# Supplementary material for: Episodic evolution of coadapted sets of amino acid sites in mitochondrial proteins
Source: PLoS Genet. 2021 Jan 25;17(1):e1008711. doi: 10.1371/journal.pgen.1008711 (PMC7861529; doi:10.1371/journal.pgen.1008711)
Supplement: S1 Data — (ZIP) [file pgen.1008711.s025.zip]

Archive with 78 entries (69 files):
- data/
- data/alignments/
- data/alignments/ATP6.einsi.mega.all.fas
- data/alignments/COX1.einsi.mega.part12.all.fas
- data/alignments/COX2.einsi.mega.all.fas
- data/alignments/COX3.einsi.mega.all.fas
- data/alignments/CYTB.einsi.mega.all.fas
- data/results/
- data/results/coevolution_graphs/
- data/results/coevolution_graphs/atp6.supertree.pos_cor2pcor.l90.n0.up0262.lp0500.negative_edges.graphml
- data/results/coevolution_graphs/atp6.supertree.pos_cor2pcor.l90.n0.up0262.lp0500.net
- data/results/coevolution_graphs/atp6.supertree.pos_cor2pcor.l90.n0.up0262.lp0500.positive_edges.graphml
- data/results/coevolution_graphs/cox1.supertree.pos_cor2pcor.l90.n0.up0316.lp0500.negative_edges.graphml
- data/results/coevolution_graphs/cox1.supertree.pos_cor2pcor.l90.n0.up0316.lp0500.net
- data/results/coevolution_graphs/cox1.supertree.pos_cor2pcor.l90.n0.up0316.lp0500.positive_edges.graphml
- data/results/coevolution_graphs/cox2.supertree.pos_cor2pcor.l90.n0.up0135.lp0500.negative_edges.graphml
- data/results/coevolution_graphs/cox2.supertree.pos_cor2pcor.l90.n0.up0135.lp0500.net
- data/results/coevolution_graphs/cox2.supertree.pos_cor2pcor.l90.n0.up0135.lp0500.positive_edges.graphml
- data/results/coevolution_graphs/cox3.supertree.pos_cor2pcor.l90.n0.up0368.lp0500.negative_edges.graphml
- data/results/coevolution_graphs/cox3.supertree.pos_cor2pcor.l90.n0.up0368.lp0500.net
- data/results/coevolution_graphs/cox3.supertree.pos_cor2pcor.l90.n0.up0368.lp0500.positive_edges.graphml
- data/results/coevolution_graphs/cytb.supertree.pos_cor2pcor.l90.n0.up0099.lp0500.negative_edges.graphml
- data/results/coevolution_graphs/cytb.supertree.pos_cor2pcor.l90.n0.up0099.lp0500.net
- data/results/coevolution_graphs/cytb.supertree.pos_cor2pcor.l90.n0.up0099.lp0500.positive_edges.graphml
- data/results/coevolution_graphs/partitions/
- data/results/coevolution_graphs/partitions/atp6.supertree.pos_cor2pcor.l90.n0.up0262.lp0500.louvain_modularity.clu
- data/results/coevolution_graphs/partitions/atp6.supertree.pos_cor2pcor.l90.n0.up0262.lp0500.louvain_modularity.out
- data/results/coevolution_graphs/partitions/cox1.supertree.pos_cor2pcor.l90.n0.up0316.lp0500.louvain_modularity.clu
- data/results/coevolution_graphs/partitions/cox1.supertree.pos_cor2pcor.l90.n0.up0316.lp0500.louvain_modularity.out
- data/results/coevolution_graphs/partitions/cox2.supertree.pos_cor2pcor.l90.n0.up0135.lp0500.louvain_modularity.clu
- data/results/coevolution_graphs/partitions/cox2.supertree.pos_cor2pcor.l90.n0.up0135.lp0500.louvain_modularity.out
- data/results/coevolution_graphs/partitions/cox3.supertree.pos_cor2pcor.l90.n0.up0368.lp0500.louvain_modularity.clu
- data/results/coevolution_graphs/partitions/cox3.supertree.pos_cor2pcor.l90.n0.up0368.lp0500.louvain_modularity.out
- data/results/coevolution_graphs/partitions/cytb.supertree.pos_cor2pcor.l90.n0.up0099.lp0500.louvain_modularity.clu
- data/results/coevolution_graphs/partitions/cytb.supertree.pos_cor2pcor.l90.n0.up0099.lp0500.louvain_modularity.out
- data/results/coevolution_graphs/partitions/pdb/
- data/results/coevolution_graphs/partitions/pdb/1bgy.pdb1
- data/results/coevolution_graphs/partitions/pdb/1occ.pdb1
- data/results/coevolution_graphs/partitions/pdb/5ara.pdb1
- data/results/coevolution_graphs/partitions/pdb/atp6.partition_and_interfaces.jmol
- data/results/coevolution_graphs/partitions/pdb/cox1.partition_and_interfaces.jmol
- data/results/coevolution_graphs/partitions/pdb/cox2.partition_and_interfaces.jmol
- data/results/coevolution_graphs/partitions/pdb/cox3.partition_and_interfaces.jmol
- data/results/coevolution_graphs/partitions/pdb/cytb.partition_and_interfaces.jmol
- data/results/site_groups_tests/
- data/results/site_groups_tests/atp6.G10.no_gaps.pos_cor2pcor.l90.n0.up0262.lp0500.louvain_modularity.groups_test.out
- data/results/site_groups_tests/cox1.G10.no_gaps.pos_cor2pcor.l90.n0.up0316.lp0500.louvain_modularity.groups_test.out
- data/results/site_groups_tests/cox2.G10.no_gaps.pos_cor2pcor.l90.n0.up0135.lp0500.louvain_modularity.groups_test.out
- data/results/site_groups_tests/cox3.G10.no_gaps.pos_cor2pcor.l90.n0.up0368.lp0500.louvain_modularity.groups_test.out
- data/results/site_groups_tests/cytb.G10.no_gaps.pos_cor2pcor.l90.n0.up0099.lp0500.louvain_modularity.groups_test.out
- data/results/site_groups_tests/groups_test.out.files.tmp
- data/results/site_groups_tests/summ_site_groups_tests.G10.no_gaps.parent.node_id2ncbi_taxon.out
- data/results/site_groups_tests/summ_site_groups_tests.G10.no_gaps.parent.out
- data/results/site_pairs/
- data/results/site_pairs/ATP6.einsi.5ara.align2pdb
- data/results/site_pairs/atp6.supertree.neg.l0500.tab
- data/results/site_pairs/atp6.supertree.pos_cor2pcor.l90.n0.pos.u0262.tab
- data/results/site_pairs/COX1.einsi.1occ.align2pdb
- data/results/site_pairs/cox1.supertree.neg.l0500.tab
- data/results/site_pairs/cox1.supertree.pos_cor2pcor.l90.n0.pos.u0316.tab
- data/results/site_pairs/COX2.einsi.1occ.align2pdb
- data/results/site_pairs/cox2.supertree.neg.l0500.tab
- data/results/site_pairs/cox2.supertree.pos_cor2pcor.l90.n0.pos.u0135.tab
- data/results/site_pairs/COX3.einsi.1occ.align2pdb
- data/results/site_pairs/cox3.supertree.neg.l0500.tab
- data/results/site_pairs/cox3.supertree.pos_cor2pcor.l90.n0.pos.u0368.tab
- data/results/site_pairs/CYTB.einsi.1bgy.align2pdb
- data/results/site_pairs/cytb.supertree.neg.l0500.tab
- data/results/site_pairs/cytb.supertree.pos_cor2pcor.l90.n0.pos.u0099.tab
- data/SI_Data_description.pdf
- data/tree/
- data/tree/ATP6.einsi.mega.G10.no_gaps.xparr
- data/tree/COX1.einsi.mega.part12.G10.no_gaps.xparr
- data/tree/COX2.einsi.mega.G10.no_gaps.xparr
- data/tree/COX3.einsi.mega.G10.no_gaps.xparr
- data/tree/CYTB.einsi.mega.G10.no_gaps.xparr
- data/tree/MegaTreeEinsi.NodeBootstrap
- data/tree/MEGAtree_mtREV_F.newick
