# Supplementary material for: Episodic evolution of coadapted sets of amino acid sites in mitochondrial proteins
Source: PLoS Genet. 2021 Jan 25;17(1):e1008711. doi: 10.1371/journal.pgen.1008711 (PMC7861529; doi:10.1371/journal.pgen.1008711)
Supplement: S1 Data — (ZIP) [file pgen.1008711.s025.zip › data/alignments/ATP6.einsi.mega.all.fas]

>194366
------------------------------M-MV-SFFDQFASPS----FLG-VP----------LI----A-I--AIA--LPW-L----LFP----TP---PS-R-W-INNRLITLQTWFI-NRFTNQLMMPL------NV-G-------GH---KWALLLASLMVFLITINMLGLL------PYTFTPTTQLSL--NMGFAV---------PLWLATVIIGM-RNQPT-VALGHLLPEGTPIPLIPVLIIIETISLFIRP--LALGVRLTANLTAGHLL---------------IQLIATAVFV-L---L---P-MMP---T-V---------------AILTATVLFLLTLLEVAVAMIQAYVFVLLLSLYLQENV-----------------------
>9275
------------------------------M-NK-NLFASFICPN----IMG-LS----------TL----P-I--IIM--LPC-L----MFT----A----PK-R-W-LPNRIQILQIWLI-RLITKQMMSMH------SK-L-------GR---TWSLMLISLILFIASTNLLGLL------PYSFTPTTQLSM--NLGMAI---------PLWMGTVILGL-RKKPK-ASLAHFLPQGTPTPLIPMLIIIETISLFIQP--IALAVRLTANITAGHLL---------------MHLIGSATLA-L---A---S-INI---M-I---------------SSITFTILLLLTILELAVAIIQAYVFTLLVSLYLHDNS-----------------------
>94919
------------------------------M-ML-SLFDQFMSPT----LLG-IP----------LI----I-I--ALS--LPW-I----MLP----KP---ST-R-W-LENRLLTLQNWFI-NRFTQQLLLPL------NP-G-------GH---KWATMLTSLMIFLITINMLGLL------PYTFTPTTQLSL--NMGLAV---------PMWLATVLIGM-RNQPT-HSLGHLLPEGTPTPLIPVLIVIETISLFIRP--LALGVRLTANLTAGHLL---------------IQLIATAVFV-L---L---P-LMP---T-I---------------AIITSVLLFLLTLLEVAVAMIQAYVFVLLLSLYLQENV-----------------------
>154580
------------------------------M-SL-SFFDQFMSPI----LMG-VP----------LI----T-L--SLL--LPW-L----LIP----NP---TN-Q-W-CGNRLSSLQLWFS-CNLTKQLMNPL------NS-N-------GH---KWSLLLISLMVFIISMNLLGLL------PYTFTPTTQLSM--NLGLAA---------PMWLATVILGL-RNQPT-MTLGHLLPEGTPTLLIPTLILIETISLFIRP--LALGVRLTANLTAGHLL---------------IQLISTAIFI-L---L---P-LMP---M-V---------------ATMTLMMLFLLTLLEIAVAMIQAYVFVLLLSLYLQENI-----------------------
>164324
------------------------------M-NE-NLFASFATPT----LMG-LP----------IV----I-P--IIM--LPT-L----FFK----T----TN-K-L-INNRVTTAQQWLI-KLITKQMMFTH------SP-K-------GR---TWSLMLTSLIIFIGSTNLLGLL------PHTFTPTTQLSM--NLGMAI---------PMWAGTVILGF-RHKTK-ASLAHFLPQGTPIILIPMLVMIETISLFIQP--MALAVRLTANITAGHLL---------------IHLIGGATLV-L---T---T-INL---P-T---------------ASITFLILTMLTILELAVAMIQAYVFTLLVSLYLQDNT-----------------------
>286774
------------------------------M-MA-SFFDQFASPS----FLG-IP----------LI----A-V--AIA--LPW-V----LFP----TP---PS-R-W-MNSRLITVQTWLM-NRFTNQLMMPL------SA-G-------GH---KWALLLASLMMFLITINMLGLL------PYTFTPTTQLSL--NMGLAV---------PLWLATVIIGM-RNQPT-IALGHLLPEGTPVPLIPVLIIIETISLFIRP--LALGVRLTANLTAGHLL---------------IQLIATAVFV-L---M---P-MMP---A-V---------------AILTATVLFLLTLLEVAVAMIQAYVFVLLLSLYLQENI-----------------------
>1026970
------------------------------M-NE-NLFASFATPT----LMG-LP----------IV----I-P--IIM--FPT-L----FFK----T----TN-K-L-INNRVTTAQQWLI-KLITKQMMFTH------SP-K-------GR---TWSLMLTSLIIFIGSTNLLGLL------PHTFTPTTQLSM--NLGMAI---------PMWAGAVILGF-RYKTK-ASLAHFLPQGTPITLIPMLVIIETISLFIQP--MALAVRLTANITAGHLL---------------IHLIGGATLV-L---T---T-ISL---S-T---------------ASITFLILMMLTILELAVAMIQAYVFTLLVSLYLQDNT-----------------------
>32408
---------------------------------M-NLFSIFDPSTS----YN-YS----------LN----W-L--SLI--YFF-M----FIP---------NM-YWI-IPSKFFMLWNLML-NFMYKEMKITL------KK-N-------IN--LCNILIFISLFIYIMLNNFISLF------PYIFNITSHLSM--SLFLSL---------FLWVSFMLFGW-MKNSF-TMFIHLTPQGTPYILMPFMVMIESVSNLIRP--LTLAIRLSANIIAGHLL---------------MVLISQSSNN-L---N---F-------K-M---------------INLMILIQTLLVILEIAVSFIQSYVFSILSTLYSVETN-----------------------
>84849
------------------------------M-NL-NFFDQFSSPS----FLG-IP----------LI----L-I--SMT--FPA-L----LLP----SL---DN-R-W-ITNRLSTLQLWFV-NLVTKQLMMPL------DK-K-------GH---KWALILTSLMIFLLLINLLGLL------PYTFTPTTQLSM--NLALAF---------PLWLATLLTGL-RNQPS-VSLGHLLPEGTPTPLIPALILIETTSLLIRP--LALGVRLTANLTAGHLL---------------IQLISTATTA-L---F---S-TMP---V-V---------------SLLTFVVLFLLTILEVAVAMIQAYVFVLLLSLYLQENI-----------------------
>311468
------------------------------M-TL-SFFDQFSLTT----YLG-VP----------LI----A-L--ALL--SPW-L----LFL----AP---KN-R-Y-LHNRLTALQYWFI-QLSTHQLFLPV------NK-G-------GH---KWAPLLMSLLIFLMSMNLLGML------PYTFTPTTQLSM--NLGLAV---------PLWMATVLIGL-RNQPT-HTFAHFLPMSTPTLLIPILVMIETISLFIRP--IALGVRLTANLTAGHLL---------------IQLISTATFV-M---T---Y-IAP---T-A---------------SLLTMTLLIFLTVLELAVAIIQAYVFVLLLSLYLQESV-----------------------
>84702
------------------------------M-NE-NLFASFITPM----ILG-LP----------LA----T-L--IVM--FPS-L----LFP----T----SN-R-L-MNNRLISLQQWML-QLVSKQMMGIH------NT-K-------GQ---TWTLMLMSLILFIGSTNLLGLL------PHSFTPTTQLSM--NLGMAI---------PLWAGAVVTGF-RNKTK-ATLAHFLPQGTPTPLIPMLVIIETISLFIQP--IALAVRLTANITAGHLL---------------IHLIGGAALA-L---M---S-ISA---T-M---------------ALITFIILVLLTILEFAVAMIQAYVFTLLVSLYLHDNT-----------------------
>885580
------------------------------M-NE-NLFAPFSTPT----LMG-LP----------II----I-I--IMM--FPS-M----LLS----R----PN-R-L-INNRLTSLQQWAI-QMTLKQLMTMH------NT-K-------GR---SWTLMLTSLILFISSTNLLGLL------PYTFTPTTQLSM--NLGMAI---------PLWAGTVILGF-RHKTK-KSLAHFLPQGTPNPLIPMLVLIETISLFIQP--VALAIRLTANITAGHLL---------------MHLISKAVLT-L---I---S-INI---T-T---------------ALITFTILILLTMLEFAVAMIQAYVFTLLVSLYLNDNT-----------------------
>29084
------------------------------M-NE-NLFTSFASPT----MMG-LP----------IV----T-L--IIL--FPS-M----LFP----S----PG-R-L-INNRFTSIQQWLI-QLTSKQMMLIH------NH-K-------GQ---TWTLMLMSLIMFIGSTNLLGLL------PHSFTPTTQLSM--NLGMAI---------PLWAGTVAMGL-RHKTK-ASLAHFLPQGTPSPLIPMLVIIESISLLIQP--MALAVRLTANITAGHLL---------------IHLIGGATLA-L---T---N-ISM---I-T---------------ALITFIILILLTILEFAVALIQAYVFTLLVSLYLHDNT-----------------------
>8017
------------------------------M-TL-SFFDQFMSPT----YLG-IP----------LI----A-V--ALT--LPW-I----LFP----TP---SA-R-W-LNNRLITLQGWFI-NRFTQQLLLPL------NL-G-------GH---KWAALLTSLMLFLITLNMLGLL------PYTFTPTTQLSL--NMGLAV---------PLWLATVIIGM-RNQPT-AALGHLLPEGTPVPLIPVLIIIETISLFIRP--LALGVRLTANLTAGHLL---------------IQLIATAAFV-L---L---P-LMP---T-V---------------AILTSIVLFLLTLLEIAVAMIQAYVFVLLLSLYLQENV-----------------------
>48742
------------------------------M-NE-NLFTSFTVPV----VLG-IP----------IT----T-L--IIM--FPT-I----LFP----S----PN-R-L-INNRVISLQQWLT-KLTSKQLMNTH------SP-K-------GQ---TWSLMLISLLLFIASTNLLGML------PHSFTPTTQLSM--NIGMAV---------PLWAGTVITGF-RNKTK-MSLAHLLPQGTPTFLIPMLVIIETISLFIQP--VALAVRLTANITAGHLL---------------MHLIGKTTLV-L---M---S-INL---P-M---------------AFITFTILILLTILEFAVALIQAYVFTLLVSLYLHDNT-----------------------
>356780
------------------------------M-TL-SFFDQFMSPV----FLG-IP----------LI----A-L--ALT--LPW-I----LFP----TP---TS-R-W-LNNRLLALQSWFI-NRFTQQLLLPL------SL-G-------GH---KWAILLTSLMLFLISLNMLGLL------PYTFTPTTQLSL--NMGLAV---------PLWLATVLIGL-RNQPT-IALGHLLPEGTPTPLIPVLIIIETISLFIRP--LALGVRLTANLTAGHLL---------------IQLIATAAFV-L---M---P-LMP---T-V---------------AILTGTLLFLLTLLEVAVAMIQAYVFVLLLSLYLQENV-----------------------
>310659
---------------------------------M-SLFNQFAPTM----LLG-IP----------LI----P-V--AML--FPW-L----LLP----AS---PA-Q-W-KHNRFQTFQNWFL-MTFLKQLLLPL------NT-P-------AH---KWAFLFASLMVFLLTMNLLGLL------PYTFTPTTQLSI--NLGLAV---------PLWLMTVLVGL-RNQLT-HSLAHFLPEGTPTPLIPALILIETISLFIRP--LALGVRLTANLTAGHLL---------------IHLISSAVPA-I---F---F-LSP---T-A---------------SLMTFVVLTLLMTLELMVAMIQAYVFVLLLSLYLQENT-----------------------
>8030
------------------------------M-TL-SFFDQFMSPT----YLG-IP----------LI----A-V--ALT--LPW-I----LFP----TP---ST-R-W-LNNRLITLQGWFI-NRFTQQLLLPL------NL-G-------GH---KWAVLLTSLMLFLITLNMLGLL------PYTFTPTTQLSL--NMGLAV---------PLWLATVIIGM-RNQPT-AALGHLLPEGTPVPLIPVLIIIETISLFIRP--LALGVRLTANLTAGHLL---------------IQLIATAAFV-L---M---P-IMP---T-V---------------AILTSIVLFLLTLLEIAVAMIQAYVFVLLLSLYLQENV-----------------------
>7552
------------------------------M-MT-NLFSVFDPSST---IFN-LQ----------LN----W-L--STF--LGL-M----LIP---------YI-YWM-IPTRISIMFYSVT-TTLNSEFKLL----------S-------NT--KGLNALTIPLILLIMFNNSLGLV------PYVFTSTSHMAM--TLTLAL---------PLWLSFMLFGW-INNMN-HMFTHLVPQGTPGPLMMFMVLIETVSNVIRP--GTLAIRLAANMIAGHLL---------------LTLLGNQGPS-M---S---L-------V-M---------------LSGLVFAQILLLLLESAVALIQSYVFVVLSVLYSSEVY-----------------------
>109271
------------------------------M-TL-SFFDQFSITS----FLG-IP----------LI----A-L--ALT--LPW-I----LYP----TP---QN-R-C-MNNRLLTLQSWFI-RQFTHQLFLPI------NQ-G-------GH---KWALLLASVLIFLITLNLLGIL------PYTFTPTTQLSM--NMGFAI---------PLWLATILIGA-RYQPT-HTLAHLLPVGTPAPLIPILIMIETISLFIRP--IALGVRLTANLTAGHLL---------------IQLISTAAFH-M---F---F-MMP---T-V---------------ATLTMILLLLLSVLELAVAVIQAYVFVLLVSLYLQESV-----------------------
>8286
------------------------------M-TL-TYFDQFTISS----HLG-IP----------LF----L-L--AVT--LPW-A----LYP----KT---LS-T-L-VANRTLALQGQLI-FKFLKQLLSPL------PE-S-------AH---KWAVMFASLLIYLITLNMLGLL------PYTFTPTTQLSL--NLGLAL---------PLWLATVIIGM-RDYPA-RSLAHFLPPGTPLYLIPLLIIIETISLLIRP--LSLAIRLTANLTAGHLM---------------IQLIATAALS-L---A---P-LMP---A-L---------------ALSSFTLLALLTLLEIAVAMIQAYVFVLLLSLYLQENT-----------------------
>401535
------------------------------M-MM-NLFDQFSPPH----MMD-TS----------MM----S-A--TLL--API-A----LIY----T----KP-R-L-TPSRATTIQTWLT-TLFTKQILTPL------NI-S-------GH---TWAPLFLTTLTFLLLLNLLGLL------PYTFTPTTQLSM--NMALAL---------PLWLATVLIGL-RTQPT-ASLAHLLPMGTPPVLIPILIIIETISLLIRP--LALAVRLTANLTAGHLL---------------ITLISMTALT-L---L---T-SSP---T-L---------------SLLTTLLLILLTCLEAAVAIIQAYVFTLLLSLYLQENT-----------------------
>9913
------------------------------M-NE-NLFTSFITPV----ILG-LP----------LV----T-L--IVL--FPS-L----LFP----T----SN-R-L-VSNRFVTLQQWML-QLVSKQMMSIH------NS-K-------GQ---TWTLMLMSLILFIGSTNLLGLL------PHSFTPTTQLSM--NLGMAI---------PLWAGAVITGF-RNKTK-ASLAHFLPQGTPTPLIPMLVIIETISLFIQP--MALAVRLTANITAGHLL---------------IHLIGGATLA-L---M---S-IST---T-T---------------ALITFTILILLTILEFAVAMIQAYVFTLLVSLYLHDNT-----------------------
>258930
------------------------------M-NE-NLFASFITPT----MMG-LP----------IV----V-L--IVM--FPS-I----LFP----S----TN-R-L-INNRLITVQQWLV-RLVTKQMMSIH------NK-K-------GQ---TWALMLISLIMFIGSTNLLGLL------PHSFTPTTQLSL--NLGMAI---------PLWAGTVILGF-RHKLK-ASLAHFLPQGTPLPLIPMLVIIETISLFIQP--MALAVRLTANITAGHLL---------------IHLIGSATLA-L---M---D-ISM---T-T---------------ALITFIILVMLTMLEFAVALIQAYVFTLLVSLYLHDNT-----------------------
>206100
------------------------------M-ML-SFFDHFMSPV----FLG-VP----------LV----A-L--SLM--LPW-V----IFP----SP---SS-R-Y-LHSRDLTIRKWTI-NLLTKQLISSL------SP-A-------GH---KWALMFISVLMFIVTMNILGLL------PYAYTPTTQLSV--SLGLAV---------PLWLATVIIGF-SNQPT-VAFGHFLPQGTPTLLIPILIMIETLSLFIRP--MALGVRLAANLTAGHLM---------------IQLLTTGTYF-F---M---S-AMP---L-V---------------APLMTALVITMTILEIAVALIQAYVFVLLLTLYLQENI-----------------------
>1677762
------------------------------M-TP-NLFDQFMSPT----YLG-IP----------LI----A-I--ALT--LPS-I----LIL----TP---TN-R-H-QNNRLMSLQSWFI-KMFTQQLLTPL------NQ-G-------GH---KWAMILASLMMFILTLNIMGLL------PYTFTPTTQLSL--NMGLAV---------PLWLATVIIGL-RNQPT-VALGHLLPEGTPALLIPILIIIETISLFIRP--LALGVRLTANLTAGHLL---------------IQLISTATIT-L---A---P-TMT---T-V---------------AMLTATLLVLLTLLEVAVAIIQAYVFVLLLSLYLQENV-----------------------
>55752
------------------------------M-LM-DIFSTFDDHNL----VF-WSSN--------FM----W-W--ISL--LLI-Y----MLN---------FS-MWV-KISRTNYIMPY---YIPENEVRQVK------SK-N-------MP---GFLMMINSLFFFIMILNFVGLI------PYTFSITSHLVF--AINFAI---------PLWGMMILSSL-LYNFK-STISHLTPESSPNLLAPFLIIIETTSIAVRP--LTLSVRLTANIGAGHIV---------------LSLVGIYFSS-L---L---F-SVG-----V---------------LLMMIAFQVFYTLFEVAICFIQGYIFMLLLSLYXNDHS-----------------------
>328546
------------------------------M-MM-SFFDQFASPS----FLG-IP----------LI----A-I--AIA--LPW-T----LFP----TP---PA-R-W-LNNRLITLQTWFI-NRFTNQLLLPL------NV-G-------GH---KWALLFASLMVFLITINMLGLL------PYTFTPTTQLSL--NMGFAV---------PLWLATVIIGM-RNQPT-VALGHLLPEGTPVPLIPVLIIIETISLFIRP--LALGVRLTANLTAGHLL---------------IQLIATAVFV-L---L---P-MMP---T-V---------------AILTAAVLFLLTLLEVAVAMIQAYVFVLLLSLYLQENV-----------------------
>57950
------------------------------M-TL-SFFDQFMSPT----LLG-IP----------LM----A-L--ALT--LPW-T----LYP----QP---TT-R-W-MNNRLLTLQNWLI-NRFTQQIFMPI------NI-P-------GH---KWALLLTSLMLFLITLNMLGLL------PYTFTPTTQLSL--NMAFAV---------PLWLATVIIGM-RNQPT-HALGHLLPEGTPALLIPILIIIETISLFIRP--LALGVRLTANLTAGHLL---------------IQLIATAAFV-L---L---P-IMP---T-T---------------AILTSIVLFLLTLLEVAVAMIQAYVFVLLLSLYLQENV-----------------------
>272785
------------------------------M-TL-SLFDQFMSPW----FLG-TP----------LL----A-I--SLV--LPW-M----LIP----TP---SF-R-W-MNNRLITVQAWFI-NRFTQQTFLPL------NV-E-------GH---KWALLLTSLMVFLLSLNILGLL------PYTFTPTTQLSL--NLGLAI---------PLWLATVIIGL-RNQPT-AAMGHLLPEGTPTPLIPILIIIETISLLIRP--FALGVRLTANLTAGHLL---------------IQLVSMAVLV-L---L---P-LMP---V-V---------------AILTAVLLLMLTLLEIAVAMIQAYVFVLLLSLYLQENV-----------------------
>126827
------------------------------M-NL-SFFDQFMSPC----FLG-VP----------LI----L-L--SML--FPA-L----LLP----TP---NN-R-W-ITNRLSTLQLWLL-NTITKQLLTPL------NK-K-------GH---KWAMILTSLMTMLLTINLLGLL------PYTFTPTTQLSM--NMALAF---------PLWMATLLTGL-RNQPS-ISLGHLLPEGTPTPLIPALILIETTSLLIRP--LALGVRLTANLTAGHLL---------------IQLISTAVMA-L---L---P-ILP---V-V---------------SALTAMILLLLTILEVAVAMIQAYVFVLLLSLYLQENI-----------------------
>1407129
------------------------------M-AL-NLFDQFMSPT----HLG-IP----------LI----A-I--ALT--LPW-I----LVP----SP---TN-R-Y-QNNRLISLQNWFI-KTFTHQLLMPL------NQ-G-------GH---KWAMILASLMIFILTLNMLGLL------PYTFTPTTQLSL--NMGLAV---------PLWLATVIIGL-RNQPT-VALGHLLPEGTPVPLIPVLIIIETISLFIRP--LALGVRLTANLTAGHLL---------------IQLISTATIT-L---M---P-MMT---T-V---------------AALTAILLVLLTLLEIAVAIIQAYVFVLLLSLYLQENV-----------------------
>202257
------------------------------M-NE-NLFSSFTTPT----LMG-LP----------IV----M-L--IIM--FPS-M----FFP----S----PN-R-L-INNRLISIQQWLI-KLISKQMMSIH------NM-K-------GQ---TWTLMLMSLILFIGSTNLLGLL------PHSFTPTTQLSM--NLGMAI---------PLWAGTVMLGF-RHKTK-TSLAHFLPQGTPLPLIPMLIIIETISLFIQP--MALAVRLTANITAGHLL---------------IHLIGGATLA-L---M---S-IST---T-T---------------AMITFIILILLTILEFAVALIQAYVFTLLVSLYLHDNT-----------------------
>146129
------------------------------M-NE-NLFASFSTPT----LMG-IP----------IA----I-A--IIM--IPT-I----LFS----H----SN-R-I-HNNRLVALQQWVI-KLIIKQMMSIH------SQ-K-------GR---SWTLLLISLIIFIGSTNLLGLL------PHTFTPTTQLSM--NLGMAI---------PLWAGTVLLGF-RNKTK-SALAHFLPQGTPIPLIPMLIIIETISLFIQP--MALAVRLTANITAGHLL---------------IHLIGGATLA-L---L---S-IST---P-T---------------ALITFSILTLLTILEFAVALIQAYVFTLLVSLYLHDNT-----------------------
>308085
------------------------------M-MT-SLFDQFMSPV----FMG-IP----------LI----A-I--ATL--IPW-L----LWP----TP---DT-R-W-LTNRLLTLQAWFI-NQFTHHLFMPM------KS-E-------GH---KWALILTSLLLFLISLNMLGLI------PYTFTPTTQLSV--NLGLAV---------PLWLATVLMGL-RKQPT-ITLGHLLPEGTPTPLIPILIIIETISLLIRP--LALGVRLTANLTAGHLL---------------IQLTATATLA-L---L---S-LLP---T-A---------------AALTMILMYLLTMLEIAVAMIQAYVFVLLMSLYLQENV-----------------------
>306559
------------------------------M-ML-SFFDQFMSPT----HLG-IP----------LI----A-L--ALA--LPW-V----LYP----KP---TT-R-W-LNNRLLTLQGWFI-NRFTQQIFQPL------SL-G-------GH---KWAVLLTSLMLFLITLNMLGLL------PYTFTPTTQLSL--NMAFAV---------PLWLATVIIGM-RNQPT-HALGHLLPEGTPTLLIPVLIIIETISLFIRP--LALGVRLTANLTAGHLL---------------IQLIATAASV-L---L---P-LMP---T-I---------------ALLTAALLFLLTLLEVAVAMIQAYVFVLLLSLYLQENV-----------------------
>590994
--------------------------------MT-NLFSIFDPTTS---IMK-MP----------FN----W-T--SSL--LSI-M----LLM---------NM-FWM-MNNRYLTMMYITT-NTFNKEFKVLL------NM-N-------NN--KGTTLIFISMLLLIMINNLMGLF------PYLFTSTSHMNM--TLTLAL---------PLWMSFMIFGW-TKNSE-SMFTHLVPSGTPGVLMPFMVCIESISNFIRP--GTLSVRLAANMIAGHLI---------------LTLLGNTTMS-I---S---M-------K-I---------------LPFMLIIQMLLLTLETAVAMIQGYVFAVLSTLYASEIN-----------------------
>263685
------------------------------M-IM-SFFDQFLSPS----LIG-IP----------LI----A-L--AIL--IPW-L----TFP----TP---TN-R-W-LNNRLITLQAWFI-NRFVYQLMQPI------NL-G-------GH---KWAMLLTALMLFLITINLLGLL------PYTFTPTTQLSL--NMAFAL---------PLWLTTVLIGM-LNQPT-IALGHLLPEGTPTPLIPILIIIETISLFIRP--LALGVRLTANLTAGHLL---------------MQLIATAAFV-L---L---T-IMP---T-V---------------ALLTSTILFLLTILEVAVAMIQAYVFVLLLSLYLQENV-----------------------
>75939
------------------------------M-ML-NFFDQFMSPV----FLG-FP----------LI----A-L--ALC--LPW-M----LFP----SP---TT-R-W-INNRFITLQAWSI-NRATYQLFSPL------SV-G-------GH---KWALLLISLMIFLITLNLLGLL------PYTFTPTTQLSL--NMAFAI---------PLWLATVVIGL-RNQPT-IALGHLLPEGTPLLLIPVLIIIETISLFIRP--LALGVRLTANLTAGHLL---------------IQLIATAVLV-L---L---P-IMP---A-V---------------AILTASILFLLTLLEVAVAMIQAYVFVLLLSLYLQENV-----------------------
>933223
------------------------------M-MT-SFFDQFMSPT----LLG-IP----------LM----A-L--ALV--LPW-L----LFP----SP---AP-R-W-LNNRLLTLQGWFI-NRFTSQLLTPM------NV-G-------GH---KWALILTSLVVLLISLNMLGLL------PYTFTPTTQLSL--NMGLAV---------PLWLATILIGL-RNQPT-AALGHLLPEGTPVTLIPVLIIIETISLFIRP--LALGVRLTANLTAGHLL---------------MQLIATAAFV-L---L---P-LMP---T-V---------------ALLTTVVLLLLTVLEVAVAMIQAYVFVLLMSLYLQENV-----------------------
>332423
------------------------------M-TL-SLFNQFSSPS----YLG-IP----------LI----L-V--ALS--LPW-I----LFP----TP---SA-R-W-LNNRVLTLQGWFI-ARFTNQLFLPL------NV-G-------GH---KWAPLLTSLMIFLLTLNMLGLM------PYTFTPTTQLSL--NLGIAV---------PLWLATVIIGM-RNQLT-HALGHFLPEGTPTLLIPVLIIIETISLFIRP--LALGVRLTANLTAGHLL---------------IHLISSASFV-L---F---C-TMP---A-V---------------SILTVALLLMLTLLEVAVAMIQAYVFILLLSLYLQENI-----------------------
>481707
------------------------------M-NE-NLFASFITPT----LMG-LP----------IV----L-L--IIA--FPT-I----LYP----S----SK-R-L-ISNRLVSFQRWLI-SLILKQMMAIH------TS-K-------GR---TWSLMLMSLILFIGSTNLLGLL------PHSFTPTTQLSM--NLGMAI---------PLWAGAVIMGF-RHKTK-ASLAHFLPQGTPIPSIPMLIIIETISLFIQP--TALCVRLTANITAGHLL---------------IHLIGGATLV-L---M---S-ISV---P-T---------------AIITFIILLLLTMLEFAVALIQAYVFTLLVSLHLHDNT-----------------------
>9544
------------------------------M-NE-NLFTPFSAPT----ILN-QP----------AT----I-P--IIL--FPT-L----LIL----T----PK-H-P-INNRLATIQQNLT-RFTLKQMMMTH------NA-K-------GQ---TWSLMLTSLITFTATTNLLGLM------PYSFTPTTQLSM--NLAMAI---------PLWAGTVMVGL-RFKTK-NSLAHLLPQGTPTPLIPMLVAIETISLLIQP--VALAVRLTANITAGHLL---------------MHLIGNTVLA-L---S---T-TNL---S-M---------------ALLASTLLVLLTILEIAVALIQAYVFTLLISLYLRNNT-----------------------
>88663
------------------------------M-IL-SFFDQFMSPT----YLG-IP----------LI----A-L--ALS--LPW-I----LYP----AP---TS-R-W-LNNRLLALQGWFI-NRFTQQLLLPM------SL-G-------GH---KWAALFTSLMLFLITLNMLGLL------PYTFTPTTQLSL--NMGLAV---------PLWLATVIIGM-RNQPT-HALGHLLPEGTPTLLIPVLIIIETISLFIRP--LALGVRLTANLTAGHLL---------------IQLIATATAV-L---A---P-LMP---T-V---------------AILTGTLLLLLTLLEVAVAMIQAYVFVLLLSLYLQENV-----------------------
>75354
------------------------------M-MV-SFFDQFASPS----FLG-IP----------LI----A-I--AIA--LPW-L----LFP----TP---PS-R-W-INNRLITLQTWFI-NRFTNQLMMPL------NV-G-------GH---KWALLLASLMVFLITINMLGLL------PYTFTPTTQLSL--NMGFAV---------PLWLATVIIGM-RNQPT-VALGHLLPEGTPIPLIPVLIIIETISLFIRP--LALGVRLTANLTAGHLL---------------IQLIATAVFV-L---L---P-MMP---T-V---------------AILTATVLFLLTLLEVAVAMIQAYVFVLLLSLYLQENV-----------------------
>1503466
------------------------------M-AL-NLFDQFMSPT----HLG-IP----------LI----A-I--ALT--LPW-I----LVP----AP---TN-R-Y-QNNRLVSLQSWFI-KTFTQQLLLPI------NQ-A-------GH---KWAMILASLMIFILTLNILGLL------PYTFTPTTQLSL--NMGLAV---------PLWLATVIIGL-RNQPT-AALGHLLPEGTPVPLIPILIIIETISLFIRP--LALGVRLTANLTAGHLL---------------IQLISTATIT-L---M---P-MMT---T-V---------------ATLTAILLVLLTLLEVAVAVIQAYVFVLLLSLYLQENV-----------------------
>291264
------------------------------M-NM-SFFDQFTSPT----MAG-IP----------LT----M-L--ALI--APW-F----MMP----AK---TS-K-W-LNNRLYTIQLWFS-SLFVKQLMSPL------NK-K-------GH---KWSLLLMTLLIFILLNNLLGLL------PYTFTPTTQLSM--NLGLAV---------PLWLSTIILGT-QNQLT-VTLSHLLPEGTPTLLIPTLVIIETISLLIRP--LALGIRLTANLTAGHLL---------------IQLISTAILT-I---L---P-LMP---M-V---------------STLAFMILLLLTLLEIAVAMIQAYVFVLLLSLYLQENL-----------------------
>32536
------------------------------M-NE-NLFASFITPT----MMG-LP----------IV----M-L--IIM--FPS-I----LFP----S----PN-R-L-INNRLISLQQWLV-QLTSKQMLAIH------NY-K-------GQ---TWALMLMSLILFIGSTNLLGLL------PHSFTPTTQLSM--NLGMAI---------PLWAGTVITGF-RHKTK-ASLAHFLPQGTPIPLIPMLVVIETISLFIQP--MALAVRLTANITAGHLL---------------MHLIGGATLA-L---T---N-ITV---P-A---------------ALITFIILILLTILEFAVALIQAYVFTLLVSLYLHDNT-----------------------
>399234
------------------------------M-NQ-NLFASFITPT----MMG-LP----------IV----V-L--IIM--LPS-L----LLT----S----SK-R-L-ISNRLHSLQQWLV-KLITKQMMLIH------SP-K-------GR---TWSLMLVSLTLFIGSTNLLGLL------PYTFTPTTQLST--NLGMAI---------PLWAGTVILGF-RHKLK-PSLAHFLPQGTPISLIPMLVIIETISLFIQP--MALAVRLTANITAGHLL---------------IHLIGGATLA-L---T---T-INL---P-T---------------ATITFIILTLLTTLEFAVALIQAYVFTLLVSLYLHDNT-----------------------
>714205
------------------------------M-AT-SLFDQFISPV----LLG-IP----------LI----A-L--AFV--LPW-L----LFP----AP---AH-R-W-ITNRLLTLQNSFV-GTFTAQLLKPL------NM-G-------GH---KWALILAALMLFLMSLNMLGLL------PYTFTPTAQLSV--NLGLAV---------PLWLATVLIGM-RNQPT-KSLAHFLPEGTPIPLIPILIIIETISLFIRP--VALGVRLTANLTAGHLL---------------MHLISTAAYS-L---L---C-LMP---T-V---------------AILTTVVLFMLTVLEIAVAMIQAYVFVLLLSLYLQENV-----------------------
>61853
------------------------------M-NE-NLFASFAAPT----ILD-LP----------AA----V-P--IIL--FPS-L----LIP----T----SK-Y-L-INNRLVTTQRWLI-QLTLKQMMTMH------NA-K-------GR---TWSLMLISLITFIATTNLLGLL------PHSFTPTTQLSM--NLAMAI---------PLWAGTVATGF-RLKAK-NTFAHLLPQGTPTPLIPMLIIIETISLFIQP--MALAVRLTANITAGHLL---------------MHLIGAATLA-L---S---T-ISL---S-A---------------TPIIFTVLALLTILEVAVALIQAYVFTLLVSLYLHDNT-----------------------
>30403
------------------------------M-NL-SFFDQFSSPY----LLG-IP----------LI----L-P--SLL--LPA-L----LLP----SP---GH-R-W-INNRLSTIQLWFT-HLVTKQLMTPL------NK-A-------GH---KWALLLTSLILLLLLINLLGLL------PYTFTPTTQLSM--NMALAL---------PLWLATLLIGL-RNQPS-ISLGHLLPEGTPTPLVPALILIETTSLLIRP--LALGVRLTANLTAGHLL---------------IQLISTATIT-L---L---P-MMP---S-I---------------SALTALILFLLTILEVAVAMIQAYVFVLLLSLYLQENI-----------------------
>83875
------------------------------M-MA-SFFDQFQSPV----YLG-IP----------LM----A-L--ALT--LPW-I----LYP----TP---ST-R-W-LNNRLLTLQGWFI-NRFTQQLLLPL------NP-G-------GH---KWAALFASLMVFLISLNMLGLL------PYTFTPTTQLSL--NMGLAV---------PLWLATVIIGM-RTQPT-HALGHLLPEGTPTLLIPVLIIIETISLFIRP--LALGVRLTANLTAGHLL---------------IQLIATAAFV-L---L---P-LMP---T-V---------------AILTTILLFLLTLLEVAVAMIQAYVFVLLLSLYLQENV-----------------------
>932674
------------------------------M-NL-SFFNQFSSPS----LLG-IP----------LI----L-I--AMT--FPA-L----LLP----TQ---NN-R-W-ITDRLSTLQSWFI-SLVTKQLMMPL------SN-K-------GH---KWALILTSLMIFLLLINLLGLL------PYTFTPTTQLSM--NLALAI---------PLWLATLLTGL-RNQPS-VSLGHLLPEGTPTPLIPALILIETTSLLIRP--LALGVRLTANLTAGHLL---------------IQLISTATAA-L---I---S-TMP---M-V---------------SLLTLLVLFLLTILEVAVAMIQAYVFVLLLSLYLQENI-----------------------
>279401
------------------------------M-MV-SFFDQFASPS----YLG-IP----------LI----A-L--AIL--LPS-V----CYP----AP---LS-R-W-INNRLITVQGWFI-NQFTSQLMLPL------NV-G-------GH---KWALLLASLMIFLVTMNMVGLL------PYTFTPTTQLSL--NMGLAV---------PLWLATVIIGM-RNQPT-VALGHLLPEGTPILLIPVLIIIETISLFIRP--LALGVRLTANLTAGHLL---------------IQLIATAVFV-L---L---P-IMP---T-V---------------AVLTATVLLLLTLLEIAVAMIQAYVFVLLLTLYLQENV-----------------------
>407122
------------------------------M-LS-DLFSALDCNQ----AGK-LSI---------FL----W-A--IPL--LTVSM----FFT---------SN-IWM-QTFNKIS-------LSMISLNSQTS------QK-K-------LL---MLPLVLYALMTLLLTLNILGLV------PFVYGPTSNIWV--SAALAL---------VLWSSLLSSGW-TAFPV-ESAAHLAPSGAPGAFIPFLVLIEAISILIRP--LTLTVRIIANISAGHII---------------MGLIANSLTS-V---T---I-------I-P---------------YTLILFLHIGYNMFEVFVCVIQAYVFSLLVKLYSEEHPN----------------------
>980326
------------------------------M-TV-SLFDQFMSPT----LLG-VP----------LI----A-L--AIT--LPW-I----MYP----AP---TA-R-W-LNSRFLALQGWFI-NRFTQQLLLPL------SL-G-------GH---KWAALLTSLMIFLITMNMLGLL------PYTFTPTTQLSL--NLGLAT---------PLWLATVIIGM-RNQPT-HALGHLLPEGTPGPLIPVLIVIETISLFIRP--LALGVRLTANLTAGHLL---------------IQLISTAAFV-L---L---A-SMP---V-V---------------ALLTSTVLVLLTLLEVAVAMIQAYVFVLLLTLYLQENV-----------------------
>256136
------------------------------M-MV-DIFSSFDDHNS----TL-FSAH-------LMT----W-T--LSL--WSL-F----FIN---------SS-YWI-NPSNLTNIMNMPK-QAINTQTTRSY------SM-N-------LG---GFSLLTSSLFITIINFNMLGLM------PYVFSTTSHLAM--TFTLAL---------PLWLSLIMSSY-FNNPY-SSLAFMLPLGTPSFLIPFLPIIETLSIMVRP--ITLSIRLAANISAGHII---------------LTLIGDYLTI-S---L---L-SNS--YM-V---------------SSLVMLIQIGYFIFEIGIGIIQGYIFSLLITLYTDDHQ-----------------------
>118624
------------------------------M-MT-NLFSTFDPSTS----SN-LS----------MN----W-L--SLF--IPS-L----MLP---------HI-FWT-KNNRFSIITKKIF-YTLHLEFKNLL------NW-T-------FT--NGITSLILSLIWLLTINNLMGLM------PYIFTATSHMVI--SLTLAL---------PLWLTLMLFGW-INNTN-KMFAHLLPNGTPPALMMFMILIETVSNIIRP--ITLSIRLSANMIAGHLL---------------LTLLGNQGTI-M---N---M-------K-N---------------NFLIINTQLVLLTLELAVAIIQGYVFIILISLYTTEVH-----------------------
>304914
------------------------------M-MM-SFFDQFASPT----YLG-IP----------LI----A-I--AIT--LPW-V----LYP----TP---SS-R-W-VNNRLTTIQGWSI-NRFTNQLMLPL------NT-G-------GH---KWALLLASLMIFLITINMLGLL------PYTFTPTTQLSF--NMGFAV---------PLWLATVIIGM-RNQPT-VALGHLLPEGTPILLIPVLIIIETISLFIRP--LALGVRLTANLTAGHLL---------------IQLIATAVFV-L---L---P-MMP---T-V---------------AILTATVLFLLTLLEVAVAMIQAYVFVLLLSLYLQENV-----------------------
>463516
------------------------------M-NL-NFFDQFLSPQ----LLG-VP----------LI----L-L--AMI--IPP-T----LIF----TT---TN-R-L-VPNRLIILQSWMV-FMFTKQLMTPL------NK-P-------GH---KWAAILLSLMLFLLSLNMLGLL------PYTFTPTTQLSM--NMGLAV---------PLWLATVLIGL-RNQPT-ISLGHLLPEGTPTPLIPILIIIETISLFIRP--LALGVRLTANLTAGHLL---------------IQLISTATFV-L---L---P-TMT---T-T---------------AALTFIVLLLLTGLEVAVAMIQAYVFTLLLSLYLQENV-----------------------
>134600
------------------------------M-NE-NLFSSFITPS----IMG-LP----------IV----I-I--IIM--FPI-I----LFP----T----PT-R-L-INNRLITIQQWLV-QLILKQMMLIH------NP-K-------GR---TWSLMLISLIMFIGSTNLLGLL------PHSFTPTTQLSM--NLGMAI---------PLWAGAVITGF-RYKTK-ASLAHFLPQGTPLPLIPMLVIIETISLFIQP--MALAVRLTANITAGHLL---------------MHLIGGATLA-L---T---S-ISP---P-T---------------ATITFIILLLLTGLEFAVALIQAYVFTLLVSLYLHDNT-----------------------
>115703
------------------------------M-NL-SFFDQFTSPC----LLG-IP----------LI----L-L--SML--FPA-L----LLP----AP---NN-R-W-ITNRLSTFQLWFF-HLITKQLMIPL------NK-G-------GH---KWALLLTSLMILLLTINLLGLL------PYTFTPTTQLSM--NMALAF---------PLWLATLLTGL-RNQPS-IALGHLLPEGTPTLLIPALIMIETVSLLIRP--LALGVRLTANLTAGHLL---------------IQLISTATTA-L---L---P-IMP---T-I---------------SILTASILFLLTILEVAVAMIQAYVFVLLLSLYLQENI-----------------------
>9634
------------------------------M-NE-NLFTSFITPT----MMG-IP----------VV----V-L--IVM--SPS-I----LFP----S----PS-R-L-IDNRLVSIQQWLV-RLTSKQMLSTH------NH-K-------GQ---TWALMLMSLILFIGSTNLLGLL------PHSFTPTTQLSM--NLGMAI---------PLWAGTVAIGF-RYKTK-ASLAHFLPQGTPFPLIPMLVIIETISLFIQP--MALAVRLTANITAGHLL---------------IHLIGGATLA-L---I---N-IST---I-T---------------ALITFTILVLLTILEFAVALIQAYVFTLLVSLYLHDNT-----------------------
>195642
------------------------------M-TM-NLFEQFLSTK----ILG-IP----------LI----A-L--AIL--LPW-A----FMT----PA---AR-R-W-LSSRILHVLKMFT-NLLIRQLILPL------NF-Q-------GH---KWALLFVSILAFILTLNLLGLL------PYTFTPTTQLSV--NLGLAL---------PMWLTTVIIGY-RNQPT-LSLAHFLPHGTPLSLVPILILIETISLFMRP--LALGVRLTANLTAGHLL---------------IQLISYASFY-L---T---T-AMP---F-V---------------ATLTTTALLLLTLLEVAVGAIQAYVFVLLLSLYLQENT-----------------------
>389337
------------------------------M-NE-NLFASFATPT----MMG-LP----------VV----I-L--IVM--FPS-I----MFP----I----PN-R-L-ITNRLTTLQQWLI-QLTSKQMMAIH------NK-K-------GQ---TWTLMLMSLILFIGSTNLLGLL------PHSFTPTTQLSM--NLGMAI---------PLWAGAVITGF-RHKTK-ASLAHFLPQGTPLPLIPMLIIIETISLFIQP--MALAVRLTANITAGHLL---------------IHLIGGATLV-L---S---N-ISP---T-T---------------ALITFIILMMLTILEFAVALIQAYVFTLLVSLYLHDNT-----------------------
>10160
------------------------------M-NE-NLFSSFITPT----MLG-MP----------IA----I-I--IIM--FPA-M----LYP----N----PK-R-L-INNRVVALQQWLI-KLILKQMMLIH------ST-K-------GR---TWSLMLISLILFIGTTNLLGLL------PHSFTPTTQLSM--NLGMAI---------PLWAGAVILGF-RHKTK-MSLAHFLPQGTPILLIPMLIVIETISLFIQP--MALAVRLTANITAGHLL---------------MHLIGGATSA-L---L---T-ISP---P-A---------------ALMTFIILLLLTILEFAVALIQAYVFTLLVSLYLHDNT-----------------------
>385276
------------------------------M-TP-NLFDQFMSPT----HLG-VP----------LI----A-I--ALV--LPW-I----MLP----SM---AN-R-Y-FTNRLVSLQNWFI-KTFTQQLLTPL------NQ-G-------GH---KWALILSSLMMFILMLNMLGLL------PYTFTPTTQLSL--NMGLAV---------PLWLATVIIGM-RNQPT-VALGHFLPEGTPAPLIPVLVIIETISLFIRP--IALGVRLTANLTAGHLL---------------IQLISTATIT-L---L---S-TMT---T-V---------------AMLTATLLVLLTVLEIAVAIIQAYVFVLLLSLYLQENV-----------------------
>337630
------------------------------M-AL-NLFDQFMSPT----YLG-IP----------LI----A-I--ALT--LPW-T----LLP----AP---SN-R-Y-QNNRLISLQSWFI-KSFTQQLLMPL------NK-N-------GH---KWAMLLTSLMVFILTLNMLGLL------PYTFTPTTQLSL--NMALAV---------PLWLATVIIGL-RNQPT-AALGHLLPEGTPAPLIPILIIIETISLFIRP--LALGVRLTANLTAGHLL---------------IQLISTATIT-L---L---P-MMP---T-I---------------ALLTATLLVLLTLLEVAVAMIQAYVFVLLLSLYLQENV-----------------------
>308080
------------------------------M-TL-SFFDQFMSPS----YLG-IP----------LI----A-L--ALL--LPW-L----LFP----TP---SP-R-W-LNNRLLTLQAWFV-NRFTSQLFMPI------NQ-G-------GH---KWALALTSLMLFLISLNMLGLL------PYTFTPTTQLSM--NMGFAI---------PLWLATVLIGM-RNQPT-AALGHLLPEGTPTPLIPILIIIETISLFIRP--LALGVRLTANLTAGHLL---------------IQLIATAAFV-L---L---P-LMP---T-V---------------AILTATLLFLLTLLEVAVAMIQAYVFVLLLSLYLQENV-----------------------
>384595
------------------------------M-TM-NLFGQFASPV----LMG-VP----------LI----A-I--ALV--IPG-L----LIP----AP---TS-R-W-LNNRLLTLQNWFL-GQFTSQLLSPI------NV-A-------GH---KWALLFASLLLFLISLNMLGLL------PYTFTPTAQLSM--NMGFAV---------PLWLATVILGM-RNQPT-VALGHLLPEGTPVPLIPVLIVIETISLFIRP--LALGVRLTANLTAGHLL---------------IQLIATAAFV-L---M---P-LMP---T-V---------------AILTAILLLLLTLLEVAVAMIQAYVFVLLLSLYLQENV-----------------------
>245707
------------------------------M-TL-SFFDQFMSPV----FLG-IP----------LI----A-I--ALL--LPW-L----LFP----TP---TS-R-W-LNSRLLTLQNWFI-SRFTNQLLLPI------NL-P-------GH---KWALILMSLMLFLITLNMLGLL------PYTFTPTTQLSL--NMGLAV---------PLWLATVIIGL-RNQPT-IALGHLLPEGTPTPLIPVLIIIETLSLFIRP--LALGVRLTANLTAGHLL---------------IQLIATAAYV-L---L---P-LMP---A-V---------------AILTTTLLFLLTLLEVAVAMIQAYVFVLLLSLYLQENV-----------------------
>72366
------------------------------M-MT-NLFSIFDPSTN---IFN-LP----------LN----W-I--STF--IGI-M----FIP---------LS-FWF-YPNRHFMMWNFIN-MKLNNEFKTLL------GI-N-------GH--NGSTLIFISMFLFIVFNNFLGLF------PYIFTSTSHLTL--TLALSL---------PLWLSFMLYGW-LMTLN-TYSSTLFPQETLLFLYHLKLKLKQLEMLSDL--ELWQYDKQQMLLQDTYL---------------YHLLEEQAQL-K---M---T-------T-L---------------FLYKLSFKFFFKHKNLQLQLFNPMKSQILSTLYSSEVN-----------------------
>383861
------------------------------M-AL-NFFDQFDIHS----TLG-LP----------LI----I-P--ALM--FPL-I----LWI----S----TN-R-L-VKNRLSTLQSGFI-NLLTKQLVLSV------NI-S-------GH---KWASLFTALMLLLISLNTLGLL------PYTFTPTTQLSM--NMALAT---------PTWLMTIMVGL-RNQPT-ISLGHLLPEGTPTPLIPMLIVIETVSLLIRP--IALGVRLTANLTAGHLL---------------MQLISSATLA-T---A---S-SFT---T-A---------------SSMALVTLILLSFLEMAVALIQAYVFTLLLTLYLQENI-----------------------
>6815
------------------------------M-MT-NLFSVFDPSSS---IPN-LS----------LN----W-L--STF--IGL-M----LIP---------TL-YWA-MPSRWSLMWNKIN-YTLYKEFNTLL------GP-N--------M--GAFPFMFVSLFSIIVFNNFLGLV------PYIFTSTSHLAM--TLSLAL---------PMWLSFMIYGW-VNNTQ-HMLAHLVPQGTPGALMPFMVLIETVSNMIRP--GTLAVRLAANMMAGHLL---------------LSLLGNNGPG-A---S---N-------L-I---------------LVILIFSQILLLMLEAAVAIIQSYVFSVLSTLYAAEV------------------------
>175947
------------------------------M-NL-SFFDQFSSPS----FLG-IP----------LI----L-I--SMT--FPA-L----LIP----SL---DN-R-W-ITNRLSTLQLWFI-NLVTKQLMMPL------DK-K-------GH---KWALILTSLMIFLLLINLLGLL------PYTFTPTTQLSM--NLALAF---------PLWLATLLTGL-RNQPS-ASLAHLLPEGTPTPLIPALILIETTSLLIRP--LALGVRLTANLTAGHLL---------------IQLISTATVA-L---F---S-TMP---A-V---------------SLLTLLVLLLLTILEVAVAMIQAYVFVLLLSLYLQENI-----------------------
>101701
------------------------------M-NL-MLFDQFMSPQ----ILG-IP----------LI----I-L--ALL--TPS-I----MFP----TQ---NN-R-W-LTNRLSTLQLWAI-NSFTKHLMLPM------SK-T-------GH---KWSIILTSLMVLLLTINLLGLL------PYTFTPTTQLSM--NMGLAI---------PMWMATVLTGL-RNQLT-TSLGHLLPEGTPTPLTPILIMIETISLFIRP--LALGVRLTANLTAGHLL---------------IQLISISLLA-L---L---K-TTM---T-L---------------SILTMTILLLLTILELAVAMIQAYVFVLLLSLYLQENI-----------------------
>55534
------------------------------M-NL-TIFDQFFSPQ----ILG-IS----------LI----M-L--AII--IPP-M----MWP----SQ---NN-R-W-LTNRLSTLQLWMI-NTITKQLMLPI------NK-P-------GH---QWSIMLTSLMTLLLTINLLGLL------PYTFTPTTQLSM--NMALAV---------PLWMATVLTGL-RNQPT-KSLGHLLPEGTPTPLIPALIIIETISLLIRP--LALGVRLTANLTAGHLL---------------IQLISTTTIT-L---M---P-TSP---M-L---------------SMLTSTILLLLMLLELAVALIQAYVFALLLSLYLQENV-----------------------
>1036995
------------------------------M-MT-NLFSIFEPSSS---IFN-LS----------SN----W-I--STM--LGL-M----FLP---------YL-YWA-SPSRWSLLWSKVI-FTLHKEFKALL------QP-S--------H--IGATTLFISLFSLIVFNNFLGLL------PYVFTSSSHMAM--TLALSL---------PLWLTLMVVGW-TQHTK-HMFAHLVPQGTPFALMPFMVLIETISNIIRP--GTLAIRLAANMIAGHLL---------------LTLLGGTGPS-L---S---L-------S-I---------------LSFLVIAQILLLVLESAVAVIQSYVFAVLSTLYTGEIN-----------------------
>103583
------------------------------M-NE-NLFAPFMIPV----VLG-FP----------IT----T-L--IIM--FPT-M----LFP----T----PN-R-L-INNRVIAIQQWLT-KLTSKQLMTTH------NP-K-------GQ---TWSLMLISLFLFIASTNLLGML------PHSFTPTTQLSM--NLGMAI---------PLWAGTVFIGF-RNKTK-MSLAHLLPLGTPTFLIPMLVMIETISLFIQP--LALAVRLTANITAGHLL---------------LHLIGSATLA-L---T---N-ISL---F-T---------------ALITFTVLTLLVILEFAVALIQAYVFTLLVSLYLQDNT-----------------------
>36253
------------------------------M-NL-SFFDQFSSPS----LLG-IP----------LI----L-I--SMT--FPA-L----LIP----SL---DN-R-W-ITNRLSTLQLWFI-NLVTKQLMMPL------DK-K-------GH---KWALILTSLMIFLLLINLLGLL------PYTFTPTTQLSM--NLALAF---------PLWLATLLTGL-RNQPS-ATLGHLLPEGTPTPLIPALILIETTSLLIRP--LALGVRLTANLTAGHLL---------------IQLISTATMA-L---F---T-TMP---V-V---------------SLLTLLILLLLTILEVAVAMIQAYVFVLLLSLYLQENI-----------------------
>678551
------------------------------M-MV-SFFDQFASPS----YLG-IP----------LI----A-I--AIA--LPW-V----LYP----TS---SS-R-W-INNRLITIQGWFI-NRFTNQLMLPL------NV-G-------GH---KWALLLASLMIFLITINMLGLL------PYTFTPTTQLSL--NMGFAV---------PLWLATVIIGM-RNQPT-VALGHLLPEGTPIPLIPVLIIIETISLFIRP--LALGVRLTANLTAGHLL---------------IQLIATAVFV-L---L---P-MMP---T-V---------------AILTATVLFLLTLLEVAVAMIQAYVFVLLLSLYLQENV-----------------------
>9715
------------------------------M-NE-NLFTSFATPT----MMG-LP----------IV----I-L--VIL--FPS-I----LFP----S----PD-R-L-INNRLTSIQQWLI-QLTSKQMLSIH------NH-K-------GQ---TWALMLMSLILFIGSTNLLGLL------PHSFTPTTQLSM--NLGMAI---------PLWAGTVITGF-RYKMK-MSLAHFLPQGTPLLLIPMLVIIETISLFIQP--MALAVRLTANITAGHLL---------------IHLIGGATLV-L---M---S-IST---A-T---------------ASITFIILILLTILEFAVALIQAYVFTLLVSLYLHDNT-----------------------
>176022
------------------------------M-IM-TFFDQFSSPH----LLG-IP----------LI----L-I--STL--LPA-L----LLP----TP---NN-R-W-ITNRLSTLQLWLI-NTITKQLMTPL------NK-P-------GH---KWALILTSLMMFLLMINLLGLL------PYTFTPTTQLSM--NMALAF---------PLWAATLLTGL-RNQPT-TSLGHLLPEGTPTPLIPALIVIETISLLIRP--LALGVRLTANLTAGHLL---------------IQLISTATIT-L---L---P-IMP---T-I---------------SILTAIILFLLTILEVAVAMIQAYVFVLLLSLYLQENI-----------------------
>1219343
------------------------------M-ML-SFFDQFMSPM----YLG-IP----------LI----A-L--ALT--LPW-L----LFP----AP---TT-R-W-LNNRLLTLQNWFI-GRFAHELFLPV------NL-P-------GH---KWAVLLTSLMLFLISLNMLGLL------PYTFTPTTQLSL--NMGLAF---------PLWLATVIIGM-RNQPT-EALGHLLPEGTPTLLIPILIIIETISLFIRP--LALGVRLTANLTAGHLL---------------IQLIATAATV-L---L---P-LMP---A-V---------------AILTATLLFLLTLLEVAVAMIQAYVFVLLLSLYLQENV-----------------------
>126353
------------------------------M-TL-SFFDQFMSPT----LLG-IP----------LM----A-L--ALS--LPW-I----LYP----KP---TA-R-W-LNSRLLTLQGWFI-NRFTQQIFQPI------SL-G-------GH---KWAAILTSLMIFLITLNMLGLL------PYTFTPTTQLSL--NMAFAV---------PLWLATVIIGM-RNQPT-HALGHLLPEGTPTLLIPVLIIIETISLFIRP--LALGVRLTANLTAGHLL---------------IQLIATAAFV-L---L---P-LMP---A-V---------------AVLTSALLFLLTLLEVAVAMIQAYVFVLLLSLYLQENV-----------------------
>103812
------------------------------M-ML-SFFDQFMSPT----FMG-IS----------LI----T-L--ALT--LPW-V----LYP----TP---TS-R-W-LNNRVLTLQSWFV-SRFTQQLLLPL------NV-G-------GH---KWAVMLTSLMLFLLTMNLLGLL------PYTFTPTTQLSL--NMGFAI---------PLWLATVIIGM-RNQPT-VALGHLLPEGTPVPLIPVLIIIETISLFIRP--LALGVRLTANLTAGHLL---------------IQLISTAVLV-L---L---P-MMP---T-V---------------AILTATVLFLLTLLEVAVAMIQAYVFVLLLSLYLQENV-----------------------
>9531
------------------------------M-NE-NLFTPFSTPM----VLG-QP----------AT----I-P--IIL--FPM-L----LIP----T----SK-Y-L-INNRLTTIQQNLT-QITLKQMMMTH------NT-K-------GQ---TWSLMLMSLIIFITMTNLLGLL------PHSFTPTTQLSM--NLAMAI---------PLWAGTVITGL-RLKTK-NSLAHLLPQGTPTPLIPMLVVIETISLLIQP--VALAVRLAANITAGHLL---------------MHLTGNAVLA-L---S---T-ISS---S-A---------------TLLTFTLLTLLTILEIAVALIQAYVFTLLISLYLHNNT-----------------------
>1245211
------------------------------M-MT-NLFSVFDPSTG----M--MS----------LN----W-M--STI--MGM-M----MLP---------MM-FWI-MPSRFTKTNLLLM-KTLMNELKMLM------NK-N-------S---KGNLLMFNSMFMFILYNNMMGLF------PYIFTSSSHLTF--TLTMAL---------PMWLSLMIFGW-LMKTN-KMFYHLIPIGTPPILMPFMVCIETTSNLIRP--GSLAVRLTANMIAGHLL---------------MTLLGNMTLN-S---S---K-------T-I---------------IMMILLVQMTLMMFEMAVSIIQSYVFTVLSTLYSSEI------------------------
>651724
------------------------------M-NL-NFFDQFLSPS----LLG-IP----------LI----T-L--AIM--IPW-L----VFP----TP---TK-R-W-LNNRLLTLQTWFV-NRFTYQLMQPL------NF-G-------GH---KWASILTALMMFLITINLLGLL------PYTFTPTTQLSL--NMAFAI---------PLWLTTVLIGM-LNQPT-VALGHLLPEGTPTLLVPILIIIETISLFIRP--LALGVRLTANLTAGHLL---------------MQLIATAAFI-L---I---S-IMP---S-I---------------ALLTSLILFLLTILEIAVAMIQAYVFVLLLSLYLQENV-----------------------
>13720
------------------------------M-VL-SFFDQFMSPT----YLG-IP----------LI----A-L--ALA--LPW-I----LYP----TP---SN-R-W-LNNRLLTLQGWFI-NRFTQQLLLPL------NP-G-------GH---KWALLFTSLMVFLISLNMLGLL------PYTFTPTTQLSL--NMGLAV---------PLWLATVIIGM-RNQPT-HALGHLLPEGTPTLLIPVLIIIETISLFIRP--LALGVRLTANLTAGHLL---------------IQLIATAAFV-L---L---P-LMP---T-V---------------AILTATLLFLLTLLEVAVAMIQAYVFVLLLSLYLQENV-----------------------
>83281
------------------------------M-NE-NLFASFITPT----IVG-IP----------IV----I-L--IIA--IPS-I----LFP----S----PT-R-L-ISNRLTSLQQWLI-QLVLKQLMMMH------SI-K-------GR---TWSLMLISLILFIGSTNLLGLL------PHSFTPTTQLSM--NLGMAI---------PLWAAAVITGF-RHKTK-MSLAHLLPQGTPVPLIPMLVIIETISLFIQP--MALAVRLTANITAGHLL---------------MHLIGGATLV-L---T---S-ISP---T-T---------------ASITFTILILLTILELAVALIQAYVFTLLVSLYLHDNT-----------------------
>69306
------------------------------M-NE-NLFASFITPM----ILG-LP----------LV----T-L--IVL--FPS-L----LFP----T----SN-R-L-MSNRLISLQQWAL-QLVSKQMMSIH------NP-K-------GQ---TWALMLMSLILFIGSTNLLGLL------PHSFTPTTQLSM--NLGMAI---------PLWAGAVITGF-RNKTK-ASLAHFLPQGTPTPLIPMLVIIETISLFIQP--VALAVRLTANITAGHLL---------------IHLIGGATLA-L---M---N-IST---T-T---------------ALITFIILVLLTILEFAVAMIQAYVFTLLVSLYLHDNT-----------------------
>1204440
------------------------------M-MT-NLFSVFDPSTS---ILN-LS----------LN----W-M--STF--LGL-M----IIP---------YM-YWL-LPSRFSYLWFNIL-FTLHKEFKTLL------GP-N-------SL--QGSTFIFINLFSMILFNNFLGLF------PYIFTSTSHLTM--TLTLAL---------PLWLSFMIYGW-INHTQ-HMFAHLVPQGTPPILMPFMVCIETVSNVIRP--GTLAVRLAANMIAGHLL---------------LTLLGNTGPS-M---T---L-------S-L---------------LSILIIGQLLLLTLESAVAIIQSYVFAILSTLYSSEVN-----------------------
>1111460
------------------------------M-TL-SFFDQFMSPI----FLG-IP----------LI----A-L--ALA--LPW-A----LFP----KP---TT-R-W-LNCRLLTLQSWFI-NNFTQQIFQPL------NM-G-------GH---KWALLLASLMVFLITLNLLGLL------PYTFTPTTQLSL--NLAFAV---------PLWLATVIIGM-RNQPT-HALGHLLPEGTPTLLIPVLIIIETISLFIRP--LALGVRLTANLTAGHLL---------------IQLTSTATFV-L---L---P-LMP---P-V---------------ASLTALLLLALSLLEVAVAMIQAYVFVLLLSLYLQENI-----------------------
>990260
------------------------------M-MT-NLFSTFDPATN---FIN-LS----------LN----W-S--STF--LGL-L----LIP---------SM-FWL-ISSRINIIWNKLN-ITLHNEFKTLL------GP-N-------SF--NGMTFIFISMFIMMMFNNFMGLF------PYIFTSTSHLTF--TFTIAL---------PMWLSFMLFGW-INHTN-HMFMHLVPQGTPTALMSFMVLIETISNVIRP--GTLAVRLAANMIAGHLL---------------LTLLGNTGPS-M---T---M-------N-L---------------ISFLIIGQMLLLILESAVAMIQAYVFSILSTLYSSEVY-----------------------
>57434
------------------------------M-IL-TFFDQFSTTY----LLG-IP----------LI----L-L--SML--LPT-L----LLP----TP---NN-R-W-ITNRLSTLQLWTI-NTITKQLMTPL------NK-P-------GH---KWALILTSLMMLLLMTNLLGLL------PYTFTPTTQLSM--NMALAF---------PLWLATLLTGL-RNQPT-TSLGHLLPEGTPTPLIPALIMIETISLFIRP--LALGVRLTANLTAGHLL---------------IQLISTATIT-L---L---P-IMP---T-V---------------SILTAAILLLLTILEVAVAMIQAYVFVLLLSLYLQENI-----------------------
>115122
------------------------------M-NL-SFFDQFTSPH----LLG-IP----------LI----L-I--STL--FPT-L----LLP----SP---TN-R-W-ITNRLSTLQLWFI-HLTTKQLMLPL------NK-G-------GH---KWALILTSLMLLLLMINLLGLL------PYTFTPTTQLSM--NMALAF---------PLWLATLLTGL-RNQPT-MSLGHLLPEGTPTPLIPALILIETVSLLIRP--LALGVRLTANLTAGHLL---------------IQLISTATTA-L---L---P-ILP---T-V---------------SALTALILLLLTILEIAVAMIQAYVFVLLLSLYLQENI-----------------------
>857638
------------------------------M-MV-SFFDQFASPS----LLG-IP----------LI----A-I--AIA--LPW-T----LFP----TP---PS-R-W-INNRLITIQTWFI-NRFTNQLMMPL------NV-G-------GH---KWALLLASLMMFLITINMLGLL------PYTFTPTTQLSL--NMGFAV---------PLWLATVIIGM-RNQPT-VALGHLLPEGTPIPLIPVLIIIETISLLIRP--LALGVRLTANLTAGHLL---------------IQLIATAVFV-L---L---P-MMP---T-V---------------AILTATVLFLLTLLEVAVAMIQAYVFVLLLSLYLQENV-----------------------
>56350
------------------------------M-NL-SFFDQFSSPY----LMG-MP----------LA----L-L--SIL--FPA-L----LFP----SP---NT-R-W-INNRLTTLQSWLI-HLVTKQLMMPL------DK-K-------GH---KWALILTSLMMLLLTINLLGLL------PYTFTPTTQLSM--NMALAF---------PLWLATLLTGL-RNQPT-ISLGHLLPEGTPTPLIPALILIETTSLFIRP--LALGVRLTANLTAGHLL---------------IQLISTATAV-L---L---P-IMP---T-I---------------SALTMLVLLLLTILEVAVAMIQAYVFVLLLSLYLQENI-----------------------
>38658
------------------------------M-NT-NLFDQFLIPS----LLG-AS----------LL----A-P--ALL--MTL-I----LTP----TP---KN-L-W-LPHPAATIKMWLI-SQITKQIMAPI------NK-S-------GH---KHSLTLISLLVFLLLTNLLGLL------PYTFTPTTQLSM--NMALAI---------PLWLMTVLTGM-RTQPT-TSLAHLLPEGTPTPLIPILIMIETISLLIRP--IALGVRLTANLTAGHLL---------------IQLISIATLN-L---W---P-IMP---P-L---------------SLLTLTTLILLLLLEFAVAMIQAYVFVLLLSLYLQENT-----------------------
>1086039
------------------------------M-NE-NLFASFMVPV----MLG-FP----------IT----T-L--IIM--FPT-M----LFP----T----PN-R-L-INNRMIAIQQWLT-KLTSKQLMITH------SP-K-------GQ---TWSLMLISLFLFIASTNLLGML------PHSFTPTTQLSM--NLGMAI---------PLWAGTVFIGF-RNKTK-MSLAHLLPLGTPTFLIPMLVMIETISLFIQP--LALAVRLTANITAGHLL---------------LHLIGSATLA-L---M---S-ISL---F-T---------------ALITFIILTLLIILEFAVALIQAYVFTLLVSLYLQDNT-----------------------
>93199
--------------------------------MS-NLFSIFDPTTE---INS-LP----------MN----W-T--STV--VGL-L----LIP---------TS-IWL-TPSRNSMALNLLM-NKLHAEMKTIL------SK-GD------QN--KGNSFIFTSLFLMILMNNFLGLF------PYIFTSTSHLTL--TLTLAL---------PLWMTFMLFGW-MKNTN-HMFEHLVPQGTPTMLMPFMVIIETISNLIRP--GTLAVRLTANMIAGHLL---------------LTLLGNNGPT-M---S---H-------T-L---------------LTVLIIAQILLLILESAVAIIQSYVFAILSTLYSSEVN-----------------------
>179808
------------------------------M-NL-SFFDQFTSPC----LLG-IP----------LI----L-L--SML--FPA-L----LLP----TL---DN-R-W-ITNRLATLQLWFV-HLITKQLMMPL------NK-A-------GH---KWALILTSLMTFLLTINLLGLL------PYTFTPTTQLSM--NMALAF---------PLWLATLLTGL-RNQPS-ASLGHLLPEGTPTPLIPALIMIETTSLLIRP--LALGVRLTANLTAGHLL---------------IQLISTATTA-L---L---P-IIP---T-V---------------SILTTLILLLLTILEVAVAMIQAYVFVLLLSLYLQENI-----------------------
>179411
------------------------------M-NL-SFFDQFSSPS----LLG-IP----------LI----L-I--SMT--FPA-L----LIP----SL---DN-R-W-ITNRVSTLQLWFV-NLVTKQLMMPL------DK-K-------GH---KWALILTSLMIFLLLINLLGLL------PYTFTPTTQLSM--NLALAF---------PLWLATLLTGL-RNQPS-TSLAHLLPEGTPTPLIPALILIETTSLLIRP--LALGVRLTANLTAGHLL---------------IQLISTATVA-L---F---S-TMP---A-V---------------SLLTLLVLFLLTILEVAVAMIQAYVFVLLLSLYLQENI-----------------------
>7594
-----------------------MN----LN-LN-SIFGQFSPDL----VLF-IP----------MT----L-T--AVFLNLSW-L----SIS----NP---SN---W-LPSRANLLILSFY-QEVLKILFQQT------NP-N-------TA---PWVSAFTAIFILIFSINVLGLL------PYAFTSTSHISL--TYSIGV---------PLWMSVNILGF-YLAFN-SRLGHLVPQGTPSYLIPFMVIIETISLFAQP--IALGLRLAANLTAGHLL---------------IFLLSTAIWT-L---S---S--SP---S-I---------------ASITLLIFFFLFLLEIGVACIQAYVFTALVNFYLSQNL-----------------------
>118129
------------------------------M-AM-SFFDQFASPS----YLG-IP----------LI----A-I--AIA--LPW-V----MYP----TP---ST-R-W-INNRLTTIQGWLI-NRFINQLMLPL------NV-A-------GH---KWALLFASLMIFLITINMLGLL------PYTFTPTTQLSL--NMGFAV---------PLWLATVLIGM-RNQPT-VALGHLLPEGTPIPLIPVLIIIETISLFIRP--LALGVRLTANLTAGHLL---------------IQLIATAVFV-L---L---P-MMP---T-V---------------AILTATVLFLLTLLEVAVAMIQAYVFVLLLSLYLQENV-----------------------
>1041811
------------------------------M-MT-NLFSIFDPTTY----SF-LS----------LN----W-F--SLI--IFI-L----FTP---------LS-YWL-IPNRMKLLFSIMT-NYLFKEFKPLN------QK-A-----------PFLFIFIISLFLFILMNNLPGLL------PYVFTASSHMSF--TMTLAI---------TMWFTLMMYGW-RNNYY-NLLIHLIPQGTPLPLTSFMVIIETISNLIRP--ATLAIRLSANMIAGHLL---------------ITLLCSANSI-T---P---F-------M-F---------------ILPLYIFQIVLACLEIAVAFIQAYVFSVLMTLYSTELTN----------------------
>100182
------------------------------M-NE-NLFSSFITPT----MMG-LP----------IV----I-L--IIM--FPT-L----LFP----A----PT-R-L-INNRLVSAQQWLA-QLILKQMMMMH------SP-K-------GR---TWSLMLISLIMFIGSTNLLGLL------PHSFTPTTQLSM--NLGMAI---------PLWAGAVITGF-RYKTK-ASLAHFLPQGTPVPLIPMLVIIETISLFIQP--MALAVRLTANITAGHLL---------------MHLIGGAALA-L---I---S-ISP---T-T---------------ALITFIILILLTILEFAVALIQAYVFTLLVSLYLHDNT-----------------------
>263537
------------------------------M-MA-SFFDQFASPS----YLG-VP----------LI----A-V--AIV--LPW-T----LYP----TP---SS-R-W-IGNRLITVQGSFI-NRFTSQLMLPL------NV-G-------GH---KWALLLASLMVFLLTINMLGLL------PYTFTPTTQLSL--NMGLAM---------PLWLATVIIGM-RNQPT-AALGHLLPEGTPILLIPVLIIIETISLFIRP--LALGVRLTANLTAGHLL---------------IQLIATAVLV-L---L---P-IMP---T-V---------------AILTATVLLLLTLLEVAVAMIQAYVFVLLLSLYLQENV-----------------------
>34837
------------------------------M-NE-NLFASFMTPN----LMG-IP----------VA----V-F--IIM--FPA-L----LFP----N----PN-R-L-INNRTVTIQQWLI-KLILQQMMSIH------SI-K-------GR---TWSLMLITLILFIGTTNLLGLL------PHSFTPTTQLSM--NLGMAI---------PLWAGAVLLGF-RHKTQ-TSLAHFLPQGTPLVLIPMLVVIETISLFIQP--MALAVRLTANITAGHLL---------------MHLIGGAASV-L---F---S-INT---P-A---------------ALTTFIILLLLTMLEFAVALIQAYVFTLLVSLYLHDNT-----------------------
>179915
------------------------------M-MT-ELFDQFMIPE----LFG-VK----------LL----P-I--FIL--MPT-L----LAY----Y----PN-M-T-RTNRLTSTMLWLI-KKTTKHLLSTM------NA-A-------AH---SWALILITTIMLISAMNTLGLL------PYTFTPTTQLSM--NMALAT---------PLWMATVMIGM-RNQPT-HSLSHFLPEGTPTMLIPALIIIETISLFIRP--LALGVRLTANLTAGHLL---------------MQLISMAIMK-T---N---L-------L-L---------------FPAMFATLTLLMILEVAVALIQAYVFTLLLSLYLQENTHE---------------------
>1633020
------------------------------M-TL-SLFDQFMSPW----FLG-TP----------LL----A-I--SLV--LPW-M----LLP----TP---SL-R-W-LNNRLITTQAWFI-NRFTQQTFLPL------NV-E-------GH---KWALLLSSLMMFLVFLNMLGLL------PYTFTPTTQLSL--NLGLAI---------PLWLATVIIGM-RNQPT-AALGHLLPEGTPTPLIPILIVIETISLFIRP--FALGVRLTANLTAGHLL---------------IQLVSMAVMV-L---L---P-LMP---A-V---------------AILTAALLLMLTLLEVAVAMIQAYVFVLLLSLYLQENV-----------------------
>993346
------------------------------M-NL-SFFDQFSSPS----FLG-IP----------LI----L-I--SMT--FPA-L----LLP----SL---DN-R-W-ITNRLSTLQLWFV-NLVTKQLMMPL------DK-K-------GH---KWALILTSLMIFLLLINLLGLL------PYTFTPTTQLSM--NLALAF---------PLWLATLLTGL-RNQPS-ASLGHLLPEGTPTPLIPALILIETTSLLIRP--LALGVRLTANLTAGHLL---------------IQLISTATTA-L---F---S-TMP---L-V---------------SLLTFVVLFLLTILEVAVAMIQAYVFVLLLSLYLQENI-----------------------
>1701550
------------------------------M-IL-SLFDQFMSPW----HMG-VP----------LL----A-I--SLV--LPW-V----LFP----TP---TL-R-W-LNNRMLTFQSWFI-ARFTHQTFLPL------NI-D-------GH---KWALLLASLMVFLITLNMLGLL------PYTFTPTTQLSL--NLGLAV---------PLWLATVVIGM-RNQPT-AALGHLLPEGTPTPLIPVLIIIETISLFIRP--VALGVRLTANLTAGHLL---------------IQLVSSAVFV-L---L---P-MMP---T-V---------------AMLTAILLLMLTLLEVAVAMIQAYVFVLLLSLYLQENV-----------------------
>181671
------------------------------M-MT-NLFDQFMVPQ----MLG-IQ----------LL----P-M--NLL--VAP-A----LTF----TK---SN-R-L-KNNRFITIGHWMM-KTITKHTMTPI------NK-P-------GH---KWAPILISLILLLLTMNVIGLL------PYTFTPTTQLSM--NTALAL---------PMWLATVMLGL-RTQTT-ATLAHLLPTGTPTPLIPALILIETVSLFIRP--LALGVRLTANLTAGHLL---------------LHLISTTTMS-L---T---T-LMP---I-I---------------APLPMTILLLLTILEIAVALIQAYVFTLLLSLYLQENT-----------------------
>651568
------------------------------M-MT-SFFDQFASPS----YLG-IP----------LI----A-I--AIA--LPW-V----IYP----TP---SS-R-W-INNRLITIQGWFI-NRFTNQLLLPL------NV-G-------GH---KWALLLASLMIFLITINMLGLL------PYTFTPTTQLSL--NMGFAV---------PLWLATVIIGM-RNQPT-VALGHLLPEGTPIPLIPVLIIIETISLLIRP--LALGVRLTANLTAGHLL---------------IQLIATAVFV-L---L---P-MMP---T-V---------------AVLTATVLFLLTLLEVAVAMIQAYVFVLLLSLYLQENV-----------------------
>8052
------------------------------M-TL-SLFDQFSSPS----FLG-IP----------MI----L-M--ALA--LPW-L----LIP----TP---TS-R-W-LSNRVVSLQGWFI-ARFTNQLFLPL------NV-G-------GH---KWAPLLASLMMFLLTLNMLGLL------PYIFTPTTQLSL--NLGLAV---------PLWLATVLIGM-RNQPT-HALGHFLPEGTPTALIPILIIIETISLFIRP--LALGVRLTANLTAGHLL---------------IHLISSAVFV-L---M---P-MMP---A-V---------------AILTAVLLLLLTMLEVAVAMIQAYVFILLLSLYLQENV-----------------------
>181443
------------------------------M-TV-SLFDQFLSPS----YLG-IP----------LI----L-V--ALT--LPW-L----LFP----AP---SP-R-W-LNNRLLTIQNRFI-NQFVQQLLLPI------NV-G-------GH---KWALILASLMIFLITINMLGLL------PYTFTPTTQLSL--NMGFAV---------PLWLATVIIGM-RNQPT-HALGHLLPEGTPTALIPVLIIIETISLFIRP--LALGVRLTANLTAGHLL---------------IQLIATAAFV-L---L---P-LMP---T-V---------------AIFTSVLLFLLTLLEVAVAMIQAYVFILLLSLYLQENV-----------------------
>300222
------------------------------M-TL-SFFDQFLSPT----LFG-IP----------LI----A-I--ALI--LPW-T----LFP----AP---TS-R-W-MNNRLLTLQSWFI-NRFTQQLLLPL------NM-G-------GH---KWALMFASLMVFLISINMLGLL------PYTFTPTTQLSL--NMALAV---------PLWLMTVIIGL-RKNPT-AALGHLLPEGTPVPLIPALILIETISLFIRP--LALGVRLTANLTAGHLL---------------IQLIATAAFV-L---L---P-LMP---T-V---------------AILTTILLFLLTLLEVAVAMIQAYVFVLLLSLYLQENV-----------------------
>224716
------------------------------M-ML-SFFDQFMSPS----FLG-IP----------LI----A-L--AIA--LPW-T----LYP----TP---TS-R-W-LNNRVLTLQGWFV-NRFTQQIFLPL------NP-G-------GH---KWAALLASLMIFLLTINMLGLL------PYTFTPTTQLSL--NMGLAV---------PLWLATVIIGL-RNQPT-AALGHLLPEGTPVPLIPVLIIIETISLFIRP--LALGVRLTANLTAGHLL---------------IQLIATAVFV-L---M---P-MMP---T-V---------------AILTATVLFLLTLLEVAVAMIQAYVFVLLLSLYLQENV-----------------------
>13537
------------------------------M-TL-SFFDQFMSPV----YLG-IP----------LI----A-L--ALT--LPW-L----LFP----TP---TT-R-W-LNNRLLTLQSWFI-GRFAHELFMPV------NL-P-------GH---KWAVLLTSLMLFLISLNMLGLL------PYTFTPTTQLSL--NMGLAV---------PLWLATVIIGM-RNQPT-EALGHLLPEGTPTLLIPVLIIIETISLFIRP--LALGVRLTANLTAGHLL---------------IQLIATAATV-L---L---P-LMP---T-V---------------AILTATLLFLLTLLEVAVAMIQAYVFVLLLSLYLQENV-----------------------
>61852
------------------------------M-NE-NLFASFAAPT----ILG-LP----------AA----V-P--IIL--FPS-L----LIP----T----SK-Y-L-INNRLVTAQQWLI-QLTLKQMMTMH------NA-K-------GR---TWSLMLISLITFIATTNLLGLL------PHSFTPTTQLSM--NLAMAI---------PLWAGTVTTGF-RLKAK-NTFAHLLPQGTXXPLIPMLIIIETISLFIQP--MALAVRLTANITAGHLL---------------MHLIGAATLA-L---S---T-ISL---S-A---------------TPIIFTVLALLTILEIAVALIQAYVFTLLVSLYLHDNT-----------------------
>28833
------------------------------M-IN-SLFSQFTPDT----LIF-LP----------LQ----I-L--ASFIAILW-L----IIL----YP---TN---F-FSGHITYIWNQIR-LEALKLIFQNV------KN-K-------SA---PWISSLSAIFFLILSINLLGLF------PYTFSITSHVSF--TYSIAI---------PLWLSVNILGF-YLAFN-SRLSHLVPQGTPPFLIPFMVWIETLSLFAQP--LALGLRLAANLTAGHLL---------------LFLFSSAAWV-L---S---N--NL---I-L---------------SSITIVILILIFILEIGVACIQAYVFTSLINFYLDQNI-----------------------
>645280
------------------------------M-TL-NLFDQFMSPT----YLG-IP----------LM----A-L--ALT--LPW-I----LYP----TP---ST-R-W-LNNRLVTLQGWCI-NRFTQQLLLPL------SL-G-------GH---KWAALLTSLMIFLITLNMLGLL------PYTFTPTTQLSL--NMGLAV---------PLWLATIIIGM-RNQPT-SALGHLLPEGTPVPLIPMLVIIETISLFIRP--LALGVRLTANLTAGHLL---------------IQLIATAAFL-L---L---P-MMP---T-V---------------AILTTAVMFLLTLLEVAVAMIQAYVFVLLLSLYLQENI-----------------------
>68464
------------------------------M-IL-SLFDQFQSPT----TIW-IP----------LM----V-I--ALS--LPW-L----LFP----HQ---TA-R-W-TNNRLMSLQGWFM-SNFTQQIFMPI------NT-T-------GH---KWALLLTSLMIFLITLNTAGLL------PYTFTPTTQLSM--NMGFAV---------PIWLATVILGM-KTQPT-HALAHLLPEGTPTPLIPILIIIETISLFIRP--LALGVRLTANLTAGHLL---------------IQLISTAAMA-L---L---F-ISP---V-T---------------AIFTIILLFLLTLLEIAVAMIQAYVFALLLSLYLQENV-----------------------
>192376
------------------------------M-TV-SLFDQFMSPT----LLG-IP----------LI----A-L--AIT--LPW-I----MYP----AP---TT-R-W-LNSRFLALQGWFV-NRFTQQLLLPL------SL-G-------GH---KWAALLTSLMIFLITMNMLGLL------PYTFTPTTQLSL--NLGLAT---------PLWLATVIVGM-RNQPT-HALGHLLPEGTPGPLIPVLIVIETISLFIRP--LALGVRLTANLTAGHLL---------------IQLISTAAFV-M---M---P-LMP---A-V---------------ALLTSTVLVLLTLLEVAVAMIQAYVFVLLLTLYLQENV-----------------------
>181478
------------------------------M-TL-SFFDQFMSPF----FLG-IP----------LM----A-L--ALL--LPW-I----LFP----TP---TA-R-W-QTNRFLTLQNWFI-NRFTQQLLLPM------NL-G-------GH---KWALILTSLMLYLITLNMLGLL------PYTFTPTTQLSL--NMGLAV---------PLWLATVIIGM-RNQPT-HALGHLLPEGTPTLLIPVLIIIETISLFIRP--LALGVRLTANLTAGHLL---------------IQLIATAAYV-L---L---P-LMP---T-V---------------AILTATLLLLLTLLEVAVAMIQAYVFVLLLSLYLQENV-----------------------
>420386
------------------------------M-MT-ELFDQFMIPE----LCG-IK----------LL----P-I--AML--MPT-L----LAH----P----PH-Q-I-RTNRLTSLITLLI-KKTTKHLFATM------ST-S-------AY---TWTLILITTIMFISSTNTLGLL------PYTFTPTTQLSM--NMAMAM---------PLWMATVTIGL-RNQPT-KSLSHFLPEGTPTPLIPALIIIETISLFIRP--LALGVRLTANLTAGHLL---------------MQLISMAAMK-T---N---L-------T-L---------------LPTMLGTLILLTILEVAVALIQAYVFTLLLSLYLQENT-----------------------
>37174
------------------------------M-NE-NLFASFITPM----MLG-LP----------LV----T-L--IVL--FPS-L----LFP----T----SN-R-L-INNRLISLQQWIL-QLVSKQMMSIH------NT-K-------GQ---TWTLMLMSLILFIGSTNLLGLL------PHSFTPTTQLSM--NLGMAI---------PLWAGAVITGF-RNKTK-ASLAHFLPQGTPTPLIPMLVIIETISLFIQP--VALAVRLTANITAGHLL---------------IHLIGGATLA-L---M---N-INI---T-T---------------ALITFIILILLTILEFAVAMIQAYVFTLLVSLYLHDNT-----------------------
>42645
------------------------------M-TL-SFFDQFSLTS----YLG-IP----------LV----A-L--ALT--LPW-I----LFP----AP---KS-R-C-SNNRLLTLQAWFI-RQFTHQLFLPI------NK-A-------GH---KWALLLASLLIFLITLNLLGIL------PYTFTPTTQLSM--NMGFAV---------PLWLATVLIGV-RHQLT-HTLAHFLPVGTPGPLIPILIIIETISLFIRP--IALGVRLTANLTAGHLL---------------IQLISTAAFH-M---F---F-IMP---T-V---------------SALTVVLLLLLSVLELAVAVIQAYVFVLLVSLYLQESV-----------------------
>7373
------------------------------M-MT-NLFSVFDPSSS---IFN-LS----------LN----W-L--STF--LGI-L----MIP---------SM-YWL-MPSRYHIFWNNIL-LTLHKEFKILL------GP-M-------GA--NGSTFIFVSLFSMILFNNFMGLF------PYIFTSTSHLTL--TLTLAM---------PLWLCFMLFGW-INNTQ-HMFAHLVPQGTPAVLMPFMVCIETISNIIRP--GTLAVRLTANMIAGHLL---------------LTLLGNTGPS-M---S---T-------I-L---------------LTLLIITQIALLVLESAVAMIQSYVFAVLSTLYSSEVN-----------------------
>224708
------------------------------M-ML-SFFDQFMSPS----YLG-IP----------LI----A-V--AIA--LPW-T----LYP----TP---TA-R-W-LNNRVLTLQGWFI-NRFTQQLLLPI------NP-G-------GH---KWAVLLTSLMLFLITINMLGLL------PYTFTPTTQLSL--NMGLAV---------PLWLATVIIGM-RNQPT-AALGHLLPEGTPVPLIPVLIIIETISLFIRP--LALGVRLTANLTAGHLL---------------IQLIATAAFV-L---L---P-IMP---T-V---------------AILTATILFLLTLLEVAVAMIQAYVFVLLLSLYLQENV-----------------------
>118254
------------------------------M-MT-SFFDQFMSPT----QFG-IP----------LI----F-L--ALL--LPW-I----MFP----HP---TK-Q-W-MNNRLTTLQTWLT-LNFTKQLFSPL------NM-L-------GQ---KWTLALISLVVFLLTLNLLGLL------PYTFTPTTQLSM--NMALAI---------PLWLATVLLGM-RNQPT-LSLGHLLPEGTPTFLIPPLVLIETISLFIRP--LALGVRLTANLTAGHLL---------------IQLIATAAMA-L---L---S-LMP---S-M---------------AMLTIFILLLLTLLEIAVAMIQAYVFVLLLTLYLQENI-----------------------
>183908
------------------------------M-MV-SFFDQFASPS----YLG-IP----------LI----A-I--AIA--LPW-V----LYP----TP---SS-R-W-INNRLITIQGWFI-NRFTNQLMLPL------NV-E-------GH---KWALLLASLMIFLITTNMLGLL------PYTFTPTTQLSL--NMGFAV---------PLWLATVIIGM-RNQPT-VALGHLLPEGTPIPLIPVLIIIETISLFIRP--LALGVRLTANLTAGHLL---------------IQLIATAVFV-L---L---P-MMP---T-V---------------AILTAAVLFLLTLLEVAVAMIQAYVFVLLLSLYLQENV-----------------------
>134760
------------------------------M-NL-SFFDQFLTPT----LMG-IP----------LI----I-M--ALI--FPL-L----LIF----MP---SK-H-W-QGGRIFSTQLWFS-NNFTKQLLMPL------TP-S-------GH---KWALLLTSLMLLLVSMNLLGLL------PYTFTPTTQLSM--NLGFAI---------PLWLATVIIGL-RNQPI-MALGHLLPEGTPTLLIPILIMIETISLFIRP--LALGVRLTANLTAGHLL---------------IQLTSTAILT-L---L---P-LMP---T-I---------------AALTTMILLLLTLLEIAVAVIQAYVFVLLLSLYLQENV-----------------------
>559495
------------------------------M-SL-SFFDQFSSPH----LLG-IP----------LI----T-L--SLL--FPA-L----LLP----SP---EH-R-W-INNRLSTIQLWFT-HLITKQLMAPL------NK-T-------GH---KWALLLSSLILLLLSINLLGLL------PYTFTPTTQLSM--NMALAL---------PLWLATLLIGL-RNQPS-ASLGHLLPEGTPTPLIPALILIETTSLLIRP--LALGVRLTANLTAGHLL---------------IQLISTATIT-L---L---P-MMP---S-I---------------SILTALILFLLTILEVAVAMIQAYVFVLLLSLYLQENI-----------------------
>641010
------------------------------M-NL-TLFDQFMSPQ----ILG-MN----------LS----I-L--ALL--MPS-I----IFP----TK---KN-R-V-KTNPLLTLQLWLT-YTITKQL-TPN------MK-T-------NH---KWSLTLASLLCMLLTINLLGLL------PYTFTPTTQLSI--NMGLAF---------PLWLATVNTGL-MNQPT-KSLAHLLPEGTPTLLVPALIIIETISLLMRP--LALGVRLTANLTAGHLL---------------IQLISTATMT-L---L---P-TMP---T-V---------------SFLTMILLFLLTTLELAVAMIQAYVFVLLLGLYLQENC--P--------------------
>143314
------------------------------M-AL-NFFDQFMSPS----LMG-IP----------LI----G-L--AMT--LPW-I----LFT----SP---TP-R-W-ISNRFLTLQGWFI-NRFTQQLFQPL------NA-G-------GH---KWALLFTSLMMFLFSLNMLGLL------PYTFTPTTQLSL--NMGLAV---------PFWLATVIIGM-RNQPT-VALGHLLPEGTPTPLIPILIIIETISLFIRP--IALGVRLTANLTAGHLL---------------IQLIATAAFV-L---L---P-LMP---S-V---------------AILTALLLFLLTLLEVAVAMIQAYVFVLLLSLYLQENV-----------------------
>9974
------------------------------M-NE-NLFTSFITPV----MMG-IP----------IV----T-I--IIM--FPV-I----LFP----T----SN-R-L-INNRIVSMQQWLL-KQTSKQMMSIH------NY-K-------GQ---TWTLMLMTLIIFIASTNLLGLL------PHSFTPTAQLSM--NLSMAV---------PLWAATVVTGF-RHNTK-TSLAHFLPQGTPTPLIPVLVIIETISLLIQP--MALAVRLTANITAGHLL---------------MHLIGSATLA-L---M---S-INL---T-V---------------ATTTFIVLVLLTILEFAVALIQAYVFTLLISLYLHDNT-----------------------
>38614
------------------------------M-NE-NLFAPFITPT----IMG-IS----------TL----P-I--IMM--FPC-L----ILT----S----PK-R-W-LPNRIQTLQIWLI-RMITKQMMMMH------NK-Q-------GR---SWTLMLMSLILFIASTNLLGLL------PYSFTPTTQLSM--NIGMAI---------PLWMGTVTMGF-RNKPK-MSLAHFLPQGTPTPLIPMLIVIETISLFIQP--LALAVRLTANITAGHLL---------------IHLIGSATLA-L---S---S-ISM---T-I---------------SSITFTILFLLTILELAVAMIQAYVFTLLVSLYLHDNT-----------------------
>39304
------------------------------M-NE-NLFASFTTPT----MMG-LP----------IV----I-L--IIL--FPS-I----LFP----S----PN-R-L-VNNRLTSIQQWLI-QLTSKQMLSIH------NH-K-------GQ---TWALMLMSLILFIGTTNLLGLL------PHSFTPTTQLSM--NLGMAI---------PLWAGTVITGF-RYKTK-ASLAHFLPQGTPLLLIPMLVIIETISLFIQP--MALAVRLTANITAGHLL---------------IHLIGGATLA-L---M---D-IST---T-T---------------ALITFTILILLTILEFAVALIQAYVFTLLVSLYLHDNT-----------------------
>38616
------------------------------M-NE-NLFAPFVTPT----ILG-IT----------TL----P-I--IML--FPC-L----ILS----S----PK-R-W-LPSRIQTLQIWLI-RLITKQMMTMH------NK-Q-------GR---SWSLMLMSLILFIASTNLLGLL------PYSFTPTTQLSM--NIGMAI---------PLWMGTVVMGF-RNKPK-SSLAHFLPQGTPTALIPMLIIIETISLFIQP--LALAVRLTANITAGHLL---------------IHLIGSATLA-L---S---S-INM---T-V---------------STITITILFLLTILELAVGMIQAYVFTLLVSLYLHDKS-----------------------
>420383
------------------------------M-MT-ELFDQFMIPE----LCG-IK----------LL----P-I--AML--MPA-L----LMY----T----PH-Q-I-QTNRLTSLIMLLI-KKTTKHLFTTM------ST-S-------AY---TWALILITTIMFISTTNTLGLL------PYTFTPTTQLSM--NMAMAV---------PLWLATVTIGL-RNQLT-KSLSHFLPEGTPTPLIPALIIIETISLFIRP--LALGVRLTANLTAGHLL---------------MQLISMAAMK-T---N---L-------I-L---------------FPTMLGTLILLTILEVAVALIQAYVFTLLLSLYLQENT-----------------------
>436160
------------------------------M-NL-SFFDQFMSPT----MLG-IP----------LI----L-L--AMT--VPW-L----LYV----SP---TD-R-W-LNNRLTTLQTWFL-AIFTKQLMLPL------NI-K-------GH---KWALPLTSLMVFLITMNLLGLL------PYTFTPTTQLSL--NLGLAV---------PFWLATVLIGL-RNQPT-AALGHLLPEGTPTLLIPILIVIETISLLIRP--LALGVRLTANLTAGHLL---------------IQLISTAVFV-L---M---P-MMP---T-M---------------AIITAIVLFLLTLLEIAVAMIQAYVFVLLLSLYLQENT-----------------------
>202457
------------------------------M-NQ-NLFASFNIPT----ILG-IP----------LI----T-L--IIL--FPT-L----LMT----P----PN-K-L-IGNRISLLQQWLI-QLTLKQLMLNH------ST-K-------GR---TWSLMLLTLITFIALNNLLGLM------PYAFTPTTQLSM--NIGMAI---------PLWAATVLMGF-RFKTK-ASLAHFLPQGTPISLIPMLVIIETISLFIQP--MALAVRLTANITAGHLL---------------VHLLGDTALT-L---M---S-IYF---S-S---------------SMITVIVIILLITLELGVALIQAYVFTLLVSLYLHDNS-----------------------
>38527
------------------------------M-MV-SFFDQFASPS----FLG-IP----------LI----A-I--AIA--LPW-V----LFP----TP---PA-R-W-VNNRLITVQTWFI-NRFTNQLMLPL------NV-G-------GH---KWALLLASLMIFLITINMLGLL------PYTFTPTTQLSL--NMGLAV---------PLWLATVIIGM-RNQPT-VALGHLLPEGTPIPLIPVLIIIETISLFIRP--LALGVRLTANLTAGHLL---------------IQLIATAVFV-L---L---P-MMP---T-V---------------AILTAAVLFLLTLLEVAVAMIQAYVFVLLLSLYLQENV-----------------------
>1225531
------------------------------M-NE-NLFASFATPT----VMG-LP----------IV----I-L--IIM--FPS-I----LFP----S----SN-R-L-INNRLISIQQWLV-QLTSKQMMAIH------NN-K-------GQ---TWTLMLMSLILFIGSTNLLGLL------PHSFTPTTQLSM--NLGMAI---------PLWAGTVFMGF-RHKTK-AALAHFLPQGTPIFLIPMLVIIETISLFIQP--VALAVRLTANITAGHLL---------------IHLIGGATLA-L---M---N-ISP---S-T---------------ALITFIILVLLTILEFAVAMIQAYVFTLLVSLYLHDNT-----------------------
>319757
------------------------------M-TL-SFFDQFMSPS----FLG-IP----------LM----A-L--ALS--LPW-I----LFP----TP---SA-R-W-LNNRLITLQNWFI-NRFTQQLLLPL------NL-G-------GH---KWALILTSLMLFLITLNMLGLL------PYTFTPTTQLSL--NMGLAV---------PLWLATVIIGM-RNQPT-VALGHLLPEGTPTLLIPVLIIIETISLFIRP--LALGVRLTANLTAGHLL---------------IQLIATAAFV-L---L---P-LMP---T-V---------------ALLTATLLFLLTLLEVAVAMIQAYVFVLLLSLYLQENV-----------------------
>73107
------------------------------M-NL-SFFDQFASPC----LLG-IP----------LI----L-L--SML--FPT-L----LLP----SP---NN-R-W-ITNRLSTLQSWFL-HLITKQLMAPL------NK-E-------AH---KWALILTSLMTLLLLINLLGLL------PYTFTPTTQLSM--NMALAF---------PLWFATLLTGL-RNQPS-ISLGHLLPEGTPTPLIPALIMIETTSLLIRP--LALGVRLTANLTAGHLL---------------IQLISTATTV-L---L---P-IMP---T-V---------------SLLTASILFLLTILEVAVAMIQAYVFVLLLSLYLQENI-----------------------
>270329
------------------------------M-TL-SFFDQFMSPT----YLG-IP----------LI----A-L--ALS--LPW-T----LFP----AP---TA-R-W-LNNRLLTLQSWFI-NRFIQQLLLPL------NP-A-------GH---KWAVLFTSLMLFLITLNMLGLL------PYTFTPTTQLSL--NMALAV---------PLWLATVVIGL-RNQPT-IALGHLLPEGTPTPLIPVLIIIETISLFIRP--LALGVRLTANLTAGHLL---------------IQLIATAAFV-L---L---P-LMP---T-V---------------AILTAILLLLLTLLEVAVAMIQAYVFVLLLSLYLQENV-----------------------
>102178
------------------------------M-TL-SLFDQFATPQ----LLG-VP----------LI----L-L--ATI--LPP-M----LIF----TH---SN-R-L-LSNRTSNLQLLLI-KTMTKQLMAPI------TY-K-------GQ---KWTMTLISLLLFLILMNLLGLL------PYTFTPTTQLSM--NLGLAI---------PMWLATVLTGL-RNQPT-NSIGHLLPEGTPALLIPILIIIETISLLIRP--LALGVRLTANLTAGHLL---------------IQLISTAIIT-I---M---P-ILP---T-T---------------ALVTFIILLLLTILELAVAMIQAYVFILLLSLYLQENV-----------------------
>61379
------------------------------M-NE-NLFASFTTPT----MMG-LP----------IV----I-L--IIM--FPS-I----LFP----S----PS-R-L-INNRLISLQQWLV-QLTSKQMLTIH------NH-K-------GQ---TWALMLMSLILFIGSTNLLGLL------PHSFTPTTQLSM--NLGMAI---------PLWAGTVITGF-RHKTK-ASLAHFLPQGTPVPLIPMLVIIETISLFIQP--MALAVRLTANITAGHLL---------------MHLIGGAALA-L---M---N-IST---S-I---------------ALITFIILILLTVLEFAVALIQAYVFTLLVSLYLHDNT-----------------------
>228252
------------------------------M-TL-SFFDQFMSPT----YLG-IP----------LM----A-L--ALS--LPW-I----LYP----TP---SS-R-W-LNNRLLALQNWFI-NRFTQQLLLPL------SP-G-------GH---KWAALFTSLMLFLITLNMLGLL------PYTFTPTTQLSL--NMGLAV---------PLWLATVIIGM-RNQPT-IALGHLLPEGTPTPLIPVLIIIETISLFIRP--LALGVRLTANLTAGHLL---------------IQLIATAAFV-L---L---P-LMP---T-V---------------AILTATLLFLLTLLEVAVAMIQAYVFVLLLSLYLQENV-----------------------
>8023
------------------------------M-TL-SFFDQFMSPT----YLG-IP----------LI----A-V--ALT--LPW-I----LFP----TP---SA-R-W-LNNRLITLQGWFI-NRFTQQLLLPL------NL-G-------GH---KWAALLTSLMLFLITLNMLGLL------PYTFTPTTQLSL--NMGLAV---------PLWLATVIIGM-RNQPT-AALGHLLPEGTPVPLIPVLIIIETISLFIRP--LALGVRLTANLTAGHLL---------------IQLIATAAFV-L---L---P-MMP---T-V---------------AILTSIVLFLLTLLEIAVAMIHAYVFVLLLSLYLQENV-----------------------
>418128
------------------------------M-MT-SFFDQFASPS----FLG-IP----------LI----A-I--AIA--LPW-V----LFP----TP---PS-R-W-LNNRLITLQTWFI-NRFTNQLLLPL------NV-G-------GH---KWALLFASLMVFLITINMLGLL------PYTFTPTTQLSL--NMGLAV---------PLWLATVIIGM-RNQPT-VALGHLLPEGTPVPLIPVLIIIETISLFIRP--LALGVRLTANLTAGHLL---------------IQLIATAVFV-L---L---P-MMP---T-V---------------AILTAAVLFLLTLLEVAVAMIQAYVFVLLLSLYLQENV-----------------------
>27610
------------------------------M-NE-NLFAPFMIPI----MLG-IP----------IT----T-L--IIM--FPT-M----LFP----T----PN-R-L-INNRVIAIQQWLT-KLTSKQLMITH------SP-K-------GQ---TWSLMLTSLLLFIASTNLLGML------PHSFTPTTQLSM--NLGMAI---------PLWAGTVFIGF-RNKTK-MSLAHLLPLGTPTFLIPMLVIIETISLFIQP--LALAVRLTANITAGHLL---------------LHLIGSATLA-L---M---N-ISL---F-T---------------ALITFIILTLLVILEFAVALIQAYVFTLLVSLYLQDNT-----------------------
>109276
------------------------------M-TL-SFFDQFSSPM----FLG-IP----------LM----A-L--AIM--IPW-I----MFP----TP---SS-R-W-INNRMLTLQNWFI-NLFTKQLLLPL------NT-A-------GH---KWALIFASLMIFLISLNMLGLL------PYTFTPTTQLSL--NMGLAV---------PLWLATVIIGM-RNQPT-HSLGHLLPEGTPVPLIPVLIIIETISLFIRP--IALGVRLTANLTAGHLL---------------IQLIATAAFV-L---M---P-LMP---T-V---------------ALLTTILLFLLTLLEVAVAMIQAYVFVLLLSLYLQENV-----------------------
>402375
------------------------------M-TL-GLFDQFSTPY----MLG-MP----------LL----L-F--ALL--FPM-L----IIY----P----PS-R-I-LLNRLAMLQTWFS-LSLPKHLLQLT------PT-Q-------AH---PWGLPLLSTAQLLILLNLLGLL------PYTFTPTTQLAL--NLALAL---------PFWIATILLGC-RNQPT-SSLAHLLPQGCPTPLIPALILIETASIFIRP--LALGVRITANLTAGHLL---------------IMLVSTATML-L---L---T-AFP---L-T---------------TPLAWILLLLLTGLELAVAMIQAYVFVLLLTLYLQENF-----------------------
>27674
------------------------------M-NE-NLFASFITPT----MMG-LP----------IV----V-L--IIM--FPS-I----LFP----S----AT-R-L-INNRLITMQQWLI-QLTTKQMMSIH------TK-K-------GQ---TWALMLTSLIMFIGSTNLLGLL------PHSFTPTTQLST--NLGMAI---------PLWAGTVILGF-RYKTK-ASLAHFLPQGTPLPLIPMLIIIETISLLIQP--MALAVRLTANITAGHLL---------------IHLIGGATLA-L---M---D-ISM---T-T---------------ASITFIILVLLTVLEFAVALIQAYVFTLLVSLYLHDNT-----------------------
>1045278
------------------------------M-MV-SFFDQFASPS----YLG-IP----------LI----A-I--AIA--LPW-V----LYP----TP---SA-R-W-INNRLITIQGWFI-NRFTNQLMLPL------NV-G-------GH---KWALLLASLMIFLITINMLGLL------PYTFTPTTQLSL--NMGFAV---------PLWLATVIIGM-RNQPT-VALGHLLPEGTPIPLIPVLIIIETISLFIRP--LALGVRLTANLTAGHLL---------------IQLIATAVFV-L---L---P-MMP---T-V---------------AILTAAVLFLLTLLEVAVAMIQAYVFVLLLSLYLQENV-----------------------
>8869
------------------------------M-NL-SFFDQFSSPH----MLG-IP----------LI----M-L--SLL--FPA-L----LFP----SP---NN-R-W-INNRLSTLQTWLL-HLITKQLMVPL------NK-N-------GH---KWAMMLTSLMIMLLTINLLGLL------PYTFTPTTQLSM--NMALAF---------PLWLATLLTGL-RNQPS-ASLAHLLPEGTPTPLIPALILIETTSLLIRP--LALGVRLTANLTAGHLL---------------IQLISTASIA-L---V---P-TLP---V-V---------------SALTMIVLLLLTILEVAVAMIQAYVFVLLLSLYLQENI-----------------------
>118141
------------------------------M-ML-SFFDQFASPT----YLG-IP----------LI----A-L--ALS--LPW-I----LYP----TP---SN-R-W-LNNRLLTLQAWFI-NRFTQQLLLPL------NI-G-------GH---KWAMLFASLMIFLMTLNLLGLL------PYTFTPTTQLSL--NMGLAV---------PLWLATVIIGM-RNQPT-IALGHLLPEGTPAPLIPVLIIIETISLFIRP--LALGVRLTANLTAGHLL---------------IQLIATAAFV-L---F---P-MMP---T-V---------------AILTSTVLFLLTLLEVAVAMIQAYVFVLLLSLYLQENV-----------------------
>13180
------------------------------M-TL-TFFDQFSSPY----LLG-IP----------LI----L-L--SML--FPA-L----LLP----MP---NA-R-W-ITNRLSTLQLWLI-HTITKQLMIPL------NK-S-------GH---KWAIILTSLMALLLTTNLLGLL------PYTFTPTTQLSM--NMALAF---------PLWLATLLMGL-RNQPT-ISLGHLLPEGTPTPLIPILIMIETISLLIRP--LALGVRLTANLTAGHLL---------------IQLISTATIT-L---L---P-IMT---T-V---------------SILTAMILLLLTILEVAVAMIQAYVFVLLLSLYLQENI-----------------------
>64815
------------------------------M-NL-SFFDQFSSPS----FLG-IP----------LI----L-I--SMT--FPA-L----LIP----SL---DN-R-W-ITNRLSTLQLWFV-NLVTKQLMMPL------DK-K-------GH---KWALILTSLMIFLLLINLLGLL------PYTFTPTTQLSM--NLALAF---------PLWLATLLTGL-RNQPS-ISLGHLLPEGTPTPLIPALILIETTSLLIRP--LALGVRLTANLTAGHLL---------------IQLISTATTA-L---L---P-TMP---A-V---------------SLLTLLVLFLLTILEVAVAMIQAYVFVLLLSLYLQENI-----------------------
>633873
--------------------------------MT-NLFSIFDPSTS---IFN-FS----------LN----W-L--STF--LGL-L----IFP---------MS-FWL-LPNRYLYFFNSIM-MKLFMEFKTLL------GL-H-------KN--LGSSIIFISLFMFILFNNFIGLF------PYIFTSTSHLMF--SLTLAM---------PMWLSFMLFGW-MNYTN-NMFTHMVPQGTPPILMPFMVCIETVSNIIRP--GTLAVRLAANMIAGHLL---------------LTLLGNTGNL-L---N---K-------M-M---------------IMLLLVTQILLLMLESAVAIIQAYVFSILSTLYSSEIN-----------------------
>186990
------------------------------M-NE-NLFSSFITPT----MMG-LP----------IV----V-L--IVI--FPS-M----LFP----S----TN-R-L-VNNRLIAIQQWLL-HMTSKQMMMIH------NH-K-------GQ---SWTLMLMSLILFIGSTNLLGLL------PHSFTPTTQLSM--NLGMAI---------PLWAGTVLLGF-RYKTK-ASLAHFLPQGTPLPLIPMLVIIETISLFIQP--MALAVRLTANITAGHLL---------------IHLIGGATLA-L---L---G-IST---T-T---------------AFITFIILIMLTILEFAVALIQAYVFTLLVSLYLHDNT-----------------------
>201374
------------------------------M-NL-SFFDQFSSPS----LFG-IP----------LV----L-I--SLM--FPA-L----LLP----NP---GN-R-W-ITNRLSTLQLWLV-NLITKQLMTPL------NK-K-------GH---KWALILTSLMVFLLLINLLGLL------PYTFTPTTQLSM--NLALAF---------PLWLATLLTGL-RNQPS-ATLGHLLPEGTPTPLIPALIMIETTSLLIRP--LALGVRLTANLTAGHLL---------------IQLISTATMA-L---F---S-TMP---V-V---------------SILTFLILFLLTILEVAVAMIQAYVFVLLLSLYLQENI-----------------------
>82174
------------------------------M-NE-NLFASFMTPI----MLG-IP----------IT----T-L--IIM--FPT-M----LFP----T----PN-R-L-INNRVITIQHWLI-KLMSKQLMVMH------NP-K-------GQ---TWSLMLISLFLFIASTNLLGML------PHSFTPTTQLSM--NLGMAI---------PLWAGTVFIGF-RNKTK-MSLAHLLPLGTPTFLTPMLVMIETISLLIQP--LALAVRLTANITAGHLL---------------LHLIGNATIA-L---M---SIITL---F-T---------------ALITFIILTLLVILEFTVALIQAYVFTLLVSLYLQDNT-----------------------
>1145316
------------------------------M-AL-NLFDQFMSPT----YLG-IP----------LI----A-I--ALT--LPW-I----LVP----TP---TN-R-Y-QANRLVSLQNWFI-KTFTYQLLMPL------NK-G-------GH---KWAMILTSLMIFILTLNILGLL------PYTFTPTTQLSL--NMGLAV---------PLWLATVIIGL-RNQPT-AALGHLLPEGTPVPLIPILIIIETISLFIRP--LALGVRLTANLTAGHLL---------------IQLISTATIT-L---V---P-MMT---S-V---------------AALTAILLVLLTLLEVAVAVIQAYVFVLLLSLYLQENV-----------------------
>360505
------------------------------M-AL-NFFDQFMSPT----LMG-IP----------LM----A-L--ALI--LPF-Y----LLP----TH---TA-R-W-VGNRSLTLHNWAL-NRFSSQLLLPI------NP-S-------GH---KWALLYASLITYLVAINMLGLL------PYTFTPTTQLSH--NLGLAI---------PLWLATVLIGL-RNQPT-AALGHLLPEGTPTALIPILIVIETISLLIRP--LALGVRLTANLTAGHLL---------------IQLIGTASFV-L---L---P-LMP---A-V---------------GLLTAALLFLLTLLEIAVAFIQAYVFVLLLSLYLQENV-----------------------
>1535806
------------------------------M-AL-NFFDQFASPT----LFG-IP----------LI----V-L--ALT--LPW-V----LFP----AP---SS-R-W-LGNRLTTLQNWFV-NRFTQQLFLPL------NQ-E-------GH---KWALMFSSLMIFLLSLNMLGLL------PYTFTPTTQLSM--NMGLAL---------PFWLATVIIGM-RNQPT-HALGHLLPEGTPTLLIPILIIIETISLLIRP--LALGVRLTANLTAGHLL---------------IQLIATAVFV-L---L---P-LMP---T-I---------------AILTGLLLFLLTLLEVAVALIQAYVFVLLLSLYLQENV-----------------------
>69304
------------------------------M-NE-NLFASFITPV----ILG-LP----------LA----T-L--IVL--FPS-L----LFP----T----SN-R-L-MNNRLISLQQWAL-QLVSKQMMSIH------NP-K-------GQ---TWALMLMSLIMFIGSTNLLGLL------PHSFTPTTQLSM--NLGMAV---------PLWAGAVITGF-RNKTK-ASLAHFLPQGTPTPLIPMLVIIETISLFIQP--VALAVRLTANITAGHLL---------------IHLIGGATLA-L---M---S-IST---T-T---------------ALITFIILILLTILEFAVAMIQAYVFTLLVSLYLHDNT-----------------------
>242967
------------------------------M-TL-SLFDQFMSPT----FLG-VP----------LL----P-I--ALL--LPW-A----LFP----SP---AC-R-W-LLARLLTVQNWFI-KQYAKHLFTPL------DM-G-------GH---KWALLFTSLMVFIMTLNLLGLL------PYTFTPTTQLAL--TLGLAM---------PLWLMTIIIGL-RNKPN-AVIIHFLPKGTPRPLIPVLILIETTSVIIRP--LALAVRLMANLTAGHLM---------------MQLIAMATLT-L---I---P-YLM---P-L---------------WILTWTLLSLLLVLEVAVALIQAYVFVLLLSLYLQENI-----------------------
>27790
------------------------------M-NL-TFFDQFMSPQ----TLG-IP----------LI----T-L--ALL--TPP-I----MFP----TQ---NT-R-W-LTNRLLTLQSWMI-NLFTKQLMLPI------NK-T-------GH---QWSIILTSLMAMLLTINLLGLL------PYTFTPTTQLSL--NMGLAI---------PMWLATVLTGL-RNQPT-MSLGHLLPEGTPTPLIPILIIIETISLFIRP--LALGVRLTANLTAGHLL---------------IQLTSTAVLA-L---L---P-TMP---T-L---------------SLLTMTILFLLTILELTVAMIQAYVFVLLLSLYLQENT-----------------------
>8355
------------------------------M-NL-SFFDQFMSPV----ILG-IP----------LI----A-I--AML--DPF-T----LIS----WPI--QS-N-G-FNNRLITLQSWFL-HNFTT-IFYQL------TS-P-------GH---KWALLLTSLMLLLMSLNLLGLL------PYTFTPTTQLSL--NMGLAV---------PLWLATVIMA---SKPTNYALGHLLPEGTPTPLIPVLIIIETISLFIRP--LALGVRLTANLTAGHLL---------------IQLIATAAFV-L---L---S-IMP---T-V---------------AILTSIVLFLLTLLEIAVAMIQAYVFVLLLSLYLQENV-----------------------
>459747
------------------------------M-TL-SFFDQFMSPS----YLG-IP----------LI----V-L--ALS--LPW-I----LYP----TP---SS-R-W-LNNRLLTLQGWFI-NRFTQQLLLPL------NT-G-------GH---KWALIFASLMLFLITLNMLGLL------PYTFTPTTQLSL--NMGFAV---------PLWLATVIIGM-RNQPT-IALGHLLPEGTPTPLIPVLIIIETISLFIRP--LALGVRLTANLTAGHLL---------------IQLIATAAFV-L---L---P-LMP---T-V---------------AILTATLLFLLTLLEIAVAMIQAYVFVLLLSLYLQENV-----------------------
>72544
------------------------------M-NE-NLFTSFITPM----ILG-LP----------LV----T-L--IIL--FPS-L----LFP----T----XS-R-L-INNRLISLQQWAL-QLVSKQMMSIH------NT-K-------GQ---TWTLMLMSLILFIGSTNLLGLL------PHSFTPTTQLSM--NLGMAI---------PLWAGAVITGF-RNKTK-ASLAHFLPQGTPXLLIPMLVIIETISLFIQP--VALAVRLTANITAGHLL---------------IHLIGGATLA-L---T---S-ISA---T-T---------------ALMTFIILILLTILEFAVAMIQAYVFTLLVSLYLHDXT-----------------------
>171651
------------------------------M-MT-NLFSQFETPQ----MFG-TK----------MT----L-I--TLL--VPL-M----LIP----QP---TN-R-L-STNRTYTLTKWAL-KEITKHLMMPA------SK-N-------GL---KWAPLLASLLLMLLTLNIVGMF------PYTFTPTTQLSV--NMALAL---------PLWLGTVLTGL-RTQPT-KSMAHFLPEGTPTLLIPTLIIIESISLLIRP--IALGVRLTANLTAGHLL---------------LQLISTAALA-T---I---K-MAP---T-L---------------FLLPTLLLILLMILEFAVAIIQAYVFTLLTCLYLQENT-----------------------
>740940
------------------------------M-MT-NLFNQFEAPQ----MFG-TK----------MT----L-I--TLL--IPL-V----LTP----QP---TN-R-L-NANRTYTLTKWVL-KEITKHLMMPA------SK-N-------GF---KWAPLLASLLLMLLTLNIVGMF------PYTFTPTTQLSV--NMALAL---------PLWLATVLTGL-RTQPT-KSIAHLLPEGTPALLIPTLIIIESISLLIRP--IALGVRLTANLTAGHLL---------------LQLISTAALT-T---T---K-MAP---T-L---------------FLLPTLLLILLMILEFAVAIIQAYVFTLLTCLYLQENT-----------------------
>472989
------------------------------M-NL-SFFDQFSNPY----LLG-IP----------LI----L-P--SLL--LPA-L----LLP----SP---GH-R-W-INNRLSTLQLWVI-HLITKQLMTPL------NK-A-------GH---KWALLLTSLIIMLLSINLLGLL------PYTFTPTTQLSM--NMALAL---------PLWLATLLTGL-RNQPS-ASLGHLLPEGTPTPLIPALIIIETTSLLIRP--LALGVRLTANLTAGHLL---------------IQLISTATIV-L---L---P-MMP---S-V---------------SALTALILFLLTILEVAVAMIQAYVFVLLLSLYLQENI-----------------------
>241750
------------------------------M-NV-SFFDQFSSPS----LLG-IP----------LI----L-I--SMT--FPA-L----LLP----SL---DN-R-W-ITNRLSTLQLWLI-NLITKQLMTPL------NK-K-------GH---KWALILTSLLIFLLLINLLGLL------PYTFTPTTQLSM--NLALAF---------PLWLATLLTGL-RNQPS-ASLAHLLPEGTPILLIPALIMIETTSLLIRP--LALGVRLTANLTAGHLL---------------IQLISTATTT-L---F---S-TMP---A-V---------------SLLTFLILFLLTILEVAVAMIQAYVFVLLLSLYLQENT-----------------------
>205338
------------------------------M-AL-NLFDQFMSPT----HLG-IP----------LI----T-I--ALT--LPW-I----LFP----TP---TS-Q-Y-QNNRLISVQNWLI-KSFMRQLLTPL------NQ-S-------GH---KWAMILTSLMMFILTLNVLGLL------PYTFTPTTQLSL--NMGLAI---------PLWLSTVLIGL-RNQPT-AALGHLLPEGTPIPLIPILIIIETISLFIRP--LALGVRLTANLTAGHLL---------------IQLISTATIT-L---L---P-AMM---V-M---------------AVLTTTLLVLLTLLEIAVAIIQAYVFILLLSLYLQENV-----------------------
>71759
------------------------------M-MM-SFFDQFASPS----FLG-VP----------LI----A-I--AIA--LPW-V----LFP----TP---TS-R-W-MNSRMTTIQAWFI-NRFTNQLMMPL------NV-G-------GH---KWALILTSLMIFLITINMLGLL------PYTFTPTTQLSL--NMGFAV---------PLWLATVIIGM-RNQPT-IALGHLLPEGTPIPLIPVLIIIETISLFIRP--LALGVRLTANLTAGHLL---------------IQLIATAILV-L---L---P-MMP---A-V---------------AILTATVLFLLTLLEVAVAMIQAYVFVLLLSLYLQENV-----------------------
>1147743
------------------------------M-MA-SFFDQFNSPT----FLS-VP----------LI----V-V--ALT--TPA-L----MAP----AP---AS-N-W-LNSRFHTLQSWFM-AKYINQLLSPI------SP-K-------AH---KWATMFMALMIYITTLNLLGLL------PYTFTPTTQLSL--NLGLAV---------PLWLATVLIGF-RNQLT-HSLGHMLPEGTPTALIPVLIIIETISLIIRP--IALAVRLTANLTAGHLL---------------IQLTATAVFY-M---A---S-SMP---S-V---------------SLLVSILLFMLSLLEIAVALIQAYVFVLLLSLYLQENT-----------------------
>50589
------------------------------M-MT-NLFSSFDPNST----YF-ML----------SN----W-L--STF--CLF-F----LMP---------SS-FWL-MKGRTAVAFFQPV-SILFNEFKSLI------SN-S------------KHTIMFSALFFIFLFNNFLGLF------PYIFTSSSHLVM--NLSVAA---------PMWMSFMLYGW-ITQMN-HMLAHLVPQSTPGPLMPFMVLIETTSNLIRP--GTLAVRLTANMIAGHLL---------------MTLLGNQTAS-S---S---T-------A-V---------------LIILLIVQVLLITLEGAVAIIQAYVFSILTTLYSSEV------------------------
>86968
------------------------------M-VL-GFFDQFMSPV----LMW-IP----------LM----A-L--ALT--LPW-L----LFP----SP---SL-R-W-INNRLLTLQGWFI-NRFTQQIFTPI------NS-L-------GH---KWATLLTALMLFLISINMLGLL------PYTYTPTTQLSL--NLGFAV---------PLWLATVIIGM-RNQPT-ISLGHLLPEGTPIPLIPVLIIIETISLLIRP--LALGVRLTANLTAGHLL---------------IQLIATAAFV-L---L---P-LMP---T-V---------------AALTFTVLFLLTLLEVAVAMIQAYVFVLLLSLYLQENV-----------------------
>57865
------------------------------M-TL-SFFDQFMSPT----YLG-IP----------LM----A-L--ALT--LPW-I----LYP----TP---SA-R-W-LNNRLLALQGWFI-NRFTQQLLLPL------SL-G-------GH---KWAALLTSLMIFLISLNMLGLL------PYTFTPTTQLSL--NLGLAV---------PLWLATVLIGM-RNQPT-HALGHLLPEGTPGPLIPVLIIIETISLFIRP--LALGVRLTANLTAGHLL---------------IQLIATAAFV-L---L---P-LMP---T-V---------------AILTSTVLVLLTLLEVAVAMIQAYVFVLLLSLYLQENV-----------------------
>141264
------------------------------M-AL-GFFDQFMSPV----FLG-IP----------LN----I-I--ALT--LPW-V----LYP----TP---TA-G-W-LKNRVSALQAQFI-GQFTQQLFAPL------NK-G-------AH---KWALLLASLMVFLMSLNTLGLL------PYTFTPTTQLSL--NLGLAV---------PLWMATVIIGM-RNQPS-HALAHLLPEGTPILLIPTLIIIETISLFIRP--LALGVRLTANLTAGHLL---------------IQLTATATLV-L---A---P-MMP---L-V---------------AIPTAFLLLLLTLLEVAVAMIQAYVFVLLLSLYLQENV-----------------------
>643448
------------------------------M-MT-SFFDQFASPS----YLG-IP----------LI----A-I--AMA--LPW-V----LYP----TP---SS-R-W-INNRLITIQGWFI-NRFTNQLMLPL------NV-G-------GH---KWALLLASLMIFLITINMLGLL------PYTFTPTTQLSL--NMGFAV---------PLWLATVIIGM-RNQPT-VALGHLLPEGTPIPLIPVLIIIETISLFIRP--LALGVRLTANLTAGHLL---------------IQLIATAVFV-L---L---P-MMP---T-V---------------AILTATVLFLLTLLEVAVAMIQAYVFVLLLSLYLQENV-----------------------
>61674
------------------------------M-ML-SFFDQFMSPT----HLG-IP----------LI----A-L--ALS--LPW-V----LIP----TP---TN-R-W-LNNRLLTLQAWFI-NRFTQQLMLPI------NL-G-------GH---KWAVLLTALMLLLITLNLLGLL------PYTFTPTTQLSL--NMGLAV---------PLWLATVIIGM-RNQPT-AALGHLLPEGTPVPLIPVLIIIETISLFIRP--LALGVRLTANLTAGHLL---------------IQLIATAAFV-L---L---P-MMP---A-V---------------AILTSTVLFLLTLLEVAVAMIQAYVFVLLLSLYLQENV-----------------------
>1109017
------------------------------M-AT-SLFDQFISPV----LLG-IP----------LI----A-L--AFV--LPW-L----LFP----AP---AN-R-W-ITNRLLTLQSSFI-GNFTAQLLKPL------NV-G-------GH---KWALIFAALMLFLMSLNMLGLL------PYTFTPTAQLSV--NLGLAV---------PLWLATVLIGM-RNQPT-KSLAHFLPEGTPIPLIPVLIIIETISLFIRP--VALGVRLTANLTAGHLL---------------MHLISTAAYT-L---L---C-MMP---T-V---------------AILTTIVLFMLTVLEIAVAMIQAYVFVLLLSLYLQENV-----------------------
>42648
------------------------------M-TL-SFFDQFSIST----YMG-IP----------LI----A-L--ALT--LPW-I----IFP----TP---KN-R-Y-SNNRLTTLQSWFI-RQFTHQLFLPI------NQ-G-------GH---KWALLLMSMLLFLMALNLLGIL------PYTFTPTTQLSM--NMGFAV---------PLWLATVLIGV-RHQLT-HTLAHLLPVGTPTPLIPILIIIETISLFIRP--IALGVRLTANLTAGHLL---------------IQLTSTAAFH-M---F---F-MMP---T-V---------------SALTMMLLMLLTILELAVAVIQAYVFVLLVSLYLQESV-----------------------
>84841
------------------------------M-NL-SFFDQFSSPS----FMG-IP----------LI----L-I--SMT--FPA-L----LLP----SL---DN-R-W-ITNRLSTLQLWFV-NLVTKQLMMPL------DK-K-------GH---KWALILTSLMIFLLLINLLGLL------PYTFTPTTQLSM--NLALAF---------PLWLATLLTGL-RNQPS-ASLAHLLPEGTPTPLIPALILIETTSLLIRP--LALGVRLTANLTAGHLL---------------IQLISTATTA-L---F---S-TMP---V-V---------------SLMTFVVLFLLTILEVAVAMIQAYVFVLLLSLYLQENI-----------------------
>225391
------------------------------M-TL-SFFDQFMSPT----YLG-IP----------LI----A-L--ALS--LPW-V----LFP----TP---SS-R-W-LNNRLLTLQGWFM-NRFTQQLLLPL------NP-G-------GH---KWAVLFTSLMLFLITLNMLGLL------PYTFTPTTQLSL--NMGLAV---------PLWLATVIIGM-RNQPT-IALGHLLPEGTPTLLIPVLIIIETISLFIRP--LALGVRLTANLTAGHLL---------------IQLIATAAFV-L---L---P-LMP---T-V---------------AILTATLLFLLTLLEVAVAMIQAYVFVLLLSLYLQENV-----------------------
>665143
------------------------------M-NL-SFFDQFSSPS----FLG-IP----------LM----F-I--SVM--FPA-L----LIP----SM---DK-R-W-VTNRLSTLQLWAV-NLITKQLMMPL------DK-K-------GH---KWALMLTSLMVFLLLINLLGLL------PYTFTPTTQLSM--SLALAF---------PLWLATVLTGL-RNQPS-ASLSHLLPEGTPTPLIPALILIETTSLLIRP--LALGVRLTANLTAGHLL---------------IQLISTATVT-L---A---P-TMP---A-V---------------SLLTLLVLFLLTILEVAVAMIQAYVFVLLLSLYLQENL-----------------------
>135760
------------------------------M-ML-NFFDQFMSPI----LLG-VP----------LI----A-I--AMA--FPC-V----IFP----SS---TT-R-W-LNNRLLTLQNWFL-GYFINQLFLPL------NP-E-------AR---KWALMFSSLMLFLMSINMIGLL------PYTFTPTTQLSL--NMGLAV---------PLWLATVIIGM-RNQPT-IALGHLLPEGTPTPLIPVLITIETISLFIRP--LALGVRLTANLTAGHLL---------------IQLIATGAFV-M---M---P-LMP---T-T---------------ALLTSALLLLLTLLEIAVAMIQAYVFMLLLSLYLQENT-----------------------
>337173
------------------------------M-NL-SFFDQFSSPS----LLG-IP----------LI----L-I--SLT--FPA-L----LLP----SP---GN-R-W-ITNRLSTLQLWLI-NLITKQLMTPL------NK-K-------GH---KWALILTSLMIFLLLINLLGLL------PYTFTPTTQLSM--NLALAF---------PLWLATLLTGL-RNQPS-ATLGHLLPEGTPTPLIPALIMIETTSLLIRP--LALGVRLTANLTAGHLL---------------IQLISTATMA-L---S---S-TMP---V-V---------------SILTFLVLFLLTILEVAVAMIQAYVFVLLLSLYLQENI-----------------------
>1027994
------------------------------M-NE-NLFASFITPM----VLG-LP----------LV----T-L--IVL--FPS-L----LFP----T----SN-R-L-LNNRLISLQQWAL-QLVSKQMMSIH------NP-K-------GQ---TWALMLMSLILFIGSTNLLGLL------PHSFTPTTQLSM--NLGMAI---------PLWAGAVITGF-RNKTK-ASLAHFLPQGTPTPLIPMLVIIETISLFIQP--MALAVRLTANITAGHLL---------------IHLIGGATLA-L---M---S-ISP---T-T---------------AFITFIILILLTILEFAVAMIQAYVFTLLVSLYLHDNT-----------------------
>221673
------------------------------M-TP-NLFDQFMSPT----HLG-IP----------LI----A-I--ALT--LPL-I----LIP----TP---TN-R-H-QNNRLTSLQSWFI-KTFTQQLLTPL------NQ-G-------GH---KWAMILTSLMMFILTLNIMGLL------PYTFTPTTQLSL--NMGLAV---------PLWLATVIIGL-RNQPT-VALGHLLPEGTPALLIPILIIIETISLFIRP--LALGVRLTANLTAGHLL---------------IQLISTATIT-L---V---P-TMT---T-V---------------AMLTATLLVLLTLLEVAVAIIQAYVFVLLLSLYLQENV-----------------------
>61094
------------------------------M-NE-NLFASFATPT----MMG-LP----------IV----I-L--IIM--FPS-M----MFP----T----PN-R-L-ITNRLTTLQQWLI-QLTSKQMMTIH------NK-K-------GQ---TWTLMLMSLILFIGSTNLLGLL------PHSFTPTTQLSM--NLGMAI---------PLWAGAVITGF-RYKTK-ASLAHFLPQGTPLPLIPMLIIIETISLFIQP--MALAVRLTANITAGHLL---------------IHLIGGATLV-L---S---N-ISP---T-T---------------ALITFIILMMLTILEFAVALIQAYVFTLLVSLYLHDNT-----------------------
>201335
------------------------------M-NL-SFFDQFSSPS----LLG-IP----------LI----L-I--SMT--FPA-L----LLP----SH---NN-R-W-ITSRVSTLQLWFV-NLITKQLMTPL------NK-K-------GH---KWALILTSLMVFLLLINLLGLL------PYTFTPTTQLSM--NLALAF---------PLWLATLLTGL-RNQPS-VSLGHLLPEGTPTPLIPALILIETTRLLIRP--LALGVRLTANLTAGHLL---------------IQLISTATVA-L---F---S-TMP---L-V---------------SLMTLLVLFLLTILEIAVAMIQAYVFVLLLTLYLQENI-----------------------
>357288
------------------------------M-TM-SFFDQFASPF----YLG-IP----------LI----T-I--AIT--LPW-V----LFP----TL---SS-R-W-INNRLITIQSWFI-SRFTNQLLLPL------NV-G-------GH---KWALLLTSLMVFLITINMLGLL------PYTFTPTTQLSL--NMAFAV---------PLWLATVIIGM-RNQPT-IALGHLLPEGTPIPLIPVLIIIETISLFIRP--LALGVRLTANLTAGHLL---------------IQLIATAVFV-L---L---P-MMP---T-V---------------AILTATVLLLLTLLEVAVAMIQAYVFVLLLSLYLQENV-----------------------
>403224
------------------------------M-ML-SFFDQFMSPT----HLG-VP----------LI----A-L--AIA--LPW-T----LYP----TP---TS-R-W-LNNRVLTLQGWFI-NRFTQQLLLPL------NQ-G-------GH---KWAVLLTSLMIFLFTINMLGLL------PYTFTPTTQLSL--NMGLAV---------PLWLATVIIGM-RNQPT-AALGHLLPEGTPVPLIPVLIIIETISLFIRP--LALGVRLTANLTAGHLL---------------IQLIATAAFV-L---M---P-MMP---A-V---------------AVLTATVLFLLTLLEVAVAMIQAYVFVLLLSLYLQENV-----------------------
>59894
-----------------------ML----TM-NL-SFFDQFSSPS----LLG-IP----------LI----L-I--SMT--FPA-L----LLP----SP---GN-R-W-ITSRLSTLQLWFI-NLVTKQLMMPL------HK-K-------GH---KWALILTSLMIFLLLINLLGLL------PYTFTPTTQLSM--NLALAF---------PLWLATLLTGL-RNQPS-ASLAHLLPEGTPTPLIPALIMIETTSLLIRP--LALGVRLTANLTAGHLL---------------IQLISTATMA-L---F---S-TMP---V-V---------------SLLTLLVLLLLTILEVAVAMIQAYVFVLLLSLYLQENI-----------------------
>31869
------------------------------M-NE-NLFASFITPT----IMG-LP----------IV----M-L--ITM--LPS-M----LFP----T----PS-H-F-INNRLISLQQRFT-QLILKQLMATH------NT-K-------GR---TWSLMLTSLILFIGSTNLLGLL------PYSFTPTTQLSM--NLGMAI---------PLWAATVITGF-RHKTK-SSFAHFLPQGTPTPLIPMLVIIETISLFIQP--MALAVRLTANITAGHLL---------------MHLIGSATLI-L---T---S-ISP---A-A---------------ASITFIILVSLTTLELAVALIQAYVFTLLISLYLHENT-----------------------
>1273117
------------------------------M-MT-SLFSIFEPSSS---IMS-LS----------LN----W-A--STF--LGL-L----FIP---------YL-YWI-SPSRWSLTWSKLI-NTLHLEFKTLL------GP-S--------H--LGSTIIFVSLFSLIVFNNFLGLL------PYVFTSTSHLVM--TLSLSL---------PLWLTFMIFGW-INHTQ-HMFAHLVPQGTPPALMPFMVLIETLSNLIRP--GTLAVRLAANMIAGHLL---------------LTLLSGTGPS-L---S---T-------T-L---------------VSFLLLTQILLLLLESAVAIIQSYVFAVLSTLYAGEIN-----------------------
>37621
------------------------------M-MS-GLFSIFDPSTG----FG-LS----------LN----W-I--ALL--IGL-C----FLP---------LS-FWV-LPTRWMVSWSMIN-KTVLKELSSLF------SS-S-------SP--SGMSVLVLGLFWFIIFSNFLGLF------PYVFTSTAHILV--TLSLAF---------PMWMGFMLFGW-LTRPI-DMLAHLVPEGTPTILMMFMVCIETISNLIRP--ITLSVRLAANMIAGHLL---------------LTLLGSQGVS-A---S---M-------V-I---------------LTLILVTQFFLLLLEAAVAVIQSYVFVVLTTLYSAEVY-----------------------
>143336
------------------------------M-TL-NMFEQFMSPT----YLG-LP----------LI----G-L--ALV--LPL-L----LYP----TP---SR-R-W-LGNRLLSLQAHLI-NRFVQQIFLPM------NL-S-------GH---KWATLLTSVMIFLITLNLLGLL------PYTFTPTTQLSL--NLGLAV---------PLWLATVTIGM-RNQPT-HALGHLLPEGTPTPLIPVLIIIETISLFIRP--LALGVRLTANLTAGHLL---------------IQLISTATFV-L---L---P-LMP---T-V---------------AILTTALLFLLTLLEIAVAMIQAYVFILLLSLYLQENV-----------------------
>211488
------------------------------M-MV-SFFDQFASPS----YLG-IP----------LI----A-I--AIA--LPW-V----LYP----TS---SS-R-W-INNRLITIQGWFI-NRFTNQLMLPL------NV-G-------GH---KWALLLASLMIFLITINMLGLL------PYTFTPTTQLSL--NMGFAV---------PLWLATVIIGM-RNQPT-VALGHLLPEGTPIPLIPVLIIIETISLFIRP--LALGVRLTANLTAGHLL---------------IQLIATAVFV-L---L---P-MMP---T-V---------------AILTATVLFLLTLLEVAVAMIQAYVFVLLLSLYLQENV-----------------------
>356809
------------------------------M-MV-SFFDQFESPI----YLG-IP----------LI----A-I--AIA--LPW-V----LYP----TP---TS-R-W-INNRLITAQEWFI-NRSTNQLMTPL------SV-E-------GH---KWALLLTSLMIFLITINMLGLL------PYTFTPTTQLSL--NMGFAV---------PLWLATVIIGM-RNQPT-VALGHLLPEGTPIPLIPVLIIIETISLFIRP--LALGVRLTANLTAGHLL---------------IQLIATAVFV-L---L---P-MMP---T-V---------------AVLTAAVLFLLTLLEVAVAMIQAYVFVLLLSLYLQENT-----------------------
>282260
------------------------------M-NL-SFFDQFMSPT----MLG-IP----------LI----L-L--AMT--IPW-L----LYA----SP---TD-R-W-LNNRLTTLQAWFL-ASFTKQLMLPL------SI-K-------GY---KWALPLTSLMIFLITMNLLGLL------PYTFTPTTQLSL--NLGLAV---------PFWLATVLIGL-RNQPT-AALGHLLPEGTPTLLIPILIIIETISLFIRP--LALGVRLTANLTAGHLL---------------IQLISTAVFV-L---M---P-MMP---T-T---------------AIITAIVLFLLTLLEIAVAMIQAYVFVLLLSLYLQENT-----------------------
>118251
------------------------------M-TM-SLFDQFMSPT----LMG-LP----------LI----M-L--AML--LPI-M----LYP----NP---TK-Q-W-LNNRLYTMQNWFF-INFTKQLFLPI------SI-S-------GQ---KWALILTSLMLFLMSMNMLGLL------PYTFTPTTQLSM--NMALAL---------PMWLATVLLGL-RTQPT-MSLGHLLPEGTPTILIPPLIIIETISLFIRP--LALGVRLTANLTAGHLL---------------IQLIATAVFT-M---I---S-IMP---T-V---------------AFLTFIVLMLLTLLEVAVAMIQAYVFILLLSLYLQENT-----------------------
>29017
------------------------------M-MM-SLFSVFDPVSY----FG-IS----------LN----W-V--VMF--FVI-M----MIP---------MS-YYL-VGGFTSGLWMNFS-GSLSNMYKDVS------FP-N-------FS---GLVMISSILFFFISIMNVIGLF------PFVFTASGHVIV--TLSMGL---------ILWMMSMSMGW-IKDFS-KSSAHLVPEGAPLILSPFMVIIEFVSHMIRP--LTLSVRLAANMMAGHLI---------------LGLIASVSLY-S---F-----------S-S---------------FWMSVVAQSVMLVLEWAVCFIQAFVFSILVMLYALDYY-----------------------
>215395
------------------------------M-TL-SFFDQFMSPT----YLG-IP----------LI----A-L--AIT--LPW-I----LFP----AS---ST-R-W-LNNRLLTLQSWFI-NRTTSQLFMPM------NQ-A-------GH---KWATILMSLMIFLISLNMLGLL------PYTFTPTTQLSL--NLGLAV---------PLWLATVLIGL-RNQWT-ATLGHLLPEGTPTPLIPALIIIETISLFIRP--LALGVRLTANLTAGHLL---------------IQLTATAAFV-L---A---P-LMP---S-I---------------ALLTTAILLLLTLLEVAVAMIQAYVFVLLLTLYLNEVI-----------------------
>1652676
------------------------------M-MT-NLFSSFDPSTS----MN-LA----------LN----W-M--SVI--LGL-M----FMP---------TM-FCP-IPSRINLMWIKMY-KSLSKESEIIL------KV-K-------SM--KKSTLIFVSLFSLILFSNFLSLF------PYIFSSTSHLIL--TLTLSF---------PLWLSFMIYGW-INNTI-HMMAHLVPQGTPPVLMPFMVCIETISNIIRP--GTLAIRLTANMIAGHLL---------------LTLMGSTGSK-L---S---I-------L-M---------------LNVLILSQLLLLVLETAVAIIQSYVFSVLSTLYSSEVN-----------------------
>984615
------------------------------M-NE-NLFASFATPV----MMG-LP----------IV----T-L--IIM--FPS-A----LFP----S----PK-R-L-INNRIISIQQWLI-NMILKQMVNIH------NT-K-------GR---TWALMLISLIIFIGTTNLLGLL------PHTFTPTTQLSM--NLAMAI---------PLWAGTVVTGF-RNKTK-ASLAHFLPQGTPIPLIPMLIIIETISLFIQP--MALAVRLTANITAGHLL---------------IHLIGGATLA-L---M---S-ISP---T-T---------------ALITFIILVLLTILEFAVALIQAYVFTLLVSLYLHDNT-----------------------
>9598
------------------------------M-NE-NLFASFAAPT----ILG-LP----------AA----V-L--IIL--FPP-L----LVP----T----SK-H-L-INNRLITTQQWLI-QLTSKQMMTMH------ST-K-------GR---TWSLMLVSLIIFITTTNLLGLL------PHSFTPTTQLSM--NLAMAI---------PLWAGAVVMGF-RFKTK-NALAHFLPQGTPTPLIPMLVIIETISLLIQP--MALAVRLTANITAGHLL---------------MHLIGSATLA-L---S---T-INL---P-Y---------------ALIIFTILILLTILEIAVALIQAYVFTLLVSLYLHDNT-----------------------
>8240
------------------------------M-TL-SFFXQFMSPV----FLG-IP----------LM----A-L--AXT--LPW-V----LFP----TP---TS-R-W-LNNRLLTLQNWFI-GRFAHELFMPV------NL-P-------GH---KWAVLLTSLMLFLISLNMLGLL------PYTFTPTTQLSL--NMGLAF---------PLWLATVXIGM-RNQPT-EALGXLLPEGTPTLLIPVLIVIETISLFIRP--LALGVRLTANLTAGHLL---------------IQLIATAATV-L---L---P-LMP---T-V---------------AILTATLLFLLTLLEVAVAMIQAYVFVLLLSLYLQENV-----------------------
>13679
------------------------------M-TL-SFFDQFMSPV----MLG-IP----------LM----A-L--ALT--LPW-L----LFP----AP---TT-R-W-LNNRLLTLQNWFI-GRFAHELFMPV------NI-P-------GH---KWAVLLTALMLFLISLNMLGLL------PYTFTPTTQLSL--NMGLAF---------PLWLATVIIGM-RNQPT-EALGHLLPEGTPTLLIPVLIIIETISLFIRP--LALGVRLTANLTAGHLL---------------IQLIATAAAV-L---L---P-LMP---A-V---------------AILTATLLFLLTLLEVAVAMIQAYVFVLLLSLYLQENV-----------------------
>231028
------------------------------M-VV-SLFSQFDSPW----LLN-VP----------LI----L-L--AMV--VPW-K----LFA----GQ---YF-G-W-AGTRSSLLLSALM-EGLVSQVSQPL------SR-K-------GT---NWVVLFSGLMLMIMTLNVVGLF------PYTFTPTTQLSM--NLGLAV---------PLWLGTIVYGF-RTHPT-VALAHLCPEGAPNLLIPMLIVVETLSILMRP--LALGLRLTANLTAGHLL---------------MHLISSAVMG-L---M---S-LST---I-A---------------SFVTLVLLVFLTLLEMAVALIQGYVFVILVTLYLDENL-----------------------
>327405
------------------------------M-MV-SFFDQFASPS----FLG-IP----------LI----A-I--AIA--LPW-I----LFP----TP---PA-R-W-INNRLITVQTWFI-NRFTNQLMMPL------NV-G-------GH---KWALLLASLMIFLITINMLGLL------PYTFTPTTQLSL--NMGFAV---------PLWLATVIIGM-RNQPT-VALGHLLPEGTPIPLIPVLIIIETISLFIRP--LALGVRLTANLTAGHLL---------------IQLIATAVFV-L---M---P-MMP---T-V---------------AILTAAVLFLLTLLEVAVAMIQAYVFVLLLSLYLQENV-----------------------
>346815
------------------------------M-MT-NLFSSFDPSTI----F--LS----------LN----W-I--STF--IGI-L----FIP---------SM-YWL-IPSRWNFLWVKMI-MILHNEFKVLL------G--T-------KF--KGSTLIFISLFSMILFNNFLGLF------PYIFTSSSHLIM--TLALAL---------PLWLSFMIYGW-FNNTI-HMFAHLVPQGTPPVLMPFMVLIESISNIIRP--GTLAVRLAANMIAGHLL---------------LTLLGNTGPS-M---S---L-------V-M---------------INILIFAQLLLLVLESAVSIIQSYVFAVLSTLYSSEVI-----------------------
>238860
------------------------------M-NL-SFFDQFMSPT----MLG-IP----------LI----L-L--AMT--IPW-L----LYV----SP---TD-R-W-LNNRLTTLQTWFL-ATFTKQLMLPL------NI-K-------GH---KWALSLSSLMVFLITMNLLGLL------PYTFTPTTQLSL--NLGLAV---------PFWLATVLIGL-RNQPT-AALGHLLPEGTPTLLIPILIIIETISLFIRP--LALGVRLTANLTAGHLL---------------IQLISTAVFV-L---M---P-MMP---T-T---------------AIITAIVLFLLTLLEIAVAMIQAYVFVLLLSLYLQENT-----------------------
>9032
------------------------------M-NL-SFFDQFSSPC----LLG-IP----------LI----L-P--SLL--LPT-L----LLP----SP---GN-R-W-INNRLSTIQLWFT-HLITKQLMTPL------NK-A-------GH---KWALLLTSLILMLLSINLLGLL------PYTFTPTTQLSM--NMALAL---------PLWLATLLTGL-RNQPS-ASLGHLLPEGTPTPLIPALIMIETTSLLIRP--LALGVRLTANLTAGHLL---------------IQLISTATIA-L---L---P-MMP---S-I---------------SALTALILFLLTILEVAVAMIQAYVFVLLLSLYLQENI-----------------------
>29064
------------------------------M-NE-NLFTSFTTPT----MMG-LP----------IV----V-L--IIM--FPS-I----LFP----S----PN-R-L-INNRLVSLQQWLV-QLTSKQMLAIH------NR-K-------GQ---TWALMLMSLILFIGSTNLLGLL------PHSFTPTTQLSM--NLGMAI---------PLWAGAVITGF-RHKTK-ASLAHFLPQGTPIPLIPMLVIIETISLFIQP--VALAVRLTANITAGHLL---------------MHLIGGAALA-L---A---N-INA---S-I---------------ALITFIILILLTILEFAVALIQAYVFTLLVSLYLHDNT-----------------------
>8241
------------------------------M-TL-SFFDQFMSPV----FLG-IP----------LM----A-L--ALT--LPW-V----LFP----TP---TS-R-W-LNNRLLTLQNWFI-GRFAHELFMPV------NL-P-------GH---KWAVLLTSLMLFLISLNMLGLL------PYTFTPTTXLSL--NMGLAF---------PLWLATVIIGM-RNQPT-EALGHLLPEGTPTLLIPVLIVIETISLFIRP--XALGVRXTANLTAGHLL---------------IQLIATAATV-L---L---P-LMP---T-V---------------AILTATLLFLLTLLEVAVAMIQAYVFVLLLSLYLQENV-----------------------
>1213697
------------------------------M-TL-TFFNQFLSPS----LMG-IP----------LI----A-L--AII--IPS-M----TLL----NS---SN-R-W-ISNRLMTLQEWFI-NRFTYQLMQPI------NL-N-------GH---KWAMILVALMLFLITMNLLGLL------PYTFTPTTQLSL--NMAFAI---------PLWLTTVLIGL-LNQPT-SSLAHLLPEGTPTLLVPILILIETISLFIRP--LALGVRLTANLTAGHLL---------------MQLIATAAFT-L---I---N-MMP---T-V---------------ALLTSLILFLLTILEVAVAMIQAYVFVLLLSLYLQENV-----------------------
>199890
------------------------------M-MT-NLFSVFDPSTT---ILN-LS----------LN----W-L--STF--LGL-F----LIP---------VS-YWL-MPNRFQVVWNNIL-LTLHKEFKTLL------GP-S-------GH--NGSTLMFISLFSLIMFNNFLGLF------PYIFTSTSHLTL--TLALAF---------PLWLSFMLYGW-INHTQ-HMFAHLVPQGTPPVLMPFMVCIETISNVIRP--GTLAVRLTANMIAGHLL---------------LTLLGNTGPM-A---SN--Y-------L-I---------------LSLILTTQIALLVLESAVAIIQSYVFAVLSTLYSSEVN-----------------------
>387771
----------------------MKL----MM-MT-NLFSTFDPATS----IN-YS----------LN----W-V--STL--LVF-M----MLP---------YP-YWT-MPNRLMIMLNMVS-NKLHNEFKMLL------GM-K-------S---EGMTLMTVTLFMFILFNNFMGLM------PYIFTSSSHLAF--SLAMAL---------PLWLSMMIFGW-AQNTT-YMFAHLVPNGTPALLMPFMVLIETISNIIRP--GSLAVRLTANMIAGHLL---------------MSLLGNKSVD-V---N---N-------L-I---------------LLFIMMVQIALMMFEAAVAIIQAYVFSVLTTLYSSEVMH----------------------
>490146
------------------------------M-AL-NLFDQFMSPT----HLG-IP----------LI----A-I--ALT--LPW-I----LIP----AP---TN-R-Y-QNNRLISLQNWFI-KTFTQQLLMPL------NK-D-------GH---KWAMILASLMIFILMLNMLGLL------PYTFTPTTQLSL--NMGLAV---------PLWLATVIIGL-RNQPT-AALGHLLPEGTPTPLIPILIIIETISLFIRP--LALGVRLTANLTAGHLL---------------IQLISTATIT-L---M---P-MMT---T-V---------------AALTAILLVLLTLLEIAVAIIQAYVFVLLLSLYLQENV-----------------------
>441215
------------------------------M-NE-NLFASFFTPM----MMG-VP----------IV----V-L--IVM--FPS-I----LFP----S----PS-R-L-IDNRLVSIQQWLV-RLTSKQMLSIH------NR-K-------GQ---TWALMLMSLILFIGSTNLLGLL------PHSFTPTTQLSM--NLGMAI---------PLWAGTVATGF-RYKTK-ASLAHFLPQGTPFPLIPMLVIIETISLFIQP--MALAVRLTANITAGHLL---------------IHLIGGATLA-L---T---S-IST---I-T---------------ALITFIILVLLTILEFAVALIQAYVFTLLVSLYLHDNT-----------------------
>30601
------------------------------M-NE-NLFASFITPT----IVG-IP----------IV----I-L--IIA--IPS-I----LFP----S----PT-R-L-ITSRLTSLQQWLI-QLVLKQLMMMH------SI-K-------GR---TWSLMLISLILFIGSTNLLGLL------PHSFTPTTQLSM--NLGMAI---------PLWAAAVITGF-RHKTK-MSLAHLLPQGTPVPLIPMLVIIETISLFIQP--MALAVRLTANITAGHLL---------------MHLIGGATLV-L---T---S-ISP---A-T---------------ASITFIILILLTILEFAVALIQAYVFTLLVSLYLHDNT-----------------------
>343932
------------------------------M-NL-SFFDQFSSPS----LLG-IP----------LV----L-I--ALT--FPA-L----LLP----SQ---GN-R-W-ITNRLSTLQLWFI-NLTAKQLMTPL------DK-K-------GH---KWALILTSLMIFLLLINLLGLL------PYTFTPTTQLSM--NLALAF---------PLWLATLLTGL-RNQPS-ASLGHLLPEGTPTPLIPALILIETTSLLIRP--LALGVRLTANLTAGHLL---------------IQLISTATVT-L---F---S-TMP---A-V---------------SVLTLLILFLLTILEVAVAMIQAYVFVLLLSLYLQENI-----------------------
>175801
------------------------------M-AL-NLFDQFMSPT----HLG-IP----------LI----A-I--ALT--LPW-I----LVP----TP---TN-R-Y-QNNRLMSLQGWFI-KTFTHQLLMPL------NK-G-------GH---KWAMLLASLMIFILTLNVLGLL------PYTFTPTTQLSL--NMGLAV---------PLWLATVIIGM-RNQPT-AALGHLLPEGTPVPLIPILIIIETISLFIRP--LALGVRLTANLTAGHLL---------------IQLISTATIA-L---L---S-TMT---T-V---------------AMFTMTLLVLLTLLEIAVAVIQAYVFVLLLSLYLQENV-----------------------
>476017
------------------------------M-NL-NLFDQFSIPT----LLF-IS----------MF----P-V--TIL--IPT-L----LFP----MP---NK-K-W-LTNRMNTLQFWFL-QTFTKQIFVTV------NM-G-------GY---KWFSLLTSLMVFLMLTNLLGLL------PYTFTPTTQLSL--NLAMAI---------PLWLMTVLMGL-RQQPT-ASLAHLLPEGAPTPLIPILIIIETASLFIRP--MALGVRLTANLTAGHLL---------------IQLISTATMA-M---L---T-IMP---A-V---------------SFLIFIVLLLLTILEIAVAMIQAYVFVLLLTLYLQENT-----------------------
>34782
------------------------------M-TV-TLFDQFLSPT----LFK-LP----------LI----V-I--ALT--TPW-L----LHH----VT---TT-R-F-SSERLLSIKKISV-SALTKHIFQPL------GP-L-------GH---KWALLFVSLFMFLITLNVLGLL------PYTFTPTTQLSL--TFSLAL---------PLWLATVLIGF-RLDPT-RALAHMLPQGTPPLLIPILIIIETISVLIRP--LALAVRLMANLTAGHLL---------------IHLISTGVFL-L---T---S-MMP---M-T---------------AVLALMLLGLLTLLEIAVAVIQAYVFVLLLSLYLLENV-----------------------
>9371
------------------------------M-NE-NLFTSFSTPT----LMG-LP----------II----I-M--IIA--FPA-L----LYP----T----SN-R-L-ISNRIRTLQQYLI-NLILKQMMAIH------SP-K-------GR---TWSLMLMSLIIFIASTNLLGLL------PHTFTPTTQLSI--NLGLAI---------PLWAGAVILGF-RYKFK-TSVSHFLPQGTPILLIPMLIIIETISLFIQP--MALAVRLTANITAGHLL---------------MHLIGAATLA-L---F---S-IST---S-T---------------ALITFIILLLLTILEFAVALIQAYVFTLLVSLYLHDNT-----------------------
>29082
------------------------------M-NE-NLFTSFITPT----LVG-LP----------MT----V-I--IIA--FPS-I----LFP----Q----PK-R-L-INNRWTTIQQWMI-NLILKQMMSMH------NI-K-------GR---TWSLMLISLILFIGSTNLLGLL------PHSFTPTTQLSM--NLGMAI---------PLWAGAVIMGF-RNKPK-TSLAHFLPQGTPIPLIPMLIIIETISLFIQP--MALAVRLTANITAGHLL---------------IHLIGGATLI-L---M---S-IST---T-T---------------ATITFIILILLTILEFAVALIQAYVFTLLVSLYLHDNT-----------------------
>205354
------------------------------M-MA-NLFSIFEPSSS---IFT-LS----------TN----W-M--STF--LGL-M----FIP---------YL-YWA-SPSRWSLLWSKII-QTLHNEFKALL------TS-S--------H--IGTSTLFIGLFSLIVFNNFLGLL------PYVFTSSSHMVM--TLSLSL---------PLWMTLMIFGW-VNHTQ-HMFAHLVPQGTPFVLMPFMVLIETISNIIRP--GTLAVRLAANMIAGHLL---------------LTLLGSTGPS-L---S---T-------S-I---------------LSILIFSQILLLILESAVAIIQSYVFAVLSTLYTSEIN-----------------------
>109298
------------------------------M-NE-NLFASFIIPM----VLG-LP----------LV----T-L--IIM--FPS-L----LFP----T----SN-R-L-VNNRFISLQQWML-QLVSKQMMGIH------NT-K-------GQ---TWTLMLMSLILFIGSTNLLGLL------PHSFTPTTQLSM--NLGMAI---------PLWAGAVVTGF-RNKTK-ASLAHFLPQGTPTPLIPMLVIIETISLFIQP--IALAVRLTANITAGHLL---------------IHLIGGATLA-L---M---N-IST---T-M---------------ALITFIILVLLTVLEFAVAMIQAYVFTLLVSLYLHDNT-----------------------
>217708
------------------------------M-NE-NLFASFIIPT----LMG-LP----------MT----I-L--IIM--FPS-L----LFI----K----HT-R-L-ITNRIMALQQWMI-KNITKQMMSIH------SI-K-------GQ---TWTLLLISLIMFIASTNILGLL------PHTFTPTAQLSM--NLGMAI---------PLWAGTVILGF-RLKLK-SSLAHFLPQGTPLPLIPMLIIIETISLFIQP--MALAVRLTANITAGHLL---------------IHLIGSATLN-L---I---T-IYT---S-T---------------AMITFIILLLLTILEIAVALIQAYVFTLLVSLYLHDNS-----------------------
>666683
------------------------------M-IL-NLFSQFASPN----LFG-LP----------LI----F-I--ALL--APW-F----LFP----TP---CN-R-W-LANRVVTIQTWFV-KTFTKQIFSPL------NT-P-------GH---KWALILTSLMVFLLGMNLLGLL------PYTFTPTTQLSL--NLGLAI---------PLWLATVAIGF-RNQLT-ASLGHFLPEGTPTPLIPILIIIETISLFIRP--LALGVRLTANLTAGHLL---------------IQLISSATLA-L---L---F-SSP---I-V---------------STLTFITLILLTMLEIAVAMIQAYVFVLLLSLYLQENT-----------------------
>349549
------------------------------M-TL-NLFDQFMSPT----YLG-IP----------LI----T-I--ALT--LPS-I----LIL----TP---TG-R-H-QNNRLMSLQNWFI-KTFTQQLLTPL------NQ-G-------GH---KWAMILTSLMMFILTLNILGLL------PYTFTPTTQLSL--NMGLAV---------PLWLATVIIGL-RNQPT-AALGHLLPEGTPTLLIPILIIIETISLFIRP--LALGVRLTANLTAGHLL---------------IQLISTATIT-L---A---P-TMT---T-V---------------AMLTATLLVLLTLLEIAVAIIQAYVFILLLSLYLQENV-----------------------
>54769
------------------------------M-NL-SFFDQFSSPS----LLG-IP----------LI----L-I--SMT--FPA-L----LIP----SL---DN-R-W-ITNRLSTLQLWFI-NLVTKQLMMPL------NK-K-------GH---KWALILTSLMIFLLLINLLGLL------PYTFTPTTQLSM--NLALAF---------PLWLATLLTGL-RNQPS-ASLGHLLPEGTPTPLIPALILIETTSLLIRP--LALGVRLTANLTAGHLL---------------IQLISTATTA-L---F---T-TMP---V-V---------------SLLTLLVLLLLTILEVAVAMIQAYVFVLLLSLYLQENI-----------------------
>161767
------------------------------M-TL-SFFDQFMSPT----LLG-IP----------LI----A-L--ALT--LPW-V----LFP----KP---SS-R-W-LNNRVLTLQSWFI-NGFAQQIFQPI------NQ-E-------GH---KWAALLTSLMIFLITLNMLGLL------PYTFTPTTQLSM--NMAFAV---------PLWLATVIIGM-RNQPT-HALAHLLPEGTPTPLIPILIMIETISLFIRP--LALGVRLTANLTAGHLL---------------IQLIATAALV-L---L---P-LMP---T-V---------------AILTGALLLMLTLLEVAVAMIQAYVFVLLLSLYLQENV-----------------------
>1328066
------------------------M----IV-TP-SIFGQFFPET----LFF-IP----------MN----I-F--SMVFALSW-L----IFI----YP---TN---W-APSRFQSIWLSFR-ENILEMIFQNT------SP-N-------TA---PWAGLITGIFIIILSVNVLGLF------PYAFTATSHISL--TYSLGF---------PLWMAVNILGF-YLAFN-SRLSHLVPQGTPSALIPLMVWIETLSLFAQP--IALGLRLAANLTAGHLL---------------IFLLSTAIWL-L---S---S--SL---M-V---------------SIPIFIIFVLLFVLEIGVACIQAYVFTALVHFYLQQNI-----------------------
>143334
------------------------------M-IL-SFFDQFMSPT----YMG-IP----------LI----A-L--ALS--LPW-L----MYP----AP---SG-R-W-LNNRLLTLQGWFV-NRFTQQLLLPI------NM-G-------GH---KWAALFTSLMIFLITLNMLGLL------PYTFTPTTQLSL--NMGLAV---------PLWLATVIIGM-RNQPT-HALGHLLPEGTPTLLIPVLIIIETISLFIRP--LALGVRLTANLTAGHLL---------------IQLIATATAV-L---A---P-LMP---T-V---------------AFLTGTLLLLLTLLEVAVAMIQAYVFVLLLSLYLQENV-----------------------
>160702
------------------------------M-SV-SFFDQFMSTT----YLG-IP----------LI----A-L--ALT--FPV-I----LYP----TT---TT-R-W-LNNRLLTLQGAFI-NRFTQQLLLPL------NV-A-------GH---KWATLLASLMLFLISLNMLGLL------PYTFTPTAQLSL--NLGFAV---------PLWLATVIIGM-RNQPN-HALGHLLPEGTPNLLIPMLIIIETISLFIRP--LALGVRLTANLTAGHLL---------------IQLISTAAFV-L---L---P-LMP---T-V---------------AILTATVLILLTLLEVAVAMIQAYVFVLLLTLYLQENI-----------------------
>48169
------------------------------M-TL-SFFDQFMSPV----FLG-IP----------LM----A-L--ALT--LPW-V----LFP----TP---TS-R-W-LNNRLLTLQNWFI-GRFAHELFMPV------NL-P-------GH---KWAVLLTSLMLFLISLNMLGLL------PYTFTPTTQLSL--NMGLAF---------PLWLATVIIGM-RNQPT-EALGHLLPEGTPTLLIPVLIVIETISLFIRP--LALGVRLTANLTAGHLL---------------IQLIATAATV-L---L---P-LMP---T-V---------------AILTATLLFLLTLLEVAVAMIQAYVFVLLLSLYLQENV-----------------------
>52188
------------------------------M-ML-AYFDQFASPT----LLG-LP----------LV----L-P--ALA--APF-M----LLP----T----TK-R-L-IQNRMATLTSHTI-LMITKQIFQPL------RP-E-------GH---KWAATYTTLLLLILSMNLMGLL------PYTFTPTTQLSI--NMSLAL---------PMWLSTVLIGL-RKRTN-DTLSHMLPEGTPGPLIPMLIIIETISLLIRP--LALAVRLTANLTAGHLL---------------LQLTSSATLY-A---L---Q-LNM---A-P---------------FALLTVTLLLLSLLELAVAFIQAYVFVLLLSLYLQENT-----------------------
>86966
------------------------------M-ML-SFFDQFMSPT----LMG-IS----------LI----A-L--ALT--LPW-I----LFP----TP---TS-R-W-LNNRILTLQGWFI-NRFTQQLLLPL------NL-G-------GH---KWAIMLTSLMLFLISMNLLGLL------PYTFTPTTQLSL--NMGFAV---------PLWLATVIIGM-RNQPT-VALGHLLPEGTPVPLIPVLIIIETISLFIRP--LALGVRLTANLTAGHLL---------------IQLIATAVFV-L---L---P-IMP---T-V---------------AILTATVLFLLTLLEVAVAMIQAYVFVLLLSLYLQENV-----------------------
>876647
------------------------------M-AL-NFFDQFMSPT----LMG-IP----------LM----G-L--ALL--LPW-T----LYP----TC---TP-R-W-LNNRLLTLQAWFV-GLFTQQIFTPL------NP-E-------GH---KWATLFTSLMLFLITMNLLGLL------PYTFTPTTQLSL--NMGFAV---------PLWLATVIIGM-RNQPT-VALGHLLPEGTPVPLIPVLIVIETISLFIRP--LALGVRLTANLTAGHLL---------------IQLIATAVFV-L---L---P-LMP---S-V---------------AIITALVLFLLTLLEVAVAMIQAYVFVLLLSLYLQENV-----------------------
>30538
------------------------------M-KE-NLFASFITPT----MMG-LP----------IV----T-L--VVM--FPS-M----LFP----T----PT-R-L-INNRLISFQHWLI-RLTSKQMMTIH------NY-K-------GQ---TWSLMLMSLIMFIGATNLLGLL------PHSFTPTTQLSM--NLGMAV---------PLWAGTVVTGF-RNKTK-ASLAHFLPQGTPTPLIPMLVIIETISLFIQP--VALAVRLTANITAGHLL---------------MHLIGGATLA-L---M---N-IST---L-T---------------ALITFVVLILLTILEFAVAMIQAYVFTLLVSLYLHDNT-----------------------
>356810
------------------------------M-MA-SFFDQFESPI----YLG-VP----------LI----A-I--AIA--LPW-V----LYP----TP---TS-R-W-INNRLITAQEWFI-NRSTNQLMTPL------SV-E-------GH---KWALLLTSLMIFLITINMLGLL------PYTFTPTTQLSL--NMGFAV---------PLWLATVIIGM-RNQPT-IALGHLLPEGTPIPLIPVLIIIETISLFIRP--LALGVRLTANLTAGHLL---------------IQLIATAVFV-L---L---P-MMP---T-V---------------AVLTAAVLFLLTLLEVAVAMIQAYVFVLLLSLYLQENT-----------------------
>395014
------------------------------M-AL-NLFDQFMSPT----HLG-VP----------LI----A-I--ALT--LPW-I----LVP----SP---TN-R-Y-QNNRLISLQNWFI-KTFTHQLLMPL------NQ-G-------GH---KWAMILASLMIFILTLDMLGLL------PYTFTPTTQLSL--NMGLAV---------PLWLATVIIGL-RNQPT-VALGHLLPEGTPTLLIPVLIIIETISLFIRP--LALGVRLTANLTAGHLL---------------IQLISTVTIT-L---M---P-MMT---T-V---------------AALTAVLLVLLTLLEVAVAIIQAYVFVLLLSLYLQENV-----------------------
>471577
------------------------------M-MT-SFFDQFASPS----YLG-IP----------LI----A-I--AIA--LPW-V----IYP----TP---SS-R-W-INNRLITIQGWFI-NRFTNQLLLPL------NV-G-------GH---KWALLLASLMIFLITINMLGLL------PYTFTPTTQLSL--NMGFAV---------PLWLATVIIGM-RNQPT-VALGHLLPEGTPIPLIPVLIIIETISLFIRP--LALGVRLTANLTAGHLL---------------IQLIATAVFV-L---L---P-MMP---T-V---------------AILTATVLFLLTLLEVAVAMIQAYVFVLLLSLYLQENV-----------------------
>51996
------------------------------M-ML-SFFDQFMSPV----YLG-IP----------LI----A-I--ALT--LPW-I----LYP----TP---ST-R-W-LNNRLLTTQSWFI-NRFTNQILLPL------NT-G-------GH---KWAVLLTSLMLFLITLNMLGLL------PYTFTPTTQLSL--NLGFAV---------PLWLATVIIGM-RNQPT-QSLGHLLPEGTPTLLIPVLIIIETISLFIRP--LALGVRLTANLTAGHLL---------------IQLIATAAFV-L---T---P-MMP---T-V---------------AILTTTVLILLTLLEVAVAMIQAYVFVLLLTLYLEENV-----------------------
>47692
------------------------------M-NL-TFFDQFSSPS----LLG-IP----------LI----L-I--AMT--FPA-L----LIP----SP---GN-R-W-ITSRLTTLQLWFF-NLVTKQLMMPL------DK-K-------GH---KWALILTSLMVFLLLTNLLGLL------PYTFTPTTQLSM--NLALAF---------PLWLATVLTGL-RNQPS-TSLGHLLPEGTPTPLIPALILIETTSLLIRP--LALGVRLTANLTAGHLL---------------IQLISTATTA-L---F---S-TMP---A-I---------------SLLTLLILLLLTILEVAVAMIQAYVFVLLLSLYLQENI-----------------------
>39089
------------------------------M-NE-NLFASFAAPT----MMG-LP----------IV----I-L--IVL--FPS-I----LFP----S----PD-R-L-INNRLASIQQWLI-QLTSKQMLSIH------NH-K-------GQ---TWALMLMSLILFIGSTNLLGLL------PHSFTPTTQLSM--NLGMAI---------PLWAGTVITGF-RYKTK-MSLAHFLPQGTPLPLIPMLVIIETISLFIQP--MALAVRLTANITAGHLL---------------IHLIGGATLA-L---M---D-IST---T-T---------------AFITFIILILLTILEFAVALIQAYVFTLLVSLYLHDNT-----------------------
>215343
------------------------------M-TM-SFFDQFMSPT----LLG-IP----------LI----A-L--ALA--LPW-I----LFP----TP---SP-R-W-INNRLLTLQNWFI-NRFTQQILLPL------TL-G-------GH---KWALLLTSLMIFLITINMLGLL------PYTYTPTTQLSL--NLGLAV---------PLWLATVIIGM-RNQPT-HALGHLLPEGTPTLLIPILIIIETISLFIRP--IALGVRLTANLTAGHLL---------------IQLIATGAFV-L---L---P-LMP---T-V---------------AILTSILLFLLTLLEVAVAMIQAYVFVLLLSLYLQENV-----------------------
>35080
------------------------------M-NL-SLFDQFDPPI----LL--IP----------MI----S-L--ALIAAPSW-I----TLL----QS---PN---W-LASRIYFAWQSLV-TQLPPVILRAA------GA-G-------SA---PWAAPIFSLFVVLLSLNLMGLI------PHSFTPTSHLSL--TLSLAL---------PLWLGVTILGF-RSDFN-NRLSHLVPQGTPPLLIPLLVWIEALSLLAQP--IALALRLAANLTAGHLL---------------IYLLSAASWL-L---T---P-MMP---I-I---------------GSLTAIVLVLLFILEIAVACIQAYVFVALASFYLQQNL-----------------------
>1608454
------------------------------M-MV-SFFDQFASPV----YMG-VP----------LI----A-I--AIA--LPW-V----LYP----TP---SS-R-W-INNRLTTMQGWSI-NKFTNQLMLPL------NT-G-------GH---KWALLLTSLMIFLITINMLGLL------PYTFTPTTQLSL--NMGFAV---------PLWLSTVIIGV-RNQPT-IALGHFLPEGTPIPLIPVLIIIETISLFIRP--LALGVRLTANLTAGHLL---------------IQLIATAVFV-L---M---P-MMP---A-V---------------AILAATVLFMLTLLEIAVAMIQAYVFVLLLSLYLQENV-----------------------
>270568
------------------------------M-TL-SFFDQFMSPT----YMG-IP----------LM----A-L--ALL--LPW-L----LFP----AP---TA-R-W-MSNRFTALQGWSL-NRFTHQLLLPL------SP-A-------GH---KWAILLTSLMLFLISLNMLGLL------PYTFTPTTQLSL--NLGLAA---------PLWLATVAIGL-RNQPT-IALGHLLPEGTPGPLIPVLIIIETISLFIRP--LALGVRLTANLTAGHLL---------------IQLIATAAFV-L---L---P-LMP---T-V---------------ALLTSVVLLLLTLLEIAVAMIQAYVFVLLLTLYLQENV-----------------------
>1188028
------------------------------M-IL-NFFDQFLSPS----LMG-LP----------LI----A-L--AII--MPA-L----ILQ----TP---SN-R-W-LNNRLITLQTWFI-TRFTHQLLQPL------NL-G-------GH---KWATILTALMLFLITINLLGLL------PYTFTPTTQLSL--NMAFAL---------PLWLTTVLIGM-LNQPT-IALGHLLPEGTPTPLVPILIIIETISLFIRP--LALGVRLTANLTAGHLL---------------MQLIATAAFV-L---I---S-TMP---T-V---------------AALTSIVLFLLTLLEVAVAMIQAYVFVLLLSLYYKKTFN----------------------
>1302775
------------------------------M-VL-SLFDQFMSPT----LFG-IP----------LI----A-L--AIL--FPP-L----LLP----TP---TR-Q-W-LSSRALDLMGWFL-KRFTQQLLTPL------NQ-D-------GH---KWALLLTCMMTFLLSVNLLGML------PYTFTPTTQLSI--NMGFAV---------PMWLATVIVGM-RNQPT-HALAHLLPEGTPTPLIPVLIIIETISLLIRP--LALGVRLTANLTAGHLL---------------MHLISSAFMV-L---I---N-PLP---T-V---------------AFLTMILLTLLTLLEFAVAAIQAYVFVLLLSLYLQENT-----------------------
>497146
------------------------------M-SL-NFFDQFLSPS----LLG-IP----------LI----T-L--AIM--TPW-L----IFP----TP---TK-R-W-LNNRLLTLQTWFI-NRFTYQLMQPL------NF-G-------GH---KWASILTALMLFLITINLLGLL------PYTFTPTTQLSL--NMAFAI---------PLWLTTVLIGM-LNQPT-VALGHFLPEGTPTLLVPILIIIETISLFIRP--LALGVRLTANLTAGHLL---------------MQLIATAAFI-L---I---S-IMP---S-V---------------ALITSLILFLLTILEVAVAMIQAYVFVLLLSLYLQENV-----------------------
>1041165
------------------------------M-MN-NLFSAFDPASS----MN-LS----------LN----W-M--STL--III-T----IMP---------LS-YWM-LPSRHIMTFMVIF-NKMHQEMKMLL------SN-S-------M---KGFTLIFLSLFVFIMMNNLFGLI------PYIFTSSSHLVF--SLALAL---------PLWVTIMTYGW-INHTK-EMFAHLIPMGTPPLLMPFMVLIETTSNIIRP--GSLAVRLTANMIAGHLL---------------MALLGNNMLS-H---T---N-------L-I---------------AFMLISMQMMLMLFEMAVAMIQAYVFTVLSTLYSSEVAYEIT-------------------
>8387
------------------------------M-TM-NLFSQFATPT----LLG-VP----------LI----L-V--AFV--VPW-L----RFP----TP---CN-R-W-TTNRLVTVQSWFV-KTFTKQIFLPL------NT-P-------GH---KWALILASLMIFLLGMNLLGLL------PYTFTPTTQLSL--NLGLAI---------PLWLATVAIGF-RNQLT-ASLGHFLPEGTPTPLIPILIIIETISLFIRP--LALGVRLTANLTAGHLL---------------IQLISTATMA-L---L---F-SNP---I-V---------------SSLTFATLLLLTMLEIAVAMIQAYVFVLLLSLYLQENT-----------------------
>167933
------------------------------L-SL-NLFSQFASPN----LLG-LP----------LI----F-I--ALL--APW-L----MFP----TP---CN-R-W-LTNRLVTMQTWFI-NTFTKQIFSPL------NT-P-------GH---KWALILASLMIFLLGMNLLGLL------PYTFTPTTQLSL--NLGLAI---------PLWLATVAIGF-RNQLT-ASLGHFLPEGTPTPLIPILIIIETISLFIRP--MALGVRLTANLTAGHLL---------------IQLISSATLA-L---L---F-SSP---M-V---------------SALTFITLILLTMLEIAVAMIQAYVFVLLLSLYLQENT-----------------------
>561074
------------------------------M-NE-NLFASFAAPT----MMG-LP----------IA----V-L--IVM--FPS-I----LFP----S----PN-R-L-INNRLISVQQWLI-RLTSKQMLMIH------NQ-K-------GR---TWALMLMSLILFIGSTNLLGLL------PHSFTPTTQLSM--NLGMAI---------PLWAGTVITGF-RHKTK-ASLAHFLPQGTPLPLIPMLVIIETISLFIQP--VALAVRLTANITAGHLL---------------IHLIGGATMA-L---I---N-ISA---T-T---------------ALITFTILVLLTILEFAVALIQAYVFTLLVSLYLHDNT-----------------------
>1003697
------------------------------M-TL-SFFDQFMSPV----FLG-IP----------LI----A-L--ALL--LPW-L----LFP----TP---TS-R-W-VNSRLLTLQNWFI-NRFTNQLLLPI------NL-P-------GH---KWALILMSLMLFLITLNMLGLL------PYTFTPTTQLSL--NMGLAV---------PLWLATVIIGL-RNQPT-IALGHLLPEGTPTPLIPVLIIIETLSLFIRP--LALGVRLTANLTAGHLL---------------IQLIATAAYV-L---L---P-LMP---T-V---------------AILTTTLLFLLTLLEVAVAMIQAYVFVLLLSLYLQENV-----------------------
>139721
--------------------------------MT-NMFDQFMSPS----YMG-IP----------LM----A-L--ALT--LPW-V----MYP----TP---TS-R-W-LNNRLLTLQAWFI-NRFAQQLMLPM------NP-G-------AH---KWTLMFASLMVFLLTLNLLGLM------PYTFTPTTQLSL--NMGFAV---------PMWLATVIIGF-RNQPT-IALAHLLPEGTPPLLTPLLIMIETISLFIRP--LALGVRLTANLTAGHLL---------------IQLISTAAFN-L---M---F-MMP---T-V---------------AILTTVVLFLLTMLEVAVAVIQAYVFVLLLSLYLQENV-----------------------
>1756213
------------------------------M-NE-NLFASFAAPT----MMG-LP----------VV----M-L--IIM--FPS-I----LFP----T----PK-R-L-INNRIVAIQQWLI-NMIMKQMMNIH------NA-K-------GR---TWALMLVSLITFIGTTNLLGLL------PHTFTPTTQLSM--NLAMAI---------PLWAGTVVVGF-RHKTK-ASLAHFLPQGTPIPLIPMLVIIETISLFIQP--MALAVRLTANITAGHLL---------------IHLIGSATLA-L---M---S-ISP---T-T---------------ASITFIILILLTILEFAVALIQAYVFTLLVSLYLHDNT-----------------------
>384371
------------------------------M-VL-SFFDQFMSPT----YLG-IP----------LI----A-L--ALA--LPW-I----LYP----TP---SN-R-W-LNNRLLTLQGWFI-NRFTQQLLLPL------NP-G-------GH---KWALLFTSLMVFLISLNMLGLL------PYTFTPTTQLSL--NMGLAV---------PLWLATVIIGM-RNQPT-HALGHLLPEGTPTLLIPVLIIIETISLFIRP--LALGVRLTANLTAGHLL---------------IQLIATAAFV-L---L---P-LMP---T-V---------------AILTATLLFLLTLLEVAVAMIQAYVFVLLLSLYLQENV-----------------------
>75566
------------------------------M-NE-NLFTPFSTPT----ILG-QP----------AT----I-P--IIM--FPT-L----LIP----A----SK-H-L-IDNRLITIQQNLI-KLTLKQMMMPH------SA-K-------GQ---SWSLMLMSLITFITVTNLLGLL------PHSFTPTTQLSM--NLAMAI---------PLWAGTIIAGL-RFKTK-SSLAHILPQGTPTPLIPMLVVIETISLLIQP--MALAVRLTANITAGHLL---------------MHLIGNTMLT-L---L---T-ISL---S-A---------------TLLTSMLLTLLTILEIAVALIQAYIFTLLVSLYLQNNT-----------------------
>9589
------------------------------M-NE-NLFAPFATPT----ILG-LP----------AA----V-P--IIL--FPS-L----LVP----T----SK-Y-L-INNRLIATQQWLI-QLTLKQMMTVH------ST-K-------GR---TWSLMLISLITFIATTNLLGLL------PHSFTPTTQLSM--NLAMAV---------PLWAGTVATGL-RLKTK-NTLAHLLPQGTPTPLIPMLIIIETISLFIQP--VALAVRLTANITAGHLL---------------MHLIGAATLA-L---S---T-ISL---P-A---------------TPIIFTILALLTILEIAVALIQAYVFTLLVSLYLHDNT-----------------------
>1192867
------------------------------M-NL-SFFDQFTSPC----LLG-IP----------LI----L-L--SML--FPA-L----LFP----TP---NN-R-W-VTNRLTTLQLWFV-HLITKQLMIPL------NK-A-------GH---KWALILTSLMTFLLTINLLGLL------PYTFTPTTQLSM--NMALAF---------PLWLATLLVGL-RNQPS-ASLGHLLPEGTPTPLIPALIMIETTSLLIRP--LALGVRLTANLTAGHLL---------------IQLISTATTA-L---L---P-IIP---A-V---------------SILTALILLLLTILEVAVAMIQAYVFVLLLSLYLQENI-----------------------
>332670
------------------------------M-MT-SLFSQFASPS----LLG-IP----------LV----I-I--AMA--LPW-L----LLP----TP---SE-R-W-LENRAMTLFGWFT-TRFTNQLFLPL------NL-N-------GH---KWAPLFMALMIFLLSINVLGLL------PYTFTPTAQLSL--NLGLAA---------PLWLTTVLIGL-RNQPT-HTFGHFLPEGSPTPLIPLLIVIETISLLIRP--IALGVRLTANLTAGHLL---------------IHLVSSAVFA-L---L---P-SMI---T-V---------------AALASTLLFLLTLLEAAVAVIQAYVFVLLLSLYLQENI-----------------------
>379532
------------------------------M-NE-NLFASFITPT----IVG-IP----------IV----I-L--IIA--IPS-I----LFP----S----PT-R-L-ITSRLTSLQQWLI-QLVLKQLMMMH------SI-K-------GR---TWSLMLISLILFIGSTNLLGLL------PHSFTPTTQLSM--NLGMAI---------PLWAAAVITGF-RHKTK-MSLAHLLPQGTPVPLIPMLVIIETISLFIQP--MALAVRLTANITAGHLL---------------MHLIGGATLV-L---T---S-ISP---A-T---------------ASITFIILILLTILEFAVALIQAYVFTLLVSLYLHDNT-----------------------
>9493
------------------------------M-NQ-NLFASFDIPM----ILG-VP----------LV----I-L--IIM--FPA-T----LIT----P----NN-N-L-INNRYSSLQQWLI-QLVLKQMMISH------ST-K-------GR---TWSLMLTALITFIALNNLLGLT------PYAFTPTTQLSM--NLGMAI---------PLWAATVLMGL-RFKTK-STLAHFLPQGTPVPLIPMLIIIETISLFIQP--VALAVRLTANITAGHLL---------------MHLLGDTTLT-L---M---S-IYL---S-S---------------STITIIIIILLITLELGVALIQAYVFTLLVSLYLHDNS-----------------------
>492020
------------------------------M-TL-SFFDQFISPT----LLG-IP----------LI----A-L--ALG--LPW-V----LFP----KP---SA-R-W-LNNRLLSLQGWFI-SGFSQQLLLPI------NP-A-------GH---KWAALLTSLMLFLITLNMLGLL------PYTYTPTTQLSI--NLAFAV---------PLWLATVIIGM-RNQPT-HALGHLLPEGTPTLLIPVLIVIETISLFIRP--IALGVRLTANLTAGHLL---------------IQLTATAAFV-L---L---S-IMP---S-V---------------ALLTTALLLLLTLLEVAVAAIQAYVFVLLLSLYLQENV-----------------------
>73493
------------------------------M-TM-DLFSQFASST----SLG-IP----------LI----L-L--AML--VPW-L----LFP----SH---ST-R-W-VSNRLLTSQNWFL-ITFTKQIFLPL------NS-P-------AH---KWAFLLTSLMAFLLSMNLLGLL------PYTFTPTTQLSI--NLGLAL---------PLWLATVLVGF-RNQFN-HSLAHFLPEGTPTPLIPVLIMIETISLFIRP--LALGVRLTANLTAGHLL---------------IHLISSAVSA-I---F---S-LSP---T-A---------------SLLTFAVLILLTILEIAVAMIQAYVFVLLLSLYLQENT-----------------------
>121285
------------------------------M-AL-NFFDQFMSPT----YLG-VP----------LI----A-L--ALT--LPW-V----LYP----TP---SA-R-W-LNNRMLTLQGWFI-NRFTQQLLLPL------NV-G-------GH---KWALLFASLMIFLLTLNLMGLL------PYTFTPTTQLSL--NMALAV---------PLWLATVIIGM-RNQPT-AALGHLLPEGTPVPLIPVLIIIETISLFIRP--LALGVRLTANLTAGHLL---------------IQLIATAAFV-L---F---P-MMP---T-V---------------AILTATVLFLLTLLEVAVAMIQAYVFVLLLSLYLQENV-----------------------
>10117
------------------------------M-NE-NLFASFITPT----VMG-LP----------IV----V-T--IIM--FPS-I----LFP----S----SE-R-L-ISNRLHTFQHWLI-KLILKQMMLIH------TP-K-------GR---TWALMIVSLIMFIGSTNLLGLL------PHTFTPTTQLSM--NLSMAI---------PLWAGAVILGF-RHKLK-SSLAHFLPQGTPISLIPMLIIIETISLFIQP--MALAVRLTANITAGHLL---------------MHLIGGAALV-L---M---N-ISP---P-T---------------ATITFIILLLLTMLEFAVALIQAYVFTLLVSLYLHDNT-----------------------
>175792
------------------------------M-AL-NLFDQFMSPT----HLG-IP----------LI----A-I--ALT--LPW-I----LVP----AP---TN-R-Y-QNNRLVSLQSWFI-KTFTQQLLLPI------NQ-A-------GH---KWAMILASLMIFILTLNVLGLL------PYTFTPTTQLSL--NMGLAV---------PLWLATVIIGL-RNQPT-AALGHLLPEGTPVPLIPVLIIIETISLFIRP--LALGVRLTANLTAGHLL---------------IQLISTATIT-L---M---P-MMT---T-V---------------ATLTAILLVLLTLLEVAVAVIQAYVFVLLLSLYLQENV-----------------------
>367866
------------------------------M-MV-SFFDQFASPS----YLG-IP----------LI----A-I--AIA--LPW-V----LYP----TP---SS-R-W-INNRLVTVQGWFI-NRFTNQLMLPL------NV-G-------GH---KWALLLASLMIFLITINMLGLL------PYTFTPTTQLSL--NMGFAV---------PLWLATVIIGM-RNQPT-IALGHLLPEGTPILLIPVLIIIETISLFIRP--LALGVRLTANLTAGHLL---------------IQLIATAVFV-L---L---P-MMP---T-V---------------AILTATVLFLLTLLEVAVAMIQAYVFVLLLSLYLQENV-----------------------
>90751
------------------------------M-MT-SFFDQFASPS----FLG-VP----------LI----A-V--AIA--LPW-V----LFP----TP---PS-R-W-LNNRLITLQTWFI-NRFTNQLLLPL------SV-P-------GH---KWALLFASLMVFLITINMLGLL------PYTFTPTTQLSL--NMGLAV---------PLWLATVIIGM-RNQPT-VALGHLLPEGTPIPLIPVLIIIETISLFIRP--LALGVRLTANLTAGHLL---------------IQLIATAVFV-L---M---P-MMP---T-V---------------AILTAAVLFLLTLLEVAVAMIQAYVFVLLLSLYLQENV-----------------------
>78871
------------------------------M-AL-NLFDQFMSPT----HLG-IP----------LI----A-I--ALT--LPW-I----LVP----AP---TN-R-Y-QNNRLVSLQSWFI-KTFTQQLLLPI------NQ-A-------GH---KWAMILASLMIFILTLNVLGLL------PYTFTPTTQLSL--NMGLAV---------PLWLATVIIGL-RNQPT-AALGHLLPEGTPVPLIPVLIIIETISLFIRP--LALGVRLTANLTAGHLL---------------IQLISTATIT-L---M---P-MMT---T-V---------------ATLTAILLVLLTLLEVAVAVIQAYVFVLLLSLYLQENV-----------------------
>436002
---------------------------------M-SFFDQFMSPV----YMG-IP----------LM----A-L--ALT--LPW-I----LYP----TP---SS-R-W-LNNRVLTLQGWFI-NRFTQQLLLPL------NP-G-------GH---KWATLLASLMIFLITLNMLGLL------PYTFTPTTQLSL--NMGLAV---------PLWLATVIIGM-RTQPT-HALGHLLPEGTPTLLIPVLIIIETISLFIRP--LALGVRLTANLTAGHLL---------------IQLIATAAFV-L---L---P-LMP---T-V---------------AILTAILLFLLTLLEVAVAMIQAYVFVLLLSLYLQENV-----------------------
>721932
------------------------------M-TV-SLFDQFVSPI----FFG-IP----------LI----A-L--AIV--LPL-I----LFP----QP---TS-R-W-LNNRLLTFQGWFI-NQFVKYLLLPV------NV-P-------GH---KWALLFVALVIYLMTINLLGLL------PYTYTPTAQLSL--NLGLAV---------PLWLGTVIVGM-RNQPN-LSLAHLLPEGTPTPLIPVLIVIETISLFIRP--LALGVRLTANITAGHLL---------------IHLIALAAYG-L---I---P-LMP---V-V---------------AGLTFTLLLMLTLLEVAVALIQAYVFVLLLSLYLQENV-----------------------
>62698
------------------------------M-NE-NLFTSFTSPT----MMG-FP----------VV----M-L--IIL--FPS-I----MFP----S----PD-R-L-INNRLASIQQWLI-QLTSKQMMSIH------NH-K-------GQ---TWTLMLMSLIMFIGSTNLLGLL------PHSFTPTTQLSM--NLGMAI---------PLWAGAVITGF-RYKTK-ASLAHFLPQGTPLPLIPMLVIIETISLFIQP--IALAVRLTANITAGHLL---------------MHLIGGATLA-L---T---N-ISM---T-T---------------ALITFIILILLTILEFAVALIQAYVFTLLVSLYLHDNT-----------------------
>365059
------------------------------M-ML-SFFDQFMSPT----YMG-IP----------LI----A-L--AIT--LPW-I----LYP----TP---TS-R-W-INNRLLTLQGWFI-NRLSQQIFLPI------NQ-G-------GH---KWAVLLTSLMIFLITLNMLGLL------PYTFTPTTQLSL--NMAFAV---------PLWLATVIIGM-RNQPT-AALGHLLPEGTPTPLIPVLIIIETISLFIRP--LALGVRLTANLTAGHLL---------------IQLIATAAFV-L---L---P-LMP---T-V---------------AILTATVLFLLTLLEVAVAMIQAYVFVLLLSLYLQENV-----------------------
>320579
------------------------------M-MT-SFFDQFLSPT----LLG-VP----------LI----M-M--AML--FTS-A----LFP----KP---TK-L-W-LNNRLSALQTWFL-MNSMKQLFLPI------NM-Q-------GQ---KWALILLTLMSFLMTLNLLGLL------PYTFTPTTQLSM--NMALAL---------PMWLATVLIGL-RNQPT-MSFAHLLPEGTPLMLIPSLIIIETISLFIRP--LALGVRLTANLTAGHLL---------------IQLIATATFV-L---M---P-MMP---T-V---------------ALLTAITLLLLTLLEVAVAMIQAYVFVLLLTLYLQENT-----------------------
>9157
------------------------------M-NL-SFFDQFSSPS----LLG-IP----------LI----L-V--SMT--FPA-L----LLP----SP---NN-R-W-ITNRLSTLQLWFI-NLITKQLMITL------DK-K-------GH---KWALILTSLMIFLLLINLLGLL------PYTFTPTTQLSM--NLALAF---------PLWLATLLTGL-RNQPS-ASLGHLLPEGTPTPLIPALILIETTSLLIRP--LALGVRLTANLTAGHLL---------------IQLISTATMA-L---S---S-TMP---A-V---------------SLLTFLVLFLLTILEVAVAMIQAYVFVLLLSLYLQENI-----------------------
>86205
------------------------------M-MA-SFFDQFMSPT----YLG-IP----------LI----A-L--AFL--LPW-L----LFP----SP---AP-R-W-INNRFLTLQGWFI-NRFTSQLLSPI------NL-G-------GH---KWALILTSLMVFLISLNMLGLL------PYTFTPTTQLSL--NMGLAV---------PLWLATVLIGM-RNQPT-AALGHLLPEGTPVPLIPVLIIIETISLFIRP--LALGVRLTANLTAGHLL---------------MQLIATAAFT-L---L---P-LMP---T-V---------------AILTAVVLLLLTILEIAVAMIQAYVFVLLLSLYLQENV-----------------------
>175930
------------------------------M-NL-SFFDQFSSPS----LLG-IP----------LI----L-I--AMT--FPA-L----LIP----SL---DN-R-W-ITNRLSTLQLWFI-NLVTKQLMMPL------DK-K-------GH---KWALILTSLMIFLLLINLLGLL------PYTFTPTTQLSM--SLALAF---------PLWLATLLTGL-RNQPS-ASLAHLLPEGTPTPLIPALILIETTSLLIRP--LALGVRLTANLTAGHLL---------------IQLISTATVA-L---F---S-TMP---A-V---------------SLLTLLVLFLLTILEVAVAMIQAYVFVLLLSLYLQENI-----------------------
>240824
------------------------------M-TL-SFFDQFMSPV----FLG-IP----------LM----A-L--ALT--LPW-I----LFP----TP---TA-R-W-LNNRLLTLQGWFI-NRFTQQLLLPL------NV-G-------GH---KWATILTSLMLFLITLNMLGLL------PYTFTPTTQLSL--NMGLAV---------PLWLATVIIGM-RTQPT-AALGHLLPEGTPVPLIPVLIIIETISLFIRP--LALGVRLTANLTAGHLL---------------IQLIATAAFV-L---L---P-LMP---A-V---------------AILTSVVLFLLTLLEVAVAMIQAYVFVLLMSLYLQENV-----------------------
>1511640
------------------------------M-MT-SLFSMFDPTAM----LN-IQ----------VN----W-I--IMT--MTI-I----LIP---------SF-FWK-AQSRSTKTMNAMI-YKLDKEFNSLF------MS-K------FLM--KGSTLIPISLFLLIMINNITSNF------PYTFCSSAHLVF--SLAISV---------PIWMSIILFYW-MSLTK-TMLAHLVPTGTPSVLMPLMVMIELTSNLIRP--MALAVRLTANLIAGHLL---------------MALLGSTFNI-N---S-----------K-F---------------WMIILSIQIVFMVFELMVALIQSYVFSVLITLYSSEIS-----------------------
>7051
------------------------------M-MT-NLFSSFDPSTS----MN-LS----------LN----W-M--SIL--LGL-I----VLP---------SM-FWI-IPSRINFLWIKLC-LILSNEFKIIL------KI-K-------KM--KSSTLIFVSLFSLILFNNVLSLF------PYIFSSTSHLVL--TLTLSL---------PLWLSFMIYGW-MNNTT-HMFAHLVPQGTPAVLMPFMVCIETISNIIRP--GTLAIRLTANMIAGHLL---------------LTLMGSTGNK-L---S---L-------L-M---------------INMLIMSQLLLLLLESAVAIIQSYVFSILSTLYSSEVN-----------------------
>129397
------------------------------M-MN-NLFSIFDPLTN---IFN-LP----------IN----W-M--STF--IGL-F----FIP---------FT-FWM-IPNRHFILWKFII-MKLHNEFKILL------NF-K-------KN--KGSTFIFISLFSYILFNNFLGLF------PYIFTSTSHLTI--SLTLSI---------SFWLSFMLFGW-INNSK-HMFIHMIPQGTPTILMPFMVLIETISNLIRP--GTLAIRLTANMIAGHLL---------------LTLLSSSSNM-M---G---T-------F-L---------------LIFLILAQIMLLMLESAVAIIQSYVITILSTLYSSETN-----------------------
>328544
------------------------------M-MM-SFFDQFASPS----FLG-IP----------LI----A-I--AIA--LPW-I----LFP----TP---PS-R-W-LNNRLITLQTWFI-NRFTNQLLLPL------NV-G-------GH---KWALLFASLMVFLITINMLGLL------PYTFTPTTQLSL--NMGFAV---------PLWLATVIIGM-RNQPT-VALGHLLPEGTPVPLIPVLIIIETISLFIRP--LALGVRLTANLTAGHLL---------------IQLIATAVFV-L---L---P-MMP---T-V---------------AILTAAVLFLLTLLEVAVAMIQAYVFVLLLSLYLQENV-----------------------
>369656
------------------------------M-MA-SFFDQFASPS----FLG-VP----------LI----A-I--AIA--LPW-V----LYP----TP---SS-R-W-INNRLITAQEWFI-NRSTNQLMTPL------SV-E-------GH---KWALLLTSLMIFLITINMLGLL------PYTFTPTTQLSL--NMGFAV---------PLWLATVIIGM-QNQPT-VALGHLLPEGTPIPLIPVLIIIETISLFIRP--LALGVRLTANLTAGHLL---------------IQLIATAVFV-L---L---P-MMP---T-V---------------AILTAAVLFLLTLLEVAVAMIQAYVFVLLLSLYLQENT-----------------------
>36187
------------------------------M-IL-GLFDQFFSPF----LLG-VP----------LL----A-I--AIA--APW-V----LFP----KP---SN-R-V-IHGRSLEAQNSFV-LNFTKQILLPL------NI-G-------AH---KWALLLTVLMINLITLNLLGLL------PYTFTPTTQLPL--NMGFAI---------PLWLATVVIGL-RNQPT-IALGHLLPEGTPAPLIPILIIIETISLFVRP--FALGVRLTANLAAGHLL---------------IQLLSSATLF-L---I---S-QMW---P-V---------------AILTGLVMVLLTLLELAVAAIQAYVFVLLLSLYLQENT-----------------------
>10141
------------------------------M-NE-NLFASFITPT----LMG-LP----------IV----T-I--IIM--FPI-I----LFP----S----PT-H-L-INNRLITIQQWLV-KLVLKQMMSMH------NI-K-------GR---TWSLMLTSLILFIGSTNLLGLL------PHSFTPTTQLSM--NLAMAI---------PLWAATVILGF-RYKMK-ASLAHFLPQGTPGPLIPMLILIETISLFIQP--IALAVRLTANITAGHLL---------------MHLIGGATLV-L---T---T-IST---P-T---------------ALITFIILLLLTMLEIAVAMIQAYVFTLLVSLYLHDNS-----------------------
>109965
------------------------------M-MT-NLFDQFASPT----MFG-IP----------LI----L-I--AML--MPW-L----LTP----AP---SK-Q-W-ISNRLITLQAWFL-KTFSKQILLPL------NL-P-------GH---KWAFIFTSLMIFLLGMNLLGLM------PYTFTPTTQLSM--NLGLAV---------PFWLATVIIGL-RNQLA-ASLAHFLPEGTPTPLIPILIIIETISLFIRP--LALGVRLTANLTAGHLL---------------IQLISMATSA-M---L---S-MSI---T-V---------------ASLTFITLILLTLLEVAVAMIQAYVFVLLLSLYLQENT-----------------------
>1447909
------------------------------M-MT-NLFSVFDPSSS----FN-LS----------LN----W-L--STF--LGL-L----IIP---------MI-YWI-LPTRFSFLWFSIL-NTLHKEFKTLL------GT-S-------GH--FGSTFIFISLFSMILFNNFLGLF------PYIFTSTSHLTL--TLGLAL---------PLWLSFMIYGW-FNHTQ-HMLAHLVPQGTPPILMPFMVCIETISNIIRP--GTLAVRLAANMIAGHLL---------------LTLLGNTGNS-C---P---S-------N-L---------------LFILIFTQILLLMLESAVAIIQAYVFTILSTLYSSEVN-----------------------
>113383
------------------------------M-MM-DLFSQFASTT----SLG-IP----------II----L-L--AML--TPW-L----LLP----AP---ST-K-W-INNRLMTSQSWFM-TLFTKQLLLPL------NI-P-------AH---KWAFLLTSLMVFLLSMNLLGLL------PYTFTPTTQLSI--NLGLAV---------PLWLATVLTGF-RNQFN-HSLAHFLPEGTPTPLIPVLILIENISLFLRP--LALGSRLTANLTAGHLL---------------IHLISSAVTA-I---Y---S-LSI---M-A---------------SLLTFSILILLTILEIAVAMIQAYVFVLLLSLYLQENT-----------------------
>270564
------------------------------M-TL-SFFDQFMSPS----YLG-IP----------LM----A-L--ALT--LPW-V----LYP----TP---SH-R-W-LNNRLLTLQGWFI-GQFTKQLLLPV------NL-G-------GH---KWAVLLTSLMLFLITLNMLGLL------PYTFTPTTQLSL--NMGLAV---------PLWMATVVIGF-RNQPT-IALGHLLPEGTPTPLIPVLIIIETISLFIRP--LALGVRLTANLTAGHLL---------------IQLIATAAFV-L---L---P-LMP---T-V---------------AIVTSMLLFLLSLLEVAVAMIQAYVFVLLLTLYLQENV-----------------------
>32427
------------------------------M-FP-NLFSIFDPSTS----FF-FS----------LN----W-F--SYM--IFI-I----FLP---------PL-YWM-KSSRLIILIYEFI-MFLYNEFKLML------NK-T-------M---MSNLILMLSLMYMIIINNLLGLF------PYIFVSTSHLVL--TVSFSL---------TFWLSFNIYGW-FNNFY-LMFYHLVPVGTPLFLMPFMVLIETISNLIRP--LTLSVRLMANMIAGHLL---------------ITLLSSLGFK-V---G---M-------V-S---------------LILVLLVQFILFLLELGVSFIQGYVFVVLMIMYSKEVDD----------------------
>52110
------------------------------M-NL-SFFDQFLSPT----LMG-MP----------LI----I-L--SLT--LPW-L----LIP----NP---TN-K-W-LGNRLSSLQLWFS-CNFTKQLMNPI------NL-N-------GH---KWSLLLMSLMMLLISVNLLGLL------PYTFTPTTQLSM--NLGLAV---------PLWLATVLIGV-RNQLT-TTLGHLLPEGTPILLIPILILIETISLFIRP--LALGVRLTANLTAGHLL---------------IQLISTAVFV-L---L---P-LMP---A-I---------------ATLTAMILLLLTLLEIAVAMIQAYVFVLLLSLYLQENV-----------------------
>495860
------------------------------M-NL-NFFDQFMSPS----LFG-IP----------LI----M-L--AII--SPW-F----IFP----TP---PK-R-W-LNNRLITIQTWFI-NRFTYQLMQPL------NL-G-------GH---KWAVILTALMLFLITMNLLGLL------PYTFTPTTQLSL--NMAFAL---------PLWLTTVLIGM-LNQPT-IALGHFLPEGTPTLLVPILIIIETISLFIRP--LALGVRLTANLTAGHLL---------------MQLIATAAFV-L---I---S-IMP---S-I---------------AALTSLILFLLTILEVAVAMIQAYVFVLLLSLYLQENV-----------------------
>1620450
------------------------------M-AM-SFFDQFASSS----YLG-IP----------LI----A-I--AIA--LPW-V----LYP----TS---TS-R-W-VNNRLITIQGWFV-NQFTSQLMLPL------NL-G-------GH---KWALLMASLMIFLITINMLGLL------PYTFTPTTQLSL--NMGFAV---------PLWLATVIMSM-RDQPT-VALGHLLPEGTPIPLIPVLIIIETISLFIRP--LALGVRLTANLTAGHLL---------------IQLIATAVFV-L---L---P-LMP---T-V---------------AILTAAVLFLLTLLEVAVAMIQAYVFVLLLSLYLQENV-----------------------
>1040949
------------------------------M-TL-SFFDQFMSPV----FLG-IP----------LI----A-L--ALT--LPW-T----LFP----KP---SS-R-W-LNNRLLALQGWFI-NNFTQQIFQPM------NL-G-------GH---KWALLLTSLMVFLITLNLLGLL------PYTFTPTTQLSL--NMALAV---------PLWLATIIIGM-RNQPT-HALGHLLPEGTPTLLIPVLIIIETISLFIRP--LALGVRLTANLTAGHLL---------------IQLISTATFV-L---L---P-LMP---T-V---------------AFLTATLLLLLSLLEVAVAMIQAYVFVLLLSLYLQENI-----------------------
>57547
------------------------------M-NL-SFFDQFASPT----LMG-MP----------LF----V-M--SLV--FPI-L----LLP----PQ---IK-Q-W-VGGRTQSLQIWFF-NNITKQLMSPL------NM-P-------GH---KWSLIFMALIVLLMTINLLGLL------PYTFTPTTQLSM--NLGLAI---------PLWLSTVLIGI-RNQPT-SSLGHLLPEGTPILLIPTLIMIETISLFIRP--LALGVRLTANLXAGHLL---------------IQLISTAVFV-L---L---P-MMP---T-I---------------AIITMTVLLLLTLLEIAVAVIQAYVFVLLLSLYLQENV-----------------------
>411673
------------------------------M-MA-NLFSIFEPSSS---IFN-FS----------LN----W-F--STL--LGL-L----FIP---------YL-YWA-SPSRWSLCWSDMM-LTLHKEFKALL------TP-S--------C--VGSTMFFVSLFSLILYNNFLGLL------PYVFTSSSHMAM--TLALSL---------PLWVTLMVKGW-INHTQ-HMFAHLVPQGTPPVLMPFMVLIETISNIIRP--GTLAVRLAANMIAGHLL---------------LTLLGNTGPT-M---T---S-------SLI---------------LSLLIFSQVLLLTLESAVAIIQSYVFAVLSTLYTSEIN-----------------------
>749190
------------------------------M-MV-SFFDQFASPS----YLG-IP----------LI----A-V--AIA--LPW-V----LYP----TP---PA-R-W-INNRLITIQGWFI-NRFTNQLMLPL------NV-G-------GH---KWALLLASLMIFLITINMLGLL------PYTFTPTTQLSL--NMGFAV---------PLWLATVIIGM-RNQPT-IALGHLLPEGTPIPLIPVLIIIETISLLIRP--LALGVRLTANLTAGHLL---------------IQLIATAVFV-L---L---P-MMP---T-V---------------AILTAAVLFLLTLLEVAVAMIQAYVFVLLLSLYLQENV-----------------------
>384593
------------------------------M-TL-SFFDQFMSPS----FLG-IP----------LM----A-L--ALT--LPW-I----LFP----AP---HV-R-W-LSNRLLTLQNWFI-NRFTQQLLLPL------NV-G-------GH---KWALILASLMLFLLTLNLLGLL------PYTFTPTTQLSL--NMGLAV---------PLWLATVIIGM-RNQPT-IALGHLLPEGTPTPLIPVLIIIETISLFIRP--LALGVRLTANLTAGHLL---------------IQLIATAAFV-L---L---P-LMP---T-V---------------AILTAALLFLLTLLEIAVAMIQAYVFVLLLSLYLQENV-----------------------
>182642
------------------------------M-MT-SFFDQFSSPL----YMG-IP----------LM----A-I--AML--LPW-V----LFP----TP---TL-R-W-LGNRLLTLQNWFL-GMFTRQLLLPV------NL-P-------GH---KWALILASLMIFLLSLNLLGLL------PYTFTPTTQLSV--NLGLAV---------PLWLATVLIGM-RNQPN-LSLAHLLPEGTPLLLIPILIIIETISLMIRP--IALGVRLTANLTAGHLL---------------IQLISTGFFV-L---L---S-LQP---I-A---------------AVFTGALLLMLSILELAVAIIQAYVFVLLLSLYLQENV-----------------------
>82899
------------------------------M-ML-SFFDQFMSPL----FLG-IP----------LI----G-L--ALT--LPW-L----LFP----TP---TP-R-W-LGNRLLTAQNWFI-NRFVSQLLLPL------NP-G-------GH---KWAVLLASLMLFLITLNMLGLL------PYTFTPTTQLSL--NLGLAV---------PLWLATVIIGM-RNQPT-HALGHLLPEGTPTLLIPILIIIETISLFIRP--LALGVRLTANLTAGHLL---------------IQLIATAAFV-L---L---P-LMP---A-V---------------AALTGALLFLLTLLEIAVAMIQAYVFVLLLSLYLQENV-----------------------
>205649
------------------------------M-NE-NLFASFTTPT----MMG-LP----------IV----V-L--IIM--FPS-I----LFP----T----PN-R-L-INNRLISLQQWLV-QLTSKQMLAIH------NH-K-------GQ---TWALMLMSLILFIGSTNLLGLL------PHSFTPTTQLSM--NLGMAI---------PLWAGAVIIGF-RHKTK-ASLAHFLPQGTPLPLIPMLVIIETISLFIQP--MALAVRLTANITAGHLL---------------IHLIGGAALA-L---M---N-INI---P-V---------------ALITFIILILLTILEFAVALIQAYVFTLLVSLYLHDNT-----------------------
>1001925
------------------------------M-MV-SFFDQFASPS----FLG-IP----------LI----A-I--AIT--LPW-I----LFP----TP---PS-R-W-INNRLITVQTWFI-NRFTNQLMMPL------NV-G-------GH---KWALLLASLMVFLITINMLGLL------PYTFTPTTQLSL--NMGFAV---------PLWLATVIIGM-RNQPT-VALGHLLPEGTPIPLIPVLIIIETISLFIRP--LALGVRLTANLTAGHLL---------------IQLIATAVFV-L---M---P-MMP---T-V---------------AILTATVLFLLTLLEVAVAMIQAYVFVLLLSLYLQENV-----------------------
>263525
------------------------------M-MV-SFFDQFASPS----YLG-VP----------LI----A-L--AIV--LPS-M----CYP----TP---LS-R-W-VNNRLITIQGWFI-NRFTNQLLLPL------NV-G-------GH---KWALLLASLMIFLITMNMVGLL------PYTFTPTTQLSL--NMGLAV---------PLWLATVIIGM-RNQPT-VALGHLLPEGTPILLIPVLIIMETISLFIRP--LALGVRLTANLTAGHLL---------------IQLIATAVFV-L---L---P-MMP---A-V---------------AMLTATVLLLLTLLEIAVAMIQAYVFVLLLTLYLQENV-----------------------
>334913
------------------------------L-GV-SFFDQFMSTT----YLG-IP----------LI----A-I--ALT--FPA-I----LYP----TP---TT-R-W-LNNRLLTLQSAFI-NRFTHQLLLPL------NV-G-------GH---KWATILASLMIFLISLNMLGLL------PYTFTPTAQLSL--NLGFAV---------PLWMATVIIGM-RNQPN-HALGHLLPEGTPNLLIPMLIIIETISLFIRP--LALGVRLTANLTAGHLL---------------IQLISTAAFV-L---L---P-MMP---T-V---------------AIITSVVLVLLTLLEVAVAMIQAYVFVLLLTLYLQENI-----------------------
>143342
------------------------------M-IL-SLFDQFETPW----YMG-VP----------LI----A-I--AIA--SPW-L----FLP----VP---TP-R-W-LSNRLLSLQAWFV-TNATQQIMLPL------SP-A-------GQ---KWALLFTSLMMYIISLNLLGLL------PYTFTPTTQLSM--SLGLAV---------PLWLATVLIGM-RNQPS-DSLAHLLPEGTPTLLIPVLIIIETISLFIRP--LALGVRLTANLTAGHLL---------------IQLVSMASLA-M---A---S-VLP---A-A---------------SLLTSALLLMLTLLEVAVAMIQAYVFVLLLSLYLQENV-----------------------
>372077
------------------------------M-NE-NLFSSFITPT----MMG-LP----------IV----T-L--IIM--FPS-I----LFP----S----TN-R-L-INNRLVAIQQWIL-HLTSKQMMTIH------NH-T-------GQ---KWSLMLMSLIMFIGSTNLLGLL------PHSFTPTTQLSM--NLGMAI---------PLWAGTVALGF-RHKTK-ASLAHFLPQGTPIPLIPMLIIIETISLFIQP--MALAVRLTANITAGHLL---------------IHLIGGATLA-L---L---N-ISI---M-T---------------SLITFIILLLLTILEFAVALIQAYVFTLLVSLYLHDNT-----------------------
>356906
------------------------------M-NL-SFFDQFSSPS----LLG-IP----------LI----L-I--AMT--FPA-L----LLP----SL---DN-R-W-VTNRLSTLQLWFI-NLVTKQLMMPL------NK-K-------GH---KWALILTSLMIFLLLINLLGLL------PYTFTPTTQLSM--NLALAF---------PLWLATLLTGL-RNQPS-ASLGHLLPEGTPTPLIPALILIETTSLLIRP--LALGVRLTANLTAGHLL---------------IQLISTATTA-L---F---S-TMP---A-V---------------SLLTLLVLLLLTILEVAVAMIQAYVFVLLLSLYLQENI-----------------------
>458610
------------------------------M-TL-SFFDQFMSPT----YLG-IP----------LI----A-I--ALV--FPW-I----LYP----SP---SN-R-W-LNNRLITLQSWFI-NRFTQQLLLPL------NP-G-------GH---KWALILTSLMVFLLSLNLLGLL------PYTFTPTTQLSL--NMGLAV---------PFWLATVIIGM-RNQPT-AALGHLLPEGTPVPLIPVLIIIETISLFIRP--LALGVRLTANLTAGHLL---------------IQLIATAAFV-L---L---P-MMT---T-V---------------AILTATVLFLLTLLEIAVAMIQAYVFVLLLSLYLQENV-----------------------
>157729
------------------------------M-TI-------------Q-FLG-LI----------VF----F-------------M----IFSF------CYMS--YF-VHSPSGLFSSSSMWGVYKKIYVSSM------HS-KKERFSALGG---GVSEGLSWIFDFTITLVLIGIL------PWGFPGLSSWEV--VAGLMP---------SLFYSVNILQTDVDIFS-KSLKFKQSVMKSFLYFPLLV----LSVIIRP--VTLTVRMLANALVGAVV---------------CHSLAKMVAY-G---V---A-YSK---F-L---------------SPKTLLWFGVILIWELVVMLVQSSLFLGLSKIYFRPTPVKFKVMSK---------------
>106928
------------------------------M-MT-SLFSSFDPCSS----SN-LF----------NN----W-L--STL--MFI-L----IFP---------ST-YWM-INNRFSILMKNII-NTLHNEFKLLI------GT-H-------AP--SGSTLLFIGLLMLIAINNFLGLF------PYIFTSTSHLVT--AISLAA---------PLWLAFMLYGW-VNNMK-FMFAHLVPLSTPNLLMPFMVLIESISNIIRP--GTLAVRLSANMIAGHLL---------------LTLLGNQTSA-S---S---S-------F-I---------------LIIMLFIQILLLLLESAVALIQAYVFAVLSSLYSSEVVAH---------------------
>435999
------------------------------M-TL-SFFDQFMSPV----YMG-IP----------LM----A-L--ALT--LPW-I----LYP----TP---ST-R-W-LNNRLLTLQGWFI-NRFTQQLLLPI------NT-G-------GH---KWAVILTSLMIFLISLNMLGLL------PYTFTPTTQLSL--NMGLAV---------PLWLATVIIGM-RNQPT-HALGHLLPEGTPTLLIPVLIIIETISLFIRP--LALGVRLTANLTAGHLL---------------IQLIATAAFV-L---L---P-LMP---T-V---------------AILTAILLFLLTLLEVAVAMIQAYVFVLLLSLYLQENV-----------------------
>150448
------------------------------M-AG-NVLAHITPPS----KFG-VS----------LM----F-L--ALA--TPI-L----LVT----LP---TN-R-Y-LAGRYLAVKNWAL-AHFVHHIMLPL------TP-P-------MH---KWAIYFTSIMTYLLLLNLMGLM------PYIYAPTSNMLI--TLGLAI---------PATIATISLGM-RTQPA-HALAHLVPEGSPMPLVPFLILIETMSLLIRP--LALGIRLAANLTAGHLL---------------IKLLSSATKI-L---I---S-TLP---L-L---------------ALFTLTALTVMTLLELAVAVIQAYVFTLLLALYTQENV-----------------------
>443711
------------------------------M-TL-SFFDQFASPS----LMG-VP----------LF----G-L--ALL--IPW-L----FIP----AP---SS-H-W-LNGRLLSSQSWFV-GQFTHQLLIPL------SP-R-------GQ---KWALLFATLMIFLILLNTLGLL------PYTFTPTTQLSL--TLGLAV---------PFWLATVIIGL-RNQPT-MALGHLLPEGTPAPLIPVLIIIETISLFIRP--LALGVRLTANLTAGHLL---------------IQLIATAAVV-L---T---P-LMP---A-V---------------ALLTVAILFLLTLLEVAVAMIQAYVFVLLLSLYLQENT-----------------------
>151527
------------------------------M-MM-DIFSSFDPGIS----NI-NS---------NLF----W-I--PMI--LIP-F----ILN---------LT-LWI-LPTRMFWLSYSPI-NLIFLQLSRTS------SI-H-------LK---GLSSLISPLFIFVMFINFMGLV------PYMFSASSHLLF--TLSLAL---------PFWLSLIISAI-LHSPS-SFTASLLPSGAPTWLNPFLVLIETISISVRP--LTLAFRLAANMSAGHIV---------------LSLVGLYATS-A---L---F-TNP---S-S---------------FILLMFIQTGYFMFEVAICSIQAYIFCLLISMYADDHPV----------------------
>41261
------------------------------M-NE-ELFASFITPT----LTG-LP----------VV----I-L--IIL--FQG-I----LFP----S----SN-R-L-INNRLISFQLCLH-NWFLKQMMTMH------NN-K-------GR---TWSLMLVSLIMFIGSTNLLGLL------PHTFTPTTQLSM--NLGMAI---------PLWAGAVITGF-RHKLN-QSLAHFLPQGTPIPLIPMLIIIETISLFIQP--MALAVRLTANITAGHLL---------------MHLIGGATLV-L---T---S-ISP---P-T---------------AMITFIILILLTILEFAVALIQDYMFNILVSIYLHDNT-----------------------
>8060
------------------------------M-TL-SLFDQFSSPS----FLG-IP----------MI----L-M--ALA--LPW-L----LIP----TP---TS-R-W-LSNRVVSLQGWFI-ARFTNQLFLPL------NV-G-------GH---KWAPLLASLMMFLLTLNMLGLM------PYIFTPTTQLSL--NLGLAV---------PLWLATVLIGM-RNQPT-HALGHFLPEGTPTALIPILIIIETISLFIRP--LALGVRLTANLTAGHLL---------------IHLISSAVFV-L---M---P-MMP---T-V---------------AILTAVLLLLLTMLEVAVAMIQAYVFILLLSLYLQENV-----------------------
>178890
------------------------------M-IL-TFFDQFSSPH----LLG-VP----------LI----L-L--SML--LPA-L----LLP----MP---NN-R-W-VTNRLSTLQLWAI-NMITKQLMVPL------NK-P-------GH---KWAIILTPLMTLLLAINLLGLL------PYTFTPTTQLSM--NMALAF---------PLWLATLLVGL-RNQPT-TSLGHLLPEGTPTLLVPALIVIETISLLIRP--LALGVRLTANLTAGHLL---------------IQLISTATIT-L---L---P-IMP---T-V---------------STLTATILLLLTILEVAVAMIQAYVFVLLLSLYLQENI-----------------------
>118130
------------------------------M-AM-SFFDQFASPS----YLG-IP----------LI----A-V--AIA--LPW-V----MYP----TP---SA-R-W-INNRLITIQGWLI-NRFTNQLMLPL------NA-G-------GH---KWALLLASLMIFLITINMLGLL------PYTFTPTTQLSL--NMGFAV---------PLWLATVLIGM-RNQPT-VALGHLLPEGTPIPLIPVLIIIETISLFIRP--LALGVRLTANLTAGHLL---------------IQLIATAVFV-L---L---P-MMP---T-V---------------AILTATVLFLLTLLEVAVAMIQAYVFVLLLSLYLQENV-----------------------
>357287
------------------------------M-AM-SFFDQFASPS----YLG-IP----------LI----A-I--AIA--LPW-I----MYP----TP---SA-R-W-INNRLITIQGWLI-NRFTNQLMLPL------NV-G-------GH---KWALLFASLMVFLITINMLGLL------PYTFTPTTQLSL--NMGFAV---------PLWLATVLIGM-RNQPT-VALGHLLPEGTPIPLIPVLIIIETISLFIRP--LALGVRLTANLTAGHLL---------------IQLIATAVFV-L---L---P-MMP---T-V---------------AILTATVLFLLTLLEVAVAMIQAYVFVLLLSLYLQENV-----------------------
>1198010
------------------------------M-MT-NLFSSFDPMSS---TFS-FQ----------LN----W-L--STF--IFI-I----VFF---------PI-YWL-TLSKTSFLYSEVT-SYITKEFLPLF------KS-F------------KNIILFNVLFMFILINNIFGLM------PYTFTSTAHIAM--TLSMAL---------TIWMIFMIYGW-LNNTK-HMFAHLVPLGTPIVLMPFMVLIETISNIIRP--ITLSVRLAANLTAGHLL---------------LILLGESMVN-S---S---F-------L-I---------------IIGVTAAQFALMTLEAAVALIQAYVFATLSTLYASEV------------------------
>190504
------------------------------M-NE-NLFTSFIPPT----MIG-LP----------VV----T-A--IIL--FPN-I----LFP----S----SD-R-L-INNRFITFQQWLI-KLILKQMMLIH------NI-K-------GQ---SWSLMLISLILFIGSSNLLGLL------PHSFTPTTQLSM--NLGMAI---------PLWAGTVILGF-RYKTK-ASLAHFLPQGTPMALTPMLVIIETISLFIQP--MALAIRLTANITAGHLL---------------IHLIGGATLA-L---T---T-ISP---I-T---------------ALIPSTILILLMILELAVALIQAYVFTLLVSLYLHDNT-----------------------
>120088
------------------------------M-NQ-NLFTSFNIPM----MLG-IP----------LV----V-L--IIL--FPI-T----LIM----P----SN-K-L-INNRLSSLQQWLI-QLTLKQMMMVH------TN-K-------GR---TWSLMLLALISFIALNNLLGLT------PYAFTPTTQLSM--NLGMAI---------PLWAATVFMGL-RFKTK-ASLAHFLPQGTPVPLIPMLIIIETISLFIQP--MALAVRLTANITAGHLL---------------MHLLGDTALT-L---M---S-IYV---S-S---------------STITIIIIILLITLELGVALIQAYVFTLLVSLYLHDNS-----------------------
>303687
------------------------------M-TL-SFFDQFMSPL----FLG-IP----------LM----A-L--ALL--LPW-L----LFP----TP---TT-R-W-QTNRLLTLQNWFI-NRFTQQLLLPM------SL-G-------GH---KWALMLTSLMLFLISLNMLGLL------PYTFTPTTQLSL--NMGLAV---------PLWLATVLIGM-RNQPT-IALGHLLPEGTPTPLIPVLIIIETISLFIRP--LALGVRLTANLTAGHLL---------------IQLIATAAYV-L---L---P-LMP---T-V---------------AILTATLLFLLTLLEVAVAMIQAYVFVLLLSLYLQENV-----------------------
>747041
------------------------------M-MT-SFFDQFASPS----FLG-IP----------LI----A-I--AIA--LPW-L----LFP----TP---SS-R-W-INNRLITLQTWFI-NRFTNQLMMPL------NV-G-------GH---KWALLLASLMVFLITINMLGLL------PYTFTPTTQLSL--NMGFAV---------PLWLATVIIGM-RNQPT-VALGHLLPEGTPIPLIPVLIIIETISLFIRP--LALGVRLTANLTAGHLL---------------IQLIATAVFV-L---L---P-MMP---T-V---------------AILTAAVLFLLTLLEVAVAMIQAYVFVLLLSLYLQENV-----------------------
>290649
------------------------------M-MT-NLFSSFDPSTN----FN-LS----------LN----W-L--STF--LGL-L----LIP---------SM-FWL-IPSRMNLLWIKIM-MTLHNEFKTLI------NA-P-------RI--KGSTLIFVSLFAMIMFNNLLGLF------PYIFTSTSHMVM--TLTLAM---------PLWLSFMVYGW-INNTI-HMLAHLVPQGTPPVLMPFMVCIETISNVIRP--GTLAVRLMANMMAGHLL---------------MTLLGNTGAY-L---S---M-------I-M---------------INLLIITQLLLLVLESAVAIIQSYVFAVLSTLYSSEVN-----------------------
>105297
------------------------------M-NE-NLFASFITPS----VMG-LP----------IV----I-T--IIM--FPS-I----LFP----S----SE-R-L-INNRLHSFQHWLI-KLIIKQMMLIH------TP-K-------GR---TWTLMIVSLIMFIGSTNLLGLL------PHTFTPTTQLSM--NLSMAI---------PLWAGAVLLGF-RHKLK-SSLAHFLPQGTPISLIPMLIIIETISLFIQP--MALAVRLTANITAGHLL---------------MHLIGGATLV-L---M---N-ISP---P-T---------------ATITFIILLLLTVLEFAVALIQAYVFTLLVSLYLHDNT-----------------------
>1465724
------------------------------M-MV-SFFDQFASPS----FLG-IP----------LI----A-I--AIA--LPW-M----LFP----TP---PP-R-W-VNNRLITVQTWFI-NRFTNQLMMPL------NV-G-------GH---KWALLLASLMVFLITINMLGLL------PYTFTPTTQLSL--NMGFAV---------PLWLATVIIGM-RNQPT-IALGHLLPEGTPIPLIPVLIIIETISLLIRP--LALGVRLTANLTAGHLL---------------IQLIATAVFV-L---L---P-MMP---T-V---------------AILTATVLFLLTLLEVAVAMIQAYVFVLLLSLYLQENV-----------------------
>8450
------------------------------M-MV-SFFDQFMSPT----LLG-IP----------LI----I-L--AML--FPL-M----LLP----NP---TM-Q-W-MNNRLTVLQNWFL-INFTKQLFLPI------GM-P-------GQ---KWALILTTLMLLLISINLLGLL------PYTFTPTTQLSM--NMGLAV---------PMWLSTVLLGL-RNQPT-TSLGHLLPEGTPAMLIPPLIIIETISLFIRP--LALGVRLTANLTAGHLL---------------MQLIATAAFV-L---L---P-LMP---T-I---------------AILTTIILLLLTLLEMAVAMIQAYVFVLLLTLYLQENI-----------------------
>80427
------------------------------M-TL-SFFDQFSIPN----ILG-IP----------LM----I-P--ALL--FPL-I----IWF----T----TN-R-L-IQNRYSTIQSSFT-FYITKQMMLPI------NT-T-------GH---KWASTFVTLMLMLMLFNTLGLL------PYTFTPTTQLSM--NMALAV---------PTWLMTIFIGL-RNQPT-ASLGHLLPEGTPTLLIPMLILIETVSLLIRP--IALGVRLTANLTAGHLL---------------IQLTSTAVFA-L---L---N-TMT---I-T---------------ASTTLIVLILLTCLEMAVALIQAYVFVLLLTLYLQENI-----------------------
>66063
------------------------------M-NE-NLFAPFTTPS----LLG-LP----------AV----I-P--IIL--FPT-L----LIP----A----SK-A-L-INNRLITIQQNLI-QMTLKQMMMTQ------ST-K-------GQ---AWSLMLMSLFIFIAMTNLLGLL------PHSFTPTAQLSM--NLAMAI---------PLWAGTVITGL-RFKTK-SSLAHFLPQGTPTPLIPMLVVIETISLFIQP--VALAVRLTANITAGHLL---------------MHLIGNAALA-L---S---V-NNF---L-A---------------TPLILVLLMALMILEIAVALIQAYVFTLLVSLYLHDNT-----------------------
>1173612
------------------------------M-AM-SFFDQFASTS----YLG-IP----------LI----A-I--AII--LPW-V----LYP----TS---TS-R-W-VNNRLITIQGWFV-NQFTSQLMLPL------NL-G-------GH---KWALLMASLMVFLITINMLGLL------PYTFTPTTQLSL--NMGFAV---------PLWLATVIIGM-RNQPT-VALGHLLPEGTPLPLIPVLIIIETISLFIRP--LALGVRLTANLTAGHLL---------------IQLIATAVFV-L---L---P-MMP---T-V---------------AILTAAVLFLLTLLEVAVAMIQAYVFVLLLSLYLQENV-----------------------
>61085
------------------------------M-NE-NLFASFATPT----MMG-LP----------IV----I-L--IIM--FPS-M----MFP----T----PN-R-L-ITNRLSTLQQWLI-QLTSKQMMTIH------NK-K-------GQ---TWTLMLMSLILFIGSTNLLGLL------PHSFTPTTQLSM--NLGMAI---------PLWAGAVITGF-RYKTK-ASLAHFLPQGTPLPLIPMLIIIETISLFIQP--MALAVRLTANITAGHLL---------------IHLIGGATLV-L---S---N-ISP---T-T---------------ALITFIILMMLTILEFAVALIQAYVFTLLVSLYLHDNT-----------------------
>57439
------------------------------M-NL-SFFDQFSSPH----LLG-IP----------LV----L-L--AML--FPA-I----LIP----SS---NS-R-W-LTNRLSTLQSWLL-LLITKQLMIPL------DK-K-------GH---KWAIILTSLMMFLLLINLLGLL------PYTFTPTTQLSM--NMALAI---------PLWLATLLTGL-RNQPS-ASLGHLLPEGTPTPLIPALIMIETTSLLIRP--LALGVRLTANLTAGHLL---------------IQLISTATVV-L---L---P-IMP---T-V---------------SILTALILLLLTILEVAVAMIQAYVFVLLLSLYLQENI-----------------------
>381039
------------------------------M-NL-SFFDQFSSPS----LLG-IP----------LI----L-I--SMT--FPA-L----LLP----SL---DN-R-W-ITNRLSTLQLWFI-NLVTKQLMMPL------NK-K-------GH---KWALILTSLMIFLLLINLLGLL------PYTFTPTTQLSM--NLALAF---------PLWLATLLTGL-RNQPS-ASLGHLLPEGTPTPLIPALILIETTSLLIRP--LALGVRLTANLTAGHLL---------------IQLISTATTV-L---L---S-TMP---I-V---------------SLLTLLVLFLLTILEVAVAMIQAYVFVLLLSLYLQENI-----------------------
>42325
------------------------------M-NE-NLFTSFTTPS----TMG-LP----------LE----I-L--IIL--FPA-M----LYP----T----PN-R-L-VNNRLIATQQWLT-TLIMKQLMTTH------NN-K-------GR---TWALMLMSLILFIASTNLLGLL------PHSFTPTTQLSM--NLGMAI---------PLWAGTVLLGF-RHKTK-ASLAHFLPQGTPITLIPMLVIIETISLFIQP--MALAVRLTANITAGHLL---------------IHLMGSTTLT-L---M---N-ISQ---T-A---------------TAISFMVLFLLTILEFAVALIQAYVFTLLVSLYLHDNT-----------------------
>247628
------------------------------M-AL-SFFDQFMSPS----FLG-IP----------LM----A-I--ALV--LPW-T----FYP----EA---SP-Q-W-VTNRYMTLQGWFI-NRFTQQLLLPL------NV-G-------GH---KWAMLLTSLMLFIFSLNMMGLL------PYTFTPTTQLSL--NMALAV---------PLWLATVLIGM-RNQPT-AALGHLLPEGTPGPLIPVLIVIETLSLFIRP--LALGVRLTANLTAGHLL---------------IQLIATAVFV-L---A---P-LMP---T-V---------------AILTAIVLVLLTILEVAVAMIQAYVFVLLLSLYLQENV-----------------------
>310261
------------------------------M-NE-NLFASFIAPT----MMG-LP----------IV----T-L--IIM--FPS-L----LFP----T----PK-R-L-INNRTISIQQWLI-QLTSKQMMAIH------NQ-K-------GQ---TWSLMLMSLIMFIGSTNILGLL------PHSFTPTTQLSM--NLGMAI---------PLWSATVFTGF-RHKTK-TSLAHFLPQGTPAPLIPMLVIIETISLFIQP--VALAVRLTANITAGHLL---------------IHLIGGATLA-L---L---N-IST---M-T---------------AFITFTILILLTILEFAVALIQAYVFTLLVSLYLHDNT-----------------------
>59544
------------------------------M-NE-NLFASFITPM----VLG-LP----------LV----T-L--IVL--FPS-L----LFP----T----SN-R-L-VNNRLISLQQWIL-QLTSKQMMSIH------NP-K-------GQ---TWALMLMSLIMFIGSTNLLGLL------PHSFTPTTQLSM--NLGMAI---------PLWAGTVITGF-RNKTK-ASLAHFLPQGTPTPLIPMLVIIETISLFIQP--VALAVRLTANITAGHLL---------------IHLIGGATLA-L---M---S-IST---T-T---------------ALITFIILILLTVLEFAVAMIQAYVFTLLVSLYLHDNT-----------------------
>373250
------------------------------M-VL-SFFDQFMSPT----YLG-IP----------LI----A-L--AIA--LPW-T----LYP----TP---TE-R-W-LNNRVLTLQGWFI-NRFTQQLLLPL------NQ-G-------GH---KWAVLLTSLMVFLLTINMLGLL------PYTFTPTTQLSL--NMGLAV---------PLWLATVIIGM-RNQPT-AALGHLLPEGTPVPLIPVLIIIETISLFIRP--LALGVRLTANLTAGHLL---------------IQLIATAAFV-V---L---P-MMP---T-V---------------AILTATVLFLLTLLEVAVAMIQAYVFVLLLSLYLQENV-----------------------
>70701
------------------------------M-TM-DLFSQFAPST----SFG-IP----------LI----L-L--AML--VPW-L----LFP----SY---SG-H-W-ISNRLLTSQNWFL-TTFTKQIFLPL------NS-P-------AH---KWAFLLTSLMAFLLSMNLLGLL------PYTFTPTTQLSI--NLGLAL---------PLWLATVLVGF-RNQFN-HSLAHFLPEGTPTPLIPVLIMIETISLFIRP--LALGVRLTANLTAGHLL---------------IHLISSAVSA-I---F---S-LSP---T-V---------------SMLTFAVLILLTILEIAVAMIQAYVFVLLLSLYLQENT-----------------------
>9111
------------------------------M-NL-SFFDQFTSPC----LLG-IP----------LI----L-I--SML--FPT-L----LLP----SP---DN-R-W-VTNRLSTLQSWFL-HLITKQLMMPL------NK-K-------GH---KWALILTSLMTFLLMINLLGLL------PYTFTPTTQLSM--NMALAF---------PLWLATLLTGM-RNQPS-ISLGHLLPEGTPTPLIPALILIETTSLLIRP--LALGVRLTANLTAGHLL---------------IQLISTASIA-L---L---P-TMP---T-V---------------SILTTTILLLLTLLEVAVAMIQAYVFVLLLSLYLQENI-----------------------
>72540
------------------------------M-NE-NLFTSFITPM----VLG-LP----------LV----T-L--IIS--FPS-L----LFP----S----SN-R-L-INNRLISLQQWAL-QLVSKQMMSIH------NT-K-------GQ---TWTLMLMSLILFIGSTNLLGLL------PHSFTPTTQLSM--NLGMAI---------PLWAGAVITGF-RNKTK-ASLAHFLPQGTPTPLIPMLVIIETISLFIQP--MALAVRLTANITAGHLL---------------IHLIGGATLA-L---T---N-ISP---T-T---------------ALITFIILILLTILEFAVAMIQAYVFTLLVSLYLHDNT-----------------------
>1235644
------------------------------M-NL-SFFDQFSSPS----LLG-IP----------LI----L-I--AMT--FPA-L----LLP----SL---DN-R-W-ITNRLSTLQLWFI-NLITKQLMMPL------DK-K-------GH---KWALILTSLMIFLLLINLLGLL------PYTFTPTTQLSM--NLALAF---------PLWLATLLTGL-RNQPS-ASLGHLLPEGTPTPLIPALILIETTSLLIRP--LALGVRLTANLTAGHLL---------------IQLISTATTS-L---F---S-TMP---M-V---------------SLLTFAVLFLLTILEVAVAMIQAYVFVLLLSLYLQENI-----------------------
>55048
------------------------------M-NE-NLFSSFITPT----MMG-LP----------IV----I-I--ITM--FPS-I----MFP----S----PS-R-L-INNRLISLQQWLV-QLTSKQMLSIH------NQ-K-------GQ---TWALMLMSLILFIGSTNLLGLL------PYSFTPTTQLSL--NLGMAI---------PLWAGTVITGF-RYKTK-ASLAHFLPQGTPLPLIPMLIIIETISLFIQP--MALAVRLTANITAGHLL---------------IHLIGGATLA-L---M---N-IST---I-T---------------AMITFTILVLLTTLEFAVALIQAYVFTLLVSLYLHDNT-----------------------
>246881
------------------------------M-NE-NLFASFAAPS----MMG-LP----------IV----V-L--IVM--FPS-I----LFP----A----PN-R-L-INNRLISIQQWLI-QLTSKQMLAIH------NQ-K-------GR---TWALMLMSLILFIGSTNLLGLL------PHSFTPTTQLSM--NLGMAI---------PLWAGAVITGF-RYKTK-ASLAHFLPQGTPLPLIPMLVIIETISLFIQP--MALAVRLTANITAGHLL---------------IHLIGGATLA-L---I---N-ISA---T-T---------------AFITFIILILLTILEFAVALXQAYVFTLLVSLYLHDNT-----------------------
>7690
------------------------------M-IN-SLFGQFSPDT----ILF-IP----------LQ----I-I--SCVIAVVW-S----LYI----FP---TN---F-FSGRISYIWTTVR-LEAMKLLFQNG------KK-T-------SA---PWITTLTAVFFIILSVNLMGLF------PYAFTVTSHASF--TYSLAI---------PLWLSVNFLGF-FMAFN-SRLSHLVPQGTPSFLIPAMVWIETLSLIAQP--IALGLRLAANLTAGHLL---------------IFLLSTATWI-L---A---S--SP---I-V---------------SALTLIILGLLFILEVGVACIQAYVFTSLVNFYLDQNI-----------------------
>1481781
------------------------------M-TL-SIFDQFMSPT----LMG-IP----------LI----G-L--AMT--LPW-I----LFT----SP---TP-R-W-LTNRFLTLQGWFI-NRFTQQLFQPL------NP-A-------GH---KWALLFTSLMMFLFSLNMLGLL------PYTFTPTTQLSL--NMGLAV---------PFWLATVIIGM-RNQPT-IALGHLLPEGTPTPLIPILIIIETISLFIRP--IALGVRLTANLTAGHLL---------------IQLIATAAFV-L---L---P-LMP---S-V---------------AILTALLLFLLTLLEVAVAMIQAYVFVLLLSLYLQENV-----------------------
>260902
------------------------------M-NV-SFFDQFSSPS----LLG-IP----------LV----L-I--SMT--FPA-L----LLP----SL---DN-R-W-ITNRLSTLQLWFI-NLVTKQLMTPL------DK-K-------GH---KWALILTSLMIFLLLINLLGLL------PYTFTPTTQLSM--NLALAF---------PLWLATLLTGL-RNQPS-ASLAHLLPEGTPTLLIPALILIETTSLLIRP--LALGVRLTANLTAGHLL---------------IQLISTATTA-L---F---S-TMP---V-V---------------SLLTLLVLFLLTILEVAVAMIQAYVFVLLLSLYLQENI-----------------------
>81636
------------------------------M-TL-SLFDQFSSPS----FLG-IP----------MI----L-M--ALL--LPW-L----LIP----TP---TS-R-W-LNNRVLSLQGWFI-ARFTSQLFLPL------NV-G-------GH---KWAPLLAALMVFLLSLNMLGLM------PYTFTPTTQLSL--NMGLAV---------PLWLATVLIGM-RNQPT-HALGHFLPEGTPTALIPVLIIIETISLFIRP--LALGVRLTANLTAGHLL---------------IHLISSAAFV-L---M---P-MMP---T-V---------------AILTGILLLMLTMLEVAVAMIQAYVFILLLSLYLQENV-----------------------
>472775
------------------------------M-NL-SFFDQFMSPY----LLG-IP----------LI----L-I--SLL--FPT-L----LFP----SP---GN-R-W-ITNRVSTLQSWFI-YTITKQLMIPL------NK-K-------GH---KWALILSSLMIFLLSINLLGLL------PYTFTPTTQLSM--NLALAF---------PLWLATLLTGL-RNQPS-ASLGHLLPEGTPTPLIPALIMIETTSLLIRP--LALGVRLTANLTAGHLL---------------IQLISTATAV-L---F---S-IMP---A-I---------------SALTACVLLLLTILEVAVAMIQAYVFVLLLSLYLQENI-----------------------
>77803
------------------------------M-MV-SFFDQFASPS----FLG-VP----------LI----A-I--AVA--LPW-V----LFP----TP---PS-R-W-MNNRLITLQTWFI-NRFTNQLMLPL------NA-G-------GH---KWALLLASLMVFLITINMLGLL------PYTFTPTTQLSL--NMGLAV---------PLWLATVIIGM-RNQPT-VALGHLLPEGTPIPLIPVLIIIETISLFIRP--LALGVRLTANLTAGHLL---------------IQLIATAVFV-L---L---P-LMP---T-V---------------AILTAAVLFLLTLLEVAVAMIQAYVFVLLLSLYLQENV-----------------------
>150914
------------------------------M-NV-SFFDQFSSPS----LLG-IP----------LV----L-I--SMT--FPA-L----LLP----SL---DN-R-W-ITNRLSTLQLWFI-NLVTKQLMTPL------DK-K-------GH---KWALILTSLMIFLLLINLLGLL------PYTFTPTTQLSM--NLALAF---------PLWLATLLTGL-RNQPS-ASLAHLLPEGTPTLLIPALILIETTSLLIRP--LALGVRLTANLTAGHLL---------------IQLISTATTA-L---F---S-TMP---M-V---------------SLLTLLVLFLLTILEVAVAMIQAYVFVLLLSLYLQENI-----------------------
>492037
------------------------------M-TL-SFFDQFMSPV----YFG-IP----------LM----T-L--ALT--LPW-I----LYP----TP---SV-R-W-LNNRLMTLQSWFL-NRFTQQLLLPL------NL-G-------GH---KWAALLTSLMIFLITLNMLGLL------PYTFTPTTQLSL--NMGLAT---------PLWLATILIGM-RNQPT-TALGHLLPEGTPIPLIPVLIIIETISLFIRP--LALGVRLTANLTAGHLL---------------IQLIATATFV-L---L---P-MMP---M-V---------------AVLTATVLLLLTLLEVAVAMIQAYVFILLLSLYLQENV-----------------------
>1364862
------------------------------M-NL-SFFDQFASPS----LLG-IP----------LI----L-V--SML--FPA-L----LLP----SP---GN-R-W-ITNRLSTLQLWFI-NLITKQLMMPL------HK-K-------GH---KWALILTSLMVFLLLINLLGLL------PYTFTPTTQLSM--NLALAF---------PLWLATLLTGL-RNQPS-ASLGHLLPEGTPTPLIPALIMIETTSLLIRP--LALGVRLTANLTAGHLL---------------IQLISTATMA-L---F---S-TMP---A-V---------------SLLALLVLLLLTILEVAVAMIQAYVFVLLLSLYLQENI-----------------------
>369676
------------------------------M-MT-SFFDQFASPS----YLG-IP----------LI----A-I--AIA--LPW-I----LYP----TP---SS-R-W-INNRLITLQGWFI-NRFTNQLMMPL------NV-G-------GH---KWALLLASLMIFLITINMLGLL------PYTFTPTTQLSL--NMGFAV---------PLWLATVIIGM-RNQPT-VALGHLLPEGTPIPLIPVLIIIETISLFIRP--LALGVRLTANLTAGHLL---------------IQLIATAVFV-L---L---P-MMP---T-V---------------AILTATVLFLLTLLEVAVAMIQAYVFVLLLSLYLQENV-----------------------
>62061
------------------------------M-IL-SFFDQFMSPT----HLG-IP----------LI----A-L--ALS--LPW-V----LIP----TP---TN-R-W-LNNRLLTLQGWFI-NRFTQQLMLPI------NL-G-------GH---KWAVLLTALMLLLITLNLLGLL------PYTFTPTTQLSL--NMGLAV---------PLWLATVIIGM-RNQPT-AALGHLLPEGTPIPLIPVLIVIETISLFIRP--LALGVRLTANLTAGHLL---------------IQLIATAAFV-L---L---P-MMP---T-V---------------AILTSTVLFLLTLLEVAVAMIQAYVFVLLLSLYLQENV-----------------------
>327776
------------------------------L-SV-SFFDQFMSTT----YMG-IP----------LI----A-L--ALV--FPS-I----LYP----TP---TT-R-W-LNNRLITLQSTFI-NRFTHQLLLPL------NV-G-------GH---KWATILASLMMFLISLNMLGLL------PYTFTPTAQLSL--NLGFAI---------PLWMATVIIGM-RNQPN-HALGHLLPEGTPNLLIPMLIIIETISLFIRP--LALGVRLTANLTAGHLL---------------IQLISTAAFV-L---L---P-LMP---T-V---------------AILTSIVLVLLTLLEIAVAMIQAYVFVLLLTLYLQENI-----------------------
>138707
------------------------------M-NE-NLFTSFITPT----MMG-LP----------VV----M-L--IIM--FPT-M----LFP----S----TK-R-L-INNRMLAIQQWLV-HLTSKQMLSIH------NQ-K-------GQ---TWALMLLSLILFIGSTNLLGLL------PHSFTPTTQLSM--NLGMAI---------PLWAGTVILGF-RHKTK-ASLAHFLPQGTPLPLIPMLIIIETISLFIQP--LALAVRLTANITAGHLL---------------IHLIGGATLA-L---M---N-ISM---T-T---------------AFITFIILVLLTILEFAVALIQAYVFTLLVSLYLHDNA-----------------------
>75038
------------------------------M-AL-NLFDQFMSPT----YLG-IP----------LV----A-L--AIF--LPW-L----LFP----TP---SS-R-W-LNNRLLTLQNWFV-TRFTQQLLLPL------NT-G-------GH---KWALLFTSLMLFLIAMNMLGLL------PYTFTPTTQLSL--NMGFAV---------PLWLATVLIGL-RNQPT-VALGHLLPEGTPAPLIPVLIIIETISLFIRP--LALGVRLTANLTAGHLL---------------IQLISTATFV-L---L---P-MMP---T-V---------------AVFTVTLLFLLTLLEVAVAMIQAYVFVLLLSLYLQENV-----------------------
>141976
------------------------------M-IM-NFFDQFLSPT----LLG-VP----------LI----F-L--SLA--FTY-M----LIP----TP---LS-H-W-LDSRPPSLLLWLL-HDFIKQLMSPL------NQ-N-------AH---KWSLLFISLMVLLMSVNLLGLI------PYTFTPTTQLSL--NIGLAT---------PLWLTTILVGL-RNQPT-TSAGHLLPEGTPILLIPILILIETVSLLIRP--LALGVRLTANLTAGHLL---------------IQLTSTATFM-L---L---S-LIP---T-M---------------AVVEMMILFLLTLLEIAVAAIQAYVFVLLLSLYLQENT-----------------------
>84645
------------------------------M-MT-SFFDQFASPS----YLG-IP----------LI----A-I--AIA--LPW-V----LYP----TP---SS-R-W-INNRLITIQGWFI-NRFTNQLLLPL------NV-G-------GH---KWALLLASLMIFLITINMLGLL------PYTFTPTTQLSL--NMGFAV---------PLWLATVIIGM-RNQPT-VALGPLLPEGTPIPLIPVLIIIETISPLIRP--LALGVRLTANLTAGHLL---------------IQLIASAVIV-L---L---P-MMP---T-V---------------AILTATVLFLFTLLEVAVAMIQAYVFVLLLSLYLQENV-----------------------
>420845
--------------------------------MN-NLFSIFDPTSS---VMS-LS----------LN----W-L--STF--LGL-L----MLP---------LL-YWL-IPSRISISWYTII-HTLHMKFKTLI------GP-T-------SH--NGSTFIFISLFSLILFNNFLGLF------PYIFTSSSHLAL--TLTLAL---------PLWLSFMLYGW-INHTT-HMFAHLVPQGTPPMLMPFMVCIETISNIIRP--GTLAVRLAANMIAGHLL---------------LTLLGSTGPS-L---V---M-------S-T---------------LSLLLIAQMLLMTLESAVAIIQSYVFAILATLYSSEVN-----------------------
>61454
------------------------------M-NE-NLFASFTTPT----MMG-LP----------IV----V-L--IIM--FPS-I----LFP----S----PN-R-L-INNRLISLQQWLV-QLTSKQMLAIH------NH-K-------GQ---TWALMLMSLILFIGSTNLLGLL------PHSFTPTTQLSM--NLGMAI---------PLWAGTVITGF-RHKTK-ASLAHFLPQGTPIPLIPMLVIIETISLFIQP--MALAVRLTANITAGHLL---------------MHLIGGAALT-L---T---N-IST---S-L---------------ALITSIILILLTILEFAVALIQAYVFTLLVSLYLHDNT-----------------------
>573593
------------------------------M-NL-SFFDQFSTPY----PLG-IP----------LI----L-P--SLI--LPA-L----LLP----SP---GH-R-W-INDRLSTLQLWFI-HLLTKQLMTPL------NK-A-------GH---KWALLLISLILLLLSINLPGLL------PYTFTPTTQLSM--NMALAL---------PLWLATLLIGL-RNQPS-TSLGHLLPEGTPTPLIPALIMIETTSLLIRP--LALGVRLTANLTAGHLL---------------IQLISTATVT-L---L---P-MMP---S-I---------------SALTALILFLLTILEVAVAMIQAYVFVLLLSLYLQENI-----------------------
>120502
------------------------------M-MT-NLFDQFASPT----TLG-IP----------LI----L-I--AML--MPW-L----LTP----TP---SK-Q-W-VSNRLITLQAWFL-KTFSKQILLPL------NL-P-------GH---KWAFIFASLMIFLLGMNLLGLM------PYTFTPTTQLSM--NLGLAI---------PFWLATVIIGL-RNQLA-ASLAHFLPEGTPTPLIPILTIIETISLFIRP--LALGVRLTANLTAGHLL---------------IQLISMATSA-M---L---P-MSA---T-V---------------ASLTFITLILLTLLEIAVAMIQAYVFVLLLSLYLQENT-----------------------
>36224
------------------------------M-NE-NLFTSFMAPT----ILN-QP----------AA----I-L--IIL--FPM-L----LIP----T----SK-Y-P-INNRLITIQHNLT-QFTLKQMMITH------ST-K-------GQ---TWSLMLTSLIIFITMTNLLGLL------PHSFTPTTQLSA--NLAMAI---------PLWAGTVITGL-RFKTK-SSLAHFLPQGTPTLLIPMLVMIETISLFIQP--VALAVRLTANITAGHLL---------------MHLAGNAVLA-L---L---T-ISP---P-A---------------ALLTSMLLTLLIVLEIAVALIQAYVFTLLVSLYLHNNT-----------------------
>327809
------------------------------L-SV-SFFDQFMSTT----YLG-VP----------LT----L-L--ALT--FPI-I----LYP----TA---TA-R-W-LNNRLLTLQSAFI-NRFTRQLLLPL------NA-G-------GH---KWATILTSLMLFLISMNMLGLL------PYTFTPTAQLSL--NLGLAV---------PLWLATVIIGM-RNQPN-QALGHLLPEGTPNLLIPMLIIIETISLFIRP--LALGVRLTANLTAGHLL---------------IQLISTAAFV-L---L---P-LMP---T-V---------------ALLTTTVLLLLTLLEIAVAMIQAYVFVLLLTLYLQENI-----------------------
>303689
------------------------------M-TL-SFFDQFMSPF----FLG-IP----------LM----A-L--ALL--LPW-I----LFP----TP---TA-R-W-RTNRLLTLQNWFI-NRFTQQLLLPM------SL-G-------GH---KWALMLTSLMLFLITLNMLGLL------PYTFTPTTQLSL--NMGLAV---------PLWLATVIIGM-RNQPT-IALGHLLPEGTPTPLIPVLIIIETISLFIRP--FALGVRLTANLTAGHLL---------------IQLIATAAYV-L---L---P-LMP---T-V---------------AILTATLLFLLTLLEVAVAMIQAYVFVLLLSLYLQENV-----------------------
>175787
------------------------------M-AL-NLFDQFMSPT----HLG-IP----------LI----A-I--ALT--LPW-I----LVP----TP---TN-R-Y-QNNRLVSLQSWFI-KTFTQQLLLPI------NQ-A-------GH---KWAMILASLMIFILTLNVLGLL------PYTFTPTTQLSL--NMGLAV---------PLWLATVIIGL-RNQPT-AALGHLLPEGTPVPLIPVLIIIETISLFIRP--LALGVRLTANLTAGHLL---------------IQLISTATIT-L---M---P-MMT---T-V---------------ATLTAILLVLLTLLEVAVAVIQAYVFVLLLSLYLQENV-----------------------
>8255
------------------------------M-ML-SFFDQFMSPV----YLG-IP----------LI----A-L--AII--LPW-A----LFP----TP---SS-R-W-MNNRLLTLQGWFI-NRFTSQLLLPL------NL-G-------GH---KWATLFASLMIFLLSINMLGLL------PYTFTPTTQLSL--NMGLAV---------PLWLATVIIGM-RNQPT-HALGHLLPEGTPTALIPVLIIIETISLFIRP--LALGVRLTANLTAGHLL---------------IQLIATAAFV-L---L---P-IMP---M-I---------------AISTATLLFLLTLLEVAVAMIQAYVFVLLLSLYLQENV-----------------------
>13151
------------------------------M-NE-NLFASFITPT----MMG-LP----------VV----I-T--IIM--FPS-I----LFP----S----SE-R-L-INNRLHTFQHWLI-KLIIKQMMLIH------TP-K-------GR---TWTLMIVSLIMFIGSTNLLGLL------PHTFTPTTQLSM--NLSMAI---------PLWAGAVILGF-RHKLK-SSLAHFLPQGTPISLIPMLIIIETISLFIQP--MALAVRLTANITAGHLL---------------MHLIGGATLV-L---M---N-ISP---P-T---------------ATITFIILLLLTVLEFAVALIQAYVFTLLVSLYLHDNT-----------------------
>104711
------------------------------M-MM-DIFSSFDPGLS----NI-NS---------TLF----W-V--PVL--LIP-F----ILN---------LS-LWI-LPTRMFWLSYSPI-NLIFLQLSRTS------SI-H-------LK---GLSSLVSPLFIFVMFTNFMGLV------PYMFSASSHLLF--TLSLAL---------PLWLSLIISAL-MFSPS-SFAASLLPSGAPTWLNPFLVLIETISISVRP--LTLAFRLAANMSAGHIV---------------LSLVGLYATT-A---L---F-TNI---S-S---------------FLILLMIQTSYFLFEVAICSIQAYIFCLLISMYADDHPL----------------------
>423481
------------------------------M-TL-SFFDQFASPS----FLG-LP----------LI----V-L--ALT--LPW-I----LYP----QP---SS-Q-W-VTNRLSTLQAWFI-NRFTQQLLLPL------NQ-G-------GH---KWALLFASLMVFLLTLNMMGLL------PYTFTPTTQLSL--NMGLAV---------PLWLATVIIGM-RNQPT-AALGHLLPEGTPTLLIPVLIIIETISLFIRP--LALGVRLTANLTAGHLL---------------IQLIATAAFV-L---A---P-LMP---T-V---------------AFLTAALLFLLTLLEVAVAMIQAYVFVLLLSLYLQENV-----------------------
>56783
------------------------------M-NL-SFFDQFSSPS----LLG-IP----------LI----L-I--AMT--FPA-L----LLP----SQ---SN-R-W-ITSRLSTLQLWLI-NLITKQLMMPL------NK-K-------GH---KWALILTSLMIFLLLTNLLGLL------PYTFTPTTQLSM--NLALAI---------PLWLATLLTGL-RNQPS-VSLGHLLPEGTPTPLIPALILIETTSLLIRP--LALGVRLTANLTAGHLL---------------IQLISTATTV-L---L---S-TMP---V-I---------------SLLTLLILFLLTILEAAVAMIQAYVFVLLLSLYLQENI-----------------------
>129231
------------------------------M-NE-NLFASFITPM----MLG-LP----------LV----T-L--IVL--FPS-L----LFP----T----SN-R-L-INNRLISLQQWLL-QLISKQMMSIH------NP-K-------GQ---TWALMLMSLILFIGSTNLLGLL------PHSFTPTTQLSM--NLGMAI---------PLWAGAVVTGF-RNKTK-ASLAHFLPQGTPTPLIPMLVIIETISLFIQP--VALAVRLTANITAGHLL---------------IHLIGGATLA-L---M---N-IST---T-T---------------ALITFIILILLTILEFAVAMIQAYVFTLLVSLYLHDNT-----------------------
>296134
------------------------------M-LV-DIFSSFDDHNS----TL-FSAH-------IMT----W-I--LSL--WSL-I----FIN---------SS-LWI-NSSNLINMINLPK-QIINIQTTRSF------SM-N-------MG---GFTLIISSLFITIINFNLLGLM------PYVFSTTSHLVM--TFTLAL---------PLWLCLIISSY-MKNVY-SSVAFMLPLATPTFLIPFLPIIETLSIMVRP--ITLSIRLAANISAGHII---------------LTLIGDYMTS-L---I---M-LNN--YM-I---------------SFIMLSIQIGYFIFEIGISIIQGYIFSLLVTLYTDDHQ-----------------------
>178893
------------------------------M-IL-TFFDQFSSPH----LLG-IP----------LI----L-L--SVL--LPT-L----LLP----IP---GN-R-W-ITNRLSTLQLWAI-NTITKQLMVPL------NK-P-------GH---KWAIILTSLMLLLLTINLLGLL------PYTFTPTTQLSM--NMALAF---------PLWLATLLMGL-RNQPT-ISLGHLLPEGTPTLLIPALIVIETISLLIRP--LALGVRLTANLTAGHLL---------------IQLISTATIT-L---L---P-IMP---T-V---------------SILTATILLLLTILEVAVAMIQAYVFVLLLSLYLQENI-----------------------
>13085
------------------------------M-TL-DLFSQFMIPQ----TLG-IP----------LI----L-L--ALL--LPT-L----LVP----A----QT-R-V-IQNRTSTMQGHLM-LLIIKQLLNPL------NK-T-------GH---PWALLLMTTMLLLSTMNLTGLL------PYTFTPTTQLSM--NMALAV---------PLWLMTMLTGF-RTQPT-TALAHMLPTGTPPLLIPPLILIETVSLFIRP--LALGVRLTANLTAGHLL---------------ITLISLATTT-L---L---P-LMP---S-I---------------SLLTLTLLLLLTLLEIAVAMIQAYVFVLLLSLYLQENT-----------------------
>303996
------------------------------M-AL-NFFDQFMSPT----YLS-IP----------LI----M-V--ALT--FPW-L----LYP----SP---SG-R-W-FNNRLITLQGWFI-NRFTQQLLLPL------NT-G-------GH---KWALILASLMIFLLSLNLLGLL------PYTFTPTTQLSL--NMGLAV---------PFWLATVIIGM-RNQPT-AALGHLLPEGTPTPLIPVLIVIETISLVIRP--LALGVRLTANLTAGHLL---------------IQLTATAVFV-L---L---P-MMT---T-V---------------ALLTATVLFLLTLLEIAVAMIQAYVFVLLLSLYLQENI-----------------------
>40818
------------------------------M-NL-SFFDQFTSPC----LLG-IP----------LI----L-I--SLL--FPA-L----LLP----SP---DN-R-W-VTNRLSTLQSWFL-HLVTKQLMMPL------NK-K-------GH---KWALILTSLMTFLLMINLLGLL------PYTFTPTTQLSM--NMALAF---------PLWLATLLTGM-RNQPS-ISLGHLLPEGTPTPLIPALILIETTSLLIRP--LALGVRLTANLTAGHLL---------------IQLISTASIA-L---L---P-TIP---T-V---------------SILTTTILLLLTLLEVAVAMIQAYVFVLLLSLYLQENI-----------------------
>48890
------------------------------M-NL-SFFDQFSSPS----LLG-IP----------LI----L-I--SMT--FPA-L----LLP----SP---NN-R-W-ITNRLSTLQLWFI-NLITKQLMITL------DK-K-------GH---KWALILTSLMIFLLLINLLGLL------PYTFTPTTQLSM--NLALAF---------PLWLATLLTGL-RNQPS-ASLGHLLPEGTPTPLIPALILIETTSLLIRP--LALGVRLTANLTAGHLL---------------IQLISTATMA-L---S---S-TMP---A-V---------------SLLTFLVLFLLTILEVAVAMIQAYVFVLLLSLYLQENI-----------------------
>13677
------------------------------M-AL-NFFDQFMSPV----YLG-IP----------LM----A-L--ALT--LPW-I----LFP----TP---TL-R-W-LNNRLLTLQNWFI-GRFTHELLLPV------NV-P-------GH---KWALLLASLMLFLISLNMLGLL------PYTFTPTTQLSL--NMGLAV---------PFWLATIIIGM-RNQPT-ESLGHLLPEGTPTLLIPVLIIIETISLFIRP--LALGVRLTANLTAGHLL---------------IQLIATGASV-L---L---P-LMP---T-V---------------AILTGILLFLLTLLEVAVAMIQAYVFVLLLSLYLQENV-----------------------
>9071
------------------------------M-NL-SFFDQFSSPY----LLG-IP----------LI----L-P--ALL--LPA-L----LLP----SP---GH-R-W-VNNRLSAIQLWLI-HLITKQLMTPL------NK-A-------GH---KWALLLTSLILLLLSINLLGLL------PYTFTPTTQLSM--NMALAI---------PLWLATLLTGL-RNQPS-ASLGHLLPEGTPTPLIPALIMIETISLLIRP--LALGVRLTANLTAGHLL---------------IQLISTATIT-L---L---P-MMP---S-I---------------SILTALILFLLTILEVAVAMIQAYVFVLLLSLYLQENI-----------------------
>728235
------------------------------M-MA-NLFSIFEPSSS---IFN-LS----------TN----W-L--STF--LGL-M----FLP---------YL-YWA-SPSRWSFFWSSII-QALHKEFKALL------TP-Y--------H--TGVSILFIALFSLIVFNNSLGLL------PYVFTSSSHMVM--TLSLSL---------PLWVTLMIFGW-VNHTK-HMLAHLVPQGTPSVLMPFMVLIETISNIIRP--GTLAVRLAANMIAGHLL---------------LTLLGSTGPS-L---P---L-------S-I---------------LSILIFSQILLLILESAVAIIQSYVFAVLSTLYTSEIN-----------------------
>378071
------------------------------M-NL-SFFDQFMSPS----LLG-IP----------LI----A-L--AII--TPW-L----MLP----TP---TH-R-W-LNNRLMTLQSWFI-NQFTSQLMQPI------NL-G-------GH---KWAMLLTALMLFLISMNLLGLL------PYTFTPTTQLSL--NMAFAL---------PLWLTTVLIGM-FNQPT-IALSHLLPEGTPTPLIPILIIIETISLFIRP--LALGVRLTANLTAGHLL---------------MQLIATAAFT-L---T---N-MMP---T-V---------------ALLTSTILLMLTILEVAVAMIQAYVFILLLSLYLQENI-----------------------
>270527
------------------------------M-MA-SFFDQFNSPS----FLS-IP----------LV----V-I--ALA--TPA-I----MAP----AP---SS-L-W-LNNRFHTLQAWFM-AKYVNQLLSPI------SP-K-------AH---KWATMFMALMLYITTLNILGLL------PYTFTPTTQLSL--NLGLAV---------PLWLATVLIGA-RNQLT-HSLGHMLPEGTPTALIPVLIIIETISLFIRP--IALAVRLTANLTAGHLL---------------IQLTATAVFF-M---M---S-SMP---A-V---------------SMVVSVLLLMLSLLEVAVALIQAYVFVLLLSLYLQENT-----------------------
>366454
------------------------------M-NL-SFFDQFSSPS----FLG-IP----------LI----L-I--AMT--FPA-L----LLP----SP---GN-R-W-ITSRLSTLQLWII-NLITKQLMMPL------DK-K-------GH---KWALILTSLMTFLLLINLLGLL------PYTFTPTTQLSM--NLALAF---------PLWLATLLTGL-RNQPS-ISLGHLLPEGTPTLLIPALIMIETTSLLIRP--LALGVRLTANLTAGHLL---------------IQLTSTATTT-L---F---P-TMP---A-V---------------SLLTLAVLFLLTILEVAVAMIQAYVFVLLLSLYLQENI-----------------------
>146711
------------------------------M-MT-NLFDQFASPT----FFG-VH----------LI----I-V--ATL--APW-L----LFP----SP---SN-Q-W-ISNRLVTSQSWFL-KSFTKQIFSPI------SL-R-------GQ---KWAMILSPLMVFLLGMNLLGLL------PYTFTPTTQLSL--NLGLAI---------PLWLATIIIGL-RNQPT-ASLAHLLPEGTPTPLIPILIVIETISLIIRP--LALGVRLTANLTAGHLL---------------IQLISLATVN-L---L---P-SSI---M-L---------------ASLTFSTLILLTLLEIAVAMIQAYVYVLLLSLYLQENT-----------------------
>195596
------------------------------M-AL-TYFDQFMLTS----YLG-VP----------LL----L-V--AIT--LPW-V----LYP----KA---LP-I-I-KSNRLLNMQNQFI-FKFVKQLLTPL------PE-P-------AH---KWALMFTSLLVFLMTLNILGLL------PYTFTPTTQLSL--NLGLAI---------PLWLTTVVIGM-RNQPT-ITIAHFLPLGTPAYLIPLLIIIETVSLLIRP--LSLGIRLTANLTAGHLM---------------MQLIATATLV-L---L---P-LMP---T-V---------------AITTYVLLFLLSFLEIAVAMIQAYVFVLLLSLYLQENT-----------------------
>120495
---------------------------------M-DLFSQFASTT----LLG-TP----------LI----L-V--ALL--APW-L----LIP----TP---ST-Q-W-VNNRLLTSQNWFL-ALFTKQLLLPL------NA-P-------AH---KWAFLLTSLMIFLLSTNLLGLL------PYTFTPTTQLSI--NLGLAI---------PLWLATVLVGF-RNQFS-HSLAHFLPEGTPTPLIPVLILIETISLFIRP--LALGVRLTANLTAGHLL---------------IHLISSAVST-I---F---F-LSI---T-A---------------SLLTFVVLMLLTILEIAVAMIQAYVFVLLLSLYLQENT-----------------------
>8496
---------------------------------M-NLFDQFLTPS----LLG-IS----------LL----M-P--ALL--MTT-I----LLL----NP---KN-Q-W-LSHPTTTIKSWFI-NQAAKQIMTPI------NP-T-------GH---KHSLILISLLILLSLTNLLGLL------PYTFTPTTQLSM--NMAIAL---------PLWLVTVLIGL-RTQPT-TSLAHLLPEGTPMLLIPILILIETISLLIRP--IALGVRLTANLTAGHLL---------------IQLISIATLN-L---W---F-MMP---P-L---------------SLLTSTVLILLLLLEFAVAMIQAYVFVLLLSLYLQENS-----------------------
>195614
------------------------------M-TL-SFFDQFMSPT----LMG-IP----------LI----V-L--AMI--LPW-T----LLP----TP---TQ-Q-W-LNNRTLTLQSWFL-RTYTQQLLLPM------NS-L-------GH---KWALLLTSLMVYLLFINVLGLL------PYTFTPTTQLSM--TLGLAV---------PLWLATVLIGL-RNKAT-ASLAHLLPEGTPTLLIPILIIIETISLFIRP--VALGVRITANLTAGHLL---------------MQLIATAAFV-L---M---P-MMP---T-V---------------SLLTSILLLLLTLLEIAVALIQAYVFVLLLSLYLQENV-----------------------
>81927
------------------------------M-NL-SFFDQFSSPS----LLG-IP----------LV----L-I--STM--FPA-L----LIP----SM---DK-R-W-VTNRLSTLQLWFI-NLVTKQLMSPL------NN-K-------GH---KWALILTSLMIFLLLINLLGLL------PYTFTPTTQLSM--NLALAF---------PLWLATLLTGL-RNQPS-TSLGHLLPEGTPTLLIPALILIETTSLLIRP--LALGVRLTANLTAGHLL---------------IQLISTATVT-L---F---S-TMP---A-V---------------SLLALLVLFLLTILEIAVAMIQAYVFVLLLSLYLQENV-----------------------
>7917
------------------------------M-TL-SLFDQFAIPT----YLG-IP----------LI----I-I--ALT--FPW-I----LYP----TP---TS-R-W-LNNRLLTLQGWFV-NRFTQQLLLPL------NV-G-------GH---KWALILTSLMLYLITLNLLGLL------PYTFTPTTQLSL--NMGFAV---------PLWLATVIIGM-RNQPT-AALGHLLPEGTPAPLIPVLIIIETISLMIRP--LALGVRLTANLTAGHLL---------------IQLLSTATFV-L---L---Q-LMP---T-V---------------ATLTAIVMLLLTLLEVAVAMIQAYVFVLLLSLYLQENV-----------------------
>328822
------------------------------M-LM-DIFSSFDEQNG----NF-FSLG-------FPM----W-V--VGS--GLV-S----LLV---------VG-YWW-QPSRWEAVVMSIK-SFMWEQVSRYR------GG-A-------LR---GFSLVVMALMVLLLVLNLGGLI------PYVFSTTSHLAL--TFGLAL---------PLWFSLILSGA-FFKPD-VFCASLLPAGAPSGLNPFLVLVETVSIAVRP--ITLSVRLAANMGAGHIV---------------LSLLGGYMSS-G---F---F-VYS--VS-T---------------LAFMVGLEVFYFMFEVGICLIQGYIFFLLLNLYADEHS-----------------------
>63415
------------------------------M-ML-SFFDQFSSPF----FMG-IP----------LM----A-L--ALV--LPW-T----LFP----AP---SS-R-W-LNNRLATLQGWFV-SSFARQLLMPV------NQ-P-------GH---KWALILTSLMVFLLGLNLLGLL------PYTFTPTTQLSI--NLGFAV---------PLWLATVLIGF-RYQPN-FSLAHLLPEGTPLLLIPVLIIIETISLMIRP--LALGVRLTANLTAGHLL---------------IQLISTGMFV-L---L---P-LQP---T-V---------------AILTGVLLLMLSMLEVAVAVIQAYVFILLLSLYLQENV-----------------------
>51208
------------------------------M-TL-SFFDQFAIPQ----ALG-IP----------LI----I-I--AIL--TPP-L----LIL----TI---MN-R-F-ISNRVSTLQLWAT-KTFTKQLMLPV------NT-P-------GH---KWAAILTSIMLLLISLNLLGLL------PYTFTPTTQLSM--NMALAV---------PAWLATVLLGL-RNQPT-ISLGHLLPEGTPTLLIPILVIIETISLFIRP--LALGVRLTANLTAGHLL---------------IQLISTAAFV-L---T---S-SMP---M-T---------------ALLAFIVLLLLTGLEIAVAMIQAYVFVLLLSLYLQENV-----------------------
>8508
------------------------------M-IP-NLFEIFATPY----LLK-MP----------LM----W-L--AVM--MPA-M----VLF----TP---SQ-H-L-VTGRYILLKKWTM-KQFTKQIMNPL------PT-Q-------GH---KWTVFFMTLMMTLTSMNMISLL------PHTFTPTAQLAL--TMALAF---------PLWMATVIIGV-LKKTT-RSLAHFLPEGSPTILIPALVVVETISLLIRP--LALGVRLAANLTAGHLL---------------LQLMALAIIH-L---P---T-PMW---P-A---------------TVAVATTLMLLTILEVAVALIQAYVFVLLLSLYLQENI-----------------------
>201703
------------------------------M-TL-SFFDQFMSPT----YLG-IP----------LM----A-L--ALT--LPW-L----LYP----TP---TT-R-W-LNNRFLSLQGWFI-NRFTQQLLLPL------NM-G-------GH---KWAALLTSLMIFLISLNMLGLL------PYTFTHTTQLSL--NLGLAV---------PLWLATVIIGM-RNQPT-HALGHLLPEGTPGPLIPVLIIIETISLFIRP--LALGVRLTANLTAGHLL---------------IQLIATGAFV-L---L---P-LMP---T-V---------------AFITTTVLVLLTLLEVAVAMIQAYVFVLLLTLYLQENV-----------------------
>1698368
------------------------------M-MV-SFFDQFASPS----FLG-VP----------LI----A-V--AIA--LPW-L----LFP----TP---PS-R-W-INNRLITLQTWFI-NRFTNQLMMPL------NV-G-------GH---KWALLLASLMVFLITINMLGLL------PYTFTPTTQLSL--NMGFAV---------PLWLATVIIGM-RNQPT-VALGHLLPEGTPIPLIPVLIIIETISLFIRP--LALGVRLTANLTAGHLL---------------IQLIATAVFV-L---L---P-MMP---T-V---------------AILTATVLFLLTLLEVAVAMIQAYVFVLLLSLYLQENV-----------------------
>178879
------------------------------M-TL-TFFDQFASQT----FLG-IP----------LI----A-I--ALL--LPW-L----LFP----TP---NK-R-W-MNNRLITIQSWFI-TRATNQLMLPL------NI-G-------AH---KWAVVLIALLLFLITLNLLGLL------PYTFTPTTQLSM--NMALAV---------PLWLATVLIGM-RNQPT-HSLAHLLPEGTPTLLIPILIIIETISLFIRP--LALGVRLTANLTAGHLL---------------IQLISTATFV-M---L---P-IMP---T-I---------------AMLTLTVLALLTILEIAVAMIQAYVFVLLLSLYLQENV-----------------------
>280671
------------------------------M-IM-SFFDQFLSPS----LIG-IP----------LI----A-L--AIL--IPW-L----TFP----TP---TN-R-W-LNNRLITLQGWFI-NRFVYQLMQPI------NL-G-------GH---KWAMLLTALMLFLITINLLGLL------PYTFTPTTQLSL--NMAFAL---------PLWLTTVLIGM-LNQPT-IALGHLLPEGTPTPLIPILIIIETISLFIRP--LALGVRLTANLTAGHLL---------------MQLIATAAFV-L---L---T-IMP---T-V---------------ALLTSTILFLLTILEVAVAMIQAYVFVLLLSLYLQENV-----------------------
>59536
------------------------------M-NE-NLFASFITPM----ILG-LP----------LV----T-L--IVL--FPS-L----LFP----T----SN-R-L-MNNRLISLQQWVL-QLVSKQMMSIH------NP-K-------GQ---TWALMLMSLILFIGSTNLLGLL------PHSFTPTTQLSM--NLGMAI---------PLWAGAVITGF-RNKTK-TSLAHFLPQGTPTPLIPMLVIIETISLFIQP--VALAVRLTANITAGHLL---------------IHLIGGATLA-L---M---S-IST---T-T---------------ALITFIILVLLTILEFAVAMIQAYVFTLLVSLYLHDNT-----------------------
>414352
------------------------------M-NL-SFFDQFMSPL----LLG-VP----------LI----A-V--AIV--MPG-L----LLP----TP---SN-R-W-ISNRLITLQTWFV-NNFTKQIFSPI------NL-G-------GH---KWALMLTSLMLFLISVNLLGLL------PYTFTPTTQLSL--NMGLAV---------PLWLATVLIGL-RNQPT-VALGHLLPEGTPTLLIPVLIIIETISLFIRP--LALGVRLTANLTAGHLL---------------IQLIATAAFV-L---L---P-IMP---A-V---------------SIITSIILFLLTILEIAVAMIQAYVFVLLLSLYLQENV-----------------------
>328518
------------------------------M-MT-SFFDQFASPS----FLG-VP----------LI----A-V--AIA--LPW-I----MFP----TP---PS-R-W-LNNRLITLQTWFI-NRFTNQLLLPL------NT-G-------GH---KWALLFASLMVFLITINMLGLL------PYTFTPTTQLSL--NMGFAV---------PLWLATVIIGM-RNQPT-VALGHLLPEGTPVPLIPVLIIIETISLFIRP--LALGVRLTANLTAGHLL---------------IQLIATAVFV-L---L---P-MMP---T-V---------------AILTAAVLFLLTLLEVAVAMIQAYVFVLLLSLYLQENV-----------------------
>1326985
------------------------------M-GA-AYFNQFKVVD----LIA-------------ITNSSMMMM--LGV--AVA------LVL----LR---GN-R-L-IPNRWQAAMESIY-DHFGGLVKDNS-----------------GL---QYFTFVFTLFIFIVFLNILGLF------PYVFTVTAHVVV--TLGLSF---------SIVIGVTWGGL-WKFKW-NFLSILMPAGAPLALAPLLVLIETVSYISRA--ISLGVRLAANLSAGHLL---------------FAILAGFGFN-M---L---T-TAG---V-L---------------NIFPVLIMVFISLLEAAVAVIQAYVFSLLTTIYLADTIVLH--------------------
>264150
------------------------------M-TL-SFFDQFLSPT----LLG-IP----------LI----A-I--ALL--LPW-V----FFP----AP---SS-R-W-MNNRLLTLQGWFI-NRFTQQLLLPL------NM-G-------GH---KWALMFASLMVFLISINMLGLL------PYTFTPTTQLSL--NMALAV---------PLWLATVIIGL-RKNPT-AALGHLLPEGTPVALIPALIIIETISLFIRP--LALGVRLTANLTAGHLL---------------IQLIATAAFV-L---L---P-LMP---T-V---------------AILTTILLFLLTLLEVAVAMIQAYVFVLLLSLYLQENV-----------------------
>143321
------------------------------M-AL-NFFDQFMSPT----LIG-IP----------LI----A-L--ALT--LPW-I----LYP----TP---SA-R-W-LNNRVLTLQGWFL-NRFTQQLLLPV------NL-G-------GH---KWAALFTSLMIFLITLNMLGLL------PYTFTPTTQLSL--NMGLAV---------PLWLATVIIGM-RNQPT-HALGHLLPEGTPTPLIPILIIIETISLFIRP--LALGVRLTANLTAGHLL---------------IQLIATAAFV-L---L---P-IMP---T-V---------------AILTATLLFLLTLLEIAVAMIQAYVFVLLLSLYLQENV-----------------------
>34774
------------------------------M-ML-SFFDQFMSPS----YLG-IP----------LI----A-V--AIA--LPW-T----LYP----TP---TT-R-W-LNNRVLTLQGWFI-NRFTQQLLLPI------NP-G-------GH---KWAVLLTSLMLFLITINMLGLL------PYTFTPTTQLSL--NMGLAV---------PLWLATVIIGM-RNQPT-AALGHLLPEGTPVPLIPVLIIIETISLFIRP--LALGVRLTANLTAGHLL---------------IQLIATAAFV-L---L---P-IMP---T-V---------------AILTATILFLLTLLEVAVAMIQAYVFVLLLSLYLQENV-----------------------
>262081
------------------------------M-AL-NLFDQFMSPT----HLG-VP----------LI----A-I--ALT--LPW-I----LIP----AP---TN-R-Y-QNNRLTSLQGWFI-KTLTHQLLMPL------NK-G-------GH---KWAMLLASLMIFILTLNVLGLL------PYTFTPTTQLSL--NMGLAV---------PLWLATVIIGA-RNQPT-AALGHLLPEGTPVLLIPVLIIIETISLFIRP--LALGVRLTANLTAGHLL---------------IQLISTATIT-L---L---P-TMT---T-V---------------AMFTAALLVLLTLLEIAVAMIQAYVFVLLLSLYLQENV-----------------------
>1498488
------------------------------M-AL-NLFDQFMSPT----HLG-IP----------LI----A-I--ALT--LPW-I----LIP----SP---TR-R-Y-QNNRLISLQSWFI-KTFTQQLLTPL------NQ-T-------GH---KWALILASLMIFILTLNVLGLL------PYTFTPTTQLSL--NMGLAV---------PLWLATVIIGL-RNQPT-AALGHLLPEGTPVPLIPILIIIETISLFIRP--LALGVRLTANLTAGHLL---------------IQLISMATIT-L---M---P-MMT---T-V---------------AALTAILLVLLTLLEVAVAVIQAYVFVLLLSLYLQENV-----------------------
>418454
------------------------------M-TL-SFFDQFMSPV----FLG-IP----------LM----A-L--ALS--MPW-I----LFP----TP---SS-R-W-LNNRLLTLQGWFI-NRFTQQLLLPL------NV-G-------GH---KWAVMMVSLMIFLITQNMLGLL------PYTFTPTTQLSL--NMGLAV---------PLWLATVIIGM-RNQPT-AALGHLLPEGTPVPLIPVLIIIETISLFIRP--LALGVRLTANLTAGHLL---------------IQLIATAAFV-L---L---P-LMP---T-V---------------AILTSIVLFLLTLLEVAVAMIQAYVFVLLISLYLQENV-----------------------
>33548
------------------------------M-NE-NLFTPFTTPT----ILG-LP----------AV----I-L--IIL--FPT-L----LLP----T----SK-H-I-ISNRLITIQQNLI-QLIMKQIMTTH------SA-K-------GQ---AWSLMLMSLIIFITMTNLLGLL------PHSFTPTAQLSM--NLAMAI---------PLWAGTVITGL-RFKTK-SSLAHLLPQGTPTPLIPMLVIVETTSLFIQP--VALAVRLTANITAGHLL---------------MHLIGAATLT-L---S---T-ISL---P-A---------------ASLTLMLLVLFMILEVAVALIQAYVFTLLVSLYLHDNT-----------------------
>367768
------------------------------MNSS-SYFEQFNIVW----LFG-------------FTNSTIMMT--FVI--IVV------LLF----FK---GI-E-L-IPKRWQSVYECLE-NYFYYITVQNL------SN-V-------GL---IYFSFIVSLFVFLVFLNILGLC------PYVFTPTTHIIV--TLGFSF---------SIVIGVTFSGF-YKFKK-DFFSILMPSGAPLILAPLLILIETVSYISRA--VSLGIRLAANLSAGHLL---------------FAILAGFGLV-F---K---F----------------------------AMFIMVFITLLEVAVAIIQAYVFCLLVQIYLTDTIFLH--------------------
>533009
------------------------------M-MT-NLFSVFDPSTG----M--MS----------LN----W-M--STI--MGI-F----LLP---------TM-FWI-TPSRFMKTNMYMI-KKLSNELKMLM------NK-N-------S---KGNLLLFNSMFIFILYNNMMGLF------PYIFTSSSHLVF--TLTMAL---------PMWTSLMMFGW-LTKTN-KMFYHLIPIGTPPMLMPFMVCIETTSNLIRP--GSLAVRLTANMIAGHLL---------------MTLLGNMTLN-T---S---K-------L-I---------------MLIITLTQIMLMMFELAVSIIQSYVFTVLSTLYSSEI------------------------
>435151
------------------------------M-TL-SLFDQFLSPT----LLG-IP----------LI----A-L--AIL--LPW-T----LFP----SA---SI-R-W-VTNRTLALQAWFI-NLMTKQLLQPL------NM-A-------GH---TWALLLTSLMVFLISINMLGLL------PYTFTPTTQLSM--NLAFAA---------PLWLMTVIIGL-RNNPT-AALGHLLPEGTPTPLIPALIIIETISLLIRP--LALAVRLTANLTAGHLL---------------IQLLATATFV-L---I---P-LLP---A-V---------------AIATVTLLYLLTLLEIAVAMIQAYVFILLLSLYLQENI-----------------------
>1088030
------------------------------M-NE-NLFTSFVTPM----MLG-LP----------LA----T-F--IVL--FPS-L----LFP----T----SN-R-L-INNRLISLQQWLL-QLMSKQMMSIH------NI-K-------GQ---TWTLMLMSLILFIGSTNLLGLL------PHSFTPTTQLSM--NLGMAI---------PLWAGTVITGF-RNKTK-ASLAHLLPQGTPTPLIPMLVIIETISLFIQP--MALAVRLTANITAGHLL---------------IHLIGGATFA-L---M---K-IST---T-A---------------AFITFIVLVLLTILEFAVAMIQAYVFTLLVSLYLHDNT-----------------------
>96998
------------------------------M-TL-SFFDQFMSPT----YFG-VP----------LI----A-L--ALT--LPW-V----LYP----KP---TT-R-W-LNNRLLTLQGWFI-NRFTQQIFQPI------NL-G-------GH---KWAVLLTSLMLFLITLNMLGLL------PYTFTPTTQLSL--NMAFAV---------PLWLATVIIGM-RNQPT-HALGHLLPEGTPILLIPVLIIIETISLFIRP--LALGVRLTANLTAGHLL---------------IQLIATAASV-L---L---P-LMP---T-V---------------ALLTALLLLLLTLLEVAVAMIQAYVFVLLLSLYLQENV-----------------------
>327696
------------------------------M-MV-SFFDQFASPS----YLG-IP----------LI----A-I--AIA--LPW-V----LYP----TP---SS-R-W-INNRLITIQGWFI-NRFTNQLMLPL------NV-E-------GH---KWALLLASLMIFLITTNMLGLL------PYTFTPTTQLSL--NMGFAV---------PLWLATVIIGM-RNQPT-VALGHLLPEGTPIPLIPVLIIIETISLFIRP--LALGVRLTANLTAGHLL---------------IQLIATAVFV-L---L---P-MMP---T-V---------------AILTAAVLFLLTLLEVAVAMIQAYVFVLLLSLYLQENV-----------------------
>9088
------------------------------M-NL-SFFDQFSSPC----LLG-IP----------LI----I-P--SLL--LPT-L----LLP----SP---GR-R-W-VNNRFSTIQLWSI-HLITKQLMTPL------NK-A-------GH---KWALLLTSLILMLLSINLLGLL------PYTFTPTTQLSM--NMALAF---------PLWLATLLTGL-RNQPS-ASLGHLLPEGTPTPLIPALIMIETTSLLIRP--LALGVRLTANLTAGHLL---------------IQLISTATIT-L---L---P-MMP---S-I---------------SALTAIILFLLTILEVAVAMIQAYVFVLLLSLYLQENI-----------------------
>318551
---------------------------------M-DLFSQFAPTT----LLG-MP----------LI----L-M--AML--IPW-L----LFP----TP---SG-R-W-VNNRLLTLQNWFL-TSFTKQILLPL------NS-P-------AH---KWAFLLTTLMAFLLSMNMLGLL------PYTFTPTTQLSI--NLGLAV---------PLWLATVLVGF-RNQFT-HSLAHFLPEGTPTPLIPILILIETISLFIRP--LALGVRLTANLTAGHLL---------------IHLISSAIPA-I---L---P-MSI---T-A---------------SLLTFTVLILLTILEIAVAMIQAYVFVLLLSLYLQENT-----------------------
>1745989
------------------------------M-MV-SFFDQFASPS----YLG-IP----------LI----A-I--AIA--LPW-V----LYP----TP---PA-R-W-INNRLITIQGWFI-NRFTNQLMLPL------NV-G-------GH---KWALLLASLMIFLITINMLGLL------PYTFTPTTQLSL--DMGFAV---------PLWLATVIIGM-RNQPT-VALGHLLPEGTPIPLIPVLIIIETISLLIRP--LALGVRLTPNLTAGHLL---------------IQLIATAVFV-L---L---P-MMP---T-V---------------GILTAAVLFLLTLLEVAVAMIEAYVFVLLLSLYLQENV-----------------------
>126857
------------------------------M-NL-SFFDQFMSPC----LMG-IP----------LI----L-L--SVL--FPT-L----LLP----SL---NN-R-W-LPNRLASLQLWLL-LTITKQLMTPL------NT-K-------GH---KWAMILTSLMMMLLTINLLGLL------PYTFTPTTQLSM--NMALAF---------PLWLATLLMGL-RHQPS-TSLGHLLPEGTPTLLIPALILIETTSLLIRP--LALGVRLTANLTAGHLL---------------IQLISTATLT-L---L---P-LLP---A-V---------------SMLTATVLLLLTILEIAVAMIQAYVFVLLLSLYLQENI-----------------------
>1749025
------------------------------M-AL-NLFDQFASPV----LLG-IP----------LF----A-L--ALT--LPW-V----LFP----AP---TP-R-W-LNNRLLSLQGWFM-GRFTNQLLLPL------NV-S-------GH---KWALLFTSLMVYLITLNMLGLL------PYTFTPTTQLSL--NMGLAV---------PLWLATVIIGM-RNQPT-HTLAHMLPEGTPTLLIPVLIIIETISHFMRP--LALGVRLTANLTAGHLL---------------IQLITTAVFV-L---I---P-LMP---T-V---------------AVLTATLLFLLTLLEVAVAMIQAYVFVLLLSLYLQENV-----------------------
>54020
------------------------------M-NL-SFFDQFTSPC----LLG-IP----------LI----L-L--SML--FPA-L----LLP----TP---NN-R-W-ITNRLSTLQLWLF-HLITKQLMTPL------NK-N-------GH---KWALILTSLMVLLLATNLLGLL------PYTFTPTTQLSM--NMALAF---------PLWLATLLTGL-RNQPS-ISLGHLLPEGTPTPLIPALIMIETTSLLIRP--LALGVRLTANLTAGHLL---------------IQLISTATIT-L---L---P-LVP---T-V---------------SILTTLILLLLTILEVAVAMIQAYVFVLLLSLYLQENI-----------------------
>346249
------------------------------M-MV-DIFSSFDDHNS----TM-FSAH-------FMT----W-T--LSL--WSL-F----FIN---------SS-YWI-NPSNLTNIMNMPK-QAINIQTTRSF------SM-N-------LG---GFSLMVSSLFITIINFNMLGLM------PYVFSTTSHLAM--TFTLAL---------PLWLSLIISSY-SNNPY-SSVAFMLPLGTPTFLIPFLPIIETLSILVRP--ITLSIRLAANISAGHII---------------LTLIGDYLTI-S---L---L-STD--YV-V---------------SMLVMLVQIGYFIFEIGIGIIQGYIFSLLITLYTDDHQ-----------------------
>1530446
------------------------------M-TV-SLFDQFMSPT----LLG-IP----------LI----A-L--AIT--LPW-I----MYP----AP---TT-R-W-LNSRFLALQGWFI-NRFTQQLLLPL------SL-G-------GH---KWAALLTSLMVFLITMNMLGLL------PYTFTPTTQLSL--NLGLAT---------PLWLATVIIGM-RNQPT-HALGHLLPEGTPGPLIPVLIVIETISLFIRP--LALGVRLTANLTAGHLL---------------IQLISTAAFV-L---L---S-SMP---A-V---------------ALLTSTVLVLLTLLEVAVAMIQAYVFVLLLTLYLQENV-----------------------
>359667
------------------------------M-MM-NLFSQFASTT----YLG-TP----------LI----F-L--AML--TPW-L----LFP----TP---SA-K-W-INNRLLTSQNWFL-TLFTKQLLLPL------NM-P-------AH---KWAFLLASLMIFLLSMNLLGLL------PYTFTPTTQLSI--NLGLAI---------PLWLATVITGF-RNQFN-HSLAHFLPEGTPTPLIPILILIETISLFIRP--LALGVRLTANLTAGHLL---------------IHLVSSAVTS-M---Y---S-LST---L-A---------------TLLTFSVLILLTILEIAVAMIQAYVFVLLLSLYLQENT-----------------------
>54137
------------------------------M-NE-NLFAPFTTPS----FLG-LP----------AV----I-P--IIL--FPM-L----LIP----T----SK-D-L-INNRLVTIQQNLI-QAVLKQMMMTQ------NT-K-------GQ---SWSLMLMSLFIFIAMTNLLGLL------PHSFTPTAQLSM--NLAMAI---------PLWAGTVITGL-RFKTK-SSLAHFLPQGTPTPLIPMLVIIETISLFIQP--VALAVRLTANITAGHLL---------------MHLIGNAALA-L---S---V-NNF---L-A---------------TPLILALLMALTILEIAVALIQAYVFTLLVSLYLHDNT-----------------------
>147232
------------------------------M-TL-SFFDQFLSPT----LLG-IP----------LI----A-I--ALL--LPW-I----FFP----TP---SS-R-W-MNNRLLTLQGWFI-NRFTQQLLLPL------NM-G-------GH---KWALMFASLMVFLISINMLGLL------PYTFTPTTQLSL--NMALAV---------PLWLATVIIGL-RKNPT-AALGHLLPEGTPVALIPALIIIETISLFIRP--LALGVRLTANLTAGHLL---------------IQLIATAAFV-L---L---P-LMP---T-V---------------AILTTILLFLLTLLEVAVAMIQAYVFVLLLSLYLQENV-----------------------
>360507
------------------------------M-AM-SFFDQFMSPT----YLG-IP----------LM----A-L--ALT--LPW-I----LFP----TP---TT-R-W-LDNRLLTLQNWSI-NRFTQQLLLPI------NV-G-------GH---KWALILTSLMLFLITINMLGLL------PYTFTPTTQLSL--NMGLAV---------PLWLATVIIGL-RNQPT-VALGHLLPEGTPAPLIPVLIIIETISLFIRP--LALGVRLTANLTAGHLL---------------IQLIATAAFV-L---L---P-LMP---A-V---------------AILTATLLFLLTLLEVAVAMIQAYVFVLLLSLYLQENV-----------------------
>61880
------------------------------M-NE-NLFSSFITPT----MLS-MP----------IV----I-L--IIM--FPA-M----LFP----N----PK-R-L-INNRVIALQQCLV-KLILKQMMSMH------ST-K-------GR---TWSLMLISLILFIGTTNLLGLL------PHSFTPTTQLSM--NLGMAI---------PLWAGAVILGF-RHKTK-MSLAHFLPQGTPIPLIPMLIVIETISLFIQP--MALAIRLTANITAGHLL---------------MHLIGGATSA-L---L---T-ISP---P-A---------------ALMTFIILLLLTILEFAVALIQAYVFTLLVSLYLHDNT-----------------------
>9675
------------------------------M-NE-NLFASFITPT----MMG-LP----------IV----V-L--IIM--FPS-I----LFP----S----SN-R-L-INNRVISLQQWLL-QLTAKQMLSIH------NH-K-------GQ---TWALMLMSLIMFIGSTNLLGLL------PHSFTSTTQLSM--NLGMAI---------PLWAATVATGF-RYKTK-SSLAHFLPQGTPLPLIPMLVIIETISLFIQP--MALAVRLTANITAGHLL---------------MHLIGGATLA-L---M---N-IST---S-I---------------ALITFIILVLLTILEFAVALIQAYVFTLLVSLYLHDNT-----------------------
>58327
------------------------------M-MT-SFFDQFASPS----FLG-IP----------LI----F-V--AIT--LPW-I----MFP----TP---PA-R-W-VNNRLITLQAWFI-NRFTNQLFTPL------NV-G-------GH---KWALLLTSLMIFLITINMLGLL------PYTFTPTTQLSL--NMGLAV---------PLWLATVIIGM-RNQPT-IALGHLLPEGTPIALIPVLIIIETISLFIRP--LALGVRLTANLTAGHLL---------------IQLIATAVFV-L---L---P-MMT---T-V---------------AVLTATVLFLLTLLEVAVAMIQAYVFVLLLSLYLQENV-----------------------
>69300
------------------------------M-NE-NLFTSFITPM----ILG-LP----------LV----T-L--IVL--FPS-L----LFP----T----SN-R-L-MNNRLISLQQWVL-QLVSKQMMSIH------NP-K-------GQ---TWALMLMSLILFIGSTNLLGLL------PHSFTPTTQLSM--NLGMAI---------PLWAGAVITGF-RNKTK-ASLAHFLPQGTPTPLIPMLVIIETISLFIQP--MALAVRLTANITAGHLL---------------IHLIGGATLA-L---M---N-IST---T-T---------------ALITFIILVLLTILEFAVAMIQAYVFTLLVSLYLHDNT-----------------------
>34922
------------------------------M-NL-SFFDQFASPC----LLG-IP----------LI----L-I--SML--FPT-L----LLP----SP---DN-R-W-ITNRLSTLQSWLL-HLITKQLMMPL------NK-K-------GH---KWALILTSLMTFLLTINLLGLL------PYTFTPTTQLSM--NMALAF---------PLWLATLLTGM-RNQPS-ISLGHLLPEGTPTPLIPALILIETTSLLIRP--LALGVRLTANLTAGHLL---------------IQLISTASIA-L---L---P-TIP---T-V---------------SILTTTILLLLTLLEVAVAMIQAYVFVLLLSLYLQENI-----------------------
>37186
------------------------------M-NE-NLFTSFITPM----ILG-LP----------LV----T-L--IVL--FPS-L----LFP----T----SN-R-L-TNNRLISLQQWML-QLVSKQMMNIH------NT-K-------GQ---TWTLMLMSLILFIGSTNLLGLL------PHSFTPTTQLSM--NLGMAI---------PLWAGAVITGF-RNKTK-ASLAHFLPQGTPTPLIPMLVIIETISLFIQP--MALAVRLTANITAGHLL---------------IHLIGGATLT-L---M---S-IST---M-A---------------ALITFIILILLTILEFAVAMIQAYVFTLLVSLYLHDNT-----------------------
>214933
------------------------------M-NE-NLFASFITPS----VMG-LP----------IV----I-T--IIM--FPS-I----LFP----S----SE-R-L-INNRLHSFQHWLI-KLIIKQMMLIH------TP-K-------GR---TWTLMIVSLIMFIGSTNLLGLL------PHTFTPTTQLSM--NLSMAI---------PLWAGAVLLGF-RHKLK-SSLAHFLPQGTPISLIPMLIIIETISLFIQP--MALAVRLTANITAGHLL---------------MHLIGGATLV-L---M---N-ISP---P-T---------------ATITFIILLLLTVLEFAVALIQAYVFTLLVSLYLHDNT-----------------------
>9280
------------------------------M-NE-NLFAPFICPT----IMG-IS----------TL----P-I--IMI--FPC-L----LFT----T----PK-R-W-LPNRIQILQIWLI-RLITKQMMTMH------NN-L-------GR---TWTLMLMTLILFIATTNLLGLL------PYSFTPTTQLSM--NISMAI---------PLWMGTVVLGF-RNKPK-ASFAHFLPQGTPTPLVPMLIIIETISLFIQP--LALAVRLTANITAGHLL---------------IHLISSAALT-L---I---S-INI---L-L---------------TSITFIVLFLLTILELAVAMIQAYVFTLLVSLYLHNNT-----------------------
>170207
------------------------------M-NE-NLFTPFTTPT----LLE-LP----------VV----V-P--IVL--FPT-L----LLP----T----SK-Y-L-INNRLITIQQKLV-QLVLKQMMAIH------NT-K-------GQ---AWSLMLMSLIIFIASTNFLGLL------PYSFTATTQLSM--NLAMAI---------PLWAGTVIMGL-RFKTK-SSLAHFLPQGTPTPLIPALVVIETISLFIQP--MALAVRLTANITAGHLL---------------MHLIGSATLA-L---L---T-ISL---F-A---------------TSLTLVLLVLLTILEMAVALIQAYVFTLLVSLYLHDNT-----------------------
>409996
------------------------------M-TL-TFFDQFLSPT----CLG-IP----------LV----L-V--ALT--LPW-L----LFP----TP---TN-R-W-LNGRLLALQGWAI-TRFTSQLLMPV------NL-G-------GH---KWATFFVSLMMFLITLNMLGLL------PYTFTPTTQLSL--NLGLAV---------PLWLSTVIVGM-RNQPT-HALGHLLPEGTPTLLIPILIIIETISLFIRP--LALGVRLTANLTAGHLL---------------IQLISTAVFV-L---L---P-LMP---T-V---------------AITTGIILFMLTLLEVAVAMIQAYVFVLLLSLYLQENI-----------------------
>300230
------------------------------M-ML-SFFDQFLSPT----LFG-IP----------LI----T-I--ALL--LPW-I----LYP----TP---SF-R-Y-TNNRLLTLQGWSI-SRFTQQLLLPL------NM-K-------GH---KWALMFASLMVFLISINMLGLL------PYTFTPTTQLSL--NMALAV---------PLWLATVIIGL-RENPT-AALGHLLPEGTPVPLIPALILIETASLFIRP--VALGVRLTANLTAGHLL---------------MQLIATAAFT-L---L---P-TMP---T-V---------------ATLTAILLFLLTLLEVAVAMIQAYVFVLLLSLYLQENI-----------------------
>1211648
------------------------------M-MV-SFFDQFASPS----YLG-IP----------LI----A-I--AIA--LPW-V----LYP----TP---PA-R-W-INNRLITIQGWFI-NRFTNQLMLPL------NV-G-------GH---KWALLLASLMIFLITINMLGLL------PYTFTPTTQLSL--NMGFAV---------PLWLATVIIGM-RNQPT-VALGHLLPEGTPIPLIPVLIIIETISLFIRP--LALGVRLTANLTAGHLL---------------IQLIATAVFV-L---L---P-MMP---T-V---------------AILTAAVLFLLTLLEVAVAMIQAYVFVLLLSLYLQENV-----------------------
>441219
------------------------------M-MN-NLFSIFDPSTS---IMS-LS----------FN----W-L--STF--VGL-L----FLP---------ML-YWL-IPTRVTTLWNSII-YTLHTEFKTLI------GP-S-------SH--NGSTFIFIALFSMILFNNFLGLF------PYIFTSSSHLSL--TLTLAL---------PLWLSFMIYGW-FNHTT-HMFAHMVPQGTPPILMPFMVCIETISNVIRP--GTLAVRLAANMIAGHLL---------------LTLLGNTGST-L---V---L-------S-T---------------LSLLVTAQLLLLLLESAVAIIQSYVFAILATLYSSEVNYDNTL------------------
>192871
------------------------------M-TL-SFFDQFMSPT----YLG-IP----------LM----A-L--ALV--LPW-V----LFP----KP---TS-R-W-LNNRVLNLQGWFI-NRFTQQIFQPL------SL-G-------GH---KWAALLASLMLFLITLNMLGLL------PYTFTPTTQLSL--NMAFAV---------PLWLATVIIGM-RNQPN-HALAHLLPEGTPTLLIPILIIIETISLFIRP--LALGVRLTANLTAGHLL---------------IQLIATAAFV-L---L---P-LMP---T-V---------------AILTSALLLMLTLLEVAVAMIQAYVFVLLLSLYLQENV-----------------------
>72004
------------------------------M-NE-NLFASFITPM----ILG-LP----------LV----T-L--IVL--FPS-L----LFP----T----SN-R-L-VSNRFVTLQQWML-QLVSKQMMSIH------NS-K-------GQ---TWTLMLMSLILFIGSTNLLGLL------PHSFTPTTQLSM--NLGMAI---------PLWAGAVITGF-RNKTK-ASLAHFLPQGTPTPLIPMLVIIETISLFIQP--MALAVRLTANITAGHLL---------------IHLIGGATLA-L---M---S-IST---T-T---------------ALITFTILILLTILEFAVAMIQAYVFTLLVSLYLHDNT-----------------------
>164972
------------------------------M-NL-SFFDQFMSPI----MFG-TP----------LV----T-L--ALL--LPW-L----LFH----KT---TN-H-W-LSNRLLTTQTWFF-GMFTKQLMLPI------NI-K-------GH---SWSLLLAALMMFLITTNLMGLL------PYTFTPTTQLSL--NLGLAV---------PLWLATVLTGL-RNQPT-HALGHMLPEGTPTPLIPILVIIETISLFIRP--LALGVRLTANLTAGHLL---------------IQLISTAVLV-L---M---P-LMP---S-I---------------SIMTMIILFLLTLLEIAVAMIQAYVFVLLLSLYLQENV-----------------------
>93621
------------------------------M-AL-NLFDQFMSPT----HLG-IP----------LI----A-I--ALT--LPW-I----LVP----TP---TN-R-Y-QTNRLISLQNWFI-KTFTQQLLTPL------NQ-G-------GH---KWALILTSLMIFILTLNILGLL------PYTFTPTTQLSL--NMGLAV---------PLWLATVIIGL-RNQPT-AALGHLLPEGTPTPLIPVLIIIETISLFIRP--LALGVRLTANLTAGHLL---------------IQLISTATIT-L---L---P-MMT---T-V---------------ATLTAILLVLLTLLEIAVAVIQAYVFVLLLSLYLQENV-----------------------
>399782
------------------------------M-NE-NLFASFIAPM----ILG-LP----------LA----T-L--IVM--FPS-L----LFP----T----SN-R-L-VNNRLISLQQWML-QLVSKQMMGIH------NA-K-------GQ---TWTLMLMSLILFIGSTNLLGLL------PHSFTPTTQLSM--NLGMAI---------PLWAGAVVTGF-RNKTK-ASLAHFLPQGTPTPLIPMLVIIETISLFIQP--IALAVRLTANITAGHLL---------------IHLIGGAALA-L---M---S-IST---T-M---------------ALITFIILVLLTILEFAVAMIQAYVFTLLVSLYLHDNT-----------------------
>310352
------------------------------M-NE-NLFTSFTHPT----LLG-LP----------AV----V-P--IIL--FPT-L----LLP----T----SK-Y-L-INNRLVTIQQNLI-QLIVKQMMAIH------NT-K-------GQ---TWSLMLMSLIIFIATTNLLGLL------PHSFTPTAQLSM--NLAMAI---------PLWAGTVITGL-RFKTK-SSLAHFLPQGTPTPLIPMLVVIETISLFIQP--VALAVRLTANITAGHLL---------------MHLIGSATLV-L---S---T-ISF---S-M---------------TSLTLVLLVLLTILEMAVALIQAYVFTLLVSLYLHDNT-----------------------
>1511595
------------------------------M-MT-NLFSIFEPSSS---IFN-FS----------FN----W-M--ATI--LGF-M----FIP---------YL-YWV-SASRWSILWSKII-LTLHKEFKALL------AP-S--------H--LGVSIFMISLFSIIVYNNFLGLL------PYVFTSSSHLAM--TLSLSL---------PLWLTLMIFGW-LTQTK-HMFAHMVPQGTPFVLMPFMVLIETISNVIRP--GTLAVRLAANMIAGHLL---------------LTLLGSTGPS-L---S---S-------F-V---------------LMALIFSQFLLLILEAAVAIIQSYVFAVLSTLYTSEID-----------------------
>195615
------------------------------M-ML-SFFDQFMSPS----YLG-IP----------LI----A-L--AIS--LPW-I----LFP----TP---QA-R-W-LNNRVLTLQGWFI-SRFTSQLLLPL------NP-G-------GH---KWAVLFTSLMVFLFSINMLGLL------PYTFTPTTQLSL--NMGLAV---------PLWLATVIIGM-RNQPT-HALGHLLPEGTPTALIPVLIIIETISLFIRP--LALGVRLTANLTAGHLL---------------IQLIATAAFV-L---L---P-LMP---V-V---------------AILTTVVLFLLTLLEVAVAMIQAYVFVLLLSLYLQENV-----------------------
>189506
------------------------------M-TL-SLFDQFMTPM----FMG-IP----------LI----V-L--ALT--LPW-M----LYP----TP---SP-R-W-MNNRLLTLQSWFL-NRFTQQLLLPL------NA-G-------GH---KWAAMLASLMLFLITLNLLGLL------PHTFTPTTQLSL--NMGFAV---------PLWLGTVIVGM-RNQPK-VALAHLLPEGTPVPLIPILIIIETISLFIRP--LALGVRLTANLTAGHLL---------------IQLIATAVFV-L---L---P-TLP---A-V---------------AILTMMVLFLMTLLELAVAMIQAYVFVLLLSLYLQENV-----------------------
>457506
------------------------------M-AM-SFFDQFSSPS----YMG-IP----------LI----A-I--AIA--LPW-V----LYP----TP---SS-R-W-INNRLITIQGWLI-NRFTNQLMLPL------NI-G-------GH---KWALLLASLMIFLITINMLGLL------PYTFTPTTQLSL--NMGFAV---------PLWLATVIIGM-RNQPT-VALGHLLPEGTPIPLIPVLIIIETISLLIRP--LALGVRLTANLTAGHLL---------------IQLIATAVFV-L---L---P-MMP---T-V---------------AILTATVLFLLTLLEVAVAMIQAYVFVLLLSLYLQENV-----------------------
>496405
------------------------------M-NL-NFFDQFLSPS----LLG-IP----------LI----A-M--AIV--LPW-L----MLP----TP---TH-R-W-LNNRLMTLQAWFI-NRFAFQLMQPI------NL-N-------GH---KWIMLFTALMLFLISMNLLGLL------PYTFTPTTQLSL--NMAFAL---------PLWLMTMLIGM-LNQPT-ITLGHLLPEGTPTPLIPILILIETISLLIRP--LALGVRLTANLTAGHLL---------------MQLIATAAFV-L---I---T-MMP---T-V---------------TLLTSMILFLLTILEIAVAMIQAYVFVLLLSLYLQENV-----------------------
>357170
------------------------------M-MT-SLFDQFMSPM----FMG-IP----------LI----A-V--ATL--VPW-L----LWP----TP---TT-R-W-LNNRLLTLQDWFI-NQFTHHLFMPM------KT-E-------GH---KWALILTSLLLFLISLNMLGLI------PYTFTPTTQLSV--NLGLAV---------PLWLATVLMGL-RNQPT-IALGHLLPEGTPTPLIPILIVIETISLLIRP--LALGVRLTANLTAGHLL---------------IQLTATATFA-L---L---S-LLP---T-A---------------AVLTMILMYLLTMLEIAVAMIQAYVFVLLMSLYLQENV-----------------------
>59542
------------------------------M-NE-NLFTSFITPM----MLG-LP----------LV----T-L--IIL--FPS-L----LFP----T----PN-R-L-INNRLISLQQWAL-QLVSKQMMSIH------NT-K-------GQ---SWTLMLMSLILFIGSTNLLGLL------PHSFTPTTQLSM--NLGMAI---------PLWAGAVITGF-RNKTK-VSLAHFLPQGTPTPLIPMLVIIETISLFIQP--MALAVRLTANITAGHLL---------------IHLIGGATLA-L---T---N-IST---T-T---------------ALITFVILILLTILEFAVAMIQAYVFTLLVSLYLHDNT-----------------------
>120794
------------------------------M-NL-SFFDQFSSPY----LMG-MP----------LA----L-L--SIL--FPT-L----LFP----SP---ST-R-W-INNRLVTLQSWLI-HLITKQLMTPL------DK-K-------GH---KWALILTSLMMLLLTINLLGLL------PYTFTPTTQLSM--NMALAF---------PLWLATLLTGL-RNQPT-TSLGHLLPEGTPTPLIPALIMIETTSLLIRP--LALGVRLTANLTAGHLL---------------IQLISTATVT-L---L---P-IMP---A-I---------------STLTMLVLLLLTILEVAVAMIQAYVFVLLLSLYLQENI-----------------------
>175933
------------------------------M-NL-SFFDQFSSPS----LLG-IP----------LI----L-I--SMT--FPA-L----LIP----SL---DN-R-W-ITNRLSTLQLWFI-NLVTKQLMMPL------DK-K-------GH---KWALILTSLMIFLLLINLLGLL------PYTFTPTTQLSM--NLALAF---------PLWLATLLTGL-RNQPS-ASLAHLLPEGTPTLLIPALILIETTSLLIRP--LALGVRLTANLTAGHLL---------------IQLISTATVA-L---F---A-TMP---A-V---------------SLLTLLVLFLLTILEVAVAMIQAYVFVLLLSLYLQENI-----------------------
>8130
------------------------------M-TL-SFFDQFMSPT----YLG-IP----------LI----A-L--ALS--LPW-I----LYP----KP---TT-R-W-LNNRLITLQGWFI-NRFTQQIFQPL------SL-G-------GH---KWAALLASLMLFLITLNMLGLL------PYTFTPTTQLSL--NMAFAV---------PLWLATVIIGM-RNQPT-HALGHLLPEGTPTLLIPVLIVIETISLFIRP--LALGVRLTANLTAGHLL---------------IQLIATAAFV-L---L---P-LMP---A-V---------------AILTAALLFLLTLLEVAVAMIQAYVFVLLLSLYLQENV-----------------------
>309926
------------------------------L-SV-SFFDQFMSTT----YLG-IP----------LI----A-L--ALI--FPS-I----LYP----TQ---TN-R-W-LNNRLLTLQNAFI-NRFTHQLLLPL------NV-G-------GH---KWAALLASLMLFLISLNMLGLL------PYTFTPTAQLSL--NLGFAV---------PLWLATLIIGM-RNQPN-HALGHLLPEGTPNLLIPMLIVIETISLFIRP--LALGVRLTANLTAGHLL---------------IQLISTAVFV-L---L---P-LMP---S-V---------------AILTATVLVLLTLLEVAVAMIQAYVFVLLLTLYLQENI-----------------------
>61406
------------------------------M-NE-NLFASFTTPT----MMG-LP----------IV----I-L--IIM--FPS-I----LFP----S----PS-R-L-INNRLVSLQQWLV-QLTAKQMLAIH------NH-K-------GQ---TWALMLMSLILFIGSTNLLGLL------PHSFTPTTQLSM--NLGMAI---------PLWAGTVVTGF-RHKTK-ASLAHFLPQGTPIALIPMLVIIETISLFIQP--MALAVRLTANITAGHLL---------------MHLIGGAALA-L---T---S-IST---S-I---------------ALVTFIILILLTILEFAVALIQAYVFTLLVSLYLHDNT-----------------------
>143337
------------------------------M-TL-SLFDQFMSPT----LLG-IP----------LI----A-V--ALT--LPW-I----LFP----TP---SL-R-W-LNNRLLSLQGWFI-NRFAQQLMLPL------NP-G-------GH---KWALLLTALMIFLISINLLGLL------PYTFTPTTQLSL--NMGLAA---------PLWLTTVIIGM-RNQPT-HALGHLLPEGTPTLLIPVLIIIETISLFIRP--LALGVRLTANLTAGHLL---------------IQLIAMGISA-L---V---S-VMP---V-T---------------ALIMMVLLLLMTLLEVAVAMIQAYVFVLLLSLYLQENV-----------------------
>566292
------------------------------M-IT-SLFGQFSPDI----IAF-LP----------LQ----V-V--SSILALSW-L----LFI----FP---TN---F-FSGRVLYIWNTAR-LEVMKIIFQNS------KK-T-------AA---PWIPTLTIVFFIIISINLMGLF------PYAFSITSHASF--TYSLAI---------PLWMSVNILGF-YLAFN-SRLSHLVPQGTPSFLIPIMVLIETLSLIAQP--IALGLRLAANLTAGHLL---------------IFLLSTATWI-L---A---S--SP---L-L---------------SFLTLIILGLLFILEVGVACIQAYVFTSLVNFYLDQNL-----------------------
>36176
------------------------------M-IL-NFFDQFLSPS----LLG-IP----------LF----A-L--AIS--LPW-L----LFP----TP---TH-R-W-LNNRLMTLQAWFI-NRFAFQLMQPI------NL-K-------GH---KWIMLFTALMLFLISINLLGLL------PYTFTPTTQLSL--NMAFAL---------PLWLTTVLIGM-LNQPT-IALGHLLPEGTPTPLIPILIVIETISLFIRP--LALGVRLTANLTAGHLL---------------MQLIATAAFV-L---I---T-MMP---T-V---------------AALTSMILFLLTVLEVAVAMIQAYVFVLLLSLYLQENV-----------------------
>62062
------------------------------M-TL-SFFDQFMSPT----YLG-IP----------LI----A-L--ALT--LPW-I----LFP----TP---ST-R-W-LNNRLITLQGWFI-NRFTQQLLLPL------NL-G-------GH---KWAVLLTSLMLFLITLNMLGLL------PYTFTPTTQLSL--NMGLAV---------PLWLATVIIGM-RNQPT-AALGHLLPEGTPVPLIPVLIIIETISLFIRP--LALGVRLTANLTAGHLL---------------IQLIATAAFV-L---L---P-MMP---T-V---------------AILTSIVLFLLTLLEIAVAMIQAYVFVLLLSLYLQENV-----------------------
>76720
------------------------------M-NE-NLFSSFTTPT----MMG-LP----------II----I-A--ITM--FPG-I----MFP----S----PN-R-L-INNRLISIQQWLV-QLTSKQMLSIH------NQ-K-------GQ---TWALMLMSLILFIGSTNLLGLL------PHSFTPTTQLSL--NLGMAI---------PLWAGTVITGF-RYKTK-ASLAHFLPQGTPLPLIPMLVIIETISLFIQP--MALAVRLTANITAGHLL---------------IHLIGGATLA-L---M---S-IST---I-T---------------AAVTFIILILLTILEFAVALIQAYVFTLLVSLYLHDNT-----------------------
>1579276
------------------------------M-SL-NFFDQFLSPS----LLG-VP----------LI----A-L--AIM--TPW-L----IFP----TP---SK-R-W-VNNRLLTLQTWLI-NRFTFQLMQPL------NF-G-------GH---KWASILTALMLFLITINLLGLL------PYTFTPTTQLSL--NMAFAL---------PLWLTTVLIGM-LNQPT-VALGHFLPEGTPTPLVPILIIIETISLFIRP--LALGVRLTANLTAGHLL---------------MQLIATAAFV-L---I---S-IMP---S-I---------------ALLSSLILFLLTILEVAVAMIQAYVFVLLLSLYLQENV-----------------------
>1474818
------------------------------M-TL-SLFDQFMSPW----HMG-IP----------LL----A-I--SLV--APW-I----LFP----TP---TS-R-W-LNNRMLTFQSWFI-ARFTQQTFMPL------NV-G-------GH---KWALLLASLMVFLITLNMLGLL------PYTFTPTTQLSL--NLGLAV---------PLWLATVVIGM-RNQPT-AALGHLLPEGTPTPLIPVLIIIETISLFIRP--VALGVRLTANLTAGHLL---------------IQLVSMAVFV-L---L---P-MMP---T-V---------------ALLTAVLLLMLTLLEVAVAMIQAYVFVLLLSLYLQENV-----------------------
>80419
------------------------------M-NE-NLFTSFITPM----VLG-LP----------LV----T-L--IIL--FPS-L----LFP----S----SN-R-L-INNRLISLQQWAL-QLVSKQMMSIH------NT-K-------GQ---TWTLMLMSLILFIGSTNLLGLL------PHSFTPTTQLSM--NLGMAI---------PLWAGAVITGF-RNKTK-TSFAHFLPQGTPTPLIPMLVIIETISLFIQP--MALAVRLTANITAGHLL---------------IHLIGGATLA-L---T---N-ISP---T-T---------------ALITFIILILLTILEFAVAMIQAYVFTLLVSLYLHDNT-----------------------
>8010
------------------------------M-ML-NFFDQFMSPV----LLG-IP----------LI----A-L--ALL--LPW-I----LFP----NP---AA-R-W-INNRLITLQGWSI-SQATHQLFTPL------NQ-G-------GH---KWATLLISLMIFLISLNLLGLL------PYTFTPTTQLSL--NMAFAV---------PLWLATVIVGL-RNQPT-IALGHLLPEGTPLPLIPVLIIIETISLFIRP--LALGVRLTANLTAGHLL---------------IQLIATAVFV-L---L---P-LMP---T-V---------------AILTASVLFLLTLLEVAVAMIQAYVFILLLSLYLQENV-----------------------
>322109
------------------------------M-AM-SFFDQFASPS----YLG-IP----------LI----A-I--AIA--LPW-V----LYP----TP---ST-R-W-INNRLTTIQGWLI-NRFTSQLMLPL------NV-G-------GH---KWALLLASLMLFLITINMLGLL------PYTFTPTTQLSL--NMGFAV---------PLWLATVIIGM-RNQPT-VALGHLLPEGTPIPLIPVLIIIETISLFIRP--LALGVRLTANLTAGHLL---------------IQLIATAVFV-L---L---P-MMP---T-V---------------AILTATVLFLLTLLEVAVAMIQAYVFVLLLSLYLQENV-----------------------
>106582
------------------------------M-ML-SFFDQFMSPT----YLG-IP----------LI----A-L--ALS--LPW-V----LYP----KP---TP-R-W-LNNRLITLQGWFI-NRFTQQIFQPL------SL-G-------GH---KWAALLASLMLFLITLNMLGLL------PYTFTPTTQLSL--NMAFAV---------PLWLATVIIGM-RNQPT-HALGHLLPEGTPTLLMPVLIIIETISLFIRP--LALGVRLTANLTAGHLL---------------IQLIATAAFV-L---L---P-LMP---T-V---------------AILTAVLLFLLTLLEVAVAMIQAYVFVLLLSLYLQENV-----------------------
>225387
------------------------------M-TL-SIFDQFMSPT----LLG-IP----------LM----A-L--AIT--LPW-I----MYP----AP---TT-R-W-LNSRFLALQGWFI-NRFTQQLLLPL------NL-G-------GH---KWAALLTSLMVFLITMNMLGLL------PYTFTPTTQLSL--NLGLAV---------PLWLATVLIGM-RNQPT-HALGHLLPEGTPGPLIPVLIVIETISLIIRP--FALGVRLTANLTAGHLL---------------IQLISTAALV-L---A---A-SMP---V-V---------------ALLTSTVLILLTLLEIAVAMIQAYVFVLLLTLYLQENV-----------------------
>238744
------------------------------M-TV-SFFDQFMSPT----LFG-IP----------LI----A-L--ALT--LPW-I----MFP----KP---SS-R-W-LNSRLLTLQAWFI-NRFTLQIFQPI------NR-A-------GH---KWAALLASLMIFLISLNLLGLL------PYTFTPTTQLSL--NMAFAV---------PLWLATVIMGM-RSQPT-HALGHLLPEGTPTLLIPILIIIETISLFIRP--IALAVRLTANLTAGHLL---------------IQLIATGAFV-L---L---P-LMP---M-V---------------AGLTSVLLVLLTLLEVAVAMIQAYVFVLLMSLYLQENV-----------------------
>147949
------------------------------M-TL-SFFDQFMSPT----YLG-IP----------LI----A-L--ALS--LPW-V----LFP----TP---SS-R-W-LNNRLLTLQGWFM-NRFTQQLLLPL------SP-G-------GH---KWAVLFTSLMLFLITLNMLGLL------PYTFTPTTQLSL--NMGLAV---------PLWLATVIIGM-RNQPT-IALGHLLPEGTPTLLIPVLIIIETISLFIRP--LALGVRLTANLTAGHLL---------------IQLIATAAFV-L---L---P-LMP---T-V---------------AILTATLLFLLTLLEVAVAMIQAYVFVLLLSLYLQENV-----------------------
>260615
------------------------------M-NL-TFFDQFMSPQ----ILG-MP----------LI----I-L--ALL--MPS-I----IFP----AP---NN-R-W-LTNRLTTLQVWTI-NLFTKQLMLPI------NK-T-------GH---KWAIILTSLMAMLLMTNLLGLL------PYTFTPTTQLSM--NMGLAI---------PMWLATVLTGL-RNQLT-TSLGHLLPEGTPTPLIPVLIIIETISLFIRP--LALGVRLTANLTAGHLL---------------IQLTSTAVLA-L---L---P-TMT---T-L---------------SLMTATILLLLTILELAVAMIQAYVFVLLLCLYLQENI-----------------------
>181466
------------------------------M-TL-SFFDQFMSPN----YLG-IP----------LM----A-L--ALS--LPW-T----LYP----TP---ST-R-W-LNNRLLTLQGWFI-NRFTQQLLLPL------NP-G-------GH---KWALILTSLMLFLITLNMLGLL------PYTFTPTTQLSL--NMGLAV---------PLWLATVIIGM-RNQPT-IALGHLLPEGTPTLLIPVLIIIETISLFIRP--LALGVRLTANLTAGHLL---------------IQLIATAAFV-L---L---P-LMP---T-V---------------AILTATLLFLLTLLEVAVAMIQAYVFVLLLSLYLQENV-----------------------
>443636
------------------------------M-TL-SFFDQFMSPT----YLG-IP----------LM----A-L--ALT--LPW-V----LYP----TP---ST-R-W-LNNRLVTLQGWFL-NRFTQQLLLPL------NL-G-------GH---KWAALFTSLMVFLITLNMLGLL------PYTFTPTTQLSL--NMGFAV---------PLWLATVVIGM-RNQPT-ATLGHLLPEGTPVLLIPMLIIIETISLFIRP--LALGVRLTANLTAGHLL---------------IQLIATAAFI-L---L---P-MMP---T-V---------------AILTAAVLFLLTLLEVAVAMIQAYVFVLLLSLYLQENV-----------------------
>980419
------------------------------M-TV-SLFDQFMSPT----LLG-IP----------LM----A-L--AMT--LPW-I----MYP----AP---TA-R-W-LNSRFLALQGWFI-NRFTQQLLLPL------SL-G-------GH---KWAALLTSLMIFLITMNMLGLL------PYTFTPTTQLSL--NLGLAT---------PLWLATVILGM-RNQPT-HALGHLLPEGTPGPLIPVLIVIETISLFIRP--LALGVRLTANLTAGHLL---------------IQLISTAAFV-L---L---S-SMP---A-V---------------ALLTSTVLVLLTLLEVAVAMIQAYVFVLLLTLYLQENV-----------------------
>141262
------------------------------M-NL-SFFDQFSSPT----ILG-LP----------LI----M-V--AMF--LPW-A----LIP----NP---TS-K-W-MTNRLSTLQIWLV-HKFIKQLMLPL------NT-S-------GH---KWSLMFVSLMVFIMTLNILGML------PYIFTPTTQLSL--NLGLAI---------PLWLSTVLVGL-RNQPT-STLGHLLPEGTPNPLIPILIIIETMSLFIRP--LALGVRLTANLTAGHLL---------------IQLISTAVMV-L---T---P-VLP---T-A---------------SIIIMLVLFLLTLLEIAVALIQAYVFVLLLSLYLQENT-----------------------
>1052875
------------------------------M-MV-DIFSSFDDHNS----TL-FSAH-------MMT----W-L--MSL--WSL-F----FIN---------SS-YWI-NTSNMFNFMSLPK-QAINIQITRSY------SM-N-------LG---GFSLMISSLFITIINFNMLGLM------PYVFSTTSHLAM--TLVLAL---------PLWFSLIISSY-INNSY-SSLASMLPLATPTFLIPFLPVIESLSILVRP--ITLSIRLAANISAGHII---------------LTLIGNYLTI-S---I---L-SSS--YL-T---------------FFMVMIIQTGYFIFEIGIAIIQGYIFSLLITLYTDDHQ-----------------------
>7130
------------------------------M-MS-NLFSIFDPSTN---LFN-LS----------IN----W-M--STI--LGL-M----FLP---------YS-FWI-IPNRHFMIWNFIL-KKLHNEFKTLL------KN-N-------YF--KGSTFIFISMFSFVLFNNFLGLF------PYIFTSTSHLTL--TLSISF---------PLWLSFMIYGW-INNYQ-HMFIHMIPQGTPTILMPFMVLIETISNIIRP--GTLAVRLTANMIAGHLL---------------MTLLSSTGPN-L---S---Y-------M-F---------------IFMLIIIQIMLLVLESAVAIIQSYVIAILSTLYSSEVN-----------------------
>238224
------------------------------M-TL-SFFDQFMSPT----LLG-IP----------LI----A-L--ALS--LPW-I----LYP----KP---SN-R-W-LNNRLLTLQSWFI-SRFTQQIFQPL------SL-G-------GH---KWAMLLTSLMLFLITLNMLGLL------PYTFTPTTQLSL--NMAFAV---------PLWLATVIIGM-RNQPT-HALAHLLPEGTPTLLIPVLIMIETISLFIRP--LALGVRLTANLTAGHLL---------------IQLIATAAFV-L---L---P-LMP---A-V---------------AILTATLLFLLTLLEIAVAMIQAYVFVLLLSLYLQENV-----------------------
>204965
------------------------------M-NL-TFFDQFMSPQ----IMG-IP----------LI----I-L--ALL--MPS-I----IFP----IP---NN-R-W-LTNRLSTLQMWTI-NLFTKQLMLPI------NK-T-------GH---KWSIILTSLMAMLLVTNLLGLL------PYTFTPTTQLSM--NMGLAI---------PMWLATVLTGL-RNQLT-TSLGHLLPEGTPTLLIPILIIIETISLFIRP--LALGVRLTANLTAGHLL---------------IQLTSTAVLA-L---L---P-TMM---T-L---------------SILTGIVLLLLTILELAVAMIQAYVFVLLLCLYLQENI-----------------------
>291825
------------------------------M-MV-SFFDQFASPS----FLG-IP----------LI----A-V--AIA--LPW-L----LFP----TP---PS-R-W-INNRLITLQTWFI-NRFTNQLMMPL------NV-G-------GH---KWALLLASLMVFLITINMLGLL------PYTFTPTTQLSL--NMGFAV---------PLWLATVIIGM-RNQPT-VALGHLLPEGTPIPLIPVLIIIETISLFIRP--LALGVRLTANLTAGHLL---------------IQLIATAVFV-L---L---P-MMP---T-V---------------AILTAAVLFLLTLLEVAVAMIQAYVFVLLLSLYLQENV-----------------------
>55718
------------------------------M-MV-DIFSSFDDHNS----TL-FSMH-------MMT----W-L--LSL--WSL-F----FIN---------SS-YWI-NSSNLTNIMSLPK-QAINIQTTRSY------SM-N-------LG---GFSLLVSSLFITIINFNMLGLM------PYVFSTTSHLAM--TFTLSL---------PLWFSLIISSY-MNNPY-SSLAFMLPMGTPSFLIPFLPIIESLSILVRP--ITLSIRLAANISAGHII---------------LTLIGDYLMI-S---M---L-SNS--LT-V---------------SLIVMMIQIGYFIFEIGIGIIQGYIFSLLITLYTDDHQ-----------------------
>267427
------------------------------M-NL-SFFDQFSPPY----LLG-IP----------LI----L-P--SLL--LPA-L----LFP----SP---GR-R-W-ISNRLSTLQLWSI-HLITKQLMTPL------NK-A-------GH---KWALPLTSLILLLLSINLMGLL------PYTFTPTTQLSM--NMALAF---------PLWLATLLTGL-RNQPS-VSLAHLLPEGTPMLLIPALIMIETTSLLIRP--LALGVRLTANLTAGHLL---------------IQLISTATIT-L---L---P-MMP---S-I---------------SALTALILLLLTVLEVAVAMIQAYVFVLLLSLYLQENI-----------------------
>886298
------------------------------M-MA-SFFDQFATPS----FLG-IP----------LI----A-I--AIA--LPW-V----LFP----TP---PS-R-W-VNNRLITIQTWFI-NRFTNQLMLPL------NV-G-------GH---KWALLLASLMVFLITINMLGLL------PYTFTPTTQLSL--NMGLAV---------PLWLATVIIGM-RNQPT-VALGHLLPEGTPIPLIPVLIIIETISLFIRP--LALGVRLTANLTAGHLL---------------IQLIATAVFV-L---L---P-MMP---T-V---------------AILTAAVLFLLTLLEVAVAMIQAYVFVLLLSLYLQENV-----------------------
>181429
------------------------------M-TL-SMFDQFASPV----YLG-IP----------LM----A-L--ALS--LPW-I----LLP----TP---ST-R-W-LGNRLLTLQAHSI-NRFTQQLLLPL------NL-M-------GH---KWAILLTSLMVFLITLNMLGLL------PYTFTPTTQLSL--NLGLAV---------PLWMATIIIGM-RNQPT-HALAHLLPEGTPTLLIPVLIIIETISLFIRP--LALGVRLTANLTAGHLL---------------IQLIATAAFV-L---L---P-LMP---A-V---------------AILTTILLFLLTLLEIAVAMIQAYVFVLLLSLYLQENV-----------------------
>334711
------------------------------M-MV-SFFDQFASPS----YLG-IP----------LI----A-L--AIL--LPS-M----CYP----AP---LS-R-W-INNRLITIQGWFI-NQFTSQLMLPL------NV-G-------GH---KWALLLASLMIFLVTMNMVGLL------PYTFTPTTQLSL--NMGLAV---------PLWLATVIIGM-RNQPT-VALGHLLPEGTPILLIPVLIIIETISLFIRP--LALGVRLTANLTAGHLL---------------IQLIATAVFV-L---L---P-IMP---T-V---------------AVLTATVLLLLTLLEIAVAMIQAYVFVLLLTLYLQENV-----------------------
>457511
------------------------------M-AM-SFFDQFASPS----YLG-IP----------LI----A-I--AIA--LPW-V----MYP----TP---ST-R-W-INNRLITIQGWLI-NRFTNQLMLPL------NV-G-------GH---KWALLLASLMIFLITINMLGLL------PYTFTPTTQLSL--NMGFAV---------PLWLATVLIGM-RNQPT-VALGHLLPEGTPIPLIPVLIIIETISLFIRP--LALGVRLTANLTAGHLL---------------IQLIATAVFV-L---L---P-MMP---T-V---------------AILTAAVLFLLTLLEVAVAMIQAYVFVLLLSLYLQENV-----------------------
>1348646
------------------------------M-MT-NLFSVFDPSTS---IMG-LS----------LN----W-M--STF--LGL-M----FIP---------SM-YWF-IPSRFNLIWNKIL-LTLHQEFKTLL------GS-T-------GY--AGKTFIFISLFSLILFNNFLGLF------PYVFTSTSHLTL--TLSLAL---------PLWLSFMVYGW-INHTQ-HMFAHLVPQGTPPILMPFMVCIETISNIIRP--GTLAVRLAANMIAGHLL---------------LTLLGNTGPS-L---A---Y-------S-I---------------LSLLLVTQIALLILESAVAMIQSYVFAVLSTLYASEVN-----------------------
>933221
------------------------------M-MT-SLFDQFMSPV----FMG-IP----------LI----A-I--ATL--IPW-L----LWP----TP---DT-R-W-LTNRLLTLQAWFI-NQFTHHLFTPM------KS-E-------GH---KWALILTSLLLLLISLNMLGLI------PYTFTPTTQLSV--NLGLAV---------PLWLATVLMGL-RKQPT-ITLGHLLPEGTPAPLTPILIVIETISLLIRP--LALGVRLTANLTAGHLL---------------IQLTATATLA-L---L---S-LLP---A-A---------------AALTMVLMYLLTMLEIAVAMIQAYVFVLLMSLYLQENV-----------------------
>10122
------------------------------M-NE-NLFASFITPT----VMG-LP----------IV----V-T--IIM--FPS-I----LFP----S----SE-R-L-ISNRLHSFQHWLI-KLIIKQMMLIH------TP-K-------GR---TWALMIVSLIMFIGSTNLLGLL------PHTFTPTTQLSM--NLSMAI---------PLWAGAVILGF-RHKLK-SSLAHFLPQGTPISLIPMLIIIETISLFIQP--MALAVRLTANITAGHLL---------------MHLIGGATLV-L---M---N-ISP---P-T---------------ATITFIILLLLTMLEFAVALIQAYVFTLLVSLYLHDNT-----------------------
>43566
------------------------------M-IL-SFFDQFMSPT----LLG-IP----------LI----A-V--AML--IPW-L----LFP----TP---TN-R-W-VNNRLITLQSWFI-NNFAKQIFTPI------NK-P-------GH---KWALILVSLMLLLMSLNLLGLL------PYTFTPTTQLSL--NMGLAV---------PLWLATVLIGL-RNQPT-AALGHLLPEGTPTPLIPVLIIIETISLFIRP--LALGVRLTANLTAGHLL---------------IQLIATAAFV-L---L---P-IMP---T-V---------------SILTSIVLFLLTLLEVAVAMIQAYVFVLLLSLYLQENV-----------------------
>9116
------------------------------M-NL-SFFDQFTSPC----LLG-IP----------LI----L-I--SML--FPA-L----LLP----SP---DN-R-W-ITNRLSTLQSWLL-HLITKQLMMPL------NK-K-------GH---KWALILTSLMTFLLTINLLGLL------PYTFTPTTQLSM--NMALAF---------PLWLATLLTGM-RNQPS-ISLGHLLPEGTPTPLIPALILIETTSLLIRP--LALGVRLTANLTAGHLL---------------IQLISTASIA-L---L---P-TIP---T-V---------------SILTTTILLLLTLLEVAVAMIQAYVFVLLLSLYLQENI-----------------------
>576674
------------------------------M-MS-SLFSVFDPCSG---IFN-LP----------LN----W-L--STL--LGL-V----FLP---------YM-YWS-SPTRWVLIWNKIT-STLYLEFQVLL------GV-K--------F--SNFILMFVSLFGFIVFNNFLGLF------PYVFTSTSHLVV--TLSLSL---------PLWLGYMVFGW-INHTQ-HMFAHLVPNGTPSVLMPFMVLIETISNVIRP--GTLAVRLCANMIAGHLL---------------LSLMGGAGVG-M---G---T-------V-L---------------TFFLVMSQILLLLLESAVAVIQSYVFAILSTLYASEVV-----------------------
>877884
------------------------------M-MT-NLFSSFDPTTS----I--FN----------LN----W-L--STF--LGL-L----FIP---------SM-FWL-IPSRWNFMWIKII-MILHNEFKILL------G--M-------KI--KGSTLIFISLFSIILFNNFLGLF------PYIFTSSSHLVM--TLTLAF---------PLWLSFMIYGW-LNNTI-HMFAHLVPQGTPSVLMPFMVLIESISNIIRP--GTLAVRLAANMIAGHLL---------------MTLLGNTGNS-L---N---L-------M-M---------------MNILIMIQLLLLILESAVAIIQSYVFAVLSTLYSSEVT-----------------------
>420844
--------------------------------MN-NLFSIFDPTSS---VMN-LS----------LN----W-L--STF--LGL-L----MLP---------LL-YWL-IPSRISISWYVII-HTLHVEFKTLI------GP-A-------SH--NGSTFIFISLFSLILFNNFLGLF------PYIFTSSSHLVL--TLTLAL---------PLWLSFMLYGW-INHTT-HMFAHLVPQGTPPVLMPFMVCIETISNIIRP--GTLAVRLAANMIAGHLL---------------LTLLGNTGPS-L---I---L-------S-T---------------LSILLIAQMLLMTLESAVAIIQSYVFAILATLYSSEVN-----------------------
>1564187
------------------------------M-AM-SFFDQFASTS----YLG-IP----------LI----A-I--AIA--LPW-V----LYP----TS---TS-R-W-VNNRLITIQGWFV-NQFTSQLMMPL------NL-G-------GH---KWALLMASLMVFLITINMLGLL------PYTFTPTTQLSL--NMGFAV---------PLWLATVIIGM-RNQPT-VALGHLLPEGTPIPLIPVLIIIETISLFIRP--LALGVRLTANLTAGHLL---------------IQLIATAVFV-L---L---P-MMP---T-V---------------AILTAAVLFLLTLLEVAVAMIQAYVFVLLLSLYLQENV-----------------------
>55544
------------------------------M-NL-TFFNQFTSPQ----IMG-VP----------LI----M-L--ALL--APS-A----MFQ----TQ---NN-R-W-LTNRLSLLQLWMI-NLFTKQLMSPI------SK-T-------GH---QWSVILTSLMIMLLMINLLGLL------PYTFTPTTQLSM--NMGLAI---------PMWLATVLTGL-RNQPT-ASLGHLLPEGTPNLLTPILIIIETISLFIRP--LALGVRLTANLTAGHLL---------------IQLTSTATFA-L---L---P-TMP---T-L---------------SMLTMVVLLLLSILELAVAMIQAYVFVLLLSLYLQENT-----------------------
>7908
------------------------------M-IL-SFFDQFMSPT----HLG-IP----------LI----A-L--ALS--LPW-V----LIP----TP---TN-R-W-LNNRLLTLQGWFI-NRFTQQLMLPI------NL-G-------GH---KWAVLLTALMLLLITLNLLGLL------PYTFTPTTQLSL--NMGLAV---------PLWLATVIIGM-RNQPT-AALGHLLPEGTPVPLIPVLIIIETISLFIRP--LALGVRLTANLTAGHLL---------------IQLIATAAFV-L---L---P-MMP---T-V---------------AILTSTVLFLLTLLEVAVAMIQAYVFVLLLSLYLQENV-----------------------
>35052
------------------------M----TL-IN-NIFDQFNPAY----VGP-LS----------LT----S-L--GACFAISW-T---AYLT---------TT-H-W-TPTRSGILKNSIS-AALLNLLPQSM-----------------NS---SWTLMLAPVFIVCLSYNILSLI------PYTFSQTSHLSI--TFSLSI---------PLWMGINLMGL-WHNWQ-GKISHLVPQGTPAALIPLMVMIELMSLIIQP--LTLGFRLGANLLAGHLL---------------IFLCSCVVWE-A---I---N-TSP-----L---------------GTISILLLLALFILEIAVACIQAAVFTVLAKNYFEENFS----------------------
>148066
------------------------------M-NE-NLFASFITPT----MMG-LP----------IV----M-L--IIM--FPT-I----TFP----S----TN-R-L-INNRLVAIQQWLI-HLTSKQMLSIH------NR-K-------GQ---TWALMLMSLILFIGSTNLLGLL------PHSFTPTTQLST--NLAMAI---------PLWAGTVILGF-RHKTK-ASLAHFLPQGTPLALIPMLVVIETISLFIQP--VALAVRLTANITAGHLL---------------IHLIGGATLA-L---M---N-ISM---T-T---------------AFITFVILVLLTILEFAVALIQAYVFTLLVSLYLHDNA-----------------------
>188572
------------------------------M-NE-NLFASFITPT----MMG-LP----------IV----I-L--IIM--FPT-I----LFP----S----TN-R-L-ISNRLVAIQQWLI-HMTSKQMMAIH------NP-K-------GQ---TWALMLMSLILFIGSTNLLGLL------PHSFTPTTQLSM--NLGMAI---------PLWAGTVILGF-RHKTK-ASLAHFLPQGTPLPLIPMLVIIETISLFIQP--MALAVRLTANITAGHLL---------------IHLIGGATLA-L---L---S-IST---A-T---------------AFITFIILVLLTILEFAVALIQAYVFTLLVSLYLHDNT-----------------------
>743960
------------------------------M-TL-SFFDQFMSPT----YLG-IP----------LI----A-L--ALS--LPW-I----LYP----KP---TT-R-W-LNNRLITLQGWFI-NRFTQQIFQPL------SL-G-------GH---KWAALLASLMLFLITLNMLGLL------PYTFTPTTQLSL--NMAFAV---------PLWLATVIIGM-RNQPT-HALGHLLPEGTPTPLIPVLIIIETISLFIRP--LALGVRLTANLTAGHLL---------------IQLIATAAFV-L---L---P-LMP---T-V---------------AILTAVLLFLLTLLEVAVAMIQAYVFVLLLSLYLQENV-----------------------
>545418
------------------------------M-AL-SFFDQFASPT----YLG-IP----------LV----A-I--ALS--LPW-V----LYP----TP---CA-R-W-QSNRLLTVQNWAI-ARFTQQLLLPL------NV-G-------AH---KWALLLTSLMVLLLTLNLLGLL------PYTFTPTTQLSL--NLGFAV---------PLWLATVIIGM-WNKPT-DALGHLLPEGTPVPLIPVLIIIETISLFIRP--LALGVRLTANLTAGHLL---------------IQLISTAVFV-L---V---P-LMP---L-V---------------AVLTATLLFLLTLLEVAVAMIQAYVFVLLLSLYLQENV-----------------------
>55040
------------------------------M-NE-NLFASFATPS----MMG-LP----------IV----V-L--IVM--FPS-V----LFP----S----PN-R-L-INNRLISIQQWLI-QLTSKQMLAMH------NQ-K-------GQ---TWALMLMSLILFIGSTNLLGLL------PHSFTPTTQLSM--NLGMAI---------PLWAGTVITGF-RYKTK-ASLAHFLPQGTPLPLIPMLVIIETISLFIQP--MALAVRLTANITAGHLL---------------IHLIGGATLA-L---I---N-IST---T-T---------------AFITFIILILLTILEFAVALIQAYVFTLLVSLYLHDNT-----------------------
>39090
------------------------------M-NE-NLFASFATPT----MMG-LP----------IV----I-L--IIL--FPS-I----LFP----S----PD-R-L-INNRLTSIQQWLI-QLTSKQMLSIH------NH-K-------GQ---TWALMLISLILFIGSTNLLGLL------PHSFTPTTQLSM--NLGMAI---------PLWAGTVITGF-RHKTK-ASLAHFLPQGTPLPLIPMLVIIETISLFIQP--MALAVRLTANITAGHLL---------------IHLIGGATLA-L---M---D-IST---A-T---------------AFITFTILILLTILEFAVALIQAYVFTLLVSLYLHDNT-----------------------
>573744
------------------------------M-ML-SFFDQFMSPT----LMG-IS----------LI----T-L--ALA--LPW-I----LFP----TP---TS-R-W-LNNRILTLQGWFI-NRFTQQLLLPL------NL-G-------GH---KWAIMLTSLMLFLLTMNLLGLL------PYTFTPTTQLSL--NMGFAV---------PLWLATVIIGM-RNQPT-VALGHLLPEGTPVPLIPVLIIIETISLFIRP--LALGVRLTANLTAGHLL---------------IQLIATAVFV-L---L---P-VMP---T-T---------------AILTATVLFLLTLLEVAVAMIQAYVFVLLLSLYLQENV-----------------------
>458582
------------------------------M-ML-SFFDQFASPN----YLG-IP----------LI----A-L--AVV--LPW-I----LYP----TP---TS-R-W-INNRLLTLQGWFI-NRLSQQIFLPI------NQ-G-------GH---KWAMLLTSLMIFLITINMLGLL------PYTFTPTTQLSL--NMAFAV---------PLWLATVIIGM-RNQPT-AALGHLLPEGTPTPLIPVLIIIETISLFIRP--LALGVRLTANLTAGHLL---------------IQLIATAAFV-L---L---P-IMP---T-V---------------AILTATVLFLLTLLEVAVAMIQAYVFVLLLSLYLQENV-----------------------
>50386
------------------------------M-MM-NLFSSFDPTSN----LN-LP----------MN----W-L--STM--LGL-L----IIP---------ST-FWL-VPSRYNYLWMKII-MTLHKEFKILI------GN-Y-------KS--QGSTLIFISLFSLILFNNFLGLF------PYIFTSTSHMTL--TLSLAL---------PLWLSFMIYGW-INNTI-HMLAHLVPQGTPPILMPFMVCIETISNVIRP--GTLAVRLTANMIAGHLL---------------MTLLGNTGPM-M---S---I-------Y-M---------------LNILIIVQLLLLVLETAVSMIQSYVFAVLSTLYSSEVN-----------------------
>185883
------------------------------M-TL-SFFDQFMSPT----YLG-IP----------LM----A-L--ALT--LPW-I----LLP----TP---TA-R-W-LNNRPMTLQGWFI-NRFTQQLLLPL------NV-G-------GH---KWAALLASLMIFLITLNMLGLL------PYTFTPTTQLSL--NLGLAV---------PLWLATVIIGM-RNQPT-HALGHLLPEGTPGPLIPILIIIETISLFIRP--LALGVRLTANLTAGHLL---------------IQLIATAAFV-L---L---P-LMP---S-V---------------AILTTTVLVLLTLLEIAVAMIQAYVFVLLLTLYLQENV-----------------------
>85552
------------------------------M-MA-NLFSIFEPSSS---IFN-FS----------LN----W-I--STL--LGL-M----FIP---------YL-YWA-SPSRWSLCWSEII-FTLHKEFKALL------TP-Y--------S--LGSTLFFVGLFSMILYNNFLGLL------PYVFTSSSHMAM--TLALSL---------PLWVTLMLSGW-INHTQ-HMFAHLVPQGTPSILMPFMVLIETISNIIRP--GTLAVRLAANMIAGHLL---------------LTLLGNTGPS-M---S---S-------SII---------------LSMLIFSQILLLTLESAVAIIQSYVFAVLSTLYTGEIN-----------------------
>192377
------------------------------M-TV-SLFDQFMSPT----LLG-VP----------LI----A-L--AIT--LPW-I----MYP----AP---TT-R-W-LNSRFLALQGWFV-NRFTQQLLLPL------SL-G-------GH---KWAALLTSLMIFLITMNMLGLL------PYTFTPTTQLSL--NLGLAT---------PLWLATVIVGM-RNQPT-HALGHLLPEGTPGPLIPVLIVIETISLFIRP--LALGVRLTANLTAGHLL---------------IQLISTAAFV-M---M---P-LMP---A-V---------------ALLTSTVLVLLTLLEVAVAMIQAYVFVLLLTLYLQENV-----------------------
>291826
------------------------------M-MV-SFFDQFASPS----FLG-IP----------LI----A-V--AIA--LPW-L----LFP----TP---PS-R-W-INNRLITIQTWFI-NRFTNQLMMPL------SV-G-------GH---KWALLFASLMVFLITINMLGLL------PYTFTPTTQLSL--NMGFAV---------PLWLATVIIGM-RNQPT-VALGHLLPEGTPIPLIPVLIIIETISLFIRP--LALGVRLTANLTAGHLL---------------IQLIATAVFV-L---L---P-MMP---T-V---------------AILTATVLFLLTLLEVAVAMIQAYVFVLLLSLYLQENV-----------------------
>1035836
------------------------------M-MT-NLFSVFDPSTG----I--MS----------LN----W-V--STF--IGL-L----LMP---------LM-FWV-LPSRFHMFNLMIN-KKLYDELSVLM------GN-F-------Y---MGNSLMFISLFLFILFNNVLGLI------PYVFTSSSHLIF--TLSMAL---------PIWISLMLYGW-LIKTN-KMFYHLIPIGTPYVLMPFMVCIETVSNLIRP--GSLAVRLTANMIAGHLL---------------MTLLGNMMSN-T---N---M-------V-L---------------ILFFVLIQVVLLMFEMAVSIIQAYVFTVLGTLYSSEV------------------------
>689640
------------------------------M-ML-SFFDQFMSPT----YLG-IP----------LI----A-L--AIA--LPW-A----LYP----TP---TS-R-W-LNNRVLTLQSWFI-KRFTQQPLLPF------NQ-G-------GH---KWALILASLMVFLITINMLGLL------PYTFTPTTQLSL--NMGLAV---------PLWLATVIIGM-RNQPT-HALGHLLPEGTPVLLIPVLIIIETISLFIRP--LALGVRLTANLTAGHLL---------------IQLIATAAFV-L---L---P-LMP---T-V---------------AILTATILFLLTLLEVAVAMIQAYVFVLLLSLYLQENV-----------------------
>211984
------------------------------M-IM-SFFDQFAIPQ----ALG-IP----------LI----I-I--AIM--IPP-M----LIL----TL---SP-R-L-TTNRLSTLQTWMM-KNFTKQIFLPI------NI-P-------GH---KWASILMSLMLLLISLNLLGLL------PYTFTPTTQLSM--NMAIAI---------PMWGATVLIGL-RKQPT-ISLGHLLPEGTPNLLIPILIMIETISLFIRP--IALGVRLTANLTAGHLL---------------IQLISTAVFV-L---L---P-TMT---L-T---------------ATLTFIILLLLTGLEIAVAMIQAYVFVLLLSLYLQENV-----------------------
>420384
------------------------------M-MV-ELFDQFMIPE----LCG-IK----------LL----P-I--AML--MPT-L----LAH----P----PH-Q-I-RTNRLTSLITQLI-KKTTKHLFLTM------ST-S-------AY---TWTLILITTIMFISTTNTLGLL------PYTFTPTTQLSM--NMAMAM---------PLWMATVTIGM-RNQPT-KSLSHFLPEGTPTPLIPALIIIETISLFIRP--LALGVRLTANLTAGHLL---------------IQLISMAAMK-T---N---L-------T-L---------------LPTIMGTLILLTILEVAVALIQAYVFTLLLSLYLQENT-----------------------
>1075769
------------------------------M-SL-SFFDQFLSPS----MMG-IP----------LM----M-V--ATV--LPW-L----LLP----SP---TN-K-W-LNNRVSTLQVWFM-QKFTKQLMNPL------NT-N-------GH---KWAMIFTSLMVFLIMLNLLGLL------PYTFTPTTQLSL--NLGLAV---------PFWLATIMIGI-RNQPT-AAFGHLLPEGTPTLLIPILIIIETISLFIRP--LALGVRLTANLTAGHLL---------------IQLIATATLV-L---I---P-MMP---I-M---------------ATLTMLVLFLLTMLEIAVAMIQAYVFILLLSLYLQENV-----------------------
>68415
------------------------------M-NE-NLFASFITPM----ILG-LP----------LA----T-L--IVM--FPS-L----LFP----T----SN-R-L-INNRLLSLQQWML-QLASKQMMGIH------NT-K-------GQ---TWTLMLMSLILFIGSTNLLGLL------PHSFTPTTQLSM--NLGMAI---------PWWAGAVITGF-RNKTK-ASLAHFLPQGTPTPLIPMLVIIETISLFIQP--MALAVRLTANITAGHLL---------------IHLIGGATLA-L---M---N-IST---T-T---------------ALITFIILILLTILEFAVAMIQAYVFTLLVSLYLHDNT-----------------------
>686699
------------------------------M-MT-NLFSIFDPSTP----NF-LF----------SN----W-V--ALF--MFI-L----LVP---------LL-IWN-YPTRPKFLSSVFT-TYVFKEFKPLI------KK-S-----------PYFLIFPVSLFSFITYSNLFGLA------PYIFTGSSQLVF--TATLAL---------PIWAALMLYGW-LNNTS-NLLTHLIPQSTPMFLMPFMVLIETISNLIRP--LTLAVRLTANMVAGHLL---------------IVLLNSADLP-----S---I-------L-L---------------TPFIFSAKQMLLLLELAVAFIQAYVFSVLVTLYAAEFTS----------------------
>909843
------------------------------M-VL-NLFDQFMSPT----HFG-VP----------LI----A-I--ALT--LPW-I----MIP----SP---TA-R-Y-VNNRLISLQGWFI-KTFTRQLLTPL------NK-G-------GH---KWAMMLTSLMLFILTLNMLGLL------PYTFTPTTQLSL--NMGLAV---------PFWLSTIIIGL-RNQPT-ISFGHLLPEGTPTPLIPILIIIETISLFIRP--IALGVRLTANLTAGHLL---------------IQLISMATIT-L---I---S-TMT---T-V---------------ALFTATLLILLTILEVAVALIQAYVFVLLLSLYLQENV-----------------------
>1661398
---------------------------------M-NLFSTFDPSAN----WN-TS----------LN----W-T--STL--IGM-I----IIP---------SS-FWL-IPSRLSFIWIKIT-HTLHKEFKTLL------GN---------KN--KGSTLIFISLFSMIMFNNFMGLF------PYIFTGTSHISM--TLTLAL---------PLWLTFILFGW-TNNTI-HMFAHLVPQGTPPVLMPFMVCIETISNIIRP--GTLTIRLSANMIAGHLL---------------MTLLGNTGSS-M---S---S-------Y-M---------------IGILLTVQILLLLLESAVAMIQSYVFAVLSTLYSSEVN-----------------------
>146132
------------------------------M-NE-NLFASFSTPT----LMG-IP----------IV----I-A--IIM--LPT-I----MFS----H----SN-R-I-YNNRLVVFQQWIV-QMIIKQMMSIH------SQ-K-------GR---SWTLLLISLIIFIGSTNLLGLL------PHTFTPTTQLSM--NLGMAI---------PLWAGAVILGF-RNKTK-SALAHFLPQGTPIPLIPMLIIIETISLFIQP--MALAVRLTANITAGHLL---------------IHLIGGATLA-L---L---S-INI---P-T---------------ALITFLILTLLTILEFAVALIQAYVFTLLVSLYLHDNT-----------------------
>70546
------------------------------M-MV-SFFDQFASPS----FLG-IP----------LI----A-V--AIA--LPW-L----LFP----TP---PS-R-W-INNRLITIQTWFI-NRFTNQLMMPL------SV-G-------GH---KWALLFASLMVFLITINMLGLL------PYTFTPTTQLSL--NMGFAV---------PLWLATVIIGM-RNQPT-VALGHLLPEGTPIPLIPVLIIIETISLFIRP--LALGVRLTANLTAGHLL---------------IQLIATAVFV-L---L---P-MMP---T-V---------------AILTATVLFLLTLLEVAVAMIQAYVFVLLLSLYLQENV-----------------------
>565004
------------------------------M----DLFSIFDPQT-----FM-FS----------MN----W-A--SAS--FGV-I----LVF---------PV-YWT-VTGRISRMLSMLF-EFLNFEIKLSL------SP-I-------TT--PVIGHLTISLFTFIAMNNFMGLM------PYIFTSTSHLTF--SLTFAL---------FMWMSVISASV-ILNLG-GFLAHLVPTGTPALLTPFMVLIELVSNLIRP--LTLSVRLAANMVAGHLL---------------ICLLTSPMPT-M---F---T-------P-V---------------LMLACVALVAMLMLETAVAVIQAYVFMTLTSLYLGEVNSMVAVK-----------------
>232192
------------------------------M-TL-SFFDQFMSPS----YLG-IP----------LM----A-L--ALS--LPW-T----LYP----TP---SA-R-W-LNNRLLTLQGWFI-NRFTQQLLLPL------NP-G-------GH---KWALILTSLMLFLITLNMLGLL------PYTFTPTTQLSL--NMGLAV---------PLWLATVIIGL-RNQPT-NALGHLLPEGTPTPLIPVLIIIETISLFIRP--LALGVRLTANLTAGHLL---------------IQLIATAAFV-L---L---P-LMP---T-I---------------AILTATLLFLLTLLEVAVAMIQAYVFVLLLSLYLQENV-----------------------
>221128
------------------------------M-NE-NLFTSFMTPT----VMG-LP----------VV----I-T--IIM--FPS-I----LFP----S----SE-R-L-ISNRLHSFQHWLI-KLIIKQLMLIH------SP-K-------GR---TWALMIVSLIMFIGSTNLLGLL------PHTFTPTTQLSL--NLSMAI---------PLWAGVVILGL-RHQLK-NSLAHFLPQGTPIPLIPMLIIIETISLLIQP--MALAVRLTANITAGHLL---------------MHLIGGATMV-L---M---D-ISP---P-T---------------ATITFIILLLLTILEFAVALIQAYVFTLLVSLYLHDNS-----------------------
>13146
------------------------------M-IM-SFFDQFSSPH----LLG-IP----------LI----L-L--SML--LPT-L----LLP----TP---NN-R-W-ATNRLSTLQSWTI-NTITKQLMTPL------NK-P-------GH---KWALILSSLMILLLTINLLGLL------PYTFTPTTQLSM--NMALAF---------PLWFATLLTGL-RNQPT-ASLGHLLPEGTPTPLIPALIMIETISLFIRP--LALGVRLTANLTAGHLL---------------IQLISTASIT-L---L---P-ILP---T-V---------------AILTTMILLLLTILEVAVAMIQAYVFVLLLSLYLQENI-----------------------
>62282
------------------------------M-NE-NLFASFATPT----MMG-FP----------IV----I-L--IIM--FPS-I----MFP----T----PN-R-L-INNRLVAIQQWLI-QLISKQMMAIH------NQ-K-------GQ---TWTLMLISLILFIGSTNLLGLL------PHSFTPTTQLSM--NLGMAI---------PLWAGTVISGF-RHKTK-ASLAHFLPQGTPLPLIPMLIIIETISLFIQP--MALAVRLTANITAGHLL---------------IHLIGEATLV-L---M---S-ISP---A-T---------------AFITFIILVMLTILEFAVALIQAYVFTLLVSLYLHDNT-----------------------
>187017
------------------------------M-NE-NLFASFITPT----MMG-LP----------IV----M-L--IIM--FPS-M----LFP----S----AT-R-L-INNRLVSIQQWLV-RLATKQMMAIH------SK-K-------GQ---TWALMLMSLMMFIGSTNLLGLL------PHSFTPTTQLSM--NLGMAI---------PLWAGAVILGF-RHKTK-LSLAHFLPQGTPLPLIPMLVIIETISLFIQP--MALAVRLTANITAGHLL---------------IHLIGSAALA-L---M---D-INM---A-T---------------AFITFLILVLLTVLEFAVALIQAYVFTLLVSLYLHDNT-----------------------
>7461
----------------------MKL-----T-LM-NLFEMFDPSSN----NY-LS----------LN----W-L--FMF--LPI-L----VFP---------SI-YWL-IQSRILYIIKLLL-NFMYNEFKIIS------KS-K-------YQ---SNIIIFISLMIYIMIVNIFSLM------PYIFTLTSHLLL--NMALSL---------TLWFSFLIYLI-YNNYI-AFLSHLVPLNSPVFLMNFMVIIELISLIIRP--WTLSIRLSANLISGHLI---------------LTLLGIFISN-F-------I-------S-I---------------LPINLLIQNMLLTLEIFMSIIQSYVFSILLILYFSESN-----------------------
>35732
------------------------------M-NE-NLFASFITPT----VMG-LP----------IV----V-T--IIM--LPS-I----LFP----S----SE-R-L-ISNRLHTFQHWLI-KLILKQMMLIH------TP-K-------GR---TWALMIVSLIMFIGSTNLLGLL------PHTFTPTTQLSM--NLSMAI---------PLWAGAVILGF-RHKLK-SSLAHFLPQGTPISLIPMLIVIETISLFIQP--MALAVRLTANITAGHLL---------------MHLIGGATLV-L---M---N-ISP---P-T---------------ATITFIILLLLTMLEFAVALIQAYVFTLLVSLYLHDNT-----------------------
>1075431
------------------------------M-ML-SFFDQFMSPT----YLG-IP----------LI----A-L--ALS--LPW-V----LYP----KP---TP-R-W-LNNRLITLQGWFI-NRFTQQIFQPL------SL-G-------GH---KWAALLASLMLFLITLNMLGLL------PYTFTPTTQLSL--NMAFAV---------PLWLATVIIGM-RNQPT-HALGHLLPEGTPTLLIPVLIIIETISLFIRP--LALGVRLTANLTAGHLL---------------IQLIATAAFV-L---L---P-LMP---T-V---------------AILTAVLLFLLTLLEVAVAMIQAYVFVLLLSLYLQENV-----------------------
>1176167
------------------------------M-MN-NLFSTFDPATS----IN-LS----------LN----W-L--SMM--MGL-M----FMP---------FM-YWI-MPNRTSITFQLLT-GTLFNEFKMLL------QK-N-------S---KGLSLIMITLFMFILFNNIMGLL------PYIFTSTSHLMF--TMTLSL---------PLWMCFMLFGW-INNTN-HMLSHMMPHGTPNMLMPFMVIIETISNMIRP--MSLAVRLTANMIAGHLL---------------MSLLGNSSIS-S---K---P-------L-F---------------LGLIMIIQVILMTFETAVSLIQAYVFSVLSTLYSSEV------------------------
>9696
------------------------------M-NE-NLFASFATPT----MMG-LP----------IV----I-L--IVM--FPS-I----LFP----S----PN-R-L-INNRLISLQQWLV-QLTSKQMLAIH------NH-K-------GQ---TWALMLMSLILFIGSTNLLGLL------PHSFTPTTQLSM--NLGMAI---------PLWAGTVITGF-RHKTK-ASLAHFLPQGTPIPLIPMLVIIETISLFIQP--MALAVRLTANITAGHLL---------------MHLIGGATLA-L---M---N-ITT---S-V---------------ALITFIILILLTILEFAVALIQAYVFTLLVSLYLHDNT-----------------------
>282261
------------------------------M-NL-SFFDQFMSPT----MLG-IP----------LI----L-L--AMT--IPW-L----LYA----SP---TD-R-W-LNNRLTTLQAWFL-ASFTKQLMLPL------SI-K-------GY---KWALPLTSLMIFLITMNLLGLL------PYTFTPTTQLSL--NLGLAV---------PFWLATVLIGL-RNQPT-AALGHLLPEGTPTLLIPILIIIETSSLFIRP--LALGVRLTANLTAGHLL---------------IQLISTAVFV-L---M---P-MMP---T-T---------------AIITAVVLFLLTLLEIAVAMIQAYVFVLLLSLYLQENT-----------------------
>229990
------------------------------M-MT-NLFSTFDPSTN---LFN-LS----------LN----W-T--STF--LGL-L----LIP---------SM-FWL-MPSRINILWNKMN-LNLHSEFKTLL------GK-N-------SF--QGSTLILISIFIMMLFNNFMGLF------PYIFTSTSHMTL--TFSIAL---------PMWMSFMLFGW-INNTN-HMFTHLVPQGTPNALMSFMVLIETISNVIRP--GTLAVRLAANMIAGHLL---------------LTLLGNTGPS-L---T---T-------S-I---------------MLFLIIGQMLLLILESAVAMIQAYVFSILSTLYSSEVY-----------------------
>252291
------------------------------M-NL-SFFDQFLSPV----MMG-IP----------LI----M-L--AMI--LPW-L----LFP----SP---TN-K-W-LNNRLSTLQIWFT-QKFTKQLMSPI------NI-D-------GY---KWAMILMSLMVFLIMINLLGLL------PYTFTPTTQLSL--NLGLAV---------PFWLATILIGL-RNQPS-AAFGHLLPEGTPTLLIPILIIIETISLFIRP--LALGVRLTANLTAGHLL---------------IQLIATATLV-L---L---P-MMP---M-V---------------SILTMIVLFLLTLLEIAVAMIQAYVFVLLLSLYLQENV-----------------------
>48163
------------------------------M-ML-SFFDQFMSPT----FMG-IS----------LI----T-L--ALI--LPW-I----LFP----TP---TS-R-W-LNNRILTLQGWFI-NRFTQQLLLPL------NV-G-------GH---KWAILLTSLMLFLLTTNLLGLL------PYTFTPTTQLSL--NMGFAV---------PLWLATVIIGM-RNQPT-VALGHLLPEGTPVPLIPVLIIIETISLFIRP--LALGVRLTANLTAGHLL---------------IQLIATAVFV-L---L---P-MMP---T-V---------------AILTATVLFLLTLLEVAVAMIQAYVFVLLLSLYLQENV-----------------------
>678550
------------------------------M-MV-SFFDQFASPS----YLG-IP----------LI----A-I--AIA--LPW-V----LYP----TS---SS-R-W-INNRLITIQGWFI-NRFTNQLMLPL------NV-G-------GH---KWALLLASLMIFLITINMLGLL------PYTFTPTTQLSL--NMGFAV---------PLWLATVIIGM-RNQPT-VALGHLLPEGTPIPLIPVLIIIETISLFIRP--LALGVRLTANLTAGHLL---------------IQLIATAVFV-L---L---P-MMP---T-V---------------AILTATVLFLLTLLEVAVAMIQAYVFVLLLSLYLQENV-----------------------
>406540
-----------------------------MI-MS-DVMSVFDISTCGV-----VNLG-------IVI----W-F-CNFL--FVV-I----FIG---------VV-YSC-HSGRVSTFMGIFW-QLVFSGVSGSK------VS-V-------MG---GGGLALSSLFMMLLFCNVSGLV------PFVASSSSHLVF--SLSFGS---------SFWLGLVLSSL-VMGKLYTSMSKLVFAGLPVLGGMVLCWLEKLSIFFRW--FTLSLRLVANMTVGQIL---------------SSSVSGILLN-C---Y---F-------G-M---------------ASFTVLVGGINSWCWVITCWAGSWIYSGLLILFVVKGV-----------------------
>8554
------------------------------M-TL-DFFNQFMTSQ----MLG-IP----------LV----L-L--AMI--APS-M----FIF----TK---ST-R-L-TYNRTMSLQYWLM-LSFTKQLMMST------NY-K-------GQ---KWSSILLSLMLYLLLLNLLGLL------PYTFTPTTQLSM--NMGFAI---------PLWLATIMLGI-RSQPT-MTLGHLLPEGTPTFLIPILIIIETISLIIRP--LALGVRLTANLTAGHLL---------------IQLTSTATLM-V---V---N-TMP---T-T---------------ALLSFMVLILLMGLELAVAMIQAYVFTLLLSLYLQENV-----------------------
>173221
------------------------------M-NL-SFFDQFSSPS----LLG-IP----------LV----L-V--SMT--FPA-L----LLP----SQ---NN-R-W-ITSRLSTLQLWLA-NLITKQLMTPL------NK-K-------GH---KWALIMTSLMTFLLMINLLGLL------PYTFTPTTQLSM--NLALAF---------PLWLATLLTGL-RNQPS-ISLAHLLPEGTPTPLIPALILIETTSLLIRP--LALGVRLTANLTAGHLL---------------IQLISTATMA-L---F---S-TMP---M-I---------------SLLTFLILFLLTILEVAVAMIQAYVFVLLLSLYLQENI-----------------------
>452646
------------------------------M-NE-NLFSSFITPT----MMG-LP----------IV----I-I--ITM--FPS-I----MFP----S----PT-R-L-INNRLISIQQWLV-QLTSKQMLSIH------NQ-K-------GQ---TWALMLMSLILFIGSTNLLGLL------PHSFTPTTQLSL--NLGMAI---------PLWAGTVITGF-RHKTK-ASLAHFLPQGTPLPLIPMLIIIETISLFIQP--MALAVRLTANITAGHLL---------------IHLIGGATLA-L---M---N-IST---V-T---------------AMVTFTILVLLTILEFAVALIQAYVFTLLVSLYLHDNT-----------------------
>259913
------------------------------M-NL-SFFDQFTSPC----LLG-IP----------LI----L-L--SML--FPA-L----LLP----TP---GN-R-W-ITNRLSTLQLWFL-HLITKQLMMPL------NK-A-------GH---KWALILTSLMMLLLMINLLGLL------PYTFTPTTQLSM--NMALAF---------PLWLATLLTGL-RNQPS-ISLGHLLPEGTPTLLIPALILIETTSLLIRP--LALGVRLTANLTAGHLL---------------IQLISTATTA-L---L---P-LMP---T-V---------------SILTASILLLLTILEVAVAMIQAYVFVLLLSLYLQENI-----------------------
>1498487
------------------------------M-AL-NLFDQFMSPT----HLG-IP----------LI----A-I--ALT--LPW-I----LIP----SP---TR-R-Y-QNNRLISLQSWFI-KTFTQQLLTPL------NR-T-------GH---KWALILASLMIFILTLNVLGLL------PYTFTPTTQLSL--NMGLAV---------PLWLATVIIGL-RNQPT-AALGHLLPEGTPVPLIPILIIIETISLFIRP--LALGVRLTANLTAGHLL---------------IQLISMATIT-L---M---P-MMT---T-V---------------AALTAILLVLLTLLEVAVAVIQAYVFVLLLSLYLQENV-----------------------
>100899
------------------------------M-NE-NLFASFITPT----MMG-LP----------IV----I-I--IIM--LPA-M----LMT----S----SK-R-L-VSNRFHSFQQWLI-KLIIKQMMLIH------SP-K-------GR---TWSLMLVSLIMFIGSTNLLGLL------PHTFTPTTQLSM--NLGMAI---------PLWAGAVILGF-RHKLK-SSLAHFLPQGTPISLIPMLIIIETISLFIQP--MALAVRLTANITAGHLL---------------IHLIGGATLV-L---T---N-ISP---P-T---------------ATITFIILALLTILEFAVALIQAYVFTLLVSLYLHDNT-----------------------
>498930
------------------------------M-MT-NLFSTFDPSTS----MS-SS----------MN----W-M--SCM--LWM-L----ILP---------TP-LWM-TPNRIMMITSMML-NNLHKEFKTLM------GE-S-------I---KGSTMLMISMFMFILMNNSMGLM------PYIFTSTSHLSV--TLSMAL---------PLWISLMLFGW-INKTN-HMFSHLIPTGTPTMLMPFMVIIETMSNIIRP--GALAVRLTANMIAGHLL---------------MSLMGNSMNE-P---S-----------S-M---------------MPLIMVAQMMLMSFEMAVAVIQAYVFSVLSTLYSSEI------------------------
>8161
------------------------------M-AM-SFFDQFMSPV----FLG-VP----------LM----A-L--ALT--LPW-I----LFP----TP---SA-R-W-LNNRVLTLQGWFI-NRFTQQLLLPL------NP-G-------GH---KWAALLASLMVFLISLNMLGLL------PYTFTPTTQLSL--NMGLAV---------PLWLATVIIGM-RNQPT-HALGHLLPEGTPPLLIPVLIIIETISLFIRP--LALGVRLTANLTAGHLL---------------IQLIATAAFV-L---L---P-LMP---T-V---------------AILTAAVLFLLTLLEVAVAMIQAYVFVLLLSLYLQENV-----------------------
>9638
------------------------------M-NE-NLFASFTTPT----MMG-VP----------IV----V-L--IIV--FPS-I----LFP----S----PS-R-L-INNRLISTQQWLV-QLTLKQMLSIH------NY-K-------GQ---TWALMLMSLVLFIGSTNLLGLL------PHSFTPTTQLSM--NLGMAI---------PLWAGTIVIGF-RYKTK-ASLAHFLPQGTPFPLTPMLVVIETISLFIQP--MALAVRLTANITAGHLL---------------IHLIGKATLA-L---M---N-ISI---A-T---------------ALITFSILVLLTILELAVALIQAYVFALLVSLYLHDNT-----------------------
>39088
------------------------------M-NE-NLFASFTTPT----MMG-LP----------IV----I-L--IVL--FPS-I----LFP----S----PD-R-L-INNRLASIQQWLI-QLTSKQMLSIH------NH-K-------GQ---TWALMLMSLILFIGSTNLLGLL------PHSFTPTTQLSM--NLGMAI---------PLWAGTVIMGF-RHKTK-ASLAHFLPQGTPLPLIPMLVIIETISLFIQP--MALAVRLTANITAGHLL---------------IHLIGGATLA-L---M---D-IST---T-T---------------AFITFIILILLTILEFAVALIQAYVFTLLVSLYLHDNT-----------------------
>106106
------------------------------M-NE-NLFASFITPT----MMG-LP----------IV----I-L--IIM--FPT-I----LFP----E----PN-R-L-INNRLISMQQWLI-QLTSKQMMSIH------NS-K-------GQ---TWTLMLMSLILFIGSTNLLGLL------PHSFTPTTQLSM--NLGMAI---------PLWAGTVITGF-RHKTK-ASLAHFLPQGTPIPLIPMLIIIETISLFIQP--MALAVRLTANITAGHLL---------------IHLIGGATLA-L---M---N-ISV---A-T---------------AMVTFIILVLLTILEFAVALIQAYVFTLLVSLYLHDNT-----------------------
>9931
------------------------------M-NE-NLFASFITPM----MLG-LP----------LV----T-L--IVL--FPS-L----LFP----T----SN-R-L-INNRLISLQQWLL-QLVSKQMMSIH------NT-K-------GQ---TWALMLMSLILFIGSTNLLGLL------PHSFTPTTQLSM--NLGMAI---------PLWAGAVVTGF-RNKTK-ASLAHFLPQGTPTPLIPMLVIIETISLFIQP--VALAVRLTANITAGHLL---------------MHLIGGATLA-L---M---N-IST---T-T---------------ALITFIILVLLTILEFAVAMIQAYVFTLLVSLYLHDNT-----------------------
>191382
------------------------------M-NE-NLFASFATPT----LMG-LP----------IV----I-P--IIM--FPT-L----FFK----T----TN-K-L-INNRVTTAQQWLI-KLITKQMMFTH------SP-K-------GR---TWSLMLTSLIIFIGSTNLLGLL------PHTFTPTTQLSM--NLGMAI---------PMWAGAVILGF-RYKTK-ASLAHFLPQGTPITLIPMLVIIETISLFIQP--MALAVRLTANITAGHLL---------------IHLIGGATLV-L---T---T-INL---S-T---------------ASITFLILMMLTILELAVAMIQAYVFTLLVSLYLQDNT-----------------------
>7950
------------------------------M-ML-SFFDQFMSPT----YLG-IP----------LI----A-L--ALV--LPW-T----LYP----TP---TP-R-W-LNSRLLTLQGWFI-NRFTQQIFMPI------NP-G-------GH---KWAVMLASLMVFLTSLNMLGLL------PYTFTPTTQLSL--NMGLAV---------PLWLATVIIGM-RNQPT-AALGHLLPEGTPVLLIPVLIIIETISLFIRP--LALGVRLTANLTAGHLL---------------IQLIATAAFV-L---L---P-LMP---T-V---------------AILTATVLFLLTLLEVAVAMIQAYVFVLLLSLYLQEKRL----------------------
>228251
------------------------------M-TL-SFFDQFMSPT----YLG-IP----------LI----A-L--ALS--LPW-V----LFP----TP---SS-R-W-LNNRLLALQNWFM-NRFTQQLLLPL------SP-G-------GH---KWAVLFTSLMLFLITLNMLGLL------PYTFTPTTQLSL--NMGLAV---------PLWLATVIIGM-RNQPT-IALGHLLPEGTPTPLIPVLIIIETISLFIRP--LALGVRLTANLTAGHLL---------------IQLIATAAFV-L---L---P-LMP---T-V---------------AILTAALLFLLTLLEVAVAMIQAYVFVLLLSLYLQENV-----------------------
>55553
--------------------------------MT-SFFDQFMSPV----LLG-VP----------LV----V-L--AVT--LPW-T----LFP----SP---LP-R-W-LNNRLLALQSWFL-SRTSSQLFTPM------SA-G-------GH---KWALILTALTLYLITLNMLGLL------PYTFTPTTQLSV--NMGLAA---------PLWLATVLIGM-RNQPT-IALGHLLPEGTPVPLIPVLIIIETISLFIRP--LALGVRLTANLTAGHLL---------------MQLIATAAFV-L---L---S-LMP---T-V---------------AAITSIVLLLLTVLEVAVAMIQAYVFVLLLSLYLQENV-----------------------
>348708
------------------------------M-TL-SFFDQFMSPT----YLG-IP----------LI----A-V--ALT--LPW-I----LFP----TP---SA-R-W-LNNRLITLQGWFI-NRFTQQLLLPL------NL-G-------GH---KWAVMLTSLMLFLITLNMLGLL------PYTFTPTTQLSL--NMGLAV---------PLWLATVIIGM-RNQPT-AALGHLLPEGTPVPLIPVLIIIETISLFIRP--LALGVRLTANLTAGHLL---------------IQLIATAAFV-L---L---P-LMP---T-V---------------AILTAIVLFLLTLLEIAVAMIQAYVFVLLLSLYLQENV-----------------------
>103600
------------------------------M-NE-NLFASFMIPV----MLG-VP----------IT----T-L--IIM--FPT-M----LFP----T----PN-R-L-INNRMIAIQQWLT-KLTSKQLMITH------SP-K-------GQ---AWSLMLISLFLFIASTNLLGML------PHSFTPTTQLSM--NLGMAI---------PLWAGTVFIGF-RNKTK-MSLAHLLPLGTPTFLIPMLVMIETTSLFIQP--LALAVRLTANITAGHLL---------------LHLIGSATLA-L---M---N-ISL---F-T---------------ALITFIILTLLIILEFAVALIQAYVFTLLVSLYLQDNT-----------------------
>476251
------------------------------M-NL-SFFDQFLSPT----MMG-VP----------LV----M-M--AMW--LPW-L----LFP----SP---TN-K-W-LNNRLSTLQVWFS-QKFTKQLMTPL------NI-T-------GH---KWAMILTSLMMFLITINLLGLL------PYTFTPTTQLSL--NLGLAV---------PFWLATILIGL-RNQPT-AAFGHLLPEGTPTLLIPILIIIETISLFIRP--LALGVRLTANLTAGHLL---------------IQLIATATLV-L---L---P-MMP---V-V---------------SILTMLVLFLLTLLEIAVAMIQAYVFVLLLSLYLQENV-----------------------
>492027
------------------------------M-TL-SFFDQFMSPT----YFG-IP----------LM----A-L--ALT--LPW-I----LYP----TP---SA-R-W-LNNRLLTLQGWFL-NRFTQQLLLPL------NL-G-------GH---KWAALLTSLMIFLITLNMLGLL------PYTFTPTTQLSL--NMGLAV---------PLWLATVIIGM-RNQPT-AALGHLLPEGTPVLLIPVLIIIETISLFIRP--LALGVRLTANLTAGHLL---------------IQLIATAAFV-L---L---P-MMP---T-V---------------AILTATVLFLLTLLEVAVAMIQAYVFVLLLSLYLQENV-----------------------
>154811
------------------------------M-AM-SFFDQFASPS----YLG-VP----------LI----A-I--AIT--LPW-V----LYP----TP---PS-R-W-INNRLITIQGWLI-NRFTSQLMLPL------NV-G-------GH---KWALLLASLMVFLITINMLGLL------PYTFTPTTQLSL--NMGFAV---------PLWLATVIIGM-RNQPT-VALGHLLPEGTPIPLIPVLIIIETISLFIRP--LALGVRLTANLTAGHLL---------------IQLIATAVFV-L---L---P-MMP---T-V---------------AILTAIVLFLLTLLEVAVAMIQAYVFVLLLSLYLQENV-----------------------
>270899
------------------------------M-MT-NLFSVFDPSTT---ILN-FS----------FN----W-L--STF--IGL-V----IIP---------YL-FWF-SPSRYNILWNNVL-LILNKEFKTLL------GL-N-------NK--KETTLLFISIFSIILFNNFIGLF------PYIFTSTSHLTL--TLYLAL---------PLWLSFMIFGW-INNTQ-HMFSHLVPQGTPPILMPFMVCIETISNMIRP--GTLAIRLTANMIAGHLL---------------LTLMGNTGPS-L---S---S-------F-M---------------IIILLLGQIMLMILECAVAIIQSYVFAVLSTLYSSEVN-----------------------
>9447
------------------------------M-NE-NLFASFITPT----IVG-IP----------IV----I-L--IIM--TPY-I----IFP----S----PT-R-L-INNRLTSLQQWLV-QLILKQLMSIH------NT-K-------GR---TWSLMLISLILFIGSTNLLGLL------PHSFTPTTQLSM--NLGMAI---------PLWAATVIKGF-RHKTK-ASLAHFLPQGTPIPLIPMLVIIETISLFIQP--MALAVRLTANITAGHLL---------------MHLIGGATLV-L---T---S-ISP---A-T---------------ASITFIILTLLTILEFAVALIQAYVFTLLVSLYLHDNT-----------------------
>314249
------------------------------M-AL-NFFDQFMTPW----LLG-IP----------LI----A-L--ALV--LPW-I----LFP----TP---TA-R-W-VNNRLLTLQGWFI-SQFARQLLMPV------NL-A-------GH---KWALLLTSLMLFLITLNMLGLL------PYTFTPTTQLSL--NMGFAA---------PIWLATVLIGM-RNQPT-IALAHLLPQGTPTPLIPILIIIETISLFIRP--FALGVRLTANLTAGHLL---------------IQLIAMAAFV-L---S---S-TMP---V-V---------------AILTATVLFLLTLLEVAVAMIQAYVFILLLSLYLQENV-----------------------
>344906
------------------------------M-NE-NLFASFITPM----ILG-LP----------LV----T-L--IVI--FPS-L----LFP----T----SN-R-L-ISNRLISLQQWVL-QLVSKQMMGIH------NT-K-------GQ---TWTLMLMSLILFIGSTNLLGLL------PHSFTPTTQLSM--NLGMAI---------PLWAGTVITGF-RNKTK-ASLAHFLPQGTPTPLIPMLVIIETISLFIQP--IALAVRLTANITAGHLL---------------IHLIGGATLA-L---M---S-IST---T-M---------------AFITFIILVLLTVLEFAVAMIQAYVFTLLVSLYLHDNT-----------------------
>83285
------------------------------M-NL-SFFDQFSSPY----LLG-IP----------LI----L-P--SLL--LPA-L----LFP----SP---GQ-R-W-INNRLSTIQLWSV-HLITKQLMTPL------NK-A-------GH---KWALLLTSLILLLLSINLLGLL------PYTFTPTTQLTM--NMALAL---------PLWLATLLTGL-RNQPS-ASLGHLLPEGTPTPLIPALIMIETTSLLIRP--LALGVRLTANLTAGHLL---------------IQLISTATIT-L---L---P-LMP---S-I---------------SALTALILFLLTILEVAVAMIQAYVFVLLLSLYLQENI-----------------------
>44318
------------------------------M-NL-SFFDQFSSPS----LLG-IP----------LI----L-I--SMT--FPA-L----LLP----SM---DN-R-W-VTNRLSTIQLWIV-NLITKQLMMPL------DK-K-------GH---KWALILTSLMIFLLLINLLGLL------PYTFTPTTQLSM--NLALAF---------PLWLATLLTGL-RNQPS-ASLSHLLPEGTPTPLIPALILIETTSLLIRP--LALGVRLTANLTAGHLL---------------IQLISTATVT-L---A---S-TMP---V-V---------------SLLTLLVLFLLTILEVAVAMIQAYVFVLLLSLYLQENL-----------------------
>555143
------------------------------M-NL-SFFDQFSSPS----LLG-IP----------LI----L-I--AMT--FPA-L----LLP----SL---DN-R-W-ITNRLSTLQLWFI-NLITKQLMMPL------DK-K-------GH---KWALILTSLMIFLLLINLLGLL------PYTFTPTTQLSM--NLALAF---------PLWLATLLTGL-RNQPS-ASLGHLLPEGTPTPLIPALILIETTSLLIRP--LALGVRLTANLTAGHLL---------------IQLISTATTS-L---F---S-TMP---M-V---------------SLLTFAVLFLLTILEVAVAMIQAYVFVLLLSLYLQENI-----------------------
>7612
-----------------------------MN-LN-SIFGQFSPDY----FLL-MP----------MT----L-A--SMLMAISW-L----FFS----NS---TN---W-LPTRIGFSFLTFN-QTIIKTIFQQT------NP-S-------SI---TWVPIITTVFILLFSVNVLGLL------PYAFTATSHISL--TYSIGI---------PIWMSVNILGF-YLSFN-SRLSHLVPQGTPSFLLPLMVIIETLSLFAQP--IALGLRLAANLTAGHLL---------------IYLMSTAIWV-L---M---N--NV---A-I---------------ASITLIIFILLFLLEIGVACIQAYVFTALIHFYLVQNL-----------------------
>492031
------------------------------M-TL-SFFDQFMSPT----YLG-IP----------LM----A-L--ALT--LPW-I----LYP----TP---ST-R-W-LNNRLITLQGWFL-NRFTQQLLLPL------NL-G-------GH---KWAALFTSLMIFLITLNMLGLL------PYTFTPTTQLSL--NMGFAV---------PLWLATVIIGM-RNQPT-AALGHLLPEGTPTPLIPVLIIIETISLFIRP--LALGVRLTANLTAGHLL---------------IQLIATAAFV-L---L---P-MMP---T-V---------------AILTAMVLFLLTLLEVAVAMIQAYVFVLLLSLYLQENV-----------------------
>1054643
------------------------------M-AT-SLFDQFISPV----LLG-IP----------LI----V-L--AFM--LPW-L----LFP----AP---AH-R-W-ITNRLLTLQTSFV-GNFTAQLLKPL------NV-G-------GH---KWALILAALMLFLMSLNMLGLL------PYTFTPTTQLSV--NLGLAV---------PLWLATVLIGM-RNQPT-KSLAHFLPEGTPIPLIPVLIIIETISLFIRP--LALGVRLAANLTAGHLL---------------MHLISTAAYS-L---L---C-VMP---T-V---------------AILTTIVLFLLTILEVAVAMIQAYVFVLLLSLYLQENV-----------------------
>159185
------------------------------M-NL-SFFDQFASPT----ILG-VP----------LI----I-L--SLA--LPT-L----LLF----PQ---TK-L-W-MGSRTQSLQLWFS-HSFIKQLMLPL------NK-P-------GH---KWALALMSLMLMLMFINLLGLL------PYTFTPTTQLSM--NLGLAV---------PLWLSTVLMGM-RNQPT-NSLGHMLPEGTPTLLIPTLIVIETISLFIRP--LALGVRLTANLTAGHLL---------------IQLISTAVFV-L---L---P-MMP---T-V---------------AIITAMVLFLLTLLEIAVAMIQAYVFVLLLSLYLQENV-----------------------
>565076
------------------------------M-TL-NMFDQFMSPT----HFG-VP----------LI----S-L--ALI--LPM-L----LYP----AP---TA-R-W-LNNRLLSLQAHFI-NRFTQQLLLPV------NS-G-------GH---KWATLLTSLMIFLITLNLLGLL------PYTFTPTTQLSL--NLGLAV---------PLWLATVVTGM-RNQPT-HALGHLLPEGTPALLIPILIIIETISLFIRP--LALGVRLTANLTAGHLL---------------IQLISTATFV-L---L---P-LMP---A-V---------------AILTATLLFLLSLLEIAVAMIQAYVFILLLSLYLQENV-----------------------
>1238137
------------------------------M-AL-SFFDQFMSPV----FLG-IP----------LI----A-L--ALT--LPW-L----LFP----TP---TT-R-W-LNNRLLTLQNWFV-GRFVHELFMPV------NL-P-------GH---KWAVLLTSLMLFLISLNMLGLL------PYTFTPTTQLSL--NMGFAF---------PLWLATVIIGM-RNQPT-EALGHLLPEGTPTPLIPVLIVIETISLFIRP--LALGVRLTANLTAGHLL---------------IQLIATAATV-L---L---P-LMP---T-V---------------AILTATLLFLLTLLEVAVAMIQAYVFVLLLSLYLQENV-----------------------
>652851
------------------------------M-NE-NLFTSFITPT----MMG-IP----------VV----L-L--ILA--LPT-L----LFP----S----PN-R-L-INNRVISMQQWST-NLILKQMMATH------SP-K-------GQ---TWSLMLISLIIFIGATNLLSLL------PHSFAPTTQLSM--NLGMAI---------PLWAGTVAVGL-RHKTK-TSLAHLLPQGTPTPLIPMLVIIETISLLIQP--VALAVRLTANITAGHML---------------MHSAGSTTLT-L---M---S-ISP---M-A---------------ASISFTILILLTTLEFAVALIQAYVFTLLISLYLHDNT-----------------------
>1111055
------------------------------M-MT-NLFSVFDPSTN---IFN-MS----------LN----W-L--STF--LGL-L----MIP---------SM-FWF-IPSRYQLIWNKTL-ITLHNEFKILL------EP-N-------NH--NSSSFIFISLFTMILFNNFLGLF------PYIFTSTSHLTF--TLSLAL---------PLWMSFMIYGW-LNNTQ-YMFAHLVPQGTPAILMPFMVCIETISNIIRP--GTLAVRLAANMIAGHLL---------------LILLGNTGSS-L---S---Y-------Y-I---------------LNLLIMAQIMLLILEAAVAIIQSYVFAVLSTLYFSEVN-----------------------
>59896
------------------------------M-NE-NLFASFITPM----MFG-LP----------LV----T-L--IVL--FPS-L----LFP----T----SN-R-L-VSNRLISLQQWML-QLVSKQMMSIH------NT-K-------GQ---TWALMLMSLILFIGSTNLLGLL------PHSFTPTTQLSM--NLGMAI---------PLWAGAVITGF-RNKTK-ASLAHFLPQGTPTPLIPMLVIIETISLFIQP--VALAVRLTANITAGHLL---------------IHLIGGATLA-L---M---S-INT---T-T---------------ALITFIILILLTILEFAVAMIQAYVFTLLVSLYLHDNT-----------------------
>198627
------------------------------M-NQ-NLFASFNIPI----ILG-IP----------MV----T-L--VIL--FPA-M----LLA----P----PN-N-L-INNRLSSLQQWLI-QLTLKQMMITH------TT-K-------GR---TWSLMLLTLITFIALNNLLGLT------PYAFTPTTQLSM--NLGMAI---------PLWTATVLVGL-RFKTK-SSLAHLLPQGTPTPLIPILIIIETISLFIQP--VALAVRLTANITAGHLL---------------MHLLGSTSLT-L---L---S-IYL---S-S---------------SLVTIIVIILLITLELGVALIQAYVFTLLVSLYLHNNT-----------------------
>86964
------------------------------M-ML-SFFDQFMSPT----LMG-IS----------LI----T-L--ALT--LPW-I----LFP----TP---TS-R-W-LNNRILTLQGWFI-NRFTQQLLLPL------NL-G-------GH---KWAIMLTSLMLFLLTMNLLGLL------PYTFTPTTQLSL--NMGFAV---------PLWLATVIIGM-RNQPT-VALGHLLPEGTPVPLIPVLIIIETISLFIRP--LALGVRLTANLTAGHLL---------------IQLIATAVFV-L---L---P-MMP---T-V---------------AILTATVLFLLTLLEVAVAMIQAYVFVLLLSLYLQENV-----------------------
>176188
------------------------------M-TL-SFFDQFLSPT----AFG-IP----------LI----A-L--ALL--LPW-T----LFP----TP---TN-R-W-TNNRLLTLQSQFI-NRFTQQLLLPL------NM-G-------GH---KWALMFASLMVFLITINMLGLL------PYTFTPTTQLSV--NMALAV---------PLWLATVIIGM-RNNPT-AALGHLLPEGTPNALIPVLIIIETVSLFIRP--LALGVRLTANLTAGHLL---------------IQLIATAAFV-L---L---P-LMP---T-V---------------AILTSALLFLLTLLEVAVAMIQAYVFVLLLSLYLQENV-----------------------
>1643569
------------------------------M-TP-NLFDQFMSPT----YLG-IP----------LI----A-I--ALT--LPS-I----LIL----TP---TN-R-H-QNNRLMSLQSWFI-KMFTQQLLTPL------NQ-G-------GH---KWAMILASLMMFILTLNIMGLL------PYTFTPTTQLSL--NMGLAV---------PLWLATVIIGL-RNQPT-VALGHLLPEGTPALLIPILIIIETISLFIRP--LALGVRLTANLTAGHLL---------------IQLISTATIT-L---A---P-TMT---T-V---------------AMLTATLLVLLTLLEVAVAIIQAYVFVLLLSLYLQENV-----------------------
>9601
------------------------------M-NE-SLFTPFITPT----VLG-LP----------AA----V-L--VIL--FPP-L----LIP----T----SK-H-L-INNRLIIIQQWLI-RLILKQMMTTH------NA-K-------GR---TWSLMLTSLIIFIASTNLLGLL------PYSFTPTTQLSM--NLAMAI---------PLWASTVAMGL-RFKAK-ITLTHLLPQGTPTPLIPMLIIIETVSLFIQP--LALAVRLTANITAGHLL---------------MHLIGSSALA-M---L---A-INL---P-L---------------TLITLTILTLLTILETAIALIQAYVFTLLVSLYLHDNS-----------------------
>1166726
------------------------------M-LA-SIFSSFDPSLT---PTE-LP----------LA----A-L--IIT--ISL-V----MST---------QS-FWM-TPTTLSQLHTSTM-CMMGSLLRPTA------GV-K-------MK---GIHTMIFSMFYSIMLLNVMGMF------PYIFSMTSHLFL--TMSLAL---------PLWVAMILTSF-LKAPN-KMLAKLLPESTPTPLNPFLTTVELISSCIRP--LTLAFRLAANISAGHVI---------------LAMMSSFTVN-I---L---L-VKV---SPS---------------LLSTASIIMFYCMFELIICMIQAFVFVLLTSMYTNDYL-----------------------
>8222
--------------------------------MT-SFFEQFMSPS----LLG-IP----------LM----A-I--AFI--IPS-L----FFP----SP---AT-R-W-LTNRLLTLQNFFI-VRFTSQLLLPI------NK-G-------GH---KWALILTSLMIYLISLNILGLL------PYTFTPTTQLSL--NLGFAV---------PLWLATVLMGL-RNQPT-AALGHLLPEGTPGPLIPVLIIIETISLFIRP--LALGVRLTANLTAGHLL---------------MQLIATAAFV-L---L---S-SMP---T-V---------------AILTTIVLFLLTLLEVAVAMIQAYVFVLLMSLYLQENV-----------------------
>1785604
------------------------------M-MM-SFFDQFASPS----FLG-VP----------LI----A-I--AIA--LPW-M----LFP----TP---PS-R-W-LNNRLITLQTWFI-NRFTNQLLMPL------NV-G-------GH---KWALLFASLMVFLITINMLGLL------PYTFTPTTQLSL--NMGFAV---------PLWLATVIIGM-RNQPT-VALGHLLPEGTPIPLIPVLIIIETISLFIRP--LALGVRLTANLTAGHLL---------------IQLIATAVFV-L---M---P-MMP---T-V---------------AILTAAVLFLLTLLEVAVAMIQAYVFVLLLSLYLQENV-----------------------
>334752
------------------------------M-MT-NLFSTFDPSTN---IFN-LS----------LN----W-T--STF--IGM-L----LIP---------SL-FWL-TPSRINIIWNKLN-LTLHNEFKTLL------GP-K-------SF--NGTTFIFISIFIMMLFNNFMGLF------PYIFTSTSHLAL--TFAIAL---------PMWLSFMLFGW-INHTN-HMFAHLVPQGTPPALMSFMVLIETISNIIRP--GTLAVRLAANMIAGHLL---------------LTLLGNTGPS-M---A---M-------N-L---------------ISLLIVGQMLLLILESAVAMIQAYVFSILSTLYSSEVY-----------------------
>337745
------------------------------M-AL-NLFDQFMSPT----HLG-IP----------LI----A-I--ALT--LPW-I----LIP----SP---TS-R-Y-QNNRLITLQAWFI-KNFTQQLLMPL------NK-G-------GH---KWAMILASLMIFILMLNLLGLL------PYTFTPTTQLSL--NMGLAV---------PLWLATVIIGL-RNQPV-MALGHLLPEGTPAPLIPILIIIETISLFIRP--LALGVRLTANLTAGHLL---------------IQLISTATIT-L---A---S-MTL---T-V---------------ATLTATLLVLLTLLEIAVAIIQAYVFVLLLSLYLQENV-----------------------
>192603
------------------------------M-NE-NLFTSFATPT----MMG-LP----------IV----I-L--IIM--FPS-I----LFP----S----SN-R-L-INNRLISIQQWLV-QLTSKQMMAIH------NN-K-------GQ---TWTLMLMSLILFIGSTNLLGLL------PHSFTPTTQLSM--NLGMAI---------PLWAGTVFMGF-RHKTK-AALAHFLPQGTPIFLIPMLVIIETISLFIQP--VALAVRLTANITAGHLL---------------IHLIGGATLA-L---M---N-ISP---S-T---------------ALITFIILVLLTILEFAVAMIQAYVFTLLVSLYLHDNT-----------------------
>56278
------------------------------M-NL-SFFDQFSSPH----LLG-IP----------LV----L-L--SLL--FPA-L----LFP----SP---GN-R-W-INNRLSTLQLWLL-HLITKQLMIPL------NK-N-------GH---KWALMLTSLMTMLLTINLLGLL------PYTFTPTTQLSM--NMALAF---------PLWLATLLTGL-RNKPS-ASLAHLLPEGTPTPLIPALILIETTSLLIRP--LALGVRLTANLTAGHLL---------------IQLISTASIA-L---M---P-ILP---A-V---------------SILTMAILLLLTILEVAVAMIQAYVFVLLLSLYLQENI-----------------------
>93163
------------------------------M-NE-NLFASFITPT----LVG-FP----------IV----L-F--IIM--FPN-L----LFP----S----PT-R-L-VNNRLVSFQQWLI-QLVLKQMMIMH------NP-K-------GR---TWSLMLVSLIMFIGSTNLLGLL------PHSFTPTTQLSM--NLGMAV---------PLWAGAVITGF-RHKTK-ASLAHFLPQGTPILLIPMLIIIETISLFIQP--MALAVRLTANITAGHLL---------------MHLIGGATLM-L---T---S-ISP---P-T---------------AILTFIILVLLTMLEFAVALIQAYVFTLLVSLYLHDNT-----------------------
>44932
------------------------------M-TL-SLFDQFSSPS----FLG-IP----------MI----L-M--ALA--LPW-L----LIP----TP---TS-R-W-LSNRVVSLQGWFI-ARFTNQLFLPL------NV-G-------GH---KWAPLLASLMIFLLTLNMLGLM------PYIFTPTTQLSL--NLGLAV---------PLWLATVLIGM-RNQPT-HALGHFLPEGTPTALIPILIIIETISLFIRP--LALGVRLTANLTAGHLL---------------IHLISSAVFV-L---M---P-MMP---A-V---------------AILTAVLLLLLTMLEVAVAMIQAYVFILLLSLYLQENV-----------------------
>412656
------------------------------M-VV-NFFDQFESPS----FLG-VP----------LM----V-L--ALS--LPL-L----LFP----TP---TS-R-W-LDNRLLTLQNWFI-NRFTQQLLLPL------NM-G-------GH---KWALLFSSLMVFLITLNLLGLL------PYTFTPTTQLSL--NMGLAV---------PLWLATVIIGL-RNQPT-AAFGHLLPEGTPSPLVPVLIVIETISLFIRP--LALGVRLTANLTAGHLL---------------IQLIATAAFV-L---L---P-MMP---M-V---------------AILTGTVLLLLTLLEVAVAMIQAYVFVLLLSLYLQENV-----------------------
>722567
------------------------------M-TL-SLFDQFLSPT----LLG-IP----------LI----A-L--ALL--LPW-T----LFP----AP---TS-R-W-MNNHLLTLQGWFI-NRFTQQLLLPL------NM-G-------GH---KWALMFTSLMIFIISINMLGLL------PYTYTPTTQLSM--NLALAV---------PLWLMTVIIGL-RKNPT-AALGHLLPEGTPTALIPALIIIETISLFIRP--LALGVRLTANLTAGHLL---------------MQLIATAAFV-L---L---P-LMP---T-V---------------AILTTILLYLLTLLEVAVAMIQAYVFVLLLSLYLQENV-----------------------
>1732171
------------------------------M-ML-SFFDQFMSPT----YLG-IP----------LI----A-L--ALS--LPW-I----LYP----KP---TP-R-W-LNNRLITLQGWFI-NRFTQQIFQPL------SL-G-------GH---KWAALLASLMLFLITLNMLGLL------PYTFTPTTQLSL--NMAFAV---------PLWLATVIIGM-RNQPT-HALGHLLPEGTPTLLIPVLIIIETISLFIRP--LALGVRLTANLTAGHLL---------------IQLIATAAFV-L---L---P-LMP---T-V---------------AILTAVLLFLLTLLEVAVAMIQAYVFVLLLSLYLQENV-----------------------
>267432
------------------------------M-MT-NLFSTFDPSTN---LLN-TS----------IN----W-T--STL--LGL-M----MIP---------SM-FWL-LPSRINILWNKLN-LNLHNEFKMLL------GK-N-------SF--QGSTFIFISIFIMMLFNNFMGLF------PYIFTSTSHMTL--TFTIAL---------PMWMSFMLFGW-INNTN-HMFTHLVPQGTPPALMSFMVLIETISNIIRP--STLAVRLAANMIAGHLL---------------LTLLGNTGSS-L---T---T-------S-I---------------MLILIIGQMMLLILESAVSMIQAYVFSILSTLYSSEVY-----------------------
>215342
------------------------------M-TV-NLFEQFSSPS----LLG-IP----------LI----V-L--AFL--APA-S----LFP----SL---PN-R-W-IQGRLIAIQSWSI-NQFTQQLLTPL------NM-A-------GH---KWALMFACLGAYLVTLNLLGLL------PFTFTPTTQLSV--SLGIAL---------PLWLSTVIIGM-RNQPT-HALAHFLPEGTPPALVPILIIIETISLFIRP--LALGVRMTANLTAGHLL---------------MNLVASGAFF-I---F---P-HSM---L-A---------------GATISLFLLMLSALEVAVAMIQAYVFVLLLSLYLQENT-----------------------
>329966
------------------------------M-AL-NLFDQFMSPT----HLG-IP----------LI----A-I--ALT--LPW-I----LVP----SP---TN-R-Y-QNNRLVSLQNWFI-KTFTHQLLMPL------NQ-G-------GH---KWAMILASLMIFILTLNMLGLL------PYTFTPTTQLSL--NMGLAV---------PLWLATVIIGL-RTQPT-VALGHLLPEGTPVLLIPVLIIIETISLFIRP--LALGVRLTANLTAGHLL---------------IQLISTATIT-L---M---P-MMT---T-V---------------AALTAMLLVLLTLLEVAVAIIQAYVFVLLLSLYLQENV-----------------------
>1159882
------------------------------M-NE-NLFASFATPT----MMG-LP----------IV----I-L--IIL--FPS-I----MFP----A----PN-R-L-INNRLVALQQWLI-QLTSKQMMAIH------NQ-K-------GQ---TWTLMLISLILFIGSTNLLGLL------PHSFTPTTQLSM--NLGMAI---------PLWAGTVITGF-RHKTK-ASLAHFLPQGTPLPLIPMLIIIETISLFIQP--MALAVRLTANITAGHLL---------------IHLIGGATLV-L---M---S-INP---V-T---------------AFITFIILVMLTVLEFAVALIQAYVFTLLVSLYLHDNT-----------------------
>866009
------------------------------M-MV-SFFDQFASPS----YLG-IP----------LI----A-I--AIA--LPW-V----LYP----TP---SS-R-W-INNRLITIQGWFI-NRFTNQLMLPL------NV-E-------GH---KWALLLASLMIFLITTNMLGLL------PYTFTPTTQLSL--NMGFAV---------PLWLATVIIGM-RNQPT-VALGHLLPEGTPIPLIPVLIIIETISLFIRP--LALGVRLTANLTAGHLL---------------IQLIATAVFV-L---L---P-MMP---T-V---------------AILTAAVLFLLTLLEVAVAMIQAYVFVLLLSLYLQENV-----------------------
>1002181
------------------------------M-TL-SFFDQFMSPT----YLG-IP----------LM----A-L--ALS--LPW-I----LYP----IP---SS-R-W-LNNRLLALQNWFI-NRFTQQLLLPL------SP-G-------GH---KWAALFTSLMLFLITLNMLGLL------PYTFTPTTQLSL--NMGLAV---------PLWLATVIIGM-RNQPT-IALGHLLPEGTPTPLIPVLIIIETISLFIRP--LALGVRLTANLTAGHLL---------------IQLIATAAFV-L---L---P-LMP---T-V---------------AILTATLLFLLTLLEVAVAMIQAYVFVLLLSLYLQENV-----------------------
>183749
------------------------------M-NE-NLFASFAAPT----MMG-LP----------IV----M-L--IIM--FPS-T----LFP----T----PK-R-L-INNRTVTIQQWLI-VTILKQMMTIH------NT-K-------GR---TWALMLTSLITFIGTTNLLGLL------PHTFTPTTQLSM--NLAMAI---------PLWAGAVATGF-RHKTK-ASLAHFLPQGTPIPLIPMLIIIETISLFIQP--MALAIRLTANITAGHLL---------------IHLIGGATLV-L---M---S-ISP---T-T---------------ASITFIILVLLTILEFAVALIQAYVFTLLVSLYLHDNT-----------------------
>9843
------------------------------M-NE-NLFASFITPT----MMG-LP----------IV----T-L--VVM--FPS-M----LFP----T----PA-R-L-INNRLISFQHWLI-RLTSKQMMTIH------NH-K-------GQ---TWSLMLMSLIMFIGATNLLGLL------PHSFTPTTQLSM--NLGMAV---------PLWAGTVVTGF-RNKTK-ASLAHFLPQGTPTPLIPMLVIIETISLFIQP--VALAVRLTANITAGHLL---------------MHLIGGATLA-L---M---N-IST---L-T---------------ALLTFVVLVLLTILEFAVAMIQAYVFTLLVSLYLHDNT-----------------------
>1267413
------------------------------M-MS-SLFSVFEPSSG---ILN-LS----------LN----W-L--STF--LGF-L----CLP---------YI-YWV-APSRWSFLWGQIM-SFLYMEFKLLL------GT-R--------Y--SSLSLFFVSLFGLIVFNNFFGLL------PYVFTSSSHLVM--TLTLSL---------PLWLTLMVYGW-VNHTE-HMFAHLVPQGTPTVLMPFMVVIETISNVIRP--GTLAVRLAANMIAGHLL---------------LTLLGGTGVG-L---G---A-------V-L---------------LSFLVFCQILLLILESAVAVIQSYVFAVLSTLYASEVN-----------------------
>8895
------------------------------M-NL-SFFDQFMSPH----LLG-IP----------LI----L-L--STL--FPA-L----LLP----TP---GN-R-W-ITNRLSTLQSWSL-HLIAKQLMTPL------NK-N-------GH---KWALILTSLMTLLLMINLLGLL------PYTFTPTTQLSM--NMALAF---------PLWLATLLTGL-RNQPS-ASLGHLLPEGTPTPLIPALIMIDTTSLLIRP--LALGVRLTANLTAGDLL---------------IQLISMATTA-L---L---S-IMP---A-I---------------SILTTLILLLLTILEVAVAMIQAYVFVLLLSLYLQENI-----------------------
>678581
------------------------------M-IL-TFFDQFSSPY----MLG-IP----------LT----L-L--SML--LPP-L----LLP----TP---NN-R-W-VTNRLTTLQLWFI-NTITKQLMTPL------NK-P-------GH---KWALILASLTMLLLTINLLGLL------PYTFTPTTQLSM--NMALAF---------PLWLATLITGL-RNQPT-TSLGHLLPEGTPTPLIPALIMIETISLFIRP--LALGVRLTANLTAGHLL---------------IQLISTASIS-L---L---P-VMP---A-V---------------SILSTTILLLLTILEVAVAMIQAYVFVLLLSLYLQENI-----------------------
>1545851
------------------------------M-AL-NFFDQFSSPS----YLG-IP----------LI----I-I--ATA--LPW-I----FYP----AP---SG-R-W-LNNRLITLQGQFF-NRFTQQLFLPL------NQ-G-------GH---KWALILMSLMVFLLSINMLGLL------PYTFTPTTQLSL--NMGIAV---------PFWLATVIIGM-RNQPT-AALGHLLPEGTPILLIPVLIIIETISLFIRP--IALGVRLTANLTAGHLL---------------IQLIATAISV-L---I---P-TMT---T-V---------------ALLTLTILLLLTILEVAVAMIQAYVFVLLVSLYLQENV-----------------------
>221869
------------------------------M-VL-NFFDQFESPI----LMG-LP----------LM----A-V--AIM--LPW-I----FVP----TP---SS-R-W-LNNRLITLQAWFF-NRFSYQLLMPI------NP-A-------GH---KWALMLTSLMVFLFLINIFGLL------PYTFTPTTQLSL--NMGLAV---------PLWLATVLTGM-RNQPT-HALGHLLPEGTPVPLIPVLIIIETISLFIRP--LALGVRLTANLTAGHLL---------------IQLISTAVFV-L---L---P-LMP---P-V---------------AILTASVLFLLTILEVAVAMIQAYVFVLLMSLYLQENV-----------------------
>417485
------------------------------M-MT-NLFSMFDPSTN---ILN-LS----------LN----W-T--SSM--LGI-I----MLP---------YM-YWL-IPNRFSFLWNKIL-TTLHNEFKTLL------GV-T-------GH--PGSTFIFISIFSFIMFNNFMGLF------PYIFTSSSHMAM--TLALAL---------PLWLSFMLFGW-INHTN-HMFAHLVPQGTPSILMPFMVCIETISNFIRP--GTLAVRLAANMIAGHLL---------------LTLLGSTGPS-M---S---L-------L-L---------------INFLLLVQIALLTLESAVAIIQSYVFAVLSTLYSSEVN-----------------------
>9906
------------------------------M-NE-NLFTSFITPV----ILG-LP----------LV----T-L--IVL--FPS-L----LFP----T----SN-R-L-VSNRFVTLQQWML-QLVSKQMMSIH------NS-K-------GQ---TWTLMLMSLILFIGSTNLLGLL------PHSFTPTTQLSM--NLGMAI---------PLWAGAVITGF-RNKTK-ASLAHFLPQGTPTPLIPMLVIIETISLFIQP--MALAVRLTANITAGHLL---------------IHLIGGATLA-L---M---S-IST---T-T---------------ALITFTILILLTILEFAVAMIQAYVFTLLVSLYLHDNT-----------------------
>9421
------------------------------M-NE-NLFASFITPT----MMG-LP----------IV----I-L--IIM--FPT-I----MFP----S----TN-R-L-INNRLVAIQQWLI-HLTSKQMLSIH------NH-K-------GQ---TWALMLMSLILFIGTTNLLGLL------PHSFTPTTQLSM--NLGMAI---------PLWAGTVILGF-RYKTK-SSLAHFLPQGTPLPLIPMLIIIETISLFIQP--MALAVRLTANITAGHLL---------------IHLIGGATLA-L---M---S-ISA---T-T---------------ALITFVILILLTILEFAVALIQAYVFTLLVSLYLHDNA-----------------------
>34854
------------------------------M-NE-NLFASFITPT----MMG-LP----------IV----V-T--IIM--FPS-I----LFP----S----SE-R-L-ISNRLHSFQHWLI-KLIIKQMMLIH------TP-K-------GR---TWALMIVSLIMFIGSTNLLGLL------PHTFTPTTQLSM--NLSMAI---------PLWAGAVILGF-RHKLK-SSLAHFLPQGTPISLIPMLIIIETISLFIQP--MALAVRLTANITAGHLL---------------MHLIGGATLV-L---M---D-ISP---P-T---------------ATITFIILLLLTMLEFAVALIQAYVFTLLVSLYLHDNT-----------------------
>143568
------------------------------M-TL-NLFSQFMSPT----LLG-IP----------LI----I-V--ALL--VPW-L----MFP----AP---NT-S-W-ITNRLTTTQTWLM-KLLTKQIFSPI------SI-N-------GH---PWALMLTSLMIFLLSLNLLGLL------PYTFTPTTQLSL--NLGLAI---------PLWLATVLIGL-RNQPT-TALAHLLPEGTPAPLIPTLIVIETISLFIRP--LALGVRLTANLTAGHLL---------------IQLVSMAVQA-I---F---F-TYP---T-I---------------SALTFFVLLLLTLLEVAVAMIQAYVFVLLLSLYLQENT-----------------------
>172905
------------------------------M-MV-SFFDQFASPS----YLG-IP----------LI----A-I--AIA--LPW-V----LYP----TP---SS-R-W-INNRLITIQGWFI-NRFTNQLMLPL------NV-E-------GH---KWALLLASLMIFLITTNMLGLL------PYTFTPTTQLSL--NMGFAV---------PLWLATVIIGM-RNQPT-VALGHLLPEGTPIPLIPVLIIIETISLFIRP--LALGVRLTANLTAGHLL---------------IQLIATAVFV-L---L---P-MMP---T-V---------------AILTAAVLFLLTLLEVAVAMIQAYVFVLLLSLYLQENV-----------------------
>383857
------------------------------M-MN-NLFSIFDPSSS----FY-IQ----------IN----W-L--AIF--LGV-I----IMP---------FS-FWL-MPSRFSIIINKVI-MTLHKEFKTLL------GP-T-------KL--PNMTFIPIAFFMAIAFNNFLGLM------PFIFTASSHLAF--TLTLAL---------PMWISFMLFGW-INYST-HMFAHLVPQGTPVALMSFMVCIEMVSNVIRP--ITLSVRLAANMIAGHLL---------------MTLLGNTGPS-L---S---I-------M-T---------------LSIIILTQFALLTLEVAVAFIQSYVFAILGTLYSSETF-----------------------
>70738
------------------------------M-NE-NLFASFITPM----VLG-LP----------LV----T-L--IVL--FPS-L----LFP----T----SN-R-L-INNRLISLQQWML-QLISKQMMSIH------NP-K-------GQ---TWALMLMSLILFIGSTNLLGLL------PHSFTPTTQLSM--NLGMAI---------PLWAGAVVTGF-RNKTK-ASLAHFLPQGTPTPLIPMLVIIETISLFIQP--VALAVRLTANITAGHLL---------------IHLIGGATLA-L---M---S-IST---T-T---------------ALITFIILVLLTVLEFAVALIQAYVFTLLVSLYLHDNT-----------------------
>135765
------------------------------M-TL-SFFDQFMSPI----FLG-IP----------LI----A-I--ALI--LPC-I----IFP----TP---TS-R-W-LNNRLLALQSWFI-TQFTSQLFLPL------NP-G-------AH---KWAVMFTSLMLFLISLNMLGLL------PYTFTPTTQLSL--NMGLAV---------PLWLATVIIGM-RNQPT-IALGHLLPEGTPTPLIPVLIVIETISLFIRP--LALGVRLTANLTAGHLL---------------IQLIATAAFV-L---L---P-LMP---T-V---------------AFLTVTLLFLLTLLEIAVAMIQAYVFVLLLSLYLQENV-----------------------
>1435197
------------------------------M-MV-SFFDQFASPS----FLG-IP----------LI----A-V--AIA--LPW-L----LFP----TP---PS-R-W-INNRLITLQTWFI-NRFTNQLMMPL------NV-G-------GH---KWALLLASLMVFLITINMLGLL------PYTFTPTTQLSL--NMGFAV---------PLWLAAVIIGM-RNQPT-VALGHLLPEGTPIPLIPVLIIIETISLFIRP--LALGVRLTANLTAGHLL---------------IQLIATAVFV-L---L---P-MMP---T-V---------------AILTAAVLFLLTLLEVAVAMIQAYVFVLLLSLYLQENV-----------------------
>59419
------------------------------M-NL-SFFDQFTSPC----LLG-IP----------LI----L-L--SML--FPA-L----LIP----TP---GN-R-W-VSNRLTTLQSWLI-HLITKQLMTPL------NK-A-------GH---KWALILTSLMILLLSINLLGLL------PYTFTPTTQLSM--NLALAF---------PLWLATLLTGL-RNQPS-ASLSHLLPEGTPTLLIPALIMIETTSLLIRP--LALGVRLTANLTAGHLL---------------IQLISTASTA-L---L---P-IMP---A-I---------------SILTTSILLLLTVLEVAVAMIQAYVFVLLLSLYLQENI-----------------------
>7973
------------------------------M-AM-SFFDQFASPS----YLG-VP----------LI----A-V--AIT--LPW-V----LYP----TP---PS-R-W-INNRLITIQGWLI-NRFTSQLMLPL------NV-G-------GH---KWALLLASLMVFLITINMLGLL------PYTFTPTTQLSL--NMGFAV---------PLWLATVIIGM-RNQPT-VALGHLLPEGTPIPLIPVLIIIETISLFIRP--LALGVRLTANLTAGHLL---------------IQLIATAVFV-L---L---P-MMP---T-V---------------AILTAVVLFLLTLLEVAVAMIQAYVFVLLLSLYLQENV-----------------------
>365054
------------------------------M-TL-SFFDQFMSPN----YLG-IP----------LI----A-L--AII--LPW-T----LYP----TP---TS-Q-W-VNNRVLTLQSWFI-NRFTQQIFVPL------NP-N-------GH---KWATLLASLMLFLITLNMLGLL------PYTFTPTTQLSL--NMGFAV---------PLWLATVITGM-RNQPT-ATLGHLLPEGTPTLLIPVLIIIETISLFIRP--LALGVRLTANLTAGHLL---------------IQLIATAVFV-L---L---P-MMP---T-V---------------AILTATVLFLLTLLEIAVAMIQAYVFVLLLSLYLQENI-----------------------
>195299
------------------------------M-NL-NFFDQFLSPS----LLG-IP----------LI----T-L--AIM--TPW-I----VFP----TP---TK-R-W-LNNRLLTLQTWFI-NRFTYQLMQPL------NF-G-------GH---KWASILTALMLFLITINLLGLL------PYTFTPTTQLSL--NMAFAI---------PLWLTTVLIGM-LNQPT-MALSHFLPEGTPTPLIPILIIIETISLFIRP--LALGVRLTANLTAGHLL---------------MQLIATAAFV-L---I---S-IMP---S-I---------------AIITSLILFLLTILEVAVAMIQAYVFVLLLSLYLQENI-----------------------
>130825
------------------------------M-NE-NLFSSFITPS----TMG-LP----------VV----I-I--IIM--FPI-I----LFP----T----PT-R-L-INNRLIAIQQWLV-QLILKQMMLIH------NP-K-------GR---TWSLMLISLIMFIGSTNLLGLL------PHSFTPTTQLSM--NLGMAV---------PLWAGAVIMGF-RYKTK-ASLAHFLPQGTPLPLIPMLVIIETISLFIQP--MALAVRLTANITAGHLL---------------MHLIGGATLA-L---T---S-ISP---A-T---------------ATITFIILLLLTGLEFAVALIQAYVFTLLVSLYLHDNT-----------------------
>113391
------------------------------M-NL-SFFDQFLSPM----MMG-IP----------LI----M-L--AMV--LPW-L----LFP----NP---TN-K-W-LNNRLSTLQIWFM-QKFTKQLMSPI------NA-G-------GY---KWAMIFLSLMMFLMTMNLLGLL------PYTFTPTTQLSL--NLGLAV---------PFWLATILIGL-RNQPT-AAFGHLLPEGTPTLLIPILIIIETISLFIRP--LALGVRLTANLTAGHLL---------------IQLIATATLV-L---L---P-LMP---V-V---------------SILMMMTLFLLTLLEIAVAMIQAYVFVLLLSLYLQENV-----------------------
>206154
------------------------------M-TM-SFFDQFMSPT----LLG-IP----------LI----A-L--ALA--LPW-I----LFP----TP---SP-R-W-INNRLLTLQNWFI-NRFTQQILLPL------SL-G-------GH---KWALLLTSLMIFLITINMLGLL------PYTYTPTTQLSL--NLGFAV---------PLWLATVIIGM-RNQPT-HALGHLLPEGTPTLLIPILIIIETISLFIRP--VALGVRLTANLTAGHLL---------------IQLIATGAFV-L---L---P-LMP---T-V---------------AILTSILLFLLTLLEVAVAMIQAYVFVLLLSLYLQENV-----------------------
>13662
------------------------------M-ML-SFFDQFMSPV----YLG-IP----------LI----A-L--ALT--LPW-L----LFP----TP---TS-R-W-LNNRLLTLQNWFI-GRFAHELFMPV------NL-P-------GH---KWAVLLTSLMLFLISLNMLGLL------PYTFTPTTQLSL--NMGLAF---------PLWLATVIVGM-RNQPT-EALGHLLPEGTPTALIPILIIIETISLFIRP--LALGVRLTANLTAGHLL---------------IQLIATAATV-L---L---P-LMP---T-V---------------AILTATLLFLLTLLEVAVAMIQAYVFVLLLSLYLQENV-----------------------
>55135
------------------------------M-NL-SFFDQFLSPS----LLG-VP----------LI----A-L--AIM--IPW-L----VLQ----TP---TN-R-W-LNNRLMTLQSWFV-NRFTYQLLQPM------NL-G-------GH---KWATILTALMLLLITINLLGLL------PYTFTPTTQLSL--NMAFAI---------PLWLTTVLIGM-LNQPT-IALGHLLPEGTPTPLVPILIIIETISLFIRP--LALGVRLTANLTAGHLL---------------MQLIATATFV-L---T---T-TLP---S-V---------------ALLTSLILLLLTVLEVAVAMIQAYVFVLLLSLYLQENV-----------------------
>135647
------------------------------M-AM-SFFDQFASTS----YLG-IP----------LI----A-V--AIA--LPW-V----LYP----TP---TS-R-W-INNRLITVQGWFI-NRFTSQLMLPL------NA-G-------GH---KWALLLASLMLFLITINMLGLL------PYTFTPTTQLSL--NMGLAV---------PLWLATVIIGM-RNQPT-VALGHLLPEGTPIPLIPVLIIIETISLFIRP--LALGVRLTANLTAGHLL---------------IQLIATAVFV-L---L---P-MMP---T-V---------------AILTATVLFLLTLLEVAVAMIQAYVFVLLLSLYLQENV-----------------------
>113097
------------------------------M-NL-SFFDQFLSPS----MMG-IP----------LV----M-M--AML--LPW-L----LFP----SP---TN-K-W-LNNRLSTLQIWFS-QKFTKQLMSPL------NV-K-------GH---KWAMILTSLMMFLITINLLGLL------PYTFTPTTQLSL--NLGLAV---------PFWLATILIGL-RNQPN-ATFGHLLPEGTPTLLIPILIIIETISLFIRP--LALGVRLTANLTAGHLL---------------IQLIATAMLV-L---L---P-MMP---M-I---------------SIMTMMVLFLLTLLEIAVAMIQAYVFVLLLSLYLQENV-----------------------
>543901
------------------------------M-MI-SFFDQFMSPT----LLG-LP----------LI----I-P--AMF--TPL-L----LLL----TP---TK-Q-W-LNNRLTTLQSWAL-LNITKQLFIPI------NN-A-------GQ---KWALILTTLMTFLLTINLLGLL------PYTFTPTTQLSL--NMALAV---------PMWLSTIILGM-RTQPT-TSLGHLLPEGTPTLLIPPLIIIETISLFIRP--LALGVRLTANLTAGHLL---------------IQLISTAALV-L---M---T-MMP---T-L---------------AALTTLVLLLLTLLEVAVAMIQAYVFVLLLTLYLQENT-----------------------
>101700
------------------------------M-NL-MLFDQFMSPQ----ILG-IP----------LI----I-L--ALL--TPS-I----MFP----TQ---NN-R-W-LTNRLSTLQSWAI-NLFTKHLMLPM------NK-T-------GH---KWSIILTSLMVLLLTINLLGLL------PYTFTPTTQLSM--NMGLAI---------PMWMATVLTGL-RNQLT-TSLGHLLPEGTPTPLTPILIMIETISLFIRP--LALGVRLTANLTAGHLL---------------IQLISISLLA-L---L---K-TMT---T-L---------------SVLTMATLLLLTILELAVAMIQAYVFVLLLSLYLQENI-----------------------
>59531
------------------------------M-NE-NLFASFITPM----MLG-LP----------LV----T-L--IVL--FPS-L----LFP----T----SN-R-L-VNNRLISLQQWAL-QLVSKQMMNIH------NP-K-------GQ---TWTLMLMSLILFIGSTNLMGLL------PHSFTPTTQLSM--NLGMAI---------PLWAGAVITGF-RNKTK-ASFAHFLPQGTPTPLIPMLVIIETISLFIQP--VALAVRLTANITAGHLL---------------IHLIGGATLA-L---M---S-IST---T-T---------------ALITFIILILLTILEFAVAMIQAYVFTLLVSLYLHDNT-----------------------
>109912
------------------------------M-TL-SLFDQFMSPW----HMG-IP----------LL----A-I--SLV--LPW-V----LFP----TP---TS-R-W-LNNRMLTFQSWFI-ARFTHQTFLPL------NV-G-------GH---KWALLLTSLMVFLITLNMLGLL------PYTFTPTTQLSL--NLGLAV---------PLWLATVVIGM-RNQPT-AALGHLLPEGTPTPLIPVLIIIETISLFIRP--VALGVRLTANLTAGHLL---------------IQLVSMAVLV-L---L---P-MMP---M-V---------------AMLTAILLLMLTLLEIAVAMIQAYVFVLLLSLYLQENV-----------------------
>303930
------------------------------M-NE-NLFASFITPM----ILG-LP----------LV----T-I--IVL--FPS-L----LFP----T----SN-R-L-VNNRLISLQQWAL-QLVSKQMMAIH------NT-K-------GQ---TWTLMLMSLILFIGSTNLLGLL------PHSFTPTTQLSM--NLGMAI---------PLWAGAVITGF-RSKTK-ASLAHFLPQGTPTPLIPMLVIIETISLFIQP--VALAVRLTANITAGHLL---------------IHLIGGATLA-L---M---N-IST---T-T---------------AFITFIILVLLTILEFAVAMIQAYVFTLLVSLYLHDNT-----------------------
>564076
------------------------------M-MV-SFFDQFASPS----FLG-IP----------LI----A-V--AIA--LPW-V----LFP----TP---PS-R-W-MNSRLTTVQTWLV-NRFTNQLMTPL------NV-G-------GH---KWALLLASLMVFLITINMLGLL------PYTFTPTTQLSL--NMGFAV---------PLWLATVIIGM-RNQPT-VALGHLLPEGTPVPLIPVLIIIETISLFIRP--LALGVRLTANLTAGHLL---------------IQLIATAVFV-L---M---P-MMP---V-V---------------AILTAAVLFLLTLLEVAVAMIQAYVFVLLLSLYLQENI-----------------------
>164528
------------------------------M-NE-NLFAPFITPT----ILG-VT----------TL----P-I--IMF--FPC-L----ILT----T----PK-R-W-LPNRIQMLQMWLI-RLITKQMMMMH------NK-Q-------GR---SWALMLMSLILFIASTNLLGLL------PYSFTPTTQLSM--NIGMAL---------PLWMGTVLMGF-RNKPK-ASLAHFLPQGTPTPLIPMLIIIETISLFIQP--IALAVRLTANITAGHLL---------------IHLIGSATLA-L---T---S-ISI---S-I---------------SAITFIILFLLTILELAVAMIQAYVFTLLVSLYLHDNS-----------------------
>141915
--------------------------------MS-NLFSIFDPTTE---INS-LP----------MN----W-T--STM--VGL-L----LIP---------TS-IWL-TPSRNSMALNLLM-NKLHTEMKTIL------SK-GD------QN--KGNSFIFTSLFLMILMNNFLGLF------PYIFTSTSHLTL--TLTLAL---------PLWMTFMLFGW-IKNTN-HMFEHLVPQGTPTMLMPFMVIIETISNLIRP--GTLAVRLTANMIAGHLL---------------LTLLGNNGPT-M---N---H-------T-L---------------LAVLITAQILLLILESAVAIIQSYVFAILSTLYSSEVN-----------------------
>9514
------------------------------M-NQ-NLFASFNMPM----ILG-IP----------LV----A-L--FIL--FPT-M----LIT----P----SN-N-L-NNNRSSSLQQWLI-QLVLKQMMTNH------TT-K-------GQ---TWSLMLLTLITFITLNNLLGIT------PYAFTPTTQLSL--NLGMAI---------PLWMATVLMGL-RFKTK-ATLAHLLPQGTPIPLIPMLIIIETISLFIQP--MALAVRLTANITAGHLL---------------MHLLGDTMLI-L---L---S-IYL---S-S---------------SVITVIVIILLITLELGVALIQAYVFTLLVSLYLHNNS-----------------------
>1420981
------------------------------M-MT-SFFDQFASPS----FLG-IP----------LI----A-V--AIA--LPW-V----LLP----TP---PS-R-W-LNNRLITLQTWFI-NRFTNQLLMPL------NA-G-------GH---KWALLFASLMVFLMTTNMLGLL------PYTFTPTTQLSL--NMGLAV---------PLWLATVIIGM-RNQPT-VALGHLLPEGTPVPLIPVLIIIETISLFIRP--LALGVRLTANLTAGHLL---------------IQLIATAVFV-L---L---P-MMP---T-V---------------AILTAIVLFLLTLLEVAVAMIQAYVFVLLLSLYPQENV-----------------------
>437758
------------------------------M-MA-SFFDQFASPS----FLG-VP----------LI----A-I--AIV--LPW-T----LFP----TP---SS-R-W-LNNRLITLQTWFI-NRFTNQLLLPL------ST-G-------GH---KWALLFASLMVFLITINMLGLL------PYTFTPTTQLSL--NMGFAM---------PLWLATVIIGM-RNQPT-VALGHLLPEGTPIPLIPVLIIIETISLFIRP--LALGVRLTANLTAGHLL---------------IQLIATAVFV-L---L---P-MMP---T-V---------------AILTAAVLFLLTLLEVAVAMIQAYVFVLLLSLYLQENV-----------------------
>232417
------------------------------M-SV-SFFDQFMSTT----YLG-IP----------LI----A-L--ALT--FPS-I----LYP----TT---TT-R-W-LNNRLLTLQSAFI-NRFIHQLLLPL------NV-S-------GH---TWATILASLMLFLISLNMLGLL------PYTFTPTAQLSL--NLGFAV---------PLWLATVIIGM-RNQPN-HALGHLLPEGTPSLLIPMLIIIETISLFIRP--LALGVRLTANLTAGHLL---------------IQLISTAALV-L---L---P-LLP---T-V---------------AILTATVLVLLTLLEIAVAMIQAYVFVLLLTLYLQENI-----------------------
>9629
------------------------------M-NE-NLFASFATPT----MMG-LP----------IV----V-L--IVM--FPS-I----LFP----S----PN-R-L-INNRLISIQQWLI-QLTSKQMLMIH------NQ-K-------GR---TWALMLMSLILFIGSTNLLGLL------PHSFTPTTQLSM--NLGMAI---------PLWAGTVITGF-RHKTK-ASLAHFLPQGTPLPLIPMLVIIETISLFIQP--MALAVRLTANITAGHLL---------------IHLIGGATMA-L---I---N-ISA---T-T---------------ALITFTILVLLTILEFAVALIQAYVFTLLVSLYLHDNT-----------------------
>211491
------------------------------M-MV-SFFDQFASPS----YLG-IP----------LI----A-I--AIA--LPW-V----LYP----TS---SS-R-W-INNRLITIQGWFI-NRFTNQLMLPL------NV-G-------GH---KWALLLASLMIFLITINMLGLL------PYTFTPTTQLSL--NMGFAV---------PLWLATVIIGM-RNQPT-VALGHLLPEGTPIPLIPVLIIIETISLFIRP--LALGVRLTANLTAGHLL---------------IQLIATAVFV-L---L---P-MMP---T-V---------------AILTAAVLFLLTLLEVAVAMIQAYVFVLLLSLYLQENV-----------------------
>171793
------------------------------M-NL-TIFDQFLSPQ----ILG-LS----------LM----T-L--ATI--MPP-M----MFP----TQ---NN-R-W-LTNRLSTLQLWMT-NTITKQLMLPI------NK-P-------GH---KWSLTLMSLMTLLLTMNLLGLL------PYTFTPTTQLSM--NMALAV---------PLWLATVLTGL-RNQPT-KSLGHLLPEGTPPPLIPALIIIETISLLIRP--LALGVRLTANLTAGHLL---------------IQLISTATIS-L---M---P-TLP---M-L---------------SLLTSTILLLLILLELAVAVIQAYVFVLLLSLYLQENV-----------------------
>175793
------------------------------M-AL-NLFDQFMSPT----HLG-IP----------LI----A-I--ALT--LPW-I----LVP----AP---TN-R-Y-QNNRLVSLQSWFI-KTFTQQLLLPI------NQ-A-------GH---KWAMILASLMIFILTLNVLGLL------PYTFTPTTQLSL--NMGLAV---------PLWLATVIIGL-RNQPT-AALGHLLPEGTPVPLIPVLIIIETISLFIRP--LALGVRLTANLTAGHLL---------------IQLISTATIT-L---M---P-MMT---T-V---------------ATLTAILLVLLTLLEVAVAVIQAYVFVLLLSLYLQENV-----------------------
>548806
------------------------------M-NL-SFFDQFTSPS----LLG-IP----------LI----M-I--AML--FPA-L----LLP----SP---NN-R-W-VNNRLSTIQMWLF-HLITKQLMIPL------NK-K-------SH---KWALTLTSLMMFLLIINLLGLL------PYTFTPTTQLSM--NMALAF---------PLWLATLLTGL-RNQPS-ISLGHLLPEGTPTPLIPALIMIETTSLLIRP--LALGVRLTANLTAGHLL---------------IQLISTAAIT-L---I---T-IMP---T-I---------------SLLTTSILLLLTLLEVAVAMIQAYVFVLLLSLYLQENT-----------------------
>526620
------------------------------M-TL-SFFDQFMPST----YLG-VP----------LI----F-L--ALT--LPW-I----FFP----TP---SA-R-W-LNNRLLTLQNWSI-GRFIYQLLLPV------SP-G-------GH---KWAILFTSLIIYLITLNTFGLI------PYTFTPTTQLSL--NIGLAV---------PLWLATVIIGM-RDKPT-HALGHLLPEGTPTLLIPVLIIIETISLLIRP--LALGVRLTANLTAGHLL---------------IQLIATAAFT-L---L---N-IYP---V-V---------------TFITLVLLFLLTLLEVAVALIQAYVFVLLMSLYLQENV-----------------------
>48279
------------------------------M-NL-SFFDQFASPS----LMG-IP----------LI----L-L--SLL--FPA-L----LLP----TP---DN-R-W-LTNRLSTLQSWLL-LLFTKQLMLPL------NK-K-------GH---KWSIILTSLMALLLMINLLGLL------PYTFTPTTQLSM--NMALAF---------PLWLATLLTGL-RNQPS-MSLGHLLPEGTPTPLIPALILIETTSLLIRP--LALGVRLTANLTAGHLL---------------IQLISTATAA-L---L---P-IMP---T-V---------------SILTVSILLLLTILEVAVAMIQAYVFVLLLSLYLQENI-----------------------
>8167
------------------------------M-TL-SFFDQFMSPT----YLG-IP----------LM----A-L--ALT--LPW-V----LYP----TP---SA-R-W-LNNRFLALQGWFI-NRFTQQLLLPL------SL-G-------GH---KWAALLTSLMIFLITINMLGLL------PYTFTPTTQLSL--NLGLAV---------PLWLATVLIGM-RNQPT-HALGHLLPEGTPGPLIPVLIIIETISLFIRP--LALGVRLTANLTAGHLL---------------IQLIATAAFV-L---L---P-LMP---V-V---------------AILTSTVLVLLTLLEVAVAMIQAYVFVLLLSLYLQENV-----------------------
>115424
------------------------------M-MT-NLFSVFDPSSS---IFN-LS----------LN----W-L--STF--LGI-L----MIP---------SM-YWL-MPSRYHIFWNNIL-LTLHKEFKTLL------GP-M-------GA--NGSTFIFVSLFSMILFNNFMGLF------PYIFTSTSHLTL--TLTLAL---------PLWLCFMLFGW-INNTQ-HMFAHLVPQGTPAVLMPFMVCIETISNVIRP--GTLAVRLTANMIAGHLL---------------LTLLGNTGPS-M---S---T-------V-L---------------LSLLIITQIALLVLESAVAMIQSYVFAVLSTLYSSEVN-----------------------
>307955
------------------------------M-IV-SFFDQFASPV----FLG-IP----------LI----A-I--AIA--LPW-V----LYP----TP---SS-R-W-VNNRLITVQGWFI-NRFTNQLMLPL------NM-G-------GH---KWALLLTSLMIFLITTNMLGLL------PYTFTPTTQLSL--NLGFAV---------PLWLATVIIGM-RNQPT-VALGHLLPEGTPIMLIPVLIVIETISLFMRP--LALGVRLTANLTAGHLL---------------IQLIATAVFV-L---L---P-MMP---V-V---------------AILTAALLFMLTLLEVAVAMIQAYVFVLLLSLYLQENV-----------------------
>1294523
------------------------------M-NL-SFFDQFTSPS----LLG-IP----------LI----L-I--SML--FPA-L----LLP----SP---NN-R-W-ITNRLSTLQTWLL-LLITKQLMIPL------NK-K-------SH---KWALILSSLMMLILIINLLGLL------PYTFTPTTQLSM--NMALAL---------PLWLATLLTGL-RNQPS-ISLGHLLPEGTPTPLIPALIMIETTSLLIRP--LALGVRLTANLTAGHLL---------------IQLISTAAIT-L---L---P-TMP---A-V---------------SILTTSILLMLTLLEVAVAMIQAYVFVLLLSLYLQENT-----------------------
>206126
------------------------------M-TL-SFFDQFMPPI----FMG-MP----------LT----I-L--AMT--LPW-A----LLP----TP---SH-R-W-VGNRLIALQNWFL-NRFTRQLLLPL------NS-G-------GH---KWALLFASLMMFLLTLNILGLL------PYTFTPTTQLSI--NLGLAV---------PLWFATVIIGM-RNQPT-IALGHLLPIGTPAPLIPILIIIETISLFIRP--LALGVRLTANLTAGHLL---------------IQLISSGAFI-L---A---S-LMP---A-V---------------AITTAAILFLLTLLEVAVAVIQAYVFVLLLSLYMQENV-----------------------
>126671
------------------------------M-AL-SFFDQFLSPT----FLG-VP----------LM----V-I--ALT--LPW-V----FFP----EA---PS-Q-W-LTNRYMTLQGWFI-NRFTQQLLLPL------NV-G-------GH---KWAVLLTSLMLFILSLNMMGLL------PYTFTPTTQLSL--NMGLAV---------PLWLATVLIGM-RNQPT-VALGHLLPEGTPTLLIPILIIIETLSLFIRP--LALGVRLTANLTAGHLL---------------IQLIATAVFV-L---T---P-LMP---T-V---------------ALLTAILLVLLTILEVAVAMIQAYVFVLLLSLYLQENV-----------------------
>95691
------------------------------M-MT-NLFSTFDPSTS----MN-YS----------MN----W-T--STF--IIM-M----MFP---------YS-YWM-MNSRYSKMIQMIY-MNLHMEFKTLL------N--K-------S---NGLTLMMTSIFMFILVNNMMGLL------PYIFTSSSHLVF--SLALSL---------PLWLSIMMFGW-IQKTQ-HMFAHLIPAGTPGILMPFMVCIETISNIIRP--GSLAVRLTANMIAGHLL---------------MSLLGNNTAN-S---E---N-------I-I---------------IMLLMTVQMMLMLFETAVAVIQAYVFSILTTLYSSEVN-----------------------
>212017
------------------------------M-MT-DLFSTFDPATS----AS-SS----------MN----W-T--STF--IGM-I----LMP---------SM-YWM-MPNRYTMAVKMMM-MTLHNEFKTLL------GK---------TK---GTTLMMVSLFMFILFNNIMGLL------PYVFTSSSHLVF--TMSMAL---------PMWMSLMLFGW-VNKTQ-EMFAHLMPVGTPPALMPFMVIIETISNLIRP--GALAVRLTANKLQDTYY---------------KTTSKQHSKK-F---NDYCN-------I-TNHDSNNTNTIRNNRSQNSSLCIFSTVNPLQWEVE------------------------------------------
>1088028
------------------------------M-NE-NLFASFITPM----VLG-LP----------LA----T-L--IVI--FPS-L----LFP----T----SN-R-L-VNNRLISLQQWMI-QLVSKQMMGIH------NI-K-------GQ---TWTLMLMSLIMFIGSTNLLGLL------PHTFTPTTQLSM--NLGMAI---------PLWAGTVIMGF-RNKTK-ASLAHFLPQGTPTPLIPMLVIIETISLFIQP--VALAVRLTANITAGHLL---------------IHLIGGATLA-L---M---N-IST---T-M---------------ALTTFIILVLLTVLEFAVAMIQAYVFTLLVSLYLHDNT-----------------------
>61862
------------------------------M-NE-NLFASFTTPT----MMG-LP----------IV----I-F--IIL--FPS-I----LFP----S----TM-R-L-INNRLVTLQQWLI-RVTTKQMMTIH------NK-K-------GK---TWTLMLISLIMFIGSTNLLGLL------PHSFTPTTQLSM--NLGMAI---------PLWAGTVILGF-RYKTK-ASLAHFLPQGTPPLLIPMLIIIETISLFIQP--LALAVRLTANITAGHLL---------------IHLIGGATLA-L---M---N-ISM---T-T---------------ASITFIILVLLTVLEFAVALIQAYVFTLLVSLYLHDNT-----------------------
>277993
------------------------------M-TL-SFFDQFLSPT----AFG-IP----------LI----A-L--ALL--LPW-T----LFP----TP---TN-R-W-THNRLLTLQSQFI-NRFTQQLLLPL------NM-G-------GH---KWALMFASLMVFLITINMLGLL------PYTFTPTTQLSV--NMALAV---------PLWLATVIIGM-RNNPT-AALGHLLPEGTPNALIPVLIIIETVSLFIRP--LALGVRLTANLTAGHLL---------------IQLIATAAFV-L---L---P-LMP---T-V---------------AILTSILLFLLTLLEVAVAMIQAYVFVLLLSLYLQENV-----------------------
>171527
------------------------------M-MM-SFFDQFASPS----FLG-IP----------LI----A-I--AIA--LPW-I----LFP----TP---PS-R-W-LNNRLITLQTWFI-NRFTNQLLMPL------NA-G-------GH---KWALLFASLMVFLITINMLGLL------PYTFTPTTQLSL--NMGFAV---------PLWLATVIIGM-RNQPT-VALGHLLPEGTPLLLIPVLIIIETISLFIRP--LALGVRLTANLTAGHLL---------------IQLIATAVFV-L---L---P-MMP---T-V---------------AILTATVLFLLTLLEVAVAMIQAYVFVLLLSLYLQENV-----------------------
>267976
------------------------------M-NL-SFFDQFSSPS----LLG-IP----------LI----L-I--SMT--FPA-L----LLP----SM---DN-R-W-ITNRLSTLQLWFI-NLITKQLMTPL------NK-K-------GH---KWALILTSLMIFLLLINLLGLL------PYTFTPTTQLSM--NLALAF---------PLWLATLLTGL-RNQPS-ASLGHLLPEGTPTPLIPALILIETTSLLIRP--LALGVRLTANLTAGHLL---------------IQLISTATVT-L---F---T-TMP---A-V---------------SLLTLLVLFLLTILEVAVAMIQAYVFVLLLSLYLQENI-----------------------
>304640
------------------------------M-NL-SFFDQFMSPY----LLG-IP----------LI----L-I--SLL--FPT-L----LFP----SP---RN-R-W-ITNRVSTLQSWFI-HTTTKQLMTPL------NK-K-------GH---KWALILTSLMVFLLSINLLGLL------PYTFTPTTQLSM--NLALAF---------PLWLATLLTGL-RNQPS-ASLGHLLPEGTPTPLIPALIMIETTSLLIRP--LALGVRLTANLTAGHLL---------------IQLISTATAA-L---F---S-IMP---A-V---------------SILTACVLLLLTILEVAVAMIQAYVFVLLLSLYLQENI-----------------------
>215382
------------------------------M-TL-SLFDQFMSPV----FLG-IP----------LI----V-L--ALT--LPW-T----LYP----TP---ST-R-W-LNSRLLALQGWFL-NRFTQQLLLPI------NL-G-------GH---KWALLFASLMLYIISLNMLGLL------PYTFTPTTQLSL--NLGLAV---------PLWLATVIIGM-RNQPT-VALGHLLPEGTPTPLIPVLIIIETISLFIRP--LALGVRLTANLTAGHLL---------------IQLIATAAFI-L---L---P-MMP---T-V---------------AILTLVLMFLLTLLEIAVAMIQAYVFVLLLSLYLQENV-----------------------
>221568
------------------------------M-NL-SFFDQFASPT----MMG-VP----------MI----I-I--AMM--TPL-V----LLP----TP---TP-H-W-TNNRLSTLQGWFW-NKFTKQLMLPI------NK-N-------GH---KASLLLMTLMVFITTMNLLGLL------PYTFTPTTQLSM--NLGLAV---------PLWLATVLIGL-RNQPT-AAFGHLLPEGTPAPLIPTLILIETISLFIRP--LALGVRLTANLTAGHLL---------------IQLIATAVLT-L---V---T-IMP---A-I---------------SIFSLVVLFLLTLLEIAVAMIQAYVFVLLLSLYLQENT-----------------------
>209118
------------------------------M-MA-SLFNQFASPT----LLG-IP----------LI----V-I--AVL--LPW-T----MFP----NP---TP-R-W-VVNRLITIQMWLA-NRFTNQLMIPV------SV-R-------GH---KWALLLTSLMLYLITINMLGLL------PYTFTPTTQLSM--NMGFAF---------PLWLATVIIGM-RDQPT-MSLGHLLPEGTPIPLIPVLIIIETISLFIRP--IALGVRLTANLTAGHLL---------------IQLFATAVYV-L---L---P-LMP---A-I---------------ALLTATVFFMLTLLEVAVALIQAYVFVLLLSLYLQENV-----------------------
>1240982
------------------------------M-MS-NLFSVFDPSSS---IFN-IS----------LN----W-L--STF--LGL-L----MMP---------SL-YWL-MPSRYHIFWNNIM-MNLHKEFKILL------SP-A-------GT--NGSSFIFVSLFSMILFNNFMGLF------PYIFTSTSHLTL--TLTLAL---------PLWLSFMLFGW-INNTQ-HMFTHLIPQGTPAILMPFMVCIETISNIIRP--GTLAVRLTANMIAGHLL---------------LTLLGNTGNS-L---T-----------I-L---------------LTLLIMVQIALLVLESAVAMIQAYVFAVLSTLYSSEVN-----------------------
>223846
------------------------------M-MT-SLFSIFEPSSS---LFS-LN----------IN----W-L--STF--LGY-L----FIP---------IF-FWA-SPSRWLLLWSKII-HTLHNEFKTIL------GP-S--------N--LGLTLLLVSLFSFILFNNFLGLL------PYIFTSSSHLTM--TLTLAL---------PLWLSFILFGW-LNHTQ-YMLAHLVPQGTPSVLMPFMVLIETISNIIRP--GTLAIRLAANMIAGHLL---------------LTLLGNMGPL-L---S---M-------K-L---------------LSILIVAQILLLMLESAVAIIQSYVFAVLSTLYASEVN-----------------------
>46573
------------------------------M-MS-NLFSIFDPTTE---ISN-LP----------LN----W-T--STI--IGL-M----LIP---------TS-IWL-IPSRNNMMLSMLM-KKLHQEMKTIL------SK-GN------SN--KGNSFILTSLFLMILMNNFLGLF------PYIFTSTSHLTM--TLTLAL---------PLWVSFMLFGW-IKNTN-HMFEHLVPQGTPTMLMPFMVVIETISNLIRP--GTLAVRLTANMIAGHLL---------------LTLLGNNGPS-M---S---H-------T-M---------------LTVLITAQILLLILEAAVAIIQSYVFAILSTLYSSEVN-----------------------
>228346
------------------------------M-TL-SLFDQFASPT----LLA-VP----------LV----I-L--AML--APW-D----MFP----AP---GV-Q-W-LGSRLLAIQSWVF-KTVTRQMIMPM------SV-A-------GH---KWALLLMSLLIFLITLNMLGTL------PYTFTPTTQLSL--SLGLAL---------PLWLATVLIGL-RYHPV-RSFSHLLPESTPTLLIPVLIIIETISLLVRP--LALGVRLAANLTAGHMI---------------LQMIASTTLG-M---L---C-VLS---P-T---------------GLLGAVILYLLACLELVVAAIQAYVFVLLLSLYLQENV-----------------------
>1550065
------------------------------M-TL-SFFDQFMSPT----YLG-IP----------LM----A-L--ALS--LPW-I----LYP----TP---SS-R-W-LNNRLLALQNWFI-NRFTQQLLLPL------SP-G-------GH---KWAALFTSLMLFLITLNMLGLL------PYTFTPTTQLSL--NMGLAV---------PLWLATVIIGM-RNQPT-IALGHLLPEGTPTPLIPVLIIIETISLFIRP--LALGVRLTANLTAGHLL---------------IQLIATAAFV-L---L---P-LMP---T-V---------------AILTATLLFLLTLLEVAVAMIQAYVFVLLLSLYLQENV-----------------------
>1073286
------------------------------M-NE-NLFASFVTPM----VLG-LP----------LV----T-L--IVL--FPS-F----LFP----T----SN-R-L-INNRLISLQQWAL-QLISKQMMNIH------NT-K-------GQ---TWTLMLMSLILFIGSTNLLGLL------PHSFTPTTQLSM--NLGMAI---------PLWAGAVITGF-RNKTK-TSLAHFLPQGTPTPLIPMLVIIETISLFIQP--MALAVRLTANITAGHLL---------------MHLIGGATLA-L---M---N-IST---T-A---------------ASITFIILILLTILEFAVAMIQAYLFTLLVSLYLHDNT-----------------------
>365029
------------------------------M-NL-SFFDQFSSPM----IMG-IP----------LV----M-M--ATV--LPW-L----LFP----NP---TN-K-W-LNNRLSTLQIWFL-QKFTKQLMNPL------NT-N-------GH---KWAMIFTSLMVFLITMNLLGLL------PYTFTPTTQLSL--NLGLAV---------PFWLATIVIGL-RNNLT-AAFGHLLPEGTPPLLIPILIIIETISLFIRP--LALGVRLTANLTAGHLL---------------IQLIATATLV-L---I---P-MMP---I-T---------------ATLTMFVLLLLTLLEIAVAMIQAYVFVLLLSLYLQENV-----------------------
>7943
------------------------------M-VL-GFFDQFMSPV----LMW-IP----------LM----A-L--ALT--LPW-L----LFP----SP---SM-R-W-INNRLLTLQGWFI-NRFTQQIFTPI------NN-P-------GH---KWATLLTALMLFLISINMLGLL------PYTYTPTTQLSL--NLGFAV---------PLWLATVIIGL-RNQPT-ISLGHLLPEGTPIPLIPVLIIIETISLFIRP--LALGVRLTANLTAGHLL---------------IQLIATAAFV-L---L---P-LMP---T-V---------------AALTFTVLFLLTLLEVAVAMIQAYVFVLLLSLYLQENV-----------------------
>349644
------------------------------M-AV-GFFQQFAAPL----FMG-TP----------LG----L-L--ALV--VPW-L----LLP----PP---SY-R-W-ANTRTTTSQNWSI-VGFVYELLIPI------NV-P-------GH---KWALLLVSLMMFLLSLNMLGLL------SYTFTPTTQLSL--NMSLAF---------PLWLSTVIIGM-YGQTN-IALSHFLPEGTPTPLIPVLIIIETISLFIRP--MALGVRLTANITAGHLM---------------IQLISTAAAN-I---M---P-HLP---T-L---------------AVLSTSFLVVMTLLEVAVAMIQAYVFILLLSLYLQENT-----------------------
>9402
------------------------------M-NE-NLFSSFITPT----MMG-LP----------IV----T-L--IIM--FPT-M----LFP----S----TN-R-L-VNNRLVAIQQWVI-HLTSKQMMAIH------NQ-T-------GQ---KWSLMLMSLILFIGSTNLLGLL------PHSFTPTTQLSM--NLGMAI---------PLWAGTVALGF-RHKTK-ASLAHFLPQGTPIPLIPMLIVIETISLFIQP--MALAVRLTANITAGHLL---------------IHLIGGATLA-L---M---N-IST---M-T---------------ALITFIILILLTILEFAVALIQAYVFTLLVSLYLHDNT-----------------------
>291815
------------------------------M-MA-SFFDQFASPS----FLG-IP----------LI----A-I--AIA--LPW-V----LFP----TP---PS-R-W-VNNRLITVQTWFI-NRFTNQLMLPL------SV-G-------GH---KWALLLASLMVFLITINMLGLL------PYTFTPTTQLSL--NMGLAV---------PLWLATVIIGM-RNQPT-VALGHLLPEGTPIPLIPVLIIIETISLFIRP--LALGVRLTANLTAGHLL---------------IQLIATAVFV-L---L---P-MMP---T-V---------------AILTAAVLFLLTLLEVAVAMIQAYVFVLLLSLYLQENV-----------------------
>293994
------------------------------M-TL-SFFDQFMSPV----FLG-IP----------LI----V-L--AMS--LPW-I----LYP----QP---TS-R-W-LNNRPLTLQNWFI-NRSTLQILLPL------SP-S-------GH---HWALLLTTLMIFLLTLNILGLL------PYTFTPTTQLSM--TLGLAV---------PLWLATVIIGL-RNQPT-HALGHLLPEGTPTLLIPVLIIIETISLFIRP--LALGVRLTANLTAGHLL---------------IQLIATAAFV-L---T---S-LSP---T-L---------------ALLTSTLLFLLTLLEIAVAMIQAYVFVLLLSLYLQENI-----------------------
>556244
------------------------------M-ML-NFFDQFMSPT----YMG-IP----------LM----A-L--ALT--LPW-V----LYP----TP---SS-R-W-LNNRLLTLQSWFI-NRFTQQLLMPI------NI-G-------GH---KWAIILTSLMLFLITTNLLGLL------PYTFTPTTQLSL--NMGFAV---------PLWLATVIIGM-RNQPT-VALGHLLPEGTPLPLIPVLIIIETISLFIRP--LALGVRLTANLTAGHLL---------------IQLIATAVFV-L---L---P-MMP---T-V---------------AILTVTVLFLLTLLEVAVAMIQAYVFVLLLSLYLQENV-----------------------
>156992
------------------------------M-TL-SFFDQFLSPT----MMG-IP----------LM----M-I--AMV--LPW-L----LFP----TP---TN-E-W-LNNRLSTLQIWFS-QKFTKQLMTPL------NI-K-------GH---KWAMILTSLMVFLMTINLLGLL------PYTFTPTTQLSL--NLGLAV---------PFWLATILIGL-RNQPT-ATFGHLLPEGTPTLLIPILIIIETISLFIRP--LALGVRLTANLTAGHLL---------------IQLIATATLV-I---L---P-MMP---M-V---------------SILTMVVLLLLTLLEIAVAMIQAYVFVLLLSLYLQENV-----------------------
>643386
------------------------------M-MT-SLFDQFASPT----LLG-IP----------LI----F-I--AVL--TPW-T----LFP----TP---SP-R-W-LSNRLITVQTWLT-SRFTNQILVTL------RP-H-------GH---KWALLLASLMLYLITMNVLGLL------PYTFTPTTQLSM--NMALAT---------PLWLATVIIGM-RNQPT-ASLAHLLPEGTPIPLVPALIIIETISLFIRP--LALGVRLTANLTAGHLL---------------IQLIATAIYV-L---L---P-MMP---T-V---------------AVLATTIFFLLTLLEIAVALIQAYVFILLLSLYLQDNI-----------------------
>304459
------------------------------L-SV-SFFDQFMSTT----YLG-IP----------LI----A-L--ALT--FPI-I----LYP----TT---TT-R-W-LNNRLLTLQNTFI-NSFIHQLLLPL------NV-S-------GH---KWATLLASLMLFLISLNMLGLL------PYTFTPTAQLSL--NLGFAV---------PLWLATVIIGM-RNQPN-HALGHLLPEGTPNLLIPMLIIIETISLFIRP--LALGVRLTANLTAGHLL---------------IQLISTAAFV-L---L---P-LMP---A-V---------------AILTTTVLILLTLLEIAVAMIQAYVFVLLLTLYLQENI-----------------------
>457514
------------------------------M-AM-SFFDQFASPS----YLG-IP----------LI----A-I--AIS--LPW-V----MYP----TP---ST-R-W-INNRLITIQGWLI-NRFTNQLMLPL------NV-G-------GH---KWALLLASLMIFLITINMLGLL------PYTFTPTTQLSL--NMGFAV---------PLWLATVLIGM-RNQPT-VALGHLLPEGTPIPLIPVLIIIETISLFIRP--LALGVRLTANLTAGHLL---------------IQLIATAVFV-L---L---P-MMP---T-V---------------AILTAAVLFLLTLLEVAVAMIQAYVFVLLLSLYLQENV-----------------------
>88656
------------------------------M-TL-SLFDQFMSPT----LLG-IP----------LI----A-I--SLS--LPW-V----LFP----TP---SL-R-W-LNNRLLSLQGWFI-NRFAQQLMLPL------NP-G-------GH---KWALLLTALMIFLITINLLGLL------PYTFTPTTQLSL--NMGFAV---------PLWLATVVIGM-RNQPT-HALGHLLPEGTPTALIPTLIIIETISLFIRP--LALGVRLTANLTAGHLL---------------IQLIAMGINA-L---V---S-VMP---T-T---------------ALIMSVLLLLMTLLEVAVAMIQAYVFVLLLSLYLQENV-----------------------
>158773
------------------------------M-TL-SFFDQFMSPT----YLG-IP----------LI----A-L--ALS--LPW-I----LYP----KP---TT-R-W-LNNRLITLQGWFI-NRFTQQIFQPL------SL-G-------GH---KWAALLASLMLFLITLNMLGLL------PYTFTPTTQLSL--NMAFAV---------PLWLATVIIGM-RNQPT-HALGHLLPEGTPTLLIPVLIIIETISLFIRP--LALGVRLTANLTAGHLL---------------IQLIATAAFV-L---L---P-LMP---T-V---------------AILTAVLLFLLTLLEVAVAMIQAYVFVLLLSLYLQENV-----------------------
>518099
------------------------------M-MT-NLFSVFDPTTK---IFN-LN----------LN----W-S--STI--LGL-L----ILP---------YT-FWF-LPTRMNILWTLMI-MILHKEFKILM------EP-K-------GH--PGSSVFFVTLFSLIMFNNFLGLF------PYIFTSTSHMIL--TLTLAL---------PLWLSFMLYGW-INHTQ-HMFAHLIPQGTPPILMPFMVCIETISNMIRP--GTLAIRLAANMIAGHLL---------------LTLLGSTGPS-M---N---S-------A-L---------------VCTLMIGQILLLILEVAVAIIQSYVFAILSTLYSSEVN-----------------------
>88201
------------------------------M-MT-SFFDQFMSPS----LLG-IP----------LM----A-L--AFV--LPW-L----LFP----SP---AP-R-W-LTNRLLTLQGWFI-NRFTSQLLLPV------NV-G-------GH---KWALILASLMLFLISLNMLGLL------PYTFTPTTQLSL--NMGLAV---------PLWLGTVLIGL-RNQPT-AALGHLLPEGTPVPLIPVLIIIETISLFIRP--LALGVRLTANLTAGHLL---------------MQLIATAAFV-L---L---P-LMP---A-V---------------AITTSVILLLLTILEVAVAMIQAYVFVLLLSLYLQENV-----------------------
>8127
------------------------------M-TL-SFFDQFMSPT----YLG-IP----------LI----A-L--ALS--LPW-I----LYP----KP---TT-R-W-LNNRLITLQGWFI-NRFTQQIFQPL------SL-G-------GH---KWAVLLASLMLFLITLNMLGLL------PYTFTPTTQLSL--NMALRC---------TPLLATVIIGM-RNQPT-HALGHLLPEGTPTPLIPILIIIETISLFIRPSHLEFDYRKSYSWSSSYSL---------------IAPRFVFFPY-T---Y---S-GNP------------------------NWSLLFLLTLLEVAVAMIQAEVFVLLLSLYLQENV-----------------------
>187014
------------------------------M-NE-NLFASFITPT----MMG-LP----------IV----M-L--IIM--FPS-M----LFP----S----TA-R-L-VNNRLVSIQQWLI-RMTAKQMMAIH------SK-K-------GQ---TWTLMLMSLIMFIGSTNLLGLL------PHSFTPTTQLSM--NLGMAI---------PLWAGTVILGF-RHKTK-ASLAHFLPQGTPLPLIPMLVIIETISLFIQP--MALAVRLTANITAGHLL---------------IHLIGGATLA-L---M---N-ISM---T-T---------------AFITFIILVLLTVLEFAVALIQAYVFTLLVSLYLHDNA-----------------------
>9678
------------------------------M-NE-NLFSSFTTPT----MMG-LP----------IV----V-L--ITM--FPS-I----LFP----S----PN-R-L-INNRLVSLQQWLV-QLTAKQMLTTH------NH-K-------GQ---TWALMLMSLIMFIGSTNLLGLL------PHSFTPTTQLSM--NLGMAI---------PLWAATVMVGF-RHKTK-ACLAHFLPQGTPFPLIPMLVIIETISLFIQP--VALAVRLTANITAGHLL---------------MHLIGGATLA-L---M---K-IST---S-T---------------ALIAFTVLVLLTILEFAVALIQGYVFTLLVSLYLHDNT-----------------------
>345728
------------------------------M-NL-SFFDQFTSPC----LLG-IP----------LI----L-L--SML--FPA-L----LFP----SP---GN-R-W-ITNRLSTLQSWYI-DLITKQLMIPL------NK-N-------GH---KWALILSSLMTLLLSINLLGLL------PYTFTPTTQLSM--NMSLAF---------PLWLATLLTGL-RNQPS-ASLGHLLPEGTPTPLIPALILIETTSLLIRP--LALGVRLTANLTAGHLL---------------IQLISTATTA-L---L---S-IMP---T-I---------------SILTSIILLLLTILEVAVAMIQAYVFVLLLSLYLQENI-----------------------
>270849
------------------------------M-MT-NLFSIFDPSST----MG-TS----------LN----W-S--SSL--ITI-M----LIP---------FT-YWF-IPTRLSMMWNKLS-LTLYQEIKILT---------K-------NS--MGTPLLFMSLFVVILLNNFMGLF------PYIFTSTSHMSM--TLALSL---------PLWLSFMLFGW-INKTQ-HMFSHLVPQGTPGVLMPFMVCIETISNLIRP--GTLAIRLAANMIAGHLL---------------LTLLGNNGTS-L---S---M-------Y-M---------------LNILVISQLMLLMLESAVAIIQSYVFTILITLYSSEVNN----------------------
>86224
------------------------------M-TL-SFFDQFMSPS----YLG-IP----------LI----A-L--ALL--LPW-L----LFP----TP---SS-R-W-LNNRLLTLQGWFI-NRFTFQLFSPI------NQ-G-------GH---KWALALASLMMFLISINMLGLL------PYTFTPTTQLSM--NMGLAV---------PLWLATVLIGM-RNQPT-AALGHLLPEGTPTPLIPILIIIETISLFIRP--LALGVRLTANLTAGHLL---------------IQLIATAAFV-L---L---P-LMP---T-V---------------AILTTALLFLLTLLEVAVAMIQAYVFVLLLSLYLQENV-----------------------
>107241
------------------------------M-IL-SFFDQFMSPT----YLG-IP----------LI----A-L--ALS--LPW-I----LYP----AP---TG-R-W-LNNRLLALQGWFI-NRFTQQLLLPM------SL-G-------GH---KWAALFTSLMLFLITLNMLGLL------PYTFTPTTQLSL--NMGLAV---------PLWLATVIIGM-RNQPT-HALGHLLPEGTPTLLIPVLIIIETISLFIRP--LALGVRLTANLTAGHLL---------------IQLIATATAV-L---A---P-LMP---T-V---------------AILTGTLLLMLTLLEVAVAMIQAYVFVLLLSLYLQENV-----------------------
>10116
------------------------------M-NE-NLFASFITPT----MMG-LP----------IV----V-T--IIM--FPS-I----LFP----S----SE-R-L-ISNRLHSFQHWLI-KLIIKQMMLIH------TP-K-------GR---TWALMIVSLIMFIGSTNLLGLL------PHTFTPTTQLSM--NLSMAI---------PLWAGAVILGF-RHKLK-NSLAHFLPQGTPISLIPMLIIIETISLFIQP--MALAVRLTANITAGHLL---------------MHLIGGATLV-L---M---D-ISP---P-T---------------ATITFIILLLLTVLEFAVALIQAYVFTLLVSLYLHDNT-----------------------
>1607840
------------------------------L-SM-SFFDQFMSPT----FLG-IP----------LL----A-L--ALT--LPW-L----LFP----QP---SP-R-W-LNNRYLTLQSWLI-NRFTQQIFLPM------SP-G-------SH---HWALLLTSLMVFLFTINMCGLL------PYTFTPTTQLSL--NMALAV---------PLWLATVIIGL-RNQLT-HALGHLLPEGTPTPLIPILIIIETISLFIRP--LALGVRLTANLTAGHLL---------------IQLIATAAFT-L---M---S-LMP---I-V---------------TVITTILLFLLTLLEVAVAMIQAYVFVLLLSLYLQENT-----------------------
>1526548
------------------------------M-LS-DIFSSFDEQNG----NI-VSF--------WFI----W-F--FCL--IFV-C----CLV---------SV-FWL-GENRFFVFLSLLF-GYLWPQSSFSI------GG-K-------IR---GFSLFVVFFFLFLVFFNFLGLV------PYVFSGTSHLVV--TFSVAV---------PLWFSLLLSSI-FWSPI-DFFAHFLPSGAPFFLNPFLVLVETVSVGVRP--ITLSVRLAANMGAGHIV---------------IGLIGTYLVG-A---I---F-SVN--LG-S---------------VSVLFLIETFYFIFEFGICLVQGYIFSLLLVLYSDEHSF----------------------
>40151
------------------------------M-NE-NLFTPFTIPM----MLG-IP----------IT----T-L--IIM--FPT-M----LFP----T----PN-Q-L-INNRMITIQQWLT-KLTSKQLMNTH------NP-K-------GQ---TWSLMFISLFLFITSTNLLGML------PHSFTPTAQLSM--NLGMAI---------PLWAGTVVMGF-RNKTK-ISLAHLLPLGTPTFLIPMLVMIETISLFIQP--LALAVRLTANITAGHLL---------------LHLIGSATLA-L---V---N-ISL---F-T---------------ALITFTILTLLTILEFAVALIQAYVFTLLVSLYLQDNT-----------------------
>59554
------------------------------M-NE-NLFASFITPM----VLG-LP----------LV----T-L--IVL--FPS-L----LFP----T----SN-R-L-VSNRLISLQQWAL-QLVTKQMMNIH------NP-K-------GQ---TWALMLMSLILFIGSTNLLGLL------PHSFTPTTQLSM--NLGMAI---------PLWAGAVITGF-RNKTK-TSLAHFLPQGTPTPLIPMLVIIETISLFIQP--MALAVRLTANITAGHLL---------------IHLIGGATLA-L---M---S-IST---T-M---------------ALITFIILVLLTILEFAVAMIQAYVFTLLVSLYLHDNT-----------------------
>341125
------------------------------M-AM-SFFDQFASTS----YLG-IP----------LI----A-I--AIA--LPW-V----LYP----TS---TS-R-W-VNNRLITIQGWFV-NQFTSQLMLPL------NL-G-------GH---KWALLMASLMIFLITINMLGLL------PYTFTPTTQLSL--NMGFAV---------PLWLATVIIGM-RNQPT-VALGHLLPEGTPIPLIPVLIIIETISLFIRP--LALGVRLTANLTAGHLL---------------IQLIATAVFV-L---L---P-MMP---T-V---------------AILTAAVLFLLTLLEVAVAMIQAYVFVLLLSLYLQENV-----------------------
>591142
------------------------------M-NL-SFFDQFSSPS----FLG-IP----------LI----L-I--SMT--FPA-L----LIP----SL---DN-R-W-ITNRLSTLQLWFV-NLVTKQLMMPL------DK-K-------GH---KWALILTSLMIFLLLINLLGLL------PYTFTPTTQLSM--NLALAF---------PLWLATLLTGL-RNQPS-ISLGHLLPEGTPTPLIPALILIETTSLLIRP--LALGVRLTANLTAGHLL---------------IQLISTATTA-L---L---P-TMP---A-V---------------SLLTLLVLFLLTILEVAVAMIQAYVFVLLLSLYLQENI-----------------------
>369660
------------------------------M-MA-SFFDQFSSPS----YLG-VP----------LI----A-I--AIA--LPW-I----LYP----TP---TS-R-W-VNNRLITLQGWFI-NRFTNQLLLPL------NV-G-------GH---KWAMLLASLMIFLITINMLGLL------PYTFTPTTQLSL--NMGFAV---------PLWLATVIIGM-RNQPT-VALGHLLPEGTPIPLIPVLIIIETISLFIRP--LALGVRLTANLTAGHLL---------------IQLIATAVFV-L---L---P-MMP---T-V---------------AILTATVLFLLTLLEIAVAMIQAYVFVLLLSLYLQENV-----------------------
>36249
------------------------------M-NL-SFFDQFSSPS----LLG-IP----------LI----L-I--AMT--FPA-L----LLS----TQ---SN-R-W-ITDRLSTLQSWSI-GLITKQLMMPL------NN-K-------GH---KWALILTSLMLFLLLINLLGLL------PYTFTPTTQLSM--NLALAI---------PLWLATLLTGL-RNQPS-ISLAHLLPEGTPTPLIPALVLIETTSLLIRP--LALGVRLTANLTAGHLL---------------IQLISTATAS-L---V---S-TMP---M-I---------------SLLTLLVLFLLTILEVAVAMIQAYVFVLLLSLYLQENI-----------------------
>169289
------------------------------M-TL-SFFDQFMSPT----YLG-IP----------LI----A-I--ALT--FPW-M----LYP----SP---SN-R-W-LNNRLLTLQSWFI-NRFTQQLLQPL------NT-G-------GH---KWALILTSLMMFLLSLNMLGLL------PYTFTPTTQLSL--NLGLAV---------PLWLATMIIGM-RNQPT-AALGHLLPEGTPIPLIPVLIIIETISLFIRP--LALGVRLTANLTAGHLL---------------IQLISTAAFV-L---L---P-MMP---T-V---------------AILTTTVLFLLTLLEVAVAMIQAYVFVLLLSLYLQENV-----------------------
>193150
--------------------------------MM-SFFDQFASPL----YLG-IP----------LI----A-I--AIA--LPW-V----LYP----TP---SS-R-W-INNRLITMQGWLI-SRFTNQLMLPL------NV-G-------GH---KWALLLASLMIFLITINMLGLL------PYTFTPTTQLSL--NMGFAV---------PLWLATVIIGM-RNQPT-VALGHLLPEGTPIPLIPVLIIIETISLFIRP--LALGVRLTANLTAGHLL---------------IQLIATAVFV-L---L---P-MMP---T-V---------------AILTATVLFLLTLLEVAVAMIQAYVFVLLLSLYLQENV-----------------------
>557237
--------------------------------MA-NLFSIFEPSSS---IFS-LS----------VN----W-M--SAL--LGL-M----FIP---------YL-YWA-SPSRWSFLWSKIT-YTLHKEFKALL------SS-S--------H--MGTSMLFISLFSLIVFNNFLGLL------PYVFTSSSHMVM--TLSLSL---------PLWITLMISGW-INHTQ-HMFAHLVPQGTPFVLMPFMVLIETISNVIRP--GTLAVRLAANMIAGHLL---------------LTLLGNTGPS-LA--S---L-------F-V---------------LSILIFSQILLLTLESAVAIIQSYVFAVLSTLYTSEIN-----------------------
>8409
------------------------------M-TM-DLFSQFASST----SFG-IP----------LI----L-L--AML--VPW-L----LFP----TP---SK-R-W-VNNRLLTSQTWFL-TVFTKQIFLPL------NA-P-------AH---KWAFLLTSLMAFLLSMNLLGLL------PYTFTPTTQLSI--NLGLAV---------PLWLATVLLGF-RNQFN-HSLAHFLPEGTPTPLIPVLILIETISLFIRP--LALGVRLTANLTAGHLL---------------IHLISSAVSA-I---F---S-LSP---T-A---------------SLLTFTVLVLLTILEIAVAMIQAYVFVLLLSLYLQENT-----------------------
>69299
------------------------------M-NE-NLFASFITPM----MLG-LP----------LV----T-L--IVL--FPS-L----LFP----T----SN-R-L-INNRLISLQQWLL-QLISKQMMSIH------NP-K-------GQ---TWALMLMSLILFIGSTNLLGLL------PHSFTPTTQLSM--NLGMAI---------PLWAGAVVTGF-RNKTK-ASLAHFLPQGTPTPLIPMLVIIETISLFIQP--VALAVRLTANITAGHLL---------------IHLIGGATLA-L---M---S-IST---T-T---------------ALITFIILVLLTVLEFAVALIQAYVFTLLVSLYLHDNT-----------------------
>544680
------------------------------M-TL-SFFDQFLSPT----LLG-IP----------LI----A-I--ALL--LPW-T----LFP----AP---TS-R-W-MNNRLLTLQSWLI-NRFTQQLLLPL------NM-D-------GH---KWALMFTSLMVFLISINMLGLL------PYTFTPTTQLSL--NMALAV---------PLWLMTVIIGL-RKNPT-AALGHLLPEGTPMPLIPALILIETVSLFIRP--LALGVRLTANLTAGHLL---------------MQLIATAAFV-L---L---P-LMP---T-V---------------AVLTTILLLLLTLLEVAVAMIQAYVFVLLLSLYLQENI-----------------------
>272788
------------------------------M-TL-SLFDQFMSPW----HMG-IP----------LL----A-L--SLV--LPW-T----LFP----TP---TL-R-W-LNNRMLTFQGWFI-ARFTQQTFLPL------NV-E-------GH---KWALLLASLMVFLITLNMLGLL------PYTFTPTTQLSL--NLGLAV---------PLWLATVVIGM-RNQPT-AALGHLLPEGTPTPLIPVLIVIETISLFIRP--VALGVRLTANLTAGHLL---------------IQLVSMAVFV-L---L---P-MMP---T-V---------------AMLTAILLLMLTLLEIAVAMIQAYVFVLLLSLYLQENV-----------------------
>315377
------------------------------M-NE-NLFASFIAPT----MMG-LP----------IV----T-L--IIM--FPS-L----LFP----T----PK-R-L-INNRTISIQQWLI-QLTSKQMMAIH------NQ-K-------GQ---TWSLMLMSLIMFIGSTNILGLL------PHSFTPTTQLSM--NLGMAI---------PLWSATVLTGF-RHKTK-ASLAHLLPQGTPAPLIPMLVIIETISLFIQP--TALAVRLTANITAGHLL---------------IHLIGGATLA-L---L---N-IST---M-T---------------AFITFIILILLTILEFAVALIQAYVFTLLVSLYLHDNT-----------------------
>682059
------------------------------M-NE-NLFASFMIPI----VLG-FP----------IT----T-L--IIM--LPT-M----LFP----T----PN-R-L-TNNRMITIQQWLI-KLTSKQLMATH------NP-K-------GQ---TWSLMLISLFLFISSTNLLGML------PYSFTPTTQLSM--NLGMAI---------PLWAGTVLIGF-RNKTK-MSLAHLLPLGTPTFLIPMLVMIETISLFIQP--LALAVRLTANITAGHLL---------------LHLIGSTTLA-L---M---N-INL---F-T---------------ALITFIILTLLAILEFAVALIQAYVFTLLVSLYLQDNT-----------------------
>278176
------------------------------M-AM-SFFDQFASPS----YLG-IP----------LI----A-I--AIA--LPW-V----LYP----TP---SS-R-W-INNRLITIQGWLI-NRFTNQLMLPL------NV-G-------GH---KWALLLASLMVFLITINMLGLL------PYTFTPTTQLSL--NMGFAV---------PLWLATVIIGM-RNQPT-VALGHLLPEGTPIPLIPVLIIIETISLFIRP--LALGVRLTANLTAGHLL---------------IQLIATAVFV-L---L---P-MMP---T-V---------------AILTATVLFLLTLLEVAVAMIQAYVFVLLLSLYLQENV-----------------------
>516884
------------------------------M-MT-SLFPIFEPSSS---IMS-LS----------LN----W-A--STF--LGL-L----FIP---------YL-YWI-SPSRWSLMWSKLI-NTLHLEFKTLL------GP-S--------H--NGSTIIFVSLFSLIVFNNFLGLL------PYVFTSTSHLVM--TLSLSL---------PLWLTFMIFGW-LNHTQ-HMFAHLVPQGTPPALMPFMVLIETLSNLIRP--GTLAVRLAANMIAGHLL---------------LTLLSGTGPS-L---S---T-------T-L---------------VSFLLLTQVLLLLLESAVAIIQSYVFAVLSTLYAGEIN-----------------------
>143416
------------------------------M-MA-NLFDQFASPT----LFS-VP----------LI----L-I--ALL--FPW-L----MLL----TS---PN-T-F-LSNRPVQTQTWFL-KTFTKQIFSPM------TT-A-------SH---KWSFLLSSLMAFLLSINLLGLL------PYTFTPTTQLSM--NLALAI---------PLWLATVLIGL-RNQPT-ASLGHFLPEGTPTPLIPILIIIETISLFIRP--LALGVRLTANLTAGHLL---------------IQLISSATLV-M---L---H-TSS---L-I---------------SFLIFSALILLTMLEIAVAMIQAYVFVLLLSLYLQENT-----------------------
>994863
------------------------------M-MA-SFFDQFASPS----YLG-IP----------LI----A-I--AIA--LPW-V----LYP----TP---SS-R-W-INNRLITIQGWFI-NRFTNQLMLPL------NV-G-------GH---KWALLLTSLMIFLITINMLGLL------PYTFTPTTQLSL--NMGFAV---------PLWLATVIIGM-RNQPT-VALGHLLPEGTPIPLIPVLIIIETISLFIRP--LALGVRLTANLTAGHLL---------------IQLIATAVFV-L---L---P-MMP---T-V---------------AILTAIVLFLLTLLEVAVAMIQAYVFVLLLSLYLQENV-----------------------
>8801
------------------------------M-NL-SFFDQFASPQ----LLG-IP----------LI----L-L--SLL--FPT-L----LLP----SP---NN-R-W-INNRLSTLQLWFL-QLITKQLMMPL------NK-A-------GH---KWALILTSLMTFLLLINLLGLL------PYTFTPTTQLSM--NMALAF---------PLWLATLLTGL-RNQPS-ISLGHLLPEGTPTPLIPALILIETTSLLIRP--LALGVRLTANLTAGHLL---------------IQLISTATLA-L---L---P-TMP---T-I---------------SVLTATVLLLLTILELAVAMIQAYVFVLLLSLYLQENI-----------------------
>341099
------------------------------M-AM-SFFDQFASPS----YLG-IP----------LI----A-I--AIT--LPW-V----LYP----TP---TS-R-W-INNRLITIQGWLM-SRFTNQLMLPL------NV-G-------GH---KWALLLTSLMLFLITINMLGLL------PYTFTPTTQLSL--NMGFAV---------PLWLATVIIGM-RNQPT-VALGHLLPEGTPIPLIPVLIIIETISLFIRP--LALGVRLTANLTAGHLL---------------IQLIATAVFV-L---F---P-MMP---T-V---------------AILTATVLFLLTLLEVAVAMIQAYVFVLLLSLYLQENV-----------------------
>241275
------------------------------M-IL-SFFDQFESPL----FLG-IP----------LM----A-L--ALT--LPW-I----LLP----KP---CT-R-W-VTNRYVTLQSWFI-KQYTQQLMLPI------NK-P-------GH---KWALLLTSLMLFLITLNMLGLL------PYTFTPTTQLSL--NMALAV---------PLWLATVIIGM-RNQPT-ASLGHLLPEGTPPLLIPVLIIIETISLFIRP--LALGVRLTANLTAGHLL---------------IQLIATAAFV-L---M---S-IMP---T-V---------------ALLTATVLFLLTLLEVAVAMIQAYVFVLLLSLYLQENV-----------------------
>240159
------------------------------M-TV-SLFDQFMSPT----YLG-VP----------LL----A-I--ALT--LPW-I----FFP----AP---TF-R-W-LHNRLLVLQGWFI-NRFTHQIFTPL------SQ-G-------GH---NWALMLASLMLFLITLNILGLL------PYTFTPTTQLSL--NLALAF---------PLWLATVLMGL-RNQPT-AALGHLLPEGTPTPLIPILIIIETISLLIRP--LALGVRLTANLTAGHLL---------------MQLTSTAAYV-L---L---P-MMP---P-V---------------AALTMILLFLLTLLEIAVAMIQAYVFVLLLSLYLQENV-----------------------
>113382
------------------------------M-NL-SFFDQFMSPT----ILG-IP----------LV----M-V--AMI--YPW-L----LFP----YP---TN-K-W-LNNRLTTLQVWFS-QKFTKQLFTPV------NM-K-------GH---KWAMMFLSLMVFIIMINLLGLL------PYTFTPTTQLSL--NLGLAI---------PFWLMTVLIGL-RNQPT-MTFGHLLPEGTPTLLIPILIMIESVSLIIRP--LALGVRLTANLTAGHLL---------------IQLIATATLV-L---L---P-IMP---L-V---------------SFMTMFILFLLTLLEIAVAMIQAYVFVLLLSLYLQENV-----------------------
>8090
------------------------------M-TL-SLFDQFMSPT----LLG-VP----------LI----G-L--ALA--LPW-V----LFF----QP---GA-R-W-MNNRLVTLQAVFM-NWFVKQIFQPM------SL-G-------GH---KWAALLMSLMLFLITLNMLGLL------PYTFTPTTQLSL--NMAFAV---------PLWLATVIIGM-RNQPT-HALGHLLPEGTPTALIPVLIVIETISLFIRP--LALGVRLTANLTAGHLL---------------IQLIATAAFV-L---F---P-MMP---S-V---------------AILTSILLFLLTLLEIAVAMIQAYVFVLLLSLYLQENV-----------------------
>76593
------------------------------M-MG-SSFEQFVSPY----CLG-TP----------LI----A-M--ALA--RPW-M----LYP----TP---SS-R-W-IKNRLITAQDCFI-NRSTKQLMIPL------SK-E-------GH---KCALLLTSVMMFIITMNMLGLL------PYTFTPTTQLSL--NIGFAV---------PLWLATVIMGI-RNQPT-LALGHLLPEGTPIRLMPVLIIMETISLFIRP--LALGVRLTANLTAGQLL---------------MQLIATAVFV-L---L---P-IIP---T-V---------------AFLTAAVLLLLTLLEVAVAIMQAYVFVLLLSLYLQENT-----------------------
>412642
------------------------------M-TA-NLFDQFMSPI----HLG-IP----------LI----A-L--ALT--LPL-L----LLP----AP---SS-R-W-LSNRLLSLQNCLI-SQFVRQLLSPL------SS-R-------GH---KWALLLTSLMLYLLALNMLGLL------PYTFTPTTQLSL--SMGLAV---------PLWLSTVLIGM-RNQPT-ISLGHLLPEGTPIPLIPVLVIIETISLFIRP--LALGVRLTANLTAGHLL---------------IQLLSMAAFI-L---F---P-LMP---A-V---------------AILTTALTLLLTLLEVAVAMIQAYVFVLLLSLYLQENV-----------------------
>69303
------------------------------M-NE-NLFASFITPM----ILG-LP----------LV----T-L--IVL--FPS-L----LFP----T----SN-R-L-MNNRLISLQQWVL-QLVSKQMMSIH------NP-K-------GQ---TWALMLMSLIMFIGSTNLLGLL------PHSFTPTTQLSM--NLGMAI---------PLWAGAVITGF-RNKTK-ASLAHFLPQGTPTPLIPMLVIIETISLFIQP--VALAVRLTANITAGHLL---------------IHLIGGATLA-L---M---N-IST---T-T---------------ALITFIILVLLTILEFAVAMIQAYVFTLLVSLYLHDNT-----------------------
>689625
------------------------------M-VL-NFFDQFESPV----LMG-LP----------LM----A-V--AIV--LPW-I----FVP----TP---SS-R-W-LNNRLITLQGWFF-NRFSNQLLTPI------NP-A-------GH---KWALILTSLMTFLLLINIFGLL------PYTFTPTTQLSL--NMGLAV---------PLWLATVLTGM-RNQPT-HALGHLLPEGTPVPLIPVLIIIETISLFIRP--LALGVRLTANLTAGHLL---------------IQLISTAVFV-L---L---P-LMP---P-V---------------AILTASVLFLLTVLEVAVAMIQAYVFVLLMSLYLQENV-----------------------
>329627
------------------------------M-NE-NLFASFITPT----LMG-MP----------IV----I-I--IIM--LPA-A----IMT----S----SK-R-L-VNNRFHTFQQWLV-KLIAKQMMMIH------SS-K-------GR---TWSLMLVSLIMFIGSTNLLGLL------PYTFTPTTQLSM--NLGMAI---------PLWAGTVLLGF-RHKMK-SSLAHFLPQGTPIPLIPMLIIIETISLFIQP--LALAVRLTANITAGHLL---------------MHLIGGATLA-L---T---I-ISP---P-T---------------AIITFTILMLLTILEFAVALIQAYVFTLLVSLYLHDNT-----------------------
>69311
------------------------------M-NE-NLFASFITPM----ILG-LP----------LV----T-L--IVL--FPS-L----LFP----T----SN-R-L-INNRLISLQQWIL-QLISKQMMSIH------NP-K-------GQ---TWALMLMSLILFIGSTNLLGLL------PHSFTPTTQLSM--NLGMAI---------PLWAGAVITGF-RNKTK-ASLAHFLPQGTPTPLIPMLVIIETISLFIQP--MALAVRLTANITAGHLL---------------IHLIGGATLA-L---M---N-IST---T-T---------------AFITFIILILLTILEFAVAMIQAYVFTLLVSLYLHDNT-----------------------
>1035548
------------------------------M-MI-SFFDQFMSPT----LLG-LP----------LI----I-L--AII--FPL-M----LFP----KP---SV-L-W-INNRLITLQSWFM-MNFTKQLFSPI------NL-Q-------GQ---KWALVLTTLMVFLISMNLLGLL------PYTFTPTTQLSM--NMALAI---------PMWLSTVILGL-RNQPT-ISMGHLLPEGTPTILIPPLIIIETISLFIRP--IALGVRLTANLTAGHLL---------------IQLIATAAFT-L---L---P-LMP---T-I---------------AMLTTLILLMLTLLEVAVAMIQAYVFVLLVTLYLQENT-----------------------
>240160
------------------------------M-TV-SLFDQFMSPT----YLG-VP----------LL----A-I--ALT--FPW-I----FFP----AP---TL-R-W-LHNRLLVLQSWFI-NRFTQQILTPL------SR-G-------GH---SWALMLTSLVVFLMTLNILGLL------PYTFTPTTQLSL--NLALAF---------PLWLATLLIGL-RNQPT-AALGHLLPEGTPTLLIPILIVIETISLLIRP--LALGVRLTANLTAGHLL---------------MQLTSTATYV-L---L---T-TMP---P-V---------------AALTMVLLFLLTLLEIAVAMIQAYVFVLLMSLYLQENV-----------------------
>223987
------------------------------M-MT-SLFSQFDSPW----FMN-LP----------LA----A-L--ALL--IPW-K----IFI----SN---HA-S-W-SGTRNASLLNWVF-QTLANQVWQPM------STWR-------GS---QWVVLFASLMLMLMTLNLIGLF------PYTFTPTTQLSM--NLGLAI---------PLWLGTVIYGF-RNHPT-IALAHLCPEGAPAPLIPMLVLVETLSIFMRP--LALGLRLTANLTAGHLL---------------MHLISSAALS-L---S---A-ISN---L-L---------------GGVILILLILLTLLEMAVALIQGYVFAILVTLYLDENL-----------------------
>933220
------------------------------M-MM-SFFDQFASPS----FLG-IP----------LI----A-V--AIA--LPW-I----LFP----TP---PS-R-W-LNNRLITLQTWFI-NRFTNQLLMPL------NV-G-------GH---KWALLFASLMVFLITTNMLGLL------PYTFTPTTQLSL--NMGFAV---------PLWLATVIIGM-RNQPT-VALGHLLPEGTPVPLIPVLIIIETISLFIRP--LALGVRLTANLTAGHLL---------------IQLIATAVFV-L---L---P-MMP---T-V---------------AILTAAVLFLLTLLEVAVAMIQAYVFVLLLSLYLQENV-----------------------
>272460
------------------------------M-NE-NLFSSFTTPT----MMG-LP----------II----I-I--ITM--FPG-I----MFP----S----PN-R-L-INNRLISIQQWLV-QLTSKQMLSIH------NQ-K-------GQ---TWALMLMSLILFIGSTNLLGLL------PHSFTPTTQLSL--NLGMAI---------PLWAGTVITGF-RHKTK-ASLAHFLPQGTPLPLIPMLIIIETISLFIQP--MALAVRLTANITAGHLL---------------IHLIGGATLA-L---M---N-IST---I-T---------------AMITFTILVLLTILEFAVALIQAYVFTLLVSLYLHDNT-----------------------
>472760
------------------------------M-NE-NLFASFITPT----VMG-LP----------IV----V-T--IIM--FPS-I----LFP----S----SE-R-L-ITNRLHSFQHWLI-KLIIKQMMLIH------TP-K-------GR---TWTLMIVSLIMFIGSTNLLGLL------PHTFTPTTQLSM--NLSMAI---------PLWAGAVILGF-RHKLK-NSLAHFLPQGTPISLIPMLIIIETISLFIQP--MALAVRLTANITAGHLL---------------MHLIGGATLV-L---M---N-ISP---P-T---------------ATITFIILLLLTVLEFAVALIQAYVFTLLVSLYLHDNT-----------------------
>9515
------------------------------M-NQ-NLFASFNMPM----ILG-VP----------LA----T-L--FIL--FPT-M----LIT----P----SN-N-L-NNNRFSSLQQWLI-QLMLKQMMMNH------TT-K-------GQ---AWSLMLLTLITFITLNNLLGIM------PYTFTPTTQLSM--NLGMAI---------PLWMATVLTGL-RFKTK-ATLAHLLPQGTPIPLIPMLIIIETISLFIQP--MALAVRLTANITAGHLL---------------MHLLGDTTLT-L---L---S-IYL---S-S---------------SVITIIVIILLITLELGVALIQAYVFTLLVSLYLHNNS-----------------------
>1156109
------------------------------M-TL-SLFDQFMSPW----HMG-IP----------LL----A-I--SLV--LPW-V----LFP----TP---TP-R-W-LNNRMLTFQSWFI-ARFTQQTFLPL------NV-G-------GH---KWALLLTSLMVFLITLNMLGLL------PYTFTPTTQLSL--NLGLAV---------PLWLATVVIGM-RNQPT-AALGHLLPEGTPTPLIPVLIIIETISLFIRP--IALGVRLTANLTAGHLL---------------IQLVSMAVLV-L---L---P-MMP---T-V---------------AMLTAILLLMLTLLEIAVAMIQAYVFVLLLSLYLQENV-----------------------
>244217
------------------------------M-NL-SFFDQFLSPT----MLG-IP----------LI----M-V--AMI--LPW-L----LFP----NP---TN-K-W-LNNRLSTLQIWFA-QKFTKQLMSPI------NT-G-------GY---KWAMIFLSLMVFLMTINLLGLL------PYTFTPTTQLSL--NLGLAV---------PFWLATILIGL-RNQPT-AAFGHLLPEGTPTLLIPILIIIETISLFIRP--LALGVRLTVNLTAGHLL---------------IQLIATATLV-L---L---P-LMP---V-V---------------SILTMMTLFLLTLLEIAVAMIQAYVFVLLLSLYLQENV-----------------------
>556235
------------------------------M-AL-NFFDQFMSPT----LLG-VP----------LM----G-L--ALV--LPW-T----LYP----TP---TT-R-W-LNNRLLTLQGWFI-NRFTQQIFMPL------NP-G-------GH---KWALLLASLMLFLITMNILGLL------PYTFTPTTQLSL--NMGFAV---------PLWLATVIIGM-RNQPT-AALGHLLPEGTPVPLIPVLIIIETISLFIRP--LALGVRLTANLTAGHLL---------------IQLISTAVFV-L---L---P-MMP---T-V---------------AILTATVLFLLTLLEVAVAMIQAYVFVLLLSLYLQENV-----------------------
>33519
------------------------------M-TL-GLFDQFLSPV----FLG-IP----------LI----A-L--ALS--LPW-V----LYP----QP---TS-R-W-VNNRLLALQGCFI-NRFTQQIFQPI------NP-K-------GH---KWAALFTALMLFLVTLNTLGLL------PYTFTPTTQLSL--NMAFAV---------PLWLATVLIGM-RYQPT-HALGHLLPEGTPAPLIPLLIIIETASLFIRP--LALGVRLTANLTAGHLL---------------IQLTSTAVFT-L---M---F-LMP---T-L---------------AFLTSILLLLLTLLEVAVALIQAYVFVLLLSLYLQENL-----------------------
>1001917
------------------------------M-MT-SFFDQFASPY----FLG-IP----------LI----A-V--AIS--LPW-V----LFP----TP---PS-R-W-VNNQLITLQTCFI-NRFTNQLLLPL------NV-G-------GH---KWALLFASLMVFLITINMLGLL------PYTFTPTTQLSL--NMGLAV---------PLWLATVIIGM-RNQPT-VALGHLLPEGTPIPLIPVLIIIETISLFIRP--LALGVRLTANLTAGHLL---------------IQLIATAVFV-L---L---P-MMP---T-V---------------AVSTAAVLFLLTLLEVAVAMIQAYVFVLLLSLYLQENV-----------------------
>254704
------------------------------M-NE-NLFASFITPT----MMG-LP----------IV----V-A--IIM--FPS-I----LFP----S----SK-R-L-INNRLHSFQHWLI-KLIIKQMMLIH------TP-K-------GR---TWTLMIVSLIMFIGSTNLLGLL------PHTFTPTTQLSM--NLSMAI---------PLWAGAVITGF-RHKLK-SSLAHFLPQGTPISLIPMLIIIETISLFIQP--MALAVRLTANITAGHLL---------------MHLIGGATLV-L---M---S-ISP---P-T---------------ATITFIILLLLTVLEFAVALIQAYVFTLLVSLYLHDNT-----------------------
>400002
------------------------------M-MT-SFFDQFASPS----YLG-IP----------LI----A-M--AIT--LPW-I----LYP----TP---SS-R-W-INNQLITLQGWFI-NRFTNQLMLPL------NV-G-------GH---KWALLLASLMIFLITINMLGLL------PYTFTPTTQLSL--NMGFAV---------PLWLATVIIGM-RNQPT-VALGHLLPEGTPIPLIPVLIIIETISLFIRP--LALGVRLTANLTAGHLL---------------IQLIATAVFV-L---L---P-MMP---T-V---------------AILTAAVLFLLTLLEVAVAMIQAYVFVLLLSLYLQENV-----------------------
>163638
------------------------------M-TL-SFFDQFMSPT----YLG-VP----------LI----A-L--ALS--LPW-I----LYP----KP---TP-R-W-LNNRLITLQGWFI-NRFTQQIFQPL------SL-G-------GH---KWAALLASLMLFLITLNMLGLL------PYTFTPTTQLSL--NMAFAV---------PLWLATVIIGM-RNQPT-HALGHLLPEGTPTLLIPVLIIIETISLFIRP--LALGVRLTANLTAGHLL---------------IQLIATAAFV-L---L---P-LMP---T-V---------------AILTAVLLFLLTLLEVAVAMIQAYVFVLLLSLYLQENV-----------------------
>136868
------------------------------M-ML-SFFDQFMSPT----YLG-IP----------LI----A-L--ALS--LPW-I----LYP----KP---TP-R-W-LNNRLITLQGWFI-NRFTQQIFQPL------SL-G-------GH---KWAALLASLMLFLITLNMLGLL------PYTFTPTTQLSL--NMAFAV---------PLWLATVIIGM-RNQPT-HALGHLLPEGTPTLLIPVLIIIETISLFIRP--LALGVRLTANLTAGHLL---------------IQLIATAAFV-L---L---P-LMP---T-V---------------AILTAVLLFLLTLLEVAVAMIQAYVFVLLLSLYLQENV-----------------------
>59528
------------------------------M-NE-NLFASFITPM----MLG-LP----------LV----T-L--IVL--FPS-L----LFP----T----SN-R-L-VNNRLISIQQWLL-QLVSKQMMSIH------NT-K-------GQ---TWALMLMSLILFIGSTNLLGLL------PHSFTPTTQLSM--NLGMAI---------PLWAGAVITGF-RNKTK-TSLAHFLPQGTPTPLIPMLVIIETISLFIQP--MALAVRLTANITAGHLL---------------MHLIGGATLA-L---M---S-IST---T-T---------------ALITFIILVLLTILEFAVAMIQAYVFTLLVSLYLHDNT-----------------------
>1040957
------------------------------M-TV-SLFDQFLSPS----YLG-IP----------LI----T-L--SLA--LPW-V----LYP----SP---SS-R-W-LNGRLLTLQQWLM-ARFAQQIFEPM------AL-A-------GH---KWAMMLTALMLYLISLNMLGLL------PYTFTPTTQLSM--NMAFAV---------PFWLATVIIGM-QNQMT-FSLAHLLPEGTPTPLIPLLIIIETISLFIRP--FALGVRLTANLTAGHLL---------------IQLTSLASFV-L---T---T-MLP---P-V---------------AFFTVTLLFLLSLLEIAVAMIQAYVFVLLLSLYLQENV-----------------------
>61679
------------------------------M-MV-DIFSSFDDHNS----TL-FSAH-------FMT----W-T--LSL--WSL-F----FIN---------SF-YWI-NPFNLTNIMNMPK-QAINIQTTRSY------SM-N-------LG---GFSLMVSSLFITIINFNMLGLM------PYVFSTTSHLAM--TFTLAL---------PLWLSLIISSY-SNNPY-SSLAFMLPLGTPTFLIPFLPIIETLSILVRP--ITLSIRLAANISAGHII---------------LTLIGDYLTV-S---L---L-SAN--YM-V---------------SALVMFVQIGYFIFEIGIGIIQGYIFSLLVTLYTDDHQ-----------------------
>69301
------------------------------M-NE-NLFASFITPM----ILG-LP----------LV----T-L--IVL--FPS-L----LFP----T----SN-R-L-MNNRLISLQQWVL-QLVSKQMMSIH------NP-K-------GQ---TWALMLMSLIMFIGSTNLLGLL------PHSFTPTTQLSM--NLGMAI---------PLWAGAVITGF-RNKTK-ASLAHFLPQGTPTPLIPMLVIIETISLFIQP--VALAVRLTANITAGHLL---------------IHLIGGATLA-L---M---N-IST---T-T---------------ALITFIILVLLTILEFAVAMIQAYVFTLLVSLYLHDNT-----------------------
>146130
------------------------------M-NE-NLFSSFSTPT----LMG-LP----------IV----I-L--IIF--FPS-I----FLF----K----SN-R-F-MNNRLLSLQLWLT-QMITKQMMLIH------SP-K-------GR---SWTLLLTSLIIFIASSNLLGLL------PHTFTITTQLSM--NLGLAI---------PLWAGAVLLGL-RHKTK-TSLAHFLPTGTPIFLIPMLIIIETISLFIQP--MALAVRLTANITAGHLL---------------MHLIGSATMA-L---T---S-INI---P-I---------------ASITFIILVLLTILELAVALIQAYVFTLLVSLYLHDNS-----------------------
>143642
------------------------------M-TM-DLFSQFASST----SFG-VP----------LI----L-P--AML--VPW-L----LFP----SY---PS-R-W-VNNRLLTSQNWFL-TSFTKQIFSPL------NF-P-------AH---KWAFLLVSLMVFLLSMNLLGLL------PYTFTPTTQLSI--NLGLAL---------PLWLATVLVGF-RNQFN-HSLAHFLPEGTPTPLIPILIMIETISLFIRP--LALGVRLTANLTAGHLL---------------IHLISSAVSA-I---F---S-LSP---A-A---------------SMLTFTILILLTILEIAVAMIQAYVFVLLLSLYLQENT-----------------------
>1045198
------------------------------M-MV-SFFDQFASPS----YLG-IP----------LI----A-I--AIA--LPW-V----LYP----TP---PA-R-W-INNRLITIQGWFI-NRFTNQLMLPL------NV-G-------GH---KWALLLASLMIFLITINMLGLL------PYTFTPTTQLSL--NMGFAV---------PLWLATVIIGM-RNQPT-VALGHLLPEGTPIPLIPVLIIIETISLFIRP--LALGVRLTANLTAGHLL---------------IQLIATAVFV-L---L---P-MMP---T-V---------------AILTAAVLFLLTLLEVAVAMIQAYVFVLLLSLYLQENV-----------------------
>283372
------------------------------M-MV-DIFSSFDDHNS----TL-LSAH-------IMT----W-L--LSM--WSL-I----FIN---------SS-FWV-KSSNLLNFINIPK-QIINIQITRSF------SM-N-------LG---GFTLIISSLFITIINFNLLGLM------PYVFSTTSHLAM--TFTLAL---------PLWFCLILSSY-MKNAY-SSVAFMLPLATPSFLIPFLPIIETLSILVRP--ITLSIRLAANISAGHII---------------LTLIGDYFTT-L---I---L-LNN--YM-I---------------SLFIMTIQIGYFIFEIGISIIQGYIFSLLITLYTDDHQ-----------------------
>270585
------------------------------M-TL-SFFDQFMSPS----LLG-IP----------LM----A-L--ALT--LPW-T----LFP----AP---TP-R-W-LHNRMLTLQNWFI-GRFSQELLLPL------SP-A-------GH---KWAMLFASLMLYLISLNMLGLL------PYTFTPTTQLSL--NLGLAV---------PLWLATVIIGM-RNQPT-IALGHLLPEGTPTLLIPILIIIETISLFIRP--VALGVRLTANLTAGHLL---------------IQLIATAAFV-L---L---P-LMP---T-V---------------AILTGILLFLLTLLEVAVAMIQAYVFVLLLSLYLQENV-----------------------
>214487
------------------------------M-TL-SFFDQFMSPT----YLG-IP----------LM----A-L--ALT--LPW-L----LYP----TP---TT-R-W-LNNRFLALQGWFI-NRFTQQLLLPL------NI-G-------GH---KWAALLTSLMIFLITLNMLGLL------PYTFTPTTQLSL--NLGLAV---------PLWLATVIIGM-RNQPT-HALGHLLPEGTPGPLIPVLIIIETISLFIRP--LALGVRLTANLTAGHLL---------------IQLIATGAFV-L---L---P-LMP---T-V---------------AIITTTVLVLLTLLEVAVAMIQAYVFVLLLTLYLQENV-----------------------
>263549
------------------------------M-MV-SFFDQFASPS----YLG-IP----------LI----A-I--AIA--LPW-V----LYP----TP---SS-R-W-INNRLITIQGWFI-NRFTNQLMLPL------NV-E-------GH---KWALLLASLMIFLITTNMLGLL------PYTFTPTTQLSL--NMGFAV---------PLWLATVIIGM-RNQPT-VALGHLLPEGTPIPLIPVLIIIETISLFIRP--LALGVRLTANLTAGHLL---------------IQLIATAVFV-L---L---P-MMP---T-V---------------AILTAAVLFLLTLLEVAVAMIQAYVFVLLLSLYLQENV-----------------------
>80797
------------------------------M-MA-SFFDQFASPS----FMG-VP----------LI----F-I--AIL--LPW-I----LFP----TP---PA-R-W-VNNRLITLQAWFI-NRFTSQLLTPL------NA-G-------GH---KWALLLTSLMVFLITINMLGLL------PYTFTPTTQLSL--NMGLAV---------PLWLATVLIGA-RNQPT-IALGHLLPEGTPILLIPVLIIIETISLFIRP--LALGVRLTANLTAGHLL---------------IQLIATAVFV-L---L---P-IMP---T-V---------------AILTATVLFLLTLLEVAVAMIQAYVFVLLLSLYLQENV-----------------------
>65634
------------------------------M-NE-NLFATFVTPT----IMG-VT----------TL----P-I--IIL--FPC-M----LLS----T----PK-R-W-LPNRIQILQIWLI-RLITKQMLTMH------NK-Q-------GR---TWALMLMSLILFIASTNLLGLL------PYSFTPTTQLSM--NIGMAI---------PLWLATVLMGF-RNKPK-VSLAHFLPQGTPTPLIPMLIIIETISLFIQP--LALAVRLTANITAGHLL---------------IHLIGSATLA-L---S---S-ISM---T-V---------------STITFTILFLLTILELAVAMIQAYVFTLLVSLYLHDNS-----------------------
>29144
------------------------------M-AL-NFFDQFMSPT----YLG-IP----------LI----A-L--ALS--LPW-V----LFP----TP---SS-R-W-LNNRLLTLQGWFI-NRFTQQMLLPL------NL-G-------GH---KWAVLLTSMMIFLVTLKMLGLL------PYTFTPTTQLSL--NMGFAV---------PLWLATVVIGL-RNQPT-VALGHLLPEGTPVVLIPFLIIVETFSLLIRP--LALGVRLTANLTAGHLL---------------IQLIATAAFV-L---L---P-MMP---T-V---------------AILTATVLFLLTLLEVAVAMIQAYVFVLLLTLYLQENT-----------------------
>388974
------------------------------M-NL-SFFDQFSSPY----LLG-IP----------LI----L-P--SLL--LPA-L----LLP----SP---GH-R-W-INNRLSTIQLWLT-HLITKQLMTPL------NK-A-------GH---KWALLLTSLILLLLSINLLGLL------PYTFTPTTQLSM--NMALAL---------PLWLATLLTGL-RNQPS-TSLAHLLPEGTPTPLIPALILIETTSLLIRP--LALGVRLTANLTAGHLL---------------IQLISTATIT-L---L---P-MMP---S-I---------------SALTALILFLLTILEVAVAMIQAYVFVLLLSLYLQENI-----------------------
>89589
------------------------------M-TL-SFFDQFSLTA----YLG-VP----------LI----V-L--ALT--LPW-V----LFP----AP---KS-R-C-SNNRLLTLQAWFI-RQFTHQLFLPI------NK-A-------GH---KWALLLASLLIFLITLNLLGIL------PYTFTPTTQLSM--NMGFAV---------PLWLATVLIGV-RHQLT-HTLAHFLPVGTPGPLIPILIIIETISLFIRP--IALGVRLTANLTAGHLL---------------IQLISTAAFH-M---F---F-IMP---T-V---------------SALTVVLLLLLSVLELAVAVIQAYVFVLLVSLYLQESV-----------------------
>38632
------------------------------M-NE-NLFAPFITPT----IMG-IT----------TL----P-I--IMT--FPC-L----MLS----S----PK-R-W-LPNRIQVLQIWLI-RLITKQMMAMH------NI-Q-------GR---SWTLMLMSLILFIGSTNLLGLL------PYSFTPTTQLSM--NIGMAI---------PLWMGTVVMGF-RNKPK-ASLAHFLPQGTPTPLIPMLIIIETISLFIQP--LALAVRLTANITAGHLL---------------IHLIGSATLA-L---S---S-ISM---T-V---------------SMITFSILLLLTILELAVAMIQAYVFTLLVSLYLHDNT-----------------------
>392913
------------------------------M-TL-SFFDQFMSPV----FLG-IP----------LI----A-L--ALL--LPW-L----LFP----TP---TT-R-W-VNNRLLALQNWFI-GQFTNQLLLPI------NF-G-------GH---KWALILMSLMLLLITLNMLGLL------PYTFTPTTQLSL--NMGLAV---------PLWLATVVVGM-RNQPT-IALGHLLPEGTPTPLIPILIIIETLSLFIRP--LALGVRLTANLTAGHLL---------------IQLIATAAYV-L---L---P-LMP---A-V---------------AILTTTLLFLLTLLEVAVAMIQAYVFVLLLSLYLQENV-----------------------
>497986
------------------------------M-MA-GLFDQFSSPT----TLG-IP----------LI----M-L--AVV--LPW-M----LFP----TP---TP-R-W-ISNRLITTQVWLT-GRFVNQLLLPL------NI-R-------GH---NWAVLLASLMIFLVTMNVLGLL------PYTFTPTTQLSM--NMGFAV---------PLWLATVIIGM-RDQPT-MSLGHLLPEGTPVPLIPALVIIETISLFIRP--LALGVRLTANLTAGHLL---------------IQLLATAIYV-L---L---P-LTL---T-V---------------ATLTIAVFFLLTLLEIAVALIQAYVFVLLLSLYLQENI-----------------------
>9785
------------------------------M-NE-ELSTFFYVP---------VG----------TM----M-L--AIA--FPA-I----LLP----T----PN-R-L-ITNRWITIQQWLI-QLIMKQLLSIH------NT-K-------GL---SWSLMLITLTLFIGLTNLLGLL------PYSFAPTTQLTV--NLSMAI---------PLWTGTVVPGF-RYKTK-ISLAHLLPQGTPMFLIPMIIIIETISLLIRP--VTLAVRLTANITAGHSL---------------IHLTGTATLT-L---S---S-IHS---M-T---------------ITVTFVTVILLTILELAVALIQAYVFALLISLYLHENA-----------------------
>30552
------------------------------M-NE-NLFTSFTTPT----MIG-LP----------IV----V-I--IIM--FPS-I----FFP----S----PN-R-L-VNNRLISIQQWLV-QLMSKQMLSIH------NN-K-------GQ---IWALMLMSLILFIGSTNLLGLL------PHSFTPTTQLSM--NLGMAI---------PLWAGTVLTGL-RHKTK-ASLAHFLPQGTPVLLIPMLVIIETISLFIQP--MALAVRLTANITAGHLL---------------IHLIGGATLA-L---M---N-IST---T-T---------------ALITFIILILLTILEFAVALIQAYVFTLLVSLYLHDNT-----------------------
>48747
------------------------------M-NE-NLFTSFMIPI----VLG-VP----------IT----T-L--IIM--FPT-M----LFP----T----PN-R-L-INNRTIAIQQWLT-KLTSKQLMTTH------NP-K-------GQ---TWSLMLTSLFLFIASTNLLGML------PHSFTPTTQLSM--NLGMAI---------PLWAGTIFIGF-RNKTK-MSLAHLLPLGTPTFLIPMLVMIETISLFIQP--LALAVRLTANITAGHLL---------------LHLIGSTTLA-L---M---N-ISL---L-----------------ALITFIILTLLIILEFAVALIQAYVFTLLVSLYLQDNT-----------------------
>28733
------------------------------M-NL-SFFDQFSSPS----LLG-IP----------LV----L-I--AMT--FPA-L----LLP----SP---DN-R-W-VTNRLSTLQLWFI-NLVTKQLMLPL------DK-K-------GH---KWALILTSLMMFLLLINLLGLL------PYTFTPTTQLSM--NLALAF---------PLWLATLLVGL-RNQPS-ISLGHLLPEGTPTPLIPALILIETTSLLIRP--LALGVRLTANLTAGHLL---------------IQLISTATIA-L---A---S-TMP---A-V---------------SVLTLLVLFLLTILEVAVAMIQAYVFVLLLSLYLQENI-----------------------
>86232
------------------------------M-AL-NFFDQFMSPT----YLG-IP----------LI----A-L--ALT--LPW-T----LFP----TP---SS-R-W-LNNRVLTLQGWFI-NRFTYQLMMPI------NA-G-------GH---KWATIFASLMLFLISLNMLGLL------PYTFTPTTQLSM--NMGLAV---------PLWMATVLIGM-RNQPT-AALGHLLPEGTPAPLIPVLIIIETISVFIRP--LALGVRLTANLTAGHLL---------------IQLIATAAFV-L---I---P-LMP---T-V---------------ALLTGVVLFLLTILEVAVAMIQAYVFVLLLSLYLQENV-----------------------
>172908
------------------------------M-MT-SFFDQFASPS----YLG-IP----------LI----A-I--AIA--LPW-A----LYP----TP---SS-R-W-ISNRLTTLQGWFI-NRFTNQLMMPL------NV-G-------GH---KWALLLASLMIFLITINMLGLL------PYTFTPTTQLSL--NMGFAV---------PLWLATVIIGM-RNQPT-VALGHLLPEGTPILLIPVLIIIETISLFIRP--LALGVRLTANLTAGHLL---------------IQLIATAVFV-L---L---P-MMP---T-V---------------AILTATVLFLLTLLEVAVAMIQAYVFVLLLSLYLQENV-----------------------
>980894
------------------------------M-NE-NLFASFITPT----FMG-LP----------VV----I-L--IIA--LPS-V----LFP----T----PK-R-L-LPNRVSTLQQWLV-HMILKQMMTMH------NS-K-------GR---TWSLMLVSLIIFIGSTNLLGLL------PHTFTPTTQLSM--NLGMAI---------PLWGGTVILGF-RHKAK-SSLAHFLPQGTPIPLIPMLIIIETISLFIQP--MALAVRLTANITAGHLL---------------IHLIGGATMV-L---M---A-ISV---P-T---------------ALITFIILVLLTILEFAVALIQAYVFTLLVSLYLHDNT-----------------------
>9852
------------------------------M-NE-NLFASFITPM----IMG-LP----------LA----T-L--IVM--FPS-L----LFP----T----SN-R-L-VNNRLISLQQWML-QLVSKQMMGIH------NT-K-------GQ---TWTLMLMSLILFIGSTNLLGLL------PHSFTPTTQLSM--NLGMAI---------PLWAGAVITGF-RNKTK-ASLAHFLPQGTPTLLIPMLVIIETISLFIQP--IALAVRLTANITAGHLL---------------IHLIGGATLA-L---M---S-ISN---T-M---------------ALITFIILVLLTILEFAVAMIQAYVFTLLVSLYLHDNT-----------------------
>353259
------------------------------M-TV-SLFDQFESPI----LLG-IP----------LV----V-V--AII--LPW-T----LFP----TP---KP-K-W-INNRLATAQTWLI-NWFTSQLMLPL------SV-R-------GH---KWALVFASLILFLITINMLGLL------PYTFTPTTQLSM--NMAFAV---------PLWLATVIIGM-KNQPT-IALGHLLPEGTPTPLIPILVIIETISLLIRP--LALGVRLTANLTAGHLL---------------IQLLATAAFV-M---T---S-IMP---A-A---------------AAATIIVLYLLTLLEVAVAMIQAYVFALLLSLYLQENV-----------------------
>8148
------------------------------M-ML-SFFDQFMSPT----YLG-IP----------LI----A-L--ALS--LPW-I----LYP----KP---TP-R-W-LNNRLVTLQGWFI-NRFTQQIFQPL------SL-G-------GH---KWAALLASLMLFLITLNMLGLL------PYTFTPTTQLSL--NMAFAV---------PLWLATVIIGM-RNQPT-HALGHLLPEGTPTLLIPVLIIIETISLFIRP--LALGVRLTANLTAGHLL---------------IQLIATAAFV-L---T---P-LMP---T-V---------------AILTAALLLLLTLLEVAVAMIQAYVFVLLLSLYLQENV-----------------------
>170196
------------------------------M-TL-SFFDQFMSPV----HLG-IP----------LM----A-L--ALT--LPW-I----LFP----TP---SA-R-W-LNNRLITLQAWFI-NRFTQQLLLPL------NL-A-------GH---KWATMLTSLMLFLITLNMLGLL------PYTFTPTTQLSL--NLGLAV---------PLWLATVIIGM-RNQPT-AALGHLLPEGTPTPLIPILIIIETISLLIRP--LALGVRLTANLTAGHLL---------------IQLIATAAFV-L---L---P-IMP---T-V---------------AILTSTVLFLLTLLEVAVAMIQAYVFVLLLSLYLQENV-----------------------
>9837
------------------------------M-NE-NLFASFITPT----VMG-LP----------IV----I-L--IIM--FPS-M----LFP----A----PF-R-L-INNRLISLQYWLI-RLTSKQMMTIH------NH-K-------GQ---TWSLMLMSLIMFIGTTNLLGLL------PHSFTPTTQLSM--NLGMAI---------PLWAGTVVTGF-RNKTK-ASLAHFLPQGTPTPLIPMLVIIETISLFIQP--VALAVRLTANITAGHLL---------------MHLIGGATLA-L---M---S-INT---P-T---------------ALITFIVLILLTILEFAVAMIQAYVFTLLVSLYLHDNT-----------------------
>129043
------------------------------M-TL-SFFDQFMSPT----FLG-IP----------LI----A-L--ALS--LPW-I----LYP----QP---SA-R-W-LNNRPLTLQNWFI-GRFTQQIFQPL------SP-A-------GH---HWALILASLMMFLFTLNVLGLL------PYTFTPTTQLSM--NMGLAV---------PLWLATVIIGM-RNQPT-HALGHLLPEGTPTLLIPVLIIIETISLFIRP--LALGVRLTANLTAGHLL---------------IQLIATAAFV-L---A---S-TAP---T-L---------------AILTTMLLFLLTLLEIAVAMIQAYVFVLLLSLYLQENI-----------------------
>328529
------------------------------M-MM-SFFDQFASPS----LLG-IP----------LI----A-V--AIA--LPW-V----LFP----TP---PS-R-W-LNNRLITLQTWFI-NRFTNQLLLPL------NV-G-------GH---KWALLFASLMVFLITINMLGLL------PYTFTPTTQLSL--NMGFAV---------PLWLATVIIGM-RNQPT-VALGHLLPEGTPVPLIPVLIIIETISLFIRP--LALGVRLTANLTAGHLL---------------IQLIATAVFV-L---M---P-MMP---T-V---------------AILTAAVLFLLTLLEVAVAMIQAYVFVLLLSLYLQENV-----------------------
>61882
------------------------------M-NE-NLFASFITPT----MLG-FP----------IV----I-L--IIM--FPA-M----LFP----N----PK-R-L-INNRMIALQQWLI-KLILKQMMSMH------TP-K-------GR---TWSLMLISLILFIGTTNLLGLL------PHSFTPTTQLSM--NLGMAI---------PLWAGAVILGF-RHKTK-MSLAHFLPQGTPILLIPMLIVIETISLFIQP--MALAVRLTANITAGHLL---------------MHLIGGATSV-L---L---M-ISP---P-A---------------ALMTFIILLLLTILEFAVALIQAYVFTLLVSLYLHDNT-----------------------
>85553
------------------------------M-MA-NLFSIFEPSSS---IFN-FS----------LN----W-I--STF--LGL-M----FIP---------YL-YWA-SPSRWSLCWSEII-FTLHKEFKALL------TP-Y--------S--LGSTLFFVALFSMILYNNFLGLL------PYVFTSSSHMTM--TLALSL---------PLWVTLMFSGW-INHTQ-HMFAHLVPQGTPSVLMPFMVLIETISNIIRP--GTLAVRLAANMIAGHLL---------------LTLLGNTGPS-M---S---S-------SIL---------------LSMLIFSQILLLTLESAVAIIQSYVFAVLSTLYTSEIN-----------------------
>355587
------------------------------M-MV-NLFSTFDPATS----MV-FS----------LN----W-V--STV--LSL-V----LLP---------YM-FWL-IPNRISMLMYMIV-SKLNEEFKTIL------SG-K-------H---QGLTLMIISLFMFILWNNLLGLL------PYVFTSSSHLVF--TLSMAL---------PMWMGVMIFGW-TNNYQ-EMFAHLVPNGTPTLLMPFMVLIETISNLIRP--GSLAVRLTANMIAGHLL---------------MSLLGNNMSN-S---M---T-------M-V---------------MPMIMLVQISLMMFEVAVSMIQAYVFSVLTTLYSSEVMHYE--------------------
>481777
------------------------------M-MT-SFFDQFASPS----FLG-IP----------LI----S-I--AIA--LPW-V----MFP----TP---PA-R-W-VNNRLITLQTWFI-NRFTNQLLLPL------NV-G-------GH---KWALLLTSLMIFLITTNMLGLL------PYTFTPTTQLSL--NMGLAV---------PLWLATVIIGM-RNQPT-IALGHLLPEGTPIPLIPVLIIIETISLFIRP--LALGVRLTANLTAGHLL---------------IQLIATAVFV-L---M---P-MMP---T-V---------------AILTAAVLFLLTLLEVAVAMIQAYMFILLLNLYPQENV-----------------------
>8855
------------------------------M-NL-SFFDQFSSPS----LLG-IP----------LI----L-L--SLL--FPA-L----LFP----SP---GN-R-W-VNSRLSTIQLWLL-HLITKQLMIPL------NK-N-------GH---KWALMLTSLMVMLLTINLLGLL------PYTFTPTTQLSM--NMALAF---------PLWLATLLTGL-RNKPS-ASLAHLLPEGTPTPLIPALILIETTSLLIRP--LALGVRLTANLTAGHLL---------------IQLISTASVA-L---A---P-ILP---A-V---------------SILTMAILLLLTILEVAVAMIQAYVFVLLLSLYLQENI-----------------------
>590984
--------------------------------MT-NLFSIFDPSTS---LTS-LS----------LN----W-I--SSL--LCI-M----LLP---------LS-FWI-LNNRYSAFWNKPF-IILNNEFNMLM------NK-K-------TN--KGTTLIFISLFTMIMINNIMGLF------PYVFTSTSHMSM--TLAMSL---------PMWLSFMIFGW-LKNTE-SMFTHLVPTGTPGILMPFMVCIETISNMIRP--GTLAVRLAANMIAGHLI---------------MTLLGNTTMD-V---S---I-------N-I---------------LPAMIIIQMMLLTLETAVAIIQGYVFAVLSTLYASEVN-----------------------
>228914
------------------------------M-IL-SFFDQFMSPT----HLG-IP----------LI----A-L--ALS--LPW-V----LIP----TP---TN-R-W-LNNRLLTLQGWFI-NRFTQQLMLPI------NL-G-------GH---KWAVLLTALMLLLITLNLLGLL------PYTFTPTTQLSL--NMGLAV---------PLWLATVIIGM-RNQPT-AALGHLLPEGTPIPLIPVLIIIETISLFIRP--LALGVRLTANLTAGHLL---------------IQLIATAAFV-L---L---P-MMP---T-V---------------AILTSMVLFLLTLLEVAVAMIQAYVFVLLLSLYLQENV-----------------------
>1663197
------------------------------M-MM-SFFDQFASPS----FLG-IP----------LI----T-V--AIA--LPW-V----LFP----TP---PS-R-W-LNNRLVTLQTWFI-NRFTNQLLLPL------NV-G-------GH---KWALLFASLMVFLITINMLGLL------PYTFTPTTQLSL--NMGLAV---------PLWLATVIIGM-RNQPT-VALGHLLPEGTPVPLIPVLIIIETISLFIRP--LALGVRLTANLTAGHLL---------------IQLIATAVFV-L---M---P-MMP---T-V---------------AILTAAVLFLLTLLEVAVAMIQAYVFVLLLSLYLQENI-----------------------
>221867
------------------------------M-TL-SFFDQFMSPV----FLG-IP----------LM----A-L--ALS--LPW-I----LFP----TP---TA-R-W-LNNRLLTLQGWFI-NRFTQQLLLPL------NV-G-------GH---KWATILTSLMLFLITLNMLGLL------PYTFTPTTQLSL--NMGLAV---------PLWLATVIIGM-RTQPT-AALGHLLPEGTPVPLIPVLIIIETISLFIRP--LALGVRLTANLTAGHLL---------------IQLIATAAFV-L---L---P-LMP---T-V---------------AILTSIVLFLLTLLEVAVAMIQAYVFVLLMSLYLQENV-----------------------
>78879
------------------------------M-AL-NLFDQFMSPT----HLG-IP----------LI----A-I--ALT--LPW-I----LVP----AP---TN-R-Y-QSNRLVSLQNWFI-KTFTQQLLLPI------NQ-A-------GH---KWAMILASLMIFILTLNVLGLL------PYTFTPTTQLSL--NMGLAV---------PLWLATVIIGL-RNQPT-AALGHLLPEGTPVPLIPVLIIIETISLFIRP--LALGVRLTANLTAGHLL---------------IQLISTATIT-L---M---P-MMT---T-V---------------ATLTAILLVLLTLLEVAVAVIQAYVFVLLLSLYLQENV-----------------------
>270574
------------------------------M-AL-NFFDQFMSPV----YLG-IP----------LI----T-L--ALT--LPW-I----LFP----KS---ST-R-W-LKNRFMTLQDWFL-ARFTQQMFQPV------NP-T-------GH---KWALLLATLMTFLLALNMLGLL------PYTFTPTTQLSL--NMAMAV---------PLWLSTVIIGM-RNQPT-LALAHLLPEGTPVMLIPVLIVIETISLFIRP--LALGVRLTANLTAGHLL---------------IQLIATASFV-L---A---P-TMP---A-V---------------AISTTMLLLLLTLLEVAVAMIQAYVFVLLLSLYLQENV-----------------------
>520161
------------------------------M-NL-SFFDQFSSPS----LLG-IP----------LI----L-I--SMT--FPA-L----LLP----SL---DN-R-W-ITNRLSTIQLWLV-NSITKQLMTPL------NK-K-------GH---KWALILTSLMIFLLLINLLGLL------PYTFTPTTQLSM--NLALAF---------PLWLATLLTGL-RNQPS-TSLGHLLPEGTPTPLIPALILIETTSLLIRP--LALGVRLTANLTAGHLL---------------IQLISTATVA-L---F---S-TMP---V-V---------------SLLTFLVLFLLTILEIAVAMIQAYVFVLLLTLYLQENI-----------------------
>169291
------------------------------M-VL-NFFDQFMSPT----FLG-VP----------LI----A-L--ALS--LPW-I----LFP----TP---SS-R-W-LNNRLLTLQNWFI-NRFTQQMLLPL------NL-P-------GH---KWALILASLMLFLMTLNLLGLL------PYTFTPTTQLSM--NMGFAV---------PLWLATVLIGL-RNQPT-AALGHLLPEGTPTLLVPFLVIVETFSLLIRP--LALGVRLTANLTAGHLL---------------IQLISTAAFV-L---M---P-MMT---S-V---------------AILTAIVLFLLTLLEVAVAMIQAYVFVLLLSLYLQENI-----------------------
>143403
------------------------------M-AM-SFFDQFASPS----YLG-IP----------LI----A-I--AIA--LPW-V----LYP----TP---SP-R-W-INNRLVTLQGWLI-NRFTNQLMLPL------NV-G-------GH---KWALLLASLMLFLITINMLGLL------PYTFTPTTQLSL--NMGFAV---------PLWLATVIIGM-RNQPT-VALGHLLPEGTPIPLIPVLIIIETISLFIRP--LALGVRLTANLTAGHLL---------------IQLIATAVFV-L---L---P-MMP---T-V---------------AILTATVLFLLTLLEVAVAMIQAYVFVLLLSLYLQENV-----------------------
>103720
------------------------------M-TL-SLFDQFMSPT----LLG-IP----------LM----A-L--ALT--LPW-I----LFP----TA---SS-R-W-SNNRLLTLQNWFI-SRFTHQLLTPI------NL-G-------GH---KWALMFASLMVFLISINTLGLL------PYTFTPTTQLSL--NLGLAV---------PLWLATVIIGM-RNQPT-HSLAHLLPEGTPTLLIPVLIIIETISLFIRP--LALGVRLTANLTAGHLL---------------IQLTTTAVFV-L---L---S-TMP---S-V---------------ALLTLGLLLLLTILEIAVAVIQAYVFVLLLSLYLQENV-----------------------
>51549
------------------------------M-MA-SFFDQFASPS----FLG-VP----------LI----A-I--AIA--LPW-T----LFP----TP---TS-R-W-LNNRLITLQTWFI-NRFTNQLLLPL------NV-A-------GH---KWALLFASLMVFLITINMLGLL------PYTFTPTTQLSL--NMGLAV---------PLWLATVIIGM-RNQPT-VALGHLLPEGTPIPLIPVLIIIETISLFIRP--LALGVRLTANLTAGHLL---------------IQLIATAVFV-L---M---P-MMP---T-V---------------AILTAAVLFLLTLLEVAVAMIQAYVFVLLLSLYLQENV-----------------------
>88200
------------------------------M-MA-SFFDQFMSPS----LLG-IP----------LM----A-L--AFV--LPW-L----LFP----SP---AP-R-W-LTNRLLTLQGWFI-NRFTSQLLLPV------NT-G-------GH---KWALILASLMLFLISLNMLGLL------PYTFTPTTQLSL--NMGLAV---------PLWLGTVLVGM-RNQPT-VALGHLLPEGTPVPLIPVLIIIETISLFIRP--LALGVRLTANLTAGHLL---------------MQLIATAAFV-L---L---P-LMP---A-V---------------AIITSIILLLLTILEVAVAMIQAYVFVLLMSLYLQENV-----------------------
>7932
------------------------------M-ML-SFFDQFASPT----YLG-IP----------LV----A-L--ALT--LPW-T----LYP----TP---SN-R-W-LNNRLLTLQSWFI-NRFTQQLLLPL------NI-S-------GH---KWAVLFASLMVFLMTLNLLGLL------PYTFTPTTQLSL--NMGLAV---------PLWLATVIIGM-RNQPT-IALGHLLPEGTPAPLIPVLIIIETISLFIRP--LALGVRLTANLTAGHLL---------------IQLIATAAFV-L---F---P-MMP---T-V---------------AILTSTVLFLLTLLEVAVAMIQAYVFVLLLSLYLQENV-----------------------
>43179
------------------------------M-NE-NLFASFITPT----LMG-LP----------IV----L-L--IIM--FPN-L----LFP----S----PT-R-L-MNNRLVSFQQWLI-QLVLKQMMAMH------NP-K-------GR---TWSLMLISLIMFIGSTNLLGLL------PHSFTPTTQLSM--NLGMAI---------PLWAGAVITGF-RHKTK-ASLAHFLPQGTPIPLIPMLIIIETISLFIQP--MALAVRLTANITAGHLL---------------MHLIGGATLV-L---T---S-ISP---P-T---------------AILTFIILVLLTMLEFAVALIQAYVFTLLVSLYLHDNT-----------------------
>8327
------------------------------M-NL-SFFDQFMSPT----MFG-AP----------LM----G-L--ALL--LPW-L----LFP----KT---SD-H-W-LNNRLSTTQAWFF-STFTKQLMLPI------NT-K-------GH---TWSLLLASLMMFLITLNLLGLL------PYTFTPTTQLSL--NLGLAV---------PLWLATVLTGL-RSQTT-HALGHMLPEGTPTPLIPVLIIIETISLFIRP--LALGVRLTANLTAGHLL---------------IQLISTAVLV-L---M---P-LMP---T-V---------------SMLTMVVLFLLTLLEIAVAMIQAYVFVLLLSLYLQENV-----------------------
>94196
------------------------------M-NE-NLFASFITPT----MMG-LP----------IV----I-L--IVM--FPS-I----LFP----S----PN-R-L-INNRLISLQQWLI-QLTAKQMLSIH------NQ-K-------GQ---TWALMLISLILFIGSTNLLGLL------PHSFTPTTQLSM--NLGMAI---------PLWAATVVIGF-RHKTK-SSLAHFLPQGTPLPLIPMLVIIETISLFIQP--MALAVRLTANITAGHLL---------------IHLIGGAALA-L---M---N-IST---S-V---------------ALITFIILILLTILEFAVALIQAYVFTLLVSLYLHDNT-----------------------
>58060
------------------------------M-NE-NLFSSFITPT----LMG-LP----------IV----T-L--IIM--FPS-I----LFP----S----TN-R-L-INNRLIAIQQWLL-HLTSKQMMNIH------NP-T-------GQ---KWSLMLMTLILFIGSTNLLGLL------PHSFTPTTQLSM--NLGMAI---------PLWAGTVALGF-RHKTK-ASLAHFLPQGTPIPLIPMLIIIETISLFIQP--MALAVRLTANITAGHLL---------------IHLIGGATLA-L---L---N-IST---T-T---------------ALITFIILVLLTILEFAVALIQAYVFTLLVSLYLHDNT-----------------------
>1352416
------------------------------M-IL-NFFDQFLSPS----LMG-LP----------LI----I-L--AII--MPA-V----ILQ----TP---SS-R-W-LNNRLITLQTWFI-TRFTHQLLQPL------NL-G-------GH---KWAIILTALMLFLITINLLGLL------PYTFTPTTQLSL--NMAFAL---------PLWLTTVLIGM-LNQPT-IALGHLLPEGTPAPLIPILIIIETISLFIRP--LALGVRLTANLTAGHLL---------------MQLIATAAFV-L---I---S-TMP---A-V---------------AILTSIVLFLLTLLEVAVAMIQAYVFVLLLSLYLQENV-----------------------
>420416
------------------------------M-MA-SFFDQFMSPT----LLG-LP----------LT----M-L--AML--TPM-I----LLL----TP---TN-Q-W-ISNRTTTLQSWTL-STITKQLFLPI------NI-S-------GQ---KWTVTLITLMMFLISINLLGLL------PYTFTPTTQLSM--NMALAM---------PLWSATVFLGM-HNQPT-MSLGHLLPEGTPPLLIPPLIIIETISLFIRP--IALGVRLTANLTAGHLL---------------MQLIATAALA-M---I---S-LLP---T-V---------------AYLTALVLFLLTLLELAVAMIQAYVFTLLLTLYLQENT-----------------------
>385245
------------------------------M-NL-SFFDQFSSPS----FLG-IP----------LI----L-I--SMT--FPA-L----LIP----SL---DN-R-W-ITNRLSTLQLWFI-NLVTKQLMMPL------DK-K-------GH---KWALILTSLMIFLLLINLLGLL------PYTFTPTTQLSM--NLALAF---------PLWLATLLTGL-RNQPS-ISLGHLLPEGTPTPLIPALILIETTSLLIRP--LALGVRLTANLTAGHLL---------------IQLISTATTT-L---F---S-TMP---A-V---------------SLLTLLILLLLTILEVAVAMIQAYVFVLLLSLYLQENI-----------------------
>210139
------------------------------M-TL-SFFDQFMSPT----FLY-VP----------LI----M-V--ALT--TPW-L----LLP----SP---TI-R-W-TSNRLVSLQTWFM-GRFTQQLLLPL------NE-G-------GH---KWAALFTSLMIFLISLNMCGLL------PYTFTPTTQLSL--NMGLAV---------PLWLATVIIGM-RNQPT-HALGHLLPEGTPALLIPILIVIETISLFIRP--LALGVRLTANLTAGHLL---------------IQLIATAVFV-L---L---K-IMP---A-V---------------AILTATLLVLLTLLEVAVAAIQAYVFVLLLSLYLQENI-----------------------
>242915
------------------------------M-NE-NLFASFTTPT----MMG-LP----------IV----I-L--IVL--FPS-I----LFP----S----TT-R-L-INNRLMILQQWLV-RMITKQMMAIH------SE-K-------GK---TWALMLISLIMFIGSTNLLGLL------PHSFTPTTQLST--NLGMAI---------PLWAGTVILGF-RYKTK-ASLAHFLPQGTPLPLIPMLVIIETISLFIQP--MALAVRLMANITAGHLL---------------IHLIGSATLA-L---M---N-ISM---T-T---------------ATVTFIILVLLTVLEFAVALIQAYVFTLLVSLYLHDNT-----------------------
>30724
------------------------------M-ML-SFFDQFMSPT----YLG-IP----------LI----A-L--ALV--LPW-T----LYP----TP---TP-R-W-LNSRLLTLQGWFI-NRFTQQIFMPI------NP-G-------GH---KWAVMLASLMVFLTSLNMLGLL------PYTFTPTTQLSL--NMGLAV---------PLWLATVIIGM-RNQPT-AALGHLLPEGTPVLLIPVLIIIETISLFIRP--LALGVRLTANLTAGHLL---------------IQLIATAAFV-L---L---P-LMP---T-V---------------AILTATVLFLLTLLEVAVAMIQAYVFVLLLSLYLQENV-----------------------
>443646
------------------------------M-TL-SLFDQFMSPT----YLG-IP----------LM----A-L--ALT--LPW-V----LYP----TP---SA-R-W-LNNRLVTLQNWLL-NRFTQQLLLPL------SL-G-------GH---KWAALLTSLMIFLITLNMLGLL------PYTFTPTTQLSL--NMGLAV---------PLWLATIIIGM-RNQPT-TALGHLLPEGTPVPLIPMLVIIETISLFIRP--LALGVRLTANLTAGHLL---------------IQLIATATFV-L---L---P-MMP---T-V---------------ALLTATVLFLLTLLEVAVAMIQAYVFVLLLTLYLQENV-----------------------
>932675
------------------------------M-MA-SFFDQFASPS----YLG-IP----------LI----A-I--AIA--LPW-V----LYP----TP---SS-R-W-INNRLITIQGWFI-NRFTNQLLMPL------NV-G-------GH---KWALLLASLMIFLITINMLGLL------PYTFTPTTQLSL--NMGFAV---------PLWLATVIIGM-RNQPT-VALGHLLPEGTPIPLIPVLIIIETISLFIRP--LALGVRLTANLTAGHLL---------------IQLIATAVFV-L---L---P-MMP---T-V---------------AILTATVLFLLTLLEVAVAMIQAYVFVLLLSLYLQENV-----------------------
>9217
------------------------------M-NL-SFFDQFTSPC----LLG-IP----------LI----L-L--SML--FPA-L----LLP----TP---NN-R-W-ITNRLSTLQSWFF-QLITKQLMIPL------NK-E-------GH---KWALILTSLMVLLLTINLLGLL------PYTFTPTTQLSM--NMALAF---------PLWLATLLTGL-RNQPS-TSLGHLLPEGTPTPLIPALILIETTSLLIRP--LALGVRLTANLTAGHLL---------------IQLISTATTA-L---L---P-IMP---A-V---------------SILTASILLLLTILEVAVAMIQAYVFVLLLSLYLQENI-----------------------
>492023
------------------------------M-TL-SFFDQFMSPT----YFG-IP----------LM----A-L--AIT--LPW-I----LYP----TP---SA-R-W-LNNRLLTLQGWFL-NRFTQQLLLPL------NL-G-------GH---KWAALLTSLMIFLITLNMLGLL------PYTFTPTTQLSL--NMGLAV---------PLWLATVIIGM-RNQPT-AALGHLLPEGTPVPLIPVLIIIETISLFIRP--LALGVRLTANLTAGHLL---------------IQLIATAAFV-L---L---P-MMP---T-V---------------AILTVTVLFLLTLLEVAVAMIQAYVFVLLLSLYLQENV-----------------------
>397308
------------------------------M-NL-SFFDQFMSPS----LLG-IP----------LI----L-I--ATL--FPG-L----LYP----TP---NN-R-W-ISNRIHTLQLWLL-NLITKQLLTPM------NK-K-------GH---KWALILTSLMIFLLTINLLGLL------PYTFTPTTQLSM--NMALAF---------PLWLATLLTGL-RNQPS-ISLAHMLPEGTPTPLIPALILIETTSLLIRP--LALGVRLTANLTAGHLL---------------IQLISTASTV-L---L---P-IMP---A-V---------------SILTTLILLLLTILELAVAVIQAYVFVLLLSLYLQENI-----------------------
>9355
------------------------------M-NE-NLFASFTTPT----MMN-IP----------IA----L-F--IVA--LPT-L----LFP----S----PN-R-L-INNRIVSMQQWTT-NLILKRMMITH------GP-K-------GQ---TWSLMLVSLIIFIGTTNLLGLL------PHSFTPTTQLSM--NLGMAI---------PLWAGTVAVGF-RHKTK-ASLAHLLPQGTPTPLIPMLVIIETISLLIQP--VALAVRLTANITAGHML---------------MYLTGSATLA-L---M---P-INP---M-A---------------TLTSFAILALLTILEFAVALIQAYVFTLLISLYLHNNT-----------------------
>48168
------------------------------M-TL-SFFDQFMSPV----FLG-IP----------LM----A-L--ALT--LPW-V----LFP----TP---TS-R-W-LNNRLLTLQNWFI-GRFAHELFMPV------NL-P-------GH---KWAVLLTSLMLFLISLNMLGLL------PYTFTPTTQLSL--NMGLAF---------PLWLATVIIGM-RNQPT-EALGHLLPEGTPTLLIPVLIVIETISLFIRP--LALGVRLTANLTAGHLL---------------IQLIATAATV-L---L---P-LMP---T-V---------------AILTATLLFLLTLLEVAVAMIQAYVFVLLLSLYLQENV-----------------------
>1226277
------------------------------M-MT-NLFSSFDPMSA---TFS-LQ----------LN----W-A--AMF--LFL-S----VLF---------PL-YWT-SSSKSHMIYSELT-SYITKEFIPLF------KS-Y------------KNIILFNVLFMFILINNIFGLM------PYTFTSTAHIAM--TLSMAL---------TIWLVFMLYGW-INNTN-HMFAHLVPLGTPIVLMPFMVLIETISNIIRP--ITLSVRLAANLTAGHLL---------------LILLGESMVN-N---S---V-------L-I---------------IITVTMAQFALMTLEAAVAVIQAYVFATLSTLYASEV------------------------
>204958
------------------------------M-NS-AFFDQFMSPQ----ILG-LP----------LI----I-L--ALL--MPS-I----IFP----TL---NN-R-W-LTNRLLTLQTWMI-NLFTKQLMLPI------NK-T-------GH---KWSIVLTTLMVMLLMINLLGLL------PYTFTPTTQLSM--NMALAI---------PMWFATVLMGL-RNQLT-MSLGHLLPEGTPIPLIPALIIIETISLFIRP--LALGVRLTANLTAGHLL---------------IQLTSTAVLT-L---L---P-MMM---T-L---------------SILTGTILLLLTILELAVAMIQAYVFVLLLCLYLQENM-----------------------
>1258561
------------------------------M-MA-NLFSVFDPSTS---VMN-LS----------LN----W-S--STL--MGL-L----MMP---------MM-FWL-LPSRPNMIWNLII-TTLHKEFKNLI------GP-T-------GH--IGSTFIFISLFSLILFNNFLGLF------PYVFTSSSHLTM--TLTLAL---------PLWLSFMIYGW-SNHTQ-HMLAHLVPQGTPPVLMPFMVCIETISNMIRP--GTLAVRLAANMIAGHLL---------------LTLLGNTGPT-L---S---T-------S-I---------------LTLLIMAQIALLTLESAVAMIQSYVFAVLATLYSSEVN-----------------------
>98819
------------------------------M-MA-SFFDQFSSPF----FMG-IP----------LM----A-L--ALL--LPW-V----LLP----TP---TS-R-W-LNNRLLTLQGWFL-GMFTRQLFLPI------NH-P-------GH---KWALILASLMIFLLSLNLLGLL------PYTFTPTTQLSI--NLGFAV---------PLWLATVLIGM-RNQPN-LSLAHLLPEGTPLLLIPILIVIETISLMIRP--LALGVRLTANLTAGHLL---------------IQLISTGLFV-L---F---S-SQP---T-V---------------VLLTGALLLMLSLLEVAVAIIQAYVFVLLLSLYLQENV-----------------------
>6973
------------------------------M-MT-NLFSVFDPSTT---FNN-MS----------LN----W-I--STS--IGL-L----LIP---------TS-FWL-IPSRHFMLWNKML-LNLHKEFKTLI------GY-K-------SIN-KGSSFIFISLFSIIMFNNFLGLF------PYIFTSTSHMAM--TLSLAL---------PLWLSFMIFGW-INNTQ-HMFAHLVPQGTPAVLMPFMVCIETISNIIRP--GTLAVRLAANMIAGHLL---------------LTLLGNTGPS-L---T---I-------S-L---------------LTILVSTQIALLVLESAVAIIQSYVFAVLSTLYSSEVN-----------------------
>84074
------------------------------M-NE-NLFASFITPT----MMG-LP----------II----T-L--IIM--FPT-M----LFP----T----PS-R-L-INNRLVSIQQWVI-NLVLKQMMMMH------NK-K-------GQ---TWSLMLISLIMFIASTNLLGLL------PHSFTPTTQLSM--NLGMAI---------PLWAGAVITGF-RRKTK-SSLAHFLPQGTPIPLIPMLIIIETISLFIQP--MALAVRLTANITAGHLL---------------MHLIGGATLV-L---M---S-ISP---A-A---------------ASITFIILVLLTMLEFAVALIQAYVFTLLVSLYLHDNT-----------------------
>1642578
------------------------------M-AL-NLFDQFMSPT----FLG-IP----------LI----A-I--ALT--LPW-I----LVP----SP---SK-R-W-QDNRLVTLQNWFI-KSFTHQLLTPL------NP-G-------GH---KWALILTSLMIFILSLNMLGLL------PYTFTPTTQLSL--NMGFAV---------PLWLATVIIGL-RNQPT-AALGHLLPEGTPVPLIPILIIIETISLFIRP--LALGVRLTANLTAGHLL---------------IQLISTATFV-L---L---P-IMT---T-T---------------AIFTAILLALLTLLEVAVAMIQAYVFVLLLSLYLQENV-----------------------
>327704
------------------------------M-MV-SFFDQFASPS----YLG-IP----------LI----A-I--AIA--LPW-V----LYP----TP---SS-R-W-INNRLITIQGWFI-NRFTNQLMLPL------NV-E-------GH---KWALLLASLMIFLITTNMLGLL------PYTFTPTTQLSL--NMGFAV---------PLWLATVIIGM-RNQPT-VALGHLLPEGTPIPLIPVLIIIETISLFIRP--LALGVRLTANLTAGHLL---------------IQLIATAVFV-L---L---P-MMP---T-V---------------AILTAAVLFLLTLLEVAVAMIQAYVFVLLLSLYLQENV-----------------------
>146146
------------------------------M-MA-SFFDQFMSPV----YLG-IP----------LI----A-L--ALT--LPW-I----LYP----TP---ST-R-W-LNNRLLTLQGWFI-NRFTQQLLLPL------NL-G-------GH---KWALLFTSLMIFLISLNMLGLL------PYTFTPTTQLSL--NMGLAV---------PLWLATVIIGM-RNQPT-HALGHLLPEGTPTLLIPVLIIIETISLFIRP--LALGVRLTANLTAGHLL---------------IQLIATAAFV-L---L---P-LMP---T-V---------------AILTTILLFLLTLLEVAVAMIQAYVFVLLLSLYLQENV-----------------------
>100859
------------------------------M-NL-SFFDQFTSPC----LLG-IP----------LI----L-L--SML--FPA-L----LLP----SP---DN-R-W-ITNRLSTLQLWFC-HLITKQLMLPL------NK-G-------GH---KWALILTSLMMFLLTINLLGLL------PYTFTPTTQLSM--NMALAF---------PLWLATLLTGL-RNQPS-TSLGHLLPEGTPTPLIPALIMIETTSLLIRP--LALGVRLTANLTAGHLL---------------IQLISTATTA-L---L---P-IIP---T-V---------------SILTASILLLLTILEVAVAMIQAYVFVLLLSLYLQENI-----------------------
>556242
------------------------------M-ML-SFFDQFMSPT----YMG-IS----------LI----T-L--ALA--LPW-I----LYP----TP---SS-R-W-LNNRLLTLQTWFI-NRFTQQLLLPL------NV-G-------GH---KWAVMLTSLMLFLLTINLLGLL------PYTFTPTTQLSL--NMGFAV---------PLWMATVIIGM-RNQLT-AALGHLLPEGTPAPLIPVLIVIETISLFIRP--LALGVRLTANLTAGHLL---------------IQLIATAVFV-L---L---P-MMP---T-V---------------AILTAVVLFLLTLLEVAVAMIQAYVFVLLLSLYLQENV-----------------------
>342822
------------------------------M-MT-NLFDQFASPT----MLG-IP----------LI----L-I--AMF--MPW-L----LTP----TS---PK-Q-W-ISNRLITLQAWFL-KTFSKQILLPL------NF-P-------GH---KWALIFTSLMIFLLGMNLLGLM------PYTFTPTTQLSM--NLGLAI---------PFWLATVIIGL-RNQLA-ASLAHFLPEGTPTPLIPILIIIETISLFIRP--LALGVRLTANLTAGHLL---------------IQLISMATSA-M---L---S-LSI---T-V---------------AALTFTTLILLTLLEIAVAMIQAYVFVLLLSLYLQENT-----------------------
>140595
------------------------------M-MT-SFFDQFASPS----FLG-IP----------LI----T-I--AIA--LPW-V----LFP----TP---PS-R-W-INNRLITVQTWFI-NRFTNQLMMPL------NV-G-------GH---KWALLLASLMIFLITINMLGLL------PYTFTPTTQLSL--NMGFAV---------PLWLATVIIGM-RNQPT-IALGHLLPEGTPIPLIPVLIIIETISLLIRP--LALGVRLTANLTAGHLL---------------IQLIATAVFV-L---L---P-MMP---T-V---------------AILTAAVLFLLTLLEVAVAMIQAYVFVLLLSLYLQ--------------------------
>8346
------------------------------M-NL-SFFDQFMSPL----FLG-IP----------LI----A-I--AIL--MPS-L----LLP----TP---SN-R-W-VNNRLITLQTWFI-NNFTKQIFSPI------NL-G-------GH---KWALMLASLMLFLISMNLLGLL------PYTFTPTTQLSL--NMGLAV---------PLWLATVLIGL-RNQPT-AALGHLLPEGTPTPLIPILIIIETISLFIRP--LALGVRLTANLTAGHLL---------------IQLIATAAFV-L---L---P-IMP---T-V---------------SIITSIILFLLTILEIAVAMIQAYVFVLLLSLYLQENV-----------------------
>173795
--------------------------------MT-NLFTIFDPSTS---MMK-IQ----------LN----W-T--SSM--LGL-M----IMP---------VW-FWM-MNNRYTMMMSKPL-NMLNKEFNILL------NT---------NN--KGMTMMFISLFTLIMLNNILGLL------PYLFTSTSHLMM--TLTMAL---------PLWLSFMMFGW-IKNSE-KMFTHLVPTGTPTLLMPFMVCIETISNFIRP--GTLSVRLTANMIAGHLI---------------MTLLGNSTMS-V---S---T-------N-M---------------LLIMLIIQMMLLTLETAVAIIQGYVFAVLSTLYASEVN-----------------------
>316406
------------------------------M-ML-SFFDQFMSPT----YLG-IP----------LI----A-L--ALS--LPW-I----LYP----KP---TP-R-W-LNNRLITLQGWFI-NRFTQQIFQPL------SL-G-------GH---KWAALLASLMLFLITLNMLGLL------PYTFTPTTQLSL--NMAFAV---------PLWLATVIIGM-RNQPT-HALGHLLPEGTPTLLIPVLIIIETISLFIRP--LALGVRLTANLTAGHLL---------------IQLIATAAFV-L---L---P-LMP---T-V---------------AILTAVLLFLLTLLEVAVAMIQAYVFVLLLSLYLQENV-----------------------
>177060
------------------------------M-TL-SFFDQFLSPT----TFG-IP----------LI----A-L--ALL--LPW-T----LFP----TP---TN-R-W-TNNRLLTLQSQFI-NRFTQQLLLPL------NM-G-------GH---KWALMFASLMVFLITINMLGLL------PYTFTPTTQLSV--NMALAV---------PLWLATVIIGM-RNNPT-AALGHLLPEGTPNALIPVLIIIETVSLFIRP--LALGVRLTANLTAGHLL---------------IQLIATAAFV-L---L---P-LMP---T-V---------------AILTSALLFLLTLLEVAVAMIQAYVFVLLLSLYLQENV-----------------------
>369625
------------------------------M-MA-SFFDQFASPS----YLG-IP----------LI----A-I--AIA--LPW-I----LYP----TP---SS-R-W-INNRLITLQGWFI-NRFTNQLMLPL------NV-G-------GH---KWALLLASLMIFLITINMLGLL------PYTFTPTTQLSL--NMGFAV---------PLWLATVIIGM-RNQPT-IALGHLLPEGTPILLIPVLIIIETISLFIRP--LALGVRLTANLTAGHLL---------------IQLIATAVFV-L---M---P-MMP---T-V---------------AILTATVLFLLTLLEVAVAMIQAYVFVLLLSLYLQENV-----------------------
>158019
------------------------------M-LV-DIFSSFDDHNS----TM-FSAH-------MMT----W-L--LSL--WSL-I----FIN---------SS-YWI-NSSNISNMINLPK-QIINIQTTRSF------SM-N-------LG---GFTLIISSLFITIINFNLLGLM------PYVFSTTSHLVM--TFTLSL---------PLWFCLIISSY-MKNAY-SSVAFMLPLATPTFLIPFLPVIETLSIMVRP--ITLSIRLAANISAGHII---------------LTLIGDYLTT-L---I---L-MNN--YM-I---------------SLLVLLIQIGYFIFEIGISIIQGYIFSLLITLYTDDHQ-----------------------
>61455
------------------------------M-NE-NLFASFTTPT----MMG-LP----------IV----V-L--IIM--FPS-I----LFP----S----PN-R-L-INNRLISLQQWLV-QLTSKQMLAIH------NY-K-------GQ---TWALMLMSLILFIGSTNLLGLL------PHSFTPTTQLSM--NLGMAI---------PLWAGTVITGF-RHKTK-ASLAHFLPQGTPVPLIPMLVIIETISLFIQP--MALAVRLTANITAGHLL---------------MHLIGGAALA-L---T---N-IST---S-V---------------ALITFIILILLTILEFAVALIQAYVFTLLVSLYLHDNT-----------------------
>1740283
------------------------------M-LV-DIFSSFDDHNF----VF-MSFY-------VLM----W-A--CSL--CVL-V----ILN---------MG-FWV-GPSRWGYMLNGPK-SLIMALVGRAY------GM-K-------LA---GFANVVTSLFLMLILVNLTGLV------PYVFSVTSHLAV--SLSLGL---------PFWMSLIISGV-LYNPS-SVAAGLLPGGAPAVLNPFLVLVETVSLCVRP--ITLSIRLVANIMAGHIV---------------LGLIGTFLSS-G---I---F-QMS--FF-G---------------MSALIGVEIFYFLFEIGVTLIQAYIFSLLVILYSDDHP-----------------------
>665865
------------------------------M-AV-SFFQQFMTPV----LYH-IP----------LI----A-I--ALV--APW-L----MYA----SW---TP-A-W-VNDRFTTLQNWFI-NQAVFQLLTPV------SR-P-------GQ---KWAALLMTLLVFIMTLNVLGLL------PYTFTPTTQLSL--NLGLAA---------PLWLATVIMGM-RNDPT-HAFAHFLPEGTPKLLIPVLVLIETISLFIRP--LALGVRLTANLTAGHLL---------------IQLIATAVIV-L---T---P-LHV---T-L---------------GLLISFLLFFLTILEVAVAVIQAYVFVLLLTLYLQENI-----------------------
>109284
------------------------------M-TL-SFFDQFSSPM----FLG-IP----------LM----A-L--AIM--IPW-I----MFP----TP---SS-R-W-INNRVLTLQNWFI-NLFTKQLLLPL------NM-A-------GH---KWALIFASLMIFLISMNMLGLL------PYTFTPTTQLSL--NMGLAV---------PLWLATVIIGM-RNQPT-HSLGHLLPEGTPVPLIPVLIIIETISLFIRP--IALGVRLTANLTAGHLL---------------IQLIATAAFV-L---M---P-LMP---T-I---------------ALLTTTLLFLLTLLEVAVAMIQAYVFVLLLSLYLQENV-----------------------
>10121
------------------------------M-NE-NLFASFITPT----VMG-LP----------IV----V-T--IIM--FPS-I----LFP----S----SE-R-L-ISNRLHSFQHWLI-KLIIKQMMLIH------TP-K-------GR---TWALMIVSLIMFIGSTNLLGLL------PHTFTPTTQLSM--NLSMAI---------PLWAGAVILGF-RHKLK-SSLAHFLPQGTPISLIPMLIIIETISLFIQP--MALAVRLTANITAGHLL---------------MHLIGGATLV-L---M---N-ISP---P-T---------------ATITFIILLLLTMLEFAVALIQAYVFTLLVSLYLHDNT-----------------------
>8959
------------------------------M-NL-SFFDQFMSPC----LLG-VP----------LI----L-I--SML--FPA-L----LFP----TP---TN-R-W-ITNRLSTLQLWLT-HLVTKQLMLPL------SK-A-------GH---KWALILTSLMMLLLTINLLGLL------PYTFTPTTQLSM--NMALAF---------PLWLATLLTGL-RNQPT-VSLGHLLPEGTPTPLIPALILIETTSLLIRP--LALGVRLTANLTAGHLL---------------IQLISTATTA-L---L---P-ILP---T-V---------------SILTTLILLLLTILEIAVAMIQAYVFVLLLSLYLQENI-----------------------
>283034
------------------------------M-ML-ALWPIYEPPH----ISG-SP----------YS----P-C--P-N--PPW-I----LYP----TP---SA-R-W-LNNRFLALQGWFI-NRFTQQLLLPL------SL-G-------GH---KWAALLTSLMIFLITLNMLGLL------PYTFTPTTQLSL--NLGLAV---------PLWLATVLIGM-RNQPT-HALGHLLPEGTPGPLIPVLIIIETISLFIRP--LALGVRLTANLTAGHLL---------------IQLIATAAFV-L---L---P-LMP---M-V---------------AILTSTVLVLLTLLEVAVAMIQAYVFVLLLSLYLQENV-----------------------
>75854
------------------------------M-NL-SFFDQFSSPH----LLG-IP----------LI----L-L--SLL--FPA-L----LFP----SP---GN-R-W-INNRLSTIQLWLL-HLITKQLMIPL------NK-N-------GH---KWALMLTSLMTMLLTINLLGLL------PYTFTPTTQLSM--NMALAF---------PLWLATLLTGL-RNKPS-ASLAHLLPEGTPTPLIPALILIETTSLLIRP--LALGVRLTANLTAGHLL---------------IQLISTASIA-L---M---P-ILP---T-V---------------SILTMAILLLLTILEVAVAMIQAYVFVLLLSLYLQENI-----------------------
>307950
--------------------------------MA-SFFDQFESPI----CLG-VP----------LI----I-I--AIA--LPW-V----LYP----TP---SS-R-W-VNNRLTTVQGWFI-NRFTKQLMLPL------NT-E-------GH---KWALLLASLMIFLITINMLGLL------PYTFTPTTQLSF--NMGFAV---------PLWLATVIIGM-RNQPT-ISLGHLLPEGTPTPLIPVLIIIETISLFMRP--LSLGVRLTANLTAGHLL---------------IQLIATAVFV-L---L---P-VMP---A-V---------------AILTATVLFMLTLLEVAVAMIQAYVFVLLLSLYLQENV-----------------------
>9463
------------------------------M-NQ-NLFASFATPT----MMG-LP----------II----T-L--IIM--FPY-T----LFP----T----PT-R-L-LNNRLTSLQQWLA-HLILKQLMITH------NT-K-------GR---TWSLMLVSLIMFIGSTNLLGLL------PHTFTPTTQLSM--NLGMAI---------PLWAATVFTGF-RHKTK-ASLAHFLPQGTPPPLIPMLILIETISLFIQP--VALAVRLTANITAGHLL---------------MHLIGGATLA-L---T---S-ISP---A-A---------------ASITFIILALLSALELAVALIQAYVFTLLVSLYLHDNT-----------------------
>61318
------------------------------M-MT-SFFDQFASPS----FLG-IP----------LI----A-V--AIA--LPW-V----MFP----TP---PS-R-W-VNSRLITIQSWFI-NRFTNQLMMPL------NV-Q-------GH---KWALLLASLMVFLITINMLGLL------PYTFTPTTQLSL--NMGLAM---------PLWLATVIIGM-RNQPT-IALGHLLPEGTPIPLIPVLIVIETISLLIRP--LALGVRLTANLTAGHLL---------------IQLIATAVFV-L---L---P-MMP---T-V---------------AILTAAVLFLLTLLEVAVAMIQAYVFVLLLSLYLQENV-----------------------
>1756219
------------------------------M-NE-NLFASFATPT----MTG-LP----------IV----M-L--IIM--FPS-I----LFP----T----PK-R-M-ITNRVVSVQQWLI-NMIMKQMMNIH------NN-K-------GR---TWTLMLISLITFIGTTNLLGLL------PHTFTPTTQLSM--NLGMAI---------PLWAGAVVTGF-RHKTK-ASLAHFLPQGTPIPLIPMLIIIETISLFIQP--MALAVRLTANITAGHLL---------------IHLIGGATLA-L---M---S-ISP---T-T---------------ASITFIILILLTILEFAVALIQAYVFTLLVSLYLHDNT-----------------------
>9586
------------------------------M-NE-NLFASFAAPT----ILG-LP----------AA----V-P--IIL--FPS-L----LIP----T----SK-Y-L-INNRLVTTQRWLI-QLTLKQMMTMH------NA-K-------GR---TWSLMLISLITFIATTNLLGLL------PHSFTPTTQLSM--NLAMAI---------PLWAGTVATGF-RLKAK-NTFAHLLPQGTPTPLIPMLIIIETISLFIQP--MALAVRLTANITAGHLL---------------MHLIGAATLA-L---S---T-ISL---S-A---------------TPIIFTVLALLTILEVAVALIQAYVFTLLVSLYLHDNT-----------------------
>221414
------------------------------M-MV-SFFDQFASPS----HLG-IP----------LI----A-I--AIA--LPW-V----LYP----TP---SS-R-W-INNRLITIQGWFI-NRFTNQLMLPL------NV-G-------GH---KWALLLTSLMIFLLTINMLGLL------PYTFTPTTQLSL--NMGFAV---------PLWLATVIIGM-RNQPT-VALGHLLPEGTPIPLIPVLIIIETISLFIRP--LALGVRLTANLTAGHLL---------------IQLIATAVFV-L---L---P-MMP---T-V---------------AILTATVLFLLTLLEVAVAMIQAYVFVLLLSLYLQENV-----------------------
>215361
------------------------------M-AL-SFFDQFLSPV----LYG-IS----------LT----A-L--ALT--LPW-V----LFP----TP---TS-R-W-LNNRLLSLQSWFI-SRFTQQLLLPL------NP-A-------GH---KWALIFCSLMVFLISLNSLGLL------PYTFTPTTQLAL--NMGFAV---------PFWLATVLTGL-RNQPN-VAIAHILPEATPGPLVPVLIMIETASLFIRP--LALGVRLTANLTAGHLL---------------IQLISTATFV-L---T---P-LMP---G-V---------------ALLTMILLFLLSLLEVAVAMIQAYVFVLLLSLYLQENL-----------------------
>61622
------------------------------M-NE-NLFTPFMVPT----FLG-LP----------AV----V-P--IIL--FPT-L----LFP----T----SK-H-L-ITNRLIIIQRNLV-QLIMKQMMTIH------ST-K-------GQ---TWSLMLMSLIIFIAATNLLGLL------PHSFTPTTQLSM--NLAMAI---------PLWAGTVITGL-RFKTK-NSLAHFLPQGTPTPLIPMLVVIETISLFIQP--VALAVRLTANITAGHLL---------------MHLIGSATLA-L---L---T-ASF---L-A---------------TSLTLVLLVLLTILEMAVALIQAYVFTLLVSLYLHDNT-----------------------
>41697
------------------------------M-ML-SFFDQFMSPS----YLG-IP----------LI----A-V--AIA--LPW-A----LYP----TP---TS-R-W-LNNRVLTLQGWFI-NRFTQQLLLPI------NP-G-------GH---KWAVLLTSLMLFLITINMLGLL------PYTFTPTTQLSL--NMGLAV---------PLWLATVIIGM-RNQPT-AALGHLLPEGTPVPLIPVLIIIETISLFIRP--LALGVRLTANLTAGHLL---------------IQLIATAVFV-L---L---P-LMP---T-V---------------AILTATVLFLLTLLEVAVAMIQAYVFVLLLSLYLQENV-----------------------
>291360
------------------------------M-TL-SLFDQFMSPT----LLG-IP----------LM----A-L--ALT--LPW-I----LFF----KP---GN-R-W-SSSRFSALVAQFL-KWFTKEIFQPM------SL-G-------GH---KWALILTSLVLFLITLNMLGLL------PYTFTPTTQLSM--NMAFAV---------PLWLATVIIGM-RNQPN-LSLAHMLPEGTPALLIPILIMIETISLFIRP--LALGVRLTANLTAGHLL---------------IQLIATAAYV-L---M---S-IMP---V-V---------------AILTSVLLFLLTLLEVAVAMIQAYVFVLLLSLYLQENV-----------------------
>9115
------------------------------M-NL-SFFDQFTSPC----LLG-IP----------LI----L-I--SML--FPA-L----LLP----SP---DN-R-W-ITNRLSTLQSWFL-HLITKQLMMPL------NK-K-------GH---KWALILTSLMTFLLTINLLGLL------PYTFTPTTQLSM--NMALAF---------PLWLATLLTGM-RNQPS-ISLGHLLPEGTPTPLIPALILIETTSLLIRP--LALGVRLTANLTAGHLL---------------IQLISTASIA-L---L---P-TIP---T-V---------------SILTTTILLLLTLLEVAVAMIQAYVFVLLLSLYLQENI-----------------------
>205486
------------------------------M-ML-SFFDQFMSPT----YLG-IP----------LI----A-L--ALS--LPW-V----LYP----KP---TP-R-W-LNNRLITLQGWFI-NRFTQQIFQPL------SL-G-------GH---KWAALLASLMLFLITLNMLGLL------PYTFTPTTQLSL--NMAFAV---------PLWLATVIIGM-RNQPT-HALGHLLPEGTPTLLIPVLIIIETISLFIRP--LALGVRLTANLTAGHLL---------------IQLIATAAFV-L---L---P-LMP---T-V---------------AILTAVLLFLLTLLEVAVAMIQAYVFVLLLSLYLQENV-----------------------
>1267572
------------------------------M-NE-NLFASFITPM----ILG-LP----------LA----T-L--IVM--FPS-L----LFP----T----SN-R-L-INNRLLSLQQWML-QLVSKQMMGIH------NT-K-------GQ---TWTLMLMSLILFIGSTNLLGLL------PHSFTPTTQLSM--NLGMAI---------PLWAGAVITGF-RNKTK-ASLAHFLPQGTPTPLIPMLVIIETISLFIQP--MALAVRLTANITAGHLL---------------IHLIGGATLA-L---M---N-IST---T-T---------------ALITFIILILLTILEFAVAMIQAYVFTLLVSLYLHDNT-----------------------
>260614
------------------------------M-NL-TFFDQFMSPQ----MLG-IP----------LI----I-L--ALL--VPS-I----IFT----TQ---NN-R-W-LTNRFSVLQSWTI-NSFTKRLMLPI------NK-T-------GH---KWSIILTSLMAMLLAINLLGLL------PYTFTPTTQLSL--NMGLAV---------PMWLATVLTGL-RKQPT-ASLAHLLPEGTPPPLIPILIIIETISLFIRP--LALGVRLTANLTAGHLL---------------IQLTSIAVLA-L---L---P-SM----M-M---------------SILTMAVLFLLMILELAVAMIQSYVFVLLLSLYLQENT-----------------------
>455453
------------------------------M-IL-SFFDQFMSPT----LMG-IP----------LM----A-L--ALT--LPW-V----LFP----TP---ST-R-W-LNNRLLTLQAWFI-NRFTQQLLAPL------NL-G-------GH---KWALLLTSLMLFLVTLNMLGLL------PYTFTPTTQLSL--NLGLAV---------PLWLATVIIGM-RNQPT-VALGHFLPEGTPTLLIPILIIIETISLFIRP--LALGVRLTANLTAGHLL---------------IQLIATAAFV-L---L---P-LMP---T-V---------------AILTATLLFLLTLLEVAVAMIQAYVFVLLLSLYLQENV-----------------------
>856778
------------------------------M-GA-AYFDQFKVVD----LIA-------------VTNSSMMML--LAV--AVA------LIL----LK---GN-R-L-IPNRWQAIMESIY-DHFHGLVKDNA-----------------GT---QYFPFVFTLFIFIVFLNILGLF------PYVFTVTVHVVV--TLGLSF---------SIVIGVTLAGL-WRFKW-KFLSILMPAGAPLALAPLLVLIETVSYISRA--VSLGVRLAANLSAGHLL---------------FAILAGFGFS-M---L---T-TAG---I-L---------------NIFPVLIMVFISLLEAAVAVIQAYVFSLLTTIYLADTIVLH--------------------
>9478
------------------------------M-NE-NLFASFITPT----MMG-LP----------VV----V-L--VIM--FPI-I----LFP----T----SA-R-L-INNRFISLQRWLV-QLVLKQMMSTH------NN-K-------GR---TWSLMLISLILFIGSTNLLGLL------PHSFTPTTQLSM--NLGMAI---------PLWAGAVITGF-RHKTK-ASLAHFLPQGTPFPLIPMLIIIETISLFIQP--MALAVRLTANITAGHLL---------------MHLIGGATLV-L---S---S-IST---I-A---------------ALTTFIILMLLTILELAVALIQAYVFTLLVSLYLHDNT-----------------------
>67940
------------------------------M-NE-NLFASFITPM----ILG-LP----------LV----T-L--IVL--FPS-L----LFP----T----SN-R-L-MNNRLISLQQWAL-QLVSKQMMSIH------NP-K-------GQ---TWALMLMSLIMFIGSTNLLGLL------PHSFTPTTQLSM--NLGMAI---------PLWAGAVITGF-RNKTK-ASLAHFLPQGTPTPLIPMLVIIETISLFIQP--VALAVRLTANITAGHLL---------------IHLIGGATLA-L---M---N-IST---T-T---------------ALITFIILVLLTILEFAVAMIQAYVFTLLVSLYLHDNT-----------------------
>1041814
------------------------------M-MV-NLFSIFDPSTK----FL-LP----------SN----W-F--SIM--TIF-I----LLP---------IN-LWV-IPSRYSLIISFLF-KYLFSEFKPLV------KK-A-----------PFILIMSLSIFIFIAVNNSMGLL------PYVFTASSHLTF--TLTLAL---------SMWLSTFIYTW-LNNTS-NSLIHLIPQGTPFILMPFMVFIESISSLIRP--GTLAVRLAANMIAGHLL---------------IVLLSSAFLF-T---P---F-------T-A---------------LPLLFLSQTLLSLLEMAVAVIQAYVFSILMTLYAAESMN----------------------
>232419
------------------------------M-IM-SFFDQFLSPS----LLG-LP----------LI----A-L--AIS--LPW-L----IFP----TP---TS-R-W-LNNRLLTLQAWFI-NRFIYQLMQPM------NL-G-------GH---KWATLFTALMLFLITINLLGLL------PYTFTPTTQLSL--NMAFAL---------PLWLTTVLIGM-FNQPT-IALGHLLPEGTPTPLVPVLIIIETISLFIRP--LALGVRLTANLTAGHLL---------------MQLIATAAFV-L---L---T-MMP---T-V---------------ALLTSLVLFLLTILEVAVAMIQAYVFVLLLSLYLQENV-----------------------
>57553
------------------------------M-NL-SFFDQFMSPT----LMG-VS----------LI----L-M--ALI--FPL-L----LFP----NP---TN-K-W-LGNRLSSLQLWFS-HSFIKQLMIPL------NI-N-------GH---KWSLLLISLMILIMSINLLGLL------PYTFTPTTQLSL--NLGLAM---------PLWLATVLVGL-RNQPT-TALGHLLPEGTPTLLIPILIIIETISLFIQP--LALGVRLTANLTAGHLL---------------IQLMSTAVFV-L---L---P-LMP---T-T---------------AMLAMMILFLLTLLEIAVAMIQAFVFVLLLSLYLQENV-----------------------
>303931
------------------------------M-NL-NLFDQFLSPS----LFG-IP----------LF----A-L--AIS--IPW-L----IFP----TP---TN-R-W-LNNRLMTLQAWFI-NQFTRQLIQPL------NF-G-------GH---KWAVLLTTLMLFLITINLLGLL------PYTFTPTTQLSL--NMAFAI---------PLWLTTVLIGL-FNKPT-VALGHLLPEGTPTPLIPILIIIETISLFIRP--LALGVRLTANLTAGHLL---------------MQLIATATFV-L---I---T-IMP---T-M---------------ALLTSMILFLLTVLEVAVAMIQAYVFILLLSLYLQENV-----------------------
>7173
------------------------------M-MT-NLFSVFDPSTT---ILN-LS----------LN----W-L--STF--LGL-F----LIP---------VS-YWL-MPNRFQVIWNNIL-LTLHKEFKTLL------GP-S-------GH--NGSTLMFISLFSLIMFNNFLGLF------PYIFTSTSHLTL--TLALAF---------PLWLSFMLYGW-INHTQ-HMFAHLVPQGTPPVLMPFMVCIETISNVIRP--GTLAVRLTANMIAGHLL---------------LTLLGNTGPM-A---SN--Y-------L-I---------------LSLILTTQIALLVLESAVAIIQSYVFAVLSTLYSSEVN-----------------------
>54600
------------------------------M-NE-NLFTPFSAPT----ILN-QP----------AT----I-P--IIL--FPT-L----LIL----T----PK-H-P-INNRLATIQQDLT-RFTLKQMMMTH------NA-K-------GQ---TWSLMLTSLITFIAMTNLLGLM------PYSFTPTTQLSM--NLAMAI---------PLWAATVMMGL-RFKTK-NSLAHLLPQGTPTPLIPMLVAIETISLLIQP--VALAVRLTANITAGHLL---------------MHLIGNAMLA-L---S---T-TNL---S-M---------------TLLTSTLLVLLTTLEIAVALIQAYVFALLISLYLHNNT-----------------------
>241472
------------------------------M-AM-SFFDQFASPS----YLG-IP----------LI----V-I--AIA--LPW-V----LYP----SP---SS-R-W-INNRLITIQGWLI-NRFTNQLMLPL------NI-G-------GH---KWALLLASLMVFLITINMLGLL------PYTFTPTTQLSL--NMGFAV---------PLWLATVIIGM-RNQPT-VALGHLLPEGTPIPLIPVLIIIETISLFIRP--LALGVRLTANLTAGHLL---------------IQLIATAVFV-L---L---P-MMP---T-V---------------AILTAIVLFLLTLLEVAVAMIQAYVFVLLLSLYLQENV-----------------------
>435215
------------------------------M-TL-SFFDQFMSPV----LLG-IP----------LI----A-L--ALL--LPW-L----LFP----TP---TS-R-W-MNSRLLTLESWFI-SRFTNQLLLPI------NF-G-------GH---KWALIFMSLMLFLITLNMLGLL------PYTFTPTTQLSL--NMGLAV---------PLWLATVIIGL-RNQPT-IALGHLLPEGTPTPLIPVLIIIETLSLFIRP--LALGVRLTANLTAGHLL---------------IQLIATAAYV-L---M---P-LMP---A-V---------------AILTTTILFLLTLLEVAVAMIQAYVFVLLLSLYLQENV-----------------------
>1448030
------------------------------M-MT-NLFSIFDPTTN----MK-FS----------LN----W-L--SVL--IGI-I----IMP---------PM-FWL-IPSRMNFFWINLI-LILHKELKNII------KT-N-------KF--KGTTLIFVSLFSLILFNNFLGLF------PYIFTSTSHMNM--TLSLSL---------PLWLTFMMYGW-CTNTT-HMLAHLVPQGAPKILLPFLVMIETTSNLIRP--GTLAIRLTANMIAGHLL---------------VTLMSSSSSN-L---N---M-------Y-L---------------LSILILMQILLLTLESAVTIIQAYVFTILSILYSKEVT-----------------------
>332176
------------------------------M-NE-NLFASFITPM----ILG-LP----------LA----T-L--IVM--FPS-L----LFP----T----SN-R-L-VNNRLISLQQWML-QLVSKQMMGIH------NA-K-------GQ---TWTLMLMSLILFIGSTNLLGLL------PHSFTPTTQLSM--NLGMAI---------PLWAGAVITGF-RNKTK-ASLAHFLPQGTPTPLIPMLVIIETISLFIQP--IALAVRLTANITAGHLL---------------IHLIGGAALA-L---M---S-IST---M-M---------------ALITFIILVLLTILEFAVAMIQAYVFTLLVSLYLHDNT-----------------------
>28791
------------------------------M-MT-SFFDQFASPS----FLG-IP----------LI----A-I--AIA--LPW-V----LFP----TP---SS-R-W-MNNRLTTLQAWFI-NRFTNQLLMPL------NT-G-------GH---KWALMFTSLMLFLITINMLGLL------PYTFTPTTQLSL--NMGLAV---------PLWLATVIIGM-RNQPT-VALGHLLPEGTPIPLIPVLIIIETISLFIRP--LALGVRLTANLTAGHLL---------------IQLIATAVFV-L---L---P-LMP---T-V---------------AFLTAAVLFLLTLLEVAVAMIQAYVFVLLLSLYLQENV-----------------------
>162956
------------------------------M-NE-NLFASFITPM----MLG-LP----------LA----T-L--IVM--FPS-L----LFP----T----SN-R-L-VNNRLISLQQWML-QLVSKQMMGIH------NA-K-------GQ---TWTLMLMSLILFIGSTNLLGLL------PHSFTPTTQLSM--NLGMAI---------PLWAGAVITGF-RNKTK-ASLAHFLPQGTPTPLIPMLVIIETISLFIQP--IALAVRLTANITAGHLL---------------MHLIGGAALA-L---M---N-IST---T-M---------------AFITFIILVLLTILEFAVAMIQAYVFTLLVSLYLHDNT-----------------------
>9066
------------------------------M-NL-SFFDQFSSPY----LLG-VP----------LI----L-P--SLL--LPT-L----LLP----SP---GH-R-W-VNNRLSTIQLWSI-HLITKQLMTPL------NK-A-------GH---KWALLLTSLILMLLSINLLGLL------PYTFTPTTQLSM--NMALAL---------PLWLATLLTGL-RNQPS-ASLGHLLPEGTPTLLIPALIMIETTSLLIRP--LALGVRLTANLTAGHLL---------------IQLISTATIT-L---L---P-MMP---S-I---------------SALTAIILFLLTILEVAVAMIQAYVFVLLLSLYLQENI-----------------------
>119669
------------------------------M-MS-NLFSIFDPTTE---INS-LP----------LN----W-T--STT--LGL-L----LIP---------TS-IWL-IPSRNNMMISLLM-NKLHSEMKTIL------SK-GN------QN--KGNSFIFTSLFLMILMNNFLGLF------PYVFTSTSHLTL--TLTLAL---------PLWVSFMLFGW-IKNTN-HMFEHLVPQGTPTMLMPFMVVIETISNLIRP--GTLAVRLTANMIAGHLL---------------LTLLGNNGPA-M---N---H-------T-L---------------LTILIAAQILLLILEAAVAIIQSYVFAILSTLYSSEVN-----------------------
>48723
------------------------------M-NQ-NLFAPFMTPM----LLG-IP----------VT----L-L--VIM--LPA-M----LLP----T----PN-Q-L-INNRMISVQQWMI-KLLTKQLMSTH------NT-K-------GQ---TWSLMLTSLFLFIALTNLLGML------PHSFTPTTQLSM--NLGMAI---------PLWAGTVFAGF-RNKTK-MSLAHLLPQGTPTFLIPMLVMIETISLFIQP--MALAVRLTANITAGHLL---------------LHLIGSTVLA-L---T---N-INL---L-A---------------ASITFIILTLLTILEFAVALIQAYVFTLLVSLYLQDNT-----------------------
>137246
------------------------------M-IL-NFFDQFLSPS----LLG-IP----------LF----A-L--AIS--LPW-L----LFP----TP---TH-R-W-LNNRLMTLQAWFI-NRFAFQLMQPI------NL-K-------GH---KWIMLFTALMLFLISINLLGLL------PYTFTPTTQLSL--NMAFAL---------PLWLTTVLIGM-LNQPT-IALGHLLPEGTPTPLIPILIIIETISLFIRP--LALGVRLTANLTAGHLL---------------MQLIATAAFV-L---I---T-MMP---T-V---------------AALTSMILFLLTILEVAVAMIQAYVFVLLLSLYLQENV-----------------------
>341128
------------------------------M-AM-SFFDQFASTS----YLG-IP----------LI----A-V--AIA--LPW-V----LYP----TP---TS-R-W-INNRLLTVQGWFI-NRFTSQLMLPL------NV-G-------GH---KWALLLASLMVFLITINMLGLL------PYTFTPTTQLSL--NMGLAV---------PLWLATVIIGM-RNQPT-VALGHLLPEGTPIPLIPVLIIIETISLFIRP--LALGVRLTANLTAGHLL---------------IQLIATAVFV-L---L---P-MMP---T-V---------------AILTAAVLFLLTLLEVAVAMIQAYVFVLLLSLYLQENV-----------------------
>245705
------------------------------M-TL-SFFDQFMSPF----FLG-IP----------LM----A-L--ALL--LPW-I----LFP----TP---TA-R-W-RTNRLLTLQNWFI-NRFTQQLLLPM------SL-G-------GH---KWALMLTSLMLFLITLNMLGLL------PYTFTPTTQLSL--NMGLAV---------PLWLATVIIGM-RNQPT-IALGHLLPEGTPTPLIPVLIIIETISLFIRP--LALGVRLTANLTAGHLL---------------IQLIATAAYV-L---L---P-LMP---T-V---------------AILTATLLFLLTLLEVAVAMIQAYVFVLLLSLYLQENV-----------------------
>182780
------------------------------M-IL-SFFDQFMSPT----YLG-IP----------LI----A-L--ALS--LPW-I----LYP----AP---TG-R-W-LNNRLLALQGWFI-NRFTQQLLLPM------SL-G-------GH---KWAALFTSLMLFLITLNMLGLL------PYTFTPTTQLSL--NMGLAV---------PLWLATVIIGM-RNQPT-HALGHLLPEGTPTLLIPVLIIIETISLFIRP--LALGVRLTANLTAGHLL---------------IQLIATATAV-L---A---P-LMP---T-V---------------AILTGTLLLLLTLLEVAVAMIQAYVFVLLLSLYLQENV-----------------------
>457516
------------------------------M-AM-SFFDQFASPS----YLG-VP----------LI----A-I--AIA--LPW-V----MYP----TP---ST-R-W-INNRLITIQGWLI-NRFTNQLMLPL------NV-G-------GH---KWALLFASLMIFLITINMLGLL------PYTFTPTTQLSL--NMGFAV---------PLWLATVLIGM-RNQPT-VALSHLLPEGTPIPLIPVLIIIETISLFIRP--LALGVRLTANLTAGHLL---------------IQLIATAVFV-L---L---P-MMP---T-V---------------AVLTATVLFLLTLLEVAVAMIQAYVFVLLLSLYLQENV-----------------------
>32507
------------------------------M-TL-SFFDQFMSPT----YLG-IP----------LI----A-I--ALS--LPW-I----LYP----KP---TP-R-W-LNNRLITLQGWFI-NRFTQQIFQPL------SL-G-------GH---KWAALLASLMLFLITLNMLGLL------PYTFTPTTQLSL--NMAFAV---------PLWLATVIIGM-RNQPT-HALGHLLPEGTPTLLIPVLIIIETISLFIRP--LALGVRLTANLTAGHLL---------------IQLIATAAFV-L---L---P-LMP---T-V---------------AILTAVLLFLLTLLEVAVAMIQAYVFVLLLSLYLQENV-----------------------
>565241
------------------------------M-TL-SFFDQFMSPT----YMG-IP----------LI----A-V--ALT--LPW-I----LFP----TP---SA-R-W-LNNRLITLQGWFI-NRFTQQLLLPL------NL-G-------GH---KWAVLLTSLMLFLITLNMLGLL------PYTFTPTTQLSL--NMGLAV---------PLWLATVIIGM-RNQPT-AALGHLLPEGTPVPLIPVLIIIETISLFIRP--LALGVRLTANLTAGHLL---------------IQLIATAAFV-L---L---P-LMP---T-V---------------AILTALVLFLLTLLEIAVAMIQAYVFVLLLSLYLQENV-----------------------
>125878
------------------------------M-MT-NLFDQFASPS----LLG-IP----------LI----L-I--AML--MPW-L----LVP----TP---SE-Q-W-LSNRLTSLQTWFL-KTFTKQILLPL------NL-P-------GH---KWALIFASLMIFLLGMNLLGLL------PYTFTPTTQLSM--NLGLAI---------PFWLATVIIGL-RNQLT-ASLAHFLPEGTPTPLIPILIVIETISLFIRP--LALGVRLTANLTAGHLL---------------IQLISMATST-M---L---S-LSV---T-V---------------ASLTFITLVLLTLLEVAVAMIQAYVFVLLLSLYLQENS-----------------------
>590997
--------------------------------MT-NLFSIFDPSTS---IFE-LK----------MN----W-M--TTI--IVM-M----LLP---------TS-FWL-MNNRYSMMWTKPI-NILHNEFNTLL------NN-K--------N--KSMSMMFITLFTLIMLNNLMSLF------PYIFTVTSHLST--TLTLAL---------PLWLTLMLYGW-MINTE-NMFMHLVPTGTPTVLMPFMVCIETISNIIRP--MTLSVRLAANMIAGHLI---------------MTLLGNTAMM-M---T---M-------N-T---------------LMVMLMIQMLLLMLEAAVAIIQGYVFAVLMTLYTSEVN-----------------------
>315492
------------------------------M-ML-SFFDQFMSPM----FFG-VP----------LM----A-A--AIL--FPW-L----FYP----TP---TT-R-W-IDSRLLAAQNWFL-NRFAKQLLEPV------NM-A-------GH---DWALLLTSLMLFIMSLNMLGLL------PYTFTPTTQLSL--NLGLAV---------PLWLATVIIGF-RNKPT-VALGHLLPEGTPLLLIPVLIIIETISLLIRP--LALGVRLTANLTAGHLL---------------IQLISTAVFV-L---L---P-LMP---M-V---------------AIATSLLLFMLSLLEVAVAMIQAYVFVLLLTLYLQENV-----------------------
>240496
------------------------------M-MT-NLFSSFDPMSA---TFS-MQ----------LN----W-I--AMF--LFL-A----VFF---------PL-YWT-SFSKSGIMYTELT-SYITKEFIPLF------KS-Y------------KNIIFFNVLFMFILINNVFGLM------PYTFTSTAHIAM--TLSMAL---------TIWLVFMLYGW-INNTN-HMFAHLVPLGTPIVLMPFMVLIETISNIIRP--ITLSVRLAANLTAGHLL---------------LILLGESMVN-N---S---I-------F-I---------------IITITMAQFALMTLEAAVAVIQAYVFATLSTLYASEV------------------------
>42663
------------------------------M-MV-SFFDQFASPS----FLG-IP----------LI----A-I--AIA--LPW-V----LFP----TP---PL-R-W-MNNRLITIQTWFI-NRFTNQLMLPL------NT-G-------GH---KWALLLASLMVFLITINMLGLL------PYTFTPTTQLSL--NMGLAV---------PLWLATVIIGM-RNQPT-VALGHLLPEGTPIPLIPVLIIIETISLFIRP--LALGVRLTANLTAGHLL---------------IQLIATAVFV-L---M---P-MMP---T-V---------------AILTAAVLFLLTLLEVAVAMIQAYVFVLLLSLYLQENV-----------------------
>185453
------------------------------M-NE-NLFASFITPT----LMG-LP----------IV----L-L--IIA--FPT-I----MFP----S----SK-R-L-IPNRLVSFQQWLI-SLILKQMMAMH------NI-K-------GR---TWSLMLMSLILFIGSTNLLGLL------PHSFTPTTQLSM--NLGMAI---------PLWAGAVITGF-RHKTK-ASLAHFLPQGTPIPLIPMLIIIETISLFIQP--MALAVRLTANITAGHLL---------------IHLIGGATLV-L---M---S-ISM---P-T---------------AIITFIILLLLTVLEFAVALIQAYVFTLLVSLYLHDNT-----------------------
>1194723
------------------------------M-TL-SFFDQFSLTT----YLG-IP----------LV----V-L--ALT--LPW-I----LFP----AP---KN-R-C-SNNRLLTLQAWFI-RQFTHQLFLPI------NK-A-------GH---KWALLLASLLIFLITLNLLGIL------PYTFTPTTQLSM--NMGFAV---------PLWLATVLIGV-RHQLT-HTLAHFLPVGTPGPLIPILIIIETISLFIRP--IALGVRLTANLTAGHLL---------------IQLISTAAFH-M---F---F-IMP---T-V---------------SALTVVLLLLLSVLELAVAVIQAYVFVLLVSLYLQESV-----------------------
>9495
------------------------------M-NQ-NLFASFNIPT----ILG-IP----------LV----M-L--IIM--FPT-I----LLT----P----SK-N-L-IKNRLSSLQQWLI-QLTLKQMMTTH------TT-K-------GR---TWSLMLLALITFIALNNILGLT------PYAFTPTTQLSM--NLGMAV---------PLWMATVLLGL-RHKTK-SSLAHFLPQGTPAPLIPMLIVIETISLFIQP--VALAVRLTANITAGHLL---------------MHLLGDTTLT-L---M---S-IYP---A-S---------------STITTIIIVLLVTLELGVALIQAYVFTLLVSLYLHDNS-----------------------
>443748
------------------------------M-ML-SFFDQFMSPV----FLG-VP----------LI----A-V--ALT--LPW-A----LFP----KP---TT-R-W-LNNRLLTLQGWFI-NSFTQQIFQPL------NV-A-------GH---KWALLLASLMVFLITLNMLGLL------PYTFTPTTQLSL--NMALAV---------PLWLATIIIGM-RNQPT-HALGHLLPEGTPTLLIPVLIIIETISLFIRP--LALGVRLTANLTAGHLL---------------IQLISTATFV-L---L---P-LMP---T-V---------------AFLTAALLLLLSLLEVAVAMIQAYVFVLLLSLYLQENI-----------------------
>85066
------------------------------M-NL-SFFNQFSSPS----LLG-IP----------LI----L-I--AMT--FPA-L----LLP----TQ---NN-R-W-ITDRLSTLQSWFI-NLVTKQLMMPL------SN-K-------GH---KWALILTSLMIFLLLINLLGLL------PYTFTPTTQLSM--NLALAI---------PLWLATLLTGL-RNQPS-VSLGHLLPEGTPTPLIPALILIETTSLLIRP--LALGVRLTANLTAGHLL---------------IQLISTATAA-L---I---S-TMP---M-I---------------SLLTLLVLFLLTILEVAVAMIQAYVFVLLLSLYLQENI-----------------------
>9606
------------------------------M-NE-NLFASFIAPT----ILG-LP----------AA----V-L--IIL--FPP-L----LIP----T----SK-Y-L-INNRLITTQQWLI-KLTSKQMMTMH------NT-K-------GR---TWSLMLVSLIIFIATTNLLGLL------PHSFTPTTQLSM--NLAMAI---------PLWAGTVIMGF-RSKIK-NALAHFLPQGTPTPLIPMLVIIETISLLIQP--MALAVRLTANITAGHLL---------------MHLIGSATLA-M---S---T-INL---P-S---------------TLIIFTILILLTILEIAVALIQAYVFTLLVSLYLHDNT-----------------------
>40819
------------------------------M-NL-SFFDQFTSPC----LLG-IP----------LI----L-I--SML--FPA-L----LLP----SP---DN-R-W-ITNRLSTLQSWFI-HLITKQLMMPL------NK-K-------GH---KWALILTSLMMLLLMINLLGLL------PYTFTPTTQLSM--NMALAF---------PLWLATLLTGM-RNQPS-ISLGHLLAEGTPTPLIPALILIETTSLLIRP--LALGVRLTANLTAGHLL---------------IQLISTASTA-L---L---P-TIP---T-V---------------SILTTTILLLLTLLEVAVAMIQAYVFVLLLSLYLQENI-----------------------
>565081
------------------------------M-TL-SFFDQFMSPT----YLG-IP----------LI----V-L--ALS--LPW-V----LYP----AP---ST-R-W-LNNRLLTLQAWLI-NRFAQQLLLPL------NL-A-------GH---KWATLLTSLMVFLITINMLGLL------PYTFTPTTQLSL--NLGLAV---------PLWLATVIIGM-RNQPT-HALGHLLPEGTPTPLIPILIIIETISLFIRP--LALGVRLTANLTAGHLL---------------IQLIATAAFV-L---L---P-LMP---T-I---------------AILTTTLLFLLTLLEIAVAMIQAYVFVLLLSLYLQENV-----------------------
>9662
------------------------------M-NE-NLFSSFITPT----MMG-LP----------IV----V-M--IIM--FPS-I----LFP----S----PN-R-L-INNRLISIQQWLV-QLTSKQMLSIH------NQ-K-------GQ---TWALMLMSLILFIGSTNLLGLL------PHSFTPTTQLSL--NLGMAI---------PLWAGTVIVGF-RHKTK-ASLAHFLPQGTPLLLIPMLIIIETISLFIQP--MALAVRLTANITAGHLL---------------IHLIGSATLA-L---M---N-IST---A-T---------------AMVTFIILILLTILEFAVALIQAYVFTLLVSLYLHDNT-----------------------
>57237
------------------------------M-IL-TFFDQFSSPY----LLG-IP----------LI----L-L--STL--LPA-L----LLP----MP---GN-R-W-VTNRLTTLQLWAI-NKITKQLMAPL------NK-P-------GH---KWALILTSLMMLLLMINLLGLL------PYTFTPTTQLSM--NMALAF---------PLWLATLLTGL-RNQPT-TSLGHLLPEGTPTPLIPALIVIETISLLIRP--LALGVRLTANLTAGHLL---------------IQLISTATVT-L---L---P-IMP---A-V---------------SALTATVLLLLTILEVAVAMIQAYVFVLLLSLYLQENI-----------------------
>130704
----------------------MKM-----I-MV-NLFETFDPSIN----NY-LQ----------LN----W-I--FMF--TPI-I----IFP---------NM-YWL-IPSRIMMIMKLFI-KYLFNEYKMIM------SN-K-------YI---MNIIMFLSIMIYIMLLNMFSLI------PYIFTLTSHLLF--NLSMSL---------SMWLSFMIYSI-INFPM-KTLSHLVPLNSPKFLMNFMVIIELISLIIRP--WTLSIRLSANLISGHLI---------------LILLSNFMMN-F-------M-------L-L---------------LPITLMIQNMLLILEISMALIQAYVFSILLTLYFSESN-----------------------
>58324
------------------------------M-MV-SFFDQFASPY----LLG-IP----------LI----A-V--ALT--LPW-M----LFP----TP---PS-R-W-MNNRLIAVQTWLI-NRFINQLMMPL------NV-G-------GH---KWALLLTSLMLFLITVNMLGLL------PYTFTPTTQLSL--NLGLAV---------PLWLATVIIGM-RNQPT-VALGHLLPEGTPIPLIPVLIVIETISLFIRP--LALGVRLTANLTAGHLL---------------IQLIATAVFV-L---M---P-VMP---T-V---------------AILTAAVLFLLTLLEVAVAMIQAYVFVLLLSLYLQENV-----------------------
>302047
------------------------------M-AM-SFFDQFMSPV----YLG-IP----------LM----A-L--ALT--LPW-I----LFP----TP---SA-R-W-LNNRVLTLQGWFI-NRFTQQLLLPL------NP-G-------GH---KWAALLASLMVFLISLNMLGLL------PYTFTPTTQLSL--NMGLAV---------PLWLATVIIGM-RNQPT-HALGHLLPEGTPPLLIPVLIIIETISLFIRP--LALGVRLTANLTAGHLL---------------IQLIATAAFV-L---L---P-LMP---T-V---------------AILTAAVLFLLTLLEVAVAMIQAYVFVLLLSLYLQENV-----------------------
>1589740
------------------------------M-MT-NLFSVFDPSTN---IFN-MS----------LN----W-I--STF--IGI-M----MIP---------YS-FWM-LPNRFYIIWYSIL-NKLHLEFKILL------GK-N-------SF--NGTTFIFISLFTFILFNNFLGLF------PYIFTSTSHLIL--TLSLSL---------PIWLTFMFYGW-INNTQ-HMFSHLIPQGTPNILMPFMVLIETISNIIRP--GTLAVRLTANMIAGHLL---------------MTLLGNTGSN-M---P---N-------Y-L---------------IFLLISIQILLLILESAVAVIQSYVITILSTLYSSEVN-----------------------
>181461
---------------------------------M-SFFDQFMSPV----YLG-VP----------LM----A-L--ALT--LPW-V----LYP----TP---SA-R-W-LNNRLLTLQGWFI-NRFTQQLLLPL------NP-G-------GH---KWATLLTSLMIFLITLNMLGLL------PYTFTPTTQLSL--NMGLAV---------PLWLATVIIGM-RNQPT-HALGHLLPEGTPTLLIPVLIIIETISLFIRP--LALGVRLTANLTAGHLL---------------IQLIATAAFV-L---L---P-LMP---T-V---------------AILTTILLFLLTLLEVAVAMIQAYVFVLLLSLYLQENV-----------------------
>266374
------------------------------M-NL-SFFDQFSSPS----LLG-IP----------LI----L-I--SLT--FPA-L----LLP----SP---GN-R-W-VTNRLSTLQLWFV-NLITKQLMMPL------DK-K-------GH---KWALILTSLMVFLLLINLLGLL------PYTFTPTTQLSM--NLALAF---------PLWLATLLTGL-RNQPS-ASLAHLLPEGTPTPLIPALILIETTSLLIRP--LALGVRLTANLTAGHLL---------------IQLISTATVT-L---F---S-TMP---A-I---------------SILALLVLLLLTILEVAVAMIQAYVFVLLLSLYLQENI-----------------------
>109280
------------------------------M-TL-SFFDQFSSPM----FLG-IP----------LM----A-L--AIM--LPW-I----MFP----TP---SS-R-W-INNRMLTLQNWFI-NLFTKQLLLPL------NT-A-------GH---KWALIFASLMIFLISLNMLGLL------PYTFTPTTQLSL--NMGLAV---------PLWLATVIIGM-RNQPT-HSLGHLLPEGTPVPLIPVLIIIETISLFIRP--IALGVRLTANLTAGHLL---------------IQLIATAAFV-L---M---P-LMP---T-I---------------ALLTTVLLFLLTLLEVAVAMIQAYVFVLLLSLYLQENV-----------------------
>941254
------------------------------M-IM-NLFSSFDPSSN----WN-IS----------SN----W-I--SSI--LCL-M----TIP---------SM-YWL-IPSRLNFIWIKIT-AILHKEFKTLL------GP---------SS--SGATLIFISLFSFILINNFMGLF------PYVFTSTSHMAL--TLSLAL---------PLWLTFMLFGW-INNTT-HMFAHLVPQGTPPVLMPFMVCIETISNIIRP--GTLAIRLSANMIAGHLL---------------MTLLGNTGPA-L---S---V-------L-M---------------INILIIVQLLLLLLESAVSIIQSYVFAVLSTLYSSEVN-----------------------
>36229
------------------------------M-NE-NLFASFSAPT----ILG-QP----------AA----I-P--IIM--LPT-Q----LIP----T----SK-Y-L-INNQLTTIQQNLI-KLTLKQMMAPH------NA-K-------GQ---SWSLMLTSLITFITMTNLLGLL------PHSFTPTTQLSM--NLAMAI---------PLWTGTIITGL-RFKTK-NSLAHMLPQGTPTPLIPMLVMIETISLLIQP--MALAVRLTANITAGHLL---------------MHLIGNTMLT-L---S---T-INL---P-A---------------TLLTSVLLTLLTILEIAVALIQAYVFTLLVNLYLRNNT-----------------------
>7602
-----------------------MT----MN-LN-SIFGQFSPDY----FLL-VP----------MT----L-A--SMFMAISW-L----FFS----NS---TN---W-LPTRIGFSFLTFN-QAVIKTIFQQT------NP-N-------SI---TWVPIITSIFILLFSVNVLGLL------PYAFTATSHISL--TYSIGI---------PVWMSVNILGF-YLSFN-ARLSHLVPQGTPSFLIPLMVIIETLSLVAQP--IALGLRLAANLTAGHLL---------------IYLMSTAIWV-L---M---N--NV---T-I---------------ASLTFIIFVLLFLLEIGVACIQAYVFTALIHFYLVQNL-----------------------
>9542
------------------------------M-NE-NLFTSFSTPT----ILN-QP----------AA----I-P--IIL--FPT-L----LVL----T----PK-H-P-INNRLATIQQDLT-RFILKQMMMTH------NA-K-------GQ---TWSLMLMSLITFIAMTNLLGLM------PYSFTPTTQLSM--NLAMAI---------PLWAGTVVVGL-RFKTK-NSLAHLLPQGTPTPLIPMLVVIETISLLIQP--VALAVRLTANITAGHLL---------------MHLIGNAVLA-L---S---T-ANL---S-M---------------TLLTSTLLVLLTTLEIAVALIQAYVFALLISLYLHNNT-----------------------
>328523
------------------------------M-MM-SFFDQFASPS----FLG-IP----------LI----A-V--AIA--LPW-I----LFP----TP---PS-R-W-LNNRLITLQTWFI-NRFTNQLLLPL------NV-G-------GH---KWALLFASLMVFLITINMLGLL------PYTFTPTTQLSL--NMGFAV---------PLWLATVIIGM-RNQPT-VALGHLLPEGTPIPLIPVLIMIETISLFIRP--LALGVRLTANLTAGHLL---------------IQLIATAVFV-L---L---P-MMP---T-V---------------AILTGAVLFLLTLLEVAVAMIQAYVFVLLLSLYLQENV-----------------------
>63225
------------------------------M-NE-NLFSSFITPT----MMG-LP----------IV----I-L--IIM--FPT-L----LFP----A----PT-R-L-INNRLVSAQQWLA-QLILKQMMMMH------SP-K-------GR---TWSLMLISLIMFIGSTNLLGLL------PHSFTPTTQLSM--NLGMAI---------PLWAGAVITGF-RYKTK-ASLAHFLPQGTPVPLIPMLVIIETISLFIQP--MALAVRLTANITAGHLL---------------MHLIGGAALA-L---I---S-ISP---T-T---------------ALITFIILILLTILEFAVALIQAYVFTLLVSLYLHDNT-----------------------
>143344
------------------------------M-TL-SFFDQFMSPT----YLG-IP----------LM----A-L--ALT--LPW-L----LYP----MP---TT-R-W-LNNRFLALQGWFI-NRFTQQLLLPL------NI-G-------GH---KWAALLTSLMIFLITLNMLGLL------PYTFTPTTQLSL--NLGLAV---------PLWLATVIIGM-RNQPT-HALGHLLPEGTPGPLIPVLIIIETISLFIRP--LALGVRLTANLTAGHLL---------------IQLIATGAFV-L---L---P-LMP---T-V---------------AIITTTVLVLLTLLEVAVAMIQAYVFVLLLTLYLQENV-----------------------
>1072481
------------------------------M-IL-NFFDQFISPS----LVG-IP----------LI----I-L--AII--MPA-M----LFQ----TP---SN-R-W-LNNRLITLQTWFI-NRFTYQLMQPL------NL-G-------GH---KWTIIFTALMLFLITINLLGLL------PYTFTPTTQLSL--NMAFAI---------PLWLMTVLIGM-LNQPT-ITLGHLLPEGTPSLLIPILITIETISLFIRP--LALGVRLTANLTAGHLL---------------MQLIATAAFV-L---I---T-IMP---S-V---------------AILTSMILFLLTILEVAVAMIQAYVFVLLLSLYLQENV-----------------------
>179359
------------------------------M-VM-SFFDQFMSPV----YLG-IP----------LI----A-L--ALT--LPW-I----LYP----TP---SA-R-W-LNNRLLTLQGWFI-NRFTQQLLLPL------NP-G-------GH---KWATLLTSLMIFLISLNMLGLL------PYTFTPTTQLSL--NMGLAV---------PLWLATVIIGM-RNQPT-HALGHLLPEGTPTLLIPVLIIIETISLFIRP--LALGVRLTANLTAGHLL---------------IQLIATAAFV-L---L---P-LMP---T-V---------------AILTAILLFLLTLLEVAVAMIQAYVFVLLLSLYLQENV-----------------------
>357590
------------------------------M-AL-NFFDQFMSPT----YLG-IP----------LI----A-V--ALT--FPW-I----LYP----SP---SN-R-W-LNNRLITLQSWFI-NRFTQQLLLPL------NP-G-------GH---KWALILTSLMIFLLSLNMLGLL------PYTFTPTTQLSL--NMGLAV---------PFWLATVIIGM-RNQPT-AALGHLLPEGTPVPLIPVLIIIETISLFIRP--LALGVRLTANLTAGHLL---------------IQLIATAAFV-L---L---P-MMT---T-V---------------AILTATVLFLLTLLEVAVAMIQAYVFVLLLSLYLQENV-----------------------
>13095
------------------------------M-MV-SFFDQFASPS----FLG-IP----------LI----A-I--AIA--LPW-I----LFP----TP---PS-R-W-INNRLITIQTWFI-NRFTNQLMMPL------NV-G-------GH---KWALLLASLMVFLITINMLGLL------PYTFTPTTQLSL--NMGFAV---------PLWLATVIIGM-RNQPT-VALGHLLPEGTPIPLIPVLIIIETISLFIRP--LALGVRLTANLTAGHLL---------------IQLIATAVFV-L---L---P-MMP---T-V---------------AILTATVLFLLTLLEVAVAMIQAYVFVLLLSLYLQENV-----------------------
>61976
------------------------------M-IL-SFFDQFMSPT----HLG-IP----------LI----A-L--ALS--LPW-I----LIP----TP---TN-R-W-LNNRLLTLQAWFI-NRFTQQLMLPI------NL-G-------GH---KWAMLLTALMLLLITLNLLGLL------PYTFTPTTQLSL--NMGFAV---------PLWLATVVIGM-RNQPT-AALGHLLPEGTPVPLIPVLIIIETISLFIRP--LALGVRLTANLTAGHLL---------------IQLIATAAFV-L---L---P-MMP---T-V---------------AILTSVVLFLLTLLEVAVAMIQAYVFVLLLSLYLQENV-----------------------
>51070
------------------------------MNSS-SYFEQFNIVW----MFG-------------FTNSTIMMT--FVI--IVV------LLL----FK---GI-E-L-IPKRWQSVYEYLE-NYFYYITVQNL------GN-V-------GL---IYFSFIVSLFVFLVFLNILGLC------PYVFTPTTHIVV--TLGFSF---------SIVIGVTFSGF-YKFKK-DFFSILMPSGAPLILAPLLILIETVSYISRG--VSLGIRLAANLSAGHLL---------------FAILAGFGLV-F---K---L----------------------------AMSIMVFITLLEVAVAIIQAYVFCLLTLIYLVDTIVLH--------------------
>581055
------------------------------M-SL-SFFDQFLSPA----MMG-IP----------LM----M-V--AMV--LPW-L----LFP----SP---TN-K-W-VNNRVSTLQIWFL-QKFTKQLMSPV------NT-N-------GH---KWAMIFSSLMMFLITINLLGLL------PYTFTPTTQLSL--NLGLAV---------PFWLATILIGL-RNQPA-ATFGHLLPEGTPTLLIPILVMIETISLLIRP--LALGVRLTANLTAGHLL---------------IQLIATATLV-L---I---H-MMP---I-M---------------FPLALLVLFLLTLLEIAVAMIQAYVFVLLLSLYLQENM-----------------------
>75334
------------------------------M-MT-SFFDQFASPS----FMG-IP----------LI----A-V--AIA--LPW-V----MFP----TP---PA-R-W-INNRLITLQTWFI-NRFTNQLLLPL------NV-G-------GH---KWALLLASLMIFLITINMLGLL------PYTFTPTTQLSL--NMGFAV---------PLWLATVIIGM-RNQPT-VALGHLLPEGTPIPLIPVLIIIETISLFIRP--LALGVRLTANLTAGHLL---------------IQLIATAVFV-L---A---P-MMP---T-V---------------AILTAAVLFLLTLLEVAVAMIQAYVFVLLLSLYLQENV-----------------------
>611294
------------------------------M-TM-ALFNQFATPQ----LLG-IP----------LI----L-L--ALA--TPV-L----LL-----MP---SP-R-L-LPNRICALQHWAV-MNLTKHLLSPL------NN-P-------AH---AWATPLLLTGLLLLTNNLLGLL------PYTFTPTTQLSL--NMALAL---------PLWLSTVLLGF-RTQPT-LALAHLLPQGAPTPLTPFLVIIETLSLLIRP--IALAVRLTANLTAGHLL---------------MTLVSSTVLA-L---L---P-MLP---T-I---------------ATLTLALLLLLTLLELAVAMIQAYVFTLLVSLYLQENT-----------------------
>174634
------------------------------M-MT-NLFSVFDPSTN---IFN-LS----------LN----W-L--STF--LGL-L----MIP---------SM-YWF-IPSRYHVMWNSIL-LTLHKEFKTLL------GP-A-------GH--NGSTFMFISLFAMIMFNNFLGLF------PYIFTSTSHLTF--TLALAL---------PLWLSFMIYGW-LNHTQ-HMFAHLVPQGTPAVLMPFMVCIETISNIIRP--GTLAVRLAANMIAGHLL---------------LTLLGNTGPS-L---T---Y-------S-I---------------LSLLIIAQIALLVLESAVAIIQSYVFAVLSTLYSSEVN-----------------------
>61388
------------------------------M-NE-NLFTSFTTPT----MMG-LP----------IV----I-L--IIM--FPS-I----LFP----S----PN-R-L-INNRLISLQQWLV-QLTSKQMLAIH------NH-K-------GQ---TWALMLMSLILFIGSTNLLGLL------PHSFTPTTQLSM--NLGMAI---------PLWAGTVITGF-RHKTK-ASLAHFLPQGTPIPLIPMLVVIETISLFIQP--MALAVRLTANITAGHLL---------------MHLIGGAALA-L---M---N-IST---S-I---------------ALITFTILILLTILEFAVALIQAYVFTLLVSLYLHDNT-----------------------
>291814
------------------------------M-MM-SFFDQFASPS----FLG-IP----------LI----A-V--AIA--LPW-I----LFP----TP---PS-R-W-LNNRLITLQSWFI-NRFTNQLLLPL------NV-G-------GH---KWALLFASLMVFLITINMLGLL------PYTFTPTTQLSL--NMGFAV---------PLWLATVIIGM-RNQPT-VALGHLLPEGTPIPLIPVLIIIETISLFIRP--LALGVRLTANLTAGHLL---------------IQLIATAVFV-L---L---P-MMP---T-V---------------AILTGAVLFLLTLLEVAVAMIQAYVFVLLLSLYLQENV-----------------------
>36310
------------------------------M-TM-NLFDQFLSPK----VLG-IP----------LS----T-I--ALI--FPL-L----LFKL---CH---SQ-R-L-ISNRISTLQTWLL-MKFTKHLMSPI------NK-S-------GH---PWTLLLTTLMCFLLLLNTLGLL------PYTFTPTAQLST--NMALAV---------PMWLSTVLTGL-RNQPA-NSLAHMLPLGTPTPLIPILIIIETVSLLIRP--VALGVRLTANLTAGHLL---------------ITLISTTIMT-L---M---K-TSL---T-L---------------SLFTMTLLLSLSLLEIAVAVIQAYVFTLLLSLYLQENT-----------------------
>6625
------------------------------M-MV-DIFSSFDDHNS----TI-FSAH-------FMT----W-I--MSL--WSL-F----FIN---------SS-YWI-NPSNLTSILSLPK-QTINIQTTRSY------SM-N-------LG---GFSLLVSSLFITIINFNMLGLM------PYVFSTTSHLAM--TFSLAL---------PLWLSLILSSY-AQNPY-SSLAFMLPLGTPSFLIPFLPIIESLSILVRP--ITLSIRLAANISAGHII---------------LTLIGDYLTI-T---M---L-SGS--FV-V---------------LTLVVLVQVGYFIFEIGIGIIQGYIFSLLITLYTDDHQ-----------------------
>7904
------------------------------M-IL-SFFDQFMSPT----HLG-IP----------LI----A-L--ALS--LPW-V----LIP----TP---TN-R-W-LNNRLLTLQGWFI-NRFTQQLMLPI------NL-G-------GH---KWAVLLTALMLLLITLNLLGLL------PYTFTPTTQLSL--NMGLAV---------PLWLATVIIGM-RNQPT-AALGHLLPEGTPIPLIPVLIIIETISLFIRP--LALGVRLTANLTAGHLL---------------IQLIATAAFV-L---L---P-MMP---T-V---------------AILTSMVLFLLTLLEVAVAMIQAYVFVLLLSLYLQENV-----------------------
>109044
------------------------------M-NL-SFFDQFSTPY----LLG-IP----------LI----L-P--SLL--LPA-L----LFP----SP---GR-R-W-INNRLSTLQLWSV-HLITKQLMMPL------NK-A-------GH---KWALPLTSLILLLLSINLMGLL------PYTFTPTTQLSM--NMALAF---------PLWLATLLTGL-RNQPS-TSLAHLLPEGTPMPLIPALIMIETTSLLIRP--LALGVRLTANLTAGHLL---------------IQLISTATIT-L---L---P-TMP---S-I---------------SALTALILLLLTILEVAVAMIQAYVFVLLLSLYLQENI-----------------------
>456472
------------------------------M-NE-NLFASFITPT----VMG-LP----------IV----V-T--IIM--FPS-I----LFP----S----SE-R-L-ISNRLHSFQHWLI-KLIIKQMMLIH------TP-K-------GR---TWALMIVSLIMFIGSTNLLGLL------PHTFTPTTQLSM--NLSMAI---------PLWAGAVILGF-RHKLK-NSLAHFLPQGTPISLIPMLIIIETISLFIQP--MALAVRLTANITAGHLL---------------MHLIGGATLV-L---M---N-ISP---P-T---------------ATITFVILLLLTMLEFAVALIQAYVFALLVSLYLHDNT-----------------------
>8823
------------------------------M-NL-SFFDQFASPQ----LLG-IP----------LI----L-L--SML--LPA-L----LLP----SP---TN-R-W-MTNRLSTLQSWFL-QLITKQLMIPL------NK-M-------GH---KWALILSSLMTFLLLINLLGLL------PYTFTPTTQLSM--NMALAF---------PLWLATLLTGL-RNQPS-ISLGHLLPEGTPTILIPALILIETTSLLIRP--LALGVRLTANLTAGHLL---------------IQLISTATMT-L---L---P-IMP---A-I---------------SILTASILLLLTILELAVAMIQAYVFVLLLSLYLQENI-----------------------
>109178
------------------------------M-TM-DLFSQFASST----SFG-IP----------LI----L-L--AML--VPW-L----LFP----TP---SK-R-W-VNNRLLTSQTWFL-TVFTKQIFLPL------NA-P-------AH---KWAFLLTSLMAFLLSMNLLGLL------PYTFTPTTQLSI--NLGLAV---------PLWLATVLLGF-RNQFN-HSLAHFLPEGTPTPLIPVLILIETISLFIRP--LALGVRLTANLTAGHLL---------------IHLISSAVSA-I---F---S-LSP---T-A---------------SLLTFTVLVLLTILEIAVAMIQAYVFVLLLSLYLQENT-----------------------
>78425
------------------------------M-MV-DIFSSFDDHNS----TL-FSMH-------MMT----W-L--LSL--WSL-F----FIN---------SS-YWI-NSSNLSNLMNLPK-QAINIQTTRSY------SM-N-------LG---GFSLLVSSLFITIINFNMLGLM------PYVFSTTSHLAM--TFSLSL---------PLWFSLIISSY-MNNPY-SSLAFMLPMGTPSFLIPFLPIIESLSILVRP--ITLSIRLAANISAGHII---------------LTLIGDYLMI-S---M---L-SNS--LT-V---------------SVMVMFIQIGYFIFEIGIGIIQGYIFSLLITLYTDDHQ-----------------------
>8797
------------------------------M-NL-SFFDQFASPQ----LLG-IP----------LI----L-L--SML--FPA-L----LLP----SP---GN-R-W-VTNRFSTLQSWFL-QLITKQLMMPL------NK-S-------GH---KWALTLSSLMTLLLLINLLGLL------PYTFTPTTQLSM--NMALAF---------PLWLATLLTGL-RNQPS-ISLGHLLPEGTPTPLIPALILIETTSLLIRP--LALGVRLTANLTAGHLL---------------IQLISTATLA-L---L---P-ILP---S-I---------------SILTATILLLLTILEVAVAMIQAYVFVLLLSLYLQENI-----------------------
>437757
------------------------------M-MT-SFFDQFASPS----FLG-IP----------LI----A-I--AIA--LPW-I----LFP----TP---SS-R-W-LNNRLITLQTWFI-NRFTNQLLMPL------NL-G-------GH---KWALLFASLMVFLITINMLGLL------PYTFTPTTQLSL--NMGFAV---------PLWLATVIIGM-RNQPT-VALGHLLPEGTPVPLIPVLIIIETISLFIRP--LALGVRLTANLTAGHLL---------------IQLIATAVFV-L---L---P-MMP---T-V---------------AILTAAVLFLLTLLEVAVAMIQAYVFVLLLSLYLQENV-----------------------
>458151
------------------------------M-NL-SFFDQFASPT----LMG-IP----------LI----I-L--SLL--LPI-F----LLI----PQ---TK-L-W-VGNRMQSLQLWFS-HNFIKQLMLPL------NK-P-------GH---KWSLILMSLMLLLMSVNLLGLL------PYTFTPTTQLSM--NLGLAT---------PLWLATVLLGM-RNQPT-NSLGHMLPEGTPSLLIPTLIVIETISLFIRP--IALGVRLTANLTAGHLL---------------IQLISTAVFV-L---L---P-MMP---T-V---------------AIITAMVLFLLTLLEIAVAMIQAYVFVLLLSLYLQENV-----------------------
>175788
------------------------------M-AL-NLFDQFMSPT----HLG-IP----------LI----A-I--ALT--LPW-I----LVP----TP---TN-R-Y-QNNRLMSLQSWFI-KTFTHQLLMPL------NK-G-------GH---KWAMILTSLMIFILTLNILGLL------PYTFTPTTQLSL--NMGLAV---------PLWLATVIIGL-RNQPT-AALGHLLPEGTPTPLIPILIIIETISLFIRP--LALGVRLTANLTAGHLL---------------IQLISTATIT-L---M---P-LMT---T-V---------------ATLTAILLVLLTLLEVAVAVIQAYVFVLLLSLYLQENV-----------------------
>30603
------------------------------M-NE-NLFASFITPT----IVG-IP----------IV----I-F--IIM--IPS-I----LFP----S----PT-R-L-INNRLTSLQQWLI-QLILKQLMLIH------NI-K-------GR---TWSLMLISLILFIGSTNLLGLL------PHSFTPTTQLSM--NLGMAI---------PLWAAAVIKGF-RHKTK-ASLAHFLPQGTPIPLIPMLVIIETISLFIQP--MALAVRLTANITAGHLL---------------MHLIGGATLV-L---I---S-ISP---A-T---------------ASITFIILTLLTILELAVALIQAYVFTLLVSLYLHDNT-----------------------
>34839
------------------------------M-NE-NLFASFATPT----LAG-LP----------IV----T-L--IIL--FPS-I----FFP----S----PN-R-L-TNNRLATFQQWLI-KLVLKQMMLIH------NN-K-------GR---AWSLMLISLIMFIGSTNLLGLL------PHSFTPTTQLSM--NLGMAI---------PLWAATVVLGF-RHKTK-ASLAHFLPQGTPAMLIPMLVAIETISLFIQP--VALAVRLTANITAGHLL---------------MHLIGGATSV-L---I---P-ISP---T-A---------------ALTTFTILFLLTILEFAVALIQAYVFTLLVNLYLHDNT-----------------------
>96741
------------------------------M-IM-SLFNQFEIPR----LLG-VP----------LL----L-L--ALT--IPA-L----LMP----A----RS-T-L-KPNQITMIRLWLV-KLLTKHLNLPM------KQ-Q-------GH---KWALPLTALTLLLLMNNMLGLL------PYTFTPPAQLAF--SLGLAL---------PLWLMTVITGL-RNQPT-CTLGHLLPEGAPSILAFPLVIIETASLIIRP--IALGVRLAANLTAGHLL---------------VQLISMTTLT-L---I---N-ITP---A-I---------------AILTTIILILLTALEVAVAAIQAYVFSILLSLYLQENI-----------------------
>61693
------------------------------M-MV-DIFSSFDDHNS----TL-FSAH-------IMT----W-I--LSL--WSL-F----FIN---------SS-YWV-NPSNLTNILNLPK-QTINIQSTRSY------SM-N-------LG---GFSLMISSLFITIINFNMLGLM------PYVFSTTSHLAM--TFSLAL---------PLWLSLIISSY-SNNFY-SSLAFMLPLGTPSFLILFLPIIEALSIMVRP--ITLSIRLAANISAGHII---------------LTLIGNYLTI-L---M---L-SSS--YM-V---------------STLIMMTQIGYFIFEIGIGIIQGYIFSLLITLYTDDHQ-----------------------
>39638
------------------------------M-NL-SFFDQFSSPS----FLG-IP----------LI----L-I--SMT--FPA-L----LLP----SL---DN-R-W-ITNRLSTLQLWFI-NLVTKQLMMPL------DK-K-------GH---KWALILTSLMIFLLLINLLGLL------PYTFTPTTQLSM--NLALAF---------PLWLATLLTGL-RNQPS-ASLGHLLPEGTPTPLIPALILIETTSLLIRP--LALGVRLTANLTAGHLL---------------IQLISTATTA-L---F---S-TMP---V-V---------------SLLTFVVLFLLTILEVAVAMIQAYVFVLLLSLYLQENI-----------------------
>556252
------------------------------M-TL-DIFHQFVSPT----LLG-VP----------LL----A-I--ALT--LPW-I----IYP----TP---TM-R-W-LNSRALALQGWLI-RQFTQQLLQPL------NL-G-------AH---PWAALFVSLMLLLLTTNTLGLL------PYTFTPTTQLSM--SMAFAV---------PLWMSTVLTGM-RNQTN-EALAHLLPTGTPTPLIPVLIIIETVSLFIRP--LALGMRLTANLTAGHLM---------------MFLISTVAYI-L---M---P-IMP---K-V---------------ALITVVVLGLLTLLEMAVAVIQAYVFVLLLSLYLQENV-----------------------
>476664
--------------------------------MT-NLFSVFDPTSS---IMS-TS----------MN----W-M--STF--SGI-I----ILP---------MM-FWL-VPSRMNIMWNKIT-STLHKEFKTLI------GT-T-------GF--NGSTFIFISVFTLILFNNFMGLF------PYIFTSTSHLVM--TLTMAL---------PLWLSFMVYGW-FNHTQ-HMFAHLVPQGTPPVLMPFMVCIETISNMIRP--GTLAVRLAANMIAGHLL---------------MTLLGNTGPS-I---S---Y-------S-I---------------MMLLLITQMALLMLESAVAIIQSYVFAVLSTLYSSEVN-----------------------
>30554
------------------------------M-NE-NLFSSFITPT----MMG-LP----------IV----V-I--ITM--FPS-I----LFP----S----PN-R-L-VPNRLISIQQWLV-QLTSKQMLSIH------SS-K-------GQ---TWALMLMSLILFIGSTNLLGLL------PHSFTPTTQLSL--NLGMAI---------PLWAGTVIIGF-RHKTK-ASLAHFLPQGTPLPLIPMLVVIETISLFIQP--MALAVRLTANITAGHLL---------------IHLIGGATLV-L---T---N-MST---I-A---------------AMVTFTILILLTILEFAVALIQAYVFTLLVSLYLHDNT-----------------------
>60560
-----------------------MT----MN-LN-SIFGQFSPDL----VIF-IP----------MT----L-V--ALSINLSW-L----FFS----NE---SN---W-LPTQVHFFTTLFF-REVLKIIFQQN------SQ-E-------SA---PWVLSFLSVFTLIFSINLLGLL------PYAFTSTSHISL--TYSIGI---------PLWMSVNILGF-YLAFN-SRLSHLVPQGTPPFLVPLMVIIETLSLFAQP--IALGLRLAANLTAGHLL---------------IYLLSTAIWV-L---S---S--SP---T-I---------------AGITLIIFFLLFLLEIGVACIQAYVFTALVQFYLSQNI-----------------------
>1458563
------------------------------M-MT-SFFDQFASPS----FLG-IP----------LI----A-I--AIA--LPW-L----LFP----TP---SS-R-W-INNRLITLQTWFI-NRFTNQLMMPL------NV-G-------GH---KWALLLASLMVFLITINMLGLL------PYTFTPTTQLSL--NMGFAV---------PLWLATVIIGM-RNQPT-VALGHLLPEGTPIPLIPVLIIIETISLFIRP--LALGVRLTANLTAGHLL---------------IQLIATAVFV-L---L---P-MMP---T-V---------------AILTAAVLFLLTLLEVAVAMIQAYVFVLLLSLYLQENV-----------------------
>165470
------------------------------M-MT-NLFSIFDPTSS---TMS-LQ----------TN----W-L--SIF--TGL-I----LIP---------MN-FWL-IPNRLLMTFKKIF-FTLHKEFKTLI------GP-S-------FF--PGMTIIPISLFTIIMLNNSLGLL------PFIFTSTSHLTM--TLTMAL---------PLWLSMMIYGW-INNTT-HMLAHLVPQGTPPALMPFMVMIEMISNFIRP--ITLSVRLAANMIAGHLL---------------MTLLGNAGTN-T---E---K-------I-I---------------MITIILSQILLLVLETAVAFIQAYVFSILSTLYSSEV------------------------
>48850
------------------------------M-NE-NLFASFISPT----MMG-LP----------IV----M-L--IIM--FPT-I----LFP----A----PN-R-L-INNRMISMQQWLT-NLVLKQMMMIH------NP-K-------GR---TWALMLTSLIMFIGSTNLLGLL------PHSFTPTTQLSM--NLGMAI---------PLWAGTVIMGF-RHKTK-SALAHFLPQGTPMSLIPMLIIIETISLFIQP--IALAVRLTANITAGHLL---------------MHLIGGATLA-L---M---S-ISP---T-T---------------ALITFIILVLLTMLEFAVALIQAYVFTLLVSLYLHDNT-----------------------
>326972
------------------------------M-AL-NFFEQFDIHT----TLG-IP----------LI----L-P--ALV--FPL-L----IWV----T----TG-R-L-IKNRCTALESWLT-SLLTKQLLMPI------ST-P-------GH---KWASSFTTLILLLILLNTLGLL------PYTFTPTTQLSM--NMALAI---------PAWLMTVLVGL-RNQPT-ASLGHLLPEGTPAPLIPMLVIIETASLLIRP--IALGVRLTANLTAGHLL---------------MQLISSAALA-T---A---S-TLP---T-A---------------SSMAIITLILLSGLEMAVALIQAYVFTLLLTLYLQENI-----------------------
>145527
------------------------------M-MV-SFFDQFASPS----YLG-IP----------LI----A-I--AIA--LPW-V----LYP----TS---SS-R-W-INNRLITIQGWFI-NRFTNQLMLPL------NV-G-------GH---KWALLLASLMIFLITINMLGLL------PYTFTPTTQLSL--NMGFAV---------PLWLATVIIGM-RNQPT-VALGHLLPEGTPIPLIPVLIIIETISLFIRP--LALGVRLTANLTAGHLL---------------IQLIATAVFV-L---L---P-MMP---T-V---------------AILTATVLFLLTLLEVAVAMIQAYVFLLLLSLYLQENV-----------------------
>1471634
------------------------------M-MA-NLFSTFDPSTS----IN-LS----------LN----W-M--SIM--IGM-M----IMP---------SL-YWM-MPSRYNMMFNMLN-NNLYKEFKMLL------GI-N-------S---FGMTIMIISLFMYILLNNMMGLL------PYIFTKSSHLVF--TLTLAL---------PMWMSLMIYGW-INKYQ-MMFAHLIPMGTPMMLMPFMVLIETTSNLIRP--GSLAVRLTANMIAGHLL---------------MSLLGNNMLN-S---N---T-------M-I---------------MPLIMVIQALLMMFETAVSIIQAYVFSILMTLYSSEVNYEKT-------------------
>86962
------------------------------M-ML-SFFDQFMSPT----YMG-IS----------LI----T-L--ALT--LPW-I----LYP----TP---TS-R-W-LNNRILTLQSWFV-SRFTQQLLLPL------NV-G-------GH---KWAVMLTSLMLFLLTMNLLGLL------PYTFTPTTQLSL--NMGFAV---------PLWLATVIIGM-RNQPT-VALGHLLPEGTPVPLIPVLIIIETISLFIRP--LALGVRLTANLTAGHLL---------------IQLIATAVFV-L---M---P-MMP---T-V---------------AILTAMVLFLLTLLEVAVAMIQAYVFVLLLSLYLQENV-----------------------
>229100
------------------------------M-NL-NFFDQFSSPS----LLG-IP----------LI----L-I--SMV--FPA-L----LLP----SP---GN-R-W-ITNRLSTLQLWFI-NLITKQLMMPL------NK-K-------GH---KWALILTSLMIFLLLINLLGLL------PYTFTPTTQLSM--NLALAF---------PLWLATLLTGL-RNQPS-ASLGHLLPEGTPTPLIPALIMIETTSLLIRP--LALGVRLTANLTAGHLL---------------IQLISTATVA-L---F---S-TMP---A-V---------------SLLTLIVLLLLTILEVAVAMIQAYVFVLLLSLYLQENI-----------------------
>557178
------------------------------M-MT-NLFSVFDPSTN---IMN-LS----------LN----W-L--STF--LGL-L----MIP---------SL-YWF-MPSRFNLIWNNII-LTLHNEFKTLL------GP-T-------GH--VGSSFMFISLFSIILFNNFLGLF------PYIFTSSSHLTL--TLSLAL---------PLWLSFMIYGW-INHTQ-HMFAHLVPQGTPSILMPFMVCIETISNMIRP--GTLAVRLAANMIAGHLL---------------LTLLGNTGPS-L---S---Y-------S-I---------------LSLLIIAQIALLVLECAVAIIQSYVFAVLSTLYSSEVN-----------------------
>82747
--------------------------------MT-NLFSAFDPSTS----IY-FS----------LN----W-M--STF--ISI-M----MMP---------LM-YWL-TPSRYNMLIFNIY-NKLHLEFKMLL------GS-N-------S---KGLTLMFVSMFMFILFNNLFGLV------PYIFTSSSHLTF--TLTLAL---------PMWMSLMIFGW-INKNE-EMFAHLIPSGTPSVLMPFMVCIETISNLIRP--GSLAVRLTANMIAGHLL---------------MSLLGNNSVS-A---S---S-------I-I---------------LPMILIIQIGLMMFETAVSIIQAYVFSVLSTLYSSEVA-----------------------
>9915
[truncated: 3,186,834 more chars]
