# Supplementary material for: Episodic evolution of coadapted sets of amino acid sites in mitochondrial proteins
Source: PLoS Genet. 2021 Jan 25;17(1):e1008711. doi: 10.1371/journal.pgen.1008711 (PMC7861529; doi:10.1371/journal.pgen.1008711)
Supplement: S1 Data — (ZIP) [file pgen.1008711.s025.zip › data/alignments/COX1.einsi.mega.part12.all.fas]

>34782
------------------------------------------------------------------------------------------------------------MV---ITRWF---------------FSTNHKDI-GTLYLV------FG-AWAGMVGTA-LSLLIRAELSQPG-S--LLGDDQIY-NVIVTAHAFVMIFFM-V--MPIMIGGFG------NW-------LIPLMIG-APDMAFPR-----------------------MNN-MSFWLLPPSFLLLLAS------SGVEAGAGT-GWTV---------------Y-----------PPLAG-----------------NLAHA-----GASVDLTIFSLHLAGISSILGAINFITTIINMKPPAISQYQTPLFVWA--VLITAVLL-LLSLPVLA-A----G-ITM---------------------------------LLTDR--NLNTTFFD--------PAGGGDP----------------------------------------ILYQHLF----------------W--FFG---------------------HPEV--------------YIL---ILPG-FGMISHIVAYY--------SGKKEPFG-YMGMVWA----MM-AIGLLGFIVWA--------HHMFTVGMDVDTRAYFTSA-----TMIIA------------IPTGVKVFSWLATLHGGS-I---K--W-ET-PLLWALGFIFLFTVGGL-----------TGIVLANSSLDIVLHD-TYYV--VAHF-HYVLSMGAVFAIIAAFVHWFP-LF---SGYTLHSTWTK-IHFGIMFVGVNL-----TFFP-QHFLG-LAGMPRRYSDYPDAY--------TLWNTVSSIGSLISLVAVIM-FLFIIWEAFAAKREVL-----------------------------SVEMTATNVEWLH-G--CP-P-PYHTFE-EPAFV---------QI-Q---H-------NS---------------------------------------------------------------------------------------------------------------------------------------------------------------------------
>120839
------------------------------------------------------------------------------------------------------------MM---ITRWF---------------FSTNHKDI-GTLYLV------FG-AWAGMVGTA-LSLLIRAELSQPG-S--LLGDDQIY-NVIVTAHAFVMIFFM-V--MPIMIGGFG------NW-------LVPLMIG-APDMAFPR-----------------------MNN-MSFWLLPPSFLLLLAS------SGVEAGAGT-GWTV---------------Y-----------PPLAG-----------------NLAHA-----GASVDLTIFSLHLAGVSSILGAINFITTIINMKPPAISQYQTPLFVWA--VLITAVLL-LLSLPVLA-A----G-ITM---------------------------------LLTDR--NLNTTFFD--------PAGGGDP----------------------------------------ILYQHLF----------------W--FFG---------------------HPEV--------------YIL---ILPG-FGMISHIVAYY--------AGKKEPFG-YMGMVWA----MM-AIGLLGFIVWA--------HHMFTVGMDVDTRAYFTSA-----TMIIA------------IPTGVKVFSWLATLHGGA-I---K--W-ET-PLLWALGFIFLFTVGGL-----------TGIVLANSSLDIVLHD-TYYV--VAHF-HYVLSMGAVFAIIAAFVHWFP-LF---SGYTLHSTWTK-IHFGIMFLGVNL-----TFFP-QHFLG-LAGMPRRYSDYPDAY--------TLWNTVSSFGSLISLIAVIM-FLFIIWEAFSAKREVL-----------------------------SVEFTATNLEWLH-G--CP-P-PYHTFE-EPAFV---------QI-P---Q-------A----------------------------------------------------------------------------------------------------------------------------------------------------------------------------
>325629
------------------------------------------------------------------------------------------------------------MA---TTRWL---------------FSTNHKDI-GTLYMI------FG-AWAGMVGTA-LSLLIRAELSQPG-A--LLGDDQIY-NVIVTAHAFVMIFFM-V--MPIMIGGFG------NW-------LIPLMIG-APDMAFPR-----------------------MNN-MSFWLLPPSFLLLLAS------SGVEAGAGT-GWTV---------------Y-----------PPLAG-----------------NLAHA-----GASVDLTIFSLHLAGISSILGAINFITTIINMKPPAISQYQTPLFVWA--VLITAVLL-LLSLPVLA-A----G-ITM---------------------------------LLTDR--NLNTTFFD--------PAGGGDP----------------------------------------ILYQHLF----------------W--FFG---------------------HPEV--------------YIL---ILPG-FGMISHIVAYY--------SGKKEPFG-YMGMVWA----MM-AIGLLGFIVWA--------HHMFTVGMDVDTRAYFTSA-----TMIIA------------IPTGVKVFSWLATLHGGA-I---K--W-ET-PLLWALGFIFLFTVGGL-----------TGIVLANSSLDIVLHD-TYYV--VAHF-HYVLSMGAVFAIVAAFVHWFP-LF---SGYTLHDTWTK-IHFGVMFAGVNL-----TFFP-QHFLG-LAGMPRRYSDYPDAY--------TLWNTVSSIGSLISLVAVIM-FLFIIWEAFAAKREVL-----------------------------SVELTSTNVEWLH-G--CP-P-PYHTFE-EPAFV---------QV-Q---T-------T----------------------------------------------------------------------------------------------------------------------------------------------------------------------------
>991131
-----------------------------------------------------------------------------------------------------------------MQQWL---------------FSTNHKNI-GTLYFI------FG-AWSGMVGTS-LSILIRSELGHPG-Y--VIGDDQIY-NVIVTAHAFIMIFFM-V--MPMMIGGFG------NW-------LVPLMLG-APDMAFPR-----------------------MNN-MSFWFLPPSLTLLLAS------SLVNNGAGT-GWTV---------------Y-----------PPLSS-----------------IIAHG-----GASVDLAIFSLHLAGISSILGAVNFITTIINMRAIGISYDRMPLFVWS--VLITAFLL-LLSLPVLA-G----A-ITM---------------------------------LLTDR--NLNTSFFD--------PAGGGDP----------------------------------------ILYQHLF----------------W--FFG---------------------HPEV--------------YIL---ILPG-FGMISHIISQE--------SGKKETFG-SLGMIYA----ML-SIGLLGFIVWA--------HHMFTVGMDVDTRAYFTSA-----TMIIA------------VPTGIKIFSWLATLHGTK-L---S--F-SP-AILWALGFVFLFTIGGL-----------TGVILANSSLDIILHD-TYYV--VAHF-HYVLSMGAVFAIMSGFIHWYP-LF---TGLTLNEKWLK-TQFTTMFIGVNL-----TFFP-QHFLG-LAGMPRRYSDYPDAY--------TLWNIISSIGSMISFLSIIF-FIMIIWESMILQRLVL-----------------------------YPIQLNSSIEWYQ-N--TP-P-SEHSYS-ELPIL---------SN------------------------------------------------------------------------------------------------------------------------------------------------------------------------------------------
>1451183
------------------------------------------------------------------------------------------------------------MA---ITRWF---------------FSTNHKDI-GTLYLV------FG-AWAGMVGTA-LSLLIRAELSQPG-S--LLGDDQIY-NVIVTAHAFVMIFFM-V--MPILIGGFG------NW-------LVPLMIG-APDMAFPR-----------------------MNN-MSFWLLPPSFLLLLAS------SGVEAGAGT-GWTV---------------Y-----------PPLAG-----------------NLAHA-----GASVDLTIFSLHLAGVSSILGAINFITTTINMKPPAISQYQTPLFVWA--VLVTAVLL-LLSLPVLA-A----G-ITM---------------------------------LLTDR--NLNTTFFD--------PAGGGDP----------------------------------------ILYQHLF----------------W--FFG---------------------HPEV--------------YIL---ILPG-FGIISHVVAYY--------AGKKEPFG-YMGMVWA----MM-AIGLLGFIVWA--------HHMFTVGMDVDTRAYFTSA-----TMIIA------------IPTGVKVFSWLATLHGGS-I---K--W-DT-PMLWALGFIFLFTVGGL-----------TGIVLANSSLDIVLHD-TYYV--VAHF-HYVLSMGAVFAIMAAFVHWFP-LF---SGYTLNDTWTK-IHFGVMFIGVNL-----TFFP-QHFLG-LAGMPRRYSDYPDAY--------ALWNTVSSIGSLISLVAVIM-FLFILWEAFAAKREVS-----------------------------SVELTMTNVEWLH-G--CP-P-PYHTFE-EPAFV---------RV-Q---S-------N----------------------------------------------------------------------------------------------------------------------------------------------------------------------------
>244449
------------------------------------------------------------------------------------------------------------MA---ITRWF---------------FSTNHKDI-GTLYLV------FG-AWAGMVGTG-LSLLIRAELSQPG-A--LLGDDQIY-NVIVTAHAFVMIFFM-V--MPIMIGGFG------NW-------LIPLMIG-APDMAFPR-----------------------MNN-MSFWLLPPSFLLLLAS------SGVEAGAGT-GWTV---------------Y-----------PPLAG-----------------NLAHA-----GASVDLTIFSLHLAGISSILGAINFITTIINMKPTAVTMYQIPLFVWA--VLITAVLL-LLSLPVLA-A----G-ITM---------------------------------LLTDR--NLNTTFFD--------PAGGGDP----------------------------------------ILYQHLF----------------W--FFG---------------------HPEV--------------YIL---ILPG-FGMISHIVAYY--------AGKKEPFG-YMGMVWA----MM-AIGLLGFIVWA--------HHMFTVGMDVDTRAYFTSA-----TMIIA------------IPTGVKVFSWLATLHGGS-I---K--W-ET-PLLWALGFIFLFTVGGL-----------TGIVLANSSLDIVLHD-TYYV--VAHF-HYVLSMGAVFAIVAAFVHWFP-LF---TGYTLHSAWTK-IHFGLMFVGVNL-----TFFP-QHFLG-LAGMPRRYSDYPDAY--------TLWNTVSSIGSLMSLVAVIL-FLFIIWEAFTAKREVG-----------------------------AVELTSTNIEWLY-G--CP-P-PYHTFE-EPAFV---------QV-R---M-------NSN----N---------------------------------------------------------------------------------------------------------------------------------------------------------------------
>8895
--------------------------------M---------------------------------------------------------------------------TY---INRWL---------------FSTNHKDI-GTLYLI------FG-AWAGMVGTA-LSLLIRAELGQPG-T--LLGDDQIY-NVIVTAHAFVMIFFM-V--MPIMIGGFG------NW-------LVPLMIG-APDMAFPR-----------------------MNN-MSFWLLPPSFLLLLAS------STVEAGAGT-GWTV---------------Y-----------PPLAG-----------------NLAHA-----GASVDLAIFSLHLAGVSSILGAINFITTAINMKPPALSQYQTPLFVWS--VLITAVLL-LLSLPVLA-A----G-ITM---------------------------------LLTDR--NLNTTFFD--------PAGGGDP----------------------------------------ILYQHLF----------------W--FFG---------------------HPEV--------------YIL---ILPG-FGIISHVVAYY--------AGKKEPFG-YMGMVWA----ML-SIGFLGFIVWA--------HHMFTVGMDVDTRAYFTSA-----TMIIA------------IPIGIKVFSWLATLHGGT-I---K--W-DP-PMLWALGFIFLFTIGGL-----------TGIILANSSLDIALHD-TYYV--VAHF-HYVLSMGAVFAILAGFTHWFP-LF---TGYTLHQTWSK-AHFGVMFAGVNL-----TFFP-QHFLG-LAGMPRRYSDYPDAY--------TLWNTLSSIGSLISMTAVIM-LMFIIWEAFASKRKVL-----------------------------QPELTATNIEWIH-G--CP-P-PYHTFE-EPAFV---------QI-Q---E------------------------------------------------------------------------------------------------------------------------------------------------------------------------------------
>323752
-----------------------------------------------------------------------------------------------------------------MNKWL---------------FSTNHKDI-GTLYFI------LG-MWAGMLGTS-LSWIIRIELGMPG-S--FIGDDQTY-NVVVTAHAFIMIFFM-V--MPIMIGGFG------NW-------LVPLMIG-APDMAFPR-----------------------MNN-MSFWLLPPSITLLIMS------SIVEKGAGT-GWTV---------------Y-----------PPLSA-----------------NIAHN-----GASVDLAIFSLHLAGVSSILGAVNFISTIFNMRPVGMTAERIPLFVWS--VGITALLL-LLSLPVLA-G----A-ITM---------------------------------LLTDR--NFNTSFFD--------PAGGGDP----------------------------------------ILYQHLF----------------W--FFG---------------------HPEV--------------YIL---ILPG-FGLISHIIMQE--------SGKNETFG-SLGMIYA----MM-AIGLLGFIVWA--------HHMFTVGMDVDTRAYFTSA-----TMIIA------------VPTGIKIFSWLATIHGTN-I---N--Y-SV-PMMWAMGFVFLFTMGGL-----------TGVILANSSIDIILHD-TYYV--VAHF-HYVLSMGAVFAIIGSFIQWYP-LF---TGITLNPKWLK-VQFMMMFIGVNM-----TFFP-QHFLG-LSGMPRRYSDYPDSF--------TTWNVISSIGSSISLMSVIL-LIMIIWESMISKRKMI-----------------------------FQENLPSSMEWMQ-N--SP-P-AEHSYA-ELPII---------SS-F----------------------------------------------------------------------------------------------------------------------------------------------------------------------------------------
>384595
------------------------------------------------------------------------------------------------------------MA---ITRWF---------------FSTNHKDI-GTLYLV------FG-AWAGMVGTA-LSLLIRAELSQPG-A--LLGDDQIY-NVIVTAHAFVMIFFM-V--MPIMIGGFG------NW-------LIPLMIG-APDMAFPR-----------------------MNN-MSFWLLPPSFLLLLAS------SGVEAGAGT-GWTV---------------Y-----------PPLAG-----------------NLAHA-----GASVDLTIFSLHLAGVSSILGAINFITTIINMKPPAISQYQTPLFVWA--VLITAVLL-LLSLPVLA-A----G-ITM---------------------------------LLTDR--NLNTTFFD--------PAGGGDP----------------------------------------ILYQHLF----------------W--FFG---------------------HPEV--------------YIL---ILPG-FGMISHIVAYY--------SGKKEPFG-YMGMVWA----MM-AIGLLGFIVWA--------HHMFTVGMDVDTRAYFTSA-----TMIIA------------IPTGVKVFSWLATLHGGS-V---K--W-DT-PLLWALGFIFLFTVGGL-----------TGIVLANSSIDIVLHD-TYYV--VAHF-HYVLSMGAVFAIMGGFVHWFP-LF---TGYTLHDTWTK-IHFGVMFVGVNL-----TFFP-QHFLG-LAGMPRRYSDYPDAY--------ALWNVVSSIGSLVSLTAVIM-FLFIIWEAFAAKREVL-----------------------------SVELTTTNVEWLH-G--CP-P-PYHTFE-EPAFV---------QV-N----------------------------------------------------------------------------------------------------------------------------------------------------------------------------------------
>44147
------------------------------------------------------------------------------------------------------------MF---INRWF---------------FSTNHKDI-GTLYLI------FG-AWAGMVGTA-LSLLIRAELSQPG-S--LLGDDQIY-NVIVTAHAFVMIFFM-V--MPVMIGGFG------NW-------LVPLMIG-APDMAFPR-----------------------MNN-MSFWLLPPSFLLLLAS------SGVEAGAGT-GWTV---------------Y-----------PPLAG-----------------NLAHA-----GASVDLTIFSLHLAGVSSILGAINFITTCINMKPPTMTQYQTPLFVWS--VLITAVLL-LLSLPVLA-A----G-ITM---------------------------------LLTDR--NLNTSFFD--------PSGGGDP----------------------------------------VLYQHLF----------------W--FFG---------------------HPEV--------------YIL---ILPG-FGMISHIVTYY--------AGKKEPFG-YMGMVWA----MM-SIGFLGFIVWA--------HHMFTVGMDVDTRAYFTSA-----TMIIA------------IPTGVKVFSWLATLHGGM-I---K--W-DA-AMLWALGFIFLFTVGGL-----------TGIVLANSSLDIVLHD-TYYV--VAHF-HYVLSMGAVFAIMGGFVHWFP-LF---SGYTLHQTWTK-IQFGVMFAGVNM-----TFFP-QHFLG-LAGMPRRYSDYPDAY--------TLWNTISSIGSLISLVAVIM-MMFIIWEAFAAKREVM-----------------------------TLELTTTNLEWLH-G--CP-P-PYHTYE-EPTFV---------QT-S---T------------------------------------------------------------------------------------------------------------------------------------------------------------------------------------
>266351
--------------------------------M---------------------------------------------------------------------------TF---INRWL---------------FSTNHKDI-GTLYLI------FG-AWAGMVGTA-LSLLIRAELGQPG-A--LLGDDQIY-NVIVTAHAFVMIFFM-V--MPIMIGGFG------NW-------LVPLMIG-APDMAFPR-----------------------MNN-MSFWLLPPSFLLLLAS------STVEAGAGT-GWTV---------------Y-----------PPLAG-----------------NLAHA-----GASVDLAIFSLHLAGISSILGAINFITTAINMKPPALSQYQTPLFVWS--VLITAVLL-LLSLPVLA-A----G-ITM---------------------------------LLTDR--NLNTTFFD--------PAGGGDP----------------------------------------ILYQHLF----------------W--FFG---------------------HPEV--------------YIL---ILPG-FGIISHVVAYY--------AGKKEPFG-YMGMVWA----ML-SIGFLGFIVWA--------HHMFTVGMDVDTRAYFTSA-----TMIIA------------IPTGIKVFSWLATLHGGT-I---K--W-DP-PMLWALGFIFLFTIGGL-----------TGIILANSSLDIALHD-TYYV--VAHF-HYVLSMGAVFAILAGFTHWFP-LF---TGYTLHSTWAK-IHFGVMFVGVNL-----TFFP-QHFLG-LAGMPRRYSDYPDAY--------TMWNTVSSVGSLISLTAVIM-LVFIIWEAFASKRKAP-----------------------------QSELVSTNVEWIH-G--CP-P-PYHTFE-EPAFV---------QV-Q---E------------------------------------------------------------------------------------------------------------------------------------------------------------------------------------
>302046
------------------------------------------------------------------------------------------------------------MA---ITRWF---------------FSTNHKDI-GTLYLV------FG-AWAGMVGTA-LSLLIRAELSQPG-A--LLGDDQIY-NVIVTAHAFVMIFFM-V--MPIMIGGFG------NW-------LIPLMIG-APDMAFPR-----------------------MNN-MSFWLLPPSFLLLLAS------SGVEAGAGT-GWTV---------------Y-----------PPLAG-----------------NLAHA-----GASVDLTIFSLHLAGVSSILGAINFITTIINMKPTAISQYQTPLFVWS--VLITAVLL-LLSLPVLA-A----G-ITM---------------------------------LLTDR--NLNTTFFD--------PAGGGDP----------------------------------------ILYQHLF----------------W--FFG---------------------HPEV--------------YIL---ILPG-FGMISHIVAYY--------SGKKEPFG-YMGMVWA----MM-AIGLLGFIVWA--------HHMFTVGMDVDTRAYFTSA-----TMIIA------------IPTGVKVFSWLATLHGGT-I---K--W-DT-PLLWAIGFIFLFTVGGL-----------TGIVLANSSLDIVLHD-TYYV--VAHF-HYVLSMGAVFAIVAAFVHWFP-LF---SGYTLHSTWTK-VHFGVMFIGVNL-----TFFP-QHFLG-LAGMPRRYSDYPDAY--------TLWNTVSSIGSLISLVAVIM-FLFIIWEAFAAKREVL-----------------------------SVDMTTTNVEWLH-G--CP-P-PYHTFE-EPAFV---------LV-Q---T-------D----------------------------------------------------------------------------------------------------------------------------------------------------------------------------
>65484
------------------------------------------------------------------------------------------------------------MS---LIRWL---------------FSTNHKDI-GTLYLL------FG-AWAGMVGTA-LSLLIRTELSQPG-T--LLGDDQVY-NVIVTAHAFVMIFFL-V--MPVMIGGFG------NW-------LVPLMIG-APDMAFPR-----------------------MNN-MSFWLLPPSLLLLLSS------SGIEAGAGT-GWTV---------------Y-----------PPLAG-----------------NMAHA-----GASVDLTIFSLHLAGVSSILGAINFITTCINMKPPNMTQYQTPLFVWS--VLITAVLL-LLSLPVLA-A----G-ITM---------------------------------LLTDR--NLNTSFFD--------PAGGGDP----------------------------------------ILYQHLF----------------W--FFG---------------------HPEV--------------YIL---ILPG-FGMISHIVTYY--------AGKKEPFG-YMGMVWA----MM-SIGFLGFIVWA--------HHMFTVGMDVDTRAYFTSA-----TMIIA------------IPTGVKVFSWLATLHGGT-I---K--W-DA-AMLWALGFIFLFTVGGL-----------TGIILANSSLDIVLHD-TYYV--VAHF-HYVLSMGAVFAIMGGFVHWFP-LF---TGYTLHSSWTK-IQFGVMFTGVNM-----TFFP-QHFLG-LAGMPRRYSDYPDAY--------TLWNSISSIGSLISLTAVIM-MMFIIWEALAAKREVL-----------------------------TLELMNTNLEWLH-G--CP-P-PYHTYE-ESTYV---------QT-S----------------------------------------------------------------------------------------------------------------------------------------------------------------------------------------
>547198
--------------------------------M---------------------------------------------------------------------------TL---INRWL---------------FSTNHKDI-GTLYLI------FG-AWAGMIGTA-LSLLIRAELGQPG-S--LLGDDQIY-NVIVTAHAFVMIFFM-V--MPIMIGGFG------NW-------LVPLMIG-APDMAFPR-----------------------MNN-MSFWLLPPSFLLLLAS------STVEAGAGT-GWTV---------------Y-----------PPLAG-----------------NLAHA-----GASVDLAIFSLHLAGVSSILGAINFITTAINMKPPVLSQYQTPLFVWS--VLITAVLL-LLSLPVLA-A----G-ITM---------------------------------LLTDR--NLNTTFFD--------PAGGGDP----------------------------------------ILYQHLF----------------W--FFG---------------------HPEV--------------YIL---ILPG-FGIISHVVTYY--------AGKKEPFG-YMGMVWA----ML-SIGFLGFIVWA--------HHMFTVGMDVDTRAYFTSA-----TMIIA------------IPTGIKVFSWLATLHGGT-I---K--W-DP-PMLWALGFIFLFTIGGL-----------TGIVLANSSLDIALHD-TYYV--VAHF-HYVLSMGAVFAILAGFTHWFP-LF---TGFTLHPTWAK-AHFGVMFTGVNL-----TFFP-QHFLG-LAGMPRRYSDYPDAY--------TMWNTMSSIGSLISMVAVIM-LMFITWEAFASKRKVL-----------------------------QPEMTATNIEWIH-G--CP-P-PHHTFE-EPAFV---------QV-Q---E------------------------------------------------------------------------------------------------------------------------------------------------------------------------------------
>273520
------------------------------------------------------------------------------------------------------------MS---LTRWL---------------FSTNHKDI-GTLYLL------FG-AWAGAAGTA-LSLLIRAELGQPG-A--LLGNDQIY-NVVVTAHAFVMIFFM-V--MPIMIGGFG------NW-------LVPLMIG-APDMAFPR-----------------------MNN-MSFWLLPPSLLLLLAS------AGMEAGAGT-GWTV---------------Y-----------PPLAG-----------------NLAHA-----GPSVDLTIFSLHLAGVSSILGAINFITTCVNMKPPQMTQYQTPLFVWS--VLITAVLL-LLSLPVLA-A----G-ITM---------------------------------LLTDR--NLNTSFFD--------PSGGGDP----------------------------------------ILYQHLF----------------W--FFG---------------------HPEV--------------YIL---ILPG-FGMISHIVTYY--------AGKKEPFG-YMGMVWA----ML-SIGFLGFIVWA--------HHMFTVGMDVDTRAYFTSA-----TMIIA------------IPTGIKVFSWLATLHGGT-I---K--W-DA-PMLWAAGFIFLFTIGGL-----------TGIILANSSLDIILHD-TYYV--VAHF-HYVLSMGAVFAIMGGLVHWFP-LF---SGYALNQAWTK-LQFYLMFTGVNM-----TFFP-QHFLG-LAGMPRRYSDYPDAY--------TTWNTISSIGSLISTAAMIL-MVFIIWEAFSAKREIL-----------------------------ALKHTTTNLEWLH-G--CP-P-PHHTYN-EPVHL-----------------------------------------------------------------------------------------------------------------------------------------------------------------------------------------------------
>476809
--------------------------------MIN--------------------------------------------------------------------ESK-SGN---MKQWL---------------FSTNHKDI-GTLYLL------FG-AWAGMVGTA-LSMLIRIELGQPG-S--LIGDDQIY-NVIVTAHAFIMIFFM-V--MPIMIGGFG------NW-------LVPLMLG-APDMAFPR-----------------------LNN-MSFWLLPPSLTLLLTS------SLVESGAGT-GWTV---------------Y-----------PPLAG-----------------AIAHA-----GASVDLTIFSLHLAGVSSILGAVNFITTTINMKSPGMKADQMPLFVWA--VIITAVLL-LLSLPVLA-G----A-ITM---------------------------------LLTDR--NINTSFFD--------PAGGGDP----------------------------------------ILYQHLF----------------W--FFG---------------------HPEV--------------YIL---ILPG-FGMISHIIAQE--------SGKKETFG-VLGMIYA----MM-AIGLLGFVVWA--------HHMFTVGMDVDTRAYFTSA-----TMIIA------------VPTGIKIFSWLATLHGTQ-L---T--Y-SP-SLLWALGFVFLFTVGGL-----------TGVVLANSSIDIAMHD-TYYV--VAHF-HYVLSMGAVFAIMGGLIHWFP-LF---TGTTMNNQWLK-TQFLTMFVGVNL-----TFFP-QHFLG-LAGMPRRYSDYPDAY--------MAWNIMSTLGSSISVVGVIM-ILFIMWEAMSTQRQVL-----------------------------SPDALNTSIEWYQ-K--TP-P-TEHCYT-ELPLL---------TK------------------------------------------------------------------------------------------------------------------------------------------------------------------------------------------
>8823
--------------------------------M---------------------------------------------------------------------------TF---TTRWL---------------FSTNHKDI-GTLYLI------FG-AWAGMVGTA-LSLLIRAELGQPG-T--LLGDDQIY-NVIVTAHAFVMIFFM-V--MPVMIGGFG------NW-------LVPLMIG-APDMAFPR-----------------------MNN-MSFWLLPPSFLLLLAS------STIEAGAGT-GWTV---------------Y-----------PPLAG-----------------NLAHA-----GASVDLAIFSLHLAGISSILGAINFITTAVNMKPPALSQYQTPLFVWS--VLITAILL-LLSLPVLA-A----G-ITM---------------------------------LLTDR--NLNTTFFD--------PAGGGDP----------------------------------------VLYQHLF----------------W--FFG---------------------HPEV--------------YIL---ILPG-FGMISHVVTYY--------AGKKEPFG-YMGMVWA----ML-SIGFLGFIVWA--------HHMFTVGMDVDTRAYFTSA-----TMIIA------------IPTGIKVFSWLATLHGGT-I---K--W-DP-PILWALGFIFLFTIGGL-----------TGIVLANSSLDIALHD-TYYV--VAHF-HYVLSMGAVFAILAGFTHWFP-LF---TGYTLHPTWAK-AHFGVMFTGVNL-----TFFP-QHFLG-LAGMPRRYSDYPDAY--------TLWNTMSSIGSLISMTAVIM-LMFIIWEAFSSKRKMM-----------------------------QPELTTTNIEWIH-G--CP-P-PHHTFE-EPAYV---------QI-Q---E------------------------------------------------------------------------------------------------------------------------------------------------------------------------------------
>40830
------------------------------------------------------------------------------------------------------------MA---ITRWF---------------FSTNHKDI-GTLYLV------FG-AWAGMVGTA-LSLLIRAELSQPG-S--LLGDDQIY-NVIVTAHAFVMIFFM-V--MPILIGGFG------NW-------LVPLMIG-APDMAFPR-----------------------MNN-MSFWLLPPSFLLLLAS------SGVEAGAGT-GWTV---------------Y-----------PPLSG-----------------NLAHA-----GASVDLTIFSLHLAGVSSILGAINFITTTINMKPPAISQYQTPLFVWS--VLVTAVLL-LLSLPVLA-A----G-ITM---------------------------------LLTDR--NLNTTFFD--------PAGGGDP----------------------------------------ILYQHLF----------------W--FFG---------------------HPEV--------------YIL---ILPG-FGIISHVVAYY--------SGKKEPFG-YMGMVWA----MM-AIGLLGFIVWA--------HHMFTVGMDVDTRAYFTSA-----TMIIA------------IPTGVKVFSWLATLHGGS-I---K--W-ET-PMLWALGFIFLFTVGGL-----------TGIVLSNSSLDIVLHD-TYYV--VAHF-HYVLSMGAVFAIMAAFVHWFP-LL---TGYTLNSAWTK-IHFGVMFIGVNL-----TFFP-QHFLG-LAGMPRRYSDYPDAY--------ALWNTVSSVGSLISLVAVIM-FLFILWEAFAAKREVL-----------------------------SVELTMTNVEWLH-G--CP-P-PYHTYE-EPAFV---------QI-Q---S-------N----------------------------------------------------------------------------------------------------------------------------------------------------------------------------
>341117
------------------------------------------------------------------------------------------------------------MA---ITRWF---------------FSTNHKDI-GTLYLV------FG-AWAGMVGTA-LSLLIRAELSQPG-S--LLGNDQIY-NVIVTAHAFVMIFFM-V--MPILIGGFG------NW-------LVPLMIG-APDMAFPR-----------------------MNN-MSFWLLPPSFLLLLAS------SGVEAGAGT-GWTV---------------Y-----------PPLAG-----------------NLAHA-----GASVDLTIFSLHLAGVSSILGAINFITTTINMKPPAISQYQTPLFVWA--VLVTAVLL-LLSLPVLA-A----G-ITM---------------------------------LLTDR--NLNTTFFD--------PAGGGDP----------------------------------------ILYQHLF----------------W--FFG---------------------HPEV--------------YIL---ILPG-FGIISHVVAYY--------AGKKEPFG-YMGMVWA----MM-AIGLLGFIVWA--------HHMFTVGMDVDTRAYFTSA-----TMIIA------------IPTGVKVFSWLATLHGGS-I---K--W-ET-PMLWALGFIFLFTVGGL-----------TGIVLANSSIDIMLHD-TYYV--VAHF-HYVLSMGAVFAIMAGFVHWFP-LF---TGYTLHSTWTK-IHFAVMFLGVNL-----TFFP-QHFLG-LAGMPRRYSDYPDAY--------TLWNTISSIGSMISLVAVIM-FLFILWEAFASKREVL-----------------------------SVELTATNAEWLH-G--CP-P-PYHTFE-EPAFV---------QV-Q---S-------N----------------------------------------------------------------------------------------------------------------------------------------------------------------------------
>156989
------------------------------------------------------------------------------------------------------------MM---ITRWL---------------FSTNHKDI-GTLYLV------FG-AWAGMVGTA-LSLLIRAELSQPG-T--LLGDDQIY-NVIVTAHAFVMIFFM-V--MPVMIGGFG------NW-------LVPLMIG-APDMAFPR-----------------------MNN-MSFWLLPPSFLLLLAS------SGVEAGAGT-GWTV---------------Y-----------PPLAG-----------------NLAHA-----GASVDLTIFSLHLAGISSILGAINFITTSINMKPPSVSQYQTPLFVWS--VLITAILL-LLSLPVLA-A----G-ITM---------------------------------LLTDR--NLNTTFFD--------PAGGGDP----------------------------------------VLYQHLF----------------W--FFG---------------------HPEV--------------YIL---ILPG-FGMISHIVTYY--------SAKKEPFG-YMGMVWA----MM-SIGLLGFIVWA--------HHMFTVDLNVDTRAYFTSA-----TMIIA------------IPTGVKVFSWLATMHGGS-I---K--W-DA-AMLWALGFIFLFTVGGL-----------TGIILANSSLDIVLHD-TYYV--VAHF-HYVLSMGAVFAIMGGFVHWFP-LF---SGYTLHSTWSK-IHFGVMFIGVNL-----TFFP-QHFLG-LAGMPRRYSDYPDAY--------TLWNTVSSIGSLISLVAVIM-MMFIIWEAXSSKREVL-----------------------------ATELNSTNIEWLH-G--CP-P-PYHTFE-EPSYV---------QA-R---I-------Y----------------------------------------------------------------------------------------------------------------------------------------------------------------------------
>476251
------------------------------------------------------------------------------------------------------------MM---ITRWL---------------FSTNHKDI-GTLYLV------FG-AWAGMVGTA-LSLLIRAELSQPG-T--LLGDDQIY-NVIVTAHAFVMIFFM-V--MPVMIGGFG------NW-------LVPLMIG-APDMAFPR-----------------------MNN-MSFWLLPPSFLLLLAS------SGVEAGAGT-GWTV---------------Y-----------PPLAG-----------------NLAHA-----GASVDLTIFSLHLAGISSILGAINFITTSINMKPPSMSQYQTPLFVWS--VLITAILL-LLSLPVLA-A----G-ITM---------------------------------LLTDR--NLNTTFFD--------PAGGGDP----------------------------------------VLYQHLF----------------W--FFG---------------------HPEV--------------YIL---ILPG-FGMISHIVTYY--------SAKKEPFG-YMGMVWA----MM-SIGLLGFIVWA--------HHMFTVDLNVDTRAYFTSA-----TMIIA------------IPTGVKVFSWLATMHGGS-I---K--W-DA-AMLWALGFIFLFTVGGL-----------TGIILANSSLDIVLHD-TYYV--VAHF-HYVLSMGAVFAIMGGFVHWFP-LF---SGFTLHSTWSK-IHFGVMFIGVNL-----TFFP-QHFLG-LAGMPRRYSDYPDAY--------TLWNSVSSIGSLISLVAVIM-MMFIIWEAFSSKREVL-----------------------------TTELTSTNIEWLH-G--CP-P-PYHTFE-EPSYV---------QA-R---T-------Y----------------------------------------------------------------------------------------------------------------------------------------------------------------------------
>203118
------------------------------------------------------------------------------------------------------------MA---ITRWF---------------FSTNHKDI-GTLYLV------FG-AWAGMVGTA-LSLLIRAELSQPG-S--LLGDDQIY-NVIVTAHAFVMIFFM-V--MPILIGGFG------NW-------LVPLMIG-APDMAFPR-----------------------MNN-MSFWLLPPSFLLLLAS------SGVEAGAGT-GWTV---------------Y-----------PPLAG-----------------NLAHA-----GASVDLTIFSLHLAGVSSILGAINFITTTINMKPPAISQYQTPLFVWS--VLVTAVLL-LLSLPVLA-A----G-ITM---------------------------------LLTDR--NLNTTFFD--------PAGGGDP----------------------------------------ILYQHLF----------------W--FFG---------------------HPEV--------------YIL---ILPG-FGIISHVVAYY--------SGKKEPFG-YMGMVWA----MM-AIGLLGFIVWA--------HHMFTVGMDVDTRAYFTSA-----TMIIA------------IPTGVKVFSWLATLHGGS-I---K--W-ET-PMLWALGFIFLFTVGGL-----------TGIVLSNSSLDIVLHD-TYYV--VAHF-HYVLSMGAVFAIMAAFVHWFP-LL---TGYTLHSAWTK-IHFGVMFIGVNL-----TFFP-QHFLG-LAGMPRRYSDYPDAY--------ALWNTVSSIGSLISLVAVIM-FLFILWEAFAAKREVL-----------------------------SVELTSTNVEWLH-G--CP-P-PYHTYE-EPAFV---------QI-Q---S-------N----------------------------------------------------------------------------------------------------------------------------------------------------------------------------
>9737
------------------------------------------------------------------------------------------------------------MF---MNRWL---------------FSTNHKDI-GTLYLL------FG-AWAGMVGTG-LSLLIRAELGQPG-T--LIGDDQLY-NVLVTAHAFVMIFFM-V--MPIMIGGFG------NW-------LVPLMIG-APDMAFPR-----------------------LNN-MSFWLLPPSFLLLMAS------SMIEAGAGT-GWTV---------------Y-----------PPLAG-----------------NLAHA-----GASVDLTIFSLHLAGVSSILGAINFITTIINMKPPAMTQYQTPLFVWS--VLVTAVLL-LLSLPVLA-A----G-ITM---------------------------------LLTDR--NLNTTFFD--------PAGGGDP----------------------------------------ILYHNLF----------------W--FFG---------------------HPEV--------------YIL---ILPG-FGMISHIVTYY--------SGKKEPFG-YMGMVWA----MV-SIGFLGFIVWA--------HHMFTVGMDVDTRAYFTSA-----TMIIA------------IPTGVKVFSWLATLHGGN-I---K--W-SP-ALMWALGFIFLFTVGGL-----------TGIILANSSLDIILHD-TYYV--VAHF-HYVLSMGAVFAIMGGFVHWFP-LF---SGYTLNPTWTK-IQFVIMFVGVNM-----TFFP-QHFLG-LSGMPRRYSDYPDAY--------TTWNTISSMGSFISLTAVML-MIFIIWEAFASKREVL-----------------------------AVDLTSTNLEWLN-G--CP-P-PYHTFE-EPVYV---------NL-K---Y-------S----------------------------------------------------------------------------------------------------------------------------------------------------------------------------
>497866
--------------------------------M---------------------------------------------------------------------------TF---ITRWL---------------FSTNHKDI-GTLYLI------FG-AWAGMVGTA-LSLLIRAELGQPG-T--LLGDDQIY-NVIVTAHAFVMIFFM-V--MPIMIGGFG------NW-------LVPLMIG-APDMAFPR-----------------------MNN-MSFWLLPPSFLLLLAS------STVEAGAGT-GWTV---------------Y-----------PPLAG-----------------NLAHA-----GASVDLAIFSLHLAGVSSILGAINFITTAINMKPPALSQYQTPLFVWS--VLITAVLL-LLSLPVLA-A----G-ITM---------------------------------LLTDR--NLNTTFFD--------PAGGGDP----------------------------------------VLYQHLF----------------W--FFG---------------------HPEV--------------YIL---ILPG-FGIISHVVAYY--------AGKKEPFG-YMGMVWA----ML-SIGFLGFIVWA--------HHMFTVGMDVDTRAYFTSA-----TMIIA------------IPTGIKVFSWLATLHGGT-I---K--W-DP-PMLWALGFIFLFTIGGL-----------TGIVLANSSLDIALHD-TYYV--VAHF-HYVLSMGAVFAILAGFTHWFP-LF---TGYTLHPTWAK-AHFGVMFTGVNL-----TFFP-QHFLG-LAGMPRRYSDYPDAY--------TLWNTMSSIGSLISMTAVIM-LMFIIWEAFTSKRKVL-----------------------------QPELPSTNIEWIH-G--CP-P-PYHTFE-EPAFV---------QV-Q---E------------------------------------------------------------------------------------------------------------------------------------------------------------------------------------
>9793
------------------------------------------------------------------------------------------------------------MF---INRWL---------------FSTNHKDI-GTLYLL------FG-AWAGMVGTA-LSLLIRAELGQPG-T--LLGDDQIY-NVIVTAHAFVMIFFM-V--MPIMIGGFG------NW-------LVPLMIG-APDMAFPR-----------------------MNN-MSFWLLPPSFLLLLAS------SMIEAGAGT-GWTV---------------Y-----------PPLAG-----------------NLAHA-----GASVDLTIFSLHLAGVSSILGAINFITTIINMKPPALSQYQTPLFVWS--VLITAVLL-LLALPVLA-A----G-ITM---------------------------------LLTDR--NLNTTFFD--------PAGGGDP----------------------------------------ILYQHLF----------------W--FFG---------------------HPEV--------------YIL---ILPG-FGMISHIVTYY--------SGKKEPFG-YMGMVWA----MM-SIGFLGFIVWA--------HHMFTVGMDVDTRAYFTSA-----TMIIA------------IPTGVKVFSWLATLHGGN-I---K--W-SP-AMLWALGFIFLFTVGGL-----------TGIVLANSSLDIVLHD-TYYV--VAHF-HYVLSMGAVFAIMGGFVHWFP-LF---SGYTLNQTWAK-IHFTIMFVGVNM-----TFFP-QHFLG-LSGMPRRYSDYPDAY--------TTWNTISSMGSFISLTAVML-MIFMIWEAFASKREVS-----------------------------TVELTSTNLEWLH-G--CP-P-PYHTFE-EPAYV---------NL-K----------------------------------------------------------------------------------------------------------------------------------------------------------------------------------------
>187444
--------------------------------M---------------------------------------------------------------------------TF---INRWL---------------FSTNHKDI-GTLYLI------FG-AWAGMVGTA-LSLLIRAELGQPG-A--LLGDDQVY-NVVVTAHAFVMIFFM-V--MPIMIGGFG------NW-------LVPLMIG-APDMAFPR-----------------------MNN-MSFWLLPPSFLLLLAS------STVEAGVGT-GWTV---------------Y-----------PPLAG-----------------NLAHA-----GASVDLAIFSLHLAGISSILGAINFITTAINMKPPALSQYQTPLFVWS--VLITAVLL-LLSLPVLA-A----G-ITM---------------------------------LLTDR--NLNTTFFD--------PAGGGDP----------------------------------------VLYQHLF----------------W--FFG---------------------HPEV--------------YIL---ILPG-FGIISHVVAYY--------SGKKEPFG-YMGMVWA----ML-SIGFLGFIVWA--------HHMFTVGMDVDTRAYFTSA-----TMIIA------------IPTGIKVFSWLATLHGGT-I---K--W-DP-PMLWALGFIFLFTIGGL-----------TGIVLANSSLDIALHD-TYYV--VAHF-HYVLSMGAVFAILAGFTHWFP-LF---TGYTLHSTWAK-THFGVMFVGVNL-----TFFP-QHFLG-LAGMPRRYSDYPDAY--------TLWNTISSVGSLISLTAVIM-LVFIIWEAFASKRKVT-----------------------------QPELTSTNIEWIH-G--CP-P-PFHTFE-EPAFV---------QV-Q---E------------------------------------------------------------------------------------------------------------------------------------------------------------------------------------
>52435
------------------------------------------------------------------------------------------------------------MM---ITRWL---------------FSTNHKDI-GTLYLI------FG-AWAGMVGTA-LSLLIRTELSQPG-T--LLGDDQLY-NVVVTAHAFVMIFFM-V--MPIMIGGFG------NW-------LVPLMIG-APDMAFPR-----------------------MNN-MSFWLLPPSLLLLLAS------SGVEAGAGT-GWTV---------------Y-----------PPLAA-----------------NLAHA-----GASVDLTIFSLHLAGVSSILGAINFITTCINMKPPAMSQYNTPLFVWS--VLITAVLL-LLSLPVLA-A----G-ITM---------------------------------LLTDR--NLNTTFFD--------PAGGGDP----------------------------------------VLYQHLF----------------W--FFG---------------------HPEV--------------YIL---ILPG-FGMISHIVTYY--------AGKKEPFG-YMGMVWA----MM-SIGFLGFIVWA--------HHMFTVGMDVDTRAYFTSA-----TMIIA------------IPTGVKVFSWLATLHGGM-I---K--W-DA-ALLWALGFIFLFTVGGL-----------TGIVLANSSLDIVLHD-TYYV--VAHF-HYVLSMGAVFAIMGGFVHWFP-LF---SGYTLHPTWTK-AHFGVMFAGVNM-----TFFP-QHFLG-LAGMPRRYSDYPDAY--------TLWNTTSSIGSMISLVAVIM-MLFIVWEAFSAKREIS-----------------------------SVELSNTNLEWLH-G--CP-P-PYHTYE-EPTHV---------QH-A---Q-------ET---------------------------------------------------------------------------------------------------------------------------------------------------------------------------
>162630
------------------------------------------------------------------------------------------------------------MF---INRWL---------------FSTNHKDI-GTLYMI------FG-AWAGMAGTS-LSLLIRAELGQPG-A--LLGDDQIY-NVVVTAHAFIMIFFM-V--MPIMLGGFG------NW-------LVPLMIG-APDMAFPR-----------------------MNN-MSFWLLPPSFLLLLAS------SMVEAGAGT-GWTV---------------Y-----------PPLAG-----------------NLAHA-----GASVDLAIFSLHLAGVSSILGAINFITTIINMKPPALTQYQTPLFVWS--ILITAVLL-LLSLPVLA-A----G-ITM---------------------------------LLTDR--NLNTTFFD--------PAGGGDP----------------------------------------ILYQHLF----------------W--FFG---------------------HPEV--------------YIL---ILPG-FGIISHIVTYY--------SGKKEPFG-YMGMVWA----MM-SIGFLGFIVWA--------HHMFTVGLDVDTRAYFTSA-----TMIIA------------IPTGVKVFSWLATLHGGS-I---N--W-SP-ALMWALGFIFLFTVGGL-----------TGIVLSNSSLDIVLHD-TYYV--VAHF-HYVLSMGAVFAIIGGFVHWFP-LF---SGYTLNLTWAK-IQFIVMFMGVNI-----TFFP-QHFLG-LAGMPRRYSDYPDAY--------TTWNTVSSMGSFISLTAVMI-LVFMVWEAFASKREVK-----------------------------TVELTTTNIEWLY-G--CP-P-PYHTFE-EPAYI---------AR-K----------------------------------------------------------------------------------------------------------------------------------------------------------------------------------------
>1040957
------------------------------------------------------------------------------------------------------------MS---ITRWF---------------FSTNHKDI-GTLYLV------FG-AWAGMVGTA-LSLLIRAELSQPG-A--LLGDDQIY-NVIVTAHAFVMIFFM-V--MPIMIGGFG------NW-------LIPLMIG-APDMAFPR-----------------------MNN-MSFWLLPPSFLLLLAS------SGVEAGAGT-GWTV---------------Y-----------PPLSG-----------------NLAHA-----GASVDLTIFSLHLAGISSILGAINFITTIINMKPPAISQYQTPLFVWA--VLITAVLL-LLSLPVLA-A----G-ITM---------------------------------LLTDR--NLNTTFFD--------PAGGGDP----------------------------------------ILYQHLF----------------W--FFG---------------------HPEV--------------YIL---ILPG-FGMISHIVAYY--------AGKKEPFG-YMGMVWA----MM-AIGLLGFIVWA--------HHMFTVGMDVDTRAYFTSA-----TMIIA------------IPTGVKVFSWLATLHGGS-I---K--W-ET-PLLWALGFIFLFTVGGL-----------TGIVLANSSLDIVLHD-TYYV--VAHF-HYVLSMGAVFAIVAAFVHWFP-LF---TGYTLHSTWTK-IHFGVMFVGVNL-----TFFP-QHFLG-LAGMPRRYSDYPDAY--------TLWNTVSSIGSLISLLAVIM-FLFIIWEAFAAKRVVM-----------------------------AVELTTTNVEWLH-G--CP-P-PYHTFE-EPAFV---------QV-N---K-------G----------------------------------------------------------------------------------------------------------------------------------------------------------------------------
>80970
------------------------------------------------------------------------------------------------------------MA---ITRWF---------------FSTNHKDI-GTLYLV------FG-AWAGMVGTA-LSLLIRAELSQPG-A--LLGDDQIY-NVIVTAHAFVMIFFM-V--MPIMIGGFG------NW-------LVPLMLG-APDMAFPR-----------------------MNN-MSFWLLPPSFLLLLAS------SGVEAGAGT-GWTV---------------Y-----------PPLSG-----------------NLAHA-----GASVDLTIFSLHLAGVSSILGAINFITTIINMKPPAITQYQTPLFVWA--VLITAVLL-LLSLPVLA-A----G-ITM---------------------------------LLTDR--NLNTTFFD--------PAGGGDP----------------------------------------ILYQHLF----------------W--FFG---------------------HPEV--------------YIL---ILPG-FGMISHIVAYY--------SGKKEPFG-YMGMVWA----MM-AIGLLGFIVWA--------HHMFTVGMDVDTRAYFTSA-----TMIIA------------IPTGVKVFSWLATLHGGT-V---K--W-DT-PLLWALGFIFLFTVGGL-----------TGIVLANSSLDIVLHD-TYYV--VAHF-HYVLSMGAVFAIVAGFVHWFP-LF---SGYTLHTTWTK-IHFGVMFVGVNL-----TFFP-QHFLG-LAGMPRRYSDYPDAY--------TLWNTVSSIGSLVSLVAVIM-FLFIIWEAFAAKREVL-----------------------------WVELTSTNVEWLH-G--CP-P-PYHTFE-EPAFV---------QI-Q---Q-------TSP----EYK-------------------------------------------------------------------------------------------------------------------------------------------------------------------
>34886
------------------------------------------------------------------------------------------------------------MF---VNRWL---------------FSTNHKDI-GTLYLL------FG-AWAGMAGTA-LSLLIRAELGQPG-T--LLGDDQIY-NVIVTAHAFVMIFFM-V--MPIMIGGFG------NW-------LVPLMIG-APDMAFPR-----------------------MNN-MSFWLLPPSFLLLLAS------SLVEAGAGT-GWTV---------------Y-----------PPLAG-----------------NLAHA-----GASVDLTIFSLHLAGVSSILGAINFITTIINMKPPAMSQYQTPLFVWS--VLITAVLL-LLSLPVLA-A----G-ITM---------------------------------LLTDR--NLNTTFFD--------PTGGGDP----------------------------------------ILYQHLF----------------W--FFG---------------------HPEV--------------YIL---ILPG-FGMISHIVTYY--------SGKKEPFG-YMGMVWA----MM-SIGFLGFIVWA--------HHMFTVGMDVDTRAYFTSA-----TMIIA------------IPTGVKVFSWLATLHGGN-I---K--W-SP-AMLWALGFIFLFTVGGL-----------TGIVLANSSLVIVLHD-TYYV--VAHF-HYVLSMGAVFAIMGGFVHWFP-LF---SGFSLDSTWAK-IHFTIMFVGVNM-----TFFP-QHFLG-LSGMPRRYSDYPDAY--------TTWNTISSMGSFISLTAVML-MIFMIWEAFASKREVE-----------------------------TVELMSTNMEWLH-G--CP-P-PYHTFE-EPTYI---------VS-K----------------------------------------------------------------------------------------------------------------------------------------------------------------------------------------
>9034
--------------------------------M---------------------------------------------------------------------------TF---INRWL---------------FSTNHKDI-GTLYLI------FG-TWAGMAGTA-LSLLIRAELGQPG-T--LLGDDQIY-NVIVTAHAFVMIFFM-V--MPIMIGGFG------NW-------LVPLMIG-APDMAFPR-----------------------MNN-MSFWLLPPSFLLLLAS------STVEAGAGT-GWTV---------------Y-----------PPLAG-----------------NLAHA-----GASVDLAIFSLHLAGVSSILGAINFITTIINMKPPALSQYQTPLFVWS--VLITAILL-LLSLPVLA-A----G-ITM---------------------------------LLTDR--NLNTTFFD--------PAGGGDP----------------------------------------ILYQHLF----------------W--FFG---------------------HPEV--------------YIL---ILPG-FGMISHVVAYY--------AGKKEPFG-YMGMVWA----ML-SIGFLGFIVWA--------HHMFTVGMDVDTRAYFTSA-----TMIIA------------IPTGIKVFSWLATLHGGT-I---K--W-DP-PMLWALGFIFLFTIGGL-----------TGIVLANSSLDIALHD-TYYV--VAHF-HYVLSMGAVFAILAGFTHWFP-LF---TGFTLHPSWTK-AHFGVMFTGVNL-----TFFP-QHFLG-LAGMPRRYSDYPDAY--------TLWNTLSSIGSLISMTAVIM-LMFIVWEAFSAKRKVL-----------------------------QPELTTTNIEWIH-G--CP-P-PYHTFE-EPAFV---------QV-Q---E------------------------------------------------------------------------------------------------------------------------------------------------------------------------------------
>1027983
------------------------------------------------------------------------------------------------------------MF---INRWL---------------FSTNHKDI-GTLYLL------FG-AWAGMVGTA-LSLLIRAELGQPG-T--LLGDDQIY-NVVVTAHAFVMIFFM-V--MPIMIGGFG------NW-------LVPLMIG-APDMAFPR-----------------------MNN-MSFWLLPPSFLLLLAS------SMVEAGAGT-GWTV---------------Y-----------PPLAG-----------------NLAHA-----GASVDLTIFSLHLAGVSSILGAINFITTIINMKPPAMSQYQTPLFVWS--VLITAVLL-LLSLPVLA-A----G-ITM---------------------------------LLTDR--NLNTTFFD--------PAGGGDP----------------------------------------ILYQHLF----------------W--FFG---------------------HPEV--------------YIL---ILPG-FGMISHIVTYY--------SGKKEPFG-YMGMVWA----MM-SIGFLGFIVWA--------HHMFTVGMDVDTRAYFTSA-----TMIIA------------IPTGVKVFSWLATLHGGN-I---K--W-SP-AMMWALGFIFLFTVGGL-----------TGIVLANSSLDIVLHD-TYYV--VAHF-HYVLSMGAVFAIMGGFVHWFP-LF---SGYTLNDTWAK-IHFAIMFVGVNM-----TFFP-QHFLG-LSGMPRRYSDYPDAY--------TMWNTISSMGSFISLTAVML-MIFIIWEAFASKREVL-----------------------------NVDLTTTNLEWLN-G--CP-P-PYHTFE-EPTYV---------NL-K----------------------------------------------------------------------------------------------------------------------------------------------------------------------------------------
>13397
------------------------------------------------------------------------------------------------------------MA---INRWL---------------FSTNHKDI-GTLYLI------FG-AWAGMVGTA-LSLLIRAELGQPG-S--LLGDDQIY-NVIVTAHAFVMIFFM-V--MPIMIGGFG------NW-------LIPLMIG-APDMAFPR-----------------------MNN-MSFWLLPPSFLLLLAS------AGVEAGAGT-GWTV---------------Y-----------PPLAG-----------------NLAHA-----GASVDLAIFSLHLAGISSILASINFITTIINMKPPAISQYQTPLFVWS--ILVTTILL-LLALPVLA-A----G-ITM---------------------------------LLTDR--NLNTTFFD--------PAGGGDP----------------------------------------ILYQHLF----------------W--FFG---------------------HPEV--------------YIL---ILPG-FGMISHIVAYY--------SGKKEPFG-YMGMVWA----MM-AIGLLGFIVWA--------HHMFTVGMDVDTRAYFTSA-----TMIIA------------IPTGVKVFSWLATLHGGS-V---K--W-ET-PLLWALGFIFLFTVGGL-----------TGIVLANSSLDIVLHD-TYYV--VAHF-HYVLSMGAVFAIMAGFIHWFP-LM---TGYTLHSTWTK-IQFAVMFIGVNL-----TFFP-QHFLG-LAGMPRRYSDYPDAY--------TLWNTVSSIGSLISLVAVIM-LLFIIWEAFASKREVL-----------------------------SVELPHTNVEWLH-G--CP-P-PYHTYE-EPAFV---------QV-Q---R-------NL---------------------------------------------------------------------------------------------------------------------------------------------------------------------------
>681919
------------------------------------------------------------------------------------------------------------MA---VTRWL---------------FSTNHKDI-GTLYLV------FG-AWAGMVGTA-LSLLIRAELGQPG-A--LLGDDQVY-NVLVTAHAFVMIFFM-V--MPIMIGGFG------NW-------LIPLMIG-APDMAFPR-----------------------MNN-MSFWLLPPSFLLLLAS------SGVEAGAGT-GWTV---------------Y-----------PPLAG-----------------NLAHA-----GASVDLTIFSLHLAGISSILGAINFITTIINMKPPAISQYQTPLFVWA--VLVTAVLL-LLSLPVLA-A----G-ITM---------------------------------LLTDR--NLNTSFFD--------PAGGGDP----------------------------------------ILYQHLF----------------W--FFG---------------------HPEV--------------YIL---ILPG-FGMISHIVAYY--------SGKKEPFG-YMGMVWA----MM-AIGLLGFIVWA--------HHMFTVGMDVDTRAYFTSA-----TMIIA------------IPTGVKVFSWLATLHGGS-I---K--W-ET-PLFWALGFIFLFTVGGL-----------TGIVLANSSLDVALHD-TYYV--VAHF-HYVLSMGAVFAIMGAFVHWFP-LF---SGYTLHSTWTK-IHFGVMFVGVNL-----TFFP-QHFLG-LAGMPRRYSDYPDAY--------ALWNTVSSIGSLISLVAVIM-FLFILWEAFSAKREVL-----------------------------VTELTSMNAEWLH-G--CP-P-PYHTFE-EPALV---------LV-Q---P-------WRE--------------------------------------------------------------------------------------------------------------------------------------------------------------------------
>229057
------------------------------------------------------------------------------------------------------------MA---ITRWF---------------FSTNHKDI-GTLYLV------FG-AWAGMVGTA-LSLLIRAELSQPG-A--LLGDDQIY-NVIVTAHAFVMIFFM-V--MPIMIGGFG------NW-------LVPLMIG-APDMAFPR-----------------------MNN-MSFWLLPPSFLLLLAS------SGVEAGAGT-GWTV---------------Y-----------PPLAG-----------------NLAHA-----GASVDLTIFSLHLAGVSSILGAINFITTIINMKPPATSQYQTPLFVWA--VLITAVLL-LLSLPVLA-A----G-ITM---------------------------------LLTDR--NLNTTFFD--------PAGGGDP----------------------------------------ILYQHLF----------------W--FFG---------------------HPEV--------------YIL---ILPG-FGMISHIVAYY--------AGKKEPFG-YMGMVWA----MM-AIGLLGFIVWA--------HHMFTVGMDVDTRAYFTSA-----TMIIA------------IPTGVKVFSWLATLHGGS-I---K--W-ET-PMLWALGFIFLFTVGGL-----------TGIVLANSSLDIVLHD-TYYV--VAHF-HYVLSMGAVFAIMGAFVHWFP-LF---SGYTLHGTWTK-IHFMVMFLGVNL-----TFFP-QHFLG-LAGMPRRYSDYPDAY--------TLWNTMSSIGSLISLVAVIL-FLFILWEAFAAKREVK-----------------------------AVELTTTNVEWLH-G--CP-P-PYHTFE-EPAFV---------QV-H---S-------HSR----E---------------------------------------------------------------------------------------------------------------------------------------------------------------------
>1150654
--------------------------------M---------------------------------------------------------------------------TF---INRWL---------------FSTNHKDI-GTLYLI------FG-AWAGMIGTA-LSLLIRAELGQPG-T--LLGDDQIY-NVIVTAHAFVMIFFM-V--MPIMIGGFG------NW-------LVPLMIG-APDMAFPR-----------------------MNN-MSFWLLPPSFLLLLAS------STVEAGAGT-GWTV---------------Y-----------PPLAG-----------------NLAHA-----GASVDLAIFSLHLAGVSSILGAINFITTAINMKPPALSQYQTPLFVWS--VLITAVLL-LLSLPVLA-A----G-ITM---------------------------------LLTDR--NLNTTFFD--------PAGGGDP----------------------------------------ILYQHLF----------------W--FFG---------------------HPEV--------------YIL---ILPG-FGIISHVVTYY--------AGKKEPFG-YMGMVWA----ML-SIGFLGFIVWA--------HHMFTVGMDVDTRAYFTSA-----TMIIA------------IPTGIKVFSWLATLHGGT-I---K--W-DP-PMLWALGFIFLFTIGGL-----------TGIVLANSSLDIALHD-TYYV--VAHF-HYVLSMGAVFAILAGFTHWFP-LF---TGFTLHPTWAK-AHFGVMFTGVNL-----TFFP-QHFLG-LAGMPRRYSDYPDAY--------TMWNTLSSIGSLISMVAVIM-LMFITWEAFSSKRKVL-----------------------------QPEMTATNIEWIH-G--CP-P-PHHTFE-EPAFV---------QV-Q---E------------------------------------------------------------------------------------------------------------------------------------------------------------------------------------
>666683
-------------------------------------------------------------------------------------------------------------M---ITRWL---------------FSTNHKDI-GTLYLV------FG-AWAGMVGTA-LSLLIRAELSQPG-S--LLGDDQIY-NVIVTAHAFVMIFFM-V--MPILIGGFG------NW-------LVPLMIG-APDMAFPR-----------------------MNN-MSFWLLPPSFLLLLAS------AGVEAGAGT-GWTV---------------Y-----------PPLAG-----------------NLAHA-----GPSVDLTIFSLHLAGVSSILGAINFITTILNMKPPSMTQYQTPLFVWS--VLITAVLL-LLSLPVLA-A----G-ITM---------------------------------LLTDR--NLNTTFFD--------PAGGGDP----------------------------------------VLYQHLF----------------W--FFG---------------------HPEV--------------YIL---ILPG-FGIISHVVTFY--------SSKKEPFG-YMGMVWA----MM-SIGLLGFIVWA--------HHMFTTDLNVDTRAYFTSA-----TMIIA------------IPTGVKVFSWLATMHGGI-I---K--W-DA-AMLWALGFIFLFTVGGL-----------TGIVLANSSLDIVLHD-TYYV--VAHF-HYVLSMGAVFAIMAGFVHWFP-LF---TGFTLHKTWAK-IQFGVMFTGVNL-----TFFP-QHFLG-LAGMPRRYSDYPDAY--------TLWNTVSSIGSLISLVAVII-MMFIIWEAFSSKRVLS-----------------------------SVEMTSTNVEWLH-G--YP-P-HYHTYE-ESTFS---------QN-N----------------------------------------------------------------------------------------------------------------------------------------------------------------------------------------
>39432
------------------------------------------------------------------------------------------------------------MF---MSRWL---------------FSTNHKDI-GTLYLL------FG-AWAGAVGTA-LSLLIRAELGQPG-S--LMEDDHIF-NVIVTAHAFIMIFFM-V--MPIMIGGFG------NW-------LIPLMIG-APDMAFPR-----------------------MNN-MSFWLLPPSLLLLLAS------STLEAGAGT-GWTV---------------Y-----------PPLAG-----------------NMSHP-----GPSVDLTIFSLHLAGISSILGAINFITTIINMKPPAMSQYQTPLFVWS--VFITAVLL-LLSLPVLA-A----G-ITM---------------------------------LLTDR--NLNTSFFD--------PAGGGDP----------------------------------------ILYQHLF----------------W--FFG---------------------HPEV--------------YIL---ILPG-FGMISHIVTYY--------SNKKEPFG-YMGMVWA----MM-SIGFLGFIVWA--------HHMFTVGMDVDTRAYFTSA-----TMIIA------------IPTGVKVFSWLATLHGGN-I---K--W-SA-AMLWALGFIFLFTVGGL-----------TGIVLANSSLDIVLHD-TYYV--VAHF-HYVLSMGAVFAIMGGFIHWFP-LF---SGYTLDQTYAK-IHFTIMFVGVNM-----TFFP-QHFLG-LSGMPRRYSDYPDAY--------TTWNIISSVGSFISLVAVIL-MIFMIWEAFSSKRKVL-----------------------------VIEQTSTNLEWLY-G--CP-P-PYHTFE-ESTYV---------KL------------------------------------------------------------------------------------------------------------------------------------------------------------------------------------------
>45438
------------------------------------------------------------------------------------------------------------MM---FTRWF---------------FSTNHKDI-GTLYLI------FG-AWAGMVGTA-LSLLIRAELSQPG-T--LLGDDQIY-NVIVTAHAFVMIFFM-V--MPILIGGFG------NW-------LIPLMIG-APDMAFPR-----------------------MNN-MSFWLLPPSFFLLLAS------STVEAGAGT-GWTV---------------Y-----------PPLAG-----------------NLAHA-----GPSVDLAIFSLHLAGVSSILGAINFITTIINMKPSSTTQYQTPLFVWS--VLITAVLL-LLSLPVLA-A----G-ITM---------------------------------LLTDR--NLNTTFFD--------PAGGGDP----------------------------------------VLYQHLF----------------W--FFG---------------------HPEV--------------YIL---ILPG-FGIISHVVAYY--------SNKKEPFG-YMGMVWA----ML-SIGLLGFIVWA--------HHMFTTDLNVDTRAYFTSA-----TMIIA------------IPTGVKVFSWLATMHGGI-I---K--W-DA-PMLWALGFIFLFTVGGL-----------TGIVLANSSIDIVLHD-TYYV--VAHF-HYVLSMGAVFAIMAGFVHWFP-LF---TGFTLHNLWAK-IHFIVMFTGVNL-----TFFP-QHFLG-LAGMPRRYSDYPDAY--------TLWNTVSSIGSLISLVAVVM-MMFIIWEAFAAKRLFA-----------------------------GAELTSTNIEWLL-G--FP-P-HYHTFE-ESTFS---------IK-L---A-------RE---------------------------------------------------------------------------------------------------------------------------------------------------------------------------
>433686
------------------------------------------------------------------------------------------------------------MA---ITRWF---------------FSTNHKDI-GTLYLV------FG-AWAGMVGTA-LSLLIRAELSQPG-A--LLGDDQIY-NVIVTAHAFVMIFFM-V--MPIMIGGFG------NW-------LVPLMIG-APDMAFPR-----------------------MNN-MSFWLLPPSFLLLLAS------SGVEAGAGT-GWTV---------------Y-----------PPLAG-----------------NLAHA-----GASVDLTIFSLHLAGVSSILGAINFITTIINMKPPAISQYQTPLFVWA--VLITAVLL-LLSLPVLA-A----G-ITM---------------------------------LLTDR--NLNTTFFD--------PAGGGDP----------------------------------------ILYQHLF----------------W--FFG---------------------HPEV--------------YIL---ILPG-FGMISHIVAYY--------SGKKEPFG-YMGMVWA----MM-AIGLLGFIVWA--------HHMFTVGMDVDTRAYFTSA-----TMIIA------------IPTGVKVFSWLATLHGGS-I---K--W-ET-PMLWALGFIFLFTVGGL-----------TGIVLANSSLDIVLHD-TYYV--VAHF-HYVLSMGAVFAIMGAFVHWFP-LF---SGYTLHSTWTK-IHFGVMFIGVNL-----TFFP-QHFLG-LAGMPRRYSDYPDAY--------ALWNSVSSIGSMVSLVAVIM-FLFILWEAFTAKREVQ-----------------------------SVELTMTNVEWLH-G--CP-P-PYHTFE-EPAFV---------QT-Q---T-------SIR----E---------------------------------------------------------------------------------------------------------------------------------------------------------------------
>91908
------------------------------------------------------------------------------------------------------------MW---LLRWL---------------LSTNHKDI-GTMYFL------FG-LAAGLVGAT-SSLLMRTKLSQPG-F--SLGDDHAY-NVLITLHGLTMIFFM-V--MPIMIGGFG------NW-------LVPLMLG-APDMAFPR-----------------------MNN-MSFWLLPPSFMLLLAS------SKTGTGVGT-GWTI---------------Y-----------PPLSG-----------------NMAHS-----GPSMDLAIFSLHLAGISSILASINFITTSINMKPHHMVLYNLPLFVWS--VMLTAILL-ILALPVLA-A----A-ITM---------------------------------LLTDR--NLNTAFFD--------PVGGGDP----------------------------------------ILFQHLF----------------W--FFG---------------------HPEV--------------YIL---ILPG-FGIISHIITHY--------SCKKEPFG-YMSMVWA----ML-AITILGFMVWA--------HHMFTVGLDIDTRAYFSAA-----TMTIA------------VPTGIKVFSWTATIFGGK-I---N--W-EP-PMLWALGFMYLFTIGGL-----------TGITLSNSTLDVLLHD-TYYV--VAHF-HYVLSMGAVFAIMAGTVYWFP-LI---SGYALNKKLAY-SQFTIMFIGVNI-----TFFP-QHMLG-LAGMPRRYSDFPDAY--------AVWNNISSTGALISMLGALM-MIMILWEAMAKKRKIS-----------------------------RTLSDTTMMEWTQ-K--CP-P-LRHTFE-NPPAI---------LL-Q---G------------------------------------------------------------------------------------------------------------------------------------------------------------------------------------
>9233
--------------------------------M---------------------------------------------------------------------------TF---INRWL---------------FSTNHKDI-GTLYLI------FG-AWAGMAGTA-LSLLIRAELGQPG-T--LLGDDQIY-NVIVTAHAFVMIFFM-V--MPIMIGGFG------NW-------LVPLMIG-APDMAFPR-----------------------MNN-MSFWLLPPSFLLLLAS------STVEAGAGT-GWTV---------------Y-----------PPLAG-----------------NLAHA-----GPSVDLAIFSLHLAGVSSILGAINFITTAINMKPPALSQYQTPLFVWS--VLITAVLL-LLSLPVLA-A----G-ITM---------------------------------LLTDR--NLNTTFFD--------PAGGGDP----------------------------------------VLYQHLF----------------W--FFG---------------------HPEV--------------YIL---ILPG-FGIISHVVTYY--------AGKKEPFG-YMGMVWA----ML-SIGFLGFIVWA--------HHMFTVGMDVDTRAYFTSA-----TMIIA------------IPTGIKVFSWLATLHGGT-I---K--W-DP-PMLWALGFIFLFTIGGL-----------TGIVLANSSLDIALHD-TYYV--VAHF-HYVLSMGAVFAILAGFTHWFP-LF---TGYTLHTTWAK-AHFGVMFTGVNL-----TFFP-QHFLG-LAGMPRRYSDYPDAY--------TVWNTMSSIGSLISMTAVIM-LMFIIWEAFTSKRKVL-----------------------------QPELTATNVEWIH-G--CP-P-PYHTFE-EPAFV---------QV-Q---E------------------------------------------------------------------------------------------------------------------------------------------------------------------------------------
>244455
------------------------------------------------------------------------------------------------------------MA---ITRWF---------------FSTNHKDI-GTLYLV------FG-AWAGMVGTA-LSLLIRAELSQPG-A--LLGDDQIY-NVIVTAHAFVMIFFM-V--MPIMIGGFG------NW-------LIPLMIG-APDMAFPR-----------------------MNN-MSFWLLPPSFLLLLAS------SGVEAGAGT-GWTV---------------Y-----------PPLAG-----------------NLAHA-----GASVDLTIFSLHLAGISSILGAINFITTIINMKPTAMTMYQIPLFVWA--VLITAVLL-LLSLPVLA-A----G-ITM---------------------------------LLTDR--NLNTTFFD--------PAGGGDP----------------------------------------ILYQHLF----------------W--FFG---------------------HPEV--------------YIL---ILPG-FGMISHIVAYY--------AGKKEPFG-YMGMVWA----MM-AIGLLGFIVWA--------HHMFTVGMDVDTRAYFTSA-----TMIIA------------IPTGVKVFSWLATLHGGD-I---K--W-ET-PLLWALGFIFLFTVGGL-----------TGIVLANSSLDIVLHD-TYYV--VAHF-HYVLSMGAVFAIVAAFVHWFP-LF---TGYTLHETWTK-VHFGVMFAGVNL-----TFFP-QHFLG-LAGMPRRYSDYPDAF--------TLWNTVSSFGSLVSLVAVIM-FLFIIWEAFTAKREVQ-----------------------------SVELTATNIEWLH-G--CP-P-PYHTFE-EPAFV---------QV-R---M-------D----------------------------------------------------------------------------------------------------------------------------------------------------------------------------
>30331
-------------------------------------------------------------------------------------------------------------M---ITRWL---------------FSTNHKDI-GTLYLI------FG-AWAGMVGTA-LSLLIRAELSQPG-S--LLGDDQIY-NVIVTAHAFVMIFFM-V--MPILIGGFG------NW-------LVPLMIG-APDMAFPR-----------------------MNN-MSFWLLPPSFLLLLAS------AGVEAGAGT-GWTV---------------Y-----------PPLAG-----------------NLAHA-----GPSVDLTIFSLHLAGVSSILGAINFITTTLNMKPPSMTQYQTPLFVWS--VLITAVLL-LLSLPVLA-A----G-ITM---------------------------------LLTDR--NLNTTFFD--------PAGGGDP----------------------------------------ILYQHLF----------------W--FFG---------------------HPEV--------------YIL---ILPG-FGIISHVVTFY--------SSKKEPFG-YMGMVWA----MM-SIGLLGFIVWA--------HHMFTTDLNVDTRAYFTSA-----TMIIA------------IPTGVKVFSWLATMHGGV-I---K--W-DA-PMLWALGFIFLFTVGGL-----------TGIILANSSLDIVLHD-TYYV--VAHF-HYVLSMGAVFAIMAGFVHWFP-LF---TGYTLHETWAK-IHFGVMFTGVNL-----TFFP-QHFLG-LAGMPRRYSDYPDAY--------TLWNTVSSIGSLISLVAVII-MMFIIWEAFSSKRLLI-----------------------------SASMTSTNVEWLY-G--FP-P-LHHTFE-EASFS---------QT-N----------------------------------------------------------------------------------------------------------------------------------------------------------------------------------------
>211984
------------------------------------------------------------------------------------------------------------MF---INRWL---------------FSTNHKDI-GTLYLI------FG-AWAGMIGTA-LSLLIRAELSQPG-A--LLGDDQIY-NVIVTAHAFVMIFFM-V--MPVMIGGFG------NW-------LVPLMIG-APDMAFPR-----------------------MNN-MSFWLLPPSFLLLLAS------SGVEAGAGT-GWTV---------------Y-----------PPLAG-----------------NLAHA-----GASVDLTIFSLHLAGVSSILGAINFITTCINMKPPTMTQYQTPLFVWS--VLITAVLL-LLSLPVLA-A----G-ITM---------------------------------LLTDR--NLNTSFFD--------PAGGGDP----------------------------------------ILYQHLF----------------W--FFG---------------------HPEV--------------YIL---ILPG-FGMISHIVTYY--------AGKKEPFG-YMGMVWA----MM-SIGFLGFIVWA--------HHMFTVGMDVDTRAYFTSA-----TMIIA------------IPTGVKVFSWLATLHGGM-I---K--W-DA-AMLWALGFIFLFTVGGL-----------TGIVLANSSLDIVLHD-TYYV--VAHF-HYVLSMGAVFAIMGGFVHWFP-LF---SGFTLHKTWTK-IQFGVMFAGVNM-----TFFP-QHFLG-LAGMPRRYSDYPDAY--------TLWNTVSSIGSLISLVAVIM-MMFIIWEAFAAKREIL-----------------------------SLELSTTNIEWLH-G--CP-P-PYHTYE-EPTYV---------QT-A----------------------------------------------------------------------------------------------------------------------------------------------------------------------------------------
>1055099
------------------------------------------------------------------------------------------------------------MA---ITRWF---------------FSTNHKDI-GTLYLV------FG-AWAGMVGTA-LSLLIRAELSQPG-A--LLGDDQIY-NVIVTAHAFVMIFFM-V--MPILIGGFG------NW-------LVPLMIG-APDMAFPR-----------------------MNN-MSFWLLPPSFLLLLAS------SGVEAGAGT-GWTV---------------Y-----------PPLAG-----------------NLAHA-----GASVDLTIFSLHLAGVSSILGAINFITTIINMKPPATSQYQTPLFVWS--VLITAVLL-LLSLPVLA-A----G-ITM---------------------------------LLTDR--NLNTTFFD--------PAGGGDP----------------------------------------ILYQHLF----------------W--FFG---------------------HPEV--------------YIL---ILPG-FGMISHIVAYY--------AGKKEPFG-YMGMVWA----MM-AIGLLGFIVWA--------HHMFTVGMDVDTRAYFTSA-----TMIIA------------IPTGVKVFSWLATLHGGS-I---K--W-ET-PLLWALGFIFLFTVGGL-----------TGIVLANSSLDIVLHD-TYYV--VAHF-HYVLSMGAVFAIMAAFVHWFP-LF---TGYTLHDVWTK-IHFGVMFVGVNL-----TFFP-QHFLG-LAGMPRRYSDYPDAY--------TLWNTVSSIGSLISLVAVIM-FLFVIWEAFAAKREVQ-----------------------------TVDLTMTNVEWLH-G--CP-P-PYHTFE-EPAFV---------QV-Q---S-------K----------------------------------------------------------------------------------------------------------------------------------------------------------------------------
>86363
--------------------------------M---------------------------------------------------------------------------AA---IYRWF---------------FSTNHKDI-GTLYLV------FG-AWAGMVGTG-LSLLIRTELSQPG-A--LLGDDQIY-NVIVTAHAFVMIFFM-V--MPIMIGGFG------NW-------LVPLMIG-APDMAFPR-----------------------MNN-MSFWLLPPSFLLLLAS------AGVEAGAGT-GWTV---------------Y-----------PPLAG-----------------NLAHA-----GASVDLAIFSLHLAGVSSILASINFITTIINMKPPAISQYQTPLFVWS--ILITTVLL-LLSLPVLA-A----G-ITM---------------------------------LLTDR--NLNTTFFD--------PAGGGDP----------------------------------------ILYQHLF----------------W--FFG---------------------HPEV--------------YIL---ILPG-FGMISHIVAYY--------SGKKEPFG-YMGMVWA----MM-AIGLLGFIVWA--------HHMFTVGMDVDTRAYFTSA-----TMIIA------------IPTGVKVFSWLATLHGGS-I---K--W-ET-PLLWALGFIFLFTVGGL-----------TGIVLANSSLDVVLHD-TYYV--VAHF-HYVLSMGAVFAIMAGFVHWFP-LI---TGYTLHSAWTK-TQFLVMFVGVNM-----TFFP-QHFLG-LAGMPRRYSDYPDAY--------TFWNMISSIGSLISLIAVII-MVFILWEAFASKREVL-----------------------------SIELPHTNVEWLH-G--CP-P-PYHTYE-EPAFV---------QI-Q---Q-------AY---------------------------------------------------------------------------------------------------------------------------------------------------------------------------
>106582
------------------------------------------------------------------------------------------------------------MA---ITRWF---------------FSTNHKDI-GTLYLV------FG-AWAGMVGTA-LSLLIRAELSQPG-A--LLGDDQIY-NVIVTAHAFVMIFFM-V--MPIMIGGFG------NW-------LVPLMIG-APDMAFPR-----------------------MNN-MSFWLLPPSFLLLLAS------SGVEAGAGT-GWTV---------------Y-----------PPLSG-----------------NLAHA-----GPSVDLTIFSLHLAGVSSILGAINFITTIINMKPPAISQYQTPLFVWS--VLITAVLL-LLSLPVLA-A----G-ITM---------------------------------LLTDR--NLNTTFFD--------PAGGGDP----------------------------------------ILYQHLF----------------W--FFG---------------------HPEV--------------YIL---ILPG-FGMISHVVAYY--------AGKKEPFG-YMGMVWA----MM-AIGLLGFIVWA--------HHMFTVGMDVDTRAYFTSA-----TMIIA------------IPTGVKVFSWLATLHGGS-I---K--W-ET-PLLWALGFIFLFTVGGL-----------TGIVLANSSLDIMLHD-TYYV--VAHF-HYVLSMGAVFAIVAGFVHWFP-LF---SGYTLHDTWTK-IHFGVMFAGVNM-----TFFP-QHFLG-LAGMPRRYSDYPDAY--------TLWNTVSSIGSMISLIAVIM-FLFIIWEAFAAKREVS-----------------------------SVELTATNVEWLH-G--CP-P-PYHTFE-EPAFV---------QV-Q---T--------WS----NYEKSASAPSSP----------------------------------------------------------------------------------------------------------------------------------------------------------
>10116
------------------------------------------------------------------------------------------------------------MF---VNRWL---------------FSTNHKDI-GTLYLL------FG-AWAGMVGTA-LSILIRAELGQPG-A--LLGDDQIY-NVIVTAHAFVMIFFM-V--MPMMIGGFG------NW-------LVPLMIG-APDMAFPR-----------------------MNN-MSFWLLPPSFLLLLAS------SMVEAGAGT-GWTV---------------Y-----------PPLAG-----------------NLAHA-----GVSVDLTIFSLHLAGVSSILGAINFITTIINMKPPAMTQYQTPLFVWS--VLITAVLL-LLSLPVLA-A----G-ITM---------------------------------LLTDR--NLNTTFFD--------PAGGGDP----------------------------------------ILYQHLF----------------W--FFG---------------------HPEV--------------YIL---ILPG-FGIISHVVTYY--------SGKKEPFG-YMGMVWT----MM-SIGFLGFIVWA--------HHMFTVGLDVDTRAYFTSA-----TMIIA------------IPTGVKVFSWLATLHGGN-I---K--W-SP-AMLWALGFIFLFTVGGL-----------TGIVLSNSSLDIVLHD-TYYV--VAHF-HYVLSMGAVFAIMAGFVHWFP-LF---SGYTLNDTWAK-AHFAIMFVGVNM-----TFFP-QHFLG-LAGMPRRYSDYPDAY--------TTWNTVSSMGSFISLTAVLV-MIFMIWEAFASKREVL-----------------------------SISYSSTNLEWLH-G--CP-P-PYHTFE-EPSYV---------KV-K----------------------------------------------------------------------------------------------------------------------------------------------------------------------------------------
>449501
------------------------------------------------------------------------------------------------------------MF---INRWL---------------FSTNHKDI-GTLYLL------FG-AWAGMVGTA-LSLLIRAELGQPG-A--LLGDDQIY-NVIVTAHAFVMIFFM-V--MPIMIGGFG------NW-------LIPLMIG-APDMAFPR-----------------------MNN-MSFWLLPPSFLLLLAS------SMIEAGAGT-GWTV---------------Y-----------PPLAG-----------------NLAHA-----GASVDLTIFSLHLAGVSSILGAINFITTIINMKPPAMSQYQTPLFVWS--VLITAVLL-LLSLPVLA-A----G-ITM---------------------------------LLTDR--NLNTTFFD--------PAGGGDP----------------------------------------ILYQHLF----------------W--FFG---------------------HPEV--------------YIL---ILPG-FGMISHIVTYY--------SGKKEPFG-YMGMVWA----MM-SIGFLGFIVWA--------HHMFTVGMDVDTRAYFTSA-----TMIIA------------IPTGVKVFSWLATLHGGN-I---K--W-SP-AMLWALGFIFLFTVGGL-----------TGIVLANSSLDIVLHD-TYYV--VAHF-HYVLSMGAVFAIMGGFVHWFP-LF---SGFTLHPTWAK-THFAIMFIGVNL-----TFFP-QHFLG-LSGMPRRYSDYPDAY--------TMWNTISSMGSFISLTAVML-MIFMVWEAFASKREVL-----------------------------AVELPNTNLEWLH-G--CP-P-PYHTFE-EPTYV---------KA-Y----------------------------------------------------------------------------------------------------------------------------------------------------------------------------------------
>1206906
------------------------------------------------------------------------------------------------------------MV---TTRWF---------------FSTNHKDI-GTLYLV------FG-AWAGMVGTA-LSLLIRAELSQPG-A--LLGDDQIY-NVIVTAHAFVMIFFM-V--MPIMIGGFG------NW-------LIPLMIG-APDMAFPR-----------------------MNN-MSFWLLPPSFLLLLAS------SGVEAGAGT-GWTV---------------Y-----------PPLAG-----------------NLAHA-----GPSVDLTIFSLHLAGISSILGAINFITTIINMKPPATSQYQTPLFVWS--VLITAVLL-LLSLPVLA-A----G-ITM---------------------------------LLTDR--NLNTTFFD--------PAGGGDP----------------------------------------ILYQHLF----------------W--FFG---------------------HPEV--------------YIL---ILPG-FGMISHIVAYY--------SGKKEPFG-YMGMVWA----MM-AIGLLGFIVWA--------HHMFTVGMDVDTRAYFTSA-----TMIIA------------IPTGVKVFSWLATLHGGA-L---K--W-ET-PLLWALGFIFLFTVGGL-----------TGIVLANSSLDIVLHD-TYYV--VAHF-HYVLSMGAVFAIVAGFMHWFP-LF---TGYTLHSTWTK-IHFTIMFLGVNL-----TFFP-QHFLG-LAGMPRRYSDYPDAY--------TLWNTISSMGSLISLVAVVL-FLFIIWEAFAAKREVK-----------------------------AVELTMSNVEWLH-G--CP-P-PYHTFE-EPAFV---------QV-K---S-------N----------------------------------------------------------------------------------------------------------------------------------------------------------------------------
>457520
------------------------------------------------------------------------------------------------------------MA---ITRWF---------------FSTNHKDI-GTLYLV------FG-AWAGMVGTA-LSLLIRAELSQPG-S--LLGDDQIY-NVIVTAHAFVMIFFM-V--MPILIGGFG------NW-------LVPLMIG-APDMAFPR-----------------------MNN-MSFWLLPPSFLLLLAS------SGVEAGAGT-GWTV---------------Y-----------PPLAG-----------------NLAHA-----GASVDLTIFSLHLAGVSSILGAINFITTTINMKPPAISQYQTPLFVWA--VLVTAVLL-LLSLPVLA-A----G-ITM---------------------------------LLTDR--NLNTTFFD--------PAGGGDP----------------------------------------ILYQHLF----------------W--FFG---------------------HPEV--------------YIL---ILPG-FGIISHVVAYY--------AGKKEPFG-YMGMVWA----MM-AIGLLGFIVWA--------HHMFTVGMDVDTRAYFTSA-----TMIIA------------IPTGVKVFSWLATLHGGS-I---K--W-EA-PLLWALGFIFLFTVGGL-----------TGIVLANSSLDIVLHD-TYYV--VAHF-HYVLSMGAVFAIMAGFVHWFP-LF---TGYTLHSTWTK-IHFVVMFLGVNL-----TFFP-QHFLG-LAGMPRRYSDYPDAY--------TLWNTVSSIGSMISLVAVIM-FLFILWEAFAAKREVL-----------------------------SVELTATNAEWLH-G--CP-P-PYHTFE-EPAFV---------QV-Q---S-------N----------------------------------------------------------------------------------------------------------------------------------------------------------------------------
>611294
------------------------------------------------------------------------------------------------------------MT---LTRWF---------------FSTNHKDI-GTLYLL------FG-AWAGMVGTA-LSLLIRAELSQPG-A--LLGDDQIY-NVIVTAHAFVMIFFM-V--MPIMIGGFG------NW-------LVPLMIG-APDMAFPR-----------------------MNN-MSFWLLPPSLLLLLAS------SGVEAGAGT-GWTV---------------Y-----------PPLAA-----------------NLAHA-----GPSVDLVIFSLHLAGASSILGAINFITTSLNMKSPALTQYHTPLFVWS--VLITAVLL-LLALPVLA-A----G-ITM---------------------------------LLTDR--NLNTTFFD--------PAGGGDP----------------------------------------VLYQHLF----------------W--FFG---------------------HPEV--------------YIL---ILPG-FGMISHIITYY--------AGKKEPFG-YMGMVWA----MV-SIGFLGFIVWA--------HHMFTVGMDVDTRAYFTSA-----TMIIA------------IPTGVKVFSWLATLHGGS-L---K--W-DA-PMLWALGFIFLFTVGGL-----------TGVILANSSLDIVLHD-TYYV--VAHF-HYVLSMGAVFAIMGGFIHWFP-LF---TGFTLHPTWTK-IHFTLMFLGVNM-----TFFP-QHFLG-LAGMPRRYSDYPDAY--------ALWNTISSIGSMVSLVGTIV-MAYIIWEAFATKRLPT-----------------------------QPNHVYYNLEWLY-G--CP-P-PYHTHE-EPTLI---------FT-S---Q-------QET----KD--------------------------------------------------------------------------------------------------------------------------------------------------------------------
>52108
------------------------------------------------------------------------------------------------------------MM---ITRWL---------------YSTNHKDI-GTLYLM------FG-TWAGMVGTA-LSILIRTELSQPG-A--LLGDDQIY-NVIVTAHAFVMIFFM-V--MPIMIGGFG------NW-------LLPLMIG-APDMAFPR-----------------------MNN-MSFWLLPPSFLLLLAS------SGVEAGAGT-GWTV---------------Y-----------PPLAG-----------------NLAHA-----GASVDLAIFSLHLAGISSILGAINFITTSINMKPPSMSQYLTPLFVWS--VLITAILL-LLSLPVLA-A----G-ITM---------------------------------LLTDR--NLNTTFFD--------PSGGGDP----------------------------------------VLYQHLF----------------W--FFG---------------------HPEV--------------YIL---ILPG-FGMISHIITYY--------SSKKEPFG-YMGMVWA----MV-SIGLLGFIVWA--------HHMFTVDLNIDTRAYFTSA-----TMIIA------------IPTGVKVFSWLATMHGGS-I---K--W-DA-AMLWALGFIFLFTVGGL-----------TGIVLANSSLDIVLHD-TYYV--VAHF-HYVLSMGAVFAIMSGFVHWFP-LF---SGFTLHPTWSK-IHFGVMFTGVNM-----TFFP-QHFLG-LAGMPRRYSDYPDAY--------TLWNTMSSIGSLISLSAVIM-MMFIIWEAFVSKREVV-----------------------------ATEFSSTNIEWLY-G--CP-P-PYHTFE-EPSYV---------HL-L---L-------YG---------------------------------------------------------------------------------------------------------------------------------------------------------------------------
>7792
------------------------------------------------------------------------------------------------------------MA---INRWL---------------FSTNHKDI-GTLYLI------FG-AWAGMVGTA-LSLLIRAELSQPG-S--LLGDDQIY-NVIVTAHAFVMIFFM-V--MPVMIGGFG------NW-------LVPLMIG-APDMAFPR-----------------------MNN-MSFWLLPPSFLLLLAS------AGVEAGAGT-GWTV---------------Y-----------PPLAG-----------------NLAHA-----GASVDLAIFSLHLAGISSILASINFITTIINMKPPAISQYQTPLFVWS--ILVTTILL-LLSLPVLA-A----G-ITM---------------------------------LLTDR--NLNTTFFD--------PAGGGDP----------------------------------------ILYQHLF----------------W--FFG---------------------HPEV--------------YIL---ILPG-FGMISHVVAYY--------SGKKEPFG-YMGMVWA----MM-AIGLLGFIVWA--------HHMFTVGMDVDTRAYFTSA-----TMIIA------------IPTGVKVFSWLATLHGGS-I---K--W-ET-PLLWALGFIFLFTVGGL-----------TGIVLANSSLDIVLHD-TYYV--VAHF-HYVLSMGAVFAIMAGFIHWFP-LI---SGYTLHSTWTK-IQFAIMFIGVNL-----TFFP-QHFLG-LAGMPRRYSDYPDAY--------TLWNTISSIGSLISLIAVIM-LLFIIWEAFASKREVL-----------------------------SIELPHTNVEWLH-G--CP-P-PHHTYE-EPAFV---------QV-Q---R-------TSF--------------------------------------------------------------------------------------------------------------------------------------------------------------------------
>290713
------------------------------------------------------------------------------------------------------------ML---SQKWL---------------FSTNHKDI-GTLYFM------FG-AWAGMIGTS-MSMIIRAELGQPG-S--MIGDDQIY-NVIITAHAFVMIFFM-V--MPIMIGGFG------NW-------LVPLMIG-APDMAFPR-----------------------MNN-MSFWLLPPSLILLLSS------SMVDSGAGT-GWTV---------------Y-----------PPLAG-----------------AIAHG-----GSSVDLAIFSLHLAGISSILGAVNFITTTTNMRSNSMSLDQTPLFVWS--VAITALLL-LLSLPVLA-G----A-ITM---------------------------------LLTDR--NLNTSFFD--------PAGGGDP----------------------------------------ILYQHLF----------------W--FFG---------------------HPEV--------------YIL---ILPG-FGIISHIVCQE--------SGKIESFG-TLGMIYA----ML-SIGLMGFIVWA--------HHMFTVGMDVDTRAYFTSA-----TMIIA------------VPTGIKVFSWMATLYGTK-F---K--F-NP-PLLWALGFIFLFTMGGL-----------TGLVLANSSLDIVLHD-TYYV--VAHF-HYVLSMGAVFAIMGGIIQWYP-LF---TGLTMNNKWLK-IQFTIMFFGVNL-----TFFP-QHFLG-LAGMPRRYSDYPDAY--------TSWNVISSIGSTISIMSIIM-FIMIMWESMIKNRTII-----------------------------FSMNMSSSTEWLQ-N--NP-P-AEHSYS-ELPLI---------NK------------------------------------------------------------------------------------------------------------------------------------------------------------------------------------------
>372289
--------------------------------M---------------------------------------------------------------------------TF---INRWL---------------FSTNHKDI-GTLYLI------FG-AWAGMVGTA-LSLLIRAELGQPG-A--LLGDDQVY-NVVVTAHAFVMIFFM-V--MPIMIGGFG------NW-------LVPLMIG-APDMAFPR-----------------------MNN-MSFWLLPPSFLLLLAS------STVEAGVGT-GWTV---------------Y-----------PPLAG-----------------NLAHA-----GASVDLAIFSLHLAGISSILGAINFITTAINMKPPALSQYQTPLFVWS--VLITAVLL-LLSLPVLA-A----G-ITM---------------------------------LLTDR--NLNTTFFD--------PAGGGDP----------------------------------------VLYQHLF----------------W--FFG---------------------HPEV--------------YIL---ILPG-FGIISHVVTYY--------SGKKEPFG-YMGMVWA----MM-SIGFLGFIVWA--------HHMFTVGMDVDTRAYFTSA-----TMIIA------------IPTGIKVFSWLATLHGGM-I---K--W-DP-PMLWALGFIFLFTIGGL-----------TGIVLANSSLDIALHD-TYYV--VAHF-HYVLSMGAVFAILAGFTHWFP-LF---TGYTLHSTWAK-THFGVMFVGVNL-----TFFP-QHFLG-LAGMPRRYSDYPDAY--------TLWNTISSVGSLISLTAVIM-LVFIIWEAFASKRKVL-----------------------------QPELTSTNVEWIH-G--CP-P-PFHTFE-EPAFV---------QV-Q---E------------------------------------------------------------------------------------------------------------------------------------------------------------------------------------
>348707
------------------------------------------------------------------------------------------------------------MA---ITRWF---------------FSTNHKDI-GTLYLV------FG-AWAGMVGTA-LSLLIRAELSQPG-A--LLGDDQIY-NVIVTAHAFVMIFFM-V--MPIMIGGFG------NW-------LIPLMIG-APDMAFPR-----------------------MNN-MSFWLLPPSFLLLLAS------SGVEAGAGT-GWTV---------------Y-----------PPLAG-----------------NLAHA-----GASVDLTIFSLHLAGISSILGAVNFITTIINMKPPAISQYQTPLFVWA--VLITAVLL-LLSLPVLA-A----G-ITM---------------------------------LLTDR--NLNTTFFD--------PAGGGDP----------------------------------------ILYQHLF----------------W--FFG---------------------HPEV--------------YIL---ILPG-FGMISHIVAYY--------SGKKEPFG-YMGMVWA----MM-AIGLLGFIVWA--------HHMFTVGMDVDTRAYFTSA-----TMIIA------------IPTGVKVFSWLATLHGGS-I---K--W-ET-PLLWALGFIFLFTVGGL-----------TGIVLANSSLDIVLHD-TYYV--VAHF-HYVLSMGAVFAIMGAFVHWFP-LF---TGYTLHSTWTK-IHFGIMFIGVNL-----TFFP-QHFLG-LAGMPRRYSDYPDAY--------TLWNTVSSIGSLISLVAVIM-FLFILWEAFAAKREVA-----------------------------SIELTSTNVEWLH-G--CP-P-PYHTFE-EPAFV---------QV-Q---A-------A----------------------------------------------------------------------------------------------------------------------------------------------------------------------------
>346249
------------------------------------------------------------------------------------------------------------------MRWL---------------FSTNHKDI-GTLYFI------FG-IWAGLLGTS-LSLMIRTELGQPG-S--LLNDDQLY-NVVVTAHGFIMIFFL-V--MPIMIGGFG------NW-------LVPLMLG-APDMAFPR-----------------------MNN-MSFWLLPPSLTLLLAS------SAVESGAGT-GWTV---------------Y-----------PPLSS-----------------NLSHA-----GPSVDLAIFSLHLAGVSSILGAINFITTILNMRWEGLQMERLPLFAWS--VFITAILL-LLSLPVLA-G----A-ITM---------------------------------LLTDR--NFNTTFFD--------PSGGGDP----------------------------------------ILYQHLF----------------W--FFG---------------------HPEV--------------YIL---ILPA-FGIISHIVSHH--------SFKKEIFG-ALGMIYA----ML-SIGLLGFIVWA--------HHMFTVGMDVDTRAYFTSA-----TMIIA------------IPTGIKVFSWLATIYGSP-I---K--Y-NT-PMLWALGFIFLFTVGGL-----------TGIILSNSSLDIMLHD-TYYV--VAHF-HYVLSMGAVFALFAGFNHWYP-LI---TGLSLNQQWTK-AHFMTMFLGVNV-----TFFP-QHFLG-LAGMPRRYSDYPDCY--------TKWNMVSSMGSMVSLTSVLF-FIFIVWESLISQRTVI-----------------------------WSNHLTTSLEWDN-R--LP-V-DFHSLP-ETGAL---------YI------------------------------------------------------------------------------------------------------------------------------------------------------------------------------------------
>80793
------------------------------------------------------------------------------------------------------------MA---ITRWF---------------FSTNHKDI-GTLYLV------FG-AWAGMVGTA-LSLLIRAELSQPG-S--LLGDDQIY-NVIVTAHAFVMIFFM-V--MPILIGGFG------NW-------LVPLMIG-APDMAFPR-----------------------MNN-MSFWLLPPSFLLLLAS------SGVEAGAGT-GWTV---------------Y-----------PPLAG-----------------NLAHA-----GASVDLTIFSLHLAGVSSILGAINFITTTINMKPPAISQYQTPLFVWA--VLVTAVLL-LLSLPVLA-A----G-ITM---------------------------------LLTDR--NLNTTFFD--------PAGGGDP----------------------------------------ILYQHLF----------------W--FFG---------------------HPEV--------------YIL---ILPG-FGIISHVVAYY--------SGKKEPFG-YMGMVWA----MM-AIGLLGFIVWA--------HHMFTVGMDVDTRAYFTSA-----TMIIA------------IPTGVKVFSWLATLHGGS-I---K--W-ET-PMLWALGFIFLFTVGGL-----------TGIVLANSSLDIVLHD-TYYV--VAHF-HYVLSMGAVFAIMAAFVHWFP-LF---TGYTLNDTWTK-IHFGVMFIGVNL-----TFFP-QHFLG-LAGMPRRYSDYPDAY--------ALWNTVSSIGSLISLVAVIM-FLFILWEAFAAKREVS-----------------------------SVELTMTNVEWLH-G--CP-P-PYHTFE-EPAFV---------QV-Q---S-------N----------------------------------------------------------------------------------------------------------------------------------------------------------------------------
>626239
------------------------------------------------------------------------------------------------------------MA---ITRWF---------------FSTNHKDI-GTLYLV------FG-AWAGMVGTA-LSLLIRAELSQPG-A--LLGDDQIY-NVIVTAHAFVMIFFM-V--MPIMIGGFG------NW-------LIPLMIG-APDMAFPR-----------------------MNN-MSFWLLPPSFLLLLAS------SGVEAGAGT-GWTV---------------Y-----------PPLAG-----------------NLAHA-----GASVDLTIFSLHLAGIPVFLGAINFNTTIINMKPPAISQYQTPLFVWS--VLITAVLL-LLSLPVLA-A----G-ITM---------------------------------LLTDR--NLNTTFFD--------PAGGGDP----------------------------------------ILYQHLF----------------W--FFG---------------------HPEV--------------YIL---ILPG-FGMISHIVAYY--------AGKKEPFG-YMGMVWA----MM-AIGLLGFIVWA--------HHMFTVGMDVDTRAYFTSA-----TMIIA------------IPTGVKVFSWLATLHGGT-I---Q--W-ET-PLLWALGFIFLFTVGGL-----------TGIVLANSSLDIVLHD-TYYV--VAHF-HYVLSMGAVFAILAGFVHWFP-LF---TGYTLHSTWTK-IHFSVMFVGVNL-----TFFP-QHFLG-LAGMPRRYSDYPDAY--------TLWNTVSSIGSMISLVAVIM-FLFIIWEAFAAKREVL-----------------------------NVSLTTTNVEWLH-G--CP-P-PNPTAA-EPAFV---------QV-Q---S-------R----------------------------------------------------------------------------------------------------------------------------------------------------------------------------
>357286
------------------------------------------------------------------------------------------------------------MA---ITRWF---------------FSTNHKDI-GTLYLV------FG-AWAGMVGTA-LSLLIRAELSQPG-S--LLGDDQIY-NVIVTAHAFVMIFFM-V--MPILIGGFG------NW-------LVPLMIG-APDMAFPR-----------------------MNN-MSFWLLPPSFLLLLAS------SGVEAGAGT-GWTV---------------Y-----------PPLAG-----------------NLAHA-----GASVDLTIFSLHLAGVSSILGAINFITTTINMKPPAISQYQTPLFVWA--VLVTAVLL-LLSLPVLA-A----G-ITM---------------------------------LLTDR--NLNTTFFD--------PAGGGDP----------------------------------------ILYQHLF----------------W--FFG---------------------HPEV--------------YIL---ILPG-FGIISHVVAYY--------AGKKEPFG-YMGMVWA----MM-AIGLLGFIVWA--------HHMFTVGMDVDTRAYFTSA-----TMIIA------------IPTGVKVFSWLATLHGGS-I---K--W-ET-PMLWALGFIFLFTVGGL-----------TGIVLANSSLDIVLHD-TYYV--VAHF-HYVLSMGAVFAIMAAFVHWFP-LF---TGYTLHSTWTK-IHFGVMFVGVNL-----TFFP-QHFLG-LAGMPRRYSDYPDAY--------TLWNTVSSIGSLISLVAVIM-FLFILWEAFAAKREVS-----------------------------SVELTMTNVEWLH-G--CP-P-PYHTFE-EPAFV---------QV-Q---S-------N----------------------------------------------------------------------------------------------------------------------------------------------------------------------------
>27642
------------------------------------------------------------------------------------------------------------MF---ISRWL---------------FSTNHKDI-GTLYLL------FG-AWAGMVGTA-LSLLIRAELGQPG-A--LLGDDQIY-NVIVTAHAFVMIFFM-V--MPIMIGGFG------NW-------LIPLMIG-APDMAFPR-----------------------MNN-MSFWLLPPSFLLLLAS------STVEAGVGT-GWTV---------------Y-----------PPLAG-----------------NLAHA-----GASVDLAIFSLHLAGVSSILGAINFITTIINMKPPALSQYQTPLFVWS--VLITAVLL-LLSLPVLA-A----G-ITM---------------------------------LLTDR--NLNTTFFD--------PAGGGDP----------------------------------------ILYQHLF----------------W--FFG---------------------HPEV--------------YIL---ILPG-FGIISHVVTYY--------SGKKEPFG-YMGMVWA----MM-SIGFLGFIVWA--------HHMFTVGMDVDTRAYFTSA-----TMIIA------------IPTGVKVFSWLATLHGGN-I---K--W-AP-AMLWALGFIFLFTVGGL-----------TGIVLANSSLDIVLHD-TYYV--VAHF-HYVLSMGAVFAIMGGFVHWFP-LF---TGYTLNSTWAK-IHFLVMFVGVNM-----TFFP-QHFLG-LSGMPRRYSDYPDAY--------TTWNTVSSMGSFISLTAVML-MVFMVWEAFAAKRGVS-----------------------------IAELTTTNIEWLH-G--CP-P-PYHTFE-EPTYV---------NP-K----------------------------------------------------------------------------------------------------------------------------------------------------------------------------------------
>109288
------------------------------------------------------------------------------------------------------------MA---ITRWF---------------FSTNHKDI-GTLYLV------FG-AWAGMVGTA-LSLLIRAELSQPG-A--LLGDDQIY-NVIVTAHAFVMIFFM-V--MPIMIGGFG------NW-------LVPLMIG-APDMAFPR-----------------------MNN-MSFWLLPPSFLLLLAS------SGVEAGAGT-GWTV---------------Y-----------PPLAG-----------------NLAHA-----GASVDLTIFSLHLAGVSSILGAINFITTIINMKPPSISQYQTPLFVWA--VLVTAVLL-LLSLPVLA-A----G-ITM---------------------------------LLTDR--NLNTTFFD--------PSGGGDP----------------------------------------ILYQHLF----------------W--FFG---------------------HPEV--------------YIL---ILPG-FGMISHIVAYY--------SGKKEPFG-YMGMVWA----MM-AIGLLGFIVWA--------HHMFTVGMDVDTRAYFTSA-----TMIIA------------IPTGVKVFSWLATLHGGS-I---K--W-ET-PLLWALGFIFLFTVGGL-----------TGIVLANSSLDIVLHD-TYYV--VAHF-HYVLSMGAVFAIMAGFVHWFP-LF---TGYTLHSSWTK-IHFGVMFAGVNL-----TFFP-QHFLG-LAGMPRRYSDYPDAY--------SLWNTVSSIGSLVSLIAVIM-FLFIIWEAFAAKREVL-----------------------------MVELASTNIEWLH-G--CP-P-PYHTFE-EPAFV---------QV-Q---T-------NN---------------------------------------------------------------------------------------------------------------------------------------------------------------------------
>225391
------------------------------------------------------------------------------------------------------------MA---ITRWF---------------FSTNHKDI-GTLYLV------FG-AWAGMVGTA-LSLLIRAELSQPG-A--LLGDDQIY-NVIVTAHAFVMIFFM-V--MPIMIGGFG------NW-------LVPLMIG-APDMAFPR-----------------------MNN-MSFWLLPPSFLLLLAS------SGVEAGAGT-GWTV---------------Y-----------PPLAG-----------------NLAHA-----GASVDLTIFSLHLAGVSSILGAINFITTIINMKPPAISQYQTPLFVWS--VLITAVLL-LLSLPVLA-A----G-ITM---------------------------------LLTDR--NLNTTFFD--------PAGGGDP----------------------------------------ILYQHLF----------------W--FFG---------------------HPEV--------------YIL---ILPG-FGMISHIVAYY--------SGKKEPFG-YMGMVWA----MM-AIGLLGFIVWA--------HHMFTVGMDVDTRAYFTSA-----TMIIA------------IPTGVKVFSWLATLHGAS-I---K--W-ET-PLLWALGFIFLFTVGGL-----------TGIVLANSSLDIVLHD-TYYV--VAHF-HYVLSMGAVFAIVAAFVHWFP-LF---SGYTLHSTWTK-IHFGIMFIGVNL-----TFFP-QHFLG-LAGMPRRYSDYPDAY--------TLWNTVSSIGSLISLVAVIM-FLFIIWEAFAAKREVL-----------------------------AVELTTTNVEWLH-G--CP-P-PYHTFE-EPAFV---------QV-Q---S-------N----------------------------------------------------------------------------------------------------------------------------------------------------------------------------
>9644
------------------------------------------------------------------------------------------------------------MF---MSRWL---------------FSTNHKDI-GTLYLL------FG-AWAGMVGTA-LSLLIRAELGQPG-A--LLGDDQIY-NVIVTAHAFVMIFFM-V--MPIMIGGFG------NW-------LVPLMIG-APDMAFPR-----------------------MNN-MSFWLLPPSFLLLLAS------SMVEAGAGT-GWTV---------------Y-----------PPLAG-----------------NLAHA-----GASVDLTIFSLHLAGISSILGAINFITTIVNMKPPAMSQYQTPLFVWS--VLITAVLL-LLSLPVLA-A----G-ITM---------------------------------LLTDR--NLNTTFFD--------PAGGGDP----------------------------------------ILYQHLF----------------W--FFG---------------------HPEV--------------YIL---ILPG-FGMISHIVTYY--------SGKKEPFG-YMGMVWA----MM-SIGFLGFIVWA--------HHMFTVGMDVDTRAYFTSA-----TMIIA------------IPTGVKVFSWLATLHGGN-I---K--W-SP-AMMWALGFIFLFTVGGL-----------TGIVLANSSLDIVLHD-TYYV--VAHF-HYVLSMGAVFAIMGGFAHWFP-LF---SGYTLNNTWAK-IHFMIMFIGVNM-----TFFP-QHFLG-LSGMPRRYSDYPDAY--------TTWNTVSSMGSFISLTAVML-MIFMIWEAFASKREVA-----------------------------VVELTSTNIEWLH-G--CP-P-PYHTFE-EPAYV---------TL-K----------------------------------------------------------------------------------------------------------------------------------------------------------------------------------------
>272788
------------------------------------------------------------------------------------------------------------MA---ITRWL---------------FSTNHKDI-GTLYLL------FG-AWAGMVGTA-LSLLIRAELNQPG-S--LLGDDQIY-NVIVTAHAFVMIFFM-V--MPAMIGGFG------NW-------LIPLMIG-APDMAFPR-----------------------MNN-MSFWLLPPSLLLLLAS------AGVEAGAGT-GWTV---------------Y-----------PPLAG-----------------NLAHA-----GASVDLTIFSLHLAGVSSILGAINFITTIINMKPPAISQYQTPLFVWA--VLITAVLL-LLSLPVLA-A----G-ITM---------------------------------LLTDR--NLNTTFFD--------PAGGGDP----------------------------------------ILYQHLF----------------W--FFG---------------------HPEV--------------YIL---ILPG-FGMISHIVAYY--------SGKKEPFG-YMGMVWA----MM-AIGLLGFIVWA--------HHMFTVGMDVDTRAYFTSA-----TMIIA------------IPTGVKVFSWLATLHGAD-I---K--W-EA-PLLWALGFIFLFTVGGL-----------TGIILANSSLDIVLHD-TYYV--VAHF-HYVLSMGAVFAIIAGFVHWFP-LF---TGYTLHETWTK-IHFGVMFAGVNL-----TFFP-QHFLG-LAGMPRRYSDYPDAY--------TLWNSVSSMGSLVSLLAVSL-FMYIIWEAFASKREVT-----------------------------VVEHTMTNVEWLH-G--CP-P-PYHTFE-EPAFV---------KV-Q---R-------N----------------------------------------------------------------------------------------------------------------------------------------------------------------------------
>862805
------------------------------------------------------------------------------------------------------------MA---ITRWF---------------FSTNHKDI-GTLYLV------FG-AWAGMVGTA-LSLLIRAELSQPG-A--LLGDDQIY-NVIVTAHAFVMIFFM-V--MPIMIGGFG------NW-------LVPLMIG-APDMAFPR-----------------------MNN-MSFWLLPPSFLLLLAS------SGVEAGAGT-GWTV---------------Y-----------PPLAG-----------------NLAHA-----GASVDLTIFSLHLAGVSSILGAINFITTIINMKPPAISQYQTPLFVWA--VLITAVLL-LLSLPVLA-A----G-ITM---------------------------------LLTDR--NLNTTFFD--------PAGGGDP----------------------------------------ILYQHLF----------------W--FFG---------------------HPEV--------------YIL---ILPG-FGMISHIVAYY--------SGKKEPFG-YMGMVWA----MM-AIGLLGFIVWA--------HHMFTVGMDVDTRAYFTSA-----TMIIA------------IPTGVKVFSWLATLHGGS-I---K--W-ET-PMLWALGFIFLFTVGGL-----------TGIVLANSSLDIVLHD-TYYV--VAHF-HYVLSMGAVFAIMGAFVHWFP-LF---SGYTLHSTWTK-IHFMVMFIGVNL-----TFFP-QHFLG-LAGMPRRYSDYPDAY--------ALWNTVSSIGSTISLVAVIM-FLFILWEAFTAKREVQ-----------------------------SVELTMTNVEWLH-G--CP-P-PYHTFE-EPAFV---------QT-Q---P-------SHR----E---------------------------------------------------------------------------------------------------------------------------------------------------------------------
>369631
------------------------------------------------------------------------------------------------------------MA---ITRWF---------------FSTNHKDI-GTLYLV------FG-AWAGMVGTA-LSLLIRAELSQPG-S--LLGDDQIY-NVIVTAHAFVMIFFM-V--MPILIGGFG------NW-------LVPLMIG-APDMAFPR-----------------------MNN-MSFWLLPPSFLLLLAS------SGVEAGAGT-GWTV---------------Y-----------PPLAG-----------------NLAHA-----GASVDLTIFSLHLAGVSSILGAINFITTTINMKPPAISQYQTPLFVWS--VLVTAVLL-LLSLPVLA-A----G-ITM---------------------------------LLTDR--NLNTTFFD--------PAGGGDP----------------------------------------ILYQHLF----------------W--FFG---------------------HPEV--------------YIL---ILPG-FGIISHVVAYY--------SGKKEPFG-YMGMVWA----MM-AIGLLGFIVWA--------HHMFTVGMDVDTRAYFTSA-----TMIIA------------IPTGVKVFSWLATLHGGS-I---K--W-ET-PMLWALGFIFLFTVGGL-----------TGIVLSNSSLDIVLHD-TYYV--VAHF-HYVLSMGAVFAIMAAFVHWFP-LL---TGYTLHSAWTK-IHFGVMFIGVNL-----TFFP-QHFLG-LAGMPRRYSDYPDAY--------ALWNTVSSIGSLISLVAVIM-FLFILWEAFAAKREVL-----------------------------SVELTPTNVEWLH-G--CP-P-PYHTYE-EPAFV---------QI-Q---S-------N----------------------------------------------------------------------------------------------------------------------------------------------------------------------------
>29088
------------------------------------------------------------------------------------------------------------MF---MNRWL---------------FSTNHKDI-GTLYLL------FG-AWAGMVGTA-LSLLIRAELGQPG-A--LLGDDQIY-NVIVTAHAFVMIFFM-V--MPIMIGGFG------NW-------LVPLMIG-APDMAFPR-----------------------MNN-MSFWLLPPSFLLLLAS------SMVEAGAGT-GWTV---------------Y-----------PPLAG-----------------NLAHA-----GASVDLTIFSLHLAGVSSILGAINFITTIINMKPPAMSQYQIPLFVWS--VLITAVLL-LLSLPVLA-A----G-ITM---------------------------------LLTDR--NLNTTFFD--------PAGGGDP----------------------------------------ILYQHLF----------------W--FFG---------------------HPEV--------------YIL---ILPG-FGMISHIVTYY--------SGKKEPFG-YMGMVWA----MM-SIGFLGFIVWA--------HHMFTVGMDVDTRAYFTSA-----TMIIA------------IPTGVKVFSWLATLHGGN-I---K--W-SP-AMLWALGFIFLFTVGGL-----------TGIVLANSSLDIVLHD-TYYV--VAHF-HYVLSMGAVFAIMGGFVHWFP-LF---SGFTLDDTWAK-IHFTIMFVGVNM-----TFFP-QHFLG-LSGMPRRYSDYPDAY--------TTWNTVSSMGSFISLTAVML-MVFMIWEAFASKREVA-----------------------------TVELTTTNIEWLH-G--CP-P-PYHTFE-EPTYV---------VL-K----------------------------------------------------------------------------------------------------------------------------------------------------------------------------------------
>8957
--------------------------------M---------------------------------------------------------------------------TL---INRWM---------------FSTNHKDI-GTLYLI------FG-AWAGMVGTA-LSLLIRAELGQPG-T--LLGDDQIY-NVIVTAHAFVMIFFM-V--MPIMIGGFG------NW-------LVPLMIG-APDMAFPR-----------------------MNN-MSFWLLPPSFLLLLAS------STVEAGAGT-GWTV---------------Y-----------PPLAG-----------------NMAHA-----GASVDLAIFSLHLAGVSSILGAINFITTAINMKPPALSQYQTPLFVWS--VLITAVLL-LLSLPVLA-A----G-ITM---------------------------------LLTDR--NLNTTFFD--------PAGGGDP----------------------------------------ILYQHLF----------------W--FFG---------------------HPEV--------------YIL---ILPG-FGIISHVVTYY--------AGKKEPFG-YMGMVWA----ML-SIGFLGFIVWA--------HHMFTVGMDVDTRAYFTSA-----TMIIA------------IPTGIKVFSWLATLHGGT-I---K--W-DP-PMLWALGFIFLFTIGGL-----------TGIVLANSSLDIALHD-TYYV--VAHF-HYVLSMGAVFAILAGFTHWFP-LL---TGFTLHPTWSK-AHFGVMFTGVNL-----TFFP-QHFLG-LAGMPRRYSDYPDAY--------TLWNTMSSIGSLISMVAVIM-LMFIIWEAFASKRKVL-----------------------------QPELTTTNVEWIH-G--CP-P-PYHTFE-QPAFV---------QV-Q---E------------------------------------------------------------------------------------------------------------------------------------------------------------------------------------
>27708
------------------------------------------------------------------------------------------------------------MA---ITRWF---------------FSTNHKDI-GTLYLV------FG-AWAGMVGTA-LSLLIRAELSQPG-S--LLGDDQIY-NVIVTAHAFVMIFFM-V--MPVLIGGFG------NW-------LVPLMIG-APDMAFPR-----------------------MNN-MSFWLLPPSFLLLLAS------SGVEAGAGT-GWTV---------------Y-----------PPLAG-----------------NLAHA-----GASVDLTIFSLHLAGVSSILGAINFITTIINMKPPAVSQYQTPLFVWS--VLVTAVLL-LLSLPVLA-A----G-ITM---------------------------------LLTDR--NLNTSFFD--------PAGGGDP----------------------------------------ILYQHLF----------------W--FFG---------------------HPEV--------------YIL---ILPG-FGIISHVVAYY--------SGKKEPFG-YMGMVWA----MM-AIGLLGFIVWA--------HHMFTVGMDVDTRAYFTSA-----TMIIA------------IPTGVKVFSWLATLHGGS-I---K--W-ET-PMLWALGFIFLFTVGGL-----------TGIVLSNSSLDIVLHD-TYYV--VAHF-HYVLSMGAVFAIMAAFVHWFP-LL---SGYTLHSTWTK-IHFGIMFIGVNL-----TFFP-QHFLG-LAGMPRRYSDYPDAY--------ALWNTVSSIGSMMSLVAVIM-FLFILWEAFAAKREVL-----------------------------HVELASTNVEWLH-G--CP-P-PYHTYE-EPAFV---------QA-R---L-------D----------------------------------------------------------------------------------------------------------------------------------------------------------------------------
>63415
------------------------------------------------------------------------------------------------------------MA---ITRWF---------------FSTNHKDI-GTLYLV------FG-AWAGMVGTA-LSLLIRAELSQPG-A--LLGDDQIY-NVIVTAHAFVMIFFM-G--MPIMIGGFG------NW-------LIPLMIG-APDMAFPR-----------------------MNN-MSFWLLPPSFLLLLAS------SGVEAGAGT-GWTV---------------Y-----------PPLAG-----------------NLAHA-----GASVDLTIFSLHLAGISSILGAINFITTIINMKPPAISQYQTPLFVWA--VLITAVLL-LLSLPVLA-A----G-ITM---------------------------------LLTDR--NLNTTFFD--------PAGGGDP----------------------------------------ILYQHLF----------------W--FFG---------------------HPEV--------------YIL---ILPG-FGMISHIVAYY--------AGKKEPFG-YMGMVWA----MM-AIGLLGFIVWA--------HHMFTVGMDVDTRAYFTSA-----TMIIA------------IPTGVKVFSWLATLHGGT-I---K--W-DT-PMLWAVGFIFLFTVGGL-----------TGIVLANSSLDIVLHD-TYYV--VAHF-HYVLSMGAVFAIMAGFVHWFP-LF---SGYTLHSXWTK-IHFGVMFLGVNL-----TFFP-QHFLG-LAGMPRRYSDYPDAY--------TLWNTVSSIGSLISLVAVIL-FLFILWEAFASKREVR-----------------------------AADMTSTNVEWLH-G--CP-P-PYHTFE-EPAFV---------QV-K---M-------RAV----EKG-------------------------------------------------------------------------------------------------------------------------------------------------------------------
>1446309
------------------------------------------------------------------------------------------------------------MA---ITRWF---------------FSTNHKDI-GTLYLV------FG-AWAGMVGTA-LSLLIRAELSQPG-S--LLGDDQIY-NVIVTAHAFVMIFFM-V--MPILIGGFG------NW-------LVPLMIG-APDMAFPR-----------------------MNN-MSFWLLPPSFLLLLAS------SGVEAGAGT-GWTV---------------Y-----------PPLAG-----------------NLAHA-----GASVDLTIFSLHLAGVSSILGAINFITTTINMKPPAISQYQTPLFVWS--VLVTAVLL-LLSLPVLA-A----G-ITM---------------------------------LLTDR--NLNTTFFD--------PAGGGDP----------------------------------------ILYQHLF----------------W--FFG---------------------HPEV--------------YIL---ILPG-FGIISHVVAYY--------SGKKEPFG-YMGMVWA----MM-AIGLLGFIVWA--------HHMFTVGMDVDTRAYFTSA-----TMIIA------------IPTGVKVFSWLATLHGGS-I---K--W-ET-PMLWALGFIFLFTVGGL-----------TGIVLSNSSLDIVLHD-TYYV--VAHF-HYVLSMGAVFAIMAAFVHWFP-LL---TGYTLHSAWTK-IHFGVMFIGVNL-----TFFP-QHFLG-LAGMPRRYSDYPDAY--------ALWNTVSSIGSLIFLVAVIM-FLFILWEAFAAKREVL-----------------------------SVEMTMTNVEWLH-G--CP-P-PYHTYE-EPAFV---------QI-Q---S-------N----------------------------------------------------------------------------------------------------------------------------------------------------------------------------
>181440
------------------------------------------------------------------------------------------------------------MA---ITRWF---------------FSTNHKDI-GTLYLV------FG-AWAGMVGTA-LSLLIRAELSQPG-A--LLGDDQIY-NVIVTAHAFVMIFFM-V--MPVMIGGFG------NW-------LIPLMIG-APDMAFPR-----------------------MNN-MSFWLLPPSFLLLLAS------SGVEAGAGT-GWTV---------------Y-----------PPLAG-----------------NLAHA-----GASVDLTIFSLHLAGISSILGAINFITTIINMKPPAISQYQTPLFVWA--VLITAVLL-LLSLPVLA-A----G-ITM---------------------------------LLTDR--NLNTSFFD--------PAGGGDP----------------------------------------ILYQHLF----------------W--FFG---------------------HPEV--------------YIL---ILPG-FGMISHIVAYY--------SGKKEPFG-YMGMVWA----MM-AIGLLGFIVWA--------HHMFTVGMDVDTRAYFTSA-----TMIIA------------IPTGVKVFSWLATLHGGS-V---K--W-ET-PLLWALGFIFLFTVGGL-----------TGIVLANSSLDIVLHD-TYYV--VAHF-HYVLSMGAVFAIVAAFVHWFP-LF---TGYTLHNTWTK-IHFGVMFLGVNL-----TFFP-QHFLG-LAGMPRRYSDYPDAY--------TLWNTVSSLGSLVSLVAVVM-FLFIIWEAFAAKREVL-----------------------------LVEMTSTNIEWLH-G--CP-P-PYHTFE-EPAFV---------QV-N---Q-------PYE----EG--------------------------------------------------------------------------------------------------------------------------------------------------------------------
>214486
------------------------------------------------------------------------------------------------------------MA---ITRWF---------------FSTNHKDI-GTLYLV------FG-AWAGMVGTA-LSLLIRAELSQPG-A--LLGDDQIY-NVIVTAHAFVMIFFM-V--MPIMIGGFG------NW-------LIPLMIG-APDMAFPR-----------------------MNN-MSFWLLPPSFLLLLAS------SGVEAGAGT-GWTV---------------Y-----------PPLAG-----------------NLAHA-----GASVDLTIFSLHLAGISSILGAINFITTIINMKPPAISQYQTPLFVWA--VLITAVLL-LLSLPVLA-A----G-ITM---------------------------------LLTDR--NLNTTFFD--------PAGGGDP----------------------------------------ILYQHLF----------------W--FFG---------------------HPEV--------------YIL---ILPG-FGMISHIVAYY--------SGKKEPFG-YMGMVWA----MM-AIGLLGFIVWA--------HHMFTVGMDVDTRAYFTSA-----TMIIA------------IPTGVKVFSWLATLHGGS-I---K--W-ET-PLLWALGFIFLFTVGGL-----------TGIVLANSSLDIVLHD-TYYV--VAHF-HYVLSMGAVFAIVAAFVHWFP-LF---SGYTLHSTWTK-IHFGIMFLGVNL-----TFFP-QHFLG-LAGMPRRYSDYPDAY--------TLWNTVSSIGSLISLVAVIM-FLFIIWEAFAAKREVL-----------------------------ATDLTTTNVEWLH-G--CP-P-PYHTFE-EPAFV---------QV-Q---Q-------TN---------------------------------------------------------------------------------------------------------------------------------------------------------------------------
>543905
------------------------------------------------------------------------------------------------------------MA---LARWL---------------FSTNHKDI-GTLYLV------FG-AWSGMVGTA-LSLLIRAELSQPG-A--LLGDDQIY-NVVVTAHAFVMIFFM-V--MPIMIGGFG------NW-------LVPLMIG-APDMAFPR-----------------------MNN-MSFWLLPPSLLLLLAS------SGVEAGAGT-GWTV---------------Y-----------PPLAG-----------------NLAHA-----GASVDLTIFSLHLAGVSSILGAINFITTIINMKPPVMSQHQTPLFVWS--VLVTAVLL-LLSLPVLA-A----G-ITM---------------------------------LLTDR--NLNTTFFD--------PAGGGDP----------------------------------------ILYQHLF----------------W--FFG---------------------HPEV--------------YIL---ILPG-FGMISHIVAYY--------SGKKEPFG-YMGMVWA----MM-SIGLLGFIVWA--------HHMFTVGLNTDTRAYFTSA-----TMIIA------------IPTGVKVFSWLATLHGGA-I---K--W-DA-AMWWALGFIFLFTVGGL-----------TGIVLANSSLDIVLHD-TYYV--VAHF-HYVLSMGAVFAIMGGFIHWFP-LF---SGYTLHETWTK-IHFGVMFAGVNM-----TFFP-QHFLG-LAGMPRRYSDYPDAY--------TLWNTVSSVGSLISLVAVTM-MMFIIWEAFSAKREVS-----------------------------LTELTSANIEWLH-G--CP-P-PYHTYE-EPAFV---------QM-T---K------------------------------------------------------------------------------------------------------------------------------------------------------------------------------------
>353259
------------------------------------------------------------------------------------------------------------MA---ITRWF---------------FSTNHKDI-GTLYLV------FG-AWAGMVGTA-LSLLIRAELSQPG-S--LLGDDQIY-NVIVTAHAFVMIFFM-V--MPILIGGFG------NW-------LVPLMIG-APDMAFPR-----------------------MNN-MSFWLLPPSFLLLLAS------SGVEAGAGT-GWTV---------------Y-----------PPLAG-----------------NLAHA-----GASVDLTIFSLHLAGVSSILGAINFITTIINMKPPAISQYQTPLFVWA--VLVTAVLL-LLSLPVLA-A----G-ITM---------------------------------LLTDR--NLNTTFFD--------PAGGGDP----------------------------------------ILYQHLF----------------W--FFG---------------------HPEV--------------YIL---ILPG-FGIISHVVAYY--------AGKKEPFG-YMGMVWA----MM-AIGLLGFIVWA--------HHMFTVGMDVDTRAYFTSA-----TMIIA------------IPTGVKVFSWLATLHGGS-I---K--W-ET-PMLWALGFIFLFTVGGL-----------TGIVLANSSLDIVLHD-TYYV--VAHF-HYVLSMGAVFAIMAGFVHWFP-LF---SGYTLNDAWTK-IHFGVMFAGVNL-----TFFP-QHFLG-LAGMPRRYSDYPDAY--------TLWNTVSSIGSLISLVAVIM-FLFILWEAFTAKREVL-----------------------------SVEMTTTNVEWLH-G--CP-P-PYHTFE-EPAFV---------QA-Q---L-------D----------------------------------------------------------------------------------------------------------------------------------------------------------------------------
>8953
--------------------------------M---------------------------------------------------------------------------TF---INRWL---------------FSTNHKDI-GTLYLL------FG-AWAGMAGTA-LSLLIRAELGQPG-T--LLGDDQIY-NVIVTAHAFVMIFFM-V--MPIMIGGFG------NW-------LVPLMIG-APDMAFPR-----------------------MNN-MSFWLLPPSFLLLLAS------STVEAGVGT-GWTV---------------Y-----------PPLAG-----------------NLAHA-----GASVDLAIFSLHLAGVSSILGAINFITTAINMKPPALSQYQTPLFVWS--VLITAVLL-LLSLPVLA-A----G-ITM---------------------------------LLTDR--NLNTTFFD--------PAGGGDP----------------------------------------ILYQHLF----------------W--FFG---------------------HPEV--------------YIL---ILPG-FGIISHVVTYY--------AGKKEPFG-YMGMVWA----ML-SIGFLGFIVWA--------HHMFTVGMDVDTRAYFTSA-----TMIIA------------IPTGIKVFSWLATLHGGT-I---K--W-DP-PMLWALGFIFLFTIGGL-----------TGIVLANSSLDIALHD-TYYV--VAHF-HYVLSMGAVFAILAGFTHWFP-LF---TGYTLHPTWSK-THFGIMFTGVNL-----TFFP-QHFLG-LAGMPRRYSDYPDAY--------TLWNTLSSIGSLISMTAVIL-LMFIIWEAFAAKRKVL-----------------------------QTELTATNIEWIY-G--CP-P-PYHTFE-EPTFV---------QT-Q---E------------------------------------------------------------------------------------------------------------------------------------------------------------------------------------
>1040945
------------------------------------------------------------------------------------------------------------MA---ITRWF---------------FSTNHKDI-GTLYLV------FG-AWAGMVGTA-LSLLIRAELSQPG-A--LLGDDQIY-NVIVTAHAFVMIFFM-V--MPIMIGGFG------NW-------LIPLMIG-APDMAFPR-----------------------MNN-MSFWLLPPSFLLLLAS------SGVEAGAGT-GWTV---------------Y-----------PPLSG-----------------NLAHA-----GASVDLTIFSLHLAGVSSILGAINFITTIINMKPPAISQYQTPLFVWA--VLITAVLL-LLSLPVLA-A----G-ITM---------------------------------LLTDR--NLNTTFFD--------PAGGGDP----------------------------------------ILYQHLF----------------W--FFG---------------------HPEV--------------YIL---ILPG-FGMISHIVAYY--------SGKKEPFG-YMGMVWA----MM-AIGLLGFIVWA--------HHMFTVGMDVDTRAYFTSA-----TMIIA------------IPTGVKVFSWLATLHGGA-I---K--W-ET-PLLWALGFIFLFTVGGL-----------TGIVLANSSLDIVLHD-TYYV--VAHF-HYVLSMGAVFAIVAAFVHWFP-LF---SGYTLHSTWTK-IHFGVMFAGVNL-----TFFP-QHFLG-LAGMPRRYSDYPDAY--------TLWNTVSSIGSLVSLVAVIM-FLFIIWEAFAAKREVL-----------------------------SVELTSTNVEWLH-G--CP-P-PYHTFE-EPAFV---------QI-Q---Q-------AWP----ELDSPSTK--------------------------------------------------------------------------------------------------------------------------------------------------------------
>61970
------------------------------------------------------------------------------------------------------------MA---ITRWF---------------FSTNHKGI-GTLYLV------FG-AWAGMVGTA-LSLLIRAELSQPG-A--LLGDDQIY-NVIVTAHAFVMIFFM-V--MPIMIGGFG------NW-------LVPLMIG-APDMAFPR-----------------------MNN-MSFWLLPPSFLLLLAS------SGVEAGAGT-GWTV---------------Y-----------PPLAG-----------------NLAHA-----GASVDLTIFSLHLAGVSSILGAINFITTIINMKPPAVSQYQTPLFVWS--VLITAVLL-LLSLPVLA-A----G-ITM---------------------------------LLTDR--NLNTTFFD--------PAGGGDP----------------------------------------ILYQHLF----------------W--FFG---------------------HPEV--------------YIL---ILPG-FGMISHIVAYY--------AGKKEPFG-YMGMVWA----MM-AIGLLGFIVWA--------HHMFTVGMDVDTRAYFTSA-----TMIIA------------IPTGVKVFSWLATLHGGS-I---K--W-DT-PLLWALGFIFLFTVGGL-----------TGIVLANSSLDIVLHD-TYYV--VAHF-HYVLSMGAVFAIMGAFVHWFP-LF---TGYTLHGTWSK-IHFAVMFVGVNL-----TFFP-QHFLG-LAGMPRRYSDYPDAY--------ALWNTVSSIGSLISLVAVIM-FLFILWEAFAAKREVM-----------------------------SVELTTTNVEWLH-G--CP-P-PYHTYE-EPAFV---------QV-Q---S-------TS---------------------------------------------------------------------------------------------------------------------------------------------------------------------------
>68415
------------------------------------------------------------------------------------------------------------MF---INRWL---------------FSTNHKDI-GTLYLL------FG-AWAGMVGTA-LSLLIRAELGQPG-T--LLGDDQIY-NVIVTAHAFVMIFFM-V--MPIMIGGFG------NW-------LVPLMIG-APDMAFPR-----------------------MNN-MSFWLLPPSFLLLLAS------SMVEAGAGT-GWTV---------------Y-----------PPLAG-----------------NLAHA-----GASVDLTIFSLHLAGVSSILGAINFITTIINMKPPAMSQYQTPLFVWS--VLITAVLL-LLSLPVLA-A----G-ITM---------------------------------LLTDR--NLNTTFFD--------PAGGGDP----------------------------------------ILYQHLF----------------W--FFG---------------------HPEV--------------YIL---ILPG-FGMISHIVTYY--------SGKKEPFG-YMGMVWA----MM-SIGFLGFIVWA--------HHMFTVGMDVDTRAYFTSA-----TMIIA------------IPTGVKVFSWLATLHGGN-I---K--W-SP-AMMWALGFIFLFTVGGL-----------TGIVLANSSLDIVLHD-TYYV--VAHF-HYVLSMGAVFAIMGGFVHWFP-LF---SGYTLNDTWAK-IHFVIMFVGVNM-----TFFP-QHFLG-LSGMPRRYSDYPDAY--------TMWNTISSMGSFISLTAVML-MIFIIWEAFASKREVL-----------------------------TVDLTTTNLEWLN-G--CP-P-PYHTFE-EPTYI---------NS-K----------------------------------------------------------------------------------------------------------------------------------------------------------------------------------------
>765164
------------------------------------------------------------------------------------------------------------------MRWM---------------YSTNHKDI-GTLYIL------FG-MWSGLVGTA-LSLLIRAELGQPG-A--LLGDDQLY-NVIVTAHAFVMIFFL-V--MPMMIGGFG------NW-------LVPLMLG-AVDMAFPR-----------------------LNN-MSFWLLPPALTLLLSS------ATVESGVGT-GWTV---------------Y-----------PPLSG-----------------NLAHA-----GGSVDLAIFSLHLAGVSSILGAVNFITTVVNMRWEGMQLERMPLFVWS--VKITAVLL-LLSLPVLA-G----A-ITM---------------------------------LLTDR--NFNTSFFD--------PAGGGDP----------------------------------------ILYQHLF----------------W--FFG---------------------HPEV--------------YIL---ILPG-FGMISHIASHN--------SSKNETFG-ALGMIYA----ML-AIGVLGFIVWA--------HHMFTVGMDVDTRAYFTAA-----TMIIA------------VPTGIKVFSWLATIYGSK-I---K--A-ET-SMLWALGFIFLFTMGGL-----------TGIVLSNSSLDIMLHD-TYYV--VAHF-HYVLSMGAVFALFGAFNYWYP-LL---TGLTLNPRWTR-AHFYMMFIGVNV-----TFFP-QHFLG-LAGMPRRYSDYPDCY--------MKWNVVSSIGSLISFVAVLY-FMITLWESLAAQRGVV-----------------------------WSTHLPTSLEWDN-I--LP-A-DFHNAS-ETGAL---------YL------------------------------------------------------------------------------------------------------------------------------------------------------------------------------------------
>1548121
------------------------------------------------------------------------------------------------------------MA---ITRWF---------------FSTNHKDI-GTLYLV------FG-AWAGMVGTA-LSLLIRAELSQPG-S--LLGDDQIY-NVIVTAHAFVMIFFM-V--MPILIGGFG------NW-------LVPLMIG-GPDMAFPR-----------------------MNN-MSFWLLPPSFLLLLAS------SGVEAGGGT-GWTV---------------Y-----------PPLAG-----------------NLAHA-----GASVDLTIFSLHLAAVSSILGAINFITTTINMKPPAISQYQTPLFVWS--VLVTAVLL-LLSLPVLA-A----G-ITM---------------------------------LLTDR--NLNTTFFD--------PAGGGDP----------------------------------------ILYQHLF----------------W--FFG---------------------HPEV--------------YFL---ILPG-FGIISHVVAYY--------SGKKEPFG-YMGMVWA----MM-AIGLLGFIVWA--------HHMFTVGMDVDTRAYFTSA-----TMIIA------------IPTGVKVFSWLATLHGGS-I---K--W-ET-PMLWALGFIFLFTVGGL-----------TGIVLSNSSLDIVLHD-TYYV--VAHF-HYVLSMGAVFAIMAAFVHWFP-LL---TGYTLHSTWTK-IHFGVMFIGVNL-----TFFP-QHFLG-LAGMPRRYSDYADAY--------ALWNTVSSIGSLISLVAVIM-FLFILWEAFAAKREVL-----------------------------SVELTATIVEWLH-G--CP-P-PYHTYE-EPAFV---------QI-Q---S-------N----------------------------------------------------------------------------------------------------------------------------------------------------------------------------
>54180
------------------------------------------------------------------------------------------------------------ML---INRWL---------------FSTNHKDI-GTLYLL------FG-AWAGTVGMA-MSLLIRAELGQPG-N--LLGNDHIY-NVIVTAHAFVMIFFM-V--MPIMIGGFG------NW-------LVPLMIG-APDMAFPR-----------------------LNN-MSFWLLPPSFLLLLAS------AMVEAGAGT-GWTV---------------Y-----------PPLAG-----------------NLSHP-----GASVDLTIFSLHLAGISSILGAINFITTIINMKPPAMSQYQTPLFVWS--VLITAVLL-LLSLPVLA-A----G-ITM---------------------------------LLTDR--NLNTTFFD--------PAGGGDP----------------------------------------ILYQHLF----------------W--FFG---------------------HPEV--------------YIL---ILPG-FGMISHIVTYY--------SGKKEPFG-YMGMVWA----MV-SIGFLGFIVWA--------HHMFTVGMDVDTRAYFTSA-----TMIIA------------IPTGVKVFSWLATLHGGN-I---K--W-SA-AMLWALGFIFLFTVGGL-----------TGIVLASSSLDIVLHD-TYYV--VAHF-HYVLSMGAVFAIMGGFIHWFP-LF---SGYTLDQICAK-VHFTIMFVGVNL-----TFFP-QHFLG-LSGMPRRYSDYPDAY--------TTWNIVSSTGSFMSLVAMLL-MIYMIWEAFTSKRKVL-----------------------------SIEQPTYNLEWLH-G--SP-P-PYHTFD-EPAFI---------KV-K----------------------------------------------------------------------------------------------------------------------------------------------------------------------------------------
>392318
------------------------------------------------------------------------------------------------------------MF---INRWL---------------FSTNHKDI-GTLYLL------FG-AWAGMAGTA-LSLLIRAELGQPG-A--LLGDDQIY-NVIVTAHAFVMIFFM-V--MPIMIGGFG------NW-------LVPLMIG-APDMAFPR-----------------------MNN-MSFWLLPPSFLLLLAS------SMIEAGAGT-GWTV---------------Y-----------PPLAG-----------------NLAHA-----GASVDLAIFSLHLAGVSSILGAINFITTIINMKPPALSQYQTPLFVWS--VLITAVLL-LLSLPVLA-A----G-ITM---------------------------------LLTDR--NLNTTFFD--------PAGGGDP----------------------------------------ILYQHLF----------------W--FFG---------------------HPEV--------------YIL---ILPG-FGIISHIVTYY--------SGKKEPFG-YMGMVWA----MM-SIGFLGFIVWA--------HHMFTVGMDVDTRAYFTSA-----TMIIA------------IPTGVKVFSWLATLHGGN-I---K--W-SP-AMLWALGFIFLFTVGGL-----------TGIVLANSSLDIVLHD-TYYV--VAHF-HYVLSMGAVFAIMAGFIHWFP-LF---SGYTMSTTWAK-IHFLIMFVGVNM-----TFFP-QHFLG-LSGMPRRYSDYPDAY--------TTWNTVSSMGSFISLTAVIL-MIFMVWEAFASKREVS-----------------------------VVELSSTNLEWLH-G--CP-P-PYHTFE-EPTYV---------NP-K----------------------------------------------------------------------------------------------------------------------------------------------------------------------------------------
>1471755
------------------------------------------------------------------------------------------------------------MA---ITRWF---------------FSTNHKDI-GTLYLV------FG-AWAGMVGTA-LSLLIRAELSQPG-S--LLGDDQIY-NVIVTAHAFVMIFFM-V--MPILIGGFG------NW-------LVPLMIG-APDMAFPR-----------------------MNN-MSFWLLPPSFLLLLAS------SGVEAGAGT-GWTV---------------Y-----------PPLAG-----------------NLAHA-----GASVDLTIFSLHLAGVSSILGAINFITTTINMKPPAISQYQTPLFVWA--VLVTAVLL-LLSLPVLA-A----G-ITM---------------------------------LLTDR--NLNTTFFD--------PAGGGDP----------------------------------------ILYQHLF----------------W--FFG---------------------HPEV--------------YIL---ILPG-FGIISHVVAYY--------AGKKEPFG-YMGMVWA----MM-AIGLLGFIVWA--------HHMFTVGMDVDTRAYFTSA-----TMIIA------------IPTGVKVFSWLATLHGGS-I---K--W-ET-PMLWALGFIFLFTVGGL-----------TGIVLANSSLDIVLHD-TYYV--VAHF-HYVLSMGAVFAIMAAFVHWFP-LF---TGYTLNDTWTK-IHFGVMFIGVNL-----TFFP-QHFLG-LAGMPRRYSDYPDAY--------ALWNTVSSIGSLISLVAVIM-FLFILWEAFAAKREVS-----------------------------SVELTMTNVEWLH-G--CP-P-PYHTFE-EPAFV---------QV-Q---S-------N----------------------------------------------------------------------------------------------------------------------------------------------------------------------------
>53275
------------------------------------------------------------------------------------------------------------MF---ITRWL---------------FSTNHKDI-GTLYLM------FG-AWAGMVGTA-LSILIRTELGQPG-A--LLGDDQIY-NVVVTAHAFIMIFFM-V--MPMMIGGFG------NW-------LVPLMIG-APDMAFPR-----------------------LNN-MSFWLLPPSFLLLLAS------SMVEAGAGT-GWTV---------------Y-----------PPLAG-----------------NLAHA-----GASVDLTIFSLHLAGVSSILGAINFITTIINMKPPALTQYQTPLFVWS--VLITAVLL-LLSLPVLA-A----G-ITM---------------------------------LLTDR--NLNTTFFD--------PAGGGDP----------------------------------------ILYQHLF----------------W--FFG---------------------HPEV--------------YIL---ILPG-FGIISHIVTYY--------SGKKEPFG-YMGMVWA----MM-SIGFLGFIVWA--------HHMFTVGLDVDTRAYFTSA-----TMIIA------------IPTGVKVFSWLATLHGGN-I---K--W-SP-AMLWALGFIFLFTIGGL-----------TGIVLSNSSLDIVLHD-TYYV--VAHF-HYVLSMGAVFAIMAGFIHWFP-LF---SGYTLNDTWAK-IHFAVMFVGVNM-----TFFP-QHFLG-LSGMPRRYSDYPDAY--------TTWNVISSMGSFISLTAVLI-MVFMIWEAFASKREVQ-----------------------------SVDATSTNLEWLH-G--CP-P-PYHTFE-EPTFV---------KV-N----------------------------------------------------------------------------------------------------------------------------------------------------------------------------------------
>603451
------------------------------------------------------------------------------------------------------------MA---ITRWF---------------FSTNHKDI-GTLYLV------FG-AWAGMVGTA-LSLLIRAELSQPG-A--LLGDDQIY-NVIVTAHAFVMIFFM-V--MPIMIGGFG------NW-------LIPLMIG-APDMAFPR-----------------------MNN-MSFWLLPPSFLLLLAS------SGVEAGAGT-GWTV---------------Y-----------PPLSG-----------------NLAHA-----GASVDLTIFSLHLAGISSILGAINFITTIINMKPPAISQYQTPLFVWA--VLITAVLL-LLSLPVLA-A----G-ITM---------------------------------LLTDR--NLNTTFFD--------PAGGGDP----------------------------------------ILYQHLF----------------W--FFG---------------------HPEV--------------YIL---ILPG-FGMISHIVAYY--------SGKKEPFG-YMGMVWA----MM-AIGLLGFIVWA--------HHMFTVGMDVDTRAYFTSA-----TMIIA------------IPTGVKVFSWLATLHGGS-I---K--W-ET-PLLWALGFIFLFTVGGL-----------TGIVLANSSLDIVLHD-TYYV--VAHF-HYVLSMGAVFAIVAAFVHWFP-LF---TGYTLHSTWTK-MHFGIMFLGVNL-----TFFP-QHFLG-LAGMPRRYSDYPDAY--------TLWNTVSSIGSLISLVAVIM-FLFIIWEAFAAKREVL-----------------------------SVELTMTNVEWLH-G--CP-P-PYHTFE-EPAFV---------QV-Q---S-------N----------------------------------------------------------------------------------------------------------------------------------------------------------------------------
>862803
------------------------------------------------------------------------------------------------------------MA---ITRWF---------------YSTNHKDI-GTLYLV------FG-AWAGMVGTA-LSLLIRAELCQPG-T--LLGDDQIY-NVIVTAHAFVMIFFM-V--MPIMIGGFG------NW-------LVPLMIG-APDMAFPR-----------------------MNN-MSFWLLPPSFLLLLAS------SGVEAGAGT-GWTV---------------Y-----------PPLAG-----------------NLTHA-----GASVDLTIFSLHLAGVSSILGAINFITTIINMKPPATSQYQTPLFVWA--VLITAILL-LLSLPVLA-A----G-ITM---------------------------------LLTDR--NLNTTFFD--------PAGGGDP----------------------------------------ILYQHLF----------------W--FFG---------------------HPEV--------------YIL---ILPG-FGMISHIVAYH--------AGKKEPFG-YMGMVWA----MV-AIGLLGFIVWA--------HHMFTVGMDVDTRAYFTSA-----TMIIA------------IPTGVKVFSWLATLHGGS-I---Q--W-ET-PMLWALGFIFLFTVGGL-----------TGIVLANSSLDIVLHD-TYYV--VAHF-HYVLSMGAVFAIMGAFVHWFP-LF---SGYTLHSTWTK-IHFGVMFVGVNL-----TFFP-QHFLG-LAGMPRRYSDYPDAY--------ALWNTISSIGSLISLVAVIM-FLFILWEAFTAKREVE-----------------------------SVKLTMTNVEWLH-G--CP-P-PYHTFE-EPAFV---------QV-Q---S-------PYR----E---------------------------------------------------------------------------------------------------------------------------------------------------------------------
>206124
------------------------------------------------------------------------------------------------------------MA---ITRWF---------------FSTNHKDI-GTLYLV------FG-AWAGMVGTA-LSLLIRAELSQPG-A--LLGDDQIY-NVIVTAHAFVMIFFM-V--MPIMIGGFG------NW-------LIPLMIG-APDMAFPR-----------------------MNN-MSFWLLPPSFLLLLAS------SGVEAGAGT-GWTV---------------Y-----------PPLSG-----------------NLAHA-----GASVDLTIFSLHLAGISSILGAINFITTIINMKPPAISQYQTPLFVWA--VLITAVLL-LLSLPVLA-A----G-ITM---------------------------------LLTDR--NLNTTFFD--------PAGGGDP----------------------------------------ILYQHLF----------------W--FFG---------------------HPEV--------------YIL---ILPG-FGMISHIVAYY--------AGKKEPFG-YMGMVWA----MM-AIGLLGFIVWA--------HHMFTVGMDVDTRAYFTSA-----TMIIA------------IPTGVKVFSWLATLHGGV-I---K--W-ET-PLLWALGFIFLFTVGGL-----------TGIVLANSSLDIVLHD-TYYV--VAHF-HYVLSMGAVFAIMAGFVHWFP-LF---TGYTLHDTWTK-IHFGVMFAGVNL-----TFFP-QHFLG-LAGMPRRYSDYPDAY--------TLWNTVSSFGSLVSLVAVIM-FLFIIWEAFAAKREVM-----------------------------SVELASTNVEWLH-G--CP-P-PYHTFE-EPAFV---------QV-Q---S-------N----------------------------------------------------------------------------------------------------------------------------------------------------------------------------
>75844
--------------------------------M---------------------------------------------------------------------------TF---INRWL---------------FSTNHKDI-GTLYLI------FG-AWAGMIGTA-LSLLIRAELGQPG-T--LLGDDQIY-NVIVTAHAFVMIFFM-V--MPIMIGGFG------NW-------LVPLMIG-APDMAFPR-----------------------MNN-MSFWLLPPSFLLLLAS------STVEAGAGT-GWTV---------------Y-----------PPLAG-----------------NLAHA-----GASVDLAIFSLHLAGVSSILGAINFITTAINMKPPALSQYQTPLFVWS--VLITAILL-LLSLPVLA-A----G-ITM---------------------------------LLTDR--NLNTTFFD--------PAGGGDP----------------------------------------ILYQHLF----------------W--FFG---------------------HPEV--------------YIL---ILPG-FGIISHVVTYY--------SGKKEPFG-YMGMVWA----ML-SIGFLGFIVWA--------HHMFTVGMDVDTRAYFTSA-----TMIIA------------IPTGIKVFSWLATLHGGT-I---K--W-DP-PMLWALGFIFLFTIGGL-----------TGIVLANSSLDIALHD-TYYV--VAHF-HYVLSMGAVFAILAGFTHWFP-LL---TGFTLHQTWAK-AHFGVMFTGVNL-----TFFP-QHFLG-LAGMPRRYSDYPDAY--------TLWNTVSSIGSLISMVAVIM-LMFIIWEAFSAKRKVL-----------------------------QPELTATNIEWIH-G--CP-P-PYHTFE-EPAFV---------QV-Q---E------------------------------------------------------------------------------------------------------------------------------------------------------------------------------------
>95912
------------------------------------------------------------------------------------------------------------MF---MTRWL---------------FSTNHKDI-GTLYLL------FG-AWAGMVGTA-LSLLIRAELGQPG-S--LLGDDQIY-NVVVTAHAFVMIFFM-V--MPIMIGGFG------NW-------LVPLMIG-APDMAFPR-----------------------MNN-MSFWLLPPSFLLLLAS------SMVEAGAGT-GWTV---------------Y-----------PPLAG-----------------NLAHA-----GASVDLTIFSLHLAGVSSILGAINFITTIINMKPPALSQYQTPLFVWS--VLITAVLL-LLSLPVLA-A----G-ITM---------------------------------LLTDR--NLNTTFFD--------PAGGGDP----------------------------------------ILYQHLF----------------W--FFG---------------------HPEV--------------YIL---ILPG-FGMISHIVTYY--------SGKKEPFG-YMGMVWA----MM-SIGFLGFIVWA--------HHMFTVGMDVDTRAYFTSA-----TMIIA------------IPTGVKVFSWLATLHGGN-I---K--W-SP-AMLWALGFIFLFTVGGL-----------TGIVLANSSLDIVLHD-TYYV--VAHF-HYVLSMGAVFAIMGGFVHWFP-LF---SGYTLDDTWAK-IHFTIMFVGVNM-----TFFP-QHFLG-LSGMPRRYSDYPDAY--------TTWNTISSMGSFISLTAVML-MIFMIWEAFASKREVA-----------------------------MVEQTTTNLEWLH-G--CP-P-PYHTFE-EPTYV---------SL-K----------------------------------------------------------------------------------------------------------------------------------------------------------------------------------------
>52407
------------------------------------------------------------------------------------------------------------MF---INRWL---------------FSTNHKDI-GTLYLL------FG-AWAGMVGTA-LSLLIRAELGQPG-T--LLGDDQIY-NVIVTAHAFVMIFFM-V--MPIMIGGFG------NW-------LVPLMIG-APDMAFPR-----------------------MNN-MSFWLLPPSFLLLLAS------SMVEAGAGT-GWTV---------------Y-----------PPLAG-----------------NLAHA-----GASVDLTIFSLHLAGISSILGAINFITTIINMKPPAMSQYQTPLFVWS--VLITAVLL-LLSLPVLA-A----G-ITM---------------------------------LLTDR--NLNTTFFD--------PAGGGDP----------------------------------------ILYQHLF----------------W--FFG---------------------HPEV--------------YIL---ILPG-FGMISHIVTYY--------SGKKEPFG-YMGMVWA----MM-SIGFLGFIVWA--------HHMFTVGMDVDTRAYFTSA-----TMIIA------------IPTGVKVFSWLATLHGGN-I---K--W-SP-AMMWALGFIFLFTVGGL-----------TGIVLANSSLDIVLHD-TYYV--VAHF-HYVLSMGAVFAIMGGFVHWFP-LF---SGYTLNDTWAK-IHFVIMFVGVNM-----TFFP-QHFLG-LSGMPRRYSDYPDAY--------TMWNTISSMGSFISLTAVML-MIFIIWEAFASKREVS-----------------------------TVELTTTNLEWLN-G--CP-P-PYHTFE-EPTYI---------NL-K----------------------------------------------------------------------------------------------------------------------------------------------------------------------------------------
>1088033
------------------------------------------------------------------------------------------------------------MF---INRWL---------------FSTNHKDI-GTLYLL------FG-AWAGMVGTA-LSLLIRAELGQPG-T--LLGDDQIY-NVIVTAHAFVMIFFM-V--MPIMIGGFG------NW-------LVPLMIG-APDMAFPR-----------------------MNN-MSFWLLPPSFLLLLAS------SMVEAGAGT-GWTV---------------Y-----------PPLAG-----------------NMAHA-----GASVDLTIFSLHLAGVSSILGAINFITTIINMKPPAMSQYQTPLFVWS--VLITAVLL-LLSLPVLA-A----G-ITM---------------------------------LLTDR--NLNTTFFD--------PAGGGDP----------------------------------------ILYQHLF----------------W--FFG---------------------HPEV--------------YIL---ILPG-FGMISHIVTYY--------SGKKEPFG-YMGMVWA----MM-SIGFLGFIVWA--------HHMFTVGMDVDTRAYFTSA-----TMIIA------------IPTGVKVFSWLATLHGGN-I---K--W-SP-AMMWALGFIFLFTVGGL-----------TGIVLANSSLDIVLHD-TYYV--VAHF-HYVLSMGAVFAIMGGFVHWFP-LF---SGYTLNTTWAK-IHFAIMFVGVNM-----TFFP-QHFLG-LSGMPRRYSDYPDAY--------TMWNTISSMGSFISLTAVML-MIFIIWEAFASKREVL-----------------------------TVDLTATNLEWLN-G--CP-P-PYHTFE-EPTYV---------SL-K----------------------------------------------------------------------------------------------------------------------------------------------------------------------------------------
>39053
------------------------------------------------------------------------------------------------------------MF---ANRWL---------------YSTNHKDI-GTLYLL------FG-AWAGMVGTA-FSILIRAELGQPG-S--LLGDDQIY-NVIVTAHAFVMIFFM-V--MPIMIGGFG------NW-------LIPLMIG-APDMAFPR-----------------------MNN-MSFWLLPPSFLLLLAS------STVEAGAGT-GWTV---------------Y-----------PPLAG-----------------NLAHA-----GASVDLTIFSLHLAGVSSILSAINFITTIINMKPPAMSQYHMPLFVWS--ILVTAVLL-LLSLPVLA-A----G-ITM---------------------------------LLTDR--NLNTTFFD--------PAGGGDP----------------------------------------ILYQHLF----------------W--FFG---------------------HPEV--------------YIL---ILPG-FGMVSHIVTYY--------SGKKEPFG-YMGMVWA----MM-SIGFLGFIVWA--------HHMFTVGMDVDTRAYFTSA-----TMIIA------------IPTGVKVFSWLATLHGGD-I---K--W-SP-AMMWALGFIFLFTIGGL-----------TGIVLANSSLDIVLHD-TYYV--VAHF-HYVLSMGAVFAIMGGFIHWFP-LF---SGYTLNYTWAK-IQFMVMFIGVNL-----TFFP-QHFLG-LSGMPRRYSDYPDAY--------TAWNTASSMGSFISLMAVIL-MVFMIWEAFASKRKVS-----------------------------TVELTMTNVEWLN-G--CP-P-PHHTFE-EPAYV---------KS-N---S------------------------------------------------------------------------------------------------------------------------------------------------------------------------------------
>1309813
------------------------------------------------------------------------------------------------------------MF---QRKWL---------------YSTNHKDI-GTLYFI------FG-IWAGMVGTS-LSLLIRAELGTPG-S--LIGDDQIY-NTIVTAHAFIMIFFM-V--MPIMIGGFG------NW-------LVPLMLG-APDMAFPR-----------------------MNN-MSFWLLPPSLTLLISS------SIVENGAGT-GWTV---------------Y-----------PPLSS-----------------NIAHG-----GSSVDLAIFSLHLAGISSILGAINFITTIINMRMNNLSFDQMPLFVWA--VGITAFLL-LLSLPVLA-G----A-ITM---------------------------------LLTDR--NLNTSFFD--------PAGGGDP----------------------------------------ILYQHLF----------------W--FFG---------------------HPEV--------------YIL---ILPG-FGMISHIISQE--------SGKKETFG-CLGMIYA----MM-AIGLLGFIVWA--------HHMFTVGMDIDTRAYFTSA-----TMIIA------------VPTGIKIFSWLATLHGTQ-I---N--Y-SP-SILWSLGFVFLFTVGGL-----------TGVILANSSIDITLHD-TYYV--VAHF-HYVLSMGAVFAIMGGFIHWYP-LF---TGLSLNPFLLK-IQFFIMFLGVNL-----TFFP-QHFLG-LAGMPRRYSDYPDSY--------LSWNLISSLGSYISLLAVML-MLIIIWESMIYQRIAL-----------------------------FTLNMPSSIEWYQ-N--LP-P-AEHSYN-ELPIL---------SN------------------------------------------------------------------------------------------------------------------------------------------------------------------------------------------
>548466
------------------------------------------------------------------------------------------------------------MA---ITRWF---------------FSTNHKDI-GTLYLV------FG-AWAGMVGTA-LSLLIRAELSQPG-A--LLGDDQIY-NVIVTAHAFVMIFFM-V--MPIMIGGFG------NW-------LIPLMIG-APDMAFPR-----------------------MNN-MSFWLLPPSFLLLLAS------SGVEAGAGT-GWTV---------------Y-----------PPLAS-----------------NLAHA-----GASVDLTIFSLHLAGISSILGAINFITTILNMKPPAISQYQTPLFVWA--VLITAVLL-LLSLPVLA-A----G-ITM---------------------------------LLTDR--NLNTSFFD--------PAGGGDP----------------------------------------ILYQHLF----------------W--FFG---------------------HPEV--------------YIL---ILPG-FGMISHIVAYY--------AGKKEPFG-YMGMVWA----MM-AIGLLGFIVWA--------HHMFTVGMDVDTRAYFTSA-----TMIIA------------IPTGVKVFSWLATLHGGS-I---K--W-ET-PLLWSLGFIFLFTVGGL-----------TGIVLANSSLDITLHD-TYYV--VAHF-HYVLSMGAVFAIMAGFVHWFP-LL---TGYTLHNTWSK-AHFGVMFLGVNL-----TFFP-QHFLG-LAGMPRRYSDYPDAY--------TLWNTVSSLGSLISLIAVIM-FLFIIWEAFAAKRVVV-----------------------------SVPLTTTNIEWLH-G--CP-P-PYHTFE-EPAFV---------QV-Q---Q-------RYS----T---------------------------------------------------------------------------------------------------------------------------------------------------------------------
>189493
------------------------------------------------------------------------------------------------------------MA---ITRWF---------------FSTNHKDI-GTLYLV------FG-AWAGMVGTA-LSLLIRAELSQPG-A--LLGDDQIY-NVIVTAHAFVMIFFM-V--MPVMIGGFG------NW-------LVPLMIG-APDMAFPR-----------------------MNN-MSFWLLPPSFLLLLAS------SGVEAGAGT-GWTV---------------Y-----------PPLAG-----------------NLAHA-----GASVDLTIFSLHLAGISSILGAINFITTILNMKPPAISQYQTPLFVWA--VLVTAVLL-LLSLPVLA-A----G-ITM---------------------------------LLTDR--NLNTTFFD--------PAGGGDP----------------------------------------ILYQHLF----------------W--FFG---------------------HPEV--------------YIL---ILPG-FGMVSHIVAYY--------AGKKEPFG-YMGMVWA----MM-AIGLLGFIVWA--------HHMFTVGMDVDTRAYFTSA-----TMIIA------------IPTGVKVFSWLATLHGGS-I---K--W-ET-PLLWALGFIFLFTGGGL-----------TGIVLANSSLDIVLHD-TYYV--VAHF-HYVLSMGAVFAIMGGFVHWFP-LF---TGYTLHSTWTK-IHFGIMFVGVNL-----TFFP-QHFLG-LAGMPRRYSDYPDAY--------TLWNTVSSIGSLISLTAVIL-FLFILWEAFTAKREVK-----------------------------WVELTTMNVEWLH-G--CP-P-PYHTFE-EPAYV---------RV-Q---P-------AWA----GSHSEK----------------------------------------------------------------------------------------------------------------------------------------------------------------
>242958
------------------------------------------------------------------------------------------------------------MA---TTRWL---------------FSTNHKDI-GTLYLI------FG-AWAGMVGTA-LSLLIRAELSQPG-A--LLGDDQIY-NVIVTAHAFVMIFFM-V--MPIMIGGFG------NW-------LIPLMIG-APDMAFPR-----------------------MNN-MSFWLLPPSFLLLLAS------SGVEAGAGT-GWTV---------------Y-----------PPLSG-----------------NLAHA-----GASVDLTIFSLHLAGVSSILGAINFITTIINMKPPATSQYQTPLFVWS--VLITAVLL-LLSLPVLA-A----G-ITM---------------------------------LLTDR--NLNTTFFD--------PAGGGDP----------------------------------------VLYQHLF----------------W--FFG---------------------HPEV--------------YIL---ILPG-FGMISHIVAYY--------SGKQEPFG-YMGMVWA----MM-AIGLLGFIVWA--------HHMFTVGMDVDTRAYFTSA-----TMIIA------------IPTGVKVFSWLATLHGGT-I---K--W-ET-PLLWALGFIFLFTVGGL-----------TGIVLANSSLDIVLHD-TYYV--VAHF-HYVLSMGAVFAIVAAFVHWFP-LF---SGYTLHDTWTK-IHFGIMFVGVNL-----TFFP-QHFLG-LAGMPRRYSDYPDAY--------TLWNTVSSVGSLISLVAVIM-FLFIIWEAFTAKREVL-----------------------------WVELTTTNVEWLH-G--CP-P-PHHTFE-EPAYV---------RV-Q---H-------EHT--------------------------------------------------------------------------------------------------------------------------------------------------------------------------
>52231
------------------------------------------------------------------------------------------------------------MF---MNRWL---------------FSTNHKDI-GTLYLL------FG-AWAGAVGTA-LSLLIRAELGQPG-S--LMEDDHVY-NVIVTSHAFIMIFFM-V--MPIMIGGFG------NW-------LVPLMIG-APDMAFPR-----------------------MNN-MSFWLLPPSLLLLLAS------STLEAGAGT-GWTV---------------Y-----------PPLAG-----------------NMSHP-----GASVDLTIFSLHLAGVSSILGAINFITTIINMKPPAMTQYQTPLFVWS--VLITAVLL-LLSLPVLA-A----G-ITM---------------------------------LLTDR--NLNTTFFD--------PAGGGDP----------------------------------------VLYQHLF----------------W--FFG---------------------HPEV--------------YIL---ILPG-FGMISHIVTYY--------SNKKEPFG-YMGMVWA----MM-SIGFLGFIVWA--------HHMFTVGMDVDTRAYFTSA-----TMIIA------------IPTGVKVFSWLATLHGGN-I---K--W-SP-AMLWALGFIFLFTVGGL-----------TGIVLANSSLDIVLHD-TYYV--VAHF-HYVLSMGAVFAIMGGFIHWFP-LF---SGYTLDQTYAK-VHFTIMFVGVNL-----TFFP-QHFLG-LSGMPRRYSDYPDAY--------TTWNIVSSVGSFISLTAVIL-MIFMIWEAFSSKRKVS-----------------------------TIEQLSTNLEWLY-G--CP-P-PYHTFE-EATYV---------KT------------------------------------------------------------------------------------------------------------------------------------------------------------------------------------------
>334987
------------------------------------------------------------------------------------------------------------MT---INRWL---------------FSTNHKDI-GTLYLL------FG-AWAGMVGTA-LSLLIRAELNQPG-A--LMGDDQIY-NVVVTAHAFVMIFFM-V--MPIMIGGFG------NW-------LVPLMIG-APDMAFPR-----------------------MNN-MSFWLLPPSFLLLLAS------AGVEAGAGT-GWTV---------------Y-----------PPLAG-----------------NLAHA-----GASVDLTIFSLHLAGISSILASINFITTIINMKPPSITQYQTPLFVWS--ILITTILL-LLSLPVLA-A----G-ITM---------------------------------LLTDR--NLNTTFFD--------PAGGGDP----------------------------------------ILYQHLF----------------W--FFG---------------------HPEV--------------YIL---ILPG-FGMISHIVTYY--------SGKKEPFG-YMGMVWA----MM-AIGLLGFIVWA--------HHMFTVGMDVDTRAYFTSA-----TMIIA------------IPTGVKVFSWLATLHGGT-I---K--W-DT-PMLWALGFIFLFTVGGL-----------TGIVLANSSLDIVLHD-TYYV--VAHF-HYVLSMGAVFAIMAGLVHWFP-LF---TGFTLHETWSK-IHFGLMFLGVNL-----TFFP-QHFLG-LAGMPRRYSDYPDAY--------TLWNTVSSIGSLISLLAVIL-FLFILWEAFASKRVLS-----------------------------HVMMTSTNVEWLH-G--CP-P-PHHTFE-EPAFV---------QV-Q---V-------NKK----G---------------------------------------------------------------------------------------------------------------------------------------------------------------------
>101849
------------------------------------------------------------------------------------------------------------MF---MNRWL---------------FSTNHKDI-GTLYLL------FG-AWAGMVGTA-LSLLIRAELGQPG-A--LLGDDQIY-NVIVTAHAFVMIFFM-V--MPIMIGGFG------NW-------LVPLMIG-APDMAFPR-----------------------MNN-MSFWLLPPSFLLLLAS------SMVEAGAGT-GWTV---------------Y-----------PPLAG-----------------NLAHA-----GASVDLTIFSLHLAGVSSILGAINFITTIINMKPPAMSQYQIPLFVWS--VLITAVLL-LLSLPVLA-A----G-ITM---------------------------------LLTDR--NLNTTFFD--------PAGGGDP----------------------------------------ILYQHLF----------------W--FFG---------------------HPEV--------------YIL---ILPG-FGMISHIVTYY--------SGKKEPFG-YMGMVWA----MM-SIGFLGFIVWA--------HHMFTVGMDVDTRAYFTSA-----TMIIA------------IPTGVKVFSWLATLHGGN-I---K--W-SP-AMLWALGFIFLFTVGGL-----------TGIVLANSSLDIVLHD-TYYV--VAHF-HYVLSMGAVFAIMGGFVHWFP-LF---SGFTLDDTWAK-IHFTIMFVGVNM-----TFFP-QHFLG-LSGMPRRYSDYPDAY--------TTWNTVSSMGSFISLTAVML-MVFMIWEAFASKREVA-----------------------------VVELTTTNIEWLH-G--CP-P-PYHTFE-EPTYV---------VL-K----------------------------------------------------------------------------------------------------------------------------------------------------------------------------------------
>76178
------------------------------------------------------------------------------------------------------------------MRWL---------------FSTNHKDI-GTLYII------FG-MWCGLVGTG-LSLLIRFELGTAG-A--LLGDDHLY-NVIVTAHAFVMIFFM-V--MPLMIGGFG------NW-------MVPLLIG-APDMSFPR-----------------------MNN-MSFWLLPPSFILLMSS------TLMEGGAGT-GWTV---------------Y-----------PPLSG-----------------AMGHS-----GCSVDLAIFSLHLAGMSSLLGAINFITTIFNMRSPAMSMDRLSLFVWS--VLVTAFLL-LLSLPVLA-G----A-ITM---------------------------------LLTDR--NFNTSFFD--------PAGGGDP----------------------------------------ILYQHLF----------------W--FFG---------------------HPEV--------------YIL---ILPG-FGMISHMLSNF--------TSK-PAFG-TLGMIYA----MI-SIGLLGFIVWA--------HHMFTVGMDVDTRAYFTAA-----TMVIA------------VPTGIKIFSWLMTLYGKR-G---P--M-TA-SMYWVLGFIFLFTLGGL-----------TGIVLSNSSLDIVLHD-TYYV--VAHF-HYVLSMGAVFAIFGGFVYWFP-MM---TGVTLHETLAK-AQFFVMFSAVNL-----TFFP-QHFLG-LAGMPRRYSDYPDTY--------YKWNQVSSFGSLFSVFAVVL-FIFLVWEALLMQRSVM-----------------------------FSRAPALSREWDD-V--LP-L-DFHSNT-ESSVS---------CV------------------------------------------------------------------------------------------------------------------------------------------------------------------------------------------
>476914
------------------------------------------------------------------------------------------------------------MA---ITRWF---------------FSTNHKDI-GTLYLV------FG-AWAAMVGTA-LSLLIRAELSQPG-A--LLGDDQIY-NVIVTAHAFVMIFFM-V--MPIMIGGFG------NW-------LIPLMIG-APDMAFPR-----------------------MNN-MSFWLLPPSLLLLLAS------SGVEAGAGT-GWTV---------------Y-----------PPLAG-----------------NLAHA-----GASVDLTIFSLHLAGISSILGAINFITTIINMKPPAISQYQTPLFVWA--VLITAVLL-LLSLPVLA-A----G-ITM---------------------------------LLTDR--NLNTTFFD--------PAGGGDP----------------------------------------ILYQHLF----------------W--FFG---------------------HPEV--------------YIL---ILPG-FGMISHIVAYY--------SGKKEPFG-YMGMVWA----MM-AIGLLGFIVWA--------HHMFTVGMDVDTRAYFTSA-----TMIIA------------IPTGVKVFSWLATLHGGS-I---K--W-ET-PLLWALGFIFLFTVGGL-----------TGIVLANSSLDIVLHD-TYYV--VAHF-HYVLSMGAVFAIIAGFVHWFP-LF---SGYTLHSTWTK-VHFGIMFLGVNL-----TFFP-QHFLG-LAGMPRRYSDYPDAY--------TLWNTVSSIGSMISLVGVIL-FLCIIWEAFAAKREVL-----------------------------SVELTATNLEWLY-G--CP-P-PYHTFE-EPVFV---------QV-Q---T-------GLR----E---------------------------------------------------------------------------------------------------------------------------------------------------------------------
>1277746
------------------------------------------------------------------------------------------------------------MA---ITRWF---------------FSTNHKDI-GTLYLV------FG-AWAGMVGTA-LSLLIRAELSQPG-S--LLGDDQIY-NVIVTAHAFVMIFFM-V--MPILIGGFG------NW-------LVPLMIG-APDMAFPR-----------------------MNN-MSFWLLPPSFLLLLAS------SGVEAGAGT-GWTV---------------Y-----------PPLAG-----------------NLAHA-----GASVDLTIFSLHLAGVSSILGAINFITTTINMKPPAISQYQTPLFVWS--VLVTAVLL-LLSLPVLA-A----G-ITM---------------------------------LLTDR--NLNTTFFD--------PAGGGDP----------------------------------------ILYQHLF----------------W--FFG---------------------HPEV--------------YIL---ILPG-FGIISHVVAYY--------SGKKEPFG-YMGMVWA----MM-AIGLLGFIVWA--------HHMFTVGMDVDTRAYFTSA-----TMIIA------------IPTGVKVFSWLATLHGGS-I---K--W-ET-PMLWALGFIFLFTVGGL-----------TGIVLSNSSLDIVLHD-TYYV--VAHF-HYVLSMGAVFAIMAAFVHWFP-LL---TGYTLHNAWTK-IHFGVMFIGVNL-----TFFP-QHFLG-LAGMPRRYSDYPDAY--------ALWNTVSSIGSLISLVAVIM-FLFILWEAFTAKREVL-----------------------------SVEMTMTNVEWLH-G--CP-P-PYHTYE-EPAFV---------QI-Q---S-------N----------------------------------------------------------------------------------------------------------------------------------------------------------------------------
>576674
-----------------------------------------------------------------------------------------------------------------MQRWF---------------FSTNHKDI-GTLYFV------FG-AWAGMVGTS-LSLVIRAELGQPG-S--LIGDDQIY-NVVVTAHAFVMIFFM-V--MPIMIGGFG------NW-------LVPLMLG-APDMAFPR-----------------------MNN-MSFWLLPPSLTLLLFS------GMVESGVGT-GWTV---------------Y-----------PPLSG-----------------SIAHA-----GASVDMGIFSLHLAGVSSILGAVNFMTTVLNMRPSGMTMDRMPLFVWS--VFITAILL-LLSLPVLA-G----A-ITM---------------------------------LLTDR--NLNTSFFD--------PAGGGDP----------------------------------------VLYQHLF----------------W--FFG---------------------HPEV--------------YIL---ILPA-FGMISHIVSQE--------SGKKESFG-TLGMIYA----ML-AIGILGFVVWA--------HHMFTVGMDVDTRAYFTSA-----TMIIA------------VPTGIKIFSWLGTLHGTR-I---N--Y-SA-SMMWALGFIFLFTVGGL-----------TGVVLSNSSIDIVLHD-TYYV--VAHF-HYVLSMGAVFGIFAGLAHWSS-LF---TGVMMNQTWLK-IHFFTMFVGVNI-----TFFP-QHFLG-LNGMPRRYSDYPDAF--------TTWNVVSSMGSMISLVAVLG-FVMIVWEGLVSKRPVV-----------------------------FNLYLSTSIEWQH-P--YP-P-ADHSYM-EIPMI---------SN------------------------------------------------------------------------------------------------------------------------------------------------------------------------------------------
>557237
-----------------------------------------------------------------------------------------------------------------MQRWF---------------FSTNHKDI-GTLYFI------FG-AWAGMVGTS-LSLIIRAELGQPG-T--LIGNDQIY-NVVVTAHAFVMIFFM-V--MPIMIGGFG------NW-------LVPLMLG-APDMAFPR-----------------------MNN-MSFWLLPPSLTLLLMS------GMVESGVGT-GWTV---------------Y-----------PPLAA-----------------AIAHA-----GASVDMGIFSLHLAGVSSILGAVNFMTTVINMRSFGMTMDQMPLFVWA--VFITAILL-LLSLPVLA-G----A-ITM---------------------------------LLTDR--NLNTSFFD--------PAGGGDP----------------------------------------VLYQHLF----------------W--FFG---------------------HPEV--------------YIL---ILPA-FGMISHIVSQE--------SGKKESFG-TLGMIYA----ML-AIGILGFVVWA--------HHMFTVGMDVDTRAYFTSA-----TMIIA------------VPTGIKIFSWLSTLHGTQ-I---N--Y-SP-SMIWALGFIFLFTVGGL-----------TGVVLANSSLDIILHD-TYYV--VAHF-HYVLSMGAVFGIFAGIAHWFP-LF---TGVSLNPKWMK-IHFLVMFIGVNT-----TFFP-QHFLG-LNGMPRRYSDYPDAF--------TTWNIISSMGSMISFSASLA-FMVIVWEALTSSRPVL-----------------------------FSPYMPSSIEWNH-S--YS-TCSTYSYM-EIPLI---------TK------------------------------------------------------------------------------------------------------------------------------------------------------------------------------------------
>43700
------------------------------------------------------------------------------------------------------------MT---ITRWF---------------FSTNHKDI-GTLYLV------FG-AWAGMVGMA-LSLLIRAELCQPG-S--LLGDDQIY-NVIVTAHAFIMIFFM-V--MPIMIGGFG------NW-------LVPLMIG-APDMAFPR-----------------------MNN-MSFWLLPPSFLLLLAS------AGIEAGAGT-GWTV---------------Y-----------PPLAG-----------------NLAHA-----GASVDLTIFSLHLAGVSSILGAINFITTIINMKPPAISQYQTPLFVWS--VMITAILL-LLSLPVLA-A----G-ITM---------------------------------LLTDR--NLNTTFFD--------PAGGGDP----------------------------------------ILYQHLF----------------W--FFG---------------------HPEV--------------YIL---ILPG-FGMISHIVTFY--------AGKKEPFG-YMGMVWA----MM-AIGLLGFIVWA--------HHMFTVGMDVDTRAYFTSA-----TMIIA------------IPTGVKVFSWLATLHGGQ-I---K--W-ET-PLLWALGFIFLFTMGGL-----------TGVVLANSSLDIMLHD-TYYV--VAHF-HYVLSMGAVFAIFAAFAHWFP-LF---SGYTLHNVWTK-IHFGVMFVGVNL-----TFFP-QHFLG-LAGMPRRYSDYPDAY--------TFWNTISSFGSLISLVAVIM-FLLIIWEAFAAKREVL-----------------------------SISHTTTNLEWLH-G--CP-P-PYHTFE-EPAFV---------QV-N---H-------HRE--------------------------------------------------------------------------------------------------------------------------------------------------------------------------
>210638
------------------------------------------------------------------------------------------------------------MA---ITRWF---------------FSTNHKDI-GTLYLV------FG-AWAGMVGTA-LSLLIRAELSQPG-S--LLGDDQIY-NVIVTAHAFVMIFFM-V--MPILIGGFG------NW-------LVPLMIG-APDMAFPR-----------------------MNN-KSFWLLPPSFLLLLAS------SGVEAGAGT-GWTV---------------Y-----------PPLAG-----------------NLAHA-----GASVDLTIFSLHLAGVSSILGAINFITTTVNMKPPAISQYQTPLFVWS--VLVTAVLL-LLSLPVLA-A----G-ITM---------------------------------LLTDR--NLNTTFFD--------PAGGGDP----------------------------------------ILYQHLF----------------W--FFG---------------------HPEV--------------YIL---ILPG-FGIISHVVAYY--------SGKKEPFG-YMGMVWA----MM-AIGLLGFIVWA--------HHMFTVGMDVDTRAYFTSA-----TMIIA------------IPTGVKVFSWLATLHGGS-I---K--W-ET-PMLWALGFIFLFTVGGL-----------TGIVLSNSSLDIVLHD-TYYV--VAHF-HYVLSMGAVFAIMAAFVHWFP-LL---TGYTLHSAWTK-IHFGVMFIGVNL-----TFFP-QHFLG-LAGMPRRYSDYPDAY--------ALWNTVSSIGSLISLVAVIM-FLFILWEAFAAKREVL-----------------------------SVELTSTNVEWLH-G--CP-P-PYHTYE-EPAFV---------QI-Q---S-------N----------------------------------------------------------------------------------------------------------------------------------------------------------------------------
>435234
------------------------------------------------------------------------------------------------------------MV---ITRWF---------------FSTNHKDI-GSLYLV------FG-LWAGMVGSA-LSLLIRAELSQPG-S--LLGSDQIF-NVIVTAHAFVMIFFM-V--MPAMIGGFG------NW-------LVPLMLG-APDMAFPR-----------------------MNN-MSFWLLPPSLLLLLTS------SAVEAGAGT-GWTV---------------Y-----------PPLAG-----------------NLAHA-----GASVDLAIFSLHLAGVSSILGAINFITTIINMKSPSVSLLQTPLFVWS--VLITAVLL-LLSLPVLA-A----G-ITM---------------------------------LLTDR--NLNTTFFD--------PAGGGDP----------------------------------------ILYQHLF----------------W--FFG---------------------HPEV--------------YIL---ILPG-FGIISHIVTYY--------SGKKEPFG-YMGMVWA----MT-SIGLLGFIVWA--------HHMFTVGLDVDTRAYFTSA-----TMVIA------------IPTGVKVFSWLATLHGGV-L---K--W-EA-PFLWALGFIFLFTVGGL-----------TGIVLANSSLDIILHD-TYYV--VAHF-HYVLSMGAVFAIMGGFVHWFP-LF---TGFTLHETWAK-IHFALMFLGVNL-----TFFP-QHFLG-LAGMPRRYSDYPDAY--------ATWNTVSSLGSMISLVAVIF-FMLIIWEAFSSKREAQ-----------------------------MIPFTTYHLEWLH-G--CP-P-PYHTFE-EPPYV---------RA-H---H-------KYS--------------------------------------------------------------------------------------------------------------------------------------------------------------------------
>1608482
------------------------------------------------------------------------------------------------------------MF---MNRWL---------------FSTNHKDI-GTLYLL------FG-AWAGMVGTA-LSLLIRAELGQPG-T--LLGDDQIY-NVVVTAHAFVMIFFM-V--MPIMIGGFG------NW-------LVPLMIG-APDMAFPR-----------------------MNN-MSFWLLPPSFLLLLAS------SMVEAGAGT-GWTV---------------Y-----------PPLAG-----------------NLAHA-----GASVDLTIFSLHLAGVSSILGAINFITTIINMKPPAMSQYQTPLFVWS--VLITAVLL-LLSLPVLA-A----G-ITM---------------------------------LLTDR--NLNTTFFD--------PAGGGDP----------------------------------------ILYQHLF----------------W--FFG---------------------HPEV--------------YIL---ILPG-FGMISHIVTYY--------SGKKEPFG-YMGMVWA----MM-SIGFLGFIVWA--------HHMFTVGMDVDTRAYFTSA-----TMIIA------------IPTGVKVFSWLATLHGGN-I---K--W-SP-AMLWALGFIFLFTVGGL-----------TGIVLANSSLDIVLHD-TYYV--VAHF-HYVLSMGAVFAIMGGFVHWFP-LF---SGYTLDNTWAK-IHFTIMFVGVNM-----TFFP-QHFLG-LSGMPRRYSDYPDAY--------TTWNTISSMGSFISLTAVML-MVFMVWEAFASKREVA-----------------------------MVELTTTNLEWLH-G--CP-P-PYHTFE-EPTYV---------LL-K----------------------------------------------------------------------------------------------------------------------------------------------------------------------------------------
>9556
------------------------------------------------------------------------------------------------------------ML---INRWL---------------FSTNHKDI-GTLYLL------FG-AWAGVTGMA-LSLLIRAELGQPG-N--LLGNDHIY-NVIVTAHAFVMIFFM-V--MPIMIGGFG------NW-------LVPLMIG-APDMAFPR-----------------------LNN-MSFWLLPPSFLLLMAS------TVVEAGAGT-GWTV---------------Y-----------PPLSG-----------------NFSHP-----GASVDLVIFSLHLAGISSILGAINFITTIINMKPPAMSQYQTPLFVWS--ILITAVLL-LLSLPVLA-A----G-ITM---------------------------------LLTDR--NLNTTFFD--------PVGGGDP----------------------------------------ILYQHLF----------------W--FFG---------------------HPEV--------------YIL---ILPG-FGMISHIVTHY--------SGKKEPFG-YMGMVWA----MM-SIGFLGFIVWA--------HHMFTVGMDVDTRAYFTSA-----TMIIA------------IPTGVKVFSWLATLHGGN-I---K--W-SP-AMLWALGFIFLFTMGGL-----------TGIILANSSLDIVLHD-TYYV--VAHF-HYVLSMGAVFAIMGGFIHWFP-LF---SGYTLDQTCAK-AHFIITFMGVNL-----TFFP-QHFLG-LSGMPRRYSDYPDAY--------TTWNILSSMGSFISLTATIL-MIYMIWEAFASKRKVL-----------------------------LTEHSSTSLEWLN-G--CP-P-PHHTFE-EPAYI---------KL-S---E-------KGG----SRTP------------------------------------------------------------------------------------------------------------------------------------------------------------------
>426588
------------------------------------------------------------------------------------------------------------MY---MTRWL---------------FSTNHKDI-GTLYFI------FG-AWAAMVGTA-MSLLIRAELSQPG-S--LLGDDHLY-NVIVTAHAFVMIFFM-V--MPVMIGGFG------NW-------LVPMMIG-APDMAFPR-----------------------MNN-MSFWMLPPSFSLLLAS------SAVEAGVGT-GWTV---------------Y-----------PPLAG-----------------NIAHA-----GASVDLAIFSLHLAGISSILGAINFITTIHNMRA-SVEWNRVPLFVWS--IWVTAYLL-LLSLPVLA-G----A-ITM---------------------------------LLTDR--NINTTFFD--------PSGGGDP----------------------------------------ILYEHLF----------------W--FFG---------------------HPEV--------------YIL---ILPG-FGMISHIIIHY--------AGKLRSFG-YLGMTWA----MF-TIGLLGFWVWA--------HHMFTVGMDVDTRSYFTAA-----TMVIA------------VPTGIKVFSWLATLAGSKQI---K--W-ET-PLLWALGFIFLFTIGGL-----------TGIVLANSSLDIVLHD-TYYV--VAHF-HYVLSMGAVFSILGGLTYWFP-LF---TGFTLKESLAK-IHFFVMFVGVNL-----TFFP-QHFLG-LAGMPRRYSDYPDAY--------TVWNVVSSLGSIISLGSVVF-FLFLIWEAFAAQRKVI-----------------------------PASHTTHAVEWLM-G--CP-P-LFHTHE-ELPFI---------SK-K---I------------------------------------------------------------------------------------------------------------------------------------------------------------------------------------
>221672
------------------------------------------------------------------------------------------------------------MT---ITRWF---------------FSTNHKDI-GTLYLV------FG-AWAGMVGTA-LSLLIRAELAQPG-A--LLGDDQIY-NVIVTAHAFVMIFFM-V--MPVMIGGFG------NW-------LVPLMIG-APDMAFPR-----------------------MNN-MSFWLLPPSFLLLLAS------SGVEAGAGT-GWTV---------------Y-----------PPLAG-----------------NLAHA-----GASVDLTIFSLHLAGASSILGAINFITTIINMKPPAISQYQTPLFVWA--VLITAVLL-LLSLPVLA-A----G-ITM---------------------------------LLTDR--NLNTTFFD--------PSGGGDP----------------------------------------ILYQHLF----------------W--FFG---------------------HPEV--------------YIL---ILPG-FGMISHIVAYY--------AGKKEPFG-YMGMVWA----MM-AIGLLGFIVWA--------HHMFTVGMDVDTRAYFTSA-----TMIIA------------IPTGVKVFSWLATLHGGS-I---K--W-ET-PLLWALGFIFLFTVGGL-----------TGIVLANSSLDIVLHD-TYYV--VAHF-HYVLSMGAVFAIMGAFVHWFP-LF---TGYTMHDTWTK-IHFTTMFVGVNL-----TFFP-QHFLG-LAGMPRRYSDYPDAY--------SLWNIVSSIGSLISLVAVVM-FLFILWEAFTAKREVL-----------------------------SVELASTNVEWLH-G--CP-P-PYHTFE-EPAFV---------QV-Q---I------------------------------------------------------------------------------------------------------------------------------------------------------------------------------------
>444703
------------------------------------------------------------------------------------------------------------------MRWL---------------FSTNHKDI-GTMYFI------FG-SWAAMVGTS-LSFLIRTELTQTG-N--LMGDDQLY-NVVVTAHAFVMIFFM-V--MPIMIGGFG------NW-------LVPLMLG-APDMAFPR-----------------------LNN-MSFWLLPPSFLLLIGS------SMVESGAGT-GWTV---------------Y-----------PPLSS-----------------NISHS-----GGSVDLTIFSLHLAGISSILGALNFITTVLNMRTYGMTMERISLFVWS--VKITAVLL-LLALPVLA-G----A-ITM---------------------------------LLTDR--NLNTSFFD--------PAGGGDP----------------------------------------ILYQHLF----------------W--FFG---------------------HPEV--------------YIL---ILPG-FGMISHIINHY--------SGKKESFG-SLGMIYA----ML-SIGLLGFIVWA--------HHMFTVGMDVDTRAYFTAA-----TMIIA------------VPTGIKIFSWLATLYGSY-F---N--Y-QP-AVLWALGFIFLFTLGGL-----------TGIVLSNSSLDIILHD-TYYV--VAHF-HYVLSMGAVFAIMAGMIHWFP-LF---LGVIMNQLWLK-IHFVVMFVGVNM-----TFFP-QHFLG-LSGMPRRYSDYPDIY--------YSWNMMSSIGSIISIMGVMF-FVFILWEALVSCRLIL-----------------------------YSSHISTSSEWGH-M--IP-P-SDHTYN-ELMLT---------VG------------------------------------------------------------------------------------------------------------------------------------------------------------------------------------------
>6116
--------------------------------MD-------------------------------------------------------------------------NKF---LTRWV---------------FSTNHKDI-GTLYLV------FG-IGSGMIGTA-LSMLIRLELSAPG-T--MLGDDHLY-NVIVTAHAFIMIFFL-V--MPVMIGGFG------NW-------LVPLYIG-APDMAFPR-----------------------LNN-ISFWLLPPALILLLGS------AFVEQGVGT-GWTV---------------Y-----------PPLSA-----------------IQAHS-----GGAVDMAIFSLHLAGASSILGAMNFITTIFNMRAPGMTMDRLPLFVWS--ILITAFLL-LLSLPVLA-G----A-ITM---------------------------------LLTDR--NFNTTFFD--------PAGGGDP----------------------------------------ILFQHLF----------------W--FFG---------------------HPEV--------------YIL---ILPG-FGMVSQIIPTF--------SAKNQIFG-YLGMVYA----ML-SIGILGFIVWA--------HHMFTVGMDVDTRAYFTAA-----TMIIA------------VPTGIKVFSWLATIYGGA-V---R--L-DT-PMLWAIGFVFLFTIGGL-----------TGVILANSSLDIVLHD-TYYV--VAHF-HYVLSMGAIFAIFAGFYFWFG-KI---TGYCYNELYGK-IHFWIMFIGVNL-----TFFP-QHFLG-LAGFPRRYSDFVDGF--------AGWNLVSSLGSTISIVGVIW-FVFIVYDAYVREIKFI---GW----------------------VENTGASWSSLEWVQ-P--SP-P-MSHTYN-ELPFV---------YG-S---Y-------SAL----RPRNS-----------------------------------------------------------------------------------------------------------------------------------------------------------------
>187796
------------------------------------------------------------------------------------------------------------------MRWV---------------YSTNHKDI-GTLYFL------FG-IWSGLVGTG-LSMLIRAELGQPG-A--LLGDDHLY-NVIVTAHAFVMIFFL-V--MPVMIGGFG------NW-------LVPLMLG-APDMAFPR-----------------------MNN-MSFWLLPPSLTLLLGS------AAVEGGAGT-GWTV---------------Y-----------PPLSG-----------------NVAHA-----GGSVDLAIFSLHLAGVSSILGAINFITTVVNMRWRGLQFERLPLFVWS--VKITAILL-LLSLPVLA-G----A-ITM---------------------------------LLTDR--NFNTSFFD--------PAGGGDP----------------------------------------ILYQHLF----------------W--FFG---------------------HPEV--------------YIL---ILPG-FGMISHIVNHH--------STKKEAFG-HLGMIYA----ML-AIGLLGFVVWA--------HHMFVVGMDVDTRAYFTAA-----TMIIA------------VPTGIKVFSWLATIHGSK-V---K--Y-ES-AMLWALGFIFLFMVGGL-----------TGIVLSNSSIDVLLHD-TYYV--VAHF-HYVLSMGAVFALFGGFNYWFP-LI---IGVSLNSRWTK-AHFILMFVGVNV-----TFFP-QHFLG-LSSMPRRYSDYPDAY--------TKWNVVSSMGSMISFVAVLY-FMFIVWEAFVAQRSVV-----------------------------WASSLSTSLEWDN-R--LP-V-DFHSSS-ETGSL---------VV------------------------------------------------------------------------------------------------------------------------------------------------------------------------------------------
>997599
------------------------------------------------------------------------------------------------------------MS---PQKWL---------------FSTNHKDI-GTLYFM------FG-AWAGMMGTS-MSMIIRAELGQPG-Y--LIGDDQIY-NVIITAHAFVMIFFM-V--MPIMIGGFG------NW-------LVPLMIG-APDMAFPR-----------------------MNN-MSFWLLPPSLILLISS------SIVDSGVGT-GWTV---------------Y-----------PPLAS-----------------AIAHG-----GVSVDLAIFSLHLAGISSILGAVNFITTATNMRSDSMSLDQTPLFVWS--VVITALLL-LLSLPVLA-G----A-ITM---------------------------------LLTDR--NLNTSFFD--------PAGGGDP----------------------------------------ILYQHLF----------------W--FFG---------------------HPEV--------------YIL---ILPG-FGIISHIVCQE--------SGKIESFG-TLGMIYA----ML-SIGLMGFIVWA--------HHMFTVGMDVDTRAYFTSA-----TMIIA------------VPTGIKVFSWLATLYGTK-L---N--F-NP-PLLWTLGFIFLFTIGGL-----------TGLVLANSSLDIVLHD-TYYV--VAHF-HYVLSMGAVFAIMGGIIQWYP-LF---TGLIMNNTWLK-IQFTIMFIGVNM-----TFFP-QHFLG-LAGMPRRYSDYPDVY--------TSWNVISSIGSTISIVGIVM-FIVIMWESMILNRTIV-----------------------------FSANMMSSTEWLQ-N--NP-P-AEHSYL-ELPMI---------ST------------------------------------------------------------------------------------------------------------------------------------------------------------------------------------------
>134902
--------------------------------M---------------------------------------------------------------------------TF---TNRWL---------------FSTNHKDI-GTLYLI------FG-AWAGMVGTA-LSLLIRAELGQPG-A--LLGDDQIY-NVIVTAHAFVMIFFM-V--MPIMIGGFG------NW-------LVPLMIG-APDMAFPR-----------------------MNN-MSFWLLPPSFLLLLAS------STVESGVGT-GWTV---------------Y-----------PPLAG-----------------NLAHA-----GASVDLAIFSLHLAGISSILGAINFITTAINMKPPALSQYQTPLFVWS--VLITAVLL-LLSLPVLA-A----G-ITM---------------------------------LLTDR--NFNTTFFD--------PAGGGDP----------------------------------------VLYQHLF----------------W--FFG---------------------HPEV--------------YIL---ILPG-FGIISHVVAYY--------AGKKEPFG-YMGMVWA----ML-SIGFLGFIVWA--------HHMFTVGMDVDTRAYFTSA-----TMIIA------------IPTGIKVFSWLATLHGGT-I---K--W-DP-PMLWALGFIFLFTIGGL-----------TGIVLANSSLDIALHD-TYYV--VAHF-HYVLSMGAVFAILAGFTHWFP-LF---TGYTLHSTWAK-IHFGVMFVGVNL-----TFFP-QHFLG-LAGMPRRYSDYPDAY--------TLWNTISSVGSLISLTAVIM-LMFIIWEAFASKRKAL-----------------------------QPELINTNVEWIH-G--CP-P-PFHTFE-EPAFV---------QT-Q---E------------------------------------------------------------------------------------------------------------------------------------------------------------------------------------
>1643569
------------------------------------------------------------------------------------------------------------MT---TTRWF---------------FSTNHKDI-GTLYLV------FG-AWAGMVGTA-LSLLIRAELAQPG-A--LLGDDQIY-NVIVTAHAFVMIFFM-V--MPVMIGGFG------NW-------LVPLMIG-APDMAFPR-----------------------MNN-MSFWLLPPSFLLLLAS------SGVEAGAGT-GWTV---------------Y-----------PPLAG-----------------NLAHA-----GASVDLTIFSLHLAGVSSILGAINFITTIINMKPPAISQYQTPLFVWA--VLITAVLL-LLSLPVLA-A----G-ITM---------------------------------LLTDR--NLNTTFFD--------PSGGGDP----------------------------------------ILYQHLF----------------W--FFG---------------------HPEV--------------YIL---ILPG-FGMISHIVAYY--------AGKKEPFG-YMGMVWA----MM-AIGLLGFIVWA--------HHMFTVGMDVDTRAYFTSA-----TMIIA------------IPTGVKVFSWLATLHGGS-I---K--W-ET-PLLWALGFIFLFTVGGL-----------TGIVLANSSLDIVLHD-TYYV--VAHF-HYVLSMGAVFAIMGAFVHWFP-LF---TGYTMHSTWTK-IHFSTMFVGVNL-----TFFP-QHFLG-LAGMPRRYSDYPDAY--------SLWNIVSSIGSLISLVAVVM-FLFILWEAFTAKREVL-----------------------------SVELTPTNVEWLH-G--CP-P-PYHTFE-EPAFV---------QV-Q---I-------NEK----EGNRTPMS--------------------------------------------------------------------------------------------------------------------------------------------------------------
>118129
------------------------------------------------------------------------------------------------------------MA---ITRWF---------------FSTNHKDI-GTLYLV------FG-AWAGMVGTA-LSLLIRAELSQPG-S--LLGNDQIY-NVIVTAHAFVMIFFM-V--MPILIGGFG------NW-------LIPLMIG-APDMAFPR-----------------------MNN-MSFWLLPPSFLLLLAS------SGVEAGAGT-GWTV---------------Y-----------PPLAG-----------------NLAHA-----GASVDLTIFSLHLAGVSSILGAINFITTTINMKPPAISQYQTPLFVWA--VLVTAVLL-LLSLPVLA-A----G-ITM---------------------------------LLTDR--NLNTTFFD--------PAGGGDP----------------------------------------ILYQHLF----------------W--FFG---------------------HPEV--------------YIL---ILPG-FGIISHVVAYY--------AGKKEPFG-YMGMVWA----MM-AIGLLGFIVWA--------HHMFTVGMDVDTRAYFTSA-----TMIIA------------IPTGVKVFSWLATLHGGS-I---K--W-ET-PMLWALGFIFLFTVGGL-----------TGIVLANSSIDIVLHD-TYYV--VAHF-HYVLSMGAVFAIMAGFVHWFP-LF---TGYTLHSTWTK-IHFAVMFLGVNL-----TFFP-QHFLG-LAGMPRRYSDYPDAY--------TLWNTVSSIGSMISLVAVIM-FLFILWEAFASKREVL-----------------------------SVELTSTNAEWLH-G--CP-P-PYHTFE-EPAFV---------QV-Q---S-------N----------------------------------------------------------------------------------------------------------------------------------------------------------------------------
>84817
--------------------------------M---------------------------------------------------------------------------TF---INRWL---------------FSTNHKDI-GTLYLI------FG-AWAGMVGTA-LSLLIRAELGQPG-A--LLGDDQVY-NVVVTAHAFVMIFFM-V--MPIMIGGFG------NW-------LVPLMIG-APDMAFPR-----------------------MNN-MSFWLLPPSFLLLLAS------STVEAGVGT-GWTV---------------Y-----------PPLAG-----------------NLAHA-----GASVDLAIFSLHLAGISSILGAINFITTAINMKPPALSQYQTPLFVWS--VLITAVLL-LLSLPVLA-A----G-ITM---------------------------------LLTDR--NLNTTFFD--------PAGGGDP----------------------------------------VLYQHLF----------------W--FFG---------------------HPEV--------------YIL---ILPG-FGIISHVVAYY--------AGKKEPFG-YMGMVWA----ML-SIGFLGFIVWA--------HHMFTVGMDVDTRAYFTSA-----TMIIA------------IPTGIKVFSWLATLHGGT-I---K--W-DP-PMLWALGFIFLFTIGGL-----------TGIVLANSSLDIALHD-TYYV--VAHF-HYVLSMGAVFAILAGFTHWFP-LF---TGYTLHSTWAK-AHFGVMFVGVNL-----TFFP-QHFLG-LAGMPRRYSDYPDAY--------TLWNTISSVGSLISLTAVIM-LVFIIWEAFASKRKVL-----------------------------QPELTSTNVEWIH-G--CP-P-PFHTFE-EPAFV---------QV-Q---E------------------------------------------------------------------------------------------------------------------------------------------------------------------------------------
>61388
------------------------------------------------------------------------------------------------------------MF---MNRWL---------------FSTNHKDI-GTLYLL------FG-AWAGMVGTA-LSLLIRAELGQPG-T--LLGDDQIY-NVIVTAHAFVMIFFM-V--MPIMIGGFG------NW-------LVPLMIG-APDMAFPR-----------------------MNN-MSFWLLPPSFLLLLAS------SMVEAGAGT-GWTV---------------Y-----------PPLAG-----------------NLAHA-----GASVDLTIFSLHLAGVSSILGAINFITTIINMKPPAMSQYQTPLFVWS--VLITAVLL-LLSLPVLA-A----G-ITM---------------------------------LLTDR--NLNTTFFD--------PAGGGDP----------------------------------------ILYQHLF----------------W--FFG---------------------HPEV--------------YIL---ILPG-FGMISHIVTYY--------SGKKEPFG-YMGMVWA----MM-SIGFLGFIVWA--------HHMFTVGMDVDTRAYFTSA-----TMIIA------------IPTGVKVFSWLATLHGGN-I---K--W-SP-AMLWALGFIFLFTVGGL-----------TGIVLANSSLDIVLHD-TYYV--VAHF-HYVLSMGAVFAIMGGFVHWFP-LF---SGYTLDNTWAK-IHFTIMFVGVNM-----TFFP-QHFLG-LSGMPRRYSDYPDAY--------TTWNTISSMGSFISLTAVML-MVFMVWEAFASKREVA-----------------------------MVELTTTNLEWLH-G--CP-P-PYHTFE-EPTYV---------LL-K----------------------------------------------------------------------------------------------------------------------------------------------------------------------------------------
>437758
------------------------------------------------------------------------------------------------------------MA---ITRWF---------------FSTNHKDI-GTLYLV------FG-AWAGMVGTA-LSLLIRAELSQPG-S--LLGDDQIY-NVIVTAHAFVMIFFM-V--MPILIGGFG------NW-------LVPLMIG-APDMAFPR-----------------------MNN-MSFWLLPPSFLLLLAS------SGVEAGAGT-GWTV---------------Y-----------PPLAG-----------------NLAHA-----GASVDLTIFSLHLAGVSSILGAINFITTTINMKPPAISQYQTPLFVWA--VLVTAVLL-LLSLPVLA-A----G-ITM---------------------------------LLTDR--NLNTTFFD--------PSGGGDP----------------------------------------ILYQHLF----------------W--FFG---------------------HPEV--------------YIL---ILPG-FGIISHVVAYY--------AGKKEPFG-YMGMVWA----MM-AIGLLGFIVWA--------HHMFTVGMDVDTRAYFTSA-----TMIIA------------IPTGVKVFSWLATLHGGS-I---K--W-ET-PMLWALGFIFLFTVGGL-----------TGIVLANSSLDIVLHD-TYYV--VAHF-HYVLSMGAVFAIMAAFVHWFP-LF---SGYTLNDTWTK-IHFGVMFIGVNL-----TFFP-QHFLG-LAGMPRRYSDYPDAY--------ALWNTVSSIGSLISLVAVIM-FLFILWEAFAAKREVS-----------------------------SVELTMTNVEWLH-G--CP-P-PYHTFE-EPAFV---------QV-Q---S-------N----------------------------------------------------------------------------------------------------------------------------------------------------------------------------
>63824
------------------------------------------------------------------------------------------------------------MF---INRWL---------------FSTNHKDI-GTLYLL------FG-AWAGMVGTA-LSLLIRAELGQPG-T--LLGDDQIY-NVIVTAHAFVMIFFM-V--MPIMIGGFG------NW-------LVPLMIG-APDMAFPR-----------------------MNN-MSFWLLPPSFLLLLAS------SMVEAGAGT-GWTV---------------Y-----------PPLAG-----------------NLAHA-----GASVDLTIFSLHLAGVSSILGAINFITTIINMKPPAMSQYQTPLFVWS--VMITAVLL-LLSLPVLA-A----G-ITM---------------------------------LLTDR--NLNTTFFD--------PAGGGDP----------------------------------------ILYQHLF----------------W--FFG---------------------HPEV--------------YIL---ILPG-FGMISHIVTYY--------SGKKEPFG-YMGMVWA----MM-SIGFLGFIVWA--------HHMFTVGMDVDTRAYFTSA-----TMIIA------------IPTGVKVFSWLATLHGGN-I---K--W-SP-AMMWALGFIFLFTVGGL-----------TGIVLANSSLDIVLHD-TYYV--VAHF-HYVLSMGAVFAIMGGFVHWFP-LF---SGYTLNDTWAK-IHFVIMFVGVNM-----TFFP-QHFLG-LSGMPRRYSDYPDAY--------TMWNTISSMGSFISLTAVML-MIFIIWEAFASKREVS-----------------------------TVELTTTNLEWLN-G--CP-P-PYHTFE-EPTYV---------NL-K----------------------------------------------------------------------------------------------------------------------------------------------------------------------------------------
>109286
------------------------------------------------------------------------------------------------------------MA---ITRWF---------------FSTNHKDI-GTLYLV------FG-AWAGMVGTA-LSLLIRAELSQPG-A--LLGDDQIY-NVIVTAHAFVMIFFM-V--MPIMIGGFG------NW-------LVPLMIG-APDMAFPR-----------------------MNN-MSFWLLPPSFLLLLAS------SGVEAGAGT-GWTV---------------Y-----------PPLAG-----------------NLAHA-----GASVDLTIFSLHLAGVSSILGAINFITTIINMKPPSISQYQTPLFVWA--VLVTAVLL-LLSLPVLA-A----G-ITM---------------------------------LLTDR--NLNTTFFD--------PSGGGDP----------------------------------------ILYQHLF----------------W--FFG---------------------HPEV--------------YIL---ILPG-FGMISHIVAYY--------SGKKEPFG-YMGMVWA----MM-AIGLLGFIVWA--------HHMFTVGMDVDTRAYFTSA-----TMIIA------------IPTGVKVFSWLATLHGGS-I---K--W-ET-PLLWALGFIFLFTVGGL-----------TGIVLANSSLDIVLHD-TYYV--VAHF-HYVLSMGAVFAIMAGFVHWFP-LF---TGYTLHNSWTK-IHFGVMFAGVNL-----TFFP-QHFLG-LAGMPRRYSDYPDAY--------SLWNTVSSIGSLVSLIAVIM-FLFIIWEAFAAKREVL-----------------------------MVELTSTNIEWLH-G--CP-P-PYHTFE-EPAFV---------QV-Q---T-------N----------------------------------------------------------------------------------------------------------------------------------------------------------------------------
>94420
------------------------------------------------------------------------------------------------------------MM---LTRWF---------------FSTNHKDI-GTLYLL------FG-AWAGMAGTA-LSLLIRAELGQPG-A--LLGDDQIY-NVVVTAHAFVMIFFM-V--MPIMIGGFG------NW-------LVPLMIG-APDMAFPR-----------------------MNN-MSFWLLPPSLLLLLAS------AGVEAGAGT-GWTV---------------Y-----------PPLAG-----------------NLTHA-----GASVDLTIFSLHLAGVSSILGAINFITTCINMKPPRMTQYQTPLFVWS--VMITAVLL-LLSLPVLA-A----G-ITM---------------------------------LLTDR--NLNTSFFD--------PAGGGDP----------------------------------------ILYQHLF----------------W--FFG---------------------HPEV--------------YIL---ILPG-FGMISHIVTYY--------AGKKEPFG-YMGMVWA----ML-SIGFLGFIVWA--------HHMFTVGMDVDTRAYFTSA-----TMIIA------------IPTGIKVFSWLATLHGGA-I---K--W-DA-PMLWALGFIFLFTVGGL-----------TGIILANSSLDIVLHD-TYYV--VAHF-HYVLSMGAVFAIMGGLIHWFP-LF---SGYSLNPTWTK-MQFYLMFIGVNM-----TFFP-QHFLG-LAGMPRRYSDYPDAY--------TVWNTVSSIGSLISTTAMML-MVFIVWEAFAAKREIA-----------------------------SLKQTATNLEWLH-G--CP-P-PYHTYE-QPTFL-----------------------------------------------------------------------------------------------------------------------------------------------------------------------------------------------------
>129246
------------------------------------------------------------------------------------------------------------MF---VNRWL---------------FSTNHKDI-GTLYLL------FG-AWAGMVGTA-LSILIRAELGQPG-A--LLGDDQIY-NVIVTAHAFVMIFFM-V--MPMMIGGFG------NW-------LVPLMIG-APDMAFPR-----------------------MNN-MSFWLLPPSFLLLLAS------SMVEAGAGT-GWTV---------------Y-----------PPLAG-----------------NLAHA-----GASVDLTIFSLHLAGVSSILGAINFITTIINMKPPAMTQYQTPLFVWS--VLITAVLL-LLSLPVLA-A----G-ITM---------------------------------LLTDR--NLNTTFFD--------PAGGGDP----------------------------------------ILYQHLF----------------W--FFG---------------------HPEV--------------YIL---ILPG-FGIISHVVTYY--------SGKKEPFG-YMGMVWA----MM-SIGFLGFIVWA--------HHMFTVGLDVDTRAYFTSA-----TMIIA------------IPTGVKVFSWLATLHGGN-I---K--W-SP-AMLWALGFIFLFTVGGL-----------TGIVLSNSSLDIVLHD-TYYV--VAHF-HYVLSMGAVFAIMAGFVHWFP-LF---TGYTLDDTWAK-AHFAIMFVGVNM-----TFFP-QHFLG-LSGMPRRYSDYPDAY--------TTWNTVSSMGSFISLTAVLL-MIFMIWEAFASKREVL-----------------------------TVSYSSTNLEWLH-G--CP-P-PYHTFE-EPSYV---------KV-K----------------------------------------------------------------------------------------------------------------------------------------------------------------------------------------
>43653
------------------------------------------------------------------------------------------------------------MS---INRWF---------------FSTNHKDI-GTLYLV------FG-AWAGMVGTA-LSLLIRAELSQPG-A--LLGDDQIY-NVIVTAHAFVMIFFM-V--MPIMIGGFG------NW-------LVPLMIG-APDMAFPR-----------------------MNN-MSFWLLPPSFLLLLAS------SGVEAGAGT-GWTV---------------Y-----------PPLAS-----------------NLAHA-----GASVDLTIFSLHLAGVSSILGAINFITTCINMKPPTMTQYQTPLFVWS--VLITAVLL-LLSLPVLA-A----G-ITM---------------------------------LLTDR--NLNTSFFD--------PAGGGDP----------------------------------------VLYQHLF----------------W--FFG---------------------HPEV--------------YIL---ILPG-FGMISHIVTYY--------AGKKEPFG-YMGMVWA----MM-SIGFLGFIVWA--------HHMFTVGMDVDTRAYFTSA-----TMIIA------------IPTGVKVFSWLATLHGGM-I---K--W-DA-AMLWALGFIFLFTVGGL-----------TGIVLANSSLDIVLHD-TYYV--VAHF-HYVLSMGAVFAIMGGFVHWFP-LF---SGYALHNTWTK-IQFGVMFLGVNM-----TFFP-QHFLG-LAGMPRRYSDYPDAY--------TLWNTVSSIGSLISLVAVIM-MMFIIWEAFAAKREIL-----------------------------SLELTTTNLEWLH-G--CP-P-SYHTYE-EPAYV---------QT-T---S------------------------------------------------------------------------------------------------------------------------------------------------------------------------------------
>420948
------------------------------------------------------------------------------------------------------------MA---INRWL---------------FSTNHKDI-GTLYLI------FG-AWAGMVGTG-LSLLIRTELSQPG-A--LLGDDQIY-NVIVTAHAFVMIFFM-V--MPIMIGGFG------NW-------LVPLMIG-APDMAFPR-----------------------MNN-MSFWLLPPSFLLLLAS------AGVEAGAGT-GWTV---------------Y-----------PPLAG-----------------NLAHA-----GASVDLTIFSLHLAGVSSILASINFITTIINMKPPAISQYQTPLFVWS--ILITAVLL-LLSLPVLA-A----G-ITM---------------------------------LLTDR--NLNTTFFD--------PAGGGDP----------------------------------------ILYQHLF----------------W--FFG---------------------HPEV--------------YIL---ILPG-FGMISHVVAYY--------SGKKEPFG-YMGMVWA----MM-AIGLLGFIVWA--------HHMFTVGMDVDTRAYFTSA-----TMIIA------------IPTGVKVFSWLATLHGGS-I---K--W-ET-PLFWALGFIFLFTVGGL-----------TGIVLANSSLDIVLHD-TYYV--VAHF-HYVLSMGAVFAIMAGFVHWFP-LI---TGYTLHSAWTK-TQFLVMFVGVNL-----TFFP-QHFLG-LAGMPRRYSDYPDAY--------TFWNTISSIGSLISLVAVII-MMFILWEAFASKREIL-----------------------------HIELPNTNVEWLH-G--CP-P-PYHTYE-EPAFV---------QV-Q---Q-------LP---------------------------------------------------------------------------------------------------------------------------------------------------------------------------
>1458563
------------------------------------------------------------------------------------------------------------MA---ITRWF---------------FSTNHKDI-GTLYLV------FG-AWAGMVGTA-LSLLIRAELSQPG-S--LLGDDQIY-NVIVTAHAFVMIFFM-V--MPILIGGFG------NW-------LVPLMIG-APDMAFPR-----------------------MNN-MSFWLLPPSFLLLLAS------SGVEAGAGT-GWTV---------------Y-----------PPLAG-----------------NLAHA-----GASVDLTIFSLHLAGVSSILGAINFITTTINMKPPAISQYQTPLFVWA--VLVTAVLL-LLSLPVLA-A----G-ITM---------------------------------LLTDR--NLNTTFFD--------PAGGGDP----------------------------------------ILYQHLF----------------W--FFG---------------------HPEV--------------YIL---ILPG-FGIISHVVAYY--------AGKKEPFG-YMGMVWA----MM-AIGLLGFIVWA--------HHMFTVGMDVDTRAYFTSA-----TMIIA------------IPTGVKVFSWLATLHGGS-I---K--W-ET-PMLWALGFIFLFTVGGL-----------TGIVLANSSLDIVLHD-TYYV--VAHF-HYVLSMGAVFAIMAAFVHWFP-LF---TGYTLNDTWTK-IHFGVMFIGVNL-----TFFP-QHFLG-LAGMPRRYSDYPDAY--------ALWNTVSSIGSLISLVAVIM-FLFILWEAFAAKREVS-----------------------------SVELTKTNVEWLH-G--CP-P-PYHTFE-EPAFV---------QV-Q---S-------N----------------------------------------------------------------------------------------------------------------------------------------------------------------------------
>685766
------------------------------------------------------------------------------------------------------------MF---MTRWL---------------FSTNHKDI-GTLYMI------FG-AWAGMAGTA-LSILIRAELGQPG-A--LLGDDQIY-NVIVTAHAFIMIFFM-V--MPIMMGGFG------NW-------LVPLMIG-APDMAFPR-----------------------MNN-MSFWLLPPSFLLLLAS------STVEAGAGT-GWTV---------------Y-----------PPLAG-----------------NLAHA-----GASVDLAIFSLHLAGVSSILGSINFITTIINMKPPALSQYQTPLFVWS--VLITAVLL-LLSLPVLA-A----G-ITM---------------------------------LLTDR--NLNTTFFD--------PAGGGDP----------------------------------------ILYQHLF----------------W--FFG---------------------HPEV--------------YIL---ILPG-FGIISHVVTYY--------SGKKEPFG-YMGMVWA----MM-SIGFLGFIVWA--------HHMFTVGLDVDTRAYFTSA-----TMIIA------------IPTGVKVFSWLATLHGGN-I---K--W-SP-AMLWALGFIFLFTVGGL-----------TGIVLANSSLDIVLHD-TYYV--VAHF-HYVLSMGAVFAIIAGFVHWFP-LF---TGYSLSSTWAK-IHFAIMFIGVNM-----TFFP-QHFLG-LSGMPRRYSDYPDAY--------TTWNTVSSMGSFISLTAVIV-MVFMIWEAFASKREVC-----------------------------SVELTTTNIEWMY-G--CP-P-PYHTFE-EPVYI---------NS-K----------------------------------------------------------------------------------------------------------------------------------------------------------------------------------------
>215063
------------------------------------------------------------------------------------------------------------ML---PQKWM---------------FSTNHKDI-GTLYFM------FG-AWAGMVGTS-MSMIIRAELGQPG-S--MIGDDQIY-NVIITAHAFVMIFFM-V--MPIMIGGFG------NW-------LVPLMIG-APDMAFPR-----------------------MNN-MSFWLLPPSLILLLSS------SMVDSGAGT-GWTV---------------Y-----------PPLAG-----------------AIAHG-----GASVDLAIFSLHLAGVSSILGAVNFITTAINMRSESMTLDQTPLFVWS--VAITAFIM-LLSLPVLA-G----A-ITM---------------------------------LLTDR--NLNTSFFD--------PAGGGDP----------------------------------------ILYQHLF----------------W--FFG---------------------HPEV--------------YIL---ILPG-FGIISHIVCQE--------SGKIESFG-TLGMIYA----ML-SIGLMGFIVWA--------HHMFTVGMDVDTRAYFTSA-----TMIIA------------VPTGIKVFSWMATLYGTK-F---K--F-NP-PLLWALGFIFLFTMGGL-----------TGLVLANSSLDIVLHD-TYYV--VAHF-HYVLSMGAVFAIMGGVIQWYP-LF---TGLTMNNKWLK-IQFSIMFIGVNL-----TFFP-QHFLG-LAGMPRRYSDYPDAY--------TSWNVISSIGSTISIVGIIM-FIMIMWESMIKNRTII-----------------------------FSTNMSSSTEWLQ-N--NP-P-AEHSYS-ELPTN------------Y----------------------------------------------------------------------------------------------------------------------------------------------------------------------------------------
>1194335
------------------------------------------------------------------------------------------------------------ML---INRWL---------------FSTNHKDI-GTLYLL------FG-AWAGTMGMA-MSLLIRAELGQPG-N--LLGNDHIY-NVIVTAHAFVMIFFM-V--MPIMIGGFG------NW-------LVPLMIG-APDMAFPR-----------------------LNN-MSFWLLPPSFLLLIAS------AMVEAGAGT-GWTV---------------Y-----------PPLAG-----------------NFSHP-----GASVDLTIFSLHLAGISSILGAINFITTIINMKPPAMSQYQTPLFVWS--VLITAVLL-LLSLPVLA-A----G-ITM---------------------------------LLTDR--NLNTTFFD--------PAGGGDP----------------------------------------ILYQHLF----------------W--FFG---------------------HPEV--------------YIL---ILPG-FGMISHIVTYY--------SGKKEPFG-YMGMVWA----MV-SIGFLGFIVWA--------HHMFTVGMDVDTRAYFTSA-----TMIIA------------IPTGVKVFSWLATLHGGN-I---K--W-SP-AMLWALGFIFLFTVGGL-----------TGIVLANSSLDIVLHD-TYYV--VAHF-HYVLSMGAVFAIMGGFIHWFP-LF---SGYTLDQVCAK-AHFIIMFVGVNL-----TFFP-QHFLG-LSGMPRRYSDYPDAY--------TTWNIVSSMGSFISLVAMLL-MVYMIWEAFASKRKVL-----------------------------LIEQPTSNLEWLH-G--SP-P-PYHTFD-EPTFI---------KV-K----------------------------------------------------------------------------------------------------------------------------------------------------------------------------------------
>348708
------------------------------------------------------------------------------------------------------------MA---ITRWF---------------FSTNHKDI-GTLYLV------FG-AWAGMVGTA-LSLLIRAELSQPG-A--LLGDDQIY-NVIVTAHAFVMIFFM-V--MPIMIGGFG------NW-------LIPLMIG-APDMAFPR-----------------------MNN-MSFWLLPPSFLLLLAS------SGVEAGAGT-GWTV---------------Y-----------PPLAG-----------------NLAHA-----GASVDLTIFSLHLAGISSILGAVNFITTIINMKPPAISQYQTPLFVWA--VLITAVLL-LLSLPVLA-A----G-ITM---------------------------------LLTDR--NLNTTFFD--------PAGGGDP----------------------------------------ILYQHLF----------------W--FFG---------------------HPEV--------------YIL---ILPG-FGMISHIVAYY--------SGKKEPFG-YMGMVWA----MM-AIGLLGFIVWA--------HHMFTVGMDVDTRAYFTSA-----TMIIA------------IPTGVKVFSWLATLHGGS-I---K--W-ET-PLLWALGFIFLFTVGGL-----------TGIVLANSSLDIVLHD-TYYV--VAHF-HYVLSMGAVFAIMGAFVHWFP-LF---TGYTLHSTWTK-IHFGIMFIGVNL-----TFFP-QHFLG-LAGMPRRYSDYPDAY--------TLWNTVSSIGSLISLVAVIM-FLFILWEAFAAKREVA-----------------------------SIELTSTNVEWLH-G--CP-P-PYHTFE-EPAFV---------QV-Q---A-------A----------------------------------------------------------------------------------------------------------------------------------------------------------------------------
>9913
------------------------------------------------------------------------------------------------------------MF---INRWL---------------FSTSHKDI-GTLYLL------FD-AWAGMVGTA-LSLLIRAELGQPG-T--LLGDDQIY-NAVVTAHAFVMIFFM-V--MPIMIGGFG------NW-------LVPLMIG-APDMAFPR-----------------------MNN-MSFWLLPPSFLLLLAS------SMVEAGAGT-GWTV---------------Y-----------PPLAG-----------------NLAHA-----GASVDLTIFSLHLAGVSSILGAINFITTIINMKPPAMSQYQTPLFVWS--VMITAVLL-LLSLPVLA-A----G-ITM---------------------------------LLTDR--NLNTTFFD--------PAGGGDP----------------------------------------ILYQHLF----------------W--FFG---------------------HPEV--------------YIL---ILPG-FGMISHIVTYY--------SGKKEPFG-YMGMVWA----MM-SIGFLGFIVWA--------HHMFTVGMDVDTRAYFTSA-----TMIIA------------IPTGVKVFSWLATLHGGN-I---K--W-SP-AMMWALGFIFLFTVGGL-----------TGIVLANSSLDIVLHD-TYYV--VAHF-HYVLSMGAVFAIMGGFVHWFP-LF---SGYTLNDTWAK-IHFAIMFVGVNM-----TFFP-QHFLG-LSGMPRRYSDYPDAY--------TMWNTISSMGSFISLTAVML-MVFIIWEAFASKREVL-----------------------------TVDLTTTNLEWLN-G--CP-P-PYHTFE-EPTYV---------NL-K----------------------------------------------------------------------------------------------------------------------------------------------------------------------------------------
>373995
------------------------------------------------------------------------------------------------------------MA---ITRWF---------------FSTNHKDI-GTLYLV------FG-AWAGMVGTA-LSLLIRAELSQPG-S--LLGDDQIY-NVIVTAHAFVMIFFM-V--MPILIGGFG------NW-------LVPLMIG-APDMAFPR-----------------------MNN-MSFWLLPPSFLLLLSS------SGVEAGAGT-GWTV---------------Y-----------PPLSG-----------------NLAHA-----GASVDLTIFSLHLAGISSILGAINFITTIINMKPPAISQYQTPLFVWA--VLVTAVLL-LLSLPVLA-A----G-ITM---------------------------------LLTDR--NLNTTFFD--------PAGGGDP----------------------------------------ILYQHLF----------------W--FFG---------------------HPEV--------------YIL---ILPG-FGMISHIVAYY--------AGKKEPFG-YMGMVWA----ML-SIGLLGFIVWA--------HHMFTVGMDVDTRAYFTSA-----TMIIA------------IPTGVKVFSWLATLHGGS-I---K--W-EA-PFLWALGFIFLFTVGGL-----------TGIVLSNSSLDIVLHD-TYYV--VAHF-HYVLSMGAVFAIMAGFVHWFP-LF---TGYTLHSTWSK-IHFGVMFAGVNM-----TFFP-QHFLG-LAGMPRRYSDYPDAY--------TLWNTVSSIGSLVSLVAVIM-FLFILWEAFTSQREVA-----------------------------SVELTTTNVEWLH-G--CP-P-PYHTFE-EPAFV---------QV-Q---A-------K----------------------------------------------------------------------------------------------------------------------------------------------------------------------------
>1267572
------------------------------------------------------------------------------------------------------------MF---INRWL---------------FSTNHKDI-GTLYLL------FG-AWAGMVGTA-LSLLIRAELGQPG-T--LLGDDQIY-NVIVTAHAFVMIFFM-V--MPIMIGGFG------NW-------LVPLMIG-APDMAFPR-----------------------MNN-MSFWLLPPSFLLLLAS------SMVEAGAGT-GWTV---------------Y-----------PPLAG-----------------NLAHA-----GASVDLTIFSLHLAGVSSILGAINFITTIINMKPPAMSQYQTPLFVWS--VLITAVLL-LLSLPVLA-A----G-ITM---------------------------------LLTDR--NLNTTFFD--------PAGGGDP----------------------------------------ILYQHLF----------------W--FFG---------------------HPEV--------------YIL---ILPG-FGMISHIVTYY--------SGKKEPFG-YMGMVWA----MM-SIGFLGFXVWA--------HHMFTVGMDVDTRAYFTSA-----TMIIA------------IPTGVKVFSWLATLHGGN-I---K--W-SP-AMMWALGFIFLFTVGGL-----------TGIVLANSSLDIVLHD-TYYV--VAHF-HYVLSMGAVFAIMGGFVHWFP-LF---SGYTLNDTWAK-IHFVIMFVGVNM-----TFFP-QHFLG-LSGMPRRYSDYPDAY--------TMWNTISSMGSFISLTAVML-MIFIIWEAFASKREVL-----------------------------AVDLTTTNLEWLN-G--CP-P-PYHTFE-EPTYI---------NS-K----------------------------------------------------------------------------------------------------------------------------------------------------------------------------------------
>172914
------------------------------------------------------------------------------------------------------------MA---ITRWF---------------FSTNHKDI-GTLYLV------FG-AWAGMVGTA-LSLLIRAELSQPG-S--LLGDDQIY-NVIVTAHAFVMIFFM-V--MPILIGGFG------NW-------LVPLMIG-APDMAFPR-----------------------MNN-MSFWLLPPSFLLLLAS------SGVEAGAGT-GWTV---------------Y-----------PPLAG-----------------NLAHA-----GASVDLTIFSLHLAGVSSILGAINFITTTINMKPPAISQYQTPLFVWA--VLVTAVLL-LLSLPVLA-A----G-ITM---------------------------------LLTDR--NLNTTFFD--------PAGGGDP----------------------------------------ILYQHLF----------------W--FFG---------------------HPEV--------------YIL---ILPG-FGIISHVVAYY--------AGKKEPFG-YMGMVWA----MM-AIGLLGFIVWA--------HHMFTVGMDVDTRAYFTSA-----TMIIA------------IPTGVKVFSWLATLHGGS-I---K--W-ET-PMLWALGFIFLFTVGGL-----------TGIVLANSSLDIVLHD-TYYV--VAHF-HYVLSMGAVFAIMAAFVHWFP-LF---TGYTLNDTWTK-IHFGVMFIGVNL-----TFFP-QHFLG-LAGMPRRYSDYPDAY--------ALWNTVSSIGSLISLVAVIM-FLFILWEAFAAKREVS-----------------------------SVELTMTNVEWLH-G--CP-P-PHHTFE-EPAFV---------QV-Q---S-------N----------------------------------------------------------------------------------------------------------------------------------------------------------------------------
>1419479
-------------------------------------------------------------------------------------------------------------M---TNKWL---------------FSTNHKDI-GTLYFI------FG-IWSGLIGTS-LSLLIRTELGQPG-S--FIGDDQIY-NVIVTAHAFIMIFFM-V--MPIIIGGFG------NW-------LIPLMLA-APDMAFPR-----------------------MNN-MSFWLLPPSLTLLLTS------SIVESGAGT-GWTV---------------Y-----------PPLSA-----------------NISHA-----GASVDLAIFSLHLAGISSILGAINFITTIMNMRLSYMTLDRMPLFVWS--VMITALLL-LLSLPVLA-G----A-ITM---------------------------------LLTDR--NLNTSFFD--------PAGGGDP----------------------------------------ILYQHLF----------------W--FFG---------------------HPEV--------------YIL---ILPG-FGLISHIIAQE--------SGKKETFG-SLGMIYA----ML-SIGLLGFIVWA--------HHMFTVGMDVDTRAYFTSA-----TMIIA------------VPTGIKVFSWLATLHGSQ-F---N--Y-SP-SLMWSLGFVFLFTVGGL-----------TGVILANSSIDIILHD-TYYV--VAHF-HYVLSMGAVFAIMAGFTHWFP-LF---TGFSMNYFWLK-IQFFIMFIGVNL-----TFFP-QHFLG-LSGMPRRYSDYPDAY--------LSWNILSSLGSLISFIAILY-FFFILWESFISNRLIL-----------------------------FTNQLTSSIEWLQ-S--YP-P-TEHSYN-ELPIL---------TN------------------------------------------------------------------------------------------------------------------------------------------------------------------------------------------
>7667
------------------------------------------------------------------------------------------------------------MQ---LSRWL---------------FSTNHKDI-GTLYLI------FG-AWAGMVGTA-MSVIIRAELAQPG-S--LLNDDQIY-NVVVTAHALVMIFFM-V--MPIMIGGFG------NW-------LIPLMIG-APDMAFPR-----------------------MNN-MSFWLIPPSFILLLAS------AGVESGAGT-GWTI---------------Y-----------PPLSS-----------------NIAHA-----GGSVDLAIFSLHLAGASSILASINFITTIINMRTPGMSFDRLPLFVWS--VFVTAFLL-LLSLPVLA-G----A-ITM---------------------------------LLTDR--NINTTFFD--------PAGGGDP----------------------------------------ILFQHLF----------------W--FFG---------------------HPEV--------------YIL---ILPG-FGMISHVIAHY--------SGKREPFG-YLGMVYA----MI-AIGVLGFLVWA--------HHMFTVGMDVDTRAYFTAA-----TMIIA------------VPTGIKVFSWMATLQGSN-L---Q--W-ET-PLLWALGFVFLFTLGGL-----------TGIVLANSSIDVVLHD-TYYV--VAHF-HYVLSMGAVFAIFAGFTHWFP-LF---SGYSLHPLWGK-VHFFIMFVGVNL-----TFFP-QHFLG-LAGMPRRYSDYPDAY--------TLWNTISSIGSTISVVAMLF-FLFLIWEAFASQREGI-----------------------------TPEFSHASLEWQYTS--FP-P-SHHTFD-ETPST---------II-I---V-------K----------------------------------------------------------------------------------------------------------------------------------------------------------------------------
>75366
------------------------------------------------------------------------------------------------------------MA---ITRWF---------------FSTNHKDI-GTLYLV------FG-AWAGMVGTA-LSLLIRAELSQPG-S--LLGDDQIY-NVIVTAHAFVMIFFM-V--MPILIGGFG------NW-------LVPLMIG-APDMAFPR-----------------------MNN-MSFWLLPPSFLLLLAS------SGVEAGAGT-GWTV---------------Y-----------PPLAG-----------------NLAHA-----GASVDLTIFSLHLAGISSILGAINFITTITNMKPPAISQYQTPLFVWS--VLVTAVLL-LLSLPVLA-A----G-ITM---------------------------------LLTDR--NLNTTFFD--------PAGGGDP----------------------------------------ILYQHLF----------------W--FFG---------------------HPEV--------------YIL---ILPG-FGIISHVVAYY--------SGKKEPFG-YMGMVWA----MM-AIGLLGFIVWA--------HHMFTVGMDVDTRAYFTSA-----TMIIA------------IPTGVKVFSWLATLHGGS-I---K--W-ET-PMLWALGFIFLFTVGGL-----------TGIVLSNSSLDIVLHD-TYYV--VAHF-HYVLSMGAVFAIMAAFVHWFP-LL---TGYTLHSTWTK-IHFAVMFIGVNL-----TFFP-QHFLG-LAGMPRRYSDYPDAY--------ALWNTVSSIGSLISLVAVIM-FLFILWEAFAAKREVL-----------------------------SVELTMTNVEWLH-G--CP-P-PYHTYE-EPAFV---------QI-Q---S-------N----------------------------------------------------------------------------------------------------------------------------------------------------------------------------
>181478
------------------------------------------------------------------------------------------------------------MA---ITRWL---------------FSTNHKDI-GTLYLI------FG-AWAGMVGTA-LSLLIRAELSQPG-A--LLGDDQIY-NVIVTAHAFVMIFFM-V--MPIMIGGFG------NW-------LIPLMIG-APDMAFPR-----------------------MNN-MSFWLLPPSLLLLLAS------SSVEAGAGT-GWTV---------------Y-----------PPLAG-----------------NLAHA-----GASVDLTIFSLHLAGISSILGAINFITTIINMKPPAISQYQTPLFVWA--VLITAVLL-LLSLPVLA-A----G-ITM---------------------------------LLTDR--NLNTTFFD--------PAGGGDP----------------------------------------ILYQHLF----------------W--FFG---------------------HPEV--------------YIL---ILPG-FGMISHIVAYY--------SGKKEPFG-YMGMVWA----MM-AIGLLGFIVWA--------HHMFTVGMDVDTRAYFTSA-----TMIIA------------IPTGVKVFSWLATLHGGT-I---K--W-ET-PLLWALGFIFLFTVGGL-----------TGIVLANSSLDIVLHD-TYYV--VAHF-HYVLSMGAVFAIVAAFVHWFP-LF---SGYTLHDTWTK-IHFGVMFVGVNL-----TFFP-QHFLG-LAGMPRRYSDYPDAY--------TLWNTVSSIGSLVSLMAVIL-FLFIIWEAFAAKREVL-----------------------------SVELTSTNVEWLH-G--CP-P-PYHTFE-EPAFV---------QV-Q---A-------T----------------------------------------------------------------------------------------------------------------------------------------------------------------------------
>332176
------------------------------------------------------------------------------------------------------------MF---INRWL---------------FSTNHKDI-GTLYLL------FG-AWAGMVGTA-LSLLIRAELGQPG-T--LLGDDQIY-NVIVTAHAFVMIFFM-V--MPIMIGGFG------NW-------LVPLMIG-APDMAFPR-----------------------MNN-MSFWLLPPSFLLLLAS------SMVEAGAGT-GWTV---------------Y-----------PPLAG-----------------NLAHA-----GASVDLTIFSLHLAGVSSILGAINFITTIINMKPPAMSQYQTPLFVWS--VLVTAVLL-LLSLPVLA-A----G-ITM---------------------------------LLTDR--NLNTTFFD--------PAGGGDP----------------------------------------ILYQHLF----------------W--FFG---------------------HPEV--------------YIL---ILPG-FGMISHIVTYY--------SGKKEPFG-YMGMVWA----MM-SIGFLGFIVWA--------HHMFTVGMDVDTRAYFTSA-----TMIIA------------IPTGVKVFSWLATLHGGN-I---K--W-SP-AMMWALGFIFLFTVGGL-----------TGIVLANSSLDIVLHD-TYYV--VAHF-HYVLSMGAVFAIMGGFVHWFP-LF---SGYTLNDTWAK-IHFVIMFVGVNM-----TFFP-QHFLG-LSGMPRRYSDYPDAY--------TTWNTISSMGSFISLTAVML-MIFIIWEAFASKREVS-----------------------------TVELTTTNLEWLN-G--CP-P-PYHTFE-EPTYV---------NL-K----------------------------------------------------------------------------------------------------------------------------------------------------------------------------------------
>388974
--------------------------------M---------------------------------------------------------------------------TF---INRWL---------------FSTNHKDI-GTLYLI------FG-TWAGMAGTA-LSLLIRAELGQPG-T--LLGDDQIY-NVIVTAHAFIMIFFM-V--MPIMIGGFG------NW-------LVPLMIG-APDMAFPR-----------------------MNN-MSFWLLPPSFLLLLAS------STVEAGAGT-GWTV---------------Y-----------PPLAG-----------------NLAHA-----GASVDLAIFSLHLAGVSSILGAINFITTIINMKPPALSQYQTPLFVWS--VLITAILL-LLSLPVLA-A----G-ITM---------------------------------LLTDR--NLNTTFFD--------PAGGGDP----------------------------------------VLYQHLF----------------W--FFG---------------------HPEV--------------YIL---ILPG-FGIISHVVAYY--------AGKKEPFG-YMGMVWA----ML-SIGFLGFIVWA--------HHMFTVGMDVDTRAYFTSA-----TMIIA------------IPTGIKVFSWLATLHGGT-I---K--W-DP-PMLWALGFIFLFTIGGL-----------TGIVLANSSLDIALHD-TYYV--VAHF-HYVLSMGAVFAILAGFTHWFP-LF---TGFTLHPSWTK-AHFGVMFAGVNL-----TFFP-QHFLG-LAGMPRRYSDYPDAY--------TLWNTLSSIGSLISMTAVIM-LMFIVWEAFSTKRKVL-----------------------------QPELTATNIEWIH-G--CP-P-PYHTFE-EPAFV---------QV-Q---E------------------------------------------------------------------------------------------------------------------------------------------------------------------------------------
>994863
------------------------------------------------------------------------------------------------------------MA---ITRWF---------------FSTNHKDI-GTLYLV------FG-AWAGMVGTA-LSLLIRAELSQPG-S--LLGDDQIY-NVIVTAHAFVMIFFM-V--MPILIGGFG------NW-------LVPLMIG-APDMAFPR-----------------------MNN-MSFWLLPPSFLLLLAS------SGVEAGAGT-GWTV---------------Y-----------PPLAG-----------------NLAHA-----GASVDLTIFSLHLAGVSSILGAINFITTTINMKPPAISQYQTPLFVWS--GFVTAVLL-LLSLPVLA-A----G-ITM---------------------------------LLTDR--NLNTTFFD--------PAGGGDP----------------------------------------ILYQHLF----------------W--FFG---------------------HPEV--------------YIL---ILPG-FGIISHVVAYY--------SGKKEPFG-YMGMVWA----MM-AIGLLGFIVWA--------HHMFTVGMDVDTRAYFTSA-----TMIIA------------IPTGVKVFSWLATLHGGS-I---K--W-ET-PLLWALGFIFLFTVGGL-----------TGIVLSNSSLDIVLHD-TYYV--VAHF-HYVLSMGAVFAIMAAFVHWFP-LL---SGYTLHSTWTK-IHFGIMFIGVNL-----TFFP-QHFLG-LAGMPRRYSDYPDAY--------ALWNTVSSIGSLISLVAVIM-FLFILWEAFAAKREVL-----------------------------SVELTMTNVEWLH-G--CP-P-PYHTYE-EPAFV---------QI-Q---S-------N----------------------------------------------------------------------------------------------------------------------------------------------------------------------------
>1238232
--------------------------------M---------------------------------------------------------------------------T----LNRWL---------------FSTNHKDI-GTLYLI------FG-AWAGMIGTA-LSLLIRAELGQPG-T--LLGDDQIY-NVIVTAHAFVMIFFM-V--MPIMIGGFG------NW-------LVPLMIG-APDMAFPR-----------------------MNN-MSFWLLPPSFLLLLAS------STVEAGAGT-GWTV---------------Y-----------PPLAG-----------------NLAHA-----GASVDLAIFSLHLAGVSSILGAINFITTAINMKPPALSQYQTPLFVWS--VLITAVLL-LLSLPVLA-A----G-ITM---------------------------------LLTDR--NLNTTFFD--------PAGGGDP----------------------------------------ILYQHLF----------------W--FFG---------------------HPEV--------------YIL---ILPG-FGIISHVVAYY--------AGKKEPFG-YMGMVWA----ML-SIGFLGFIVWA--------HHMFTVGMDVDTRAYFTSA-----TMIIA------------IPTGIKVFSWLATLHGGT-I---K--W-DP-PMLWALGFIFLFTIGGL-----------TGIVLANSSLDIALHD-TYYV--VAHF-HYVLSMGAVFAILAGFTHWFP-LF---TGYTLNQTWAK-AHFGVMFTGVNL-----TFFP-QHFLG-LAGMPRRYSDYPDAY--------TLWNTLSSIGSLISMTAVIM-LTFIIWEAFASKRKVL-----------------------------QPELTSTNVEWIH-G--CP-P-PYHTFE-EPAFV---------QV-Q---E------------------------------------------------------------------------------------------------------------------------------------------------------------------------------------
>68464
------------------------------------------------------------------------------------------------------------MV---VTRWF---------------FSTNHKDI-GTLYLV------FG-AWAGMVGTA-LSLLIRAELSQPG-S--LLGDDQIY-NVIVTAHAFVMIFFM-V--MPIMIGGFG------NW-------LVPLMIG-APDMAFPR-----------------------MNN-MSFWLLPPSFLLLLAS------SGVEAGAGT-GWTV---------------Y-----------PPLAG-----------------NLAHA-----GPSVDLTIFSLHLAGISSILGAINFITTIINMKPPAASQYQTPLFVWA--VLITAVLL-LLSLPVLA-A----G-ITM---------------------------------LLTDR--NLNTTFFD--------PAGGGDP----------------------------------------ILYQHLF----------------W--FFG---------------------HPEV--------------YIL---ILPG-FGMISHIVAYY--------SGKKEPFG-YMGMVWA----MM-AIGLLGFIVWA--------HHMFTVGMDVDTRAYFTSA-----TMIIA------------IPTGVKVFSWLATLHGGA-L---K--W-EA-PLLWALGFIFLFTVGGL-----------TGIVLANSSLDIVLHD-TYYV--VAHF-HYVLSMGAVFAIIAGFVHWFP-LF---SGYTLHSTWTK-IHFGIMFIGVNL-----TFFP-QHFLG-LAGMPRRYSDYPDAY--------TLWNSISSIGSLISLVAVVM-FLFIIWEAFTAKREVL-----------------------------SVHLTATNVEWLH-G--SP-P-PYHTFE-EPAFV---------QT-H---H-------LNK--------------------------------------------------------------------------------------------------------------------------------------------------------------------------
>1219339
------------------------------------------------------------------------------------------------------------MA---ITRWF---------------FSTNHKDI-GTLYLV------FG-AWAGMVGTA-LSLLIRAELSQPG-S--LLGDDQIY-NVIVTAHAFVMIFFM-V--MPIMIGGFG------NW-------LIPLMIG-APDMAFPR-----------------------MNN-MSFWLLPPSFLLLLAS------SGVEAGAGT-GWTV---------------Y-----------PPLSA-----------------NLAHA-----GASVDLTIFSLHLAGISSILGAINFITTILNMKPAAISQYQTPLFVWA--VLITAVLL-LLSLPVLA-A----G-ITM---------------------------------LLTDR--NLNTTFFD--------PAGGGDP----------------------------------------ILYQHLF----------------W--FFG---------------------HPEV--------------YIL---ILPG-FGMISHIVAYY--------SGKKEPFG-YMGMVWA----ML-SIGLLGFIVWA--------HHMFTVGMDVDTRAYFTSA-----TMVIA------------IPTGVKVFSWLATLHGGS-L---K--W-DT-PLLWALGFIFLFTVGGL-----------TGIVLANSSLDIVLHD-TYYV--VAHF-HYVLSMGAVFAIIAGFVHWFP-LF---TGYTLHSTWTK-IHFGVMFVGVNI-----TFFP-QHFLG-LAGMPRRYSDYPDAY--------TLWNTVSSIGSLVSFVAVVL-LLFIIWEAFAAKREVQ-----------------------------SVKYASTNVEWLH-G--CP-P-PYHTFE-EPAFV---------LV-Q---P-------N----------------------------------------------------------------------------------------------------------------------------------------------------------------------------
>1365706
------------------------------------------------------------------------------------------------------------MA---ITRWF---------------FSTNHKDI-GTLYLV------FG-AWAGMVGTA-LSLLIRAELSQPG-A--LLGDDQIY-NVIVTAHAFVMIFFM-V--MPVMIGGFG------NW-------LIPLMIG-APDMAFPR-----------------------MNN-MSFWLLPPSFLLLLAS------SGVEAGAGT-GWTV---------------Y-----------PPLAG-----------------NLAHA-----GASVDLTIFSLHLAGVSSILGAINFITTILNMKPPAISQYQTPLFVWA--VLITAVLL-LLSLPVLA-A----G-ITM---------------------------------LLTDR--NLNTTFFD--------PAGGGDP----------------------------------------ILYQHLF----------------W--FFG---------------------HPEV--------------YIL---ILPG-FGMISHIVAYY--------AGKKEPFG-YMGMVWA----MM-AIGLLGFIVWA--------HHMFTVGMDVDTRAYFTSA-----TMIIA------------IPTGVKVFSWLATLHGGA-I---K--W-ET-PLLWSLGFIFLFTVGGL-----------TGIVLANSSLDIMLHD-TYYV--VAHF-HYVLSMGAVFAIMAGFVHWFP-LL---SGFTLHNTWSK-IHFGVMFVGVNL-----TFFP-QHFLG-LAGMPRRYSDYPDAY--------TLWNTVSSLGSLISLTAVIL-FLFIIWEAFAAKRVVS-----------------------------SVELTATNIEWMH-G--CP-P-PYHTFE-EPAFV---------QV-K---S-------GQ---------------------------------------------------------------------------------------------------------------------------------------------------------------------------
>195604
------------------------------------------------------------------------------------------------------------MA---MVRWF---------------FSTNHKDI-GTLYLV------FG-AWAGMVGTA-LSLLIRAELSQPG-A--LLGDDQIY-NVIVTAHAFVMIFFM-V--MPIMIGGFG------NW-------LIPLMVG-APDMAFPR-----------------------MNN-MSFWLLPPSFLLLLAS------SGVEAGAGT-GWTV---------------Y-----------PPLAG-----------------NLAHA-----GASVDLTIFSLHLAGISSILGAINFITTIINMKPAAMSMYQAPLFVWA--VLITAVLL-LLSLPVLA-A----G-ITM---------------------------------LLTDR--NLNTTFFH--------PVGGGDP----------------------------------------ILYQHLF----------------W--FFG---------------------HPEV--------------YIL---ILPG-FGMISHIVAYY--------AGKKEPFG-YMGMVWA----MM-AIGLLGFIVWA--------HHMFTVGMDVDTRAYFTSA-----TMIIA------------IPTGVKVFSWLATLHGGD-I---K--W-ET-PMLWALGFIFLFTVGGL-----------TGIVLANSSLDIVLHD-TYYV--VAHF-HYVLSMGAVFAIVAGFVHWFP-LF---TGYTLHSSWTK-IHFGVMFAGVNL-----TFFP-QHFLG-LAGMPRRYSDYPDAY--------TLWNTISSIGSLVSLVAVIM-FLFIIWEAFSAKREVL-----------------------------SVDLVTTNIEWLH-G--CP-P-PYHTFE-EPAFV---------QT-Q---L-------N----------------------------------------------------------------------------------------------------------------------------------------------------------------------------
>569598
------------------------------------------------------------------------------------------------------------MF---LTRWF---------------FSTNHKDI-GTLYLL------FG-AWAGMVGTA-LSLLIRAELSQPG-T--LLGDDQIY-NVIVTAHAFVMIFFM-V--MPIMIGGFG------NW-------LVPLMIG-APDMAFPR-----------------------MNN-MSFWLLPPSLLLLLAS------SGIEAGAGT-GWTV---------------Y-----------PPLAG-----------------NLAHA-----GASVDLTIFSLHLAGVSSILGAINFITTAINMKSPAMSQYQTPLFVWS--VLITAVLL-LLSLPVLA-A----G-ITM---------------------------------LLTDR--NLNTTFFD--------PSGGGDP----------------------------------------ILYQHLF----------------W--FFG---------------------HPEV--------------YIL---ILPG-FGMISHVVTYY--------AGKKEPFG-YMGMVWA----MM-SIGFLGFIVWA--------HHMFTVGMDVDTRAYFTSA-----TMIIA------------IPTGVKVFSWLATLHGGM-I---K--W-DA-AMLWALGFIFLFTIGGL-----------TGIVLANSSLDIVLHD-TYYV--VAHF-HYVLSMGAVFAIMAGFTHWFP-LF---TGYSLHQTWTK-VHFGVMFAGVNM-----TFFP-QHFLG-LAGMPRRYSDYPDAY--------TIWNSISSIGSLISLVAVIM-MMFIIWEAFSSKRKVM-----------------------------TVELTSTNVEWLH-G--CP-P-PYHTYE-EPAHV---------QT-Q---E------------------------------------------------------------------------------------------------------------------------------------------------------------------------------------
>498951
-----------------------------------------------------------------------------------------------------------------MNKWL---------------FSTNHKDI-GTLYFM------FG-AASGMMGMS-MSWTIRMELANPG-S--LIGDDQIY-NVIVTAHAFLMIFFM-V--MPIMIGGFG------NW-------LVPLMIG-APDMAFPR-----------------------MNN-MSFWLLPPSLTLMTAS------MFVGTGSGT-GWTV---------------Y-----------PPLSS-----------------NIAHE-----GASVDLTIFSLHLAGASSILGAINFITTIINMRPEGMIPLRIPLFVWS--VGLTALLL-LLSLPVLA-G----A-ITM---------------------------------LLTDR--NLNTSFFD--------PAGGGDP----------------------------------------VLYQHLF----------------W--FFG---------------------HPEV--------------YIL---ILPG-FGIISHVIAQE--------SGKNETFG-TLGMIYA----MA-SIGILGFIVWA--------HHMFTVGMDVDTRAYFTSA-----TMIIA------------VPTGIKIFSWLATMHGCQ-F---T--Y-TP-QLLWAMGFVFLFTVGGM-----------TGVILANSSIDIVLHD-TYYV--VAHF-HYVLSMGAAFAIMSGFITWFP-LF---TGMTLNPKWLK-IQFTLTFVGVNV-----TFFP-QHFLG-LSGMPRRYSDYPDSF--------TTWNVISSIGSTISTMSMIM-FFMIVWESFVSTRKLI-----------------------------FSNNMTSSIEWMQ-K--YP-P-AEHSYN-ELPIL---------TN------------------------------------------------------------------------------------------------------------------------------------------------------------------------------------------
>13095
------------------------------------------------------------------------------------------------------------MA---ITRWF---------------FSTNHKDI-GTLYLV------FG-AWAGMVGTA-LSLLIRAELSQPG-S--LLGDDQIY-NVIVTAHAFVMIFFM-V--MPILIGGFG------NW-------LVPLMIG-APDMAFPR-----------------------MNN-MSFWLLPPSFLLLLAS------SGVEAGAGT-GWTV---------------Y-----------PPLAG-----------------NLAHA-----GASVDLTIFSLHLAGVSSILGAINFITTTINMKPPAISQYQTPLFVWA--VLVTAVLL-LLSLPVLA-A----G-ITM---------------------------------LLTDR--NLNTTFFD--------PAGGGDP----------------------------------------ILYQHLF----------------W--FFG---------------------HPEV--------------YIL---ILPG-FGIISHVVAYY--------AGKKEPFG-YMGMVWA----MM-AIGLLGFIVWA--------HHMFTVGMDVDTRAYFTSA-----TMIIA------------IPTGVKVFSWLATLHGGS-I---K--W-ET-PMLWALGFIFLFTVGGL-----------TGIVLANSSLDIGLHD-TYYV--VAHF-HYVLSMGAVFAIMAAFVHWFP-LF---TGYTLNDTWTK-IHFGVMFIGVNL-----TFFP-QHFLG-LAGMPRRYSDYPDAY--------ALWNTVSSIGSLISLVAVIM-FLFILWEAFAAKREVS-----------------------------SVELTMTNAEWLH-G--CP-P-PYHTFE-EPAFV---------QV-Q---S-------N----------------------------------------------------------------------------------------------------------------------------------------------------------------------------
>8240
------------------------------------------------------------------------------------------------------------MA---ITRWF---------------FSTNHKDI-GTLYLV------FG-AWAGMVGTA-LSLLIRAELSQPG-A--LLGDDQIY-NVIVTAHAFVMIFFM-V--MPIMIGGFG------NW-------LIPLMIG-APDMAFPR-----------------------MNN-MSFWLLPPSFLLLLAS------SGVEAGAGT-GWTV---------------X-----------PPLAG-----------------NLAHA-----GASVDLTIFSLHLAGVSSILGAINFITTIINMKPAAISQYQTPLFVXA--VLITAVLL-LLSLPVLA-A----G-ITM---------------------------------LLTDR--NLNTTFFD--------PAGGGDP----------------------------------------ILYQHLF----------------W--FFG---------------------HPEV--------------YIL---ILPG-FGMISHIVAYY--------SGKKEPFG-YMGMVWA----MM-AIGLLGFIVWA--------XHMFTVGMDVDTRAYFTSA-----TMIIA------------IPTGVKVFSWLATLHGGA-V---K--W-ET-PLLWAIGFIFLFTVGGL-----------TGXVLANSSLDIVLHD-TYYV--VAHF-HYVLSMGAVFAIVAAFVHWFP-LX---TGYTLHSTWTK-IHFGVMXVGVXL-----TFFP-QHFLG-LAGMPRRYSDYPDAY--------TLWNTISSIGSLISLVAVIM-FLFIIWEAFAAKREVM-----------------------------SVELTSTNVEWLH-G--CP-P-PYHTFE-EPAFV---------LV-Q---S-------D----------------------------------------------------------------------------------------------------------------------------------------------------------------------------
>317483
------------------------------------------------------------------------------------------------------------MA---TTRWL---------------FSTNHKDI-GTLYLV------FG-AWAGMVGTA-LSLLIRAELSQPG-A--LLGDDQIY-NVIVTAHAFVMIFFM-V--MPIMIGGFG------NW-------LIPLMIG-APDMAFPR-----------------------MNN-MSFWLLPPSFLLLLAS------SGVEAGAGT-GWTV---------------Y-----------PPLAG-----------------NLAHA-----GASVDLTIFSLHLAGISSILGAINFITTIINMKPPAISQYQTPLFVWA--VLITAVLL-LLSLPVLA-A----G-ITM---------------------------------LLTDR--NLNTTFFD--------PAGGGDP----------------------------------------ILYQHLF----------------W--FFG---------------------HPEV--------------YIL---ILPG-FGMISHIVAYY--------SGKKEPFG-YMGMVWA----MM-AIGLLGFIVWA--------HHMFTVGMDVDTRAYFTSA-----TMIIA------------IPTGVKVFSWLATLHGGS-I---K--W-ET-PLLWALGFIFLFTVGGL-----------TGIVLANSSLDIVLHD-TYYV--VAHF-HYVLSMGAVFAIVAAFVHWFP-LF---TGYTLHSTWTK-IHFGVMFVGVNL-----TFFP-QHFLG-LAGMPRRYSDYPDAY--------TLWNTVSSIGSLISLVAVIM-FLFILWEAFAAKREVT-----------------------------AVELTMTNVEWLH-G--CP-P-PYHTFE-EPAFV---------QV-Q---G-------K----------------------------------------------------------------------------------------------------------------------------------------------------------------------------
>247629
------------------------------------------------------------------------------------------------------------MA---ITRWF---------------FSTNHKDI-GTLYLV------FG-AWAGMVGTA-LSLLIRAELSQPG-A--LLGDDQIY-NVIVTAHAFVMIFFM-V--MPIMIGGFG------NW-------LIPLMIG-APDMAFPR-----------------------MNN-MSFWLLPPSFLLLLAS------SGVEAGAGT-GWTV---------------Y-----------PPLAG-----------------NLAHA-----GASVDLTIFSLHLAGISSILGAINFITTIINMKPPAISQYQTPLFVWA--VLITAVLL-LLSLPVLA-A----G-ITM---------------------------------LLTDR--NLNTTFFD--------PAGGGDP----------------------------------------ILYQHLF----------------W--FFG---------------------HPEV--------------YIL---ILPG-FGMISHIVAYY--------SGKKEPFG-YMGMVWA----MM-AIGLLGFIVWA--------HHMFTVGMDVDTRAYFTSA-----TMIIA------------IPTGVKVFSWLATLHGGS-I---K--W-ET-PLLWALGFIFLFTVGGL-----------TGIVLANSSLDIVLHD-TYYV--VAHF-HYVLSMGAVFAIVAAFVHWFP-LF---TGYTLHSTWTK-IHFGVMFLGVNL-----TFFP-QHFLG-LAGMPRRYSDYPDAY--------TLWNTISSIGSLISLVAVIM-FLFIIWEAFTAKREVL-----------------------------SVELTSTNIEWLH-G--CP-P-PYHTFE-EPAFV---------QV-Q---T-------N----------------------------------------------------------------------------------------------------------------------------------------------------------------------------
>143942
------------------------------------------------------------------------------------------------------------MF---INRWL---------------FSTNHKDI-GTLYLL------FG-AWAGMVGTA-LSLLIRAELGQPG-A--LLGDDQIY-NVIVTAHAFVMIFFM-V--MPIMIGGFG------NW-------LVPLMIG-APDMAFPR-----------------------MNN-MSFWLLPPSFLLLLAS------SMVEAGAGT-GWTV---------------Y-----------PPLAG-----------------NLAHA-----GASVDLTIFSLHLAGVSSILGAINFITTIINMKPPALSQYQTPLFVWS--VLITAVLL-LLSLPVLA-A----G-ITM---------------------------------LLTDR--NLNTTFFD--------PAGGGDP----------------------------------------ILYQHLF----------------W--FFG---------------------HPEV--------------YIL---ILPG-FGIISHIVTYY--------SGKKEPFG-YMGMVWA----MM-SIGFLGFIVWA--------HHMFTVGMDVDTRAYFTSA-----TMIIA------------IPTGVKVFSWLATLHGGN-I---K--W-SP-AMLWALGFIFLFTVGGL-----------TGIVLANSSLDIVLHD-TYYV--VAHF-HYVLSMGAVFAIMGGFIHWFP-LF---SGYTLSTTWAK-IHFLIMFVGVNM-----TFFP-QHFLG-LSGMPRRYSDYPDAY--------TTWNTVSSMGSFISLTAVVL-MVFMVWEAFASKREVL-----------------------------VVELPSTNLEWLH-G--CP-P-PYHTFE-EPTYV---------NH-K----------------------------------------------------------------------------------------------------------------------------------------------------------------------------------------
>61616
------------------------------------------------------------------------------------------------------------MA---ITRWL---------------YSTNHKDI-GTLYLI------FG-AWAGMVGTA-LSLLIRAELSQPG-T--LLGDDQIY-NVIVTAHAFVMIFFM-V--MPIMIGGFG------NW-------LIPLMIG-APDMAFPR-----------------------MNN-MSFWLLPPSFLLLLAS------SAVESGAGT-GWTV---------------Y-----------PPLAG-----------------NLAHA-----GASVDLTIFSLHLAGVSSILGAINFITTILNMKPPAMTQYQTPLFVWS--VLITAVLL-LLSLPVLA-A----G-ITM---------------------------------LLTDR--NLNTTFFD--------PAGGGDP----------------------------------------VLYQHLF----------------W--FFG---------------------HPEV--------------YIL---ILPG-FGMISHIVTYY--------SGKKEPFG-YMGMVWA----MM-SIGLLGFIVWA--------HHMFTVDLNVDTRAYFTSA-----TMIIA------------IPTGVKVFSWLATMHGGT-I---K--W-DA-AMLWALGFIFLFTVGGL-----------TGIVLANSSLDIVLHD-TYYV--VAHF-HYVLSMGAVFAIMGGFVHWFP-LF---SGYTLHETWTK-IHFGVMFAGVNL-----TFFP-QHFLG-LAGMPRRYSDYPDAY--------TLWNTLSSIGSLISLIAVIL-MMFIIWEAFSAKREVL-----------------------------LTELTSTNLEWLH-G--CP-P-PYHTFE-EPTFV---------QT-Q---I-------HQ---------------------------------------------------------------------------------------------------------------------------------------------------------------------------
>412625
------------------------------------------------------------------------------------------------------------MA---ITRWF---------------FSTNHKDI-GTLYLV------FG-AWAGMVGTA-LSLLIRAELSQPG-A--LLGDDQIY-NVIVTAHAFVMIFFM-V--MPIMIGGFG------NW-------LVPLMIG-APDMAFPR-----------------------MNN-MSFWLLPPSFLLLLAS------SGVEAGAGT-GWTV---------------Y-----------PPLAG-----------------NLAHA-----GASVDLTIFSLHLAGVSSILGAINFITTIINMKPPATSQYQTPLFVWA--VLITAVLL-LLALPVLA-A----G-ITM---------------------------------LLTDR--NLNTTFFD--------PAGGGDP----------------------------------------ILYQHLF----------------W--FFG---------------------HPEV--------------YIL---ILPG-FGMISHIVAYY--------SGKKEPFG-YMGMVWA----MM-AIGLLGFIVWA--------HHMFTVGMDVDTRAYFTSA-----TMIIA------------IPTGVKVFSWLATLHGGF-I---K--W-DT-PLLWALGFIFLFTVGGL-----------TGIVLANSSLDIVLHD-TYYV--VAHF-HYVLSMGAVFAIVAGFVHWFP-LF---TGYTLHETWTK-MHFGVMFLGVNL-----TFFP-QHFLG-LAGMPRRYSDYPDAY--------ALWNTVSSAGSLISLVAVIM-FLFIIWEAFAAKREVL-----------------------------SVEMTTTNVEWLH-G--CP-P-PYHTFE-EPAFV---------QV-Q---P-------SYT----RE--------------------------------------------------------------------------------------------------------------------------------------------------------------------
>36185
------------------------------------------------------------------------------------------------------------MA---ITRWF---------------FSTNHKDI-GTLYLV------FG-AWAGMVGTA-LSLLIRAELSQPG-A--LLGDDQIY-NVIVTAHAFVMIFFM-V--MPIMIGGFG------NW-------LIPLMIG-APDMAFPR-----------------------MNN-MSFWLLPPSFLLLLAS------SGVETGAGT-GWTV---------------Y-----------PPLAG-----------------NLAHA-----GASVDLTIFSLHLAGISSILGAINFITTIINMKPPAISQYQTPLFVWA--VLITAVLL-LLSLPVLA-A----G-ITM---------------------------------LLTDR--NLNTTFFD--------PAGGGDP----------------------------------------ILYQHLF----------------W--FFG---------------------HPEV--------------YIL---ILPG-FGMISRIVAYY--------SGKKEPFG-YMGMVWA----MM-AIGLLGFIVWA--------HHMFTVGMDVDTRAYFTSA-----TMIIA------------IPTGVKVFSWLATLHGGS-I---K--W-ET-PLLWALGFIFLFTVGGL-----------TGIVLANSSLDIVLHD-TYYV--VAHF-HYVLSMGAVFAIMGAFDHWFP-LF---TGFTLHSTWTK-IHFGIMFVGVNL-----TFFP-QHFLG-LAGMPRRYSDYPDAY--------TLWNTVSSIGSLISLVAVIM-FLFILWEAFAAKREVA-----------------------------SIELTSTNVEWLH-G--CP-P-PYHTFE-EPAFV---------QV-Q---A-------N----------------------------------------------------------------------------------------------------------------------------------------------------------------------------
>445358
------------------------------------------------------------------------------------------------------------MA---ITRWF---------------FSTNHKDI-GTLYLL------FG-AWAGMVGTA-LSLLIRAELSQPG-A--LLGDDQIY-NVIVTAHAFVMIFFM-V--MPIMIGGFG------NW-------LIPLMIG-APDMAFPR-----------------------MNN-MSFWLLPPSFLLLLAS------SGIEAGAGT-GWTV---------------Y-----------PPLAG-----------------NLAHA-----GASVDLTIFSLHLAGISSILGAINFITTIINMKPPAISQYQTPLFVWA--VLITAVLL-LLSLPVLA-A----G-ITM---------------------------------LLTDR--NLNTTFFD--------PAGGGDP----------------------------------------ILYQHLF----------------W--FFG---------------------HPEV--------------YIL---ILPG-FGIISHVVAYY--------SGKKEPFG-YMGMVWA----MM-AIGLLGFIVWA--------HHMFTVGMDVDTRAYFTSA-----TMIIA------------IPTGVKVFSWLATLHGAS-L---K--W-DA-PLLWALGFIFLFTVGGL-----------TGIVLANSSLDVVLHD-TYYV--VAHF-HYVLSMGAVFAIVAGFVHWFP-LF---TGYTLHQTWTK-IHFGIMFMGVNL-----TFFP-QHFLG-LAGMPRRYSDYPDAY--------TLWNTVSSIGSMVSLTAVIL-FLFIIWEAFAAKREVL-----------------------------SVEHTATNVEWLH-G--CP-P-PYHTFE-EPAFV---------QV-Q---T-------K----------------------------------------------------------------------------------------------------------------------------------------------------------------------------
>511044
------------------------------------------------------------------------------------------------------------MM---ITRWL---------------FSTNHKDI-GTLYLV------FG-AWAGMVGTA-LSLLIRAELSQPG-A--LLGDDQIY-NVIVTAHAFVMIFFM-V--MPVMIGGFG------NW-------LVPLMIG-APDMAFPR-----------------------MNN-MSFWLLPPSFLLLLAS------SGVEAGAGT-GWTV---------------Y-----------PPLAG-----------------NLAHA-----GASVDLTIFSLHLAGVSSILGAINFITTSINMKPASMSQYQTPLFVWS--VLITAVLL-LLSLPVLA-A----G-ITM---------------------------------LLTDR--NLNTTFFD--------PAGGGDP----------------------------------------VLYQHLF----------------W--FFG---------------------HPEV--------------YIL---ILPG-FGMISHIVTYY--------SAKKEPFG-YMGMVWA----MM-SIGLLGFIVWA--------HHMFTVDLNVDTRAYFTSA-----TMIIA------------IPTGVKVFSWLATMHGGA-I---K--W-DA-AMLWALGFIFLFTVGGL-----------TGIVLANSSLDIVLHD-TYYV--VAHF-HYVLSMGAVFAIMGGFVHWFP-LF---SGYTLHSTWSK-IHFGVMFIGVNL-----TFFP-QHFLG-LAGMPRRYSDYPDAY--------TLWNSVSSIGSLISLVAVIM-MMFIIWEAFASKREVL-----------------------------STELNSTNIEWLH-N--CP-P-PYHTFE-EPSFV---------QS-R---I------------------------------------------------------------------------------------------------------------------------------------------------------------------------------------
>1435194
------------------------------------------------------------------------------------------------------------MA---ITRWF---------------FSTNHKDI-GTLYLV------FG-AWAGMVGTA-LSLLIRAELNQPG-S--LLGDDQIY-NVIVTAHAFVMIFFM-V--MPILIGGFG------NW-------LVPLMIG-APDMAFPR-----------------------MNN-MSFWLLPPSFLLLLAS------SGVEAGAGT-GWTV---------------Y-----------PPLAG-----------------NLAHA-----GASVDLTIFSLHLAGVSSILGAINFITTTINMKPPAISQYQTPLFVWA--VLITAVLL-LLSLPVLA-A----G-ITM---------------------------------LLTDR--NLNTTFFD--------PAGGGDP----------------------------------------ILYQHLF----------------W--FFG---------------------HPEV--------------YIL---ILPG-FGIISHVVAYY--------AGKKEPFG-YMGMVWA----MM-AIGLLGFIVWA--------HHMFTVGMDVDTRAYFTSA-----TMIIA------------IPTGVKVFSWLATLHGGS-I---K--W-ET-PMLWALGFIFLFTVGGL-----------TGIVLSNSSLDIVLHD-TYYV--VAHF-HYVLSMGAVFAIMAGFVHWFP-LF---TGFTLHSTWTK-IHFGVMFVGVNL-----TFFP-QHFLG-LAGMPRRYSDYPDAY--------TLWNTVSSIGSLISLVAVIM-FLFILWEAFAAKREVL-----------------------------SVELTATNVEWLH-G--CP-P-PYHTFE-EPAFV---------QV-R---S-------N----------------------------------------------------------------------------------------------------------------------------------------------------------------------------
>363190
------------------------------------------------------------------------------------------------------------MA---ITRWF---------------FSTNHKDI-GTLYLV------FG-AWAGMVGTA-LSLLIRAELSQPG-A--LLGDDQIY-NVIVTAHAFVMIFFM-V--MPVMIGGFG------NW-------LVPLMLG-APDMAFPR-----------------------MNN-MSFWLLPPSFLLLLAS------SGVEAGAGT-GWTV---------------Y-----------PPLAG-----------------NLAHA-----GASVDLTIFSLHLAGISSILGAINFITTIINMKPPAISQYQTPLFVWA--VLITAVLL-LLSLPVLA-A----G-ITM---------------------------------LLTDR--NLNTTFFD--------PAGGGDP----------------------------------------ILYQHLF----------------W--FFG---------------------HPEV--------------YIL---ILPG-FGIISHIVAYY--------AGKKEPFG-YMGMVWA----MM-AIGLLGFIVWA--------HHMFTVGMDVDTRAYFTSA-----TMIIA------------IPTGVKVFSWLATLHGGV-I---K--W-ET-PMLWALGFIFLFTVGGL-----------TGIVLANSSLDIVLHD-TYYV--VAHF-HYVLSMGAVFAIVAGFVHWFP-LF---TGYTLHSTWTK-IHFGIMFVGVNL-----TFFP-QHFLG-LAGMPRRYSDYPDAY--------TLWNTVSSIGSLISLVAVIM-FLFIIWEAFAAKREVA-----------------------------SVELTITNVEWLH-G--CP-P-PYHTYE-EPAFV---------QV-K----------------------------------------------------------------------------------------------------------------------------------------------------------------------------------------
>118565
------------------------------------------------------------------------------------------------------------MA---ITRWF---------------FSTNHKDI-GTLYLV------FG-AWAGMVGTA-LSLLIRAELSQPG-S--LLGDDQIY-NVIVTAHAFVMIFFM-V--MPVMIGGFG------NW-------LIPLMIG-APDMAFPR-----------------------MNN-MSFWLLPPSFLLLLTS------SGVEAGAGT-GWTV---------------Y-----------PPLAG-----------------NLAHA-----GASVDLAIFSLHLAGVSSILGAINFITTIINMKPPAISQYQTPLFVWA--VLITAVLL-LLSLPVLA-A----G-ITM---------------------------------LLTDR--NLNTTFFD--------PAGGGDP----------------------------------------ILYQHLF----------------W--FFG---------------------HPEV--------------YIL---ILPG-FGMVSHIIAYY--------AGKKEPFG-YMGMVWA----MM-AIGLLGFIVWA--------HHMFTVGMDVDTRAYFTSA-----TMVIA------------IPTGVKVFSWLATLHGAT-L---K--W-EA-PFLWALGFIFLFTVGGL-----------TGIVLANSSLDIILHD-TYYV--VAHF-HYVLSMGAVFAIMGGFVHWFP-LF---TGYTLHSTWAK-TQFAIMFTGVNL-----TFFP-QHFLG-LAGMPRRYSDYPDAY--------ALWNTISSLGSLVSLVAVVL-LLFIIWEAFSAKREVL-----------------------------EVRFAATNVEWLH-G--CP-P-PYHTFE-EPPFV---------QV-Q---H-------NHA--------------------------------------------------------------------------------------------------------------------------------------------------------------------------
>9718
------------------------------------------------------------------------------------------------------------MF---MNRWL---------------FSTNHKDI-GTLYLL------FG-AWAGMVGTA-LSLLIRAELGQPG-A--LLGDDQIY-NVIVTAHAFVMIFFM-V--MPIMIGGFG------NW-------LVPLMIG-APDMAFPR-----------------------MNN-MSFWLLPPSFLLLLAS------SMVEAGAGT-GWTV---------------Y-----------PPLAG-----------------NLAHA-----GASVDLTIFSLHLAGVSSILGAINFITTIINMKPPAMSQYQTPLFVWS--VLITAVLL-LLSLPVLA-A----G-ITM---------------------------------LLTDR--NLNTTFFD--------PAGGGDP----------------------------------------ILYQHLF----------------W--FFG---------------------HPEV--------------YIL---ILPG-FGMISHIVTYY--------SGKKEPFG-YMGMVWA----MM-SIGFLGFIVWA--------HHMFTVGMDVDTRAYFTSA-----TMIIA------------IPTGVKVFSWLATLHGGN-I---K--W-SP-AMLWALGFIFLFTVGGL-----------TGIVLANSSLDIVLHD-TYYV--VAHF-HYVLSMGAVFAIMGGFVHWFP-LF---SGYTLDDTWAK-IHFTIMFVGVNM-----TFFP-QHFLG-LSGMPRRYSDYPDAY--------TTWNTVSSMGSFISLTAVML-MVFMIWEAFASKREVA-----------------------------AVELTTTNIEWLH-G--CP-P-PYHTFE-EPTYV---------VL-K----------------------------------------------------------------------------------------------------------------------------------------------------------------------------------------
>265047
------------------------------------------------------------------------------------------------------------MM---LTRWF---------------YSTNHKDI-GTLYLI------FG-AWAGMVGTG-LSLLIRAELSQPG-A--LLGSDQIY-NVVVTAHAFVMIFFM-V--MPIMIGGFG------NW-------LIPLMIG-APDMAFPR-----------------------MNN-MSFWLLPPSFLLLLAS------SAVESGAGT-GWTV---------------Y-----------PPLAG-----------------NLGHA-----GASVDLTIFSLHLAGVSSILGAINFITTIFNMKPFSTNQYQTPLFIWS--VLITAVLL-LLSLPVLA-A----G-ITM---------------------------------LLTDR--NLNTTFFD--------PAGGGDP----------------------------------------VLYQHLF----------------W--FFG---------------------HPEV--------------YIL---ILPG-FGMISHIVTYY--------SGKKEPFG-YMGMVWA----MM-SIGLLGFIVWA--------HHMFTVDLNVDTRAYFTSA-----TMIIA------------IPTGVKVFSWLATMHGGV-T---K--W-DA-AMLWALGFIFLFTVGGL-----------TGIVLANSSLDIVLHD-TYYV--VAHF-HYVLSMGAVFAIMGGFVHWFP-LF---SGYTLHEIWTK-VHFGVMFTGVNL-----TFFP-QHFLG-LAGMPRRYSDYPDAF--------TLWNTLSSIGSLISLIAVIL-MLYIIWEAFTTKREVL-----------------------------TTELTSTNLEWLH-G--CP-P-PYHTFE-EPAFV---------QA-Q---Q-------FTT--------------------------------------------------------------------------------------------------------------------------------------------------------------------------
>290247
------------------------------------------------------------------------------------------------------------MA---ITRWF---------------FSTNHKDI-GTLYLV------FG-AWAGMVGTA-LSLLIRAELSQPG-A--LLGDDQIY-NVIVTAHAFVMIFFM-V--MPIMIGGFG------NW-------LIPLMIG-APDMAFPR-----------------------MNN-MSFWLLPPSFLLLLAS------SGVEAGAGT-GWTV---------------Y-----------PPLAG-----------------NLAHA-----GASVDLTIFSLHLAGVSSILGAINFITTIINMKPPAISQYQTPLFVWA--VLITAVLL-LLSLPVLA-A----G-ITM---------------------------------LLTDR--NLNTTFFD--------PAGGGDP----------------------------------------ILYQHLF----------------W--FFG---------------------HPEV--------------YIL---ILPG-FGMISHIVAYY--------SGKKEPFG-YMGMVWA----MM-AIGLLGFIVWA--------HHMFTVGMDVDTRAYFTSA-----TMIIA------------IPTGVKVFSWLATLHGGS-I---K--W-ET-PMLWALGFIFLFTVGGL-----------TGIVLANSSLDIVLHD-TYYV--VAHF-HYVLSMGAVFAIVAAFVHWFP-LF---SGYTLHSTWTK-IHFGVMFVGVNL-----TFFP-QHFLG-LAGMPRRYSDYPDAY--------TLWNTISSIGSLISLVAVIM-FLFIIWEAFAAKREVM-----------------------------AVELTTTNVEWLH-G--CP-P-PYHTFE-EPAFV---------QV-Q---S-------N----------------------------------------------------------------------------------------------------------------------------------------------------------------------------
>7650
------------------------------------------------------------------------------------------------------------MQ---LSRWL---------------FSTNHKDI-GTLYLI------FG-AWAGMVGTA-MSVIIRAELAQPG-S--LLNDDQIY-NVVVTAHALVMIFFM-V--MPIMIGGFG------NW-------LIPLMIG-APDMAFPR-----------------------MNN-MSFWLIPPSFVLLLAS------AGVESGAGT-GWTI---------------Y-----------PPLSS-----------------NIAHA-----GGSVDLAIFSLHLAGASSILASINFITTIINMRTPGMSFDRLPLFVWS--VFVTAFLL-LLSLPVLA-G----A-ITM---------------------------------LLTDR--NINTTFFD--------PAGGGDP----------------------------------------ILFQHLF----------------W--FFG---------------------HPEV--------------YIL---ILPG-FGMISHVIAHY--------SGKREPFG-YLGMVYA----MI-AIGVLGFLVWA--------HHMFTVGMDVDTRAYFTAA-----TMIIA------------VPTGIKVFSWMATLQGSN-L---Q--W-ET-PLLWALGFVFLFTLGGL-----------TGIVLANSSIDVVLHD-TYYV--VAHF-HYVLSMGAVFAIFAGFTHWFP-LF---SGYSLHPLWGK-VHFFIMFVGVNL-----TFFP-QHFLG-LAGMPRRYSDYPDAY--------TLWNTISSIGSTISVVAMLF-FLFLIWEAFASQREGI-----------------------------TPEFSHASLEWQYTS--FP-P-SHHTFD-ETPST---------II-I---V-------K----------------------------------------------------------------------------------------------------------------------------------------------------------------------------
>135755
------------------------------------------------------------------------------------------------------------MA---ITRWF---------------FSTNHKDI-GTLYLV------FG-AWAGMVGTA-LSLLIRAELSQPG-A--LLGDDQIY-NVIVTAHAFVMIFFM-V--MPIMIGGFG------NW-------LIPLMIG-APDMAFPR-----------------------MNN-MSFWLLPPSFLLLLAS------SGVEAGAGT-GWTV---------------Y-----------PPLAG-----------------NMAHA-----GASVDLTIFSLHLAGVSSILGAINFITTIINMKPPAISQYQTPLFVWA--VLITAVLL-LLSLPVLA-A----G-ITM---------------------------------LLTDR--NLNTTFFD--------PAGGGDP----------------------------------------ILYQHLF----------------W--FFG---------------------HPEV--------------YIL---ILPG-FGMVSHIVAYY--------SGKKEPFG-YMGMVWA----MM-AIGLLGFIVWA--------HHMFTVGMDVDTRAYFTSA-----TMIIA------------IPTGVKVFSWLATLHGGA-I---K--W-ET-PLLWALGFIFLFTVGGL-----------TGIVLANSSLDIVLHD-TYYV--VAHF-HYVLSMGAVFAIIAAFVHWFP-LF---SGYTLHSSWTK-IHFGIMFIGVNL-----TFFP-QHFLG-LAGMPRRYSDYPDAY--------TLWNAISSVGSLVSLVAVIM-FLFIIWEAFAAKREVM-----------------------------TVELTSTNVEWLF-G--CP-P-PYHTFE-EPAFV---------QV-Q---T-------N----------------------------------------------------------------------------------------------------------------------------------------------------------------------------
>414978
------------------------------------------------------------------------------------------------------------MW---LLRWL---------------LSTNHKDI-GTMYFL------FG-LAAGLIGAT-SSLLMRTKLSQPG-F--SLGDYHSY-NVLITLHGLTMIFFM-V--MPIMIGGFG------NW-------LVPLMLG-APDMAFPR-----------------------MNN-MSFWLLPPSFLLLLAS------SKVGAGVGT-GWTI---------------Y-----------PPLSG-----------------NMAHS-----GPSMDLAIFSLHLAGISSILASINFISTCINMKPHHMVLYNLPLFVWS--VLLTAILL-ILSLPVLA-A----A-ITM---------------------------------LLTDR--NLNTAFFD--------PLGGGDP----------------------------------------ILFQHLF----------------W--FFG---------------------HPEV--------------YIL---ILPG-FGIISHIITHY--------SCKKEPFG-YMSMVWA----ML-TITLLGFMVWA--------HHMFTVGLDIDTRAYFSAA-----TMTIA------------VPTGIKVFSWTATIFGGK-I---N--L-EP-PMLWSLGFMYLFTIGGL-----------TGITLSNSTLDVLLHD-TYYV--VAHF-HYVLSMGAVFAIMAGTVYWFP-LI---SGFALNKKLAY-SQFTTMFIGVNI-----TFFP-QHMLG-LAGMPRRYSDFPDAY--------AVWNTISSSGALISMLGALM-MVLVMWEAMAKKRKTL-----------------------------QALSDTTMLEWTQ-K--CP-P-TRHTFE-NPPTA---------LP-Q---G------------------------------------------------------------------------------------------------------------------------------------------------------------------------------------
>55117
------------------------------------------------------------------------------------------------------------MT---ITRWF---------------FSTNHKDI-GTLYLV------FG-AWAGMVGTA-LSLLIRAELTQPG-A--LLGDDQIY-NVIVTAHAFVMIFFM-V--MPIMIGGFG------NW-------LIPLMIG-APDMAFPR-----------------------MNN-MSFWLLPPSFLLLLAS------SGVEAGAGT-GWTV---------------Y-----------PPLAG-----------------NLAHA-----GASVDLTIFSLHLAGISSILGAINFITTIINMKPPAISQYQTPLFVWS--VLVTAVLL-LLSLPVLA-A----G-ITM---------------------------------LLTDR--NLNTTFFD--------PAGGGDP----------------------------------------ILYQHLF----------------W--FFG---------------------HPEV--------------YIL---ILPG-FGMISHIITYY--------SGKKEPFG-YMGMVWA----MM-AIGLLGFIVWA--------HHMFTVGMDVDTRAYFTSA-----TMIIA------------IPTGVKVFSWLATLHGGA-I---K--W-ET-PLLWALGFIFLFTVGGL-----------TGIVLANSSIDIVLHD-TYYV--VAHF-HYVLSMGAVFAIMGGFIHWFP-LF---TGYTLHQKWTK-VHFGIMFLGVNL-----TFFP-QHFLG-LAGMPRRYSDYPDAY--------TLWNFISSIGSLISLTAVIL-FLFILWEAFAAKREVL-----------------------------GAELTMTNVEWIN-G--CP-P-PYHTFE-EPAYV---------QI-Q---L-------Y----------------------------------------------------------------------------------------------------------------------------------------------------------------------------
>44326
-------------------------------------------------------------------------------------------------------------M---FTRWF---------------FSTNHKDI-GTLYLI------FG-AWAGMVGTA-LSLLIRAELSQPG-T--LLGDDQIY-NVIVTAHAFVMIFFM-V--MPILIGGFG------NW-------LVPLMIG-APDMAFPR-----------------------MNN-MSFWLLPPSFFLLLAS------STVEAGAGT-GWTV---------------Y-----------PPLAG-----------------NLAHA-----GPSVDLAIFSLHLAGVSSILGAINFITTIINMKPSSITQYQTPLFVWS--VLITAVLL-LLSLPVLA-A----G-ITM---------------------------------LLTDR--NLNTTFFD--------PAGGGDP----------------------------------------VLYQHLF----------------W--FFG---------------------HPEV--------------YIL---ILPG-FGIISHVVAYY--------SNKKEPFG-YMGMVWA----ML-SIGLLGFIVWA--------HHMFTTDLNVDTRAYFTSA-----TMIIA------------IPTGVKVFSWLATMHGGI-I---K--W-EA-PMLWALGFIFLFTVGGL-----------TGIVLANSSIDIVLHD-TYYV--VAHF-HYVLSMGAVFAIMAGFVHWFP-LF---TGFTLHELWTK-IHFVVMFTGVNL-----TFFP-QHFLG-LAGMPRRYSDYPDAY--------TLWNTVSSVGSLISLVAVVM-MMFIIWEAFAAKRLFS-----------------------------GSELTSTNIEWLL-G--FP-P-HYHTFE-ESSFS---------IK-L---T-------RE---------------------------------------------------------------------------------------------------------------------------------------------------------------------------
>146136
------------------------------------------------------------------------------------------------------------MF---VTRWL---------------FSTNHKDI-GTLYLM------FG-AWAGMVGTA-LSILIRAELGQPG-A--LLGDDQIY-NVVVTAHAFIMIFFM-V--MPIMIGGFG------NW-------LVPLMIG-APDMAFPR-----------------------MNN-MSFWLLPPSFLLLLAS------SMVEAGAGT-GWTV---------------Y-----------PPLAG-----------------NLAHA-----GASVDLTIFSLHLAGVSSILGAINFITTIINMKPPAITQYQTPLFVWS--VLITAVLL-LLSLPVLA-A----G-ITM---------------------------------LLTDR--NLNTTFFD--------PAGGGDP----------------------------------------ILYQHLF----------------W--FFG---------------------HPEV--------------YIL---ILPG-FGIISHIVTYY--------SGKKEPFG-YMGMVWA----MM-SIGFLGFIVWA--------HHMFTVGLDVDTRAYFTSA-----TMIIA------------IPTGVKVFSWLATLHGGN-I---K--W-SP-AMLWALGFIFLFTIGGL-----------TGIVLSNSSLDIVLHD-TYYV--VAHF-HYVLSMGAVFAIMAGFIHWFP-LF---TGYTLNDTWAK-IHFATMFVGVNM-----TFFP-QHFLG-LSGMPRRYSDYPDAY--------TTWNIVSSMGSFISLTAVLI-MVFMIWEALASKREVE-----------------------------SVELTTTNLEWLH-G--CP-P-PYHTFE-EPVYV---------KV-N----------------------------------------------------------------------------------------------------------------------------------------------------------------------------------------
>491859
------------------------------------------------------------------------------------------------------------ML---PQKWL---------------FSTNHKDI-GTLYFL------FG-AWSGMVGTS-MSMIIRAELGQPG-S--MIGDDQIY-NVIITAHAFVMIFFM-V--MPIMIGGFG------NW-------LVPLMIG-APDMAFPR-----------------------MNN-MSFWLLPPSLTLLLTS------SMVDMGAGT-GWTV---------------Y-----------PPLAG-----------------AIAHG-----GASVDLAIFSLHLAGVSSILGAVNFITTAINMRSESMTLDQTPLFVWS--VAITALLL-LLSLPVLA-G----A-ITM---------------------------------LLTDR--NLNTSFFD--------PAGGGDP----------------------------------------ILYQHLF----------------W--FFG---------------------HPEV--------------YIL---ILPG-FGIISHIVCQE--------SGKIESFG-TLGMIYA----ML-SIGLMGFIVWA--------HHMFTVGMDVDTRAYFTSA-----TMIIA------------VPTGIKVFSWLATLYGTK-F---K--F-NP-PLLWALGFIFLFTIGGL-----------TGLVLANSSLDIVLHD-TYYV--VAHF-HYVLSMGAVFAIMGGIIQWYP-MF---TGLTMNNTWLK-IQFTIMFIGVNL-----TFFP-QHFLG-LAGMPRRYSDYPDAY--------TSWNVISSIGSMISIVGIIM-FIVIMWESMITNRTII-----------------------------FSTNMSSSTEWLQ-N--NP-P-AEHSYS-ELPLI---------SS-F----------------------------------------------------------------------------------------------------------------------------------------------------------------------------------------
>227288
------------------------------------------------------------------------------------------------------------MA---ITRWF---------------FSTNHKDI-GTLYLV------FG-AWAGMVGTA-LSLLIRAELSQPG-S--LLGDDQIY-NVIVTAHAFVMIFFM-V--MPILIGGFG------NW-------LVPLMIG-APDMAFPR-----------------------MNN-MSFWLLPPSFLLLLAS------SGVEAGAGT-GWTV---------------Y-----------PPLAG-----------------NLAHA-----GASVDLTIFSLHLAGVSSILGAINFITTTINMKPPAISQYQTPLFVWS--VLVTAVLL-LLSLPVLA-A----G-ITM---------------------------------LLTDR--NLNTTFFD--------PAGGGDP----------------------------------------ILYQHLF----------------W--FFG---------------------HPEV--------------YIL---ILPG-FGIISHVVAYY--------SGKKEPFG-YMGMVWA----MM-AIGLLGFIVWA--------HHMFTVGMDVDTRAYFTSA-----TMIIA------------IPTGVKVFSWLATLHGGS-I---K--W-ET-PMLWALGFIFLFTVGGL-----------TGIVLSNSSLDIVLHD-TYYV--VAHF-HYVLSMGAVFAIMAAFVHWFP-LL---TGYTLHSAWTK-IHFGVMFIGVNL-----TFFP-QHFLG-LAGMPRRYSDYPDAY--------ALWNTVSSIGSLISLVAVIM-FLFILWEAFAAKREVL-----------------------------SVELTTTNVEWLH-G--CP-P-PYHTYE-EPAFV---------QA-Q---S-------N----------------------------------------------------------------------------------------------------------------------------------------------------------------------------
>1156758
------------------------------------------------------------------------------------------------------------MA---ITRWF---------------FSTNHKDI-GTLYLV------FG-AWAGMVGTA-LSLLIRAELSQPG-S--FLGDDQIY-NVIVTAHAFVMIFFM-V--MPVMIGGFG------NW-------LIPLMIG-APDMAFPR-----------------------MNN-MSFWLLPPSFMLLLAS------SSVEAGAGT-GWTV---------------Y-----------PPLAG-----------------NLAHA-----GASVDLTIFSLHLAGISSILGAINFITTIINMKPTTMTMYQIPLFVWA--VLITAVLL-LLSLPVLA-A----G-ITM---------------------------------LLTDR--NLNTAFFD--------PAGGGDP----------------------------------------ILYQHLF----------------W--FFG---------------------HPEV--------------YIL---ILPG-FGMISHIVAYY--------TGKKEPFG-YMGMVWA----MM-AIGLLGFIVWA--------HHMFTVGMDVDTRAYFTSA-----TMIIA------------IPTGVKVFSWLATLHGGD-I---K--W-ET-PLLWALGFIFLFTVGGL-----------TGIVLANSSLDIVLHD-TYYV--VAHF-HYVLSMGAVFAIVAGFVHWFP-LF---TGYTLHAAWTK-VHFWVMFGGVNL-----TFFP-QHFLG-LAGMPRRYSDYPDAY--------TLWNTVSSMGSLISLVAVIM-FLFIIWEAFSAKREVS-----------------------------TVELTATNVEWIH-G--CP-P-PYHTFE-EPAFV---------QA-R---M-------D----------------------------------------------------------------------------------------------------------------------------------------------------------------------------
>33519
------------------------------------------------------------------------------------------------------------MM---ITRWF---------------FSTNHKDI-GTLYLV------FG-AWAGMVGTA-LSLLIRAELSQPG-S--LLGDDQIY-NVIVTAHAFVMIFFM-V--MPIMIGGFG------NW-------LVPLMIG-APDMAFPR-----------------------MNN-MSFWLLPPSFLLLLAS------SGVEAGAGT-GWTV---------------Y-----------PPLAG-----------------NLAHA-----GASVDLTIFSLHLAGISSILGAINFITTIINMKPPAISQYQTPLFVWA--VLITAVLL-LLSLPVLA-A----G-ITM---------------------------------LLTDR--NLNTTFFD--------PAGGGDP----------------------------------------ILYQHLF----------------W--FFG---------------------HPEV--------------YIL---ILPG-FGMISHIVAYY--------AGKKEPFG-YMGMVWA----MM-AIGLLGFIVWA--------HHMFTVGMDVDTRAYFTSA-----TMIIA------------IPTGVKVFSWLATLHGGA-I---K--W-ET-PLLWALGFIFLFTVGGL-----------TGIVLANSSLDIVLHD-TYYV--VAHF-HYVLSMGAVFAIIAAFVHWFP-LF---SGYTLHSTWTK-IHFGIMFVGVNL-----TFFP-QHFLG-LAGMPRRYSDYPDAY--------TLWNTVSSFGSLISLIAVIM-FLFIIWEAFSAKREVL-----------------------------SVEFTATNLEWLH-G--CP-P-PYHTFE-EPAFV---------QV-P---Q-------A----------------------------------------------------------------------------------------------------------------------------------------------------------------------------
>91975
------------------------------------------------------------------------------------------------------------MA---ITRWF---------------FSTNHKDI-GTLYLV------FG-AWAGMVGTA-LSLLIRAELSQPG-A--LLGDDQIY-NVIVTAHAFVMIFFM-V--MPIMIGGFG------NW-------LIPLMIG-APDMAFPR-----------------------MNN-MSFWLLPPSFLLLLAS------SGVEAGAGT-GWTV---------------Y-----------PPLAG-----------------NLAHA-----GASVDLTIFSLHLAGISSILGAINFITTIINMKPPAISQYQTPLFVWA--VLVTAVLL-LLSLPVLA-A----G-ITM---------------------------------LLTDR--NLNTTFFD--------PAGGGDP----------------------------------------ILYQHLF----------------W--FFG---------------------HPEV--------------YIL---ILPG-FGMISHIVAYY--------AGKKEPFG-YMGMVWA----MM-AIGLLGFIVWA--------HHMFTVGMDVDTRAYFTSA-----TMIIA------------IPTGVKVFSWLATLHGGS-I---K--W-ET-PLLWALGFIFLFTVGGL-----------TGIVLANSSLDIILHD-TYYV--VAHF-HYVLSMGAVFAIMAAFVHWFP-LF---SGYTLHSTWTK-IHFGIMFLGVNL-----TFFP-QHFLG-LAGMPRRYSDYPDAY--------TLWNTVSSTGSLISLVAVVM-FLFILWEAFAAKREVL-----------------------------SVELTTTNVEWLH-G--CP-P-PYHTFE-EPAFV---------QV-Q---I-------TDE----KG--------------------------------------------------------------------------------------------------------------------------------------------------------------------
>100826
--------------------------------M---------------------------------------------------------------------------TF---INRWL---------------FSTNHKDI-GTLYLI------FG-AWAGMVGTA-LSLLIRAELGQPG-T--LLGDDQIY-NVIVTAHAFVMIFFM-V--MPIMIGGFG------NW-------LVPLMIG-APDMAFPR-----------------------MNN-MSFWLLPPSFLLLLAS------STVEAGAGT-GWTV---------------Y-----------PPLAG-----------------NLAHA-----GASVDLAIFSLHLAGVSSILGAINFITTAINMKPPALSQYQTPLFVWS--VLITAVLL-LLSLPVLA-A----G-ITM---------------------------------LLTDR--NLNTTFFD--------PAGGEDP----------------------------------------VLYQHLF----------------W--FFG---------------------HPEV--------------YIL---ILPG-FGIISHVVTYY--------AGKKEPFG-YMGMVWA----ML-SIGFLGFIVWA--------HHMFTVGMDVDTRAYFTSA-----TMIIA------------IPTGIKVFSWLATLHGGT-I---K--W-DP-PMLWALGFIFLFTIGGL-----------TGIVLANSSLDIALHD-TYYV--VAHF-HYVLSMGAVFAILAGFTHWFP-LF---TGYTLHTTWTK-AHFGVMFTGVNL-----TFFP-QHFLG-LAGMPRRYSDYPDAY--------TLWNTMSSIGSLISMTAVIM-LMFIIWEAFASKRKIL-----------------------------QPELTSTNIEWIH-G--CP-P-PYHTFE-EPAFV---------QV-Q---E------------------------------------------------------------------------------------------------------------------------------------------------------------------------------------
>1522080
------------------------------------------------------------------------------------------------------------------MRWF---------------YSTNHKDI-GTLYIL------FG-MWSGLVGTA-LSLLIRAELGQPG-S--LLGDDQLY-NVIVTAHAFVMIFFL-V--MPMMIGGFG------NW-------LVPLMLG-AADMAFPR-----------------------LNN-MSFWLLPPALLLLLSS------AAVESGAGT-GWTV---------------Y-----------PPLAG-----------------NLAHS-----GGSVDLAIFSLHLAGVSSILGAVNFITTIMNMRWQGMQLERLPLFVWS--VKITAILL-LLSLPVLA-G----A-ITM---------------------------------LLTDR--NFNTSFFD--------PGGGGDP----------------------------------------ILYQHLF----------------W--FFG---------------------HPEV--------------YIL---ILPG-FGMISHIVSHY--------SCKKETFG-TLGMIYA----ML-AIGILGFIVWA--------HHMFTVGMDVDTRAYFTAA-----TMIIA------------VPTGIKVFSWLATIHGSN-V---K--F-NS-SMLWALGFIFLFTLGGL-----------TGIVLSNSSLDIMLHD-TYYV--VAHF-HYVLSMGAIFALFGAFNHWFP-LL---TGVSLHARWTK-AHFYIMFVGVNV-----TFFP-QHFLG-LAGMPRRYSDYPDCY--------MKWNVISSIGSMISFVAVLF-FMVIVWEALVAKRAVV-----------------------------WSGHLSTALEWDN-I--LP-V-DFHNMS-ETGAI---------YT-N----------------------------------------------------------------------------------------------------------------------------------------------------------------------------------------
>1036995
-----------------------------------------------------------------------------------------------------------------MQRWL---------------FSTNHKDI-GTLYFI------FG-AWAGMVGTS-LSLIIRAELSQPG-S--LIGNDQIY-NVVVTAHAFVMIFFM-V--MPIMIGGFG------NW-------LVPLMLG-APDMAFPR-----------------------MNN-MSFWLLPPSLSLLLTS------SMVESGVGT-GWTV---------------Y-----------PPLAA-----------------AIAHA-----GASVDLGIFSLHLAGVSSILGAVNFMTTVINMRSYGMTMDQMPLFVWA--VFITAILL-LLSLPVLA-G----A-ITM---------------------------------LLTDR--NLNTSFFD--------PAGGGDP----------------------------------------VLYQHLF----------------W--FFG---------------------HPEV--------------YIL---ILPA-FGMISHIVSQE--------SGKKESFG-TLGMIYA----ML-AIGILGFIVWA--------HHMFTVGMDVDTRAYFTSA-----TMIIA------------IPTGIKIFSWLSTLHGSQ-M---N--Y-SP-SLLWALGFIFLFTIGGL-----------TGVVLANSSIDIILHD-TYYV--VAHF-HYVLSMGAVFGIFAGIAHWFP-LM---TGMSLNPSWLK-MHFLVTFIGVNL-----TFFP-QHFLG-LNGMPRRYSDYPDAY--------ATWNIVSSMGSMISFVAALG-FLMIIWEAFTSSRPVI-----------------------------FTPSLPSSIEWNH-A--YP-P-ADHSYM-EIPMI---------TN------------------------------------------------------------------------------------------------------------------------------------------------------------------------------------------
>181437
------------------------------------------------------------------------------------------------------------MA---ITRWF---------------FSTNHKDI-GTLYLV------FG-AWAGMVGTA-LSLLIRAELSQPG-A--LLGDDQIY-NVIVTAHAFVMIFFM-V--MPIMIGGFG------NW-------LIPLMIG-APDMAFPR-----------------------MNN-MSFWLLPPSFLLLLAS------SGVEAGAGT-GWTV---------------Y-----------PPLAG-----------------NLAHA-----GASVDLTIFSLHLAGISSILGAINFITTIINMKPPAISQYQTPLFVWA--VLITAVLL-LLSLPVLA-A----G-ITM---------------------------------LLTDR--NLNTTFFD--------PSGGGDP----------------------------------------ILYQHLF----------------W--FFG---------------------HPEV--------------YIL---ILPG-FGMISHIVAYY--------SGKKEPFG-YMGMVWA----MM-AIGLLGFIVWA--------HHMFTVGMDVDTRAYFTSA-----TMIIA------------IPTGVKVFSWLATLHGGS-I---K--W-ET-PLLWALGFIFLFTVGGL-----------TGIVLANSSLDIVLHD-TYYV--VAHF-HYVLSMGAVFAIVAAFVHWFP-LF---TGYTLHSTWTK-IHFGVMFLGVNL-----TFFP-QHFLG-LAGMPRRYSDYPDAY--------TLWNTISSIGSLISLVAVIM-FLFIIWEAFAAKREVM-----------------------------SVELTMTNVEWLH-G--CP-P-PYHTFE-EPAFV---------QV-Q---T-------N----------------------------------------------------------------------------------------------------------------------------------------------------------------------------
>412855
------------------------------------------------------------------------------------------------------------MM---ITRWL---------------FSTNHKDI-GTLYLM------FG-AWAGMAGTA-LSLLIRAELSQPG-T--LLGDDQIY-NVIVTAHAFVMIFFM-V--MPVMIGGFG------NW-------LIPLMIG-APDMAFPR-----------------------MNN-MSFWLLPPSLLLLLAS------SGVEAGAGT-GWTV---------------Y-----------PPLAG-----------------NLAHA-----GASVDLTIFSLHLAGISSILGAINFITTSINMKPLSMSQYQTPLFVWS--VLITAILL-LLSLPVLA-A----G-ITM---------------------------------LLTDR--NLNTTFFD--------PAGGGDP----------------------------------------VLYQHLF----------------W--FFG---------------------HPEV--------------YIL---ILPG-FGMISHIVTYY--------SAKKEPFG-YMGMVWA----MM-SIGLLGFIVWA--------HHMFTVDLNVDTRAYFTSA-----TMIIA------------IPTGVKVFSWLATMHGGS-I---K--W-DA-AMLWALGFIFLFTVGGL-----------TGIVLANSSLDIVLHD-TYYV--VAHF-HYVLSMGAVFAIMGGFVHWFP-LF---SGYTLHSTWSK-IHFGVMFIGVNL-----TFFP-QHFLG-LAGMPRRYSDYPDAY--------TLWNTISSIGSLISLVAVIM-MMFIIWEAFSSKREVL-----------------------------TTELSSTNIEWLY-G--CP-P-PYHTFE-EPSYV---------QA-R---I-------Y----------------------------------------------------------------------------------------------------------------------------------------------------------------------------
>300318
------------------------------------------------------------------------------------------------------------MA---ITRWF---------------FSTNHKDI-GTLYLV------FG-AWAGMVGTA-LSLLIRAELSQPG-A--LLGDDQIY-NVIVTAHAFVMIFFM-V--MPIMIGGFG------NW-------LVPLMIG-APDMAFPR-----------------------MNN-MSFWLLPPSFLLLLAS------SGVEAGAGT-GWTV---------------Y-----------PPLSG-----------------NLAHA-----GASVDLTIFSLHLAGISSILGAINFITTIINMKPPAISQYQTPLFVWS--VLITAVLL-LLSLPVLA-A----G-ITM---------------------------------LLTDR--NLNTTFFD--------PAGGGDP----------------------------------------ILYQHLF----------------W--FFG---------------------HPEV--------------YIL---ILPG-FGMISHIVAYY--------SGKKEPFG-YMGMVWA----MM-AIGLLGFIVWA--------HHMFTVGMDVDTRAYFTSA-----TMIIA------------IPTGVKVFSWLATLHGGS-I---K--W-ET-PLLWALGFIFLFTVGGL-----------TGIVLANSSLDIVLHD-TYYV--VAHF-HYVLSMGAVFAIIAGFVHWFP-LF---SGYTLHSTWTK-VHFGVMFAGVNL-----TFFP-QHFLG-LAGMPRRYSDYPDAY--------TLWNTVSSIGSLVSLVAVIM-FLFIIWEAFAAKREVL-----------------------------AVELTTTNVEWLH-G--CP-P-PYHTFE-EPAFV---------QV-Q---S-------N----------------------------------------------------------------------------------------------------------------------------------------------------------------------------
>798166
------------------------------------------------------------------------------------------------------------MF---INRWL---------------FSTNHKDI-GTLYLL------FG-AWAGMVGTA-LSILIRAELGQPG-A--LLGDDQIY-NVIVTAHAFVMIFFM-V--MPMMIGGFG------NW-------LVPLMIG-APDMAFPR-----------------------MNN-MSFWLLPPSFLLLLAS------SMVEAGAGT-GWTV---------------Y-----------PPLAG-----------------NLAHA-----GASVDLTIFSLHLAGVSSILGAINFITTIINMKPPAMTQYQTPLFVWS--VLITAVLL-LLSLPVLA-A----G-ITM---------------------------------LLTDR--NLNTTFFD--------PAGGGDP----------------------------------------ILYQHLF----------------W--FFG---------------------HPEV--------------YIL---ILPG-FGIISHIVTYY--------SGKKEPFG-YMGMVWA----MM-SIGFLGFIVWA--------HHMFTVGLDVDTRAYFTSA-----TMIIA------------IPTGVKVFSWLATLHGGN-I---K--W-SP-AMLWALGFIFLFTVGGL-----------TGIVLSNSSLDIVLHD-TYYV--VAHF-HYVLSMGAVFAIMAGFVHWFP-LF---TGYTLDDMWAK-THFAIMFVGVNM-----TFFP-QHFLG-LSGMPRRYSDYPDAY--------TTWNTVSSMGSFISLTAVLI-MVFMIWEAFASKREVL-----------------------------SVEHTSTNLEWLH-G--CP-P-PYHTFE-EPTFV---------KV-K----------------------------------------------------------------------------------------------------------------------------------------------------------------------------------------
>1477527
--------------------------------M---------------------------------------------------------------------------TF---ITRWL---------------FSTNHKDI-GTLYLI------FG-AWAGMVGTA-LSLLIRAELGQPG-A--LLGDDQVY-NVVVTAHAFVMIFFM-V--MPIMIGGFG------NW-------LVPLMIG-APDMAFPR-----------------------MNN-MSFWLLPPSFLLLLAS------STVEAGVGT-GWTV---------------Y-----------PPLAG-----------------NLAHA-----GASVDLAIFSLHLAGISSILGAINFITTAINMKPPALSQYQTPLFVWS--VLITAVLL-LLSLPVLA-A----G-ITM---------------------------------LLTDR--NLNTTFFD--------PAGGGDP----------------------------------------VLYQHLF----------------W--FFG---------------------HPEV--------------YIL---ILPG-FGIISHVVTYY--------AGKKEPFG-YMGMVWA----ML-SIGFLGFIVWA--------HHMFTVGMDVDTRAYFTSA-----TMIIA------------IPTGIKVFSWLATLHGGT-I---K--W-DP-PMLWALGFIFLFTIGGL-----------TGIVLANSSLDIALHD-TYYV--VAHF-HYVLSMGAVFAILAGFTHWFP-LF---TGYTLHSTWAK-THFGVMFVGVNL-----TFFP-QHFLG-LAGMPRRYSDYPDAY--------TLWNTISSVGSLISLTAVIM-LVFIIWEAFASKRKAT-----------------------------QPELTSTNVEWIH-G--CP-P-PFHTFE-EPAFV---------QV-Q---E------------------------------------------------------------------------------------------------------------------------------------------------------------------------------------
>201691
------------------------------------------------------------------------------------------------------------MA---ITRWF---------------FSTNHKDI-GTLYLV------FG-AWAGMVGTA-LSLLIRAELSQPG-A--LLGDDQIY-NVIVTAHAFVMIFFM-V--MPIMIGGFG------NW-------LVPLMIG-APDMAFPR-----------------------MNN-MSFWLLPPSFLLLLAS------SGVEAGAGT-GWTV---------------Y-----------PPLAG-----------------NLAHA-----GASVDLTIFSLHLAGVSSILGAINFITTIINMKPPAISQYQTPLFVWS--VLITAVLL-LLSLPVLA-A----G-ITM---------------------------------LLTDR--NLNTTFFD--------PAGGGDP----------------------------------------ILYQHLF----------------W--FFG---------------------HPEV--------------YIL---ILPG-FGMISHIVAYY--------SGKKEPFG-YMGMVWA----MM-AIGLLGFIVWA--------HHMFTVGMDVDTRAYFTSA-----TMIIA------------IPTGVKVFSWLATLHGAS-I---K--W-ET-PLLWALGFIFLFTVGGL-----------TGIVLANSSLDIVLHD-TYYV--VAHF-HYVLSMGAVFAIMAAFVHWFP-LF---SGFTLHSTWTK-IHFGIMFIGVNL-----TFFP-QHFLG-LAGMPRRYSDYPDAY--------TLWNTISSIGSLVSLVAVIM-FLFIIWEAFAAKREVL-----------------------------AVELTMTNVEWLH-G--CP-P-PYHTFE-EPAFV---------QV-Q---S-------R----------------------------------------------------------------------------------------------------------------------------------------------------------------------------
>135759
------------------------------------------------------------------------------------------------------------MA---ITRWF---------------FSTNHKDI-GTLYLV------FG-VWAGMVGTA-LSLLIRAELNQPG-P--LLGDDQLY-NVIVTAHAFVMIFFM-V--MPVMIGGFG------NW-------LVPLMIG-APDMAFPR-----------------------MNN-MSFWLLPPSLLLLLAS------SGVEAGAGT-GWTV---------------Y-----------PPLSG-----------------NLAHA-----GASVDLTIFSLHLAGISSILGAINFITTIINMKPPAISQYQTPLFVWS--VLITAVLL-LLSLPVLA-A----G-ITM---------------------------------LLTDR--NLNTTFFD--------PAGGGDP----------------------------------------ILYQHLF----------------W--FFG---------------------HPEV--------------YIL---ILPG-FGMISHIVAYY--------SGKKEPFG-YMGMVWA----MM-AIGLLGFIVWA--------HHMFTVGMDVDTRAYFTSA-----TMIIA------------IPTGVKVFSWLATLHGSF-I---K--W-ET-PLLWALGFIFLFTVGGL-----------TGIVLANSSLDIVLHD-TYYV--VAHF-HYVLSMGAVFAIIAAFVHWFP-LF---SGYTLHSTWTK-IHFGIMFIGVNL-----TFFP-QHFLG-LAGMPRRYSDYPDAY--------TLWNTISSIGSLTSLVAVIL-FLFIVWEAFATKREVA-----------------------------MVEFTSTNVEWLH-G--CP-P-PHHTFG-EPAYV---------RV-Q---P-------D----------------------------------------------------------------------------------------------------------------------------------------------------------------------------
>748366
------------------------------------------------------------------------------------------------------------MA---ITRWF---------------FSTNHKDI-GTLYLV------FG-AWAGMVGTA-LSLLIRAELSQPG-S--LLGDDQIY-NVIVTAHAFVMIFFM-V--MPILIGGFG------NW-------LVPLMIG-APDMAFPR-----------------------MNN-MSFWLLPPSFLLLLAS------SGVEAGAGT-GWTV---------------Y-----------PPLAG-----------------NLAHA-----GASVDLTIFSLHLAGISSILGAINFITTTINMKPPAISQYQTPLFVWS--VLVTAVLL-LLSLPVLA-A----G-ITM---------------------------------LLTDR--NLNTTFFD--------PAGGGDP----------------------------------------ILYQHLF----------------W--FFG---------------------HPEV--------------YIL---ILPG-FGIISHVVAYY--------SGKKEPFG-YMGMVWA----MM-AIGLLGFIVWA--------HHMFTVGMDVDTRAYFTSA-----TMIIA------------IPTGVKVFSWLATLHGGS-I---K--W-ET-PMLWALGFIFLFTVGGL-----------TGIVLSNSSLDIVLHD-TYYV--VAHF-HYVLSMGAVFAIMAAFVHWFP-LL---TGYTLHSTWTK-IHFGVMFIGVNL-----TFFP-QHFLG-LAGMPRRYSDYPDAY--------ALWNTVSSIGSLISLVAVIM-FLFILWEAFAAKREVL-----------------------------SVELTMTNVEWLH-G--CP-P-PYHTYE-EPAFV---------QI-Q---S-------N----------------------------------------------------------------------------------------------------------------------------------------------------------------------------
>222804
-----------------------------------------------------------------------------------------------------------------MQKWF---------------FSTNHKNI-GILYFI------FG-IWSGMLGTS-LSLIIRAELGTPG-P--LINNDQIY-NSIVTAHAFIMIFFM-I--MPVMIGGFG------NW-------LIPLMLG-APDMAFPR-----------------------MNN-MSFWLLPPSLTLLLIS------SVINQGAGT-GWTV---------------Y-----------PPLSN-----------------NLYHG-----GPSVDLAIFSLHLAGMSSIMGAINFISTIINMRPVGLSMDQMSLFTWA--VGITAILL-LLSLPVLA-G----A-ITM---------------------------------LLTDR--NLNTTFFD--------PAGGGDP----------------------------------------ILYQHLF----------------W--FFG---------------------HPEV--------------YIL---ILPG-FGMISHMIFSE--------TGKKETFG-MLGMIYA----MS-AIGILGFVVWA--------HHMFTVGMDVDTRAYFTSA-----TLIIA------------VPTGIKVFSWLATLHGFK-F---N--N-SP-TMWWSIGFIFLFTLGGL-----------TGITLANSSIDIILHD-TYYV--VAHF-HYVLSMGAVFTIMGGFIHWYP-LI---TGLTLNPYWLN-SQFMMMFIGVNT-----TFFP-QHFLG-LSGMPRRYSDYPDAF--------LSWNIISSIGSLISLMGIMM-FIFIMWESLISNRQIL-----------------------------FNENTSSSIEWFQ-M--FP-P-MEHSYS-ELPVL---------IK------------------------------------------------------------------------------------------------------------------------------------------------------------------------------------------
>182659
------------------------------------------------------------------------------------------------------------MA---ITRWF---------------FSTNHKDI-GTLYLV------FG-AWAGMVGTA-LSLLIRAELSQPG-A--LLGDDQIY-NVIVTAHAFVMIFFM-V--MPIMIGGFG------NW-------LIPLMIG-APDMAFPR-----------------------MNN-MSFWLLPPSFLLLLAS------SGVEAGAGT-GWTV---------------Y-----------PPLAG-----------------NLAHA-----GASVDLTIFSLHLAGVSSILGAINFITTIINMKPPAISQYQTPLFVWA--VLITAVLL-LLSLPVLA-A----G-ITM---------------------------------LLTDR--NLNTTFFD--------PAGGGDP----------------------------------------ILYQHLF----------------W--FFG---------------------HPEV--------------YIL---ILPG-FGMISHIVAYY--------SGKKEPFG-YMGMVWA----MM-AIGLLGFIVWA--------HHMFTVGMDVDTRAYFTSA-----TMIIA------------IPTGVKVFSWLATLHGGS-I---K--W-ET-PLLWALGFIFLFTVGGL-----------TGIVLANSSLDIVLHD-TYYV--VAHF-HYVLSMGAVFAIVAGFVHWFP-LF---SGYTLHSTWTK-VHFAVMFAGVNL-----TFFP-QHFLG-LAGMPRRYSDYPDAY--------TLWNTVSSIGSMISLVAVIM-FLFIIWEAFAAKREVL-----------------------------SVDLTMTNVEWLH-G--CP-P-PYHTFE-EPAFV---------QV-Q---S-------K----------------------------------------------------------------------------------------------------------------------------------------------------------------------------
>231675
------------------------------------------------------------------------------------------------------------MT---ITRWF---------------FSTNHKDI-GTLYLV------FG-AWAGMVGTA-LSLLIRAELAQPG-A--LLGDDQIY-NVIVTAHAFIMIFFM-V--MPIMIGGFG------NW-------LVPLMIG-APDMAFPR-----------------------MNN-MSFWLLPPSFLLLLAS------SGVEAGAGT-GWTV---------------Y-----------PPLAG-----------------NLAHA-----GASVDLTIFSLHLAGVSSILGAINFITTIINMKPPAISQYQTPLFVWA--VLITAVLL-LLSLPVLA-A----G-ITM---------------------------------LLTDR--NLNTTFFD--------PAGGGDP----------------------------------------ILYQHLF----------------W--FFG---------------------HPEV--------------YIL---ILPG-FGMISHIVAYY--------AGKKEPFG-YMGMVWA----MM-AIGLLGFIVWA--------HHMFTVGMDVDTRAYFTSA-----TMIIA------------IPTGVKVFSWLATLHGGS-I---K--W-ET-PMLWALGFIFLFTVGGL-----------TGIVLANSSLDIVLHD-TYYV--VAHF-HYVLSMGAVFAIMGAFVHWFP-LF---TGYTMHDTWTK-IHFGTMFVGVNL-----TFFP-QHFLG-LAGMPRRYSDYPDAY--------SLWNIISSIGSLISLVAVIM-FLYILWEAFTAKREVL-----------------------------SVELTHTNIEWLH-G--CP-P-PYHTFE-EPAFV---------QV-Q---T-------N----------------------------------------------------------------------------------------------------------------------------------------------------------------------------
>36176
------------------------------------------------------------------------------------------------------------MA---INRWL---------------FSTNHKDI-GTLYLI------FG-AWAGMVGLA-LSLLIRAELSQPG-S--LLGDDQIY-NVIVTAHAFVMIFFM-V--MPVMIGGFG------NW-------LVPLMIG-APDMAFPR-----------------------MNN-MSFWLLPPSFLLLLAS------AGVEAGAGT-GWTV---------------Y-----------PPLAG-----------------NLAHA-----GASVDLTIFSLHLAGVSSILASINFITTIINMKPPAISQYQTPLFVWS--ILVTTILL-LLSLPVLA-A----G-ITM---------------------------------LLTDR--NLNTTFFD--------PAGGGDP----------------------------------------ILYQHLF----------------W--FFG---------------------HPEV--------------YIL---ILPG-FGMISHVVAYY--------SGKKEPFG-YMGMVWA----MM-AIGLLGFIVWA--------HHMFTVGMDVDTRAYFTSA-----TMIIA------------IPTGVKVFSWLATLHGGS-I---K--W-ET-PLLWALGFIFLFTVGGL-----------TGIVLANSSLDIVLHD-TYYV--VAHF-HYVLSMGAVFAIMAGFIHWFP-LI---SGFTLHSTWTK-IQFILMFIGVNL-----TFFP-QHFLG-LAGMPRRYSDYPDAY--------TLWNAISSIGSLVSLVAVIL-LLFIIWEAFASKREVL-----------------------------SIELPHTNVEWLH-G--CP-P-PYHTYE-EPAFV---------QV-Q---R-------TSF--------------------------------------------------------------------------------------------------------------------------------------------------------------------------
>193059
--------------------------------M---------------------------------------------------------------------------TF---INRWL---------------FSTNHKDI-GTLYLI------FG-AWAGMVGTA-LSILIRAELGQPG-A--LLGDDQIY-NVIVTAHAFVMIFFM-V--MPIMIGGFG------NW-------LVPLMIG-APDMAFPR-----------------------MNN-MSFWLLPPSFLLLLAS------STVEAGAGT-GWTV---------------Y-----------PPLAG-----------------NLAHA-----GASVDLAIFSLHLAGISSILGAINFITTAINMKPPALSQYQTPLFVWS--VLITAVLL-LLSLPVLA-A----G-ITM---------------------------------LLTDR--NLNTTFFD--------PAGGGDP----------------------------------------VLYQHLF----------------W--FFG---------------------HPEV--------------YIL---ILPG-FGIISHVVAYY--------AGKKEPFG-YMGMVWA----ML-SIGFLGFIVWA--------HHMFTVGMDVDTRAYFTSA-----TMIIA------------IPTGIKVFSWLATLHGGT-I---K--W-DP-PMLWALGFIFLFTIGGL-----------TGIVLANSSLDIALHD-TYYV--VAHF-HYVLSMGAVFAILAGFTHWFP-LF---TGYTLHSTWAK-IHFGVMFVGVNL-----TFFP-QHFLG-LAGMPRRYSDYPDAY--------TLWNTISSVGSLISLTAVIM-LMFIIWEAFASKRKAL-----------------------------QPELVSTNVEWIH-G--CP-P-PFHTFE-EPAFV---------QV-Q---E------------------------------------------------------------------------------------------------------------------------------------------------------------------------------------
>139309
------------------------------------------------------------------------------------------------------------MF---MNRWL---------------FSTNHKDI-GTLYLL------FG-AWAGMVGTA-LSLLIRAELGQPG-T--LMGDDQIY-NVVVTAHAFVMIFFM-V--MPIMIGGFG------NW-------LVPLMIG-APDMAFPR-----------------------MNN-MSFWLLPPSFLLLLAS------SMVEAGAGT-GWTV---------------Y-----------PPLAG-----------------NLAHA-----GASVDMTIFSLHLAGVSSILGAINFITTIINMKPPAMSQYQTPLFVWS--VLVTAVLL-LLSLPVLA-A----G-ITM---------------------------------LLTDR--NLNTTFFD--------PAGGGDP----------------------------------------ILYQHLF----------------W--FFG---------------------HPEV--------------YIL---ILPG-FGIISHVVTYY--------SGKKEPFG-YMGMVWA----MM-SIGFLGFIVWA--------HHMFTVGMDVDTRAYFTSA-----TMIIA------------IPTGVKVFSWLATLHGGN-I---K--W-SP-AMLWALGFIFLFTVGGL-----------TGIVLSNSSLDIVLHD-TYYV--VAHF-HYVLSMGAVFAIMGGFVHWFP-LF---TGYTLNDVWAK-IHFTIMFVGVNT-----TFFP-QHFLG-LSGMPRRYSDYPDAY--------TAWNTISSMGSFISLTAVML-MIFMVWEAFASKREVL-----------------------------TVELTSTNIEWLH-G--CP-P-PYHTFE-EPAYV---------LS-K----------------------------------------------------------------------------------------------------------------------------------------------------------------------------------------
>98376
------------------------------------------------------------------------------------------------------------MA---TTRWL---------------FSTNHKDI-GTLYLV------FG-AWAGMVGTA-LSLLIRAELSQPG-A--LLGDDQIY-NVIVTAHAFVMILFM-V--MPIMIGGFG------NW-------LIPLMIG-APDMAFPR-----------------------MNN-MSFWLLPPSFLLLLAS------SGVEAGAGT-GWTV---------------Y-----------PPLAG-----------------NLAHA-----GASVDLTIFSLHLAGISSILGAINFITTIINMKPPSISQYQTPLFVWA--VLITAVLL-LLSLPVLA-A----G-ITM---------------------------------LLTDR--NLNTTFFD--------PAGGGDP----------------------------------------ILYQHLF----------------W--FFG---------------------HPEV--------------YIL---ILPG-FGMISHIVAYY--------SGKKEPFG-YMGMVWA----MM-AIGLLGFIVWA--------HHMFTVGMDVDT-AYFTSA-----TMIIA------------IPTGVKVFSWLATLHGGS-I---Q--W-ET-PLLWALGFIFLFTVGGL-----------TGIVLANSSLDIVLHD-TYYV--VAHF-HYVLSMGAVFAIVAAFVHWFP-LF---TGYTLHSTWTK-IHFGVMFVGVNL-----TFFP-QHFLG-LAGMPRRYSDYPDAY--------TLWNTVSSIGSLISLIAVIM-FLFILWEAFAAKREVL-----------------------------NVSLTTTNIEWLH-G--CP-P-PYHTFE-EPAFV---------QV-Q---A-------N----------------------------------------------------------------------------------------------------------------------------------------------------------------------------
>763460
------------------------------------------------------------------------------------------------------------MA---ITRWF---------------FSTNHKDI-GTLYLV------FG-AWAGMVGTA-LSLLIRAELSQPG-S--LLGDDLIY-NVIVTAHAFVMIFFM-V--MPILIGGFG------NW-------LVPLMIG-APDMAFPR-----------------------MNN-MSFWLLPPSFLLLLAS------SGVEAGAGT-GWTV---------------Y-----------PPLAG-----------------NLAHA-----GASVDLTIFSLHLAGVSSILGAINFITTTINMKPPAISQYQTPLFVWS--VLVTAVLL-LLSLPVLA-A----G-ITM---------------------------------LLTDR--NLNTTFFD--------PAGGGDP----------------------------------------ILYQHLF----------------W--FFG---------------------HPEV--------------YIL---ILPG-FGIISHVVAYY--------SGKKEPFG-YMGMVWA----MM-AIGLLGFIVWA--------HHMFTVGMDVDTRAYFTSA-----TMIIA------------IPTGVKVFSWLATLHGGS-I---K--W-ET-PMLWALGFIFLFTVGGL-----------TGIVLSNSSLDIVLHD-TYYV--VAHF-HYVLSMGAVFAIMAAFVHWFP-LL---TGYTLHSAWTK-IHFGVMFIGVNL-----TFFP-QHFLG-LAGMPRRYSDYPDAY--------ALWNTVSSIGSLISLVAVIM-FLFILWEAFAAKREVL-----------------------------SVELTMTNVEWLH-G--CP-P-PYHTYE-EPAFV---------QI-Q---S-------N----------------------------------------------------------------------------------------------------------------------------------------------------------------------------
>38123
------------------------------------------------------------------------------------------------------------------MIWL---------------FSTNHKTI-GTLYFI------FG-IWSGLVGLS-LSMIIRIELSQSL-S--VFENDQLY-NSIVTAHAFIMIFFM-T--MPILIGGFG------NW-------LVPLMIG-SPDMAFPR-----------------------LNN-LSFWLLIPSIYLLLLS------SIMDQGAGT-GWTV---------------Y-----------PPLSN-----------------STFHS-----GISVDMAIFSLHLAGISSTLGAINFITTIFNMRSSMCPLQMLSLFVWS--VLITAFLL-LLALPVLA-G----A-ITM---------------------------------LLTDR--NINTSFFD--------PSGGGDP----------------------------------------ILYQHLF----------------W--FFG---------------------HPEV--------------YIL---ILPG-FGLISHITIQE--------SGKDNAFG-SLGMIYA----MI-TIGILGFIVWA--------HHMFTVGMDVDSRAYFTSA-----TMIIA------------IPTGIKIFSWLATIYGMK-M---K--L-TP-SLIWTLGFIFLFTLGGL-----------TGVILANSSIDIVLHD-TYYV--VAHF-HYVLSMGAVFAIIASFINWFP-LF---TGYTMNKFLLT-SQFISTFIGVNL-----TFFP-QHFLG-LMGMPRRYSNYPDML--------IFWNIISSLGSMISLVSVMV-LMFIIWESLTVKRSLL-----------------------------FSLS-TNMIEWMQ-N--FP-P-LEHSYS-ELPLV---------TQ-T----------------------------------------------------------------------------------------------------------------------------------------------------------------------------------------
>387933
-------------------------------------------------------------------------------------------------------------M---ITRWL---------------FSTNHKDI-GTLYLI------FG-AWAGMVGTA-LSLLIRAELSQPG-T--LLGDDQIY-NVIVTAHAFVMIFFM-V--MPIMIGGFG------NW-------LVPLMIG-APDMAFPR-----------------------MNN-MSFWLLPPSFLLLLAS------SAVEAGAGT-GWTV---------------Y-----------PPLAG-----------------NLAHA-----GPSVDLTIFSLHLAGVSSILGAINFITTIINMKPPSVTQYQTPLFVWS--VLITAVLL-LLSLPVLA-A----G-ITM---------------------------------LLTDR--NLNTTFFD--------PAGGGDP----------------------------------------VLYQHLF----------------W--FFG---------------------HPEV--------------YIL---ILPG-FGIISHVVAYY--------SSKKEPFG-YMGMVWA----MM-SIGLLGFIVWA--------HHMFTTDLNVDTRAYFTSA-----TMIIA------------IPTGVKVFSWLATMHGGI-I---K--W-EA-PMLWALGFIFLFTVGGL-----------TGIVLANSSIDIVLHD-TYYV--VAHF-HYVLSMGAVFAIMAGFVHWFP-LF---TGYTLHDTWTK-IHFGVMFVGVNL-----TFFP-QHFLG-LAGMPRRYSDYPDAY--------TLWNTISSIGSLISLVAVIL-MMFIIWEAFSAKRLFS-----------------------------NAELTTTNVEWLL-G--FP-P-HYHTFE-ESTFS---------IK-I---N-------RE---------------------------------------------------------------------------------------------------------------------------------------------------------------------------
>102246
------------------------------------------------------------------------------------------------------------MA---IARWF---------------FSTNHKDI-GTLYLV------FG-AWAGMVGTA-LSLLIRAELSQPG-T--LLGDDQIY-NVIVTAHAFVMIFFM-V--MPLMIGGFG------NW-------LVPLMIG-APDMAFPR-----------------------MNN-MSFWLLPPSFLLLLAS------SGVEAGAGT-GWTV---------------Y-----------PPLAG-----------------NLAHS-----GASVDLTIFSLHLAGVSSILGAINFITTIINMKPPSISQYQTPLFVWS--VMVTAVLL-LLSLPVLA-A----G-ITM---------------------------------LLTDR--NLNTTFFD--------PAGGGDP----------------------------------------ILYQHLF----------------W--FFG---------------------HPEV--------------YIL---ILPG-FGMISHIVTYY--------SGKKEPFG-YMGMVWA----MM-SIGLLGFIVWA--------HHMFTVGMNVDTRAYFTSA-----TMIIA------------IPTGVKVFSWLATLHGGA-I---K--W-DA-AMLWALGFIFLFTVGGL-----------TGIILANSSLDIVLHD-TYYV--VAHF-HYVLSMGAVFAIMGGFIHWFP-LF---SGYTLHPTWTK-IHFGVMFAGVNM-----TFFP-QHFLG-LAGMPRRYSDYPDAY--------TLWNTVSSIGSLISLVAVIM-MMFIVWEAFSAKREVM-----------------------------ITELTSTNIEWLH-G--CP-P-PYHTYE-EPAFV---------NT-K----------------------------------------------------------------------------------------------------------------------------------------------------------------------------------------
>452646
------------------------------------------------------------------------------------------------------------MF---INRWL---------------FSTNHKDI-GTLYLL------FG-AWAGMVGTA-LSLLIRAELGQPG-A--LLGDDQIY-NVIVTAHAFVMIFFM-V--MPIMIGGFG------NW-------LIPLMIG-APDMAFPR-----------------------MNN-MSFWLLPPSFLLLLAS------SMVEAGAGT-GWTV---------------Y-----------PPLAG-----------------NLAHA-----GASVDLAIFSLHLAGISSILGSINFITTIINMKPPAMSQYQTPLFVWS--VLVTAVLL-LLSLPVLA-A----G-ITM---------------------------------LLTDR--NLNTTFFD--------PAGGGDP----------------------------------------ILYQHLF----------------W--FFG---------------------HPEV--------------YIL---ILPG-FGIISHVVTYY--------SGKKEPFG-YMGMVWA----MM-SIGFLGFIVWA--------HHMFTVGLDVDTRAYFTSA-----TMIIA------------IPTGVKVFSWLATLHGGN-I---K--W-SP-AMLWALGFIFLFTVGGL-----------TGIVLSNSSLDIVLHD-TYYV--VAHF-HYVLSMGAVFAIMGGFVHWFP-LF---TGYTLNDTWAK-IHFTIMFVGVNM-----TFFP-QHFLG-LSGMPRRYSDYPDAY--------TTWNTVSSMGSFISLTAVML-MIFMIWEAFASKREVS-----------------------------TVELTSTNIEWLH-G--CP-P-PYHTFE-EPTYV---------LS-K----------------------------------------------------------------------------------------------------------------------------------------------------------------------------------------
>30538
------------------------------------------------------------------------------------------------------------MF---MNRWL---------------FSTNHKDI-GTLYLL------FG-AWAGMVGTG-LSLLIRAELGQPG-T--LLGDDQIY-NVVVTAHAFVMIFFM-V--MPIMIGGFG------NW-------LVPLMIG-APDMAFPR-----------------------MNN-MSFWLLPPSFLLLLAS------SMVEAGAGT-GWTV---------------Y-----------PPLAG-----------------NLAHA-----GASVDLTIFSLHLAGVSSILGAINFITTIINMKPPAMSQYQTPLFVWS--VLITAVLL-LLSLPVLA-A----G-ITM---------------------------------LLTDR--NLNTTFFD--------PAGGGDP----------------------------------------ILYQHLF----------------W--FFG---------------------HPEV--------------YIL---ILPG-FGMISHIVTYY--------SGKKEPFG-YMGMVWA----MM-SIGFLGFIVWA--------HHMFTVGMDVDTRAYFTSA-----TMIIA------------IPTGVKVFSWLATLHGGN-I---K--W-SP-AMLWALGFIFLFTVGGL-----------TGIVLANSSLDIVLHD-TYYV--VAHF-HYVLSMGAVFAIMGGLIHWFP-LF---SGYTIDDTWAK-IQFAIMFVGVNL-----TFFP-QHFLG-LSGMPRRYSDYPDAY--------TTWNTISSVGSFISLTAVIL-MVFIVWEAFASKREVM-----------------------------TVELTATNLEWLH-G--CP-P-PHHTFE-EPTYI---------NL-K----------------------------------------------------------------------------------------------------------------------------------------------------------------------------------------
>387771
-----------------------------------------------------------------------------------------------------------------MNKWL---------------YSTNHKDI-GTLYFL------FG-MWAGMVGSA-MSVIIRIELGQPG-S--FIGDDQIY-NVIVTAHAFIMIFFM-V--MPIMIGGFG------NW-------LVPLMIG-APDMAFPR-----------------------MNN-MSFWLLPPSLTLLMMS------SLTEAGAGT-GWTV---------------Y-----------PPLSS-----------------NISHS-----GASVDLAIFSLHLAGVSSILGAVNFISTIINMRPAGMTPERIPLFVWS--VGITALLL-LLSLPVLA-G----A-ITM---------------------------------LLTDR--NFNTSFFD--------PSGGGDP----------------------------------------ILYQHLF----------------W--FFG---------------------HPEV--------------YIL---ILPG-FGLISHIISQE--------SGKNETFG-NIGMIYA----MM-AIGILGFIVWA--------HHMFTVGMDVDTRAYFTSA-----TMIIA------------VPTGIKIFSWLATLHGVK-M---N--Y-SP-SMLWALGFVFLFTLGGL-----------TGVILANSSIDIILHD-TYYV--VAHF-HYVLSMGAVFAIMGSFIQWFP-LF---TGITLNTKWLK-IQFFTMFLGVNM-----TFFP-QHFLG-LSGMPRRYSDYPDSY--------TGWNIISSIGSIMSMISIIM-FIMILWESITSKRSVI-----------------------------FNENMTSSIEWLQ-K--TP-P-AEHSYN-EIPIM---------TS------------------------------------------------------------------------------------------------------------------------------------------------------------------------------------------
>9771
------------------------------------------------------------------------------------------------------------MF---MNRWL---------------FSTNHKDI-GTLYLL------FG-AWAGMVGTG-LSLLIRAELGQPG-T--LIGDDQVY-NVLVTAHAFVMIFFM-V--MPIMIGGFG------NW-------LVPLMIG-APDMAFPR-----------------------MNN-MSFWLLPPSFLLLMAS------SMIEAGAGT-GWTV---------------Y-----------PPLAG-----------------NLAHA-----GASVDLTIFSLHLAGVSSILGAINFITTIINMKPPAMTQYQTPLFVWS--VLVTAVLL-LLSLPVLA-A----G-ITM---------------------------------LLTDR--NLNTTFFD--------PAGGGDP----------------------------------------ILYQHLF----------------W--FFG---------------------HPEV--------------YIL---ILPG-FGMISHIVTYY--------SGKKEPFG-YMGMIWA----MV-SIGFLGFIVWA--------HHMFTVGMDVDTRAYFTSA-----TMIIA------------IPTGVKVFSWLATLHGGN-I---K--W-SP-ALMWALGFIFLFTVGGL-----------TGIVLANSSLDIVLHD-TYYV--VAHF-HYVLSMGAVFAIMGGFVHWFP-LF---SGYTLNTTWAK-IHFLIMFVGVNL-----TFFP-QHFLG-LSGMPRRYSDYPDAY--------TTWNTISSMGSFISLTAVML-MIFIIWEAFTSKREVL-----------------------------AVDLTYTNLEWLN-G--CP-P-PYHTFE-EPAFV---------NP-K---W-------S----------------------------------------------------------------------------------------------------------------------------------------------------------------------------
>48163
------------------------------------------------------------------------------------------------------------MA---ITRWF---------------FSTNHKDI-GTLYLV------FG-AWAGMVGTA-LSLLIRAELSQPG-A--LLGDDQIY-NVIVTAHAFVMIFFM-V--MPVMIGGFG------NW-------LVPLMIG-APDMAFPR-----------------------MNN-MSFWLLPPSFLLLLAS------SGVEAGAGT-GWTV---------------Y-----------PPLAG-----------------NLAHA-----GASVDLTIFSLHLAGISSILGAINFITTIINMKPPAITQYQTPLFVWA--VLVTAVLL-LLSLPVLA-A----G-ITM---------------------------------LLTDR--NLNTTFFD--------PAGGGDP----------------------------------------ILYQHLF----------------W--FFG---------------------HPEV--------------YIL---ILPG-FGMISHIVAYY--------SGKKEPFG-YMGMVWA----MM-AIGLLGFIVWA--------HHMFTVGMDVDTRAYFTSA-----TMIIA------------IPTGVKVFSWLATLHGGA-V---K--W-ET-PLLWALGFIFLFTVGGL-----------TGIVLANSSIDIVLHD-TYYV--VAHF-HYVLSMGAVFAIMGGFVHWFP-LF---SGYTLHDTWTK-VHFGIMFVGVNL-----TFFP-QHFLG-LAGMPRRYSDYPDAY--------TLWNTISSIGSLISLTAVVL-FLFILWEAFTAKREVK-----------------------------WVELTETNVEWLH-G--CP-P-PYHTFE-EPAYV---------RV-Q---P-------PSD----DQKPEAKAHIQE----------------------------------------------------------------------------------------------------------------------------------------------------------
>143416
-------------------------------------------------------------------------------------------------------------M---SVRWL---------------FSTNHKDI-GTMYLI------FG-AWAGMIGTA-LSLLIRAELSQPG-A--LLGDDQIY-NVIVTAHAFVMIFFM-V--MPILIGGFG------NW-------LVPLMIG-APDMAFPR-----------------------MNN-MSFWLLPPSFFLLLAS------STVEAGAGT-GWTV---------------Y-----------PPLAG-----------------NLAHA-----GPSVDLAIFSLHLAGVSSILGAINFITTILNMKPPSTTQYQTPLFVWS--VLITAVLL-LLSLPVLA-A----G-ITM---------------------------------LLTDR--NLNTSFFD--------PAGGGDP----------------------------------------ILYQHLF----------------W--FFG---------------------HPEV--------------YIL---ILPG-FGIISHVVAYY--------SSKKEPFG-YMGMVWA----ML-SIGLLGFIVWA--------HHMFTTDLNVDTRAYFTSA-----TMIIA------------IPTGVKVFSWLATMHGGI-M---K--W-EA-PMLWALGFIFLFTVGGL-----------TGIVLANSSIDIVLHD-TYYV--VAHF-HYVLSMGAVFAIMAGFVHWFP-LF---TGFTLNKLWAK-TQFAVMFVGVNL-----TFFP-QHFLG-LAGMPRRYSDYPDAF--------TLWNTLSSIGSLISLVGVIM-LMFIIWEAFSAKRTFI-----------------------------NPKLTSTNIEWLL-G--SP-P-QHHTFE-ESSFT---------FK-V---S-------RE---------------------------------------------------------------------------------------------------------------------------------------------------------------------------
>614657
------------------------------------------------------------------------------------------------------------MS---PQKWL---------------FSTNHKDI-GTLYFL------FG-AWAGMVGTS-MSMIIRAELGQPG-S--MIGDDQIY-NVIITAHAFVMIFFM-V--MPIMIGGFG------NW-------LVPLMIG-APDMAFPR-----------------------MNNMMSFWLLPP-LTLLIAS------SMVDNGAGT-GWTV---------------Y-----------PPLAG-----------------AIAHG-----GGSVDLAIFSSHLAGVSSTFGAVNFITTAINMRSESMTLDQTPLFVWS--VAITTLLL-LLLSLVLA-G----AMITM---------------------------------LLTDQ---LNTSFFD-------HPAGGGDP----------------------------------------ILYQHLF----------------W--FFG---------------------HPEV--------------YIL---ILPG-FGIISHIVCQE--------SGKIESFG-TLGMIYA----ML-SIGLMGFIVWA--------HHMFTVGMDVDTRAYFTSA-----TMIIA------------VPTGIKVFSWLATLYGTK-F---K--F-NP-TLLWALGFIFLFTIGGL-----------TGLVLANSSLDIVLHD-TYYV--VAHF-HYVLSMGAVFAIMGGIIQWYP-LF---TGLTMNNTWLK-IQFTIMFIGVNL-----TFFP-QHFLG-LAGMPRRYSDYPDVY--------TSWNVISSIGSTISIVGIIM-FIVIMWESMISNRSIM-----------------------------FKSNMSSSTEWFQ-N--NP-P-AEHSYS-ELPLI---------NL------------------------------------------------------------------------------------------------------------------------------------------------------------------------------------------
>212219
------------------------------------------------------------------------------------------------------------------MRWL---------------FSTNHKDI-GTLYFI------FG-IWSGLLGTS-LSLIIRSELGKPG-T--LLNDDQLY-NVMVTAHGFIMIFFL-V--MPIMIGGFG------NW-------LVPLMLG-APDMAFPR-----------------------MNN-MSFWLLPPSLTLLLSS------SIMESGAGT-GWTV---------------Y-----------PPLSS-----------------NLSHA-----GPSVDLAIFSLHLAGVSSILGAINFITTILNMRWEGLQMERLSLFVWS--VFITAILL-LLSLPVLA-G----A-ITM---------------------------------LLTDR--NFNTTFFD--------PSGGGDP----------------------------------------ILYQHLF----------------W--FFG---------------------HPEV--------------YIL---ILPA-FGIISHIVSHH--------SFKKETFG-SLGMIYA----ML-SIGLLGFIVWA--------HHMFTVGMDVDTRAYFTSA-----TMIIA------------IPTGIKVFSWLATIYGSP-I---K--Y-NT-SMLWALGFIFLFTVGGL-----------TGIILSNSSLDIMLHD-TYYV--VAHF-HYVLSMGAVFALFGGFNHWYP-LV---IGLTLNKQWTK-AHFILMFIGVNL-----TFFP-QHFLG-LAGMPRRYSDYPDCY--------TKWNMISSMGSMISMTSVIF-FIFILWESLISQRTIV-----------------------------WSNHLTTSLEWDN-R--LP-V-DFHNSP-ETGAI---------YI------------------------------------------------------------------------------------------------------------------------------------------------------------------------------------------
>590990
-----------------------------------------------------------------------------------------------------------------MKRWL---------------FSTNHKDI-GTLYFI------LG-MWSSMVGLS-MSMLIRMELGMPG-S--IIGNDQIY-NTIVTAHAFVMIFFM-V--MPIMIGGFG------NW-------LLPIMIG-APDMAFPR-----------------------MNN-MSFWLLPPSLTLLIMS------SMVDTGSGT-GWTL---------------Y-----------PPLAG-----------------LMGHS-----GISVDLTIFSLHMAGISSILGAVNFISTTINMKSPGMSMEQIPLFVWS--VVITAILL-LLSLPVLA-G----A-ITM---------------------------------LLTDR--NLNTSFFD--------PAGGGDP----------------------------------------ILYQHLF----------------W--FFG---------------------HPEV--------------YIL---ILPG-FGMISHIVSHE--------SGKKEVFG-NLGMIFA----MA-AIGLLGFVVWA--------HHMFTVGMDVDTRAYFTSA-----TMIIA------------VPTGIKVFSWLATMYGSK-M---T--F-SP-SCLWSLGFIFLFTLGGL-----------TGIVLSNSSIDITLHD-TYYV--VAHF-HYVLSMGAVFAIMAGFIHWFP-LF---TGLNMKPMWLK-TQFLTMFIGVNL-----TFFP-QHFLG-LAGMPRRYSDYPDMF--------TSWNIISSMGAIVSTVSMLM-FIMIIWDSITSSRKTI-----------------------------FSSHMTSSMEWNH-N--MP-P-TEHTYN-ELPIL---------IK------------------------------------------------------------------------------------------------------------------------------------------------------------------------------------------
>315492
------------------------------------------------------------------------------------------------------------MA---ITRWF---------------FSTNHKDI-GTLYLV------FG-AWAGMVGTA-LSLLIRAELSQPG-A--LLGSDQIY-NVIVTAHAFVMIFFM-V--MPIMIGGFG------NW-------LIPLMIG-APDMAFPR-----------------------MNN-MSFWLLPPSLLLLLSS------SAVEAGAGT-GWTV---------------Y-----------PPLAS-----------------NLAHA-----GASVDLTIFSLHLAGVSSILGAINFITTIINMKPPAISQYQTPLFVWA--VLITAVLL-LLSLPVLA-A----G-ITM---------------------------------LLTDR--NLNTTFFD--------PAGGGDP----------------------------------------ILYQHLF----------------W--FFG---------------------HPEV--------------YIL---ILPG-FGMISHIVAYY--------CGKEEPFG-YMGMVWA----MM-AIGLLGFIVWA--------HHMFTVGMDVDTRAYFTSA-----TMIIA------------IPTGVKVFSWLATLHGGN-I---K--W-ET-PLLWALGFIFLFTVGGL-----------TGIILANSSLDIVLHD-TYYV--VAHF-HYVLSMGAVFAIMAGFVHWFP-LF---TGYTMHSTWTK-IHFTIMFAGVNL-----TFFP-QHFLG-LAGMPRRYSDYPDAY--------ALWNTMSSIGSLVSLVAVIL-FLFIIWEAFAAKREVL-----------------------------AVEMTATNVEWLH-G--CP-P-PYHTFE-EPAYV---------RV-Q---P-------D----------------------------------------------------------------------------------------------------------------------------------------------------------------------------
>54499
--------------------------------M---------------------------------------------------------------------------TF---INRWL---------------FSTNHKDI-GTLYLI------FG-AWAGMIGTA-LSLLIRAELGQPG-T--LLGDDQIY-NVIVTAHAFVMIFFM-V--MPIMIGGFG------NW-------LVPLMIG-APDMAFPR-----------------------MNN-MSFWLLPPSFLLLLAS------STVEAGAGT-GWTV---------------Y-----------PPLAG-----------------NLAHA-----GASVDLAIFSLHLAGVSSILGAINFITTAINMKPPALSQYQTPLFVWS--VLITAVLL-LLSLPVLA-A----G-ITM---------------------------------LLTDR--NLNTTFFD--------PAGGGDP----------------------------------------ILYQHLF----------------W--FFG---------------------HPEV--------------YIL---ILPG-FGIISHVVTYY--------AGKKEPFG-YMGMVWA----ML-SIGFLGFIVWA--------HHMFTVGMDVDTRAYFTSA-----TMIIA------------IPTGIKVFSWLATLHGGT-I---K--W-DP-PMLWALGFIFLFTIGGL-----------TGIVLANSSLDIALHD-TYYV--VAHF-HYVLSMGAVFAILAGFTHWFP-LF---TGFTLHPTWAK-AHFGVMFTGVNL-----TFFP-QHFLG-LAGMPRRYSDYPDAY--------TMWNTLSSIGSLISMVAVIM-LMFITWEAFSSKRKVL-----------------------------QPEMTATNIEWIH-G--CP-P-PHHTFE-EPAFV---------QV-Q---E------------------------------------------------------------------------------------------------------------------------------------------------------------------------------------
>110116
-------------------------------------------------------------------------------------------------------------M---INRWL---------------FSTNHKDI-GTLYLI------FG-AWAGMIGTA-LSLLIRAELSQPG-T--LLGDDQIY-NVIVTAHAFVMIFFM-V--MPVLIGGFG------NW-------LIPLMIG-APDMAFPR-----------------------MNN-MSFWLLPPSFFLLLAS------STVEAGAGT-GWTV---------------Y-----------PPLAG-----------------NMAHA-----GPSVDLAIFSLHLAGVSSILGAINFITTIINMKSPAAAQYQTPLFVWS--VLITAILL-LLSLPVLA-A----G-ITM---------------------------------LLTDR--NLNTTFFD--------PAGGGDP----------------------------------------VLYQHLF----------------W--FFG---------------------HPEV--------------YIL---ILPG-FGIISHVVAYY--------TNKKEPFG-YMGMVWA----ML-SIGLLGFIVWA--------HHMFTTDLNVDTRAYFTSA-----TMIIA------------IPTGVKVFSWLATMHGGI-I---K--W-EA-PMLWALGFIFLFTVGGL-----------TGIILANSSIDIVLHD-TYYV--VAHF-HYVLSMGAVFAIMAGFVHWFP-LF---TGYTLHKLWTK-IHFIIMFTGVNL-----TFFP-QHFLG-LAGMPRRYSDYPDAY--------ALWNTISSIGSMVSLVAVML-MMFIIWEAFTAKRFFT-----------------------------GLELASINVEWLL-G--FP-P-HHHTFE-ESTFS---------IK-L---T-------RE---------------------------------------------------------------------------------------------------------------------------------------------------------------------------
>43107
------------------------------------------------------------------------------------------------------------MM---ITRWL---------------FSTNHKDI-GTLYLV------FG-AGGQILGTA-ISLLIRAELSQPG-A--LLGDDQIY-NVIVTAHAFVMIFFM-V--MPVMIGGFG------NW-------LVPLMIG-APDMAFPR-----------------------MNN-MSFWLLPPSFLLLLAS------SGVEAGAGT-GWTV---------------Y-----------PPLAG-----------------NLAHA-----GASVDLTIFSLHLAGVSSILGAINFITTSINMKPASMSQYQTPLFVWS--VLITAVLL-LLSLPVLA-A----G-ITM---------------------------------LLTDR--NLNTTFFD--------PAGGGDP----------------------------------------VLYQHLF----------------W--FFG---------------------HPEV--------------YIL---ILPG-FGMISHIVTYY--------SAKKEPFG-YMGMVWA----MM-SIGLLGFIVWA--------HHMFTVDLNVDTRAYFTSA-----TMIIA------------IPTGVKVFSWLATMHGGA-I---K--W-DA-AMLWALGFIFLFTVGGL-----------TGIVLANSSLDIVLHD-TYYV--VAHF-HYVLSMGAVFAIMGGFVHWFP-LF---SGYTLHSTWSK-IHFGVMFIGVNL-----TFFP-QHFLG-LAGMPRRYSDYPDAY--------TLWNTVSSIGSLISLVAVIM-MMFIIWEAFASKREVL-----------------------------STELTSTNIEWLH-N--CP-P-PYHTFE-EPSFV---------QS-R---I------------------------------------------------------------------------------------------------------------------------------------------------------------------------------------
>208091
------------------------------------------------------------------------------------------------------------ML---INRWL---------------FSTNHKDI-GTLYLL------FG-AWAGVTGMA-LSLLIRAELGQPG-S--LLGNDHIY-NVIVTAHAFVMIFFM-V--MPIMIGGFG------NW-------LVPLMIG-APDMAFPR-----------------------LNN-MSFWLLPPSFLLLMAS------TVVEAGAGT-GWTV---------------Y-----------PPLSG-----------------NFSHP-----GASVDLVIFSLHLAGISSILGAINFITTIINMKPPAMSQYQTPLFVWS--ILITAVLL-LLSLPVLA-A----G-ITM---------------------------------LLTDR--NLNTTFFD--------PVGGGDP----------------------------------------ILYQHLF----------------W--FFG---------------------HPEV--------------YIL---ILPG-FGMISHIVTHY--------SGKKEPFG-YMGMVWA----MM-SIGFLGFIVWA--------HHMFTVGMDVDTRAYFTSA-----TMIIA------------IPTGVKVFSWLATLHGGN-I---K--W-SP-AMLWALGFIFLFTMGGL-----------TGIILANSSLDIVLHD-TYYV--VAHF-HYVLSMGAVFAIMGGFIHWFP-LF---SGYTLNQTCAK-AHFIITFVGVNL-----TFFP-QHFLG-LSGMPRRYSDYPDAY--------TTWNILSSMGSFISLTATIL-MIYMIWEAFASKRKVL-----------------------------LTEHPSTSLEWLN-G--CP-P-PHHTFE-EPAYI---------KL-S---E-------KGG----SRTP------------------------------------------------------------------------------------------------------------------------------------------------------------------
>267434
------------------------------------------------------------------------------------------------------------ML---PQKWL---------------FSTNHKDI-GTLYFM------FG-AWAGMVGTS-MSMIIRAELGQPG-T--MIGDDQIY-NVIITAHAFIMIFFM-V--MPIMIGGFG------NW-------LVPLMIG-APDMAFPR-----------------------MNN-MSFWLLPPSLTLLIMS------STVENGAGT-GWTV---------------Y-----------PPLAS-----------------AIAHS-----GASVDLAIFSLHLAGISSILGAINFITTTINMRANNMTLEQTPLFVWS--VAITALLL-LLSLPVLA-G----A-ITM---------------------------------LLTDR--NLNTSFFD--------PAGGGDP----------------------------------------ILYQHLF----------------W--FFG---------------------HPEV--------------YIL---ILPG-FGIISHIVCQE--------SGKIESFG-TIGMIYA----ML-SIGLMGFIVWA--------HHMFTVGMDVDTRAYFTSA-----TMIIA------------VPTGIKVFSWMATLYGTK-F---K--F-NP-PLLWALGFIFLFTMGGL-----------TGLVLANSSLDIVLHD-TYYV--VAHF-HYVLSMGAVFAIMGGIIQWYP-LF---TGMTMNNKWLK-IQFTIMFIGVNL-----TFFP-QHFLG-LAGMPRRYSDYPDAY--------TSWNVMSSIGSTISITGIVI-FILIMWESMIKKRTAL-----------------------------FSTNMSSSTEWLQ-N--NP-P-AEHSYS-ELPMI---------YS------------------------------------------------------------------------------------------------------------------------------------------------------------------------------------------
>345728
--------------------------------M---------------------------------------------------------------------------TF---INRWL---------------FSTNHKDI-GTLYLI------FG-AWAGMIGTA-LSLLIRAELGQPG-A--LLGDDQIY-NVIVTAHAFVMIFFM-V--MPIMIGGFG------NW-------LVPLMIG-APDMAFPR-----------------------MNN-MSFWLLPPSFLLLLAS------STVEAGAGT-GWTV---------------Y-----------PPLAG-----------------NLAHA-----GASVDLAIFSLHLAGVSSILGAINFITTAINMKPPAISQYQTPLFVWS--VLITAVLL-LLSLPVLA-A----G-ITM---------------------------------LLTDR--NLNTTFFD--------PAGGGDP----------------------------------------ILYQHLF----------------W--FFG---------------------HPEV--------------YIL---ILPG-FGIISHVVTYY--------TGKKEPFG-YMGMVWA----ML-SIGFLGFIVWA--------HHMFTVGMDVDTRAYFTSA-----TMIIA------------IPTGIKVFSWLATLHGGT-I---K--W-DP-PMLWALGFIFLFTVGGL-----------TGIVLANSSLDIALHD-TYYV--VAHF-HYVLSMGAVFAILAGFTHWFP-LF---TGYTLNNTWAK-AHFGVMFTGVNL-----TFFP-QHFLG-LAGMPRRYSDYPDAY--------TLWNTLSSIGSLISLTAVIM-LLFIIWEAFASKRKVL-----------------------------QPELTHTNIEWIH-G--CP-P-PYHTFE-EPAFV---------QV-Q---E------------------------------------------------------------------------------------------------------------------------------------------------------------------------------------
>1799505
------------------------------------------------------------------------------------------------------------ML---PNKWL---------------FSTNHKDI-GTLYFI------LG-AWASMVGTA-LSMLIRSELGNPG-S--LIGNDQIY-NVIVTAHAFVMIFFM-V--MPIMIGGFG------NW-------LLPLMLG-APDMAFPR-----------------------MNN-MSFWLLPPSLSLLLMS------SIVEAGAGT-GWTV---------------Y-----------PPLAS-----------------NIAHS-----GASVDLAIFSLHLAGVSSILGAVNFISTVINMRPMGMTLDRTPLFVWA--VVITVILL-LLSLPVLA-G----A-ITM---------------------------------LLTDR--NLNTSFFD--------PAGGGDP----------------------------------------ILYQHLF----------------W--FFG---------------------HPEV--------------YIL---ILPG-FGMISHIISQE--------SGKKEAFG-TLGMIYA----MM-AIGLLGFIVWA--------HHMFTVGMDVDTRAYFTSA-----TMIIA------------VPTGIKIFSWLATFHGTQ-I---I--S-TP-TTLWTFGFLFLFTMGGL-----------TGVVLANSSIDIILHD-TYYV--VAHF-HYVLSMGAVFAIMAGVVQWFP-LF---TGLTLHNKHLK-IQFLVMFIGVNV-----TFFP-QHFLG-LSGMPRRYSDYPDAY--------TLWNIVSSIGSLISLIGVLF-FLFILWESFSVQRKNL-----------------------------SALNITSSIEWLQ-H--MP-P-AEHSYS-ELPIL---------TS------------------------------------------------------------------------------------------------------------------------------------------------------------------------------------------
>13139
-------------------------------------------------------------------------------------------------------------M---IKRWL---------------FSTNHKDI-GTLYFI------FG-AWSGMVGTS-LSMLIRAELGQPG-S--LIGDDQIY-NVIVTAHAFVMIFFM-V--MPIMIGGFG------NW-------LVPLMLG-APDMAFPR-----------------------MNN-MSFWLLPPSLTLLLTS------SMVESGAGT-GWTV---------------Y-----------PPLAS-----------------GIAHA-----GASVDLTIFSLHLAGVSSILGAVNFISTTINMKPSNMMPERIPLFVWS--VAITALLL-LLSLPVLA-G----A-ITM---------------------------------LLTDR--NLNTSFFD--------PAGGGDP----------------------------------------ILYQHLF----------------W--FFG---------------------HPEV--------------YIL---ILPG-FGMISHIICHE--------SGKKEAFG-NLGMIFA----ML-AIGLLGFVVWA--------HHMFTVGMDVDTRAYFTSA-----TMIIA------------VPTGIKIFSWLATMYGSQ-L---T--Y-SA-ACLWSLGFVFLFTMGGL-----------TGVVLANSSIDIILHD-TYYV--VAHF-HYVLSMGAVFAIMAGFVQWFP-LF---SGLTMNPKWLK-IQFMVMFIGVNL-----TFFP-QHFLG-LAGMPRRYSDYPDAY--------TLWNIISSIGSTISFVSVML-FIFILWESMSTNRQVL-----------------------------FTTQTSNSVEWLQ-N--LP-P-AEHSYS-ELPTI---------TK-T----------------------------------------------------------------------------------------------------------------------------------------------------------------------------------------
>295400
------------------------------------------------------------------------------------------------------------MA---ITRWF---------------FSTNHKDI-GTLYLV------FG-AWAGMVGTA-LSLLIRAELSQPG-S--LLGDDQIY-NVIVTAHAFVMIFFM-V--MPILIGGFG------NW-------LVPLMIG-APDMAFPR-----------------------MNN-MSFWLLPPSFLLLLAS------SGVEAGAGT-GWTV---------------Y-----------PPLAG-----------------NLAHA-----GASVDLTIFSLHLAGVSSILGAINFITTTINMKPPAISQYQTPLFVWS--VLVTAVLL-LLSLPVLA-A----G-ITM---------------------------------LVTDR--NLNTTFFD--------PAGGGDP----------------------------------------ILYQHLF----------------W--FFG---------------------HPEV--------------YIL---ILPG-FGIISHVVAYY--------SGKKEPFG-YMGMVWA----MM-AIGLLGFIVWA--------HHMFTVGMDVDTRAYFTSA-----TMIIA------------IPTGVKVFSWLATLHGGS-I---K--W-ET-PMLWALGFIFLFTVGGL-----------TGIVLSNSSLDIVLHD-TYYV--VAHF-HYVLSMGAVFAIMAAFVHWFP-LL---TGYTLHSAWTK-IHFGVMFIGVNL-----TFFP-QHFLG-LAGMPRRYSDYPDAY--------ALWNTVSSIGSLISLIAVIM-FLFILWEAFAAKREVL-----------------------------SVELTMTNVEWLH-G--CP-P-PYHTYE-EPAFV---------QI-Q---S-------N----------------------------------------------------------------------------------------------------------------------------------------------------------------------------
>1294523
--------------------------------M---------------------------------------------------------------------------TF---INRWL---------------FSTNHKDI-GTLYLI------FG-AWAGMIGTA-LSLLIRAELGQPG-T--LLGDDQIY-NVIVTAHAFVMIFFM-V--MPIMIGGFG------NW-------LVPLMIG-APDMAFPR-----------------------MNN-MSFWLLPPSFLLLLAS------STVEAGAGT-GWTV---------------Y-----------PPLAG-----------------NLAHA-----GASVDLAIFSLHLAGVSSILGAINFITTAINMKPPALSQYQTPLFVWS--VLITAVLL-LLSLPVLA-A----G-ITM---------------------------------LLTDR--NLNTTFFD--------PAGGGDP----------------------------------------ILYQHLF----------------W--FFG---------------------HPEV--------------YIL---ILPG-FGIISHVVTYY--------AGKKEPFG-YMGMVWA----ML-SIGFLGFIVWA--------HHMFTVGMDVDTRAYFTSA-----TMIIA------------IPTGIKVFSWLATLHGGT-I---K--W-DP-PMLWALGFIFLFTIGGL-----------TGIVLANSSLDIALHD-TYYV--VAHF-HYVLSMGAVFAILAGFTHWFP-LF---TGFTLHPTWAK-AHFGVMFTGVNL-----TFFP-QHFLG-LAGMPRRYSDYPDAY--------TMWNTLSSIGSLISMVAVIM-LMFITWEAFSSKRKVL-----------------------------QPEMTATNIEWIH-G--CP-P-PHHTFE-EPAFV---------QV-Q---E------------------------------------------------------------------------------------------------------------------------------------------------------------------------------------
>1199068
-------------------------------------------------------------------------------------------------------------M---FSRWF---------------FSTNHKDI-GTLYFV------FG-AWSGMVGTS-LSMLIRTELGQPG-S--LIGDDQIY-NVIVTAHAFVMIFFM-V--MPILIGGFG------NW-------LVPLMLG-APDMAFPR-----------------------MNN-MSFWLLPPSLTLLLAS------STVESGAGT-GWTV---------------Y-----------PPLAS-----------------GIAHA-----GASVDLAIFSLHLAGVSSILGAVNFISTTINMKPKSMKPERIPLFVWS--VAITALLL-LLSLPVLA-G----A-ITM---------------------------------LLTDR--NLNTSFFD--------PAGGGDP----------------------------------------ILYQHLF----------------W--FFG---------------------HPEV--------------YIL---ILPG-FGMISHIICHE--------SGKSEAFG-NLGMIFA----ML-AIGLLGFVVWA--------HHMFTVGMDVDTRAYFTSA-----TMIIA------------VPTGIKIFSWLATMYGSQ-M---T--Y-SA-ACLWAMGFVFLFTMGGL-----------TGVVLANSSIDIVLHD-TYYV--VAHF-HYVLSMGAVFAIMAGFIQWFP-LF---TGLTMNPKWLK-AQFAVMFTGVNM-----TFFP-QHFLG-LAGMPRRYSDYPDAY--------TTWNIISSMGSTISFVSVMM-FLFIIWESISSNRQIL-----------------------------FPTQTSNSIEWLQ-N--FP-P-AEHSYS-ELPTI---------SL-I---N-------N----------------------------------------------------------------------------------------------------------------------------------------------------------------------------
>40819
--------------------------------M---------------------------------------------------------------------------TF---INRWL---------------FSTNHKDI-GTLYLI------FG-AWAGMIGTA-LSLLIRAELGQPG-T--LLGDDQIY-NVIVTAHAFVMIFFM-V--MPIMIGGFG------NW-------LVPLMIG-APDMAFPR-----------------------MNN-MSFWLLPPSFLLLLAS------STVEAGAGT-GWTV---------------Y-----------PPLAS-----------------NLAHA-----GASVDLAIFSLHLAGVSSILGAINFITTAINMKPPALSQYQTPLFVWS--VLITAVLL-LLSLPVLA-A----G-ITM---------------------------------LLTDR--NLNTTFFD--------PAGGGDP----------------------------------------VLYQHLF----------------W--FFG---------------------HPEV--------------YIL---ILPG-FGIISHVVTYY--------AGKKEPFG-YMGMVWA----ML-SIGFLGFIVWA--------HHMFTVGMDVDTRAYFTSA-----TMIIA------------IPTGIKVFSWLATLHGGT-I---K--W-DP-PMLWALGFIFLFTIGGL-----------TGIVLANSSLDIALHD-TYYV--VAHF-HYVLSMGAVFAILAGFTHWFP-LF---TGFTLHPTWTK-AHFGVMFTGVNL-----TFFP-QHFLG-LAGMPRRYSDYPDAY--------TLWNTMSSIGSLISMTAVIM-LMFIIWEAFASKRKVL-----------------------------QPELTTTNIEWIH-G--CP-P-PYHTFE-EPAFV---------QV-Q---E------------------------------------------------------------------------------------------------------------------------------------------------------------------------------------
>575834
-----------------------------------------------------------------------------------------------------------------MNKWL---------------FSTNHKDI-GTLYFM------FG-IWSGMVGTS-LSWIIRIELGQPG-S--FIGDDQIY-NVVVTAHAFIMIFFM-V--MPIMIGGFG------NW-------LVPLMIG-APDMAFPR-----------------------MNN-MSFWLLPPSLTLLLSS------SIAENGAGT-GWTV---------------Y-----------PPLST-----------------NISHS-----GASVDLAIFSLHLAGVSSILGAVNFISTIINMRATGMTPDRMPLFVWS--VGITALLL-LLSLPVLA-G----A-ITM---------------------------------LLTDR--NFNTSFFD--------PAGGGDP----------------------------------------ILYQHLF----------------W--FFG---------------------HPEV--------------YIL---ILPG-FGLISHIISQE--------SGKNEAFG-SLGMIYA----ML-AIGLLGFVVWA--------HHMFTVGMDVDTRAYFTSA-----TMIIA------------VPTGIKIFSWLATMHGTV-I---N--Y-SP-ATLWALGFVFLFTLGGL-----------TGVVLANSSIDIVLHD-TYYV--VAHF-HYVLSMGAVFAIIGSFIQWFP-LF---TGMTMNPKWLK-THFLIMFMGVNM-----TFFP-QHFLG-LSGMPRRYSDYPDSF--------TTWNVISSLGSTLSVLGVAM-FIFILWESLIAKRMVV-----------------------------FPSNMHSSIEWLQ-K--YP-P-AEHSYS-ELPIL---------NS------------------------------------------------------------------------------------------------------------------------------------------------------------------------------------------
>181408
------------------------------------------------------------------------------------------------------------MI---SPRWF---------------FSTNHKDI-GTLYFI------FG-AWAGMVGTA-LSLLIRAELSQPG-A--LFGDDQIY-NVIVTAHAFVMIFFM-V--MPVMIGGFG------NW-------LVPLMIG-APDMAFPR-----------------------MNN-MSFWLLPPSFLLLLAS------SGVEAGAGT-GWTV---------------Y-----------PPLAG-----------------NLAHA-----GASVDLTIFSLHLAGISSILGAINFITTIINMKPPAVLQYQTPLFVWS--VLITAILL-LLALPVLA-A----G-ITM---------------------------------LLTDR--NLNTSFFD--------PAGGGDP----------------------------------------ILYQHLF----------------W--FFG---------------------HPEV--------------YIL---ILPG-FGMISHIVAYY--------SGKKEPFG-HMGMVWA----MM-AIGFLGFIVWA--------HHMFTVGMDVDTRAYFTSA-----TMVIA------------IPTGVKVFSWLATLHGST-I---K--W-DA-AFLWALGFIFLFTVGGL-----------TGIILANSSLDIILHD-TYYV--VAHF-HYVLSMGAVFAIMAGFVHWFP-LF---TGYTLHASWSK-AHFGVMFAGVNL-----TFFP-QHFLG-LAGMPRRYSDYPDAY--------ALWNTISSIGSLISLIAVIM-FLFIVWEAFTAKREVL-----------------------------LLELTSTNIEWLH-G--CP-P-PAHTFE-EPAFV---------QT-Q---I-------PW---------------------------------------------------------------------------------------------------------------------------------------------------------------------------
>341099
------------------------------------------------------------------------------------------------------------MA---ITRWF---------------FSTNHKDI-GTLYLV------FG-AWAGMVGTA-LSLLIRAELSQPG-S--LLGDDQIY-NVIVTAHAFVMIFFM-V--MPILIGGFG------NW-------LVPLMIG-APDMAFPR-----------------------MNN-MSFWLLPPSFLLLLSS------SGVEAGAGT-GWTV---------------Y-----------PPLAG-----------------NLAHA-----GASVDLTIFSLHLAGVSSILGAINFITTTINMKPPAISQYQTPLFVWS--VLVTAVLL-LLSLPVLA-A----G-ITM---------------------------------LLTDR--NLNTTFFD--------PAGGGDP----------------------------------------ILYQHLF----------------W--FFG---------------------HPEV--------------YIL---ILPG-FGIISHVVAYY--------AGKKEPFG-YMGMVWA----MM-AIGLLGFIVWA--------HHMFTVGMDVDTRAYFTSA-----TMIIA------------IPTGVKVFSWLATLHGGS-I---K--W-ET-PLLWALGFIFLFTVGGL-----------TGIVLANSSLDIVLHD-TYYV--VAHF-HYVLSMGAVFAIMAAFVHWFP-LF---SGYTLHSTWTK-IHFGVMFIGVNL-----TFFP-QHFLG-LAGMPRRYSDYPDAY--------TLWNTVSSIGSLISLVAVIM-FLFILWEAFAAKREVS-----------------------------SVELTATNVEWLH-G--CP-P-PYHTFE-EPAFV---------QV-Q---S-------N----------------------------------------------------------------------------------------------------------------------------------------------------------------------------
>47700
------------------------------------------------------------------------------------------------------------MA---ITRWF---------------FSTNHKDI-GTLYLV------FG-AWAGMVGTA-LSLLIRAELSQPG-A--LLGDDQIY-NVIVTAHAFVMIFFM-V--MPIMIGGFG------NW-------LIPLMIG-APDMAFPR-----------------------MNN-MSFWLLPPSFLLLLAS------SGVEAGAGT-GWTV---------------Y-----------PPLAG-----------------NLAHA-----GASVDLTIFSLHLAGISSILGAINFITTIINMKPPAISQYQTPLFVWA--VLITAVLL-LLSLPVLA-A----G-ITM---------------------------------LLTDR--NLNTTFFD--------PAGGGDP----------------------------------------ILYQHLF----------------W--FFG---------------------HPEV--------------YIL---ILPG-FGMISHIVAYY--------SGKKEPFG-YMGMVWA----MM-AIGLLGFIVWA--------HHMFTVGMDVDTRAYFTSA-----TMIIA------------IPTGVKVFSWLATLHGGS-I---K--W-ET-PLLWALGFIFLFTVGGL-----------TGIVLANSSLDVVLHD-TYYV--VAHF-HYVLSMGAVFAIVAAFVHWFP-LF---TGYTLHSTWTK-IHFGVMFLGVNI-----TFFP-QHFLG-LAGMPRRYSDYPDAY--------TLWNTVSSIGSLISLVAVIM-FLFIIWEAFAAKREVA-----------------------------SVELTMTNVEWLH-G--CP-P-PYHTFE-EPAFV---------QV-Q---K-------KLT--------------------------------------------------------------------------------------------------------------------------------------------------------------------------
>942008
------------------------------------------------------------------------------------------------------------MF---MNRWL---------------FSTNHKDI-GTLYLL------FG-AWAGAVGTA-LSLLIRAELGQPG-S--LMEDDHIF-NVIVTAHAFIMIFFM-V--MPIMIGGFG------NW-------LIPLMIG-APDMAFPR-----------------------MNN-MSFWLLPPSLLLLLAS------STLEAGAGT-GWTV---------------Y-----------PPLAG-----------------NMSHP-----GPSVDLTIFSLHLAGISSILGAINFITTIINMKPPAMSQYQTPLFVWS--VFITAVLL-LLSLPVLA-A----G-ITM---------------------------------LLTDR--NLNTSFFD--------PAGGGDP----------------------------------------ILYQHLF----------------W--FFG---------------------HPEV--------------YIL---ILPG-FGMISHIVTYY--------SNKKEPFG-YMGMVWA----MM-SIGFLGFIVWA--------HHMFTVGMDVDTRAYFTSA-----TMIIA------------IPTGVKVFSWLATLHGGN-I---K--W-SA-AMLWALGFIFLFTVGGL-----------TGIVLANSSLDIVLHD-TYYV--VAHF-HYVLSMGAVFAIMGGFIHWFP-LF---SGYTLDQTYAK-IHFTIMFVGVNM-----TFFP-QHFLG-LSGMPRRYSDYPDAY--------TTWNIISSVGSFISLVAVIL-MIFMIWEAFSSKRKVL-----------------------------VIEQTSTNLEWLY-G--CP-P-PYHTFE-ESTYV---------KL------------------------------------------------------------------------------------------------------------------------------------------------------------------------------------------
>79784
------------------------------------------------------------------------------------------------------------MF---MNRWL---------------FSTNHKDI-GTLYLL------FG-AWAGMVGTG-LSLLIRAELGQPG-T--LIGDDQLY-NVLVTAHAFVMIFFM-V--MPIMIGGFG------NW-------LVPLMIG-APDMAFPR-----------------------LNN-MSFWLLPPSFLLLMAS------SMIEAGAGT-GWTV---------------Y-----------PPLAG-----------------NLAHA-----GASVDLTIFSLHLAGVSSILGAINFITTIINMKPPAMTQYQTPLFVWS--VLVTAVLL-LLSLPVLA-A----G-ITM---------------------------------LLTDR--NLNTTFFD--------PAGGGDP----------------------------------------ILYQHLF----------------W--FFG---------------------HPEV--------------YIL---ILPG-FGMISHIVTYY--------SGKKEPFG-YMGMVWA----MV-SIGFLGFIVWA--------HHMFTVGMDVDTRAYFTSA-----TMIIA------------IPTGVKVFSWLATLHGGN-I---K--W-SP-ALMWALGFIFLFTVGGL-----------TGIILANSSLDIILHD-TYYV--VAHF-HYVLSMGAVFAIMGGFVHWFP-LF---SGYTLNPTWTK-IQFVIMFVGVNM-----TFFP-QHFLG-LSGMPRRYSDYPDAY--------TTWNTISSMGSFISLTAVML-MIFIIWEAFASKREVL-----------------------------AVDLTSTNLEWLN-G--CP-P-PYHTFE-EPVYV---------NL-K---Y-------S----------------------------------------------------------------------------------------------------------------------------------------------------------------------------
>398260
------------------------------------------------------------------------------------------------------------MA---INRWL---------------FSTNHKDI-GTLYLI------FG-AWAGMVGTA-LSLLIRAELGQPG-S--LLGDDQIY-NVIVTAHAFVMIFFM-V--MPIMIGGFG------NW-------LVPLMIG-APDMAFPR-----------------------MNN-MSFWLLPPSFLLLLAS------AGVEAGAGT-GWTV---------------Y-----------PPLAS-----------------NLAHA-----GPSVDLAIFSLHLAGVSSILASINFITTIINMKPPAISQYQTPLFVWS--ILVTTILL-LLSLPVLA-A----G-ITM---------------------------------LLTDR--NLNTTFFD--------PAGGGDP----------------------------------------ILYQHLF----------------W--FFG---------------------HPEV--------------YIL---ILPG-FGMISHVVAYY--------SGKKEPFG-YMGMVWA----MM-AIGLLGFIVWA--------HHMFTVGMDVDTRAYFTSA-----TMIIA------------IPTGVKVFSWLATLHGGS-I---K--W-DT-PLLWALGFIFLFTVGGL-----------TGIVLANSSLDIVLHD-TYYV--VAHF-HYVLSMGAVFAIMAGLIHWFP-LI---SGFTLHQTWTK-IQFTVMFIGVNL-----TFFP-QHFLG-LAGMPRRYSDYPDAY--------TLWNAISSIGSLISLVAVIM-LLFIIWEAFASKREVL-----------------------------SVELPHTNVEWLH-G--CP-P-PYHTYE-EPAFV---------QV-Q---R-------PSF--------------------------------------------------------------------------------------------------------------------------------------------------------------------------
>75038
------------------------------------------------------------------------------------------------------------MA---IARWF---------------FSTNHKDI-GTLYLV------FG-AWAGMVGTA-LSLLIRAELSQPG-A--LLGDDQIY-NVIVTAHAFVMIFFM-V--MPVMIGGFG------NW-------LVPLMIG-APDMAFPR-----------------------MNN-MSFWLLPPSFLLLLAS------SGVEAGAGT-GWTV---------------Y-----------PPLAG-----------------NLAHA-----GASVDLTIFSLHLAGISSILGAINFITTIINMKSPAASQYQTPLFVWA--VLITAVLL-LLSLPVLA-A----G-ITM---------------------------------LLTDR--NLNTSFFD--------PAGGGDP----------------------------------------ILYQHLF----------------W--FFG---------------------HPEV--------------YIL---ILPG-FGMISHIVAYY--------SGKKEPFG-YMGMVWA----MM-AIGLLGFIVWA--------HHMFTVGMDVDTRAYFTSA-----TMIIA------------IPTGVKVFSWLATLYGGT-I---K--W-ET-PLLWALGFIFLFTVGGL-----------TGIVLANSSLDIVLHD-TYYV--VAHF-HYVLSMGAVFAIVAAFVHWFP-LL---SGYTLHETWTK-IHFGIMFAGVNL-----TFFP-QHFLG-LAGMPRRYSDYPDAY--------VLWNTVSSIGSLISLVAVIL-FLFIIWEAFAAKREVL-----------------------------SVEMTSTNIEWLH-G--CP-P-PYHTFE-EPAFV---------QI-Q---S-------YS---------------------------------------------------------------------------------------------------------------------------------------------------------------------------
>643386
------------------------------------------------------------------------------------------------------------MA---ITRWF---------------FSTNHKDI-GTLYLV------FG-AWAGMVGTA-LSLLIRAELSQPG-S--LLGDDQIY-NVIVTAHAFVMIFFM-V--MPILIGGFG------NW-------LVPLMIG-APDMAFPR-----------------------MNN-MSFWLLPPSFLLLLTS------SGVEAGAGT-GWTV---------------Y-----------PPLAG-----------------NLAHA-----GASVDLTIFSLHLAGVSSILGAINFITTTINMKPPAISQYQTPLFVWA--VLITAVLL-LLSLPVLA-A----G-ITM---------------------------------LLTDR--NLNTSFFD--------PAGGGDP----------------------------------------ILYQHLF----------------W--FFG---------------------HPEV--------------YIL---ILPG-FGLISHIVAYY--------AGKKEPFG-YMGMVWA----MM-AIGLLGFIVWA--------HHMFTVGMDVDTRAYFTSA-----TMIIA------------IPTGVKVFSWLATLHGGS-I---K--W-ET-PMLWALGFIFLFTVGGL-----------TGIVLANSSLDIVLHD-TYYV--VAHF-HYVLSMGAVFAIMAAFVHWFP-LF---TGYTLNSTWTK-THFGVMFIGVNL-----TFFP-QHFLG-LAGMPRRYSDYPDAY--------TLWNTVSSVGSLISLVAVIM-FLFILWEAFTAKREVL-----------------------------LVKLTATNVEWLH-G--CP-P-PYHTFE-EPAFV---------QV-R----------------------------------------------------------------------------------------------------------------------------------------------------------------------------------------
>61387
------------------------------------------------------------------------------------------------------------MF---MNRWL---------------FSTNHKDI-GTLYLL------FG-AWAGMVGTA-LSLLIRAELGQPG-T--LLGDDQIY-NVIVTAHAFVMIFFM-V--MPIMIGGFG------NW-------LVPLMIG-APDMAFPR-----------------------MNN-MSFWLLPPSFLLLLAS------SMVEAGAGT-GWTV---------------Y-----------PPLAG-----------------NLAHA-----GASVDLTIFSLHLAGVSSILGAINFITTIINMKPPAMSQYQTPLFVWS--VLITAVLL-LLSLPVLA-A----G-ITM---------------------------------LLTDR--NLNTTFFD--------PAGGGDP----------------------------------------ILYQHLF----------------W--FFG---------------------HPEV--------------YIL---ILPG-FGMISHIVTYY--------SGKKEPFG-YMGMVWA----MM-SIGFLGFIVWA--------HHMFTVGMDVDTRAYFTSA-----TMIIA------------IPTGVKVFSWLATLHGGN-I---K--W-SP-AMLWALGFIFLFTVGGL-----------TGIVLANSSLDIVLHD-TYYV--VAHF-HYVLSMGAVFAIMGGFVHWFP-LF---SGYTLDNTWAK-IHFTIMFVGVNM-----TFFP-QHFLG-LSGMPRRYSDYPDAY--------TTWNTISSMGSFISLTAVML-MVFMVWEAFASKREVA-----------------------------MVELTTTNLEWLH-G--CP-P-PYHTFE-EPTYV---------LL-K----------------------------------------------------------------------------------------------------------------------------------------------------------------------------------------
>27704
------------------------------------------------------------------------------------------------------------MA---ITRWF---------------FSTNHKDI-GTLYLV------FG-AWAGMVGTA-LSLLIRAELSQPG-S--LLGDDQIY-NVIVTAHAFVMIFFM-V--MPILIGGFG------NW-------LVPLMIG-APDMAFPR-----------------------MNN-MSFWLLPPSFLLLLAS------SGVEAGAGT-GWTV---------------Y-----------PPLSG-----------------NLAHA-----GASVDLTIFSLHLAGVSSILGAINFITTTINMKPPAISQYQTPLFVWS--VLVTAVLL-LLSLPVLA-A----G-ITM---------------------------------LLTDR--NLNTTFFD--------PAGGGDP----------------------------------------ILYQHLF----------------W--FFG---------------------HPEV--------------YIL---ILPG-FGIISHVVAYY--------SGKKEPFG-YMGMVWA----MM-AIGLLGFIVWA--------HHMFTVGMDVDTRAYFTSA-----TMIIA------------IPTGVKVFSWLATLHGGS-I---K--W-DT-PMLWALGFIFLFTVGGL-----------TGIVLANSSLDIVLHD-TYYV--VAHF-HYVLSMGAVFAIMAAFVHWFP-LF---SGYTLNDTWTK-IHFGVMFIGVNL-----TFFP-QHFLG-LAGMPRRYSDYPDAY--------ALWNTVSSIGSLISLVAVIM-FLFILWEAFAAKREVS-----------------------------SVELTMTNVEWLH-G--CP-P-PYHTFE-EPAFV---------RV-Q---S-------N----------------------------------------------------------------------------------------------------------------------------------------------------------------------------
>45807
--------------------------------M---------------------------------------------------------------------------TF---INRWL---------------FSTNHKDI-GTLYLI------FG-AWAGMVGTA-LSLLIRAELGQPG-A--LLGDDQVY-NVVVTAHAFVMIFFM-V--VPIMIGGFG------NW-------LVPLMIG-APDMAFPR-----------------------MNN-MSFWLLPPSFLLLLAS------STVEAGAGT-GWTV---------------Y-----------PPLAG-----------------NLAHA-----GASVDLAIFSLHLAGISSILGAINFITTAINMKPPALSQYQTPLFVWS--VLITAVLL-LLSLPVLA-A----G-ITM---------------------------------LLTDR--NLNTTFFD--------PAGGGDP----------------------------------------VLYQHLF----------------W--FFG---------------------HPEV--------------YIL---ILPG-FGIISHVVTYY--------AGKKEPFG-YMGMVWA----ML-SIGFLGFIVWA--------HHMFTVGMDVDTRAYFTSA-----TMIIA------------IPTGIKVFSWLATLHGGT-I---K--W-DP-PMLWALGFIFLFTIGGL-----------TGIVLANSSLDIALHD-TYYV--VAHF-HYVLSMGAVFAILAGFTHWFP-LF---TGYTLHSTWAK-AHFGVMFVGVNL-----TFFP-QHFLG-LAGMPRRYSDYPDAY--------TLWNAISSVGSLISLTAVIM-LVFIIWEAFASKRKVL-----------------------------QPELTSTNVEWIH-G--CP-P-PFHTFE-EPAFV---------QV-Q---E------------------------------------------------------------------------------------------------------------------------------------------------------------------------------------
>1605932
------------------------------------------------------------------------------------------------------------MF---INRWL---------------FSTNHKDI-GTLYML------FG-AWAGMVGTA-LSLLIRAELGQPG-A--LLGDDQIY-NVIVTAHAFIMIFFM-V--MPILLGGFG------NW-------LVPLMIG-APDMAFPR-----------------------MNN-MSFWLLPPSFLLLLAS------STVEAGAGT-GWTV---------------Y-----------PPLAG-----------------NLAHA-----GASVDLAIFSLHLAGVSSILGAINFITTIINMKPPAMSQYQTPLFVWS--VLITAVLL-LLSLPVLA-A----G-ITM---------------------------------LLTDR--NLNTTFFD--------PAGGGDP----------------------------------------ILYQHLF----------------W--FFG---------------------HPEV--------------YIL---ILPG-FGLISHIVTYY--------SGKKEPFG-YMGMVWA----MM-SIGFLGFIVWA--------HHMFTVGLDVDTRAYFTSA-----TMIIA------------IPTGVKVFSWLATLHGGN-I---K--W-SP-AMLWALGFIFLFTVGGL-----------TGIVLANSSLDIVLHD-TYYV--VAHF-HYVLSMGAVFAIIGGFVHWFP-LF---TGYTISSTWAK-IHFAIMFVGVNM-----TFFP-QHFLG-LSGMPRRYSDYPDAY--------TTWNTVSSMGSFISLTAVML-MVFMIWEAFASKREVS-----------------------------TVELTTTNIEWLH-G--CP-P-PYHTFE-EPTYV---------NP-K----------------------------------------------------------------------------------------------------------------------------------------------------------------------------------------
>885424
------------------------------------------------------------------------------------------------------------MT---FTRWF---------------FSTNHKDI-GTLYLI------FG-AWAGMVGTA-LSLLIRTELSQPG-M--FIGDDQIY-NVVVTAHAFVMIFFM-V--MPIMIGGFG------NW-------LVPLMIG-APDMAFPR-----------------------MNN-MSFWLLPPSLLLLLAS------SGVEAGAGT-GWTV---------------Y-----------PPLAG-----------------NLAHA-----GASVDLTIFSLHLAGVSSILGAINFITTCINMKPPSMSQYQTPLFVWS--VLITAVLL-LLSLPVLA-A----G-ITM---------------------------------LLTDR--NLNTSFFD--------PAGGGDP----------------------------------------VLYQHLF----------------W--FFG---------------------HPEV--------------YIL---ILPG-FGMISHIVTYY--------AGKKEPFG-YMGMVWA----MM-SIGFLGFIVWA--------HHMFTVGMDVDTRAYFTSA-----TMIIA------------IPTGVKVFSWLATLHGGT-I---K--W-DA-AMLWALGFIFLFTVGGL-----------TGIVLANSSLDIVLHD-TYYV--VAHF-HYVLSMGAVFAIMGGFVHWFP-LF---FGFTLNQAWTK-IHFMMMFVGVNL-----TFFP-QHFLG-LAGMPRRYSDYPDAY--------TIWNTVSSIGSMISLVAVIT-MMFIIWEAFAAKRTVS-----------------------------ALELTTTNMEWLN-G--CP-P-PFHTYE-EPAFL---------QQ-P---P-------SHM----T---------------------------------------------------------------------------------------------------------------------------------------------------------------------
>137522
------------------------------------------------------------------------------------------------------------MA---ITRWF---------------FSTNHKDI-GTLYLI------FG-AWAGMVGTA-LSLLIRAELSQPG-A--LLGDDQIY-NVIVTAHAFVMIFFM-V--MPILIGGFG------NW-------LIPLMIG-APDMAFPR-----------------------MNN-MSFWLLPPSFLLLLAS------SGVEAGAGT-GWTV---------------Y-----------PPLAG-----------------NLAHA-----GASVDLTIFSLHLAGISSILGAINFITTIINMKPPAISQYQTPLFVWS--VLITAVLL-LLSLPVLA-A----G-ITM---------------------------------LLTDR--NLNTTFFD--------PAGGGDP----------------------------------------ILYQHLF----------------W--FFG---------------------HPEV--------------YIL---ILPG-FGMISHIVAYY--------SGKKEPFG-YMGMVWA----MM-AIGLLGFIVWA--------HHMFTVGMDVDTRAYFTSA-----TMIIA------------IPTGVKVFSWLATLHGGS-I---K--W-ET-PLLWALGFIFLFTVGGL-----------TGIVLANSSLDIVLHD-TYYV--VAHF-HYVLSMGAVFAILAAFVHWFP-LF---SGYTLHSTWTK-IHFGIMFLGVNL-----TFFP-QHFLG-LAGMPRRYSDYPDAY--------TLWNTISSIGSLISLVAVIM-FLFILWEAFVAKREVM-----------------------------SVELTSTNVEWLH-G--CP-P-PYHTFE-EPAYV---------QV-Q---A-------H----------------------------------------------------------------------------------------------------------------------------------------------------------------------------
>32538
------------------------------------------------------------------------------------------------------------MF---MNRWL---------------FSTNHKDI-GTLYLL------FG-AWAGMVGTA-LSLLIRAELGQPG-T--LLGDDQIY-NVIVTAHAFVMIFFM-V--MPIMIGGFG------NW-------LVPLMIG-APDMAFPR-----------------------MNN-MSFWLLPPSFLLLLAS------SMVEAGAGT-GWTV---------------Y-----------PPLAG-----------------NLAHA-----GASVDLTIFSLHLAGVSSILGAINFITTIINMKPPAMSQYQTPLFVWS--VLITAVLL-LLSLPVLA-A----G-ITM---------------------------------LLTDR--NLNTTFFD--------PAGGGDP----------------------------------------ILYQHLF----------------W--FFG---------------------HPEV--------------YIL---ILPG-FGMISHIVTYY--------SGKKEPFG-YMGMVWA----MM-SIGFLGFIVWA--------HHMFTVGMDVDTRAYFTSA-----TMIIA------------IPTGVKVFSWLATLHGGN-I---K--W-SP-AMLWALGFIFLFTVGGL-----------TGIVLANSSLDIVLHD-TYYV--VAHF-HYVLSMGAVFAIMGGFVHWFP-LF---SGYTLDNTWAK-IHFTIMFVGVNM-----TFFP-QHFLG-LSGMPRRYSDYPDAY--------TTWNTISSMGSFISLTAVML-MVFMVWEAFASKREVA-----------------------------MVELTTTNLEWLH-G--CP-P-PYHTFE-EPTYV---------LL-K----------------------------------------------------------------------------------------------------------------------------------------------------------------------------------------
>9064
--------------------------------M---------------------------------------------------------------------------TF---INRWL---------------FSTNHKDI-GTLYLI------FG-TWAGMVGTA-LSLLIRAELGQPG-T--LLGDDQIY-NVIVTAHAFVMIFFM-V--MPIMIGGFG------NW-------LVPLMIG-APDMAFPR-----------------------MNN-MSFWLLPPSFLLLLAS------STVEAGAGT-GWTV---------------Y-----------PPLAG-----------------NLAHA-----GASVDLAIFSLHLAGVSSILGAINFITTIINMKPPALSQYQTPLFVWS--VLITAILL-LLSLPVLA-A----G-ITM---------------------------------LLTDR--NLNTTFFE--------PAGGGDP----------------------------------------ILYQHLF----------------W--FFG---------------------HPEV--------------YIL---ILPG-FGMISHVVAYY--------AGKKEPFG-YMGMVWA----ML-SIGFLGFIVWA--------HHMFTVGMDVDTRAYFTSA-----TMIIA------------IPTGIKVFSWLATLHGGT-I---K--W-DP-PMLWALGFIFLFTIGGL-----------TGIVLANSSLDIALHD-TYYV--VAHF-HYVLSMGAVFAILAGFTHWFP-LF---TGFTLHPSWTK-AHFGVMFTGVNL-----TFFP-QHFLG-LAGMPRRYSDYPDAY--------TLWNTLSSIGSLISMTAVIM-LMFIVWEAFSAKRKVL-----------------------------QPELTSTNIEWIH-G--CP-P-PYHTFE-EPAFV---------QV-Q---E------------------------------------------------------------------------------------------------------------------------------------------------------------------------------------
>290630
------------------------------------------------------------------------------------------------------------MA---ITRWF---------------FSTNHKDI-GTLYLV------FG-AWAGMVGTA-LSLLIRAELSQPG-A--LLGDDQIY-NVIVTAHAFVMIFFM-V--MPIMIGGFG------NW-------LIPLMIG-APDMAFPR-----------------------MNN-MSFWLLPPSFLLLLAS------SGVEAGAGT-GWTV---------------Y-----------PPLAG-----------------NLAHA-----GASVDLTIFSLHLAGISSILGAINFITTIINMKPPAISQYQTPLFVWS--VLITAVLL-LLSLPVLA-A----G-ITM---------------------------------LLTDR--NLNTTFFD--------PAGGGDP----------------------------------------ILYQHLL----------------W--FFG---------------------HPEV--------------YIL---ILPG-FGMVSHIVAYY--------SGKKEPFG-YMGMVWA----MM-AIGLLGFIVWA--------HHMFTVGMDVDTRAYFTSA-----TMIIA------------IPTGVKVFSWLATLHGGS-I---K--W-ET-PLLWALGFIFLFTVGGL-----------TGIVLANSSLDIVLHD-TYYV--VAHF-HYVLSMGAVFAIVAGFVHWFP-LF---SGYTLHSTWTK-IHFGVMFLGVNL-----TFFP-QHFLG-LAGMPRRYSDYPDAY--------TLWNTISSIGSLISLVAVIM-FLFIIWEAFAAKREVL-----------------------------AVELTTTNVEWLH-G--CP-P-PYHTFE-EPAFV---------LV-Q---S-------N----------------------------------------------------------------------------------------------------------------------------------------------------------------------------
>119488
------------------------------------------------------------------------------------------------------------MA---ITRWF---------------FSTNHKDI-GTLYLV------FG-AWAGMVGTA-LSLLIRAELSQPG-A--LLGDDQIY-NVIVTAHAFVMIFFM-V--MPIMIGGFG------NW-------LVPLMIG-APDMAFPR-----------------------MNN-MSFWLLPPSFLLLLAS------SGVEAGAGT-GWTV---------------Y-----------PPLAG-----------------NLAHA-----GASVDLTIFSLHLAGISSILGAINFITTIINMKPPAISQYQTPLFVWA--VLITAVLL-LLSLPVLA-A----G-ITM---------------------------------LLTDR--NLNTTFFD--------PAGGGDP----------------------------------------ILYQHLF----------------W--FFG---------------------HPEV--------------YIL---ILPG-FGMISHIVAYY--------SGKKEPFG-YMGMVWA----MM-AIGLLGFIVWA--------HHMFTVGMDVDTRAYFTSA-----TMIIA------------IPTGVKVFSWLATLHGGS-I---K--W-ET-PLLWALGFIFLFTVGGL-----------TGIVLANSSLDIVLHD-TYYV--VAHF-HYVLSMGAVFAIVAAFVHWFP-LF---TGYTLHSTWTK-IHFGIMFIGVNL-----TFFP-QHFLG-LAGMPRRYSDYPDAY--------TLWNTVSSIGSLISLVAVIM-FLFIIWEAFAAKREVL-----------------------------AVELTTTNVEWLH-G--CP-P-PYHTFE-EPAFV---------QV-Q---S-------NWR----E---------------------------------------------------------------------------------------------------------------------------------------------------------------------
>990260
------------------------------------------------------------------------------------------------------------ML---PKKWL---------------FSTNHKDI-GTLYFM------FG-AWAGMVGTS-MSMIIRSELGQPG-S--LIGDDQIY-NVIITAHAFVMIFFM-V--MPIMIGGFG------NW-------LVPLMIG-APDMAFPR-----------------------MNN-MSFWLLPPSLTLLISS------SMVNTGAGT-GWTV---------------Y-----------PPLAG-----------------AIAHG-----GASVDLAIFSLHLAGVSSILGAVNFITTTINMRSESMTLDQTPLFVWS--VAITALLL-LLSLPVLA-G----A-ITM---------------------------------LLTDR--NLNTSFFD--------PAGGGDP----------------------------------------ILYQHLF----------------W--FFG---------------------HPEV--------------YIL---ILPG-FGIISHIVCQE--------SGKIESFG-TLGMIYA----ML-SIGLMGFIVWA--------HHMFTVGMDVDTRAYFTSA-----TMIIA------------VPTGIKVFSWLATLYGTK-F---K--F-NP-PLLWALGFIFLFTIGGL-----------TGLVLANSSLDIILHD-TYYV--VAHF-HYVLSMGAVFAIMGGIIQWYP-LF---TGLTMNNTWLK-IQFTIMFIGVNL-----TFFP-QHFLG-LAGMPRRYSDYPDAY--------TSWNVISSIGSTISIVGIIM-FILIMWESMISNRSIL-----------------------------FSFNMSSSTEWLQ-N--NP-P-AEHSYS-ELPLI---------SS------------------------------------------------------------------------------------------------------------------------------------------------------------------------------------------
>1446899
------------------------------------------------------------------------------------------------------------MA---ITRWF---------------FSTNHKDI-GTLYLV------FG-AWAGMVGTA-LSLLIRAELSQPG-S--LLGDDQIY-NVIVTAHAFVMIFFM-V--MPILIGGFG------NW-------LVPLMIG-APDMAFPR-----------------------MNN-MSFWLLPPSFLLLLAS------SGVEAGAGT-GWTV---------------Y-----------PPLAG-----------------NLAHA-----GASVDLTIFSLHLAGVSSILGAINFITTTINMKPPAISQYQTPLFVWA--VLVTAVLL-LLSLPVLA-A----G-ITM---------------------------------LLTDR--NLNTTFFD--------PAGGGDP----------------------------------------ILYQHLF----------------W--FFG---------------------HPEV--------------YIL---ILPG-FGIISHVVAYY--------SGKKEPFG-YMGMVWA----MM-AIGLLGFIVWA--------HHMFTVGMDVDTRAYFTSA-----TMIIA------------IPTGVKVFSWLATLHGGS-I---K--W-ET-PMLWALGFIFLFTVGGL-----------TGIVLANSSLDIVLHD-TYYV--VAHF-HYVLSMGAVFAIMAAFVHWFP-LF---TGYTLNDTWTK-IHFGVMFIGVNL-----TFFP-QHFLG-LAGMPRRYSDYPDAY--------TLWNTVSSIGSLISLVAVIM-FLFILWEAFATKREVS-----------------------------SVELTMTNVEWLH-G--CP-P-PYHTFE-EPAFV---------QV-Q---S-------N----------------------------------------------------------------------------------------------------------------------------------------------------------------------------
>72543
------------------------------------------------------------------------------------------------------------MF---INRWL---------------FSTNHKDI-GTLYLL------FG-AWAGMVGTA-LSLLIRAELGQPG-T--LLGDDQIY-NVIVTAHAFVMIFFM-V--MPIMIGGFG------NW-------LVPLMIG-APDMAFPR-----------------------MNN-MSFWLLPPSFLLLLAS------SMVEAGAGT-GWTV---------------Y-----------PPLAG-----------------NMAHA-----GASVDLTIFSLHLAGISSILGAINFITTIINMKPPAMSQYQTPLFVWS--VLITAVLL-LLSLPVLA-A----G-ITM---------------------------------LLTDR--NLNTTFFD--------PAGGGDP----------------------------------------ILYQHLF----------------W--FFG---------------------HPEV--------------YIL---ILPG-FGMISHIVTYY--------SGKKEPFG-YMGMVWA----MM-SIGFLGFIVWA--------HHMFTVGMDVDTRAYFTSA-----TMIIA------------IPTGVKVFSWLATLHGGN-I---K--W-SP-AMMWALGFIFLFTVGGL-----------TGIVLANSSLDIVLHD-TYYV--VAHF-HYVLSMGAVFAIMGGFVHWFP-LF---SGYTLNDTWAK-IHFAIMFVGVNM-----TFFP-QHFLG-LSGMPRRYSDYPDAY--------TMWNTISSMGSFISLTAVML-MIFIIWEAFASKREVL-----------------------------TVDLTTTNLEWLN-G--CP-P-PYHTFE-EPTYV---------SL-K----------------------------------------------------------------------------------------------------------------------------------------------------------------------------------------
>184539
------------------------------------------------------------------------------------------------------------MS---PNKWL---------------FSTNHKDI-GTLYFI------FG-TWAGTVGTS-LSVLIRTELGNPG-S--LIGNDQIY-NVIVTAHAFVMIFFM-V--MPIMIGGFG------NW-------LVPLMLG-APDMAFPR-----------------------LNN-MSFWLLPPSLSLLLMS------SIVESGAGT-GWTV---------------Y-----------PPLSA-----------------NLAHG-----GASVDLAIFSLHLAGISSILGAVNFITTVMNMRPEGMGLDRTPLFVWA--VVITAILL-LLSLPVLA-G----A-ITM---------------------------------LLTDR--NLNTSFFD--------PASGGDP----------------------------------------ILYQHLF----------------W--FFG---------------------HPEV--------------YIL---ILPG-FGLISHITSQE--------SGKKEAFG-TLGMIYA----MM-AIGLLGFVVWA--------HHMFTVGMDVDTRAYFTSA-----TMIIA------------IPTGIKIFSWMATLHGTQ-I---L--Y-AP-ATLWSLGFIFLFTVGGL-----------TGVILANSSIDIILHD-TYYV--VAHF-HYVLSMGAVFAIMAGIVQWYP-LF---TGMTLNNFYLK-IQFLVMFIGVNL-----TFFP-QHFLG-LSGMPRRYSDYPDAF--------TMWNIVSSIGSLISLMAIIF-FIFIIWESLSAQRKSL-----------------------------SAFNLNSSIEWLQ-C--LP-P-AEHGYS-ELPLL---------TK-F----------------------------------------------------------------------------------------------------------------------------------------------------------------------------------------
>576631
-----------------------------------------------------------------------------------------------------------------MQRWF---------------FSTNHKDI-GTLYFI------FG-AWAGMVGTS-LSLVIRAELGQPG-S--LIGDDQIY-NVIVTAHAFVMIFFM-V--MPIMIGGFG------NW-------LVPLMLG-APDMAFPR-----------------------MNN-MSFWLLPPSLTLLLSS------GMVESGVGT-GWTV---------------Y-----------PPLAS-----------------AIAHA-----GASVDMGIFSLHLAGVSSILGAVNFMSTVINMRAVGMSMDRMPLFVWA--VFITAILL-LLSLPVLA-G----A-ITM---------------------------------LLTDR--NLNTSFFD--------PAGGGDP----------------------------------------VLYQHLF----------------W--FFG---------------------HPEV--------------YIL---ILPA-FGMISHIVSQE--------SGKKESFG-TLGMIYA----ML-AIGILGFVVWA--------HHMFTVGMDVDTRAYFTSA-----TMIIA------------VPTGIKIFSWLGTLHGTQ-I---N--Y-SP-SMMWALGFIFLFTVGGL-----------TGVVLANSSIDIILHD-TYYV--VAHF-HYVLSMGAVFGIFAGIAHWFP-LF---TGVTLNPKWLK-IHFFTMFIGVNI-----TFFP-QHFLG-LNGMPRRYSDYPDAF--------SAWNVVSSMGSMISLVAVLG-FILIVWEALVSVRPVM-----------------------------FNLFLPSSIEWQH-P--YP-P-ADHSYM-EIPMV---------SN------------------------------------------------------------------------------------------------------------------------------------------------------------------------------------------
>643389
------------------------------------------------------------------------------------------------------------MT---ITRWF---------------FSTNHKDI-GTLYLV------FG-AWAGMVGTA-LSLLIRAELSQPG-S--LLGDDQIY-NVIVTAHAFVMIFFM-V--MPVLIGGFG------NW-------LVPLMIG-APDMAFPR-----------------------MNN-MSFWLLPPSFLLLLTS------SGVEAGAGT-GWTV---------------Y-----------PPLAS-----------------NLAHA-----GASVDLTIFSLHLAGISSILGAINFITTIINMKPPAISQYQTPLFVWS--VLVTAVLL-LLSLPVLA-A----G-ITM---------------------------------LLTDR--NLNTTFFD--------PAGGGDP----------------------------------------ILYQHLF----------------W--FFG---------------------HPEV--------------YIL---ILPG-FGIISHIVAYY--------SGKKEPFG-YMGMVWA----MM-AIGLLGFIVWA--------HHMFTVGMDVDTRAYFTSA-----TMIIA------------IPTGVKVFSWLTTLHGGS-V---K--W-ET-PMLWALGFIFLFTVGGL-----------TGIVLSNSSLDIVLHD-TYYV--VAHF-HYVLSMGAVFAIMAAFVHWFP-LL---TGYTMHATWTK-IHFGVMFIGVNL-----TFFP-QHFLG-LAGMPRRYSDYPDAY--------ALWNTVSSVGSLMSLVAVIM-FLFILWEAFTAKREVL-----------------------------SVEMTTTNVEWLH-G--CP-P-PYHTYE-EPVFV---------QA-I---K------------------------------------------------------------------------------------------------------------------------------------------------------------------------------------
>260902
--------------------------------M---------------------------------------------------------------------------TF---TNRWL---------------FSTNHKDI-GTLYLI------FG-AWAGMVGTA-LSLLIRAELGQPG-A--LLGDDQVY-NVVVTAHAFVMIFFM-V--MPIMIGGFG------NW-------LVPLMIG-APDMAFPR-----------------------MNN-MSFWLLPPSFLLLLAS------STVEAGVGT-GWTV---------------Y-----------PPLAG-----------------NLAHA-----GASVDLAIFSLHLAGISSILGAINFITTAINMKPPALSQYQTPLFVWS--VLITAVLL-LLSLPVLA-A----G-ITM---------------------------------LLTDR--NLNTTFFD--------PAGGGDP----------------------------------------VLYQHLF----------------W--FFG---------------------HPEV--------------YIL---ILPG-FGIISHVVTYY--------SGKKEPFG-YMGMVWA----ML-SIGFLGFIVWA--------HHMFTVGMDVDTRAYFTSA-----TMIIA------------IPTGIKVFSWLATLHGGT-I---K--W-DP-PMLWALGFIFLFTIGGL-----------TGIILANSSLDIALHD-TYYV--VAHF-HYVLSMGAVFAILAGFTHWFP-LF---TGYTLHSTWAK-THFGVMFVGVNL-----TFFP-QHFLG-LAGMPRRYSDYPDAY--------TLWNTISSVGSLISLTAVIM-LVFIIWEAFASKRKAL-----------------------------PSELASTNVEWIH-G--CP-P-PFHTFE-EPPFV---------QV-Q---E------------------------------------------------------------------------------------------------------------------------------------------------------------------------------------
>9792
------------------------------------------------------------------------------------------------------------MF---INRWL---------------FSTNHKDI-GTLYLL------FG-AWAGMVGTA-LSLLIRAELGQPG-T--LLGDDQIY-NVIVTAHAFVMIFFM-V--MPIMIGGFG------NW-------LVPLMIG-APDMAFPR-----------------------MNN-MSFWLLPPSFLLLLAS------SMIEAGAGT-GWTV---------------Y-----------PPLAG-----------------NLAHA-----GASVDLTIFSLHLAGVSSILGAINFITTIINMKPPALSQYQTPLFVWS--VLITAVLL-LLALPVLA-A----G-ITM---------------------------------LLTDR--NLNTTFFD--------PAGGGDP----------------------------------------ILYQHLF----------------W--FFG---------------------HPEV--------------YIL---ILPG-FGMISHIVTYY--------SGKKEPFG-YMGMVWA----MM-SIGFLGFIVWA--------HHMFTVGMDVDTRAYFTSA-----TMIIA------------IPTGVKVFSWLATLHGGN-I---K--W-SP-AMLWALGFIFLFTVGGL-----------TGIVLANSSLDIVLHD-TYYV--VAHF-HYVLSMGAVFAIMGGFVHWFP-LF---SGYTLNQTWAK-IHFTIMFVGVNM-----TFFP-QHFLG-LSGMPRRYSDYPDAY--------TTWNTISSMGSFISLTAVML-MIFMIWEAFASKREVS-----------------------------TVELTSTNLEWLH-G--CP-P-PYHTFE-EPAYV---------NL-K----------------------------------------------------------------------------------------------------------------------------------------------------------------------------------------
>89574
------------------------------------------------------------------------------------------------------------MA---ITRWF---------------FSTNHKDI-GTLYLV------FG-AWAGMVGTA-LSLLIRAELSQPG-T--LLGDDQIY-NVIVTAHAFVMIFFM-V--MPIMIGGFG------NW-------LVPLMIG-APDMAFPR-----------------------MNN-MSFWLLPPSFLLLLAS------SGVEAGAGT-GWTV---------------Y-----------PPLAG-----------------NLAHA-----GASVDLTIFSLHLAGISSILGAINFITTIINMKPPAVSQYQTPLFVWS--VLITAVLL-LLSLPVLA-A----G-ITM---------------------------------LLTDR--NLNTTFFD--------PAGGGDP----------------------------------------ILYQHLF----------------W--FFG---------------------HPEV--------------YIL---ILPG-FGMISHIVAYY--------SGKKEPSG-YMGMVWA----MM-AIGLLGFIVWA--------HHMFTVGMDVDTRAYFTSA-----TMIIA------------IPTGVKVFSWLATLHGGS-I---K--W-ET-PLLWALGFIFLFTVGGL-----------TGIVLANSSLDIVLHD-TYYV--VAHF-HYVLSMGAVFAILAGFVHWFP-LF---SGYTLHSTWTK-IHFGVMFLGVNL-----TFFP-QHFLG-LAGMPRRYSDYPDAY--------TLWNTISSIGSLISLVAAIM-FLFILWEAFAAKREVL-----------------------------SVELTPTNVEWLH-G--CP-P-PYHTFE-EPAFV---------QV-Q---T-------H----------------------------------------------------------------------------------------------------------------------------------------------------------------------------
>43041
--------------------------------------------------------------------------------------------------------------------------------------------M-GTLYFI------FG-AWAGMVGTS-LSILIRAELGHPG-A--FIGDDQIY-NVIVTAHAFIMIFFM-V--MPIMIGGFG------NW-------LVPLMLG-APDMAFPR-----------------------MNN-MSFWMLPPSLTLLISS------SMVENGAGT-GWTV---------------Y-----------PPLSS-----------------GIAHA-----GASVDLAIFSLHLAGISSILGAVNFITTVINMRSPGITLDRMPLFVWS--VVITAILL-LLSLPVLA-G----A-ITM---------------------------------LLTDR--NLNTSFFD--------PAGGGDP----------------------------------------ILYQHLF----------------W--FFG---------------------HPEV--------------YIL---ILPG-FGMISHIITQE--------SGKKETFG-NLGMIYA----ML-AIGLLGFIVWA--------HHMFTVGMDVDTRAYFTSA-----TMIIA------------VPTGIKIFSWLATLHGTQ-L---T--Y-SP-AMLWAFGFVFLFTVGGL-----------TGVVLANSSIDIVLHD-TYYV--VAHF-HYVLSMGAVFAIMAGFVHWYP-LL---TGLTMNPTWLK-IQFSIMFVGVNL-----TFFP-QHFLG-LAGMPRRYSDFPDSY--------LTWNIVSSLGSTISLFAILY-FLFIIWESMITQRTPA-----------------------------FPMQLSSSIEWYH-T--LP-P-AEHTYA-ELPLL---------TN-N----------------------------------------------------------------------------------------------------------------------------------------------------------------------------------------
>13662
------------------------------------------------------------------------------------------------------------MA---ITRWF---------------FSTNHKDI-GTLYLV------FG-AWAGMVGTA-LSLLIRAELSQPG-A--LLGDDQIY-NVIVTAHAFVMIFFM-V--MPIMIGGFG------NW-------LIPLMIG-APDMAFPR-----------------------MNN-MSFWLLPPSFLLLLAS------SGVEAGAGT-GWTV---------------Y-----------PPLAG-----------------NLAHA-----GASVDLTIFSLHLAGISSILGAINFITTIINMKPAAISQYQTPLFVWA--VLITAVLL-LLSLPVLA-A----G-ITM---------------------------------LLTDR--NLNTTFFD--------PAGGGDP----------------------------------------ILYQHLF----------------W--FFG---------------------HPEV--------------YIL---ILPG-FGMISHIVAYY--------SGKKEPFG-YMGMVWA----MM-AIGLLGFIVWA--------HHMFTVGMDVDTRAYFTSA-----TMIIA------------IPTGVKVFSWLATLHGGA-I---K--W-ET-PLLWAIGFIFLFTVGGL-----------TGIVLANSSLDIVLHD-TYYV--VAHF-HYVLSMGAVFAIVAAFVHWFP-LF---TGYTLHSTWTK-IHFGVMFVGVNL-----TFFP-QHFLG-LAGMPRRYSDYPDAY--------TLWNTISSIGSMISLVAVIM-FLFIIWEAFAAKREVL-----------------------------SVELTATNVEWLH-G--CP-P-PYHTFE-EPAFV---------LV-K---S-------D----------------------------------------------------------------------------------------------------------------------------------------------------------------------------
>646537
------------------------------------------------------------------------------------------------------------MA---ITRWF---------------FSTNHKDI-GTLYLV------FG-AWAGMVGTA-LSLLIRAELSQPG-A--LLGDDQIY-NVIVTAHAFVMIFFM-V--MPIMIGGFG------NW-------LIPLMIG-APDMAFPR-----------------------MNN-MSFWLLPPSFLLLLAS------SGVEAGAGT-GWTV---------------Y-----------PPLAG-----------------NLAHA-----GASVDLTIFSLHLAGISSILGAINFITTILNMKPPAISQYQTPLFVWA--VLITAVLL-LLSLPVLA-A----G-ITM---------------------------------LLTDR--NLNTTFFD--------PAGGGDP----------------------------------------ILYQHLF----------------W--FFG---------------------HPEV--------------YIL---ILPG-FGMISHIVAYY--------AGKKEPFG-YMGMVWA----MM-AIGLLGFIVWA--------HHMFTVGMDVDTRAYFTSA-----TMIIA------------IPTGVKVFSWLATLHGGA-I---K--W-ET-PLLWSLGFIFLFTVGGL-----------TGIVLANSSLDITLHD-TYYV--VAHF-HYVLSMGAVFAIMAGFVHWFP-LL---TGYTLHTTWSK-IHFGVMFVGVNL-----TFFP-QHFLG-LAGMPRRYSDYPDAY--------TLWNTVSSLGSLISLTAVIM-FLFILWEAFAAKRVVS-----------------------------SVELTATNIEWLH-G--CP-P-PYHTFE-EPAFV---------QV-Q---S-------TH---------------------------------------------------------------------------------------------------------------------------------------------------------------------------
>496413
------------------------------------------------------------------------------------------------------------MA---INRWL---------------FSTNHKDI-GTLYLI------FG-AWAGMVGTA-LSLLIRAELGQPG-S--LLGDDQIY-NVIVTAHAFVMIFFM-V--MPIMIGGFG------NW-------LVPLMIG-APDMAFPR-----------------------MNN-MSFWLLPPSFLLLLAS------AGVEAGAGT-GWTV---------------Y-----------PPLAS-----------------NLAHA-----GPSVDLAIFSLHLAGVSSILASINFITTIINMKPPAISQYQTPLFVWS--ILVTTILL-LLSLPVLA-A----G-ITM---------------------------------LLTDR--NLNTTFFD--------PAGGGDP----------------------------------------ILYQHLF----------------W--FFG---------------------HPEV--------------YIL---ILPG-FGMISHVVAYY--------SGKKEPFG-YMGMVWA----MM-AIGLLGFIVWA--------HHMFTVGMDVDTRAYFTSA-----TMIIA------------IPTGVKVFSWLATLHGGS-I---K--W-DT-PLLWALGFIFLFTVGGL-----------TGIVLANSSLDIVLHD-TYYV--VAHF-HYVLSMGAVFAIMAGLIHWFP-LM---SGFTLHQTWTK-IQFTVMFIGVNL-----TFFP-QHFLG-LAGMPRRYSDYPDAY--------TLWNAISSIGSLISLVAVIM-LLFIIWEAFASKREVL-----------------------------SVELPHTNVEWLH-G--CP-P-PYHTYE-EPAFV---------QV-Q---R-------PSF--------------------------------------------------------------------------------------------------------------------------------------------------------------------------
>317325
-------------------------------------------------------------------------------------------------------------M---ITRWL---------------FSTNHKDI-GTLYLV------FG-AWAGMVGTA-LSLLIRAELSQPG-S--LLGDDQIY-NVIVTAHAFVMIFFM-V--MPILIGGFG------NW-------LVPLMIG-APDMAFPR-----------------------MNN-MSFWLLPPSFLLLLAS------AGVEAGAGT-GWTV---------------Y-----------PPLAG-----------------NLAHA-----GPSVDLTIFSLHLAGVSSILGAINFITTILNMKPPSMTQYQTPLFVWS--VLITAVLL-LLSLPVLA-A----G-ITM---------------------------------LLTDR--NLNTTFFD--------PAGGGDP----------------------------------------VLYQHLF----------------W--FFG---------------------HPEV--------------YIL---ILPG-FGIISHVVTFY--------SSKKEPFG-YMGMVWA----MM-SIGLLGFIVWA--------HHMFTTDLNVDTRAYFTSA-----TMIIA------------IPTGVKVFSWLATMHGGI-I---K--W-DA-AMLWALGFIFLFTVGGL-----------TGIVLANSSLDIVLHD-TYYV--VAHF-HYVLSMGAVFAIMAGFVHWFP-LF---TGFTLHKTWAK-IQFGVMFTGVNL-----TFFP-QHFLG-LAGMPRRYSDYPDAY--------TLWNTVSSIGSLISLVAVVI-MMFIIWEAFSSKRVLS-----------------------------STEMTSTNVEWLH-G--YP-P-HYHTYE-ESTFS---------QN-N----------------------------------------------------------------------------------------------------------------------------------------------------------------------------------------
>109289
------------------------------------------------------------------------------------------------------------MA---ITRWF---------------FSTNHKDI-GTLYLV------FG-AWAGMVGTA-LSLLIRAELSQPG-A--LLGDDQIY-NVIVTAHAFVMIFFM-V--MPIMIGGFG------NW-------LVPLMIG-APDMAFPR-----------------------MNN-MSFWLLPPSFLLLLAS------SGVEAGAGT-GWTV---------------Y-----------PPLAG-----------------NLAHA-----GASVDLTIFSLHLAGVSSILGAINFITTIINMKPPSISQYQTPLFVWA--VLVTAVLL-LLSLPVLA-A----G-ITM---------------------------------LLTDR--NLNTTFFD--------PSGGGDP----------------------------------------ILYQHLF----------------W--FFG---------------------HPEV--------------YIL---ILPG-FGMISHIVAYY--------SGKKEPFG-YMGMVWA----MM-AIGLLGFIVWA--------HHMFTVGMDVDTRAYFTSA-----TMIIA------------IPTGVKVFSWLATLHGGS-I---K--W-ET-PLLWALGFIFLFTVGGL-----------TGIVLANSSLDIVLHD-TYYV--VAHF-HYVLSMGAVFAIMAGFVHWFP-LF---TGYTLHSSWTK-IHFGVMFAGVNL-----TFFP-QHFLG-LAGMPRRYSDYPDAY--------SLWNTVSSIGSLVSLIAVIM-FLFIIWEAFAAKREVL-----------------------------MVELASTNIEWLH-G--CP-P-PYHTFE-EPAFV---------QV-Q---T-------NN---------------------------------------------------------------------------------------------------------------------------------------------------------------------------
>28800
------------------------------------------------------------------------------------------------------------MA---ITRWF---------------FSTNHKDI-GTLYLV------FG-AWAGMVGTA-LSLLIRAELSQPG-S--LLGDDQIY-NVIVTAHAFVMIFFM-V--MPILIGGFG------NW-------LVPLMIG-APDMAFPR-----------------------MNN-MSFWLLPPSFLLLLAS------SGVEAGAGT-GWTV---------------Y-----------PPLAG-----------------NLAHA-----GASVDLTIFSLHLAGVSSILGAVNFITTIINMKPPAISQYQTPLFVWA--VLVTAVLL-LLSLPVLA-A----G-ITM---------------------------------LLTDR--NLNTTFFD--------PAGGGDP----------------------------------------ILYQHLF----------------W--FFG---------------------HPEV--------------YIL---ILPG-FGIISHVVAYY--------AGKKEPFG-YMGMVWA----MM-AIGLLGFIVWA--------HHMFTVGMDVDTRAYFTSA-----TMIIA------------IPTGVKVFSWLATLHGGS-I---K--W-ET-PMLWALGFIFLFTVGGL-----------TGIVLANSSLDIVLHD-TYYV--VAHF-HYVLSMGAVFAIMAAFVHWFP-LF---SGYTLNDTWTK-IHFGIMFIGVNL-----TFFP-QHFLG-LAGMPRRYSDYPDAY--------ALWNTVSSIGSLISLVAVIM-FLFILWEAFAAKREVS-----------------------------SVELTMTNVEWLH-G--CP-P-PYHTFE-EPAFV---------QV-Q---S-------N----------------------------------------------------------------------------------------------------------------------------------------------------------------------------
>59861
------------------------------------------------------------------------------------------------------------MA---ITRWF---------------FSTNHKDI-GTLYLV------FG-AWAGMVGTA-LSLLIRAELSQPG-A--LLGDDQIY-NVIVTAHAFVMIFFM-V--MPIMIGGFG------NW-------LIPLMIG-APDMAFPR-----------------------MNN-MSFWLLPPSFLLLLAS------SGVEAGAGT-GWTV---------------Y-----------PPLAG-----------------NLAHA-----GASVDLTIFSLHLAGISSILGAVNFITTIINMKPPAISQYQTPLFVWA--VLITAVLL-LLSLPVLA-A----G-ITM---------------------------------LLTDR--NLNTTFFD--------PAGGGDP----------------------------------------ILYQHLF----------------W--FFG---------------------HPEV--------------YIL---ILPG-FGMISHIVAYY--------SGKKEPFG-YMGMVWA----MM-AIGLLGFIVWA--------HHMFTVGMDVDTRAYFTSA-----TMIIA------------IPTGVKVFSWLATLHGGS-I---K--W-ET-PLLWALGFIFLFTVGGL-----------TGIVLANSSLDIVLHD-TYYV--VAHF-HYVLSMGAVFAIMGAFVHWFP-LF---TGYTLHSTWTK-IHFGIMFIGVNL-----TFFP-QHFLG-LAGMPRRYSDYPDAY--------TLWNTVSSIGSLISLVAVIM-FLFILWEAFAAKREVA-----------------------------SIELTSTNVEWLH-G--CP-P-PYHTFE-EPAFV---------QV-Q---A-------A----------------------------------------------------------------------------------------------------------------------------------------------------------------------------
>7173
--------------------------------------------------------------------------------------------------------------------------------------------M-GTLYFI------FG-AWAGMVGTS-LSILIRAELGHPG-A--FIGDDQIY-NVIVTAHAFIMIFFM-V--MPIMIGGFG------NW-------LVPLMLG-APDMAFPR-----------------------MNN-MSFWMLPPSLTLLISS------SMVENGAGT-GWTV---------------Y-----------PPLSS-----------------GIAHA-----GASVDLAIFSLHLAGISSILGAVNFITTVINMRSPGITLDRMPLFVWS--VVITAVLL-LLSLPVLA-G----A-ITM---------------------------------LLTDR--NLNTSFFD--------PAGGGDP----------------------------------------ILYQHLF----------------W--FFG---------------------HPEV--------------YIL---ILPG-FGMISHIITQE--------SGKKETFG-NLGMIYA----ML-AIGLLGFIVWA--------HHMFTVGMDVDTRAYFTSA-----TMIIA------------VPTGIKIFSWLATLHGTQ-L---T--Y-SP-AMLWAFGFVFLFTVGGL-----------TGVVLANSSIDIVLHD-TYYV--VAHF-HYVLSMGAVFAIMAGFVHWYP-LL---TGLTMNPTWLK-IQFSIMFVGVNL-----TFFP-QHFLG-LAGMPRRYSDFPDSY--------LTWNVVSSLGSTISLFAILY-FLFIIWESMITQRTPA-----------------------------FPMQLSSSIEWYH-T--LP-P-AEHTYA-ELPLL---------TN-N----------------------------------------------------------------------------------------------------------------------------------------------------------------------------------------
>9904
------------------------------------------------------------------------------------------------------------MF---INRWL---------------FSTNHKDI-GTLYLL------FG-AWAGMVGTA-LSLLIRAELGQPG-T--LLGDDQIY-NVVVTAHAFVMIFFM-V--MPIMIGGFG------NW-------LVPLMIG-APDMAFPR-----------------------MNN-MSFWLLPPSFLLLLAS------SMVEAGAGT-GWTV---------------Y-----------PPLAG-----------------NLAHA-----GASVDLTIFSLHLAGVSSILGAINFITTIINMKPPAMSQYQTPLFVWS--VMITAVLL-LLSLPVLA-A----G-ITM---------------------------------LLTDR--NLNTTFFD--------PAGGGDP----------------------------------------ILYQHLF----------------W--FFG---------------------HPEV--------------YIL---ILPG-FGMISHIVTYY--------SGKKEPFG-YMGMVWA----MM-SIGFLGFIVWA--------HHMFTVGMDVDTRAYFTSA-----TMIIA------------IPTGVKVFSWLATLHGGN-I---K--W-SP-AMMWALGFIFLFTVGGL-----------TGIVLANSSLDIVLHD-TYYV--VAHF-HYVLSMGAVFAIMGGFVHWFP-LF---SGYTLNDTWAK-IHFAIMFVGVNM-----TFFP-QHFLG-LSGMPRRYSDYPDAY--------TMWNTVSSMGSFISLTAVML-MVFIIWEAFASKREVL-----------------------------TVDLTTTNLEWLN-G--CP-P-PYHTFE-EPTYV---------NL-K----------------------------------------------------------------------------------------------------------------------------------------------------------------------------------------
>132935
-----------------------------------------------------------------------------------------------------------------MKRWL---------------FSTNHKDI-GTLYFI------FG-AWAGMVGTS-LSMLIRVELNQPG-S--LIGDDQIY-NVIVTAHAFIMIFFM-V--MPILIGGFG------NW-------LVPLMLG-APDMAFPR-----------------------MNN-MSFWLLPPSLTLLLAS------SMVESGAGT-GWTV---------------Y-----------PPLAS-----------------SVAHA-----GASVDLAIFSLHLAGISSILGAVNFISTIINMKPINMKPERIPLFVWA--VGITALLL-LLSLPVLA-G----A-ITM---------------------------------LLTDR--NLNTSFFD--------PAGGGDP----------------------------------------ILYQHLF----------------W--FFG---------------------HPEV--------------YIL---ILPG-FGMISHIICHE--------SGKKEAFG-NLGMIFA----ML-AIGLLGFVVWA--------HHMFTVGMDVDTRAYFTSA-----TMIIA------------VPTGIKIFSWLTTVYGSQ-L---S--Y-NT-PCLWSLGFVFLFTMGGL-----------TGVVLANSSIDIVLHD-TYYV--VAHF-HYVLSMGAVFAIMAGFIQWYP-LF---TGLSMNPKWLK-IQFIIMFLGVNL-----TFFP-QHFLG-LAGMPRRYSDYPDAY--------TTWNVMSSIGSMISFIGVVM-FIFIMWESMSTNRQML-----------------------------FPTHTSSSIEWFQ-N--TP-P-SEHSYS-ELPTM---------SY------------------------------------------------------------------------------------------------------------------------------------------------------------------------------------------
>1173687
------------------------------------------------------------------------------------------------------------------MKWL---------------FSTNHKDI-GTLYFI------FG-SWAGMAGTS-LSLLIRTELGTPG-S--LIGDDQIY-NVIVTAHAFIMIFFM-V--MPIMIGGFG------NW-------LVPLMLG-APDMAFPR-----------------------MNN-MSFWLLPPSLSLLLMS------SIVEKGAGT-GWTV---------------Y-----------PPLSS-----------------NIAHG-----GSSVDLAIFXLHLAGISSILGAVNFISTVINMRPQGMTLERMPLFVWA--VVITAILL-LLSLPVLA-G----A-ITM---------------------------------LLTDR--NINTSFFD--------PAGGGDP----------------------------------------ILYQHLF----------------W--FFG---------------------HPEV--------------YIL---ILPG-FGMISHIISQE--------SGKKEAFG-TLGMIYA----MM-AIGLLGFVVWA--------HHMFTVGMDVDTRAYFTSA-----TMIIA------------VPTGIKIFSWLATLHGTQ-I---M--Y-SP-VSLWALGFVFLFTVGGL-----------TGVILANSSIDIILHD-TYYV--VAHF-HYVLSMGAVFAIMAGLIQWFP-LL---TGLTLNNKYLK-TQFFIMFIGVNL-----TFFP-QHFLG-LSGMPRRYSDYPDAY--------TLWNIISSIGSLISLISVLF-LLFILWESFTCQRKSL-----------------------------SSLHMTSSIEWLQ-S--LP-P-AEHSFS-EQPML---------TN------------------------------------------------------------------------------------------------------------------------------------------------------------------------------------------
>300797
-----------------------------------------------------------------------------------------------------------------MNKWL---------------FSTNHKDI-GTLYFL------FG-MWSGMIGSS-MSWIIRVELGQPG-S--FIGDDQIY-NVIVTAHAFIMIFFM-V--MPIMIGGFG------NW-------LVPLMIG-APDMAFPR-----------------------MNN-MSFWLLPPSLTLLLSS------SMVEMGAGT-GWTV---------------Y-----------PPLSN-----------------SLFHS-----GASVDMAIFSLHLAGISSILGAINFISTIMNMRPEGMTPEQIPLFVWS--VGITALLL-LLSLPVLA-G----A-ITM---------------------------------LLTDR--NINTSFFD--------PTGGGDP----------------------------------------ILYQHLF----------------W--FFG---------------------HPEV--------------YIL---ILPG-FGLISHIISQE--------SGKSEAFG-ALGMIYA----MM-AIGLLGFIVWA--------HHMFTVGMDVDTRAYFTSA-----TMIIA------------VPTGIKIFSWLATMHGIK-M---S--Y-SP-SMLWALGFVFLFTIGGL-----------TGVILANSSIDIVLHD-TYYV--VAHF-HYVLSMGAVFAIMGSFIQWFP-LF---TGLTLKSKWLK-IQFIVMFLGVNI-----TFFP-QHFLG-LSGMPRRYSDYPDCY--------TTWNVISSIGSTMSMISILM-FIMILWESLISKRSII-----------------------------FSDNLSTSIEWLQ-K--TP-P-AEHSYN-ELPML---------TS------------------------------------------------------------------------------------------------------------------------------------------------------------------------------------------
>1283716
-------------------------------------------------------------------------------------------------------------M---ITRWF---------------FSTNHKDI-GTMYLM------FG-AWAGMIGTA-LSLLIRAELSQPG-T--LLGDDQIY-NVIVTAHAFVMIFFM-V--MPVLIGGFG------NW-------LVPLMIG-APDMAFPR-----------------------MNN-MSFWLLPPSFFLLLAS------SSVEAGVGT-GWTV---------------Y-----------PPLAG-----------------NMAHA-----GPSVDLAIFSLHLAGISSILGAINFITTILNMKPPSVTQYQTPLFVWS--VLITAILL-LLSLPVLA-A----G-ITM---------------------------------LLTDR--NLNTSFFD--------PAGGGDP----------------------------------------VLYQHLF----------------W--FFG---------------------HPEV--------------YIL---ILPG-FGIISHVVTYY--------SSKKEPFG-YMGMVWA----ML-SIGLLGFIVWA--------HHMFTTDLNVDTRAYFTSA-----TMIIA------------IPTGVKVFSWLATMHGGI-I---K--W-QA-PMLWALGFIFLFTVGGL-----------TGIVLANSSIDIVLHD-TYYV--VAHF-HYVLSMGAVFAIMAGFMHWFP-LF---TGLTLHNMWTK-VHFMMMFTGVNL-----TFFP-QHFLG-LAGMPRRYSDYPDAY--------TLWNTTSSIGSLISLVAVML-MMFIIWEALTEKRPFK-----------------------------GTEMTPTDTEWLL-G--FP-P-HHHTFE-EPSFS---------VK-I---N-------RE---------------------------------------------------------------------------------------------------------------------------------------------------------------------------
>1740283
------------------------------------------------------------------------------------------------------------------MRWV---------------FSTNHKDI-GTLYLI------LG-IWSGLVGTA-LSLLIRAELGQPG-A--LLGDDQLY-NVIVTAHAFVMIFFL-V--MPLMIGGFG------NW-------LVPLMLG-APDMAFPR-----------------------LNN-MSFWLLPPSLTLLLAS------AAVESGVGT-GWTV---------------Y-----------PPLSS-----------------NLAHA-----GGSVDLAIFSLHLAGISSILGAVNFITTVINMRWQGMTFERLPLFVWS--VKITAILL-LLSLPVLA-G----A-ITM---------------------------------LLTDR--NFNTSFFD--------PAGGGDP----------------------------------------ILYQHLF----------------W--FFG---------------------HPEV--------------YIL---ILPG-FGMISHIVSHY--------SAKEETFG-SLGMIYA----ML-AIGLLGFIVWA--------HHMFTVGMDVDTRAYFTSA-----TMIIA------------VPTGIKVFSWLGTIYGAK-V---K--Y-ET-PMLWALGFIFLFTVGGL-----------TGIVLSNSSLDIVLHD-TYYV--VAHF-HYVLSMGAVFALFGAFNYWFP-LI---SGVGLHPRWTK-AHFFMMFVGVNL-----TFFP-QHFLG-LSGMPRRYSDYPDCY--------AKWNAVSSIGSMISFVAVLF-FMVIVWEALISQRGVV-----------------------------WSFHLTAALEWDN-V--LP-A-DFHNAP-ETGAL---------RL-S----------------------------------------------------------------------------------------------------------------------------------------------------------------------------------------
>181422
------------------------------------------------------------------------------------------------------------MI---TTRWL---------------FSTNHKDI-GTLYLI------FG-AWAGMVGTA-LSLLIRAELSQPG-A--LLGDDQVY-NVIVTAHAFVMIFFM-V--MPIMIGGFG------NW-------LIPLMIG-APDMAFPR-----------------------MNN-MSFWLLPPSFLLLLAS------SGVEAGAGT-GWTV---------------Y-----------PPLAG-----------------NLAHA-----GASVDLTIFSLHLAGVSSILGAINFITTIINMKPPAISQYQTPLFVWS--VLITAVLL-LLSLPVLA-A----G-ITM---------------------------------LLTDR--NLNTTFFD--------PAGGGDP----------------------------------------ILYQHLF----------------W--FFG---------------------HPEV--------------YIL---ILPG-FGMISHIVAYY--------SGKKEPFG-YMGMVWA----MM-AIGLLGFIVWA--------HHMFTVGMDVDTRAYFTSA-----TMIIA------------IPTGVKVFSWLATLHGGT-I---K--W-ET-PLLWALGFIFLFTVGGL-----------TGIVLANSSLDVVLHD-TYYV--VAHF-HYVLSMGAVFAIVGAFVHWFP-LF---SGYTLHDTWTK-IHFGVMFIGVNL-----TFFP-QHFLG-LAGMPRRYSDYPDAY--------TLWNTVSSVGALISLVAVIM-FLFILWEAFASKREVV-----------------------------AVELTITNVEWLH-G--CP-P-PYHTFE-EPAFV---------QV-Q---A-------N----------------------------------------------------------------------------------------------------------------------------------------------------------------------------
>8034
------------------------------------------------------------------------------------------------------------MA---ITRWF---------------FSTNHKDI-GTLYLV------FG-AWAGMVGTA-LSLLIRAELSQPG-A--LLGDDQIY-NVIVTAHAFVMIFFM-V--MPIMIGGFG------NW-------LIPLMIG-APDMAFPR-----------------------MNN-MSFWLLPPSFLLLLAS------SGVEAGAGT-GWTV---------------Y-----------PPLAG-----------------NLAHA-----GASVDLTIFSLHLAGISSILGAINFITTIINMKPPAISQYQTPLFVWA--VLVTAVLL-LLSLPVLA-A----G-ITM---------------------------------LLTDR--NLNTTFFD--------PAGGGDP----------------------------------------ILYQHLF----------------W--FFG---------------------HPEV--------------YIL---ILPG-FGMISHIVAYY--------SGKKEPFG-YMGMVWA----MM-AIGLLGFIVWA--------HHMFTVGMDVDTRAYFTSA-----TMIIA------------IPTGVKVFSWLATLHGGS-I---K--W-ET-PLLWALGFIFLFTVGGL-----------TGIVLANSSLDIVLHD-TYYV--VAHF-HYVLSMGAVFAIMGAFVHWFP-LF---TGYTLHSTWTK-IHFGIMFIGVNL-----TFFP-QHFLG-LAGMPRRYSDYPDAY--------TLWNTVSSIGSLISLVAVIM-FLFILWEAFAAKREVA-----------------------------SIEMTSTNVEWLH-G--CP-P-PYHTFE-EPAFV---------QV-Q---A-------N----------------------------------------------------------------------------------------------------------------------------------------------------------------------------
>1240982
-----------------------------------------------------------------------------------------------------------------MQQWL---------------FSTNHKDI-GTLYFI------FG-AWSGMVGTS-LSMLIRAELGHPG-A--LIGDDQIY-NVIVTAHAFIMIFFM-V--MPIMIGGFG------NW-------LVPLMLG-APDMAFPR-----------------------MNN-MSFWLLPPALTLLLIS------SMVENGAGT-GWTV---------------Y-----------PPLSS-----------------NIAHS-----GASVDLAIFSLHLAGISSIMGAVNFITTVINMRATGISFDRMPLFVWS--VVITALLL-LLSLPVLA-G----A-ITM---------------------------------LLTDR--NFNTSFFD--------PAGGGDP----------------------------------------ILYQHLF----------------W--FFG---------------------HPEV--------------YIL---ILPG-FGMISHIISQE--------SGKKETFG-SLGMIYA----ML-TIGLLGFIVWA--------HHMFTVGMDVDTRAYFTSA-----TMIIA------------IPTGIKIFSWLATLYGTQ-I---N--Y-SA-SILWALGFVFLFTVGGL-----------TGVVLANSSIDMILHD-TYYV--VAHF-HYVLSMGAVFAIMAGFIHWYP-LL---TGLVLNSNMLK-NQFLIMFIGVNL-----TFFP-QHFLG-LAGMPRRYSDYPDVY--------TAWNMISSIGSTISFLGILY-FFFIIWESFMSQQQVI-----------------------------YPIQLNSSIEWFQ-N--SP-P-TEHSYS-ELPLL---------TN------------------------------------------------------------------------------------------------------------------------------------------------------------------------------------------
>242962
------------------------------------------------------------------------------------------------------------MA---ITRWF---------------FSTNHKDI-GTLYLI------FG-AWAGMVGTA-LSLLIRAELSQPG-A--LLGDDQIY-NVIVTAHAFVMIFFM-V--MPIMIGGFG------NW-------LIPLMIG-APDMAFPR-----------------------MNN-MSFWLLPPSFLLLLAS------SGVESGAGT-GWTV---------------Y-----------PPLSG-----------------NLAHA-----GASVDLTIFSLHLAGVSSILGAINFITTIINMKPPAISQYQTPLFVWS--VLITAVLL-LLSLPVLA-A----G-ITM---------------------------------LLTDR--NLNTPFFD--------PAGGGDP----------------------------------------ILYQHLF----------------W--FFG---------------------HPEV--------------YIL---ILPG-FGMISHIVAYY--------SGKKEPFG-YMGMVWA----MM-AIGLLGFIVWA--------HHMFTVGMDVDTRAYFTSA-----TMIIA------------IPTGVKVFSWLATLHGGA-I---K--W-ET-PLLWALGFIFLFTVGGL-----------TGIVLANSSLDIVLHD-TYYV--VAHF-HYVLSMGAVFAIIAAFVHWFP-LF---SGYTLHSTWTK-IQFGVMFLGVNL-----TFFP-QHFLG-LAGMPRRYSDYPDAY--------TLWNTVSSIGSLISLVAVIM-LLFIIWEAFAAKREVL-----------------------------SVELATTNVEWLN-G--CP-P-PYHTFE-EPAFV---------QV-Q---T-------N----------------------------------------------------------------------------------------------------------------------------------------------------------------------------
>280486
-------------------------------------------------------------------------------------------------------------M---FQKWF---------------MSTNHKNI-GMLYFI------MG-IWSGMIGAS-FSLMIRMELSIPG-S--FIKNDQLY-NSIVTTHAFIMIFFM-V--MPLMIGGFG------NY-------LIPLMLG-APDMAFPR-----------------------MNN-MSFWLLPPSLYILILS------SMVSSGLGT-GWTL---------------Y-----------PPLSS-----------------TIGHN-----SISVDLSIFSLHIAGISSIMGSINFIVTIINMKHLKLNMEQLTLFPWT--VLMTTILL-LMSLPVLA-G----A-ITM---------------------------------LLFDR--NMNTSFFD--------PIGGGDP----------------------------------------ILYQHLF----------------W--FFG---------------------HPEV--------------YIL---ILPG-FGLISHMISNE--------SGKIQPFG-SLSMIYA----II-SIGILGFIVWA--------HHMFTVGLDVDTRAYFTSA-----TMIIA------------IPTGIKIFSWIATIHGTK-L-MKS--L-TP-SMMWSIGFILLFTIGGL-----------TGVILSNSSLDIILHD-TYYV--VGHF-HYVLSMGAVFAIIGSFIHWFP-LI---TGLTLNSKLLK-YQFPMMFIGVNM-----TFFP-QHFLG-LSGMPRRYSDYPDSF--------TMWNTISSLGSMISINSLIF-LIYIILEAFQSKRLII-----------------------------NKFFLNTSLEWLN-K--FP-P-LNHTFN-ELPMI---------YK-K----------------------------------------------------------------------------------------------------------------------------------------------------------------------------------------
>328532
------------------------------------------------------------------------------------------------------------MA---ITRWF---------------FSTNHKDI-GTLYLV------FG-AWAGMVGTA-LSLLIRAELSQPG-S--LLGDDQIY-NVIVTAHAFVMIFFM-V--MPILIGGFG------NW-------LVPLMIG-APDMAFPR-----------------------MNN-MSFWLLPPSFLLLLAS------SGVEAGAGT-GWTV---------------Y-----------PPLAG-----------------NLAHA-----GASVDLTIFSLHLAGVSSILGAINFITTTINMKPPAISQYQTPLFVWA--VLVTAVLL-LLSLPVLA-A----G-ITM---------------------------------LLTDR--NLNTTFFD--------PAGGGDP----------------------------------------ILYQHLF----------------W--FFG---------------------HPEV--------------YIL---ILPG-FGIISHVVAYY--------AGKKEPFG-YMGMVWA----MM-AIGLLGFIVWA--------HHMFTVGMDVDTRAYFTSA-----TMIIA------------IPTGVKVFSWLATLHGGS-I---K--W-ET-PMLWALGFIFLFTVGGL-----------TGIVLANSSLDIVLHD-TYYV--VAHF-HYVLSMGAVFAIMAAFVHWFP-LF---SGYTLNDTWTK-IHFGVMFIGVNL-----TFFP-QHFLG-LAGMPRRYSDYPDAY--------ALWNTVSSIGSLISLVAVIM-FLFILWEAFAAKREVS-----------------------------SVELTTTNVEWLH-G--CP-P-PYHTFE-EPAFV---------QV-Q---S-------N----------------------------------------------------------------------------------------------------------------------------------------------------------------------------
>8508
--------------------------------ML-------------------------------------------------------------------------PLP---YKRWL---------------YSTNHKDI-GTLYLL------FG-AWAGMVGTS-LSLLIRGELSYPG-T--LMGNDQIY-NVIVTAHAFTMIFFM-V--MPVMIGGFG------NW-------LIPLMIG-APDMAFPR-----------------------MNN-MSFWLLPPSFLLLLTS------AWTETGAGT-GWTV---------------Y-----------PPLAG-----------------NLAHA-----GPSVDLTIFSLHLAGVSSILGAINFITTIINMKPPNQSQYQMPLFIWS--VLVTAVLL-LLSLPVLA-A----G-ITM---------------------------------LLTDR--NLNTSFFD--------PSGGGDP----------------------------------------ILYQHLF----------------W--FFG---------------------HPEV--------------YIL---ILPG-FGMISHVVTDY--------SNKKEPFG-YMGMVWA----MI-SIGFLGFIVWA--------HHMFTVGMDVDTRAYFTSA-----TMIIA------------IPTGIKVFSWLATLYGGM-I---K--W-EA-SMLWALGFIFLFTVGGL-----------TGIILANSSLDIILHD-TYYV--VAHF-HYVLSMGAVFAIMAGLTHWFP-LL---TGYMLHKTWAK-VHFALTFIGVNL-----TFFP-QHFLG-LAGMPRRYSDYPDAY--------STWNTLSSFGSLISLTAIII-MLFILWEAFSSKREVD-----------------------------HTKMNFTGSEWLH-G--HP-P-QLHTNE-EPPFI---------YQ-P---Q-------E----------------------------------------------------------------------------------------------------------------------------------------------------------------------------
>173795
-----------------------------------------------------------------------------------------------------------------MKRWF---------------FSTNHKDI-GTLYFI------LG-MWSGMIGLS-MSMLIRMELGSPG-S--IIGNDQIY-NTIVTAHAFVMIFFM-V--MPIMIGGFG------NW-------LLPIMIG-APDMAFPR-----------------------MNN-MSFWLLPPSLTLLIMS------SMIDTGSGT-GWTL---------------Y-----------PPLAG-----------------LIGHN-----GMSVDLTIFSLHMAGISSILGAVNFISTTINMKSPGMTMEQIPLFVWS--VVITAILL-LLSLPVLA-G----A-ITM---------------------------------LLTDR--NMNTSFFD--------PSGGGDP----------------------------------------ILYQHLF----------------W--FFG---------------------HPEV--------------YIL---ILPG-FGMISHIISNE--------SGKKEVFG-NLGMIFA----MA-AIGLLGFVVWA--------HHMFTVGMDVDTRAYFTSA-----TMIIA------------VPTGIKVFSWLATMHGSK-L---T--F-SP-SCMWAMGFVFLFTLGGL-----------TGIVLSNSSIDITLHD-TYYV--VAHF-HYVLSMGAVFAIMAGFIQWYP-LF---TGMVMNPLWLK-IQFITMFVGVNL-----TFFP-QHFLG-LAGMPRRYSDYPDMF--------TSWNIISSMGALISTMSMMM-FIMILWESLSSMRQTI-----------------------------FSSHMTSSMEWNH-N--MP-P-TEHTYS-ELPIL---------IK------------------------------------------------------------------------------------------------------------------------------------------------------------------------------------------
>328044
--------------------------------M---------------------------------------------------------------------------TF---INRWL---------------FSTNHKDI-GTLYLI------FG-AWAGMVGTA-LSLLIRAELGQPG-T--LLGDDQIY-NVIVTAHAFVMIFFM-V--MPIMIGGFG------NW-------LVPLMIG-APDMAFPR-----------------------MNN-MSFWLLPPSFLLLLAS------STVEAGAGT-GWTV---------------Y-----------PPLAG-----------------NLAHA-----GASVDLAIFSLHLAGVSSILGAINFITTAINMKPPALSQYQTPLFVWS--VLITAVLL-LLSLPVLA-A----G-ITM---------------------------------LLTDR--NLNTTFFD--------PAGGGDP----------------------------------------VLYQHLF----------------W--FFG---------------------HPEV--------------YIL---ILPG-FGIISHVVTYY--------AGKKEPFG-YMGMVWA----ML-SIGFLGFIVWA--------HHMFTVGMDVDTRAYFTSA-----TMIIA------------IPTGIKVFSWLATLHGGT-I---K--W-DP-PMLWALGFIFLFTIGGL-----------TGIVLANSSLDIALHD-TYYV--VAHF-HYVLSMGAVFAILAGFTHWFP-LL---TGYTLHPSWTK-AHFGVMFTGVNL-----TFFP-QHFLG-LAGMPRRYSDYPDAY--------TLWNTMSSIGSLISMTAVIM-LMFIIWEAFASKRKVL-----------------------------QPELTATNIEWIH-G--CP-P-PYHTFE-EPAFV---------QV-Q---E------------------------------------------------------------------------------------------------------------------------------------------------------------------------------------
>7024
-----------------------------------------------------------------------------------------------------------------MKRWL---------------FSTNHKDI-GTLYFI------LG-VWSGMIGLS-MSMLIRMELGSPG-S--IIGNDQIY-NTIVTAHAFVMIFFM-V--MPIMIGGFG------NW-------LLPIMIG-APDMAFPR-----------------------MNN-MSFWLLPPSMTMLIMS------SMIDTGSGT-GWTL---------------Y-----------PPLAG-----------------LMGHG-----GMSVDLTIFSLHMAGISSILGAVNFISTTINMKSPGMSMEQMPLFVWS--VMITAILL-LLSLPVLA-G----A-ITM---------------------------------LLTDR--NMNTSFFD--------PSGGGDP----------------------------------------ILYQHLF----------------W--FFG---------------------HPEV--------------YIL---ILPG-FGMISHIISNE--------SGKKEVFG-NLGMIFA----MA-AIGLLGFVVWA--------HHMFTVGMDVDTRAYFTSA-----TMIIA------------VPTGIKVFSWLATMHGSK-L---M--F-SP-SCMWAMGFVFLFTLGGL-----------TGIVLSNSSIDITLHD-TYYV--VAHF-HYVLSMGAVFAIMAGFIQWYP-LF---TGLTMNPLWLK-IQFITMFIGVNM-----TFFP-QHFLG-LAGMPRRYSDYPDMF--------MSWNIISSMGATISTISMMM-FIMIMWESMMSMRQTM-----------------------------FSSHMTSSLEWNH-D--LP-P-TEHTYN-ELTTL---------IK------------------------------------------------------------------------------------------------------------------------------------------------------------------------------------------
>479862
------------------------------------------------------------------------------------------------------------MA---TTRWL---------------FSTNHKDI-GTLYMI------FG-AWAGMVGTA-LSLLIRAELSQPG-A--LLGDDQIY-NVIVTAHAFVMIFFM-V--MPIMIGGFG------NW-------LIPLMIG-APDMAFPR-----------------------MNN-MSFWLLPPSFLLLLAS------SGVEAGAGT-GWTV---------------Y-----------PPLAG-----------------NLAHA-----GASVDLTIFSLHLAGISSILGAINFITTIINMKPPAISQYQTPLFVWA--VLITAVLL-LLSLPVLA-A----G-ITM---------------------------------LLTDR--NLNTTFFD--------PAGGGDP----------------------------------------ILYQHLF----------------W--FFG---------------------HPEV--------------YIL---ILPG-FGMISHIVAYY--------SGKKEPFG-YMGMVWA----MM-AIGLLGFIVWA--------HHMFTVGMDVDTRAYFTSA-----TMIIA------------IPTGVKVFSWLATLHGGA-I---K--W-ET-PLLWALGFIFLFTVGGL-----------TGIVLANSSLDIVLHD-TYYV--VAHF-HYVLSMGAVFAIVAAFVHWFP-LF---SGYTLHDTWTK-IHFGVMFAGVNL-----TFFP-QHFLG-LAGMPRRYSDYPDAY--------TLWNTVSSIGSLISLVAVIM-FLFIIWEAFAAKREVL-----------------------------SVELTSTNVEWLH-G--CP-P-PYHTFE-EPAFV---------QV-Q---A-------N----------------------------------------------------------------------------------------------------------------------------------------------------------------------------
>172908
------------------------------------------------------------------------------------------------------------MA---ITRWF---------------FSTNHKDI-GTLYLV------FG-AWAGMVGTA-LSLLIRAELSQPG-S--LLGDDQIY-NVIVTAHAFVMIFFM-V--MPILIGGFG------NW-------LVPLMIG-APDMAFPR-----------------------MNN-MSFWLLPPSFLLLLAS------SGVEAGAGT-GWTV---------------Y-----------PPLAG-----------------NLAHA-----GASVDLTIFSLHLAGVSSILGAINFITTTINMKPPAISQYQTPLFVWS--VLVTAVLL-LLSLPVLA-A----G-ITM---------------------------------LLTDR--NLNTTFFD--------PAGGGDP----------------------------------------ILYQHLF----------------W--FFG---------------------HPEV--------------YIL---ILPG-FGIISHVVAYY--------SGKKEPFG-YMGMVWA----MM-AIGLLGFIVWA--------HHMFTVGMDVDTRAYFTSA-----TMIIA------------IPTGVKVFSWLATLHGGS-I---K--W-ET-PMLWALGFIFLFTVGGL-----------TGIVLSNSSLDIVLHD-TYYV--VAHF-HYVLSMGAVFAIMAAFVHWFP-LL---TGYTLHSAWTK-IHFGVMFIGVNL-----TFFP-QHFLG-LAGMPRRYSDYPDAY--------ALWNTVSSIGSLISLVAVIM-FLFILWEAFTAKREVL-----------------------------SVELTTTNVEWLH-G--CP-P-PYHTYE-EPAYV---------QI-Q---S-------D----------------------------------------------------------------------------------------------------------------------------------------------------------------------------
>1616773
------------------------------------------------------------------------------------------------------------MA---ITRWF---------------FSTNHKDI-GTLYLV------FG-AWAGMVGTA-LSLLIRAELSQPG-S--LLGDDQIY-NVIVTAHAFVMIFFM-V--MPILIGGFG------NW-------LVPLMIG-APDMAFPR-----------------------MNN-MSFWLLPPSFLLLLAS------SGVEAGAGT-GWTV---------------Y-----------PPLAG-----------------NLAHA-----GASVDLTIFSLHLAGVSSILGAINFITTTINMKPPAISQYQTPLFVWA--VLVTAVLL-LLSLPVLA-A----G-ITM---------------------------------LLTDR--NLNTTFFD--------PAGGGDP----------------------------------------ILYQHLF----------------W--FFG---------------------HPEV--------------YIL---ILPG-FGIISHVVAYY--------AGKKEPFG-YMGMVWA----MM-AIGLLGFIVWA--------HHMFTVGMDVDTRAYFTSA-----TMIIA------------IPTGVKVFSWLATLHGGS-I---K--W-ET-PMLWALGFIFLFTVGGL-----------TGIVLANSSLDIVLHD-TYYV--VAHF-HYVLSMGAVFAIMAAFVHWFP-LF---TGYTLNDTWTK-IHFGVMFIGVNL-----TFFP-QHFLG-LAGMPRRYSDYPDAY--------ALWNTVSSIGSLISLVAVIM-FLFILWEAFAAKREVS-----------------------------SVELTMTNVEWLH-G--CP-P-PYHTFE-EPAFV---------QV-Q---S-------N----------------------------------------------------------------------------------------------------------------------------------------------------------------------------
>58209
--------------------------------M---------------------------------------------------------------------------TF---ITRWL---------------FSTNHKDI-GTLYLI------FG-AWAGMVGTA-LSLLIRAELGQPG-A--LLGDDQIY-NVVVTAHAFVMIFFM-V--MPIMIGGFG------NW-------LVPLMIG-APDMAFPR-----------------------MNN-MSFWLLPPSFLLLLAS------STVEAGAGT-GWTV---------------Y-----------PPLAG-----------------NLAHA-----GASVDLAIFSLHLAGISSILGAINFITTAINMKPPALSQYQTPLFVWS--VLITAVLL-LLSLPVLA-A----G-ITM---------------------------------LLTDR--NLNTTFFD--------PAGGGDP----------------------------------------VLYQHLF----------------W--FFG---------------------HPEV--------------YIL---ILPG-FGIISHVVTYY--------SGKKEPFG-YMGMVWA----ML-SIGFLGFIVWA--------HHMFTVGMDVDTRAYFTSA-----TMIIA------------IPTGIKVFSWLATLHGGT-I---K--W-DP-PMLWALGFIFLFTIGGL-----------TGIVLANSSLDIALHD-TYYV--VAHF-HYVLSMGAVFAILAGFTHWFP-LF---TGYTLHSTWAK-THFGVMFVGVNL-----TFFP-QHFLG-LAGMPRRYSDYPDAY--------TLWNTISSVGSLISLTAVIM-LVFIIWEAFASKRKVL-----------------------------QPELTSTNVEWIH-G--CP-P-PFHTFE-EPAFV---------QV-Q---E------------------------------------------------------------------------------------------------------------------------------------------------------------------------------------
>175778
------------------------------------------------------------------------------------------------------------MT---ITRWF---------------FSTNHKDI-GTLYLV------FG-AWAGMVGTA-LSLLIRAELAQPG-A--LLGDDQIY-NVIVTAHAFVMIFFM-V--MPIMIGGFG------NW-------LVPLMIG-APDMAFPR-----------------------MNN-MSFWLLPPSFLLLLAS------SGVEAGAGT-GWTV---------------Y-----------PPLAG-----------------NLAHA-----GASVDLTIFSLHLAGVSSILGAINFITTIINMKPPTISQYQTPLFVWA--VLITAVLL-LLSLPVLA-A----G-ITM---------------------------------LLTDR--NLNTTFFD--------PAGGGDP----------------------------------------ILYQHLF----------------W--FFG---------------------HPEV--------------YIL---ILPG-FGMISHIVAYY--------AGKKEPFG-YMGMVWA----MM-AIGLLGFIVWA--------HHMFTVGMDVDTRAYFTSA-----TMIIA------------IPTGVKVFSWLATLHGGS-V---K--W-ET-PLLWALGFIFLFTVGGL-----------TGIVLANSSLDIVLHD-TYYV--VAHF-HYVLSMGAVFAIMGAFVHWFP-LF---TGYTMHDTWTK-IHFGTMFVGVNL-----TFFP-QHFLG-LAGMPRRYSDYPDAY--------SLWNIISSIGSLISLVAVVM-FLFILWEAFTSKREVL-----------------------------SIELTSTNVEWLH-G--CP-P-PYHTFE-EPAFV---------QV-Q---T-------N----------------------------------------------------------------------------------------------------------------------------------------------------------------------------
>219681
------------------------------------------------------------------------------------------------------------MA---ITRWF---------------FSTNHKDI-GTLYLV------FG-AWAGMVGTA-LSLLIRAELSQPG-S--LLGDDQIY-NVIVTAHAFVMIFFM-V--MPILIGGFG------NW-------LVPLMIG-APDMAFPR-----------------------MNN-MSFWLLPPSFLLLLAS------SGVEAGAGT-GWTV---------------Y-----------PPLAG-----------------NLAHA-----GASVDLTIFSLHLAGVSSILGAVNFITTIINMKPPAISQYQTPLFVWS--VLVTAVLL-LLSLPVLA-A----G-ITM---------------------------------LLTDR--NLNTTFFD--------PAGGGDP----------------------------------------ILYQHLF----------------W--FFG---------------------HPEV--------------YIL---ILPG-FGIISHVVAYY--------SGKKEPFG-YMGMVWA----MM-AIGLLGFIVWA--------HHMFTVGMDVDTRAYFTSA-----TMIIA------------IPTGVKVFSWLATLHGGS-I---K--W-ET-PMLWALGFIFLFTVGGL-----------TGIVLANSSLDIVLHD-TYYV--VAHF-HYVLSMGAVFAIMAAFVHWFP-LF---SGYTLNDTWTK-IHFGVMFIGVNL-----TFFP-QHFLG-LAGMPRRYSDYPDAY--------TLWNTVSSIGSLISLVAVIM-FLFILWEAFAAKREVS-----------------------------SVELTTTNVEWLH-G--CP-P-PYHTFE-EPAFV---------QV-Q---S-------N----------------------------------------------------------------------------------------------------------------------------------------------------------------------------
>29082
------------------------------------------------------------------------------------------------------------MF---INRWL---------------FSTNHKDI-GTLYLI------FG-TWAGMVGTA-LSILIRAELGQPG-A--LLGDDQIY-NVIVTAHAFVMIFFM-V--MPIMIGGFG------NW-------LVPLMIG-APDMAFPR-----------------------MNN-MSFWLLPPSFLLLLAS------SMVEAGAGT-GWTV---------------Y-----------PPLAG-----------------NLAHS-----GASVDMTIFSLHLAGVSSILGAINFITTIINMKPPAMSQYQTPLFVWS--VLITAVLL-LLSLPVLA-A----A-ITM---------------------------------LLTDR--NLNTSFFD--------PAGGGDP----------------------------------------ILYQHLF----------------W--FFG---------------------HPEV--------------YIL---ILPG-FGMISHIVTYY--------SGKKEPFG-YMGMVWA----MM-SIGFLGFIVWA--------HHMFTVGMDVDTRAYFTSA-----TMIIA------------IPTGVKVFSWLATLHGGN-I---K--W-SP-AMLWALGFIFLFTVGGL-----------TGIVLANSSLDIVLHD-TYYV--VAHF-HYVLSMGAVFAIMGGLVHWFP-LF---TGYTLNETWAK-TQFAIMFVGVNL-----TFFP-QHFLG-LSGMPRRYSDYPDAY--------TTWNTLSSTGSFISMVAVIL-MVFIVWEAFASKREVK-----------------------------TVELTMTNIEWIN-G--CP-P-PYHTFE-EPAFI---------MN-P---D-------KKG--------------------------------------------------------------------------------------------------------------------------------------------------------------------------
>201374
--------------------------------M---------------------------------------------------------------------------TF---INRWL---------------FSTNHKDI-GTLYLI------FG-AWAGMVGTA-LSLLIRAELGQPG-A--LLGDDQIY-NVIVTAHAFVMIFFM-V--MPIMIGGFG------NW-------LVPLMIG-APDMAFPR-----------------------MNN-MSFWLLPPSFLLLLAS------STVEAGAGT-GWTV---------------Y-----------PPLAG-----------------NLAHA-----GASVDLAIFSLHLAGISSILGAINFITTAINMKPPALTQYQTPLFVWS--VLITAVLL-LLSLPVLA-A----G-ITM---------------------------------LLTDR--NLNTTFFD--------PAGGGDP----------------------------------------VLYQHLF----------------W--FFG---------------------HPEV--------------YIL---ILPG-FGVISHVVTYY--------AGKKEPFG-YMGMVWA----ML-SIGFLGFIVWA--------HHMFTVGMDVDTRAYFTSA-----TMIIA------------IPTGIKVFSWLATLHGGI-I---K--W-DP-PMLWALGFIFLFTIGGL-----------TGIVLANSSLDIALHD-TYYV--VAHF-HYVLSMGAVFAILAGFTHWFP-LF---TGYTLHSTWAK-IHFGVMFVGVNL-----TFFP-QHFLG-LAGMPRRYSDYPDAY--------TLWNTISSVGSLISLTAVIM-LAFIIWEALASKRKAF-----------------------------QPELTSTNIEWIH-G--CP-P-PFHTFE-EPAFV---------QV-Q---E------------------------------------------------------------------------------------------------------------------------------------------------------------------------------------
>1213682
------------------------------------------------------------------------------------------------------------MA---INRWL---------------FSTNHKDI-GTLYLI------FG-AWAGMVGTA-LSLLIRAELGQPG-S--LLGDDQIY-NVIVTAHAFVMIFFM-V--MPIMIGGFG------NW-------LVPLMIG-APDMAFPR-----------------------MNN-MSFWLLPPSFLLLLAS------AGVEAGAGT-GWTV---------------Y-----------PPLAS-----------------NLAHA-----GPSVDLAIFSLHLAGVSSILASINFITTIINMKPPAISQYQTPLFVWS--ILVTTILL-LLSLPVLA-A----G-ITM---------------------------------LLTDR--NLNTTFFD--------PAGGGDP----------------------------------------ILYQHLF----------------W--FFG---------------------HPEV--------------YIL---ILPG-FGMISHVVAYY--------SGKKEPFG-YMGMVWA----MM-AIGLLGFIVWA--------HHMFTVGMDVDTRAYFTSA-----TMIIA------------IPTGVKVFSWLATLHGGS-I---K--W-DT-PLLWALGFIFLFTVGGL-----------TGIVLANSSLDIVLHD-TYYV--VAHF-HYVLSMGAVFAIMAGLIHWFP-LI---SGFTLHQTWTK-IQFTVMFIGVNL-----TFFP-QHFLG-LAGMPRRYSDYPDAY--------TLWNVISSIGSLISLVAVIM-LLFIIWEAFASKREVL-----------------------------SVELPHTNVEWLH-G--CP-P-PYHTYE-EPAFV---------QV-Q---R-------PSF--------------------------------------------------------------------------------------------------------------------------------------------------------------------------
>402375
------------------------------------------------------------------------------------------------------------ML---SARWF---------------FSTNHKDI-GTLYFL------FG-AWAAMIGTS-LSLLIRAELSQPG-T--LLGNDQIY-NVIVTAHAFVMIFFM-V--MPVMIGGFG------NW-------LLPLMLG-APDMAFPR-----------------------MNN-MSFWLLPPSLLLLLAS------SFVEGGAGT-GWTV---------------Y-----------PPLAA-----------------NLAHA-----GPSVDLVIFSLHLAGVSSILGAINFITTCINMKSPRLSQYHTPLFVWS--XMVTAVLL-LLSLPVLA-A----G-ITM---------------------------------LLTDR--NLNTTFFD--------PAGGGDP----------------------------------------VLYQHLF----------------W--FFG---------------------HPEV--------------YIL---ILPG-FGMISHVITYY--------AGKAEPFG-YMGMVWA----ML-SIGFLGFIVWA--------HHMFTVGMDVDTRAYFTSA-----TMIIA------------IPTGVKVFSWLATLHGGN-I---T--W-DA-PLMWAIGFIFLFTVGGL-----------TGVILANSSLDIVLHD-TYYV--VAHF-HYVLSMGAVFAIMAGFVHWFP-LF---SGFSLHPTWTK-AHFGLMFIGVNM-----TFFP-QHFLG-LSGMPRRYSDYPDAY--------TLWNTVSSIGSLLSMAGAIL-TAFLVWEALTAKRTPK-----------------------------QVELVSSHVEWLF-N--CP-P-TSHTHE-EVPYI---------GQ-A---K-------KRG----THTPSV----------------------------------------------------------------------------------------------------------------------------------------------------------------
>29017
-----------------------------------------------------------------------------------------------------------------MLRWL---------------FSTNHSDI-GTLYLL------FG-VWSAMVGTA-MSVIIRTELGQVG-S--LLGDDHLY-NVMVTAHALVMIFFM-V--MPILIGGFG------NW-------MLPLMLG-APDMAFPR-----------------------MNN-LSFWLLPPSLMLLVLS------SLTDMGVGA-GWTI---------------Y-----------PPLSS-----------------FVGHS-----GGGMDFAIFSLHLAGASSIMGSINFITTVVNMRPLGMSMERVPLFVWS--VVITTVLL-LLSLPVLA-G----A-ITM---------------------------------LLFDR--NFNTSFFD--------PAGGGDP----------------------------------------VLFQHLF----------------W--FFG---------------------HPEV--------------YIL---ILPG-FGMVSHIISSS--------VGKREPFG-SLGMIYA----MV-SIGGMGFVVWA--------HHMFSVGMDVDTRAYFTAA-----TMVIA------------VPTGIKVFSWMATLYGSF-F---K--L-DV-PLMWCVGFVFLFTLGGL-----------TGVVLANSSLDIVLHD-TYYV--VAHF-HYVLSMGAVFAIMGGLAYWFP-LF---FGVVINPKWMK-LQFITMFIGVNL-----TFFP-QHFLG-LNGMPRRYSDYPDFF--------YMWNFVSSLGSLMSLVAVIF-LVILVWESLVSKSVIV-----------------------------TEYYVNGSLEWQH-D--IP-P-MEHTYE-QMVYV---------NR------------------------------------------------------------------------------------------------------------------------------------------------------------------------------------------
>1551541
------------------------------------------------------------------------------------------------------------MA---ITRWF---------------FSTNHKDI-GTLYLV------FG-AWAGMVGTA-LSLLIRAELSQPG-A--LLGDDQIY-NVIVTAHAFVMIFFM-V--MPIMIGGFG------NW-------LVPLMIG-APDMAFPR-----------------------MNN-MSFWLLPPSFLLLLAS------SGVEAGAGT-GWTV---------------Y-----------PPLAG-----------------NLAHA-----GASVDLTIFSLHLAGISSILGAINFITTIINMKPPAISQYQTPLFVCA--VLITAVLL-LLSLPVLA-A----G-ITM---------------------------------LLTDR--NLNTTFFD--------PAGGGDP----------------------------------------ILYQHLF----------------W--FFG---------------------HPEV--------------YIL---ILPG-FGMISHIVAYY--------SGKKEPFG-YMGMVWA----MM-AIGLLGFIVWA--------HHMFTVGIDVDTRAYFTSA-----TMIIA------------IPTGVKVFSWPATLHGGS-I---K--W-ET-PLLWALGFIFLFTVGGL-----------TGIVLANSSLDIVLHD-TYYV--VAHF-HYVLSMGAVFAIVAAFVHWFP-LF---TGYTLHSTWTK-IHFGIMFIGVNL-----TFFP-QHFLG-LAGMPRRYSDYPDAY--------TLWNTVSSIGSLISLVAVIM-FLFIIWEAFAAKREVL-----------------------------AVELTTTNVEWLH-G--CP-P-PYHTFE-EPAFV---------QV-Q---S-------NWR----E---------------------------------------------------------------------------------------------------------------------------------------------------------------------
>6625
------------------------------------------------------------------------------------------------------------------MRWM---------------FSTNHKDI-GTLYFI------FG-IWSGLLGTS-LSLMIRTELGQPG-S--LLNDDQLY-NVVVTAHGFIMIFFM-V--MPIMIGGFG------NW-------LVPLMLG-APDMAFPR-----------------------MNN-MSFWLLPPSLTLLLAS------SAVESGAGT-GWTV---------------Y-----------PPLSS-----------------NLSHA-----GPSVDLAIFSLHLAGVSSILGAINFITTILNMRWEGLQMERLPLFAWS--VFITAILL-LLSLPVLA-G----A-ITM---------------------------------LLTDR--NFNTTFFD--------PSGGGDP----------------------------------------ILYQHLF----------------W--FFG---------------------HPEV--------------YIL---ILPA-FGIISHIVSHH--------SFKKEIFG-ALGMIYA----ML-SIGLLGFIVWA--------HHMFTVGMDVDTRAYFTSA-----TMIIA------------IPTGIKVFSWLATIYGSP-I---K--Y-NT-PMLWALGFIFLFTVGGL-----------TGIILSNSSLDIMMHD-TYYV--VAHF-HYVLSMGAVFALFGGFNHWYP-LI---TGLSLNQQWTK-AHFMTMFLGVNL-----TFFP-QHFLG-LAGMPRRYSDYPDCY--------TKWNMISSMGSMISLTSVLF-FIFIVWESLISQRTII-----------------------------WSNHLTTSIEWDN-R--LP-V-DFHSLP-ETGAI---------YT------------------------------------------------------------------------------------------------------------------------------------------------------------------------------------------
>9088
--------------------------------M---------------------------------------------------------------------------TF---INRWL---------------FSTNHKDI-GTLYLI------FG-TWAGMVGTA-LSLLIRAELGQPG-T--LLGDDQIY-NVIVTAHAFVMIFFM-V--MPIMIGGFG------NW-------LVPLMIG-APDMAFPR-----------------------MNN-MSFWLLPPSFLLLLAS------STVEAGAGT-GWTV---------------Y-----------PPLAG-----------------NLAHA-----GASVDLAIFSLHLAGVSSILGAINFITTIINMKPPALSQYQTPLFVWS--VLITAILL-LLSLPVLA-A----G-ITM---------------------------------LLTDR--NLNTTFFD--------PAGGGDP----------------------------------------ILYQHLF----------------W--FFG---------------------HPEV--------------YIL---ILPG-FGMISHVVAYY--------AGKKEPFG-YMGMVWA----ML-SIGFLGFIVWA--------HHMFTVGMDVDTRAYFTSA-----TMIIA------------IPTGIKVFSWLATLHGGT-I---K--W-DP-PMLWALGFIFLFTIGGL-----------TGIVLANSSLDIALHD-TYYV--VAHF-HYVLSMGAVFAILAGFTHWFP-LF---TGFTLHPSWTK-AHFGVMFTGVNL-----TFFP-QHFLG-LAGMPRRYSDYPDAY--------TLWNTLSSIGSLISMTAVIM-LMFIVWEAFSAKRKVL-----------------------------QPELTSTNIEWIH-G--CP-P-PYHTFE-EPAFV---------QV-Q---E------------------------------------------------------------------------------------------------------------------------------------------------------------------------------------
>32432
-----------------------------------------------------------------------------------------------------------------MKKWL---------------FSTNHKII-GTLYFI------FS-MWSGIMGMS-LSMIIRMELSSPG-S--ILNNNQLY-NSIITIHALTMIFFF-X--MPATLGGFG------NW-------MIPMMVT-SPDMSFPR-----------------------MNN-MSFWMLIPSMILLMFS------FMIDSGVGT-GWTL---------------Y-----------PPLSS-----------------ILGHS-----NKSVDLAIFSLHIAGVSSIMASMNFISTIINMFPQKMKFNMMTLFPWA--IILTSILL-LLSLPVLA-G----A-ITM---------------------------------LLFDR--NLNTSFYD--------PTGGGDP----------------------------------------ILFQHLF----------------W--FFG---------------------HPEV--------------YIL---ILPG-FGMISHIIYSE--------SGKKQIFG-LLGMIYA----MV-SIGLLGFIVWA--------HHMFTIGMDVDTRAYFTST-----TMIIA------------IPTGIKVFSWLATMYGAK-M---K--N-SL-PMLWSMGFILLFTIGGL-----------TGIVLANSSLDIILHD-TYYV--VAHF-HYVLSMGAVYTIFAGFMKWFP-MF---TNIMLNKNWMT-PQFFTMFIGVNM-----TFFP-QHMLG-LSGMPRRYLDYPDSF--------LSWNVVSSMGSMISLSSTIL-FISSLWESLISKRLLI-----------------------------FKNFQNSSNEWLS-ALSYP-P-SNHSFN-ELPAI---------NM-N---I-------KSN----TENMN-----------------------------------------------------------------------------------------------------------------------------------------------------------------
>1396425
------------------------------------------------------------------------------------------------------------MA---ITRWF---------------FSTNHKDI-GTLYLV------FG-AWAGMVGTA-LSLLIRAELSQPG-S--LLGDDQIY-NVIVTAHAFVMIFFM-V--MPILIGGFG------NW-------LVPLMIG-APDMAFPR-----------------------MNN-MSFWLLPPSFLLLLAS------SGVEAGAGT-GWTV---------------Y-----------PPLAG-----------------NLAHA-----GASVDLTIFSLHLAGVSSILGAINFITTTINMKPPAISQYQTPLFVWA--VLVTAVLL-LLSLPVLA-A----G-ITM---------------------------------LLTDR--NLNTTFFD--------PAGGGDP----------------------------------------ILYQHLF----------------W--FFG---------------------HPEV--------------YIL---ILPG-FGIISHVVAYY--------AGKKEPFG-YMGMVWA----MM-AIGLLGFIVWA--------HHMFTVGMDVDTRAYFTSA-----TMIIA------------IPTGVKVFSWLATLHGGS-I---K--W-ET-PMLWALGFIFLFTVGGL-----------TGIVLANSSLDIVLHD-TYYV--VAHF-HYVLSMGAVFAIMAAFVHWFP-LF---TGYTLHSTWTK-IHFAVMFIGVNL-----TFFP-QHFLG-LAGMPRRYSDYPDAY--------TLWNTVSSIGSLISLVAVIM-FLFILWEAFAAKREVS-----------------------------SVELTATNVEWLH-G--CP-P-PYHTFE-EPAFV---------QV-Q---S-------N----------------------------------------------------------------------------------------------------------------------------------------------------------------------------
>244216
------------------------------------------------------------------------------------------------------------MM---ITRWL---------------FSTNHKDI-GTLYLV------FG-AWAGMVGTA-LSLLIRAELSQPG-T--LLGDDQIY-NVIVTAHAFVMIFFM-V--MPVMIGGFG------NW-------LVPLMIG-APDMAFPR-----------------------MNN-MSFWLLPPSFLLLLAS------SGVEAGAGT-GWTV---------------Y-----------PPLSG-----------------NLAHA-----GASVDLTIFSLHLAGISSILGAINFITTSINMKPLSMSQYQTPLFVWS--VLITAILL-LLSLPVLA-A----G-ITM---------------------------------LLTDR--NLNTTFFD--------PAGGGDP----------------------------------------VLYQHLF----------------W--FFG---------------------HPEV--------------YIL---ILPG-FGMISHIVTYY--------SAKKEPFG-YMGMVWA----MM-SIGLLGFIVWA--------HHMFTVDLNVDTRAYFTSA-----TMIIA------------IPTGVKVFSWLATMHGGS-I---K--W-DA-AMLWALGFIFLFTVGGL-----------TGIVLANSSLDIVLHD-TYYV--VAHF-HYVLSMGAVFAIMGGFVHWFP-LF---SGYTLHSTWSK-IHFGVMFIGVNL-----TFFP-QHFLG-LAGMPRRYSDYPDAY--------TLWNTVSSIGSLISLVAVIM-MMFIIWEAFSSKREVL-----------------------------TTELSSTNIEWLY-G--CP-P-PYHTFE-EPSYV---------QA-R---I-------Y----------------------------------------------------------------------------------------------------------------------------------------------------------------------------
>263451
------------------------------------------------------------------------------------------------------------MF---ISRWL---------------FSTNHKDI-GTLYLL------FG-AWAGMVGTA-LSLLIRAELGQPG-A--LLGDDQIY-NVVVTAHAFVMIFFM-V--MPIMIGGFG------NW-------LVPLMIG-APDMAFPR-----------------------MNN-MSFWLLPPSFLLLLAS------STVEAGVGT-GWTV---------------Y-----------PPLAG-----------------NLAHA-----GASVDLAIFSLHLAGVSSILGAINFITTIINMKPPALSQYQTPLFVWS--VLITAVLL-LLSLPVLA-A----G-ITM---------------------------------LLTDR--NLNTTFFD--------PAGGGDP----------------------------------------ILYQHLF----------------W--FFG---------------------HPEV--------------YIL---ILPG-FGIISHVVTYY--------SGKKEPFG-YMGMVWA----MM-SIGFLGFIVWA--------HHMFTVGMDVDTRAYFTSA-----TMIIA------------IPTGVKVFSWLATLHGGN-I---K--W-SP-AMLWALGFIFLFTVGGL-----------TGIVLANSSLDIVLHD-TYYV--VAHF-HYVLSMGAVFAIMGGFVHWFP-LL---TGYTLNTVWAK-IHFLVMFVGVNM-----TFFP-QHFLG-LSGMPRRYSDYPDAY--------TTWNTVSSMGSFISLTAVML-MVFMVWEAFAAKREVS-----------------------------VTELTTTNLEWLH-G--CP-P-PYHTFE-EPTYV---------NP-K----------------------------------------------------------------------------------------------------------------------------------------------------------------------------------------
>556250
------------------------------------------------------------------------------------------------------------MN---HMRWF---------------FSTNHKDI-GTLYLL------FG-AWAGAVGTA-LSLLIRAELSQPG-A--LLGDDQIY-NVIVTAHAFVMIFFM-V--MPIMIGGFG------NW-------LVPLMIG-APDMAFPR-----------------------MNN-MSFWLLPPSFLLLLAS------SGVEAGAGT-GWTV---------------Y-----------PPLSG-----------------NMAHA-----GASVDLTIFSLHLAGVSSILGAINFITTIFNMKPLGMTPYRAPLFVWA--VLITAVLL-LLSLPVLA-A----G-ITM---------------------------------LLTDR--NLNTTFFD--------PAGGGDP----------------------------------------ILYQHLF----------------W--FFG---------------------HPEV--------------YIL---ILPG-FGMISHVIAYY--------SGKKEPFG-YIGMVWA----MM-AIGFLGFIVWA--------HHMFTVGLDVDTRAYFTSA-----TMIIA------------IPTGVKVFSWLATLHGGD-I---K--W-ET-PLFWALGFIFLFTVGGL-----------TGIVLANSSIDIVLHD-TYYV--VAHF-HYVLSMGAVFAIMAGFIHWFP-LF---TGYTLNSLWTK-IHFVIMFTGVNI-----TFFP-QHFLG-LAGMPRRYSDYPDAY--------TLWNKVSSIGALISLMAMIL-FLFILWEAFVAKREVK-----------------------------SSSLLETNVEWIY-G--CP-P-SSHTFE-EPPFV---------QV-V---I-------KSQ----TDFKPRSISHML-----------------------------------------------------------------------------------------------------------------------------------WLVSPKMWHSPHN----------
>171643
--------------------------------M---------------------------------------------------------------------------ST---LTRWF---------------LSTNHKDI-GTLYFL------FG-AMAGFTGST-VSLMIRLQLIQPG-Q--YNG-DTMY-NTFITLHAFIMIFFM-V--MPIMIGGFG------NW-------LVPLMLG-APDMAFPR-----------------------MNN-MSFWLLPPSFFLLLMS------SKFGDGVGT-GWTI---------------Y-----------PPLAG-----------------NMAHS-----SPSMDMTIFALHLAGASSILGAINFITTCINMTPHSTTPYNWPLFVWS--VFFTAILL-LLAIPVLA-A----A-ITM---------------------------------LLTDR--NLNTTFFD--------PAGGGDP----------------------------------------ILFQHLF----------------W--FFG---------------------HPEV--------------YIL---ILPG-FGIISHIVTHY--------SGKKEPFG-YHSMVWA----ML-AITTLGFIVWA--------HHMFTVGLDIDTRAYFSAA-----TMTIA------------VPTGIKVFSWAATIFGGK-T---K--W-NA-PMLWATGFIYLFTMGGL-----------TGIMLSNSSLDTLLHD-TYYV--VAHF-HYVLSMGAVFAIMGGLVYWFP-ML---TGFSINQRMAK-AQFWIMFVGVNI-----TFFP-QHMLG-LAGMPRRYSDFPDTY--------TLWSSMSSLGSIISMMGTMM-LIGLIWNAFTKKQKTL-----------------------------TTQTDKKLQEWTQ-G--CP-P-PNHTFT-TPPMV---------TT-Q---E------------------------------------------------------------------------------------------------------------------------------------------------------------------------------------
>10160
------------------------------------------------------------------------------------------------------------MF---INRWL---------------FSTNHKDI-GTLYLL------FG-AWAGMVGTA-LSLLIRAELGQPG-A--LLGDDQIY-NVVVTAHAFVMIFFM-V--MPIMIGGFG------NW-------LVPLMIG-APDMAFPR-----------------------MNN-MSFWLLPPSFLLLLAS------SMVEAGAGT-GWTV---------------Y-----------PPLAG-----------------NLAHA-----GASVDLTIFSLHLAGVSSILGAINFITTIINMKPPAMTQYQTPLFVWS--VLITAVLL-LLSLPVLA-A----G-ITM---------------------------------LLTDR--NLNTTFFD--------PAGGGDP----------------------------------------ILYQHLF----------------W--FFG---------------------HPEV--------------YIL---ILPG-FGMISHIVTYY--------SGKKEPFG-YMGMVWA----MM-SIGFLGFIVWA--------HHMFTVGMDVDTRAYFTSA-----TMIIA------------IPTGVKVFSWLATLHGGN-I---K--W-SP-AMLWALGFIFLFTVGGL-----------TGIVLANSSLDIVLHD-TYYV--VAHF-HYVLSMGAVFAIMGGFVHWFP-LF---TGYTLHSTWAK-IHFFIMFTGVNI-----TFFP-QHFLG-LSGMPRRYSDYPDAY--------TFWNTVSSMGSFISLMAVMI-MIFMVWEAFASKREVM-----------------------------TTELTSINLEWLH-G--CP-P-PYHTFE-EPTYI---------KT-L----------------------------------------------------------------------------------------------------------------------------------------------------------------------------------------
>471580
------------------------------------------------------------------------------------------------------------MA---ITRWF---------------FSTNHKDI-GTLYLV------FG-AWAGMVGTA-LSLLIRAELSQPG-S--LLGDDQIY-NVIVTAHAFVMIFFM-V--MPILIGGFG------NW-------LVPLMIG-APDMAFPR-----------------------MNN-MSFWLLPPSFLLLLAS------SGVEAGAGT-GWTV---------------Y-----------PPLAG-----------------NLAHA-----GASVDLTIFSLHLAGVSSILGAINFITTTINMKPPAISQYQTPLFVWS--VLVTAVLL-LLSLPVLA-A----G-ITM---------------------------------LLTDR--NLNTTFFD--------PAGGGDP----------------------------------------ILYQHLF----------------W--FFG---------------------HPEV--------------YIL---ILPG-FGIISHVVAYY--------SGKKEPFG-YMGMVWA----MM-AIGLLGFIVWA--------HHMFTVGMDVDTRAYFTSA-----TMIIA------------IPTGVKVFSWLATLHGGS-I---K--W-ET-PMLWALGFIFLFTVGGL-----------TGIVLSNSSLDIVLHD-TYYV--VAHF-HYVLSMGAVFAIMAAFVHWFP-LL---TGYTLHSAWTK-IHFGIMFIGVNL-----TFFP-QHFLG-LAGMPRRYSDYPDAY--------ALWNTVSSIGSLISLVAVIM-FLFILWEAFAAKREVL-----------------------------SVELTMTNVEWLH-G--CP-P-PYHTYE-EPAFV---------QI-Q---S-------N----------------------------------------------------------------------------------------------------------------------------------------------------------------------------
>132414
--------------------------------ME-------------------------------------------------------------------------NKF---LTRWV---------------FSTNHKDI-GTLYLV------FG-IGSGMIGTA-LSMLIRLELSAPG-T--MLGDDHLY-NVIVTAHAFIMIFFL-V--MPVMIGGFG------NW-------MVPLYIG-APDMAFPR-----------------------LNN-ISFWLLPPALILLLGS------AFVEQGVGT-XWTV---------------Y-----------PPLSS-----------------IQTHS-----GGAVDLAIFSLHLAGASSILGAMNFITTIFNMRAPGLTMDRLPLFVWS--ILITAFLL-LLSLPVLA-G----G-ITM---------------------------------LLTDR--NFNTTFFD--------PAGGGDP----------------------------------------ILFQHLF----------------W--FFG---------------------HPEV--------------YIL---ILPG-FGMVSQIIPTF--------SAKNQIFG-YLGMVYA----ML-SIGILGFIVWA--------HHMFTVGMDVDTRAYFTAA-----TMIIA------------VPTGIKVFSWLATIYGGA-I---R--L-DT-PMLWAIGFVFLFTLGGL-----------TGVILANSSLDIVLHD-TYYV--VAHF-HYVLSMGAVFAIFGGFYYWFG-KI---TGYCYNELYGK-IHFWLMFIGVNL-----TFFP-QHFLG-LAGFPRRYSDFVDGF--------AGWNLVCSLGSTISIVGVLW-FVYVVYDAYVREIKFI---GW----------------------VENTGSSWASLEWVQ-P--SP-P-LSHTYN-ELPFV---------YG-S---Y-------PAL----KPRNS-----------------------------------------------------------------------------------------------------------------------------------------------------------------
>191480
------------------------------------------------------------------------------------------------------------MA---ITRWL---------------FSTNHKDI-GTLYLV------FG-AWAGMVGTA-LSLLIRAELSQPG-A--LLGDDQIY-NVIVTAHAFVMIFFM-V--MPILIGGFG------NW-------LVPLMIG-APDMAFPR-----------------------MNN-MSFWLLPPSFLLLLAS------SGVEAGAGT-GWTV---------------Y-----------PPLAG-----------------NLAHA-----GASVDLTIFSLHLAGVSSILGAINFITTTINMKPPAMTQYQTPLFVWS--VLITAVLL-LLSLPVLA-A----G-ITM---------------------------------LLTDR--NLNTTFFD--------PAGGGDP----------------------------------------VLYQHLF----------------W--FFG---------------------HPEV--------------YIL---ILPG-FGMISHIVTYY--------SGKKEPFG-YMGMVWA----MM-SIGLLGFIVWA--------HHMFTVDLNVDTRAYFTSA-----TMIIA------------IPTGVKVFSWLATMHGGA-I---K--W-DA-AMLWALGFIFLFTVGGL-----------TGIVLANSSLDIVLHD-TYYV--VAHF-HYVLSMGAVFAIMGGFVHWFP-LF---TGYTLHETWTK-VHFGVMFAGVNM-----TFFP-QHFLG-LAGMPRRYSDYPDAY--------TLWNTVSSVGSLISLVAVIM-MMFIIWEAFAAKREVS-----------------------------LTELTPTNIEWLH-G--CP-P-PYHTFE-EPAFV---------QI-Q---H-------N----------------------------------------------------------------------------------------------------------------------------------------------------------------------------
>135761
------------------------------------------------------------------------------------------------------------MA---ITRWF---------------FSTNHKDI-GTLYLV------FG-VWAGMVGTA-LSLLIRAELNQPG-P--LLGDDQLY-NVIVTAHAFVMIFFM-V--MPVMIGGFG------NW-------LVPLMIG-APDMAFPR-----------------------MNN-MSFWLLPPSLLLLLAS------SGVEAGAGT-GWTV---------------Y-----------PPLSG-----------------NLAHA-----GASVDLTIFSLHLAGISSILGAINFITTIINMKPPAISQYQTPLFVWS--VLITAVLL-LLSLPVLA-A----G-ITM---------------------------------LLTDR--NLNTTFFD--------PAGGGDP----------------------------------------ILYQHLF----------------W--FFG---------------------HPEV--------------YIL---ILPG-FGMISHIVAYY--------SGKKEPFG-YMGMVWA----MM-AIGLLGFIVWA--------HHMFTVGMDVDTRAYFTSA-----TMIIA------------IPTGVKVFSWLATLHGSF-I---K--W-ET-PLLWALGFIFLFTVGGL-----------TGIVLANSSLDIVLHD-TYYV--VAHF-HYVLSMGAVFAIIAAFVHWFP-LF---SGYTLHSTWTK-IHFGIMFIGVNL-----TFFP-QHFLG-LAGMPRRYSDYPDAY--------TLWNTISSIGSLTSLVAVIL-FLFIVWEAFATKREVA-----------------------------MVEFTSTNVEWLH-G--CP-P-PYHTFE-EPAYV---------RV-Q---P-------D----------------------------------------------------------------------------------------------------------------------------------------------------------------------------
>48196
------------------------------------------------------------------------------------------------------------MA---ITRWF---------------FSTNHKDI-GTLYLV------FG-AWAGMVGTA-LSLLIRAELSQPG-A--LLGDDQIY-NVIVTAHAFVMIFFM-V--MPIMIGGFG------NW-------LIPLMIG-APDMAFPR-----------------------MNN-MSFWLLPPSFLLLLAS------SGVEAGAGT-GWTV---------------Y-----------PPLAS-----------------NLAHA-----GASVDLTIFSLHLAGVSSILGAINFITTIINMKPPAISQYQTPLFVWA--VLITAVLL-LLSLPVLA-A----G-ITM---------------------------------LLTDR--NLNTSFFD--------PAGGGDP----------------------------------------ILYQHLF----------------W--FFG---------------------HPEV--------------YIL---ILPG-FGMISHIVAYY--------SGKKEPFG-YMGMVWA----MM-AIGLLGFIVWA--------HHMFTVGMDVDTRAYFTSA-----TMIIA------------IPTGVKVFSWLATLHGGS-L---K--W-ET-PLLWALGFIFLFTVGGL-----------TGIVLANSSLDIVLHD-TYYV--VAHF-HYVLSMGAVFAIMGGFVHWFP-LF---SGYTLHETWTK-IHFGVMFVGVNL-----TFFP-QHFLG-LAGMPRRYSDYPDAY--------TLWNTISSMGSLVSLVAVIM-FLYIIWEAFVAKREVL-----------------------------AVELTATNVEWLH-G--CP-P-PYHTFE-EPAFV---------LV-Q---Q-------PWS----RLKAATPNL-------------------------------------------------------------------------------------------------------------------------------------------------------------
>300415
------------------------------------------------------------------------------------------------------------MA---ITRWL---------------FSTNHKDI-GTLYLV------FG-AWAGMVGTA-LSLLIRAELSQPG-A--LLGDDQIY-NVIVTAHAFVMIFFM-V--MPIMIGGFG------NW-------LIPLMIG-APDMAFPR-----------------------MNN-MSFWLLPPSFLLLLAS------SGVEAGAGT-GWTV---------------Y-----------PPLAG-----------------NLAHA-----GASVDLTIFSLHLAGISSILGAINFITTIINMKPPAISQYQTPLFVWA--VLITAVLL-LLSLPVLA-A----G-ITM---------------------------------LLTDR--NLNTTFFD--------PAGGGDP----------------------------------------ILYQHLF----------------W--FFG---------------------HPEV--------------YIL---ILPG-FGMISHIVAYY--------SGKKEPFG-YMGMVWA----MM-AIGLLGFIVWA--------HHMFTVGMDVDTRAYFTSA-----TMIIA------------IPTGVKVFSWLATLHGGS-I---K--W-ET-PLLWALGFIFLFTVGGL-----------TGIVLANSSLDIVLHD-TYYV--VAHF-HYVLSMGAVFAIVAAFVHWFP-LF---SGYTLHSTWTK-THFGVMFVGVNL-----TFFP-QHFLG-LAGMPRRYSDYPDAY--------TLWNTVSSIGSLISLVAVVM-FLFIIWEAFAAKREVM-----------------------------AVELTATNVEWLH-G--CP-P-PYHTFE-EPAFV---------QV-R---S-------N----------------------------------------------------------------------------------------------------------------------------------------------------------------------------
>303691
------------------------------------------------------------------------------------------------------------MA---ITRWL---------------FSTNHKDI-GTLYLI------FG-AWAGMVGTA-LSLLIRAELSQPG-A--LLGDDQIY-NVIVTAHAFVMIFFM-V--MPIMIGGFG------NW-------LIPLMIG-APDMAFPR-----------------------MNN-MSFWLLPPSLLLLLAS------SSVEAGAGT-GWTV---------------Y-----------PPLAG-----------------NLAHA-----GASVDLTIFSLHLAGVSSILGAINFITTIINMKPPAISQYQTPLFVWA--VLITAVLL-LLSLPVLA-A----G-ITM---------------------------------LLTDR--NLNTTFFD--------PAGGGDP----------------------------------------ILYQHLF----------------W--FFG---------------------HPEV--------------YIL---ILPG-FGMISHIVAYY--------SGKKEPFG-YMGMVWA----MM-AIGLLGFIVWA--------HHMFTVGMDVDTRAYFTSA-----TMIIA------------IPTGVKVFSWLATLHGGS-I---K--W-ET-PLLWALGFIFLFTVGGL-----------TGIVLANSSLDIVLHD-TYYV--VAHF-HYVLSMGAVFAIVAAFVHWFP-LF---SGYTLHDTWTK-IHFGVMFVGVNL-----TFFP-QHFLG-LAGMPRRYSDYPDAY--------TLWNTVSSIGSLVSLVAVIL-FLFIIWEAFAAKREVL-----------------------------SVELTSTNVEWLH-G--CP-P-PYHTFE-EPAFV---------QV-Q---A-------T----------------------------------------------------------------------------------------------------------------------------------------------------------------------------
>385678
------------------------------------------------------------------------------------------------------------MM---ITRWL---------------FSTNHKDI-GTLYLI------FG-AWAGMVGTA-LSLLIRAELSQPG-A--LLGDDQIY-NVIVTAHAFVMIFFM-V--MPVMIGGFG------NW-------LLPLMIG-APDMAFPR-----------------------MNN-MSFWLLPPSFLLLLAS------SGVEAGAGT-GWTV---------------Y-----------PPLAG-----------------NLAHA-----GASVDLTIFSLHLAGVSSILGAINFITTSINMKPPSMTQYQTPLFVWS--VLITAILL-LLSLPVLA-A----G-ITM---------------------------------LLTDR--NLNTTFFD--------PAGGGDP----------------------------------------VLYQHLF----------------W--FFG---------------------HPEV--------------YIL---ILPG-FGMISHIVTYY--------SAKKEPFG-YMGMVWA----MM-SIGLLGFIVWA--------HHMFTVDLNVDTRAYFTSA-----TMIIA------------IPTGVKVFSWLATMHGGS-I---K--W-DA-PMLWALGFIFLFTVGGL-----------TGIVLANSSLDIVLHD-TYYV--VAHF-HYVLSMGAVFAIMGGFVHWFP-LF---SGYTLHPTWSK-IHFAVMFIGVNL-----TFFP-QHFLG-LAGMPRRYSDYPDAY--------TLWNTVSSIGSLISLVAVIM-MMFIIWEAFAAKREIM-----------------------------TTELTPTNIEWLH-G--CP-P-PYHTFE-EPSFV---------QA-R---T-------H----------------------------------------------------------------------------------------------------------------------------------------------------------------------------
>238859
--------------------------------M---------------------------------------------------------------------------TF---INRWL---------------FSTNHKDI-GTLYLI------FG-AWAGMVGTA-LSLLIRAELGQPG-A--LLGDDQVY-NVIVTAHAFVMIFFM-V--MPIMIGGFG------NW-------LVPLMIG-APDMAFPR-----------------------MNN-MSFWLLPPSFLLLLAS------STVEAGAGT-GWTV---------------Y-----------PPLAG-----------------NLAHA-----GASVDLAIFSLHLAGISSILGAINFITTAINMKPPALSQYQTPLFVWS--VLITAVLL-LLSLPVLA-A----G-ITM---------------------------------LLTDR--NLNTTFFD--------PAGGGDP----------------------------------------VLYQHLF----------------W--FFG---------------------HPEV--------------YIL---ILPG-FGIISHVVAYY--------AGKKEPFG-YMGMVWA----ML-SIGFLGFIVWA--------HHMFTVGMDVDTRAYFTSA-----TMIIA------------IPTGIKVFSWLATLHGGI-I---K--W-DP-PMLWALGFIFLFTIGGL-----------TGIILANSSLDIALHD-TYYV--VAHF-HYVLSMGAVFAIMAGFTHWFP-LF---TGYTLHSTWAK-IHFGVMFVGVNL-----TFFP-QHFLG-LAGMPRRYSDYPDAY--------TLWNTISSVGSLISLTAVIM-LVFIIWEAFASKRKVL-----------------------------QPELTSTNVEWIH-G--CP-P-PFHTFE-EPAFV---------QV-Q---E------------------------------------------------------------------------------------------------------------------------------------------------------------------------------------
>357291
------------------------------------------------------------------------------------------------------------MA---ITRWF---------------FSTNHKDI-GTLYLV------FG-AWAGMVGTA-LSLLIRAELSQPG-S--LLGDDQIY-NVIVTAHAFVMIFFM-V--MPILIGGFG------NW-------LVPLMIG-APDMAFPR-----------------------MNN-MSFWLLPPSFLLLLAS------SGVEAGAGT-GWTV---------------Y-----------PPLAG-----------------NLAHA-----GASVDLTIFSLHLAGVSSILGAVNFITTIINMKPPAISQYQTPLFVWS--VLVTAVLL-LLSLPVLA-A----G-ITM---------------------------------LLTDR--NLNTTFFD--------PAGGGDP----------------------------------------ILYQHLF----------------W--FFG---------------------HPEV--------------YIL---ILPG-FGIISHVVAYY--------SGKKEPFG-YMGMVWA----MM-AIGLLGFIVWA--------HHMFTVGMDVDTRAYFTSA-----TMIIA------------IPTGVKVFSWLATLHGGS-I---K--W-ET-PMLWALGFIFLFTVGGL-----------TGIVLANSSLDIVLHD-TYYV--VAHF-HYVLSMGAVFAIMAAFVHWFP-LF---SGYTLNDTWTK-IHFGVMFIGVNL-----TFFP-QHFLG-LAGMPRRYSDYPDAY--------TLWNTVSSIGSLISLVAVIM-FLFILWEAFAAKREVS-----------------------------SVELTTTNVEWLH-G--CP-P-PYHTFE-EPAFV---------QV-Q---S-------N----------------------------------------------------------------------------------------------------------------------------------------------------------------------------
>933226
------------------------------------------------------------------------------------------------------------MA---ITRWF---------------FSTNHKDI-GTLYLV------FG-AWAGMVGTA-LSLLIRAELSQPG-S--LLGDDQIY-NVIVTAHAFVMIFFM-V--MPILIGGFG------NW-------LVPLMIG-APDMAFPR-----------------------MNN-MSFWLLPPSFLLLLAS------SGVEAGAGT-GWTV---------------Y-----------PPLAG-----------------NLAHA-----GASVDLTIFSLHLAGVSSILGAINFITTTINMKPPAISQYQTPLFVWA--VLVTAVLL-LLSLPVLA-A----G-ITM---------------------------------LLTDR--NLNTTFFD--------PAGGGDP----------------------------------------ILYQHLF----------------W--FFG---------------------HPEV--------------YIL---ILPG-FGIISHVVAYY--------SGKKEPFG-YMGMVWA----MM-AIGLLGFIVWA--------HHMFTVGMDVDTRAYFTSA-----TMIIA------------IPTGVKVFSWLATLHGGS-I---K--W-ET-PMLWALGFIFLFTVGGL-----------TGIVLANSSLDIVLHD-TYYV--VAHF-HYVLSMGAVFAIMAAFVHWFP-LF---TGYTLNDTWTK-IHFGVMFIGVNL-----TFFP-QHFLG-LAGMPRRYSDYPDAY--------ALWNTVSSIGSLISLVAVIM-FLFILWEAFAAKREVS-----------------------------SVELTMTNVEWLH-G--CP-P-PYHTFE-EPAFV---------QV-Q---S-------N----------------------------------------------------------------------------------------------------------------------------------------------------------------------------
>9838
------------------------------------------------------------------------------------------------------------MF---ITRWL---------------FSTNHKDI-GTLYLL------FG-AWAGMVGMG-LSLLIRAELGQPG-T--LLGDDQIY-NVVVTAHAFVMIFFM-V--MPIMIGGFG------NW-------LVPLMIG-APDMAFPR-----------------------MNN-MSFWLLPPSFLLLLAS------SMVEAGAGT-GWTV---------------Y-----------PPLAG-----------------NLAHA-----GASVDLTIFSLHLAGVSSILGAINFITTIINMKPPAMSQYQTPLFVWS--VLITAVLL-LLSLPVLA-A----G-ITM---------------------------------LLTDR--NLNTTFFD--------PAGGGDP----------------------------------------ILYQHLF----------------W--FFG---------------------HPEV--------------YIL---ILPG-FGMISHIVTYY--------SGKKEPFG-YMGMVWA----MM-SIGFLGFIVWA--------HHMFTVGMDVDTRAYFTSA-----TMIIA------------IPTGVKVFSWLATLHGGN-I---K--W-SP-AMLWALGFIFLFTVGGL-----------TGIVLANSSLDIVLHD-TYYV--VAHF-HYVLSMGAVFAIMGGFMHWFP-LF---SGYTIDDTWAK-IQFAIMFVGVNL-----TFFP-QHFLG-LSGMPRRYSDYPDAY--------TTWNTISSVGSFISLTAVVL-MVFIVWEAFASKREVT-----------------------------TVELTATNLEWLH-G--CP-P-PYHTFE-EPTYI---------NL-K----------------------------------------------------------------------------------------------------------------------------------------------------------------------------------------
>169289
------------------------------------------------------------------------------------------------------------MA---ITRWF---------------FSTNHKDI-GTLYIV------FG-AWAGMVGTA-LSLLIRAELGQPG-S--LLEDDQIY-NVLVTAHAFVMIFFM-V--MPIMIGGFG------NW-------LVPLMIG-APDMAFPR-----------------------MNN-MSFWLLPPSFLLLLAS------SGVEQGAGT-GWTV---------------Y-----------PPLAG-----------------NLAHA-----GASVDLTIFSLHLAGVSSILGAINFITTIINMKPPAISQYQTPLFVWA--VLVTAVLL-LLSLPVLA-A----G-ITM---------------------------------LLTDR--NLNTTFFD--------PAGGGDP----------------------------------------ILYQHLF----------------W--FFG---------------------HPEV--------------YIL---ILPG-FGMISHIVAYY--------AGKKEPFG-YMGMVWA----MM-AIGLLGFIVWA--------HHMFTVGMDVDTRAYFTSA-----TMIIA------------IPTGVKVFSWLATLHGGS-I---K--W-ET-PLLWALGFIFLFTVGGL-----------TGIVLANSSLDIVLHD-TYYV--VAHF-HYVLSMGAVFAIMGAFVHWFP-LF---SGYTLHSTWTK-IHFAVMFVGVNL-----TFFP-QHFLG-LAGMPRRYSDYPDAY--------ALWNTVSSIGSLISLVAVIM-FLFILWEAFAAKREVL-----------------------------SVELTHTNVEWLH-G--CP-P-PYHTFE-EPAYV---------HV-Q---A-------S----------------------------------------------------------------------------------------------------------------------------------------------------------------------------
>64108
------------------------------------------------------------------------------------------------------------MA---ITRWF---------------FSTNHKDI-GTLYLV------FG-AWAGMVGTA-LSLLIRAELSQPG-A--LLGDDQIY-NVIVTAHAFVMIFFM-V--MPIMIGGFG------NW-------LIPLMIG-APDMAFPR-----------------------MNN-MSFWLLPPSFLLLLAS------SGVEAGAGT-GWTV---------------Y-----------PPLAG-----------------NLAHA-----GASVDLTIFSLHLAGISSILGAINFITTIVNMKPPAISQYQTPLFVWS--VLITAVLL-LLSLPVLA-A----G-ITM---------------------------------LLTDR--NLNTSFFD--------PAGGGDP----------------------------------------ILYQHLF----------------W--FFG---------------------HPEV--------------YIL---ILPG-FGMISHIVAYY--------SGKKEPFG-YMGMVWA----MM-AIGLLGFIVWA--------HHMFTVGMDVDTRAYFTSA-----TMIIA------------IPTGVKVFSWLATLHGGS-I---K--W-ET-PLLWALGFIFLFTVGGL-----------TGIVLANSSLDIVLHD-TYYV--VAHF-HYVLSMGAVFAIVAAFVHWFP-LF---SGYTLHSTWTK-IHFGVMFLGVNL-----TFFP-QHFLG-LAGMPRRYSDYPDAY--------TLWNTVSSMGSLVSLVAVIM-FLFIIWEAFAAKREVS-----------------------------SVEMTSTNVEWLH-G--CP-P-PYHTFE-EPAFV---------QI-N---L-------SAE----KG--------------------------------------------------------------------------------------------------------------------------------------------------------------------
>71115
------------------------------------------------------------------------------------------------------------MF---MNRWL---------------FSTNHKDI-GTLYLL------FG-AWAGMVGTA-LSLLIRAELGQPG-T--LLGDDQIY-NVIVTAHAFVMIFFM-V--MPIMIGGFG------NW-------LVPLMIG-APDMAFPR-----------------------MNN-MSFWLLPPSFLLLLAS------SMVEAGAGT-GWTV---------------Y-----------PPLAG-----------------NLAHA-----GASVDLTIFSLHLAGVSSILGAINFITTIINMKPPAMSQYQTPLFVWS--VLITAVLL-LLSLPVLA-A----G-ITM---------------------------------LLTDR--NLNTTFFD--------PAGGGDP----------------------------------------ILYQHLF----------------W--FFG---------------------HPEV--------------YIL---ILPG-FGMISHIVTYY--------SGKKEPFG-YMGMVWA----MM-SIGFLGFIVWA--------HHMFTVGMDVDTRAYFTSA-----TMIIA------------IPTGVKVFSWLATLHGGN-I---K--W-SP-AMLWALGFIFLFTVGGL-----------TGIVLANSSLDIVLHD-TYYV--VAHF-HYVLSMGAVFAIMGGFVHWFP-LF---SGYTLDNTWAK-IHFTIMFVGVNM-----TFFP-QHFLG-LSGMPRRYSDYPDAY--------TTWNTISSMGSFISLTAVML-MIFMIWEAFASKREVM-----------------------------TVELTTTNLEWLH-G--CP-P-PYHTFE-EPTYV---------LS-K----------------------------------------------------------------------------------------------------------------------------------------------------------------------------------------
>134758
------------------------------------------------------------------------------------------------------------MM---ITRWL---------------FSTNHKDI-GTLYLM------FG-AWAGMVGTA-LSLLIRAELSQPG-A--LLGDDQIY-NVIVTAHAFVMIFFM-V--MPIMIGGFG------NW-------LLPLMIG-APDMAFPR-----------------------MNN-MSFWLLPPSFLLLLAS------SGVEAGAGT-GWTV---------------Y-----------PPLAG-----------------NMAHA-----GASVDLTIFSLHLAGVSSILGAINFITTSINMKPPSMSQYQTPLFVWS--VLITAILL-LLSLPVLA-A----G-ITM---------------------------------LLTDR--NLNTTFFD--------PAGGGDP----------------------------------------VLYQHLF----------------W--FFG---------------------HPEV--------------YIL---ILPG-FGMISHIVTYY--------SAKKEPFG-YMGMVWA----MM-SIGLLGFIVWA--------HHMFTVDLNVDTRAYFTSA-----TMIIA------------IPTGVKVFSWLATMHGGT-I---K--W-DA-AMLWALGFIFLFTVGGL-----------TGIVLANSSLDIVLHD-TYYV--VAHF-HYVLSMGAVFAIMGGFVHWFP-LF---SGFTLHPTWSK-IHFGVMFIGVNL-----TFFP-QHFLG-LAGMPRRYSDYPDAY--------TLWNTTSSIGSLISLVAVIM-MMFIIWEAFASKREVL-----------------------------TTELNTTNIEWLH-G--CP-P-PYHTFE-EPSYV---------ET-R---L-------QGG--------------------------------------------------------------------------------------------------------------------------------------------------------------------------
>930266
------------------------------------------------------------------------------------------------------------MT---VTRWF---------------FSTNHKDI-GTLYLV------FG-AWAGMVGTA-LSLLIRAELSQPG-S--LLGDDQIY-NVIVTAHAFVMIFFM-V--MPVMIGGFG------NW-------LVPLMIG-APDMAFPR-----------------------MNN-MSFWLLPPSFLLLLAS------SGVEAGAGT-GWTV---------------Y-----------PPLAG-----------------NIAHA-----GASVDLTIFSLHLAGVSSILGAINFITTIINMKPPAASQYQTPLFVWA--VLITAVLL-LLSLPVLA-A----G-ITM---------------------------------LLTDR--NLNTTFFD--------PAGGGDP----------------------------------------ILYQHLF----------------W--FFG---------------------HPEV--------------YIL---ILPG-FGMISHIVAYY--------SGKKEPFG-YMGMVWA----MM-AIGLLGFIVWA--------HHMFTVGMDVDTRAYFTSA-----TMIIA------------IPTGVKVFSWLATLHGGS-V---K--W-ET-PLLWALGFIFLFTVGGL-----------TGIVLANSSLDIVLHD-TYYV--VAHF-HYVLSMGAVFAIMGAFVHWFP-LF---TGYTLHSTWTK-IHFGAMFVGVNL-----TFFP-QHFLG-LAGMPRRYSDYPDAY--------TLWNTVSSIGSLISLVAVIM-FLFILWEAFAAKREVA-----------------------------SVEFTLTNVEWLH-G--CP-P-PYHTFE-EPAYV---------QI-Q---P-------WRE--------------------------------------------------------------------------------------------------------------------------------------------------------------------------
>7446
-----------------------------------------------------------------------------------------------------------------MTKWL---------------YSTNHKDI-GMLYFI------FA-LWSGTIGAS-MSLIIRMELSSPG-N--LINNDQIY-NSIITAHAFIMIFFM-V--MPFMIGGFG------NW-------LIPLMLG-IPDMAFPR-----------------------MNN-MSFWLLPPSLFLLIMS------NFIGGGVGT-GWTL---------------Y-----------PPLSS-----------------IIGHN-----SPSVDLSIFSLHIAGISSIMGAINFIVTILNMHVKTHSLNFLPLFSWS--VLITAFLL-LLSLPVLA-G----A-ITM---------------------------------LLTDR--NFNTSFFD--------PTGGGDP----------------------------------------ILYQHLF----------------W--FFG---------------------HPEV--------------YIL---ILPG-FGIISHIITNE--------SGKKEIFG-SLGMIYA----ML-AIGLLGFIVWA--------HHMFTVGLDIDTRAYFTSA-----TMIIA------------IPTGIKVFSWLATIYGSK-I---Q--F-SP-AMIWSMGFIFLFTMGGL-----------TGIILSNSSLDIILHD-TYYV--IGHF-HYVLSMGAVFAIIAGFIHWYP-LI---FGLSMNKLWLK-IQFTSMFIGVNM-----TFFP-HHFLG-LAGFPRRYSDYPDMY--------TPWNVISSIGSMISFFSMIF-FIFIIWESFMSQRIIL-----------------------------YKFFMSPNLEWNH-S--YP-P-MIHSYQ-EIPYT---------TN------------------------------------------------------------------------------------------------------------------------------------------------------------------------------------------
>286572
------------------------------------------------------------------------------------------------------------MA---ITRWF---------------FSTNHKDI-GTLYLV------FG-AWAGMVGTA-LSLLIRAELSQPG-A--LLGDDQIY-NVIVTAHAFVMIFFM-V--MPIMIGGFG------NW-------LVPLMIG-APDMAFPR-----------------------MNN-MSFWLLPPSFLLLLAS------SGVEAGAGT-GWTV---------------Y-----------PPLSG-----------------NLAHA-----GPSVDLTIFSLHLAGVSSILGAINFITTIINMKPPAISQYQTPLFVWS--VLITAVLL-LLSLPVLA-A----G-ITM---------------------------------LLTDR--NLNTTFFD--------PAGGGDP----------------------------------------ILYQHLF----------------W--FFG---------------------HPEV--------------YIL---ILPG-FGMISHVVAYY--------AGKKEPFG-YMGMVWA----MM-AIGLLGFIVWA--------HHMFTVGMDVDTRAYFTSA-----TMIIA------------IPTGVKVFSWLATLHGGS-I---K--W-ET-PLLWALGFIFLFTVGGL-----------TGIVLANSSLDIMLHD-TYYV--VAHF-HYVLSMGAVFAIVAGFVHWFP-LF---SGYTLHDTWTK-IHFGVMFAGVNM-----TFFP-QHFLG-LAGMPRRYSDYPDAY--------TLWNTVSSIGSMISLIAVIM-FLFIIWEAFAAKREVS-----------------------------SVELTATNVEWLH-G--CP-P-PYHTFE-EPAFV---------QV-Q---T--------WS----NYEKSASAPSSP----------------------------------------------------------------------------------------------------------------------------------------------------------
>30532
------------------------------------------------------------------------------------------------------------MF---INRWL---------------FSTNHKDI-GTLYLL------FG-AWAGMVGTA-LSLLIRAELGQPG-T--LLGDDQIY-NVIVTAHAFVMIFFM-V--MPIMIGGFG------NW-------LVPLMIG-APDMAFPR-----------------------MNN-MSFWLLPPSFLLLLAS------SMVEAGAGT-GWTV---------------Y-----------PPLAG-----------------NLAHA-----GASVDLTIFSLHLAGVSSILGAINFITTIINMKPPAMSQYQTPLFVWS--VLVTAVLL-LLSLPVLA-A----G-ITM---------------------------------LLTDR--NLNTTFFD--------PAGGGDP----------------------------------------ILYQHLF----------------W--FFG---------------------HPEV--------------YIL---ILPG-FGMISHIVTYY--------SGKKEPFG-YMGMVWA----MM-SIGFLGFIVWA--------HHMFTVGMDVDTRAYFTSA-----TMIIA------------IPTGVKVFSWLATLHGGN-I---K--W-SP-AMMWALGFIFLFTVGGL-----------TGIVLANSSLDIVLHD-TYYV--VAHF-HYVLSMGAVFAIMGGFVHWFP-LF---SGYTLNDTWAK-IHFVIMFVGVNM-----TFFP-QHFLG-LSGMPRRYSDYPDAY--------TTWNTISSMGSFISLTAVML-MVFIIWEAFASKREVS-----------------------------TVELTTTNLEWLN-G--CP-P-PYHTFE-EPTYV---------NL-K----------------------------------------------------------------------------------------------------------------------------------------------------------------------------------------
>713925
------------------------------------------------------------------------------------------------------------MF---MNRWL---------------FSTNHKDI-GTLYLL------FG-AWAGMVGTA-LSLLIRAELGQPG-T--LLGDDQIY-NVIVTAHAFVMIFFM-V--MPIMIGGFG------NW-------LVPLMIG-APDMAFPR-----------------------MNN-MSFWLLPPSFLLLLAS------SMVEAGAGT-GWTV---------------Y-----------PPLAG-----------------NLAHA-----GASVDLTIFSLHLAGVSSILGAINFITTIINMKPPAMSQYQTPLFVWS--VLITAVLL-LLSLPVLA-A----G-ITM---------------------------------LLTDR--NLNTTFFD--------PAGGGDP----------------------------------------ILYQHLF----------------W--FFG---------------------HPEV--------------YIL---ILPG-FGMISHIVTYY--------SGKKEPFG-YMGMVWA----MM-SIGFLGFIVWA--------HHMFTVGMDVDTRAYFTSA-----TMIIA------------IPTGVKVFSWLATLHGGN-I---K--W-SP-AMLWALGFIFLFTVGGL-----------TGIVLANSSLDIVLHD-TYYV--VAHF-HYVLSMGAVFAIMGGFVHWFP-LF---SGYTLDNTWAK-IHFTIMFVGVNM-----TFFP-QHFLG-LSGMPRRYSDYPDAY--------TTWNTISSMGSFISLTAVML-MVFMVWEAFASKREVA-----------------------------MVELTTTNLEWLH-G--CP-P-PYHTFE-EPTYV---------LL-K----------------------------------------------------------------------------------------------------------------------------------------------------------------------------------------
>187522
-------------------------------------------------------------------------------------------------------------M---FTRWF---------------FSTNHKDI-GTLYFV------FG-AWSGMVGTS-LSMLIRTELGQPG-S--LIGDDQIY-NVIVTAHAFVMIFFM-V--MPIMIGGFG------NW-------LVPLMLG-APDMAFPR-----------------------MNN-MSFWLLPPSLTLLLTS------STVESGVGT-GWTV---------------Y-----------PPLAS-----------------GIAHA-----GASVDLAIFSLHLAGVSSILGAVNFITTTINMKPKSMKPERIPLFVWS--IAITALLL-LLSLPVLA-G----A-ITM---------------------------------LLTDR--NLNTSFFD--------PAGGGDP----------------------------------------ILYQHLF----------------W--FFG---------------------HPEV--------------YIL---ILPG-FGMISHIICHE--------SGKKEAFG-NLGMIFA----ML-AIGLLGFVVWA--------HHMFTVGMDVDTRAYFTSA-----TMIIA------------VPTGIKIFSWLATMYGTR-M---T--Y-SA-ACLWALGFVFLFTMGGL-----------TGVVLANSSIDIVLHD-TYYV--VAHF-HYVLSMGAVFAIMGGFVQWFP-LF---TGITMNPKWLK-AQFAVMFVGVNL-----TFFP-QHFLG-LAGMPRRYSDYPDAY--------TTWNIISSMGSTISFVSVMM-FLFIMWESITSNRMIL-----------------------------FPTHTSNSVEWLQ-N--FP-P-AEHSYS-ELPTI---------SL-T---N------------------------------------------------------------------------------------------------------------------------------------------------------------------------------------
>9807
------------------------------------------------------------------------------------------------------------MF---VNRWL---------------FSTNHKDI-GTLYLL------FG-AWAGMVGTA-LSLLIRAELGQPG-T--LLGDDQIY-NVVVTAHAFVMIFFM-V--MPIMIGGFG------NW-------LVPLMIG-APDMAFPR-----------------------MNN-MSFWLLPPSFLLLLAS------SMVEAGAGT-GWTV---------------Y-----------PPLAG-----------------NLAHA-----GASVDLTIFSLHLAGVSSILGAINFITTIINMKPPAMSQYQTPLFVWS--VLITAVLL-LLALPVLA-A----G-ITM---------------------------------LLTDR--NLNTTFFD--------PAGGGDP----------------------------------------ILYQHLF----------------W--FFG---------------------HPEV--------------YIL---ILPG-FGMISHIVTYY--------SGKKEPFG-YMGMVWA----MM-SIGFLGFIVWA--------HHMFTVGMDVDTRAYFTSA-----TMIIA------------IPTGVKVFSWLATLHGGN-I---K--W-SP-AMLWALGFIFLFTVGGL-----------TGIVLANSSLDIVLHD-TYYV--VAHF-HYVLSMGAVFAIMGGFVHWFP-LF---SGYTLNQTWAK-IHFTIMFVGVNM-----TFFP-QHFLG-LSGMPRRYSDYPDAY--------TTWNTISSMGSFISLTAVML-MVFMIWEAFASKREVS-----------------------------TVELTTSNLEWLH-G--CP-P-PYHTFE-EPVYV---------NL-K----------------------------------------------------------------------------------------------------------------------------------------------------------------------------------------
>61674
------------------------------------------------------------------------------------------------------------MA---ITRWF---------------FSTNHKDI-GTLYLV------FG-AWAGMVGTA-LSLLIRAELSQPG-A--LLGDDQIY-NVIVTAHAFVMIFFM-V--MPIMIGGFG------NW-------LIPLMIG-APDMAFPR-----------------------MNN-MSFWLLPPSFLLLLAS------SGVEAGAGT-GWTV---------------Y-----------PPLAG-----------------NLAHA-----GASVDLTIFSLHLAGVSSILGAINFITTIINMKPPAVSQYQTPLFVWS--VLITAVLL-LLSLPVLA-A----G-ITM---------------------------------LLTDR--NLNTTFFD--------PAGGGDP----------------------------------------ILYQHLF----------------W--FFG---------------------HPEV--------------YIL---ILPG-FGMISHIVAYY--------AGKKEPFG-YMGMVWA----MM-AIGLLGFIVWA--------HHMFTVGMDVDTRAYFTSA-----TMIIA------------IPTGVKVFSWLATLHGGS-I---K--W-DT-PLLWALGFIFLFTVGGL-----------TGIVLANSSLDIVLHD-TYYV--VAHF-HYVLSMGAVFAIMGAFVHWFP-LF---TGYTLHGTWSK-IHFAVMFVGVNL-----TFFP-QHFLG-LAGMPRRYSDYPDAY--------ALWNTVSSIGSLISLIAVIM-FLFILWEAFAAKREVM-----------------------------SVELTTTNVEWLH-G--CP-P-PYHTYE-EPAFV---------QV-Q---S-------TN---------------------------------------------------------------------------------------------------------------------------------------------------------------------------
>1604542
------------------------------------------------------------------------------------------------------------MT---ITRWF---------------FSTNHKDI-GTLYLV------FG-AWAGMVGTA-LSLLIRAELAQPG-A--LLGDDQSY-NVIVTAHAFIMIFFM-V--MPIMIGGFG------NW-------LVPLMIG-APDMAFPR-----------------------MNN-MSFWLLPPSFLLLLAS------SGVEAGAGT-GWTV---------------Y-----------PPLAG-----------------NLAHA-----GASVDLAIFSLHLAGASSILGAINFITTIINMKPPAISQYQTPLFVWA--VLITAVLL-LLSLPVLA-A----G-ITM---------------------------------LLTDR--NLNTTFFD--------PAGGGDP----------------------------------------ILYQHLF----------------W--FFG---------------------HPEV--------------YIL---ILPG-FGMISHIVAYY--------SGKKEPFG-YMGMVWA----MM-AIGLLGFIVWA--------HHMFTVGMDVDTRAYFTSA-----TMIIA------------IPTGVKVFSWLATLHGGS-I---K--W-ET-PMLWALGFIFLFTVGGL-----------TGIVLANSSLDIVLHD-TYYV--VAHF-HYVLSMGAVFAIMGAFVHWFP-LF---TGYTMHDTWTK-IHFGTMFVGVNL-----TFFP-QHFLG-LAGMPRRYSDYPDAY--------SLWNIISSVGSLISLVAVVM-FLYILWEAFTAKREVL-----------------------------SVELTSTNVEWLH-G--CP-P-PYHTFE-EPAFV---------QV-R---T-------N----------------------------------------------------------------------------------------------------------------------------------------------------------------------------
>392920
------------------------------------------------------------------------------------------------------------MA---TTRWL---------------FSTNHKDI-GTLYMI------FG-AWAGMVGTA-LSLLIRAELSQPG-A--LLGDDQIY-NVIVTAHAFVMIFFM-V--MPIMIGGFG------NW-------LIPLMIG-APDMAFPR-----------------------MNN-MSFWLLPPSFLLLLAS------SGVEAGAGT-GWTV---------------Y-----------PPLSG-----------------NLAHA-----GASVDLTIFSLHLAGISSILGAINFITTIVNMKPPAISQYQTPLFVWA--VLITAVLL-LLSLPVLA-A----G-ITM---------------------------------LLTDR--NLNTTFFD--------PAGGGDP----------------------------------------ILYQHLF----------------W--FFG---------------------HPEV--------------YIL---ILPG-FGMISHIVAYY--------SGKKEPFG-YMGMVWA----MM-AIGLLGFIVWA--------HHMFTVGMDVDTRAYFTSA-----TMIIA------------IPTGVKVFSWLATLHGGA-I---K--W-ET-PLLWALGFIFLFTVGGL-----------TGIVLANSSLDIVLHD-TYYV--VAHF-HYVLSMGAVFAIVAAFVHWFP-LF---SGYTLHDTWTK-IHFGVMFAGVNL-----TFFP-QHFLG-LAGMPRRYSDYPDAY--------TLWNTVSSIGSLISLVAVIM-FLFIIWEAFAAKREVL-----------------------------SVELASTNVEWLH-G--CP-P-PYHTFE-EPAFV---------QV-Q---E-------N----------------------------------------------------------------------------------------------------------------------------------------------------------------------------
>452402
-----------------------------------------------------------------------------------------------------------------MNKWL---------------FSTNHKDI-GTMYFL------FG-IWAGMMGTS-LSWIIRIELGHPG-S--FIGDDQIY-NVVVTAHAFIMIFFM-V--MPIMIGGFG------NW-------LVPLMIG-APDMAFPR-----------------------MNN-MSFWLLPPSITLLIMS------SIVEKGAGT-GWTV---------------Y-----------PPLSS-----------------NMAHN-----GASVDMAIFSLHLAGVSSILGAVNFISTIINMRPVGMTPERIPLFVWS--VGITALLL-LLSLPVLA-G----A-ITM---------------------------------LLTDR--NFNTSFFD--------PAGGGDP----------------------------------------ILYQHLF----------------W--FFG---------------------HPEV--------------YIL---ILPG-FGLISHIISME--------SGKTETFG-SLGMIYA----ML-AIGLLGFIVWA--------HHMFTVGMDVDTRAYFTSA-----TMIIA------------VPTGIKVFSWLATLHGSL-I---N--F-SP-STLWALGFVFLFTIGGL-----------TGVILANSSIDIILHD-TYYV--VAHF-HYVLSMGAVFAIMAGFIQWYP-LF---TGLTLHPKWLK-VQFIAMFMGVNM-----TFFP-QHFLG-LSGMPRRYSDYPDCY--------LSWNMVSTIGSTISLLSVLM-LLMILWESLTSHRMML-----------------------------FSQNMMSNIEWLQ-H--TP-P-AEHSYN-ELPMI---------TV------------------------------------------------------------------------------------------------------------------------------------------------------------------------------------------
>270849
------------------------------------------------------------------------------------------------------------MS---LQRWF---------------FSTNHKDI-GTLYFI------FG-AWAGMVGTS-LSMLIRTELGQPG-S--LIGDDQIY-NVIVTAHAFIMIFFM-V--MPIMIGGFG------NW-------LVPLMLG-APDMAFPR-----------------------MNN-MSFWLLPPSLILLLSS------SIVENGAGT-GWTV---------------Y-----------PPLSS-----------------AIAHA-----GASVDLAIFSLHLAGISSILGAVNFITTSINMRTPGSTLDQIPLFVWA--VGITALLL-LLSLPVLA-G----A-ITM---------------------------------LLTDR--NLNTSFFD--------PAGGGDP----------------------------------------ILYQHLF----------------W--FFG---------------------HPEV--------------YIL---ILPG-FGMISHIISQE--------SGKKEAFG-TLGMIYA----MM-AIGLLGFVVWA--------HHMFTVGMDVDTRAYFTSA-----TMIIA------------VPTGIKIFSWLATLHGTQ-L---L--Y-TP-STLWSLGFVFLFTIGGL-----------TGVVLANSSIDIILHD-TYYV--VAHF-HYVLSMGAVFAIMAGFVHWYP-LL---TGLSMNNKWLK-IQFTTMFLGVNL-----TFFP-QHFLG-LAGMPRRYSDFPDSY--------TSWNVVSSLGSSISLISILM-LMIIVWESMMSTRPLL-----------------------------YPLSLPNSLEWSS-N--LP-P-SEHSYS-EIPIL---------YS------------------------------------------------------------------------------------------------------------------------------------------------------------------------------------------
>527686
[truncated: 10,215,869 more chars]
