# Supplementary material for: Episodic evolution of coadapted sets of amino acid sites in mitochondrial proteins
Source: PLoS Genet. 2021 Jan 25;17(1):e1008711. doi: 10.1371/journal.pgen.1008711 (PMC7861529; doi:10.1371/journal.pgen.1008711)
Supplement: S1 Data — (ZIP) [file pgen.1008711.s025.zip › data/alignments/COX2.einsi.mega.all.fas]

>370040
-----------------------------------------------------------------------------------------------MAYPSQLGFQDAASPLMEELLHFHDHALMILLLISILVLYIIIAMVS------TELTNSLILDS---------------------------------QEIEIIWTVLP--------------------ALILILIALPSLRILYLMDEI-NDP-HLTIKAVG-HQWYWSYEYT-------------------------------------------DY-------E-------D---LGFDSYMI---PT-QDLT-PGQ-FRLLETDHRMVIPVESPIRILVSA--EDVLH-SWAVPSL-GVKMDAVPGRLNQVAF-VTSRP--------------GVFY--GQC-SEICGANHSFMPIVVEA----VPL-------------------------------------AH---FEN------W--SSLML-EDA--------------------------------------------------------------------------------------------------------------------------------------------------------------------------------------------------------------------------------------------------------------------------------------------------------
>225401
-----------------------------------------------------------------------------------------------MAYPFQLGFQDATSPIMEELLSFHDHALMIVFLISSLVLYIISSMLT------TKLTHTNTMDA---------------------------------QEVETIWTILP--------------------AVILIMIALPSLRILYMMDEI-NNP-SLTIKTLG-HQWYWSYEYT-------------------------------------------DY-------E-------D---LLFDSYMI---PT-SELN-PGQ-LRLLEVDNRVVLPTELTIRMLISS--EDVLH-SWAVPSM-GLKTDAIPGRLNQTTL-LATRP--------------GLYY--GQC-SEICGSNHSFMPIVLEM----IPF-------------------------------------KY---FEK------W--SSSML------------------------------------------------------------------------------------------------------------------------------------------------------------------------------------------------------------------------------------------------------------------------------------------------------------
>261503
-----------------------------------------------------------------------------------------------MAHPFQMGLQDATSPVMEELIYFHDHALMVVLLISALVFYIITLMLT------TKLTHTSMLDA---------------------------------QEMEIIWTILP--------------------AIVLVMVALPSLRILYLIDEV-DNA-HLTIKAIG-HQWYWSYEYT-------------------------------------------DY-------Q-------D---ITFDSYMT---PS-SDLL-PGH-LRLLEVDHRMTVPMESPIRMLISA--EDVLH-SWAVPTL-AIKTDAVPGRLNQTTF-LTTRP--------------GLFY--GQC-SEICGANHSFMPIVVEA----TTL-------------------------------------KH---FET------W--STMML------------------------------------------------------------------------------------------------------------------------------------------------------------------------------------------------------------------------------------------------------------------------------------------------------------
>221869
-----------------------------------------------------------------------------------------------MAHPAQLGLQDAASPVMEELLHFHDHALMIVFLISTLVLYIIVCMVS------TKLTNKYILDS---------------------------------QEIEIVWTILP--------------------AVILIMIALPSLRILYLMDEI-NNP-HLTVKAIG-HQWYWSYEYT-------------------------------------------DY-------N-------D---LGFDSYMV---PT-QDLT-PGQ-FRLLEADHRMVVPMESPVRILVTA--EDVLH-SWAVPAL-GVKMDAVPGRLNQTAF-ITSRP--------------GVFY--GQC-SEICGANHSFMPIVVEA----VPL-------------------------------------EH---FEN------W--SSKML-EDA--------------------------------------------------------------------------------------------------------------------------------------------------------------------------------------------------------------------------------------------------------------------------------------------------------
>556240
-----------------------------------------------------------------------------------------------MAHPSQLGFQDAASPVMEEMLHFHDHALMIVLLISTLVLYIIVAMVT------TSLTDMYILDS---------------------------------QEIEIVWTVLP--------------------AAILILIALPSLRILYLMDEI-NDP-HLTIKAIG-HQWYWSYEYT-------------------------------------------DY-------E-------E---LGFDSYMI---PT-QDLS-PGQ-FRLLEADHRMVVPMESPVRVLVTA--EDVLH-SWAVPAL-GVKMDAVPGRLNQTAF-IAARP--------------GVYY--GQC-SEICGANHSFMPIVVEA----VPL-------------------------------------QH---FEN------W--SSMML-EDA--------------------------------------------------------------------------------------------------------------------------------------------------------------------------------------------------------------------------------------------------------------------------------------------------------
>52435
-----------------------------------------------------------------------------------------------MAQPAQLGFQNAASPIMEELLHFHDHALMIVFLISALVLYIITLMMS------TSLTHTNTMDA---------------------------------QEVEMIWTVLP--------------------AVILILIALPSLRILYLMDEI-NNP-HLTIKALG-HQWYWSYEYT-------------------------------------------DY-------T-------S---LAFDSYMT---QT-QDLT-PGS-FRLLEVDHRMVVPMESPIRMLISA--EDVLH-SWAVPSL-GIKTDAIPGRLNQTTF-TTSHP--------------GLFY--GQC-SEICGSNHSFMPIVVEA----TTL-------------------------------------NE---FEN------W--SSMML-LS---------------------------------------------------------------------------------------------------------------------------------------------------------------------------------------------------------------------------------------------------------------------------------------------------------
>1072481
-----------------------------------------------------------------------------------------------MAHPSQLGFQDAASPVMEELLHFHDHTLMIVFLISALILYIIVAMVT------TKLTNKYILDS---------------------------------QEIEIVWTILP--------------------AIILIMIALPSLRILYLMDEI-NDP-HITIKALG-HQWYWSYEYT-------------------------------------------DY-------E-------N---LEFDSYMI---QT-EDLN-PGQ-FRLLETDHRVVVPMESPIRVLVTA--EDVLH-AWAVPAL-GVKMDAVPGRLNQTAF-IISRP--------------GVYY--GQC-SEICGANHSFMPIVVEA----VPL-------------------------------------EY---FEN------W--SSLML-EEI--------------------------------------------------------------------------------------------------------------------------------------------------------------------------------------------------------------------------------------------------------------------------------------------------------
>61693
-----------------------------------------------------------------------------------------------MTYWGQLGFQDACSPLMEQIIFFHDHAMFAIIMVLTMVMFMSTILMT------NKFSWLDITES---------------------------------QKIETIWTIAP--------------------AIILLLLALPSLRLLYLLDET-NNP-LITIKTMG-HQWYWSYEYS-------------------------------------------NF-------L-------D---IEFDSYMI---PT-NELE-LGN-FRLLETDHHLILPMKTNTRVIVSS--ADVIH-SWTIPSL-GVKVDAIPGRLNQLML-YPSRP--------------GLYY--GQC-SEICGANHSFMPITLEI----VNM-------------------------------------DY---FIK------W--LNLMN-N----------------------------------------------------------------------------------------------------------------------------------------------------------------------------------------------------------------------------------------------------------------------------------------------------------
>9690
-----------------------------------------------------------------------------------------------MAYPFQLGFQDATSPIMEELLHFHDHTLMIVFLISSLVLYIISLMLT------TKLTHTSTMDA---------------------------------QEVETIWTILP--------------------AIILILIALPSLRILYMMDEI-NSP-SLTVKTMG-HQWYWSYEYT-------------------------------------------DY-------E-------D---LSFDSYMI---PT-QELK-PGE-LRLLAVDNRVVLPMEVTIRVLISS--EDVLH-SWAVPSL-GLKTDAIPGRLNQTTL-MGTRP--------------GLYY--GQC-SEICGSNHSFMPIVLEL----VPL-------------------------------------SY---FEK------W--SASVL------------------------------------------------------------------------------------------------------------------------------------------------------------------------------------------------------------------------------------------------------------------------------------------------------------
>670348
-----------------------------------------------------------------------------------------------MANHSQLGFQDASSPIMEELVEFHDHALIVALAICSLVLYLLAHMLM------EKLSS-NAVDA---------------------------------QEVELIWTILP--------------------AIVLVLLALPSLQILYMMDEI-DEP-DLTLKAIG-HQWYWSYEYT-------------------------------------------DF-------K-------D---LSFDSYMI---ST-TKLP-NGY-FQLLEVDHRVVVPMESPIRVIITA--GDVLH-SWAVPTL-GVKTDAIPGQLNQTSF-ITTRP--------------GIFY--GQC-SEICTANHSYMPIVVES----TPL-------------------------------------PH---FEA------W--SSLLA-SS---------------------------------------------------------------------------------------------------------------------------------------------------------------------------------------------------------------------------------------------------------------------------------------------------------
>232557
------------------------------------------------------------------------------------------------------MLQEGASPVMEEFIFFHDFVMTILAFIMGLVGLSMLQMLK------SKFINKSMLEG---------------------------------QALEFIWTLIP--------------------ALVLVQVALPSLILLYMLDDS-SSC-SLTMKVMG-HQWYWSYEYS-------------------------------------------DFWS-NN--K-------A---IEFDAVMV---KE-DSLE-LGD-FRLLETDNRPVLPYLIQIRTLVSS--ADVLH-SWTVPSL-GVKADANPGRLNQLKF-LSYRP--------------GVAY--GQC-SEICGANHSFMPIALEF----VNN-------------------------------------KD---FLK------W--ILSME-YPN----------------I------DY-------------------------------------------------------------------------------------------------------------------------------------------------------------------------------------------------------------------------------------------------------------------------------
>8853
-----------------------------------------------------------------------------------------------MANHSQLGFQDASSPIMEELVEFHDHALIVALAICSLVLYLLAHMLT------EKLSS-NAVDA---------------------------------QEVELIWTILP--------------------AIVLVLLALPSLQILYMMDEI-DEP-DLTLKAIG-HQWYWSYEYT-------------------------------------------DF-------K-------D---LSFDSYMV---PT-ADLP-NGH-FRLLEVDHRVVIPMESPIRVIITA--GDVLH-SWAVPTL-GVKTDAIPGRLNQTSF-ITTRP--------------GIFY--GQC-SEICGANHSYMPIVVES----TPL-------------------------------------PH---FET------W--SSLLS-SS---------------------------------------------------------------------------------------------------------------------------------------------------------------------------------------------------------------------------------------------------------------------------------------------------------
>37186
-----------------------------------------------------------------------------------------------MAYPMQLGFQDATSPIMEELLHFHDHTLMIVFLISSLVLYIISSMLT------TKLTHTSTMNA---------------------------------QEVETIWTILP--------------------AIILIMIALPSLRILYMMDEI-NNP-SLTVKTMG-HQWYWSYEYT-------------------------------------------DY-------E-------D---LSFDSYMI---PT-SELK-PGE-LRLLEVDNRVVLPMEMTIRMLISS--EDVLH-SWAVPSL-GLKTDAIPGRLNQTTL-MSTRP--------------GLFY--GQC-SEICGSNHSFMPIVLEL----VPL-------------------------------------KH---FEK------W--STSML------------------------------------------------------------------------------------------------------------------------------------------------------------------------------------------------------------------------------------------------------------------------------------------------------------
>8286
-----------------------------------------------------------------------------------------------MAQPSQMGLQDAASPVMEELLHFHDHALMIVLFISTLVLYIIIAMVT------TELTDKLILDS---------------------------------QEIEIIWTVMP--------------------AAVLILIALPSLRILYLMDEV-NDP-HLTIKAVG-HQWYWSYEYT-------------------------------------------DY-------M-------D---LTFDSYMV---PT-QELE-PGQ-FRLLEADHRMVVPVEAPIRVLISA--EDVLH-SWTVPAL-GVKADAVPGRLNQTTF-ITNRP--------------GVFY--GQC-SEICGANHSFMPIAVET----VPL-------------------------------------QN---FEN------W--ASLMA-SDES-------------------------------------------------------------------------------------------------------------------------------------------------------------------------------------------------------------------------------------------------------------------------------------------------------
>122246
-----------------------------------------------------------------------------------------------MAYPVQLGFQDAASPIMEELLYFHDHTLMIVFLISSLVLYIISLMLT------TELTHTSTMDA---------------------------------QEVETVWTILP--------------------AIILILIALPSLRILYMMDEI-TTP-SLTLKTMG-HQWYWSYEYT-------------------------------------------DY-------K-------D---LSFDSYMI---PT-SDLK-PGE-LRLLEVDNRVVLPTEMSIRMLISS--EDVLH-SWTVPSL-GVKTDAIPGRLNQATL-MTSRP--------------GIYY--GQC-SEICGANHSFMPIVLEL----IPL-------------------------------------KY---FED------W--LLSML------------------------------------------------------------------------------------------------------------------------------------------------------------------------------------------------------------------------------------------------------------------------------------------------------------
>9978
-----------------------------------------------------------------------------------------------MAYPSQMGFQDASSPIMEELMHFHDHTLMIVFLISTLVLYIIALMLS------TKLTHTSTMDA---------------------------------QEVETIWTILP--------------------AIILILIALPSLRILYMMDEI-NNP-SLTVKTMG-HQWYWSYEYT-------------------------------------------DY-------E-------D---LSFDSYMI---PT-SDLK-PGE-LRLLEVDNRVVLPMEMPVRMLISS--EDVLH-SWAVPSL-GLKTDAIPGRLNQATL-MSTRP--------------GLFY--GQC-SEICGSNHSFMPIVLEL----VPL-------------------------------------KH---FEA------W--SSSML------------------------------------------------------------------------------------------------------------------------------------------------------------------------------------------------------------------------------------------------------------------------------------------------------------
>109965
-----------------------------------------------------------------------------------------------MAYPTQLGLQDAISPIMEELLHFHDHALMAVLLISMLVLYIIVTLMT------TELSSTNTIDA---------------------------------QEIEMIWTIMP--------------------AIILIVIALPSLRILYLMDEI-SSP-DMTIKTVG-HQWYWSYEYS-------------------------------------------DF-------T-------D---LNFDSYMT---PS-NDLI-PGQ-FRLLEVDNRMVTPIGTVTRTIVTA--EDVLH-SWAVPAL-GVKTDAIPGRLNQTSF-LIAHP--------------GVYY--GQC-SEICGANHSFMPIVVEA----LPV-------------------------------------PN---FLN------W--LSSHN-E----------------------------------------------------------------------------------------------------------------------------------------------------------------------------------------------------------------------------------------------------------------------------------------------------------
>181467
-----------------------------------------------------------------------------------------------MAHPSQLGFQDAASPVMEELLHFHDHALMIVFLISTLVLYIIVAMVS------TKLTNKYILDS---------------------------------QEIEIIWTVLP--------------------AIILILIALPSLRILYLMDEL-NSP-LLTIKAVG-HQWYWSYEYT-------------------------------------------DY-------E-------D---LGFDAYMI---PT-QDLT-PGQ-FRLLEADHRMVVPVESPIRVLVSA--DDVLH-SWSVPAL-GIKMDAVPGRLNQTAF-IASRP--------------GVFY--GQC-SEICGANHSFMPIVVEA----VPL-------------------------------------EH---FEN------W--SSRML-EDA--------------------------------------------------------------------------------------------------------------------------------------------------------------------------------------------------------------------------------------------------------------------------------------------------------
>435155
-----------------------------------------------------------------------------------------------MAHPSQLGFQDAASPVMEELLHFHDHALMIVFLISTLVLYIIVAMVS------TKLTNKYILDS---------------------------------QEIEIIWTILP--------------------AVILILIALPSLRILYLMDEI-NDP-HLTIKAMG-HQWYWSYEYT-------------------------------------------DY-------E-------D---LGFDSYMI---PT-QDLT-PGQ-FRLLETDHRMVVPVESPIRILVSA--EDVLH-SWAVPAL-GVKMDAVPGRLNQTAF-ITSRP--------------GIFY--GQC-SEICGANHSFMPIVVEA----VPL-------------------------------------EH---FEN------W--SSLML-EDA--------------------------------------------------------------------------------------------------------------------------------------------------------------------------------------------------------------------------------------------------------------------------------------------------------
>219595
-----------------------------------------------------------------------------------------------MANHSQLGFQDASSPIMEELVEFHDHALIVALAICSLVLYLLAHMLT------EKLSS-NAVDA---------------------------------QEVELIWTILP--------------------AIVLVLLALPSLQILYMMDEI-DEP-DLTLKAIG-HQWYWSYEYT-------------------------------------------DF-------K-------D---LSFDSYMV---PT-TDLP-NGH-FRLLEVDHRVVIPMESPIRVIITA--GDVLH-SWAVPTL-GVKTDAIPGRLNQTSF-IATRP--------------GIFY--GQC-SEICGANHSYMPIVVES----TPL-------------------------------------PY---FEA------W--SSLLS-SS---------------------------------------------------------------------------------------------------------------------------------------------------------------------------------------------------------------------------------------------------------------------------------------------------------
>307955
-----------------------------------------------------------------------------------------------MAHPTQLGFQDAASPVMEELLHFHDHALMIVFLISTLVLYIIIAMVS------TKLTNKYILDS---------------------------------QEIEIVWTILP--------------------AVILVLIALPSLRILYLMDEI-NDP-HLTIKAMG-HQWYWSYEYT-------------------------------------------DY-------E-------D---LGFDSYMV---PT-QDLA-PGQ-FRLLETDHRMVVPMESPIRILVSA--EDVLH-SWAVPSL-GMKMDAVPGRLNQTAF-IASRP--------------GLFY--GQC-SEICGANHSFMPIVVEA----VPL-------------------------------------EH---FEN------W--SSLML-EDA--------------------------------------------------------------------------------------------------------------------------------------------------------------------------------------------------------------------------------------------------------------------------------------------------------
>120830
-----------------------------------------------------------------------------------------------MAHPSQLGFQDAASPMMEELLHFHDHALMIIFLISTLVLYIIVAMVT------TKLTNKFILDS---------------------------------QEIEIIWTILP--------------------AIILILIALPSLRILYLMDEI-NDP-HLTIKAMG-HQWYWSYEYT-------------------------------------------DY-------E-------D---LMFDSYMI---PT-QDLA-PGQ-FRLLETDHRMVIPAESPIRVLVSA--EDVLH-SWAVPSL-GVKMDAVPGRLNQTAF-ITSRP--------------GVFY--GQC-SEICGANHSFMPIVIEA----VPL-------------------------------------KH---FEN------W--SSLML-QDS--------------------------------------------------------------------------------------------------------------------------------------------------------------------------------------------------------------------------------------------------------------------------------------------------------
>9755
-----------------------------------------------------------------------------------------------MAYPLQLGFQDATSPIMEELLHFHDHTLMIVFLISSLVLYIITLMLT------TKLTHINTMDA---------------------------------QEVETIWTVLP--------------------AIILILIALPSLRILYMMDEI-NSP-SLTVKTMG-HQWYWSYEYT-------------------------------------------DY-------E-------D---LSFDSYMI---PT-SDLK-PGD-LRLLEVDNRMVLPMEMTIRVLVSS--EDVLH-SWAVPSL-GLKTDAIPGRLNQTTL-MSTRP--------------GLFY--GQC-SEICGSNHSFMPIVLEL----VPL-------------------------------------EN---FEK------W--SISML------------------------------------------------------------------------------------------------------------------------------------------------------------------------------------------------------------------------------------------------------------------------------------------------------------
>10092
-----------------------------------------------------------------------------------------------MAYPFQLGLQDATSPIMEELMNFHDHTLMIVFLISSLVLYIISLMLT------TKLTHTSTMDA---------------------------------QEVETIWTILP--------------------AVILIMIALPSLRILYMMDEI-NNP-VLTVKTMG-HQWYWSYEYT-------------------------------------------DY-------E-------D---LCFDSYMI---PT-NDLK-PGE-LRLLEVDNRVVLPMELPIRMLISS--EDVLH-SWAVPSL-GLKTDAIPGRLNQATV-TSNRP--------------GLFY--GQC-SEICGSNHSFMPIVLEM----VPL-------------------------------------KY---FEN------W--SASMI------------------------------------------------------------------------------------------------------------------------------------------------------------------------------------------------------------------------------------------------------------------------------------------------------------
>305516
-----------------------------------------------------------------------------------------------MAHPSQLGFQDAASPVMEELLHFHDHTLMIVFLISTLVLYIIVATVS------TKLTNKYILDS---------------------------------QEIEIVWTILP--------------------AVILIMIALPSLRILYLMDEI-NDP-HLTIKAMG-HQWYWSYEYT-------------------------------------------DY-------E-------D---LGFDSYMI---QT-QDLT-PGQ-FRLLETDHRMIVPMESPIRVLVSA--EDVLH-SWTVPAL-GVKMDAVPGRLNQTAF-IISRP--------------GVYY--GQC-SEICGANHSFMPIVVEA----VPL-------------------------------------EH---FES------W--SSLML-EEA--------------------------------------------------------------------------------------------------------------------------------------------------------------------------------------------------------------------------------------------------------------------------------------------------------
>245703
-----------------------------------------------------------------------------------------------MAHPTQLGFQDAASPVMEELLHFHDHALMIVFLISAFVLYIIVAMVS------TKLTNKYILDS---------------------------------QEIEIIWTVLP--------------------AVILILIALPSLRILYLMDEI-NDP-HLTIKALG-HQWYWSYEYT-------------------------------------------DY-------D-------D---LAFDSYMV---PT-QDLL-PGQ-FRLLEADHRMVIPVESPIRVLVSA--EDVLH-SWAVPAL-GVKMDAVPGRLNQTAF-SSPRP--------------GVFY--GQC-SEICGANHSFMPIVVEA----VPL-------------------------------------QH---FEN------W--SSLML-EDA--------------------------------------------------------------------------------------------------------------------------------------------------------------------------------------------------------------------------------------------------------------------------------------------------------
>630277
-----------------------------------------------------------------------------------------------MSYPFQLGFQDATSPIMEELLHFHDHTLMIVFLISSLVLYIITLMLT------TKLTHTSTMDA---------------------------------QEVETVWTILP--------------------AIILILIALPSLRILYMMDEI-NSP-SLTIKTMG-HQWYWSYEYT-------------------------------------------DY-------E-------D---LNFDSYMV---PT-ADLK-PGE-LRLLEVDNRVVLPMETPIRMLISS--EDVLH-SWAIPSL-GLKTDAIPGRLNQATL-MSTRP--------------GLYY--GQC-SEICGANHSFMPIVLEL----VPL-------------------------------------KH---FED------W--LTSMI------------------------------------------------------------------------------------------------------------------------------------------------------------------------------------------------------------------------------------------------------------------------------------------------------------
>173227
-----------------------------------------------------------------------------------------------MANHMQLNFQDASSPIMEELMQFHDHALMVALAICSLVLYLLTATLT------SKLTA-NTVNA---------------------------------QAIELVWTILP--------------------AMVLIALALPSLRILYLMDEV-NEP-DMTLKAIG-HQWYWTYEYT-------------------------------------------DF-------K-------D---LTFDSYMT---PT-SDLP-MGH-FRLLEVDHRVVVPTNSPIRVIVTA--NDVLH-SWAVPSL-GVKTDAIPGRLNQTSF-LASRP--------------GVYY--GQC-SEICGANHSFMPIVVES----TPL-------------------------------------AN---FES------W--SSLMS-S----------------------------------------------------------------------------------------------------------------------------------------------------------------------------------------------------------------------------------------------------------------------------------------------------------
>329963
-----------------------------------------------------------------------------------------------MATWLQLGFQDASSPLMEELIYFHDYILIVLVLITVVVFYGLFSLLF------ISFTDRFFLES---------------------------------QGLETVWTIVP--------------------AFILVFIAFPSLQLLYLIDEI-NDP-CLTIKVIG-HQWYWSYEYT-------------------------------------------DY-------C-------D---LDFDSYMV---SL-SDLS-TGF-PRLLEVDNRVVVPVQNSVRVLVSS--SDVLH-SWAVPSL-GVKMDAVPGRLNQLTF-LSPRS--------------GVFY--GQC-SEICGANHSFMPIVIES----VPF-------------------------------------NV---FEN------W--VFSFV-ES---------------------------------------------------------------------------------------------------------------------------------------------------------------------------------------------------------------------------------------------------------------------------------------------------------
>459481
-----------------------------------------------------------------------------------------------MASWKMLFLQDSSSYLLEQLSFFHDHTLLILVLITCLVGYMMISLMF------NKFNYRFLLEG---------------------------------QTIELIWTLIP--------------------ALTLILIALPSLKLIYIIDEI-RNP-IITLKTLG-HQWYWSYEYS-------------------------------------------DF-------N-------N---IEFDSYMI---PS-DNLN-NFN-FRLIETDNRTILPYETQIRLLVSS--TDVIH-SWTIPST-GIKIDASPGRLNQMSF-TLSRT--------------GIFF--GQC-SEICGMNHSFMPISIES----ISP-------------------------------------DM---FIK------W--LKXF-------------------------------------------------------------------------------------------------------------------------------------------------------------------------------------------------------------------------------------------------------------------------------------------------------------
>189506
-----------------------------------------------------------------------------------------------MAHPSQLGFQDAASPVMEEMIHFHDHALMIVFLISTLVLYIIVAMVS------TSLTNLYILDS---------------------------------QGIEIVWTVLP--------------------AIILILIALPSLRILYLMDEI-NDP-HLTVKAIG-HQWYWSYEYT-------------------------------------------DY-------E-------D---LGFDSYMI---PT-QDLT-PGQ-FRLLETDHRMVVPMESPVRVLVTA--EDVLH-SWAVPAL-GVKMDAVPGRLNQTAF-VATRP--------------GVYY--GQC-SEICGANHSFMPIVVEA----VPL-------------------------------------QH---FEN------W--SSMMM-EDA--------------------------------------------------------------------------------------------------------------------------------------------------------------------------------------------------------------------------------------------------------------------------------------------------------
>345164
-----------------------------------------------------------------------------------------------MANQSQLGFQDASSPIMEELVEFHDHALMVALAICSLVLYLLTLMLA------EKLSS-NTVDA---------------------------------QEVELIWTILP--------------------AIVLILLALPSLQILYMMDEI-DEP-DLTLKAIG-HQWYWAYEYT-------------------------------------------DF-------K-------D---LTFDSYMI---PT-TELP-SGH-FRLLEVDHRIVIPMESPIRIIITA--NDVLH-SWAVPSL-GVKTDAIPGRLNQTSF-ITTRP--------------GVFY--GQC-SEICGANHSYMPIVVES----TPL-------------------------------------TH---FEH------W--STLLS-S----------------------------------------------------------------------------------------------------------------------------------------------------------------------------------------------------------------------------------------------------------------------------------------------------------
>1680883
-----------------------------------------------------------------------------------------------MAHPTQLGFQDAASPIMEELLHFHDHALMAVLLISMLVLYIISVLMT------TKLSSTNTIDA---------------------------------QEIEMVWTIMP--------------------AIILIVIALPSLRILYLMDEI-SNP-DMTIKTIG-HQWYWSYEYS-------------------------------------------DF-------T-------D---LNFDSYMI---PT-KDLE-PGH-FRLLEVDNRMVTSIGTAARILITA--EDVLH-SWAVPAL-GVKSDAIPGRLNQTSF-LIPHP--------------GVYY--GQC-SEICGANHSFMPIVVEA----LPV-------------------------------------PD---FLN------W--INTAQ-DA---------------------------------------------------------------------------------------------------------------------------------------------------------------------------------------------------------------------------------------------------------------------------------------------------------
>526407
-----------------------------------------------------------------------------------------------MAYPFQLGFQDATSPIMEELLSFHDHALMIVFLISSLVLYIISSMLT------TNLTHTSTMDA---------------------------------QEVETIWTILP--------------------AIILIMIALPSLRILYMMDEI-NNP-SLTIKTLG-HQWYWSYEYT-------------------------------------------DY-------E-------D---LMFDSYMV---PT-SELS-PGQ-LRLLEVDNRVVLPAEMTIRMLITS--EDVLH-SWAVPSL-GLKTDAIPGRLNQTTL-LATRP--------------GLYY--GQC-SEICGSNHSFMPIVLEM----IPL-------------------------------------KH---FEK------W--SSSML------------------------------------------------------------------------------------------------------------------------------------------------------------------------------------------------------------------------------------------------------------------------------------------------------------
>75838
-----------------------------------------------------------------------------------------------MANHSQLGFQDASSPIMEELVEFHDHALIVALAICSLVLYLLAHMLM------EKLSS-NAVDA---------------------------------QEVELIWTILP--------------------AIVLVLLALPSLQILYMMDEV-DEP-DLTLKAIG-HQWYWSYEYT-------------------------------------------DF-------K-------D---LSFDSYMI---PT-ADLP-NGH-FRLLEVDHRVVVPMESPIRVIITA--GDVLH-SWAVPTL-GVKTDAIPGRLNQTSF-ITTRP--------------GIFY--GQC-SEICGANHSYMPIVVES----APL-------------------------------------QY---FEA------W--SSLLS-SS---------------------------------------------------------------------------------------------------------------------------------------------------------------------------------------------------------------------------------------------------------------------------------------------------------
>175789
-----------------------------------------------------------------------------------------------MAHPSQLGFQDAASPVMEELLHFHDHALMIVFLISTLVLYIIVVMVT------TKLTNKYILDS---------------------------------QEIEIVWTILP--------------------AVILILIALPSLRILYLMDEV-NDP-HLTVKAMG-HQWYWSYEYT-------------------------------------------DY-------E-------N---LAFDSYMI---PT-QDLS-PGQ-FRLLETDHRMVIPMESPIRVLVSA--EDVLH-SWAVPAL-GIKVDAVPGRLNQTSF-ITSRP--------------GVFY--GQC-SEICGANHSFMPIVVEA----VPL-------------------------------------EH---FEN------W--SSLML-EDA--------------------------------------------------------------------------------------------------------------------------------------------------------------------------------------------------------------------------------------------------------------------------------------------------------
>215347
-----------------------------------------------------------------------------------------------MAHPTQLGLQDAASPVMEELLHFHDHALMIVFLISTLVLYIIVAMVS------TKLTNKYILDS---------------------------------QEIEIIWTILP--------------------AVVLILIALPSLRILYLMDEI-NDP-HITIKAMG-HQWYWSYEYT-------------------------------------------DY-------E-------D---LGFDSYMI---PT-QDLT-PGQ-FRLLEADHRMVVPLDSPVRVLVSA--EDVLH-SWAVPAL-GIKMDAVPGRLNQTAF-ITSRP--------------GVFY--GQC-SEICGANHSFMPIVVEV----VPL-------------------------------------EH---FEN------W--SSFML-QDA--------------------------------------------------------------------------------------------------------------------------------------------------------------------------------------------------------------------------------------------------------------------------------------------------------
>270612
-----------------------------------------------------------------------------------------------MSHASQLGFQDAASPMMEEFIHFHDHLLMVTIAISTFILYMLVTTVT------TKLTDNFTQDS---------------------------------QELEIVWTLLP--------------------SLILLFIAIPSVRILYLTEEH-NDI-MLTIKAIG-HQWYWNYEYT-------------------------------------------DF-------G-------D---LQFDSYMA---QQ-DNLL-NGT-FRFLDCDNRMVVPVGCPIRMLITS--EDVIH-SWAVPAL-GVKMDAVPGRLNQTTF-NALRP--------------GLYF--GQC-SEICGANHSFMPITVEV----VSV-------------------------------------ET---FNK------W--TQKSL-N----------------------------------------------------------------------------------------------------------------------------------------------------------------------------------------------------------------------------------------------------------------------------------------------------------
>89337
-----------------------------------------------------------------------------------------------MAHPSQLGFQDAASPVMEELLHFHDHALMIVLLISTLVLYIIVAMVS------TKLTNKYILDS---------------------------------QEIEIVWTILP--------------------AVILILIALPSLRILYLMDEI-NDP-HLTIKAMG-HQWYWSYEYT-------------------------------------------DY-------E-------D---LGFDSYMI---PT-QDLL-PGQ-FRLLEADHRMVVPVESPIRVLVSA--EDVLH-SWAVPSL-GVKMDAVPGRLNQTAF-IASRP--------------GVFY--GQC-SEICGANHSFMPIVVEA----VPL-------------------------------------EH---FEK------W--STMML-EDA--------------------------------------------------------------------------------------------------------------------------------------------------------------------------------------------------------------------------------------------------------------------------------------------------------
>84819
-----------------------------------------------------------------------------------------------MANHSQLNFQDAASPIMEELMGFHDHALMIALAICSLVLYLLTHTLT------EKLTS-NTVNA---------------------------------QVIELIWTIIP--------------------ALVLVTLALPSLRILYMMDEI-NEP-DLTLKAIG-HQWYWTYEYT-------------------------------------------DN-------K-------D---LTFDSYMI---QT-ADLP-LGH-FRLLEVDHRVVVPMNSTIRVIATA--DDVLH-SWAVPSL-GVKIDAIPGRLNQTSF-LASRP--------------GVFY--GQC-SEICGANHSFMPIVVES----TPL-------------------------------------AN---FES------W--FSLMS-S----------------------------------------------------------------------------------------------------------------------------------------------------------------------------------------------------------------------------------------------------------------------------------------------------------
>357168
-----------------------------------------------------------------------------------------------MAHPSQLGFQDAASPVMEELLHFHDHALMIVFLISTLVLYIIVAMVT------TKLTNKNILDS---------------------------------QEIEIIWTILP--------------------AIILILIALPSLRILYLMDEI-NDP-HLTIKAMG-HQWYWSYEYT-------------------------------------------DY-------E-------T---LNFDSYMI---PT-QDLT-PGQ-FRLLETDHRMVIPTESPIRVLVSA--EDVLH-SWAVPAL-GVKMDAVPGRLNQTAF-ISSRP--------------GVFF--GQC-SEICGANHSFMPIVVEA----VPL-------------------------------------KF---FEN------W--SSLML-KDT--------------------------------------------------------------------------------------------------------------------------------------------------------------------------------------------------------------------------------------------------------------------------------------------------------
>414351
-----------------------------------------------------------------------------------------------MAHPAQLGFQDAASPIMEELLHFHDHALMAVFLISTLVLYIITTMMT------TKLTNTNAMDA---------------------------------QEIEMVWTIMP--------------------AIILIVIALPSLRILYLMDEI-SDP-HLTVKAIG-HQWYWSYEFT-------------------------------------------NY-------E-------D---LAFDSYMI---PT-QDLT-PGQ-FRLLEVDSRMVVPMESPTRMLITA--EDVLH-SWAVPAL-GIKTDAIPGRLNQTSF-IATRP--------------GVFY--GQC-SEICGANHSFMPIVVEA----VPL-------------------------------------KT---FEN------W--SSSML-EA---------------------------------------------------------------------------------------------------------------------------------------------------------------------------------------------------------------------------------------------------------------------------------------------------------
>267427
-----------------------------------------------------------------------------------------------MANHSQLGFQDASSPIMEELVEFHDHALMVALAICSLVLYLSTLMLM------QKLSS-NTVDA---------------------------------QEIELIWTILP--------------------AIVLILLALPSLQILYMMDEI-DEP-DLTLKAIG-HQWYWTYEYT-------------------------------------------DF-------K-------D---LAFDSYMT---PT-TDLP-QGY-FRLLEVDHRIVVPMESPIRMIITA--DDVLH-SWAVPTL-GVKTDAIPGRLNQTSF-ITTRP--------------GVFY--GQC-SEICGANHSYMPIVVES----APL-------------------------------------KH---FEA------W--SSLLS-S----------------------------------------------------------------------------------------------------------------------------------------------------------------------------------------------------------------------------------------------------------------------------------------------------------
>299323
-----------------------------------------------------------------------------------------------MAHPSQLGFQDAASPVMEELLHFHDHALMIVFLISTLVLYIIVAMVS------AKVTNKYILDS---------------------------------QEIEIIWTILP--------------------AIILTLIALPSLRILYLMDEI-NDP-HLTVKAMG-HQWYWSYEYT-------------------------------------------DY-------E-------N---LGFDSYMV---PT-QDLT-PGQ-FRLLETDHRMIIPMDSPIRVMISA--EDVLH-SWAVPSL-GIKMDAVPGRLNQTAF-IASRP--------------GVFY--GQC-SEICGANHSFMPIMVEA----VPL-------------------------------------EH---FEN------W--SSLML-KDI--------------------------------------------------------------------------------------------------------------------------------------------------------------------------------------------------------------------------------------------------------------------------------------------------------
>183749
-----------------------------------------------------------------------------------------------MPYPLQLGFQDATSPIMEELLHFHDHTLMIVFLISSLVLYIITLMLT------TKLTHTSTMDA---------------------------------QEVETVWTILP--------------------AIILILIALPSLRILYMMDEI-NNP-LMTVKAMG-HQWYWSYEYT-------------------------------------------DY-------E-------D---LNFDSYMI---PT-TDLK-PGE-LRLLEVDNRLVLPMELPIRMLISS--EDVLH-SWAIPSM-GLKTDAIPGRLNQATL-MSTRP--------------GLYY--GQC-SEICGSNHSFMPIVLEL----VPL-------------------------------------KH---FEN------W--STSML------------------------------------------------------------------------------------------------------------------------------------------------------------------------------------------------------------------------------------------------------------------------------------------------------------
>78102
-----------------------------------------------------------------------------------------------MATWAHLGFQDSSSPLMEQLILFHDHIMLVLVLIVTFVFYMMSTLFF------NLFVNRYMLEN---------------------------------QPIEVIWTSIP--------------------ALILIFIALPSLRLLYLLDEV-NNP-SMTLKTIG-HQWYWSYEYS-------------------------------------------DF-------L-------Q---MEFDSYMI---PS-NELE-KSG-FRLLDVDNRTILPMNMQIRIIISA--ADVIH-SWTVPSL-GVKADAIPGRLNQTSF-LINRP--------------GLFY--GQC-SEICGANHSFMPIVIES----VST-------------------------------------NS---FLN------W--ISLST-QD---------------------------------------------------------------------------------------------------------------------------------------------------------------------------------------------------------------------------------------------------------------------------------------------------------
>82468
-----------------------------------------------------------------------------------------------MAYPFQLGLQDASSPIMEELMNFHDHTLMIVFLISSLVLYIITLMLT------TKLTHTSTMDA---------------------------------QEVETIWTILP--------------------AVILILIALPSLRILYMMDEI-NNP-ALTVKTMG-HQWYWSYEYT-------------------------------------------DY-------E-------D---LCFDSYMV---PT-SDLK-PGE-LRLLEVDNRVVLPMELPIRMLISS--EDVLH-SWAVPSL-GLKTDAIPGRLNQATI-SSNRP--------------GLFY--GQC-SEICGSNHSFMPIVLEM----VPL-------------------------------------KT---FED------W--SLSMI------------------------------------------------------------------------------------------------------------------------------------------------------------------------------------------------------------------------------------------------------------------------------------------------------------
>195624
-----------------------------------------------------------------------------------------------MAHPSQLGFQDAASPLMEELLHFHDHALMIVILISAMVLYIIVAMVT------AKLTDKLVLDS---------------------------------QEIEVIWTVLP--------------------AIILILIALPSLRILYLMDEI-NDP-HLTIKALG-HQWYWSYEYT-------------------------------------------DY-------Q-------D---LGFDSYMI---PT-QDLT-PGQ-FRLLEADHRMVIPVESPIRVLISA--EDVLH-SWAVPSL-GVKVDAVPGRLNQATF-IVSRP--------------GVFY--GQC-SEICGANHSFMPVVVEA----VPL-------------------------------------DH---FEN------W--SSLMI-EDA--------------------------------------------------------------------------------------------------------------------------------------------------------------------------------------------------------------------------------------------------------------------------------------------------------
>543827
-----------------------------------------------------------------------------------------------MATWAQISFQDAASPMMEQMVYFHDHTMMILLIITIMVGYVMMAMFW------NKQTNRNLLDG---------------------------------QKIETAWTVLP--------------------VFVLILIAMPSLRLLYLMDEI-SEP-SITLKTVG-HQWYWSYEYS-------------------------------------------DF-------N-------H---IEFDSYMI---PQ-NDME-LGM-FRLLEVDNRAVLPMQAQIRVLVTA--ADVLH-SWTVPSL-GVKVDATPGRINQTSF-FMNRP--------------GLFY--GQC-SEICGANHSFMPITIES----VKT-------------------------------------KT---FID------W--IKKMN-EA---------------------------------------------------------------------------------------------------------------------------------------------------------------------------------------------------------------------------------------------------------------------------------------------------------
>37699
-----------------------------------------------------------------------------------------------MPHPAQLGFQDATSPIMEELTYFHDHTLMIVFLISTLVLYIIVLMLT------TKLTHTSTMDA---------------------------------QEVETIWTILP--------------------AIILVLIALPSLRILYMMDEI-YNP-HLTVKAMG-HQWYWSYEYT-------------------------------------------DY-------E-------D---LSFDSYMI---PT-KDLT-PGQ-LRLLEVDNRVVLPMELPIRMLISS--EDVLH-AWAVPSL-GLKADAIPGRLNQVTL-TSTRP--------------GLYY--GQC-SEICGSNHSFMPITLEM----TTL-------------------------------------KY---FEK------W--SHTMQ------------------------------------------------------------------------------------------------------------------------------------------------------------------------------------------------------------------------------------------------------------------------------------------------------------
>101699
-----------------------------------------------------------------------------------------------MAHPFQLGFQDAMSPIMEELLHFHDHALMIVFLISTLVLYIITLMMT------TKLTYTNTMNA---------------------------------QEVEMIWTILP--------------------AIVLITIALPSLRVLYLMDEI-NNP-HLTIKAMG-HQWYWTYEYT-------------------------------------------DY-------K-------N---LEFDSYMI---PA-QDLP-NGY-FRLLEVDHRMVMPMESPIRMLISA--EDVLH-SWAVPSL-GVKTDAVPGRLNQSTF-IIMRP--------------GVFY--GQC-SEICGANHSFMPIVVES----VPL-------------------------------------KH---FEN------W--SSLML-S----------------------------------------------------------------------------------------------------------------------------------------------------------------------------------------------------------------------------------------------------------------------------------------------------------
>9044
-----------------------------------------------------------------------------------------------MANHSQLGFQDASSPIMEELVEFHDHALMVALAICSLVLYLLTLMLM------GKLSS-NTVDA---------------------------------QEIELIWTILP--------------------AVVLVLLALPSLQILYMMDEI-DEP-DLTLKAIG-HQWYWTYEYT-------------------------------------------DF-------K-------D---LSFDSYMT---PT-TDLP-QGH-FRLLEVDHRIVVPMESPIRMIITA--DDVLH-SWAVPTL-GVKTDAIPGRLNQTSF-ITTRP--------------GVFY--GQC-SEICGANHSFMPIVVES----TPL-------------------------------------KH---FEA------W--TSLLS-S----------------------------------------------------------------------------------------------------------------------------------------------------------------------------------------------------------------------------------------------------------------------------------------------------------
>255365
-----------------------------------------------------------------------------------------------MAYPFQLGFQDATSPIMEELLHFHDHTLMIVFLISSLVLYIITLMLT------TKLTHTSTMDA---------------------------------QEVETVWTILP--------------------AIILILIALPSLRILYMMDEV-NNP-SLTVKTMG-HQWYWSYEYT-------------------------------------------DY-------E-------D---LSFDSYMI---PT-SDLK-PGE-LRLLEVDNRVVLPMEMTIRMLVSS--EDVLH-SWAVPSL-GLKTDAIPGRLNQMTL-MSMRP--------------GLFY--GQC-SEICGSNHSFMPIVLEL----VPL-------------------------------------ET---FEK------W--SASML------------------------------------------------------------------------------------------------------------------------------------------------------------------------------------------------------------------------------------------------------------------------------------------------------------
>113382
-----------------------------------------------------------------------------------------------MAHPSQLGFQDAASPIMEELLHFHDHALMAVFLISTLVLYIITIMMS------TKLTNTNAMDA---------------------------------QEIEMVWTIMP--------------------AIILIVIALPSLRILYLMDEI-NDP-HITVKAIG-HQWYWSYEFT-------------------------------------------NY-------E-------N---LMFDSYMT---PT-QDLL-PGQ-FRLLEVDNRMVIPMESPIRMLISA--EDVLH-SWAMPSM-GIKTDAIPGRLNQTTF-IASRP--------------GIYY--GQC-SEICGANHSFMPIVVEA----TSL-------------------------------------NY---FQN------W--SSSML-D----------------------------------------------------------------------------------------------------------------------------------------------------------------------------------------------------------------------------------------------------------------------------------------------------------
>1226277
-----------------------------------------------------------------------------------------------MSTWSQLNFQDSASPLMEELIMFHDHTMLVLTLVTTLVAYIILTMFS------NKFIDRFLLEG---------------------------------HLIEVIWTVVP--------------------ALLLIFIALPSLHLLYLLDEY-DNP-SLTIKSMG-HQWYWSYEYS-------------------------------------------DF-------L-------D---IEFDSYMI---PT-KDLK-EEE-FRLIEVDNRMVVPMNTYVRILVSS--TDVIH-SWTVPSL-SVKADAIPGRLNQLTF-LVNRP--------------GLFF--GQC-SEICGANHSFMPIVVES----ISM-------------------------------------NS---FLN------W--INNFE------------------------------------------------------------------------------------------------------------------------------------------------------------------------------------------------------------------------------------------------------------------------------------------------------------
>1405014
-----------------------------------------------------------------------------------------------MSTWGNLSFQNCSSPMMEQLMFFHNHSMLIIILITILVGYLMSSLFF------NSFSNRLLMES---------------------------------QNIEIIWTIIP--------------------AFMLIFIALPSLRLLYLLDDL-NNP-LITLKTIG-HQWYWSYEYS-------------------------------------------DF-------N-------N---IEFDSYMI---PS-EEFM-NNN-FRLLDVDNRIILPFNSQIRILITA--TDVLH-SWTIPSL-GIKVDATPGRLNQSNF-IINQS--------------GLFF--GQC-SEICGANHSFMPIVIES----ISL-------------------------------------NS---FIK------W--IYSN-------------------------------------------------------------------------------------------------------------------------------------------------------------------------------------------------------------------------------------------------------------------------------------------------------------
>179359
-----------------------------------------------------------------------------------------------MAHPSQLGFQDAASPLMEELLHFHDHALMIVFLISTLVLYIIVAMVT------AKFTDKLILDS---------------------------------QEIEIIWTILP--------------------AIILILIALPSLRILYLMDEI-NDP-HLTIKAMG-HQWYWSYEYT-------------------------------------------DY-------E-------D---LGFDSYMI---PT-QDLS-PGQ-FRLLEADHRMVIPVDSPIRVLISA--EDVLH-SWTVPAL-GVKVDAVPGRLNQTTF-IVNRP--------------GVYY--GQC-SEICGANHSFMPIVVEA----VPL-------------------------------------EH---FEN------W--TSSMI-EDA--------------------------------------------------------------------------------------------------------------------------------------------------------------------------------------------------------------------------------------------------------------------------------------------------------
>90387
-----------------------------------------------------------------------------------------------MAHPAQLNLQDATSPIMEELITFHDHAFMAMLLISSLVLYALLSTLT------TKLTNTNITDA---------------------------------QEMETIWTILP--------------------AIILILIALPSLRILYLTDEI-NDP-SFTIKSIG-HQWYWTYEYT-------------------------------------------DY-------G-------G---LVFNSYML---PP-LFLN-PGD-LRLLEVDNRVVLPIEAPVRMMITS--QDVLH-SWTIPTL-GLKTDAVPGRLNQTVF-TATRP--------------GVYY--GQC-SEICGANHSFMPVVAEL----IPL-------------------------------------KI---FEM------G--PVLTL------------------------------------------------------------------------------------------------------------------------------------------------------------------------------------------------------------------------------------------------------------------------------------------------------------
>73335
-----------------------------------------------------------------------------------------------MAYPFQLGFQDATSPIMEELLHFHDHTLMIVFLISSLVLYIISSMLT------TKLTHTSTMDA---------------------------------QEVETIWTILP--------------------AIILILIALPSLRILYMMDEI-NNP-SLTVKTMG-HQWYWSYEYT-------------------------------------------DY-------E-------D---LTFDSYMI---PT-SDLK-PGE-LRLLEVDNRVVLPMEMTIRMLISS--EDVLH-SWAVPSL-GLKTDAIPGRLNQTTL-VASRP--------------GLYY--GQC-SEICGSNHSFMPIVLEL----VPL-------------------------------------KH---FEE------W--SASML------------------------------------------------------------------------------------------------------------------------------------------------------------------------------------------------------------------------------------------------------------------------------------------------------------
>665158
-----------------------------------------------------------------------------------------------MANHSQLGFQDASSPIMEELVEFHDHALMVALAICSLVLYLLTLMLT------EKLSS-STVDA---------------------------------QEIELVWTILP--------------------AIVLIMLALPSLQILYMMDEI-NEP-DLTLKAIG-HQWYWTYEYT-------------------------------------------DL-------K-------D---LTFDSYMT---PT-ADLP-LGH-FRLLEVDHRVVVPMESPVRVIVTA--DDVLH-SWAVPSL-GVKTDAIPGRLNQTSF-VASRP--------------GVFY--GQC-SEICGANHSFMPIVVES----APL-------------------------------------AN---FES------W--SSLMS-S----------------------------------------------------------------------------------------------------------------------------------------------------------------------------------------------------------------------------------------------------------------------------------------------------------
>221976
-----------------------------------------------------------------------------------------------MANHSQLNFQDAASPIMEELMGFHDHALMVALAICSLVLYLLTLMLT------EKLSS-STINA---------------------------------QEIELVWTILP--------------------AMVLVMLALPSLRILYMMDEI-NEP-DLTLKAIG-HQWYWTYEYT-------------------------------------------DF-------K-------D---FTFDSYMT---PT-ADLP-LGH-FRLLEVDHRVIVPMSSTVRVIVTA--DDVLH-SWAVPSL-GVKTDAIPGRLNQTSF-LASRP--------------GVFY--GQC-SEICGANHSFMPIVVES----TPL-------------------------------------AN---FEN------W--SSLMS-S----------------------------------------------------------------------------------------------------------------------------------------------------------------------------------------------------------------------------------------------------------------------------------------------------------
>492032
-----------------------------------------------------------------------------------------------MAHPSQLGFQDAASPVMEELLHFHDHALMIVLLISTFILYIIMAMVS------TKLTNKYILDS---------------------------------QEIEIVWTILP--------------------SVILILIALPSLRILYLMDEI-NDP-HLTIKAMG-HQWYWSYEYT-------------------------------------------DY-------E-------D---LAFDSYMI---PT-QDLT-PGQ-FRLLETDHRMVIPMESPIRVLVSA--EDVLH-SWTVPAL-GVKMDAVPGRLNQTAF-IASRP--------------GVFY--GQC-SEICGANHSFMPITVEA----VPL-------------------------------------EH---FEN------W--SSLML-EDA--------------------------------------------------------------------------------------------------------------------------------------------------------------------------------------------------------------------------------------------------------------------------------------------------------
>661037
-----------------------------------------------------------------------------------------------MAHPSQLGFQDAASPVMEELLYFHDHTLMIVFLISTLVLYTIAAMVS------TKLTNKYILDS---------------------------------QEIEIVWTILP--------------------AVILIMIALPSLRILYLMDEI-NEP-HLTIKAMG-HQWYWSYEYT-------------------------------------------DY-------E-------D---LSFDSYMI---QT-PDLS-PGQ-FRLLETDHRMVVPMQSPIRVLVSA--EDVLH-SWTVPAL-GVKMDAVPGRLNQTAF-ITPRP--------------GVYY--GQC-SEICGANHSFMPIVVEA----VPL-------------------------------------EH---FET------W--SSLML-KET--------------------------------------------------------------------------------------------------------------------------------------------------------------------------------------------------------------------------------------------------------------------------------------------------------
>933220
-----------------------------------------------------------------------------------------------MAHPTQLGFQDAASPVMEELLHFHDHALMIVFLISTLVLYIIIAMVS------TKLTNKYILDS---------------------------------QEIEIVWTVLP--------------------AVILVLIALPSLRILYLMDEI-NDP-HLTIKAMG-HQWYWSYEYT-------------------------------------------DY-------E-------D---LGFDSYMI---PT-QDLT-PGQ-FRLLETDHRMVVPMESPIRVLVSA--EDVLH-SWAVPSL-GVKMDAVPGRLNQTAF-IASRP--------------GVFY--GQC-SEICGANHSFMPIVVEA----VPL-------------------------------------EH---FES------W--SSLML-EDA--------------------------------------------------------------------------------------------------------------------------------------------------------------------------------------------------------------------------------------------------------------------------------------------------------
>391182
-----------------------------------------------------------------------------------------------MAHPSQLGFQDAASPVMEEMLHFHDHALMIVFLISTLVLYIIVAMVS------TKLTNMYILDS---------------------------------QEIEIVWTILP--------------------AVILILIALPSLRILYLMDEI-NDP-HLTVKAIG-HQWYWSYEYT-------------------------------------------DY-------E-------D---LGFDSYMI---PT-QDLS-PGQ-FRLLEADHRMVVPMEAPVRVLVTA--EDVLH-SWAVPAL-GVKMDAVPGRLNQTAF-IAARP--------------GVYY--GQC-SEICGANHSFMPIVIEA----VPL-------------------------------------QH---FEN------W--SSMML-EDA--------------------------------------------------------------------------------------------------------------------------------------------------------------------------------------------------------------------------------------------------------------------------------------------------------
>643369
-----------------------------------------------------------------------------------------------MAHPTQLGFQDAASPVMEELLHFHDHALMIVFLISTLVLYIIIAMVS------TKLTNKYILDS---------------------------------QEIEIVWTILP--------------------AVILVLIALPSLRILYLMDEI-NDP-HLTIKAMG-HQWYWSYEYT-------------------------------------------DY-------E-------D---LGFDSYMI---PT-QDLT-PGQ-FRLLETDHRMVVPMESPIRVLVSA--EDVLH-SWAVPSL-GVKMDAVPGRLNQTAF-IASRP--------------GVFY--GQC-SEICGANHSFMPIVVEA----VPL-------------------------------------EH---FES------W--SSLML-EDA--------------------------------------------------------------------------------------------------------------------------------------------------------------------------------------------------------------------------------------------------------------------------------------------------------
>48891
-----------------------------------------------------------------------------------------------MANHSQLGFQDASSPIMEELIQFHDHALMVALAICSLVLYLLTLMLT------EKLSS-STVDA---------------------------------QEIELVWTILP--------------------AMVLITLALPSLRILYMMDEI-NEP-DLTLKAIG-HQWYWTYEYT-------------------------------------------DF-------K-------D---LTFDSYMI---PT-TELP-LGH-FRLLEVDHRVIVPTESTIRVIVTA--DDVLH-SWAVPSL-GVKTDAIPGRLNQTSF-LATRP--------------GVYY--GQC-SEICGANHSFMPIVVES----APL-------------------------------------AN---FEH------W--SSLSS------------------------------------------------------------------------------------------------------------------------------------------------------------------------------------------------------------------------------------------------------------------------------------------------------------
>70551
-----------------------------------------------------------------------------------------------MAHPTQLGFQDAASPVMEELLHFHDHALMIVFLISTLVLYIIIAMVS------TKLTNKYILDS---------------------------------QEIEIVWTILP--------------------AVILVLIALPSLRILYLMDEI-NDP-HLTIKAMG-HQWYWSYEYT-------------------------------------------DY-------E-------D---LGFDSYMI---PT-QDLT-PGQ-FRLLETDHRMVVPMESPVRVLVSA--EDVLH-SWAVPSL-GVKMDAVPGRLNQTAF-IASRP--------------GVFY--GQC-SEICGANHSFMPIVVEA----VPL-------------------------------------EH---FES------W--SSLML-EDA--------------------------------------------------------------------------------------------------------------------------------------------------------------------------------------------------------------------------------------------------------------------------------------------------------
>27717
-----------------------------------------------------------------------------------------------MAHPTQLGFQDAASPVMEELLHFHDHALMIVFLISTLVLYIIIAMVS------TKLTNKYILDS---------------------------------QEIEIVWTILP--------------------AVILVLIALPSLRILYLMDEI-NDP-HLTIKAMG-HQWYWSYEYT-------------------------------------------DY-------E-------D---LGFDSYMI---PT-QDLT-PGQ-FRLLETDHRMVVPMESPVRVLVSA--EDVLH-SWAVPSL-GVKMDAVPGRLNQAAF-IASRP--------------GVFY--GQC-SEICGANHSFMPIVVEA----VPL-------------------------------------EH---FES------W--SSLML-EDA--------------------------------------------------------------------------------------------------------------------------------------------------------------------------------------------------------------------------------------------------------------------------------------------------------
>54369
-----------------------------------------------------------------------------------------------MANPTQLGFQDASSPIMEELVEFHDHALMVALAICSLVLYLLTLMLM------EKLSS-NTVDA---------------------------------QEVELIWTILP--------------------AIVLVLLALPSLQILYMMDEL-DEP-DLTIKAIG-HQWYWTYEYT-------------------------------------------DF-------K-------D---LTFDSYMV---PT-TELL-PGH-FRLLEVDHRLVIPMESPIRIIVTA--DDVLH-SWAIPTL-GVKTDAIPGRLNQTSF-ITTRP--------------GIFY--GQC-SEICGANHSYMPIVVES----TPL-------------------------------------IH---FEA------W--SSLLS-S----------------------------------------------------------------------------------------------------------------------------------------------------------------------------------------------------------------------------------------------------------------------------------------------------------
>103812
-----------------------------------------------------------------------------------------------MAHPSQLGFQDAASPLMEELLHFHDHALMIVFLISVLVLYIIVAMVT------AKVTNMFILDS---------------------------------QEIEIVWTVLP--------------------AAILILIALPSLRILYLMDEI-NDP-HLTIKAIG-HQWYWSYEYT-------------------------------------------DY-------E-------D---LGFDSYMI---PT-QDLT-PGQ-FRLLETDHRMVVPMESPVRVLVTA--EDVLH-SWAVPSL-GVKMDAVPGRLNQTAF-IAARP--------------GVYY--GQC-SEICGANHSFMPIVVEA----VPL-------------------------------------QH---FEN------W--SSMML-EDA--------------------------------------------------------------------------------------------------------------------------------------------------------------------------------------------------------------------------------------------------------------------------------------------------------
>27788
-----------------------------------------------------------------------------------------------MAHPLQLGFQDAMSPIMEELLHFHDHTLMIVFLISTLVLYIITLMMT------TKLTYTNTMNA---------------------------------QEVEMIWTILP--------------------AIVLITIALPSLRVLYLMDEI-NNP-HLTIKAMG-HQWYWTYEYT-------------------------------------------DY-------E-------N---LEFDSYMI---PT-QDLP-NGH-FRLLEVDHRMVMPMESPIRMLISA--EDVLH-SWAVPSL-GVKTDAIPGRLNQTTF-IITRP--------------GVFF--GQC-SEICGANHSFMPIVVES----VPL-------------------------------------WH---FEN------W--SSLML-S----------------------------------------------------------------------------------------------------------------------------------------------------------------------------------------------------------------------------------------------------------------------------------------------------------
>278977
-----------------------------------------------------------------------------------------------MAYPSQLGFQDAASPIMEELMYFHDHALMIVILISTLVFYIIMSTLT------TKLTNTHAADA---------------------------------QMIEIIWTVLP--------------------AIILVLIALPSLRILYLMDEV-NNP-CLTIKTLG-HQWYWSYEYS-------------------------------------------DY-------D-------N---LAFDSYMT---QT-QELK-DGF-FRLLDVNNRMVVPMESPIRMLISS--EDVLH-SWTIPTL-GVKTDAIPGRLNQASF-TTTHP--------------GLFY--GQC-SEICGSNHSFMPITVES----CPI-------------------------------------NH---FEN------W--VTQTL-AS---------------------------------------------------------------------------------------------------------------------------------------------------------------------------------------------------------------------------------------------------------------------------------------------------------
>537919
-----------------------------------------------------------------------------------------------MAYPFQLGLQDASSPIMEELMNFHDHTLMIVFLISSLVLYIITLMLT------TKLTHTSTMDA---------------------------------QEVETIWTILP--------------------AVILILIALPSLRILYMMDEI-NNP-ALTVKTMG-HQWYWSYEYT-------------------------------------------DY-------E-------D---LCFDSYMV---PT-SDLK-PGE-LRLLEVDNRVILPMELPIRMLISS--EDVLH-SWAVPSL-GLKTDAIPGRLNQATI-SSNRP--------------GLFY--GQC-SEICGSNHSFMPIVLEM----VPL-------------------------------------KN---FED------W--SLSMI------------------------------------------------------------------------------------------------------------------------------------------------------------------------------------------------------------------------------------------------------------------------------------------------------------
>43147
-----------------------------------------------------------------------------------------------MATPAQLGLQNATSPIMEELIAFHDHALMIIFLISSLVLYIISLMLT------TKLTHTSTMNA---------------------------------QEIEMIWTILP--------------------AIILIMIALPSLRILYMTDEF-NKP-YLTLKAIG-HQWYWSYEYS-------------------------------------------DY-------E-------D---LAFDSYIT---PT-YFLE-PGE-FRLLEVDNRTTLPMEADIRMLITS--QDVLH-SWAVPSL-GVKTDAIPGRLNQAML-ASMRP--------------GLFY--GQC-SEICGSNHSFMPIVLEF----IYF-------------------------------------QD---FEV------W--AS---------------------------------------------------------------------------------------------------------------------------------------------------------------------------------------------------------------------------------------------------------------------------------------------------------------
>84335
-----------------------------------------------------------------------------------------------MSTNFQLGFQDGASPLMEQLLFFHDHAMLVLIMITLLVGYMMLSLFF------SVYVHRFLLEG---------------------------------QVIETVWTIFP--------------------AFILIFIALPSLRLLYLLDEV-NDP-CLTLKVVG-HQWYWSYEYS-------------------------------------------DF-------E-------D---VGFDSYMI---PE-SDLD-LSG-FRLLDVDNRLILPIDAQIRILVTA--SDVLH-AWAVPSL-GVKVDAIPGRLNQIGF-VLSRS--------------GLFY--GQC-SEICGVNHSFMPIVVEG----IES-------------------------------------ES---FLD------W--LVNYI------------------------------------------------------------------------------------------------------------------------------------------------------------------------------------------------------------------------------------------------------------------------------------------------------------
>231675
-----------------------------------------------------------------------------------------------MAHPSQLGFQDAASPVMEELLHFHDHALMIVFLISTLVLYIIVVMVT------TKLTNKYILDS---------------------------------QEIEIVWTILP--------------------AVILILIALPSLRILYLMDEV-NDP-HLTVKAMG-HQWYWSYEYT-------------------------------------------DY-------E-------N---LAFDSYML---PT-QDLL-PGQ-FRLLETDHRMVIPMESPVRVLVSA--EDVLH-SWAVPAL-GVKMDAVPGRLNQTSF-IASRP--------------GVFY--GQC-SEICGANHSFMPIVVES----VPL-------------------------------------EH---FEN------W--SSLML-EDA--------------------------------------------------------------------------------------------------------------------------------------------------------------------------------------------------------------------------------------------------------------------------------------------------------
>267459
-----------------------------------------------------------------------------------------------MATWSNLSLQDSASPLMEQLSFFHDHTMIVLLLITTIVSYSLSYMLL------TNYTNRNMLNE---------------------------------HLIETIWTALP--------------------AVTLIFIAMPSLRLLYLLDDS-SNA-LMTIKTIG-RQWYWSYEYS-------------------------------------------DF-------I-------N---LEFDTYMT---PE-KDLE-MNE-FRLLDVDNRTILPMNTEIRVLTSA--SDVLH-SWTIPAL-GIKIDATPGRLNQGMF-LINRP--------------GLFF--GQC-SEICGANHSFMPIVIES----TSV-------------------------------------KL---FIK------W--LSNMI------------------------------------------------------------------------------------------------------------------------------------------------------------------------------------------------------------------------------------------------------------------------------------------------------------
>134758
-----------------------------------------------------------------------------------------------MAHPSQLGFQDAASPIMEELLHFHDHALMAVFMISTLVLYIITVMMT------TKLTNTNAMDA---------------------------------QEIEMIWTIMP--------------------AIILIVIALPSLRILYLMDEI-NDP-HLTVKAIG-HQWYWSYEFT-------------------------------------------NF-------E-------E---LVFDSYMI---PT-QDLF-PGQ-FRLLEVDNRMVVPMESPIRMLISA--EDVLH-SWAVPSM-GIKTDAIPGRLNQATF-IASRP--------------GLFY--GQC-SEICGANHSFMPIVVET----TPL-------------------------------------IH---FQN------W--SSSML-KS---------------------------------------------------------------------------------------------------------------------------------------------------------------------------------------------------------------------------------------------------------------------------------------------------------
>150448
-----------------------------------------------------------------------------------------------MSSPTQIGFQDAGAPMMEELLHFHDHALMVVFLISAFVLYIITTMVT------TSLTNKSLMDS---------------------------------QEMEIIWTVLP--------------------AIVLVLIALPSLRILYLADEI-NDP-HLTIKAVG-HQWYWTYEYT-------------------------------------------DY-------Q-------N---ISFDSYMI---QT-PDLG-PGQ-LRLLETDHRMVVPSTSPIRILTSA--EDVLH-SWAVPSL-GVKMDAVPGRLNQTAF-LTTRP--------------GLFY--GQC-SEICGANHSFMPIVVEA----VPL-------------------------------------KF---FED------W--SMLML-EDS--------------------------------------------------------------------------------------------------------------------------------------------------------------------------------------------------------------------------------------------------------------------------------------------------------
>9660
-----------------------------------------------------------------------------------------------MAYPFQLGLQDATSPIMEELLHFHDHTLMIVFLISSLVLYIISLMLT------TKLTHTSTMDA---------------------------------QEVETVWTILP--------------------AIILILIALPSLRILYMMDEI-NNP-SLTVKTMG-HQWYWSYEYT-------------------------------------------DY-------E-------D---LNFDSYMI---PT-QELK-PGE-LRLLEVDNRVVLPMEMTIRMLISS--EDVLH-SWAVPSL-GLKTDAIPGRLNQTTL-MAMRP--------------GLYY--GQC-SEICGSNHSFMPIVLEL----VPL-------------------------------------SH---FEK------W--SASML------------------------------------------------------------------------------------------------------------------------------------------------------------------------------------------------------------------------------------------------------------------------------------------------------------
>1300979
-----------------------------------------------------------------------------------------------MAHPSQLGLQDAASPVMEELLHFHDHALMIVLLISVLVLYIIVSMVS------TKLTDKYILDS---------------------------------QEIEIVWTILP--------------------AVILIMIALPSLRILYLMDEI-NDP-HLTIKAMG-HQWYWSYEYT-------------------------------------------DY-------E-------D---LGFDSYMV---PT-QDLT-PGQ-FRLLETDHRMVIPMESPIRVLVSA--EDVLH-SWAVPAL-GVKMDAVPGRLNQTAF-IASRP--------------GVFY--GQC-SEICGANHSFMPIVVEA----VPL-------------------------------------EH---FEN------W--SSLML-EDA--------------------------------------------------------------------------------------------------------------------------------------------------------------------------------------------------------------------------------------------------------------------------------------------------------
>66437
-----------------------------------------------------------------------------------------------MAYPMQLGLQDATSPIMEELLHFHDHTLMIVFLISSLVLYIISLMLT------TKLTHTSTMDA---------------------------------QEVETIWTILP--------------------AIILIMIALPSLRILYMMDEI-NNP-YLTVKTMG-HQWYWSYEYT-------------------------------------------DY-------E-------D---LTFDSYMI---PT-TDLK-PGE-LRLLEVDNRVVLPMEVTIRMLVSS--EDVLH-SWAVPSL-GLKTDAIPGRLNQTTL-MSSRP--------------GLYY--GQC-SEICGSNHSFMPIVLEL----VPL-------------------------------------KY---FEK------W--SASML------------------------------------------------------------------------------------------------------------------------------------------------------------------------------------------------------------------------------------------------------------------------------------------------------------
>110072
-----------------------------------------------------------------------------------------------MAYPTQLGLQDAISPIMEELLHFHDHAFMAVLMISTLVLYIITSLMT------TKLSNTNTIDA---------------------------------QEIEMIWTIMP--------------------AVILIIIALPSLRILYLMDEL-SAP-DMTVKTIG-HQWYWSYEYS-------------------------------------------DF-------S-------D---LSFDSYMI---PP-ADLT-PGQ-FRLLEVDNRMVTPAGTVIRTLITA--EDVLH-SWAVPTL-GVKTDAIPGRLNQTAF-ITAHP--------------GVFY--GQC-SEICGANHSFMPIVVEA----LPI-------------------------------------SN---FLS------W--LKSST------------------------------------------------------------------------------------------------------------------------------------------------------------------------------------------------------------------------------------------------------------------------------------------------------------
>84782
-----------------------------------------------------------------------------------------------MANHSQLNFQDAASPIMEELMGFHDHALMIALAICSLVLYLLTHTLT------EKLTS-NTVNA---------------------------------QVIELVWTILP--------------------ALVLVTLALPSLRILYMMDEI-NEP-DLTLKAIG-HQWYWTYEYT-------------------------------------------DL-------K-------D---LTFDSYMI---PT-TDLP-LGH-FRLLEVDHRVIVPMNSTVRVIVTA--DDVLH-SWAVPSL-GVKTDAIPGRLNQTSF-LASRP--------------GVFY--GQC-SEICGANHSFMPIVVES----TPL-------------------------------------AN---FES------W--SSLMP-S----------------------------------------------------------------------------------------------------------------------------------------------------------------------------------------------------------------------------------------------------------------------------------------------------------
>556254
-----------------------------------------------------------------------------------------------MAHPSQLGFQDAASPVMEEMLHFHDHALMIVFLISTLVLYIIVAMVS------TSLTNMYILDS---------------------------------QEIEIVWTVLP--------------------AVILILIALPSLRILYLMDEI-NDP-HLTIKAIG-HQWYWSYEYT-------------------------------------------DY-------E-------D---LGFDSYMI---PT-QDLV-PGQ-FRLLETDHRMVVPMESPVRVLVTA--EDVLH-SWAVPAL-GVKMDAVPGRLNQTAF-IAARP--------------GVYY--GQC-SEICGANHSFMPIVVEA----VPL-------------------------------------QH---FES------W--SSMML-EDA--------------------------------------------------------------------------------------------------------------------------------------------------------------------------------------------------------------------------------------------------------------------------------------------------------
>59525
-----------------------------------------------------------------------------------------------MAYPMQLGFQDATSPIMEELLHFHDHTLMIVFLISSLVLYVISLMLT------TKLTHTSTMDA---------------------------------QEVETIWTILP--------------------AIILILIALPSLRILYMMDEI-NNP-SLTVKTMG-HQWYWSYEYT-------------------------------------------DY-------E-------D---LSFDSYMI---PT-SELK-PGE-LRLLEVDNRVVLPMEMTIRMLISS--EDVLH-SWAVPSL-GLKTDAIPGRLNQTTL-MSTRP--------------GLYY--GQC-SEICGSNHSFMPIVLEL----VPL-------------------------------------KY---FEK------W--SASML------------------------------------------------------------------------------------------------------------------------------------------------------------------------------------------------------------------------------------------------------------------------------------------------------------
>948382
-----------------------------------------------------------------------------------------------MATWSDLNLQNAASPLMEQLIFFHDHTLLILLMITVLVAYIMVTLFF------NKYTHRYLLEG---------------------------------QTIEVIWTILP--------------------AITLIFIALPSLRLLYLLDES-MDP-IITVKTVG-HQWYWSYEYT-------------------------------------------DF-------V-------NP--HEFDSYMI---PY-NEMS-SNG-FRLLDVDNRTVLPFNTQVRMLVTA--ADVLH-SWTVPAL-GVKVDATPGRLNQTSF-FMNRP--------------GLYY--GQC-SEICGTNHSFMPIVLES----VNT-------------------------------------KT---FIN------W--ILNA-------------------------------------------------------------------------------------------------------------------------------------------------------------------------------------------------------------------------------------------------------------------------------------------------------------
>185735
-----------------------------------------------------------------------------------------------MAHPSQLGFQDAASPVMEELLHFHDHALMIVFLISTLVLYIIVAMVS------TKLTNKYILDS---------------------------------QEIEIIWTVLP--------------------AVILILIALPSLRILYLMDEI-NDP-HLTIKAMG-HQWYWSYEYT-------------------------------------------DY-------E-------D---LGFDSYMI---PT-QDLA-PGQ-FRLLEADHRMVVPVESPIRILISA--EDVLH-SWAVPAL-GIKMDAVPGRLNQTAF-ITSRP--------------GVFY--GQC-SEICGANHSFMPIVVEA----VPL-------------------------------------EH---FES------W--SSLML-EDA--------------------------------------------------------------------------------------------------------------------------------------------------------------------------------------------------------------------------------------------------------------------------------------------------------
>9059
-----------------------------------------------------------------------------------------------MANHSQLGFQDASSPIMEELVEFHDHALMVALAICSLVLYLLALMLM------EKLSS-NTVDA---------------------------------QEVELIWTILP--------------------AIVLVLLALPSLQILYMMDEI-DEP-DLTLKAIG-HQWYWTYEYT-------------------------------------------DF-------K-------D---LSFDSYMT---PT-TDLP-QGH-FRLLEVDHRIVVPMESPIRVIITA--DDVLH-SWAVPTL-GVKTDAIPGRLNQTSF-ITTRP--------------GVFY--GQC-SEICGANHSYMPIVVES----TPL-------------------------------------KH---FEA------W--SSLLS-S----------------------------------------------------------------------------------------------------------------------------------------------------------------------------------------------------------------------------------------------------------------------------------------------------------
>762617
-----------------------------------------------------------------------------------------------MANHSQFSFQDASSPIMEELLQFHDHALMVALAICSLVLYLLTLMLT------EKLSS-STVDA---------------------------------QAIELVWTILP--------------------AVVLITLALPSLRILYMMDEI-NEP-DLTLKAIG-HQWYWSYEYT-------------------------------------------DF-------K-------D---LTFDSYMV---PT-SDLP-LGH-FRLLEVDHRVIVPTDSTVRIIVTA--DDVLH-SWAVPSL-GVKTDAIPGRLNQTSF-LASRP--------------GVYY--GQC-SEICGANHSFMPIVVES----TPL-------------------------------------AN---FES------W--SSLLS-S----------------------------------------------------------------------------------------------------------------------------------------------------------------------------------------------------------------------------------------------------------------------------------------------------------
>9187
-----------------------------------------------------------------------------------------------MANHSQFGFQDASSPIMEELMQFHDHALMVALAICSLVLYLLALMLT------EKLSS-STVDA---------------------------------QEIELVWTILP--------------------AAVLIMLALPSLRILYMMDEI-NEP-DLTLKAIG-HQWYWTYEYT-------------------------------------------DF-------K-------D---LTFDSYMI---PT-SDLP-LGH-FRLLEVDHRVIVPTESKIRVIVTA--DDVLH-SWAVPSL-GVKTDAIPGRLNQTSF-LASRP--------------GIYY--GQC-SEICGANHSFMPIVVES----TPL-------------------------------------AN---FEN------W--SSLLS-S----------------------------------------------------------------------------------------------------------------------------------------------------------------------------------------------------------------------------------------------------------------------------------------------------------
>991131
-----------------------------------------------------------------------------------------------MPTWTLLSLQDSASPLMEQLTFFHDHTLLILLMITVFVSYLMSSLLY------NKYTNRFLLHG---------------------------------QTIEIIWTILP--------------------AFILLFIAMPSLRLLYLLDEI-NTP-MITLKSIG-HQWYWSYEYS-------------------------------------------DF-------M-------N---IEFDAYMI---PK-TEQNLNNN-FRLLDVDNRISIPVNAQIRILVSA--TDVIH-SWTIPSL-GVKVDGTPGRLNQTNF-FINRP--------------GLFF--GQC-SEICGANHSFMPIAIES----VPV-------------------------------------NK---FIK------W--ILNNS-H----------------------------------------------------------------------------------------------------------------------------------------------------------------------------------------------------------------------------------------------------------------------------------------------------------
>433632
-----------------------------------------------------------------------------------------------MANHSQLNFQDASSPIMEELMGFHDHALMVALAICSLVLYLLTHTLT------EKLSS-NTVDA---------------------------------QVIELVWTILP--------------------AMVLVTLALPSLRILYMMDEI-NEP-DLTLKAIG-HQWYWTYEYT-------------------------------------------DL-------K-------E---LTYDSYMI---PT-ADLP-LGH-FRLLEVDHRVIVPMNSTIRVIVTA--DDVIH-SWAVPSL-GVKTDAIPGRLNQTSF-LASRP--------------GVYY--GQC-SEICGANHSFMPIVVES----TPL-------------------------------------AN---FES------W--STMMS-S----------------------------------------------------------------------------------------------------------------------------------------------------------------------------------------------------------------------------------------------------------------------------------------------------------
>385276
-----------------------------------------------------------------------------------------------MAHPSQLGLQDAASPVMEELLHFHDHALMIVFLISTLVLYIIMVMVT------TKLTNKYILDS---------------------------------QEVEIVWTILP--------------------AVILILIALPSLRILYLMDEI-NDP-HLTVKAMG-HQWYWSYEYT-------------------------------------------DY-------Q-------D---LAFDSYMI---PT-QDLT-PGQ-FRLLETDHRMVIPMESPVRVLVSA--EDVLH-SWAVPAM-GIKMDAVPGRLNQTSF-MASRP--------------GIFY--GQC-SEICGANHSFMPIVVEA----VPL-------------------------------------EH---FEN------W--SSLML-EDA--------------------------------------------------------------------------------------------------------------------------------------------------------------------------------------------------------------------------------------------------------------------------------------------------------
>940208
-----------------------------------------------------------------------------------------------MATYANLGLQDSASPLMEQLMYFHDHSMFIIMMIVTTVGYMILSLMT------NKFIDRHVMDG---------------------------------QYLEILWTVLP--------------------AVVLIFIALPSLRILYLIDEN-SNP-TLTLKTIG-HQWYWSYEYS-------------------------------------------DF-------S-------D---VEFDSYMI---PQ-NEMN-SFN-IRLLEVDNRTTLPMNTLTRILITS--EDVIH-SWTIPSI-GVKADATPGRLNQATF-WFNRP--------------GIFY--GQC-SEICGANHSFMPIVIES----TST-------------------------------------ND---FLN------W--ISNMT-E----------------------------------------------------------------------------------------------------------------------------------------------------------------------------------------------------------------------------------------------------------------------------------------------------------
>1480063
-----------------------------------------------------------------------------------------------MANPSQLGFQDAASPVMEELLHFHDHTLMIVFLISTLVLYIIVAMVS------TKLTNKYILDS---------------------------------QEIEIIWTILP--------------------AIILILIALPSLRILYLMDEI-NSP-LLTIKAVG-HQWYWSYEYT-------------------------------------------DY-------E-------D---LGFDAYMI---PT-QDLT-PGQ-FRLMETDHRMVIPAESPIRVLVSA--DDVLH-SWAVPSL-GIKMDAVPGRLNQTAF-IASRP--------------GIFY--GQC-SEICGANHSFMPIVVEA----VPM-------------------------------------TH---FED------W--SSRML-EDA--------------------------------------------------------------------------------------------------------------------------------------------------------------------------------------------------------------------------------------------------------------------------------------------------------
>128161
-----------------------------------------------------------------------------------------------MATWSNLNLQNSSSPLMEQLIFFHDHTLLILLMITVLVTYIMSMLFF------NLYTNRFLLEG---------------------------------QTIEIIWTILP--------------------AITLIFIALPSLRLLYLLDES-MDP-LITMKTIG-HQWYWSYEYM-------------------------------------------DF-------K-------NT--IEFDSYMS---AL-ENMS---S-FRLLDVDNRTILPMNTQIRTLVTA--ADVIH-SWTVPAL-GVKTDATPGRLNQINF-MINRP--------------GVFY--GQC-SEICGANHSFMPIVIES----VNL-------------------------------------KT---FIN------W--VKNYS------------------------------------------------------------------------------------------------------------------------------------------------------------------------------------------------------------------------------------------------------------------------------------------------------------
>540279
-----------------------------------------------------------------------------------------------MAHPSQLGFQDAASPVMEELLHFHDHTLMVVFLISSLVLYIIVAMVS------TKLTNKYILDS---------------------------------QEIEIVWTIVP--------------------AIILIMIALPSLRILYLMDEV-NDP-HITIKALG-HQWYWSYEYT-------------------------------------------DY-------L-------D---LEFDAYMI---QT-EDLN-PGQ-FRLLETDHRMVIPMQSPIRVLVTA--EDVLH-SWAVPAL-GIKMDAVPGRLNQTAF-IISRP--------------GVYY--GQC-SEICGANHSFMPIVVEA----VPL-------------------------------------EH---FEN------W--SSSML-EEI--------------------------------------------------------------------------------------------------------------------------------------------------------------------------------------------------------------------------------------------------------------------------------------------------------
>229059
-----------------------------------------------------------------------------------------------MAHPSQLGFQDAASPVMEELLHFHDHALMIVFLISTLVLYIILAMVS------TKLTNKYILDS---------------------------------QEIEIIWTILP--------------------AIILILIALPSLRILYLMDEI-NNP-HLTIKAMG-HQWYWSYEYT-------------------------------------------DY-------D-------D---LNFDSYMV---PT-QDLA-PGQ-FRLLETDHRMVVPVDSPIRVLVSA--EDVLH-SWAVPSL-GIKMDAVPGRLNQTAF-ITSRP--------------GVFY--GQC-SEICGANHSFMPIVVEA----VPL-------------------------------------EH---FEN------W--SSLML-EDA--------------------------------------------------------------------------------------------------------------------------------------------------------------------------------------------------------------------------------------------------------------------------------------------------------
>1155787
-----------------------------------------------------------------------------------------------MANHSQLGFQDASSPIMEELVEFHDHALMVTLAICSLVLYLLALMLM------NKLSS-NTVDA---------------------------------QEIELIWTILP--------------------AIVLVLLALPSLQILYMMDEI-DEP-DLTLKAIG-HQWYWTYEYT-------------------------------------------DF-------K-------D---LSFDSYMI---PT-MDLP-QGH-FRLLEVDHRIVIPMESPIRMIITA--DDVLH-SWAVPTL-GVKTDAIPGRLNQTSF-ITTRP--------------GVFY--GQC-SEICGANHSFMPIVVES----TPL-------------------------------------KH---FET------W--SSLLS-S----------------------------------------------------------------------------------------------------------------------------------------------------------------------------------------------------------------------------------------------------------------------------------------------------------
>1753971
-----------------------------------------------------------------------------------------------MAHPTQLGFQDAASPVMEELLHFHDHALMIVFLISTLVLYIIIAMVS------TKLTNKYILDS---------------------------------QEIEIVWTILP--------------------AVILVLIALPSLRILYLMDEI-NDP-HLTIKAMG-HQWYWSYEYT-------------------------------------------DY-------E-------D---LGFDSYMI---PT-QDLT-PGQ-FRLLETDHRMVVPMESPVRVLVSA--EDVLH-SWAVPSL-GVKMDAVPGRLNQTAF-IASRP--------------GVFY--GQC-SEICGANHSFMPIVVEA----VPL-------------------------------------EH---FES------W--SSLML-EDA--------------------------------------------------------------------------------------------------------------------------------------------------------------------------------------------------------------------------------------------------------------------------------------------------------
>31902
-----------------------------------------------------------------------------------------------MAHPSQLGFQDAASPVMEELLHFHDHTLMIVFLISSLVLYVIVATVS------TKLTNKYILDS---------------------------------QEIEIVWTIVP--------------------AIILILIALPSLRILYLMDEI-NDP-HITIKALG-HQWYWSYEYT-------------------------------------------DY-------Q-------N---LEFDSYMI---QT-EDLS-PGQ-FRLLEADHRMVVPMQSPIRVLVTA--EDVLH-AWTVPAL-GVKIDAVPGRLNQTAF-IISRP--------------GVFY--GQC-SEICGANHSFMPIVVEA----VPL-------------------------------------EH---FEN------W--SSLML-EEL--------------------------------------------------------------------------------------------------------------------------------------------------------------------------------------------------------------------------------------------------------------------------------------------------------
>89020
-----------------------------------------------------------------------------------------------MAHPSQLGFQDAASPVMEELIHFHDHTLMIVFLISTLVLYIITATVT------TKLTNKYILDS---------------------------------QEIEIVWTILP--------------------AIILIMIALPSLRILYLMDEI-NDP-HLTIKAMG-HQWYWSYEYS-------------------------------------------DY-------E-------D---LGFDSYMI---QT-QDLT-PGQ-FRLLETDHRMVVPMESPIRVLVSA--EDVLH-SWAVPAL-GVKMDAVPGRLNQTAF-IISRP--------------GVYY--GQC-SEICGANHSFMPIVVEA----VPL-------------------------------------EH---FEA------W--SSSML-EEA--------------------------------------------------------------------------------------------------------------------------------------------------------------------------------------------------------------------------------------------------------------------------------------------------------
>58000
-----------------------------------------------------------------------------------------------MATWQMLMLQDSASPLMEQLNFFHDHALLILVIITVLVGQLMSILFF------NKFKHRYLLEG---------------------------------QMIEIIWTILP--------------------AITLIFIALPSLRLIYVLDEV-NNP-SLSIKTIG-HQWYWSYEYS-------------------------------------------DF-------K-------N---IEFDSYMI---PP-NELQ-PYQ-FRLLDVDNRVIIPYEAQIRMLDTS--ADVIH-SWTIPSF-GVKIDATPGRLNQIGF-STNRT--------------GLFF--GQC-SEICGANHSFMPIVIES----ISP-------------------------------------NY---FIK------W--ISKTE-I----------------------------------------------------------------------------------------------------------------------------------------------------------------------------------------------------------------------------------------------------------------------------------------------------------
>551196
-----------------------------------------------------------------------------------------------MAYPFQMGLQDATSPIMEELLHFHDHTLMIVFLISSLVLYIISTMLT------TKLTHTSTMDA---------------------------------QEVETVWTILP--------------------AIILILIALPSLRILYMMDEI-NNP-LLTVKTMG-HQWYWSYEYT-------------------------------------------DY-------E-------D---LSFDSYMI---PT-QELK-PGE-LRLLEVDNRVVLPMEVTVRMLISS--EDVLH-SWAVPSL-GLKTDAIPGRLNQTTL-MAMRP--------------GLYY--GQC-SEICGSNHSFMPVVLEL----VPL-------------------------------------SY---FEK------W--SASML------------------------------------------------------------------------------------------------------------------------------------------------------------------------------------------------------------------------------------------------------------------------------------------------------------
>445362
-----------------------------------------------------------------------------------------------MAHPSQLGLQDAASPLMEELLHFHDHAMMIILLISVFVLYIITAMAT------AKFTDKLILDS---------------------------------QEVEIIWTVLP--------------------AVILILIALPSLRLLYLMDEI-NHP-HLTIKAMG-HQWYWSYEYT-------------------------------------------DY-------E-------D---LAFDSYMI---PT-QDLT-PGQ-FRLLEVDHRMVVPVDSTVRTLVSA--EDVLH-SWALPSL-GIKTDAVPGRLNQTTF-IASRP--------------GVYY--GQC-SEICGANHSFMPIVVEA----VPL-------------------------------------EH---FEN------W--ATYML-EDA--------------------------------------------------------------------------------------------------------------------------------------------------------------------------------------------------------------------------------------------------------------------------------------------------------
>58220
-----------------------------------------------------------------------------------------------MAHPSQLGFQDAASPLMEELLHFHDHALMIVFLISTLVLYIIVAMVT------AKFTDKLILDS---------------------------------QEIEIIWTILP--------------------AIILILIALPSLRILYLMDEI-NDP-HLTIKAMG-HQWYWSYEYT-------------------------------------------DY-------E-------D---LGFDSYMV---PT-QDLT-PGQ-FRLLEADHRMVIPVDSPIRVLISA--EDVLH-SWALPAL-GVKVDAVPGRLNQTTF-IVNRP--------------GVYY--GQC-SEICGANHSFMPIVVEA----VPL-------------------------------------EH---FEN------W--TSSMI-EDA--------------------------------------------------------------------------------------------------------------------------------------------------------------------------------------------------------------------------------------------------------------------------------------------------------
>1104567
-----------------------------------------------------------------------------------------------MAHPTQLGLQDAASPVMEELLHFHDHALMIVFLISTLVLYIIVAMVS------TKLTNKYILDS---------------------------------QEIEIIWTILP--------------------AVVLILIALPSLRILYLMDEI-NDP-HITIKAMG-HQWYWSYEYT-------------------------------------------DY-------E-------D---LGFDSYMI---PT-QDLT-PGQ-FRLLEADHRMVVPLDSPIRVLVSA--EDVLH-SWAVPAL-GVKMDAVPGRLNQTAF-VTSRP--------------GVFY--GQC-SEICGANHSFMPIVVEV----VPL-------------------------------------EH---FEN------W--SSFML-QDA--------------------------------------------------------------------------------------------------------------------------------------------------------------------------------------------------------------------------------------------------------------------------------------------------------
>390973
-----------------------------------------------------------------------------------------------MANHSQLGFQDASSPIMEELVEFHDHALMVALAICSLVLYLLALMLM------EKLSS-NTVDA---------------------------------QEVELIWTILP--------------------AIVLILLALPSLQILYMMDEI-DEP-DLTLKAIG-HQWYWTYEYT-------------------------------------------DF-------K-------D---LTFDSYMI---PT-AELP-LGH-FRLLEVDHRVVIPMESPIRIIITA--SDVLH-SWAVPTL-GVKTDAIPGRLNQTSF-ITTRP--------------GIFY--GQC-SEICGANHSYMPIVVES----TPL-------------------------------------SH---FED------W--SSLMS-S----------------------------------------------------------------------------------------------------------------------------------------------------------------------------------------------------------------------------------------------------------------------------------------------------------
>9083
-----------------------------------------------------------------------------------------------MANHSQLGFQDASSPIMEELVEFHDHALMVALAICALVLYLLTLMLM------EKLSS-NTVDA---------------------------------QEVELIWTILP--------------------AIVLVLLALPSLQILYMMDEI-DEP-DLTLKAIG-HQWYWTYEYT-------------------------------------------DF-------K-------D---LSFDSYMI---PT-TDLP-SGH-FRLLEVDHRIVIPMESPIRMIITA--DDVLH-SWAVPTL-GVKTDAIPGRLNQTSF-ITTRP--------------GVFY--GQC-SEICGANHSYMPIVVES----TPL-------------------------------------KH---FEA------W--SSLLS-S----------------------------------------------------------------------------------------------------------------------------------------------------------------------------------------------------------------------------------------------------------------------------------------------------------
>9927
-----------------------------------------------------------------------------------------------MAYPMQLGFQDATSPIMEELLHFHDHTLMIVFLISSLVLYIISLMLT------TKLTHTSTMDA---------------------------------QEVETIWTILP--------------------AIILIMIALPSLRILYMMDEI-NNP-SLTVKTMG-HQWYWSYEYT-------------------------------------------DY-------E-------D---LSFDSYMI---PT-SELK-PGE-LRLLEVDNRVVLPMEMTVRMLISS--EDVLH-SWAVPSL-GLKTDAIPGRLNQTTL-MSTRP--------------GLYY--GQC-SEICGSNHSFMPIVLEL----VPL-------------------------------------NI---FEK------W--SASML------------------------------------------------------------------------------------------------------------------------------------------------------------------------------------------------------------------------------------------------------------------------------------------------------------
>286707
-----------------------------------------------------------------------------------------------MATWGNMMTQDANSSLMEQLTFFHDHTIMILSMITIMVAYIMISLTK------STLINRYLLEG---------------------------------QTIELIWTMLP--------------------AITLIFIALPSLRLLYMIDEI-NNP-SITLKVIG-HQWYWSYEYS-------------------------------------------DF-------S-------D---TEFDSYMK---PT-NELN-PED-FRLLDVDNRTVLPMNTQTRVVVTA--ADVLH-SWAVPAL-GIKIDAVPGRLNQGTI-NINRP--------------GIMY--GQC-SEICGANHSFMPIVIES----TTT-------------------------------------EN---FLK------W--INSV-------------------------------------------------------------------------------------------------------------------------------------------------------------------------------------------------------------------------------------------------------------------------------------------------------------
>143527
-----------------------------------------------------------------------------------------------MAHPTQLGFQDAASPIMEELLHFHDHTLMAVFLISTLVLYIITSLMT------TKLSSTNTIDA---------------------------------QEIEMVWTIMP--------------------AIILIVIALPSLRILYLMDEI-SNP-DITIKAIG-HQWYWSYEYS-------------------------------------------DF-------A-------N---LNFDSYMI---PT-KDLT-PGQ-FRLLEVDNRMVTPIGMATRTIITA--DDVLH-SWAVPSL-GVKTDAIPGRLNQASF-LISRP--------------GVYY--GQC-SEICGANHSFMPIVVEA----LPV-------------------------------------PN---FLN------W--SLISQ-DS---------------------------------------------------------------------------------------------------------------------------------------------------------------------------------------------------------------------------------------------------------------------------------------------------------
>497904
-----------------------------------------------------------------------------------------------MANPSQLGFQDAASPVMEELLHFHDHTLMIVFLISTLVLYIIVAMVS------TKLTNKYILDS---------------------------------QEIEIIWTILP--------------------AIILILIALPSLRILYLMDEV-NNP-LLTIKAVG-HQWYWSYEYT-------------------------------------------DY-------E-------D---LGFDAYMI---PT-QDLA-PGQ-FRLMETDHRMVIPAESPIRVLVSA--DDVLH-SWAVPSL-GIKMDAVPGRLNQTAF-IASRP--------------GIFY--GQC-SEMCGANHSFMPIVVEA----VPM-------------------------------------IH---LED------W--SSRML-EDA--------------------------------------------------------------------------------------------------------------------------------------------------------------------------------------------------------------------------------------------------------------------------------------------------------
>373250
-----------------------------------------------------------------------------------------------MAHPSQLGLQDAASPVMEELLHFHDHALMIVLLISVLVLYIIVSMVS------TKLTDKYILDS---------------------------------QEIEIVWTILP--------------------AVILIMIALPSLRILYLMDEI-NDP-HLTIKAMG-HQWYWSYEYT-------------------------------------------DY-------E-------D---LGFDSYMV---PT-QDLT-PGQ-FRLLETDHRMVIPMESPIRVLVSA--EDVLH-SWAVPAL-GVKMDAVPGRLNQTAF-IASRP--------------GVFY--GQC-SEICGANHSFMPIVVEA----VPL-------------------------------------EH---FEN------W--SSLML-EDA--------------------------------------------------------------------------------------------------------------------------------------------------------------------------------------------------------------------------------------------------------------------------------------------------------
>9733
-----------------------------------------------------------------------------------------------MAYPFQLGLQDAASPVMEELLQFHDHALMIIFLISSLVLYIITLMLT------TKLTHTSTMNA---------------------------------QEVETIWTILP--------------------AAILIMIALPSLRILYMMDEI-NNP-SLTVKTMG-HQWYWSYEYT-------------------------------------------DY-------E-------D---LNFDSYMI---PT-PDLK-PGE-LRLLEVDNRMVLPLQMTIRMLVSS--EDVLH-SWAIPSL-GLKTDAIPGRLNQTTL-TSTRP--------------GLFY--GQC-SEVCGSNHSFMPIVLEL----VPL-------------------------------------ES---FEK------W--SASML------------------------------------------------------------------------------------------------------------------------------------------------------------------------------------------------------------------------------------------------------------------------------------------------------------
>273791
-----------------------------------------------------------------------------------------------MAYPFQLGFQDAASPIMEELLHFHDHTLMIVFLISSLVLYIISLMLT------TKLTHTSTMDA---------------------------------QEVETIWTILP--------------------AIILILIALPSLRILYMMDEI-NNP-ALTVKTMG-HQWYWSYEYT-------------------------------------------DY-------E-------D---LTFDSYMI---PT-SDLK-PGE-MRLLEVDNRVVLPMEMTIRMLVSS--EDVLH-SWAVPSL-GLKTDAIPGRLNQTTL-MSTRP--------------GLYY--GQC-SEICGSNHSFMPIVLEL----VPL-------------------------------------KY---FEK------W--STSML-TG---------------------------------------------------------------------------------------------------------------------------------------------------------------------------------------------------------------------------------------------------------------------------------------------------------
>633558
-----------------------------------------------------------------------------------------------MAHPSQLGFQDAASPVMEELLHFHDHALMIVLLISTLVLYIIVAMVS------TKLTNKYILDS---------------------------------QEIEIVWTVLP--------------------AVILILIALPSLRILYLMDEI-NDP-HLTIKAMG-HQWYWSYEYT-------------------------------------------DY-------E-------D---LGFDSYMV---PT-QDLV-PGQ-FRLLETDHRMVVPVESPIRVLVSA--EDVLH-SWAVPSL-GVKMDAVPGRLNQTAF-IASRP--------------GVFY--GQC-SEICGANHSFMPIVVEA----VPL-------------------------------------EH---FEK------W--STMML-EDA--------------------------------------------------------------------------------------------------------------------------------------------------------------------------------------------------------------------------------------------------------------------------------------------------------
>52581
-----------------------------------------------------------------------------------------------MAHPSQLGFQDAASPVMEELLHFHDHTLMIVFLISTLVLYIIVAMVT------TKLTNKFILDS---------------------------------QEIEIIWTLLP--------------------AMILILIALPSLRILYLMDEI-NDP-HLTIKTMG-HQWYWSYEYT-------------------------------------------DY-------E-------D---LGFDSYMV---PT-QDLA-PGQ-FRLLEADHRMVIPIESPVRILVSA--DDVLH-SWAVPSL-GIKMDAVPGRLNQTAF-IISRP--------------GVYY--GQC-SEICGANHSFMPVVVEA----VPL-------------------------------------KH---FES------W--SSLML-EDA--------------------------------------------------------------------------------------------------------------------------------------------------------------------------------------------------------------------------------------------------------------------------------------------------------
>743960
-----------------------------------------------------------------------------------------------MAHPSQLGFQDAASPVMEELLHFHDHALMIVFLISTLVLYIIVAMVT------TKLTNKFILDS---------------------------------QEIEIIWTLLP--------------------AIILILIALPSLRILYLMDEI-NDP-HLTIKAMG-HQWYWSYEYT-------------------------------------------DY-------E-------D---LGFDSYMI---PT-QDLT-PGQ-FRLLETDHRMVVPVESPIRILISA--EDVLH-SWAVPSL-GVKMDAVPGRLNQTAF-IASRP--------------GVFY--GQC-SEICGANHSFMPIVVEA----VPL-------------------------------------EH---FEN------W--SSLML-EDA--------------------------------------------------------------------------------------------------------------------------------------------------------------------------------------------------------------------------------------------------------------------------------------------------------
>73493
-----------------------------------------------------------------------------------------------MAHPTQLGFQDAASPIMEELLHFHDHALMAVLLISMLVLYIISVLMT------TKLSSTNTIDA---------------------------------QEIEMVWTIMP--------------------AIILIVIALPSLRILYLMDEI-SNP-DMTIKTIG-HQWYWSYEYS-------------------------------------------DF-------T-------D---LNFDSYMI---PT-KDLE-PGH-FRLLEVDNRMVTSIGTAARILITA--EDVLH-SWAVPAL-GVKSDAIPGRLNQTSF-LIPHP--------------GVYY--GQC-SEICGANHSFMPIVVEA----LPV-------------------------------------PD---FLN------W--INTAQ-DA---------------------------------------------------------------------------------------------------------------------------------------------------------------------------------------------------------------------------------------------------------------------------------------------------------
>27604
-----------------------------------------------------------------------------------------------MAYPFQLGFQDATSPIMEELLHFHDHTLMIVFLISSLVLYIITLMLT------TKLTHTSTMDA---------------------------------QEVETVWTILP--------------------AIILILIALPSLRILYMMDEV-NNP-TLTVKTMG-HQWYWSYEYT-------------------------------------------DY-------E-------D---LNFDSYMI---PT-SDLK-PGE-LRLLEVDNRVVLPMEMTIRMLVSS--EDVLH-SWAVPSL-GLKTDAIPGRLNQTTL-MSTRP--------------GLFY--GQC-SEICGSNHSFMPIVLEL----VPL-------------------------------------ET---FEK------W--SMSML------------------------------------------------------------------------------------------------------------------------------------------------------------------------------------------------------------------------------------------------------------------------------------------------------------
>8063
-----------------------------------------------------------------------------------------------MAHPSQMGFQDAASPVMEELLHFHDHALMVVFLISAFVLYIIVAMIS------TKLTDSYILDS---------------------------------QEVEIIWTVLP--------------------AVILILIALPSLRILYLMDEI-NDP-HLTIKAMG-HQWYWSYEYT-------------------------------------------DY-------E-------D---LGFDSYMI---PT-QDLS-PGQ-FRLLDVDHRMVVPVESPIRVLISA--EDVLH-SWAVPAL-GIKMDAVPGRLNQTAF-IAARP--------------GVYY--GQC-SEICGANHSFMPIVVEA----VPL-------------------------------------EH---FES------W--SSLML-EDA--------------------------------------------------------------------------------------------------------------------------------------------------------------------------------------------------------------------------------------------------------------------------------------------------------
>180935
-----------------------------------------------------------------------------------------------MAHPTQLGFQDAASPVMEELLHFHDHALMIVFLISTLVLYIIIAMVS------TKLTNKYILDS---------------------------------QEIEIVWTILP--------------------AVILVLIALPSLRILYLMDEI-NDP-HLTIKAMG-HQWYWSYEYT-------------------------------------------DY-------E-------D---LGFDSYMI---PT-QDLA-AGH-FRLLETDHRMVVPMESPVRVLVSA--EDVLH-SWAVPSL-GVKMDAVPGRLNQTAF-IASRP--------------GVFY--GQC-SEICGANHSFMPIVVEA----VPL-------------------------------------EH---FES------W--SSLML-EDA--------------------------------------------------------------------------------------------------------------------------------------------------------------------------------------------------------------------------------------------------------------------------------------------------------
>195642
-----------------------------------------------------------------------------------------------MAHPSQLGFQDAASPLMEELLNFHDHALMIVFLISTLVLYIIVAMVT------ASLTDKLVLDS---------------------------------QEIEIIWTILP--------------------AAILIFIALPSLRILYLMDEI-NDP-HLTIKAMG-HQWYWSYEYT-------------------------------------------DY-------E-------D---LAFDSYMV---PT-QDLV-PGQ-FRLLETDHRMVVPMESPIRVLVSA--EDVLH-SWTVPAL-GVKVDAIPGRLNQTTF-ITNRS--------------GVFY--GQC-SEICGANHSFMPIVIES----VPL-------------------------------------KH---FEN------W--TSLMV-EDI--------------------------------------------------------------------------------------------------------------------------------------------------------------------------------------------------------------------------------------------------------------------------------------------------------
>363549
-----------------------------------------------------------------------------------------------MAHPSQLGFQDAASPVMEELLHFHDHALMIVFLISTLVLYIIVAMVS------TRLTNMYILDS---------------------------------QEIEIIWTILP--------------------AIILILIALPSLRILYLMDEI-NNP-HLTVKAIG-HQWYWSYEYT-------------------------------------------DY-------Q-------E---IAFDSYMV---PT-QDLA-PGQ-FRLLEVDHRMVVPTEAPVRVLVTA--EDVLH-SWAVPAL-GVKMDAVPGRLNQTAF-IASRP--------------GVFY--GQC-SEICGANHSFMPIVVEA----VPL-------------------------------------KY---FQD------W--STLML-EDA--------------------------------------------------------------------------------------------------------------------------------------------------------------------------------------------------------------------------------------------------------------------------------------------------------
>9946
-----------------------------------------------------------------------------------------------MAYPMQLGFQDATSPIMEELLHFHDHTLMIVFLISSLVLYVISLMLT------TKLTHTSTMDA---------------------------------QEVETIWTILP--------------------AIILIMIALPSLRILYMMDEI-NNP-SLTVKTMG-HQWYWSYEYT-------------------------------------------DY-------E-------D---LSFDSYMI---PT-PELK-PGE-LRLLEVDNRVVLPMEVTIRMLVSS--EDVLH-SWAVPSL-GLKTDAIPGRLNQTTL-MSSRP--------------GLYY--GQC-SEICGSNHSFMPIVLEL----VPL-------------------------------------EY---FEK------W--SASML------------------------------------------------------------------------------------------------------------------------------------------------------------------------------------------------------------------------------------------------------------------------------------------------------------
>27915
-----------------------------------------------------------------------------------------------MAHWGQLMFQDAASPIMIQLVALHDHALTIMIMVVSLVLYMLYSILT------NKFTCRTLLEA---------------------------------QEIETIWTVLP--------------------ATILVVLALPSLRLLYLMDEI-SQP-TLTVKTIG-HQWYWSYEYS-------------------------------------------DF-------L-------N---LEFDSYML---PT-EELQ-DGE-FRLLEVDHRMVIPMQTEVRLLVTA--ADVIH-SWCVPSL-GIKLDGIPGRLNQTTL-SINRP--------------GIFY--GQC-SEMCGANHSFMPIALEV----IDH-------------------------------------PS---FTQ------W--VMTFS-E----------------------------------------------------------------------------------------------------------------------------------------------------------------------------------------------------------------------------------------------------------------------------------------------------------
>1041413
-----------------------------------------------------------------------------------------------MAYPFQLGLQDASSPIMEELTNFHDHTLMIVFLISSLVLYIISAMLT------TKLTHTSTMDA---------------------------------QEVETIWTILP--------------------AIILILIALPSLRILYMMDEI-NNP-SLTVKTMG-HQWYWSYEYT-------------------------------------------DY-------E-------D---LTFDSYMV---PT-TDLK-SGD-LRLLEVDNRVVLPMELPIRMLISS--EDVLH-SWAMPSL-GIKTDAIPGRLNQATL-TSTRP--------------GLFY--GQC-SEICGSNHSFMPIVLEV----VPL-------------------------------------KH---FEN------W--SLSMT------------------------------------------------------------------------------------------------------------------------------------------------------------------------------------------------------------------------------------------------------------------------------------------------------------
>94908
-----------------------------------------------------------------------------------------------MAHPSQLGFQDAASPVMEELLHFHDHALMIVFLISTLVLYIIVAMVS------TKLTNKYILDS---------------------------------QEIEIIWTILP--------------------AIILILIALPSLRILYLMDEI-NDP-HLTVKAMG-HQWYWSYEYT-------------------------------------------DY-------N-------D---LNFDSYMV---PT-QDLA-PGQ-FRLLETDHRMVVPVDSPIRILISA--EDVLH-SWAVPSL-GIKMDAVPGRLNQTAF-IASRP--------------GVFY--GQC-SEICGANHSFMPIVVEA----VPL-------------------------------------EH---FEN------W--SSLML-EDA--------------------------------------------------------------------------------------------------------------------------------------------------------------------------------------------------------------------------------------------------------------------------------------------------------
>444703
-----------------------------------------------------------------------------------------------MPMWDQFGFQDSVSPLMEQLIFFHDHTMIILILITSLISYMMWNLIW------NSFLNRMLLEG---------------------------------QEVETMWTILP--------------------AFILIFIALPSLRLLYMLDET-NNP-YLTIKITG-HQWYWSYEYS-------------------------------------------DF-------K-------D---LEYDSYMI---QL-EDMT-SGG-IRLLDVDNRIILPYKSQIRALITA--ADVLH-SWTIPAL-GIKIDAVPGRLNQMMI-YIAHM--------------GLFM--GQC-SEICGANHSFMPIIMES----IPM-------------------------------------KE---FLK------W--LINK-------------------------------------------------------------------------------------------------------------------------------------------------------------------------------------------------------------------------------------------------------------------------------------------------------------
>62295
-----------------------------------------------------------------------------------------------MAYPFQLGFQDATSPIMEELLHFHDHALMIAFLISSLVLYIISLMLT------TKLTHTSTMDA---------------------------------QEVETIWTILP--------------------AIILIMIALPSLRILYMMDEI-NNP-SLTVKTMG-HQWYWSYEYT-------------------------------------------DY-------E-------D---LTFDSYMV---PT-TDLK-PGE-LRLLEVDNRVVLPMEMTIRMLISS--EDVLH-AWAVPSL-GLKTDAIPGRLNQTTL-LSTRP--------------GLYY--GQC-SEICGSNHSFMPIVLEM----VPL-------------------------------------KY---FEK------W--SSSML------------------------------------------------------------------------------------------------------------------------------------------------------------------------------------------------------------------------------------------------------------------------------------------------------------
>61316
-----------------------------------------------------------------------------------------------MAHPTQLGFQDAASPVMEELLHFHDHALMIVFLISTLVLYIIVAMVS------TKLTNKYILDS---------------------------------QEIEIVWTVLP--------------------AVILILIALPSLRILYLMDEI-NDP-HLTIKAMG-HQWYWSYEYT-------------------------------------------DY-------E-------N---LGFDSYMI---PT-QDLN-PGQ-FRLLEADHRMVVPMESPIRVLVSA--EDVLH-SWAVPSL-GVKMDAVPGRLNQTAF-IASRP--------------GVFY--GQC-SEICGANHSFMPIVVEA----VPL-------------------------------------EH---FEN------W--SSLML-EDA--------------------------------------------------------------------------------------------------------------------------------------------------------------------------------------------------------------------------------------------------------------------------------------------------------
>8226
-----------------------------------------------------------------------------------------------MAHPSQLGFQDAASPVMEELLHFHDHALMIVFLISTLVLYIIVAMVS------TKLTNKYILDS---------------------------------QEIEIIWTILP--------------------AIILILIALPSLRILYLMDEI-NDP-HLTIKAVG-HQWYWSYEYT-------------------------------------------DY-------E-------D---LGFDSYMI---PT-QDLA-PGQ-FRLLEADHRMVIPVESPIRILISA--DDVLH-SWAVPSL-GVKMDAVPGRLNQTAF-IASRP--------------GVFY--GQC-SEICGANHSFMPIVVEA----VPL-------------------------------------EH---FEN------W--SSLML-EDA--------------------------------------------------------------------------------------------------------------------------------------------------------------------------------------------------------------------------------------------------------------------------------------------------------
>396787
-----------------------------------------------------------------------------------------------MAHPSQLGFQDAASPVMEELLHFHDHALMIVFLISTLVLYIIVAMVS------TKLTNKYILDS---------------------------------QEIEIIWTILP--------------------AIILILIALPSLRILYLMDEI-NDP-HLTIKAMG-HQWYWSYEYT-------------------------------------------DY-------E-------D---LGFDSYMI---PT-QDLT-PGQ-FRLLEADHRMVIPVESPIRVLVSA--EDVLH-SWAVPAL-GVKMDAVPGRLNQTAF-IASRP--------------GVFY--GQC-SEICGANHSFMPIVVEA----VPL-------------------------------------EH---FEN------W--SSLML-EDA--------------------------------------------------------------------------------------------------------------------------------------------------------------------------------------------------------------------------------------------------------------------------------------------------------
>765164
-----------------------------------------------------------------------------------------------MSQWGQLGFNNASSPLMEELIYFHDHVMMFLIMIMVAVGYMCVSFLV------NRFTCRTVTEG---------------------------------QAIETIWTIIP--------------------AFILLALAFPSLRLLYLLDEV-GTP-GVTLKSIG-HQWYWSYEYD-------------------------------------------DL-------D-------S---IRFDSYMC---PT-VDLE-PGD-YRLLEVDNRVVLPVNTDVRVLVTS--SDVIH-SWTVPAL-GVKADAVPGRLNQLSM-HMNNL--------------GVFY--GQC-SEICGANHSFMPIVVEV----IPL-------------------------------------KE---FMV------W--SMSLY-DR---------------------------------------------------------------------------------------------------------------------------------------------------------------------------------------------------------------------------------------------------------------------------------------------------------
>360509
-----------------------------------------------------------------------------------------------MAHPSQLGFQDAASPVMEELLHFHDHALMIVFLISTLVLYIIVAMVS------TKLTNKYILDS---------------------------------QEIEIIWTILP--------------------AIILILIALPSLRILYLMDEI-NDP-HLTIKAVG-HQWYWSYEYT-------------------------------------------DY-------E-------D---LGFDSYMI---PT-QDLT-PGQ-FRLLEADHRMVIPVESPIRVLITA--EDVLH-SWAVPAL-GVKMDAVPGRLNQTAF-ITSRP--------------GVYY--GQC-SEICGANHSFMPIVVEA----VPL-------------------------------------EH---FEN------W--SSLML-EDA--------------------------------------------------------------------------------------------------------------------------------------------------------------------------------------------------------------------------------------------------------------------------------------------------------
>504886
-----------------------------------------------------------------------------------------------MANHSQLNFQDAASPIMEELMGFHDHALMIALAICSLVLYLLTHTLT------EKLTS-NTINA---------------------------------QVIELVWTILP--------------------ALVLVTLALPSLRILYMMDEI-NEP-DLTLKAIG-HQWYWTYEYT-------------------------------------------DL-------K-------D---LTFDSYMI---PT-ADLP-LGH-FRLLEVDHRAVVPMNSTIRVIVTA--DDVLH-SWAVPSL-GVKTDAIPGRLNQTSF-LASRP--------------GVFY--GQC-SEICGANHSFMPIVVES----TPL-------------------------------------AD---FEN------W--SSLIP-S----------------------------------------------------------------------------------------------------------------------------------------------------------------------------------------------------------------------------------------------------------------------------------------------------------
>267979
-----------------------------------------------------------------------------------------------MANHSQLNFQDASSPIMEELMGFHDHALMVALAICSLVLYLLTHTLT------EKLSS-NTVDA---------------------------------QVIELVWTILP--------------------AMVLVTLALPSLRILYMMDEI-NEP-DLTLKAIG-HQWYWTYEYT-------------------------------------------DL-------K-------E---LTYDSYMI---PT-ADLP-LGH-FRLLEVDHRVIVPMNSTIRVIVTA--DDVIH-SWAVPSL-GVKTDAIPGRLNQTSF-LASRP--------------GVYY--GQC-SEICGANHSFMPIVVES----TPL-------------------------------------AN---FES------W--STMMS-S----------------------------------------------------------------------------------------------------------------------------------------------------------------------------------------------------------------------------------------------------------------------------------------------------------
>157167
-----------------------------------------------------------------------------------------------MAHPSQLGFQDAASPVMEELLHFHDHALMIVFLISTLVLYIIVAMVS------TKLTNKYILDS---------------------------------QEIEIIWTVLP--------------------AIILILIALPSLRILYLMDEI-NSP-LLTIKAVG-HQWYWSYEYT-------------------------------------------DY-------E-------D---LGFDAYMI---PT-QDLT-PGQ-FRLLEADHRMVIPVESPIRVLVSA--DDVLH-SWAVPAL-GIKMDAVPGRLNQTAF-IASRP--------------GIFY--GQC-SEICGANHSFMPIVVEA----VPL-------------------------------------EH---FEN------W--SSRML-EDA--------------------------------------------------------------------------------------------------------------------------------------------------------------------------------------------------------------------------------------------------------------------------------------------------------
>28377
-----------------------------------------------------------------------------------------------MAHPSQLGFQDAASPIMEELLHFHDHALMIVFLISALVLYTITIMMT------TALTHTNTMDA---------------------------------QEVEMIWTILP--------------------AIILILIALPSLRILYLMDEI-NNP-HLTIKTMG-HQWYWSYEYT-------------------------------------------DY-------Q-------D---LEFDSYML---PT-TDLD-KGT-TRLLEVDNRMVIPMESPIRMLISA--QDVLH-SWAVPAL-GIKTDAIPGRLNQTTF-ITSHP--------------GMFY--GQC-SEICGSNHSFMPIVVES----VPL-------------------------------------NA---FEN------W--TTTLL-TS---------------------------------------------------------------------------------------------------------------------------------------------------------------------------------------------------------------------------------------------------------------------------------------------------------
>241836
-----------------------------------------------------------------------------------------------MAHPSQLGFQDAASPLMEELLHFHDHALMVMFLISTFVLYIIVAMVS------TKLTNKFILDS---------------------------------QEIEIIWTVLP--------------------AAILILIALPSLRILYLMDEI-NDP-HLTIKAVG-HQWYWSYEYT-------------------------------------------DY-------A-------D---LGFDSYMV---PT-QDLS-PGQ-FRLLEVDHRMVVPTESPIRMLISA--EDVLH-SWAVPAL-GIKMDAVPGRLNQTAF-ILARP--------------GVFY--GQC-SEICGANHSFMPIVIEA----IPF-------------------------------------EN---FES------W--SCTLL-LDS--------------------------------------------------------------------------------------------------------------------------------------------------------------------------------------------------------------------------------------------------------------------------------------------------------
>392921
-----------------------------------------------------------------------------------------------MAHPSQLGLQDAASPVMEELLHFHDHALMIVFLISTLVLYIIVAMVS------TKLTNKYILDS---------------------------------QEIEIIWTVLP--------------------AIILILIALPSLRILYLMDEI-NDP-HLTIKAMG-HQWYWSYEYT-------------------------------------------DY-------E-------D---LGFDSYMI---PT-QDLA-PGQ-FRLLEADHRMVVPVESPVRVLVSA--EDVLH-SWAVPAL-GVKMDAVPGRLNQTAF-ITSRP--------------GVFY--GQC-SEICGANHSFMPIVVEA----VPL-------------------------------------EH---FEN------W--SLAML-EDA--------------------------------------------------------------------------------------------------------------------------------------------------------------------------------------------------------------------------------------------------------------------------------------------------------
>1415246
-----------------------------------------------------------------------------------------------MATWSNLNFQNSASPLMEQIIFFHDHTLVILLMITILVSYLMLSLFF------NKFINRFLLEE---------------------------------QMIEMIWTILP--------------------AITLIFIALPSLRLLYLLDEL-NNP-LMTIKSIG-HQWYWSYEYS-------------------------------------------DF-------L-------N---IEFDSYML---QS-NN-Q-KNN-FRLLDVDNRIILPMNNQIRVLITA--TDVIH-SWTVPSL-GIKVDANPGRLNQTNF-FINRP--------------GLFY--GQC-SEICGANHSFMPIVIES----IPL-------------------------------------KN---FIK------W--INNY-------------------------------------------------------------------------------------------------------------------------------------------------------------------------------------------------------------------------------------------------------------------------------------------------------------
>113383
-----------------------------------------------------------------------------------------------MAHPTQLGFQDAASPIMEELLHFHDHALMAVLLISMLVLYIISVLMT------TKLSSTNTIDA---------------------------------QEIEMVWTIMP--------------------AVILIVIALPSLRILYLMDEI-SNP-DMTVKTIG-HQWYWSYEYS-------------------------------------------DF-------P-------N---LNFDSYMT---PT-KDLE-PGH-FRLLEVDNRVVTPIGTATRILITA--EDVLH-SWAVPAL-GVKSDAIPGRLNQTSF-LIAHP--------------GVYY--GQC-SEICGANHSFMPIVIEA----LPV-------------------------------------AN---FLN------W--MNITQ-NA---------------------------------------------------------------------------------------------------------------------------------------------------------------------------------------------------------------------------------------------------------------------------------------------------------
>358814
-----------------------------------------------------------------------------------------------MANHSQFGFQDASSPIMEELVQFHDHALMVALAICTLVLYLLALMLT------EKLSS-STVDA---------------------------------QEIELVWTILP--------------------AAVLVMLALPSLRILYMMDEV-NEP-DLTLKAIG-HQWYWSYEYT-------------------------------------------DF-------K-------D---LTFDSYMI---PT-SDLP-LGH-FRLLEVDHRVIVPTESKIRVIVTA--DDVLH-SWAVPSL-GVKTDAIPGRLNQTSF-LASRP--------------GVYY--GQC-SEICGANHSFMPIVVES----TPL-------------------------------------AS---FEN------W--STLQA-S----------------------------------------------------------------------------------------------------------------------------------------------------------------------------------------------------------------------------------------------------------------------------------------------------------
>9865
-----------------------------------------------------------------------------------------------MAYPMQLGFQDATSPIMEELLHFHDHTLMIVFLISSLVLYVISLMLT------TKLTHTSTMDA---------------------------------QEVETIWTILP--------------------AIILILIALPSLRILYMMDEI-NNP-SLTVKTMG-HQWYWSYEYT-------------------------------------------DY-------E-------E---LSFDSYMI---PT-SELK-PGE-LRLLEVDNRVVLPMEMTIRMLVSS--EDVLH-SWAVPSL-GLKTDAIPGRLNQTTL-MSTRP--------------GLYY--GQC-SEICGSNHSFMPIVLEL----VPL-------------------------------------NY---FEK------W--SASML------------------------------------------------------------------------------------------------------------------------------------------------------------------------------------------------------------------------------------------------------------------------------------------------------------
>169756
-----------------------------------------------------------------------------------------------MAYPFQLGFQDATSPIMEELLHFHDHTLMIVFLISSLVLYIISLMLT------TSLTHTSTMDA---------------------------------QEVETIWTILP--------------------AIILIMIALPSLRILYMMDEI-NNP-SLTVKTMG-HQWYWSYEYT-------------------------------------------DY-------E-------D---LSFDSYMI---PT-SDLK-PGE-LRLLEVDNRVVLPMEMTIRMLISS--EDVLH-SWAVPSL-GLKTDAIPGRLNQTTL-LSTRP--------------GLYY--GQC-SEICGSNHSFMPIVLEL----VPL-------------------------------------KH---FEK------W--SSSMV------------------------------------------------------------------------------------------------------------------------------------------------------------------------------------------------------------------------------------------------------------------------------------------------------------
>299257
-----------------------------------------------------------------------------------------------MSTWGNYLLQDANSPLMEQLSFFHDNTMMILTMITVMVIYIMSTMTK------NKLINRYLMEG---------------------------------QTIELIWTMLP--------------------AITLIFIALPSLRLLYMIDEI-NNP-IMTLKIIG-HQWYWSYEYS-------------------------------------------DF-------N-------N---IEFDSYMK---PS-NEIN-KTE-FRLLDVDNRTVLPTNSQIRVLVTA--ADVLH-SWAVPAL-GIKIDAVPGRLNQGSI-NINRP--------------GLMF--GQC-SEICGANHSFMPIVIES----IMI-------------------------------------KN---FIK------W--MNSL-------------------------------------------------------------------------------------------------------------------------------------------------------------------------------------------------------------------------------------------------------------------------------------------------------------
>267130
-----------------------------------------------------------------------------------------------MAYPSQLGFQDAASPVMEELLHFHDHALMIVLLISILVLYIITTTVT------TKLTNMYILDS---------------------------------QEIEIIWTVLP--------------------AVILLLIALPSLRILYLMDEI-NSP-HLTVKAIG-HQWYWSYEYT-------------------------------------------DY-------Q-------E---VAFDSYMV---PT-QDLT-PGQ-FRLLEVDHRMVTPAEAPVRMLITA--EDVLH-SWAVPAL-GVKMDAVPGRLNQARF-IASRP--------------GVYY--GQC-SEICGANHSFMPIVIEA----VPL-------------------------------------NF---FQD------W--LTLVL-EDAS----------------------L--------------------------------------------------------------------------------------------------------------------------------------------------------------------------------------------------------------------------------------------------------------------------------
>228248
-----------------------------------------------------------------------------------------------MANHSQLGFQDASSPIMEELVEFHDHALMVALAICSLVLYLLTLMLM------EKLSS-NTVDA---------------------------------QEVELIWTILP--------------------AIVLVLLALPSLQILYMMDEI-DEP-DLTLKAIG-HQWYWTYEYT-------------------------------------------DF-------K-------D---LSFDSYMT---PT-TDLP-QGH-FRLLEVDHRIVVPMESPIRMIITA--DDVLH-SWAVPTL-GVKTDAIPGRLNQTSF-ITTRP--------------GVFY--GQC-SEICGANHSYMPIVVES----TPL-------------------------------------KH---FEA------W--SSLLS-S----------------------------------------------------------------------------------------------------------------------------------------------------------------------------------------------------------------------------------------------------------------------------------------------------------
>327403
-----------------------------------------------------------------------------------------------MAHPTQLGFQDAASPVMEELLHFHDHALVIVFLISTLVLYIIIAMVS------TKLTNKYILDS---------------------------------QVIEIVWTILP--------------------AVILVLIALPSLRILYLMDEI-NDP-HLTIKAMG-HQWYWSYEYT-------------------------------------------DY-------E-------D---LGFDSYMV---PT-QDLT-PGQ-FRLLETDHRMVVPMESPVRVLVSA--EDVLH-SWAVPSL-GVKMDAVPGRLNQTAF-IASRP--------------GVFY--GQC-SEICGANHSFMPIVVEA----VPL-------------------------------------EH---FEG------W--SSLML-EDA--------------------------------------------------------------------------------------------------------------------------------------------------------------------------------------------------------------------------------------------------------------------------------------------------------
>9760
-----------------------------------------------------------------------------------------------MAYPFQLGFQDATSPIMEELLHFHDHTLMIVFLISSLVLYVITLMLT------TKLTHTSTMDA---------------------------------QEVETIWTILP--------------------AIILIMIALPSLRILYMMDEI-NNP-SLTVKTMG-HQWYWSYEYT-------------------------------------------DY-------E-------D---LNFDSYMI---PT-SDLK-PGE-LRLLEVDNRMVIPMEMTVRVLVSS--EDVLH-SWAVPSL-GLKTDAIPGRLNQTTL-MSTRP--------------GLFY--GQC-SEICGSNHSFMPIVLEL----VPL-------------------------------------EN---FEK------W--STSML------------------------------------------------------------------------------------------------------------------------------------------------------------------------------------------------------------------------------------------------------------------------------------------------------------
>497146
-----------------------------------------------------------------------------------------------MAHPSQLGFQDAASPVMEELLHFHDHTLMIVFLISSLVLYVIVATVS------TKLTNKYILDS---------------------------------QEIEIVWTIVP--------------------AIILILIAMPSLRILYLMDEI-NDP-HITIKALG-HQWYWSYEYT-------------------------------------------DY-------Q-------N---LEFDSYMI---QT-EDLS-PGQ-FRLLEADHRMVVPMQSPIRVLVTA--EDVLH-AWTVPAL-GVKIDAVPGRLNQTAF-IISRP--------------GVFY--GQC-SEICGANHSFMPIVVEA----VPL-------------------------------------EH---FEN------W--SSLML-EEL--------------------------------------------------------------------------------------------------------------------------------------------------------------------------------------------------------------------------------------------------------------------------------------------------------
>7741
-----------------------------------------------------------------------------------------------MATPAQLGLMDAASPVMEEMIYFHDHVMLVLILITCLIFYSMLVLMF------SKYIYRFLTDG---------------------------------HVIETVWTVIP--------------------AIILVVVALPSLKLLYLTDEL-DNP-QLTIKSVG-HQWYWSYEYT-------------------------------------------DY-------Y-------D---IEFDSYML---PI-GDLV-GGD-ARLLEVDNRVVLPVDTSVRVLVTA--ADVIH-AWTVPAL-GLKMDAVPGRLNQLAL-QCSRV--------------GTFY--GQC-SEICGANHSFMPIVIEA----VPV-------------------------------------DV---FES------W--CDGML-DSD--------------------------------------------------------------------------------------------------------------------------------------------------------------------------------------------------------------------------------------------------------------------------------------------------------
>496092
-----------------------------------------------------------------------------------------------MAHPSQLGFQDAASPVMEELIHFHDHTLMIVFLISTLVLYIITAMVT------TKLTNKYILDS---------------------------------QEIEIVWTILP--------------------AIILIMIALPSLRILYLMDEI-NDP-HLTIKAMG-HQWYWSYEYT-------------------------------------------DY-------E-------D---LGFDSYMI---QT-QDLT-PGQ-FRLLETDHRMVVPMESPIRVLVSA--EDVLH-SWTVPAL-GVKMDAVPGRLNQTAF-IVSRP--------------GIYY--GQC-SEICGANHSFMPIVVEA----VPL-------------------------------------EH---FEA------W--SSSML-EEA--------------------------------------------------------------------------------------------------------------------------------------------------------------------------------------------------------------------------------------------------------------------------------------------------------
>217853
-----------------------------------------------------------------------------------------------MAHPSQLGFQDAASPVMEELLHFHDHALMIVFLISTLVLYIMIAMVS------TSLTNKYILDS---------------------------------QEIEVIWTVLP--------------------AVILILIALPSLRILYLMDEI-NDP-HLTIKAIG-HQWYWSHEYT-------------------------------------------DY-------E-------E---LGFDAYMI---PT-QDLA-PGQ-FRLLETDHRMVVPMEAPVRVLVTA--EDVLH-SWAVPAL-GVKMDAVPGRLNQTAF-IASRP--------------GVYY--GQC-SEICGANHSFMPIVVEA----VPL-------------------------------------KH---FED------W--STLLL-EDA--------------------------------------------------------------------------------------------------------------------------------------------------------------------------------------------------------------------------------------------------------------------------------------------------------
>100213
-----------------------------------------------------------------------------------------------MAHPLQLGFQDAMSPIMEELLHFHDHTLMIVFLISTMVLYIITLMMT------TKLTHTNTMNA---------------------------------QEVEIIWTILP--------------------AIVLITIALPSLRVLYLMDEI-NNP-YLTIKAMG-HQWYWTYEYT-------------------------------------------DY-------E-------N---LEFDSYMI---PT-QDLP-KGH-FRLLEVDHRMVVPMESPIRMLISA--EDVLH-SWAMPSL-GVKTDAIPGRLNQTTF-TMTRP--------------GIFY--GQC-SEICGANHSFMPIVVES----IPL-------------------------------------KH---FET------W--SSLML-S----------------------------------------------------------------------------------------------------------------------------------------------------------------------------------------------------------------------------------------------------------------------------------------------------------
>64677
-----------------------------------------------------------------------------------------------MAYPFELGFQDATSPIMEELLHFHDHTLMIVFLISSLVLYIISLMLT------TKLTHTSTMDA---------------------------------QEVETIWTILP--------------------AIILILIALPSLRILYMMDEI-NDP-SLTVKTMG-HQWYWSYEYT-------------------------------------------DY-------E-------D---LNFDSYMI---PT-SDLK-PGE-LRLLEVDNRVVLPMELPIRMLISS--EDVLH-SWAVPSL-GLKTDAIPGRLNQATL-TSTRP--------------GLYY--GQC-SEICGSNHSFMPIVLEL----VPL-------------------------------------KY---FES------W--SSSMQ------------------------------------------------------------------------------------------------------------------------------------------------------------------------------------------------------------------------------------------------------------------------------------------------------------
>202459
-----------------------------------------------------------------------------------------------MAHPLQLGFQDAMSPIMEELHHFHDHTLMIVFLISTLVLYIITLMMT------TKLTYTNTMNA---------------------------------QEVEMIWTVLP--------------------AIVLITIALPSLRVLYLMDEI-NNP-HLTIKAMG-HQWYWTYEYT-------------------------------------------DY-------K-------N---LEFDSYMI---PT-QSLP-NGH-FRLLEVDHRVVMPMESPIRMLISA--EDVLH-SWAIPSL-GVKADAVPGRLNQSTF-MVMRP--------------GVFY--GQC-SEICGANHSFMPIVVES----VPL-------------------------------------KH---FEN------W--SSLML-A----------------------------------------------------------------------------------------------------------------------------------------------------------------------------------------------------------------------------------------------------------------------------------------------------------
>242915
-----------------------------------------------------------------------------------------------MAYPLQLGLQDATSPIMEELLNFHDHALMIVFLISSLVLYIISLMLT------TSLTHTSTMDA---------------------------------QEVETIWTILP--------------------AIILIMIALPSLRILYMMDEI-NNP-SITIKTLG-HQWYWSYEYT-------------------------------------------DY-------E-------D---LVFDSYMI---PT-QELT-PGQ-FRLLEVDNRVVLPVELTIRMLISS--EDVLH-SWAIPSL-GLKTDAIPGRLNQTTL-LSTRP--------------GLYY--GQC-SEICGSNHSFMPIVLEI----IPL-------------------------------------KY---FEK------W--SSSML------------------------------------------------------------------------------------------------------------------------------------------------------------------------------------------------------------------------------------------------------------------------------------------------------------
>78879
-----------------------------------------------------------------------------------------------MAHPSQLGFQDAASPVMEELLHFHDHALMIVFLISTLVLYIIVVMVT------TKLTNKYILDS---------------------------------QEIEIVWTVLP--------------------AVILILIALPSLRILYLMDEV-NDP-HLTVKAMG-HQWYWSYEYT-------------------------------------------DY-------E-------N---LAFDSYMI---PT-QDLV-PGQ-FRLLETDHRMVIPMESPIRVLVSA--EDVLH-SWAVPAL-GIKMDAVPGRLNQTSF-ITSRP--------------GVFY--GQC-SEICGANHSFMPIVVEA----VPL-------------------------------------EH---FEN------W--SSLML-EDA--------------------------------------------------------------------------------------------------------------------------------------------------------------------------------------------------------------------------------------------------------------------------------------------------------
>34553
-----------------------------------------------------------------------------------------------MTYWGQLGFQDACSPLMEQIIFFHDHAMFAIIMVLTMVMYMSMILMT------NKFSCLNITES---------------------------------QKIETVWTIAP--------------------ALILLFLALPSLRLLYLLDET-NDP-LITIKTMG-HQWYWSYEYS-------------------------------------------DF-------L-------D---IEFDSYMV---PT-NDLE-LGN-FRLLETDHHLILPMKTNTRIIVSS--ADVIH-SWTVPSL-GVKVDAIPGRLNQLML-YPSRP--------------GLYY--GQC-SEICGANHSFMPITLEI----VNM-------------------------------------DY---FIK------W--LNLMN-EQ---------------------------------------------------------------------------------------------------------------------------------------------------------------------------------------------------------------------------------------------------------------------------------------------------------
>1366890
-----------------------------------------------------------------------------------------------MAHPQQLGFQDATSPLMEELLHFHDHALMIVFLISTFVLYIMVALVT------TKTYDKYILDS---------------------------------QEIEVIWTVLP--------------------AIILIMIALPSLRILYIMDEI-NDP-HLTVKAMG-HQWYWSYEYT-------------------------------------------DY-------E-------E---LGFDSYMI---PT-QDLL-PGQ-FRLLDTDHRMVVPVESPIRVLVSA--EDVLH-SWAVPTL-GVKMDAVPGRLNQTAF-ITSRP--------------GVFY--GQC-SEICGANHSFMPIVVEA----VLL-------------------------------------ES---FEN------W--LSITL-QDL--------------------------------------------------------------------------------------------------------------------------------------------------------------------------------------------------------------------------------------------------------------------------------------------------------
>217509
-----------------------------------------------------------------------------------------------MAHPTQLGFQDAASPVMEELLHFHDHALMIVFLISTLVLYIIIAMVS------TKLTNKYILDS---------------------------------QEIEIVWTILP--------------------AVILVLIALPSLRILYLMDEI-NDP-HLTIKAMG-HQWYWSYEYT-------------------------------------------DY-------E-------N---LGFDSYMV---PT-QDLA-PGQ-FRLLETDHRMVVPMESPVRVLVSA--EDVLH-SWAVPSL-GVKMDAVPGRLNQTAF-IASRP--------------GVFY--GQC-SEICGANHSFMPIVVEA----VPL-------------------------------------EH---FEN------W--SSLML-EDA--------------------------------------------------------------------------------------------------------------------------------------------------------------------------------------------------------------------------------------------------------------------------------------------------------
>173224
-----------------------------------------------------------------------------------------------MANHMQLNFQDASSPIMEELMQFHDHALMVALAICSLVLYLLTATLT------SKLTA-NTVNA---------------------------------QVIELVWTILP--------------------AMVLIALALPSLRILYLMDEV-NEP-DMTLKAIG-HQWYWTYEYT-------------------------------------------DF-------K-------D---LTFDSYMT---PT-SDLP-LGH-FRLLEVDHRVIVPTNSTIRVIVTA--NDVLH-SWAVPSL-GVKTDAIPGRLNQTSF-LATRP--------------GVYY--GQC-SEICGANHSFMPIVVES----TPL-------------------------------------AN---FEN------W--SSSLP-S----------------------------------------------------------------------------------------------------------------------------------------------------------------------------------------------------------------------------------------------------------------------------------------------------------
>143332
-----------------------------------------------------------------------------------------------MSHPSQLGFQDAASPVMEELLHFHDHALMIVFLISTLVLYIIVAMVT------TKLTNKFILDS---------------------------------QEIEIIWTVLP--------------------AIILILIALPSLRILYLMDEI-NDP-HLTIKAMG-HQWYWSYEYT-------------------------------------------DY-------E-------D---LGFDSYMI---PT-QDLT-PGQ-FRLLEADHRMVIPVESPIRVLVSA--EDVLH-SWAVPSL-GVKMDAVPGRLNQTAF-IASRP--------------GVFY--GQC-SEICGANHSFMPIVVEA----VPL-------------------------------------EH---FEN------W--SSLML-EDA--------------------------------------------------------------------------------------------------------------------------------------------------------------------------------------------------------------------------------------------------------------------------------------------------------
>342822
-----------------------------------------------------------------------------------------------MAYPTQLGLQDAISPIMEELLHFHDHALMAVLLISMLVLYVIVTLMT------TELSSTNTIDA---------------------------------QEIEMIWTIMP--------------------AIILIVIALPSLRILYLMDEI-SSP-DMTIKTVG-HQWYWSYEYS-------------------------------------------DF-------M-------D---LNFDSYMI---PS-NDLT-PGQ-FRLLEVDNRMVTPIGTVTRAIITA--EDVLH-SWAVPAL-GVKMDAIPGRLNQTSF-LIAHP--------------GVYY--GQC-SEICGANHSFMPIVVEA----LPV-------------------------------------PN---FLH------W--LTSHN-E----------------------------------------------------------------------------------------------------------------------------------------------------------------------------------------------------------------------------------------------------------------------------------------------------------
>138707
-----------------------------------------------------------------------------------------------MAYPFQLGLQDATSPIMEELLHFHDHTLMIVFMISSLVLYIISSMLT------TRLTHTSTMDA---------------------------------QEVETIWTILP--------------------AIILITIALPSLRILYMMDEI-NNP-SMTVKTMG-HQWYWSYEYT-------------------------------------------DY-------T-------D---LCFDSYMI---PT-TDLK-AGD-LRLLEVDNRVVLPMEMTIRMLISS--EDVLH-SWAVPSL-GLKTDAIPGRLNQTTL-LSTRP--------------GLYY--GQC-SEICGSNHSFMPIVLEM----VPL-------------------------------------KH---FEN------W--SMSML------------------------------------------------------------------------------------------------------------------------------------------------------------------------------------------------------------------------------------------------------------------------------------------------------------
>649615
-----------------------------------------------------------------------------------------------MTFWSSWGFQDASSPLMEQSIFFHDHAMVVIVLVISLVGYLFFSLFF------GVFLGRYLLEY---------------------------------QEVEFVWTVLP--------------------GVVLGFLALPSLRLLYLLDEV-NNT-SLTIKVVG-HQWYWSYEYS-------------------------------------------DF-------L-------D---VEYDSYMV---AD-DDLF-SGD-YRLLEADHRVVVPSLVDIRVLVTA--ADVLH-SWSVPSL-GVKVDAVPGRLNQLSF-FCSRV--------------GVFY--GQC-SEICGANHSFMPIVVES----VGV-------------------------------------NM---FLF------W--LKGFL------------------------------------------------------------------------------------------------------------------------------------------------------------------------------------------------------------------------------------------------------------------------------------------------------------
>307441
-----------------------------------------------------------------------------------------------MANHSQFGFQDASSPIMEELVEFHDHALMVALAICSLVLYLLALMLM------EKLSS-NTVDA---------------------------------QEIELIWTILP--------------------AIVLIMLALPSLQILYMMDEI-NEP-DLTLKAIG-HQWYWTYEYT-------------------------------------------DF-------K-------D---LTFDSYMI---PT-TDLP-PGH-FRLLEVDHRVVIPMESPIRIIVTA--NDVLH-AWAIPAL-GVKTDAIPGRLNQTSF-VTTRP--------------GVFY--GQC-SEICGANHSYMPIVVES----TPL-------------------------------------TH---FER------W--SSLMS-S----------------------------------------------------------------------------------------------------------------------------------------------------------------------------------------------------------------------------------------------------------------------------------------------------------
>303718
-----------------------------------------------------------------------------------------------MAHPSQLGLQDAASPVMEELLHFHDHALMIVFLISTLVLYIIVAMVS------TKLTNKYILDS---------------------------------QEIEIIWTILP--------------------AIILILIALPSLRILYLMDEI-NDP-HLTVKAMG-HQWYWSYEYT-------------------------------------------DY-------E-------D---LGFDSYMI---PT-QDLA-PGH-FRLLEADHRMVVPVESPVRVLVSA--EDVLH-SWAVPAL-GVKMDAVPGRLNQTAF-ITSRP--------------GVFY--GQC-SEICGANHSFMPIVVEA----VPL-------------------------------------EH---FET------W--SLAML-EDA--------------------------------------------------------------------------------------------------------------------------------------------------------------------------------------------------------------------------------------------------------------------------------------------------------
>303996
-----------------------------------------------------------------------------------------------MAHPSQLGFQDAASPVMEELLHFHDHALMIVFLISTLVLYIITAMVT------TNLTDKFILDS---------------------------------QEIEIIWTVLP--------------------AVILILIALPSIRILYLMDEV-NDP-HLTVKAMG-HQWYWSYEYT-------------------------------------------DY-------E-------D---LNFDSYML---PT-QDLT-PGQ-FRLLETDHRMVVPMESPIRVLVSA--EDVLH-SWAVPAL-GVKMDAVPGRLNQIAF-IAARP--------------GVFY--GQC-SEICGANHSFMPIVVEA----VPL-------------------------------------EH---FEN------W--SSLML-EDT--------------------------------------------------------------------------------------------------------------------------------------------------------------------------------------------------------------------------------------------------------------------------------------------------------
>143330
-----------------------------------------------------------------------------------------------MAYPSQLGFQDAASPLMEELLHFHDHALMILLLISTFVLYIIVAMVS------TKLTNSFILDS---------------------------------QEIEIIWTILP--------------------AMILILIALPSLRILYLMDEI-NDP-HLTIKAMG-HQWYWSYEYT-------------------------------------------DY-------E-------D---LGFDSYMI---PT-QDLA-PGQ-FRLLEADHRMVIPVESPTRVLVSA--EDVLH-SWAVPSL-GVKMDAVPGRLNQVAF-VASRP--------------GVFY--GQC-SEICGANHSFMPIVVEA----VPL-------------------------------------TH---FEN------W--SSLML-EDA--------------------------------------------------------------------------------------------------------------------------------------------------------------------------------------------------------------------------------------------------------------------------------------------------------
>556245
-----------------------------------------------------------------------------------------------MAHPSQLGFQDAASPVMEEMLHFHDHALMIVFLISTLVLYIIVAMVS------TSLTNMYILDS---------------------------------QEIEIVWTILP--------------------AVILILIALPSLRILYLMDEI-NDP-HLTIKAIG-HQWYWSYEYT-------------------------------------------DY-------E-------D---LGFDAYMI---PT-QDLA-PGH-FRLLETDHRMVVPMESPVRVLVTA--EDVLH-SWAVPAL-GIKMDAVPGRLNQTAF-IAARP--------------GVYY--GQC-SEICGANHSFMPIVVEA----VPL-------------------------------------QH---FEN------W--SSMML-EDA--------------------------------------------------------------------------------------------------------------------------------------------------------------------------------------------------------------------------------------------------------------------------------------------------------
>9902
-----------------------------------------------------------------------------------------------MAYPMQLGFQDATSPIMEELLHFHDHTLMIVFLISSLVLYIISLMLT------TKLTHTSTMDA---------------------------------QEVETIWTILP--------------------AIILILIALPSLRILYMMDEI-NNP-SLTVKTMG-HQWYWSYEYT-------------------------------------------DY-------E-------D---LSFDSYMI---PT-SELK-PGE-LRLLEVDNRVVLPMEMTIRMLVSS--EDVLH-SWAVPSL-GLKTDAIPGRLNQTTL-MSTRP--------------GLYY--GQC-SEICGSNHSFMPIVLEL----VPL-------------------------------------KY---FEK------W--SASML------------------------------------------------------------------------------------------------------------------------------------------------------------------------------------------------------------------------------------------------------------------------------------------------------------
>47724
-----------------------------------------------------------------------------------------------MAHPAQLGFQDAASPIMEELLHLHDHAMMVVFIISTFVLYIITLMIT------TPLTHTSTMDA---------------------------------QAVETIWTILP--------------------AVILILIALPSLRILYLMDEV-SDP-HLTIKALG-HQWYWSYEYT-------------------------------------------DY-------E-------D---LMFDSYMV---PT-QDLI-LGT-PRLLEVDHHMVVPTDSPIRMLISA--EDVLH-SWAVPAI-GIKTDAIPGRLNQTTF-TPSRP--------------GLFF--GQC-SEICGSNHSFMPIVVES----STL-------------------------------------NN---FET------W--STMML-HS---------------------------------------------------------------------------------------------------------------------------------------------------------------------------------------------------------------------------------------------------------------------------------------------------------
>9478
-----------------------------------------------------------------------------------------------MTHPLQLGFQDATSPIMEELLHFHDHTLMIVFLISSLVLYIITLMLT------TKLTHTSTMDA---------------------------------QEVETVWTILP--------------------AIILILIALPSLRILYMMDEI-NNP-LLTVKTMG-HQWYWSYEYT-------------------------------------------DY-------E-------D---LNFDSYMV---PT-TDLK-PGE-LRLLEVDNRVVLPMEVPIRMLISS--EDVLH-SWAVPSL-GLKTDAIPGRLNQTTL-TSTRP--------------GLYY--GQC-SEICGSNHSFMPIVLEL----VPL-------------------------------------KY---FED------W--SVSMT------------------------------------------------------------------------------------------------------------------------------------------------------------------------------------------------------------------------------------------------------------------------------------------------------------
>369970
-----------------------------------------------------------------------------------------------MANHSQFGFQDASSPIMEELVQFHDHALMVALAICSLVLYLLTLMLT------EKLSS-STVDA---------------------------------QEIELVWTILP--------------------AAVLVMLALPSLRILYMMDEV-NEP-DLTLKAIG-HQWYWSYEYT-------------------------------------------DF-------K-------D---LTFDSYMI---PT-SDLP-LGH-FRLLEVDHRVIVPTESKVRVIVTA--DDVLH-SWAVPSL-GVKTDAIPGRLNQTSF-LASRP--------------GVYY--GQC-SEICGANHSFMPIVVES----TPL-------------------------------------AN---FEN------W--SSLLS-S----------------------------------------------------------------------------------------------------------------------------------------------------------------------------------------------------------------------------------------------------------------------------------------------------------
>9925
-----------------------------------------------------------------------------------------------MAYPMQLGFQDAASPIMEELLHFHDHTLMIVFLISSLVLYIISLMLT------TKLTHTSTMDA---------------------------------QEVETVWTILP--------------------AIILIMIALPSLRILYMMDEI-NNP-SLTVKTMG-HQWYWSYEYT-------------------------------------------DY-------E-------D---LSFDSYMI---PT-SELK-PGE-LRLLEVDNRVVLPMEMTIRMLISS--EDVLH-SWAVPSL-GLKTDAIPGRLNQTTL-MSTRP--------------GLFY--GQC-SEICGSNHSFMPIVLEL----VPL-------------------------------------KY---FEK------W--SASML------------------------------------------------------------------------------------------------------------------------------------------------------------------------------------------------------------------------------------------------------------------------------------------------------------
>282261
-----------------------------------------------------------------------------------------------MAHPSQLGFQDAASPIMEELLHFHDHALMAVFLISTLVLYIITVMMT------TKLTNTNAMDA---------------------------------QEIEMVWTIMP--------------------AIILIVIALPSLRILYLMDEI-NDP-HLTVKAIG-HQWYWSYEYT-------------------------------------------NY-------D-------D---LVFDSYML---PT-QNLN-PGE-FRLLEVDNRMVVPMESPIRMLISA--EDVLH-SWAMPSM-GIKTDAIPGRLNQTTF-IASRP--------------GVFY--GQC-SEICGANHSFMPIVVET----TPL-------------------------------------GH---FQN------W--SSSMQ-E----------------------------------------------------------------------------------------------------------------------------------------------------------------------------------------------------------------------------------------------------------------------------------------------------------
>54559
-----------------------------------------------------------------------------------------------MANHSQLNFQDASSPIMEELMGFHDHALMVALAICSLVLYLLTHMLT------EKLSS-STVDA---------------------------------QAIEMVWTILP--------------------AMVLVMLALPSLRILYMMDEI-NEP-DLTLKAIG-HQWYWTYEYT-------------------------------------------DL-------K-------D---LTFDSYMI---PT-SDLP-LGH-FRLLEVDHRVVVPMSSTIRVIVTA--DDVLH-SWAVPSL-GVKTDAIPGRLNQTSF-LASRP--------------GVFY--GQC-SEICGANHSFMPIVVES----TPL-------------------------------------AN---FEN------W--SSTMA-P----------------------------------------------------------------------------------------------------------------------------------------------------------------------------------------------------------------------------------------------------------------------------------------------------------
>303701
-----------------------------------------------------------------------------------------------MAHPSQLGFQDAASPVMEELLHFHDHALMIVFLISTLVLYIIVAMVS------TKLTNKYILDS---------------------------------QEIEIIWTILP--------------------AVILILIALPSLRILYLMDEI-NDP-HLTIKAMG-HQWYWSYEYT-------------------------------------------DY-------E-------D---LGFDSYMV---PT-QDLA-PGQ-FRLLEADHRMVVPVESPVRVLVSA--EDVLH-SWAVPAL-GVKMDAVPGRLNQTAF-ITSRP--------------GVFY--GQC-SEICGANHSFMPIVVEA----VPL-------------------------------------EH---FEN------W--SSMML-EDA--------------------------------------------------------------------------------------------------------------------------------------------------------------------------------------------------------------------------------------------------------------------------------------------------------
>7690
-----------------------------------------------------------------------------------------------MATWAQLGLQDASSPLMEELIYFHDYTLIILTLIIILVFYGLISLVT------SSLTNRFFLEG---------------------------------QELETIWTVVP--------------------AFILIFIAFPSLQLLYLMDEV-NNP-FLTIKAIG-HQWYWSYEYT-------------------------------------------DY-------H-------E---IEFDSYMV---PT-SDLE-AGL-PRLLEVDNRLVLPYQNPIRVLVSS--ADVLH-SWAVPSL-GVKMDAVPGRLNQTSF-LLSRT--------------GLFY--GQC-SEICGANHSFMPIVIES----VPF-------------------------------------EN---FES------W--ITQNL-EE---------------------------------------------------------------------------------------------------------------------------------------------------------------------------------------------------------------------------------------------------------------------------------------------------------
>497908
-----------------------------------------------------------------------------------------------MAHPTQLGFQDAASPVMEELLHFHDHALMIVFLISTLVLYIIVAMVS------TKLTNKYILDS---------------------------------QEIEIVWTILP--------------------AVILVLIALPSLRILYLMDEI-NDP-HLAIKAMG-HQWYWSYEYT-------------------------------------------DY-------E-------D---LGFDSYMI---PT-QDLA-PGQ-FRLLETDHRMVVPMESPIRVLVSA--EDVLH-SWAVPSL-GVKMDAVPGRLNQTAF-IASRP--------------GVFY--GQC-SEICGTNHSFMPIVVEA----VPL-------------------------------------EH---FES------W--SSLML-EDA--------------------------------------------------------------------------------------------------------------------------------------------------------------------------------------------------------------------------------------------------------------------------------------------------------
>80971
-----------------------------------------------------------------------------------------------MAHPSQLGFQDAASPVMEELLHFHDHALMIVFLISTLVLYIIVAMVT------TKLTNKYILDS---------------------------------QEIEIIWTVLP--------------------ALILILIALPSLRILYLMDEI-NDP-HLTIKAIG-HQWYWSYEYT-------------------------------------------DY-------E-------E---LGFDSYMI---PT-QDLA-SGQ-FRLLDTDHRMVVPIESPIRMLISA--EDVLH-SWAVPSL-GVKMDAVPGRLNQAAF-IASRP--------------GVFY--GQC-SEICGANHSFMPIVVEA----VPL-------------------------------------EH---FEK------W--SSLML-EDA--------------------------------------------------------------------------------------------------------------------------------------------------------------------------------------------------------------------------------------------------------------------------------------------------------
>167934
-----------------------------------------------------------------------------------------------MAHPTQLGFQDAASPIMEELLHFHDHTLMAVFLISTLVLYIITSLMT------TKLSSTNTIDA---------------------------------QEIEMVWTIMP--------------------AIILIVIALPSLRILYLMDEI-SNP-DITVKAIG-HQWYWSYEYS-------------------------------------------DF-------A-------N---LNFDSYMI---PS-NDLT-PGQ-FRLLEVDNRMITPIGMATRAIITA--DDVLH-SWAVPSL-GVKTDAIPGRLNQASF-LISRP--------------GLYY--GQC-SEICGANHSFMPIVVEA----LPV-------------------------------------SN---FLN------W--SSISQ-DS---------------------------------------------------------------------------------------------------------------------------------------------------------------------------------------------------------------------------------------------------------------------------------------------------------
>136300
-----------------------------------------------------------------------------------------------MAHPSQLGFQDAASPVMEELLHFHDHALMIVFLISTLVLYIIVAMVS------TKLTNKYILDS---------------------------------QEIEIIWTILP--------------------AVILILIALPSLRILYLMDEI-NDP-HLTIKAMG-HQWYWSYEYT-------------------------------------------DY-------E-------D---LGFDSYMI---PT-QDLL-PGQ-FRLLEADHRMVIPVESPIRILVSA--EDVLH-SWAVPAL-GVKMDAVPGRLNQTAF-ITSRS--------------GVFY--GQC-SEICGANHSFMPIVVEA----VPL-------------------------------------EH---FEN------W--SSLML-EDA--------------------------------------------------------------------------------------------------------------------------------------------------------------------------------------------------------------------------------------------------------------------------------------------------------
>103584
-----------------------------------------------------------------------------------------------MAYPFQLGLQDAASPVMEELLQFHDHALMIVFLISSLVLYIITLMLT------TKLTHTSTMDA---------------------------------QEVETIWTVLP--------------------AVILIMIALPSLRILYMMDEI-NNP-SLTVKTMG-HQWYWSYEYT-------------------------------------------DY-------E-------D---LNFDSYMI---PT-SDLK-PGE-LRLLEVDNRMVLPMQMTIRMLVSS--EDVLH-SWAVPSL-GLKTDAIPGRLNQTTL-MSTRP--------------GLFY--GQC-SEICGSNHSFMPIVLEL----VPL-------------------------------------EN---FEK------W--SASML------------------------------------------------------------------------------------------------------------------------------------------------------------------------------------------------------------------------------------------------------------------------------------------------------------
>100858
-----------------------------------------------------------------------------------------------MANHSQFGFQDASSPIMEELVEFHDHALMVALAICSLVLYLLALMLM------EKLSS-NTVDA---------------------------------QEVELIWTTVP--------------------AIVLILLALPSLQILYMMDEI-DEP-DLTLKAIG-HQWYWSYEYT-------------------------------------------DF-------K-------D---LTFDSYKI---PT-TELP-QGH-FRLLEVDHRVVIPMESPIRIIITA--DDVLH-SWAVPSL-GVKTDAIPGRLNQTSF-ITTRP--------------GVFY--GQC-SEICGANHSYMPIVVES----TPL-------------------------------------TH---FES------W--SLLLS-S----------------------------------------------------------------------------------------------------------------------------------------------------------------------------------------------------------------------------------------------------------------------------------------------------------
>375087
-----------------------------------------------------------------------------------------------MSTWGSLYFQNGVSPVMEELIFFHDHTMVVMLMITVVVGYLLLNACM------NFYYNVNLFEG---------------------------------QELESIWTILP--------------------CVFLLFIAFPSLRLLYVMEEM-EGY-EMSVKVLG-HQWYWSYEYS-------------------------------------------DL-------G-------F---KMFDSYML---SD-DS----SM-FRLLNVDNSLIIPYKTNIRMIISS--MDVIH-SWTIPSL-GVKIDAVPGRLNQLSL-MFNRM--------------GVFV--GQC-SEICGANHSFMPVLVSV----VPR-------------------------------------VE---FLE-----MW-------------------------------------------------------------------------------------------------------------------------------------------------------------------------------------------------------------------------------------------------------------------------------------------------------------------
>302098
-----------------------------------------------------------------------------------------------MAYPLQLGFQDATSPIMEELLHFHDHTLMIVFLISSLVLYIITLMLT------TKLTHTSTMDA---------------------------------QEVETIWTILP--------------------AIILILIALPSLRILYMMDEV-NNP-SLTVKTMG-HQWYWSYEYT-------------------------------------------DY-------E-------D---LNFDSYMI---PT-SDLK-PGE-LRLLEVDNRVVLPMEMTIRMLVSS--EDVLH-SWAVPSL-GLKTDAIPGRLNQTTL-MSTRP--------------GLFY--GQC-SEICGSNHSFMPIVLEL----VPL-------------------------------------EN---FEK------W--STSML------------------------------------------------------------------------------------------------------------------------------------------------------------------------------------------------------------------------------------------------------------------------------------------------------------
>7939
-----------------------------------------------------------------------------------------------MAHPSQLGFQDAASPLMEELLHFHDHALMIVFLISVLVLYIIVAMVT------AKVTNMFILDS---------------------------------QEIEIVWTVLP--------------------AAILILIALPSLRILYLMDEI-NDP-HLTIKAIG-HQWYWSYEYT-------------------------------------------DY-------E-------D---LGFDSYMI---PT-QDLT-PGQ-FRLLETDHRMVVPMESPVRVLVTA--EDVLH-SWAVPSL-GVKMDAVPGRLNQTAF-IAARP--------------GVYY--GQC-SEICGANHSFMPIVVEA----VPL-------------------------------------QH---FEN------W--SSMML-EDA--------------------------------------------------------------------------------------------------------------------------------------------------------------------------------------------------------------------------------------------------------------------------------------------------------
>498933
-----------------------------------------------------------------------------------------------MATWGNIGLQDANSPLMEQLIFFHDHTLMILLMITILVSYTMVTLMS------NPLINRYLLES---------------------------------QTIEFIWTLMP--------------------AVTLIFIALPSLHLLYLIDEV-NNP-LLTLKTIG-HQWYWSYEYS-------------------------------------------DF-------N-------N---MEFDSYMK---PV-NDLM-NNE-FRLLDVDNRVVLPMNSQIRVLVTA--ADVLH-SWAVPAL-GIKIDATPGRLNQGCF-KISRP--------------GLLY--GQC-SEICGANHSFMPIVIES----VPT-------------------------------------TI---FIN------W--LNSN-------------------------------------------------------------------------------------------------------------------------------------------------------------------------------------------------------------------------------------------------------------------------------------------------------------
>381039
-----------------------------------------------------------------------------------------------MANHSQLGFQDASSPIMEELVEFHDHALMTALAICSLVLYLLALMLT------EKLSS-NTVDA---------------------------------QEIELVWTILP--------------------AIVLIMLALPSLQILYMMDEI-NEP-DLTLKAIG-HQWYWTYEYT-------------------------------------------DF-------K-------D---LTFDSYMI---PT-ADLP-LGH-FRLLEVDHRVVVPMESPIRVIVTA--DDVLH-SWAVPSL-GVKTDAIPGRLNQTSF-IATRP--------------GVFY--GQC-SEICGANHSFMPIVVES----APL-------------------------------------AN---FEN------W--SSLLS-S----------------------------------------------------------------------------------------------------------------------------------------------------------------------------------------------------------------------------------------------------------------------------------------------------------
>56789
-----------------------------------------------------------------------------------------------MANHMQFGFQDASSPIMEELVEFHDHALMTALAICSLVLYLLTLMLT------EKLSS-NTVDA---------------------------------QAIELVWTILP--------------------AVVLIMLALPSLQILYMMDEI-NEP-DLTLKAIG-HQWYWTYEYT-------------------------------------------DF-------K-------D---LTFDSYMT---PT-ADLP-LGH-FRLLEVDHRVIVPMESLVRVIVTA--DDVLH-SWAVPSL-GVKTDAIPGRLNQTSF-IASRP--------------GVFY--GQC-SEICGANHSFMPIVVES----TPL-------------------------------------AN---FEN------W--SSLLS-S----------------------------------------------------------------------------------------------------------------------------------------------------------------------------------------------------------------------------------------------------------------------------------------------------------
>92651
-----------------------------------------------------------------------------------------------MPYPAQLGFQDATSPIMEELMYFHDHTLMIVFLISSLVLYIIILMLT------TKLTHTSTMDA---------------------------------QEVETIWTIMP--------------------AVILVLIALPSLRILYMMDEI-YNP-YLTVKAMG-HQWYWSYEYT-------------------------------------------DY-------E-------D---LTFDSYMI---PT-NDLN-PGQ-LRLLEVDNRLVLPMELPIRMLISS--EDVLH-AWAVPSL-GLKADAIPGRLNQVTL-TSSRP--------------GVFY--GQC-SEICGSNHSFMPIVLEM----TTL-------------------------------------KY---FEK------W--SSMMQ------------------------------------------------------------------------------------------------------------------------------------------------------------------------------------------------------------------------------------------------------------------------------------------------------------
>385307
-----------------------------------------------------------------------------------------------MAHPSQLGFQDAASPVMEELLHFHDHALMIVFLISTLVLYIIVVMVT------TKLTNKYILDS---------------------------------QEIEIVWTILP--------------------AVILILIALPSLRILYLMDEV-NDP-HLTVKAMG-HQWYWSYEYT-------------------------------------------DY-------E-------N---LAFDSYMT---PT-QDLL-PGQ-FRLLETDHRMVIPMESPIRVLVSA--EDVLH-SWAVPAL-GVKMDAVPGRLNQTSF-ITSRP--------------GVFY--GQC-SEICGANHSFMPIVVEA----VPL-------------------------------------EH---FEN------W--SSLML-QDA--------------------------------------------------------------------------------------------------------------------------------------------------------------------------------------------------------------------------------------------------------------------------------------------------------
>472760
-----------------------------------------------------------------------------------------------MAYPFQLGLQDATSPIMEELMNFHDHTLMIVFLISSLVLYIISLMLT------TKLTHTSTMDA---------------------------------QEVETIWTILP--------------------AVILILIALPSLRILYMMDEI-NNP-VLTVKTMG-HQWYWSYEYT-------------------------------------------DY-------E-------D---LCFDSYMI---PT-NDLK-PGE-LRLLEVDNRVVLPMELPIRMLISS--EDVLH-SWAVPSL-GLKTDAIPGRLNQATV-TSNRP--------------GLFY--GQC-SEICGSNHSFMPIVLEM----VPL-------------------------------------KY---FEN------W--SASMI------------------------------------------------------------------------------------------------------------------------------------------------------------------------------------------------------------------------------------------------------------------------------------------------------------
>7886
-----------------------------------------------------------------------------------------------MAHPSQLGLQDAASPVMEELIHFHDHALMIVFLISTLVLYIIVAMVS------TKFTNKFILDS---------------------------------QEIEIVWTILP--------------------AVILIMIALPSLRILYLMDEI-NDP-HLTVKAVG-HQWYWSYEYS-------------------------------------------DY-------E-------A---LSFDSYMI---PT-QDLS-PGQ-FRLLETDYRMVVPMESPIRVLITA--DDVIH-SWAVPAL-GIKMDAVPGRLNQASF-ITARP--------------GMFY--GQC-SEICGANHSFMPIVVEA----VPL-------------------------------------QH---FES------W--SSSML-EKA--------------------------------------------------------------------------------------------------------------------------------------------------------------------------------------------------------------------------------------------------------------------------------------------------------
>1734381
-----------------------------------------------------------------------------------------------MAHPTQLGFQDAASPVMEELLHFHDHALMIVFLISTLVLYIIIAMVS------TKLTNKYILDS---------------------------------QEIEIVWTILP--------------------AVILVLIALPSLRILYLMDEI-NDP-HLTIKAMG-HQWYWSYEYT-------------------------------------------DY-------E-------D---LGFDSYMI---PT-QDLT-PGQ-FRLLETDHRMVVPMESPVRVLVSA--EDVLH-SWAVPSL-GVKMDAVPGRLNQTAF-IASRP--------------GVFY--GQC-SEICGANHSFMPIVVEA----VPL-------------------------------------EH---FES------W--SSLML-EDA--------------------------------------------------------------------------------------------------------------------------------------------------------------------------------------------------------------------------------------------------------------------------------------------------------
>172910
-----------------------------------------------------------------------------------------------MAHPTQLGFQDAASPVMEELLHFHDHALMIVLLISTLVLYIITAMVS------TKLTNKYILDS---------------------------------QEIEIVWTILP--------------------AVILVLIALPSLRILYLMDEI-NDP-HLTIKAMG-HQWYWSYEYT-------------------------------------------DY-------E-------N---LGFDSYMI---PT-QDLT-PGQ-FRLLETDHRMVVPMESPVRVLVSA--EDVLH-SWAVPAL-GVKMDAVPGRLNQTAF-IASRP--------------GLFY--GQC-SEICGANHSFMPIVVEA----VPL-------------------------------------EH---FEN------W--SSLML-EDA--------------------------------------------------------------------------------------------------------------------------------------------------------------------------------------------------------------------------------------------------------------------------------------------------------
>171651
-----------------------------------------------------------------------------------------------MSEPSQISLNNALSPMMEEFLYFNDYAMTMLLMIWLSVMATLLAIST------TKLYDISTNDA---------------------------------NHLEFMWTLLP--------------------IMVLMFIALPSMRTLYLLEDQ-NAP-HLTIKTLG-HQWYWSYEYS-------------------------------------------DY-------E-------N---LSFDSYMI---KE-QNLT-NGA-PRLLEVDNRMAIPMKSTVRLLVSA--EDVLH-SWTLPTL-GIKTDAVPGRLNQLIF-TTMRP--------------GVFY--GQC-SEICGTNHSFMPITAES----MPM-------------------------------------KQ---FEN------W--ITTLL-N----------------------------------------------------------------------------------------------------------------------------------------------------------------------------------------------------------------------------------------------------------------------------------------------------------
>80427
-----------------------------------------------------------------------------------------------MAHPAQLGFQNAASPIMEELLHFHDHALMIVFLISALVLYIISLMLS------TKLTHTNTMDA---------------------------------QEVEMIWTILP--------------------AIILIMIALPSLQILYLMDEV-NNP-HLTIKAIG-HQWYWSYEYT-------------------------------------------DY-------E-------N---LLFDSYMI---PT-CDLL-PGN-FRLLEVDHRVVIPTESPIRILISA--EDVLH-SWAIPTL-GIKTDAVPGRLNQTTL-ITSHP--------------GLFY--GQC-SEISGSNHSFMRIVVES----TPL-------------------------------------KY---FED------W--SKLMV-SS---------------------------------------------------------------------------------------------------------------------------------------------------------------------------------------------------------------------------------------------------------------------------------------------------------
>496985
-----------------------------------------------------------------------------------------------MAHPTQLGFQDAASPVMEELLHFHDHALMIVFLISTLVLYIIIAMVS------TKLTNKYILDS---------------------------------QEIEIVWTILP--------------------AVILVMIALPSLRILYLMDEI-NDP-HLTIKAMG-HQWYWSYEYT-------------------------------------------DY-------E-------D---LGFDSYMI---PT-QDLT-PGQ-FRLLETDHRMVVPMESPVRVLVSA--EDVLH-SWAVPSL-GVKMDAVPGRLNQTAF-IASRP--------------GVFY--GQC-SEICGANHSFMPIVVEA----VPL-------------------------------------EH---FES------W--SSSML-EDA--------------------------------------------------------------------------------------------------------------------------------------------------------------------------------------------------------------------------------------------------------------------------------------------------------
>264149
-----------------------------------------------------------------------------------------------MAHPSQLGFQDAASPVMEELLHFHDHALMIVFLISTLVLYIIVAMVS------TKLTNKYILDS---------------------------------QEIEIIWTILP--------------------AIILILIALPSLRILYLMDEI-NDP-HLTVKAMG-HQWYWSYEYT-------------------------------------------DY-------D-------D---LNFDSYMV---PT-QDLA-PGQ-FRLLETDHRMVVPVDSPIRVLVSA--EDVLH-SWAVPAL-GIKMDAVPGRLNQTAF-IASRP--------------GVFY--GQC-SEICGANHSFMPIVVEA----VPL-------------------------------------EH---FEN------W--SSLML-EDA--------------------------------------------------------------------------------------------------------------------------------------------------------------------------------------------------------------------------------------------------------------------------------------------------------
>130704
-----------------------------------------------------------------------------------------------MSTWNMFMFQDSNSFYSDNLISFHNLTMMMMTMIITLTIYFIMDFSF------NTFLNLNLLKN---------------------------------HTIEIIWTLIP--------------------MIILMIICFPSLKILYYIDEI-MNP-YFSIKSIG-HQWYWSYEYP-------------------------------------------EF-------N-------N---YEFDSYML---NY-KSMN---Q-FRLLETDNRLIIPFKISMRMIISS--MDVIH-SWTIPSL-GIKVDAIPGRINQLNL-FCIRP--------------GIYF--GQC-SEICGMNHSFMPIMLES----TSY-------------------------------------EL---FSN------W--IKKMM-WKIS-------------------------------------------------------------------------------------------------------------------------------------------------------------------------------------------------------------------------------------------------------------------------------------------------------
>242820
-----------------------------------------------------------------------------------------------MAHPSQLGFQDAASPLMEELLYFHDHALMIVFLISAFVLYIIVALVT------CKFSNKYILDS---------------------------------QEIEIIWTFLP--------------------AIILILIALPSLRILYLMDEI-NDP-HLTIKAMG-HQWYWSYEYT-------------------------------------------DY-------E-------D---LAFDSYMI---PT-QDLA-PGQ-FRLLEADHRMVVPVESPVRVLVSA--EDVLH-SWAVPSL-GVKMDAVPGRLNQTAF-IASRT--------------GVFY--GQC-SEICGANHSFMPIVVEA----VPL-------------------------------------EH---FEN------W--SSLML-EDA--------------------------------------------------------------------------------------------------------------------------------------------------------------------------------------------------------------------------------------------------------------------------------------------------------
>450267
-----------------------------------------------------------------------------------------------MPYPLQLGFQDATSPIMEELLHFHDHTLMIVFLISSLVLYIITIMLT------TKLTHTSTMDA---------------------------------QEVETVWTILP--------------------AIILILIALPSLRILYMMDEI-NNP-LLTVKAMG-HQWYWSYEYT-------------------------------------------DY-------E-------N---LTFDSYMI---PT-PDLK-PGE-LRLLEVDNRIVLPMELSVRMLISS--EDVLH-SWAVPSL-GLKTDAIPGRLNQATL-MATRP--------------GLYY--GQC-SEICGSNHSFMPIVLEV----VPL-------------------------------------KH---FES------W--STSML------------------------------------------------------------------------------------------------------------------------------------------------------------------------------------------------------------------------------------------------------------------------------------------------------------
>204961
-----------------------------------------------------------------------------------------------MAHPFQLGFQDAMSPIMEELHHFHDHTLMIVFLISTLVLYIITLMMT------TKLTYTNTMNA---------------------------------QEVEMIWTVLP--------------------AIVLITIALPSLRVLYLMDEI-NNP-HLTIKAMG-HQWYWTYEYT-------------------------------------------DY-------K-------N---LEFDSYMI---PT-QNLP-NGH-FRLLEVDHRVVMPMESPIRMLISA--EDVLH-SWALPSL-GVKADAVPGRLNQSTF-IMARP--------------GVFY--GQC-SEICGANHSFMPIVVES----VPL-------------------------------------KH---FEN------W--SSLML-SA---------------------------------------------------------------------------------------------------------------------------------------------------------------------------------------------------------------------------------------------------------------------------------------------------------
>904230
-----------------------------------------------------------------------------------------------MAHPVQLGFQDAMSPIMEELLHFHDHTLMIVFLISTMVLYIITLMMT------TKLTHTNTMNA---------------------------------QEVEIIWTILP--------------------AIVLITIALPSLRVLYLMDEI-NNP-YLTIKAMG-HQWYWTYEYT-------------------------------------------DY-------E-------N---LEFDSYMI---PT-QDLQ-KGH-FRLLEVDHRMVVPMESPIRMLISA--EDVLH-SWAMPSL-GVKTDAIPGRLNQTTF-TTTQP--------------GIFY--GQC-SEICGANHSFMPIVVES----IPL-------------------------------------KH---FEN------W--SSLML-S----------------------------------------------------------------------------------------------------------------------------------------------------------------------------------------------------------------------------------------------------------------------------------------------------------
>1143072
-----------------------------------------------------------------------------------------------MATWKTLTTQDSASPLMEQLLFFHDHALMILLMITVLVGYIMSSLFI------NKMNYRYLLEG---------------------------------QMIELIWTILP--------------------AITLIFIALPSLRLLYLLDEI-SNP-LITIKTIG-HQWYWSYEYS-------------------------------------------DF-------K-------N---IEFDSYMI---PS-NEMN-LYN-FRLLDVDNRIAIPYNTQIRMLVTA--ADVLH-SWTIPSL-SVKIDATPGRLNQINF-YINRT--------------GIFF--GQC-SEICGANHSFMPIVLES----ISP-------------------------------------LY---FIK------W--ITKMS-NI---------------------------------------------------------------------------------------------------------------------------------------------------------------------------------------------------------------------------------------------------------------------------------------------------------
>54386
-----------------------------------------------------------------------------------------------MANHSQFGFQDASSPIMEELVEFHDHALMVALAICSLVLYLLTLMLL------EKLSS-STVDA---------------------------------QEIELIWTILP--------------------AIVLILLALPSLQILYMMDEI-DEP-DLTLKAIG-RQWYWTYEYT-------------------------------------------DF-------K-------D---LSFDSYMI---PT-TDLL-PGH-FRLLEVDHRLVVPTETPIRIIVTA--SDVLH-SWAVPTL-GVKTDAIPGRLNQTSF-TATRP--------------GIFY--GQC-SEICGANHSYMPIVVES----TPL-------------------------------------PY---FES------W--SSLMS-L----------------------------------------------------------------------------------------------------------------------------------------------------------------------------------------------------------------------------------------------------------------------------------------------------------
>30387
-----------------------------------------------------------------------------------------------MANHSQLGFQDASSPIMEELVEFHDHALMVALAICSLVLYLLTLMFT------NKLSS-NTVDA---------------------------------QEIELIWTILP--------------------AVVLILLGLPSLQILYMMDEI-DEP-DLTLKAIG-HQWYWTYEYT-------------------------------------------DF-------K-------D---LSFDSYMT---PT-TDLP-QGH-FRLLEVDHRIVVPMESPIRMIITA--DDVLH-SWAVPTL-GVKTDAIPGRLNQTSF-ITTRP--------------GVFY--GQC-SEICGANHSFMPIVVES----TPL-------------------------------------KH---FET------W--TSLLS-SS---------------------------------------------------------------------------------------------------------------------------------------------------------------------------------------------------------------------------------------------------------------------------------------------------------
>184215
-----------------------------------------------------------------------------------------------MAHPSQLGFQDAASPVMEELLHFHDHALMIVFLISTLVMYIIVAMVS------TKLTNKYILDS---------------------------------QEIEIIWTVLP--------------------AVILILIALPSLRILYLMDEV-NDP-HLTIKAMG-HQWYWSYEYT-------------------------------------------DY-------E-------D---LGFDSYMI---PT-NDLT-PGQ-FRLLEADHRMVIPVESPIRVLVSA--EDVLH-SWAVPAL-GVKMDAVPGRLNQTAF-IASRP--------------GVFY--GQC-SEICGANHSFMPVVVEA----VPL-------------------------------------EH---FEN------W--SLLML-QD---------------------------------------------------------------------------------------------------------------------------------------------------------------------------------------------------------------------------------------------------------------------------------------------------------
>84803
-----------------------------------------------------------------------------------------------MANHSQLNFQDAASPIMEELMGFHDHALMIALAICSLVLYLLTHTLT------EKLTS-NTTNA---------------------------------QVIELVWTILP--------------------ALVLVTLALPSLRILYMMDEI-NEP-DLTLKAIG-HQWYWTYEYT-------------------------------------------DS-------K-------D---LTFDSYMI---QT-ADLP-LGH-FRLLEVDHRVVVPMNSTIRVIVTA--DDVLH-SWAVPSL-GVKTDAIPGRLNQISF-LASRP--------------GVFY--GQC-SEICGANHSFMPIVVES----TPL-------------------------------------AN---FES------W--YSLMS-S----------------------------------------------------------------------------------------------------------------------------------------------------------------------------------------------------------------------------------------------------------------------------------------------------------
>61127
-----------------------------------------------------------------------------------------------MAHPSQLGFQDAASPLMEELLHFHDHALMIVFLISVLVLYIIVAMVT------AKVTNMFILDS---------------------------------QEIEIVWTVLP--------------------AAILNLIALPSLRILYLMDEI-NDP-HLTIKAIG-HQWYWSYEYT-------------------------------------------DY-------E-------D---LGFDSYMI---PT-QDLT-PGQ-FRLLETDHRMVVPMESPVRVLVTA--EDVLH-SWAVPSL-GVKMDAVPGRLNQTAF-IAARP--------------GVYY--GQC-SEICGANHSFMPIVVEA----VPL-------------------------------------QH---FEN------W--SSMML-EDA--------------------------------------------------------------------------------------------------------------------------------------------------------------------------------------------------------------------------------------------------------------------------------------------------------
>39758
------------------------------------------------------------------------------------------------MYMIIFNLQSSNSPLMEQLIFFHDNSMLILILVTNLVAYMMMSMLF------NKNNNYFLLSG---------------------------------QTIEIIWTIIP--------------------AIILLFIALPSLKLLYLLEEN-SKP-YISLKAIG-HQWYWKYEYS-------------------------------------------NF---------------N---LNFDSYMI---NK-DDLQ-NYM-FRLLDTDNRVILPFNYMIRLMISA--TDVIH-SWTIPSL-GIKVDATPGRINQLNF-MMNRS--------------SIFY--GQC-SEICGANHSFMPISIES----ISL-------------------------------------NF---FLK------W--LNNNL------------------------------------------------------------------------------------------------------------------------------------------------------------------------------------------------------------------------------------------------------------------------------------------------------------
>6829
-----------------------------------------------------------------------------------------------MATWGHLGFQDSASPLMEQLIFFHDHTMVILILITTFVGYMMAAMFS------NSFVNRFLLEN---------------------------------QTIEVIWTVLP--------------------AIILVFIALPSLRLLYLLDEV-NNP-SITLKTIG-HQWYWSYEYS-------------------------------------------DF-------L-------Q---VEFDSYMT---PS-NEQD-LSG-FRLLDVDNRTVLPMNTQVRMLVTA--ADVIH-SWTVPAL-GVKADAIPGRLNQISF-LINRP--------------GLFF--GQC-SEICGANHSFMPIVVES----VSV-------------------------------------SA---FLN------W--ISSSS-DL---------------------------------------------------------------------------------------------------------------------------------------------------------------------------------------------------------------------------------------------------------------------------------------------------------
>7666
-----------------------------------------------------------------------------------------------MATWAQFGLQDASSPLMEELTYFHDYTLIVLTLITILVFYGLVSLLV------SSSTNRFFLEG---------------------------------QELETIWTVIP--------------------ALILILIALPSLQLLYLMDEV-NDP-FLTIKAIG-HQWYWSYEYT-------------------------------------------DY-------N-------D---LEFDSYMV---PT-SDVS-LGN-PRLLEVDNRLILPMQNPIRVLVSS--ADVLH-SWAVPSL-GVKMDAVPGRLNQTTF-FAART--------------GLFY--GQC-SEICGANHSFMPIVIES----VPF-------------------------------------NT---FEN------W--VAQYL-EE---------------------------------------------------------------------------------------------------------------------------------------------------------------------------------------------------------------------------------------------------------------------------------------------------------
>96998
-----------------------------------------------------------------------------------------------MAHPSQLGFQDAASPVMEELLHFHDHALMIVFLISTFVLYIIVAMVT------TKLTNKFILDS---------------------------------QEIEIIWTLLP--------------------AIILILIALPSLRILYLMDEI-NDP-HLTIKAMG-HQWYWSYEYT-------------------------------------------DY-------E-------D---LGFDSYMI---PT-QDLA-PGQ-FRLLETDHRMVVPVESPIRVLVSA--EDVLH-SWAVPSL-GVKMDAVPGRLNQTAF-IASRP--------------GVFY--GQC-SEICGANHSFMPIVVEA----VPL-------------------------------------EH---FEN------W--SSLML-EDA--------------------------------------------------------------------------------------------------------------------------------------------------------------------------------------------------------------------------------------------------------------------------------------------------------
>33559
-----------------------------------------------------------------------------------------------MPYPFQLGFQDATSPIMEELTYFHDHTLMIVFLISSLVLYIIILMLT------TKLTHTSTMDA---------------------------------QEVETIWTILP--------------------AVILVLIALPSLRILYMMDEI-YNP-HLTVKAMG-HQWYWTYEYT-------------------------------------------DY-------E-------D---LTFDSYMI---PT-QDLN-PGQ-FRLLEVDNRIVLPMELPIRMLISS--EDVIH-AWAVPSL-GLKTDAIPGRLNQATL-TSTRP--------------GVYY--GQC-SEICGSNHSFMPIVLEM----ATL-------------------------------------KY---FEK------W--SSMMQ-S----------------------------------------------------------------------------------------------------------------------------------------------------------------------------------------------------------------------------------------------------------------------------------------------------------
>61378
-----------------------------------------------------------------------------------------------MAYPFQLGFQDATSPIMEELLHFHDHTLMIVFLISSLVLYIISLMLT------TKLTHTSTMDA---------------------------------QEVETIWTILP--------------------AIILILIALPSLRILYMMDEI-NNP-SLTVKTMG-HQWYWSYEYT-------------------------------------------DY-------E-------D---LNFDSYMI---PT-QELK-PGE-LRLLEVDNRVVLPMEMTIRMLISS--EDVLH-SWAVPSL-GLKTDAIPGRLNQTTL-MATRP--------------GLYY--GQC-SEICGSNHSFMPIVLEL----VPL-------------------------------------TY---FEK------W--SASMM------------------------------------------------------------------------------------------------------------------------------------------------------------------------------------------------------------------------------------------------------------------------------------------------------------
>357291
-----------------------------------------------------------------------------------------------MAHPTQLGFQDAASPVMEELLHFHDHALMIVFLISTLVLYIIVAMVS------TKLTNKYILDS---------------------------------QEIEIVWTVLP--------------------AVILVLIALPSLRILYLMDEI-NDP-HLTIKAMG-HQWYWSYEYT-------------------------------------------DY-------E-------D---LGFDSYMV---PT-QDLT-PGQ-FRLLETDHRMVIPMESPIRVLVSA--EDVLH-SWAVPSL-GVKMDAVPGRLNQTAF-IASRP--------------GVFY--GQC-SEICGANHSFMPIVVEA----VPL-------------------------------------EH---FES------W--SSLML-EDA--------------------------------------------------------------------------------------------------------------------------------------------------------------------------------------------------------------------------------------------------------------------------------------------------------
>670346
-----------------------------------------------------------------------------------------------MANHAQFGFQDASSPIMEELVEFHDHALMVALAICSLVLYLLALMLM------EKLSS-NTVDA---------------------------------QEVELIWTILP--------------------AIVLILLALPSLQILYMMDDI-DEP-DLTLKAIG-HQWYWTYEYT-------------------------------------------DF-------K-------D---LTFDSYMI---PT-TDLP-QGH-FRLLEVDHRVVIPMESPIRIIITA--SDVLH-SWAVPTL-GVKTDAIPGRLNQTSF-ITTRP--------------GIFY--GQC-SEICGANHSYMPIVVES----TPL-------------------------------------PH---FEN------W--SLLLS-S----------------------------------------------------------------------------------------------------------------------------------------------------------------------------------------------------------------------------------------------------------------------------------------------------------
>187796
-----------------------------------------------------------------------------------------------MAVWSQWGFQDAASPLMEQLIFFHDHAMLVFVLIMSLVGYAAFSLMR------GSFSSRYLLEC---------------------------------QEIEAIWTVLP--------------------GVVLIFLALPSLRLLYLLDEV-NDP-GLSIKAVG-HQWYWSYEYS-------------------------------------------DF-------L-------D---LEFDSYMV---AT-SDLT-SGD-YRLLEVDHRTVVPVGVDVRVLVTA--ADVLH-SWTVPCL-GVKADAVPGRLNQVSF-FVSRP--------------GIFY--GQC-SEICGANHSFMPIVIEA----VDV-------------------------------------ED---FVQ------W--VISSG-E----------------------------------------------------------------------------------------------------------------------------------------------------------------------------------------------------------------------------------------------------------------------------------------------------------
>1355229
-----------------------------------------------------------------------------------------------MATPAQLGLLDAASPVMEEMIYFHDHVMLVVILITCLIFYSMVVLLS------TKYIYRFLTDG---------------------------------HVVETVWTIIP--------------------AVILVVVALPSLKLLYLTDEL-DSP-QLTIKTVG-HQWYWSYEYT-------------------------------------------DY-------Y-------D---IEFDSYML---PI-NDIV-PGD-ARLLEVDNRVVLPVDTSIRMLVTA--ADVIH-AWTVPAL-GLKMDAVPGRLNQLAL-QCSRV--------------GTFY--GQC-SEICGANHSFMPIVVEA----VPV-------------------------------------EV---FES------W--CGMML-ESE--------------------------------------------------------------------------------------------------------------------------------------------------------------------------------------------------------------------------------------------------------------------------------------------------------
>582428
-----------------------------------------------------------------------------------------------MAHPSQLGFQDAASPVMEELIHFHDHTLMIVFLISSLVLYIITAMVS------TKLTNKYILDS---------------------------------QEIEIVWTILP--------------------AIILIMIALPSLRILYLMDEI-NDP-HLTIKAMG-HQWYWSYEYT-------------------------------------------DY-------E-------D---LGFDSYMI---QT-QDLT-PGQ-FRLLETDHRMVVPMESPIRVLVSA--EDVLH-SWAVPAL-GVKMDAVPGRLNQTAF-IVSRP--------------GVYY--GQC-SEICGANHSFMPIVVEA----VPL-------------------------------------EH---FEA------W--SSLML-EEA--------------------------------------------------------------------------------------------------------------------------------------------------------------------------------------------------------------------------------------------------------------------------------------------------------
>74131
-----------------------------------------------------------------------------------------------MAHPSQLGFQDAASPVMEELLHFHDHALMIVFLISTFVLYIIVVMVT------AKLTNKLILDS---------------------------------QEVEIIWTLLP--------------------AIILILIALPSLRILYLMDEI-NDP-HLTIKAMG-HQWYWSYEYT-------------------------------------------DY-------E-------D---LSFDSYMI---PT-QDLT-PGQ-FRLLEADHRMVVPAESPIRILVSA--EDVLH-SWAVPSL-GVKMDAVPGRLNQTAF-IAARP--------------GIFY--GQC-SEICGANHSFMPIVVEA----VPL-------------------------------------EH---FEN------W--SSLML-EDA--------------------------------------------------------------------------------------------------------------------------------------------------------------------------------------------------------------------------------------------------------------------------------------------------------
>9829
-----------------------------------------------------------------------------------------------MAYPLQLGFQDATSPIMEELLHFHDHTLMIVFLISSLVLYIISLMLT------TKLTHTSTMSA---------------------------------QEIETIWTILP--------------------AIILILIALPSLRILYMMDEM-NDP-SLTVKTMG-HQWYWSYEYT-------------------------------------------DY-------E-------D---LAFDSYMI---PT-SDLK-PGE-MRLLEVDNRVVLPMEMTIRILVSS--EDVLH-SWAVPSL-GLKTDAIPGRLNQTTL-MSTRP--------------GLYY--GQC-SEICGSNHSFMPIVLEL----VPL-------------------------------------ET---FEK------W--STSML-MSSL-------------------------------------------------------------------------------------------------------------------------------------------------------------------------------------------------------------------------------------------------------------------------------------------------------
>318828
-----------------------------------------------------------------------------------------------MATWAQLNFQDASSPMMEQMVYFHDHTMMILVIITVMVAYVMSSMLW------NGNINRNLLDG---------------------------------QKIETIWTVLP--------------------VIVLVIIAMPSLRLLYLLDEV-SDP-SITLKTVG-HQWYWSYEYS-------------------------------------------DF-------N-------H---MEFDSYMI---PY-TDMD-ENG-FRLLEVDNRTVLPMQTQVRVLITA--ADVLH-SWAVPSL-GVKVDATPGRLNQTSF-FMNRP--------------GLFF--GQC-SEICGANHSFMPIMIES----VTT-------------------------------------KS---FVK------W--IQKMS-EL---------------------------------------------------------------------------------------------------------------------------------------------------------------------------------------------------------------------------------------------------------------------------------------------------------
>211491
-----------------------------------------------------------------------------------------------MAHPTQLGFQDAASPVMEELLHFHDHALMIVFLISTLVLYIIIAMVS------TKLTNKYILDS---------------------------------QEIEIVWTILP--------------------AVILVLIALPSLRILYLMDEI-NDP-HLTIQAMG-HPWYWSYEYT-------------------------------------------DY-------E-------N---LGFDSYMV---PT-QDLA-PGQ-FRLLETDHRMVVPMESPVRVLVSA--EDVLH-SWAVPSL-GVKMDAVPGRLNQTAF-IASRP--------------GVFY--GQC-SEICGANHSFMPIVVEA----VPL-------------------------------------EH---FEN------W--SSLML-EDA--------------------------------------------------------------------------------------------------------------------------------------------------------------------------------------------------------------------------------------------------------------------------------------------------------
>592150
-----------------------------------------------------------------------------------------------MANHAQFGFQDASSPIMEELVEFHDHALMVALAICSLVLYLLALMLM------EKLSS-NTVDA---------------------------------QEVELIWTILP--------------------AIVLVLLALPSLQILYMMDEI-DEP-DLTLKAIG-HQWYWTYEYT-------------------------------------------DF-------K-------D---LTFDSYMI---PT-TDLP-QGH-FRLLEVDHRVVIPMESPIRIIITA--SDVLH-SWAVPTL-GVKTDAIPGRLNQTSF-ITTRP--------------GIFY--GQC-SEICGANHSYMPIVVES----TPL-------------------------------------SH---FEN------W--SLLLS-S----------------------------------------------------------------------------------------------------------------------------------------------------------------------------------------------------------------------------------------------------------------------------------------------------------
>342443
-----------------------------------------------------------------------------------------------MAHPSQLGFQDAASPVMEELLHFHDHALMIVFLISTFVLYIIVAMVT------TKLTNKFLLDS---------------------------------QEIEIIWTVLP--------------------AVILIMIALPSLRILYLMDEI-NDP-HLTIKAVG-HQWYWSYEYT-------------------------------------------DY-------E-------D---LGFDSYMV---PT-QDLT-PGQ-FRLLEADHRMVVPVESPIRVLVSA--EDVLH-SWAVPSL-GVKMDAVPGRLNQTAF-IASRP--------------GVFY--GQC-SEICGANHSFMPIVVEA----VPL-------------------------------------EH---FEN------W--SSIML-EDA--------------------------------------------------------------------------------------------------------------------------------------------------------------------------------------------------------------------------------------------------------------------------------------------------------
>210166
-----------------------------------------------------------------------------------------------MAHPAQLGLQNAASPIMEELIAFHDHALMIIFLISSLVLYIISLMLT------TKLTHTSTMNA---------------------------------QEIEMIWTILP--------------------AIILIMIALPSLRILYMTDEF-NKP-YLTLKAIG-HQWYWSYEYS-------------------------------------------DY-------E-------D---LAFDSYIM---PT-YFLE-PGE-FRLLEVDNRTTLPMEADIRMLISS--QDVLH-SWAVPSL-GVKADAIPGRLNQAMV-ASMRP--------------GLFY--GQC-SEICGSNHSFMPIVLEF----IYF-------------------------------------QD---FEV------W--ASYLY-IV---------------------------------------------------------------------------------------------------------------------------------------------------------------------------------------------------------------------------------------------------------------------------------------------------------
>211979
-----------------------------------------------------------------------------------------------MAYSSQLGFQDAASPIMEELLHFHDHALMIVFLISALVLYTITLMMT------TSLTHTNTMDA---------------------------------QEVEMIWTILP--------------------AIILIMIALPSLRILYLMDEI-NNP-HLTIKTLG-HQWYWSYEYT-------------------------------------------DY-------E-------D---LTFDSYMT---PT-QDLP-PGA-FRLLEVDNRMVVPMESPIRMLISA--EDVLH-SWAVPAL-GVKTDAIPGRLNQTTF-ITSHP--------------GLFY--GQC-SEICGSNHSFMPIVVEA----VPL-------------------------------------TY---FEN------W--TTIMS-S----------------------------------------------------------------------------------------------------------------------------------------------------------------------------------------------------------------------------------------------------------------------------------------------------------
>69942
-----------------------------------------------------------------------------------------------MANHSQFSFQDASSPIMEELIQFHDHALMVALAICSLVLYLLTHMLT------EKLTS-NTVNA---------------------------------QVIELIWTILP--------------------AAVLIMLALPSLRILYMMDEI-NEP-DLTLKAIG-HQWYWSYEYT-------------------------------------------DF-------K-------N---LTFDSYMT---PT-ADLP-LGH-FRLLEVDHRVIVPMDSTIRVIVTA--DDVLH-SWAVPTL-GVKTDAIPGRLNQTSF-LTPRP--------------GVYY--GQC-SEICGANHSFMPIVVES----APL-------------------------------------AN---FES------W--TSSLS-S----------------------------------------------------------------------------------------------------------------------------------------------------------------------------------------------------------------------------------------------------------------------------------------------------------
>303753
-----------------------------------------------------------------------------------------------MAHPSQLGFQDAASPVMEELLHFHDHALMIVFLISTLVLYIIVAMVS------TKLTNKYILDS---------------------------------QEIEIIWTILP--------------------AIILILIALPSLRILYLMDEI-NDP-HLTVKAMG-HQWYWSYEYT-------------------------------------------DY-------N-------D---LGFDSYMV---PT-QDLA-PGQ-FRLLETDHRMVVPVDSPIRVLVSA--EDVLH-SWAVPSL-GVKMDAVPGRLNQTAF-IVSRP--------------GVFY--GQC-SEICGANHSFMPIVVEA----VPL-------------------------------------EH---FEN------W--SSLML-EDA--------------------------------------------------------------------------------------------------------------------------------------------------------------------------------------------------------------------------------------------------------------------------------------------------------
>1088058
-----------------------------------------------------------------------------------------------MAYPMQLGFQDATSPIMEELLHFHDHTLMIVFLISSLVLYVISLMLT------TKLTHTSTMDA---------------------------------QEVETIWTILP--------------------AIILILIALPSLRILYMMDEI-NNP-SLTVKTMG-HQWYWSYEYT-------------------------------------------DY-------E-------D---LSFDSYMI---PT-SELK-PGE-LRLLEVDNRVVLPMEMTIRMLVSS--EDVLH-SWAVPSL-GLKTDAIPGRLNQTTL-MSTRP--------------GLYY--GQC-SEICGSNHSFMPIVLEL----VPL-------------------------------------NY---FEK------W--SASML------------------------------------------------------------------------------------------------------------------------------------------------------------------------------------------------------------------------------------------------------------------------------------------------------------
>857698
-----------------------------------------------------------------------------------------------MAQFAQLGLQDAATPFMEELIVFHDHTLSVAIGISVMVLYLMKLTTS------TKLTNKNVLDS---------------------------------QALETVWTLLP--------------------AMTLILIAFPSLHILYRFEEI-LGP-FVTIKATG-IQWHWSYDYM-------------------------------------------DH-------K-------P---LFFKSFMV---LT-DSLM-EGG-VRLLDADNRMTVPLFMPIRMLVAA--KDVLH-AWTVPSL-GVKMDAVPGRLNQTAF-IAMRP--------------GVFF--GQC-SEVCGANHSFMPIVVEA----VPE-------------------------------------NH---FSK------W--TEKMK-GA---------------------------------------------------------------------------------------------------------------------------------------------------------------------------------------------------------------------------------------------------------------------------------------------------------
>48706
-----------------------------------------------------------------------------------------------MSTLAALNFQNGASPLMEQLIFFHDHSMTILILIITIVSFNLFSTCT------NSNIDQHMLES---------------------------------QPLELFWTIIP--------------------SFILIFIGLPSIRLLYLLDEV-YQP-SITIKTMG-HQWYWSYEYS-------------------------------------------DF-------M-------N---LEFDSYMI---PS-TDLT-NES-FRLLDVDNRTVIPYHTQIRTLISA--ADVLH-SWTVPAL-GVKADAVPGRLNQVNF-YSNRP--------------GLFF--GQC-SEICGANHSFMPISIES----VPP-------------------------------------YI---FIN------W--VKKMI-NS---------------------------------------------------------------------------------------------------------------------------------------------------------------------------------------------------------------------------------------------------------------------------------------------------------
>36275
-----------------------------------------------------------------------------------------------MANHSQLNFQDASSPIMEELMQFHDHALMVALAICSLVLYLLATMLT------QKLSS-NTVDA---------------------------------QVIELIWTILP--------------------AGVLITLALPSLRILYMMDEI-NQP-DLTLKAIG-HQWYWTYEYT-------------------------------------------DV-------K-------D---LTFDSYMT---PT-TELP-LGH-FRLLEVDHRVIVPTESTVRVIVTA--DDVLH-SWAVPSL-GVKTDAIPGRLNQTSF-LANRP--------------GIYY--GQC-SEICGANHSFMPIVVEA----IPL-------------------------------------AS---FEN------W--LSITP-S----------------------------------------------------------------------------------------------------------------------------------------------------------------------------------------------------------------------------------------------------------------------------------------------------------
>10181
-----------------------------------------------------------------------------------------------MPYPHQLGFQDATSPIMEELLYFHDHTLMIVFLISSLVLYTISTMLS------TKLTHTNTMNA---------------------------------QEIEMVWTILP--------------------AMILILIALPSLRILYMIDEV-NDP-SLTVKTLG-HQWYWSYEYT-------------------------------------------DY-------E-------E---LCFDSYMV---PS-TDLK-PGE-LRLLEVDNRVVLPMKTPVRMLISS--EDVLH-SWAIPSL-GLKTDAVPGRLNQTTL-MSSRP--------------GLFY--GQC-SEICGSNHSFMPIVIEM----VPL-------------------------------------KT---FES------W--SSSMT------------------------------------------------------------------------------------------------------------------------------------------------------------------------------------------------------------------------------------------------------------------------------------------------------------
>907741
-----------------------------------------------------------------------------------------------MAYPMQLGFQDATSPIMEELLHFHDHTLMIVFLISSLVLYIISLMLT------TKLTHTSTMDA---------------------------------QEVETIWTILP--------------------AIILILIALPSLRILYMMDEI-NNP-SLTVKTMG-HQWYWSYEYT-------------------------------------------DY-------E-------D---LSFDSYMI---PT-SELK-PGE-LRLLEVDNRVVLPMEMTIRMLISS--EDVLH-SWAVPSL-GLKTDAIPGRLNQTTL-MSTRP--------------GLYY--GQC-SEICGSNHSFMPIVLEL----VPL-------------------------------------KY---FEK------W--SASML------------------------------------------------------------------------------------------------------------------------------------------------------------------------------------------------------------------------------------------------------------------------------------------------------------
>369625
-----------------------------------------------------------------------------------------------MAHPTQLGFQDAASPVMEELLHFHDHALMIVFLISTLVLYIIIAMVS------TKLTNKYILDS---------------------------------QEIEIVWTILP--------------------AVILVLIALPSLRILYLMDEI-NDP-HLTIKAMG-HQWYWSYEYT-------------------------------------------DY-------E-------N---LGFDSYMV---PT-QDLT-PGQ-FRLLETDHRMVVPMESPIRVLVSA--EDVLH-SWAVPSL-GVKMDAVPGRLNQTAF-IASRP--------------GLFY--GQC-SEICGANHSFMPIVVEA----VPL-------------------------------------EH---FEN------W--SSLML-EDA--------------------------------------------------------------------------------------------------------------------------------------------------------------------------------------------------------------------------------------------------------------------------------------------------------
>595395
-----------------------------------------------------------------------------------------------MAHPTQLGFQDAASPVMEELLHFHDHALMIVFLISTLVLYIIVAMVS------TKLTNKYILDS---------------------------------QEIEIVWTVLP--------------------AVILVLIALPSLRILYLMDEI-NDP-HLTIKAMG-HQWYWSYEYT-------------------------------------------DY-------E-------N---LGFDSYMI---PT-QDLN-PGQ-FRLLEADHRMVVPMESPIRVLVSA--EDVLH-SWAVPSL-GVKMDAVPGRLNQTAF-IASRP--------------GVFY--GQC-SEICGANHSFMPIVVEA----VPL-------------------------------------EH---FEN------W--SSLML-EDA--------------------------------------------------------------------------------------------------------------------------------------------------------------------------------------------------------------------------------------------------------------------------------------------------------
>32536
-----------------------------------------------------------------------------------------------MAYPFQLGFQDATSPIMEELLHFHDHTLMIVFLISSLVLYIISLMLT------TKLTHTSTMDA---------------------------------QEVETVWTILP--------------------AIILILIALPSLRILYMMDEI-NNP-SLTVKTMG-HQWYWSYEYT-------------------------------------------DY-------E-------D---LNFDSYMV---PT-QELK-PGE-LRLLEVDNRVVLPMEMTIRMLISS--EDVLH-SWAVPSL-GLKTDAIPGRLNQTTL-MSTRP--------------GLYY--GQC-SEICGSNHSFMPIVLEL----VPL-------------------------------------MY---FEK------W--SASML------------------------------------------------------------------------------------------------------------------------------------------------------------------------------------------------------------------------------------------------------------------------------------------------------------
>303691
-----------------------------------------------------------------------------------------------MAHPSQLGFQDAASPVMEELLHFHDHALMIVFLISTLVLYIIVAMVS------TKLTNKYILDS---------------------------------QEIEIIWTILP--------------------AVILILIALPSLRILYLMDEI-NDP-HLTIKAMG-HQWYWSYEYT-------------------------------------------DY-------E-------D---LGFDSYMI---PT-QDLA-PGQ-FRLLEADHRMVVPIESPVRVLVSA--EDVLH-SWAVPAL-GVKMDAVPGRLNQTAF-ITSRP--------------GVFY--GQC-SEICGANHSFMPIVVEA----VPL-------------------------------------EH---FEN------W--SSMML-EDA--------------------------------------------------------------------------------------------------------------------------------------------------------------------------------------------------------------------------------------------------------------------------------------------------------
>286774
-----------------------------------------------------------------------------------------------MAHPTQLGFQDAASPVMEELLHFHDHALMIVFLISTLVLYIIVAMVS------TKLTNKYILDS---------------------------------QEIEIVWTVLP--------------------AVILVLIALPSLRILYLMDEI-NDP-HLTIKAMG-HQWYWSYEYT-------------------------------------------DY-------E-------D---LGFDSYMV---PT-QDLT-PGQ-FRLLETDHRMVVPMESPIRVLVSA--EDVLH-SWAVPSL-GVKMDAVPGRLNQTAF-IASRP--------------GVFY--GQC-SEICGANHSFMPIVVEA----VPL-------------------------------------EH---FES------W--SSLML-EDA--------------------------------------------------------------------------------------------------------------------------------------------------------------------------------------------------------------------------------------------------------------------------------------------------------
>352917
-----------------------------------------------------------------------------------------------MAHPTQLGFQDAASPVMEELLHFHDHALMIVFLISTLVLYIIIAMVS------TKLTNKYILDS---------------------------------QEIEIVWTILP--------------------AVILVLIALPSLRILYLMDEI-NDP-HLTIKAMG-HQWYWSYEYT-------------------------------------------DY-------E-------D---LGFDSYMI---PT-QDLT-PGQ-FRLLETDHRMVVPMESPVRVLVSA--EDVLH-SWAVPSL-GVKMDAVPGRLNQTAF-IASRP--------------GVFY--GQC-SEICGANHSFMPIVVEA----VPL-------------------------------------EH---FES------W--SSLML-EDA--------------------------------------------------------------------------------------------------------------------------------------------------------------------------------------------------------------------------------------------------------------------------------------------------------
>70922
-----------------------------------------------------------------------------------------------MATWANMNLQDSASPIMEQLIFFHDHALMIMLMILIVVAYMMTTMMS------NKLVNRFMLEG---------------------------------QMIEVAWTIAP--------------------AVILIFIAIPSLRLLYLMDEI-QSP-SMTLKIIG-HQWYWSYEYS-------------------------------------------DF-------N-------K---VEFDSYMI---PQ-EEMN-PYN-FRLLDTDNRTTLPMNSTIRLIVTA--ADVLH-SWTIPSL-GVKIDATPGRLNQASI-MINRP--------------GLFY--GQC-SEICGANHSFMPIVIES----VST-------------------------------------NS---FIN------W--ITKMA-E----------------------------------------------------------------------------------------------------------------------------------------------------------------------------------------------------------------------------------------------------------------------------------------------------------
>149980
-----------------------------------------------------------------------------------------------MAHPTQLGFQDAASPVMEELLHFHDHALMIVFLISTLVLYIIVAMVS------TKLTNKYILDS---------------------------------QEIEIVWTVLP--------------------AVILVLIALPSLRILYLMDEI-NDP-HLTIKAMG-HQWYWSYEYT-------------------------------------------DY-------E-------D---LGFDSYMI---PT-QDLT-PGQ-FRLLETDHRMVVPMESPIRVLVSA--EDVLH-SWAVPSL-GIKMDGVPGRLNQTAF-IASRP--------------GVFY--GQC-SEICGANHSFMPIVVEA----VPL-------------------------------------EH---FER------W--SSLMM-EDA--------------------------------------------------------------------------------------------------------------------------------------------------------------------------------------------------------------------------------------------------------------------------------------------------------
>154821
-----------------------------------------------------------------------------------------------MAHPSQLGFQDAASPVMEELLHFHDHALMIVFLISTLVLYIIVAMVS------TKLTNKYILDS---------------------------------QEIEIVWTVLP--------------------AVILILIALPSLRILYLMDEI-NDP-HLTIKAMG-HQWYWSYEYT-------------------------------------------DY-------E-------N---LGFDSYMI---PT-QDLN-PGQ-FRLLEADHRMVVPMESPIRVLVSA--EDVLH-SWAVPSL-GVKMDAVPGRLNQTAF-IASRP--------------GVFY--GQC-SEICGANHSFMPIVVEA----VPL-------------------------------------EH---FEN------W--SSLML-EDA--------------------------------------------------------------------------------------------------------------------------------------------------------------------------------------------------------------------------------------------------------------------------------------------------------
>143526
-----------------------------------------------------------------------------------------------MAHPTQLGFQDAASPIMEELLHFHDHTLMAVFLISTLVLYIITSLMT------TKLSSTNTIDA---------------------------------QEIEMVWTIMP--------------------AIILIVIALPSLRILYLMDEI-SNP-DMQLKPLA-HQWYWSYEYS-------------------------------------------DF-------A-------N---LNFDSYMI---PT-KELT-PGQ-FRLLEVDNRMVTPIGMATRTIITA--DDVLH-SWAVPSL-GVKTDAIPGRLNQASF-LVSRP--------------GVYY--GQC-SEICGANHSFMPIVVEA----LPV-------------------------------------PD---FLN------W--SLISQ-DS---------------------------------------------------------------------------------------------------------------------------------------------------------------------------------------------------------------------------------------------------------------------------------------------------------
>6446
-----------------------------------------------------------------------------------------------MPYWGQWGFQDAASPIMSNLIFFHDHAMIILVMIMSFVGYAMAALMI------NKFTSRMILEA---------------------------------QWVETVWTVVP--------------------AIILLTLALPSLRLLYLMDEV-TEP-SLTVKAIG-NQWYWSYEYT-------------------------------------------DF-------K-------N---LGGDSYML---PT-DDLTNQTP-FRLLEVDNRLILPCHTNIRMLITA--ADVMH-AWTVPSF-GVKADAIPGRLNQLGI-FISSP--------------GVFY--GQC-SEICGTNHSFMPIAVEA----RLP-------------------------------------KN---FTQ------M--ITSAA-QEQ--------------------------------------------------------------------------------------------------------------------------------------------------------------------------------------------------------------------------------------------------------------------------------------------------------
>477781
-----------------------------------------------------------------------------------------------MAHPSQLGFQDAASPVMEELLHFHDHALMIVFLISTLVLYIIVAMVS------TKLTNKYILDS---------------------------------QEIEIVWTVLP--------------------AVILILIALPSLRILYLMDEI-NDP-HLTIKAMG-HQWYWSYEYT-------------------------------------------DY-------E-------D---LGFDSYMI---PT-QDLA-PGQ-FRLLEADHRMVIPVESPIRVLVSA--EDVLH-SWAVPAL-GVKMDAVPGRLNQTAF-IASRP--------------GVFY--GQC-SEICGANHSFMPIVVEA----VPL-------------------------------------KH---FEN------W--SSLML-EDA--------------------------------------------------------------------------------------------------------------------------------------------------------------------------------------------------------------------------------------------------------------------------------------------------------
>121280
-----------------------------------------------------------------------------------------------MAHPSQLGFQDAASPLMEELLHFHDHALMIVFLISTLVLYIIVAMVT------AKVTNMYILDS---------------------------------QEIEIVWTVLP--------------------AAILILIALPSLRILYLMDEI-NDP-HLTIKAIG-HQWYWSYEYT-------------------------------------------DY-------E-------D---LGFDSYMI---PT-QDLT-PGQ-FRLLEADHRMVVPMESPIRVLVTA--EDVLH-SWAVPAL-GVKMDAVPGRLNQTAF-IAARP--------------GVYY--GQC-SEICGANHSFMPIVVEA----VPL-------------------------------------QH---FEN------W--SSMML-EDA--------------------------------------------------------------------------------------------------------------------------------------------------------------------------------------------------------------------------------------------------------------------------------------------------------
>133961
-----------------------------------------------------------------------------------------------MATWSNLSLQDGASPLMEQLSFFHDHTMMVLLLITVIVGYTFSYMLI------ISFSSKNMLHG---------------------------------HLIETIWTTIP--------------------AITLIFIALPSLRLLYLLDDS-VDA-MITIKTIG-RQWYWSYEYS-------------------------------------------DF-------M-------N---IEFDSYMM---PE-NDLE-ING-FRLLDVDNRIILPMNTEVRILTSA--SDVLH-SWAVPAL-GIKIDATPGRLNQGTF-LMNRP--------------GLFF--GQC-SEICGANHSFMPITIES----TSI-------------------------------------NM---FIK------W--LSKMI------------------------------------------------------------------------------------------------------------------------------------------------------------------------------------------------------------------------------------------------------------------------------------------------------------
>61388
-----------------------------------------------------------------------------------------------MAYPFQLGFQDATSPIMEELLHFHDHTLMIVFLISSLVLYIISLMLT------TKLTHTSTMDA---------------------------------QEVETIWTILP--------------------AIILILIALPSLRILYMMDEI-NNP-SLTVKTMG-HQWYWSYEYT-------------------------------------------DY-------E-------D---LNFDSYMI---PT-QELK-PGE-LRLLEVDNRVVLPMEMTIRMLISS--EDVLH-SWAVPSL-GLKTDAIPGRLNQTTL-MGTRP--------------GLYY--GQC-SEICGSNHSFMPIVLEL----VPL-------------------------------------TY---FEK------W--SVSML------------------------------------------------------------------------------------------------------------------------------------------------------------------------------------------------------------------------------------------------------------------------------------------------------------
>86235
-----------------------------------------------------------------------------------------------MAHPSQLGFQDAASPVMEELLHFHDHALMIVFLISTLVLYIIVAMVS------TKLTNKNILDS---------------------------------QEIEIIWTILP--------------------AIILILIALPSLRILYLMDEI-NDP-HLTIKAMG-HQWYWSYEYT-------------------------------------------DY-------E-------D---LGFDSYMV---PT-QDLA-PGQ-FRLLEADHRMVVPVESPVRVLVSA--EDVLH-SWAVPSL-GVKMDAVPGRLNQTAF-IASRP--------------GVFY--GQC-SEICGANHSFMPIVVEA----VPL-------------------------------------KH---FEN------W--SSLML-EDA--------------------------------------------------------------------------------------------------------------------------------------------------------------------------------------------------------------------------------------------------------------------------------------------------------
>181636
-----------------------------------------------------------------------------------------------MANHAQFSFQDASSPIMEELIQFHDHAMMVALAICSLVLYLLTLMLT------QKLSS-NTVDA---------------------------------QAIELVWTILP--------------------AAVLVTLALPSLRILYMMDEI-NEP-DLTLKAIG-HQWYWTYEYT-------------------------------------------DF-------K-------D---LTFDSYMT---PT-ADLP-LGH-FRLLEVDHRMIVPTEATVRVIVTA--DDVLH-SWAVPTL-GVKTDAIPGRLNQTSF-LAPRP--------------GVFY--GQC-SEICGANHSFMPIVVEA----VPL-------------------------------------AN---FEN------W--SSLLS-SQ---------------------------------------------------------------------------------------------------------------------------------------------------------------------------------------------------------------------------------------------------------------------------------------------------------
>1515605
-----------------------------------------------------------------------------------------------MSTWMMIFFQDSNSPVMENLIWFHDYVMMILLMIVSLIIYMFMYLFL------NKLNNRFILSG---------------------------------NLIELIWTFIP--------------------MFILIFMAIPSLKILYFNDEV-MNL-MMTIKSMG-HQWYWSYEYS-------------------------------------------DF-------L-------M---IDFNSFML---QS-MDLN---S-FRLLDVDNRLILPNNLIIRLLISS--VDVIH-SWTIPSI-GVKIDATPGRLNQMLM-YLYRS--------------GIYY--GQC-SEICGTNHSFMPIVIEV----INF-------------------------------------EN---FIN------W--IKNF-------------------------------------------------------------------------------------------------------------------------------------------------------------------------------------------------------------------------------------------------------------------------------------------------------------
>630221
-----------------------------------------------------------------------------------------------MAHPTQLGFQDAASPVMEELLHFHDHALMIVLLISTLVLYIITAMVS------TKLTNKYILDS---------------------------------QEIEIVWTILP--------------------AVILVLIALPSLRILYLMDEI-NDP-HLTIKAMG-HQWYWSYEYT-------------------------------------------DY-------E-------N---LGFDSYMV---PT-QDLA-PGQ-FRLLETDHRMVVPMESPVRVLVSA--EDVLH-SWAVPSL-GVKMDAVPGRLNQAAF-IASRP--------------GVFY--GQC-SEICGANHSFMPIVVEA----VPL-------------------------------------EH---FEN------W--SSLML-EDA--------------------------------------------------------------------------------------------------------------------------------------------------------------------------------------------------------------------------------------------------------------------------------------------------------
>206126
-----------------------------------------------------------------------------------------------MANPSQLGFQDAASPVMEELLHFHDHTLMIVFLISTMVLYIIVAMVS------TKLTNKYILDS---------------------------------QEIEIIWTLLP--------------------AIILVLIALPSLRILYLMDEV-NNP-LMTIKAVG-HQWYWSYEYT-------------------------------------------DY-------E-------D---LGFDAYMI---PT-QDLS-SGQ-LRLMETDHRMVVPAESPIRILISA--DDVLH-SWTVPSL-GVKMDAVPGRLNQTAF-ITSRP--------------GVFY--GQC-SEICGANHSFMPIVVEA----VPM-------------------------------------TY---FEG------W--SSCML-EDA--------------------------------------------------------------------------------------------------------------------------------------------------------------------------------------------------------------------------------------------------------------------------------------------------------
>262098
-----------------------------------------------------------------------------------------------MAHPSQLGFQDAASPVMEELLHFHDHALMIVFLISTLVLYIIVAVVS------TKLTNMYLLDS---------------------------------QEIEIIWTILP--------------------AIILILIALPSLRILYLMDEI-NNP-HLTVKAIG-HQWYWSYEYT-------------------------------------------DY-------Q-------E---IAFDSYMV---PT-QDLA-PGQ-FRLLEVDHRMVVPTEAPVRVLVTA--EDVLH-SWAVPAL-GVKMDAVPGRLNQTAF-IASRP--------------GVFY--GQC-SEICGANHSFMPIVVEA----VPL-------------------------------------KY---FQD------W--STLML-EDA--------------------------------------------------------------------------------------------------------------------------------------------------------------------------------------------------------------------------------------------------------------------------------------------------------
>169289
-----------------------------------------------------------------------------------------------MAHPSQLGFQDAASPVMEELLRFHDHALMIVLLISVLVLYIIIAMVS------TKLTNKYILDS---------------------------------QEIEIVWTILP--------------------AVILVSIALPSLRILYLMDEI-NDP-HLTVKAIG-HQWFWSYEYT-------------------------------------------DY-------N-------N---LEFDSFMV---PT-NQLT-PGE-FRLLETDTRMVVPMEAPIRVLISS--EDVLH-SWAVPAL-GVKTDAVPGRLNQSTF-MASRP--------------GVFY--GQC-SEICGANHSFMPIVVET----VPL-------------------------------------PY---FES------W--STLMS------------------------------------------------------------------------------------------------------------------------------------------------------------------------------------------------------------------------------------------------------------------------------------------------------------
>29073
-----------------------------------------------------------------------------------------------MACPFQMGLQDATSPIMEELLHFHDHTLMIVFLISSLVLYIISTMLT------TKLTHTSTMDA---------------------------------QEVETVWTILP--------------------AIILILIALPSLRILYMMDEI-NNP-SLTVKTMG-HQWYWSYEYT-------------------------------------------DY-------E-------D---LNFDSYMI---PT-QELK-PGE-LRLLEVDNRVVLPVEMTIRMLISS--EDVLH-SWAVPSL-GLKTDAIPGRLNQTTL-MAMRP--------------GLYY--GQC-SEICGSNHSFMPIVLEL----VPL-------------------------------------SY---FEE------W--SASML------------------------------------------------------------------------------------------------------------------------------------------------------------------------------------------------------------------------------------------------------------------------------------------------------------
>516015
-----------------------------------------------------------------------------------------------MAHPTQLGFQDAASPAMEELISFHDHALMIVFLISTLVLYIIVAMVS------TKLTNKFILDS---------------------------------QEIEIVWTVLP--------------------AIILILIALPSLRILYLMDEI-NDP-HVTVKAMG-HQWYWTYEYT-------------------------------------------DY-------E-------N---LEFDSYMV---PT-QDLT-PGG-FRLLETDHRMVIPQESPIRILASA--EDVLH-SWAVPSL-GVKMDAVPGRLNQTAF-IVLRP--------------GMFY--GQC-SEICGANHSFMPIVVEA----VPL-------------------------------------EN---FEK------W--SSLVL-EDA--------------------------------------------------------------------------------------------------------------------------------------------------------------------------------------------------------------------------------------------------------------------------------------------------------
>412635
-----------------------------------------------------------------------------------------------MAHPSQLGFQDAASPVMEELLHFHDHALMIVFLISTLVLYIIVAMVS------TKLTNKYILDS---------------------------------QEIEVIWTILP--------------------AIILILIALPSLRILYLMDEI-NDP-HLTIKAIG-HQWYWSYEYT-------------------------------------------DY-------E-------N---LGFDSYMI---PT-QDLA-PGQ-FRLLEADHRMVVPVESPIRVLVTA--EDVLH-SWAVPAL-GVKMDAVPGRLNQAAF-IASRP--------------GVFY--GQC-SEICGANHSFMPIVVEA----VPL-------------------------------------EH---FEN------W--SSLML-EDA--------------------------------------------------------------------------------------------------------------------------------------------------------------------------------------------------------------------------------------------------------------------------------------------------------
>27674
-----------------------------------------------------------------------------------------------MAYPFQLGFQDATSPIMEELLSFHDHALMIVFLISSLVLYIISLMLT------TSLTHTSTMDA---------------------------------QEVETIWTILP--------------------AIILILIALPSLRILYMMDEI-NNP-SVTIKTMG-HQWYWSYEYT-------------------------------------------DY-------E-------D---LTFDSYMI---PT-QELA-PGQ-LRLLEVDNRVVLPTELTVRVLISS--EDVLH-SWAVPSL-GLKTDAIPGRLNQTTL-LSTRP--------------GLFY--GQC-SEICGSNHSFMPIVLEM----VPL-------------------------------------KY---FEK------W--SSSML------------------------------------------------------------------------------------------------------------------------------------------------------------------------------------------------------------------------------------------------------------------------------------------------------------
>67940
-----------------------------------------------------------------------------------------------MAYPMQLGFQDATSPIMEELLHFHDHTLMIVFLISSLVLYVISLMLT------TKLTHTSTMDA---------------------------------QEVETIWTILP--------------------AIILILIALPSLRILYMMDEI-NNP-SLTVKTMG-HQWYWSYEYT-------------------------------------------DY-------E-------D---LSFDSYMI---PT-SELK-PGE-LRLLEVDNRVVLPMEMTIRMLISS--EDVLH-SWAVPSL-GLKTDAIPGRLNQTTL-MSTRP--------------GLYY--GQC-SEICGSNHSFMPIVLEM----VPL-------------------------------------KY---FEK------W--SASML------------------------------------------------------------------------------------------------------------------------------------------------------------------------------------------------------------------------------------------------------------------------------------------------------------
>1497103
-----------------------------------------------------------------------------------------------MAHPTQLGLQDAASPLMEELLHFHDHALMIVILISTMVLYILVAMVT------AKVTDKLILDS---------------------------------QEIEVIWTVLP--------------------AVVLILIALPSLRLLYMMDEV-NSP-HVTIKAIG-HQWYWTYEYT-------------------------------------------DY-------E-------E---LEFDAYML---PT-QDLA-PGQ-FRLLETDHRVVVPAESPVRILVTA--EDVLH-SWTVPAL-GTKVDAVPGRLNQTTF-IVDRP--------------GVFY--GQC-SEICGANHSFMPIMVES----TPL-------------------------------------KH---FES------W--STLLT-EDA--------------------------------------------------------------------------------------------------------------------------------------------------------------------------------------------------------------------------------------------------------------------------------------------------------
>143292
-----------------------------------------------------------------------------------------------MAYPLQLGFQDATSPIMEELLHFHDHTLMIVFLISSLVLYIISLMLT------TKLTHTSTMDA---------------------------------QEVETIWTILP--------------------AIILILIALPSLRILYMMDEI-NNP-ALTVKTMG-HQWYWSYEYT-------------------------------------------DY-------E-------D---LSFDSYMI---PT-QDLK-PGE-LRLLEVDNRLVLPMDTTIRMLISS--EDVLH-SWAIPSL-GLKTDAIPGRLNQTTL-MSTRP--------------GLFY--GQC-SEICGSNHSFMPIVLEL----VPL-------------------------------------KT---FEN------W--TTSLL------------------------------------------------------------------------------------------------------------------------------------------------------------------------------------------------------------------------------------------------------------------------------------------------------------
>7868
-----------------------------------------------------------------------------------------------MAHPSQLGFQDAASPVMEELLHFHDHTLMIVFLISTLVXYIIXVMVS------TKLTNKFILDS---------------------------------QGIEIVWTILP--------------------AIILISIALPSLRILYLMDEI-INP-HLTIKAVG-HQWYWSYEYT-------------------------------------------DY-------E-------N---LEFDSYMI---QT-QDLS-PGQ-FRLLETDHRMVIPMESPIRILVSA--DDVLH-SWTVPAL-GVKMDAVPGRLNQTAF-LVTRP--------------GVFY--GQC-SEICGANHSFMPIVVEA----VPL-------------------------------------QH---FEN------W--SLLTL-EEN--------------------------------------------------------------------------------------------------------------------------------------------------------------------------------------------------------------------------------------------------------------------------------------------------------
>135631
-----------------------------------------------------------------------------------------------MANHSQFGFQDASSPIMEELVEFHDHALMVALAICSLVLYLLALMLM------EKLSS-NTVDA---------------------------------QEVELIWTILP--------------------AVVLVLLALPSLQILYMMDEI-DEP-DLTLKAIG-HQWYWSYEYT-------------------------------------------DF-------K-------D---LTFDSYMI---PT-TDLL-PGH-FRLLEVDHRVVVPMESPIRIIVTA--DDVLH-SWAVPSL-GVKTDAIPGRLNQTSF-ITTRP--------------GIFY--GQC-SEICGANHSYMPIVVES----TPL-------------------------------------TH---FES------W--SMLLA-S----------------------------------------------------------------------------------------------------------------------------------------------------------------------------------------------------------------------------------------------------------------------------------------------------------
>186148
-----------------------------------------------------------------------------------------------MSTWANLGLQDSSSPLMEQLIFFHDHALLILVMITVLVGYLMFMLFF------NKYVNRYLLHG---------------------------------QTIEIIWTILP--------------------AIILLFIAFPSLRLLYLLDEI-NEP-SITLKAIG-HQWYWSYEYS-------------------------------------------DF-------A-------N---IEFDSYMI---PA-NELS-IDS-FRLLDVDNRVILPMNSQVRILVTA--ADVIH-SWTIPAL-GVKVDGTPGRLNQTNF-LINRP--------------GLFY--GQC-SEICGANHSFMPIVIES----IPV-------------------------------------NY---FIK------W--ISNNM-NS---------------------------------------------------------------------------------------------------------------------------------------------------------------------------------------------------------------------------------------------------------------------------------------------------------
>7375
-----------------------------------------------------------------------------------------------MSTWANLGLQDSSSPLMEQLIFFHDHALLILVMITVLVGYLMFMLFF------NKYVNRYLLHG---------------------------------QTIEIIWTILP--------------------AIILLFIAFPSLRLLYLLDEI-NEP-SITLKAIG-HQWYWSYEYS-------------------------------------------DF-------A-------N---IEFDSYMI---PT-NELS-IDS-FRLLDVDNRVVLPMNSQVRILVTA--ADVIH-SWTIPAL-GVKVDGTPGRLNQTNF-LINRP--------------GLFY--GQC-SEICGANHSFMPIVIES----IPV-------------------------------------NY---FIK------W--ISNNM-NS---------------------------------------------------------------------------------------------------------------------------------------------------------------------------------------------------------------------------------------------------------------------------------------------------------
>134920
-----------------------------------------------------------------------------------------------MANPSQLGFQDAASPVMEELLHFHDHTLMIVFLISTLVLYIIVAMVS------TKLTNKYILDS---------------------------------QEIEIIWTILP--------------------AIILILIALPSLRILYLMDEV-NNP-LLTIKAVG-HQWYWSYEYT-------------------------------------------DY-------E-------D---LGFDAYMI---PT-QDLA-PGQ-FRLMETDHRMVIPAESPIRVLVSA--DDVLH-SWAVPSL-GIKMDAVPGRLNQTAF-IASRP--------------GIFY--GQC-SEICGANHSFMPIVVEA----VPM-------------------------------------TH---FED------W--SSRML-EDA--------------------------------------------------------------------------------------------------------------------------------------------------------------------------------------------------------------------------------------------------------------------------------------------------------
>232417
-----------------------------------------------------------------------------------------------MAHPTQLGLQDAASPVMEELLHFHDHALMIVFLISTLVLYIIVAMVS------TKLTNKYILDS---------------------------------QEIEIIWTILP--------------------AVILILIALPSLRILYLMDEI-NDP-HITVKAMG-HQWYWSYEYT-------------------------------------------DY-------E-------D---LGFDSYMI---PT-QDLT-PGQ-FRLLEADHRMVVPLDSPVRVLVSA--EDALH-SWAVPAL-GIKMDAVPGRLNQTAF-VTSRP--------------GVFY--GQC-SEICGANHSFMPIVVEV----VPL-------------------------------------EH---FEN------W--PSLML-QDA--------------------------------------------------------------------------------------------------------------------------------------------------------------------------------------------------------------------------------------------------------------------------------------------------------
>13676
-----------------------------------------------------------------------------------------------MAHPSQLGFQDAASPLMEELLHFHDHALMILFLISSFVLYIIVVMIS------TSLTNKYVLDS---------------------------------QEIEIIWTVLP--------------------AVILILIALPSLRILYLMDEI-NDP-HLTIKAVG-HQWYWSYEYT-------------------------------------------DY-------E-------D---LGFDSYMI---PT-NDLA-PGQ-FRLLEADHRMVVPVESPVRVLISA--DDVLH-SWAVPSL-GVKMDAVPGRLNQTAF-ITSRP--------------GVFY--GQC-SEICGANHSFMPIVVEA----VPL-------------------------------------EH---FEN------W--SSLML-EDA--------------------------------------------------------------------------------------------------------------------------------------------------------------------------------------------------------------------------------------------------------------------------------------------------------
>61386
-----------------------------------------------------------------------------------------------MAYPFQLGFQDATSPIMEELLHFHDHTLMIVFLISSLVLYIISLMLT------TKLTHTSTMDA---------------------------------QEVETIWTILP--------------------AIILILIALPSLRILYMMDEI-NNP-SLTVKTMG-HQWYWSYEYT-------------------------------------------DY-------E-------D---LNFDSYMI---PT-QELK-PGE-LRLLEVDNRVVLPMEMTIRMLISS--EDVLH-SWAVPSL-GLKTDAIPGRLNQTTL-MGTRP--------------GLYY--GQC-SEICGSNHSFMPIVLEL----VPL-------------------------------------VY---FEK------W--SASML------------------------------------------------------------------------------------------------------------------------------------------------------------------------------------------------------------------------------------------------------------------------------------------------------------
>928217
---------MYLLMRLIKTSLMQNPFFLASFGPRLMGTIKKFFSTIQKALFFIQAFFWEVFRLFSGLFINVLAWLCV-------LLF-SHLYYSDSPETWLLEFQDVGDPIVEEIVFFHDQVMFLLIIIVTVVLWLFVEAFT------NKFYDRHLIDG---------------------------------TFLEIVWTIIP--------------------AVILIFIALPSLKLLYLMDEV-VSP-ALTIKVVG-HQWYRSYEYS-------------------------------------------DY----E-GD-------T---LRFDSYMI---PT-SDLV-SGE-TRLLEVDYKLLIPIQTHIRFLVTG--ADVLH-SFAVPSL-GLKIDAVPGRLNQTGV-FIKRA--------------GVFF--GQC-SEICGANHSFMPIVIKG----VGL-------------------------------------NE---YVQ------Y--LNYLK-CIIN--------------------------------------------------------T----------------------------------------------------------------------------------------------------------------------------------------------------------------------------------------------------------------------------------------------
>1001920
-----------------------------------------------------------------------------------------------MAHPTQLGFQDAASPVMEELLHFHDHALMIVFLISTLVLYIIIAMVS------TKLTNKYILDS---------------------------------QEIEIVWTVLP--------------------AVILVLIALPSLRILYLMDEI-NDP-HLTIKAMG-HQWYWSYEYT-------------------------------------------DY-------E-------D---LGFDSYMI---PT-QDLT-PGQ-FRLLETDHRMVVPMESPIRVLVSA--EDVLH-SWAVPSL-GVKMDAVPGRLNQTAF-IASRP--------------GVFY--GQC-SEICGANHSFMPIVVEA----VPL-------------------------------------EH---FES------W--SSLML-EDA--------------------------------------------------------------------------------------------------------------------------------------------------------------------------------------------------------------------------------------------------------------------------------------------------------
>42529
-----------------------------------------------------------------------------------------------MAHPTQLGFQDAASPVMEELLHFHDHALMIVFLISTLVLYIIIAMVS------TKLTNKYILDS---------------------------------QEIEIVWTILP--------------------AVILVLIALPSLRILYLMDEI-NDP-HLTIKAMG-HQWYWSYEYT-------------------------------------------DY-------E-------N---LGFDSYMV---PT-QDLA-PGQ-FRLLETDHRMVVPMESPVRVLVSA--EDVLH-SWAVPSL-GVKMDAVPGRLNQTAF-IASRP--------------GVFY--GQC-SEICGANHSFMPIVVEA----VPL-------------------------------------EH---FEN------W--SSLML-EDA--------------------------------------------------------------------------------------------------------------------------------------------------------------------------------------------------------------------------------------------------------------------------------------------------------
>80972
-----------------------------------------------------------------------------------------------MAHPTQLGFQDAASPVMEELLHFHDHALMIVFMISTLVLYIIVAMVT------TKLTNKYILDS---------------------------------QEIEIIWTVLP--------------------ALILILIALPSLRILYLMDEI-NDP-HLTIKAIG-HQWYWSYEYT-------------------------------------------DY-------E-------E---LGFDSYMI---PT-QDLA-SGQ-FRLLDTDHRMVVPIESPIRMLISA--EDVLH-SWAVPSL-GVKMDAVPGRLNQAAF-IASRP--------------GVFY--GQC-SEICGANHSFMPIVVEA----VPL-------------------------------------EH---FEK------W--SSLML-EDA--------------------------------------------------------------------------------------------------------------------------------------------------------------------------------------------------------------------------------------------------------------------------------------------------------
>367072
-----------------------------------------------------------------------------------------------MAHPQQLGFQDATSPLMEELLHFHDHALMIVFLISAFVLYIIVAMVT------TKIYDKYILDS---------------------------------QEIEIIWTVLP--------------------AIILIMIALPSLRILYIMDEV-NDP-HLTVKAMG-HQWYWSYEYT-------------------------------------------DY-------E-------E---LGFDSYMI---PT-QDLM-PGQ-FRLLETDHRMVVPVESPIRVLVSA--EDVLH-SWAVPTL-GVKMDAVPGRLNQTAF-ITSRP--------------GVFY--GQC-SEICGANHSFMPIVVEA----VLL-------------------------------------EA---FEN------W--LSLSL-QDL--------------------------------------------------------------------------------------------------------------------------------------------------------------------------------------------------------------------------------------------------------------------------------------------------------
>46573
-----------------------------------------------------------------------------------------------MTTWSNLSLQDSASPIMEQLIFFHDHALMIMLMIITTVMYTMISIIK------NKQTSRFILEG---------------------------------QMIETIWTIAP--------------------AIILVFIAMPSLRLLYLMDEV-HNP-ALTLKAVG-HQWYWSYEYS-------------------------------------------DF-------T-------K---MEFDSYMT------QEEQ-PNT-FRLLDTDNRVVLPMNSPIRMIVTA--ADVLH-SWTVPSL-GVKTDATPGRLNQVSF-SINRP--------------GILY--GQC-SEICGANHSFMPITIES----VTT-------------------------------------NQ---FIN------W--ASKMS-D----------------------------------------------------------------------------------------------------------------------------------------------------------------------------------------------------------------------------------------------------------------------------------------------------------
>7670
-----------------------------------------------------------------------------------------------MATWAQFGLQDASSPLMEELTYFHDYALIVLTLITILVFYGLVSLLV------SSSTNRFFLEG---------------------------------QELETIWTVIP--------------------ALILILIALPSLQLLYLMDEV-NDP-FLTIKAIG-HQWYWSYEYT-------------------------------------------DY-------N-------D---LEFDSYMV---PT-SDVS-FGN-PRLLEVDNRLILPMQNPIRVLVSS--ADVLH-SWAVPSL-GVKMDAVPGRLNQTTF-FAART--------------GLFY--GQC-SEICGANHSFMPIVIES----VPF-------------------------------------NT---FEN------W--VAQYL-EE---------------------------------------------------------------------------------------------------------------------------------------------------------------------------------------------------------------------------------------------------------------------------------------------------------
>30408
-----------------------------------------------------------------------------------------------MANHSQLGFQDASSPIMEELVEFHDHALMVALAICSLALYLLTLMLM------GKLSS-NTVDA---------------------------------QEIELIWTILP--------------------AVVLVLLALPSLQILYMMDEI-DEP-DLTLKAIG-HQWYWTYEYT-------------------------------------------DF-------K-------D---LSFDSYMT---PT-TDLP-QGH-FRLLEVDHRIVVPMESPIRMIITA--DDVLH-SWAVPTL-GVKTDAIPGRLNQTSF-ITTRP--------------GVFY--GQC-SEICGANHSFMPIVVES----TPL-------------------------------------KH---FED------W--TSLLS-S----------------------------------------------------------------------------------------------------------------------------------------------------------------------------------------------------------------------------------------------------------------------------------------------------------
>516034
-----------------------------------------------------------------------------------------------MAHSTQMGFQDAASPLMEELLHFHDHALMIVFLISTLVLYIIIAMVS------TKLTNKYVLDS---------------------------------QEIEIVWTILP--------------------AIILILIALPSLRILYLMDEI-NDP-HLTIKAMG-HQWYWSYEYT-------------------------------------------DY-------E-------D---LGFDSYMV---PT-QDLM-PGQ-FRLLETDHRMVVPMESPVRILVSA--EDVLH-SWAVPSL-GVKMDAVPGRLNQTAF-ITSRP--------------GVFY--GQC-SEICGTNHSFMPIVVEA----VPL-------------------------------------EH---FES------W--SSLML-QDN--------------------------------------------------------------------------------------------------------------------------------------------------------------------------------------------------------------------------------------------------------------------------------------------------------
>123683
-----------------------------------------------------------------------------------------------MAHPSQLGFQDAASPIMEELLHFHDHALMIVFLISTLVLYIIVAMVT------TKLTNKFILDS---------------------------------QEIEIIWTLLP--------------------AIILILIALPSLRILYLMDEI-NDP-HLTIKALG-HQWYWSYEYT-------------------------------------------DY-------E-------D---LGFDSYMV---PT-QDLA-PGQ-FRLLETDHRMVIPVESPIRVLVSA--EDVLH-SWAVPSL-GVKMDAVPGRLNQTAF-ITSRP--------------GVFY--GQC-SEICGANHSFMPIVVEA----VPL-------------------------------------EH---FEN------W--SSLML-EDA--------------------------------------------------------------------------------------------------------------------------------------------------------------------------------------------------------------------------------------------------------------------------------------------------------
>188929
-----------------------------------------------------------------------------------------------MAHPSQLGLQDAASPVMEELLHFHDHTLMIVFLISTLVLYIIVAMVT------TKLTNKNILDS---------------------------------QEIEIVWTILP--------------------AIILILIALPSLRILYLMDEI-NDP-HLTIKTMG-HQWYWSYEYT-------------------------------------------DY-------E-------D---LGFDSYMI---PT-QDLV-PGQ-FRLLETDHRMVIPVESPVRLLVSA--DDVLH-SWAVPSL-GVKLDAVPGRLNQTAF-IISRP--------------GVYY--GQC-SEICGANHSFMPIVIEA----VPL-------------------------------------EH---FEN------W--SSLML-EDA--------------------------------------------------------------------------------------------------------------------------------------------------------------------------------------------------------------------------------------------------------------------------------------------------------
>723640
-----------------------------------------------------------------------------------------------MAHPAQLGFQDAASPVMEELLHFHDHALMIVFLISTLVLYIITAMVS------TKLTNKYILDS---------------------------------QEIEIVWTILP--------------------AIILVLIALPSLRILYLMDEI-NDP-HLTIKAMG-HQWYWSYEYT-------------------------------------------DY-------E-------N---LGFDSYMT---PT-QDLA-SGQ-FRLLETDHRMVIPVESPIRILVSA--EDVLH-SWAVPSL-GMKMDAVPGRLNQTTF-IASRP--------------GVFY--GQC-SEICGANHSFMPIVVES----VPL-------------------------------------EH---FEN------W--SSLML-EDA--------------------------------------------------------------------------------------------------------------------------------------------------------------------------------------------------------------------------------------------------------------------------------------------------------
>931576
-----------------------------------------------------------------------------------------------MLTWFMLNFQDASSAVMEQLIFFHDFAMIVIIFIWALVGVNLLFICY------FQFTYRFFNQE---------------------------------QTVETIWTVVP--------------------IFILLAIALPSLRVLYFLDDS-FDS-YLTMKVMG-HQWYWSYEYP-------------------------------------------YF-------K-------N---LSFDSYMI---PT-KDLM-TGE-FRLLETDNSLVIPVSMQVRMIVSA--GDVIH-AWAVPSL-GLKVDAVPGRLNQINF-MVNRC--------------GIFY--GQC-SEICGSNHSFMPIKLEV----VPM-------------------------------------SY---FIS------W--LGNLE-L----------------------------------------------------------------------------------------------------------------------------------------------------------------------------------------------------------------------------------------------------------------------------------------------------------
>9947
-----------------------------------------------------------------------------------------------MAYPMQLGFQDATSPIMEELLHFHDHTLMIVFLISSLVLYIISLMLT------TKLTHTSTMDA---------------------------------QEVETVWTILP--------------------AVILIMIALPSLRILYMMDEI-NNP-SLTVKTMG-HQWYWSYEYT-------------------------------------------DY-------E-------D---LSFDSYMI---PT-SELK-PGE-LRLLEVDNRVVLPMEMTIRVLVSS--EDVLH-SWAVPSL-GLKTDAIPGRLNQTTL-MSSRP--------------GLYY--GQC-SEICGSNHSFMPIVLEL----VPL-------------------------------------KH---FEK------W--SASML------------------------------------------------------------------------------------------------------------------------------------------------------------------------------------------------------------------------------------------------------------------------------------------------------------
>9465
-----------------------------------------------------------------------------------------------MAHAVQYGFQDAAAPIMEELLYFHDHTLMIVFMISSLVLYIISLMLS------TELTHTSTMDA---------------------------------QEVETVWTILP--------------------AVILILIALPSLRILYMMDEI-ETP-SLTLKTVG-HQWYWSYEYT-------------------------------------------DY-------D-------K---LCFDSYMT---PT-PDLE-PGD-LRLLEVDNRVVLPTEMSIRMLITS--EDVLH-SWTVPAL-GIKTDAIPGRLNQATL-MTSRV--------------GIYY--GQC-SEICGANHSYMPIVLEL----VPL-------------------------------------KY---FEE------W--LLKTL------------------------------------------------------------------------------------------------------------------------------------------------------------------------------------------------------------------------------------------------------------------------------------------------------------
>84701
-----------------------------------------------------------------------------------------------MAYPMQLGFQDATSPIMEELLHFHDHTLMIVFLISSLVLYVISLMLT------TKLTHTSTMDA---------------------------------QEVETIWTILP--------------------AIILILIALPSLRILYMMDEI-NNP-SLTVKTMG-HQWYWSYEYT-------------------------------------------DY-------E-------E---LSFDSYMI---PT-SELK-PGE-LRLLEVDNRVVLPMEMTIRMLVSS--EDVLH-SWAVPSL-GLKTDAIPGRLNQTTL-MSTRP--------------GLYY--GQC-SEICGSNHSFMPIVLEL----VPL-------------------------------------NY---FEK------W--SASML------------------------------------------------------------------------------------------------------------------------------------------------------------------------------------------------------------------------------------------------------------------------------------------------------------
>445358
-----------------------------------------------------------------------------------------------MAHPTQLGFQDAASPVMEELLHFHDHAMMIVLLISILVLYIIVAMIS------TKLTDKYILDS---------------------------------QEIEIIWTVLP--------------------AVTLIMIALPSLRILYLMDEV-NNP-HLTVKAIG-HQWYWSYEYT-------------------------------------------DY-------M-------D---LGFDSYMV---PT-QDLT-LGQ-YRLLEADHRMVVPSDSPVRVLVTA--EDVLH-SWAVPAL-GVKMDAVPGRLNQTAF-ISSRP--------------GLFY--GQC-SEICGANHSFMPIVVES----VPL-------------------------------------EH---FED------W--STLLL-QDS--------------------------------------------------------------------------------------------------------------------------------------------------------------------------------------------------------------------------------------------------------------------------------------------------------
>188791
-----------------------------------------------------------------------------------------------MAHPSQLGLQDAASPVMEELLHFHDHTLMIVFLISTLVLYIIVAMVT------TKLTNKNILDS---------------------------------QEIEIVWTILP--------------------AIILILIALPSLRILYLMDEI-NDP-HLTIKTMG-HQWYWSYEYT-------------------------------------------DY-------E-------D---LGFDSYMI---PT-QDLA-PGQ-FRLLETDHRMVIPVESPVRLLVSA--DDVLH-SWAVPSL-GVKLDAVPGRLNQTAF-IISRP--------------GVYY--GQC-SEICGANHSFMPIVIEA----VPL-------------------------------------EH---FEN------W--SSLML-EDA--------------------------------------------------------------------------------------------------------------------------------------------------------------------------------------------------------------------------------------------------------------------------------------------------------
>54508
-----------------------------------------------------------------------------------------------MANHSQFGFQDASSPIMEELVEFHDHALMVALAICSLVLYLLALMLK------EKLSS-NTVDA---------------------------------QEVELIWTILP--------------------AIVLVLLALPSLQILYMMDEV-DEP-DLTLKAIG-HQWYWSYEYT-------------------------------------------DF-------K-------D---LAFDSYMI---PT-TDLS-TGH-FRLLEVDHRVVVPMESPIRIIVTA--SDVLH-SWAVPTL-GVKTDAIPGRLNQTSF-ITTRP--------------GIFY--GQC-SEICGANHSYMPIVVES----TPL-------------------------------------TH---FEN------W--SSLLS-S----------------------------------------------------------------------------------------------------------------------------------------------------------------------------------------------------------------------------------------------------------------------------------------------------------
>40830
-----------------------------------------------------------------------------------------------MAHPTQLGFQDAASPVMEELLHFHDHTLMIVFLISTLVLYIIIAMVS------TKLTNKYILDS---------------------------------QEIEIVWTILP--------------------AVILVLIALPSLRILYLMDEI-NDP-HLTIKAMG-HQWYWSYEYT-------------------------------------------DY-------E-------N---LGFDSYMV---PT-QDLV-PGQ-FRLLETDHRMVVPMESPIRILVSA--EDVLH-SWTVPSL-GVKMDAVPGRLNQTAF-IASRP--------------GVFY--GQC-SEICGANHSFMPIVVEA----VPL-------------------------------------EH---FEN------W--SSLML-EDA--------------------------------------------------------------------------------------------------------------------------------------------------------------------------------------------------------------------------------------------------------------------------------------------------------
>492031
-----------------------------------------------------------------------------------------------MAHPSQLGFQDAASPVMEELLHFHDHALMIVLLISTFVLYIIMAMVS------TKLTNKYILDS---------------------------------QEIEIVWTILP--------------------SVILILIALPSLRILYLMDEI-NDP-HLTIKAMG-HQWYWSYEYT-------------------------------------------DY-------E-------D---LAFDSYMI---PT-QDLT-PGQ-FRLLETDHRMVVPMESPIRVLVSA--EDVLH-SWTVPAL-GVKMDAVPGRLNQTAF-IASRP--------------GVFY--GQC-SEICGANHSFMPIVVEA----VPL-------------------------------------EH---FEN------W--SSLML-EDA--------------------------------------------------------------------------------------------------------------------------------------------------------------------------------------------------------------------------------------------------------------------------------------------------------
>217026
-----------------------------------------------------------------------------------------------MAHPSQLGFQDAASPVMEELLHFHDHALMIVFLISTLVLYIIVAMVS------TKLTNKYILDS---------------------------------QEIEIIWTILP--------------------AIILILIALPSLRILYLMDEI-NDP-HLTIKAVG-HQWYWSYEYT-------------------------------------------DY-------E-------D---LGFDSYMI---PT-QDLA-PGQ-FRLLEADHRMVIPVESPIRILISA--DDVLH-SWAVPSL-GVKMDAVPGRLNQTAF-IASRP--------------GVFY--GQC-SEICGANHSFMPIVVEA----VPL-------------------------------------EH---FEN------W--SSLML-EDA--------------------------------------------------------------------------------------------------------------------------------------------------------------------------------------------------------------------------------------------------------------------------------------------------------
>154827
-----------------------------------------------------------------------------------------------MAHPTQLGFQDAASPVMEELLHFHDHALMIVFLISTLVLYIIVAMVS------TKLTNKYILDS---------------------------------QEIEIVWTVLP--------------------AVILILIALPSLRILYLMDEI-NDP-HLTIKAMG-HQWYWSYEYT-------------------------------------------DY-------E-------D---LGFDSYMI---PT-QDLN-PGQ-FRLLEADHRMVVPMESPIRVLVSA--EDVLH-SWAVPSL-GVKMDAVPGRLNQTAF-IASRP--------------GVFY--GQC-SEICGANHSFMPIVVEA----VPL-------------------------------------EH---FES------W--SSLML-EDA--------------------------------------------------------------------------------------------------------------------------------------------------------------------------------------------------------------------------------------------------------------------------------------------------------
>6230
-----------------------------------------------------------------------------------------------MTFWSSWGLQDASSPLMEQLIFFHDHAMMVIVLIMSLVGFMSFSLIT------GKFSGRYLLEY---------------------------------QEVEAVWTVLP--------------------GVVLVFLALPSLRLLYLLDEI-NDS-VLSLKVVG-HQWYWSYEYS-------------------------------------------DF-------I-------D---VEYDSYML---AS-EDLS-SGD-YRLLEVDHRVVVPFSVDVRVLVTA--ADVLH-SWTVPSL-GVKADAVPGRLNQLSF-FCSRS--------------GVFY--GQC-SEICGANHSFMPIVVES----VSV-------------------------------------SD---FVS------W--VKSVG-A----------------------------------------------------------------------------------------------------------------------------------------------------------------------------------------------------------------------------------------------------------------------------------------------------------
>7965
-----------------------------------------------------------------------------------------------MAHPTQLGFQDAASPVMEELLHFHDHALMIVFLISTLVLYIIIAMVS------TKLTNKYILDS---------------------------------QEIEIVWTILP--------------------AVILVLIALPSLRILYLMDEI-NDP-HLTIKAMG-HQWYWSYEYT-------------------------------------------DY-------E-------D---LGFDSYMI---PT-QDLT-PGQ-FRLLETDHRMVVPMESPVRVLVSA--EDVLH-SWAVPSL-GVKMDAVPGRLNQTAF-IASRP--------------GVFY--GQC-SEICGANHSFMPIVVEA----VPL-------------------------------------EH---FES------W--SSLML-EDA--------------------------------------------------------------------------------------------------------------------------------------------------------------------------------------------------------------------------------------------------------------------------------------------------------
>8787
-----------------------------------------------------------------------------------------------MANPSQFGFQDASSPIMEELVEFHDHALMVALAICSLVLYLLTLMLM------EKLSS-NTVDA---------------------------------QEVELIWTILP--------------------AIVLILLALPSLQILYMMDEI-DEP-DLTLKAIG-HQWYWTYEYT-------------------------------------------DF-------K-------D---LSFDSYMV---PT-SELP-SGH-FRLLEVDHRVVVPMESPIRVIITA--GDVLH-SWAVPTL-GVKTDAIPGRLNQTSF-ITTRP--------------GIFY--GQC-SEICGANHSYMPIVVES----TPL-------------------------------------TH---FEN------W--SSLLS-IS---------------------------------------------------------------------------------------------------------------------------------------------------------------------------------------------------------------------------------------------------------------------------------------------------------
>61862
-----------------------------------------------------------------------------------------------MAYPLQLGLQDATSPIMEELSNFHDHALMIVFLISSLVLYIISLMLT------TSLTHTSTMDA---------------------------------QEVETIWTILP--------------------AIILIMIALPSLRILYMMDEI-NDP-SVTIKTLG-HQWYWSYEYT-------------------------------------------DY-------E-------D---LVFDSYMI---PT-HELT-PGQ-FRLLEVDNRVVLPAELTVRVLISS--EDVLH-SWAIPSL-QLKTDAIPGRLNQTTL-LSTRP--------------GLYY--GQC-SEICGSNHSFMPIVLEM----VPL-------------------------------------KY---FEK------W--SSSVL------------------------------------------------------------------------------------------------------------------------------------------------------------------------------------------------------------------------------------------------------------------------------------------------------------
>565089
-----------------------------------------------------------------------------------------------MAHPSQLGLQDAASPVMEELIHFHDHTLMIVFLISTLVLYIIVAMVS------TSLTNKYVLDS---------------------------------QEIEIIWTILP--------------------AIILILIALPSLRILYLMDEI-NDP-HLTIKALG-HQWYWSYEYT-------------------------------------------DY-------E-------D---LGFDSYMI---PT-QDLT-PGQ-FRLLEADNRMVIPIESPIRVLVSA--EDVLH-SWTVPAL-GVKMDAVPGRLNQTSF-ISSRP--------------GVFY--GQC-SEICGANHSFMPIVVEA----VPL-------------------------------------EH---FEN------W--SSMTL-EDA--------------------------------------------------------------------------------------------------------------------------------------------------------------------------------------------------------------------------------------------------------------------------------------------------------
>211598
-----------------------------------------------------------------------------------------------MANHSQFGFQDASSPIMEELVEFHDHALMVALAICSLVLYLLALMLM------EKLSS-NTVDA---------------------------------QEIELIWTILP--------------------AIVLIMLALPSLQILYMMDEI-NEP-DLTLKAIG-HQWYWTYEYT-------------------------------------------DF-------K-------D---LTFDSYMI---PT-MDLP-TGH-FRLLEVDHRVIVPMESPIRIIVTA--NDVLH-AWAVPAL-GVKTDAIPGRLNQTPF-ITTRP--------------GVFY--GQC-SEICGANHSYMPIVVES----APL-------------------------------------TF---FEH------W--SSLMS-S----------------------------------------------------------------------------------------------------------------------------------------------------------------------------------------------------------------------------------------------------------------------------------------------------------
>214431
-----------------------------------------------------------------------------------------------MAHPSQLGFQDAASPVMEELLHFHDHALMIVFLISTLVLYIILAMVS------TKLTNKYILDS---------------------------------QEIEIIWTVLP--------------------AIILILIALPSLRILYLMDEI-NDP-HLTIKAMG-HQWYWSYEYT-------------------------------------------DY-------E-------A---LGFDSYMI---PT-QDLT-PGQ-FRLLETDHRMVIPVESPIRVLVSA--EDVLH-SWAVPSL-GVKMDAVPGRLNQTAF-ITSRP--------------GLFY--GQC-SEICGANHSFMPIVVEA----VPL-------------------------------------EH---FEN------W--SSLML-EDA--------------------------------------------------------------------------------------------------------------------------------------------------------------------------------------------------------------------------------------------------------------------------------------------------------
>383857
-----------------------------------------------------------------------------------------------MNTWSQISFQDSSSPLMEQLLFFHDHTMLIIMMITVLVGYMLFSILF------NSFTYRYLLEG---------------------------------QSIEVIWTILP--------------------AIILVFIALPSLHLLYLLDEI-YSP-SMTLKTIG-HQWYWSYEYS-------------------------------------------DF-------N-------K---VEFDSYMT---PI-TDLP-KMG-FRLLEVDNNTVIPYNTQVRILITA--ADVLH-SWAMPSM-GIKADATPGRLNQSNL-FSTRP--------------GLFY--GQC-SEICGANHSFMPITLEM----ISP-------------------------------------FS---FFK------W--INKM-------------------------------------------------------------------------------------------------------------------------------------------------------------------------------------------------------------------------------------------------------------------------------------------------------------
>194526
-----------------------------------------------------------------------------------------------MAYPTQLGFQDAASPVMEELLHFHDHTLMIVFLISTLVLYIITIMMS------TKLTSTNSTDA---------------------------------QEVEMIWTILP--------------------AIIMIVIALPSLRILYLMDGI-SNP-HLTIKSIG-HQWYWSYEFT-------------------------------------------DY-------Q-------M---LTFDSYMT---PT-ADLE-HGQ-FRLLEVDNRMIVPTESPIRMLISA--EDVLH-SWTVPSL-GVKTDAVPGRLNQTTF-ITTRP--------------GVYF--GQC-SEICGANHSFMPIVVEA----TPL-------------------------------------MN---FEN------W--STLML-KI---------------------------------------------------------------------------------------------------------------------------------------------------------------------------------------------------------------------------------------------------------------------------------------------------------
>9417
-----------------------------------------------------------------------------------------------MAYPFQLGLQDATSPIMEELLHFHDHTLMIVFMISSLVLYIISSMLT------THLTHTSTMDA---------------------------------QEVETIWTILP--------------------AIILITIALPSLRILYMMDEI-NNP-LMTVKTMG-HQWYWSYEYT-------------------------------------------DY-------A-------D---LCFDSYMI---PT-SDLK-AGD-LRLLEVDNRVVLPMETTIRMLISS--EDVLH-SWAVPSL-GLKTDAIPGRLNQTTL-LSTRP--------------GLYY--GQC-SEICGSNHSFMPIVLEM----VSL-------------------------------------KY---FEK------W--STSML------------------------------------------------------------------------------------------------------------------------------------------------------------------------------------------------------------------------------------------------------------------------------------------------------------
>295400
-----------------------------------------------------------------------------------------------MAHPTQLGFQDAASPVMEELLHFHDHALMIVILISTLVLYIITAMVS------TKLTNKYILDS---------------------------------QEIEIVWTILP--------------------AVILVLIALPSLRILYLMDEI-NDP-HLTIKAMG-HQWYWSYEYT-------------------------------------------DY-------E-------N---LGFDSYMV---PT-QDLT-PGQ-FRLLETDHRMVVPMESPVRVLVSA--EDVLH-SWAVPSL-GVKMDAVPGRLNQTAF-IASRP--------------GLFY--GQC-SEICGANHSFMPIVVEA----VPL-------------------------------------EH---FEN------W--SSLML-EDA--------------------------------------------------------------------------------------------------------------------------------------------------------------------------------------------------------------------------------------------------------------------------------------------------------
>8954
-----------------------------------------------------------------------------------------------MANQSQLGFQDASSPIMEELVEFHDHALMVALAICSLVLYLLTLMLA------EKLSS-NTVDA---------------------------------QEVELIWTILP--------------------AIVLILLALPSLQILYMMDEI-DEP-DLTLKAIG-HQWYWAYEYT-------------------------------------------DF-------K-------D---LTFDSYMI---PT-TELP-SGH-FRLLEVDHRIVIPMESPIRIIITA--NDVLH-SWAVPSL-GVKTDAIPGRLNQTSF-ITTRP--------------GVFY--GQC-SEICGANHSYMPIVVES----TPL-------------------------------------TH---FEH------W--STLLS-S----------------------------------------------------------------------------------------------------------------------------------------------------------------------------------------------------------------------------------------------------------------------------------------------------------
>482537
-----------------------------------------------------------------------------------------------MAHPLQLGLQDASSPIMEELLYFHDHALMIVFLISSLVLYTISLMLT------TKLMHTSTMNA---------------------------------QMVETMWTILP--------------------AAILTSIALPSLRILYMTDEI-NNP-LLTIKTMG-HQWYWSYEYT-------------------------------------------DY-------M-------D---LNFDSYMI---PT-LDLK-PGE-LRLLEVDNRTVLPMETPIRMLISS--EDVLH-SWAVPSL-GLKTDAIPGRLNQTTL-SATRP--------------GLFY--GQC-SEICGSNHSFMPIVLEL----IPL-------------------------------------KH---FET------W--SALTS------------------------------------------------------------------------------------------------------------------------------------------------------------------------------------------------------------------------------------------------------------------------------------------------------------
>686699
-----------------------------------------------------------------------------------------------MPTWHMLSLQDSASPSMEQLTLFHDFTMAIMTLITIMVTLNMVFISS------YTLTDRFLMQH---------------------------------QLVEIIWTACP--------------------VAILLLIALPSLQALYILDDP-FSP-SVTLKAIG-HQWYWSYEYS-------------------------------------------DF-------S-------G---VEFDSYMT---PT-LDLT-PYQ-NRLLEVDNSIALPTNTQIRLIATS--ADVIH-AWAMPTL-GLKADAVPGRLNQMMF-SIKRS--------------GIFY--GQC-SEICGSNHSFMPIKIEA----LPM-------------------------------------KT---FLT------W--VLSFN------------------------------------------------------------------------------------------------------------------------------------------------------------------------------------------------------------------------------------------------------------------------------------------------------------
>299218
-----------------------------------------------------------------------------------------------MATWSQLNLQDSASPLMEQLIMFHDHTILMIVMVTILVGYMMINLLF------NNFINRYLLEG---------------------------------QTIEVIWTIVP--------------------AIILICIAMPSLRLLYLLDEV-SEP-SLTLKTIG-HQWYWSYEYS-------------------------------------------DF-------L-------N---LEFDSYMI---PT-NQLN-LNE-IRLLDVDTRTTLPMNMQIRVLISA--ADVLH-SWTVPAL-GVKVDAVPGRLNQTSF-LLNRP--------------GLFF--GQC-SEICGANHSFMPIVLES----IPI-------------------------------------NK---FIS------W--ISTTT-ET---------------------------------------------------------------------------------------------------------------------------------------------------------------------------------------------------------------------------------------------------------------------------------------------------------
>74920
-----------------------------------------------------------------------------------------------MAHPFQLGFQDAMSPIMEELLHFHDHTLMIVFLISTLVLYIITLMMT------TKLTYTNTMNA---------------------------------QEVEMVWTILP--------------------AIVLITIALPSLRVLYLMDEI-NNP-HLTIKAMG-HQWYWTYEYT-------------------------------------------DY-------E-------N---LEFDSYMI---PT-QDLP-NGY-LRLLEVDHRMVMPMESPIRMLISA--EDVLH-SWAVPSL-GMKADAIPGRLNQSTF-IITYP--------------GVFY--GQC-SEICGANHSFMPIVVES----VPL-------------------------------------KH---FEN------W--SSLML-S----------------------------------------------------------------------------------------------------------------------------------------------------------------------------------------------------------------------------------------------------------------------------------------------------------
>9538
-----------------------------------------------------------------------------------------------MAHPVQLGLQDATSPVMEELITFHDYASMTISLISLLILYALFSTLT------TKLTNTNITDA---------------------------------QEMETIWTILP--------------------AVILILIALPSLRILYLADEI-NNP-SFTIKSIG-HQWYWTYEYT-------------------------------------------DY-------G-------G---LIFNSYML---PP-LFLN-PGD-LRLLEVDNRVVLPIEAPVRMMITS--QDVLH-SWTIPTL-GLKTDAVPGRLNQTTF-TATRP--------------GVYY--GQC-SEICGANHSFMPIVAEL----IPL-------------------------------------KI---FEM------G--PVFAL------------------------------------------------------------------------------------------------------------------------------------------------------------------------------------------------------------------------------------------------------------------------------------------------------------
>358392
-----------------------------------------------------------------------------------------------MAHPSQLGFQDAASPVMEELLHFHDHALMIVFLISTLVLYIIVAMVS------TKLTNKYILDS---------------------------------QEIEIIWTVLP--------------------AVILILIALPSLRILYLMDEV-NDP-HLTIKAMG-HQWYWSYEYT-------------------------------------------DY-------E-------D---LGFDSYMI---PT-QDLT-PGQ-FRLLEADHRMVIPVESPIRVLVSA--EDVLH-SWAVPAL-GVKMDAVPGRLNQTAF-IASRP--------------GVFY--GQC-SEICGANHSFMPIVVEA----VPL-------------------------------------EH---FEN------W--SSLML-EDA--------------------------------------------------------------------------------------------------------------------------------------------------------------------------------------------------------------------------------------------------------------------------------------------------------
>646537
-----------------------------------------------------------------------------------------------MAYPSQLGFQDAASPVMEELLHFHDHALMIVFLISTLVLYIIVAMVS------TKLTNMYLLDS---------------------------------QEIEIIWTILP--------------------AIILILIALPSLRILYLMDEI-NNP-HLTVKAIG-HQWYWSYEYT-------------------------------------------DY-------Q-------E---IAFDSYMV---PT-QDLA-PGQ-FRLLEVDHRMVVPTEAPVRVLVTA--EDVLH-SWAVPAL-GVKMDAVPGRLNQTAF-ITSRP--------------GVFY--GQC-SEICGANHSFMPIVVEA----VPL-------------------------------------KY---FQD------W--STLML-EDA--------------------------------------------------------------------------------------------------------------------------------------------------------------------------------------------------------------------------------------------------------------------------------------------------------
>260902
-----------------------------------------------------------------------------------------------MANHSQLNFQDASSPIMEELMGFHDHALMIALAICSLVLYLLTHTLT------EKLTS-NTVNA---------------------------------QVIELVWTILP--------------------AMILVTLALPSLRILYMMDEI-NEP-DLTLKAIG-HQWYWTYEYT-------------------------------------------DL-------K-------N---LTFDSYMI---PT-ADLP-LGH-FRLLEVDHRAIVPMNSTIRVIVTA--DDVIH-SWAVPSL-GVKTDAIPGRLNQTSF-LASRP--------------GVFY--GQC-SEICGANHSFMPIVVES----TPL-------------------------------------AD---FEN------W--SSSLS-S----------------------------------------------------------------------------------------------------------------------------------------------------------------------------------------------------------------------------------------------------------------------------------------------------------
>242962
-----------------------------------------------------------------------------------------------MAHPSQLGFQDAASPVMEELLHFHDHTLMIVFLISTLVLYIIVAMVS------TKLTNKYILDS---------------------------------QEIEIIWTVLP--------------------AIILILIALPSLRILYLMDEI-NDP-HLTIKAIG-HQWYWSYEYT-------------------------------------------DY-------E-------S---LGFDSYMI---PT-QDLA-PGQ-FRLLEADHRMVVPVESPVRVLVTA--EDVLH-SWAVPAL-GVKMDAVPGRLNQAAF-IASRP--------------GVFY--GQC-SEICGANHSFMPIVVEA----VPL-------------------------------------QH---FEN------W--SSLML-QDA--------------------------------------------------------------------------------------------------------------------------------------------------------------------------------------------------------------------------------------------------------------------------------------------------------
>30414
-----------------------------------------------------------------------------------------------MANHSQLGFQDASSPIMEELVEFHDHALMVALAICSLVLYLLALMLM------EKLSS-NTVDA---------------------------------QEVELIWTILP--------------------AIVLILLALPSLQILYMMDEI-DEP-DLTLKAIG-HQWYWTYEYT-------------------------------------------DF-------K-------D---LTFDSYML---PT-TELP-MGH-FRLLEVDHRVVIPMESPIRIIITA--DDVLH-SWAIPTL-GVKTDAIPGRLNQTSF-ITTRP--------------GIFY--GQC-SEICGANHSYMPIVVES----TPL-------------------------------------TH---FEN------W--SSLLS-S----------------------------------------------------------------------------------------------------------------------------------------------------------------------------------------------------------------------------------------------------------------------------------------------------------
>9355
-----------------------------------------------------------------------------------------------MAHPLQLGFQDATSPIMEELLHFHDHTLMIMFLISTLVLYIISLMLS------TKLTHTNTMDA---------------------------------QEVETMWTILP--------------------AIILILIALPSLRILYMMDEV-NNP-LLTIKTMG-HQWYWSYEYT-------------------------------------------DY-------E-------D---LNFDSYMI---PT-SNLE-PGQ-FRLLEVDNRTVLPMEMPIRMLISS--EDVLH-SWAIPSL-GIKTDAIPGRLNQATL-TSSRP--------------GLYY--GQC-SEICGSNHSFMPIVLEF----IPL-------------------------------------EH---FEN------W--STLML------------------------------------------------------------------------------------------------------------------------------------------------------------------------------------------------------------------------------------------------------------------------------------------------------------
>143325
-----------------------------------------------------------------------------------------------MAYPSQLGFQDAASPVMEELLHFHDHALMIVFLISTLVLYIIVAMVS------TKLTNKFILDS---------------------------------QEIEIIWTVLP--------------------AVILILIALPSLRILYLMDEV-NDP-HLTIKAMG-HQWYWSYEYT-------------------------------------------DY-------E-------D---LGFDSYMI---PT-QDLS-PGQ-FRLLEADLRMVVPVESPIRILVSA--EDVLH-SWAVPAL-GVKMDAVPGRLNQTAF-ITSRP--------------GVFY--GQC-SEICGANHSFMPIVVEA----VPL-------------------------------------KH---FES------W--SSLML-EDA--------------------------------------------------------------------------------------------------------------------------------------------------------------------------------------------------------------------------------------------------------------------------------------------------------
>209118
-----------------------------------------------------------------------------------------------MAYPTQLGFQDAASPVMEELLCFHDHALMIVFLISTLVLYIIIAMVS------TKLTNKFILDS---------------------------------QEIEIVWTILP--------------------AIILILIALPSLRILYLMDEI-NDP-HVTIKAMG-HQWYWSYEYT-------------------------------------------DY-------Q-------D---LEFDSYMV---PT-QDLI-PGG-FRLLEADHRMVIPKESPIRVLVSA--EDVLH-SWAVPSL-GVKMDAVPGRLNQTTF-IVTRP--------------GVFY--GQC-SEICGANHSFMPIVVEA----VPL-------------------------------------ES---FES------W--STLVL-ENA--------------------------------------------------------------------------------------------------------------------------------------------------------------------------------------------------------------------------------------------------------------------------------------------------------
>91712
-----------------------------------------------------------------------------------------------MAHPSQLGLQDAASPVMEELIHFHDHALMVIYLISSFVLYIIVAVVS------TKLTNKHAHDS---------------------------------QEIEIVWTILP--------------------AVILILIALPSLRILYLMDEI-NNP-HLTVKAIG-HQWYWSYEYT-------------------------------------------DY-------K-------D---LAFDSYMV---PT-QDLT-PGQ-FRLLEVDHRMVIPTESPIRMLITA--EDVLH-SWAVPAM-GVKMDAVPGRLNQATF-IASRP--------------GVYY--GQC-SEICGANHSFMPIVVEA----VPL-------------------------------------KH---FED------W--STSML-EDA--------------------------------------------------------------------------------------------------------------------------------------------------------------------------------------------------------------------------------------------------------------------------------------------------------
>8130
-----------------------------------------------------------------------------------------------MAHPSQLGFQDAASPVMEEPLHFHDHALMIVFLISTLVLYIIVAIVT------TKLTNKFILDS---------------------------------QEIEIIWTLLP--------------------AIILILIALPSLRILYLMDEI-NDP-HLTVKAMG-HQWYWSYEYT-------------------------------------------DY-------E-------D---LGFDSHMV---RT-QDLA-PGQ-FRLLETDHRMVVPVESPVRILISA--EDVLH-SWAVPSL-GVKMDAVPGRLNQTAF-IASRP--------------GVFY--GQC-SEICGANHSFMPIVVEA----VPL-------------------------------------EH---FEN------W--SSLML-EDA--------------------------------------------------------------------------------------------------------------------------------------------------------------------------------------------------------------------------------------------------------------------------------------------------------
>146912
-----------------------------------------------------------------------------------------------MAHPAQLGFQDAASPIMEELLHLHDHAMMVIFLISMFVLYIITLMIT------TPLTHTGTMDA---------------------------------QAVETIWTILP--------------------AIILILIALPSLRILYLMDEI-NDP-HLTIKTVG-HQWYWSYEYT-------------------------------------------DY-------E-------N---LMFDAYMT---QT-LDLP-HGT-PRLLEVDHHMVVPTDSPTRMLISA--DDVLH-SWTIPAL-GIKTDAIPGRLNQTTF-TTSHP--------------GLFY--GQC-SEICGSNHSFMPIVVES----TTL-------------------------------------DN---FEN------W--SSLQL-ES---------------------------------------------------------------------------------------------------------------------------------------------------------------------------------------------------------------------------------------------------------------------------------------------------------
>111784
-----------------------------------------------------------------------------------------------MAHPSQLGFQDAASPLMEELLHFHDHALMIVILISTMVLYIIAAMVT------AKLTDKLVLDS---------------------------------QEIEIIWTVLP--------------------AVILILIALPSLRILYLMDEI-NDP-HLTIKAMG-HQWYWSYEYT-------------------------------------------DY-------E-------D---LGFDSYMI---PT-QDLT-PGQ-FRLLEADHRMVIPVESPIRVLISA--EDVLH-SWAVPSL-GVKVDAVPGRLNQATF-IVSRP--------------GVFY--GQC-SEICGANHSFMPIVVEA----VPL-------------------------------------EH---FEN------W--SSLMI-EDA--------------------------------------------------------------------------------------------------------------------------------------------------------------------------------------------------------------------------------------------------------------------------------------------------------
>1143167
---------------------MT----------------------------------------------NLL--NNW-------LII-N-QFGYDMPEPWQLGFQDAAHPVMEEIIFFHDQVMFILIIIITTVLWLIIKALS------GKAYHRYLVDG---------------------------------TLLEIVWTILP--------------------AIILILIALPSLKILYLMDEV-MDP-ALTIKAIG-HQWYWSYEYS-------------------------------------------DY----Q-TE-------T---LEFDSYMX---PT-SDLN-KGD-FRLLEVDNRLVLPINTHVRILVTG--ADVLH-SFAVPAL-AVKMDAVPGRLNQTGV-FIKRP--------------GVFY--GQC-SEICGANHSFMPIVIEA----VSL-------------------------------------DK---YIN------W--VLSGS-SE---------------------------------------------------------------------------------------------------------------------------------------------------------------------------------------------------------------------------------------------------------------------------------------------------------
>9805
-----------------------------------------------------------------------------------------------MAYPLQLGFQDATSPIMEELLHFHDHTLMIVFLISSLVLYIISLMLT------TKLTHTSTMDA---------------------------------QEVETIWTILP--------------------AIILILIALPSLRILYMMDEI-NNP-SLTVKTMG-HQWYWSYEYT-------------------------------------------DY-------E-------D---LTFDSYMI---PT-SDLK-PGE-LRLLEVDNRVVLPMEMTIRMLISS--EDVLH-SWAIPSL-GLKTDAIPGRLNQTTL-VSTRP--------------GLYY--GQC-SEICGSNHSFMPIVLEL----VPL-------------------------------------KH---FEK------W--SASMI------------------------------------------------------------------------------------------------------------------------------------------------------------------------------------------------------------------------------------------------------------------------------------------------------------
>316145
-----------------------------------------------------------------------------------------------MAHPMQLGFQDAASPLMEELLHFHDHALMIIFLISTLVLYIITILIS------TKFTNMNLLDS---------------------------------QEIEIVWTILP--------------------AVVLILIALPSLRILYLMDEV-SDP-HLTIKAVG-HQWYWSYEYT-------------------------------------------DY-------E-------N---LGFDSYML---PT-QDLV-DGQ-FRLLETDHRVVIPMESPVRTLVTA--EDVLH-SWAVPSL-GVKMDAVPGRLNQLTL-ISSRT--------------GVFY--GQC-SEICGANHSFMPIVVEA----VPL-------------------------------------TH---FEN------W--LSLML-EDA--------------------------------------------------------------------------------------------------------------------------------------------------------------------------------------------------------------------------------------------------------------------------------------------------------
>303932
-----------------------------------------------------------------------------------------------MAHPSQLGFQDAASPVMEELIHFHDHTLMIVFLISTLVLYIITAMVT------TKLTNKYILDS---------------------------------QEIEIVWTILP--------------------AIILIMIALPSLRILYLMDEI-NDP-HLTIKAMG-HQWYWSYEYT-------------------------------------------DY-------E-------D---LGFDSYMI---QT-QDLT-PGQ-FRLLETDHRMVVPMESPIRVLVSA--EDVLH-SWAVPAL-GVKMDAVPGRLNQTAF-IISRP--------------GVYY--GQC-SEICGANHSFMPIVVEA----VPL-------------------------------------EH---FEA------W--SSSML-EEA--------------------------------------------------------------------------------------------------------------------------------------------------------------------------------------------------------------------------------------------------------------------------------------------------------
>132587
-----------------------------------------------------------------------------------------------MANHSQLGFQDASSPIMLDIFSFHLHGISSTLGPCSLVYHLLAHMLT------EKLSS-NAVDA---------------------------------QEVELIWTILP--------------------AIVLVLLALPSLQILYMMDEI-DEP-DLTLKAIG-HQWYWSYEYT-------------------------------------------DF-------K-------D---LSFDSYMV---PT-PDLP-NGH-FRLLEVDHRVVIPMESPIRVIITA--GDVLH-SWAVPTL-GVKTDAIPGRLNQTSF-ITTRP--------------GIFY--GQC-SEICGANHSYMPIVVES----TPL-------------------------------------PH---FEA------W--SSLLS-SS---------------------------------------------------------------------------------------------------------------------------------------------------------------------------------------------------------------------------------------------------------------------------------------------------------
>357318
-----------------------------------------------------------------------------------------------MAHFAQLTFQDAASPVMEELLHLHDHAMLVTLLISTFVLYLIIITMS------TKLAHTNSMQA---------------------------------QLMETVWTILP--------------------AIILILIALPSLRVLYIMDEV-YNP-YLTIKALG-HQWYWSYEYT-------------------------------------------DY-------E-------N---LTFDSYMT---PT-VGLT-PGA-SRLLEVDHHLVLPVGSPTRMLISA--EDVLH-SWAVPSL-GIKVDAIPGRLNQTTF-TTTHY--------------GLYF--GQC-SEICGTNHSFMPIVIEA----VPL-------------------------------------TS---FES------W--SNNML-LS---------------------------------------------------------------------------------------------------------------------------------------------------------------------------------------------------------------------------------------------------------------------------------------------------------
>307972
-----------------------------------------------------------------------------------------------MATWAQLGLQDASSPLMEELIYFHDYTLIILTLIIILVFYGLISLVT------SSLTNRFFLEG---------------------------------QELETIWTIVP--------------------AFILIFIAFPSLQLLYLMDEV-NNP-FLTIKAIG-HQWYWSYEYT-------------------------------------------DY-------H-------E---IEFDSYMV---PT-SDLE-AGL-PRLLEVDNRLVLPYQNPIRVLVSS--ADVLH-SWAVPSL-GVKMDAVPGRLNQTSF-LLSRT--------------GLFY--GQC-SEICGANHSFMPIVIES----VPF-------------------------------------EN---FES------W--ITQNL-EE---------------------------------------------------------------------------------------------------------------------------------------------------------------------------------------------------------------------------------------------------------------------------------------------------------
>412653
-----------------------------------------------------------------------------------------------MSQPSQLGFQDAASPVMEELLHFHDHSLMILFIISTLVLYVLITMVS------TKLTNKYTLDS---------------------------------QEIEIVWTVLP--------------------AVVLILIALPSLRILYLMDEI-NDP-HLTIKAMG-HQWYWSYEYT-------------------------------------------DY-------Q-------N---LEFDSYMI---PT-HELY-PGQ-FRLLETDRRMIVPVESPVRVMVSA--EDVLH-SWAVPSL-GVKMDAVPGRLNQTTF-LVTRP--------------GVFF--GQC-SEICGANHSFMPIVVEA----VPL-------------------------------------GH---FEG------W--SSLML-EDT--------------------------------------------------------------------------------------------------------------------------------------------------------------------------------------------------------------------------------------------------------------------------------------------------------
>8805
-----------------------------------------------------------------------------------------------MANPSQFGFQDASSPIMEELVEFHDHALMVALAICSLVLYLLTFMLI------EKLSS-NTVDA---------------------------------QEVELIWTILP--------------------AIVLILLALPSLQILYMMDEI-DEP-DLTLKAIG-RQWYWSYEYT-------------------------------------------DF-------K-------D---LSFDSYMI---PT-PELP-SGY-FRLLEVDNRVVIPMESPIRVIVTA--GDVLH-SWAVPTL-GVKTDAIPGRLNQTSF-ITTRP--------------GIFY--GQC-SEICGANHSYMPIVVES----TPL-------------------------------------SY---FES------W--SLLLS-SS---------------------------------------------------------------------------------------------------------------------------------------------------------------------------------------------------------------------------------------------------------------------------------------------------------
>263525
-----------------------------------------------------------------------------------------------MAHPTQLGFQDAASPVMEELLHFHDHALMIVFLISTLVLYIIIAMVS------TKLTNKYILDS---------------------------------QEIEIVWTILP--------------------AVILVLIALPSLRILYLMDEI-NDP-HLTIKAVG-HQWYWSYEYT-------------------------------------------DY-------E-------N---LAFDSYMV---PT-QDLI-PGQ-FRLLESDHRMIIPMESPIRVLVSA--EDVLH-SWTVPSL-GVKMDAVPGRLNQTAF-IASRP--------------GVFY--GQC-SEICGANHSFMPIVVEA----VPL-------------------------------------VY---FEN------W--SLLIL-EDA--------------------------------------------------------------------------------------------------------------------------------------------------------------------------------------------------------------------------------------------------------------------------------------------------------
>48747
-----------------------------------------------------------------------------------------------MAXPFQLGLQDAASPVMEELLQFHDHALMIVFLISTLVLYIITLMLT------TKLTHTSTMDA---------------------------------QEVETIWTVLP--------------------ALILIMIALPSLRILYMMDEI-NNP-SLTVKTMG-HQWYWSYEYT-------------------------------------------DY-------E-------D---LNFDSYMI---PT-SDLK-PGE-LRLLEVDNRMVLPMQMTIRMLVSS--EDVLH-SWAVPSL-GLKTDAIPGRLNQTTL-MSTRP--------------GLFY--GQC-SEICGSNHSFMPIVLEL----VSL-------------------------------------EN---FEK------W--STSML------------------------------------------------------------------------------------------------------------------------------------------------------------------------------------------------------------------------------------------------------------------------------------------------------------
>300877
-----------------------------------------------------------------------------------------------MAYPFQLGFQDATSPIMEELLHFHDHTLMIVFLISSLVLYIISLMLT------TKLTHTSTMDA---------------------------------QEVETIWTILP--------------------AIILILIALPSLRILYMMDEI-NNP-SLTVKTMG-HQWYWSYEYT-------------------------------------------DY-------E-------D---LNFDSYMI---PT-QELK-PGE-LRLLEVDNRVVLPMEMTIRMLISS--EDVLH-SWAVPSL-GLKTDAIPGRLNQTTL-MGTRP--------------GLYY--GQC-SEICGSNHSFMPIVLEL----VPL-------------------------------------TY---FEK------W--SASML------------------------------------------------------------------------------------------------------------------------------------------------------------------------------------------------------------------------------------------------------------------------------------------------------------
>97363
-----------------------------------------------------------------------------------------------MAYPMQLGFQDATSPIMEELLHFHDHTLMIVFLISSLVLYVISSMLT------TKLTHTSTMDA---------------------------------QEVETIWTILP--------------------AVILILIALPSLRILYMMDEI-NNP-SLTVKTMG-HQWYWSYEYT-------------------------------------------DY-------E-------D---LSFDSYMI---PT-SELK-PGE-LRLLEVDNRVVLPMEMTIRMLVSS--EDVLH-SWAVPSL-GLKTDAIPGRLNQTTL-MSTRP--------------GLYY--GQC-SEICGSNHSFMPIVLEL----VPL-------------------------------------KY---FEK------W--SASML------------------------------------------------------------------------------------------------------------------------------------------------------------------------------------------------------------------------------------------------------------------------------------------------------------
>501781
-----------------------------------------------------------------------------------------------MAYPMQLGFQDATSPIMEELLHFHDHTLMIVFLISSLVLYVISLMLT------TKLTHTSTMDA---------------------------------QEVETIWTILP--------------------AVILILIALPSLRILYMMDEI-NNP-SLTVKTMG-HQWYWSYEYT-------------------------------------------DY-------E-------D---LSFDSYMI---PT-SELK-PGE-LRLLEVDNRVVLPMEMTIRMLVSS--EDVLH-SWAVPSL-GLKTDAIPGRLNQTTL-MSTRP--------------GLYY--GQC-SEICGSNHSFMPIVLEL----VPL-------------------------------------NY---FEK------W--SASML------------------------------------------------------------------------------------------------------------------------------------------------------------------------------------------------------------------------------------------------------------------------------------------------------------
>72674
-----------------------------------------------------------------------------------------------MATWTQLGLQDASSPLMEELVYFHDYTLIILTLITILVSYGLLSLLS------SSFTNRFFLEG---------------------------------QELETIWTIVP--------------------AFVLIFIAFPSLQLLYLMDEV-NNP-FLTIKAIG-HQWYWSYEYT-------------------------------------------DY-------H-------E---IEFDSYMI---PT-SDLI-EGQ-PRLLEVDNRLVLPYQNPIRVLVSS--ADVLH-SWAVPSL-GIKMDAVPGRLNQTSF-LLNRT--------------GLFY--GQC-SEICGANHSFMPIVIES----VPF-------------------------------------NT---FES------W--ITQNL-EE---------------------------------------------------------------------------------------------------------------------------------------------------------------------------------------------------------------------------------------------------------------------------------------------------------
>256424
-----------------------------------------------------------------------------------------------MAHPTQLGFQDAASPVMEELLHFHDHALMIVLLISTLVLYIIVAMVS------TKLTNKYILDS---------------------------------QEIEIVWTILP--------------------AVISILIALPSLRILYLMGEV-YDP-HLTNKAVA-HQWYEANGYT-------------------------------------------DY-------E-------D---LAFDSYMV---PT-QDFL-PGQ-SRLLETDHRMVVPVESPTRILVSA--EDVLH-SWAVPSL-GIKMDAVPGRLNQTAF-ITSRP--------------GLFY--GQC-SEICGANHSFMPIVVEA----VPL-------------------------------------KH---FEE------W--STLLL-QDA--------------------------------------------------------------------------------------------------------------------------------------------------------------------------------------------------------------------------------------------------------------------------------------------------------
>57486
-----------------------------------------------------------------------------------------------MAYPFQLGLQDATSPIMEELMNFHDHTLMIVFLISSLVLYIISLMLT------TKLTHTSTMDA---------------------------------QEVETIWTILP--------------------AVILIMIALPSLRILYMMDEI-NNP-VLTVKTMG-HQWYWSYEYT-------------------------------------------DY-------E-------D---LCFDSYMI---PT-NDLK-PGE-LRLLEVDNRVVLPMELPIRMLISS--EDVLH-SWAVPSL-GLKTDAIPGRLNQATV-TSNRP--------------GLFY--GQC-SEICGSNHSFMPIVLEM----VPL-------------------------------------KY---FEN------W--SASMI------------------------------------------------------------------------------------------------------------------------------------------------------------------------------------------------------------------------------------------------------------------------------------------------------------
>59538
-----------------------------------------------------------------------------------------------MAYPMQLGFQDATSPIMEELLHFHDHTLMIVFLISSLVLYIISLMLT------TKLTHTSTMDA---------------------------------QEVETIWTILP--------------------AIILIMIALPSLRILYMMDEI-NNP-SLTVKTIG-HQWYWSYEYT-------------------------------------------DY-------E-------D---LSFDSYMI---PT-SELK-PGE-LRLLEVDNRVVLPMEMTIRMLISS--EDVLH-SWAVPSL-GLKTDAIPGRLNQTTL-MSTRP--------------GLFY--GQC-SEICGSNHSFMPIVLEL----VPL-------------------------------------NY---FEK------W--SASML------------------------------------------------------------------------------------------------------------------------------------------------------------------------------------------------------------------------------------------------------------------------------------------------------------
>69944
-----------------------------------------------------------------------------------------------MAHPSQLGFQDAASPVMEELLHFHDHALMIVFLISTLVLYIIVAMVS------TKLTNKYILDS---------------------------------QEIEIIWTVLP--------------------AVILILIALPSLRILYLMDEI-NDP-HLTIKAMG-HQWYWSYEYT-------------------------------------------DY-------E-------D---LGFDSYMI---PT-QDLA-PGQ-FRLLEADHRMVVPVESPIRILISA--EDVLH-SWAVPAL-GIKMDAVPGRLNQTAF-ITSRP--------------GVFY--GQC-SEICGANHSFMPIVVEA----VPL-------------------------------------EH---FES------W--SSLML-EDA--------------------------------------------------------------------------------------------------------------------------------------------------------------------------------------------------------------------------------------------------------------------------------------------------------
>55048
-----------------------------------------------------------------------------------------------MAYPFQMGLQDATSPIMEELLHFHDHTLMIVFLISSLVLYIISVMLT------TKLTHTSTMDA---------------------------------QAVETIWTILP--------------------AIILIMIALPSLRILYMMDEI-NNP-SLTVKTMG-HQWYWSYEYT-------------------------------------------DY-------E-------D---LNFDSYMI---PT-QELK-PGE-LRLLEVDNRVVLPMEMTIRMLISS--EDVLH-SWAVPSL-GLKTDAIPGRLNQTTI-MAMRP--------------GLYY--GQC-SEICGSNHSFMPIVLEL----VPL-------------------------------------SH---FEK------W--SASML------------------------------------------------------------------------------------------------------------------------------------------------------------------------------------------------------------------------------------------------------------------------------------------------------------
>1511640
------------------------------------------------------------------------------------------------MDWLKISLYDNASPIMEQLILFHDYSMLIISTILSLVFFLMTKMVK------NYFYSNNILEN---------------------------------QMIELIWTLVP--------------------TIILSFIALPSLHLLYLMDEL-YNP-ILTIKILG-HQWYWSYEYN-------------------------------------------DF-------N-------S---IEFDSYLN---PT-ST-------LRLLEVDNSTPVPLNCQVRLVTSS--HDVLH-SWTIPAM-GLKMDATPGRLNQMSL-FSNRT--------------GSFF--GQC-SEICGANHSFMPIVVDI----VPM-------------------------------------KY---FMS------W--IKNFN------------------------------------------------------------------------------------------------------------------------------------------------------------------------------------------------------------------------------------------------------------------------------------------------------------
>41427
-----------------------------------------------------------------------------------------------MATWANLGLQDSSSPLMEQLNFFHDHTLLILTMITILVGYIMGMLMF------NQFTNRYLLHG---------------------------------QTIEIIWTVLP--------------------AIILMFIALPSLRLLYLMDEI-NTP-SITLKSVG-HQWYWSYEYS-------------------------------------------DF-------L-------N---LEFDSYMI---PT-NELE-TNG-FRLLDVDNRVVLPVNNQIRILVTA--TDVLH-SWTVPSL-GVKVDATPGRLNQLNF-LINRP--------------GLFF--GQC-SEICGANHSFMPIVIES----IPM-------------------------------------NY---FIK------W--ITNMT-N----------------------------------------------------------------------------------------------------------------------------------------------------------------------------------------------------------------------------------------------------------------------------------------------------------
>30608
-----------------------------------------------------------------------------------------------MAHPAQLGFQDAASPIMEELMYFHDHTLMIVFLISSLVLYIISLMLT------TELTHTSTMDA---------------------------------QEVETVWTILP--------------------AVILILIALPSLRILYMMDEI-TTP-TLTLKTMG-HQWYWSYEYT-------------------------------------------DY-------E-------N---LCFDSYMT---PP-LELD-PGE-LRLLEVDNRVVLPTEMSIRMLISS--EDVLH-SWTVPSL-GVKTDAIPGRLNQATL-MTSRP--------------GIYY--GQC-SEICGANHSFMPIVLEL----VPL-------------------------------------KH---FEE------W--LLSTL------------------------------------------------------------------------------------------------------------------------------------------------------------------------------------------------------------------------------------------------------------------------------------------------------------
>75329
-----------------------------------------------------------------------------------------------MAHPTQLGFQDAASPVMEELLHFHDHALMIVFLISTLVLYIIVAMVS------TKLTNKYILDS---------------------------------QEIEIVWTVLP--------------------AVILVLIALPSLRILYLMDEI-NDP-HLTIKAMG-HQWYWSYEYT-------------------------------------------DY-------E-------D---LGFDLYMI---PT-QDLP-PGQ-FRLLETDHRMVVPMESPIRVLISA--EDVLH-SWAVPSL-GIKLDGVPGRLNQTAF-IASRP--------------GVFY--GQC-SEICGANHSFMPIVVEA----VPL-------------------------------------EH---FEH------W--SSLML-EDA--------------------------------------------------------------------------------------------------------------------------------------------------------------------------------------------------------------------------------------------------------------------------------------------------------
>270574
-----------------------------------------------------------------------------------------------MSQPSQMGFQDATSPLMEELLHFHDHALMIVFLISTLVLYIIVAMVS------TELTNKLILDS---------------------------------QEIEVIWTVLP--------------------ALILILIALPSLKILYLMDEI-NDP-HLTIKTVG-HQWYWSYEYT-------------------------------------------DY-------E-------E---LGFDSYMI---PT-NDLT-PGQ-FRLLEADHRMVIPVESPIRILVTA--EDVLH-SWTVPTL-GVKMDAVPGRLNQVAF-VASRV--------------GIFY--GQC-SEICGANHSFMPVVVEA----VPL-------------------------------------EH---FEY------W--TSAML-EDI--------------------------------------------------------------------------------------------------------------------------------------------------------------------------------------------------------------------------------------------------------------------------------------------------------
>8364
-----------------------------------------------------------------------------------------------MAHPSQLGFQDAASPIMEELLHFHDHTLMAVFLISTLVLYIITIMMT------TKLTNTNSMDA---------------------------------QEIEMVWTIMP--------------------AIILIMIALPSLRILYLMDEV-NDP-HLTVKTIG-HQWYWSYEYT-------------------------------------------NY-------E-------D---LSFDSYMI---PT-SDLT-PGQ-FRLLEVDNRMVVPMESPIRLLVTA--EDVLH-SWALPSF-GVKTDAIPGRLNQTSF-IATRP--------------GVFY--GQC-SEICGANHSFMPIVVEA----VPL-------------------------------------ND---FEN------W--SSSML-EA---------------------------------------------------------------------------------------------------------------------------------------------------------------------------------------------------------------------------------------------------------------------------------------------------------
>136490
-----------------------------------------------------------------------------------------------MATPMQVGFQDAASPLMEELIHFHDHALMIIFLISTLVLYIITMMMT------AKVIDLYILDS---------------------------------QEVEIIWTILP--------------------AAFLILMALPSLRLLYLMDEI-NSP-HLTIKAIG-HQWYWSYEYT-------------------------------------------DY-------H-------N---LEFDSYMI---PT-QELP-QGH-FRLLEVDHRMVIPTNAPIRMLITA--EDVLH-SWAVPAL-GTKMDAVPGRLNQTTF-LASRP--------------GVYY--GQC-SEICGANHSFMPIVVEA----VPL-------------------------------------EH---FEN------W--ADMTL-QNM--------------------------------------------------------------------------------------------------------------------------------------------------------------------------------------------------------------------------------------------------------------------------------------------------------
>171649
-----------------------------------------------------------------------------------------------MSEPSQISLNNALSPMMEEFLYFNDYAMTMLLMIWLSVMATLLAIST------TKLYDISTNDA---------------------------------NHLEFMWTLLP--------------------IMVLMFIALPSMRTLYLLEDQ-NAP-HLTIKTLG-HQWYWSYEYS-------------------------------------------DY-------E-------N---LSFDSYMI---KE-QNLT-NGA-PRLLEVDNRMAIPMKSTVRLLVSA--EDVLH-SWTLPTL-GIKTDAVPGRLNQLIF-TTMRP--------------GVFY--GQC-SEICGTNHSFMPITAES----MPM-------------------------------------KQ---FEN------W--ITTLL-N----------------------------------------------------------------------------------------------------------------------------------------------------------------------------------------------------------------------------------------------------------------------------------------------------------
>369639
-----------------------------------------------------------------------------------------------MAHPTQLGFQDAASPVMEELLHFHDHALMIVFLISALVLYIIVAMVS------TKLTNKFILDS---------------------------------QEIEIVWTILP--------------------AVILVMIALPSLRILYLMDEI-NDP-HLTIKAMG-HQWYWSYEYT-------------------------------------------DY-------E-------N---LNFDAYMV---PT-QDLT-PGQ-FRLLETDHRVVIPVESPIRILVSA--EDVLH-SWAVPSM-GVKMDAVPGRLNQTAL-LASRP--------------GVYY--GQC-SEICGANHSFMPIVIEA----VPL-------------------------------------PH---FET------W--SANQL-DFA--------------------------------------------------------------------------------------------------------------------------------------------------------------------------------------------------------------------------------------------------------------------------------------------------------
>161921
-----------------------------------------------------------------------------------------------MAYPFQMGLQDATSPIMEELTHFHDHTLMIVFLISSLVLYIISTMLT------TKLTHTSTMDA---------------------------------QEVETVWTILP--------------------AIILIMIALPSLRILYIMDEI-NNP-SLTVKTMG-HQWYWTYEYT-------------------------------------------DY-------E-------D---LNFDSYMI---PT-QELK-PGE-LRLLEVDNRVVLPMEMTIRMLISS--EDVLH-SWAVPSL-GLKTDAIPGRLNQTTL-MAMRP--------------GLYY--GQC-SEICGSNHSFMPIVIES----VPL-------------------------------------SY---FEK------W--SASML-Q----------------------------------------------------------------------------------------------------------------------------------------------------------------------------------------------------------------------------------------------------------------------------------------------------------
>70868
-----------------------------------------------------------------------------------------------MAHPSQLGLQDAASPLMEELLHFHDHAMMIILLISVFVLYIITAMAT------AKFTDKLILDS---------------------------------QEVEIIWTVLP--------------------AVILILIALPSLRLLYLMDEI-NHP-HLTIKAMG-HQWYWSYEYT-------------------------------------------DY-------E-------D---LAFDSYMI---PT-QDLT-PGQ-FRLLEVDHRMVVPVDSPVRTLVSA--EDVLH-SWALPSL-GIKTDAVPGRLNQTTF-IASRP--------------GVYY--GQC-SEICGANHSFMPIVVEA----VPL-------------------------------------EH---FEN------W--ATYML-EDA--------------------------------------------------------------------------------------------------------------------------------------------------------------------------------------------------------------------------------------------------------------------------------------------------------
>555144
-----------------------------------------------------------------------------------------------MANHSQLNFQDAASPIMEELMGFHDHALMIALAICSLVLYLLTHTLT------EKLTS-NTVNA---------------------------------QVIELVWTILP--------------------ALVLVTLALPSLRILYMMDEI-NEP-DLTLKAIG-HQWYWTYEYT-------------------------------------------DS-------K-------D---LTFDSYMI---QT-ADLP-LGH-FRLLEVDHRVIVPMNSTIRVIVTA--DDVLH-SWAVPSL-GVKTDAIPGRLNQTSF-LASRP--------------GVFY--GQC-SEICGANHSFMPIVVES----TPL-------------------------------------AN---FEN------W--SSLMS-S----------------------------------------------------------------------------------------------------------------------------------------------------------------------------------------------------------------------------------------------------------------------------------------------------------
>6637
-----------------------------------------------------------------------------------------------MTYWGQLGFQDACSPLMEQIIFFHDHAMFAIIMVLTMVMYMSMILMT------NKFSCLNITES---------------------------------QKIETIWTIAP--------------------ALILLLLALPSLRLLYLLDET-NNP-LITIKTMG-HQWYWSYEYS-------------------------------------------DF-------L-------D---IEFDSYMI---PT-NDLE-LGN-FRLLETDHHLILPMKTNTRIIVSS--ADVIH-SWAVPSL-GVKVDAIPGRLNQLML-YPSRP--------------GLYY--GQC-SEICGANHSFMPITLEI----VNM-------------------------------------DY---FIK------W--LNLMN-EQ---------------------------------------------------------------------------------------------------------------------------------------------------------------------------------------------------------------------------------------------------------------------------------------------------------
>202460
-----------------------------------------------------------------------------------------------MAHPLQLGFQDAMSPIMEELHHFHDHTLMIVFLISTLVLYIITLMMT------TKLTYTNTMNA---------------------------------QEVEMIWTVLP--------------------AIVLITIALPSLRVLYLMDEI-NNP-HLTIKAMG-HQWYWTYEYT-------------------------------------------DY-------K-------N---LEFDSYMI---PT-QSLP-NGH-FRLLEVDHRVVMPMESPIRMLISA--EDVLH-SWAIPSL-GVKADAVPGRLNQSTF-MVMRP--------------GVFY--GQC-SEICGANHSFMPIVVES----VPL-------------------------------------KH---FEN------W--SSLML-A----------------------------------------------------------------------------------------------------------------------------------------------------------------------------------------------------------------------------------------------------------------------------------------------------------
>583350
-----------------------------------------------------------------------------------------------MPTWSLIYFQDSASPSMEQLLFFHDFTMAIIVMITVLVSISMILIVM------FKLTDRFLLQE---------------------------------QYTEIIWTLSP--------------------VIILLMIALPSLQSLYMLDDP-QLS-NLTIKAMG-HQWYWSYEYS-------------------------------------------DF-------P-------N---IMFDSYMA---DT-GP---KGS-ARLLETDNSVVIPSNCQTRVIISS--TDVIH-SWTVPSL-GVKVDAVPGRLNQLLF-TANRT--------------GVFY--GQC-SEICGSNHSFMPIKIES----VPM-------------------------------------TS---FID------W--SSKFL-F----------------------------------------------------------------------------------------------------------------------------------------------------------------------------------------------------------------------------------------------------------------------------------------------------------
>35080
-----------------------------------------------------------------------------------------------MATWAQLGFQDAASPIMEELIYFHDHALVILTLVTIIVFYGLISLIT------NSFTNRFLLEG---------------------------------QEIETIWTIIP--------------------AIILIFLALPSLRLLYLMDEI-NDP-HLTIKAIG-HQWYWSYEYT-------------------------------------------DY-------Q-------D---LEFDSYMV---PT-QDLT-PGQ-PRLLEVDNRLVAPTHSPVRVLVTS--ADVLH-SWAIPAL-GLKMDAVPGRLNQLTF-FAPRS--------------GVFY--GQC-SEICGANHSFMPIVLES----VPL-------------------------------------PY---FEN------W--VSSLV-E----------------------------------------------------------------------------------------------------------------------------------------------------------------------------------------------------------------------------------------------------------------------------------------------------------
>1005956
-----------------------------------------------------------------------------------------------MSHASQLGFQDAASPIMEELLHFHDHTLMAVFLISTLVLYVIASMMT------TKLTNTNATDA---------------------------------QEIEMVWTIMP--------------------AIILIVIALPSLRILYLMDEV-CFP-FTTVKAIG-HQWYWSYEYS-------------------------------------------D--------E-------G---LAFDSYMI---PT-QDLN-PGQ-FRLLEVDNRMVVPGETLTRVLVTA--EDVLH-SWAVPSL-GIKTDAIPGRLNQTSF-ITTRP--------------GVFY--GQC-SEICGANHSFMPIVVEA----LPL-------------------------------------SN---FNS------W--TELAQ-DL---------------------------------------------------------------------------------------------------------------------------------------------------------------------------------------------------------------------------------------------------------------------------------------------------------
>109296
-----------------------------------------------------------------------------------------------MAYPMQLGFQDATSPIMEELLHFHDHTLMIVFLISSLVLYVISLMLT------TKLTHTSTMDA---------------------------------QEVETIWTILP--------------------AIILILIALPSLRILYMMDEI-NNP-SLTVKTMG-HQWYWSYEYT-------------------------------------------DY-------E-------D---LSFDSYMI---PT-SELK-PGE-LRLLEVDNRVVLPMEMTIRMLVSS--EDVLH-SWAVPSL-GLKTDAIPGRLNQTTL-MSTRP--------------GLYY--GQC-SEICGSNHSFMPIVLEL----VPL-------------------------------------KH---FEK------W--SASML------------------------------------------------------------------------------------------------------------------------------------------------------------------------------------------------------------------------------------------------------------------------------------------------------------
>867363
-----------------------------------------------------------------------------------------------MAAPAQLGLQNAASPIMEELIAFHDHALMIIFLISSLVLYIISLMLT------TKLTHTSTMNA---------------------------------QEIEMIWTILP--------------------AMILIMIALPSLRILYMTDEF-NKP-YLTLKAIG-HQWYWSYEYS-------------------------------------------DY-------E-------D---LAFDSYIM---PT-YFLE-PGE-FRLLEVDNRTTLPMEADIRVLISS--QDVLH-SWAVPSL-GVKTDAIPGRLNQAMV-ASMRP--------------GLYY--GQC-SEICGSNHSFMPIVLEF----IYF-------------------------------------QD---FEV------W--ASYLY-IV---------------------------------------------------------------------------------------------------------------------------------------------------------------------------------------------------------------------------------------------------------------------------------------------------------
>83385
-----------------------------------------------------------------------------------------------MAHPSQLGFQDAASPVMEELLHFHDHALMIVLLISTLVLYIIVAMVS------TKLTNKYILDS---------------------------------QEIEIVWTVLP--------------------AVILILIALPSLRILYLMDEI-NDP-HLTIKAMG-HQWYWSYEYT-------------------------------------------DY-------E-------D---LGFDSYMV---PT-QDLV-PGQ-FRLLETDHRMVIPVESPIRVLVSA--EDVLH-SWAVPSL-GVKMDAVPGRLNQTAF-IASRP--------------GVFY--GQC-SEICGANHSFMPIVVEA----VPL-------------------------------------EH---FEK------W--STVML-EDA--------------------------------------------------------------------------------------------------------------------------------------------------------------------------------------------------------------------------------------------------------------------------------------------------------
>59419
-----------------------------------------------------------------------------------------------MANHSQLGFQDASSPIMEELVEFHDHALMVALAICTLVLYLLALMLM------EKLSS-NTVDA---------------------------------QEVELVWTILP--------------------AIVLILLALPSLQILYMMDEI-DEP-DLTLKAIG-HQWYWSYEYT-------------------------------------------DF-------K-------D---LSFDSYMI---PT-SDLP-PGH-FRLLEVDHRVVIPMESPIRIIVTA--DDVLH-SWAVPTL-GVKTDAIPGRLNQTSF-ITARP--------------GIFY--GQC-SEICGANHSYMPIVVES----SPL-------------------------------------SH---FEN------W--SLSMS-S----------------------------------------------------------------------------------------------------------------------------------------------------------------------------------------------------------------------------------------------------------------------------------------------------------
>7376
-----------------------------------------------------------------------------------------------MSTWANLGLQDSSSPLMEQLIFFHDHALLILVMITVLVGYLMFMLFF------NKYVNRYLLHG---------------------------------QTIEIIWTILP--------------------AIILLFIAFPSLRLLYLLDEI-NEP-SITLKAIG-HQWYWSYEYS-------------------------------------------DF-------A-------N---IEFDSYMI---PT-NELS-IDS-FRLLDVDNRVVLPMNSQIRILVTA--ADVIH-SWTIPAL-GVKVDGTPGRLNQTNF-LINRP--------------GLFY--GQC-SEICGANHSFMPIVIES----IPV-------------------------------------NY---FIK------W--ISNNM-NS---------------------------------------------------------------------------------------------------------------------------------------------------------------------------------------------------------------------------------------------------------------------------------------------------------
>587619
-----------------------------------------------------------------------------------------------MVEPIQLALHDAASPMMEELLFFHDYSMLMMILIGTTVIIALIIATT------MKTYHTALTDA---------------------------------NHLEFLWTLLP--------------------VMILLFLATPSMRTLFLLEDQ-ENP-QVSIKALG-HQWYWSYEYS-------------------------------------------DY-------E-------N---ILFDSYMI---QD-PDLE-KGS-PRLLETDNRMIFPMQTPTRLLISA--EDVLH-SWTLPTL-GVKIDAVPGRLNQLIL-STMRP--------------GIFY--GQC-SEICGANHSFMPIATEA----VPT-------------------------------------KH---FEK------W--LDKML------------------------------------------------------------------------------------------------------------------------------------------------------------------------------------------------------------------------------------------------------------------------------------------------------------
>414978
-----------------------------------------------------------------------------------------------MAEPIQMTLHDATSPAMEELLFFHDYSMLMMLLIGMTVVTALIIAMS------AKTYHASLTDA---------------------------------NHLEFLWTLLP--------------------VMTLLFLAAPSMRTLFLLESQ-TTP-HFTIKTLA-YQWYWSYEYS-------------------------------------------DY-------A-------N---LKFDAYLV---QD-WDLG-QGD-PRLLETDNRMVFPMQTPTRLLVSA--EDVLH-SWTLPAL-GIKIDAVPGRLNQLTL-FTMRP--------------GIFY--GQC-SEICGANHSFMPISTES----VPT-------------------------------------KY---FEK------W--LDKML------------------------------------------------------------------------------------------------------------------------------------------------------------------------------------------------------------------------------------------------------------------------------------------------------------
>208091
-----------------------------------------------------------------------------------------------MAHPVQLGLQDATSPVMEELITFHDQALMAMFLISFLILYALSSTLT------TKLTNTNITDA---------------------------------QEMETIWTILP--------------------AIILILIALPSLRILYMTDEI-NNP-SFTIKSIG-HQWYWTYEYT-------------------------------------------DY-------G-------G---LIFNSYML---PP-LFLN-PGD-LRLLEVDNRVVLPIEAPVRMMITS--QDVLH-SWTIPTL-GLKTDAVPGRLNQTVF-TATRP--------------GVYY--GQC-SEICGANHSFMPIVAEL----IPL-------------------------------------KI---FEM------G--PVFTL------------------------------------------------------------------------------------------------------------------------------------------------------------------------------------------------------------------------------------------------------------------------------------------------------------
>74588
-----------------------------------------------------------------------------------------------MANHSQLNFQDASSPIMEELMGFHDHALMVALAICSLVLYLLTHTLT------EKLSS-NTVDA---------------------------------QVIELVWTILP--------------------AMVLITLALPSLRILYMMDEI-NEP-DLTLKAIG-HQWYWTYEYT-------------------------------------------DL-------K-------E---LTYDSYMI---PT-ADLP-LGH-FRLLEVDHRVIVPMNSTIRVIVTA--DDVIH-SWAVPSL-GVKTDAIPGRLNQTSF-LASRP--------------GVYY--GQC-SEICGANHSFMPIVVES----TPL-------------------------------------AN---FES------W--STMMS-S----------------------------------------------------------------------------------------------------------------------------------------------------------------------------------------------------------------------------------------------------------------------------------------------------------
>7906
-----------------------------------------------------------------------------------------------MAHPSQLGFQDAASPVMEELLHFHDHTLMIVFLISTLVLYIIVAMVS------TKLTNKYVLDS---------------------------------QEIEIVWTVLP--------------------AVILILIALPSLRILYLMDEI-NDP-HLTIKAMG-HQWYWSYEYT-------------------------------------------DY-------E-------D---LGFDSYMI---PT-QDLA-PGQ-FRLLEADHRMVVPMESPIRVLVSA--EDVLH-SWAVPAL-GIKMDAVPGRLNQTAF-ITSRP--------------GVYY--GQC-SEICGANHSFMPIVVEA----VPL-------------------------------------EH---FEN------W--SSLML-EES--------------------------------------------------------------------------------------------------------------------------------------------------------------------------------------------------------------------------------------------------------------------------------------------------------
>171647
-----------------------------------------------------------------------------------------------MSEPSQISLNNALSPMMEEFLYFNDYAMTMLLMIWISVMTTLLAIST------TKLYDIAPNDA---------------------------------NHLEFMWTLLP--------------------IMVLMFIALPSMRTLYLLEDQ-NAP-HLTIKTLG-HQWYWSYEYS-------------------------------------------DY-------E-------N---LTFDSYMI---KE-QDLP-NGA-PRLLEVDNRMAIPMKSTVRLLVSA--EDVLH-SWTLPTL-GIKTDAVPGRLNQLIF-TTMRP--------------GVFY--GQC-SEICGTNHSFMPITAES----MPM-------------------------------------KQ---FEN------W--ITIML-S----------------------------------------------------------------------------------------------------------------------------------------------------------------------------------------------------------------------------------------------------------------------------------------------------------
>65693
-----------------------------------------------------------------------------------------------MATWTYLGFQDSASPLMEQLIFFHDHIMIVLIMIITFVGYMLASVLS------NSFINRYMLEH---------------------------------QTIELIWTAVP--------------------AIILIFIALPSLRLLYLLDEV-NNP-SITLKTVG-HQWYWSYEYS-------------------------------------------DF-------L-------D---VEFDSYMT---PT-NELE-QSG-FRLLDVDNRTVLPMNTQIRIVITA--ADVIH-SWTVPAL-GVKADAIPGRLNQTSF-MMSRP--------------GLFY--GQC-SEICGANHSFMPIVIES----VNT-------------------------------------NS---FLN------W--ISSYS-D----------------------------------------------------------------------------------------------------------------------------------------------------------------------------------------------------------------------------------------------------------------------------------------------------------
>50250
-----------------------------------------------------------------------------------------------MANHSQLGFQDASSPIMEELIQFHDHALMVALSICSLVLYLLAHMLT------EKLSS-STVNA---------------------------------QEIELVWTILP--------------------AMVLIMLALPSLRILYMMDEI-NEP-DLTLKAIG-HQWYWSYEYT-------------------------------------------DI-------K-------N---LTFDSYMT---PT-TDLP-LGH-FRLLEVDHRVVVPTSSTVRVIVTA--DDVLH-SWAVPSL-GVKTDAIPGRLNQTSF-LTPRP--------------GVYY--GQC-SEICGANHSFMPIVVEA----TPL-------------------------------------AN---FEN------W--SSTLS-S----------------------------------------------------------------------------------------------------------------------------------------------------------------------------------------------------------------------------------------------------------------------------------------------------------
>316150
-----------------------------------------------------------------------------------------------MAHPSQLGFQDAASPVMEELLHFHDHALMIVFLISTLVLYIIVAMVS------TKLTNKYILDS---------------------------------QEIEIIWTILP--------------------AIILILIALPSLRILYLMDEI-NDP-HLTIKAVG-HQWYWSYEYT-------------------------------------------DY-------E-------D---LGFDSYMI---PT-QDLT-PGQ-FRLLEADHRMVIPVESPIRILISA--EDVLH-SWAVPSL-GVKMDAVPGRLNQTAF-IASRP--------------GVFY--GQC-SEICGANHSFMPIVVEA----VPL-------------------------------------EH---FEN------W--SSLML-EDA--------------------------------------------------------------------------------------------------------------------------------------------------------------------------------------------------------------------------------------------------------------------------------------------------------
>73431
-----------------------------------------------------------------------------------------------MATWLQLGFQDASSPLMEELIYFHDYILVVLVLITIIVFYGLFSLLF------IVNTDRFFLDS---------------------------------QGVETVWTVVP--------------------AFILVFIAFPSLQLLYLIDEI-NDP-CLTIKALG-HQWYWSYEYT-------------------------------------------DY-------C-------N---LDFDSYMV---FT-DDLT-FGS-LRLLEVDNRVIVPSQNSIRVLVSS--SDVLH-SWAIPSL-GIKMDAVPGRLNQVTF-LCPRS--------------GVFY--GQC-SEICGASHSFMPIVIES----IPF-------------------------------------NT---FEN------W--VYNFI-NN---------------------------------------------------------------------------------------------------------------------------------------------------------------------------------------------------------------------------------------------------------------------------------------------------------
>56262
-----------------------------------------------------------------------------------------------MANHSQFGFQDASSPIMEELVEFHDHALMVALAICSLVLYLLTLMLM------EKLSS-TTVDA---------------------------------QEIELIWTILP--------------------AIVLILLALPSLQILYMMDEV-DEP-DLTLKAIG-HQWYWTYEYT-------------------------------------------DF-------K-------D---LTFDSYMT---PT-TELS-PGH-FRLLEVDHRVVIPMESPIRIIVTA--SDVLH-SWAIPAL-GVKTDAIPGRLNQTSF-ITTRP--------------GIFY--GQC-SEICGANHSYMPIVVES----TPL-------------------------------------TH---FEH------W--SSILS-S----------------------------------------------------------------------------------------------------------------------------------------------------------------------------------------------------------------------------------------------------------------------------------------------------------
>107322
-----------------------------------------------------------------------------------------------MAHPSQLGFQDAASPVMEELLHFHDHALMIVLLISTLVLYIIVAMVS------TKLTNKYILDS---------------------------------QEIEIVWTVLP--------------------AVILILIALPSLRILYLMDEI-NDP-HLTIKAMG-HQWYWSYEYT-------------------------------------------DY-------E-------D---LGFDSYMI---PT-QDLI-PGQ-FRLLEADHRMVVPVESPIRVLVSA--EDVLH-SWAVPSL-GVKMDAVPGRLNQTAF-IASRP--------------GVFY--GQC-SEICGANHSFMPIVVEA----VPL-------------------------------------EH---FEK------W--STMML-EDA--------------------------------------------------------------------------------------------------------------------------------------------------------------------------------------------------------------------------------------------------------------------------------------------------------
>132414
---------------------MT----------------------------------------------NLL--SNW-------LII-N-QFGYDVPEPWQLGLQDAAHPVMEEIIFFHDQVMFILTIIITTVLWLIVKALS------GKAYHRYLVDG---------------------------------TLLEIIWTIIP--------------------AIILVLIAFPSLKLLYLMDEV-MDP-ALTIKAIG-HQWYWSYEYS-------------------------------------------DY----Q-AE-------T---LEFDSYMV---PT-SDLN-KGD-FRLLEVDNRLVVPINTHVRVLVTG--ADVLH-SFAVPAL-AVKMDAVPGRLNQTGF-FIKRP--------------GIFY--GQC-SEICGANHSFMPIVIEA----VSL-------------------------------------DK---YIN------W--VLSGS-SE---------------------------------------------------------------------------------------------------------------------------------------------------------------------------------------------------------------------------------------------------------------------------------------------------------
>141853
-----------------------------------------------------------------------------------------------MANHSQLGFQDASSPIMEELTQFHDHALMVALSICTLVLYLLAHMLT------GKLTS-NTVSA---------------------------------QEIELVWTILP--------------------AMVLIMLALPSLRILYMMDEI-NQP-DLTLKAIG-HQWYWTYEYT-------------------------------------------DL-------K-------D---LTFDSYMI---PT-ADLP-LGH-FRLLEVDHRVIVPTGSTVRVIVTA--DDVLH-SWAVPSL-GVKTDAIPGRLNQTSF-LVNRP--------------GVYY--GQC-SEICGANHSFMPIVVEA----VPL-------------------------------------AN---FEN------W--FSLSS-S----------------------------------------------------------------------------------------------------------------------------------------------------------------------------------------------------------------------------------------------------------------------------------------------------------
>43179
-----------------------------------------------------------------------------------------------MAYPLELGFQDATSPIMEELLHFHDHTLMIVFLISSLVLYIISLMLT------TKLTHTSTMDA---------------------------------QEVETIWTILP--------------------AIILILIALPSLRILYMMDEI-NDP-SLTVKTMG-HQWYWSYEYT-------------------------------------------DY-------E-------D---LNFDSYMI---PT-SDLA-PGD-LRLLEVDNRVVLPMELPVRMLISS--EDVLH-SWAVPSL-GLKTDAIPGRLNQATL-TSTRP--------------GLYY--GQC-SEICGSNHSFMPIVLEL----VPL-------------------------------------KH---FEN------W--SSSML------------------------------------------------------------------------------------------------------------------------------------------------------------------------------------------------------------------------------------------------------------------------------------------------------------
>39293
-----------------------------------------------------------------------------------------------MAYPLQMGLQDATSPIMEELLHFHDHTLMIVFLISSLVLYIISLMLT------TKLTHTSTMDA---------------------------------QEVETVWTILP--------------------AIILILIALPSLRILYMMDEI-NNP-SLTVKTMG-HQWYWSYEYT-------------------------------------------DY-------E-------D---LNFDSYMI---PT-QELK-PGE-LRLLEVDNRVVLPMEMTIRMLISS--EDVLH-SWAVPSL-GLKTDAIPGRLNQTTL-MAMRP--------------GLYY--GQC-SEICGSNHSFMPIVLEL----VPL-------------------------------------SH---FEK------W--SASML------------------------------------------------------------------------------------------------------------------------------------------------------------------------------------------------------------------------------------------------------------------------------------------------------------
>7469
-----------------------------------------------------------------------------------------------MSTWFMFMFQESNSYYADNLISFHNMVMMIIIMISTLTVYIILDLFM------NKFSNLFLLKN---------------------------------HNIEIIWTIIP--------------------IIILLIICFPSLKILYLIDEI-VNP-FFSIKSIG-HQWYWSYEYP-------------------------------------------EF-------N-------N---IEFDSYML---NY-NNLN---Q-FRLLETDNRMVIPMKIPLRLITTS--TDVIH-SWTVPSL-GIKVDAVPGRINQLNL-ISKRP--------------GIFF--GQC-SEICGMNHSFMPIMIES----TSF-------------------------------------QY---FLN------W--VNKQI------------------------------------------------------------------------------------------------------------------------------------------------------------------------------------------------------------------------------------------------------------------------------------------------------------
>54023
-----------------------------------------------------------------------------------------------MANHSQFGFQDASSPIMEELVEFHDHALMVALAICSLVLYLLTLMLM------EKLSS-NTVDA---------------------------------QEVELVWTILP--------------------AIVLILLALPSLQILYMMDEV-DEP-DLTLKAIG-HQWYWSYEYT-------------------------------------------DF-------K-------D---LTFDSYMI---PT-TELP-LGH-FRLLEVDHRVVIPMESPIRIIVTA--ADVLH-SWAVPTL-GVKTDAIPGRLNQTSF-ITTRP--------------GIFY--GQC-SEICGANHSYMPIVVES----TPL-------------------------------------TH---FEN------W--SSLLS-S----------------------------------------------------------------------------------------------------------------------------------------------------------------------------------------------------------------------------------------------------------------------------------------------------------
>36802
-----------------------------------------------------------------------------------------------MAYPFQMGLQDATSPIMEELMNFHDHALMIVFLISSLVLYVISAMLT------TKLTHTSTMDA---------------------------------QAVETIWTILP--------------------AIILVMIALPSLRILYMMDEI-NNP-TLTIKTVG-HQWYWSYEYT-------------------------------------------DY-------D-------E---LNFDSYMI---PT-TELK-PGD-LRLLEVDNRAVLPMEMTIRVLVTS--EDVLH-SWAVPSL-GLKTDAIPGRLNQTTL-LATRP--------------GLYY--GQC-SEICGSNHSFMPIVLEL----VPL-------------------------------------SI---FEK------W--SSSMI------------------------------------------------------------------------------------------------------------------------------------------------------------------------------------------------------------------------------------------------------------------------------------------------------------
>1001947
-----------------------------------------------------------------------------------------------MAHPTQLGFQDAASPVMEELLHFHDHALMIVFLISTLVLYIIVAMVS------TKLTNKYILDS---------------------------------QEIEIVWTVLP--------------------AVILVLIALPSLRILYLMDEI-NDP-HLTIKAMG-HQWYWSYEYT-------------------------------------------DY-------E-------D---LGFDSYMV---PT-QDLT-PGQ-FRLLETDHRMVVPMESPIRVLVSA--EDVLH-SWAVPSL-GVKMDAVPGRLNQTAF-IASRP--------------GVFY--GQC-SEICGANHSFMPIVVEA----VPL-------------------------------------EH---FES------W--SSLML-EDA--------------------------------------------------------------------------------------------------------------------------------------------------------------------------------------------------------------------------------------------------------------------------------------------------------
>127560
-----------------------------------------------------------------------------------------------MPYPFQLGLQDATSPIMEELTNFHDHALMIVFLISTLVLYLISSMLT------TKLTHTSTMDA---------------------------------QAVETIWTILP--------------------AIILVLIALPSLRILYMMDEI-NNP-TLTVKTVG-HQWYWSYEYT-------------------------------------------DY-------D-------E---LNFDSYMI---PT-SELK-PGD-LRLLEVDNRAVLPMEMTIRMLVTS--EDVLH-SWAVPSL-GLKTDAIPGRLNQTTL-LATRP--------------GLYY--GQC-SEICGSNHSFMPIVLEL----VPL-------------------------------------KV---FEK------W--SSSML------------------------------------------------------------------------------------------------------------------------------------------------------------------------------------------------------------------------------------------------------------------------------------------------------------
>30548
-----------------------------------------------------------------------------------------------MAYPFQMGLQDATSPIMEELLHFHDHTLMIVFLISSLVLYIISLMLT------TKLTHTNTMDA---------------------------------QEVETVWTILP--------------------AIILILIALPSLRILYMMDEI-NSP-SLTVKTMG-HQWYWSYEYT-------------------------------------------DY-------E-------D---LNFDSYMI---PT-QELK-PGE-LRLLEVDNRVVLPMEMTIRMLISS--EDVLH-SWAVPSL-GLKTDAIPGRLNQTTL-MAMRP--------------GLYY--GQC-SEICGSNHSFMPIVLEL----VPL-------------------------------------SH---FEK------W--SMSML------------------------------------------------------------------------------------------------------------------------------------------------------------------------------------------------------------------------------------------------------------------------------------------------------------
>42892
-----------------------------------------------------------------------------------------------MAHPSQLGLQDAASPVMEELIHFHDHALMIVFLISTLVLYVIVAMVS------IKLTNKYILDS---------------------------------QEIEIVWTILP--------------------AVILIMIALPSLRILYLMDEI-NDP-HLTIKAVG-HQWYWSYEYT-------------------------------------------DY-------E-------D---LGFDSYMV---PT-QDLI-PGQ-FRLLETDHRMVVPMESPVRVLVTA--EDVLH-SWAVPAL-GVKMDAVPGRLNQTAF-ITSRP--------------GVFY--GQC-SEICGANHSFMPIVVEA----VPL-------------------------------------EH---FEN------W--SSLMI-EDA--------------------------------------------------------------------------------------------------------------------------------------------------------------------------------------------------------------------------------------------------------------------------------------------------------
>279401
-----------------------------------------------------------------------------------------------MAHPTQLGFQDAASPVMEELLHFHDHALMIVFLISTLVLYIIVAMVS------TKLTNKYILDS---------------------------------QEIEIVWTILP--------------------AVILVLIALPSLRILYLMDEI-NDP-HLTIKAMG-HQWYWSYEYT-------------------------------------------DY-------E-------N---LGFDSYMV---PT-QDLT-PGQ-FRLLESDHRMVIPMESPIRVLVSA--EDVLH-SWTVPSL-GVKMDAVPGRLNQTAF-IASRP--------------GVFY--GQC-SEICGANHSFMPIVVEA----VPL-------------------------------------EY---FEN------W--SSLML-EDA--------------------------------------------------------------------------------------------------------------------------------------------------------------------------------------------------------------------------------------------------------------------------------------------------------
>1132045
-----------------------------------------------------------------------------------------------MATWLNINTQDSSSPLMEQLIFFHDHAMMILFMITLIVTYIMLTLFF------NKYINRFLLEG---------------------------------QTIELIWTIAP--------------------AVTLIFIALPSLRLLYLLDEI-NYP-ILSVKAIG-HQWYWSYELS-------------------------------------------DF-------K-------T---IEFDSYMI---PP-VEAK-IHD-FRLLDVDNRLPLPFKSQIRFLVSS--TDVIH-SWTIPSL-GVKIDATPGRLNQTTF-FMNRP--------------GVYF--GQC-SEICGTNHSFMPIVIES----ISP-------------------------------------KM---FVN------W--VKAY-------------------------------------------------------------------------------------------------------------------------------------------------------------------------------------------------------------------------------------------------------------------------------------------------------------
>1136245
-------------------------------------------------------------------------------------------MFQDGAEAWCLGFQDMADPVAEEIIFFHDRVMFLLVIIVTVVLWLIGEALK------NKFYDRFLVDG---------------------------------TFLEIIWTIIP--------------------AVILVFIALPSLKLLYLMDEV-VSP-ALTIKAVG-HQWYWSYEYS-------------------------------------------DY----E-GE-------T---LGFDSYML---ST-SDLT-SGE-NRLLEVDNKLILPILTHIRLLVTG--ADVLH-SFAVPSL-GLKIDAVPGRLNQTGV-FIKRP--------------GVFY--GQC-SEICGANHSFMPIVIKG----VCI-------------------------------------EE---YLH------S--LKCII-NT---------------------------------------------------------------------------------------------------------------------------------------------------------------------------------------------------------------------------------------------------------------------------------------------------------
>7950
-----------------------------------------------------------------------------------------------MAHPSQLGLQDAASPVMEELLHFHDHALMIVLLISTLVLYIIVSMVS------TKLTNKYILDS---------------------------------QEIEIVWTILP--------------------AVILILIALPSLRILYLMDEI-NDP-HLTIKAMG-HQWYWSYEYT-------------------------------------------DY-------E-------D---LGFDSYMV---PT-QDLV-PGQ-FRLLETDHRMVVPMESPIRVLVSA--EDVLH-SWAVPAL-GVKMDAVPGRLNQTAF-IVSRP--------------GVFY--GQC-SEICGANHSFMPIVVEA----VPL-------------------------------------VH---FEN------W--SSLML-EDA--------------------------------------------------------------------------------------------------------------------------------------------------------------------------------------------------------------------------------------------------------------------------------------------------------
>1739090
-----------------------------------------------------------------------------------------------MAHPSQLGFQDAASPVMEELIHFHDHTLMIVFLISTLVLYIITAMVT------TKLTNKYILDS---------------------------------QEIEIVWTILP--------------------AIILIMIALPSLRILYLMDEI-NDP-HLTIKAMG-HQWYWSYEYT-------------------------------------------DY-------E-------D---LGFDSYMI---QT-QDLT-PGQ-FRLLETDHRMVVPMESPIRVLVSA--EDVLH-SWTVPAL-GVKMDAVPGRLNQTAF-IVSRP--------------GVYY--GQC-SEICGANHSFMPIVVEA----VPL-------------------------------------EH---FEA------W--SSSML-EEA--------------------------------------------------------------------------------------------------------------------------------------------------------------------------------------------------------------------------------------------------------------------------------------------------------
>260614
-----------------------------------------------------------------------------------------------MAHPLQLGFQDAMSPIMEELLHFHDHTLMIVFLISTLVLYIITLMMT------TKLTYTNTMNA---------------------------------QEVEMVWTILP--------------------AIVLITIALPSLRVLYLMDEI-NNP-HLTIKAMG-HQWYWTYEYT-------------------------------------------DY-------E-------N---LEFDSYMV---PT-QDLP-NGH-FRLLEVDHRMVMPMESPIRMLVSA--EDVLH-SWAIPSL-GVKADAIPGRLNQSTF-IIMRP--------------GVFY--GQC-SEICGANHSFMPIVVES----VPL-------------------------------------KH---FEN------W--SSLML-A----------------------------------------------------------------------------------------------------------------------------------------------------------------------------------------------------------------------------------------------------------------------------------------------------------
>520168
-----------------------------------------------------------------------------------------------MANYMQLGFQDASSPIMEELLQFHDHALMIALAICSLVLYLLTIMLK------QKLSS-STVDA---------------------------------QAIELIWTILP--------------------AAVLVSLALPSLRILYMMDEI-NQP-DLTLKAIG-HQWYWTYEYT-------------------------------------------DF-------K-------T---LTFDSYMT---PT-ADLP-LGH-FRLLEVDHRVIVPTESTVRVIVTA--DDVLH-SWAVPSL-GVKTDAIPGRLNQTSF-LTPRS--------------GVYY--GQC-SEICGANHSFMPIVVEA----IPL-------------------------------------AS---FEN------W--SSLTS-S----------------------------------------------------------------------------------------------------------------------------------------------------------------------------------------------------------------------------------------------------------------------------------------------------------
>244134
-----------------------------------------------------------------------------------------------MAHPTQLGFQDAASPVMEELLSFHDHALMIVFLISTLVLYIIMAMVS------TKLTNKYILDS---------------------------------QEIEIVWTVLP--------------------AIILILIALPSLRILYLMDEI-NDP-HVTVKAMG-HQWYWSYEYT-------------------------------------------DY-------E-------N---MGFDSYMV---PT-QELT-PGG-FRLLEADHRMVIPKESPIRVLVSA--EDVLH-SWAVPSL-GVKMDAVPGRLNQTTF-IVLRP--------------GVFY--GQC-SEICGANHSFMPIVVEA----VPL-------------------------------------EN---FEK------W--SSLML-EDA--------------------------------------------------------------------------------------------------------------------------------------------------------------------------------------------------------------------------------------------------------------------------------------------------------
>1661398
-----------------------------------------------------------------------------------------------MATWKSLLLQDSASPLMEQLSFFHDHTLLILVIITILVGQMMMGLFF------NKYTHRYLLEG---------------------------------QLIELIWTILP--------------------AITLIFIALPSLRLIYILDET-INP-LISIKTIG-HQWYWSYEYS-------------------------------------------DF-------K-------N---IEFDSYLI---PQ-TDMK-NSS-FRLLDVDNRMTIPYLSQVRMLISA--ADVIH-SWTIPSL-GVKVDATPGRLNQVSF-TSNRT--------------GLMF--GQC-SEICGANHSFMPIVVES----ISP-------------------------------------KY---FIK------W--ISTMI-EI---------------------------------------------------------------------------------------------------------------------------------------------------------------------------------------------------------------------------------------------------------------------------------------------------------
>862803
-----------------------------------------------------------------------------------------------MAHPSQLGFQDAASPVMEELLYFHDHALMIVLLISTLVIYIIVAMVS------TKLTNKYILDS---------------------------------QEIEIIWTILP--------------------AIILILIALPSLRILYLMDEI-NDP-HLTVKAMG-HQWYWSYEYT-------------------------------------------DF-------D-------D---LNFDSYMI---PT-HDLT-PGQ-FRLLEADHRMVIPVDSPIRVLVSA--EDVLH-SWAVPSL-GVKMDAVPGRLNQTAF-VTSRP--------------GVFY--GQC-SEICGANHSFMPIVVEA----VPL-------------------------------------EH---FEN------W--SSLML-EDA--------------------------------------------------------------------------------------------------------------------------------------------------------------------------------------------------------------------------------------------------------------------------------------------------------
>185739
-----------------------------------------------------------------------------------------------MAHPSQLGFQDAASPVMEELLHFHDHALMIVFLISTLVLYIIVAMVS------TKLTNKYILDS---------------------------------QEIEIIWTVLP--------------------AVILILIALPSLRILYLMDEI-NDP-HLTIKAMG-HQWYWSYEYT-------------------------------------------DY-------E-------D---LGFDSYMI---PT-QDLA-PGQ-FRLLEADHRMVVPVESPIRILISA--EDVLH-SWAVPAL-GIKMDAVPGRLNQTAF-ITSRP--------------GVFY--GQC-SEICGANHSFMPIVVEA----VPL-------------------------------------EH---FES------W--SSLML-EDA--------------------------------------------------------------------------------------------------------------------------------------------------------------------------------------------------------------------------------------------------------------------------------------------------------
>187517
-----------------------------------------------------------------------------------------------MTTWLNMTLQDSASPVMEQLIFFHDHALMIMLMIITSVFYTMISIIQ------NKQTSRFILEG---------------------------------QMIETVWTIAP--------------------AIILVFIAIPSLRLLYLMDEI-HNP-VMTLKTVG-HQWYWSYEYS-------------------------------------------DF-------T-------K---LEFDSYMV---QQ-EDQL-INT-FRLLDTDNRIVLPMNSPIRMIVTA--ADVLH-AWTVPSL-GVKTDATPGRLNQVSF-TINRP--------------GLLY--GQC-SEICGANHSFMPIVIES----VST-------------------------------------NQ---FIN------W--VSKMS-E----------------------------------------------------------------------------------------------------------------------------------------------------------------------------------------------------------------------------------------------------------------------------------------------------------
>191382
-----------------------------------------------------------------------------------------------MAYPLQYGLQDATSPIMEELMNFHDHTLMIVFLISSMVLYVITAMLT------TRLTHTNTMDA---------------------------------QEVETIWTILP--------------------AVILILIALPSLRILYMMDEI-NNP-ALTVKTMG-HQWYWSYEYT-------------------------------------------DY-------E-------D---LNFDSYMI---PT-SELK-PGE-LRLLEVDNRVVLPVELPIRMLISS--EDVLH-SWAVPSL-GLKTDAIPGRLNQATI-TSTRP--------------GLFY--GQC-SEICGSNHSFMPIVLEM----VPL-------------------------------------KH---FEN------W--SSTMI------------------------------------------------------------------------------------------------------------------------------------------------------------------------------------------------------------------------------------------------------------------------------------------------------------
>1276109
-----------------------------------------------------------------------------------------------MAHPSQLGFQDAASPMMEELLHFHDHALMIVFLISTLVLYIIVVMVT------TKLTNKYILDS---------------------------------QEIEIVWTILP--------------------AVILILIALPSLRILYLMDEV-NDP-HLTVKAIG-HQWYWSYEYT-------------------------------------------DY-------E-------N---LAFDSYMT---PT-QDLL-PGQ-FRLLETDHRMVIPMESPIRVLVSA--EDVLH-SWTVPAL-GVKMDAVPGRLNQTSF-ITSRP--------------GVFY--GQC-SEICGANHSFMPIVVEA----VPL-------------------------------------KH---FES------W--SSLML-DA---------------------------------------------------------------------------------------------------------------------------------------------------------------------------------------------------------------------------------------------------------------------------------------------------------
>559495
-----------------------------------------------------------------------------------------------MANHSQLGFQDASSPIMEELVEFHDHALMVALAICSLVLYLLALMLM------EKLSS-NTVDA---------------------------------QEVELIWTILP--------------------AIVLILLALPSLQILYMMDEI-DEP-DLTLKAIG-HQWYWTYEYT-------------------------------------------DF-------K-------D---LSFDSYMV---PT-TDLP-YGH-FRLLEVDHRVVIPMESPIRVIITA--DDVLH-SWAVPTL-GVKTDAIPGRLNQTSF-ITTRP--------------GVFY--GQC-SEICGANHSYMPIVVES----TPL-------------------------------------KH---FEA------W--SSLSS-S----------------------------------------------------------------------------------------------------------------------------------------------------------------------------------------------------------------------------------------------------------------------------------------------------------
>13721
-----------------------------------------------------------------------------------------------MAHPSQLGFQDAASPLMEELLHFHDHALMIVFLISTMVLYIIVAMVT------AKFTDKLILDS---------------------------------QEIEIIWTLLP--------------------AIILILIALPSLRILYLMDEI-NDP-HLTIKAMG-HQWYWSYEYT-------------------------------------------DY-------E-------D---LGFDSYMI---PT-QDLT-PGQ-FRLLEADHRMVIPVESPIRVLISA--EDVLH-SWAIPSL-GVKVDAVPGRLNQTTF-IVNRP--------------GVFY--GQC-SEICGANHSFMPIVVEA----VPL-------------------------------------EH---FEN------W--TSLMI-EDA--------------------------------------------------------------------------------------------------------------------------------------------------------------------------------------------------------------------------------------------------------------------------------------------------------
>34903
-----------------------------------------------------------------------------------------------MAHPPLLGFQDAMSPIMEELLHFHDHTLMIVFLISTLVLYIITLMMT------TKLTYTNTMNA---------------------------------QEVEMIWTILP--------------------AIVLITIALPSLRVLYLMDEI-NNP-YLTIKAMG-HQWYWTYEYT-------------------------------------------DY-------E-------N---LEFDSYMI---PT-QDLP-NGH-FRLLEVDHRMVMPMELPIRMLISA--EDVLH-SWAVPSL-GVKTDAVPGRLNQTTF-IVSRP--------------GVFY--GQC-SEICGANHSFMPIVIES----VPL-------------------------------------QH---FEK------W--SSMMF-S----------------------------------------------------------------------------------------------------------------------------------------------------------------------------------------------------------------------------------------------------------------------------------------------------------
>7130
-----------------------------------------------------------------------------------------------MATWSNFNLQNGASPLMEQIIFFHDHTLIILIMITILVGYLMLNLFF------NKYINRFLLEG---------------------------------QLIEMIWTILP--------------------AITLIFIALPSLRLLYLLDEL-NNP-LITLKSIG-HQWYWSYEYS-------------------------------------------DF-------H-------N---IEFDSYMI---PS-NDLN-NNN-FRLLDVDNRIILPMNNQIRIMVTA--TDVIH-SWTVPSL-GVKVDANPGRLNQTNF-FINRP--------------GIFY--GQC-SEICGANHSFMPIVIES----ISI-------------------------------------KN---FIN------W--INNYS------------------------------------------------------------------------------------------------------------------------------------------------------------------------------------------------------------------------------------------------------------------------------------------------------------
>83281
-----------------------------------------------------------------------------------------------MAYPVQLGFQDAASPIMEELLYFHDHTLMIVFLISSLVLYIISLMLT------TKLMHTSTMDA---------------------------------QEVETVWTILP--------------------AIILILIALPSLRILYMMDEI-TSP-SLTLKTMG-HQWYWSYEYT-------------------------------------------DY-------E-------D---LSFDSYMI---PS-SDLK-PGE-LRLLEVDNRVVLPTEMSIRMLISS--EDVLH-SWTVPSL-GVKTDAIPGRLNQATL-MTSRP--------------GIYY--GQC-SEICGANHSFMPIVLEL----IPL-------------------------------------KH---FEE------W--LLSMF------------------------------------------------------------------------------------------------------------------------------------------------------------------------------------------------------------------------------------------------------------------------------------------------------------
>103695
-----------------------------------------------------------------------------------------------MAEASQALFNNAASPTMEELLHFHDFAMIMLMMIGTSIMITLLMITT------TKLYLTASTDA---------------------------------NQLEFMWTALP--------------------VTILIFIAAPSMRTLYLVEDL-EHP-HLTIKTLG-HQWYWSYEYS-------------------------------------------DY-------E-------T---ITFDSYMI---KE-QFLT-KGS-PRLLEVDNRMVFPTSTLTRLLISS--DDVLH-SWTLPAM-GIKTDAVPGRLNQLIF-TSSRP--------------GVFY--GQC-SEICGTNHSFMPISAEA----MPM-------------------------------------MH---FEN------W--ASSFN-TS---------------------------------------------------------------------------------------------------------------------------------------------------------------------------------------------------------------------------------------------------------------------------------------------------------
>1277746
-----------------------------------------------------------------------------------------------MAHPTQLGFQDAASPVMEELLHFHDHALMIVFLISTLVLYIIIAMAS------TKLTNKYILDS---------------------------------QEIEIVWTILP--------------------AVILVLIALPSLRILYLMDEI-NDP-HLTIKAMG-HQWYWSYEYT-------------------------------------------DY-------E-------N---LGFDSYMV---PT-QDLT-PGQ-FRLLETDHRMVVPMESPIRVLVSA--EDVLH-SWTVPSL-GMKMDAVPGRLNQTAF-ITSRP--------------GVFY--GQC-SEICGANHSFMPIVVEA----VPL-------------------------------------EH---FEN------W--SSLML-EDA--------------------------------------------------------------------------------------------------------------------------------------------------------------------------------------------------------------------------------------------------------------------------------------------------------
>39568
-----------------------------------------------------------------------------------------------MAHPTQLGFQDAASPVMEELLHFHDHALMIVFLISTLVLYIIIAMVS------TKLTNKYILDS---------------------------------QEIEIVWTILP--------------------AVILVLIALPSLRILYLMDEI-NDP-HLTIKAMG-HQWYWSYEYT-------------------------------------------DY-------E-------D---LGFDSYMI---PT-QDLT-PGQ-FRLLETDHRMVVPMESPVRVLVSA--EDVLH-SWAVPSL-GVKMDAVPGRLNQTAF-IASRP--------------GVFY--GQC-SEICGANHSFMPIVVEA----VPL-------------------------------------EH---FES------W--SSLML-EDA--------------------------------------------------------------------------------------------------------------------------------------------------------------------------------------------------------------------------------------------------------------------------------------------------------
>34587
-----------------------------------------------------------------------------------------------MAFWSQWGFQDGASPIMEQLIFFHDHAMLILIMIISLLSYGAVSLMN------NSFLSRSTLES---------------------------------QEIEIVWTILP--------------------AVVLIFLAFPSLQLLYLLDEL-EEP-ALTIKVVG-HQWYWSYEYS-------------------------------------------DF-------L-------N---LEFDSYMI---SL-EDLE-EGD-YRLLEVDHRSVVPMKTKVRVLVTA--ADVLH-SWTVPSL-GVKADAVPGRLNQLSF-FANYP--------------GVFY--GQC-SEICGANHSFMPIVLEV----VDS-------------------------------------SS---FIK------W--IMFNG-EA---------------------------------------------------------------------------------------------------------------------------------------------------------------------------------------------------------------------------------------------------------------------------------------------------------
>1088033
-----------------------------------------------------------------------------------------------MAYPMQLGFQDATSPIMEELLHFHDHTLMIVFLISSLVLYIISLMLT------TKLTHTSTMDA---------------------------------QEVETIWTILP--------------------AIILILIALPSLRILYMMDEI-NNP-SITVKTMG-HQWYWSYEYT-------------------------------------------DY-------E-------D---LSFDSYMI---PT-SELK-PGE-LRLLEVDNRVVLPMEMTIRMLISS--EDVLH-SWAVPSL-GLKTDAIPGRLNQTTL-MSTRP--------------GLYY--GQC-SEICGSNHSFMPIVLEL----VPL-------------------------------------KY---FEK------W--SASML------------------------------------------------------------------------------------------------------------------------------------------------------------------------------------------------------------------------------------------------------------------------------------------------------------
>48560
-----------------------------------------------------------------------------------------------MAYPMQLGFQDATSPIMEELLHFHDHTLMIVFLISSLVLYIISLMLT------TKLTHTSTMDA---------------------------------QEVETVWTILP--------------------AIILILIALPSLRILYMMDEI-NNP-SLTVKTMG-HQWYWSYEYT-------------------------------------------DY-------E-------D---LSFDSYMI---PT-SELK-PGE-LRLLEVDNRVVLPMEMTIRVLVSS--EDVLH-SWAVPSL-GLKTDAIPGRLNQTTL-MSTRP--------------GLYY--GQC-SEICGSNHSFMPIVLEL----VPL-------------------------------------KF---FEK------W--SASML------------------------------------------------------------------------------------------------------------------------------------------------------------------------------------------------------------------------------------------------------------------------------------------------------------
>1527459
-----------------------------------------------------------------------------------------------MAHPSQLGFQDAASPVMEELLHFHDHALMIVFLISTFVLYIIVAMVT------TKLTNKFILDS---------------------------------QEIEIIWTLLP--------------------AIILILIALPSLRILYLMDEI-NDP-HLTIKAMG-HQWYWSYEYT-------------------------------------------DY-------E-------D---LGFDSYMV---PT-QDLA-PGQ-FRLLEADHRMVVPVESPIRVLVSA--EDVLH-SWAVPSL-GVKMDAVPGRLNQTAF-IASRP--------------GVFY--GQC-SEICGANHSFMPIVVEA----VPL-------------------------------------EH---FEN------W--SSLML-EDA--------------------------------------------------------------------------------------------------------------------------------------------------------------------------------------------------------------------------------------------------------------------------------------------------------
>603451
-----------------------------------------------------------------------------------------------MAHPSQLGFQDAASPVMEELLHFHDHALMIVFLISTLVLYIIVAMVS------TKLTNKYILDS---------------------------------QEIEIIWTVLP--------------------AVILILIALPSLRILYLMDEI-NDP-HLTIKAMG-HQWYWSYEYT-------------------------------------------DY-------E-------D---LGFDSYMI---PT-QDLT-PGQ-FRLLEADHRMVIPVESPIRVLVSA--EDVLH-SWAVPAL-GVKMDAVPGRLNQTAF-ITSRP--------------GVFY--GQC-SEICGANHSFMPIVVEA----VPL-------------------------------------QH---FED------W--SSLML-EDA--------------------------------------------------------------------------------------------------------------------------------------------------------------------------------------------------------------------------------------------------------------------------------------------------------
>1245217
-----------------------------------------------------------------------------------------------MAHPTQLGFQDAASPVMEELLHFHDHALMIVLLISILVLYIIIAMVS------TKLTNKYILDS---------------------------------QEIEIVWTVLP--------------------AVILVLIALPSLRILYLMDEI-NDP-HLTIKAMG-HQWYWSYEYT-------------------------------------------DY-------E-------D---LGFDSYMI---PT-QDLT-PGQ-FRLLETDHRMVVPMESPVRVLVSA--EDVLH-SWAVPSL-GVKMDAVPGRLNQTAF-IASRP--------------GVFY--GQC-SEICGANHSFNPIVVEA----VPL-------------------------------------EH---FES------W--SSLML-EDA--------------------------------------------------------------------------------------------------------------------------------------------------------------------------------------------------------------------------------------------------------------------------------------------------------
>238860
-----------------------------------------------------------------------------------------------MAHPSQLGFQDAASPIMEELLHFHDHALMAVFLISTLVLYIITVMMT------TKLTNTNAMDA---------------------------------QEIEMVWTIMP--------------------AIILIVIALPSLRILYLMDEI-NDP-HLTVKAIG-HQWYWSYEYT-------------------------------------------NY-------N-------D---LVFDSYMT---PT-QNLS-PGE-FRLLEVDNRMVVPMESPIRMLISA--EDVLH-SWAMPSM-GIKTDAIPGRLNQTTF-IASRP--------------GIFY--GQC-SEICGANHSFMPIVVET----TPL-------------------------------------KH---FQS------W--SSSMQ-E----------------------------------------------------------------------------------------------------------------------------------------------------------------------------------------------------------------------------------------------------------------------------------------------------------
>52617
-----------------------------------------------------------------------------------------------MAHPTQLGFQDAASPVMEELLHFHDHALMIVFLISTLVLYIIIAMVS------TKLTNKYILDS---------------------------------QEIEIVWTILP--------------------AVILVLIALPSLRILYLMDEI-NDP-HLTIKAMG-HQWYWSYEYT-------------------------------------------DY-------E-------N---LGFDSYMV---PT-QDLA-PGQ-FRLLETDHRMVVPMESPVRVLVSA--EDVLH-SWAVPSL-GVKMDAVPGRLNQTAF-IASRP--------------GVFY--GQC-SEICGANHSFMPIVVEA----VPL-------------------------------------EH---FES------W--SSLML-EDA--------------------------------------------------------------------------------------------------------------------------------------------------------------------------------------------------------------------------------------------------------------------------------------------------------
>308564
-----------------------------------------------------------------------------------------------MAHPTQLGLQDAASPVMEELLHFHDHALMIVFLISTLVLYIIVAMVS------TKLTNKYILDS---------------------------------QEIEIIWTILP--------------------AVVLILIALPSLRILYLMDEI-NDP-HITIKAMG-HQWYWSYEYT-------------------------------------------DY-------E-------D---LGFDSYMI---PT-QDLT-PGQ-FRLLEADHRMVVPLDSPVRVLVSA--EDVLH-SWAVPAL-GVKMDAVPGRLNQTAF-ITSRP--------------GVFY--GQC-SEICGANHSFMPIVVEV----VPL-------------------------------------EH---FEN------W--SSFML-QDA--------------------------------------------------------------------------------------------------------------------------------------------------------------------------------------------------------------------------------------------------------------------------------------------------------
>59296
-----------------------------------------------------------------------------------------------MAHPSQLGFQDAASPVMEELLHFHDHALMIVLLISTLVLYIIVAMVS------TKLTNKYILDS---------------------------------QEIEIVWTILP--------------------AVILILIALPSLRILYLMDEI-NDP-HLTIKAMG-HQWYWSYEYT-------------------------------------------DY-------E-------D---LGFDSYMI---PT-QDLT-PGQ-FRLLEADHRMVVPVESPIRVLVSA--EDVLH-SWAVPSL-GVKMDAVPGRLNQTAF-IASRP--------------GVFY--GQC-SEICGANHSFMPIVVEA----VPL-------------------------------------EH---FEK------W--STMML-EDA--------------------------------------------------------------------------------------------------------------------------------------------------------------------------------------------------------------------------------------------------------------------------------------------------------
>59527
-----------------------------------------------------------------------------------------------MAYPMQLGLQDATSPIMEELLHFHDHTLMIVFLISSLVLYIISLMLT------TKLTHTSTMDA---------------------------------QEVETIWTILP--------------------AIILIMIALPSLRILYMMDEI-NNP-SLTVKTMG-HQWYWSYEYT-------------------------------------------DY-------E-------D---LSFDSYMI---PT-SELK-PGE-LRLLEVDNRVVLPMEMTIRMLISS--EDVLH-SWAVPSL-GLKTDAIPGRLNQTTL-MSTRP--------------GLYY--GQC-SEICGSNHSFMPIVLEL----VPL-------------------------------------NY---FEK------W--SASML------------------------------------------------------------------------------------------------------------------------------------------------------------------------------------------------------------------------------------------------------------------------------------------------------------
>9668
-----------------------------------------------------------------------------------------------MAYPFQMGLQDAASPIMEELLHFHDHTLMIVFLISSLVLYIISVMLT------TKLTHTSTMDA---------------------------------QAVETIWTILP--------------------AIILIMIALPSLRILYMMDEI-NNP-SLTVKTMG-HQWYWSYEYT-------------------------------------------DY-------E-------D---LNFDSYMI---PT-QELK-PGE-LRLLEVDNRVVLPMEMTIRMLISS--EDVLH-SWAVPSL-GLKTDAIPGRLNQTTI-MAMRP--------------GLYY--GQC-SEICGSNHSFMPIVLEL----VPL-------------------------------------SY---FEK------W--SASML------------------------------------------------------------------------------------------------------------------------------------------------------------------------------------------------------------------------------------------------------------------------------------------------------------
>1001917
-----------------------------------------------------------------------------------------------MAHPTQLGFQDAASPVMEELLHSHDHALMIVFLISTLVLYIIIAMVS------TKLTNKYILDS---------------------------------QEIEIVWTVLP--------------------AVILILIALPSLRILYLMDEI-NDP-HLTIKAMG-HQWYWSYEYT-------------------------------------------DY-------E-------D---LGFDSYMI---PT-QDLA-PGH-FRLLETDHRMVVPMESPIRVLVSA--EDVLH-SWAVPSL-GVKMDAVPGRLNQTAF-IASRP--------------GVFY--GQC-SEICGANHSFMPIVVEA----VPL-------------------------------------EH---FES------W--SSLML-EDA--------------------------------------------------------------------------------------------------------------------------------------------------------------------------------------------------------------------------------------------------------------------------------------------------------
>30069
-----------------------------------------------------------------------------------------------MATWANLGLQDSSSPLMEQLNFFHDHTLLILTMITILVGYIMGMLMF------NKFTNRFLLHG---------------------------------QTIEIIWTVLP--------------------AIILMFIAFPSLRLLYLMDEI-NTP-SITLKSIG-HQWYWSYEYS-------------------------------------------DF-------L-------N---LEFDSYMI---PT-NELE-TNG-FRLLDVDNRVVLPMNNQIRILVTA--TDVLH-SWTVPSL-GVKVDATPGRLNQINF-LINRP--------------GLFF--GQC-SEICGANHSFMPIVIES----IPM-------------------------------------NY---FIK------W--ITSMT-N----------------------------------------------------------------------------------------------------------------------------------------------------------------------------------------------------------------------------------------------------------------------------------------------------------
>99825
-----------------------------------------------------------------------------------------------MAYPLELGFQDATSPIMEELLHFHDHTLMIVFLISSLVLYIISLMLT------TKLTHTSTMDA---------------------------------QEVETIWTILP--------------------AIILILIALPSLRILYMMDEI-NDP-SLTVKTMG-HQWYWSYEYT-------------------------------------------DY-------E-------D---LNFDSYMI---PT-SELT-PGD-LRLLEVDNRVVLPMELPVRMLISS--EDVLH-SWAVPSL-GLKTDAIPGRLNQATL-TSTRP--------------GLYY--GQC-SEICGSNHSFMPIVLEL----VPL-------------------------------------KH---FEN------W--SSSML------------------------------------------------------------------------------------------------------------------------------------------------------------------------------------------------------------------------------------------------------------------------------------------------------------
>37623
-----------------------------------------------------------------------------------------------MSYWCQMYFQNSATLSGMRVQWVFGLYCVVTFAIFVFVALSMATSCF------SPYMYLLMQTN---------------------------------HVLERIWGLVP--------------------LIILTFLSWPSMGLLYAMAEL-ESP-LVTLKCVG-HQWYWEYEYS-------------------------------------------DF-------G-------L---VSYNSYMV---PE-EDLK-LGE-PRMLTVDKSVVLPFSVWCRVLTTS--FDVIH-SWAVPAL-GVKSDAVPGRLSESSV-KIETP--------------GVFW--GQC-SEICGALHSFMPIRVEV----VSC-------------------------------------EI---FGK------W--INLME-EMN--------------------------------------------------------------------------------------------------------------------------------------------------------------------------------------------------------------------------------------------------------------------------------------------------------
>181417
-----------------------------------------------------------------------------------------------MAHPTQLGFQDAASPIMEELLHFHDHTLMIVFLISTLVLYIIIAMIS------TKLTNKYILDS---------------------------------QEVEIIWTVLP--------------------AIILTLIALPSLRILYLMDEI-NDP-HLTIKAIG-HQWYWSYEYT-------------------------------------------DY-------T-------D---LGFDSYMI---PT-QELT-PGQ-FRLLEADHRMVVPVESPVRVLVTA--EDVLH-SWAVPAL-GVKMDAVPGRLNQTAF-ITSRP--------------GVFY--GQC-SEICGANHSFMPIVVEA----VPL-------------------------------------QH---FEN------W--SSLML-EDT--------------------------------------------------------------------------------------------------------------------------------------------------------------------------------------------------------------------------------------------------------------------------------------------------------
>105295
-----------------------------------------------------------------------------------------------MAYPFQLGFQDATSPIMEELLSFHDHALMIVFLISSLVLYIISLMLT------TSLTHTSTMDA---------------------------------QEVETIWTILP--------------------AIILILIALPSLRILYMMDEI-NNP-SVTIKTLG-HQWYWSYEYT-------------------------------------------DY-------E-------D---LMFDSYMI---PT-HELD-PGQ-LRLLEVDNRVVLPAELTIRMLISS--EDVLH-SWAIPSL-GLKTDAIPGRLNQTTL-LSTRP--------------GLYY--GQC-SEICGSNHSFMPIVLEM----IPL-------------------------------------KY---FEK------W--SSSMM------------------------------------------------------------------------------------------------------------------------------------------------------------------------------------------------------------------------------------------------------------------------------------------------------------
>32513
-----------------------------------------------------------------------------------------------MAHPSQLGFQDAASPVMEELLHFHDHALMIVFLISTLVLYIIVAMVT------TKLTNKFILDS---------------------------------QEIEIIWTLLP--------------------AIILILIALPSLRILYLMDEI-NDP-HLTIKAMG-HQWYWSYEYT-------------------------------------------DY-------E-------D---LGFDSYMI---PT-QDLT-PGQ-FRLLETDHRMVVPVESPIRVLISA--EDVLH-SWAVPSL-GVKMDAVPGRLNQTAF-ITSRP--------------GVFY--GQC-SEICGANHSFMPIVVEA----VPL-------------------------------------EH---FEN------W--SSLML-EDA--------------------------------------------------------------------------------------------------------------------------------------------------------------------------------------------------------------------------------------------------------------------------------------------------------
>547194
-----------------------------------------------------------------------------------------------MANPSQLGFQDASSPIMEELVEFHDHALMVALAICSLVLYLLALMLM------EKLSS-NTVDA---------------------------------QEVELIWTILP--------------------AIVLILLALPSLQILYMMDEL-DEP-DLTLKAIG-HQWYWTYEYT-------------------------------------------DF-------K-------D---LTFDSYMT---PT-TELP-PGH-FRLLEVDHRLVIPMESPIRIIVTA--DDVLH-SWAIPTL-GVKTDAIPGRLNQTSF-ITTRP--------------GIFY--GQC-SEICGANHSYMPIVVES----TPL-------------------------------------TH---FEN------W--SSMLS-S----------------------------------------------------------------------------------------------------------------------------------------------------------------------------------------------------------------------------------------------------------------------------------------------------------
>357290
-----------------------------------------------------------------------------------------------MAHPTQLGFQDAASPVMEELLHFHDHALMIVFLISTLVLYIIVAMVS------TKLTNKYILDS---------------------------------QEIEIVWTVLP--------------------AVILVLIALPSLRILYLMDEI-NDP-HLTIKAMG-HQWYWSYEYT-------------------------------------------DY-------E-------D---LSFDSYMI---PT-QDLA-PGQ-FRLLETDHRMVIPMESPIRVLISA--EDVLH-SWAVPSL-GMKMDAVPGRLNQAAF-IASRP--------------GVFY--GQC-SEICGANHSFMPIVVEA----VPL-------------------------------------EH---FEN------W--SSLML-ENA--------------------------------------------------------------------------------------------------------------------------------------------------------------------------------------------------------------------------------------------------------------------------------------------------------
>997267
-----------------------------------------------------------------------------------------------MATWMNLSFQDSSSPLMEQLNFFHDHAMIVLIVISLIVGYFLIYMMK------SNLSYRFMLHG---------------------------------HTMEFIWTVMP--------------------AITLIFIALPSIRMLYLIDDT-TDT-MLTIKSIG-RQWYWSYEYS-------------------------------------------DF-------K-------N---IEFDTYMM---NE-NEIM-NYE-FRLLDVDNHTVLPMNVPIRILTSA--SDVLH-SWAVPSL-GIKIDATPGRLNQAMF-YISRP--------------GLLY--GQC-SEICGANHSFMPIVIES----TSP-------------------------------------NL---FIK------W--LSKMI------------------------------------------------------------------------------------------------------------------------------------------------------------------------------------------------------------------------------------------------------------------------------------------------------------
>181425
-----------------------------------------------------------------------------------------------MAHPSQLGFQDAASPVMEELLHFHDHTLMIVFLISTLVLYIIVAMVS------TKLTNKYILDS---------------------------------QEIEIIWTILP--------------------AIILILIALPSLRILYLMDEI-NDP-HLTIKAIG-HQWYWSYEYT-------------------------------------------DY-------E-------S---LGFDSYMI---PT-QDLA-PGQ-FRLLEADHRMVVPVESPVRVLVTA--EDVLH-SWAVPAL-GVKMDAVPGRLNQAAF-IASRP--------------GVFY--GQC-SEICGANHSFMPIVVEA----VPL-------------------------------------QH---FEN------W--SSLML-QDA--------------------------------------------------------------------------------------------------------------------------------------------------------------------------------------------------------------------------------------------------------------------------------------------------------
>463521
-----------------------------------------------------------------------------------------------MAHPSQLGFQDAASPIMEELLHFHDHAIMIVFLISALVLYIISLMMT------TKLTHTNTMDA---------------------------------QEVEMIWTILP--------------------AIILILIALPSLRILYLMDEI-NNP-HLTIKALG-HQWYWSYEYT-------------------------------------------DY-------E-------D---LMFDSYMV---PT-QDLQ-QGA-FRLLEVDHRMVVPMESPIRMLISA--EDVLH-SWAVPAL-GIKTDAIPGRLNQTTF-ITSHP--------------GLFY--GQC-SEICGSNHSFMPIVVEA----VPL-------------------------------------EY---FEN------W--STTML-TA---------------------------------------------------------------------------------------------------------------------------------------------------------------------------------------------------------------------------------------------------------------------------------------------------------
>84849
-----------------------------------------------------------------------------------------------MANHSQLNFQDAASPIMEELMGFHDHALMIALAICSLVLYLLTHTLT------GKLTS-NTVNA---------------------------------QVIELVWTILP--------------------ALVLVTLALPSLRILYMMDEI-NEP-DLTLKAIG-HQWYWTYEYT-------------------------------------------DS-------K-------D---LTFDSYMI---QT-ADLP-LGH-FRLLEVDHRVIVPMNSTIRVIVTA--DDVLH-SWAVPSL-GVKTDAIPGRLNQTSF-LASRP--------------GVFY--GQC-SEICGANHSFMPIVVES----TPL-------------------------------------AN---FEN------W--SSLMS-SQ---------------------------------------------------------------------------------------------------------------------------------------------------------------------------------------------------------------------------------------------------------------------------------------------------------
>53479
-----------------------------------------------------------------------------------------------MATWAQFGLQDASSPLMEELTYFHDYALIVLTLITILVFYGLVSLLI------SSNTNRFFLEG---------------------------------QELETIWTVVP--------------------AFILIFIALPSLQLLYLMDEV-NDP-FLTIKAIG-HQWYWSYEYT-------------------------------------------DY-------N-------D---LEFDSYMV---PT-SDVS-FGN-PRLLEVDNRLILPMQNPIRVLVSS--ADVLH-SWAVPSL-GVKMDAVPGRLNQTTF-FAARA--------------GLFY--GQC-SEICGANHSFMPIVVES----VPF-------------------------------------NN---FEN------W--VAQYL-EE---------------------------------------------------------------------------------------------------------------------------------------------------------------------------------------------------------------------------------------------------------------------------------------------------------
>210850
-----------------------------------------------------------------------------------------------MAHPSQLGFQDAASPVMEELLHFHDHALMIVFLISTLVLYIIVAMVT------TKLTNKYILDS---------------------------------QEIEIIWTVLP--------------------AVILILIALPSLRILYLMDEI-NDP-HLTIKAMG-HQWYWSYEYT-------------------------------------------DY-------E-------D---LGFDSYMI---PT-QDLT-PGQ-FRLLEADHRMVIPVESPIRVLVSA--EDVLH-SWAVPAL-GIKMDAVPGRLNQTAF-IASRP--------------GVFY--GQC-SEICGANHSFMPIVVEA----VPL-------------------------------------EH---FEN------W--SSLML-EDA--------------------------------------------------------------------------------------------------------------------------------------------------------------------------------------------------------------------------------------------------------------------------------------------------------
>515817
-----------------------------------------------------------------------------------------------MTQWGQLGFQDANSPLMEQLIFFHDHSMFILTIILTLVMYITILLMM------NKFSSMIITES---------------------------------QKIETIWTIIP--------------------SIILLFLALPSLKLLYLLDES-VNP-LLTIKALG-HQWYWSYEYS-------------------------------------------DF-------M-------N---IEFDSYMI---PS-NELT-QGS-FRLLETDHHLIIPMKTNTRMIISS--ADVIH-SWTIPSL-GVKVDAIPGRLNQLNL-YSNRP--------------GLYY--GQC-SEICGANHSFMPITVEI----VNM-------------------------------------NT---FNK------W--LFNMN-T----------------------------------------------------------------------------------------------------------------------------------------------------------------------------------------------------------------------------------------------------------------------------------------------------------
>193150
-----------------------------------------------------------------------------------------------MAHPTQLGFQDAASPVMEELLHFHDHALMIVFLISTLVLYIIVAMVS------TKLTNKYILDS---------------------------------QEIEIVWTILP--------------------AVILVLIALPSLRILYLMDEI-NDP-HLTIKAMG-HQWYWSYEYT-------------------------------------------DY-------E-------N---LGFDSYMV---PT-QDLT-PGQ-FRLLETDHRMVIPVESPIRVLVSA--EDVLH-SWAVPSL-GMKMDAVPGRLNQTAF-IASRP--------------GLFY--GQC-SEICGANHSFMPIVVEA----VPL-------------------------------------GH---FEN------W--SSLML-EDA--------------------------------------------------------------------------------------------------------------------------------------------------------------------------------------------------------------------------------------------------------------------------------------------------------
>50347
-----------------------------------------------------------------------------------------------MAYPMQLGFQDATSPIMEELLHFHDHTLMIVFLISSLVLYIISLMLT------TKLTHTSTMDA---------------------------------QEVETIWTILP--------------------AIILILIALPSLRILYMMDEI-NNP-SLTVKTMG-HQWYWSYEYT-------------------------------------------DY-------E-------D---LSFDSYMI---PT-SELK-PGE-LRLLEVDNRVVLPMEMTIRMLISS--EDVLH-SWAVPSL-GLKTDAIPGRLNQTTL-MSTRP--------------GLYY--GQC-SEICGSNHSFMPIVLEL----VPL-------------------------------------KY---FEK------W--SASML------------------------------------------------------------------------------------------------------------------------------------------------------------------------------------------------------------------------------------------------------------------------------------------------------------
>435148
-----------------------------------------------------------------------------------------------MAYPSQLGFQDAASPLMEELLHFHDHALMVVLLISVLVLYIIIVMVS------TTLTDKLILDS---------------------------------QLIEIIWTILP--------------------AFVLALIALPSLRILYLMDEI-NDP-HMTIKTVG-HQWYWNYEYT-------------------------------------------DY-------E-------E---LSFDSYMI---PT-QDLT-PGQ-LRLLEVDHRMVIPTNSPVRVLITA--EDVLH-SWAVPSL-GVKMDAVPGRLNQTTL-MATRS--------------GVFY--GQC-SEICGANHSFMPIVIES----IPL-------------------------------------NH---FKD------W--TSLMI-ENE--------------------------------------------------------------------------------------------------------------------------------------------------------------------------------------------------------------------------------------------------------------------------------------------------------
>887049
-----------------------------------------------------------------------------------------------MANHSQLGFQDASSPIMEELVEFHDHALMAALAICSLVLYLLALMLM------EKLSS-NTVDA---------------------------------QEVELIWTILS--------------------AIVLILLALPSLQILYMMDEI-DEP-DLTLKAIG-HQWYWTYEYT-------------------------------------------DF-------K-------D---LTFDSYMI---PT-AELP-QGH-FRLLEVDHRVVIPMESPIRIIITA--SDVLH-SWAIPTL-GVKTDAIPGRLNQTSF-ITTRP--------------GIFY--GQC-SEICGANHSYMPIVVES----APL-------------------------------------SH---FEN------W--SSLMS-S----------------------------------------------------------------------------------------------------------------------------------------------------------------------------------------------------------------------------------------------------------------------------------------------------------
>1577992
-----------------------------------------------------------------------------------------------MAHPSQLGFQDAASPVMEELLHFHDHALMIVFLISTLVLYIIVAMVS------TKLTNKYILDS---------------------------------QEIEIIWTILP--------------------AVILILIALPSLRILYLMDEI-NDP-HLTVKAMG-HQWYWSYEYT-------------------------------------------DY-------E-------D---LSFDSYMI---PT-QDLT-PGQ-FRLLETDHRMVVPMESPIRVLVSA--EDVLH-SWAVPAL-GIKMDAVPGRLNQTAF-IASRP--------------GVFY--GQC-SEICGANHSFMPIVVEA----VPL-------------------------------------EH---FEN------W--SSLML-EDA--------------------------------------------------------------------------------------------------------------------------------------------------------------------------------------------------------------------------------------------------------------------------------------------------------
>270585
-----------------------------------------------------------------------------------------------MAHPSQLGFQDAASPVMEELLHFHDHALMIVFLISTLVLYIILAMVS------TKLTNKYILDS---------------------------------QEIEIIWTVLP--------------------AIILILIALPSLRILYLMDEI-NDP-HLTIKAMG-HQWYWSYEYT-------------------------------------------DY-------E-------D---LGFDAYMV---PT-QDLT-PGQ-FRLLETDHRMVIPVESPIRVLVSA--EDVLH-SWAVPSL-GVKMDAVPGRLNQTAF-ITSRP--------------GVFY--GQC-SEICGANHSFMPIVVEA----VPL-------------------------------------EH---FEN------W--SSLML-EDA--------------------------------------------------------------------------------------------------------------------------------------------------------------------------------------------------------------------------------------------------------------------------------------------------------
>361644
-----------------------------------------------------------------------------------------------MAHPTQLGFQDAASPVMEELLHFHDHALMIVFLISTLVLYIIVAMVS------TKLTNKYILDS---------------------------------QEIEIVWTILP--------------------AVILVLIALPSLRILYLMDEI-NDP-HLTIKAMG-HQWYWSYEYT-------------------------------------------DY-------E-------N---LGFDSYMV---PT-QDLT-PGQ-FRLLESDHRMVIPMESPIRVLVSA--EDVLH-SWTVPSL-GVKMDAVPGRLNQTAF-IASRP--------------GVFY--GQC-SEICGANHSFMPIVVEA----VPL-------------------------------------EY---FEN------W--SSLML-EDA--------------------------------------------------------------------------------------------------------------------------------------------------------------------------------------------------------------------------------------------------------------------------------------------------------
>78195
-----------------------------------------------------------------------------------------------MAHPSQLGFQDAASPVMEELLHFHDHALMIVFLISTLVLYIIVAMVT------TKLTNKYILDS---------------------------------QEIEIIWTILP--------------------AIILILIALPSLRILYLMDEI-NDP-HLTIKAMG-HQWYWSYEYT-------------------------------------------DY-------E-------D---LGFDAYMV---PT-QDLA-PGQ-FRLLEADHRMVVPIESPIRILVSA--EDVLH-SWAVPSL-GVKMDAVPGRLNQTAF-IASRP--------------GIFY--GQC-SEICGANHSFMPIVVEA----VPL-------------------------------------KH---FEN------W--SSLML-EDA--------------------------------------------------------------------------------------------------------------------------------------------------------------------------------------------------------------------------------------------------------------------------------------------------------
>70543
-----------------------------------------------------------------------------------------------MAHPTQLGFQDAASPVMEELLHFHDHALMIVFLISTLVLYIIVAMVS------TKLTNKYILDS---------------------------------QEIEIVWTVLP--------------------AVILILIALPSLRILYLMDEI-NDP-HLTIKAMG-HQWYWSYEYT-------------------------------------------DY-------E-------D---LGFDSYMI---PT-QDLN-PGQ-FRLLEADHRMVVPMESPIRVLVSA--EDVLH-SWAVPSL-GVKMDAVPGRLNQTAF-IASRP--------------GVFY--GQC-SEICGANHSFMPIVVEA----VPL-------------------------------------EH---FEN------W--SSLML-EDA--------------------------------------------------------------------------------------------------------------------------------------------------------------------------------------------------------------------------------------------------------------------------------------------------------
>79626
-----------------------------------------------------------------------------------------------MANHSQFGFQDASSPIMEELVEFHDHALMVALAICSLVLYLLTLMLM------EKLSS-NTVDA---------------------------------QEVELIWTILP--------------------AIVLILLALPSLQILYMMDEI-DEP-DLTLKAIG-HQWYWTYEYT-------------------------------------------DF-------K-------D---LTFDSYMI---PT-TDLP-LGH-FRLLEVDHRVVIPMESSIRIIVTA--GDVLH-SWAVPTL-GVKTDAIPGRLNQTSF-ITTRP--------------GIFY--GQC-SEICGANHSYMPIVVES----TPL-------------------------------------PH---FEN------W--STLLS-S----------------------------------------------------------------------------------------------------------------------------------------------------------------------------------------------------------------------------------------------------------------------------------------------------------
>420384
-----------------------------------------------------------------------------------------------MVEPIQLSLHDAASPVMEELLFFHDYSMLMMLMIGTSVIIALVIAST------TKTYHTALTDA---------------------------------NHLEFLWTLLP--------------------VMILLFLATPSMRTLFLLENQ-ENP-NTTIKAIG-HQWYWSYEYS-------------------------------------------DY-------E-------N---ILFDSYMI---QN-QDLE-KGS-PRLLETDNRMVFPMQTPVRLLISA--EDVLH-SWTLPAL-GVKIDAIPGRLNQLIF-STMRP--------------GIFY--GQC-SEICGANHSFMPISTES----VPT-------------------------------------KY---FEK------W--LDKMA------------------------------------------------------------------------------------------------------------------------------------------------------------------------------------------------------------------------------------------------------------------------------------------------------------
>51070
---------MYLLMRLIKTSLMQNLF----------------------------------------VFINVLAWLCV-------LWF-NHLYYSDSPETWLLEFQDVGDPIVEEIVFFHDQVMFLLIIIVTVVLWLFVEAFK------NKFYDRHLIDG---------------------------------TFLEIVWTIIP--------------------AVILIFIALPSLKLLYLMDEV-ISP-ALTIKVIG-HQWYWSYEYS-------------------------------------------DY----E-GD-------T---LGFDSYMI---PT-SDLV-SGE-NRLLEVDYKLLIPIQTHTRFLVTG--ADVLH-SFAVPSL-GLKIDAVPGRLNQTGV-FIKRA--------------GVFF--GQC-SEICGANHSFMPIVIKG----VGL-------------------------------------NE---YVQ------Y--LNYLK-CIIN--------------------------------------------------------T----------------------------------------------------------------------------------------------------------------------------------------------------------------------------------------------------------------------------------------------
>435138
-----------------------------------------------------------------------------------------------MAHPTQLGFQDAASPLMEELLHFHDHALMIVFLISTLVLYIIAAMVA------AKLTDKLILDS---------------------------------QEVELIWTMLP--------------------AAVLTLIAVPSLRILYLMDEI-NDP-YLTIKAMG-HQWYWSYEYT-------------------------------------------DY-------E-------D---LTFDAYMI---QT-DDLT-PGQ-FRLLEADHRMVVPVDSPVRLLISS--EDVLH-SWAVPTL-GVKVDAVPGRLNQATF-MISHP--------------GVFY--GQC-SEICGANHSFMPIVVEA----VPL-------------------------------------EH---FEN------W--VSLMM-EE---------------------------------------------------------------------------------------------------------------------------------------------------------------------------------------------------------------------------------------------------------------------------------------------------------
>1006002
-----------------------------------------------------------------------------------------------MATWSNLNLQNSASPLMEQIIFFHDHTLVILIMITILVSYMMMSLFF------NKYINRFLLEE---------------------------------QMIELIWTILP--------------------AITLIFIALPSLRLLYLLDEL-NNP-LMTLKSIG-HQWYWSYEYS-------------------------------------------DF-------F-------N---VEFDSYMI---QP-EQ---KNN-FRLLDVDNRIILPMNNQIRILVTA--TDVIH-SWTIPAL-GIKVDANPGRLNQTNF-FINRP--------------GIFF--GQC-SEICGANHSFMPIVIES----ISI-------------------------------------KN---FIN------W--INNY-------------------------------------------------------------------------------------------------------------------------------------------------------------------------------------------------------------------------------------------------------------------------------------------------------------
>109291
-----------------------------------------------------------------------------------------------MAYPSQLGFQDAASPVMEELLHFHDHALMIVFLISTLVLYIIVAMVT------TKLTNKFLLDS---------------------------------QEIEIIWTVLP--------------------AIILILIALPSLRILYLMDEV-NDP-HLTIKAVG-HQWYWSYEYT-------------------------------------------DY-------E-------D---LAFDSYMI---PT-QDLT-PGQ-FRLLEADHRMVIPVESPIRVLVSA--EDVLH-SWAVPSL-GVKMDAVPGRLNQTAF-ITSRP--------------GVFY--GQC-SEICGANHSFMPIVVEA----VPL-------------------------------------EQ---FEN------W--SSLML-EDA--------------------------------------------------------------------------------------------------------------------------------------------------------------------------------------------------------------------------------------------------------------------------------------------------------
>215345
-----------------------------------------------------------------------------------------------MAHPSQLGFQDAASPVMEELLHFHDHALMIVFLISTLVLYIIVAMVS------TKLTNKYILDS---------------------------------QEIEIIWTILP--------------------AIILILIALPSLRILYLMDEI-NDP-HLTIKAMG-HQWYWSYEYT-------------------------------------------DY-------E-------E---LGFDSYMI---PT-QDLL-PGQ-FRLLEADHRMVIPVESPIRVLVSA--EDVLH-SWAVPAL-GVKMDAVPGRLNQTAF-ITSRP--------------GVFY--GQC-SEICGANHSFMPIVVEA----VPL-------------------------------------EH---FEN------W--SSLML-EDA--------------------------------------------------------------------------------------------------------------------------------------------------------------------------------------------------------------------------------------------------------------------------------------------------------
>139721
-----------------------------------------------------------------------------------------------MAHPSQLGFQDAASPLMEELLHFHDHALMIVFMISTFVFYIITMLVT------TNLTNMYILDS---------------------------------QEIEIVWTVLP--------------------AAILILIALPSLRILYLMDEV-NDP-HLTIKAIG-HQWYWSYEYT-------------------------------------------DY-------Q-------D---LSFDSYMV---PT-QDLT-PGQ-FRLLETDHRMVVPVESPVRVLVTA--EDVLH-SWAVPAL-GVKMDAVPGRLNQTSF-ITARP--------------GVFY--GQC-SEICGANHSFMPIVVEA----VPL-------------------------------------GH---FEN------W--SSMMM-EDV--------------------------------------------------------------------------------------------------------------------------------------------------------------------------------------------------------------------------------------------------------------------------------------------------------
>34888
-----------------------------------------------------------------------------------------------MAYPFQMGLQDATSPIMEELTHFHDHTLMIVFLISSLVLYIISTMLT------TKLTHTSTMDA---------------------------------QEVETVWTILP--------------------AIILIMIALPSLRILYIMDEI-NNP-SLTVKTMG-HQWYWTYEYT-------------------------------------------DY-------E-------D---LNFDSYMI---PT-QELK-PGE-LRLLEVDNRVVLPMEMTIRMLISS--EDVLH-SWAVPSL-GLKTDAIPGRLNQTTL-MAMRP--------------GLYY--GQC-SEICGSNHSFMPIVIES----VPL-------------------------------------SC---FEK------W--SASML-Q----------------------------------------------------------------------------------------------------------------------------------------------------------------------------------------------------------------------------------------------------------------------------------------------------------
>164651
-----------------------------------------------------------------------------------------------MAHPVQLGLQDATSPIMEELIAFHDHAFMIISLISFLVLYVLLSVLT------TKLTSTNITDA---------------------------------QEMETIWTILP--------------------AIILVLIALPSLRILYLTDEI-NNP-SFTIKSIG-HQWYWTYEYT-------------------------------------------DY-------G-------G---LIFNSYML---PP-LFLN-PGD-LRLLEVDNRVVLPIEAPVRMMITS--QDVLH-SWTIPTL-GLKTDAIPGRLNQTTF-TAMRP--------------GVYY--GQC-SEICGANHSFMPIVAEL----IPL-------------------------------------KI---FEM------G--PVFTL------------------------------------------------------------------------------------------------------------------------------------------------------------------------------------------------------------------------------------------------------------------------------------------------------------
>205596
-----------------------------------------------------------------------------------------------MAYPFQLGFQDATSPIMEELLHFHDHTLMIVFLISSLVLYIISLMLT------TKLTHTSTMDA---------------------------------QEVETIWTILP--------------------AIILILIALPSLRILYMMDEI-NNP-SLTVKTMG-HQWYWSYEYT-------------------------------------------DY-------E-------D---LNFDSYMI---PT-QDLK-PGE-LRLLEVDNRVVLPMEMTIRMLISS--EDVLH-SWAVPSL-GLKTDAIPGRLNQTTL-MGTRP--------------GLYY--GQC-SEICGSNHSFMPIVLEL----VPL-------------------------------------TY---FEK------W--SVSML------------------------------------------------------------------------------------------------------------------------------------------------------------------------------------------------------------------------------------------------------------------------------------------------------------
>328544
-----------------------------------------------------------------------------------------------MAHPTQLGFQDAASPVMEELLHFHDHALMIVFLISTLVLYIIVAMVS------TKLTNKYILDS---------------------------------QEIEIVWTVLP--------------------AVILVLIALPSLRILYLMDEI-NDP-HLTIKAMG-HQWYWSYEYT-------------------------------------------DY-------E-------D---LGFDSYMI---PT-QDLT-PGQ-FRLLETDHRMVVPMESPIRVLVSA--EDVLH-SWAVPSL-GVKMDAVPGRLNQTAF-IASRP--------------GVFY--GQC-SEICGANHSFMPIVVEA----VPL-------------------------------------EH---FES------W--SSLML-EDA--------------------------------------------------------------------------------------------------------------------------------------------------------------------------------------------------------------------------------------------------------------------------------------------------------
>1219345
-----------------------------------------------------------------------------------------------MAHPSQLGFQDAASPVMEELLHFHDHALMIVFLISTLVLYIIVAMVS------TKLTNKYILDS---------------------------------QEIEIIWTILP--------------------AIILILIALPSLRILYLMDEI-NDP-HLTIKAVG-HQWYWSYEYT-------------------------------------------DY-------E-------D---LGFDSYMI---PT-QDLT-PGQ-FRLLEADHRMVIPVESPIRILISA--EDVLH-SWAVPSL-GVKMDAVPGRLNQTAF-IASRP--------------GVFY--GQC-SEICGANHSFMPIVVEA----VPL-------------------------------------EH---FEN------W--SSLML-EDA--------------------------------------------------------------------------------------------------------------------------------------------------------------------------------------------------------------------------------------------------------------------------------------------------------
>437757
-----------------------------------------------------------------------------------------------MAHPTQLGFQDAASPVMEELLHFHDHALMIVFLISTLVLYIIVAMVS------TKLTNKYILDS---------------------------------QEIEIVWTVLP--------------------AVILVLIALPSLRILYLMDEI-NDP-HLTIKAMG-HQWYWSYEYT-------------------------------------------DY-------E-------D---LGFDSYMI---PT-QDLT-AGQ-FRLLETDHRMVVPMESPIRILVSA--EDVLH-SWAVPSL-GVKMDAVPGRLNQTAF-IASRP--------------GVFY--GQC-SEICGANHSFMPIVVEA----VPL-------------------------------------EH---FES------W--SSMML-EDA--------------------------------------------------------------------------------------------------------------------------------------------------------------------------------------------------------------------------------------------------------------------------------------------------------
>9874
-----------------------------------------------------------------------------------------------MAYPMQLGFQDATSPIMEELLHFHDHTLMIVFLISSLVLYIISLMLT------TKLTHTSTMDA---------------------------------QEVETVWTILP--------------------AIILILIALPSLRILYMMDEI-NNP-SLTVKTMG-HQWYWSYEYT-------------------------------------------DY-------E-------D---LSFDSYMI---PT-SELK-PGE-LRLLEVDNRVVLPMEMTIRMLVSS--EDVLH-SWAVPSL-GLKTDAIPGRLNQTTL-MSTRP--------------GLYY--GQC-SEICGSNHSFMPIVLEL----VPL-------------------------------------NY---FEK------W--SASML------------------------------------------------------------------------------------------------------------------------------------------------------------------------------------------------------------------------------------------------------------------------------------------------------------
>121402
-----------------------------------------------------------------------------------------------MAHPSQLGFQNAASPVMEELLSFHDHTLMIVSMISIMVLYIIVAVVS------AKLTDKHILDS---------------------------------QGVEIVWTVLP--------------------AVILVLIALPSLRALYLMDEV-DNP-HLTVKTMG-HQWYWSYEYT-------------------------------------------DY-------E-------D---LEFDSYMV---PT-QDLA-PGH-FRLLETDHRMVVPVESPVRVLVSA--EDVLH-SWAVPSL-GVKVDAVPGRLNQTTF-IASRP--------------GVYY--GQC-SEICGANHSFMPIVVEA----VPL-------------------------------------EH---FED------W--SSLML-D----------------------------------------------------------------------------------------------------------------------------------------------------------------------------------------------------------------------------------------------------------------------------------------------------------
>34854
-----------------------------------------------------------------------------------------------MAYPFQLGLQDATSPIMEELTNFHDHTLMIVFLISSLVLYIISLMLT------TKLTHTSTMDA---------------------------------QEVETIWTILP--------------------AVILVLIALPSLRILYMMDEI-NNP-VLTVKTMG-HQWYWSYEYT-------------------------------------------DY-------E-------D---LCFDSYMI---PT-NDLK-PGE-LRLLEVDNRVVLPMELPIRMLISS--EDVLH-SWAVPSL-GLKTDAIPGRLNQATV-TSNRP--------------GLFY--GQC-SEICGSNHSFMPIVLEM----VPL-------------------------------------KH---FEN------W--SASMI------------------------------------------------------------------------------------------------------------------------------------------------------------------------------------------------------------------------------------------------------------------------------------------------------------
>84850
-----------------------------------------------------------------------------------------------MANHSQLNFQDAASPIMEELMGFHDHALMIALAICSLVLYLLTHTLT------EKLTS-NTVNA---------------------------------QVIELVWTILP--------------------ALVLVTLALPSLRILYMMDEI-NEP-DLTLKAIG-HQWYWTYEYT-------------------------------------------DS-------K-------D---LTFDSYMI---QT-ADLP-LGH-FRLLEVDHRVIVPMNSTIRVIVTA--DDVLH-SWAVPSL-GVKTDAIPGRLNQTSF-LASRP--------------GVFY--GQC-SEICGANHSFMPIVVES----TPL-------------------------------------AN---FEN------W--SSLMS-S----------------------------------------------------------------------------------------------------------------------------------------------------------------------------------------------------------------------------------------------------------------------------------------------------------
>557237
-----------------------------------------------------------------------------------------------MATWSHLGFQDSASPLMEQLIFFHDHIMLVLVLIITFVGYMLSSVLL------NSFINRYMLEH---------------------------------QTIELIWTAIP--------------------AVILIFIALPSLRLLYLLDEV-NTP-SMTLKTIG-HQWYWSYEYS-------------------------------------------DF-------L-------N---VEFDSYMI---PT-NELD-SSN-FRLLDVDNRTILPMNTQTRIIISA--ADVIH-SWTIPAL-GIKADAIPGRLNQVSF-LITRP--------------GLFY--GQC-SEICGANHSFMPIVIES----IST-------------------------------------NS---FLN------W--VSSYS-D----------------------------------------------------------------------------------------------------------------------------------------------------------------------------------------------------------------------------------------------------------------------------------------------------------
>39432
-----------------------------------------------------------------------------------------------MATPAQLGLQNATSPIMEELIAFHDHALMIIFLISSLVLYIMSLMLT------TKLTHTSTMNA---------------------------------QEIEMIWTILP--------------------AIILIMIALPSLRILYMTDEF-IKP-YLTLKAIG-HQWYWSYEYS-------------------------------------------DY-------E-------D---LAFDSYIM---PT-YFLE-PGE-FRLLEVDNRTTLPMEADIRMLVSS--HDVLH-SWAVPSL-GVKTDAIPGRLNQITL-ASMRP--------------GLFY--GQC-SEICGSNHSFMPIVLEF----IYF-------------------------------------QD---FEV------W--AS---------------------------------------------------------------------------------------------------------------------------------------------------------------------------------------------------------------------------------------------------------------------------------------------------------------
>887867
-----------------------------------------------------------------------------------------------MAHPTQLGFQDAASPVMEELLHFHDHALMIVLLISTLVLYIIIAMVS------TKLTNKYILDS---------------------------------QEIEIVWTILP--------------------AVILVLIALPSLRILYLMDEI-NDP-HLTIKAMG-HQWYWSYEYT-------------------------------------------DY-------E-------D---LGFNSYMT---PT-QDLT-PGQ-FRLLETDHRMVIPMESPIRVLVSA--EDVLH-SWAVPSL-GVKMDAVPGRLNQTAF-IASRP--------------GVFY--GQC-SEICGANHSFMPIVVEA----VPL-------------------------------------EH---FEN------W--SLLIL-EDA--------------------------------------------------------------------------------------------------------------------------------------------------------------------------------------------------------------------------------------------------------------------------------------------------------
>80807
-----------------------------------------------------------------------------------------------MAHPTQLGFQDAASPVMEELLHFHDHALMIVFLISTLVLYIIVAMVS------TKLTNKYILDS---------------------------------QEIEIVWTVLP--------------------AVILVLIALPSLRILYLMDEI-NDP-HLTIKAMG-HQWYWSYEYT-------------------------------------------DY-------E-------D---LGFDSYMI---PT-QDLT-PGQ-FRLLETDHRMVVPMESPIRILVSA--EDVLH-SWAVPSL-GVKMDAVPGRLNQTAF-IASRP--------------GVFY--GQC-SEICGANHSFMPIVVEA----VPL-------------------------------------EH---FEN------W--SSLML-EDA--------------------------------------------------------------------------------------------------------------------------------------------------------------------------------------------------------------------------------------------------------------------------------------------------------
>262110
[truncated: 6,858,145 more chars]
