# Supplementary material for: Episodic evolution of coadapted sets of amino acid sites in mitochondrial proteins
Source: PLoS Genet. 2021 Jan 25;17(1):e1008711. doi: 10.1371/journal.pgen.1008711 (PMC7861529; doi:10.1371/journal.pgen.1008711)
Supplement: S1 Data — (ZIP) [file pgen.1008711.s025.zip › data/alignments/COX3.einsi.mega.all.fas]

>496405
-----------------------------------------------------MA----H-QA-HAFHMVDPSPWPLTGATAALLMT--SGLAIWFHFH-------MLSLLYLGLILLLLTMIQWWRDIIREG---------------------------------TFQGHHTPPVQKGLRYGMILFITSEVFFFLGFFWAF---YHSSLAPTPELGGCWPPTGVF--PLDPFEVPLLNTA-VLL--ASGVTV---------TWTHHSLME-GNRKEAIQALT---LTIILGFYF----TFLQ-AMEYYEAPFTIADSVYGTTFYVATGF-HG----------LHVIIGSTFLA-VCLM--RQIQYHFTSEHHFGFE----------------AAAWYW----HFVDVVWL------FL-Y--VSI-----Y---WWGS-------------------------------------
>290649
----------------------------------------------------MSA----H-KN-HPFHLVDVSPWPLTGALSAMITM--VGLIKWFHMF-------NNDLFLLGTITTMLVMYQWWRDVTREG---------------------------------TFQGLHTYNVTMGLRWGMILFITSEVFFFVSFFWGF---FHSSLSPSIEMGMTWPPKGIQ--PFNPTQIPLLNTL-ILL--TSGLTV---------TWAHHSLME-NNYKQGLQGLA---LTVILGIYF----TILQ-AYEYIEAPFCIADSVYGSCFFMATGF-HG----------LHVIIGTTFLL-VCLY--RHYKNHFSNIHHFGFE----------------AAAWYW----HFVDVVWL------FL-Y--ISI-----Y---WWGS-------------------------------------
>309922
-----------------------------------------------------MA----H-QA-HAYHMVDPSPWPLTGAIAALLMT--SGLAIWFHFH-------STTLIVLGTILLLLTMYQWWRDVIREG---------------------------------TFQGHHTPPVQKGLRYGMILFITSEVFFFLGFFWAF---YHSSLAPTPELGGCWPPTGIT--TLDPFEVPLLNTA-VLL--ASGVTV---------TWAHHSIME-GERKQAIQSLM---LTILLGFYF----TFLQ-ALEYYEAPFTIADGVYGSTFFVATGF-HG----------LHVIIGSAFLA-VCLL--RQIQYHFTSEHHFGFE----------------AAAWYW----HFVDVVWL------FL-Y--ISI-----Y---WWGS-------------------------------------
>9793
-----------------------------------------------------MT----H-QT-HAYHMVNPSPWPLTGALSALLMT--SGLAMWFHFN-------STLLLALGLLTNILTMYQWWRDIIRES---------------------------------TFQGHHTSIVQKGLRYGMILFIISEVFFFSGFFWAF---YHSSLAPTPELGGCWPPTGIH--PLNPLEVPLLNTS-VLL--ASGVSI---------TWAHHSLME-GNRKNMLQGLF---ITISLGVYF----TLLQ-ASEYYEASFTISDGVYGSTFFVATGF-HG----------LHVIIGSTFLI-VCFL--RQLKFHFTSSHHFGFE----------------AAAWYW----HFVDVVWL------FL-Y--VSI-----Y---WWGS-------------------------------------
>412656
-----------------------------------------------------MA----H-QA-HAYHMVNPSPWPLTGAVAALLLT--SGLAIWFHFN-------SLILLILGLILLLLTMYQWWRDITREG---------------------------------TFQGHHTPPVQKGLRYGMILFITSEVFFFLGFFWAF---YHSSLAPTPELGGCWPPTGIT--PLDPFEVPLLNTA-VLL--ASGVTV---------TWAHHSIME-GHRNQAIQSLL---LTILLGFYF----TFLQ-AMEYYEAPFTIADGVYGSTFFVATGF-HG----------LHVIVGSTFLA-VCLL--RQVQHHFTSEHHFGFE----------------AAAWYW----HFVDVVWL------FL-Y--VSI-----Y---WWGS-------------------------------------
>44318
-----------------------------------------------------MT----H-QA-HSYHMVDPSPWPILGAAAALLTT--SGLAMWFHYH-------SPFLLALGLLSTALVMIQWWRDIVRES---------------------------------TFQGHHTPTVQKGLRYGMVLFITSEAFFFLGFFWAF---FHSSLAPTPELGGQWPPVGIQ--PLDPMDVPLLNTA-ILL--ASGVTV---------TWAHHSITE-ANRKQAIQALT---ITVLLGLYF----TGLQ-AMEYYEAPFTIADGVYGSTFFVATGF-HG----------LHVIIGSTFLL-VCLL--RLIKFHFTPTHHFGFE----------------AAAWYW----HFVDVVWL------FL-Y--MSI-----Y---WWGS-------------------------------------
>1732171
-----------------------------------------------------MA----H-QV-HAYHMVDPSPWPLTGAVGALLLT--SGLAIWMHFH-------NMTLLTLGLVLLLLTMYQWWRDIVREG---------------------------------TFQGHHTPPVQKGLRYGMILFITSEVFFFLGFFWAF---YHASLAPTPELGGCWPPTGIT--PLDPFEVPLLNTA-VLL--ASGVTV---------TWAHHSIME-GHRKEAIQSLT---LTILLGFYF----TFLQ-AMEYYEAPFTIADGVYGSTFFVATGF-HG----------LHVIIGSTFLA-ICLL--RQVLYHFTSEHHFGFE----------------AAAWYW----HFVDVVWL------FL-Y--ISI-----Y---WWGS-------------------------------------
>9683
-----------------------------------------------------MT----H-QT-HAYHMVNPSPWPLTGALSALLMT--SGLAMWFHYN-------STLLLTLGMTTNLLTMYQWWRDIIRES---------------------------------TFQGHHTPIVQKGLRYGMILFIISEVFFFAGFFWAF---YHSSLAPTPELGGCWPPTGII--PLNPLEVPLLNTS-VLL--ASGVSI---------TWAHHSLME-GNRKHMLQALF---ITISLGVYF----TLLQ-ASEYYETSFTISDGVYGSTFFMATGF-HG----------LHVIIGSTFLI-VCFL--RQLKYHFTSNHHFGFE----------------AAAWYW----HFVDVVWL------FL-Y--VSI-----Y---WWGS-------------------------------------
>43455
-----------------------------------------------------MA----H-QA-HSYHMVDPSPWPIFGAAAALLTT--SGLIMWFHYN-------SSQLLALGLLSMVLVMIQWWRDIVRES---------------------------------TFQGHHTPTVQKGLRYGMILFITSEAFFFLGFFWAF---FHSSLAPTPELGGQWPPTGIH--PLNPLEVPLLNTA-ILL--ASGVTV---------TWAHHSITE-SNRKQAIHALT---LTVLLGLYF----TALQ-ATEYYEAPFSIADGVYGSTFFVATGF-HG----------LHVIIGSSFLS-ICLL--RLIKFHFTSNHHFGFE----------------AAAWYW----HFVDVIWL------FL-Y--MTI-----Y---WWGS-------------------------------------
>9049
-----------------------------------------------------MA----H-QA-HSYHMVDPSPWPIFGAAAALLTT--SGLIMWFHYN-------STALLMAGLLSMLLVMLQWWRDVVRES---------------------------------TFQGHHTPTVQKGLRYGMILFITSEAFFFLGFFWAF---FHSSLAPTPELGGQWPPTGIK--PLNPLEVPLLNTA-ILL--ASGVTV---------TWAHHSITE-GNRKQAIHALT---LTILLGFYF----TALQ-AMEYHEASFSIADSVYGSTFFVATGF-HG----------LHVIIGSSFLT-VCLL--RLIKFHFTSNHHFGFE----------------AAAWYW----HFVDIIWL------FL-Y--MSM-----Y---WWGS-------------------------------------
>211979
-----------------------------------------------------MT----H-QA-HAYHMVDPSPWPLTGAIAALLMT--SGLAIWFHFN-------NMTLMTLGLVILLLTMYQWWRDIVREG---------------------------------TFQGHHTTPVQKGLRYGMILFITSEVFFFLGFFWAF---YHSSLAPTPELGGCWPPNGIQ--PLNPFEVPLLNTA-VLL--ASGVTV---------TWAHHSIME-GARKEAMQALS---MTVLLGLYF----TALQ-AMEYYEAPFTISDSVYGTTFFVATGF-HG----------LHVIIGSSFLI-VCLI--RQMMFHFTTNHHFGFE----------------AAAWYW----HFVDVVWL------FL-Y--VSI-----Y---WWGS-------------------------------------
>113378
-----------------------------------------------------MA----H-QA-HAFHMVDPSPWPLTGATAAFMLT--TGLAMWFHYG-------STWILLLGLTLMLLTMFQWWRDVVREG---------------------------------TFQGHHTTPVQKGLRYGMILFITSEVFFFVGFFWAF---YNASLAPTFEVGECWPPAGIS--PLNPFEVPLLNTA-VLL--ASGVTV---------TWAHHSIMQ-GNRKEAIQSLT---LTIILGLYF----TALQ-AMEYYEAPFTIADGIYGSTFFVATGF-HG----------LHVIIGSLFLL-TCLL--RQINFHFTAQHHFGFE----------------AAAWYW----HFVDVVWL------FL-Y--VSI-----Y---WWGS-------------------------------------
>1108006
-----------------------------------------------------MA----H-QA-HSYHMVDPSPWPILGAASALLMT--SGLTMWFHYN-------SPRLLILGLLSTALVMFQWWRDIVRES---------------------------------TFQGHHTPTVQKGLRYGMALFITSEAFFFLGFFWAF---FHSSLAPTPELGGQWPPVGIK--PLNPMEVPLLNTA-ILL--ASGVTV---------TWAHHSITE-ANRKQAIHALL---LTVLLGFYF----TALQ-AMEYYEAPFSIADGIYGSTFFVATGF-HG----------LHVIIGSTFLL-VCLL--RLIKYHFTSNHHFGFE----------------AAAWYW----HFVDVVWL------FL-Y--ISI-----Y---WWGS-------------------------------------
>520177
-----------------------------------------------------MA----H-QA-HSYHMVDPSPWPILGATAALLTT--SGLTVWFHYN-------TPYLLAIGLLSTLLVMFQWWRDIVRES---------------------------------TFQGHHTPTVQKGLRYGMVLFITSEAFFFLGFFWAF---FHSSLAPTPELGGQWPPVGIK--PLDPMEVPLLNTA-ILL--ASGVTV---------TWAHHSIME-ARRKQAIYALL---LTILLGFYF----TGLQ-GMEYYEAPFSIADSVYGSTFFVATGF-HG----------LHVIIGSTFLL-VCLL--RLIKYHFTPNHHFGFE----------------AAAWYW----HFVDVVWL------FL-Y--MTI-----Y---WWGS-------------------------------------
>449092
-----------------------------------------------------MT----H-QA-HAYHMVNPSPWPLTGAVAALLMT--SGLAMMFHFG-------STILLYMGFTITLLTMMQWWRDIVRES---------------------------------TFQGHHTMTVQKGLRYGMILFITSEVFFFMGFFWAF---YRASLAPTIELGEYWPPTGIM--PLDPFEVPLLNTA-VLL--ASGVTV---------TWAHHSIMS-NKRKEAINALT---LTVMLGLYF----TALQ-ATEYYETPFTISDGIYGSTFFVATGF-HG----------LHVIIGSTFLI-ICLM--RQIMYHFTLKHHFGFE----------------AAAWYW----HFVDVVWL------FL-Y--VSI-----Y---WWGS-------------------------------------
>479862
-----------------------------------------------------MA----H-QA-HAYHMVDPSPWPLTGAAAALLMT--SGLAIWFHYN-------STILMTLGTVLLLLTMYQWWRDIIREG---------------------------------TFQGHHTIPVQKGLRYGMILFITSEVFFFLGFFWAF---YHSSLAPTPELGGCWPPAGIT--TLDPFEVPLLNTA-VLL--ASGVTV---------TWAHHSIME-GERKQAIQSLI---LTILLGFYF----TFLQ-GLEYYEAPFTIADGVYGSTFFVATGF-HG----------LHVIIGSTFLA-VCLL--RQVQYHFTSEHHFGFE----------------AAAWYW----HFVDVVWL------FL-Y--ISI-----Y---WWGS-------------------------------------
>9843
-----------------------------------------------------MT----H-QT-HAYHMVNPSPWPLTGALSALLMT--SGLIMWFHYN-------SSLLLSLGLITNMLTMYQWWRDIIRES---------------------------------TFQGHHTPSVQKGLRYGMVLFIVSEVLFFSGFFWAF---YHSSLAPTPELGGCWPPTGIH--PLNPLEVPLLNTS-VLL--ASGVSI---------TWAHHSLME-GNRTHMLQALF---ITIALGLYF----TLLQ-ASEYYEAPFTISDSVYGSTFFVATGF-HG----------LHVIIGSTFLA-VCFL--RQLKFHFTSSHHFGFE----------------AAAWYW----HFVDVVWL------FL-Y--VSI-----Y---WWGS-------------------------------------
>1749025
-----------------------------------------------------MA----H-QA-HAYHMVDPSPWPLTGAVAALLMT--SGLAIWFHFN-------SMTLMTLGLILLLLTMIQWWRDIIREG---------------------------------TYQGHHTPPVQKGLRYGMILFITSEVFFFIGFFWAF---YHSSLAPTPELGGAWPPTGIT--TLDPFEVPLLNTA-VLL--ASGVTV---------TWAHHSIME-GERKQAIQSLT---LTIILGLYF----TFLQ-AMEYYEAPFTIADGVYGSTFFVATGF-HG----------LHVIIGSSFLA-VCLL--RQVRYHFTSDHHFGFE----------------AAAWYW----HFVDVVWL------FL-Y--ISI-----Y---WWGS-------------------------------------
>7965
-----------------------------------------------------MA----H-QA-HAYHMVDPSPWPLTGAVGALLMT--SGLAIWFHFH-------STTLMTLGMILLLLTMYQWWRDIIREG---------------------------------TFQGHHTPPVQKGLRYGMILFITSEVFFFLGFFWAF---YHSSLAPTPELGGCWPPTGII--TLDPFEVPLLNTA-VLL--ASGVTV---------TWAHHSIME-GERKQAIQSLA---LTILLGFYF----TALQ-AMEYYEAPFTIADGVYGSTFFVATGF-HG----------LHVIIGSTFLG-VCLL--RQIQYHFTSEHHFGFE----------------AAAWYW----HFVDVVWL------FL-Y--VSI-----Y---WWGS-------------------------------------
>308057
-----------------------------------------------------MA----H-QA-HAYHMVDPSPWPLTGAIAALLLT--SGLATWFHTH-------SMILLATGLLLLLLTMYQWWRDIIRES---------------------------------TFLGSHTSPVQKGLRYGMILFITSEVFFFLGFFWAF---YHSSLAPTFELGSCWPPTGIT--PLNPFEVPLLNTA-VLL--ASGITV---------TWAHHSIME-GLRKQAIQALT---LTIILGFYF----TILQ-ALEYYEAPFTIADGIYGSTFFVATGF-HG----------LHVIIGSLFLF-VCLI--RQVQFHFTSKHHFGFE----------------AAAWYW----HFVDVVWL------FL-Y--ISI-----Y---WWGS-------------------------------------
>492031
-----------------------------------------------------MA----H-QA-HAYHMVDPSPWPLSGAVAALLLT--SGLAVWFHFH-------SMTLLSLGLLLTLLTMFQWWRDVIREG---------------------------------TFQGHHTPPVQKGLRYGMILFITSEVFFFLGFFWAF---YHSSLAPTPELGGCWPPAGII--PLDPFEVPLLNTA-VLL--ASGVTV---------TWTHHSLME-GNRKEAIQSLG---LTILLGFYF----TLLQ-AVEYYEAPFTIADGVYGSTFFVATGF-HG----------LHVIIGSTFLA-VCLL--RQIQYHFTSEHHFGFE----------------AAAWYW----HFVDVVWL------FL-Y--VSI-----Y---WWGS-------------------------------------
>7503
----------------------------------------------------MTN----H-MN-HTFHMVNQSPWPLIGAMGAMITL--TGTIKWFHQY-------EQTLMSIGMITMIMTTIQWWRDITREG---------------------------------TYQGLHTSKVTKGLRWGMILFITSEVFFFVSFFWAF---FHSSLSPTNELGSMWPPTGIQ--VFNPLQIPLLNTA-ILL--SSGVTI---------TWAHHSILE-NNYNQGLQGLF---MTVILGLYF----TALQ-AYEYMESPFTIADSVYGATFFVATGF-HG----------LHVIIGTTFLI-TCLM--RHLTLHFSSNHHMGFE----------------AAAWYW----HFVDVVWL------FL-Y--ISI-----Y---WWGS-------------------------------------
>9844
-----------------------------------------------------MT----H-QT-HAYHMVNPSPWPLTGALSALLMT--SGLIMWFHYN-------SSLLLSLGLITNMLTMYQWWRDIIRES---------------------------------TFQGHHTPSVQKGLRYGMVLFIVSEVLFFSGFFWAF---YHSSLAPTPELGGCWPPTGIH--PLNPLEVPLLNTS-VLL--ASGVSI---------TWAHHSLME-GNRTHMLQALF---ITIALGLYF----TLLQ-ASEYYEAPFTISDSVYGSTFFVATGF-HG----------LHVIIGSTFLA-VCFL--RQLKFHFTSSHHFGFE----------------AAAWYW----HFVDVVWL------FL-Y--VSI-----Y---WWGS-------------------------------------
>10116
-----------------------------------------------------MT----H-QT-HAYHMVNPSPWPLTGALSALLLT--SGLVMWFHYN-------STILLSLGLLTNILTMYQWWRDIIREG---------------------------------TYQGHHTPIVQKGLRYGMILFIVSEVFFFAGFFWAF---YHSSLVPTHDLGGCWPPTGIT--PLNPLEVPLLNTS-VLL--ASGVSI---------TWAHHSLME-GNRNHMNQALL---ITILLGLYF----TILQ-ASEYFETSFSISDGIYGSTFFMATGF-HG----------LHVIIGSTFLI-VCLL--RQLKFHFTSKHHFGFE----------------AAAWYW----HFVDVVWL------FL-Y--VSI-----Y---WWGS-------------------------------------
>164972
-----------------------------------------------------MA----H-QA-HAYHMVDPSPWPLTGAIAALLLT--SGLAVWFHFG-------STTLMTLGLIIMLLTMLQWWRDVIREG---------------------------------TFQGHHTLPVQKGLRYGMILFITSEVFFFLGFFWAF---YNSSLAPTPELGECWPPTGVT--PLDPFEVPLLNTA-VLL--ASGVTV---------TWAHHSIMQ-GNRKEAIQSLF---LTIILGLYF----TALQ-AMEYYEAPFTIADGIYGSTFFVATGF-HG----------LHVMIGSLFLL-VCLL--RQIKFHFTSNHHFGFE----------------AAAWYW----HFVDVVWL------FL-Y--VSI-----Y---WWGS-------------------------------------
>30501
-----------------------------------------------------MA----H-QA-HAYHMVDPSPWPLTGATAALLMT--SGLAIWFHFH-------SLSLLYLGLVLLLLTMIQWWRDIIREG---------------------------------TFQGHHTPPVQKGLRYGMILFITSEVFFFLGFFWAF---YHSSLAPTPELGGCWPPTGIN--PLDPFEVPLLNTA-VLL--ASGVTV---------TWTHHSLME-GNRKEAIQALT---ITIILGFYF----TALQ-AMEYYEAPFTIADGIYGTTFFVATGF-HG----------LHVIIGSTFLA-ICLL--RQIQYHFTSEHHFGFE----------------AAAWYW----HFVDVVWL------FL-Y--VSI-----Y---WWGS-------------------------------------
>169289
-----------------------------------------------------MA----H-QA-HAYHMVDPSPWPLTGAVAALLMT--SGLAIWFHFH-------STTLMTLGLVILLLTMIQWWRDIVREG---------------------------------TFQGHHTIPVQKGLRYGMILFITSEVFFFLGFFWAF---YHSSLAPTPELGGCWPPTGIT--PLDPFEVPLLNTA-VLL--ASGVTV---------TWAHHSIME-GKRKQAIQSLT---LTIILGFYF----TALQ-AMEYYEAPFTIADGVYGSTFFVATGF-HG----------LHVIIGSTFLA-ICLL--RQIKYHFTSNHHFGFE----------------AAAWYW----HFVDVVWL------FL-Y--VSI-----Y---WWGS-------------------------------------
>175784
-----------------------------------------------------MT----H-QA-HAYHMVDPSPWPLTGAVAALLTT--SGLAIWFHFH-------NITLMALGLMLLILTMYQWWRDIVREG---------------------------------TFQGHHTPPVQKGLRYGMILFITSEVFFFLGFFWAF---YHSSLAPTPELGGCWPPTGIT--TLDPFEVPLLNTA-VLL--ASGITV---------TWAHHSLMA-GERKQAIQSLT---LTILLGFYF----TALQ-AMEYYEAPFTIADGIYGSTFFVATGF-HG----------LHVIIGSTFLT-TCLL--RQIKYHFTSDHHFGFE----------------AAAWYW----HFVDVVWL------FL-Y--VSI-----Y---WWGS-------------------------------------
>146496
----------------------------------------------------MST----H-SN-HPYHLVDYSPWPLTGALAALATT--AGMVKWFHQY-------DMSLLILGNLIMVLTMIQWWRDVIRES---------------------------------TLQGLHTSNVIAGLRWGMILFIVSEVFFFISFFWAF---FHSSLSPTVELGLSWPPMGII--PFNPLEVPLLNTV-ILL--SSGVTI---------TWAHHSLMN-SNYTQTAQGLL---FTVLLGIYF----TILQ-AYEYIEAPFTIADSVYGSTFFVATGF-HG----------LHVLIGTTFLI-VCFI--RHVNYHFSSNHHFGFE----------------AAAWYW----HFVDVVWL------FL-Y--ISI-----Y---WWGG-------------------------------------
>643381
-----------------------------------------------------MA----H-QA-HAYHMVDPSPWPLTGAIAALLMT--SGLAIWFHFH-------STTLMTLGLILLLLTMYQWWRDITREG---------------------------------TFQGHHTLPVQNGLRYGMILFITSEVFFFLGFFWAF---YHSSLAPTPELGGYWPPTGIM--PLDPFEVPLLNTA-VLL--ASGVTV---------TWAHHSIME-GERKQAIQSLT---LTILLGLYF----TALQ-AMEYYEAPFTIADGVYGSTFFVATGF-HG----------LHVIIGSSFLM-VCLL--RQAQHHFTSEHHFGFE----------------AAAWYW----HFVDVVWL------FL-Y--VSI-----Y---WWGS-------------------------------------
>984615
-----------------------------------------------------MT----H-QT-HAYHMVNPSPWPLTGALSALLMT--SGLTMWFHFN-------STTLLMLGLTTNFLTMYQWWRDVIRES---------------------------------TFQGHHTPTVQKGLRYGMILFIISEIFFFAGFFWAF---YHSSLAPTPELGGCWPPTGIH--PLNPLEVPLLNTS-VLL--ASGVSI---------TWAHHSLME-GHRKHMLQALF---ITITLGVYF----TLLQ-ASEYFEAPFTISDGVYGSTFFMATGF-HG----------LHVIIGSSFLI-VCFL--RQLKFHFTSNHHFGFE----------------AAAWYW----HFVDVVWL------FL-Y--VSI-----Y---WWGS-------------------------------------
>195614
-----------------------------------------------------MA-H--H-QA-HPYHMTNPSPWPLTAAIAALLLT--SGIAVWFHYK-------ITSLIVLGLILMLMSAYQWWRDIIREG---------------------------------TFQGFHTPPVQQGLRYGMILFITSEVLFFLGFFWAF---YHSSLAPTPELGAVWPPAGIT--PLDPFEVPLLNTA-VLL--ASGVTV---------TWAHHSILE-GNRKEAIQALS---ATILLGFYF----TLLQ-AMEYFEAPFSIADSVYGSSFFVATGF-HG----------LHVIIGTIFLA-VCLL--RQTQYHLTTNHHFGFE----------------AAAWYW----HFVDMVWL------FL-Y--ISI-----Y---WWGS-------------------------------------
>64677
-----------------------------------------------------MT----H-QT-HAYHMVNPSPWPLTGALSALLLT--SGLIMWFHFN-------SNSILTLGMLTNILTMYQWWRDIVREG---------------------------------TFQGHHTTIVQKGLRYGMVLFIISEVFFFAGFFWAF---YHSSLAPTPELGSCWPPVGIN--PLNPLEVPLLNTS-VLL--ASGVSI---------TWAHHSLME-GNRMHTIQALS---ITIALGLYF----TLLQ-ASEYLETSFTISDGVYGSTFFMATGF-HG----------LHVIIGSTFLL-VCLM--RQLNFHFTSSHHFGFE----------------AAAWYW----HFVDVVWL------FL-Y--VSI-----Y---WWGS-------------------------------------
>272797
-----------------------------------------------------MA----H-QA-HAYHMVDPSPWPLTGAVAALLMT--SGLAVWFHYH-------TMTLMTLGVVLLLLTMLQWWRDIVREG---------------------------------TYQGHHTPPVQKGLRYGMILFITSEVFFFLGFFWAF---YHSSLAPTPELGGCWPPTGIT--TLDPFEVPLLNTA-VLL--ASGVTV---------TWAHHSIME-GQRGQAIQSLS---LTILLGFYF----TFLQ-GMEYYEAPFTIADGVYGSTFFVATGF-HG----------LHVIIGSTFLA-VCLL--RQVQYHFTSEHHFGFE----------------AAAWYW----HFVDVVWL------FL-Y--ISI-----Y---WWGS-------------------------------------
>81930
-----------------------------------------------------MT----H-QA-HSYHMVDPSPWPLFGAIAALLTT--SGLIMWFHFN-------STQLLIMXLTCMLLVMIQWWRDIIRES---------------------------------TFQGHHTLTVQKGLRYGMALFITSEAFFFLGFFWAF---FHSSLAPTPELGSQWPPTGIN--PLNPMEVPLLNTA-ILL--ASGVTI---------TWTHHSITE-GNQKQATHALL---LTVLLGLYF----TILQ-ATEYYETPFSIADSVYGATFFVATGF-HG----------LHVIIGSSFLL-ICLL--RLTKYHFTSNHHFGFE----------------AAAWYW----HFVDVIWL------FL-Y--MSI-----Y---WWGS-------------------------------------
>57737
-----------------------------------------------------MT----H-QT-HAYHMVNPSPWPLTGALSALLMT--SGLIMWFHFN-------SMVLLTLGLTTNMLTMYQWWRDIIRES---------------------------------TFQGHHTPTVQKGLRYGMILFIISEVLFFTGFFWAF---YHSSLAPTPELGGCWPPTGIH--PLNPLEVPLLNTS-VLL--ASGVSI---------TWAHHSLME-GNRNHMLQALF---ITIALGVYF----TLLQ-ASEYYEAPFTISDGVYGSTFFVATGF-HG----------LHVIIGSTFLI-VCFF--RQLKFHFTSNHHFGFE----------------AAAWYW----HFVDVVWL------FL-Y--VSI-----Y---WWGS-------------------------------------
>262080
-----------------------------------------------------MA----H-QA-HAYHMVDPSPWPLTGAVAALLMT--SGLAIWFHFH-------SMTLMSLGLVLLILTMYQWWRDIVREG---------------------------------TFQGHHTPPVQKGLRYGMILFITSEVFFFLGFFWAF---YHSSLAPTPELGGCWPPTGIT--TLDPFEVPLLNTA-VLL--ASGVTV---------TWAHHSLME-GERKQAIQSLT---LTILLGFYF----TALQ-AVEYYEAPFTIADGVYGSTFFVATGF-HG----------LHVIIGSTFLA-VCLL--RQILHHFTSEHHFGFE----------------AAAWYW----HFVDVVWL------FL-Y--VSI-----Y---WWGS-------------------------------------
>304640
-----------------------------------------------------MA----H-QA-HSYHMVDPSPWPLFGAAAALLTT--SGLIMWFHHN-------SMALLSLGLLSMLLVMLQWWRDIIREG---------------------------------TFQGHHTPTVQKGLRYGMILFIASEAFFFLGFFWAF---FHSSLAPTPELGGQWPPTGIQ--PLNPMDVPLLNTT-ILL--ASGVTV---------TWAHHSITE-GNQKQATQALA---LTVLLGIYF----TALQ-AMEYHEAPFSIADGIYGSTFFVATGF-HG----------LHVIIGSSFLL-VCLL--RLIKFHFTSNHHFGFE----------------AAAWYW----HFVDVIWL------FL-Y--MSI-----Y---WWGS-------------------------------------
>1677761
-----------------------------------------------------MT----H-QA-HAYHMVDPSPWPLTGAVAALLMT--SGLAIWFHFH-------NIVLMTLGLVLLILTMYQWWRDIVREG---------------------------------TFQGHHTPPVQKGLRYGMILFITSEVFFFLGFFWAF---YHSSLAPTPELGGCWPPTGIM--TLDPFEVPLLNTA-VLL--ASGITV---------TWAHHSIMA-GERKQAIQSLT---LTILLGFYF----TALQ-AMEYYEAPFTIADGVYGSTFFVATGF-HG----------LHVIIGSTFLA-TCLL--RQIKYHFTSGHHFGFE----------------AAAWYW----HFVDVVWL------FL-Y--VSI-----Y---WWGS-------------------------------------
>444703
----------------------------------------------------MMT----K-QT-HSYHMVGLSPWPIIGALGAMMMA--ISLLKFFYFY-------NSVFMFLSLIIIFLTMYQWWRDVMRES---------------------------------TFQGLHTNIVSINLRIGMILFIISEILFFVSFFWAF---FHSSLAPIMDLGSCWPPCGIN--ILNPFQVPLLNTA-VLL--GSGVTV---------TWAHYSLME-NKFSNANQSLI---FTILLGLYF----TLLQ-MMEYFDASFNISDSVYGTTFFVATGF-HG----------LHVIIGTIFLF-ICWL--RLKMNHFSKIHHFGFE----------------ASAWYW----HFVDVVWL------FL-Y--MSI-----Y---WWGS-------------------------------------
>1432319
-----------------------------------------------------------M-VR-NPFHLVEFSPWPLVGSVGAFFLT--VGMASWFHGY-------SEGVMVVGLVVVLLTMVQWWRDVVREG---------------------------------TYQGFHTGKVAVGLRWGMILFIASEVCFFAAFFWAY---FHSSLSPSYELGSCWPPAGIF--PLNPFSVPLLNTA-VLL--ASGVSV---------TWAHHALLE-GSRKNGLQGLL---LTVVLGVYF----TFLQ-AGEYWEAPFTLADGVYGSTFFVATGF-HG----------LHVLIGSSFLL-VCLF--RCFLQQFSGTRHFGFE----------------AAAWYW----HFVDVVWL------FL-Y--LCI-----Y---WWGS-------------------------------------
>72008
-----------------------------------------------------MA----H-QT-HAYHMVDPSPWPLTGAAAALLMT--SGLAMWFHYN-------SMLLMILGLLIMLLTMLQWWRDIVREG---------------------------------TFQGHHTPPVQKSLRYGMILFITSEVFFFIGFFWAF---YHSSLAPTPDLGGCWPPTGIT--PLNPFEVPLLNTA-VLL--ASGVTI---------TWAHHSLME-ANRNQTTQALS---LTILLGLYF----TALQ-AMEYYEAPFTIADGVYGSTFFVATGF-HG----------LHVIIGSTFLI-VCLL--RQIKHHFTSTHHFGFE----------------AAAWYW----HFVDVVWL------FL-Y--VSI-----Y---WWG--------------------------------------
>257867
-----------------------------------------------------MA----H-QA-HSYHMVDPSPWPIFGAIAALLTT--SGLIMWFHHN-------SSQLLSLGLLSMILVMLQWWRDIVRES---------------------------------TFQGHHTPTVQKGLRYGMILFITSEAFFFLGFFWAF---FHSSLVPTPELGGQWPPTGIK--PLNPLEVPLLNTA-ILL--ASGVTV---------TWAHHSITE-SNRKQAIHALT---LTILLGFYF----TALQ-ATEYYEAPFSIADGVYGSTFFVATGF-HG----------LHVIIGSSFLS-VCLL--RLIKFHFTSNHHFGFE----------------AAAWYW----HFVDVIWL------FL-Y--MTI-----Y---WWGS-------------------------------------
>270572
-----------------------------------------------------MA----H-QA-HAYHMVDPSPWPLTGAAAALLLT--SGLAMWFHYN-------TTLLMVLGLALLLLTMYQWWRDVIREG---------------------------------TFQGHHTPPVQKGLRYGMILFITSEVFFFLGFFWAF---YHSSLAPTPELGGFWPPAGIT--TLDPFSVPLLNTA-VLL--ASGITV---------TWAHHSMME-GERKQAIHSLL---LTILLGFYF----TFLQ-AMEYYEAPFTIADGVYGATFFVATGF-HG----------LHVIIGSTFLA-VCLL--RQIQYHFTSSHHFGFE----------------AAAWYW----HFVDVVWL------FL-Y--VSI-----Y---WWGS-------------------------------------
>317325
-----------------------------------------------------MA----H-QA-HAFHMVDPSPWPLTGATAAFMLT--TGLAMWFHYN-------TTLILTLGLSLMLLTMYQWWRDIVREG---------------------------------TFQGHHTIPVQKGLRYGMILFITSEVFFFIGFFWAF---YNASLAPSYEIGECWPPTGIS--ALNPFEVPLLNTA-VLL--ASGVSV---------TWAHHSIMQ-GDRKEAIQSLA---LTITLGLYF----TALQ-AMEYYEAPFTLADGIYGSTFFVATGF-HG----------LHVIIGSLFLL-TCLL--RQINFHFTTQHHFGFE----------------AAAWYW----HFVDVVWL------FL-Y--VSI-----Y---WWGS-------------------------------------
>171275
-----------------------------------------------------MA----H-QA-HSYHMVDPSPWPIFGAAAALLTT--SGLIMWFHYN-------SSKLLALGLLSMGLVMLQWWRDIVRES---------------------------------TFQGHHTPTVQKGLRYGMILFITSEAFFFLGFFWAF---FHSSLVPTPELGGQWPPTGIK--PLNPLEVPLLNTA-ILL--ASGVTV---------TWAHHSITE-SNRKQAIHALT---LTILLGFYF----TALQ-AMEYYEAPFSIADGVYGSTFFVATGF-HG----------LHVIIGSSFLS-VCLL--RLIKYHFTSNHHFGFE----------------AAAWYW----HFVDVIWL------FL-Y--MTI-----Y---WWGS-------------------------------------
>221869
-----------------------------------------------------MA----H-QA-HAFHMVDPSPWPLTGAVGALLLT--SGTAIWFHYH-------STTLMTLGLILTLLTMYQWWRDIVREG---------------------------------TFQGHHTPPVQKGLRYGMILFITSEVFFFAGFFWAF---YHSSLAPTPELGGCWPPTGIT--TLDPFEVPLLNTA-VLL--ASGVTV---------TWAHHSLME-GERKQATQSLT---LTILLGFYF----TFLQ-GLEYYEAPFTIADGVYGSTFFVATGF-HG----------LHVIIGSTFLA-VCLI--RQILYHFTSNHHFGFE----------------AAAWYW----HFVDVVWL------FL-Y--VSI-----Y---WWGS-------------------------------------
>1523555
-----------------------------------------------------MA----H-QA-HAYHMVDPSPWPLTGAVGALLMT--SGLAIWFHFH-------STTLMTLGMILLLLTMFQWWRDIIREG---------------------------------TFQGHHTPPVQKGLRYGMILFITSEVFFFLGFFWAF---YHSSLAPTPELGGCWPPTGII--TLDPFEVPLLNTA-VLL--ASGVTV---------TWAHHSIME-GERKQAIQSLA---LTILLGLYF----TALQ-AMEYYEAPFTIADGVYGSTFFVATGF-HG----------LHVIIGSSFLA-VCLL--RQIQYHFTSEHHFGFE----------------AAAWYW----HFVDVVWL------FL-Y--VSI-----Y---WWGS-------------------------------------
>55135
-----------------------------------------------------MA----H-QA-HAYHMVDPSPWPLSGAVAALLMT--SGLAVWFHLH-------SLLLLYLGLILLFLTMIQWWRDVIRES---------------------------------TFQGHHTQPVQKGLRYGMILFITSEVFFFLGFFWAF---YHSSLAPTPELGGCWPPTGIS--PLDPFEVPLLNTA-VLL--ASGVTV---------TWAHHSLME-GSRKEAIQALA---LTVALGFYF----TALQ-AMEYYEAPFTIADGVYGSTFFVATGF-HG----------LHVIIGSTFLM-ICLL--RQIQYHFTSEHHFGFE----------------AAAWYW----HFVDVVWL------FL-Y--VSI-----Y---WWGS-------------------------------------
>127946
-----------------------------------------------------MA----H-QA-HSYHMVDPSPWPIFGAAAALLTT--SGLTMWFHYH-------SPYLLAIGLTSTILVMFQWWRDIVRES---------------------------------TFQGHHTPLVQKGLRYGMVLFITSEAFFFLGFFWAF---FHSSLAPTPELGGQWPPVGIK--PLDPMDVPLLNTA-ILL--ASGVTV---------TWAHHSITE-AKRKQAIQALA---LTVLLGFYF----TALQ-AMEYYEAPFSIADSVYGSTFFVATGF-HG----------LHVIIGSTFLL-VCLL--RLIKFHFTSNHHFGXE----------------AAAWYW----HFVDIVWL------FL-Y--ISI-----Y---WWGS-------------------------------------
>135760
-----------------------------------------------------MA----H-QA-HAYHMVDPSPWPLTGAIAALLMT--SGLAIWFHFN-------STILMTLGMVLLLLTMYQWWRDIIRES---------------------------------TFQGHHTPPVQKGLRYGMILFITSEVFFFLGFFWAF---YHSSLTPTPELGGYWPPTGIT--PLDPFEVPLLNTA-VLL--ASGVTV---------TWAHHSIME-GERKQAIQSLG---LTIALGFYF----TFLQ-AMEYYESPFTIADGVYGSTFFVATGF-HG----------LHVIIGSTFLA-VCLL--RQIKYHFTSQHHFGFE----------------AAAWYW----HFVDVVWL------FL-Y--ISI-----Y---WWGS-------------------------------------
>48752
-----------------------------------------------------MT----H-QT-HPYHMVNPSPWPLTGALSALLMT--SGLVMWFHFN-------STILLTLSPITMAMTMFQWWRDIIRES---------------------------------TFQGHHTPTVQKGLRYGMILFILSEVLFFTGFFWAF---YHSSLAPTPELGGCWPPTGIY--PLNPLEVPLLNTS-VLL--ASGVSI---------TWAHHSLME-GNRKHMIHALS---ITIMLGLYF----TLLQ-MSEYYEAPFTISDGIYGSTFFMATGF-HG----------FHVIIGSTFLI-VCLL--RQMKFHFTSNHHFGFE----------------AAAWYW----HFVDVVWL------FL-Y--VSI-----Y---WWGS-------------------------------------
>1785604
-----------------------------------------------------MA----H-QA-HAYHMVDPSPWPLTGAVGALLMT--SGLAIWFHFH-------STTLMTLGLILLLLTMFQWWRDIIREG---------------------------------TFQGHHTPPVQKGLRYGMILFITSEVFFFLGFFWAF---YHSSLAPTPELGGCWPPTGIT--TLDPFEVPLLNTA-VLL--ASGVTV---------TWTHHSIME-GERKQAIQSLA---LTILLGLYF----TALQ-AMEYYEAPFTIADGVYGSTFFVATGF-HG----------LHVIIGSSFLA-VCLL--RQIQYHFTSEHHFGFE----------------AAAWYW----HFVDVVWL------FL-Y--VSI-----Y---WWGS-------------------------------------
>270576
-----------------------------------------------------MA----H-QA-HAYHMVDPSPWPLTGAVAALLMT--SGLAIWFHFH-------STTLMTLGTVLLLLTMYQWWRDIVREG---------------------------------TFQGHHTPPVQKGLRYGMILFITSEVFFFLGFFWAF---YHASLAPTPELGGCWPPTGIT--TLDPFEVPLLNTA-VLL--ASGVTV---------TWAHHSIME-GERKQAIQSLT---LTILLGFYF----TLLQ-AMEYYEAPFTIADGVYGSTFFVATGF-HG----------LHVIIGSTFLA-ICLL--RQVQYHFTSEHHFGFE----------------AAAWYW----HFVDVVWL------FL-Y--ISI-----Y---WWGS-------------------------------------
>227871
-----------------------------------------------------MP----K-QT-HPFHMVNPSPWPLTGATAAFMLT--SGMILWFHNN-------NTSLLILGLITMLLTLLQWWRDIVRES---------------------------------TFQGHHTTPVQKGLRYGMILFITSEVFFFAGFFWAF---YHSSLAPTPELGNCWPPTGIT--PLNPFEVPLLNTA-VLL--ASGVTV---------TWAHHSLME-ANRSHMIQALM---MTILLGIYF----TALQ-AMEYYEATFTIADSIYGSTFFVATGF-HG----------LHVIIGSTFLL-ICLI--RQIKYHFTSNHHFGIE----------------AAAWYW----HFVDVIWL------FL-Y--LSI-----Y---WWGS-------------------------------------
>1294523
-----------------------------------------------------MA----H-QA-HSYHMVDPSPWPIFGAAAALFTT--SGLIMWFHHN-------SSLLLILGLISMTLVTLQWWRDIVRES---------------------------------TFQGHHTPPVQKGLRYGMALFITSEAFFFLGFFWAF---FHSSLAPTPALGGQWPPTGIN--PLNPLEVPLLSTA-ILL--ASGITV---------TWAHHSISD-GSRKQAIQALT---LTILLGFYF----TALQ-AMEYHETSFSIADSVYGSTFFVATGF-HG----------LHVIIGSSFLL-VCLL--RLIKFHFTSNHHFGFE----------------AAAWYW----HFVDVIWL------FL-Y--MSI-----Y---WWGS-------------------------------------
>86964
-----------------------------------------------------MA----H-QA-HAYHMVDPSPWPLTGAVAALLMT--SGTAMWFHFQ-------TTTLMTLGLILLLLTMYQWWRDIVREG---------------------------------TFQGHHTPPVQKGLRYGMILFITSEVFFFLGFFWAF---YHSSLAPTPELGGCWPPTGII--TLDPFEVPLLNTA-VLL--ASGVTV---------TWAHHSIME-GERKQAIQSLT---LTIILGFYF----TLLQ-AMEYYEAPFTIADGVYGSTFFVATGF-HG----------LHVIIGSTFLA-VCLL--RQIKYHFTSEHHFGFE----------------AAAWYW----HFVDVVWL------FL-Y--VSI-----Y---WWGS-------------------------------------
>303931
-----------------------------------------------------MA----H-QM-HAYHMVDPSPWPLTGAIAALLMT--SGLAIWFHFH-------SLSLLYLGLALLLLTMIQWWRDIIREG---------------------------------TFQGHHTLPVQKGLRYGMILFITSEVFFFLGFFWAF---YHSSLAPTPELGGCWPPTGIN--PPDPFEVPLLNTA-VLL--ASGVTV---------TWAHHSLMQ-NNRKETIQALT---LTVILGLYF----TALQ-TMEYYETSFTIADSVYGSTFFVATGF-HG----------LHVIIGSTFLT-ICLL--RQIQYHFTSEHHFGFE----------------AAAWYW----HFVDVVWL------FL-Y--VSI-----Y---WWGS-------------------------------------
>283025
-----------------------------------------------------MA----H-QA-HPYHMVDPSPWPLTGAIAALLMT--SGLATWFHFQ-------STTLMTLGTVLLLLTMYQWWRDIVREG---------------------------------TFQGHHTPPVQKGLRYGMILFITSEVFFFLGFFWAF---YHASLAPTPELGGCWPPTGIT--TLDPFEVPLLNTA-VLL--ASGVTV---------TWAHHSIME-GERKQAIQSLT---LTILLGFYF----TFLQ-GMEYYEAPFTIADGVYGSTFFVATGF-HG----------LHVIIGSSFLA-VCLL--RQIRYHFTSEHHFGFE----------------AAAWYW----HFVDVVWL------FL-Y--ISI-----Y---WWGS-------------------------------------
>300877
-----------------------------------------------------MT----H-QT-HAYHMVNPSPWPLTGALSALLMT--SGLAIWFHYN-------STLLLALGMTTNLLTMYQWWRDIIRES---------------------------------TFQGHHTPIVQKGLRYGMILFIVSEVFFFAGFFWAF---YHSSLAPTPELGGCWPPTGIT--PLNPLEVPLLNTS-VLL--ASGVSI---------TWAHHSLME-GNRKHMLQALF---ITISLGVYF----TLLQ-ASEYYETSFTISDGVYGSTFFMATGF-HG----------LHVIIGSTFLI-VCFL--RQLKYHFTSNHHFGFE----------------AAAWYW----HFVDVVWL------FL-Y--VSI-----Y---WWGS-------------------------------------
>126247
----------------------------------------------------MST----H-NN-HPYXLVDQSPWPLTGAIGAMVMV--TGMVKWFHNF-------NNSLLMVGTALILMTMYQWWRDITREG---------------------------------TLQGLHSYPVVLGLRWGMILFITSEVLFFVSFFWAY---FHSSLAPSVELGTMWPPKXIM--AFDPMSIPMLNTT-ILL--SSGVTV---------TWAHHSLME-GNHQQAMQGLF---FTVLLGLYF----TMLQ-AYEYIEAPFTIADSVYGSSFFMATGF-HG----------IHVIIGTSFLL-VCLL--RHYYYHFSSTHHFGFE----------------AAAWYW----HFVDVVWL------FL-Y--ISI-----Y---WWGS-------------------------------------
>113391
-----------------------------------------------------MA----H-QA-HAYHMVDPSPWPLTGAIAALLMT--SGLAMWFHFG-------SMIIMSLGLIVMLMTMFQWWRDIVREG---------------------------------TFQGHHTIPVQKGLRYGMILFITSEVFFFLGFFWAF---YNSSLAPTPELGECWPPTGII--PLDPFEVPLLNTA-VLL--ASGVTV---------TWTHHSIMQ-GDRKEAIQSLF---FTIMLGMYF----TLLQ-AMEYYEAPFTIADGVYGSTFFVATGF-HG----------LHVIIGSLFLL-VCLM--RQINYHFTSFHHFGFE----------------AAAWYW----HFVDVVWL------FL-Y--VSI-----Y---WWGS-------------------------------------
>172520
-----------------------------------------------------MM----N-HY-HPYHMVELSPWPIIGACGALLLT--SGLVKWFHNY-------MMSLLLLGVVIIIMTMIQWWRDVVREG---------------------------------TYQGLHTSNVVFGLRWGMILFILSEVLFFFSFFWAF---FHSSLAPTMDLGSYWPPTGVT--VLNPFQVPLLNTA-VLL--ASGVTV---------TWAHHSLME-GNYIQGVQGLL---FTVVLGLYF----TVLH-GMEYFESSFSVSDSIYGTTFFVATGF-HG----------LHVIIGSSFLL-ICLF--RQFYWHFSKNHHFGFE----------------ASAWYW----HFVDVVWL------FL-F--ITI-----Y---WWGS-------------------------------------
>59419
-----------------------------------------------------MA----H-QA-HSYHMVNPSPWPIFGAAAALLTT--SGLIMWFHYN-------STQLLSLGLLSMILVMIQWWRDIVREG---------------------------------TFQGHHTPTVQKGLRYGMILFITSEAFFFLGFFWAF---FHSSLVPTPELGGQWPPTGIN--PLNPLEVPLLNTA-ILL--ASGVTV---------TWAHHSITE-GNRNQGIQALT---LTILLGFYF----TLLQ-AMEYHEASFSIADGVYGSTFFVATGF-HG----------LHVIIGSSFLL-VCLL--RLIKFHFTSNHHFGFE----------------AAAWYW----HFVDVIWL------FL-Y--MTI-----Y---WWGS-------------------------------------
>1545851
-----------------------------------------------------MA----H-QA-HAYHMVDPSPWPLTGAVAALLMT--SGLAIWFHFH-------STTLMTLGLILLLLTMIQWWRDIIREG---------------------------------TFQGHHTPPVQKGLRYGMILFITSEVFFFLGFFWAF---YHSSLAPTPELGGCWPPMGIT--ALDPFEVPLLNTA-VLL--ASGVTV---------TWAHHGLME-GKRKQAIQALT---ITILLGFYF----TALQ-AIEYYEAPFTIADGVYGSTFFVATGF-HG----------LHVIIGSTFLA-ICLL--RQIQYHFTSEHHFGFE----------------AAAWYW----HFVDVVWL------FL-Y--VSI-----Y---WWGS-------------------------------------
>1545397
--------------------------ML----------F----T---YTL--YMY----M-RK-TPFHLVEMSPWPLIGSLGIFSMP--VGLVLYLRLA-------TTSLLLLSIFLTASVAFLWWRDIVRES---------------------------------TFQGSHTSYVVSGLKIGVLLFIVSEVCFFFAFFWAY---FHSSLAPNVEIGSVWPPIGIT--TLPTFSVPLLNTS-VLL--LSGVSV---------TWSHHAIEE-GKFKNAGFGLL---ITVLLGFYF----LLLQ-LGEYKETMFSIADSVYGSTFFMATGF-HG----------LHVLVGATFLT-VCLF--RFYKFHFTTSHHVGFL----------------AAAWYW----HFVDVVWL------FL-Y--ISI-----Y---WWGS-------------------------------------
>64802
-----------------------------------------------------MA----H-QA-HSYHMVDPSPWPILGAAAALLTT--SGLTMWFHYN-------SPQLLILGLLSTVLVMFQWWRDIVRES---------------------------------TFQGHHTPTVQKGLRYGMALFITSEAFFFLGFFWAF---FHSSLAPTPELGGQWPPVGIK--PLNPMEVPLLNTA-ILL--ASGVTV---------TWAHHSITE-ASRKQAIHALT---LTVLLGFYF----TALQ-AMEYYEAPFSIADGVYGSTFFVATGF-HG----------LHVIIGSTFLL-VCLL--RLIKYHFTPNHHFGFE----------------AAAWYW----HFVDVVWL------FL-Y--ISI-----Y---WWGS-------------------------------------
>35732
-----------------------------------------------------MT----H-QT-HAYHMVNPSPWPLTGAMSALLLT--SGLVMWFHYN-------STTLLSLGLLANILTMYQWWRDIIREG---------------------------------TYQGHHTPIVQKGLRYGMILFIISEVFFFAGFFWAF---YHSSLVPTHDLGGCWPPTGIT--PLNPLEVPLLNTS-VLL--ASGVSI---------TWAHHSLME-GNRNHMNQALL---ITILLGLYF----TILQ-ASEYFETPFSISDGIYGSTFFMATGF-HG----------LHVIIGSTFLI-VCLL--RQLKFHFTSKHHFGFE----------------AAAWYW----HFVDVVWL------FL-Y--VSI-----Y---WWGS-------------------------------------
>516811
-----------------------------------------------------MT----H-QA-HAFHMVDPSPWPLTGAVGALLMT--SGLAMWFHFH-------SVTLMVFGTILLLLTMIQWWRDIVREG---------------------------------TFQGHHTPPVQKGLRYGMILFITSEVFFFLGFFWAF---YHSSLAPTPELGGCWPPTGIT--VLDPFEVPLLNTA-VLL--ASGVTV---------TWAHHSIME-GKRKQAIQSLA---LTILLGLYF----TALQ-AMEYYEAPFTIADGVYGSTFFVATGF-HG----------LHVIIGSTFLG-VCLL--RQIQHHFTSEHHFGFE----------------AAAWYW----HFVDVVWL------FL-Y--VSI-----Y---WWGS-------------------------------------
>10120
-----------------------------------------------------MA----H-QT-HAYHMVNPSPWPLTGALSALLLT--SGLVMWFHYN-------STILLSLGLLTNILTMYQWWRDIIREG---------------------------------TFQGHHTPIVQKGLRYGMILFIISEVFFFSGFFWAF---YHSSLVPTHDLGGCWPPTGII--PLNPLEVPLLNTS-VLL--ASGVSI---------TWAHHSLME-GNRNHMNQALL---ITILLGLYF----TILQ-ASEYYETPFSISDGIYGSTFFMATGF-HG----------LHVIIGSTFLI-ICLL--RQLKFHFTSKHHFGFE----------------AAAWYW----HFVDVVWL------FL-Y--VSI-----Y---WWGS-------------------------------------
>206154
-----------------------------------------------------MA----H-QA-HAYHMVDPSPWPLTGAVAALLMT--SGLAIWFHYN-------STVLMTLGTALLLLTMYQWWRDIVREG---------------------------------TFQGHHTPPVQKGLRYGMILFITSEVFFFLGFFWAF---YHSSLAPTPELGGCWPPTGIS--TLDPFEVPLLNTA-VLL--ASGVTV---------TWAHHSIME-GERKQAIQSLT---LTILLGFYF----TFLQ-GLEYYEAPFTIADGVYGSTFFVATGF-HG----------LHVIIGSTFLA-VCLL--RQIHYHFTSEHHFGFE----------------AAAWYW----HFVDVVWL------FL-Y--VSI-----Y---WWGS-------------------------------------
>211984
-----------------------------------------------------MT----H-QA-HAYHMVDPSPWPITGAIAALLLT--SGLATWFHFN-------NKLLMTLGFIIMLLTMYQWWRDIVREG---------------------------------TYQGHHTNPVQKGLRYGMILFITSEVFFFLGFFWAF---YHSSLAPTPELGGCWPPSGVH--PLNPFEVPLLNTA-VLL--ASGVTV---------TWAHHSIME-GKRKEASQALL---LTILLGLYF----TALQ-AMEYYEAPFTISDSVYGTTFFVATGF-HG----------LHVIIGSSFLM-VCLL--RQTLFHFTTGHHFGFE----------------AAAWYW----HFVDVVWL------FL-Y--VSI-----Y---WWGS-------------------------------------
>1756417
-----------------------------------------------------MA----H-QA-HAYHMVDPSPWPLTGAVGALLMT--SGLAIWFHFH-------STTLMTLGVILLLLTMLQWWRDIIREG---------------------------------TFQGHHTPPVQKGLRYGMILFITSEVFFFLGFFWAF---YHSSLAPTPELGGCWPPTGII--TLDPFEVPLLNTA-VLL--ASGVTV---------TWTHHSIME-GERKQAIQSLA---LTILLGLYF----TALQ-AMEYYEAPFTIADGVYGSTFFVATGF-HG----------LHVIIGSSFLA-VCLL--RQIQYHFTSEHHFGFE----------------AAAWYW----HFVDVVWL------FL-Y--VSI-----Y---WWGS-------------------------------------
>369658
-----------------------------------------------------MA----H-QA-HAFHMVDPSPWPLTGAIAALLMT--SGLAIWFHFH-------STTLMTLGMILLLLTMYQWWRDIIREG---------------------------------TFQGHHTPPVQKGLRYGMILFITSEVFFFLGFFWAF---YHSSLAPTPELGGCWPPTGIT--PLDPFEVPLLNTA-VLL--ASGVTV---------TWTHHSIME-GERKQAIQSLA---LTIILGLYF----TALQ-AVEYYEAPFTIADGVYGSTFFVATGF-HG----------LHVIIGSSFLA-VCLL--RQIQYHFTSEHHFGFE----------------AAAWYW----HFVDVVWL------FL-Y--VSI-----Y---WWGS-------------------------------------
>343525
-----------------------------------------------------MA----H-QA-HAYHMVDPSPWPLTGAIAALLMT--SGLAIWFHFH-------STTLMTLGMVLLLLTMYQWWRDIIREG---------------------------------TFQGHHTPPVQKGLRYGMILFITSEVFFFLGFFWAF---YHSSLAPTPELGGCWPPTGIT--PLDPFEVPLLNTA-VLL--ASGVTV---------TWAHHSIME-GERKQAIQSLT---LTILLGFYF----TALQ-AMEYYEAPFTIADGVYGSTFFVATGF-HG----------LHVIIGSTFLA-VCLL--RQIQYHFTSEHHFGFE----------------AAAWYW----HFVDVVWL------FL-Y--VSI-----Y---WWGS-------------------------------------
>161930
-----------------------------------------------------MT----H-QT-HTYHMVNPSPWPLTGALSALLMT--SGLIMWFHFN-------SIHLLLLGLMTNILTMCQWWRDVVRES---------------------------------TFQGHHTPTVQKGLRYGMILFIVSEVFFFAGFFWAF---YHSSLAPTPELGGYWPPAGIT--PLNPLEVPLLNTS-VLL--ASGVSI---------TWAHHSLME-GNRKHMLQALF---ITILLGLYF----TLLQ-ASEYYETPFTISDGVYGSTFFMATGF-HG----------LHVIIGSTFLA-VCFL--RQLKFHFTSNHHFGFE----------------AAAWYW----HFVDVVWL------FL-Y--VSI-----Y---WWGS-------------------------------------
>143306
-----------------------------------------------------MA----H-QA-HAYHMVDPSPWPLTGAIAALLLT--SGLAIWFHYN-------SLITMVLGMTLLLLTMYQWWRDIVREG---------------------------------TFQGHHTPPVQKGLRYGMVLFITSEVFFFLGFFWAF---YHSSLAPTPELGGCWPPTGIT--TLDPFEVPLLNTA-VLL--ASGVTV---------TWAHHSIME-GERKQAIHSLT---LTILLGFYF----TFLQ-AMEYYEAPFTIADGVYGSTFFVATGF-HG----------LHVIIGSTFLA-VCLL--RQIHYHFTSEHHFGFE----------------AAAWYW----HFVDVVWL------FL-Y--VSI-----Y---WWGS-------------------------------------
>350774
-----------------------------------------------------MA----H-QA-HAYHMVDPSPWPLTGAVGALLMT--SGTAIWFHFH-------SMTLMSAGTALLLLTMYQWWRDIVREG---------------------------------TFQGHHTPPVQKGLRYGMILFITSEVFFFLGFFWAF---YHASLAPTPELGGCWPPTGIT--TLDPFEVPLLNTA-VLL--ASGVTV---------TWAHHSIME-GERKQTTQSLT---LTILLGFYF----TFLQ-GLEYYEAPFTIADGVYGSTFFVATGF-HG----------LHVIIGSSFLA-VCLL--RQIQYHFTSEHHFGFE----------------AAAWYW----HFVDVVWL------FL-Y--VSI-----Y---WWGS-------------------------------------
>887869
-----------------------------------------------------MA----H-QA-HAYHMVDPSPWPLTGAIAALLMT--SGLAIWFHFH-------STTLMTLGLILLLLTMYQWWRDIIREG---------------------------------TFQGHHTPPVQKGLRYGMILFITSEVFFFLGFFWAF---YHSSLAPTPELGGCWPPTGII--PLDPFEVPLLNTA-VLL--ASGVTV---------TWAHHSIME-GERKQAIQSLT---LTILLGFYF----TALQ-AMEYYEAPFTIADGVYGSTFFVATGF-HG----------LHVIIGSSFLA-VCLL--RQIQYHFTSEHHFGFE----------------AAAWYW----HFVDVVWL------FL-Y--VSI-----Y---WWGS-------------------------------------
>1035836
------------------------------------------------------M----L-KN-HSYHLVESSPWPIVGSLGVMTLT--SGMVMWFHQY-------NIYLLVIGFLIIITTMFQWWRDVVRES---------------------------------TLQGLHTSPVAVSMSWGMMLFIMSEVFFFLSFFWGF---FHSSLSPCVEIGMIWPPSGIL--AFDPMSIPLLNTM-ILL--SSGITI---------TWAHHSLLK-GYYHQSAQGLF---FTIVLGVYF----SILQ-GYEYYESPFTIADSIYGSTFFMATGF-HG----------IHVLIGSMFIF-ISFL--RHIKYHFSNNHHFGFE----------------AAAWYW----HFVDVVWL------FL-Y--ISI-----Y---WWGS-------------------------------------
>1564187
-----------------------------------------------------MA----H-QA-HAYHMVDPSPWPLTGAIGALLMT--SGLAIWFHFH-------STTLMTLGLVLLLLTMYQWWRDIIREG---------------------------------TFQGHHTPPVQKGLRYGMILFITSEVFFFLGFFWAF---YHSSLAPTPELGGCWPPTGLI--TLDPFEVPLLNTA-VLL--ASGVTV---------TWAHHSLME-SDRKQTIQSLA---LTILLGLYF----TALQ-AMEYYEAPFTIADGVYGSTFFVATGF-HG----------LHVIIGSSFLA-VCLL--RQVQYHFTSEHHFGFE----------------AAAWYW----HFVDVVWL------FL-Y--VSI-----Y---WWGS-------------------------------------
>188572
-----------------------------------------------------MT----H-QT-HAYHMVNPSPWPLTGALSALLLT--SGLVMWFHFN-------STLLLTLGLLANMLTMYQWWRDIIRES---------------------------------TFQGHHTPIVQKGLRYGMILFIVSEVFFFSGFFWAF---YHSSLAPTPELGGCWPPTGIH--PLNPLEVPLLNTS-VLL--ASGVSI---------TWAHHSLME-GNRNHMLQALF---ITIFLGLYF----TLLQ-ASEYHETSFTIADGVYGSTFFMATGF-HG----------LHVIIGSTFLI-VCFL--RQLKFHFTSKHHFGFE----------------AAAWYW----HFVDVVWL------FL-Y--VSI-----Y---WWGS-------------------------------------
>170202
-----------------------------------------------------MA----H-QA-HAYHMVDPSPWPLTGAVAALLLT--SGLAVWFHFH-------SMTLLSLGLTLTLLTMLQWWRDVIREG---------------------------------TFQGHHTPPVQKSLRYGMILFITSEVFFFLGFFWAF---YHSSLAPTPELGGCWPPTGIT--PLDPFEVPLLNTA-VLL--ASGVTV---------TWTHHSLME-GNRKEAIQALT---LTILLGFYF----TLLQ-AMEYYEAPFTIADGVYGSTFFVATGF-HG----------LHVIIGSTFLA-VCLL--RQIQYHFTSEHHFGFE----------------AAAWYW----HFVDVVWL------FL-Y--VSI-----Y---WWGS-------------------------------------
>291826
-----------------------------------------------------MA----H-QA-HAYHMVDPSPWPLTGAVGALLMT--SGLAIWFHFH-------STTLMTLGMILLLLTMFQWWRDIIREG---------------------------------TFQGHHTPPVQKGLRYGMILFITSEVFFFLGFFWAF---YHSSLAPTPELGGCWPPTGII--TLDPFEVPLLNTA-VLL--ASGVTV---------TWAHHSIME-GERKQAIQSLA---LTILLGLYF----TALQ-AMEYYEAPFTIADGVYGSTFFVATGF-HG----------LHVIIGSSFLA-VCLL--RQIQYHFTSEHHFGFE----------------AAAWYW----HFVDVVWL------FL-Y--VSI-----Y---WWGS-------------------------------------
>9546
-----------------------------------------------------MT----H-QT-HAYHMVKPSPWPLTGALSAFSMT--SGLVMWFHLH-------STTLLMLGLLTNMLTSYQWWRDIVRES---------------------------------TYQGHHTAPVQKNLRYGMTLFIVSEVFFFIGFFWAF---YHSSLAPTPCLGGHWPPTGII--PLNPLEVPLLNTS-VLL--ASGVTI---------TWAHHSLMN-NNRKQTIQALL---ITILLGIYF----TLLQ-ISEYFEAPFTISDGIYGSTFFITTGF-HG----------LHVIIGSMFLS-TCLI--RQLLYHFTSNHHFGFE----------------AATWYW----HFVDVVWL------LL-Y--ISI-----Y---WWGS-------------------------------------
>1129045
----------------------------------------------------MST----H-QN-HPYHLVDQSPWPLTGAIGAMAMV--TGLVKWFHLY-------NTELMITGTVLVVMTMYQWWRDISREG---------------------------------TMQGLHTYSVVNGLRWGMILFITSEVLFFFSFFWAY---FHSSLAPAVELGNIWPPMGIS--PFDPMSIPMLNTS-ILL--ASGVTV---------TWAHHSLME-NNHSMTAQGLF---FTVLLGVYF----TILQ-AYEYLEAPFTIADSVYGSSFFVATGF-HG----------LHVIIGTTFLM-VCLL--RHQKNHFSSTHHFGFE----------------AAAWYW----HFVDVVWL------FL-Y--ISI-----Y---WWGS-------------------------------------
>161573
----------------------------------------------------MTK----S-QT-HPFHLVSESPWPLTSAGGIFLLM--SSMIFWFQFH-------LFFLVWVSGMSIFLSIFQWWRDVVRES---------------------------------TFSGNHTAEVLSGLELGMLFFILSEVLFFFSFFWAF---FHSSLSPGPELGS-WPPVGIR--SFDPFQIPLLNTM-ILL--TSGVTV---------TLSHHSLDE-GTHFWAVFSLI---FTIVLGVYF----TILQ-AYEYNEASFSVADSVYGSLFFVATGF-HG----------FHVVVGTIFLF-VCLL--RMIKGHFSSNRYFGFE----------------ASAWYW----HFVDVVWL------FL-F--CSI-----Y---WWGGGEYSCGL------------------------------
>501720
-----------------------------------------------------MA----H-QA-HAFHMVDPSPWPLTGAIGALLIT--SGTAIWFHFH-------STTLATLGLILTILTMYQWWRDIVREG---------------------------------TFQGHHTPPVQKGLRYGMILFITSEVFFFAGFFWAF---YHSSLAPTPELGGCWPPTGIT--TLDPFEVPLLNTA-VLL--ASGVTV---------TWAHHSLME-GERKQAIQSLT---LTILLGFYF----TFLQ-GMEYYEAPFTIADGVYGSTFFVATGF-HG----------LHVIIGSTFLA-VCLL--RQVLYHFTSNHHFGFE----------------AAAWYW----HFVDVVWL------FL-Y--VSI-----Y---WWGS-------------------------------------
>749190
-----------------------------------------------------MA----H-QA-HAYHMVDPSPWPLTGAIAALLMT--SGLAIWFHFH-------STTLMTLGLILLLLTMYQWWRDIIREG---------------------------------TFQGHHTPPVQKGLRYGMILFITSEVFFFLGFFWAF---YHSSLAPTPELGGCWPPTGIT--PLDPFEVPLLNTA-VLL--ASGVTV---------TWAHHSIME-GERKQAIQSLA---LTILLGLYF----TALQ-AMEYYEAPFTIADGVYGSTFFVATGF-HG----------LHVIIGSTFLA-VCLL--RQIQYHFTSEHHFGFE----------------AAAWYW----HFVDVVWL------FL-Y--VSI-----Y---WWGS-------------------------------------
>118797
-----------------------------------------------------MT----H-QT-HSYHMVNPSPWPFTGAFSALLMT--SGLIMWFHFN-------SMVLLILSLITITLTMYQWWRDIIRES---------------------------------TFQGHHTPTVQKGLRYGMILFIVSEALFFTGFFWAF---YHSSLAPTPELGGTWPPTGIH--PLNPLEVPLLNTS-VLL--ASGVSI---------TWAHHSLME-GYRKQTLQALF---ITIALGLYF----TLLQ-VSEYYEASFTISDGIYGSTFFVTTGF-HG----------LHVIIGSIFLI-VCFM--RQMKFHFTSSHHFGFE----------------AAAWYW----HFVDVVWL------FL-Y--VSI-----Y---WWGS-------------------------------------
>1176167
----------------------------------------------------MKL----H-KN-HPFHLVDYSPWPLTGSIGAMSLT--SGMVMWFKSM-------NYSLMIMGLFILMLTTIQWWRDVIRES---------------------------------TYQGNHTNKVVSGLKLGMLLFIISEIMFFLSFFWSF---FHSSLAPVVELGMSWPPKGII--PFNPMDTPLLNTM-ILL--CSGITV---------TWVHHSMME-GKKMQLLWSLI---MTVTLGLYF----TTLQ-YIEYMESPFCISDSVYGSSFFMATGF-HG----------LHVIVGTIFLI-VCLI--RSYFNHFSKKHHFGFE----------------AAAWYW----HFVDVVWL------FL-Y--ISI-----Y---WWGS-------------------------------------
>262098
-----------------------------------------------------MA----H-QA-HAYHMVDPSPWPLTGAVAALLMT--SGLAVWFHYN-------TMTLMGLGTMLLLLTMYQWWRDIIREG---------------------------------TYQGHHTPPVQKGLRYGMILFITSEVFFFLGFFWAF---FHASLAPTPEIGGCWPPTGII--ALDPFGVPLLNTA-VLL--ASGVTV---------TWAHHSIME-GERKQVIQSLA---LTILLGGYF----TFLQ-AMEYYEAPFTIADGVYGSTFFVATGF-HG----------LHVIIGTTFLA-ICLL--RQINYHFTIEHHFGFE----------------AAAWYW----HFVDVVWL------FL-Y--ISI-----Y---WWGS-------------------------------------
>245703
-----------------------------------------------------MA----H-QA-HAYHMVDPSPWPLTGAIAALLMT--SGLAIWFHFN-------STVLMTLGLILLLLTMYQWWRDIIREG---------------------------------TFQGHHTPPVQKGLRFGMILFITSEVFFFLGFFWAF---YHASLAPTPELGGCWPPTGIT--TLDPFEVPLLNTA-VLL--ASGVTV---------TWAHHSIME-GERKQAIQSLV---LTILLGFYF----TLLQ-ALEYYEAPFTIADGVYGSTFFVATGF-HG----------LHVIIGSTFLA-ICLL--RQIQYHFTSQHHFGFE----------------AAAWYW----HFVDVVWL------FL-Y--ISI-----Y---WWGS-------------------------------------
>64811
-----------------------------------------------------MA----H-QA-HSYHMVDPSPWPILGATAALLTT--SGLTMWFHWN-------SPRLLILGLLSTSLVMFQWWRDIVRES---------------------------------TFQGHHTPTVQKGLRYGMALFITSEAFFFLGFFWAF---FHSSLAPTPELGGQWPPVGIK--TLDPMDVPLLNTA-ILL--ASGVTV---------TWAHHSITE-ANRKQAIQALT---LTVLLGFYF----TALQ-AMEYYEAPFSIADGIYGSTFFVATGF-HG----------LHVIIGSTFLL-VCLL--RLIKYHFTSGHHFGFE----------------AAAWYW----HFVDVVWL------FL-Y--ISI-----Y---WWGS-------------------------------------
>689647
-----------------------------------------------------MA----H-QA-HAFHMVDPSPWPLTGAIGALLLT--SGTAIWFHFH-------STTLMTLGLVLTLLTMYQWWRDIVREG---------------------------------TFQGHHTPPVQKGLRYGMILFITSEVFFFAGFFWAF---YHSSLAPTPELGGCWPPTGIT--TLDPFEVPLLNTA-VLL--ASGVTV---------TWAHHSLME-GERKQAIQSLT---LTIMLGFYF----TFLQ-GLEYYEAPFTIADGVYGSTFFVATGF-HG----------LHVIIGSTFLA-VCLL--RQVLYHFTSNHHFGFE----------------AAAWYW----HFVDVVWL------FL-Y--VSI-----Y---WWGS-------------------------------------
>55542
-----------------------------------------------------MA----H-QT-HAYHMVDPSPWPLTGATAALLLT--SGLAMWFHYN-------SMTLMIMGLATLIMTMFQWWRDIVRES---------------------------------TFQGHHTTPVQKGLRMGMILFITSEIFFFIGFFWAF---YHSSLAPTPELGGCWPPTGIN--PLNPFEVPLLNTA-VLL--ASGVTI---------TWTHHSLMA-SNRKQSIQALS---TTIILGLYF----TALQ-AMEYYEAPFTIADGIYGSTFFVATGF-HG----------LHVIIGSTFLT-ICLM--RLIKFHFTTTHHFGFE----------------AAAWYW----HFVDVVWL------FL-Y--ISI-----Y---WWGS-------------------------------------
>886298
-----------------------------------------------------MA----H-QA-HAYHMVDPSPWPLTGAVGALLMT--SGLAIWFHFH-------SVTLMTLGLVLLLLTMFQWWRDVIREG---------------------------------TFQGHHTPPVQKGLRYGMILFITSEVFFFLGFFWAF---YHSSLAPTPELGGCWPPAGIT--TLDPFEVPLLNTA-VLL--ASGVTV---------TWAHHSIME-GERKQAIQSLA---LTIILGFYF----TALQ-AMEYYEAPFTIADGVYGSTFFVATGF-HG----------LHVIIGSTFLA-VCLL--RQVQYHFTSEHHFGFE----------------AAAWYW----HFVDVVWL------FL-Y--VSI-----Y---WWGS-------------------------------------
>515817
-----------------------------------------------------------M-TR-NPFHLVEFSPWPLTGSMSALFMT--TGLSSWFHNY-------ENTLIYIGFMLMILTMIQWWRDIIRES---------------------------------TFQGFHTSKVYNGLRWGMMLFIISEICFFFAFFWAY---FHSSLAPNMDIGSCWPPIYIF--PLNPFQIPLLNTA-ILL--ASGVSV---------TWAHHSLMN-NNLKSTMQSMI---ITIMLGFYF----TILQ-MMEYMETSFSISDSIYGSTFFVATGF-HG----------LHVIIGSTFLL-MCLM--RIMMNHFSSSHHFGFE----------------AAAWYW----HFVDVVWL------FL-Y--TFV-----Y---WWGS-------------------------------------
>82747
----------------------------------------------------M-S----K-MN-HPFHLVDYSPWPLTGSIGAMTLT--SGMIMWFHKN-------NMSFYILGVMIVLLTMYQWWRDITREG---------------------------------TFQGKHTIKVSNGLKMGMILFIVSEILFFVSFFWGF---FHSSLAPTIEIGNMWPPKSIM--VFNPMQIPLLNTM-ILL--CSGISV---------TWAHHSLME-SNQSQATQGLF---ITIMLGVYF----TILQ-GYEYVESAFTMSDSVYGSCFFMATGF-HG----------MHVMIGTLFLT-VCLM--RHSMFHFSKNHHFGFE----------------AAAWYW----HFVDVVWL------FL-Y--ISI-----Y---WWGS-------------------------------------
>1630944
-----------------------------------------------------MA----H-QA-HAFHMVDPSPWPLTGAIAALLMT--SGLATWFHTH-------SPTLMAMGTVLLLLTMYQWWRDIVREG---------------------------------TYQGHHTPPVQKGLRYGMILFITSEVFFFLGFFWAF---YHSSLAPTPELGGCWPPTGIM--TLDPFEVPLLNTA-VLL--ASGVTV---------TWAHHSLME-GNRKQAIQSLT---LTILLGFYF----TFLQ-GMEYYEAPFTIADGVYGATFFVATGF-HG----------LHVIIGSTFLA-VCLA--RQVLYHFTSEHHFGFE----------------AAAWYW----HFVDVVWL------FL-Y--ISI-----Y---WWGS-------------------------------------
>70546
-----------------------------------------------------MA----H-QA-HAYHMVDPSPWPLTGAVGALLMT--SGLAIWFHFH-------STTLMTLGMILLLLTMFQWWRDIIREG---------------------------------TFQGHHTPPVQKGLRYGMILFITSEVFFFLGFFWAF---YHSSLAPTPELGGCWPPTGII--TLDPFEVPLLNTA-VLL--ASGVTV---------TWAHHSIME-GERKQAIQSLA---LTILLGLYF----TALQ-AMEYYEAPFTIADGVYGSTFFVATGF-HG----------LHVIIGSSFLA-VCLL--RQIQYHFTSEHHFGFE----------------AAAWYW----HFVDVVWL------FL-Y--VSI-----Y---WWGS-------------------------------------
>61125
-----------------------------------------------------MA----H-QA-HAYHMVDPSPWPLTGAVAALLMT--SGTAMWFHFQ-------TTTLMTLGLILLLLTMYQWWRDIVREG---------------------------------TFQGHHTPPVQKGLRYGMILFITSEVFFFLGFFWAF---YHSSLAPTPELGGCWPPTGII--TLDPFEVPLLNTA-VLL--ASGVTV---------TWAHHSIME-GERKQAIQSLT---LTIILGFYF----TLLQ-AMEYYEAPFTIADGVYGSTFFVATGF-HG----------LHVIIGSTFLA-VCLL--RQIKYHFTSEHHFGFE----------------AAAWYW----HFVDVVWL------FL-Y--VSI-----Y---WWGS-------------------------------------
>13146
-----------------------------------------------------MA----H-QA-HSYHMVDPSPWPIFGAIAALLTT--SGLIMWFHYN-------SSQLLTLGLLSTTLVMLQWWRDIVREG---------------------------------TFQGHHTLTVQKSLRYGMILFITSEVFFFLGFFWAF---FHSSLAPTPELGSQWPPTGIT--PLNPLEVPLLNTA-ILL--ASGVTV---------TWAHHSITE-GNQKQATQALA---LTVLLGLYF----TVLQ-ATEYYEAPFSIADGVYGSTFFVATGF-HG----------LHVIIGSTFLL-ICLL--RLIKFHFTPNHHFGFE----------------AAAWYW----HFVDIIWL------FL-Y--MTI-----Y---WWGS-------------------------------------
>58777
----------------------------------------------------MMT----K-TN-QPFHLVDQSPWPMLGAFGAMILT--SGIAQWFHTF-------NINLFLLGILITAMVMFQWWRDITREG---------------------------------TFQGHHTYLVTLGLRWGMILFIASEVLFFASFFWAF---FHSSLAPTIELGVSWPPSGIK--PFNPFQIPLLNTA-ILL--ASGVTI---------TWAHHGLME-NNFTQCKQGLI---LTVILGVYF----TILQ-AFEYIEAPFTIADAIYGSTFYMATGF-HG----------LHVLIGTSFLL-VCLV--RHLSHHFSSEHHFGFE----------------AAAWYW----HFVDVVWL------FL-Y--ISI-----Y---WWGG-------------------------------------
>86966
-----------------------------------------------------MA----H-QA-HAYHMVDPSPWPLTGAVAALLVT--SGTAMWFHFQ-------TTTLMTLGMILLLLTMYQWWRDIVREG---------------------------------TFQGHHTPPVQKGLRYGMILFITSEVFFFLGFFWAF---YHSSLAPTPELGGCWPPTGII--TLDPFEVPLLNTA-VLL--ASGVTV---------TWAHHSIME-GERKQAIQSLT---LTIILGFYF----TLLQ-AMEYYEAPFTIADGVYGSTFFVATGF-HG----------LHVIIGSTFLA-VCLL--RQIKYHFTSEHHFGFE----------------AAAWYW----HFVDVVWL------FL-Y--VSI-----Y---WWGS-------------------------------------
>143325
-----------------------------------------------------MA----H-QA-HAFHMVDPSPWPLTGAVAALLMT--SGLAIWFHFH-------STILMTLGLILMLLTSIQWWRDIVREG---------------------------------TFQGHHTPPVQKGLRYGMILFITSEVFFFLGFFWAF---YHSSLAPTPELGGCWPPTGIT--TLNPFEVPLLNTA-VLL--ASGVTV---------TWAHHSIME-GQRKQAIQSLA---LTILLGFYF----TFLQ-GLEYYEAPFTIADGVYGATFFVATGF-HG----------LHVIIGTTFLG-VCLI--RQIKYHFTSQHHFGFE----------------AAAWYW----HFVDVVWL------FL-Y--ISI-----Y---WWGS-------------------------------------
>173823
----------------------------------------------------MST----H-SN-HPFHLVNYSPWPLTGAIGAFVTV--SGLIMWFHQF-------NNNLFLLGNLIVILTMIQWWRDVTREG---------------------------------TFQGHHTLIVTLGLRWGMILFIISEVFFFISFFWAF---FHSSLSPTIELGSMWPPNGIY--PFNPLQIPLLNTA-ILL--TSGITV---------TWAHHSLME-SNYSQTVQGLF---FTVILGMYF----TILQ-AYEYMEASFTIADAVYGSTFFMATGF-HG----------IHVIIGTTFLL-VCLI--RQINYHFSSNHHFGFE----------------AAAWYW----HFVDVVWL------FL-Y--ISI-----Y---WWGS-------------------------------------
>187017
-----------------------------------------------------MT----H-QT-HAYHMVNPSPWPLTGALSALLMT--SGLVMWFHFN-------STPLLLLGLAANSLTMYQWWRDIIREG---------------------------------TFQGHHTPAVQKGLRYGMILFIASEVFFFSGFFWAF---YHSSLAPTPELGGYWPPAGIT--PLNPMEVPLLNTS-VLL--ASGVTI---------TWAHHSLMD-ANRKHMMQALF---ITIALGLYF----TVLQ-ASEYYETPFTISDGICGSTFFMATGF-HG----------LHVIIGSTFLI-VCFF--RQLKFHFTSKHHFGFE----------------AAAWYW----HFVDVVWL------FL-Y--VSI-----Y---WWGS-------------------------------------
>68415
-----------------------------------------------------MT----H-QT-HAYHMVNPSPWPLTGALSALLMT--SGLIMWFHFN-------SMTLLMLGLTTNMLTMYQWWRDIIRES---------------------------------TFQGHHTPTVQKGLRYGMILFIISEVLFFTGFFWAF---YHSSLAPTPELGGCWPPTGIH--PLNPLEVPLLNTS-VLL--ASGVSI---------TWAHHSLME-GNRNHMLQALF---ITIALGVYF----TLLQ-ASEYYEAPFTISDGVYGSTFFVATGF-HG----------LHVIIGSTFLI-VCFF--RQLKFHFTSNHHFGFE----------------AAAWYW----HFVDVVWL------FL-Y--VSI-----Y---WWGS-------------------------------------
>6637
-----------------------------------------------------------M-TR-NPFHLVEFSPWPLTGSLGAMFLT--LGLTAWFHNH-------GIITMSLGLFLISMTMFQWWRDIVRES---------------------------------TFQGYHTMKVSLGMRMGMILFITSEVCFFFAFFWAY---FHSSLAPNTEVGACWPPIYIH--PLNPFQVPLLNTA-ILL--ASGVTV---------TWAHHALMG-GDHKEAVQSML---LTIILGFYF----TVLQ-AQEYMETSFSISDSVYGATFFVATGF-HG----------LHVMIGSMFLF-TCLI--RILYHHFSTNHHFGFE----------------AAAWYW----HFVDVVWL------IL-Y--TCI-----Y---WWGS-------------------------------------
>643368
-----------------------------------------------------MA----H-QA-HAFHMVDPSPWPLTGAVGALLMT--SGLAIWFHFH-------STTLMTLGLILLLLTMFQWWRDIIREG---------------------------------TFQGHHTPPVQKGLRYGMILFITSEVFFFLGFFWAF---YHSSLAPTPELGGCWPPTGIT--TLDPFEVPLLNTA-VLL--ASGVTV---------TWAHHSIME-GERKQTIQSLG---LTILLGLYF----TALQ-AMEYYEAPFTIADGVYGSTFFVATGF-HG----------LHVIIGSTFLA-VCLL--RQIQYHFTSEHHFGFE----------------AAAWYW----HFVDVVWL------FL-Y--VSI-----Y---WWGS-------------------------------------
>175781
-----------------------------------------------------MA----H-QA-HAYHMVDPSPWPLTGAVAALLTT--SGLAIWFHFH-------STTLXALGLVLLILTMCQWWQDIVRKG---------------------------------TFQGHHTPPVQKGLRYGMILFITSKVFFFLGFFWAF---YHSSLAPTPKLGGCWPPTGIT--TLDPFEVPLLNTA-VLL--ASGVTV---------TWAHHSLME-GERKQAIQSLT---LTILLGFYF----TALQ-AVEYYEAPFTIADGVYGSTFFVATGF-HG----------LHVIIGSTFLA-ICLL--RQIQYHFTSEHHFGFE----------------AAAWYW----HFVDVVWL------FL-Y--VSI-----Y---WWGS-------------------------------------
>88656
-----------------------------------------------------MA----H-QA-HAYHMVDPSPWPLTGAVSALLMT--SGLAIWFHYH-------STTLMSLGLVLLLLTMYQWWRDIVREG---------------------------------TFQGHHTPPVQKGLRYGMVLFITSEVFFFLGFFWAF---YHSSLAPTPELGGCWPPTGIT--PLDPFEVPLLNTA-VLL--ASGVTV---------TWAHHSIME-GERKQAIQSLA---LTILLGFYF----TFLQ-AMEYYEAPFTIADGVYGSTFFVATGF-HG----------LHVIIGSLFLA-VCLI--RQIFHHFTSEHHFGFE----------------AAAWYW----HFVDVVWL------FL-Y--ISI-----Y---WWGS-------------------------------------
>244712
-------------------------------------------------M--LTN----N-NN-HPFHMVDYSPWPLTGAIGAMILT--SGLTKWFHTF-------NMNLLIIGMTITILTMIQWWRDVIREG---------------------------------TFQGLHTKMVSKGLRWGMILFIASEVLFFMSFFWAF---FNSSLAPTIELGMKWPPMGIQ--PFNPMQIPLLNTA-ILL--ASGVTI---------TWAHHSIME-SNHSQAMQGLF---FTVIMGFYF----TVLQ-AYEYWEAPFTIADAVYGSTFFVATGF-HG----------LHVIIGSTFLL-TCLM--RHMMNQFSSNHHFGFE----------------AAAWYW----HFVDVVWL------FL-Y--LSI-----Y---WWGS-------------------------------------
>512019
-----------------------------------------------------MA----H-QA-HAFHMVDPSPWPLTGAAAAFLLT--SGLAAWFHFN-------TFIILAMGLTLMLLTMYQWWRDVVREG---------------------------------TFQGHHTPPVQKGLRYGMILFITSEVFFFIGFFWAF---YNASLAPTPEVGECWPPTGIT--PFNPFEIPLLNTA-VLL--ASGVSV---------TWAHHSIMQ-ADRKGALQALA---ITVTLGLYF----TLLQ-AMEYYEAPFTIADGIYGTTFFVATGF-HG----------LHVIIGSVFLI-TCFL--RQLFFHFTSQHHFGFE----------------AAAWYW----HFVDVVWL------FL-Y--VSI-----Y---WWGS-------------------------------------
>264551
-----------------------------------------------------MA----H-QA-HAYHMVDPSPWPLTGAVGALLLT--SGLAIWFHFH-------STTLMTLGLILLLLTMYQWWRDIIREG---------------------------------TFQGHHTPPVQKGLRYGMILFITSEVFFFLGFFWAF---YHSSLAPTPELGGCWPPTGIT--PLDPFEVPLLNTA-VLL--ASGVTV---------TWAHHSLME-GERNQAIQSLA---LTIILGFYF----TALQ-AMEYYEAPFTIADGVYGSTFFVATGF-HG----------LHVIIGSSFLA-VCLL--RQIQYHFTSEHHFGFE----------------AAAWYW----HFVDVVWL------FL-Y--VSI-----Y---WWGS-------------------------------------
>8168
-----------------------------------------------------MA----H-QA-HAYHMVDPSPWPLTGAVAALLMT--SGLAIWFHFH-------STTLMGLGMALLLLTMYQWWRDIIREG---------------------------------TFQGHHTPPVQKGLRYGMILFITSEVFFFLGFFWAF---YHSSLAPTPELGGCWPPTGIT--PLDPFEVPLLNTA-VLL--ASGVTV---------TWAHHSIME-GERKQAIQSLA---LTILLGFYF----TFLQ-AMEYYEAPFTIADGVYGATFFVATGF-HG----------LHVIIGSTFLA-ICLL--RQIQYHFTSEHHFGFE----------------AAAWYW----HFVDVVWL------FL-Y--ISI-----Y---WWGS-------------------------------------
>1219349
-----------------------------------------------------MA----H-QA-HAYHMVDPSPWPLTGAIAALLMT--SGLAIWFHFH-------STTLMTLGMILLLLTMYQWWRDIIREG---------------------------------TFQGHHTPPVQKGLRYGMILFITSEVFFFLGFFWAF---YHSSLAPTPELGGCWPPTGII--TLDPFEVPLLNTA-VLL--ASGVTV---------TWAHHSIME-GERKQAIQSLA---LTILLGFYF----TALQ-AMEYYEAPFTIADGVYGSTFFVATGF-HG----------LHVIIGSTFLA-VCLL--RQIQYHFTSEHHFGFE----------------AAAWYW----HFVDVVWL------FL-Y--VSI-----Y---WWGS-------------------------------------
>70853
-------------------------------------------------------------MG-HPFHLVEYSPWPLLGSFAILCMP--VGLVMYIKKG-------DMILMSLGLIATTIISYLWWRDVVREA---------------------------------TMQGLHSGPVISGLKMGFILFIVSEVCLFFSFFWAF---FHSSLAPTLELGSMWPPAGIA--VLSPFQVPLLNTS-VLL--LSGVSI---------TWTHHSLEA-GNHKSAVQGLL---VTVILGVYF----LWLQ-YGEYAETSFSIADSVYGATFFIATGF-HG----------MHVLVGATFLT-VCLA--RMLSLHFDSGHHLGFL----------------AAAWYW----HFVDVVWL------FL-Y--VSI-----Y---WWGS-------------------------------------
>260624
-----------------------------------------------------MA----H-QT-HAYHMVDPSPWPLTGATAALLMT--SGLAMWFHYN-------SMLLMTLGLLIMLLTMFQWWRDIVREG---------------------------------TFQGHHTPPVQKSLRYGMILFITSEVFFFIGFFWAF---YHSSLAPTPDLGGCWPPTGIT--PLNPFEVPLLNTA-VLL--ASGVTV---------TWAHHSLME-TNRNQTIQALS---FTVLLGLYF----TALQ-TMEYYEAPFTIADGVYGSTFFVATGF-HG----------LHVIIGSTFLI-VCLL--RQIKHHFTSTHHFGFE----------------AAAWYW----HFVDVVWL------FL-Y--VSI-----Y---WWGS-------------------------------------
>457514
-----------------------------------------------------MA----H-QA-HAYHMVDPSPWPLTGAVGALLMT--SGLAIWFHFH-------STTLMTLGLILLLLTMYQWWRDIIREG---------------------------------TFQGHHTPPVQKGLRYGMILFITSEVFFFLGFFWAF---YHSSLAPTPELGGCWPPAGIT--PLDPFEVPLLNTA-VLL--ASGVTV---------TWAHHSLME-GERKQAIQSLA---LTILLGFYF----TALQ-AMEYYEAPFTIADGVYGSTFFVATGF-HG----------LHVIIGSSFLA-VCLL--RQIQYHFTSEHHFGFE----------------AAAWYW----HFVDVVWL------FL-Y--VSI-----Y---WWGS-------------------------------------
>141262
-----------------------------------------------------MT----H-QA-HAYHMVDPSPWPITGAIAALLLT--SGLAMWFHYE-------SMLVLLIGFIIMFMTMFQWWRDIVREG---------------------------------TFQGHHTTPVQKGLRYGMILFITSEVFFFFGFFWAF---YNSSLAPTIEMGECWPPIGIT--PLDPFEVPLLNTA-VLL--ASGVTV---------TWAHHSMMQ-GDRKETLQALS---FTIALGFYF----TALQ-VMEYYEAPFTIADGVYGSTFFVATGF-HG----------LHVIIGTMFLL-ICML--RQVYFHFTMIHHFGFE----------------AAAWYW----HFVDVIWL------FL-Y--VSI-----Y---WWGS-------------------------------------
>59538
-----------------------------------------------------MT----H-QT-HAYHMVNPSPWPLTGALSALLMT--SGLIMWFHFN-------SMILLTLGLTTNTLTMYQWWRDIIRES---------------------------------TFQGHHTPTVQKGLRYGMILFIISEVLFFTGFFWAF---YHSSLAPTPELGGCWPPTGIH--PLNPLEVPLLNTS-VLL--ASGVSI---------TWAHHSLME-GNRIPMLQALF---ITIALGVYF----TLLQ-ASEYYEAPFTISDGVYGSTFFVATGF-HG----------LHVIIGSTFLI-VCFF--RQLKFHFTSNHHFGFE----------------AAAWYW----HFVDVVWL------FL-Y--VSI-----Y---WWGS-------------------------------------
>56350
-----------------------------------------------------MA----H-QA-HPFHMVDPSPWPISGAAAALLTT--SGLAMWFHYK-------SPQLLTLGLISMILVMLQWWRDIIREG---------------------------------TFQGHHTLPVQKGLRYGMILFITSEVFFFLGFFWAF---FHSSLAPTPELGGQWPPTGIK--PMNPMEVPLLNTA-ILL--ASGVTD---------TWAHHSITE-GARKQAIQALS---LTILLGIYF----TMLQ-AMEYYEAPFSIADSVYGSTFFVATGF-HG----------LHVIIGSSFLS-ICLL--RLINFHFTLNHHFGFE----------------AAAWYW----HFVDVIWL------FL-Y--MTI-----Y---WWGS-------------------------------------
>158773
-----------------------------------------------------MA----H-QA-HAYHMVDPSPWPLTGAVAALLMT--SGLAIWMHFH-------STTLMTLGLILLLLTMYQWWRDIIREG------------------------------HFKAFQGHHTPPVQKGLRYGMILFITSEVFFFLGFFWAF---YHSSLAPTPELGGCWPPTGVT--PLNPFEVPLLNTA-VLL--ASGVTV---------TWAHHSIME-GLRKEAIQSLA---LTILLGFYF----TFLQ-AMEYYEAPFTIADGVYGSTFFVATGF-HG----------LHVIIGSTFLA-ICLL--RQVQYHFTSEHHFGFE----------------AAAWYW----HFVDVVWL------FL-Y--ISI-----Y---WWGS-------------------------------------
>1579276
-----------------------------------------------------MA----H-QA-HAYHMVDPSPWPLTGAVAALLMT--SGLAIWFHFH-------TLSLLYLGLLLMILTMIQWWRDVIREG---------------------------------TFQGHHTQPVQKGLRYGMILFITSEVFFFLGFFWAF---YHSSLAPTPELGGCWPPTGIY--PLDPFEVPLLNTA-VLL--ASGVTV---------TWAHHSIME-GHRKEAIQALA---LTITLGLYF----TALQ-AMEYHEASFTIADGIYGTTFFVATGF-HG----------LHVIIGSSFLL-ICLL--RQIQYHFTSQHHFGFE----------------AAAWYW----HFVDVVWL------FL-Y--VSI-----Y---WWGS-------------------------------------
>34882
-----------------------------------------------------MT----H-QT-HSYHMVNPSPWPLTGALSALLTT--SGLVMWFHFN-------SMFLLTLGMVTNVLTMYQWWRDIVREG---------------------------------TFQGHHTPTVQKGLRYGMILFITSEVFFFAGFFWAF---YHSSLAPTPELGGCWPPTGIT--PLNPLEVPLLNTS-VLL--ASGVSI---------TWAHHSLME-GDRKHMLQALF---ITISLGLYF----TLLQ-ASEYYEAPFAISDGIYGSTFFMATGF-HG----------LHVIIGSTFLI-VCFL--RQLNYHFTSSHHFGFE----------------AAAWYW----HFVDVVWL------FL-Y--VSI-----Y---WWGS-------------------------------------
>68408
-----------------------------------------------------MT----H-QT-HAYHMVNPSPWPLTGALSALLMT--SGLIMWFHFN-------STTLLMLGLTTNMLTMYQWWRDIIRES---------------------------------TFQGHHTPTVQKGLRYGMILFIISEVLFLTGFFWAF---YHSSLAPTPELGGCWPPTGIH--PLNPLEVPLLNTS-VLL--ASGVSI---------TWAHHSLME-GNRNHMLQALF---ITIALGVYF----TLLQ-ASEYYEAPFTISDGVYGSTFFVATGF-HG----------LHVIIGSTFLI-VCFF--RQLKFHFTSNHHFGFE----------------AAAWYW----HFVDVVWL------FL-Y--VSI-----Y---WWGS-------------------------------------
>433686
-----------------------------------------------------MA----H-QA-HPYHMVDPSPWPLTGAAAALLLT--SGLAIWFHFN-------STILMTLGLVLLLLTMLQWWRDIVREG---------------------------------TFQGHHTPPVQKGLRYGMILFITSEVFFFLGFFWAF---YHSSLAPTPELGGCWPPTGII--PLNPFEVPLLNTA-VLL--ASGVTV---------TWAHHSIME-GERKQAIQSLT---LTILLGFYF----TFLQ-AMEYYEAPFTIADGVYGSTFFVATGF-HG----------LHVIIGSTFLA-VCLL--RQVRFHFTSEHHFGFE----------------AAAWYW----HFVDVVWL------FL-Y--ISI-----Y---WWGS-------------------------------------
>223846
----------------------------------------------------MSS----H-SH-HAYHLVDMSPWPLTGSISAMLLT--SGLIKWFHQF-------NPDLLFFSFIPILLTMIQWWRDVTREG---------------------------------TYQGLHTQVVMKGLRWGMILFIVSEVLFFFSFFWAF---FHSSLSPTIEIGMFWPPEGIQ--PFNPFQVPLLNTT-ILL--SSGATV---------TWAHHAILN-SNHSEAIQSLG---LTIILGIYF----TSLQ-AYEYIEASFSIADSIYGTTFFVATGF-HG----------LHVVIGTSFLS-VCFY--RLYKCHFSNNHHFGFE----------------AAAWYW----HFVDVVWL------FL-Y--VFI-----Y---WWGS-------------------------------------
>219680
-----------------------------------------------------MA----H-QA-HAYHMVDPSPWPLTGAVGALLMT--SGLAIWFHFH-------SMTLMTLGLVLLLLTMFQWWRDIIREG---------------------------------TFQGHHTPPVQKGLRYGMILFITSEVFFFLGFFWAF---YHSSLAPTPELGGCWPPTGVI--TLDPFEVPLLNTA-VLL--ASGVTV---------TWAHHSIME-GDRKQAIQSLT---LTILLGLYF----TALQ-AMEYYEAPFTIADGVYGATFFVATGF-HG----------LHVIIGSTFLA-VCLL--RQIQYHFTSEHHFGFE----------------AAAWYW----HFVDVVWL------FL-Y--VSI-----Y---WWGS-------------------------------------
>1088686
-----------------------------------------------------MT----H-QT-HAYHMVNPSPWPLTGALSALLMT--SGLIMWFHFN-------STTLLMLGLTTNMLTMYQWWRDVIRES---------------------------------TFQGHHTPNVQKGLRYGMILFIISEVLFFTGFFWAF---YHSSLAPTPELGGCWPPTGIH--PLNPLEVPLLNTS-VLL--ASGVSI---------TWAHHSLME-GNRNHMLQALF---ITIALGVYF----TLLQ-ASEYYEAPFTISDGVYGSTFFVATGF-HG----------LHVIIGSTFLI-VCFF--RQLKFHFTSSHHFGFE----------------AAAWYW----HFVDVVWL------FL-Y--VSI-----Y---WWGS-------------------------------------
>498930
----------------------------------------------------MKI------NN-HPYHLVDNSPWPLTGSIGAMTLT--SGTVLWMNKN-------EKYLMTLGMIIIMLTMFQWWRDIIREG---------------------------------TFQGKHTTKVVKGLKLGMILFIVSEVFFFISFFWSF---FHSSLAPTVEIGMTWPPKGIQ--TFNPMEIPLLNTM-ILL--CSGMSV---------TWAHHSIMN-GLHSQTSKALT---MTIMLGMIF----TMLQ-GYEYMESKFCISDSVYGSCFYMTTGF-HG----------IHVIIGTIFLL-VCLI--RHMKCHFSKTHHVGFE----------------SAVWYW----HFVDVVWI------FL-Y--ISI-----Y---WWGS-------------------------------------
>75026
-----------------------------------------------------MA----H-QA-HAYHMVDPSPWPLTGAVAALLMT--SGLAIWFHFH-------STTLMTLGTALLLLTMYQWWRDIVREG---------------------------------TFQGHHTPPVQKGLRYGMILFITSEVFFFLGFFWAF---YHASLAPTPELGGCWPPTGIT--TLDPFEVPLLNTA-VLL--ASGVTV---------TWAHHSIME-GERKQAIQSLL---LTILLGFYF----TFLQ-GMEYYEAPFTIADGVYGSTFFVATGF-HG----------LHVIIGSTFLA-ICLL--RQVQYHFTSEHHFGFE----------------AAAWYW----HFVDVVWL------FL-Y--ISI-----Y---WWGS-------------------------------------
>575843
----------------------------------------------------MSA----H-SN-HPYHLVDYSPWPLTGSIGAMTLT--SGMIMWFHKN-------MMSLYMLGVLILILTMIQWWRDISREG---------------------------------TYQGKHTLAVTTGLKWGMILFIVSEVFFFLSFFWGF---FHSSLAPTVEIGSVWPPNGIL--VFNPMQIPLLNTM-ILL--CSGITV---------TWAHHSLML-NNHKQATQSLI---ITVMLGLYF----TALQ-GYEYYESSFTISDSVYGSCFFMATGF-HG----------IHVIIGTTFLS-VCLM--RHSLFHFSSKHHFGFE----------------AAAWYW----HFVDVVWL------FL-Y--ISI-----Y---WWGS-------------------------------------
>36249
-----------------------------------------------------MT----H-QA-HSYHMVDPSPWPILGAAAALLTT--SGLTVWFHYN-------SPYLLIMGLTSTALVMLQWWRDIIRES---------------------------------TFQGHHTPTVQKGLRYGMVLFITSEAFFFLGFFWAF---FHSSLAPTPELGGQWPPVGIK--PLNPMDVPLLNTA-ILL--ASGVTV---------TWAHHSIME-ANRKQAIHALT---LTVLLGFYF----TGLQ-AMEYYEAPFSIADGVYGSTFFVATGF-HG----------LHVIIGSTFLL-VCLL--RLIKYHFTPKHHFGFE----------------AAAWYW----HFVDVVWL------FL-Y--MTI-----Y---WWGS-------------------------------------
>526618
-----------------------------------------------------MA----H-QA-HPYHMVDPSPWPLTGAVAALLMT--SGLAIWFHFA-------DMTFIILGTILLTLTSYQWWRDVVREG---------------------------------TFQGHHTTPVQNGLRYGMILFITSEVLFFLGFFWAF---YHASLAPTPELGGVWPPAGIT--PLDPFEVPLLNTA-VLL--ASGVTV---------TWAHHSIME-GKRTQAIQSLT---LTILLGGYF----TFLQ-ALEYQEAPFTIADGAYGATFFVTTGF-HG----------LHVLIGSTFLA-VCLA--RQIQGHFTSNHHFGFE----------------AATWYW----HFVDVVWL------LL-Y--ISI-----Y---WWGS-------------------------------------
>170189
-----------------------------------------------------MA----H-QA-HAYHMVDPSPWPLTGAVAALLLT--SGLAIWFHFH-------SMTLLSLGLVLTLLTMCQWWRDVIREG---------------------------------TFQGHHTPPVQKGLRYGMILFITSEVFFFLGFFWAF---YHSSLAPTPELGGCWPPTGIT--PLDPFEVPLLNTA-VLL--ASGVTV---------TWTHHSLME-GNRKEAIQSLG---LTIILGFYF----TLLQ-AMEYYEAPFTIADGVYGSTFFVATGF-HG----------LHVIIGSTFLT-VCLL--RQIQYHFTSEHHFGFE----------------AAAWYW----HFVDVVWL------FL-Y--VSI-----Y---WWGS-------------------------------------
>72540
-----------------------------------------------------MT----H-QT-HAYHMVNPSPWPLTGALSALLLT--SGLIMWFHFN-------STALLTLGLTTNMLTMYQWWRDVIRES---------------------------------TFQGHHTPAVQKGLRYGMILFIISEVLFFTGFFWAF---YHSSLAPTPELGGCWPPTGIH--PLNPLEVPLLNTS-VLL--ASGVSI---------TWAHHSLME-GDRNHMLQALF---ITIMLGLYF----TLLQ-ASEYYEAPFTISDGVYGSTFFVATGF-HG----------LHVIIGSTFLI-VCFF--RQLKFHFTSNHHFGFE----------------AAAWYW----HFVDVVWL------FL-Y--VSI-----Y---WWGS-------------------------------------
>265040
-----------------------------------------------------MA----H-QA-HAYHMVEPSPWPLTGALAALLLT--SGLAMWFHFQ-------KTQILILGLIILFLTMFQWWRDIVREA---------------------------------TYQGHHTSPVQKGLRYGMILFITSEVFFFIGFFWAF---YNASLSPTPEIGECWPPAGII--PLNPFEVPLLNTA-VLL--ASGVTV---------TWAHHSIME-GNHKEALQSLT---LTVVLGLYF----TVLQ-AMEYYEAPFTIADGVYGSTFFVATGF-HG----------LHVIIGSLFLL-VCLF--RLALHHFTTTHHFGFE----------------AAAWYW----HFVDVVWL------FL-Y--VSI-----Y---WWGS-------------------------------------
>317852
-----------------------------------------------------ME----K-HF-HPFHMVNMSPWPLVVGFGALFMV--VGMIKMFMFY-------DVSLLMLSFVMLFVVAMLWWRDVIRES---------------------------------TFQGFHSSVVLKGLMVGMILFIVSEIFFFFSFFWAF---FHSSLSPTIELGSYWPPMGIH--PFNPFQVPLLNTV-ILL--SSGVSV---------TWAHQLILS-EDWYGVKISLM---MTWLLGLYF----LMLQ-GFEYYMSSTGISDSVFGSTFFMSTGF-HG----------FHVIVGTLFLF-IIWI--RFLGGHFSGSHHFGFE----------------AAVWYW----HFVDVVWL------FL-F--SVV-----Y---WWGG-------------------------------------
>94237
-----------------------------------------------------MA----H-QA-HAYHMVDPSPWPLTGAVAALLMT--SGLAIWFHFN-------STTLMALGTALLLLTMYQWWRDIIREG---------------------------------TFQGHHTPPVQKGLRYGMILFIASEVFFFLGFFWAF---YHSSLAPTPELGGCWPPTGIT--PLNPFEVPLLNTA-VLL--ASGVTV---------TWAHHSIME-GGRKQAIQSLF---LTILLGFYF----TFLQ-AMEYYEAPFTIADGVYGSTFFVATGF-HG----------LHVIIGSTFLA-VCLL--RQVQYHFTSEHHFGFE----------------AAAWYW----HFVDVVWL------FL-Y--ISI-----Y---WWGS-------------------------------------
>215342
-----------------------------------------------------MA----H-QA-HAYHMVDPSPWPLTGAIAALSMT--SGLAIWFHFH-------TTSLMVLGTALLLLTMFQWWRDIVREG---------------------------------TFQGHHTPPVQKGLRYGMILFITSEVFFFLGFFWAF---YHASLAPTPELGGCWPPSGIT--TLDPFEVPLLNTA-VLL--ASGVTV---------TWAHHSIME-GERKQAIQSLA---LTILLGFYF----TFLQ-GMEYYEAPFSIADGVYGSTFFVATGF-HG----------LHVIIGSTFLA-VCLI--RQIYHHFTSDHHFGFE----------------AAAWYW----HFVDVVWL------FL-Y--VSI-----Y---WWGS-------------------------------------
>369660
-----------------------------------------------------MA----H-QA-HAYHMVDPSPWPLTGAIAALLMT--SGLAIWFHFH-------STTLMTLGLILLLLTMYQWWRDIIREG---------------------------------TFQGHHTPLVQKGLRYGMILFITSEVFFFLGFFWAF---YHSSLAPTPELGGYWPPTGVT--PLDPFEVPLLNTA-VLL--ASGVTV---------TWAHHSIME-GDRKQAIQSLA---LTILLGLYF----TALQ-AMEYYEAPFTIADGVYGSTFFVATGF-HG----------LHVIIGSSFLA-VCLL--RQIQYHFTSEHHFGFE----------------AAAWYW----HFVDVVWL------FL-Y--VSI-----Y---WWGS-------------------------------------
>48698
-----------------------------------------------------MA----H-QA-HAYHMVDPSPWPLTGAVAALLMT--SGLAIWMHFH-------TMTLMSLGLLLLLLTMYQWWRDIIREG---------------------------------TFQGHHTPPVQKGLRYGMILFITSEVFFFLGFFWAF---YHSSLAPTPELGGCWPPTGIT--TLNPFEVPLLNTA-VLL--ASGVTV---------TWAHHSIME-GQRKQAIQSLT---LTILLGFYF----TALQ-AMEYYEAPFTIADGVYGSTFFVATGF-HG----------LHVIIGSTFLA-VCLL--RQAQYHFTSDHHFGFE----------------AAAWYW----HFVDVVWL------FL-Y--ISI-----Y---WWGS-------------------------------------
>8328
-----------------------------------------------------MA----H-QA-HAYHMVDPSPWPLTGAIAALLLT--SGLAMWFHFG-------SMTLMTLGLVIMLLTMLQWWRDIIREG---------------------------------TFQGHHTPPVQKGLRYGMILFITSEVFFFLGFFWAF---YNSSLAPTPELGECWPPAGIT--PLDPFEVPLLNTA-VLL--ASGVTV---------TWAHHSIMQ-GDRKEAIQSLS---LTIVLGLYF----TTLQ-AMEYYEAPFTIADGVYGSTFFVATGF-HG----------LHVIIGSMFLS-VCLF--RQIKFHFTSNHHFGFE----------------AAAWYW----HFVDVVWL------FL-Y--VSI-----Y---WWGS-------------------------------------
>34865
-----------------------------------------------------MT----H-QT-HAYHMVNPSPWPLTGALSALLMT--SGLTMWFHFN-------SMILLTLGLTTNMLTMYQWWRDVIRES---------------------------------TFQGHHTPTVQKGLRYGMILFIISEVLFFTGFFWAF---YHSSLAPTPELGGCWPPTGIH--PLNPLEVPLLNTS-VLL--ASGVSI---------TWAHHSLME-GNRNHMLQALF---ITITLGVYF----TLLQ-ASEYYEAPFTISDGVYGSTFFVATGF-HG----------LHVIIGSTFLI-VCFF--RQLKFHFTSSHHFGFE----------------AAAWYW----HFVDVVWL------FL-Y--ISI-----Y---WWGS-------------------------------------
>187014
-----------------------------------------------------MT----H-QT-HAYHMVNPSPWPLTGALSALLLT--SGLVMWFHFN-------TSVLLLMGLTTNMLTMYQWWRDIIRES---------------------------------TFQGHHTPIVQKGLRYGMILFILSEVFFFSGFFWAF---YHSSLAPTPELGGYWPPAGIT--PLNPMEVPLLNTS-VLL--ASGVSI---------TWAHHSLME-GNRMHMMQALL---ITILLGLYF----TLLQ-ASEYYETPFTISDGVYGSTFFMATGF-HG----------LHVIIGSTFLI-VCFL--RQLNYHFTSSHHFGFE----------------AAAWYW----HFVDVVWL------FL-Y--VSI-----Y---WWGS-------------------------------------
>430564
-----------------------------------------------------MA----H-QA-HAYHMVDPSPWPLTGAIGALLMT--SGLAIWFHFH-------STTLMTLGLILLILTMIQWWRDIIREG---------------------------------TFQGHHTPPVQKGLRYGMILFITSEVFFFLGFFWAF---YHSSLAPTPELGGCWPPTGII--TLDPFEVPLLNTA-VLL--ASGVTV---------TWAHHSIME-GERKQAIQSLA---LTILLGLYF----TALQ-AMEYYGAPFTIADGVYGSTFFVATGF-HG----------LHVIIGSTFLA-VCLL--RQIQYHFTSEHHFGFE----------------AAAWYW----HFVDVVWL------FL-Y--VSI-----Y---WWGS-------------------------------------
>232276
-----------------------------------------------------MA----H-QA-HPYHMVDPSPWPLTGAVGALLMT--SGLAIWFHFH-------SSLLMTLGLILLTLTTIQWWRDVVREG---------------------------------TFQGHHTPPVQKGLRYGMILFITSEVLFFLGFFWAF---YHSSLAPTPELGGCWPPTGIT--ALDPFEVPLLNTA-VLL--ASGVTV---------TWAHHSIME-GKRKQAIQSLA---LTILLGGYF----TCLQ-AMEYYEAPFTIADGVYGSTFFVATGF-HG----------LHVIIGSTFLA-VCFM--RQLRHHFTSDHHFGFE----------------AAAWYW----HFVDVVWL------FL-Y--VSI-----Y---WWGS-------------------------------------
>69301
-----------------------------------------------------MT----H-QT-HAYHMVNPSPWPLTGALSALLMT--SGLIMWFHFN-------STTLLMLGLTTNMLTMYQWWRDVVRES---------------------------------TFQGHHTPNVQKGLRYGMILFIISEVLFFTGFFWAF---YHSSLAPTPELGGCWPPTGIN--PLNPLEVPLLNTS-VLL--ASGVSI---------TWAHHSLME-GNRNHMLQALF---ITIALGVYF----TLLQ-ASEYYEAPFTISDGVYGSTFFVATGF-HG----------LHVIIGSTFLI-VCFF--RQLKFHFTSNHHFGFE----------------AAAWYW----HFVDVVWL------FL-Y--VSI-----Y---WWGS-------------------------------------
>102174
-----------------------------------------------------MS----H-QT-HTYHMVDPSPWPLTGAAAALLLT--SGLAMWFHFN-------TMIPMTLGLAVTLLTMYQWWRDIVREG---------------------------------TFQGHHTKPVQKGLRLGMILFITSEVFFFLGFFWAF---YHSSLAPTPELGGTWPPTGVT--PINPFDVPLLNTA-VLL--ASGVTV---------TWAHHAMMS-ANRTEATQGLA---LTILLGAYF----TLLQ-AMEYGETPFTIADATYGATFFIATGF-HG----------LHVIIGTAFLT-VCLA--RQMNFHFTTTHHFGFE----------------AAAWYW----HFVDVVWL------FL-Y--ISL-----Y---WWGS-------------------------------------
>55752
-----------------------------------------------------------M-FR-NAFHLVEMSPWPILSAGGALMLT--SGLIFFMHSN-------SSFILIISLFYLLLVMAQWWRDVIRES---------------------------------TFMGYHTKPVIKGLRLGMCLFIVSEVCFFFAFFWAY---FHSSLAPVPEIGCTWPPVGIQ--PLNPFEVPLLNTA-VLL--ASGVTI---------TWCHHSIMA-GHLKESILSLM---LTSMLGLYF----TLLQ-VNEYYEASFTIADGIYGSCFYVATGF-HG----------LHVIIGTTFLL-VCLW--RLWDQHFSTGHHFGFE----------------AAAWYW----HFVDVVWL------FL-Y--ISI-----Y---CWGK-------------------------------------
>88112
-----------------------------------------------------MA----H-QA-HSYHMVDPSPWPIFGAAAALLTT--SGLTMWFHYN-------SPQLLIAGLISTLLVMFQWWRDIVRES---------------------------------TFQGHHTPTVQKGLRYGMILFITSEAFFFLGFFWAF---FHSSLAPTPELGGQWPPVGIK--PLNPMEVPLLNTA-ILL--ASGVTV---------TWAHHSITE-ASRKQAIHALT---LTVILGFYF----TGLQ-AMEYYEAPFSIADGVYGSTFFVATGF-HG----------LHVIIGSTFLL-VCLL--RLIKYHFTSNHHFGFE----------------AAAWYW----HFVDVVWL------FL-Y--VSI-----Y---WWGS-------------------------------------
>192603
-----------------------------------------------------MT----H-QT-HAYHMVNPSPWPLTGALSALLMT--SGLAMWFHFN-------STLLLALGLLTNILTMYQWWRDIIRES---------------------------------TFQGHHTSIVQKGLRYGMILFIISEVFFFSGFFWAF---YHSSLAPTPELGGCWPPTGIH--PLNPLEVPLLNTS-VLL--ASGVSI---------TWAHHSLME-GNRKNMLQGLF---ITISLGVYF----TLLQ-ASEYYEASFTISDGVYGSTFFVATGF-HG----------LHVIIGSTFLI-VCFL--RQLKFHFTSSHHFGFE----------------AAAWYW----HFVDVVWL------FL-Y--VSI-----Y---WWGS-------------------------------------
>9097
-----------------------------------------------------MA----H-QA-HSYHMVDPSPWPIFGAAAALLTT--SGLIMWFHFN-------SSALLSMGLLSMLLVMLQWWRDVVRES---------------------------------TFQGHHTPTVQKGLRYGMILFITSEAFFFLGFFWAF---FHSSLAPTPELGGQWPPTGIS--PLNPLEVPLLNTA-ILL--ASGVTV---------TWAHHSITE-GNRKQAIHALT---LTIILGFYF----TALQ-AMEYHEASFSIADSVYGSTFFVATGF-HG----------LHVIIGSSFLS-VCLL--RLIKFHFTSNHHFGFE----------------AAAWYW----HFVDIIWL------FL-Y--MSM-----Y---WWGS-------------------------------------
>258930
-----------------------------------------------------MT----H-QT-HAYHMVNPSPWPLTGALSALLLT--SGLVMWFHFN-------STTLLLIGLTTNSLTMYQWWRDIVREG---------------------------------TFQGHHTPIVQKGLRYGMILFITSEVFFFLGFFWAF---YHSSLAPTPELGGFWPPAGIT--PLNPMEVPLLNTS-VLL--ASGVSI---------TWAHHSLME-GNRKHMMQGLL---ITIILGLYF----TILQ-ASEYYETPFTISDGVYGSTFFMATGF-HG----------LHVIIGSTFLI-VCFL--RQLNFHFTSNHHFGFE----------------AAAWYW----HFVDVVWL------FL-Y--VSI-----Y---WWGS-------------------------------------
>33519
-----------------------------------------------------MA----H-QA-HAYHMVDPSPWPLTGAVAALLMT--SGLAIWMHFH-------STTLMTLGLILLLLTMYQWWRDIVREG---------------------------------TFQGHHTPPVQKGLRYGMILFITSEVFFFLGFFWAF---YHSSLAPTPELGACWPPTGIT--TLNPFEVPLLNTA-VLL--ASGVTV---------TWAHHSIME-GNRKQAIQSLT---LTILLGFYF----TFLQ-AMEYYEAPFTIADGVYGSTFFVATGF-HG----------LHVIIGSTFLA-VCLC--RQIQYHFTSQHHFGFE----------------AAAWYW----HFVDVVWL------FL-Y--ISI-----Y---WWGS-------------------------------------
>432341
----------------------------------------------------MTT----H-SH-HPFHMVEMSPWPLTASIGALTLT--SGLSYWFHYN-------SMTILTLGLMILIISSYQWWRDISREG---------------------------------TLQGLHNSMVITNLRWGMILFIVSEVFFFLSFFWAF---FHASLAPSVEIGTQWPPAGII--PFNPFQVPLLNTA-ILL--ASGVTI---------TWSHHSLMN-GNHSQSVQALI---VTIILGVYF----TALQ-AYEYMEAPFTIAEAVYGSTFFVATGF-HG----------LHVIIGSTFLT-VCLF--RMVKFHFSATHHFGFE----------------AAAWYW----HFVDVVWL------FL-Y--VSI-----Y---WWGG-------------------------------------
>981131
-----------------------------------------------------MT----H-QT-HAYHMVNPSPWPLTGALSALLMT--SGLIMWFHFN-------SSLLLTLGLITNTLTMYQWWRDIIREG---------------------------------TFQGHHTSIVQKGLRYGMILFIISEVFFFAGFFWAF---YHSSLAPTPELGGCWPPTGIN--PLNPLEVPLLNTS-VLL--ASGVSI---------TWAHHSLME-GNRKQMLQALL---ITIILGTYF----TLLQ-ASEYFETSFTISDGVYGSTFFMATGF-HG----------LHVIIGSTFLT-VCLL--RQLKFHFTSNHHFGFE----------------AAAWYW----HFVDVVWL------FL-Y--VSI-----Y---WWGS-------------------------------------
>433634
-----------------------------------------------------MA----H-QA-HSYHMVDPSPWPIFGAAAALLTT--SGLIMWFHYN-------SAQLLILGLTSMLLVMLQWWRDIVRES---------------------------------TFQGHHTPTVQKGLRYGMILFITSEAFFFLGFFWAF---FHSSLVPTPELGGQWPPTGIK--PLDPLEVPLLNTA-ILL--ASGVTV---------TWAHHSITE-GNRKQAIQALT---LTIILGFYF----TALQ-AMEYYEAPFSIADSVYGSTFFVATGF-HG----------LHVIIGSSFLS-VCLL--RLIKFHFTSNHHFGFE----------------AAAWYW----HFVDIIWL------FL-Y--MTI-----Y---WWGS-------------------------------------
>1517472
-----------------------------------------------------MA----H-QA-HAYHMVDPSPWPLTGAAAALLMT--SGLAIWFHYN-------STTLMTLGTILLLLTMYQWWRDIVREG---------------------------------TFQGHHTIPVQKGLRYGMILFITSEVFFFLGFFWAF---YHSSLAPTPELGGCWPPTGIT--TLDPFEVPLLNTA-VLL--ASGVTV---------TWAHHSIME-GERKQAIQSLF---LTILLGFYF----TFLQ-GLEYYEAPFTIADGVYGSTFFVATGF-HG----------LHVIIGSTFLA-ICLM--RQVQYHFTSEHHFGFE----------------AAAWYW----HFVDVVWL------FL-Y--ISI-----Y---WWGS-------------------------------------
>242967
-----------------------------------------------------MA----H-QA-HAYHMVDPSPWPLTGAIAALLMT--SGLAIWFHFN-------SMILMALGLALLLLTMYQWWRDIIREG---------------------------------TFQGHHTPPVQKGLRYGMILFITSEVFFFLGFFWAF---YHSSLAPTPELGGCWPPAGVI--TLDPFEVPLLNTA-VLL--ASGVTV---------TWAHHSIME-GERKQAIQSLF---LTILLGFYF----TFLQ-AMEYYEAPFTIADGVYGATFFVATGF-HG----------LHVIIGSTFLA-VCLL--RQIQFHFTSEHHFGFE----------------AAAWYW----HFVDVVWL------FL-Y--ISI-----Y---WWGS-------------------------------------
>1329244
-----------------------------------------------------MA----H-QA-HAYHMVDPSPWPLTGAVGALLLT--SGLAIWFHFN-------SLILMVLGLVLLLLTMLQWWRDIVREG---------------------------------TFQGHHTPPVQKGLRYGMILFITSEVFFFLGFFWAF---YHSSLAPTPELGGCWPPTGII--PLNPFEVPLLNTA-VLL--ASGVTV---------TWAHHSIME-GERKRAIHSLT---LTILLGFYF----TFLQ-GMEYYEAPFTIADGVYGSTFFVATGF-HG----------LHVIIGSTFLA-VCLL--RQIKYHFTSEHHFGFE----------------AAAWYW----HFVDVVWL------FL-Y--ISI-----Y---WWGS-------------------------------------
>69303
-----------------------------------------------------MT----H-QT-HAYHMVNPSPWPLTGALSALLMT--SGLIMWFHFN-------STTLLMLGLTTNMLTMYQWWRDVVRES---------------------------------TFQGHHTPNVQKGLRYGMILFIISEVLFFTGFFWAF---YHSSLAPTPELGGCWPPTGIN--PLNPLEVPLLNTS-VLL--ASGVSI---------TWAHHSLME-GNRNHMLQALF---ITIALGVYF----TLLQ-ASEYYEAPFTISDGVYGSTFFVATGF-HG----------LHVIIGSTFLI-VCFF--RQLKFHFTSNHHFGFE----------------AAAWYW----HFVDVVWL------FL-Y--VSI-----Y---WWGS-------------------------------------
>270588
-----------------------------------------------------MA----H-QA-HAYHMVDPSPWPLTGAIAALLMT--SGLAIWFHFH-------STILMVLGTTLLLLTMYQWWRDIIRES---------------------------------TFQGHHTPPVQKGLRYGMILFITSEVFFFLGFFWAF---YHASLAPTPELGGCWPPTGIL--TLDPFEVPLLNTA-VLL--ASGVTV---------TWAHHSIME-GNRKQAIHSLG---LTIFLGFYF----TFLQ-AMEYYEAPFTIADGVYGSTFFVATGF-HG----------LHVIIGSTFLA-VCLL--RQVQYHFTSDHHFGFE----------------AAAWYW----HFVDVVWL------FL-Y--ISI-----Y---WWGS-------------------------------------
>119608
-----------------------------------------------------MA----H-QA-HSYHMVDPSPWPIFGAAAALLTT--SGLIMWFHHN-------SSQLLTVGLLSMILVMLQWWRDIVRES---------------------------------TFQGHHTPTVQKGLRYGMILFITSEAFFFLGFFWAF---FHSSLVPTPELGGQWPPMGIK--PLNPLEVPLLNTA-ILL--ASGVTV---------TWAHHSITE-SNRKQAIHALT---LTILLGFYF----TALQ-AMEYYEAPFSIADGVYGSTFFVATGF-HG----------LHVIIGSSFLS-VCLM--RLIKFHFTSNHHFGFE----------------AAAWYW----HFVDVIWL------FL-Y--MTI-----Y---WWGS-------------------------------------
>221568
-----------------------------------------------------MA----H-QA-HAYHMVDPSPWPLTGAIAALLLT--SGLAMWFHFN-------SMALMSLGLLIMALTMLQWWRDIIREG---------------------------------TFQGHHTPPVQKGLRYGMILFITSEVLFFIGFFWAF---YNSSLAPTPELGECWPPAGIT--PLDPFEVPLLNTA-VLL--ASGVTV---------TWAHHSIMH-GTRKEATQSLT---LTVALGLYF----TILQ-AMEYYEAPFTIADGIYGSTFFVATGF-HG----------LHVIIGSLFLT-VCLF--RQVNYHFTLNHHFGFE----------------AAAWYW----HFVDVVWL------FL-Y--ISI-----Y---WWGS-------------------------------------
>8127
-----------------------------------------------------MA----Q-RA-HAYHMVDPSPWPLTGAVAALLMT--SGLAIWMHFH-------NTTLMTLGLILLLLTMYQWWRDIIREG---------------------------------TFQGHHTPPVQKGLRYGMILFITSEVFFFLGFFWAF---YHSSLAPTPELGGCWPPTGIT--PLDPFEVPLLNTA-VLL--ASGVTV---------TWAHHSIME-GHRKEAIQSLA---LTILLGFYF----TFLQ-AMEYYEAPFTIADGVYGSTFFVATGF-HG----------LHVIIGSTFLA-VCLL--RQVQYHFTSEHHFGFE----------------AAAWYW----HFVDVVWL------FL-Y--ISI-----Y---WWGSYLSSIKTS------------------TCDFQ-SLSLG
>1159882
-----------------------------------------------------MT----H-QT-HAYHMVNPSPWPLMGALSALLLT--SGLVMWFHFN-------SMLLMSIGLLANTLTMYQWWRDIVREG---------------------------------TFQGHHTPIVQKGLRYGMILFIISEVFFFAGFFWAF---YHSSLAPTHELGGYWPPAGIN--PLNPLEVPLLNTS-VLL--ASGVSI---------TWAHHSLME-GNRKHTIQALF---ITIALGVYF----TFLQ-AAEYYEAPFTISDGIYGSTFFMATGF-HG----------FHVIVGSTFLM-VCLL--RQLKFHFTSKHHFGFE----------------AAAWYW----HFVDVVWL------FL-Y--VSI-----Y---WWGS-------------------------------------
>69299
-----------------------------------------------------MT----H-QT-HAYHMVNPSPWPLTGALSALLMT--SGLIMWFHFN-------STALLMLGLTTNMLTMYQWWRDIVRES---------------------------------TFQGHHTPTVQKGLRYGMILFIISEVLFFTGFFWAF---YHSSLAPTPELGGCWPPTGIH--PLNPLEVPLLNTS-VLL--ASGVSI---------TWAHHSLME-GNRNHMLQALF---ITIALGVYF----TLLQ-ASEYYEAPFTISDGVYGSTFFVATGF-HG----------LHVIIGSTFLI-VCFF--RQLKFHFTSNHHFGFE----------------AAAWYW----HFVDVVWL------FL-Y--VSI-----Y---WWGS-------------------------------------
>241836
-----------------------------------------------------MT----H-QA-HAYHMVDPSPWPLTGAVAAFLMT--SGLAAWFHTQ-------SSTLMTLGLVLLLLTIYQWWRDIVRES---------------------------------TFLGHHTPPVQKGLRYGMILFIASEVFFFLGFFWAF---YHASLVPTPELGGCWPPTGIN--PLDPFEVPLLNTS-VLL--ASGVTV---------TWAHHSIME-GKRKQAIHSLT---LTVLLGVYF----TLLQ-AMEYDEAPFTIADGVYGSTFFVATGF-HG----------LHVIIGTTFLA-VCLY--RQIKYQFTSEHHFGFE----------------AAAWYW----HFVDVVWL------FL-Y--ISI-----Y---WWGS-------------------------------------
>270849
-----------------------------------------------------MT----H-AN-HPYHLVNMSPWPITGAIGAFSIT--AGMIKWFHQN-------SFYLLILGVVITLLTMYQWWRDITREG---------------------------------TFQGCHTLIVNYGLRWGMILFIVSEILFFVSFFWSF---FHSSLSPSVDIGASWPPKGIL--TFNPIQIPLLNTA-ILL--ASGVTI---------TWAHHSLME-NNLSQAIQGLT---ATVGLGIYF----TLLQ-AYEYLEAPFSIADSVFGSSFFMATGF-HG----------LHVMIGTMFLS-ICLT--RLLANHFSSAHHFGLE----------------AAAWYW----HFVDVVWL------FL-Y--ISI-----Y---WWGS-------------------------------------
>9601
-----------------------------------------------------MA----H-QS-HAYHMVKPSPWPLTGALSALLTT--SGLTMWFHFH-------STTLLLTGLLTNALTMYQWWRDVVRES---------------------------------TYQGHHTLPVQKGLRYGMILFITSEVFFFAGFFWAF---YHSSLAPTPQLGGHWPPTGII--PLNPLEVPLLNTS-VLL--ASGVSI---------TWAHHSLME-NNRTQMIQALL---ITILLGIYF----TLLQ-ASEYIEAPFTISDGIYGSTFFMATGF-HG----------LHVIIGSTFLT-VCLA--RQLLFHFTSKHHFGFE----------------AAAWYW----HFVDVVWL------FL-Y--VSI-----Y---WWGS-------------------------------------
>388625
-----------------------------------------------------MA----H-QA-HAYHMVDPSPWPLTGAAAALLMT--SGLAIWFHYN-------STTLMTLGTILLLLTMYQWWRDIVREG---------------------------------TFQGHHTPPVQKGLRYGMILFITSEVFFFLGFFWAF---YHSSLAPTPELGGCWPPTGIT--PLDPFEVPLLNTA-VLL--ASGVTV---------TWAHHSIME-GERKQAIQSLL---LTILLGFYF----TFLQ-GMEYYEAPFTIADGVYGSTFFVATGF-HG----------LHVIIGSSFLA-VCLL--RQVLFHFTSEHHFGFE----------------AAAWYW----HFVDVVWL------FL-Y--ISI-----Y---WWGS-------------------------------------
>412642
-----------------------------------------------------MA----H-QA-HAYHMVDPSPWPLTGAVAAFLLT--SGLAIWFHFN-------SAILLTLGLILLLLTMYQWWRDIVREG---------------------------------TFMGHHTPPVQKGLRYGMILFITSEVFFFLGFFWAF---YHSSLAPTPELGGCWPPAGIA--PLDPFEVPLLNTA-VLL--ASGVTV---------TWAHHSIME-GERKQAINSLL---LTILLGFYF----TFLQ-ALEYYEAPFTIADGVYGSTFFVATGF-HG----------LHVIIGSIFLL-VCLL--RQIRYHFTSEHHFGFE----------------AAAWYW----HFVDVVWL------FL-Y--ISI-----Y---WWGS-------------------------------------
>7807
-----------------------------------------------------MA----H-QA-HAYHMVDPSPWPLTGATAALLMT--SGLAIWFHFH-------SLLLLYLGLTLLLLTMIQWWRDVIREG---------------------------------TFQGHHTPPVQKGLRYGMILFITSEVFFFLGFFWAF---YHSSLAPTPELGGCWPPTGIN--PLDPFEVPLLNTA-VLL--ASGVTV---------TWTHHSLME-GNRKEAIQALT---LTIILGVYF----TSLQ-AMEYYEAPFTIADGVYGTTFYVATGF-HG----------LHVIIGSTFLA-VCLM--RQIQYHFTSEHHFGFE----------------AAAWYW----HFVDVVWL------FL-Y--VSI-----Y---WWGS-------------------------------------
>1286311
-----------------------------------------------------MA----H-QA-HAYHMVDPSPWPLTGAVGALLMT--SGLAIWFHFH-------STTLMTLGMVLLLLTMYQWWRDIIREG---------------------------------TFQGHHTPPVQKGLRYGMILFITSEVFFFLGFFWAF---YHSSLAPTPELGGCWPPTGII--TLDPFEVPLLNTA-VLL--ASGVTV---------TWAHHSIME-GERKQAIQSLA---LTILLGFYF----TALQ-AMEYYEAPFTIADGVYGSTFFVATGF-HG----------LHVIIGSTFLA-VCLL--RQIQYHFTSEHHFGFE----------------AAAWYW----HFVDVVWL------FL-Y--VSI-----Y---WWGS-------------------------------------
>8021
-----------------------------------------------------MA----H-QA-HAYHMVDPSPWPLTGAIAALLLT--SGTAVWFHFH-------SLTLLTLGNVLLLLTMYQWWRDIIREG---------------------------------TFQGHHTPPVQKGLRYGMILFITSEVFFFLGFFWAF---YHASLAPTPELGGCWPPTGIT--TLDPFEVPLLNTA-VLL--ASGVTV---------TWAHHSIME-GERKQTIQALT---LTILLGFYF----TFLQ-GMEYYEAPFTIADGVYGSTFFVATGF-HG----------LHVIIGSTFLA-VCLL--RQVQYHFTSEHHFGFE----------------AAAWYW----HFVDVVWL------FL-Y--VSI-----Y---WWGS-------------------------------------
>44522
-----------------------------------------------------MT----N-QL-HPFHMTNPSPWPLTGATAALLMT--SGLIMWFHYN-------SSQLIMLGLLIMLLTLTQWWRDIVRES---------------------------------TFQGHHTPSVQNNLRYGMILFITSEILFFTGFFWAF---YHSSLSPTAELGNIWPPTGIT--PLNPFEVPLLNTA-VLL--ASGVTI---------TWAHHSLME-GNRPQTLQALT---LTIILGTYF----TILQ-AMEYFEASFTIADSIYGSTFFVATGF-HG----------LHVIIGSTFLI-VCLM--RQLKYHFTSHHHFGFE----------------AAAWYW----HFVDVIWL------FL-Y--LSI-----Y---WWGS-------------------------------------
>203117
-----------------------------------------------------MA----H-QA-HAYHMVDPSPWPLTGAIAALLMT--SGLAIWFHFH-------STTLMTLGMILLLLTMYQWWRDIIREG---------------------------------TFQGHHTPPVQKGLRYGMILFITSEVFFFLGFFWAF---YHSSLAPTPELGGCWPPTGIT--PLDPFEVPLLNTA-VLL--ASGVTV---------TWAHHSIME-GERKQAIQSLT---LTILLGFYF----TALQ-NMEYYEAPLTIADGVYGSTFFVATGF-HG----------LHVIIGSTFLA-VCLL--RQIQYHFTSEHHFGFE----------------AAAWYW----HFVDVVWL------FL-Y--VSI-----Y---WWGS-------------------------------------
>10141
-----------------------------------------------------MT----H-QT-HAYHMVNPSPWPLTGALSALLLT--SGMIMWFHFN-------SKTLLMLSFLANALTMYQWWRDIVREG---------------------------------TYQGHHTTVVQKGLRYGMILFIISEVFFFSGFFWAF---YHSSLAPTPELGGFWPPAGIN--PLNPMEVPLLNTS-VLL--ASGVSI---------TWSHHSLME-GSRKQMIQALT---ITIALGIYF----TLLQ-ASEYYEASFSISDGVYGSTFFVATGF-HG----------LHVIIGSSFLA-VCLL--RQLLYHFTSKHHFGFE----------------AAAWYW----HFVDVVWL------FL-Y--VSI-----Y---WWGS-------------------------------------
>1680712
-----------------------------------------------------MA----H-QA-HAYHMVDPSPWPLTGAVAALLMT--SGLAVWFHFH-------TTTLMTLGIVLLLLTMLQWWRDIVREG---------------------------------TYQGHHTPPVQKGLRYGMILFITSEVFFFLGFFWAF---YHSSLAPTPELGGCWPPTGIT--TLDPFEVPLLNTA-VLL--ASGVTV---------TWAHHSIME-GLRSQAIQSLA---LTILLGFYF----TFLQ-AVEYYEAPFTIADGVYGSTFFVATGF-HG----------LHVIIGSTFLA-VCLL--RQVQYHFTSEHHFGFE----------------AAAWYW----HFVDVVWL------FL-Y--ISI-----Y---WWGS-------------------------------------
>61976
-----------------------------------------------------MA----H-QA-HAYHMVDPSPWPLTGAVAALLMT--SGLAVWFHFN-------STVLMTMGLILLLLTMYQWWRDIIREG---------------------------------TFQGHHTPPVQKGLRYGMILFITSEVFFFLGFFWAF---YHSSLAPTPELGGCWPPTGII--PLDPFEVPLLNTA-VLL--ASGVTV---------TWAHHSIME-RERKQTIQALT---LTILLGFYF----TALQ-AMEYYEAPFTIADGVYGSTFFVATGF-HG----------LHVIIGSTFLA-VCLL--RQIQYHFTSEHHFGFE----------------AAAWYW----HFVDVVWL------FL-Y--VSI-----Y---WWGS-------------------------------------
>85310
----------------------------------------------------MKM----H-KN-HPYHLVDYSPWPLTGSVGALTLT--SGMVLWFHKN-------EMYLFFLGIMILLLTMIQWWRDIIRES---------------------------------TFHSHHTIKVTNGLKIGMILFIISEVFFFISFFWGF---FHSSLAPTIEIGMMWPPKGIM--VFNPMEIPLLNTM-ILL--CSGMTV---------TWSHHSLMN-NNYSEGIKSLL---MTVTLGVYF----TILQ-AYEYMEASFCISDSIYGSCFYMATGF-HG----------LHVMIGTMFLM-ICLV--RHMKCHFSMNHHFGFE----------------AAAWYW----HFVDVVWL------FL-Y--ISI-----Y---WWGS-------------------------------------
>1220758
-----------------------------------------------------MA----H-QA-HAYHMVDPSPWPLTGAVAAFLLT--SGLAIWFHFN-------SMILMALGLTLLLLTMYQWWRDIVREG---------------------------------TFQGHHTPPVQKGLRYGMILFITSEVFFFLGFFWAL---YHSSLAPTPELGGCWPPTGIL--PLDPFEVPLLNTA-VLL--ASGVTV---------TWAHHSIMQ-GERKQAIQSLA---LTILLGFYF----TFLQ-AMEYYEAPFTIADGVYGSTFFVATGF-HQ----------IQRSIGSTFLA-VCLL--RQVQYHFTSEHHFGFE----------------AAAWYW----HFVDVVWL------FL-Y--ISI-----Y---WWGS-------------------------------------
>340076
-----------------------------------------------------MT----H-QT-HAYHMVNPSPWPLTGALSALLMT--SGLIMWFHFN-------SVYLLTLGLTTNILTMYQWWRDVIRES---------------------------------TFQGHHTTIVQKGLRYGMILFIVSEVFFFAGFFWAF---YHSSLAPTPELGGCWPPTGIH--PLNHLEVPLLNTS-VLL--ASGVSI---------TWAHHSLME-GNRKNMLQALF---ITIALGVYF----TLLQ-ASEYFEAPFTISDGVYGSTFFMATGF-HG----------LHVIIGSSFLI-VCFM--RQLKFHFTSNHHFGFE----------------AAAWYW----HFVDVVWL------FL-Y--VSI-----Y---WWGS-------------------------------------
>243562
-----------------------------------------------------MA----H-QA-HAYHMVDPSPWPLTGAVAALLTT--SGLAIWFHFH-------SMTLLTLGLVLMILTMYQWWRDIVREG---------------------------------TFQGHHTHPVQKGLRYGMILFITSEVLFFLGFFWAF---YHSSLAPTPELGGCWPPTGIT--TLDPFEVPLLNTA-VLL--ASGVTV---------TWAHHSLME-GERKQAIHSLT---LTVLLGLYF----TALQ-AMEYYEAPFTIADGVYGSTFFVATGF-HG----------LHVIIGSTFLA-VCLL--RQTQYHFTSEHHFGFE----------------AAAWYW----HFVDVVWL------FL-Y--VSI-----Y---WWGS-------------------------------------
>75372
-----------------------------------------------------MA----H-QA-HAYHMVDPSPWPLTGAVGALLMT--SGLAIWFHFH-------STTLMTLGMILLLLTMYQWWRDIIREG---------------------------------TFQGHHTPPVQKGLRYGMILFITSEVFFFLGFFWAF---YHSSLAPTPELGGCWPPTGII--TLDPFEVPLLNTA-VLL--ASGVTV---------TWAHHSIME-GERKQTIQSLT---LTILLGFYF----TALQ-AMEYYEAPFTIADGVYGSTFFVATGF-HG----------LHVIIGSTFLA-VCLL--RQIQYHFTSEHHFGFE----------------AAAWYW----HFVDVVWL------FL-Y--VSI-----Y---WWGS-------------------------------------
>321164
-----------------------------------------------------MA----H-QA-HAYHMVDPSPWPLTGAVAALLMT--SGLAIWFHFH-------STTLMAVGTVLLLLTMYQWWRDIIREG---------------------------------TFQGHHTPPVQKGLRFGMILFITSEVFFFLGFFWAF---YHASLAPTPELGGCWPPTGIT--TLDPFEVPLLNTA-VLL--ASGVTV---------TWAHHSIME-GNRKEAIQSLA---LTILLGFYF----TFLQ-ALEYYEAPFTIADGVYGSTFFVATGF-HG----------LHVIIGSTFLA-VCLI--RQILHHFTSDHHFGFE----------------AAAWYW----HFVDVVWL------FL-Y--VSI-----Y---WWGS-------------------------------------
>151740
-----------------------------------------------------MA----H-QA-HAYHMVDPSPWPLTGAVGALLMT--SGLAIWFHFH-------SMTLMTLGLILLLLTMFQWWRDIIREG---------------------------------TFQGHHTPPVQKGLRYGMILFITSEVFFFLGFFWAF---YHSSLAPTPELGGCWPPTGVT--TLDPFEVPLLNTA-VLL--ASGVTV---------TWAHHSIME-GERKQAIQSLT---LTILLGLYF----TALQ-GMEYYEAPFTIADGVYGATFFVATGF-HG----------LHVIIGSTFLA-VCLL--RQIQYHFTSEHHFGFE----------------AAAWYW----HFVDVVWL------FL-Y--VSI-----Y---WWGS-------------------------------------
>195335
-----------------------------------------------------MA----H-QA-HAYHMVDPSPWPLTGATAALLMT--SGLAIWFHFH-------SLTLLYLGLTLLLLTMIQWWRDVIREG---------------------------------TFQGHHTPPVQKGLRYGMILFITSEVFFFLGFFWAF---YHSSLAPTPELGGCWPPTGIH--PLDPFEVPLLNTA-VLL--ASGVTV---------TWAHHSLME-GNRKEAIQALT---LTIILGVYF----TSLQ-AMEYYEAPFTIADGVYGTTFYVATGF-HG----------LHVIIGSTFLA-VCLL--RQVQYHFTSEHHFGFE----------------AAAWYW----HFVDVVWL------FL-Y--VSI-----Y---WWGS-------------------------------------
>54771
-----------------------------------------------------MA----H-QA-HSYHMVDPSPWPILGAAAALLTT--SGLTMWFHHN-------SPQLLILGLLSTALVMFQWWRDIIRES---------------------------------TFQGHHTPTVQKGLRYGMALFITSEAFFFLGFFWAF---FHSSLAPTPELGGQWPPVGIT--PLNPMEVPLLNTA-ILL--ASGVTV---------TWAHHSITE-ASRKQAIHALT---LTVLLGFYF----TALQ-AMEYYEAPFSIADGIYGSTFFVATGF-HG----------LHVIIGSTFLL-VCLL--RLIKYHFTPSHHFGFE----------------AAAWYW----HFVDVVWL------FL-Y--ISI-----Y---WWGS-------------------------------------
>1302786
-----------------------------------------------------MA----H-QA-HAYHMVDPSPWPLTGAVAALLMT--SGLAIWFHYN-------TMTLIVLGTILLLLTMYQWWRDIVREG---------------------------------TYQGHHTPPVQKGLRYGMILFITSEVFFFLGFFWAF---FHSSLAPTPEIGGCWPPTGIT--PLDPFGVPLLNTA-VLL--ASGVTV---------TWAHHSIME-GERKQAIQSLA---LTILLGCYF----TFLQ-AMEYYEAPFTIADGVYGSTFFVATGF-HG----------LHVIIGTSFLA-VCLL--RQINYHFTVEHHFGFE----------------AAAWYW----HFVDVVWL------FL-Y--ISI-----Y---WWGS-------------------------------------
>57847
-----------------------------------------------------MT----R-QA-HAYHMVDPSPWPLTGAIAALLLT--SGTAIWMHFQ-------STTPMVMGLILLLLTMYQWWRDIVREG---------------------------------TFQGHHTPPVQKGLRYGMILFISSEVFFFLGFFWAF---YHSSLAPTPELGGCWPPTGIT--TLDPFEVPLLNTA-VLL--ASGVTV---------TWAHHSIME-GNRQQAIQSLF---LTILLGFYF----TGLQ-GLEYYEAPFTIADGVYGSTFFVATGF-HG----------LHVIIGSSFLA-VCLI--RQLQFHFTSEHHFGFE----------------AAAWYW----HFVDVVWL------FL-Y--ISI-----Y---WWGS-------------------------------------
>74909
-----------------------------------------------------MA----H-QT-HAYHMVNPSPWPLTGAAAALLMT--SGLAMWFHYN-------STLLMTLGSSIMLLTMFQWWRDIVREG---------------------------------TFQGHHTPPVQKGLRYGMILFITSEVFFFIGFFWAF---YHSSLAPTPDLGGCWPPTGIT--PLNPFEVPLLNTA-VLL--ASGVTI---------TWAHHSLME-ANRNQTIQALS---LTILLGLYF----TALQ-AMEYYEAPFTIADGVYGSTFFVATGF-HG----------LHVIIGSTFLI-VCLL--RQIKYHFTSTHHFGFE----------------AAAWYW----HFVDVVWL------FL-Y--VSI-----Y---WWGS-------------------------------------
>44932
-----------------------------------------------------MT----H-QA-HAYHMVDPSPWPLTGAVAALLMT--SGLAVWFHFH-------STTLMTLGTVLLLLTMYQWWRDIIREG---------------------------------TFQGHHTPPVQKGLRYGMILFITSEVFFFLGFFWAF---YHASLAPTPELGGCWPPTGIT--TLDPFEVPLLNTA-VLL--ASGVTV---------TWAHHSIME-GERKQTIHSLT---LTILLGFYF----TFLQ-GLEYYDAPFTIADGVYGSTFFVATGF-HG----------LHVIIGSTFLA-VCLL--RQIRYHFTSEHHFGFE----------------AAAWYW----HFVDVVWL------FL-Y--ISI-----Y---WWGS-------------------------------------
>223998
-----------------------------------------------------MT----H-QT-HAYHMVNPSPWPLTGALSALLMT--SGLIMWFHFN-------SMILLTLGLTTNMLTMYQWWRDIIRES---------------------------------TFQGHHTPTVQKSLRYGMILFIVSEVLFFTGFFWAF---YHSSLAPTPELGGCWPPTGIH--PLNPLEVPLLNTS-VLL--ASGVSI---------TWAHHSLME-GNRNHMLQALF---ITIALGVYF----TLLQ-ASEYYEAPFTISDGVYGSTFFVATGF-HG----------LHVIIGSTFLI-VCFF--RQLKFHFTSSHHFGFE----------------AAAWYW----HFVDVVWL------FL-Y--VSI-----Y---WWGS-------------------------------------
>307955
-----------------------------------------------------MA----H-QA-HAYHMVDPSPWPLTGAIAALLMT--SGLAIWFHFH-------STMLMTLGLVLTLLTMYQWWRDIIREG---------------------------------TFQGHHTPPVQKGLRYGMILFITSEVFFFLGFFWAF---YHSSLAPTPELGGCWPPAGIT--PLDPFEVPLLNTA-VLL--ASGVTV---------TWAHHSIME-GERKQAIQSLT---LTILLGFYF----TALQ-AMEYYEAPFTIADGVYGSTFFVATGF-HG----------LHVIIGSTFLA-VCLL--RQIQYHFTSEHHFGFE----------------AAAWYW----HFVDVVWL------FL-Y--VSI-----Y---WWGS-------------------------------------
>86967
-----------------------------------------------------MA----H-QA-HAYHMVDPSPWPLTGAVAALLMT--SGTAMWFHFQ-------TTTLMTLGMILLLLTMYQWWRDIVREG---------------------------------TFQGHHTPPVQKGLRYGMILFITSEVFFFLGFFWAF---YHSSLAPTPELGGCWPPTGII--TLDPFEVPLLNTA-VLL--ASGVTV---------TWAHHSIME-GERKQAIQSLT---LTIILGFYF----TLLQ-AMEYYEAPFTIADGVYGSTFFVATGF-HG----------LHVIIGSTFLA-VCLL--RQIKYHFTSEHHFGFE----------------AAAWYW----HFVDVVWL------FL-Y--VSI-----Y---WWGS-------------------------------------
>1053764
-----------------------------------------------------MA----H-QA-HAYHMVDPSPWPLTGAVAALLMT--SGLATWFHFH-------TLSLLYLGLLLLILTMIQWWRDIIREG---------------------------------TFQGHHTQPVQKGLRYGMILFITSEVFFFIGFFWAF---YHSSLAPTPELGGCWPPVGVH--PLNPFEVPLLNTA-VLL--ASGVTV---------TWAHHSIME-GNRKEAIQALG---LTIILGLYF----TALQ-AMEYYEAPFTIADGIYGTTFFVATGF-HG----------LHVIIGSTFLL-ICFL--RQIQYHFTSQHHFGFE----------------AAAWYW----HFVDVVWL------FL-Y--VSI-----Y---WWGS-------------------------------------
>1325550
-----------------------------------------------------MA----H-QA-HAYHMVDPSPWPLTGAVGALLMT--SGLAIWFHFH-------STTLMTLGLILLLLTMYQWWRDIIREG---------------------------------TFQGHHTPPVQKGLRYGMILFITSEVFFFLGFFWAF---YHSSLAPTPELGGCWPPTGIT--PLDPFEVPLLNTA-VLL--ASGVTV---------TWAHHSLME-GERKQAIQSLT---LTIILGLYF----TALQ-AMEYYEAPFTIADGVYGSTFFVATGF-HG----------LHVIIGSSFLA-VCLL--RQIQYHFTSEHHFGFE----------------AAAWYW----HFVDVVWL------FL-Y--VSI-----Y---WWGS-------------------------------------
>1428691
----------------------------------------------------MQK----H-GY-HAYHLVDMSPWPLTGSISAMMLT--TGLVKWFHQL-------NPDLLMLGLVTTLLTMIQWWRDITREA---------------------------------TYQGQHTLKVINGLRWGMILFITSEVLFFFSFFWAF---FHSSLSPAIDLGTCWPPAGIQ--AFNPFQIPLLNTA-ILL--TSGATV---------TWAHHAILS-SNFSQAIQSLA---LTVFLGMYF----TALQ-ALEYYEAPFTIADSVYGATFFVATGF-HG----------LHVIIGSMFLL-VTLY--RLYMCHFSANHHLGFE----------------SAAWYW----HFVDVVWL------FL-Y--ISI-----Y---WWGS-------------------------------------
>319757
-----------------------------------------------------MA----H-QA-HAYHMVDPSPWPLTGAVAALLMT--SGLAIWFHFN-------STTLMTLGLILLLLTMYQWWRDIVREG---------------------------------TFQGHHTPPVQKGLRYGMILFITSEVFFFLGFFWAF---YHSSLAPTPELGGCWPPTGIT--TLDPFEVPLLNTA-VLL--ASGVTV---------TWAHHSLME-GERKQAIQSLV---LTILLGFYF----TALQ-AMEYYEAPFTIADGVYGSTFFVATGF-HG----------LHVIIGSTFLA-VCLL--RQIQYHFTSEHHFGFE----------------AAAWYW----HFVDVVWL------FL-Y--ISI-----Y---WWGS-------------------------------------
>7689
------------------------------------------------------M----T-HQ-HPFHLVDQSPWPLTAAFGALIMT--SGLVVWFHLG-------TITLFIIGVLATTVTAISWWRDVVREA---------------------------------TFQGHHTLIVINGLRYGMILFITSEVCFFFAFFWAF---FHSSLAPTVEIGVSWPPTGID--ALNPFLVPLLNTA-VLL--SSGATI---------TWAHHSIIE-NNRGEAVQALG---LTVVLGLYF----TALQ-AWEYLDAPFTIADSVYGSTFFVATGF-HG----------LHVIIGTTFLA-VCFF--RLLSHHFSNHHHFGFE----------------AAAWYW----HFVDVVWL------FL-Y--VCI-----Y---WWGS-------------------------------------
>9769
-----------------------------------------------------MT----H-QT-HSYHMVNPSPWPLTGALSALLMT--SGLIMWFHFN-------SMVLLTLGLSTNILTMYQWWRDIIRES---------------------------------TFQGHHTPTVQKGLRYGMILFIVSEVLFFTGFFWAF---YHSSLVPTPELGGCWPPTGIH--PLNPLEVPLLNTS-VLL--ASGVSI---------TWAHHSLME-GNRKHMLQALF---ITIALGLYF----TLLQ-ASEYYEAPFTISDGIYGSTFFVATGF-HG----------LHVIIGSTFLI-VCFL--RQVKFHFTSSHHFGFE----------------AAAWYW----HFVDVVWL------FL-Y--VSI-----Y---WWGS-------------------------------------
>163638
-----------------------------------------------------MA----H-QV-HAYHMVDPSPWPLTGAVGALLLT--SGLAIWMHFH-------NMTLLTLGLILLLLTMYQWWRDIVREG---------------------------------TFQGHHTPPVQKGLRYGMILFITSEVFFFLGFFWAF---YHSSLAPTPELGGCWPPTGIT--PLDPFEVPLLNTA-VLL--ASGVTV---------TWAHHSIME-GHRKEAIQSLT---LTILLGFYF----TFLQ-AMEYYEAPFTIADGVYGATFFVATGF-HG----------LHVIIGSTFLA-ICLL--RQVLYHFTSEHHFGFE----------------AAAWYW----HFVDVVWL------FL-Y--ISI-----Y---WWGS-------------------------------------
>245975
-----------------------------------------------------MA----H-QA-HAYHMVDPSPWPLTGAVGALLMT--SGLAIWFHFH-------STTLMTLGLVLLLLTMIQWWRDIIREG---------------------------------TFQGHHTPPVQKGLRYGMILFITSEVFFFLGFFWAF---YHSSLAPTPELGGCWPPTGIT--TLDPFEVPLLNTA-VLL--ASGVTV---------TWAHHSIME-GERKQAIQSLT---LTILLGLYF----TALQ-AMEYYEAPFTIADGVYGSTFFVATGF-HG----------LHVIIGSTFLA-VCLL--RQIQYHFTSEHHFGFE----------------AAAWYW----HFVDVVWL------FL-Y--VSI-----Y---WWGS-------------------------------------
>1489734
-----------------------------------------------------MA----H-QA-HAYHMVDPSPWPLTGAVAALLMT--SGLAVWFHFH-------TTTLMTLGLILLLLTMLQWWRDIVREG---------------------------------TYQGHHTPPVQKGLRYGMILFITSEVFFFLGFFWAF---YHSSLAPTPELGGCWPPTGIT--TLDPFEVPLLNTA-VLL--ASGVTV---------TWAHHSIME-GLRGQAIQSLL---LTILLGFYF----TFLQ-GMEYYEAPFTIADGVYGSTFFVATGF-HG----------LHVIIGSTFLA-VCLL--RQVQYHFTSEHHFGFE----------------AAAWYW----HFVDVVWL------FL-Y--ISI-----Y---WWGS-------------------------------------
>7883
-----------------------------------------------------MA----H-QA-HAYHMVDPSPWPLTGATAALLMT--TGLAVWFHFH-------STILLLMGLTLTILTMLQWWRDVIREG---------------------------------SFQGHHTQPVQKGLRYGMILFITSEVLFFFGFFWAF---YHSSLAPTPQLGGCWPPTGIN--PLDPFEVPLLNTA-VLL--ASGVTV---------TWAHHSLME-GNRKEAIQSLM---FTVLLGLYF----TLLQ-AMEYYEAPFTIADGVYGSTFFVATGF-HG----------LHVIIGSTFLT-VCLL--RQIQYHFTSNHHFGFE----------------ASAWYW----HFVDVVWL------FL-Y--VSI-----Y---WWGSYLFNTTSM------------------SDFQSLNPE--
>543901
-----------------------------------------------------MA----H-QA-HAYHMVDPSPWPLTGAVAALMLT--SGLAMWFHFS-------SMTILCLGFMVLILTMYQWWRDITREA---------------------------------TFQGHHTTIVQQGLRYGMVLFIVSEVFFFLGFFWAF---YRASLAPTIELGECWPPTGIS--PLDPFEVPLLNTA-VLL--ASGVTV---------TWAHHSIMV-NNRKEAIHALI---LTVTLGLYF----TALQ-AMEYFEAPFAISDGIYGSTFFVATGF-HG----------LHVIIGSTFLV-VCLT--RQILYHYTSKHHFGFE----------------AAAWYW----HFVDVVWL------FL-Y--VSI-----Y---WWGS-------------------------------------
>160745
-----------------------------------------------------MA----H-QA-HAYHMVDPSPWPLTGAVAALLMT--SGLAIWMHFH-------NTTLMTLGLLLLLLTMYQWWRDIIREG---------------------------------TFQGHHTPPVQKGLRYGMILFITSEVFFFLGFFWAF---YHSSLAPTPELGGCWPPTGIT--PLDPFEVPLLNTA-VLL--ASGVTV---------TWAHHSIME-GHRKEAIQSLA---LTILLGFYF----TFLQ-AMEYYEAPFTIADGVYGSTFFVATGF-HG----------LHVIIGSTFLG-VCLL--RQVQYHFTSEHHFGFE----------------AAAWYW----HFVDVVWL------FL-Y--ISI-----Y---WWGS-------------------------------------
>9598
-----------------------------------------------------MT----H-QS-HAYHMVKPSPWPLTGALSALLMT--SGLAMWFHFY-------STTLLTLGLLTNTLTMYQWWRDVMREG---------------------------------TYQGHHTPPVQKGLRYGMILFITSEVFFFAGFFWAF---YHSSLAPTPQLGGHWPPTGIT--PLNPLEVPLLNTS-VLL--ASGVSI---------TWAHHSLME-NNRNQMIQALL---ITILLGLYF----TLLQ-ASEYFESPFTISDGIYGSTFFVATGF-HG----------LHVIIGSTFLT-ICLI--RQLMFHFTSKHHFGFQ----------------AAAWYW----HFVDVVWL------FL-Y--VSI-----Y---WWGS-------------------------------------
>392899
-----------------------------------------------------MA----H-QA-HAYHMVDPSPWPLTGAAAALLMT--SGLAIWFHYN-------STTLMTLGTILLLLTMYQWWRDIVREG---------------------------------TFQGHHTPPVQKGLRYGMILFITSEVFFFLGFFWAF---YHSSLAPTPELGGCWPPTGIT--PLDPFEVPLLNTA-VLL--ASGVTV---------TWAHHSIME-GERKQAIQSLL---LTILLGFYF----TFLQ-AMEYYEAPFTIADGVYGSTFFVATGF-HG----------LHVIIGSTFLA-VCLL--RQIQFHFTSEHHFGFE----------------AAAWYW----HFVDVVWL------FL-Y--ISI-----Y---WWGS-------------------------------------
>168195
-------------------------------------------------M--TSS----H-GF-HPYHLVDISPWPITGSISAMMLT--TGLVKWFHQH-------NMNLLILSFIATLLTMIQWWRDITREG---------------------------------TYQGSHTLTVMKGLRWGMILFIVSEVLFFFSFFWAF---FHSSLSPAVEIGMYWPPLGIQ--PFNPFQIPLLNTT-ILL--SSGATV---------TWAHHAILE-GNYSQAVQSLG---LTIILGIYF----TMLQ-AFEYIEASFTIADSVFGSTFFVATGF-HG----------LHVIIGTSFLF-VCFI--RLYKCHFSSSHHLGFE----------------AAAWYW----HFVDVVWL------FL-Y--IFI-----Y---WWGG-------------------------------------
>1535806
-----------------------------------------------------MA----H-QA-HAYHMVDPSPWPLTGAVAALLMT--SGLAIWFHFH-------STILMTLGLVLLLLTMLQWWRDIVREG---------------------------------TYQGHHTPPVQKGLRFGMILFITSEVFFFLGFFWAF---YHSSLAPTPELGGSWPPTGIL--PLDPFEVPLLNTA-VLL--ASGVTV---------TWAHHSIME-GERKQAIQSLT---LTILLGMYF----TFLQ-AMEYYEAPFTIADGVYGSTFFVATGF-HG----------LHVIIGSSFLA-VCLL--RQVQYHFTSNHHFGFE----------------AAAWYW----HFVDVVWL------FL-Y--ISI-----Y---WWGS-------------------------------------
>1075431
-----------------------------------------------------MA----H-QV-HAYHMVDPSPWPLTGAVGALLLT--SGLAIWMHFH-------NMTLLALGLILLLLTMYQWWRDIVREG---------------------------------TFQGHHTPPVQKGLRYGMILFITSEVFFFLGFFWAF---YHSSLAPTPELGGCWPPTGIT--PLDPFEVPLLNTA-VLL--ASGVTV---------TWAHHSIME-GHRKEAIQSLT---LTILLGFYF----TFLQ-AMEYYEAPFTIADGVYGSTFFVATGF-HG----------LHVIIGSTFLA-ICLL--RQVLYHFTSEHHFGFE----------------AAAWYW----HFVDVVWL------FL-Y--ISI-----Y---WWGS-------------------------------------
>198433
----------------------------------------------------MST----H-SN-HPFHLVDYSPWPLMGSIGAMTTV--SGLVKWFHKF-------DSSLFILGNIITILTVYQWWRDITRES---------------------------------TFQGLHTQAVMTGLRWGMILFILSEVLFFTSFFWAF---FHSSLSPSIEIGMQWPPMGIN--PFNPFQIPLLNTA-ILL--TSGVTV---------TWAHHALME-NNHSQTFQGLF---FTVLLGIYF----SILQ-AYEYMEASFTIADSVYGSTFFMATGF-HG----------LHVLIGTTFLL-ICLI--RHYNNHFSKNHHFGFE----------------AAAWYW----HFVDIVWL------FL-Y--ISI-----Y---WWGS-------------------------------------
>1088059
-----------------------------------------------------MT----H-QT-HAYHMVNPSPWPLTGALSALLMT--SGLIMWFHFN-------SMILLMLGLTTNMLTMYQWWRDIIRES---------------------------------TFQGHHTPTVQKGLRYGMILFIISEVLFFTGFFWAF---YHSSLAPTPELGGCWPPTGIH--PLNPLEVPLLNTS-VLL--ASGVSI---------TWAHHSLME-GNRNPMLQALF---ITIALGVYF----TLLQ-ASEYYEAPFTISDGVYGSTFFVATGF-HG----------LHVIIGSTFLI-VCFF--RQLKYHFTSSHHFGFE----------------AAAWYW----HFVDVVWL------FL-Y--VSI-----Y---WWGS-------------------------------------
>178221
-----------------------------------------------------MA----H-QA-HAYHMVDPSPWPLTGAVAALLMT--SGLAVWFHYN-------TMTLMGLGTMLLLLTMYQWWRDIIREG---------------------------------TYQGHHTPPVQKGLRYGMILFITSEVFFFLGFFWAF---FHASLAPTPEIGGCWPPTGIT--ALDPFGVPLLNTA-VLL--ASGVTV---------TWAHHSIME-GERKQAIQSLT---LTILLGGYF----TFLQ-AMEYYEAPFTIADGVYGSTFFVATGF-HG----------LHVIIGTTFLA-ICLL--RQINYHFTVEHHFGFE----------------AAAWYW----HFVDVVWL------FL-Y--ISI-----Y---WWGS-------------------------------------
>175793
-----------------------------------------------------MA----H-QA-HAYHMVDPSPWPLTGAVAALLMT--SGLAIWFHFH-------STTLMTLGLVLLLLTMYQWWRDIVREG---------------------------------TFQGHHTPPVQKGLRYGMILFITSEVFFFLGFFWAF---YHSSLAPTPELGGCWPPTGVT--TLDPFEVPLLNTA-VLL--ASGVTV---------TWAHHSLME-GERKQAIQSLA---LTIMLGLYF----TALQ-AMEYYEAPFTIADGVYGSTFFVATGF-HG----------LHVIIGSSFLA-VCFL--RQIQYHFTSEHHFGFE----------------AAAWYW----HFVDVVWL------FL-Y--VSI-----Y---WWGS-------------------------------------
>32538
-----------------------------------------------------MT----H-QT-HAYHMVNPSPWPLTGALSALLMT--SGLAMWFHHN-------STLLLTLGMTTNLLTMYQWWRDIIRES---------------------------------TFQGHHTPIVQKGLRYGMILFIISEVFFFAGFFWAF---YHSSLAPTPELGGCWPPTGIV--PLNPLEVPLLNTS-VLL--ASGVSI---------TWAHHSLME-GNRKHMLQALF---ITISLGVYF----TLLQ-ASEYYETSFTISDGVYGSTFFMATGF-HG----------LHVIIGSTFLI-VCFL--RQLKYHFTSNHHFGFE----------------AAAWYW----HFVDVVWL------FL-Y--VSI-----Y---WWGS-------------------------------------
>81630
-----------------------------------------------------MT----H-QT-HAYHMVNPSPWPLTGALSALLMT--SGLIMWFHFN-------SSLLLMLGLTTNFLTMYQWWRDIIRES---------------------------------TFQGHHTTIVQKGLRYGMILFIVSEVFFFAGFFWAF---YHSSLAPTPELGGCWPPTGIN--PLNPLEVPLLNTS-ILL--ASGVSI---------TWAHHSLME-GHRKHMLQALF---ITIALGVYF----TLLQ-ASEYYEAPFTISDGIYGSTFFVATGF-HG----------LHVIIGSSFLI-VCFM--RQLKYHFTSSHHFGFE----------------AAAWYW----HFVDVVWL------FL-Y--VSI-----Y---WWGS-------------------------------------
>7469
------------------------------------------------------M----K-KN-FPFHMVTNSPWPIILSFSFMNTL--ISTVIWIYSS-------ISMFMILNFINSILIMMLWFRDIIRES---------------------------------TFQGMHSMFITNFLKFSMILFILSELMFFISFFWTF---FHSSISPNIEINMTWPPKNIK--FFNPMEIPLLNSF-ILV--SSGFTV---------TLSHYYLII-NNLKLSKSYLL---LTILLGIYF----TILQ-TIEYSNSFFCFNDSIYGSIFFMATGF-HG----------LHVLIGSIFLL-ISLY--RMMNIHFSNMHNMNFE----------------LAIWYW----HFVDVIWL------FL-Y--TFI-----Y---LLI--------------------------------------
>349644
----------------------------------------------------MAQ----N-RA-HAYHILGPSPWPLTGATAALLTT--TGLVIWFHYN-------STILLALGLILLILTMYQWWRDIVREG---------------------------------TFMGDHTPPVQRGLRMGMALFIISEVFFFLAFFWAF---YHSSLAPTPELGGCWPPTGIT--PLDPLEVPLLNTS-VLL--ASGATA---------TWAHHSFTK-GNRKEALQSLL---LTVILGAYF----TCLQ-AMEYYETSFTIADGVYGSTFFAATGF-HG----------LHVIIGSTFLV-VCLL--RLVHHHFTSRHHFGFE----------------AAAWYW----HFVDVVWL------LL-F--ISV-----Y---WWGS-------------------------------------
>526620
-----------------------------------------------------MA----H-QA-HPYHLVDPSPWPLTGAVAALLMT--SGLAVWFHFG-------CTTFMLMGTILLILTSYQWWRDVVREG---------------------------------TFQGHHTTPVQDGLRYGMMLFITSEVLFFMGFFWAF---YHASLAPTPELGGFWPPAGIT--PLDPLEVPLLNTA-VLL--ASGVTV---------TWAHHSIME-GKRAQAIQSLA---LTIILGGYF----TFLQ-ALEYQEAPFTIADGAYGATFFVTTGF-HG----------LHVLIGTTFLA-VCLA--RQVQRHFTSDHHFGFE----------------AAAWYW----HFVDVVWL------LL-Y--ISI-----Y---WWGS-------------------------------------
>329967
-----------------------------------------------------MA----H-QA-HAYHMVDPSPWPLTGAVAALLMT--SGLAVWFHFH-------SMTLMSLGLVLLILTMYQWWRDIVREG---------------------------------TFQGHHTPPVQKGLRYGMILFITSEVFFFLGFFWAF---YHSSLAPTPELGGCWPPTGIT--TLDPFEVPLLNTA-VLL--ASGVTV---------TWAHHSLME-GGRKQAIQSLT---LTILLGFYF----TALQ-AMEYYEAPFTIADGVYGSTFFVATGF-HG----------LHVIIGSTFLA-TCLL--RQILHHFTSEHHFGFE----------------AAAWYW----HFVDVVWL------FL-Y--VSI-----Y---WWGS-------------------------------------
>369484
-----------------------------------------------------MA----H-QA-HSYHMVDPSPWPIFGAAAALLTT--SGLTMWFHYN-------SPQLLIMGLLSTALVMIQWWRDIVRES---------------------------------TFQGHHTPTVQKGLRYGMVLFITSEAFFFLGFFWAF---FHSSLAPTPELGGQWPPVGIQ--PLNPMEVPLLNTA-ILL--ASGVTV---------TWAHHSITE-ANRKQAIQALT---LTVLLGFYF----TGLQ-AMEYYEAPFSIADGVYGSTFFVATGF-HG----------LHVIIGSTFLL-VCLL--RLIKYHFTSNHHFGFE----------------AAAWYW----HFVDVVWL------FL-Y--VSI-----Y---WWGS-------------------------------------
>1077283
-----------------------------------------------------MT----H-QT-HAYHMVNPSPWPLTGALSALLLT--SGLVMWFHFN-------SALLLTLGLLANMLTMYQWWRDIIRES---------------------------------TFQGHHTPIVQKGLRYGMILFIVSEVFFFSGFFWAF---YHSSLAPTPELGGCWPPTGIH--PLNPLEVPLLNTS-VLL--ASGVSI---------TWAHHSLME-GNRSHMLQALF---ITIFLGLYF----TLLQ-ASEYHETSFTIADGVYGSTFFMATGF-HG----------LHVIIGSTFLI-VCFL--RQLKFHFTSKHHFGFE----------------AAAWYW----HFVDVVWL------FL-Y--VSI-----Y---WWGS-------------------------------------
>88713
-----------------------------------------------------MA----H-QA-HAYHMVDPSPWPLTGAVAALLMT--SGLAIWFHFH-------STTLMTLGLMLLLLTMYQWWRDIIREG---------------------------------TFQGHHTPPVQKGLRYGMVLFITSEVFFFLGFFWAF---YHSSLAPTPELGGCWPPTGIL--PLDPFEVPLLNTA-VLL--ASGVTV---------TWAHHSIME-GERKQAIQSLA---LTIILGFYF----TFLQ-AMEYYEAPFTIADGVYGSTFFVATGF-HG----------LHVIIGSMFLA-VCLL--RQIQYHFTSEHHFGFE----------------AAAWYW----HFVDVVWL------FL-Y--ISI-----Y---WWGS-------------------------------------
>110072
-----------------------------------------------------MT----H-QA-HAFHMVDPNPWPLMGATAAFLLT--SGLIAWFHFN-------TSTVLVFALATTLLTMYQWWRDVVREG---------------------------------TFQGHHTPPVQKGLRFGMILFITSEVFFFIGFFWAF---YNASLAPTPEVGECWPPTGIT--PLNPFEVPLLNTA-VLL--ASGVTV---------TWAHHSIMQ-ANREGAIQALT---LTIILGLYF----TLLQ-AMEYYEAPFTIADSIYGTTFFVATGF-HG----------LHVIIGSAFLL-TCLL--RQIFFHFTSQHHFGFE----------------AAAWYW----HFVDVVWL------FL-Y--VSI-----Y---WWGS-------------------------------------
>9103
-----------------------------------------------------MA----H-QA-HSYHMVDPSPWPIFGAAAALLTT--SGLIMWFHYN-------TSTLLMAGLLSMLLVMLQWWRDVIRES---------------------------------TFQGHHTPTVQKGLRYGMILFITSEVFFFLGFFWAF---FHSSLAPTPELGGQWPPTGIN--PLNPLDVPLLNTA-ILL--ASGVTV---------TWAHHSITE-GNRKQAIHALT---LTIALGLYF----TALQ-AMEYHETSFSIADSIYGSTFFVATGF-HG----------LHVIIGSSFLT-VCLL--RLIKFHFTSNHHFGFE----------------AAAWYW----HFVDIVWL------FL-Y--MSM-----Y---WWGS-------------------------------------
>385678
-----------------------------------------------------MA----H-QA-HAYHMVDPSPWPLTGAIAALLLT--SGLAMWFHFG-------SLTLLELGLAITLLTMLQWWRDIVREG---------------------------------TFQGHHTPPVQKGLRYGMILFITSEVFFFLGFFWAF---YNSSLAPTPELGECWPPTGIT--PLDPFEVPLLNTA-VLL--ASGVTV---------TWTHHSIMQ-GNRKEAIQSLL---LTIILGLYF----TALQ-AMEYYEAPFTIADGIYGSTFFVATGF-HG----------LHVIIGSLFLS-VCLM--RQIKFHFTSNHHFGFE----------------AAAWYW----HFVDVVWL------FL-Y--VSI-----Y---WWGS-------------------------------------
>345260
-----------------------------------------------------MA----H-QA-HAYHMVDPSPWPLTGAIGALLMT--SGLAIWFHFH-------SMTLIALGLTLLILTMVQWWRDIIREG---------------------------------TFQGHHTPPVQKGLRYGMILFITSEVFFFLGFFWAF---YHSSLAPTPELGGCWPPTGVI--TLDPFEVPLLNTA-VLL--ASGVTV---------TWAHHSIME-GERKQAVQSLA---LTILLGLYF----TALQ-AMEYYEAPFTIAEGVYGSTFFVATGF-HG----------LHVIIGSTFLA-VCLL--RQIQYHFTSEHHFGFE----------------AAAWYW----HFVDVVWL------FL-Y--VSI-----Y---WWGS-------------------------------------
>9157
-----------------------------------------------------MA----H-QA-HSFHMVDPSPWPIFGAAAALLTT--SGLTMWFHYN-------SPYLLITGLLSTALVMFQWWRDVVRES---------------------------------TFQGHHTPTVQKGLRYGMILFITSEAFFFLGFFWAF---FHSSLAPTPELGGQWPPVGIK--PLNPMEVPLLNTA-ILL--ASGVSV---------TWAHHSITE-ANRKQAIQALT---LTVLLGFYF----TALQ-AMEYYEAPFSIADGVYGSTFFVATGF-HG----------LHVIIGSTFLL-VCLL--RLIKYHFTSNHHFGFE----------------AAAWYW----HFVDVVWL------FL-Y--VSI-----Y---WWGS-------------------------------------
>43593
-----------------------------------------------------MT----H-QA-HAYHMVDPSPWPLTGAIAALLMT--SGLAMWFHFS-------NTTLMNLGLMVLLLTMYQWWRDIVREG---------------------------------THQGHHTPLVQKGLRYGMILFITSEVFFFLGFFWAF---YHSSLAPTPELGGCWPPSGVF--PLNPFEVPLLNTA-VLL--ASGVTV---------TWAHHSIMD-GARKEAMQALL---LTIILGLYF----TALQ-AMEYYEAPFTISDSVYGTTFFVATGF-HG----------LHVIIGSSFLV-VCLI--RQTMFHFTTNHHFGFE----------------AAAWYW----HFVDVVWL------FL-Y--VSI-----Y---WWGS-------------------------------------
>516014
-----------------------------------------------------MA----H-QA-HAFHMVDPSPWPLTGAIAALLMT--SGLAIWFHFH-------STTLMTLGMILLLLTMYQWWRDIIREG---------------------------------TFQGHHTPPVQKGLRYGMILFITSEVFFFLGFFWAF---YHSSLAPTPELGGCWPPTGIT--PLDPFEVPLLNTA-VLL--ASGVTV---------TWAHHSIME-GERKQAIQSLT---LTIILGLYF----TALQ-AMEYYEAPFTIADGVYGSTFFVATGF-HG----------LHVIIGSSFLA-VCLL--RQIQYHFTSEHHFGFE----------------AAAWYW----HFVDVVWL------FL-Y--VSI-----Y---WWGS-------------------------------------
>1143167
----------------------------------------------------MKS----T-VY-HPYHLVDPSPWPYVGACGALFIT--VGSVVYFHYS-------QTWVLLMGAITLGLTMIVWWRDVIREA---------------------------------TFQGLHTIVVKQGLKYGMLLFILSEVLFFFSFFWAF---FHSSIAPNIELGAVWPPQGIN--PLNPFSVPLLNTA-VLL--SSGATV---------TWAHHALIS-GKKTEAINGLT---ATVVLGVIF----TALQ-AMEYYEAPFAISDSVYGSTFFVATGF-HG----------LHVLIGTTFLM-VCLV--RLVYHQFTRHHHLGFE----------------AASWYW----HFVDVVWL------FL-Y--ICI-----Y---WWGS-------------------------------------
>9978
-----------------------------------------------------MT----H-QT-HAYHMVNPSPWPLTGALSALLMT--SGLVMWFHFH-------SSLLLSIGLLTNTLTMYQWWRDIVREG---------------------------------TFQGHHTPIVQKGLRYGMVLFIISEVFFFAGFFWAF---YHSSLAPTPELGGCWPPVGIT--PLNPLEVPLLNTS-VLL--ASGVSI---------TWAHHSLME-GNRKNMQQALL---ITILLGAYF----TLLQ-ASEYYETTFTISDGVYGSTFFMATGF-HG----------LHVIIGSTFLT-VCLL--RQFNFHFTSNHHFGFE----------------AAAWYW----HFVDVVWL------FL-Y--VSI-----Y---WWGS-------------------------------------
>48279
-----------------------------------------------------MA----H-QA-HSYHMVDPSPWPIFGAIAALLTT--SGLAIWFHHN-------STQLLSLGLLSMALVMLQWWRDIIRES---------------------------------TFQGHHTPTVQKGLRYGMILFITSEAFFFLGFFWAF---FHSSLAPTPELGGQWPPMGIN--PLNPLEVPLLNTA-ILL--ASGVTV---------TWAHHSITE-GNQKQAIHALT---LTILLGFYF----TALQ-MMEYYEAPFSIADGVYGSTFFVATGF-HG----------LHVIIGSSFLT-VCLL--RLIKFHFTSNHHFGFE----------------AAAWYW----HFVDIIWL------FL-Y--MTI-----Y---WWGS-------------------------------------
>188380
-----------------------------------------------------MA----H-QA-HSYHMVDPSPWPIFGAAAALLTT--SGLAMWFHYN-------SFQLLTLGLLSMTLVMLQWWRDIVRES---------------------------------TFQGHHTPTVQKGLRYGMILFITSEAFFFLGFFWAF---FHSSLVPTPELGGQWPPTGIK--PLNPLEVPLLNTA-ILL--ASGVTV---------TWAHHSITE-SNRKQAIHALT---LTILLGFYF----TALQ-AMEYYEAPFSIADGVYGSTFFVATGF-HG----------LHVIIGSSFLS-VCLL--RLAKFHFTSNHHFGFE----------------AAAWYW----HFVDIIWL------FL-Y--MTI-----Y---WWGS-------------------------------------
>332421
-----------------------------------------------------MT----H-QA-HAYHMVDPSPWPLTGAVAALLMT--SGLAEWFHFH-------STTLLTLGLILLLLTMLQWWRDIIREG---------------------------------TFQGHHTPPVQKGLRYGMALFITSEVFFFLGFFWAF---YHSSLAPTPELGGCWPPAGIT--VLDPFEVPLLNTA-VLL--ASGVTV---------TWAHHSIME-GERKQAIHSLL---LTVVLGFYF----TFLQ-AMEYYEAPFTIADGVYGATFFVATGF-HG----------LHVIIGSTFLA-VCLY--RQALYQFTSEHHFGFE----------------AAAWYW----HFVDVVWL------FL-Y--ISI-----Y---WWGS-------------------------------------
>13616
-----------------------------------------------------MT----H-QT-HAYHMVNPSPWPLTGALSALLLT--SGMIMWFHYN-------SMFLLMVGLISMLLTMYQWWRDIIREG---------------------------------TFQGHHTPVVQKGLRYGMVLFILSEVFFFIGFFWAF---YHSSLAPTHELGGCWPPTGIH--PLNPLEVPLLNTS-ILL--ASGVSI---------TWAHHSLME-GNRKQMIQALT---ITILLGLYF----TILQ-AMEYYESPFTISDGIYGSTFFVATGF-HG----------LHVIIGSTFLI-VCLL--RQFYFHFTSTHHFGFE----------------AAAWYW----HFVDVVWL------FL-Y--VSI-----Y---WWGS-------------------------------------
>86205
-----------------------------------------------------MA----H-QA-HAYHMVDPSPWPLTGAIAALLMT--SGLAIWFHYN-------TMSLMALGTILLLLTMYQWWRDIIREG---------------------------------TYQGHHTPPVQKGLRYGMILFITSEVFFFLGFFWAF---FHSSLAPTPEIGGCWPPTGIT--PLDPFGVPLLNTA-VLL--ASGVTV---------TWAHHSIME-GERTQAIQSLA---LTILLGCYF----TFLQ-AMEYYEAPFTIADGVYGSTFFVATGF-HG----------LHVIIGTTFLA-VCLL--RQVNYHFTIEHHFGFE----------------AAAWYW----HFVDVVWL------FL-Y--ISI-----Y---WWGS-------------------------------------
>334752
-------------------------------------------------M--LTT----H-SN-HPFHLVDYSPWPLTGAIGAMVLV--SGLAKWFHLF-------NINLFIIGFGITLLTMIQWWRDVIREG---------------------------------TYQGLHTGFVSVGLRWGMILFIASEVLFFISFFWAF---FSSSLAPTIELGMLWPPMGIQ--PFNPMQIPLLNTA-ILL--ASGVTV---------TWAHHSLME-SNHTQALQGLF---FTVLLGLYF----TMLQ-AYEYWEAPFTIADAVYGSTFFVATGF-HG----------LHVIIGTIFLT-TCLL--RHSMNQFSPSHHFGFE----------------AAAWYW----HFVDVVWL------FL-Y--ISI-----Y---WWGS-------------------------------------
>493818
-----------------------------------------------------MA----H-QA-HSYHMVDPSPWPILGAAAALLMT--SGLTMWFHYN-------SPYLLILGLLSTLLVMLQWWRDIVRES---------------------------------TFQGHHTPTGPEGLRYGMVLFITSEAFFFLGFFWAF---FHSSLAPTPELGGQWPPTGIK--PLNPMEVPLLNTA-ILL--ASGVTV---------TWAHHSITE-ARRKQAIHALT---LTVLLGFYF----TALQ-AMEYYEAPFSIADGVYGSTFFVATGF-HG----------LHVIIGSTFLL-VCLL--RLIKYHFTPNHHFGFE----------------AAAWYW----HFVDVVWL------FL-Y--VSI-----Y---WWGS-------------------------------------
>358392
-----------------------------------------------------MA----H-QA-HAYHMVDPSPWPLTGAIAALLMT--SGLAIWFHFH-------STTLMTLGMVLLLLTMYQWWRDIVREG---------------------------------TFQGHHTPPVQKGLRYGMILFITSEVFFFLGFFWAF---YHASLAPTPELGGCWPPTGIT--TLDPFEVPLLNTA-VLL--ASGVTV---------TWAHHSIME-GERKQAIQSLT---LTILLGFYF----TFLQ-AMEYYEAPFTIADGVYGSTFFVATGF-HG----------LHVIIGSTFLA-ICLL--RQIQYHFTSEHHFGFE----------------AAAWYW----HFVDVVWL------FL-Y--ISI-----Y---WWGS-------------------------------------
>9507
-----------------------------------------------------MT----H-QT-HAYHMVNPSPWPLTGALSAFLLT--SGLIMWFHFY-------YSLLLIAGLLASTMTMFQWWRDVVRES---------------------------------TYQGHHTTPVQKGLRYGMILFIISEIFFFAGFFWAF---YHSSLAPTPQTGGHWPPTGIL--PLNPMEVPLLNTA-ILL--ASGVTI---------TWAHHSLME-SNREESIQALA---MTIALGIYF----TCLQ-MSEYSEASFTISDGIYGSTFFMATGF-HG----------LHVMIGTTFLI-TCFI--RQQLYHFTTNHHFGFE----------------AAAWYW----HFVDVVWL------FL-Y--ISI-----Y---WWGS-------------------------------------
>328520
-----------------------------------------------------MA----H-QA-HAYHMVDPSPWPLTGAVGALLMT--SGLAIWFHFH-------STTLMTLGLILLLLTMFQWWRDIIREG---------------------------------TFQGHHTPPVQKGLRYGMILFITSEVFFFLGFFWAF---YHSSLAPTPELGGCWPPTGIT--TLDPFEVPLLNTA-VLL--ASGVTV---------TWAHHSIME-GERKQAIQSLA---LTILLGLYF----TALQ-AMEYYEAPFTIADGVYGSTFFVATGF-HG----------LHVIIGSSFLA-VCLL--RQIQYHFTSEHHFGFE----------------AAAWYW----HFVDVVWL------FL-Y--VSI-----Y---WWGS-------------------------------------
>543401
-----------------------------------------------------------M-SR-NPFHLVEFSPWPLTGSVGALFLT--SGLAGWFHGY-------GYLTVILGLMLIGMTMGQWWRDIIREA---------------------------------TYQGFHTIQVSKGLRWGMILFIVSEVCFFFAFFWAY---FHSSLAPSPELGSCWPPIGIT--PLNPFEVPLLNTG-VLL--ASGVTV---------TWCHHSLME-GNKSSGIQSLV---ATVSLGIYF----TLLQ-AGEYYEASFTIADGAYGSTFFVATGF-HG----------LHVLIGSTFLL-VCLI--RVWLQHFSTGHHFGFE----------------AAAWYW----HFVDVVWL------FL-Y--LSI-----Y---WWGC-------------------------------------
>215382
-----------------------------------------------------MA----H-QA-HAYHMVDPSPWPLTGAVAALLMT--SGLAIWFHFN-------STVLMTLGTALLLLTMYQWWRDIVREG---------------------------------TFQGHHTPPVQKGLRYGMILFITSEVFFFLGFFWAF---YHSSLAPTPELGGCWPPTGIT--TLDPFEVPLLNTA-VLL--ASGVTV---------TWAHHSIME-GERKQAIQSLT---LTILLGFYF----TFLQ-GLEYYEAPFTIADGVYGSTFFVATGF-HG----------LHVIIGSTFLA-VCLL--RQVHYHFTSEHHFGFE----------------AAAWYW----HFVDVVWL------FL-Y--ISI-----Y---WWGS-------------------------------------
>679668
-----------------------------------------------------MA----H-QA-HAYHMVDPSPWPLTGAVAALLLT--SGLAVWFHFN-------SFILMTLGLILLLLTMCQWWRDIVREG---------------------------------TFLGHHTPPVQKGLRYGMILFITSEVFFFLGFFWAF---YHASLAPTPELGGCWPPTGIV--PLNPFEVPLLNTA-VLL--ASGVTV---------TWAHHSIME-GERKQAIQSLT---LTILLGFYF----TLLQ-GMEYYEAPFTIADGVYGSTFFVATGF-HG----------LHVIIGSTFLA-VCLL--RQIRYHFTSQHHFGFE----------------AAAWYW----HFVDVVWL------FL-Y--ISI-----Y---WWGS-------------------------------------
>754351
-----------------------------------------------------MT----H-QT-HAYHMVNPSPWPLTGAFSALLLT--SGLVMWFHYS-------STILLSLGLLANTLTMYQWWRDIIREG---------------------------------TYQGHHTPIVQKGLRYGMILFIVSEVFFFAGFFWAF---YHSSLVPTHDLGGCWPPTGIT--PLNPLEVPLLNTS-VLL--ASGVSI---------TWAHHSLME-GKRNHMNQALL---ITILLGLYF----TMLQ-ASEYFETPFSISDGIYGSTFFMATGF-HG----------LHVIIGTTFLV-VCLL--RQLKFHFTSKHHFGFE----------------AAAWYW----HFVDVVWL------FL-Y--VSI-----Y---WWGS-------------------------------------
>9725
-----------------------------------------------------MT----H-QT-HPYHMVNPSPWPLTGAFSALFMA--SGLTMWFHSN-------SVILLSLGLMTNMLTMYQWWRDIIRES---------------------------------TFQGHHTPTVQKGLRYGMILFILSEVLFFTGFFWAF---YHSSLAPTPELGGSWPPTGIY--PLNPLEVPLLNTS-VLL--ASGVSI---------TWAHHSLME-GDRKHALQALF---ITITLGLYF----TLLQ-ASEYYEAPFTISDGVYGSTFFVATGF-HG----------LHVIIGSTFLI-ICFI--RHMKFHFTSTHHFGFE----------------AAAWYW----HFVDVVWL------FL-Y--VSI-----Y---WWGS-------------------------------------
>83386
-----------------------------------------------------MT----H-QT-HAYHMVNPSPWPLTGALSALLMT--SGLAMWFHYN-------STLLLTLGMTTNLLTMYQWWRDIIRES---------------------------------TFQGHHTPIVQKGLRYGMVLFIISEVFFFAGFFWAF---YHSSLAPTPELGGCWPPTGII--PLNPLEVPLLNTS-VLL--ASGVSI---------TWAHHSLME-GNRKHMLQALF---ITISLGVYF----TLLQ-VSEYYETSFTISDGVYGSTFFMATGF-HG----------LHVIIGSTFLI-VCFL--RQLKYHFTSSHHFGFE----------------AAAWYW----HFVDVVWL------FL-Y--VSI-----Y---WWGS-------------------------------------
>58323
-----------------------------------------------------MA----H-QA-HAYHMVDPSPWPLTGAVGALLMT--SGLAIWFHFH-------SMTLMTLGLVLLLLTMFQWWRDIIREG---------------------------------TFQGHHTPPVQKGLRYGMILFITSEVFFFLGFFWAF---YHSSLAPTPELGGCWPPTGIT--TLDPFEVPLLNTA-VLL--ASGVTV---------TWAHHSIME-GERKQTIQSLA---LTIILGVYF----TALQ-AMEYYEAPFTIADGVYGSTFFVATGF-HG----------LHVIIGSTFLA-VCLL--RQIQYHFTSEHHFGFE----------------AAAWYW----HFVDVVWL------FL-Y--VSI-----Y---WWGS-------------------------------------
>103715
-----------------------------------------------------MA----H-QT-HAYHMVDPSPWPLTGAIAALLMT--SGLAIWFHFN-------STVLMTIGLILLLLTMIQWWRDIIREG---------------------------------TFQGHHTPPVQKGLRYGMILFITSEVFFFLGFFWAF---YHSSLAPTPELGGCWPPSGVI--TLDPFEVPLLNTA-VLL--ASGVTV---------TWAHHSIME-GERKQAIHSLT---LTILLGFYF----TFLQ-AMEYYEAPFTIADGIYGSTFFVATGF-HG----------LHVIIGSTFLA-ICLI--RQIQYHFTSQHHFGFE----------------AAAWYW----HFVDVVWL------FL-Y--VSI-----Y---WWGS-------------------------------------
>392923
-----------------------------------------------------MT----H-QA-HAYHMVDPSPWPLTGAAAALLMT--SGLAIWFHYN-------STTLMALGTVLLLLTMYQWWRDIIREG---------------------------------TFQGHHTIPVQKGLRYGMILFITSEVFFFLGFFWAF---YHASLAPTPELGGCWPPTGIT--TLDPFEVPLLNTA-VLL--ASGVTV---------TWAHHSIME-GERKQAIQSLL---LTILLGFYF----TFLQ-GMEYYEAPFTIADGVYGSTFFVATGF-HG----------LHVIIGSTFLA-VCFL--RQVQYHFTSEHHFGFE----------------AAAWYW----HFVDVVWL------FL-Y--ISI-----Y---WWGS-------------------------------------
>290523
-----------------------------------------------------MA----H-QA-HPYHMVDPSPWPLTGAIAALLMT--SGLATWFHFR-------STTLMTLGTALLLLTMYQWWRDIVREG---------------------------------TFQGHHTPPVQKGLRYGMILFITSEVFFFLGFFWAF---YHASLAPTPELGGCWPPTGIT--TLDPFEVPLLNTA-VLL--ASGVTV---------TWAHHSIME-GERKQTIQSLA---LTILLGFYF----TFLQ-ALEYYEAPFTIADGVYGSTFFVATGF-HG----------LHVIIGSTFLA-VCLL--RQIQYHFTSEHHFGFE----------------AAAWYW----HFVDVVWL------FL-Y--ISI-----Y---WWGS-------------------------------------
>55288
-----------------------------------------------------------M-IR-NPFHLVEFSPWPLTGSLSAMFIT--VGLASWFHNY-------GTTCLIFGFMLMIMTMIYWWRDIIRES---------------------------------TFQGFHTMKVTLNLRWGMILFILSEICFFFGFFWAY---FHSSLAPNTEIGTCWPPIYIH--PLNPFQVPLLNTT-ILL--ASGITV---------TWAHHAIMY-TKYTQSIQAMI---LTIILGIYF----TLLQ-SMEYLEASFSIADSIYGSTFFIATGF-HG----------LHVIVGSTFLF-MCFL--RILSNHFSTKHHFGFE----------------AAAWYW----HFVDVVWL------FL-Y--TFI-----Y---WWGS-------------------------------------
>166264
-----------------------------------------------------MA----H-QA-HPYHMVDPSPWPLTGAVGALLMT--SGLAIWFHFH-------STLLMTLGLILVTLTTAQWWRDVVREG---------------------------------TFQGHHTPPVQKGLRYGMILFITSEVLFFLGFFWAF---YHSSLAPTPELGGCWPPAGIT--ALDPFEVPLLNTA-VLL--ASGVTV---------TWAHHSIME-GKRKQAIQSLA---LTILLGGYF----TCLQ-AMEYYEAPFTIADGVYGSTFFVATGF-HG----------LHVIIGSTFLA-VCFL--RQVRHHFTSDHHFGFE----------------AAAWYW----HFVDVVWL------FL-Y--VSI-----Y---WWGS-------------------------------------
>228914
-----------------------------------------------------MA----H-QA-HAYHMVDPSPWPLTGAVAALLMT--SGLAVWFHFN-------STVLMTMGLTLLLLTMYQWWRDIIREG---------------------------------TFQGHHTPPVQKGLRYGMILFITSEVFFFLGFFWAF---YHASLAPTPELGGCWPPTGII--TLDPFEVPLLNTA-VLL--ASGVTV---------TWAHHSIME-RERKQTIQALT---LTILLGFYF----TALQ-AMEYYEAPFTIADGVYGSTFFVATGF-HG----------LHVIIGSTFLA-ICLL--RQIQYHFTSEHHFGFE----------------AAAWYW----HFVDVVWL------FL-Y--VSI-----Y---WWGS-------------------------------------
>113380
-----------------------------------------------------MA----H-QA-HAFHMVDPSPWPLTGAAAAFLLT--SGLAMWFHFN-------TMILMSMGLALMLLTMYQWWRDVVREG---------------------------------TFQGHHTPPVQKGLRYGMILFITSEVFFFIGFFWAF---YNASLSPTPDIGECWPPTGIT--PLNPFEVPLLNTA-VLL--ASGVSV---------TWAHHSIMQ-GDRKGAIQALA---LTILLGLYF----TILQ-AMEYYEAPFTIADGIYGSTFFVATGF-HG----------LHVIIGTLFLL-TCLL--RQINFHFTSQHHFGFE----------------AAAWYW----HFVDVVWL------FL-Y--VSI-----Y---WWGS-------------------------------------
>7980
-----------------------------------------------------MA----H-QA-HAYHMVDPSPWPLTGAIGALFLT--SGLAIWFHFQ-------SVTLLTLGLILLLLTMYQWWRDIIREG---------------------------------TFQGHHTPPVQKGLRYGMILFITSEVFFFLGFFWAF---YHSSLAPTPELGGCWPPTGIT--PLDPFEVPLLNTA-VLL--ASGVTV---------TWAHHSLME-GARKQAIQALA---LTIILGVYF----TALQ-AMEYYEAPFTIADGVYGSTFFVATGF-HG----------LHVIIGSSFLA-VCLL--RQIQYHFTSEHHFGFE----------------AAAWYW----HFVDVVWL------FL-Y--VSI-----Y---WWGS-------------------------------------
>120202
----------------------------------------------------MSN----F-MN-HPYHLVDKSPWPLLSAFSVMSLV--SGLAKWFHTF-------NMDLVLIGLFTTSLIMIQWWRDVIREG---------------------------------MYQGLHTVQVGVGLRWGMILFIASEVLFFLSFFWAF---FHSSLAPAVELGSSWPPMGIK--PFNPFQIPLLNTA-ILL--ASGVTV---------TWAHHALME-NNYTQGVQGLM---LTVFLGLYF----TSLQ-ALEYYEAPFSIADAVYGSTFFVATGF-HG----------LHVIIGTTFLL-VCLF--RQMLNHFSSTHHFGFE----------------AAAWYW----HFVDVVWL------FL-F--ISI-----Y---WWGN-------------------------------------
>7051
-----------------------------------------------------MV----N-KN-HTYHLVEVSPWPILGAFSTMIML--TGVIKWFHIY-------QMNLFMIGSLCTIMVMIQWWRDTTREG---------------------------------TFQGLHTLKVVKGLRWGMILFITSEVLFFVSFFWSF---FHSSLAPSIEIGMIWPPKSII--PFNPIQIPLLNTT-ILI--SSGITV---------TWAHHSLME-NDYKQAIYSLG---ITILLGIYF----SILQ-AYEYMESTFTIADSVYGSSFFMATGF-HG----------IHVMIGTTFLA-VCLL--RQFKNHFSSTHHFGFE----------------AAAWYW----HFVDVVWL------FL-Y--ISI-----Y---WWGS-------------------------------------
>9514
-----------------------------------------------------MT----H-QT-HAYHMVNPSPWPLTGALSAFLLT--SGLVMWFHFY-------YTPLFNAGLLASAMTMAQWWRDVVRES---------------------------------TYQGHHTMPVQKGLRYGMILFIISEVFFFAGFFWAF---YHSSLAPTPQTGGHWPPTGIF--PLNPMEVPLLNTA-VLL--ASGVTI---------TWAHHSLME-ANQENSTQALS---LTIALGIYF----TYLQ-VSEYSETPFSISDGIYGSTFFMATGF-HG----------LHVIIGTTFLA-TCYI--RQQLYHFTPNHHFGFE----------------AAAWYW----HFVDVVWL------FL-Y--ISI-----Y---WWGS-------------------------------------
>9407
-----------------------------------------------------MT----H-QT-HAYHMVNPSPWPLTGALSALLLT--SGLVMWFHFN-------STLLLMLGLSANMLTMYQWWRDIVRES---------------------------------TFQGHHTPIVQKGLRYGMILFILSEVFFFIGFFWAF---YHSSLAPTPELGGCWPPTGIH--PLNPLEVPLLNTS-VLL--ASGVSI---------TWAHHSLME-GNRKSMLQALL---ITILLGAYF----TLLQ-ASEYYETPFTIADGVYGSTFFMATGF-HG----------LHVIIGSTFLL-VCFI--RQLKFHFTSKHHFGFE----------------AAAWYW----HFVDVVWL------FL-Y--VSI-----Y---WWGS-------------------------------------
>65484
-----------------------------------------------------MT----H-QA-HPFHMVDPSPWPLTGAIAALLLT--SGLAAWFHFN-------NTNLMYLGLIIMLLTMQQWWRDIIREG---------------------------------TYQGHHTMPVQKGLRYGMILFITSEVLFFAGFFWAF---YHSSLAPTPELGGQWPPTGIF--PLNAFEVPLLNTA-VLL--ASGVTV---------TWAHHALME-GKRTDTIQALS---LTILLGLYF----TFLQ-ATEYHETSFTISDSVYGATFFVATGF-HG----------LHVIIGSTFLA-ICLI--RQSLFHFTTNHHFGFE----------------AAAWYW----HFVDVVWL------FL-Y--VSI-----Y---WWGS-------------------------------------
>52617
-----------------------------------------------------MA----H-QA-HAYHMVDPSPWPLTGAIAALLMT--SGLAIWFHFH-------STTLMTLGLILLLLTMYQWWRDIIREG---------------------------------TFQGHHTPPVQKGLRYGMILFITSEVFFFLGFFWAF---YHSSLAPTPELGGCWPPTGIT--PLDPFEVPLLNTA-VLL--ASGVTV---------TWAHHSIME-GERKQAIQSLA---LTILLGFYF----TALQ-AMEYYEAPFTIADGVYGSTFFVATGF-HG----------LHVIIGSTFLA-VCLL--RQIQYHFTSEHHFGFE----------------AAAWYW----HFVDVVWL------FL-Y--VSI-----Y---WWGA-------------------------------------
>143333
-----------------------------------------------------MA----H-QA-HAYHMVDPSPWPLTGAIAALMLT--SGLAIWFHFH-------STILMTFGLVLTLLTMYQWWRDIIREG---------------------------------TFQGHHTPPVQKGLRYGMVLFITSEVFFFLGFFWAF---YHASLAPSPELGICWPPTGIS--PLDPFEVPILNTV-VLL--TSGMTV---------TWAHHSIME-GERKQTIHALG---LTIILGFYF----TFLQ-AMEYYEAPFTIADGVYGATFFVATGF-HG----------LHVIIGSTFLL-VCLF--RQIQYHFTSEHHFGFE----------------AAAWYW----HFVDVVWL------FL-Y--LSI-----Y---WWGS-------------------------------------
>314249
-----------------------------------------------------MA----H-QA-HAYHMVDPSPWPLTGAVAALLTT--SGLAMWFHFH-------SVLLMHIGGALMLLTMLQWWRDVVREG---------------------------------TFQGHHTPPVQKGLRYGMILFITSEVFFFLGFFWAF---YHASLAPTPELGGYWPPTGIT--PLDPFEVPLLNTA-VLL--ASGVTV---------TWAHHSIME-GEHKQAIQSLF---LTVLLGFYF----TFLQ-GMEYHEAPFTLADGAYGSTFFVATGF-HG----------LHVIIGSTFLT-ICLL--RQIRHHFTSEHHFGFE----------------AAAWYW----HFVDVVWL------FL-Y--ISI-----Y---WWGS-------------------------------------
>354114
-----------------------------------------------------MA----H-QA-HAFHMVDPSPWPLTGAVGALLMT--SGLAIWFHFH-------STTLMTLGLVLLLLTMFQWWRDIIREG---------------------------------TFQGHHTPPVQKGLRYGMILFITSEVFFFLGFFWAF---YHSSLAPTPELGGCWPPTGIT--TLDPFEVPLLNTA-VLL--ASGVTV---------TWAHHSIME-GERKQTIQSLT---LTILLGLYF----TALQ-AMEYYEAPFTIADGVYGSTFFVATGF-HG----------LHVIIGSTFLA-VCLL--RQIQYHFTSEHHFGFE----------------AAAWYW----HFVDVVWL------FL-Y--VSI-----Y---WWGS-------------------------------------
>273521
-----------------------------------------------------MA----H-QT-HPFHMVDPSPWPLTGAIAALLMT--AGLALWFHHG-------KTLVLSAGMVVLLLTMLQWWRDVTREA---------------------------------TFQGHHTNKVQKGLRYGMVLFITSEVFFFLGFFWAF---YHSSLAPTPDLGGQWPPAGIT--PLNPMEVPLLNTA-VLL--ASGVTV---------TWAHHAIMS-DSRTDAIAALS---MTALLGLYF----TALQ-MMEYYEAPFTISDGVYGSTFFVATGF-HG----------LHVIIGSSFLL-VCLL--RQLNYHFTTSHHFGFE----------------AAAWYW----HFVDVVWL------FL-Y--ISI-----Y---WWGS-------------------------------------
>357590
-----------------------------------------------------MA----H-QA-HAYHMVDPSPWPLTGAVAALLMT--SGLAVWFHFH-------STTLMTLGLILLLLTMYQWWRDIIREG---------------------------------TFQGHHTPPVQKGLRYGMILFITSEVFFFLGFFWAF---YHSSLAPTPELGGCWPPTGII--TLDPFEVPLLNTA-VLL--ASGVTV---------TWAHHSLME-GERKQAIQALT---LTILLGFYF----TALQ-AMEYYEAPFTIADGVYGSTFFVATGF-HG----------LHVIIGSTFLA-VCLL--RQIQYHFTSEHHFGFE----------------AAAWYW----HFVDVVWL------FL-Y--VSI-----Y---WWGS-------------------------------------
>167044
-----------------------------------------------------MT----H-QT-HAYHMVNPSPWPLTGALSALLLT--SGLVMWFHFN-------STNLMMMGLLGNMLTMYQWWRDVVREG---------------------------------TFQGHHTPIVQKGLRYGMILFIVSEVFFFAGFFWAF---YHSSLAPTHELGGYWPPAGIK--PLNPLEVPLLNTS-VLL--ASGVSI---------TWAHHSLME-GNRKHTIQALL---ITIALGVYF----TLLQ-AAEYYEAPFTISDGIYGSTFFMFTGF-HG----------FHVIIGFTFLM-VCLL--RQLNFHFTSKHHFGFE----------------AAAWYW----HFVDVVWL------FL-Y--VSI-----Y---WWGS-------------------------------------
>277993
-----------------------------------------------------MA----H-QA-HPYHMVDPSPWPLTGAVAALLLT--SGLAIWFHFN-------STVLMTLGLVLLLLTMLQWWRDIVREG---------------------------------TFQGHHTPPVQKGLRYGMILFITSEVFFFLGFFWAF---YHSSLAPTPELGGCWPPTGII--PLNPFEVPLLNTA-VLL--ASGVTV---------TWAHHSIME-GERKQAIQSLI---LTILLGFYF----TFLQ-ALEYYEAPFTIADGVYGSTFFVATGF-HG----------LHVIIGSTFLA-VCLL--RQIRFHFTSEHHFGFE----------------AAAWYW----HFVDVVWL------FL-Y--ISI-----Y---WWGS-------------------------------------
>248138
-----------------------------------------------------MA----H-QA-HAFHMVDPSPWPLTGAVAALLMT--SGLAIWFHFH-------STTLMTVGTALLLLTMYQWWRDIVREG---------------------------------TFQGHHTPPVQKGLRFGMILFITSEVFFFLGFFWAF---YHSSLAPTPELGGHWPPAGLT--TLDPFEVPLLNTA-VLL--ASGVTV---------TWAHHSIME-GNRKEAIQSLA---LTILLGFYF----TFLQ-AMEYYEAPFTIADGVYGSTFFVATGF-HG----------LHVIIGSTFLA-VCLL--RQIRYHFTSDHHFGFE----------------AAAWYW----HFVDVVWL------FL-Y--VSI-----Y---WWGS-------------------------------------
>163139
-----------------------------------------------------MA----H-QA-HAYHMVDPSPWPLTGAVAALLMT--SGLAIWFHFH-------STTLMTLGLALLLLTMYQWWRDIIREG---------------------------------TFQGHHTPPVQKGLRYGMILFITSEVFFFLGFFWAF---YHASLAPTPELGGCWPPTGIT--TLDPFEVPLLNTA-VLL--ASGVTV---------TWAHHSIME-GERKQAIQSLA---LTILLGFYF----TFLQ-GMEYYEAPFTIADGVYGSTFFVATGF-HG----------LHVIIGSTFLA-ICLL--RQVQYHFTSEHHFGFE----------------AAAWYW----HFVDVVWL------FL-Y--ISI-----Y---WWGS-------------------------------------
>43334
-----------------------------------------------------MT----H-QT-HAYHMVNPSPWPLTGALSALLMT--SGLIMWFHFN-------STTLLMLGLTTNMLTMYQWWRDIIRES---------------------------------TFQGHHTPTVQKGLRYGMILFIVSEVLFFTGFFWAF---YHSSLAPTPELGGCWPPTGIH--PLNPLEVPLLNTS-VLL--ASGVSI---------TWAHHSLME-GNRNPMLQALF---ITIALGVYF----TLLQ-ASEYYEAPFTISDGVYGSTFFVATGF-HG----------LHVIIGSTFLI-VCFF--RQLKYHFTSSHHFGFE----------------AAAWYW----HFVDVVWL------FL-Y--VSI-----Y---WWGS-------------------------------------
>244454
-----------------------------------------------------MA----H-QA-HPYHMVDPSPWPLTGAIAALLMT--SGIAMWFHFH-------YMSLMLIGLALLVFTVIQWWRDVVREG---------------------------------TFQGHHTPPVQKGLRYGMILFIASEVLFFLGFFWAF---YHSSLAPTPELGGIWPPTGIS--ALDPFEVPLLNTA-VLL--ASGVTV---------TWAHHSIME-NNRKQAIYSLG---LTILLGLYF----TFLQ-ALEYYEAPFTIADGVYGTTFFVATGF-HG----------LHVIIGTTFLA-VCLL--RQIKHHFTSSHHFGFE----------------AAAWYW----HFVDVVWL------FL-Y--VSI-----Y---WWGS-------------------------------------
>211598
-----------------------------------------------------MA----H-QA-HSYHMVDPSPWPIFGAAAALLTT--SGLIMWFHYN-------SFQLLLLGTLSMLLVMLQWWRDIVRES---------------------------------TFQGHHTPTVQKGLRYGMVLFITSEAFFFLGFFWAF---FHSSLAPTPELGGQWPPTGIS--PLNPLEVPLLNTA-ILL--ASGVTV---------TWAHHSIME-GNRKQAIHALT---TTILLGFYF----TALQ-ATEYYEAPFSIADGVYGSTFFIATGF-HG----------LHVIIGSSFLL-VCLL--RLINFHFTSNHHFGFE----------------AAAWYW----HFVDVIWL------FL-Y--MTI-----Y---WWGS-------------------------------------
>238860
-----------------------------------------------------MA----H-QA-HAYHMVDPSPWPLTGAIAALLLT--SGLAMWFHFG-------SMMLMLLGLMITLLTMTQWWRDIIREG---------------------------------TFQGHHTLPVQKGLRYGMILFITSEVFFFLGFFWAF---YNSSLAPTPELGECWPPTGIT--PLDPFEVPLLNTA-VLL--ASGVTV---------TWAHHSIMQ-NDRKEAIQSLA---LTVLLGLYF----TLLQ-AMEYYEAPFTIADGVYGSTFFVATGF-HG----------LHVIIGSLFLS-VCLF--RQINFHFTSNHHFGFE----------------AAAWYW----HFVDVVWL------FL-Y--VSI-----Y---WWGS-------------------------------------
>9495
-----------------------------------------------------MT----H-QT-HAYHMVNPSPWPLTGALSAFLLT--SGLIMWFHFH-------FTPLLIAGLLASTMTMFQWWRDVVREG---------------------------------TYQGHHTTPVQKGLRYGMILFIISEVFFFAGFFWAF---YHSSLAPTPQTGGYWPPTGIF--PLNPMEVPLLNTA-VLL--ASGVTI---------TWAHHSLME-ANRKESAQALL---MTIMLGIYF----TCLQ-MSEYSETSFTISDGVYGSTFFMATGF-HG----------LHVIIGTTFLI-TCYF--RQQLYHFTSNHHFGFE----------------AAAWYW----HFVDVVWL------FL-Y--VSI-----Y---WWGS-------------------------------------
>7446
-----------------------------------------------------MN----K-SN-HPYHMVSISPWPLILSINIMLFL--ISLIKWFYFM-------NINLMIMSSISLILTLIQWWRDIIRES---------------------------------TFQGMHTSNIMKNLKLSMILFITSEIFFFISLFWAY---FHSSLSPSIEIGMMWPPKNII--MFNPYDIPLLNSI-ILI--TSGITI---------TWSHNSLLN-KKNKMALFTLL---YTIYLSFMF----TMCQ-YFEYKSASFTIADSIFGSIFFMTTGF-HG----------IHVIIGTIFLI-VCMF--RMIFNHFSSNHHFGFE----------------AAIWYW----HFVDIVWL------FV-Y--TWL-----Y---WWSF-------------------------------------
>1352416
-----------------------------------------------------MT----H-QA-HAYHMVDPSPWPLTGAIAALLLT--SGLAIWFHFH-------TMTLLLLGLILLALTVIQWWRDVIREG---------------------------------TFQGHHTPPVQKGLRYGMILFIMSEVFFFLGFFWAF---YHSSLAPTPELGGCWPPTGIN--PLDPFEVPLLNTA-VLL--ASGVTV---------TWAHHSMME-GNRKEAIQALT---LTVTLGFYF----TALQ-TMEYYEAPFTIADGVYGTTFFVATGF-HG----------LHVIIGSTFLM-VCLL--RQILFHFTSEHHFGFE----------------AAAWYW----HFVDVVWL------FL-Y--VSI-----Y---WWGS-------------------------------------
>406672
----------------------------------------------------M-T----S-QN-HPFHLVDKSPWPLTGALGALIMM--TGLIKWFHLY-------NNQLMFVGMMIMLLTMIQWWRDIVREG---------------------------------TYQGLHTKFVTTGLRWGMILFIISEVFFFLSFFWAF---FHSSLSPTIEIGSLWPPMGIE--PFNPLQIPLLNTA-ILL--SSGVTV---------TWAHHGLLE-NNYSQTLQGLF---LTVILGIYF----TALQ-AYEYLEAPFTIADSVYGSTFFMATGF-HG----------LHVIIGTTFLL-TCLL--RHLYLHFSSNHHFGFE----------------AAAWYW----HFVDVVWL------FL-Y--ISI-----Y---WWGS-------------------------------------
>1537714
-----------------------------------------------------MA----H-QA-HAFHMVDPSPWPLTGAVAALLMT--SGLAIWFHYH-------STTLMTLGTILLLLTMYQWWRDIVRES---------------------------------TFQGHHTPPVQKGLRYGMVLFITSEVFFFIGFFWAF---YHSSLAPTPELGGCWPPTGIS--TLDPFEVPLLNTA-VLL--ASGVTV---------TWAHHSIME-GQRDQAIQSLA---LTILLGFYF----TFLQ-GMEYYEAPFTIADGVYGSTFFVATGF-HG----------LHVIIGSTFLA-ICLL--RQIFYHFTSKHHFGFE----------------AAAWYW----HFVDVVWL------FL-Y--ISI-----Y---WWGS-------------------------------------
>61819
-----------------------------------------------------MA----H-QA-HAYHMVDPSPWPLTGAAAALLMT--SGLAIWMHFH-------NTTLMLLGLILLLLTMNQWWRDIVREG---------------------------------TFQGHHTPPVQKGLRYGMILFITSEVFFFLGFFWAF---YHSSLAPTPELGGCWPPTGIT--TLDPFEVPLLNTA-VLL--ASGVTV---------TWAHHSIME-GNRKEAIQALT---LTILLGFYF----TLLQ-AMEYYEAPFTIADGVYGSTFFVATGF-HG----------LHVIIGSTFLA-ICLM--RQVQYHFTSEHHFGFE----------------AAAWYW----HFVDVVWL------FL-Y--ISI-----Y---WWGS-------------------------------------
>1052875
-----------------------------------------------------------M-TR-NPFHLVEFSPWPLMGSLGAMFLT--LGLTSWFHNQ-------NVITLIIGLFLILMTMFQWWRDIIRES---------------------------------TFQGFHTMKVSLSMRMGMILFITSEICFFFAFFWAY---FHSSLAPNTELGACWPPIYIN--PLNPFQVPLLNTA-ILL--ASGMTV---------TWAHHSLMS-SNYSDSIQAMI---FTVILGLYF----TILQ-AKEYLETPFSIADSVYGATFFVATGF-HG----------LHVIIGSLFLI-ISLI--RIIYHHFSTNHHFGFE----------------AAAWYW----HFVDVVWL------IL-Y--TCI-----Y---WWGS-------------------------------------
>28710
-----------------------------------------------------MA----H-QA-HSYHMVDPSPWPIFGAAAALLTT--SGLIMWFHYN-------SSQLLTLGLLSTILVMLQWWRDIVREG---------------------------------TFQGHHTPTVQKGLRYGMILFITSEAFFFLGFFWAF---FHSSLVPTPELGGQWPPTGIK--PLNPLEVPLLNTA-ILL--ASGVTV---------TWAHHSITE-GNRKQAIHALT---MTILLGFYF----TALQ-AMEYYEAPFSIADGVYGSTFFVATGF-HG----------LHVIIGSSFLS-VCLL--RLIKFHFTSNHHFGFE----------------AAAWYW----HFVDVIWL------FL-Y--MTI-----Y---WWGS-------------------------------------
>34839
-----------------------------------------------------MT----H-QS-HAYHMVNPSPWPLTGALSALLLT--SGLIMWFHFN-------SKTLLLLSMLSNLLTMYQWWRDIVREG---------------------------------TYQGHHTTIVQKGLRYGMVLFIISEVFFFSGFFWAF---YHSSLAPTPELGGCWPPTGVF--TINPLEVPLLNTS-VLL--ASGVSI---------TWSHHSLME-GDRKQMIQALT---ITILLGIYF----TLLQ-ISEYFEASFAISDGVYGSTFFVATGF-HG----------LHVIIGSTFLL-VCLL--RQFNFHFTSNHHFGFE----------------AAAWYW----HFVDVVWL------FL-Y--ISI-----Y---WWGS-------------------------------------
>7924
-----------------------------------------------------MA----H-QA-HAYHMVDPSPWPLTGAVAALLMT--SGLAIWFHFN-------STILLIIGQTLLLLTMYQWWRDIIREG---------------------------------TFQGHHTAPVQKGLRYGMILFITSEVFFFLGFFWAF---YHSSLAPTPELGGCWPPTGIN--ALDPFEVPLLNTA-VLL--ASGVTV---------TWAHHSLME-GKRNQAIQALT---LTILLGLYF----TALQ-AMEYYEAPFTIADGVYGATFFVATGF-HG----------LHVIIGTTFLA-VCLL--RQIKFHFTSNHHFGFE----------------AAAWYW----HFVDVVWL------FL-Y--VSI-----Y---WWGS-------------------------------------
>53617
-----------------------------------------------------------M-IR-QPFHVLEYSPWPFLVAVGVLAVT--CGAAAWFHNH-------GALCLIIGLTLTILTSIIWWRDVIREG---------------------------------TYLGFHSSVVSSGLRWAMIQFILSEVLFFAAFFWGF---FHSSLAPTPEIGCTWPPTGIT--PINPFSIPLLNTA-ILL--ASGVTV---------TWAHHSVMN-KSRTETLQALS---LTVILGVYF----TFLQ-AGEYMEASFTIADSAYGTLFYVCTGF-HG----------MHVLVGTMFLS-VCLV--RAFLYHFSDGHHFGFE----------------AAAWYW----HFVDVVWI------CL-Y--LSI-----Y---WWGS-------------------------------------
>48723
-----------------------------------------------------MT----H-QT-HSYHMVNPSPWPLTGALSALLMT--SGLVMWFHFD-------SLILLSLSLLTNTLTMYQWWRDIIRES---------------------------------TFQGHHTPTVQKGLRYGMILFILSEVLFFTGFFWAF---YHSSLAPTPELGGSWPPVGIQ--PLNPLEVPLLNTS-VLL--ASGVTI---------TWAHHSLME-GNRKQMLQALS---ITIALGLYF----TLLQ-ASEYYEAPFTISDGVYGSTFFVATGF-HG----------LHVIIGTTFLI-ICFM--RQMKFHFTSTHHFGFE----------------AAAWYW----HFVDVVWL------FL-Y--VSI-----Y---WWGS-------------------------------------
>6446
-----------------------------------------------------------M-IR-QPFHLVDYSPWPLTGSLGALALT--TGLTAWFHGY-------NTTALILGPVLIIVTMIQWWRDVIREA---------------------------------TFLGHHTHKVTEGLRWGMALFITSEVLFFFAFFWAF---FHSSLAPTPELGCCWPPTGIT--PLNPFAVPLLNTA-VLL--ASGVSV---------TWAHHALME-GNRPEAMKGLL---VTVLLGGYF----TFLQ-ALEYLEAPFTIADSVYGSTFFVATGF-HG----------LHVLIGSTFLF-VCLM--RTYMHHFSSGHHFGFE----------------AAAWYW----HFVDVVWI------FL-Y--LCI-----Y---WWGS-------------------------------------
>686567
-----------------------------------------------------MA----H-QA-HAFHMVDPSPWPLTGAVGALLLT--SGTAIWFHFH-------STTLATMGFILTILTMYQWWRDIIREG---------------------------------TFQGHHTPPVQKGLRYGMILFITSEVFFFAGFFWAF---YHSSLAPTPELGGCWPPTGIT--TLDPFEVPLLNTA-VLL--ASGVTV---------TWAHHSLME-GERKQAIQSLT---LTILLGFYF----TFLQ-GMEYYEAPFTIADGVYGSTFFVATGF-HG----------LHVIIGSTFLA-VCLL--RQVLYHFTSNHHFGFE----------------AAAWYW----HFVDVVWL------FL-Y--VSI-----Y---WWGS-------------------------------------
>67940
-----------------------------------------------------MT----H-QT-HAYHMVNPSPWPLTGALSALLMT--SGLIMWFHFN-------SVALLTLGLTTNMLTMYQWWRDVIRES---------------------------------TFQGHHTPNVQKGLRYGMILFIISEVLFFTGFFWAF---YHSSLAPTPELGGCWPPTGIH--PLNPLEVPLLNTS-VLL--ASGVSI---------TWAHHSLME-GNRNHMLQALF---ITIALGVYF----TLLQ-ASEYYEAPFTISDGVYGSTFFVATGF-HG----------LHVIIGSTFLI-VCFF--RQLKFHFTSSHHFGFE----------------AAAWYW----HFVDVVWL------FL-Y--VSI-----Y---WWGS-------------------------------------
>878093
----------------------------------------------------MHS----H-KN-HPFHLVDVSPWPLLGALSAMITM--IGLIKWFHFF-------DSNLFFIGTIITMMVMFQWWRDVTREG---------------------------------TFQGLHTFQVTMGLRWGMILFITSEVFFFISFFWGF---FHSSLSPTIELGMIWPPKGIE--TFNPMQIPLLNTI-ILL--TSGLTV---------TWAHHSLME-NNFNQTTQGLT---ITVLLGIYF----SILQ-GFEYMEAPFTISDAVYGSSFFMATGF-HG----------LHVIIGTTFLL-VCLI--RHLNNHFSCIHHFGFE----------------AAAWYW----HFVDVVWL------FL-Y--ISI-----Y---WWGS-------------------------------------
>133434
------------------------------------------------------M----A-HQ-HPYHLVDQSPWPLTGAISALMMT--SGLILWFHTN-------SNSLLIAGTLLLTLTILNWWRDVIREA---------------------------------TFQGSHTLPVNTGLRYGMILFITSEICFFFAFFWAF---FHSSLAPTIELGVSWPPTGIS--PINPFLVPLLNTA-VLL--SSGVTV---------TWAHHSILA-GNRTESIQALF---LTIALGIYF----TALQ-AWEYYDSPFTIADSVYGSTFFVATGF-HG----------LHVLIGTTFLL-ICFL--RLIFFHFSNNHHFGFE----------------AAAWYW----HFVDVVWL------FL-Y--VCI-----Y---WWGS-------------------------------------
>28791
-----------------------------------------------------MA----H-QA-HAYHMVDPSPWPLTGAIGALLMT--SGLAIWFHFH-------SVTLMTLGLILLLLTMFQWWRDVIREG---------------------------------TFQGHHTPPVQKGLRYGMILFITSEVFFFLGFFWAF---YHSSLAPTPELGGCWPPTGIT--TLDPFEVPLLNTA-VLL--ASGVTV---------TWAHHSIME-GERKQAIQSLA---LTILLGFYF----TALQ-AMEYYEAPFTIADGVYGSTFFVATGF-HG----------LHVIIGSTFLA-VCLL--RQIQYHFTSEHHFGFE----------------AAAWYW----HFVDVVGL------FL-Y--VSI-----Y---WWGS-------------------------------------
>1474813
-----------------------------------------------------MA----H-QA-HAYHMVDPSPWPLTGAVAALLMT--SGLAVWFHFH-------TTTLMTLGIILLLLTMLQWWRDIVREG---------------------------------TYQGHHTPPVQKGLRYGMILFITSEVFFFLGFFWAF---YHSSLAPTPELGGCWPPTGIT--TLDPFEVPLLNTA-VLL--ASGVTV---------TWAHHSIME-GLRSQAIQSLA---LTILLGFYF----TFLQ-AVEYYEAPFTIADGVYGSTFFVATGF-HG----------LHVIIGSTFLA-VCLL--RQVQYHFTSEHHFGFE----------------AAAWYW----HFVDVVWL------FL-Y--ISI-----Y---WWGS-------------------------------------
>187623
----------------------------------------------------MMI----K-SN-HSFHLVDQSPWPLTGATAALTMT--TGIVKWFQEF-------DNKLFLFGLLILLVTCVQWWRDISREG---------------------------------AFQGLHTSIVMMGLRWGMILFITSEILFFFSFFWSF---FHSSLSPSMEIGLQWPPSGIL--PFNPFQVPLLNTI-ILL--SSGVTV---------TWAHHSLME-NNHSQTTMGLL---MTVILGVYF----TSLQ-ALEYWEASFTISDSAYGSTFFMATGF-HG----------IHVIIGTTFLL-VCLT--RHISHQFSKNHHFGFE----------------AAAWYW----HFVDVVWL------FL-Y--MSI-----Y---WWGS-------------------------------------
>59523
-----------------------------------------------------MT----H-QT-HAYHMVNPSPWPLTGALSALLMT--SGLTMWFHFN-------STTLLTLGLTTNMLTMYQWWRDIIRES---------------------------------TFQGHHTPNVQKGLRYGMILFIISEVLFFTGFFWAF---YHSSLAPTPELGGCWPPTGIH--PLNPLEVPLLNTS-VLL--ASGVSI---------TWAHHSLME-GNRNHMLQALF---ITISLGVYF----TLLQ-ASEYYEAPFTISDGVYGSTFFVATGF-HG----------LHVIIGSTFLI-VCFF--RQLKFHFTSNHHFGFE----------------AAAWYW----HFVDVVWL------FL-Y--VSI-----Y---WWGS-------------------------------------
>544680
-----------------------------------------------------MA----H-QA-HAYHMVDPSPWPLTGAVAAFLLT--SGLAIWFHFN-------SMILMALGLTLLLLTMYQWWRDIVREG---------------------------------TFQGHHTPPVQKGLRYGMILFITSEVFFFLGFFWAF---YHSSLAPTPELGGCWPPTGIL--PLDPFEVPLLNTA-VLL--ASGVTV---------TWAHHSIMQ-GERKQAIHSLT---LTILLGFYF----TFLQ-AMEYYEAPFTIADGVYGSTFFVATGF-HG----------LHVIIGSTFLA-VCLL--RQIQYHFTSEHHFGFE----------------AAAWYW----HFVDVVWL------FL-Y--VSI-----Y---WWGS-------------------------------------
>9678
-----------------------------------------------------MT----H-QT-HTYHMVNPSPWPLTGALSALLMT--SGLVMWFHFN-------SMLLLMLGMTTNLLTMLQWWRDIIRES---------------------------------TFQGHHTPTVQKGLRYGMVLFIISEVFFFTGFFWAF---YHSSLAPTPELGGCWPPTGIT--PLNPLEVPLLNTS-VLL--ASGVSI---------TWAHHSLME-GNRKHMLQALS---ITISLGVYF----TLLQ-ASEYYETSFTISDGVYGSTFFMATGF-HG----------LHVIIGSTFLI-VCFI--RQLKYHFTSNHHFGFE----------------AAAWYW----HFVDVVWL------FL-Y--VSI-----Y---WWGS-------------------------------------
>796936
----------------------------------------------------MKS----K-HN-HPFHLVDASPWPLTGSIGAMTLT--SGLIMWFHQY-------SIKLFMLGIIITLLTMIQWWRDIVREG---------------------------------TFQGKHTLAVTNGLKWGMILFIISEVFFFISFFWGF---FHSSLAPTIDIGATWPPTGIK--PFNPMQIPLLNTM-ILL--CSGITV---------TWAHHSLIE-SNHSQTTQSLF---FTILLGMYF----TALQ-GLEYYESSFTISDSVYGSSFFMATGF-HG----------LHVIIGTTFLS-VCLL--RHMMFHFSSKHHFGFE----------------AAAWYW----HFVDVVWL------FL-Y--ISI-----Y---WWGS-------------------------------------
>86962
-----------------------------------------------------MA----H-QA-HAYHMVDPSPWPLTGAVAALLVT--SGTAMWFHFQ-------TTTLMTLGMILLLLTMYQWWRDIVREG---------------------------------TFQGHHTPPVQKGLRYGMILFITSEVFFFLGFFWAF---YHSSLAPTPELGGCWPPTGIT--TLDPFEVPLLNTA-VLL--ASGVTV---------TWAHHSIME-GERKQAIQSLT---LTIILGFYF----TFLQ-AMEYYEAPFTIADGVYGSTFFVATGF-HG----------LHVIIGSTFLA-VCLL--RQIKYHFTSEHHFGFE----------------AAAWYW----HFVDVVWL------FL-Y--VSI-----Y---WWGS-------------------------------------
>295644
----------------------------------------------------MNL----H-KN-HPYHLVDYSPWPILGAVSAMITM--IGLIKWFHYF-------NNNLFFTGSLITMMIMFQWWRDIVREG---------------------------------TFQGLHTFSVTIGLRWGMILFITSEVFFFASFFWSF---FHSSLTPTIELGMLWPPKGIS--PFNPLEIPLLNTL-ILL--TSGLTV---------TWAHHSIME-NNFQQTFQSLC---LTVLLGIYF----SLLQ-GYEYIQSPFTISDSVYGSTFFMATGF-HG----------LHVIIGTTFLL-TCLL--RHLKNHFSSFHHFGFE----------------AAAWYW----HFVDVVWL------FL-Y--ISM-----Y---WWGS-------------------------------------
>1740283
-----------------------------------------------------------M-IR-NPFHLVEFSPWPLTGSVGALFLT--AGSAGWFHGY-------SYSLLVLGVVLILMTMVQWWRDVIREG---------------------------------TFQGFHTGKVSSGLRWGMILFIVSEVCFFFAFFWAY---FHSSLAPTLELGSCWPPVGVS--PLNPFQVPLLNTA-VLL--ASGVTV---------TWSHHALME-GDRVGGLQGLV---ATVSLGVYF----TILQ-AGEYYEAPFTISDGAYGSTFFVATGF-HG----------LHVLIGTTFLV-VCLI--RVYVYHFSVGHHFGFE----------------AAAWYW----HFVDVVWL------FL-Y--LSI-----Y---WWGY-------------------------------------
>228346
-----------------------------------------------------MA----H-QA-HAYHMVDPSPWPLSGAVAALLMT--SGLAVWFHFH-------STVLLTLGLALLLLTMYQWWRDIIREG---------------------------------TFQGHHTPPVQKGLRYGMILFITSEVFFFLGFFWAF---YHSSLAPTPELGGCWPPTGIT--TLDPFEVPLLNTA-VLL--ASGVTV---------TWAHHSLME-GERKQAIQSLT---LTILLGFYF----TVLQ-ALEYYEAPFTIADGVYGSTFFVATGF-HG----------LHVIIGSAFLA-VCLL--RQIQYHFTSEHHFGFE----------------AAAWYW----HFVDVVWL------FL-Y--ISI-----Y---WWGS-------------------------------------
>184238
-----------------------------------------------------MI----H-QT-HLFHMVNPSPWPIMGAMAAMMLT--AGLVLWFHCN-------LGLILLLGLISTLLIMFQWWRDIVRES---------------------------------TYMGHHTPPVQKGLRYGMILFITSEVFFFLGFFWAF---YHSSLAPTPELGGQWPPTGIT--TLDPFEVPLLNTA-VLL--ASGVTV---------TWAHHSLME-ANRASTIHALI---LTIILGLYF----TALQ-AMEYYEAPFTIADSSYGSTFFVATGF-HG----------LHVIIGSTFLM-TCLY--RQIMHHFTSNHHFGFE----------------AAAWYW----HFVDVVWL------FL-Y--ISI-----Y---WWGS-------------------------------------
>32507
-----------------------------------------------------MA----H-QV-HAYHMVDPSPWPLTGAVGALLLT--SGLAIWMHFH-------DMTLLALGLILLLLTMYQWWRDIIREG---------------------------------TFQGHHTPPVQKGLRYGMILFITSEVFFFLGFFWAF---YHASLAPTPELGGCWPPTGIT--PLDPFEVPLLNTA-VLL--ASGVTV---------TWAHHSIME-GHRKEAIQSLA---LTILLGFYF----TFLQ-AMEYYEAPFTIADGVYGSTFFVATGF-HG----------LHVIIGSTFLA-ICLL--RQVLYHFTSDHHFGFE----------------AAAWYW----HFVDVVWL------FL-Y--ISI-----Y---WWGS-------------------------------------
>1646117
-----------------------------------------------------------M-KN-HQFHLVDPSPWPLIISFVILNYT--VMTLMFFNTK-------FYLPMTLTLFLILWIMFIWWRDIQRES---------------------------------TYQGNHTSAVMISMKYGMILFITSEILFFVSFFWSF---FHHSLSPNHELGLMWPPKDIF--PFNPLNIPLMNTV-ILL--SSGISV---------TWAHASMCC-NNWNTTKISML---MTISLGIYF----SFLQ-FYEYSSSPFSISDSVYGSTFFLTTGF-HG----------IHVIIGTLFLL-HVYL--RLKTINFSFNHHLGME----------------MSIWYW----HFVDVVWL------FL-Y--MTI-----Y---WWGK-------------------------------------
>10091
-----------------------------------------------------MT----H-QT-HAYHMVNPSPWPLTGAFSALLLT--SGLVMWFHYS-------SITLLTLGLLTNILTMYQWWRDVIREG---------------------------------TYQGHHTPIVQKGLRYGMILFIVSEVFFFAGFFWAF---YHSSLVPTHDLGGCWPPTGIS--PLNPLEVPLLNTS-VLL--ASGVSI---------TWAHHSLME-GKRNHMNQALL---ITIMLGLYF----TILQ-ASEYFETSFSISDGIYGSTFFMATGF-HG----------LHVIIGSTFLI-VCLL--RQLKFHFTSKHHFGFE----------------AAAWYW----HFVDVVWL------FL-Y--VSI-----Y---WWGS-------------------------------------
>411875
-----------------------------------------------------MT----H-QT-HAYHMVNPSPWPLTGALSALLMT--SGLIMWFHFN-------SMFLLSLGLTTNMLTMYQWWRDIIRES---------------------------------TFQGHHTPVVQKGLRYGMVLFIVSEVFFFAGFFWAF---YHSSLAPTPELGACWPPTGIT--PLNPLEVPLLNTS-VLL--ASGVSI---------TWAHHSLME-GNRKHMLQALL---ITISLGVYF----TLLQ-ASEYYETSFTISDGVYGSTFFMATGF-HG----------LHVIIGSTFLT-VCFL--RQLHFHFTSSHHFGFE----------------AAAWYW----HFVDVVWL------FL-Y--VSI-----Y---WWGS-------------------------------------
>457516
-----------------------------------------------------MA----H-QA-HAYHMVDPSPWPLTGAVGALLMT--SGLAIWFHFH-------STTLMTLGLILLLLTMYQWWRDIIREG---------------------------------TFQGHHTPPVQKGLRYGMILFITSEVFFFLGFFWAF---YHSSLAPTPELGGCWPPTGIT--PLDPFEVPLLNTA-VLL--ASGVTV---------TWAHHSLME-GERKQAIQSLA---LTIILGLYF----TALQ-AMEYYEAPFTIADGVYGSTFFVATGF-HG----------LHVIIGSSFLA-VCLL--RQIQYHFTSEHHFGFE----------------AAAWYW----HFVDVVWL------FL-Y--VSI-----Y---WWGS-------------------------------------
>81936
-----------------------------------------------------MT----H-QT-HAYHMVNPSPWPLTGAFSALFLT--SGLVMWFHYN-------STIMLTMGLLTNMLTMYQWWRDVIREG---------------------------------TFQGHHTPTVQKGLRYGMILFIISEVFFFAGFFWAF---YHSSLAPTHDLGSCWPPMGIS--PLNPLEVPLLNTS-VLL--ASGVSI---------TWAHHSLME-GKRNHMNQALL---ITILLGLYF----TILQ-ASEYFETSFSISDGIYGSTFFMATGF-HG----------LHVIIGSSFLI-VCLL--RQLKFHFTSKHHFGFE----------------AAAWYW----HFVDVVWL------FL-Y--VSI-----Y---WWGS-------------------------------------
>107322
-----------------------------------------------------MA----H-QA-HAYHMVDPSPWPLTGAIAALLLT--SGTAVWFHFH-------SLTLLAMGNILMLLTMYQWWRDIIREG---------------------------------TFQGHHTPPVQKGLRYGMVLFITSEVFFFLGFFWAF---YHSSLAPTPELGGCWPPTGII--TLDPFEVPLLNTA-VLL--ASGVTV---------TWAHHSIME-GERKQAIQSLT---LTILLGFYF----TFLQ-GMEYYEAPFTIADGVYGSTFFVATGF-HG----------LHVIIGSTFLA-VCLL--RQIQYHFTSEHHFGFE----------------AAAWYW----HFVDVVWL------FL-Y--VSI-----Y---WWGS-------------------------------------
>568884
-----------------------------------------------------MA----H-QA-HAFHMVDPSPWPLTGAVGALLLT--SGTAIWFHFH-------STTLMTLGLILTILTMYQWWRDVVREG---------------------------------TFQGHHTPPVQKGLRYGMILFITSEVFFFAGFFWAF---YHSSLAPTPELGGCWPPTGIT--TLDPFEVPLLNTA-VLL--ASGVTV---------TWAHHSLME-GERKQAIQSLT---LTILLGFYF----TFLQ-ALEYYEAPFTIADGVYGSTFFVATGF-HG----------LHVIIGSTFLA-VCLL--RQVLYHFTSNHHFGFE----------------AAAWYW----HFVDVVWL------FL-Y--VSI-----Y---WWGS-------------------------------------
>9711
-----------------------------------------------------MT----H-QT-HAYHMVNPSPWPLTGALSALLMT--SGLIMWFHFN-------SMYLLMLGLTTNTLTMYQWWRDIVRES---------------------------------TFQGHHTPIVQKGLRYGMILFIVSEVFFFAGFFWAF---YHSSLAPTPELGGCWPPTGIT--PLNPMEVPLLNTS-VLL--ASGVSI---------TWAHHSLME-GNRKHMLQALF---ITISLGVYF----TLLQ-ASEYYETPFTISDGIYGSTFFMATGF-HG----------LHVIIGSTFLI-VCFM--RQLKFHFTSNHHFGFE----------------AAAWYW----HFVDVVWL------FL-Y--VSI-----Y---WWGS-------------------------------------
>378289
-----------------------------------------------------MA----H-QT-HAYHMVDPSPWPLTGATAALLMT--SGLAMWFHYN-------SMLLMTLGLLIMLLTMLQWWRDIVREG---------------------------------TFQGHHTPPVQKGLRYGMILFITSEVFFFIGFFWAF---YHSSLAPTPDLGGCWPPTGII--PLNPFEVPLLNTA-VLL--ASGVTI---------TWAHHNLME-TNRNQTIQALS---FTILLGLYF----TALQ-AMEYYEAPFTIADGVYGSTFFVATGF-HG----------LHVIIGSTFLI-VCLL--RQIKHHFTSTHHFGFE----------------AAAWYW----HFVDVVWL------FL-Y--VSI-----Y---WWGS-------------------------------------
>435999
-----------------------------------------------------MA----H-QA-HPYHMVDPSPWPLTGAVAALLMT--SGLAIWFHFH-------STVLMTLGTALLILTICQWWRDVVREG---------------------------------TFQGHHTPPVQKGLRYGMILFITSEVLFFLGFFWAF---YHSSLAPTPELGGYWPPAGIT--ALDPFEVPLLNTA-VLL--ASGVTV---------TWAHHSIME-TKRKQAIQSLA---LTILLGGYF----TFLQ-AMEYHEAPFTIADGVYGATFFVATGF-HG----------LHVLIGSTFLA-VCLL--RQIRHHFTSNHHFGFE----------------AAAWYW----HFVDVVWL------FL-Y--ISI-----Y---WWGS-------------------------------------
>82895
-----------------------------------------------------MA----H-QA-HAYHMVDPSPWPLTGAVAALLMT--SGLAIWFHFH-------STTLMTLGLALLLLTMYQWWRDITREG---------------------------------TFQGHHTPPVQKGLRYGMILFITSEVFFFLGFFWAF---YHASLAPTPELGGCWPPTGIT--PLDPFEVPLLNTA-VLL--ASGVTV---------TWAHHSIME-GNRKQAIQSLT---LTILLGFYF----TFLQ-GMEYYEAPFTIADGVYGSTFFVATGF-HG----------LHVIIGSTFLA-VCLL--RQIQYHFTSDHHFGFE----------------AAAWYW----HFVDVVWL------FL-Y--ISI-----Y---WWGS-------------------------------------
>42663
-----------------------------------------------------MA----H-QA-HAYHMVDPSPWPLTGAVGALLMT--SGLAIWFHFH-------SMTLMTLGLILLLLTMFQWWRDIIREG---------------------------------TFQGHHTPPVQKGLRYGMILFITSEVFFFLGFFWAF---YHSSLAPTPELGGCWPPTGVI--TLDPFEVPLLNTA-VLL--ASGVTV---------TWAHHSIME-GERKQAIQSLA---LTILLGLYF----TALQ-AMEYYEAPFTIADGVYGSTFFVATGF-HG----------LHVIIGSTFLA-VCLL--RQIQYHFTSEHHFGFE----------------AAAWYW----HFVDVVWL------FL-Y--VSI-----Y---WWGS-------------------------------------
>565241
-----------------------------------------------------MA----H-QA-HAYHMVDPSPWPLTGAIAALLLT--SGTAVWFHFH-------SLTLLTMGNILLLLTMYQWWRDIIREG---------------------------------TFQGHHTPPVQKGLRYGMILFITSEVFFFLGFFWAF---YHASLAPTPELGGCWPPTGIT--PLDPFEVPLLNTA-VLL--ASGVTV---------TWAHHSIME-GERKQAIQSLT---LTILLGFYF----TFLQ-AMEYYEAPFTIADGVYGSTFFVATGF-HG----------LHVIIGSTFLA-VCLL--RQIQYHFTSEHHFGFE----------------AAAWYW----HFVDVVWL------FL-Y--VSI-----Y---WWGS-------------------------------------
>590997
----------------------------------------------------MLT----N-QN-HPYHMVEMSPWPLVGAISTMMTL--IGLVKLFQQS-------STMVMLTGTIMTLLTMIQWWRDVVRES---------------------------------TYQGMHTKMVIKGLRWGMILFIISEVLFFVSFFWTF---FHSSLSPAPQIGSMWPPTGIL--TFNPMQIPLLNTV-ILL--TSGVTI---------TWAHHSLLN-NNLNEMNQSLT---ITIIMGIYF----TMLQ-AYEYIEAPFTISDSIYGSTFFMATGF-HG----------LHVIIGTTFLL-MCLL--RQLNMHFSNYHHVGFE----------------AAAWYW----HFVDVVWL------FL-Y--ISI-----Y---WWGN-------------------------------------
>316143
-----------------------------------------------------MA----H-QA-HAYHMVDPSPWPLTGAIAALLMT--SGLAIWFHFN-------STALMSIGLILLLLTMYQWWRDIIREG---------------------------------TYQGHHTPPVQKGLRYGMILFITSEVFFFLGFFWAF---YHSSLAPTPELGGCWPPTGIT--TLDPFEVPLLNTA-VLL--ASGVTV---------TWAHHSIME-GNRKETVQSLA---LTILLGFYF----TFLQ-AMEYYEAPFTIADGVYGSTFFVATGF-HG----------LHVIIGSTFLA-VCLL--RQIQYHFTSDHHFGFE----------------AAAWYW----HFVDVVWL------FL-Y--VSI-----Y---WWGS-------------------------------------
>137246
-----------------------------------------------------MA----H-QA-HAFHMVDPSPWPLTGATAALLMT--SGLAIWFHFH-------TLTLLYLGLALLLLTMIQWWRDIIREG---------------------------------TFQGHHTPPVQKGLRYGMILFITSEVFFFLGFFWAF---YHSSLAPTPELGGCWPPTGIL--PLDPFEVPLLNTA-VLL--ASGVTV---------TWAHHSIME-GNRKEAIQALT---LTIMLGFYF----TALQ-AMEYYEAPFTIADGVYGTTFYVATGF-HG----------LHVIIGSTFLA-ICLL--RQIQYHFTSEHHFGFE----------------AAAWYW----HFVDVVWL------FL-Y--VSI-----Y---WWGS-------------------------------------
>241275
-----------------------------------------------------MA----H-QA-HAYHMVDPSPWPLTGAVAALLMT--SGLAIWFHFN-------STTLMTLGTALLLLTMYQWWRDIVREG---------------------------------TFQGHHTPPVQKGLRYGMILFITSEVFFFLGFFWAF---YHSSLAPTPELGGCWPPAGIT--PLDPFEVPLLNTA-VLL--ASGVTV---------TWAHHSIME-GERKQAIQSLA---LTILLGFYF----TFLQ-GLEYYEAPFTIADGVYGSTFFVATGF-HG----------LHVIIGSTFLA-ICLL--RQIQYHFTSEHHFGFE----------------AAAWYW----HFVDVVWL------FL-Y--ISI-----Y---WWGS-------------------------------------
>44326
-----------------------------------------------------MA----H-QA-HAFHMVDPSPWPLTGAAAAFLLT--SGLAVWFHFN-------NFIVLAMGLTLMLLTMYQWWRDVVRES---------------------------------TFQGHHTPPVQKGLRYGMILFITSEVFFFIGFFWAF---YNASLAPTPEVGECWPPTGIT--PFNPFEIPLLNTA-VLL--ASGVSV---------TWAHHSIMQ-ADRKGALQALA---VTVTLGLYF----TLLQ-AMEYYEAPFTIADGIYGTTFFVATGF-HG----------LHVIIGSVFLI-TCLL--RQLFFHFTSQHHFGFE----------------AAAWYW----HFVDVVWL------FL-Y--VSI-----Y---WWGS-------------------------------------
>92651
-----------------------------------------------------MT----H-QT-HAYHMVNPSPWPLTGALSALLLT--SGMIMWFHFN-------STLLLTIGLTCLMLTMYQWWRDIVREG---------------------------------TFQGHHTPVVQKGLRYGMILFITSEVFFFLGFFWAF---YHSSLAPTPELGGCWPPVGIH--PLNPLEVPLLNTS-ILL--ASGVSI---------TWAHHSLME-GNRKQMIQALS---ITIALGLYF----TALQ-AMEYYEAPFTISDGIYGSTFFVATGF-HG----------LHVIIGSTFLI-VCLM--RQFYFHFTSTHHFGFE----------------AAAWYW----HFVDVVWL------FL-Y--VSI-----Y---WWGS-------------------------------------
>34888
-----------------------------------------------------MT----H-QT-HAYHMVNPSPWPLTGALSALLMT--SGLIMWFHFN-------SIHLLLLGLMTNTLTMYQWWRDIVRES---------------------------------TFQGHHTPTVQKGLRYGMILFIVSEVFFFAGFFWAF---YHSSLAPTPELGGCWPPAGIT--PLNPLEVPLLNTS-VLL--ASGVSI---------TWAHHSLME-GDRKHMLQALF---ITILLGLYF----TLLQ-ASEYYETPFTISDGVYGSTFFMATGF-HG----------LHVIIGSTFLT-VCFL--RQLKFHFTSNHHFGFE----------------AAAWYW----HFVDVVWL------FL-Y--VSI-----Y---WWGS-------------------------------------
>143339
-----------------------------------------------------MA----H-QA-HAYHMVDPSPWPLTGAVAALLMT--SGLAIWFHYN-------STTLMALGTILLLLTMYQWWRDIIREG---------------------------------TFQGHHTPPVQQGLRYGMILFITSEVFFFLGFFWAF---YHASLAPTPELGGCWPPAGIT--PLDPFEVPLLNTA-VLL--ASGVTV---------TWAHHSIME-GERAQAIQSLL---LTILLGFYF----TFLQ-ALEYYEAPFTIADGVYGSTFFVATGF-HG----------LHVIIGSTFLA-VCLL--RQIHYHFTSGHHFGFE----------------AAAWYW----HFVDVVWL------FL-Y--ISI-----Y---WWGS-------------------------------------
>9463
-----------------------------------------------------MT----H-QA-HSYHMVNPSPWPLTGALSALLMT--SGLIMWFHFN-------STTLLSLGLLANILTMLQWWRDIVREG---------------------------------TFQGHHTPTVQKGLRYGMILFIISEVFFFAGFFWSF---YHSSLAPTPELGGCWPPTGVN--PLNPLEVPLLNTA-VLL--ASGVSI---------TWAHHSLME-GHRKHMTQALS---TTIALGLYF----TLLQ-MSEYFETSFTISDGVYGSTFFMATGF-HG----------LHVIIGSTFLT-VCLL--RQLNFHFTPKHHFGFE----------------AAAWYW----HFVDVVWL------FL-Y--VSI-----Y---WWGS-------------------------------------
>686569
-----------------------------------------------------MA----H-QA-HAFHMVDPSPWPLTGAVGALLLT--SGTAIWFHFH-------STTLATLGFILTILTMYQWWRDIVREG---------------------------------TFQGHHTPPVQKGLRYGMILFITSEVFFFAGFFWAF---YHSSLAPTPELGGCWPPTGIT--TLDPFEVPLLNTA-VLL--ASGVTV---------TWAHHSLME-GERKQAIQSLT---LTILLGFYF----TFLQ-GMEYYEAPFTIADGVYGSTFFVATGF-HG----------LHVIIGSTFLA-ICLL--RQILYHFTSNHHFGFE----------------AAAWYW----HFVDVVWL------FL-Y--VSI-----Y---WWGS-------------------------------------
>341128
-----------------------------------------------------MA----H-QA-HAYHMVDPSPWPLTGAVGGLLMT--SGLAIWFHFH-------STTLMTLGLMLLLLTMYQWWRDIIREG---------------------------------TFQGHHTPPVQKGLRYGMILFITSEVFFFLGFFWAF---YHSSLAPTPELGGCWPPTGIT--TLDPFEVPLLNTA-VLL--ASGVTV---------TWAHHSLME-GERKQAIQSLA---LTILLGLYF----TALQ-AIEYYEAPFTIADGVYGSTFFVATGF-HG----------LHVIIGSSFLA-VCFL--RQIQYHFTSEHHFGFE----------------AAAWYW----HFVDVVWL------FL-Y--VSI-----Y---WWGS-------------------------------------
>143406
-----------------------------------------------------MA----H-QA-HAYHMVDPSPWPLTGAVGALLMT--SGLAIWFHFH-------STTLMSLGLILLLLTMYQWWRDIIREG---------------------------------TFQGHHTPPVQKGLRYGMILFITSEVFFFLGFFWAF---YHSSLAPTPELGGCWPPTGII--TLDPFEVPLLNTA-VLL--ASGVTV---------TWAHHSLME-GERKQAIQSLT---LTILLGFYF----TALQ-AMEYYEAPFTIADGVYGSTFFVATGF-HG----------LHVIIGSTFLA-VCLL--RQIQYHFTSEHHFGFE----------------AAAWYW----HFVDVVWL------FL-Y--VSI-----Y---WWGS-------------------------------------
>242718
-----------------------------------------------------------M-RY-HPYHLAEPSPWPFLGATAAFFLT--IGLVSFFHYG-------QRFFLWLGFLVMVGVMFVWWQDVIRES---------------------------------TFQGHHSLIVKQGIKYGMLLFILSEVLFFFSFFWAF---FHSSLAPAVELGVVWPPQGVS--ALNPFSVPLLNTA-VLL--SSGATV---------TWAHHAIVC-GAKKEAQLGLF---LTLLLGIVF----TSLQ-AIEYYEAPFALSDSVYGSTFFVATGF-HG----------LHVLIGTTFLF-VCFF--RLLSNQFTRRQHVGFE----------------AASWYW----HFVDVVWL------FL-Y--LCI-----Y---WWGS-------------------------------------
>75030
-----------------------------------------------------MA----H-QA-HAYHMVDPSPWPLTGAVAALLMT--SGLAIWFHFH-------STTLMTLGTALLLLTMYQWWRDIVREG---------------------------------TFQGHHTPPVQKGLRYGMILFITSEVFFFLGFFWAF---YHSSLAPTPELGGCWPPTGIT--TLDPFEVPLLNTA-VLL--ASGVTV---------TWAHHSIME-GERKQAIQSLL---LTILLGFYF----TFLQ-AMEYYEAPFTIADGVYGSTFFVATGF-HG----------LHVIIGSTFLA-ICLL--RQIQYHFTSEHHFGFE----------------AAAWYW----HFVDVVWL------FL-Y--ISI-----Y---WWGS-------------------------------------
>1783473
-----------------------------------------------------MA----H-QA-HAYHMVDPSPWPLTGAIGALLMT--SGLAIWFHFH-------STTLMTLGLMLLLLTMYQWWRDIIREG---------------------------------TFQGHHTPPVQKGLRYGMILFITSEVFFFLGFFWAF---YHSSLAPTPELGGCWPPTGLI--TLDPFEVPLLNTA-VLL--ASGVTV---------TWAHHSLME-GDRKQAIQSLT---LTILLGLYF----TALQ-AMEYYEAPFTIADGVYGSTFFVATGF-HG----------LHVIIGSSFLA-VCLL--RQVQYHFTSEHHFGFE----------------AAAWYW----HFVDVVWL------FL-Y--VSI-----Y---WWGS-------------------------------------
>245705
-----------------------------------------------------MA----H-QA-HAYHMVDPSPWPLTGAAAALLMT--SGLAIWFHYN-------STTLMTLGTVLLLLTMYQWWRDIVREG---------------------------------TFQGHHTPPVQKGLRYGMILFITSEVFFFLGFFWAF---YHSSLAPTPELGGCWPPAGIT--PLDPFEVPLLNTA-VLL--ASGVTV---------TWAHHSIME-GERKQAIQSLL---LTILLGFYF----TFLQ-AMEYYEAPFTIADGVYGSTFFVATGF-HG----------LHVIIGSTFLA-VCLI--RQIQFHFTSEHHFGFE----------------AAAWYW----HFVDVVWL------FL-Y--ISI-----Y---WWGS-------------------------------------
>85066
-----------------------------------------------------MT----H-QA-HSYHMVDPSPWPILGAAAALLTT--SGLTMWFHYN-------SPYLLIMGLTSTALVMLQWWRDIIRES---------------------------------TFQGHHTPTVQKGLRYGMVLFITSEAFFFLGFFWAF---FHSSLAPTPELGGQWPPVGIK--PLNPMDVPLLNTA-ILL--ASGVTV---------TWAHHSIME-ANRKQAIHALT---LTVLLGFYF----TGLQ-AMEYYEAPFSIADGVYGSTFFVATGF-HG----------LHVIIGSTFLL-VCLL--RLIKYHFTPKHHFGFE----------------AAAWYW----HFVDVVWL------FL-Y--MTI-----Y---WWGS-------------------------------------
>332245
-----------------------------------------------------MT----H-QA-HAYHMVDPSPWPLTGAISALLLT--SGLAVWFHFN-------STNLIVLGMAILLLTMYQWWRDIIREG---------------------------------TYQGHHTPSVQKGLRYGMILFITSEVFFFIGFFWAF---YHSSLAPTPELGGCWPPSGIH--PLNPFEVPLLNTA-VLL--ASGVTV---------TWAHHSIME-GNRKEASQALL---LTVVLGLYF----TALQ-AMEYYEAPFTISDSVYGTTFFVATGF-HG----------LHVIIGSTFLI-VCLI--RQTMFHFTTKHHFGFE----------------AAAWYW----HFVDVVWL------FL-Y--ISI-----Y---WWGS-------------------------------------
>356813
-----------------------------------------------------MA----H-QA-HAYHMVDPSPWPLTGAIAALLTT--SGLAIWFHFH-------STTLMTLGMILLLLTMYQWWRDIIREG---------------------------------TFQGHHTPPVQKGLRYGMILFITSEVFFFLGFFWAF---YHSSLAPTPELGGCWPPTGII--PLDPFEVPLLNTA-VLL--ASGVTV---------TWAHHSIME-GKRKQAIQSLA---LTILLGLYF----TALQ-AMEYYEAPFTIADGVYGSTFFVATGF-HG----------LHVIIGSTFLA-VCLL--RQAQYHFTSEHHFGFE----------------AAAWYW----HFVDVVWL------FL-Y--VSI-----Y---WWGS-------------------------------------
>139309
-----------------------------------------------------MT----H-QT-HSYHMVNPSPWPLTGALSALLMT--SGLVMWFHFN-------SIYLLTLGMTTNVLTMYQWWRDIIREG---------------------------------TFQGHHTPTVQKGLRYGMILFIVSEVFFFAGFFWAF---YHSSLAPTPELGGCWPPTGIT--PLNPLEVPLLNTS-VLL--ASGVSI---------TWAHHSLME-GYRKHMLQALF---ITISLGLYF----TLLQ-ASEYYETSFTISDGVYGSTFFMATGF-HG----------LHVIIGSTFLI-VCFL--RQLNYHFTSNHHFGFE----------------AAAWYW----HFVDVVWL------FL-Y--VSI-----Y---WWGS-------------------------------------
>109286
-----------------------------------------------------MA----H-QA-HAYHMVDPSPWPLTGAIAALLMT--SGLAIWFHFN-------STVLMTIGLILLLLTMIQWWRDIVREG---------------------------------TFQGHHTPPVQKGLRYGMILFITSEVFFFLGFFWAF---YHSSLAPTPELGGCWPPSGVI--TLDPFEVPLLNTA-VLL--ASGVTV---------TWAHHSIME-GERKQTIHSLT---LTILLGFYF----TLLQ-AMEYYEAPFTIADGVYGSTFFVATGF-HG----------LHVIIGSTFLA-VCLI--RQIQYHFTSQHHFGFE----------------AAAWYW----HFVDVVWL------FL-Y--VSI-----Y---WWGS-------------------------------------
>9115
-----------------------------------------------------MA----H-QA-HSYHMVDPSPWPIFGAAAALLTT--SGLIMWFHHN-------SSQLLSLGLLSMILIMIQWWRDIVRES---------------------------------TFQGHHTPPVQKGLRYGMILFITSEAFFFLGFFWAF---FHSSLVPTPELGGHWPPTGIQ--PLNPLEVPLLNTA-ILL--ASGVTV---------TWAHHSITE-GNRKQAIHALT---LTILLGFYF----TALQ-AMEYHEAPFSIADGVYGSTFFVATGF-HG----------LHVIIGSSFLS-ICLL--RLIKFHFTSNHHFGFE----------------AAAWYW----HFVDVIWL------FL-Y--MTI-----Y---WWGS-------------------------------------
>586796
-----------------------------------------------------MA----H-QT-HAFHMVDPSPWPLTGATAALLMT--SGLAIWFHFH-------TLTLLYLGLALLSLTMIQWWRDIIREG---------------------------------TFQGHHTPPVQKGLRYGMILFITSEVFFFLGFFWAF---YHSSLAPTPELGGCWPPTGIF--PLDPFEVPLLNTA-VLL--ASGVTV---------TWAHHSIME-GNRKEAIQALT---LTIMLGFYF----TALQ-AMEYYEAPFTIADGVYGTTFYVATGF-HG----------LHVIIGSTFLA-ICLL--RQIQYHFTSEHHFGFE----------------AAAWYW----HFVDVVWL------FL-Y--VSI-----Y---WWGS-------------------------------------
>188379
-----------------------------------------------------MA----H-QA-HSYHMVDPSPWPIFGAAAALLTT--SGLAMWFHHN-------SLQLLSLGLLSMILVMLQWWRDIVRES---------------------------------TFQGHHTPTVQKGLRYGMILFITSEAFFFLGFFWAF---FHSSLVPTPELGGQWPPMGIK--PLNPLEVPLLNTA-ILL--ASGVTV---------TWAHHSITE-SNRKQAIHALT---LTILLGFYF----TALQ-AMEYYEAPFSIADGVYGSTFFVATGF-HG----------LHVIIGSSFLS-VCLL--RLIKFHFTSNHHFGFE----------------AAAWYW----HFVDIIWL------FL-Y--MTI-----Y---WWGS-------------------------------------
>1238137
-----------------------------------------------------MA----H-QA-HAFHMVDPSPWPLTGAVAALLMT--SGLAIWFHFH-------STTLMTVGTALLLLTMYQWWRDIVREG---------------------------------TFQGHHTPPVQKGLRFGMILFITSEVFFFLGFFWAF---YHSSLAPTPELGGHWPPAGLT--TLDPFEVPLLNTA-VLL--ASGVTV---------TWAHHSIME-GNRKEAIQSLA---LTILLGFYF----TFLQ-AMEYYEAPFTIADGVYGSTFFVATGF-HG----------LHVIIGSTFLA-VCLL--RQIRYHFTSDHHFGFE----------------AAAWYW----HFVDVVWL------FL-Y--VSI-----Y---WWGS-------------------------------------
>643360
-----------------------------------------------------MA----H-QA-HAYHMVDPSPWPLTEAIAAMLMT--SGLAIWFHFH-------STTLMTLGMILLLLTMYQWWRDIIREG---------------------------------TFQGHHTPPVQKGLRYGMILFITSEVFFFLGFFWAF---YHSSLAPTPELGGCWPPTGIT--PLDPFEVPLLNTA-VLL--ASGVTV---------TWAHHSIME-GERKQAIQSLA---LTILLGLYF----TALQ-AMEYYEAPFTIADGVYGSTFFVATGF-HG----------LHVIIGSTFLA-VCLL--RQIQYHFTSEHHFGFE----------------AAAWYW----HFVDVVWL------FL-Y--VSI-----Y---WWGS-------------------------------------
>57237
-----------------------------------------------------MA----H-QA-HSYHMVDPSPWPIFGATAALLTT--SGLIMWFHYN-------SSHLLTLGLASILLVMLQWWRDIVREG---------------------------------TFQGHHTPMVQKGLRYGMILFITSEVFFFLGFFWAF---FHSSLAPTPELGNQWPPTGVT--PLNPLEVPLLNTA-VLL--ASGVTV---------TWAHHSITE-GDQKQATQALA---LTILLGLYF----TILQ-ATEYYEAPFSIADSVYGSTFFVATGF-HG----------LHVMIGSSFLL-ICLL--RLVKFHFTPGHHFGFE----------------AAAWYW----HFVDVIWL------FL-Y--LTI-----Y---WWGS-------------------------------------
>61455
-----------------------------------------------------MT----H-QT-HAYHMVNPSPWPLTGALSALLMT--SGLAMWFHYN-------STLLLTLGMTTNLLTMYQWWRDIIRES---------------------------------TFQGHHTPIVQKGLRYGMILFIISEVFFFAGFFWAF---YHSSLAPTPELGGCWPPTGII--PLNPLEVPLLNTS-VLL--ASGVSI---------TWAHHSLME-GNRKHMLQALF---ITISLGVYF----TLLQ-ASEYYETSFTISDGVYGSTFFMATGF-HG----------LHVIIGSTFLI-VCFL--RQLKYHFTSNHHFGFE----------------AAAWYW----HFVDVVWL------FL-Y--VSI-----Y---WWGS-------------------------------------
>94939
-----------------------------------------------------MA----H-QA-HAYHMVDPSPWPLTGAVAALLMT--SGLATWFHFN-------STVLMTLGLVLLLLTMYQWWRDIIREG---------------------------------TFQGHHTPPVQKGLRYGMVLFITSEVFFFLGFFWAF---YHSSLAPTPELGGCWPPTGIT--PLDPFEVPLLNTA-VLL--ASGVTV---------TWAHHSIME-GERKQAIQSLT---LTILLGFYF----TFLQ-AMEYYEAPFTIADGVYGSTFFVATGF-HG----------LHVIIGSLFLA-VCLL--RQVLHHFTSDHHFGFE----------------AAAWYW----HFVDVVWL------FL-Y--ISI-----Y---WWGS-------------------------------------
>129043
-----------------------------------------------------MA----H-QA-HAYHMVDPSPWPLTGAVAALLMT--SGLAIWMHFH-------STILMSLGLVLLLLTMYQWWRDIIREG---------------------------------TFQGHHTPPVQKGLRYGMILFITSEVFFFLGFFWAF---YHSSLAPTPELGGCWPPTGIT--TLDPFEVPLLNTA-VLL--ASGVSV---------TWAHHSLME-GQRKQAIQSLT---LTILLGFYF----TFLQ-ALEYYEAPFTIADGVYGSTFFVATGF-HG----------LHVIIGSTFLA-ICLL--RQALYHFTSEHHFGFE----------------AAAWYW----HFVDVVWL------FL-Y--ISI-----Y---WWGS-------------------------------------
>1147755
-----------------------------------------------------MA----H-QA-HAYHMVDPSPWPLTGAAGALLLT--SGLAIWFHFN-------SVILMTLGIIVLLLTMYQWWRDIIRES---------------------------------TFLGHHTPPVQKGLRYGMILFITSEVFFFLGFFWAF---YHSSLAPTPELGGCWPPSGIL--TLDPFEVPLLNTA-VLL--ASGVTV---------TWAHHSIME-GERKQAIQSLT---LTILLGFYF----TFLQ-AMEYYEAPFTIADGVYGSTFFVATGF-HG----------LHVIIGSTFLA-ICLL--RQIQYHFTSEHHFGFE----------------AAAWYW----HFVDVVWL------FL-Y--ISI-----Y---WWGS-------------------------------------
>1642578
-----------------------------------------------------MA----H-QA-HAYHMVDPSPWPLTGAVAALLMT--SGLAIWFHFH-------STTLMSLGLILLLLTMYQWWRDIIREG---------------------------------TFQGHHTPPVQKGLRYGMILFITSEVFFFLGFFWAF---YHSSLAPTPELGGCWPPTGIM--PLDPFEVPLLNTA-VLL--ASGVTV---------TWAHHSLME-GERKQAIQSLT---LTILLGFYF----TALQ-AMEYYEAPFTIADGVYGSTFFVATGF-HG----------LHVIIGSTFLA-VCLL--RQIQYHFTSSHHFGFE----------------AAAWYW----HFVDVVWL------FL-Y--VSI-----Y---WWGS-------------------------------------
>143398
-----------------------------------------------------MA----H-QA-HAYHMVDPSPWPLTGAIAALLLT--SGLAIWFHFH-------STTLMTLGLILTLLTMYQWWRDVIREG---------------------------------TFQGHHTPPVQKGLRYGMILFITSEVFFFLGFFWAF---YHSSLAPTPELGGCWPPTGIT--TLDPFEVPLLNTA-VLL--ASGVTV---------TWAHHSLME-GERKQAIQSLA---LTILLGLYF----TALQ-TMEYYEAPFTIADGVYGSTFFVATGF-HG----------LHVIIGSTFLA-VCLL--RQIQYHFTSEHHFGFE----------------AAAWYW----HFVDVVWL------FL-Y--VSI-----Y---WWGS-------------------------------------
>55782
-----------------------------------------------------MT----H-QT-HAYHMVNPSPWPLTGAISALLLT--SGLTMWFHFH-------SFTLLMMGLMTMLMTMFQWWRDIVREG---------------------------------TFQGHHTPVVQKGLRYGMILFITSEVFFFLGFFWAF---YHSSLSPAHDLGGCWPPTGIH--PLNPLEVPLLNTA-ILL--ASGVSI---------TWAHHSLME-GNRKQMIQALS---ITILLGLYF----TILQ-ATEYYEAPFTISDGIYGSTFFVATGF-HG----------LHVIIGSLFLI-VCLL--RQLYYHFTSTHHFGFE----------------AAAWYW----HFVDVVWL------FL-Y--VSI-----Y---WWGS-------------------------------------
>1001283
------------------------------------------------MK--MMS----M-NN-HPFHMVEKSPWPLTASLGMIIVT--SGFVKWFHYK-------SFSMFLIGILIMILSSYQWWRDVVREA---------------------------------TFQGLHSKEVYMNMNWGMILFITSEVFFFLSFFWAY---FHASLSPNIEIGSVWPPNGII--AFNPYHIPLLNTI-ILV--SSGASI---------TWSHHSLIN-KKYKSSLIGLA---ITIILGVYF----SILQ-KYEYSEAPFTIADSIYGSTFYMATGF-HG----------MHVLIGTIFLM-VCFI--RLKNKHFSSTHHFGFE----------------AASWYW----HFVDIVWL------FL-Y--VSI-----Y---WWSYN------------------------------------
>8167
-----------------------------------------------------MA----H-QA-HAYHMVDPSPWPLTGAVAALLMT--SGLAIWFHFH-------STTLMGLGMALLLLTMYQWWRDIIREG---------------------------------TFQGHHTPPVQKGLRYGMILFITSEVFFFLGFFWAF---YHSSLAPTPELGGCWPPTGIT--PLDPFEVPLLNTA-VLL--ASGVTV---------TWAHHSIME-GERKQAIQSLA---LTILLGFYF----TFLQ-AMEYYEAPFTIADGVYGATFFVATGF-HG----------LHVIIGSTFLA-ICLL--RQIQYHFTSEHHFGFE----------------AAAWYW----HFVDVVWL------FL-Y--ISI-----Y---WWGS-------------------------------------
>38616
-----------------------------------------------------MT----H-QT-HAYHMVNPSPWPLTGALSALLLT--SGLIMWFHYN-------SIMLLSIGLACMLLTMYQWWRDIVREG---------------------------------TFQGHHTPVVQKGLRYGMVLFIISEVFFFLGFFWAF---YHSSLAPTPELGGCWPPTGIH--PLNPLEVPLLNTS-ILL--ASGVSI---------TWAHHSLME-GNRKQMIQALT---ITIFLGLYF----TILQ-AMEYYESSFTISDGVYGSTFFVATGF-HG----------LHVIIGSTFLI-VCLL--RQFKFHFTSTHHFGFE----------------AAAWYW----HFVDVVWL------FL-Y--VSI-----Y---WWGS-------------------------------------
>231028
----------------------------------------------------MAG----Y-QV-HPWHLVEPSPWPIVGGSGAFTLT--VGLVMWFHYN-------SLLLLALGLVLVVMTMIQWWRDVIREA---------------------------------TFQGSHTSYVISGLRRGMVLFIISEVFFFLAFFWAF---FHSSLAPTVELGVTWPPVGVH--PLNAFAVPLLNTA-VLL--SSGVTV---------TWAHHAIME-GKRTEAIQSLA---FTVMLGLYF----TGLQ-AWEYYEAPFTIADGVYGSTFFVATGF-HG----------LHVIIGSTFLL-VCLG--RQIFYHYTSSHHFGFE----------------AAAWYW----HFVDVVWL------FL-Y--VCI-----Y---WWGS-------------------------------------
>575834
----------------------------------------------------MKS----N-HN-HPFHLVDASPWPLTGSIGAMTLT--SGLVMWFHQY-------KTSLLMLGIMIILLTMFQWWRDITREG---------------------------------TFQGKHTIAVTNGLKWGMILFIISEVFFFISFFWGF---FHSSLAPTVEIGATWPPTGIK--TFNPMQIPLLNTM-VLL--CSGITV---------TWAHHSLME-SNHSQASQSLF---FTVLLGIYF----TMLQ-AFEYYESTFTISDSVYGSSFFMATGF-HG----------IHVIIGTTFLS-ICMM--RHMMCHFSSKHHFGFE----------------AAAWYW----HFVDVVWL------FL-Y--ISI-----Y---WWGS-------------------------------------
>427908
-----------------------------------------------------MT----R-QA-HTFHMVDPSPWPLTGAIAALLMT--SGLAMWFHFT-------SMTLLSMGLMLMLLTMVQWWRDITREG---------------------------------TFQGHHTPNVQKGLRYGMILFIVSEVFFFIGFFWAF---YHSSLAPTPELGGCWPPGGVI--PLDPFEVPLLNTA-VLL--ASGVTV---------TWTHHAIMQ-GKRPETIQALT---TTIMLGLYF----TLLQ-AMEYYEAPFTIADSVYGATFFVATGF-HG----------LHVIIGTTFLT-IMLL--RQMKYHFTTNHHFGFE----------------AAAWYW----HFVDVVWL------FL-Y--ISI-----Y---WWGS-------------------------------------
>291816
-----------------------------------------------------MA----H-QA-HAYHMVDPSPWPLTGAVGALLMT--SGLAIWFHFH-------STTLMTLGMILLLLTMFQWWRDIIREG---------------------------------TFQGHHTPPVQKGLRYGMILFITSEVFFFLGFFWAF---YHSSLAPTPELGGCWPPTGIT--TLDPFEVPLLNTA-VLL--ASGVTV---------TWAHHSIME-GERKQAIQSLA---LTILLGLYF----TALQ-AMEYYEAPFTIADGVYGSTFFVATGF-HG----------LHVIIGSSFLA-VCLL--RQIQYHFTSEHHFGFE----------------AAAWYW----HFVDVVWL------FL-Y--VSI-----Y---WWGS-------------------------------------
>62698
-----------------------------------------------------MT----H-QT-HTYHMVNPSPWPLTGALSTLLMT--SGLIMWFHFN-------STHLLLLGLMTSVLTMCQWWRDIVRES---------------------------------TFQGHHTPTVQKGLRYGMILFITSEVFFFAGFFWAF---YHSSLAPTPELGGCWPPTGIT--PLNPLEVPLLNTS-VLL--ASGVSI---------TWAHLCLME-GNRKHMLQALF---ITILLGLYF----TLLQ-ASEYYETSFTISDGIYGSTFFVATGF-HG----------LHVIIGSTFLI-VCFL--RQLKFHFTSNHHFGFE----------------AAAWYW----HFVDVVWL------FL-Y--VSI-----Y---WWGS-------------------------------------
>106106
-----------------------------------------------------MT----H-QT-HAYHMVNPSPWPLTGALSALLLT--SGLVMWFHFN-------SSTLLCLGLLANSLTMYQWWRDIVREG---------------------------------TFQGHHTPIVQKGLRYGMILFIISEVFFFAGFFWAF---YHSSLAPTHELGGFWPPAGIH--PLNPLEVPLLNTS-VLL--ASGVSI---------TWAHHSLME-GNRKHMIQALF---ITIALGVYF----TILQ-AAEYYEAPFTISDGVYGSTFFMATGF-HG----------LHVIIGTTFLT-VCFI--RQLKYHFTSKHHFGFE----------------AAAWYW----HFVDVVWL------FL-Y--VSI-----Y---WWGS-------------------------------------
>27604
-----------------------------------------------------MT----H-QT-HSYHMVNPSPWPLTGALSALLMT--SGLIMWFHFN-------SMVLLTLGLLTNILTMYQWWRDIIRES---------------------------------TFQGHHTPTVQKGLRYGMILFIISEVLFFTGFFWAF---YHSSLAPTPELGGCWPPTGIH--PLNPLEVPLLNTS-VLL--ASGVSI---------TWAHHSLME-GNRKHMLQALF---ITIALGLYF----TLLQ-ASEYYEAPFTISDGIYGSTFFVATGF-HG----------LHVIIGSTFLI-VCFM--RQMKFHFTSNHHFGFE----------------AAAWYW----HFVDVVWL------FL-Y--VSI-----Y---WWGS-------------------------------------
>9111
-----------------------------------------------------MA----H-QA-HSYHMVDPSPWPIFGAAAALLTT--SGLIMWFHHN-------SSQLLSLGLLSMILIMIQWWRDIVRES---------------------------------TFQGHHTPPVQKGLRYGMILFITSEAFFFLGFFWAF---FHSSLVPTPELGGHWPPTGIQ--PLNPLEVPLLNTA-ILL--ASGVTV---------TWAHHSITE-GNRKQAIHALT---LTILLGFYF----TALQ-AMEYHEAPFSIADGVYGSTFFVATGF-HG----------LHVIIGSSFLS-VCLL--RLIKFHFTSNHHFGFE----------------AAAWYW----HFVDVIWL------FL-Y--MTI-----Y---WWGS-------------------------------------
>88201
-----------------------------------------------------MA----H-QA-HAYHMVDPSPWPLTGAVAALLMT--SGLAMWFHYN-------TTTLMILGTILLLLTMYQWWRDIVREG---------------------------------TYQGHHTPPVQKGLRYGMILFITSEVFFFLGFFWAF---FHSSLAPTPEIGGCWPPTGIT--PLDPFGVPLLNTA-VLL--ASGVTV---------TWAHHSIME-GERKQAIQSLA---LTILLGGYF----TFLQ-AMEYYEAPFTIADSVYGSTFFVATGF-HG----------LHVIIGTTFLA-VCLL--RQINYHFTVEHHFGFE----------------AAAWYW----HFVDVVWL------FL-Y--ISI-----Y---WWGS-------------------------------------
>143403
-----------------------------------------------------MA----H-QA-HAYHMVDPSPWPLTGAVGALLMT--SGLAIWFHFH-------STTLMTLGLILLLLTMYQWWRDIIREG---------------------------------TFQGHHTPPVQKGLRYGMILFITSEVFFFLGFFWAF---YHSSLAPTPELGGCWPPTGIT--PLDPFEVPLLNTA-VLL--ASGVTV---------TWAHHSLME-GERKQAIQSLT---LTILLGFYF----TALQ-AMEYYEAPFTIADGVYGSTFFVATGF-HG----------LHVIIGSTFLA-VCLL--RQIQYHFTSEHHFGFE----------------AAAWYW----HFVDVVWL------FL-Y--VSI-----Y---WWGS-------------------------------------
>1042121
-----------------------------------------------------MT----H-QT-HPYHMVKPSPWPLTGAFSALLMT--SGLIMWFHFY-------STTLLTLGLLTNMLTMYQWWRDIVRES---------------------------------TYQGHHTMPVQKGLRYGMVLFIISEVFFFAGFFWAF---YHSSLAPTPHLGGHWPPTGIT--PLNPLEVPLLNTS-VLL--ASGVTI---------TWAHHSLME-NNRKQMIQALF---ITILLGIYF----TLLQ-MSEYYEAPFTISDGIYGSTFFVATGF-HG----------LHVIIGSTFLT-VCLI--RQLLYHFTSNHHFGFE----------------AAAWYW----HFVDVVWL------FL-Y--ISI-----Y---WWGS-------------------------------------
>60585
------------------------------------------------------M----T-HQ-HPYHLVDQSPWPLTGAISAFMMT--SGLILWFHTS-------TNHLFIAGTVLLLITIINWWRDVVREA---------------------------------TFQGFHTLVVNNGLRHGMILFITSEVCFFFAFFWAF---FHSSLAPTVELGVCWPPTGIQ--PINPFLVPLLNTA-VLL--SSGVTV---------TWAHHSILS-KNRSEAIQGLA---LTVLLGVYF----TALQ-AWEYFDSPFTIADSVYGSTFFVATGF-HG----------LHVLIGTSFLL-VCLI--RLITFHFSNNHHFGFE----------------AAAWYW----HFVDVVWL------FL-Y--ICI-----Y---WWGS-------------------------------------
>392913
-----------------------------------------------------MT----H-QA-HAYHMVDPSPWPLTGAAAALLMT--SGLAIWFHYN-------STTLMALGTILLLLTMYQWWRDIVREG---------------------------------TFQGHHTIPVQKGLRYGMILFITSEVFFFLGFFWAF---YHASLAPTPELGGCWPPTGIT--TLDPFEVPLLNTA-VLL--ASGVTV---------TWAHHSIME-GERKQTIQSLL---LTILLGFYF----TFLQ-GMEYYEAPFTIADGVYGSTFFVATGF-HG----------LHVIIGSTFLA-ICLL--RQVQYHFTSEHHFGFE----------------AAAWYW----HFVDVVWL------FL-Y--ISI-----Y---WWGS-------------------------------------
>437613
-----------------------------------------------------MA----H-QA-HAYHMVDPSPWPLVGAVAALFTT--FGLVIWFHHH-------SITLVIIGLVLMLLTMLQWWRDIIREG---------------------------------TFQGHHTLPVQNGLRYGMILFIISEVFFFSGFFWAF---YHLS-SLTTSLPGAWPPTGLS--PLNPLEVPLLNTT-VLL--ASGVSV---------TWAHHSLME-GERKQTIQSLA---LTIILGLYF----TALQ-AMEYYEAPFTIADGAYGSTFFMATGF-HG----------LHVIIGSTFLA-VCLL--RQIKYHFTSEHHFGFE----------------AAAWYW----HFVDVVWL------FL-Y--VSI-----Y---WWGS-------------------------------------
>181418
-----------------------------------------------------MA----H-QA-HAYHMVDPSPWPLTGAIAALLMT--SGLAIWFHFN-------SMILMALGLALLLLTMYQWWRDIIREG---------------------------------TFQGHHTPPVQKGLRYGMILFITSEVFFFLGFFWAF---YHSSLAPTPELGGCWPPAGVI--TLDPFEVPLLNTA-VLL--ASGVTV---------TWAHHSIME-GERKQAIQSLF---LTILLGFYF----TFLQ-AMEYYEAPFTIADGVYGATFFVATGF-HG----------LHVIIGSTFLA-VCLL--RQIQFHFTSEHHFGFE----------------AAAWYW----HFVDVVWL------FL-Y--ISI-----Y---WWGS-------------------------------------
>443748
-----------------------------------------------------MA----H-QA-HAYHMVDPSPWPLTGAVAALLMT--SGLAIWFHFH-------STTLMTVGLVLLLLTMYQWWRDIIREG---------------------------------TFQGHHTPPVQKGLRYGMILFITSEVFFFLGFFWAF---YHASLAPTPELGGCWPPTGIT--TLNPFEVPLLNTA-VLL--ASGVTV---------TWAHHSIME-GHRKQAIQSLA---LTILLGFYF----SFLQ-AMEYYEAPFTIADGVYGSTFFVATGF-HG----------LHVIIGSTFLA-VCLL--RQVQYHFTSDHHFGFE----------------AAAWYW----HFVDVVWL------FL-Y--ISI-----Y---WWGS-------------------------------------
>109178
-----------------------------------------------------MG----H-QA-HAFHMVDPSPWPWPLPAAAFLLT--SGLAAWFHFN-------TFIILAMGLTLMLLTMYQWWRDVVREG---------------------------------TFQGHHTPPVQKGLRYGMILFITSEVFFFIGFFWAF---YNASLAPTPEVGECWPPTGIT--PFNPFEIPLLNTA-VLL--ASGVSV---------TWAHHSIMQ-ADRKGALQALA---ITVTLGLYF----TLLQ-AMEYYEAPFTIADGIYGTTFFVATGF-HG----------LHVIIGSVFLI-TCFL--RQLFFHFTSQHHFGFE----------------AAAWYW----HFVDVVWL------FL-Y--VSI-----Y---WWGS-------------------------------------
>397308
-----------------------------------------------------MT----H-QA-HSYHMVDPSPWPIFGATAALLTT--SGLTMWFHYN-------TTQLLTLGLLSMTLVMIQWWRDIIRES---------------------------------TFQGHHTPTVQKGLRYGMILFITSEAFFFLGFFWAF---FHSSLAPTPELGGQWPPMGIK--PLNPMEVPLLNTA-ILL--ASGVTV---------TWAHHSITE-SNQKQATQALL---MTVLLGFYF----TALQ-ATEYYEAPFSIADSVYGSTFFVATGF-HG----------LHVIIGSSFLL-VCLL--RLTKYHFTSNHHFGFE----------------AAAWYW----HFVDVIWL------FL-Y--MSI-----Y---WWGS-------------------------------------
>270574
-----------------------------------------------------MA----H-QA-HAYHMVDPSPWPFTGAAAALLTT--SGLAIWFHYH-------SVILMTLGTALLLLTMYQWWRDIVREG---------------------------------TFQGHHTPPVQKGLRYGMILFITSEVFFFLGFFWAF---YHASLAPTPELGGYWPPSGIT--PLDPFEVPLLNTA-VLL--ASGVTV---------TWAHHSIME-GHQKQAVQSLT---LTIILGFYF----TCLQ-AMEYFEAPFTIADGVYGSSFFVATGF-HG----------LHVIIGSTFLA-VCLM--RQTQYHFTSEHHFGFE----------------AAAWYW----HFVDVVWL------FL-Y--ISI-----Y---WWGS-------------------------------------
>86232
-----------------------------------------------------MA----H-QA-HAYHMVDPSPWPLTGAVAALLMT--SGLAIWFHFH-------STTLMTIGLILLLLTMYQWWRDIIREG---------------------------------TFQGHHTPPVQKGLRYGMILFITSEVFFFLGFFWAF---YHASLAPTPELGGCWPPTGIT--PLDPFEVPLLNTA-VLL--ASGVTV---------TWAHHSIME-GERKQAIHSLT---LTILLGFYF----TFLQ-AMEYYEAPFTIADGVYGSTFFVATGF-HG----------LHVIIGSTFLA-VCLL--RQVQYHFTSEHHFGFE----------------AAAWYW----HFVDVVWL------FL-Y--ISI-----Y---WWGS-------------------------------------
>980894
-----------------------------------------------------MT----H-QM-HPYHMVNPSPWPLTGALSALLMT--SGLIMWFHFN-------SMSLLILGLTTNLLTMYQWWRDVIREG---------------------------------TFQGHHTPMVQKGLRYGMVLFIISEIFFFAGFFWAF---YHSSLAPTHDLGGCWPPTGIK--PLNPLDVPLLNTS-VLL--ASGVSI---------TWAHHSLME-GNRNHMIQALF---ITIALGVYF----TLLQ-GSEYFETPFTISDGVYGSTFFMATGF-HG----------LHVIIGTTFLL-VCFL--RQLNFHFTSKHHFGFE----------------AAAWYW----HFVDVVWL------FL-Y--VSI-----Y---WWGS-------------------------------------
>1772269
-----------------------------------------------------MT----H-QA-HAYHMVDPSPWPLTGAVAALLMT--SGLAIWFHFH-------STTLMIMGTALLLLTMFQWWRDIVREG---------------------------------TFQGHHTPPVQKGLRYGMILFITSEVFFFLGFFWAF---YHASLAPTPELGGCWPPSGIS--TLDPFEVPLLNTA-VLL--ASGVTV---------TWAHHSIIE-QEREQALQSLT---LTILLGFYF----TFLQ-GMEYYEAPFTIADGVYGSTFFVATGF-HG----------LHVIIGSTFLA-ICLL--RQALFHFTSEHHFGFE----------------AAAWYW----HFVDVVWL------FL-Y--VSI-----Y---WWGS-------------------------------------
>590988
-----------------------------------------------------MS----K-QN-HPYHMVNISPWPLTGAMSTMLML--IGMIKFFHKS-------SMSIMLLGMLMTMMMMIQWWRDTVRES---------------------------------TYQGMHTKVVIKGLRWGMILFIVSEILFFLSFFWAF---FHSSLSPTVQLGSMWPPNGIM--TFNPMQIPLLNTM-ILL--TSGVTI---------TWAHHSLLN-NNMMEMNKSLI---ITILMGTYF----TLLQ-MYEYMEAPFTISDSVYGSSFFMATGF-HG----------MHVIIGTTFLI-VCMT--RQLNFHFSPNHHMGFE----------------AAAWYW----HFVDVVWL------FL-Y--MSI-----Y---WWGN-------------------------------------
>64815
-----------------------------------------------------MA----H-QA-HSYHMVDPSPWPILGAAAALLTT--SGLTMWFHWN-------SPQLLILGLLSTSLVMFQWWRDIVRES---------------------------------TFQGHHTPTVQKGLRYGMVLFITSEAFFFLGFFWAF---FHSSLAPTPELGGQWPPVGIK--PLNPMDVPLLNTA-ILL--ASGVTV---------TWAHHSITE-ANRKQAIQALA---LTVLLGFYF----TTLQ-AMEYYEAPFSIADGVYGSTFFVATGF-HG----------LHVIIGSTFLL-VCLL--RLIKYHFTSGHHFGFE----------------AAAWYW----HFVDVVWL------FL-Y--ISI-----Y---WWGS-------------------------------------
>169291
-----------------------------------------------------MA----H-QA-HAYHMVDPSPWPLTGAVAALLMT--SGLAIWFHYH-------SIILMTMGLILLLLTMFQWWRDIIREG---------------------------------TFQGHHTPPVQKGLRYGMILFITSEVFFFLGFFWAF---YHSSLAPTPELGGCWPPTGIV--PLDPFEVPLLNTA-VLL--ASGVTV---------TWAHHSLME-GQRKQAIQSLT---LTILLGFYF----TALQ-AMEYYEAPFTIADGVYGSTFFVATGF-HG----------LHVIIGSTFLA-VCLI--RQIQFHFTSEHHFGFE----------------AAAWYW----HFVDVVWL------FL-Y--VSI-----Y---WWGS-------------------------------------
>48156
-----------------------------------------------------MA----H-QA-HSYHMVDPSPWPIFGAAAALLTA--SGLTMWFHLN-------TPYLLMMGLLSTALVMFQWWRDVIRES---------------------------------TFQGHHTPAVQKGLRYGMVLFITSEAFFFLGFFWAF---FHSSLAPTPELGGQWPPVGIK--PLNPMEVPLLNTA-ILL--ASGVTV---------TWAHHSITE-AHRKQAIHALT---LTVLLGFYF----TALQ-AMEYYEAPFSIADGVYGSTFFVATGF-HG----------LHVIIGSTFLL-VCLA--RLIKYHFTSNHHFGFE----------------AAAWYW----HFVDVVWL------FL-Y--ISI-----Y---WWGS-------------------------------------
>44491
-----------------------------------------------------MT----K-QM-HPYHMVNQSPWPLTGGMAAFAMT--SGLIMWFHYN-------SYILLAIGLLNMTMTVLQWWRDVVRES---------------------------------TFQGHHTQPVQKGLRYGMILFITSEVFFFAGFFWAF---YHSSLAPTPELGGYWPPTGIT--PLNPFEVPLLNTA-VLL--ASGVTI---------TWAHHSMME-SNRNQTIQALL---MTILLGIYF----TALQ-ATEYFETTFTIADSVYGSTFFVATGF-HG----------LHVIIGSTFLM-VCLL--RQMKYHFTSNHHFGFE----------------AAAWYW----HFVDVIWL------FL-F--ISI-----Y---WWGS-------------------------------------
>1616773
-----------------------------------------------------MA----H-QA-HAYHMVDPSPWPLTGAVGALLMT--SGLAIWFHFH-------STTLMTLGMILLLLTMFQWWRDIIREG---------------------------------TFQGHHTPPVQKGLRYGMILFITSEVFFFLGFFWAF---YHSSLAPTPELGGCWPPTGII--TLDPFEVPLLNTA-VLL--ASGVTV---------TWAHHSIME-GERKQAIQSLA---LTILLGLYF----TALQ-AMEYYEAPFTIADGVYGSTFFVATGF-HG----------LHVIIGSSFLA-VCLL--RQVQYHFTSEHHFGFE----------------AAAWYW----HFVDVVWL------FL-Y--VSI-----Y---WWGS-------------------------------------
>43780
-----------------------------------------------------MT----H-QA-HPYHMVKPSPWPLTGALSALLMT--SGLIMWFHFY-------STTLLMLGLLTNMLTMYQWWRDIIRES---------------------------------TYQGHHTMPVQKGLRYGMVLFIISEVFFFAGFFWAF---YHSSLAPTPHLGGHWPPTGIT--PLNPLEVPLLNTS-VLL--ASGVTI---------TWAHHSLME-NNRKEMIQALL---TTILLGIYF----TLLQ-ASEYYEAPFTISDGIYGSTFFVATGF-HG----------LHVIIGSTFLT-VCLT--RQLFYHFTSSHHFGFE----------------AAAWYW----HFVDVVWL------FL-Y--ISI-----Y---WWGS-------------------------------------
>171366
-----------------------------------------------------MA----H-QA-HAYHMVDPSPWPLTGAVAALLLT--SGLAMWFHFE-------SIILLTLGLITMLLTMLQWWRDVIREG---------------------------------TFQGHHTPPVQKGLRYGMILFITSEVFFFIGFFWAF---YNSSLAPTPELGECWPPTGII--PLNPFEVPLLNTA-VLL--ASGVTV---------TWAHHSIMQ-GDRKEAIQSLA---LTIILGLYF----TALQ-AMEYYEAPFTIADGVYGSTFFVATGF-HG----------LHVIIGSLFLA-VCLL--RQAQFHFTSQHHFGIE----------------AAAWYW----HFVDVVWL------FL-Y--VSI-----Y---WWGS-------------------------------------
>492023
-----------------------------------------------------MA----H-QA-HAYHMVDPSPWPLTGAVAALLLT--SGLAIWFHFH-------SMTLLSLGLVLTLLTMCQWWRDVIREG---------------------------------TFQGHHTPPVQKGLRYGMILFITSEVFFFLGFFWAF---YHSSLAPTPELGGCWPPTGII--PLDPFEVPLLNTA-VLL--ASGVTV---------TWTHHSLME-GNRKEAIQSLA---LTVILGFYF----TLLQ-AMEYYEAPFTIADGVYGSTFFVATGF-HG----------LHVIIGSTFLA-VCLL--RQIQYHFTSEHHFGFE----------------AAAWYW----HFVDVVWL------FL-Y--VSI-----Y---WWGS-------------------------------------
>43328
-----------------------------------------------------MT----H-QT-HAYHMVNPSPWPLTGALSALLMT--SGLIMWFHFN-------SMILLTLGLTTNMLTMYQWWRDIIRES---------------------------------TFQGHHTPTVQKGLRYGMILFIISEVLFFTGFFWAF---YHSSLAPTPELGGCWPPTGIH--PLNPLEVPLLNTS-VLL--ASGVSI---------TWAHHSLME-GNRNHMLQALF---ITIALGVYF----TLLQ-ASEYYEAPFTISDGVYGSTFFVATGF-HG----------LHVIIGSTFLI-VCFF--RQLKFHFTSSHHFGFE----------------AAAWYW----HFVDVVWL------FL-Y--VSI-----Y---WWGS-------------------------------------
>176196
-----------------------------------------------------MA----H-QT-HAYHMVDPSPWPLTGAAAALLMT--SGLAMWFHYN-------SMLLMILGLSIMLLTMFQWWRDIVREG---------------------------------TFQGHHTPPVQKGLRYGMILFITSEVFFFIGFFWAF---YHSSLAPTPDLGGCWPPTGIT--PLNPFEVPLLNTA-VLL--ASGVTI---------TWAHHSLME-TNRSQTIQALS---LTILLGLYF----TALQ-AMEYYEAPFTIADGVYGSTFFVATGF-HG----------LHVIIGSTFLI-VCLL--RQIKHHFTSTHHFGFE----------------AAAWYW----HFVDVVWL------FL-Y--VSI-----Y---WWGS-------------------------------------
>13477
-----------------------------------------------------MA----H-QA-HAYHMVDPSPWPLTGAVGALLMT--SGLAIWFHFH-------TMTLMTLGLVLLLLTMFQWWRDVIREG---------------------------------TFQGHHTPPVQKGLRYGMILFITSEVFFFLGFFWAF---YHSSLAPTPELGGCWPPAGII--TLDPFEVPLLNTA-VLL--ASGVTV---------TWAHHSIME-GERKQAIQSLA---LTILLGFYF----TALQ-AMEYYEAPFTIADGVYGSTFFVATGF-HG----------LHVIIGSTFLA-VCLL--RQIQYHFTSEHHFGFE----------------AAAWYW----HFVDVVWL------FL-Y--VSI-----Y---WWGS-------------------------------------
>429428
----------------------------------------------------MTT----H-SH-HPFHLVDMSPWPLTVSIGALTMT--SGLSYWFHYN-------SMSILLLGLFIVVISSYQWWRDIAREG---------------------------------TLQGLHNNSVITNLRWGMILFIVSEIFFFVSFFWAF---FHASLAPSVEIGTQWPPAGII--PFNPFQIPLLNTA-ILL--ASGVTI---------TWSHHSLMN-GNHTQSVQALA---VTIILGVYF----TALQ-AYEYLEAPFTIAEAVYGSTFFVATGF-HG----------LHVIIGSTFLM-VCLF--RMIKFHFSATHHFGFE----------------AAAWYW----HFVDVVWL------FL-Y--VSI-----Y---WWGG-------------------------------------
>140595
-----------------------------------------------------MA----H-QA-HAYHMVDPSPWPLTGAVGALLMT--SGLAIWFHFH-------STTLMTLGLVLLLLTMIQWWRDIIREG---------------------------------TFQGHHTPPVQKGLRYGMILFITSEVFFFLGFFWAF---YHSSLAPTPELGGCWPPTGIT--TLDPFEVPLLNTA-VLL--ASGVTV---------TWAHHSIME-GERKQAIQSLT---LTILLGLYF----TALQ-AMEYYEAPFTIADGVYGSTFFVATGF-HG----------LHVIIGSTFLA-VCLL--RQIQYHFTSEHHFGFE----------------AAAWYW----HFVDVVWL------FL-Y--VSI-----Y---WWGS-------------------------------------
>9947
-----------------------------------------------------MT----H-QT-HAYHMVNPSPWPLTGALSALLMT--SGLTMWFHYN-------STILLMLGLTTNMLTMYQWWRDIIRES---------------------------------TFQGHHTPAVQKGLRYGMILFIISEVLFFTGFFWAF---YHSSLAPTPELGGCWPPTGIH--PLNPMEVPLLNTS-VLL--ASGVSI---------TWAHHSLME-GDRNHMLQALF---ITIALGIYF----TLLQ-ASEYYEAPFTISDGVYGSTFFVATGF-HG----------LHVIIGSTFLI-VCFF--RQLKFHFTSSHHFGFE----------------AAAWYW----HFVDVVWL------FL-Y--VSI-----Y---WWG--------------------------------------
>433667
-----------------------------------------------------MA----H-QA-HAYHMVDPSPWPLTGAVAALLMT--SGLAIWFHFN-------STTLMTLGTALLLLTMYQWWRDIVREG---------------------------------TFQGHHTPPVQKGLRYGMILFITSEVFFFLGFFWAF---YHSSLAPTPELGGCWPPTGIT--TLDPFEVPLLNTA-VLL--ASGVTV---------TWAHHSIME-GNRKQAIQSLT---LTILLGFYF----TFLQ-AMEYNEAPFTIADGVYGSTFFVATGF-HG----------LHVIIGSTFLA-VCLL--RQIQYHFTSDHHFGFE----------------AAAWYW----HFVDVVWL------FL-Y--ISI-----Y---WWGS-------------------------------------
>28829
-----------------------------------------------------MA----H-QA-HPFHMVDPSPWPLTGAAGAMLTV--SGLAMWFHFH-------YTSLLFMGLTLLVFTVIQWWRDVVREG---------------------------------TFQGHHTPPVQNGLRFGMILFIASEVLFFVGFFWAF---YHASLAPTVDLGNTWPPTGIT--PLDPFEVPLLNTA-VLL--ASGVTV---------TWAHHSIME-GNRPQAIQSLA---LTILLGLYF----TFLQ-AMEYYEAPFTLADGVYGTTFFVATGF-HG----------LHVIIGTTFLI-VCLL--RQTEHHFTSDHHFGFE----------------AAAWYW----HFVDVVWL------FL-Y--ISI-----Y---WWGS-------------------------------------
>166745
-----------------------------------------------------MA----H-QA-HAFHMVDPSPWPLTGAVAALLMT--SGLAVWFHYN-------TMTLMGLGTILLLLTMYQWWRDIIREG---------------------------------TYQGHHTPPVQKGLRYGMILFITSEVFFFLGFFWAF---FHASLAPTPEIGGCWPPTGIT--ALDPFAVPLLNTA-VLL--ASGVTV---------TWAHHSIME-GERKQTIQSLA---LTILLGGYF----TFLQ-ALEYYEAPFTIADGVYGSTFFVATGF-HG----------LHVIIGTTFLA-ICLL--RQVNYHFTVEHHFGFE----------------AAAWYW----HFVDVVWL------FL-Y--ISI-----Y---WWGS-------------------------------------
>8855
-----------------------------------------------------MA----H-QA-HSYHMVDPSPWPIFGAAAALLTT--SGLIMWFHYN-------SSALLATGLLSMLLVMLQWWRDIVRES---------------------------------TFQGHHTPTVQKGLRYGMILFITSEAFFFLGFFWAF---FHSSLVPTPELGGQWPPAGIK--PLNPMEVPLLNTA-ILL--ASGVTV---------TWAHHSITE-GNRKHAIHALT---LTILLGFYF----TALQ-AMEYHEAPFSIADSVYGSTFFVATGF-HG----------LHVIIGSTFLT-VCLL--RLIKFHFTSGHHFGFE----------------AAAWYW----HFVDVIWL------FL-Y--MTI-----Y---WWGS-------------------------------------
>1582976
-----------------------------------------------------MA----H-QT-HPFHMVNPSPWPLMGAVAAFMMT--SGLASWFHYN-------TPALLTLGTALTLLTMFQWWRDVVRES---------------------------------TFQGHHTPPVQKSLRFGMLLFITSEVFFFLGFFWAF---YNASLSPTPQSGESWPPTGIT--PLNPIGVPLLNTA-ILL--ASGVSV---------TWSHHSIIQ-AHRTSSIQALA---LTILLGLYF----TTLQ-MFEYYETSFTISDGIYGSTFFVATGF-HG----------LHVIIGSLFLL-SCLL--RQTLFHFTTNHYFGFE----------------AAAWYW----HFVDVVWL------FL-F--ISI-----Y---WWGS-------------------------------------
>43179
-----------------------------------------------------MT----H-QT-HAYHMVNPSPWPLTGALSALLLT--SGLVMWFHFN-------SSFLLTLGLTANILTMYQWWRDVVREG---------------------------------TFQGHHTSIVQKGLRYGMVLFIISEVFFFAGFFWAF---YHSSLAPTPELGSCWPPVGIN--PLNPLEVPLLNTS-VLL--ASGVSI---------TWAHHSLME-GDRKHMVQALS---ITIALGLYF----TLLQ-ASEYLETSFTISDGVYGSTFFMATGF-HG----------LHVIIGSTFLL-VCLI--RQLNFHFTSSHHFGFE----------------AAAWYW----HFVDVVWL------FL-Y--VSI-----Y---WWGS-------------------------------------
>1041814
----------------------------------------------------MSS----H-MN-HPYHLVEKSPWPLTASLGAMMLT--SGLVKWFHLF-------NVNLFFMGTLTIALTSFQWWRDVSRES---------------------------------TLQGLHTLKVISGLRWGMALFILSEVLFFFSFFWAY---FNSSLSPTMEIGDIWPPTSIS--IFNPFQVPLLNTA-ILL--ASGVTV---------TWAHHAILE-NKHIEAIQALS---LTILLGFYF----TLLQ-AMEYFEASFSIADSVYGTTFFVATGF-HG----------LHVIIGSTFLT-VCLA--RLYMAHFSSNHHMGLE----------------ASIWYW----HFVDVVWL------FL-Y--VSI-----Y---WWGS-------------------------------------
>559164
----------------------------------------------------MST----H-AN-HPFHLVDYSPWPLTGALGAMTTV--SGLIMWFHQY-------NVSLLLLGKLIIILTMIQWWRDITREG---------------------------------TFQGHHTLIVTIGLRWGMILFIISEVFFFVSFFWAF---FHSSLSPTIELGAVWPPTGIT--PFNPFQIPLLNTA-ILL--TSGVTV---------TWAHHSIME-NNYTQGVQGLF---FTVILGIYF----TLLQ-AYEYMEASFSIADSVYGSTFFMATGF-HG----------LHVIIGTTFLL-VCLI--RQIQCHFSMSHHFGFE----------------AAAWYW----HFVDVVWL------FL-Y--ISI-----Y---WWGS-------------------------------------
>62275
-----------------------------------------------------MT----H-QT-HAYHMVNPSPWPLTGALSALLLT--SGLVMWFHFN-------SMILMSIGLLTNTLTMFQWWRDVVREG---------------------------------TFQGHHTPIVQKGLRYGMILFIISEVFFFAGFFWAF---YHSSLAPTHELGGYWPPAGIN--PLNPLEVPLLNTS-VLL--ASGVSI---------TWAHHSLME-GNRKHMIQALF---ITIALGAYF----TFLQ-AAEYYEAPFTISDGIYGSTFFMATGF-HG----------FHVIIGSTFLM-VCFL--RQLKYHFTSKHHFGFE----------------AAAWYW----HFVDVVWL------FL-Y--VSI-----Y---WWGS-------------------------------------
>7932
-----------------------------------------------------MA----H-QA-HAYHMVDPSPWPLTGAIAALLMT--SGLAIWFHFH-------STTLMTLGLILLLLTMYQWWRDIIREG---------------------------------TFQGHHTPPVQKGLRYGMILFITSEVFFFAGFFWAF---YHSSLAPTPELGGCWPPTGIT--TLDPFEVPLLNTA-VLL--ASGVTV---------TWAHHSLME-GERKQAIQSLT---LTITLGFYF----TLLQ-MMEYYEAPFTIADGVYGSTFFVATGF-HG----------LHVIIGSTFLA-ICLL--RQVQYHFTSQHHFGFE----------------AAAWYW----HFVDVVWL------FL-Y--VSI-----Y---WWGS-------------------------------------
>113544
-----------------------------------------------------MA----R-QA-HAYHMVDPSPWPLTGASAALLLT--SGLAVWFHYH-------STTLMTLGLILMLLTMYQWWRDIVREG---------------------------------TFMGHHTPPVQKGLRYGMILFITSEVFFFLGFFWAF---FHSSLAPTPELGGCWPPTGIT--PLDPFEVPLLNTA-VLL--ASGVTV---------TWAHHSLME-GERKEAIQALA---LTILLGCYF----TSLQ-AMEYYEAPFTIADGVYGSTFFVATGF-HG----------LHVIIGTSFLL-ICLL--RQIKFHFTSQHHFGFE----------------AAAWYW----HFVDVVWL------FL-Y--VSI-----Y---WWGS-------------------------------------
>62046
-----------------------------------------------------MT----H-QT-HAYHMVDPSPWPLTGALAALLLT--SGLATWFHHK-------SPHLLLMGLMTMLLTMYQWWRDMTREA---------------------------------TFLGHHTPPVQTGLRYGMILFITSEIFFFLGFFWAF---YHSSLAPTPELGNQWPPNGIQ--PINPFEVPLLNTA-VLL--ASGVTI---------TWCHHSIME-GSHKQSQQSLM---LTIVLGLYF----TLLQ-IMEYYEAPFTISDGVFGSTFFVATGF-HG----------LHVMIGSSFLL-ICLI--RQMKSHFTTKHHFGFE----------------AATWYW----HFVDVVWL------FL-F--ISI-----Y---WWGS-------------------------------------
>48168
-----------------------------------------------------MA----H-QA-HAYHMVDPSPWPLTGAVAALLMT--SGLAIWFHFH-------STTLMTVGTALLLLTMYQWWRDIIREG---------------------------------TYQGHHTPPVQKGLRYGMILFITSEVFFFLGFFWAF---YHSSLAPTPELGGCWPPTGLT--TLDPFEVPLLNTA-VLL--ASGVTV---------TWAHHSIME-GNRKEAIQSLA---LTILLGFYF----TFLQ-GMEYYEAPFTIADGVYGSTFFVATGF-HG----------LHVIIGSTFLA-VCLL--RQIRYHFTSDHHFGFE----------------AAAWYW----HFVDVVWL------FL-Y--VSI-----Y---WWGS-------------------------------------
>157056
----------------------------------------------------MST----H-SN-HPFHLVDYSPWPLTGAIGAMTTV--SGMIKWFHQY-------DTSLFFLGNIITILTVYQWWRDVSREG---------------------------------TYQGLHTFPVTIGLRWGMILFILSEILFFVSFFWAF---FHSSLSPAIELGASWPPAGII--SFNPFQIPLLNTA-ILL--TSGVTV---------TWAHHSLME-GNHSQTTQGLF---FTVLLGVYF----TMLQ-AYEYIEAPFTIADSVYGSTFFMATGF-HG----------VHVLIGTTFLL-ICLL--RHLNNHFSKNHHFGFE----------------AAAWYW----HFVDVVWL------FL-Y--ITI-----Y---WWGG-------------------------------------
>204958
-----------------------------------------------------MA----H-QT-HAYHMVDPSPWPLTGATAALLMT--SGLAMWFHYN-------STLLMSLGLLIMLLTMFQWWRDIVREG---------------------------------TFQGHHTPPVQKSLRYGMILFITSEVFFFIGFFWAF---YHSSLAPTPNLGGCWPPTGIT--PLNPFEVPLLNTA-VLL--ASGVTI---------TWTHHSLME-TNRNQTIQALS---FTILLGLYF----TALQ-TMEYYEAPFTIADGVYGSTFFVATGF-HG----------LHVIIGSTFLI-VCLL--RQINYHFTSTHHFGFE----------------AAAWYW----HFVDVVWL------FL-Y--VSI-----Y---WWGS-------------------------------------
>439323
-----------------------------------------------------MT----H-QT-HAYHMVNPSPWPLTGALSALLMT--SGLTMWFHFN-------STILLLLGLTTNMLTMYQWWRDVIRES---------------------------------TFQGHHTPTVQKGLRYGMILFIISEVLFFTGFFWAF---YHSSLAPTPELGGCWPPTGIH--PLNPMEVPLLNTS-VLL--ASGVSI---------TWAHHSLME-GNRKHMLQALF---ITISLGVYF----TLLQ-ASEYYEAPFTISDGVYGSTFFVATGF-HG----------LHVIIGTTFLI-VCFF--RQLKFHFTSSHHFGFE----------------AAAWYW----HFVDVVWL------FL-Y--VSI-----Y---WWGS-------------------------------------
>51549
-----------------------------------------------------MA----H-QA-HAYHMVDPSPWPLTGAVGALLMT--SGLAIWFHFH-------STTLMTLGLILLLLTMFQWWRDIIREG---------------------------------TFQGHHTPPVQKGLRYGMILFITSEVFFFLGFFWAF---YHSSLAPTPELGGCWPPTGIT--TLDPFEVPLLNTA-VLL--ASGVTV---------TWAHHSIME-GERKQAIQSLG---LTILLGLYF----TALQ-AMEYYEAPFTIADGVYGSTFFVATGF-HG----------LHVIIGSTFLA-VCLL--RQIQYHFTSEHHFGFE----------------AAAWYW----HFVDVVWL------FL-Y--VSI-----Y---WWGS-------------------------------------
>1027983
-----------------------------------------------------MT----H-QT-HAYHMVNPSPWPLTGALSALLMT--SGLIMWFHFN-------STTLLMLGLTTNMLTMYQWWRDVIRES---------------------------------TFQGHHTPTVQKGLRYGMILFIVSEVLFFTGFFWAF---YHSSLAPTPELGGCWPPTGIH--PLNPLEVPLLNTS-VLL--ASGVSI---------TWAHHSLME-GNRNPMLQALF---ITIALGIYF----TLLQ-ASEYYEAPFTISDGIYGSTFFVATGF-HG----------LHVIIGSTFLI-VCFF--RQLKFHFTSNHHFGFE----------------AAAWYW----HFVDVVWL------FL-Y--VSI-----Y---WWGS-------------------------------------
>175788
-----------------------------------------------------MT----H-QA-HAYHMVDPSPWPLTGAVAALLMT--SGLAIWFHFH-------STVLMTLGLILLLLTMYQWWRDIIREG---------------------------------TFQGHHTPPVQKGLRYGMILFITSEVFFFLGFFWAF---YHSSLAPTPELGGCWPPAGIT--TLDPFEVPLLNTA-VLL--ASGVTV---------TWAHHSLME-GERKQAIQSLT---LTIILGLYF----TALQ-AMEYYEAPFTIADGVYGSTFFVATGF-HG----------LHVIIGSSFLA-ICLL--RQIQYHFTSEHHFGFE----------------AAAWYW----HFVDVVWL------FL-Y--VSI-----Y---WWGS-------------------------------------
>227976
-----------------------------------------------------MA----H-QA-HAYHMVDPSPWPLTGAIAALLLT--SGTAVWFHFH-------SLTLLTMGNILLLLTMYQWWRDIIREG---------------------------------TFQGHHTPPVQKGLRYGMILFITSEVFFFLGFFWAF---YHSSLAPSPELGGCWPPTGII--TLDPFEVPLLNTA-VLL--ASGVTV---------TWAHHSIME-GERKQTIQALT---LTILLGFYF----TFLQ-GMEYYEAPFTIADGVYGSTFFVATGF-HG----------LHVIIGSTFLA-VCLL--RQIQYHFTSEHHFGFE----------------AAAWYW----HFVDVVWL------FL-Y--VSI-----Y---WWGS-------------------------------------
>1606681
-----------------------------------------------------MA----H-QA-HAYHMVDPSPWPLTGAIAALLMT--SGLAIWFHFH-------SITLMTLGLILLLLTMYQWWRDIIREG---------------------------------TFQGHHTPPVQKGLRYGMILFITSEVFFFLGFFWAF---YHSSLAPTPELGGCWPPTGIT--PLDPFEVPLLNTA-VLL--ASGVTV---------TWAHHSIME-GKRKQAIHSLT---LTILLGLYF----TALQ-AMEYYEAPFTIADGVYGSTFFVATGF-HG----------LHVIIGSTFLA-VCLL--RQIRYHFTSEHHFGFE----------------AAAWYW----HFVDVVWL------FL-Y--VSI-----Y---WWGS-------------------------------------
>316406
-----------------------------------------------------MA----H-QV-HAYHMVDPSPWPLTGAVGALLLT--SGLAIWMHFH-------NMTLLTLGLVLLLLTMYQWWRDIVREG---------------------------------TFQGHHTPPVQKGLRYGMILFITSEVFFFLGFFWAF---YHASLAPTPELGGCWPPTGIT--PLDPFEVPLLNTA-VLL--ASGVTV---------TWAHHSIME-GHRKEAIQSLT---LTILLGFYF----TFLQ-AMEYYEAPFTIADGVYGSTFFVATGF-HG----------LHVIIGSTFLA-ICLL--RQVLYHFTSEHHFGFE----------------AAAWYW----HFVDVVWL------FL-Y--ISI-----Y---WWGS-------------------------------------
>339859
------------------------------------------------------M----A-QS-HPYHLVDQSPWPLTGAISALMMT--SGLILWFHVN-------SNLLLIAGTLLLTLTILNWWRDVIREA---------------------------------TFQGSHTLPVNTGLRYGMILFITSEVCFFFAFFWAF---FHSSLAPTIELGVSWPPTGIN--PINPFLVPLLNTA-VLL--SSGVTV---------TWAHHSILA-GNRTESIQALF---LTIALGIYF----TTLQ-AWEYYDSPFTIADSVYGSTFFVATGF-HG----------LHVLIGTTFLL-VCFI--RLIFFHFSNNHHFGFE----------------AAAWYW----HFVDVVWL------FL-Y--VCI-----Y---WWGS-------------------------------------
>50562
------------------------------------------------------M----L-MN-HPYHLVERSPWPLTGALGALTMT--AGLTKWFHQY-------NISLFMIGLATILLTMIQWWRDVSRES---------------------------------TFQGLHTSPVVAGLRWGMILFIISELIFFISFFWAF---FHSSLSPTPSLGCSWPPAGIM--PFNPFQVPLLNTT-ILL--TSGVSV---------TWAHHSLME-NNHTQALQGLI---FTIFLGIYF----SSLQ-AFEYSEVPFTIADAVYGSTFFVATGF-HG----------LHVLIGTAFLA-TCLF--RHSSCHFSAQHHFGFE----------------AAAWYW----HFVDVVWL------FL-Y--ISI-----Y---WWGS-------------------------------------
>1663197
-----------------------------------------------------MA----H-QA-HAYHMVDPSPWPLTGAVGALLMT--SGLAIWFHFH-------STTLMTLGLILLLLTMFQWWRDIIREG---------------------------------TFQGHHTPPVQKGLRYGMILFITSEVFFFLGFFWAF---YHASLAPTPELGGCWPPTGIT--TLDPFEVPLLNTA-VLL--ASGVTV---------TWAHHSIME-GERKQTIQSLA---LTILLGLYF----TALQ-AIEYYEAPFTIADGVYGSTFFVATGF-HG----------LHVIIGSTFLA-VCLL--RQIQYHFTSEHHFGFE----------------AAAWYW----HFVDVVWL------FL-Y--VSI-----Y---WWGS-------------------------------------
>34871
-----------------------------------------------------MT----H-QT-HAYHMVNPSPWPLTGALSALLMT--SGLTMWFHFN-------SMILLALGLTTNMLTMYQWWRDIIRES---------------------------------TFQGHHTPTVQKGLRYGMILFIISEVLFFTGFFWAF---YHSSLAPTPELGGCWPPTGIH--PLNPLEVPLLNTS-VLL--ASGVSI---------TWAHHSLME-GNRNHMLQALF---ITITLGVYF----TLLQ-ASEYYEAPFTISDGVYGSTFFVATGF-HG----------LHVIIGSTFLI-VCFF--RQLKFHFTSSHHFGFE----------------AAAWYW----HFVDVVWL------FL-Y--ISI-----Y---WWG--------------------------------------
>181453
-----------------------------------------------------MA----H-QA-HAYHMVDPSPWPLTGAIAALLMT--SGLAIWFHFH-------STTLMTLGLILLLLTMLQWWRDIIREG---------------------------------TFQGHHTPPVQKGLRYGMILFITSEVFFFLGFFWAF---YHSSLAPTPELGGCWPPSGVS--PLDPFEVPLLNTA-VLL--ASGVTV---------TWAHHSIME-GERKQAIHSLT---LTILLGFYF----TCLQ-AMEYYEAPFTIADGVYGSTFFVATGF-HG----------LHVIIGSAFLA-VCLL--RQILFHFTSEHHFGFE----------------AAAWYW----HFVDVVWL------FL-Y--VSI-----Y---WWGS-------------------------------------
>219593
-----------------------------------------------------MA----H-QA-HSYHMVDPSPWPIFGAAAALLTT--SGLIMWFHYN-------SSALLATGLLSMLLVMLQWWRDIVRES---------------------------------TFQGHHTPTVQKGLRYGMILFITSEAFFFLGFFWAF---FHSSLVPTPELGGQWPPTGIK--PLNPMEVPLLNTA-ILL--ASGVTV---------TWAHHSITE-GNRKHAIHALT---LTILLGFYF----TALQ-AMEYHEAPFSIADSVYGSTFFVATGF-HG----------LHVIIGSTFLT-VCLL--RLIKFHFTSDHHFGFE----------------AAAWYW----HFVDVIWL------FL-Y--MTI-----Y---WWGS-------------------------------------
>55117
-----------------------------------------------------MT----H-QT-HPYHMVNPSPWPLSGAIAALLLT--SGTAMWFHFQ-------MMTLVILGFMLLLLTMYQWWRDIIREG---------------------------------TFQGHHSPPVQKGLRYGMILFIVSEVFFFLGFFWAF---YHSSLAPTPELGGCWPPTGIS--ALDPFEVPLLNTA-VLL--ASGVTV---------TWAHHSLME-KERKQTIHALF---LTILLGFYF----TLLQ-AMEYYEAPFTIADGVYGATFFVATGF-HG----------LHVIIGSTFLA-VCFL--RQIKYHFTSQHHFGFE----------------AAAWYW----HFVDVVWL------FL-Y--ISI-----Y---WWGS-------------------------------------
>123685
-----------------------------------------------------MA----H-QA-HAYHMVDPSPWPLTGAVAALLLT--SGTAIWMHFN-------STTLMLLGMALLLLTIYQWWRDIVREG---------------------------------TFQGHHTPPVQKGLRYGMILFITSEVFFFLGFFWAF---YHSSLAPTPELGGCWPPTGIT--TLDPFEVPLLNTA-VLL--ASGVTV---------TWAHHSIME-GHRKQALQSLT---LTILLGFYF----TFLQ-GMEYYEAPFTIADGVYGSTFFVATGF-HG----------LHVIIGSTFLA-VCLL--RQIQFHFTSSHHFGFE----------------AAAWYW----HFVDVVWL------FL-Y--ISI-----Y---WWGS-------------------------------------
>472238
-----------------------------------------------------MT----H-QT-HAYHMVNPCPWPLTGALSALLMT--SGLVMWFHLN-------STLLLTLGLLANMLTMYQWWRDIIRES---------------------------------TFQGHHTPIVQKGLRYGMILFIVSEVFFFSWIFWAF---YHSSLAPTPELGGCWPPASIH--PLYPLGVPLLNTS-VLL--ASGVSI---------TWAHHSLME-GNWNHMLQALF---ITITLGLYF----TLLQ-ASEYYETSFTIAEGVYSSTFFMATGF-HG----------LHVIIGSTFLI-VCFL--RQLKFHFTSKHHFGFE----------------AAAWYW----HFVDVVWL------FL-Y--VSI-----Y---WWGS-------------------------------------
>241271
-----------------------------------------------------MA----H-QA-HAYHMVDPSPWPLTGAVAALLMT--SGLAVWFHFN-------SITLMSLGTVLLILTMYQWWRDIVREG---------------------------------TFQGHHTPPVQKGLRYGMILFITSEVFFFLGFFWAF---YHSSLAPTPELGGCWPPTGLT--TLDPFEVPLLNTA-VLL--ASGVTV---------TWAHHSIME-GERKEAIQALA---LTILLGFYF----TFLQ-GMEYYEAPFTIADGVYGSTFFVATGF-HG----------LHVIIGSTFLA-VCLL--RQIHYHFTSEHHFGFE----------------AAAWYW----HFVDVVWL------FL-Y--ISI-----Y---WWGS-------------------------------------
>337641
-----------------------------------------------------MA----H-QA-HAYHMVDPSPWPLTGAVAALLMT--SGLAIWFHFH-------STTLMTLGLILLLLTMLQWWRDIIREG---------------------------------TFQGHHTPPVQKGLRYGMILFITSEVFFFLGFFWAF---YHSSLAPTPELGGCWPPTGIT--TLDPFEVPLLNTA-VLL--ASGVTV---------TWAHHSLME-GARKQAIQSLA---LTILLGLYF----TALQ-AMEYYEAPFTIADGVYGSTFFVATGF-HG----------LHVIIGSSFLA-VCFF--RQVRYHFTSEHHFGFE----------------AAAWYW----HFVDVVWL------FL-Y--VSI-----Y---WWGS-------------------------------------
>9280
-----------------------------------------------------MT----H-QT-HAYHMVNPSPWPLTGAMSAFLLT--SGMIMWFHFH-------SSLLLLMGLSTMLLTMYQWWRDIVREG---------------------------------TYQGHHTPVVQKGLRYGMILFITSEVFFFLGFFWAF---YHSSLSPALELGGCWPPVGIH--PLNPLEVPLLNTA-ILL--ASGVSI---------TWAHHSLME-GSRKQMIQALM---ITIALGLYF----TILQ-ATEYYEAPFTISDGIYGSTFFVATGF-HG----------LHVIIGSLFLI-VCLI--RQLFYHFTSTHHFGFE----------------AAAWYW----HFVDVVWL------FL-Y--VSI-----Y---WWGS-------------------------------------
>665865
-----------------------------------------------------MT----F-QA-HPYHMVDPSPWPLTGALSALMLT--GGLAMWFHFG-------THMLMLAGLVCLTMTICQWWRDVIREG---------------------------------TFLGHHTPLVQKGLRYGMILFIASEVLFFLGFFWAF---YHASLAPTPELGGFWPPAGIL--PLDPFEVPLLNTA-VLL--ASGVTV---------TWAHHSMME-DKRKQAIHALT---LTLLLGMYF----TILQ-AMEYWEAPFTINDSVYGTTFFVATGF-HG----------LHVIIGSTFLA-VCLF--RQIRYHFTIKHHFGFE----------------AAAWYW----HFVDVVWL------FL-Y--VSI-----Y---WWGS-------------------------------------
>61622
-----------------------------------------------------MT----H-QT-HPYHMVKPSPWPLTGALSALLMT--SGLIMWFHFY-------SSTLLVLGLLTNMLTMYQWWRDIVRES---------------------------------TYQGHHTTPVQKGLRYGMVLFIISEIFFFAGFFWAF---YHSSLAPTPYLGGHWPPTGIT--PLNPLEVPLLNTS-VLL--ASGVTI---------TWAHHSLME-NNRKQMIQALS---ITILLGAYF----TLLQ-ISEYYEAPFTISDGIYGSTFFVATGF-HG----------LHVIIGSTFLT-VCLV--RQLLYHFTSNHHFGFE----------------AAAWYW----HFVDVVWL------FL-Y--ISI-----Y---WWGS-------------------------------------
>306559
-----------------------------------------------------MA----H-QA-HAYHMVDPSPWPLTGAAAALLVT--SGLAIWMHFH-------NTTLMLLGLALLLLTMNQWWRDIIREG---------------------------------TFQGHHTPPVQKGLRYGMILFITSEVFFFLGFFWAF---YHSSLAPTPELGGCWPPTGIT--TLDPFEVPLLNTA-VLL--ASGVTV---------TWAHHSIME-GHRKETIQALA---LTILLGFYF----TLLQ-AMEYYEAPFTIADGVYGSTFFVATGF-HG----------LHVIIGSTFLT-ICLL--RQIQYHFTSEHHFGFE----------------AAAWYW----HFVDVVWL------FL-Y--ISI-----Y---WWGS-------------------------------------
>621237
-----------------------------------------------------MM----K-KN-HTFHLVDYSPWPLLGALSTMILV--TGSVKWFHYY-------NNNLFILGLVIILLIMFQWWRDIIRES---------------------------------TFQGLHTYTVTMGMRWGMILFITSEIFFFVSFFWAF---FHSSLSPSIEIGGMWPPKGIL--PLYPFHMPLLNTL-ILV--SSGMTI---------TWSHHSLMN-KNKKEAINGLF---FTIILGLLF----SFLQ-GFEYLEAPFTMTDSIYGSTFFMATGF-HG----------IHVLIGTTFLT-INLI--RMIKNHFSNFHHFGFE----------------ASAWYW----HFVDVIWL------FL-Y--ISI-----Y---WWGGK------------------------------------
>244518
-----------------------------------------------------MA----H-QV-HAYHMVDPSPWPLTGAVGALLLT--SGLAVWMHFN-------NMTLLTLGLILLLLTMYQWWRDIVREG---------------------------------TFQGHHTPPVQKGLRYGMILFITSEVFFFLGFFWAF---YHASLAPTPELGGCWPPTGIT--PLDPFEVPLLNTA-VLL--ASGVTV---------TWAHHSIME-GHRKEAIQSLT---LTILLGFYF----TFLQ-AMEYYEAPFTIADGVYGSTFFVATGF-HG----------LHVIIGSTFLA-ICLL--RQVLYHFTSEHHFGFE----------------AAAWYW----HFVDVVWL------FL-Y--ISI-----Y---WWGS-------------------------------------
>83875
-----------------------------------------------------MA----H-QA-HPYHMVDPSPWPLTGAVGALLMT--SGLAIWFHFH-------STLLMTLGLILVTLTTAQWWRDVVREG---------------------------------TFQGHHTPPVQKGLRYGMILFITSEVLFFLGFFWAF---YHSSLAPTPELGGCWPPAGIT--ALDPFEVPLLNTA-VLL--ASGVTV---------TWAHHSIME-GKRKQAIQSLG---LTILLGGYF----TCLQ-AMEYYEAPFTIADGVYGSTFFVATGF-HG----------LHVIIGSTFLA-VCFL--RQVRHHFTSDHHFGFE----------------AAAWYW----HFVDVVWL------FL-Y--VSI-----Y---WWGS-------------------------------------
>41697
-----------------------------------------------------MA----H-QA-HAFHMVDPSPWPLTGAVGALLLT--SGTAIWFHFH-------STILMTLGLILTLLTMYQWWRDIVREG---------------------------------TFQGHHTPPVQKGLRYGMILFITSEVFFFAGFFWAF---YHSSLAPTPELGGCWPPAGIT--PLDPFEVPLLNTA-VLL--ASGVTV---------TWAHHSLME-GERKQAIQSLT---LTILLGFYF----TFLQ-GLEYYEAPFTIADGVYGSTFFVATGF-HG----------LHVIIGSTFLA-ICLL--RQVLYHFTSNHHFGFE----------------AAAWYW----HFVDVVWL------FL-Y--VSI-----Y---WWGS-------------------------------------
>186193
-----------------------------------------------------MT----H-QT-HAYHMVNPSPWPLTGAFSALLLT--SGLVMWFHYN-------SITLLTIGLLTNVLTMYQWWRDVIREG---------------------------------TYQGHHTPIVQKGLRYGMILFIVSEVFFFAGFFWAF---YHSSLVPTHDLGGCWPPTGIL--PLNPLEVPLLNTS-VLL--ASGVSI---------TWAHHSLME-GKRNHMNQALL---ITIMLGLYF----TILQ-ASEYFETSFSISDGIYGSTFFMATGF-HG----------LHVIIGSSFLI-VCLL--RQLKFHFTSKHHFGFE----------------AAAWYW----HFVDVVWL------FL-Y--VSI-----Y---WWGS-------------------------------------
>47724
-----------------------------------------------------MT----H-QA-HSFHMVDPSPWPLTGAMAALLMT--SGLAMWFHQN-------STILMNMGLIIMVLTTYQWWRDVVREG---------------------------------TFQGHHSKPVQSGLRYGMILFITSEVFFFIGFFWAF---YHSSLAPAPELGGLWPPYGII--PLSPFDVPLLNTA-VLL--ASGVTV---------TWAHHSIMG-GERKEALQGLT---LTILLGLYF----TMLQ-AMEYIEAPFTIADATYGSTFFVATGF-HG----------LHVIIGTSFLA-VCLM--RQVNYHFTTHHHFGFE----------------AAAWYW----HFVDVVWL------FL-Y--VSI-----Y---WWGS-------------------------------------
>1138843
-----------------------------------------------------MA----H-QT-HAYHMVNPSPWPLTGATAALLMT--SGLAMWFHYN-------SMLLMTLGLLVMLLTMFQWWRDIVREG---------------------------------TFQGHHTSPVQKGLRYGMILFITSEVFFFIGFFWAF---YHSSLAPTPDLGGCWPPTGII--PLNPFEVPLLNTA-VLL--ASGVTI---------TWAHHSLME-TNRNQTIQALS---FTILLGLYF----TALQ-AMEYYEAPFTIADGVYGSTFFVATGF-HG----------LHVIIGSTFLI-VCLL--RQIKHHFTSTHHFGFE----------------AAAWYW----HFVDVVWL------FL-Y--VSI-----Y---WWGS-------------------------------------
>154813
-----------------------------------------------------MA----H-QA-HAYHMVDPSPWPLTGAIAALLLT--SGLAIWFHFH-------STTLMTLGLILTLLTMYQWWRDIIREG---------------------------------TFQGHHTPPVQKGLRYGMILFITSEVFFFLGFFWAF---YHSSLAPTPELGGCWPPTGIT--TLDPFEVPLLNTA-VLL--ASGVTV---------TWAHHSLME-GERKQAIQSLA---LTILLGLYF----TALQ-AMEYYEAPFTIADGVYGSTFFVATGF-HG----------LHVIIGSTFLA-VCLL--RQIQYHFTSEHHFGFE----------------AAAWYW----HFVDVVWL------FL-Y--VSI-----Y---WWGS-------------------------------------
>52581
-----------------------------------------------------MA----H-QA-HAYHMVDPSPWPLTGAVAALLLT--SGLAVWMHFH-------TPVLMTLGLMLMLLTMYQWWRDIVRES---------------------------------TFQGHHTPPVQKGLRYGMILFITSEVFFFLGFFWAF---YHSSLAPTPELGGCWPPTGII--TLDPFEVPLLNTA-VLL--ASGVTV---------TWAHHSIME-GERKQAIQALG---LTILLGFYF----TFLQ-GMEYYEAPFTIADGVYGSTFFVATGF-HG----------LHVIIGSTFLL-VCLL--RQIKFHFTAQHHFGFE----------------AAAWYW----HFVDVVWL------FL-Y--ISI-----Y---WWGS-------------------------------------
>10068
-----------------------------------------------------MN----H-QT-HAFHMVNPSPWPLTGALSALLLT--SGLIMWFHYN-------STILLTTGLLTNLLTMYQWWRDVIREG---------------------------------TFQGHHTPIVQKGLRYGMILFIVSEIFFFAGFFWAF---YHSSLVPTHDLGGFWPPAGIS--PLNPLEVPLLNTS-VLL--ASGVSI---------TWAHHSLME-GKRMHMNQALS---ITIALGLYF----TILQ-ASEYFETSFSISDGIYGSTFFMATGF-HG----------LHVIIGTTFLM-ICLL--RQMKFHFTSKHHFGFE----------------AAAWYW----HFVDVVWL------FL-Y--VSI-----Y---WWGS-------------------------------------
>573971
-----------------------------------------------------MA----H-QT-HAFHMVNPSPWPLTGAMAALLMT--SGLAMWFHHN-------STLLMTLGLLTMLLTTLQWWRDIVREG---------------------------------TFQGHHTKQVQKGLRYGMILFITSEVFFFIGFFWAF---YHSSLAPTPELGGYWPPTGIT--PLNPFEVPLLNTT-VLL--ASGVTI---------TWAHHSLMH-ANRNQTIQALT---ITILLGLYF----TTLQ-AMEYYESTFTIADGVYGSTFFVATGF-HG----------LHVIIGSTFLA-VCLL--RQMMFHFTPTHHFGFE----------------AAAWYW----HFVDVVWL------FL-Y--VSI-----Y---WWGS-------------------------------------
>208451
-----------------------------------------------------MA----H-QA-HSYHMVDPSPWPIFGATAALLTT--SGLIMWFHYN-------SSQLLSLGLLSMLLVMLQWWRDVVRES---------------------------------TFQGHHTPAVQKGLRYGMILFITSEAFFFLGFFWAF---FHSSLAPTPELGGQWPPTGIN--PLNPLEVPLLNTA-ILL--ASGVTV---------TWTHHSIME-ANRKQAIHALT---LTILLGFYF----TALQ-AMEYYEAPFSIADGVYGSTFFVATGF-HG----------LHVIIGSSFLS-VCLL--RLINFHFTSSHHFGFE----------------AAAWYW----HFVDVIWL------FL-Y--MTI-----Y---WWGS-------------------------------------
>223795
-----------------------------------------------------MA----H-QA-HAYHMVDPSPWPLTGAVAALLMT--SGLAIWFHFH-------STTLMVLGTILLLLTMYQWWRDIVREG---------------------------------TFQGHHTPPVQKGLRYGMILFITSEVFFFLGFFWAF---YHSSLAPTPELGGCWPPTGIT--TLDPFEVPLLNTA-VLL--ASGVTV---------TWAHHSIME-GNREEAIQSLA---LTILLGFYF----TFLQ-ALEYYEAPFTIADGVYGSTFFVATGF-HG----------LHVIIGSTFLA-ICLL--RQIHFHFTSDHHFGFE----------------AAAWYW----HFVDVVWL------FL-Y--ISI-----Y---WWGS-------------------------------------
>101699
-----------------------------------------------------MA----H-QT-HAYHMVDPSPWPLTGAAAALLMT--SGLAMWFHHN-------STLLMTLGLLIMLLTMFQWWRDIVREG---------------------------------TFQGHHTPPVQKGLRYGMILFITSEVFFFIGFFWAF---YHSSLAPTPELGGCWPPTGVT--PLNPFEVPLLNTA-VLL--ASGVTI---------TWAHHSLME-ANRNQTTQALS---LTILLGLYF----TMLQ-AMEYYEAPFTIADSVYGSTFFVSTGF-HG----------LHVIIGSTFLT-VCLL--RQIKYHFTSTHHFGFE----------------AAAWYW----HFVDVVWL------FL-Y--VSI-----Y---WWGS-------------------------------------
>105798
----------------------------------------------------MTS----H-SN-HPFHLVEQSPWPLTGAIGAMITL--SGMIKWFHQY-------SQSLLLMGSLIMVLTMIQWWRDIVREG---------------------------------TYQGLHTKMVTKGLRWGMILFIISEVFFFISFFWGF---FHSSLSPTIELGSIWPPTGIL--PFNPLQIPLLNTA-ILL--ASGVTV---------TWAHHGLLE-NNYTQGMQGLF---FTVILGIYF----TILQ-AYEYIEASFTIADSSYGSTFFMATGF-HG----------LHVIIGTTFLL-SCLM--RQLNFHFSSNHHFGFE----------------AAAWYW----HFVDVVWL------FL-Y--MSI-----Y---WWGS-------------------------------------
>163623
-----------------------------------------------------MA----H-QV-HAYHMVDPSPWPLTGAVGALLLT--SGLAIWMHFH-------NMTLLTLGLILLLLTMYQWWRDIVREG---------------------------------TFQGHHTPPVQKGLRYGMILFITSEVFFFLGFFWAF---YHSSLAPTPELGGCWPPTGIT--PLDPFEVPLLNTA-VLL--ASGVTV---------TWAHHSIME-GHRKEAIQSLT---LTILLGFYF----TFLQ-AMEYYEAPFTIADGVYGATFFVAAGF-HG----------LHVIIGSTFLA-ICLL--RQVLYHFTSEHHFGFE----------------AAAWYW----HFVDVVWL------FL-Y--ISI-----Y---WWGS-------------------------------------
>191328
----------------------------------------------------MKL----H-SN-HPFHLVDYSPWPLTGSIGAMTMT--SGMVLWFHKN-------EMYLFQLGMLINLLTMYQWWRDIVREG---------------------------------TFQGKHTIKVVNGLKLGMILFIISEVFFFISFFWGF---FHSSLSPTMELGMFWPPQGIK--TFNPMGIPLLNTM-ILL--SSGISV---------TWAHHSLMN-NMHSQVTKSLT---ITVLLGILF----TVLQ-GYEYLEANFCISDSIYGSTFFMATGF-HG----------LHVIIGTTFLM-ICLI--RHMKYHFSKNHHFGFE----------------AAAWYW----HFVDVVWL------FL-Y--ISI-----Y---WWGS-------------------------------------
>492029
-----------------------------------------------------MA----H-QA-HAYHMVDPSPWPLTGAVAALLLT--SGLAIWFHFH-------SMTLLSLGLVLTLLTMCQWWRDVIREG---------------------------------TFQGHHTPPVQKGLRYGMILFITSEVFFFLGFFWAF---YHSSLAPTPELGGCWPPTGIV--PLDPFEVPLLNTA-VLL--ASGVTV---------TWTHHSLME-GNRKEAIQSLG---LTILLGFYF----TLLQ-AMEYYEAPFTIADGVYGSTFFVATGF-HG----------LHVIIGSTFLA-VCLL--RQIQYHFTSEHHFGFE----------------AAAWYW----HFVDVVWL------FL-Y--VSI-----Y---WWGS-------------------------------------
>1515608
-----------------------------------------------------MT----H-QT-HAYHMVNPSPWPLTGAFSALLLT--SGLVMWFHYN-------SHTLLMLGLMTNMLTMYQWWRDIVREG---------------------------------TYQGHHTPIVQKGLRYGMILFIISEVFFFAGFFWAF---YHSSLVPTHDLGGCWPPTGIN--PLNPLEVPLLNTS-VLL--ASGVSI---------TWAHHSLME-GKRNNMNQALL---ITIILGAYF----TALQ-ASEYMETSFSISDGIYGSTFFMATGF-HG----------LHVIIGSTFLL-VCLI--RQLKFHFTSKHHFGFE----------------AAAWYW----HFVDVVWL------FL-Y--VSI-----Y---WWGS-------------------------------------
>498953
----------------------------------------------------MKM----I-NN-HPYHLVDYSPWPLTGSIGAMTMT--SGMVLWFHKN-------QMYLFYLGVMINLMTMYQWWRDIVREG---------------------------------TFQGKHTSKVVKGLKLGMILFIVSEVFFFISFFWGF---FHSSLAPTVEIGMTWPPKGIK--MFNPMEIPLLNTM-ILL--CSGITV---------TWAHHSIMN-KMHNQTNNALM---LTVLLGFIF----TILQ-GYEYMEASFCISDSIYGSSFYMATGF-HG----------IHVIIGTTFLL-ICLI--RNMKFHFSSNHHLGFE----------------AAAWYW----HFVDVVWI------FL-Y--ISI-----Y---WWGS-------------------------------------
>1199184
----------------------------------------------------MTS----H-SN-HPYHLVEKSPWPIITSFGVFFLL--TGLAKWFHTY-------SFNLVFMSLIMVSFCSYQWWRDICREG---------------------------------TLQGLHTMKVISGLRYGMILFIISEIFFFFSFFWAF---FHSSLNTTMEIGLMWPPTGIE--AFNPFKIPLLNTI-VLL--VSGVSV---------TWAHNAILQ-GLHTQAVQSMV---ITISLGIYF----TLLQ-IFEYFEAPFTISDSVYGSIFFVATGF-HG----------LHVIVGSLFLS-VNLL--RLVIGQFSSYHHFGLE----------------AAIWYW----HFVDVVWL------FL-F--VFI-----Y---WWGS-------------------------------------
>481687
-----------------------------------------------------MA----H-QA-HAYHMVDPSPWPLTGAIGALLMT--SGLAIWFHFH-------STTLMTLGLVLLILTMIQWWRDIIREG---------------------------------TFLGHHTPPVQKGLRYGMILFITSEVFFFLGFFWAF---YHSSLAPTPELGGCWPPTGII--TLDPFEVPLLNTA-VLL--ASGVTV---------TWAHHSIME-GERKQAIQSLA---LTILLGLYF----TALQ-AMEYYEAPFTIADGVYGSTFFVATGF-HG----------LHVIIGSTFLA-VCLL--RQIQYHFTSEHHFGFE----------------AAAWYW----HFVDVVWL------FL-Y--VSI-----Y---WWGS-------------------------------------
>59534
-----------------------------------------------------MT----H-QT-HAYHMVNPSSWPLTGALSALLMT--SGLIMWFHFN-------STTLLMLGLTTNMLTMYQWWRDVIQES---------------------------------TFQGHHTPTVQKGLRYGMILFIISEVLFFTGFFWAF---YHSSLAPTPELGGCWPPTGIH--PLNPLEVPLLNTS-VLL--ASGVSI---------TWAHHSLME-GNRNHMLQALF---ITIALGVYF----TLLQ-ASEYYEAPFTISDGVYGSTIFMATGF-HG----------LHVIIGSTFLI-VCFF--RQLKFHFTSSHHFGFE----------------AAAWYW----HFVDVVWL------FL-Y--VSI-----Y---WWGS-------------------------------------
>202257
-----------------------------------------------------MT----H-QT-HAYHMVNPSPWPLTGALSALLLT--SGLVMWFHFN-------SLVLLCMGLLGNLLTMYQWWRDIVRES---------------------------------TFQGHHTPVVQKGLRYGMILFIISEVFFFAGFFWAF---YHSSLAPTHELGGYWPPAGIH--PLNPLEVPLLNTS-VLL--ASGVSI---------TWAHHSLME-GDRKPMIQALF---ITIALGIYF----TVLQ-AMEYYEAPFTIADGVYGSTFFMATGF-HG----------LHVVIGTSFLT-VCFI--RQLKFHFTSKHHFGFE----------------AAAWYW----HFVDVVWL------FL-Y--VSI-----Y---WWGS-------------------------------------
>119694
-----------------------------------------------------MA----H-QA-HAYHMVDPSPWPLTGAVAALLMT--SGLAIWFHFH-------STTLMSLGMALLLLTMYQWWRDIVREG---------------------------------TFQGHHTPPVQKGLRYGMILFITSEVFFFLGFFWAF---YHASLAPTPELGGCWPPTGIT--PLDPFEVPLLNTA-VLL--ASGVTV---------TWAHHSIME-GERKQAIQSLL---LTILLGFYF----TFLQ-GMEYYEAPFTLADGVYGSTFFVATGF-HG----------LHVIIGSSFLA-VCLL--RQVQYHFTSEHHFGFE----------------AAAWYW----HFVDVVWL------FL-Y--ISI-----Y---WWGS-------------------------------------
>327700
-----------------------------------------------------MA----H-QA-HAYHMVDPSPWPLTGAIAALLMT--SGLAIWFHFH-------STTLMTLGMILLLLTMYQWWRDIIREG---------------------------------TFQGHHTPPVQKGLRYGMILFITSEVFFFLGFFWAF---YHSSLAPTPELGGCWPPTGII--PLDPFEVPLLNTA-VLL--ASGVTV---------TWAHHSIME-GERKQAIQSLT---LTILLGFYF----TALQ-AMEYYEAPFTIADGVYGSTFFVATGF-HG----------LHVIIGSTFLA-VCLL--RQIQYHFTSEHHFGFE----------------AAAWYW----HFVDVVWL------FL-Y--VSI-----Y---WWGS-------------------------------------
>328529
-----------------------------------------------------MA----H-QA-HAYHMVDPSPWPLTGAVGALLMT--SGLAIWFHFH-------STMLMTLGLALLLLTMFQWWRDIIREG---------------------------------TFQGHHTPPVQKGLRYGMILFITSEVFFFLGFFWAF---YHSSLAPTPELGGCWPPTGIT--TLDPFEVPLLNTA-VLL--ASGVTV---------TWAHHSIME-GERKQTIQSLA---LTILLGLYF----TALQ-AIEYYEAPFTIADGVYGSTFFVATGF-HG----------LHVIIGSTFLA-VCLL--RQIQYHFTSEHHFGFE----------------AAAWYW----HFVDVVWL------FL-Y--VSI-----Y---WWGS-------------------------------------
>10089
-----------------------------------------------------MT----H-QT-HAYHMVNPSPWPLTGAFSALLLT--SGLVMWFHFN-------SITLLTLGLLTNILTMYQWWRDVIREG---------------------------------TYQGHHTPIVQKGLRYGMILFIVSEVFFFAGFFWAF---YHSSLVPTHDLGGCWPPTGIF--PLNPLEVPLLNTS-VLL--ASGVSI---------TWAHHSLME-GKRNHMNQALL---ITIMLGLYF----TVLQ-ASEYFETSFSISDGIYGSTFFMATGF-HG----------LHVIIGSTFLI-ICLL--RQLKFHFTSKHHFGFE----------------AAAWYW----HFVDVVWL------FL-Y--VSI-----Y---WWGS-------------------------------------
>55293
-----------------------------------------------------MA----R-QA-HAYHMVDPSPWPLTGAVAALLMT--SGLAVWFHFN-------STVLMTMGLTLLLLTMYQWWRDIIREG---------------------------------TFQGHHTPPVQKGLRYGMILFITSEVFFFLGFFWAF---YHASLAPTPELGGCWPPTGII--TLDPFEVPLLNTA-VLL--ASGVTV---------TWAHHSIME-RERKQTIQALT---LTILLGFYF----TALQ-AMEYYEAPFTIADGVYGSTFFVATGF-HG----------LHVIIGSTFLA-ICLL--RQIQYHFTSEHHFGFE----------------AAAWYW----HFVDVVWL------FL-Y--VSI-----Y---WWGS-------------------------------------
>8267
-----------------------------------------------------MA----H-QA-HPYHMVDPSPWPLTGAIAALLMT--SGLAIWFHFH-------STTLMTIGTILLTLTIFQWWRDVVREG---------------------------------TFQGHHTPPVQKGLRYGMILFITSEVLFFLGFFWAF---YHSSLAPTPELGGFWPPAGIT--PLDPFEVPLLNTA-VLL--ASGVTV---------TWAHHSIME-GKRKQTIQSLA---LTILLGGYF----TFLQ-GLEYHEAPFTIADGVYGATFFVATGF-HG----------LHVLIGTSFLA-VCLL--RQILHHFTSNHHFGFE----------------AAAWYW----HFVDVVWL------FL-Y--ISI-----Y---WWGS-------------------------------------
>229100
-----------------------------------------------------MA----H-QA-HSYHMVDPSPWPILGAAAALLTT--SGLTMWFHYS-------SPQLLIIGLTSTLLVMFQWWRDIVRES---------------------------------TFQGHHTPTVQKGLRYGMVLFITSEAFFFLGFFWAF---FHSSLAPTPELGGQWPPVGIK--PLDPMDVPLLNTA-ILL--ASGVTV---------TWAHHSITE-ANRKQAIQALT---LTVLLGFYF----TGLQ-AMEYYEAPFSVADGVYGSTFFVATGF-HG----------LHVIIGSTFLL-VCLF--RLIKFHFTSNHHFGFE----------------AAAWYW----HFVDVVWL------FL-Y--ISI-----Y---WWGS-------------------------------------
>106881
-----------------------------------------------------MA----H-QA-HAYHMVDPSPWPITGATAALLVT--SGLAVWFHFN-------SVTLISMGLTLLLLTMYQWWRDIIRES---------------------------------TFQGHHTLPVQKGLRYGMILFITSEVFFFLGFFWAF---YHSSLAPTPELGGLWPPTGIT--PLDPFEVPLLNTA-VLL--SSGITV---------TWAHHSLMQ-GQRKEAIQSLF---ITVLLGLYF----TTLQ-AMEYYESPFTIADGAYGSTFFVATGF-HG----------LHVIIGSMFLI-VCLL--RQTQYHFTSNHHFGFE----------------AAAWYW----HFVDVVWL------FL-Y--VSI-----Y---WWGS-------------------------------------
>8962
-----------------------------------------------------MA----H-QA-HSYHMVDPSPWPIFGAAAALLTT--SGLIMWFHHN-------SSQLLSMGILSMLLVMLQWWRDIVRES---------------------------------TFQGHHTPTVQKGLRYGMILFITSEAFFFLGFFWAF---FHSSLAPTPELGGQWPPAGIN--PLNPLEVPLLNTA-ILL--ASGVTV---------TWTHHSIME-GNRKQATHALS---LTILLGFYF----TALQ-AMEYYDAPFSIADSVYGSTFFVATGF-HG----------LHVIIGSSFLS-VCLL--RLINFHFTSNHHFGFE----------------AAAWYW----HFVDVIWL------FL-Y--MTI-----Y---WWGS-------------------------------------
>948356
----------------------------------------------------MST----H-AN-HPYHLVNPSPWPLTGAIGALVTA--AGLVKWFHQF-------NSSLLFLGFLITGLTMVQWWRDITREG---------------------------------TYQGLHTLPVNYGLRWGMILFIISEVFFFISFFWAF---FHSSLSPAIELGAMWPPQGIN--PFNPLQIPLLNTA-ILL--ASGVTV---------TWAHHGLME-SNYSQATQGLF---FTILLGIYF----SILQ-AYEYIEASFTISDAVYGSTFFMATGF-HG----------LHVIIGTTFLT-VCLM--RHIMNHFSPSHHFGFE----------------AAAWYW----HFVDVVWL------FL-Y--ISI-----Y---WWGS-------------------------------------
>9838
-----------------------------------------------------MT----H-QT-HAYHMVNPSPWPLTGALSALLMT--SGLTMWFHFN-------SSILLVLGLVTNMLTMYQWWRDVVRES---------------------------------TFQGHHTPAVQKGLRYGMILFIVSEVLFFTGFFWAF---YHSSLAPTPELGGCWPPTGIH--PLNPLEVPLLNTS-VLL--ASGVSI---------TWAHHSLME-GNRAHMLQALF---ITIALGLYF----TLLQ-ASEYYEAPFTISDGVYGSTFFVATGF-HG----------LHVIIGSTFLT-VCFL--RQLKFHFTSSHHFGFE----------------AAAWYW----HFVDVVWL------FL-Y--VSI-----Y---WWGS-------------------------------------
>74920
-----------------------------------------------------MT----H-QT-HAYHMVDPSPWPLTGATAALLMT--SGLAMWFHYN-------SMLLMILGLSIMLLTMFQWWRDIVREG---------------------------------TFQGHHTPPVQKGLRYGMILFITSEVFFFIGFFWAF---YHSSLAPTPELGGCWPPMGIT--PLNPFEVPLLNTA-VLL--ASGVTI---------TWAHHSLME-ANRNQTIQALS---LTVLLGLYF----TMLQ-AMEYYEAPFTIADGVYGSTFFIATGF-HG----------LHVIIGSTFLI-VCLL--RQIKHHFTSTHHFGFE----------------AAAWYW----HFVDVVWL------FL-Y--VSI-----Y---WWGS-------------------------------------
>1086039
-----------------------------------------------------MT----H-QT-HSYHMVNPSPWPLTGALSAFLMT--SGLIMWFHFN-------SMILLTLSFLTNILTMYQWWRDIIRES---------------------------------TFQGHHTPTVQKGLRYGMILFILSEVLFFTGFFWAF---YHSSLAPTPELGGSWPPTGIH--PLNPLEVPLLNTS-VLL--ASGVSI---------TWAHHSLME-GNRKHMLQALF---ITIMLGLYF----TLLQ-ASEYYEAPFTISDGVYGSTFFVATGF-HG----------LHVIIGSTFLI-VCFM--RQMMFHFTSNHHFGFE----------------AAAWYW----HFVDVVWL------FL-Y--VSI-----Y---WWGS-------------------------------------
>38527
-----------------------------------------------------MA----H-QA-HAYHMVDPSPWPLTGAVGALLMT--SGLAIWFHFH-------SVTLMTLGLILLLLTMFQWWRDIIREG---------------------------------TFQGHHTPPVQKGLRYGMILFITSEVFFFLGFFWAF---YHSSLAPTPELGGCWPPTGIT--TLDPFEVPLLNTA-VLL--ASGVTV---------TWAHHSIME-GERKQAIQSLA---LTIILGFYF----TALQ-AMEYYEAPFTIADGVYGSTFFVATGF-HG----------LHVIIGSTFLA-VCLL--RQIQYHFTSEHHFGFE----------------AAAWYW----HFVDVVWL------FL-Y--VSI-----Y---WWGS-------------------------------------
>173228
-----------------------------------------------------MA----H-QA-HSYHMVDPSPWPILGAAAALLTT--SGLTMWFHYN-------SPYLLMTGLLSTILVMFQWWRDIVRES---------------------------------TFQGHHTPTVQKGLRYGMVLFITSEAFFFLGFFWAF---FHSSLAPTPELGGQWPPVGIK--PLDPMDVPLLNTA-ILL--ASGVTV---------TWAHHSITE-ARRKQAIHALT---LTVLLGFYF----TALQ-AMEYYEAPFSIADGVYGSTFFVATGF-HG----------LHVIIGSTFLL-ICLL--RLIKYHFTPNHHFGFE----------------AAAWYW----HFVDVVWL------FL-Y--VSI-----Y---WWGS-------------------------------------
>48852
-----------------------------------------------------MT----H-QT-HAYHMVNPSPWPLTGALSALLMT--SGLTMWFHFN-------SMTLLMLGLTTNFLTMYQWWRDVVRES---------------------------------TFQGHHTTIVQKGLRYGMVLFIVSEVFFFAGFFWAF---YHSSLAPTPELGGCWPPTGIH--PLNPLEVPLLNTS-VLL--ASGVSI---------TWAHHSLME-GHRKHMLQALF---ITIALGVYF----TLLQ-ASEYFEAPFTISDGVYGSTFFVATGF-HG----------LHVIIGSSFLI-VCFM--RQLKYHFTSNHHFGFE----------------AAAWYW----HFVDVVWL------FL-Y--VSI-----Y---WWGS-------------------------------------
>9837
-----------------------------------------------------MT----H-QT-HAYHMVNPSPWPLTGALSALLMT--SGLTMWFHFN-------SSVLLLLGLVTNMLTMYQWWRDVVRES---------------------------------TFQGHHTPAVQKGLRYGMILFIVSEVLFFTGFFWAF---YHSSLAPTPELGGCWPPTGIH--PLNPLEVPLLNTS-VLL--ASGVSI---------TWAHHSLME-GNRAHMLQALF---ITIALGLYF----TLLQ-ASEYYEAPFTISDGVYGSTFFVATGF-HG----------LHVIIGSTFLT-VCFL--RQLKFHFTSSHHFGFE----------------AAAWYW----HFVDVVWL------FL-Y--VSI-----Y---WWGS-------------------------------------
>1446309
-----------------------------------------------------MA----H-QA-HAYHMVDPSPWPLTGAIAALLMT--SGLAIWFHFH-------STTLMTLGMILLLLTMYQWWRDIIREG---------------------------------TFQGHHTPPVQKGLRYGMILFITSEVFFFLGFFWAF---YHSSLAPTPELGGCWPPTGIT--PLDPFEVPLLNTA-VLL--ASGVTV---------TWAHHSIME-GERKQAIQSLT---LTILLGLYF----TALQ-AMEYYEAPFTIADGVYGSTFFVATGF-HG----------LHVIIGSTFLA-VCLL--RQIQYHFTSEHHFGFE----------------AAAWYW----HFVDVVWL------FL-Y--VSI-----Y---WWGS-------------------------------------
>291263
-----------------------------------------------------MT----H-QA-HAFHMVDPSPWPLTGAIAALLLT--SGLMMWFHFG-------SVVLMNLGLIIMILTMIQWWRDIIRES---------------------------------TFQGHHTPPVQKGLRYGMVLFITSEVLFFFGFFWAF---YNSSLAPTPELGECWPPMGIS--PLDPFEVPLLNTA-VLL--ASGVTV---------TWTHHSIME-GQHKEATQSLL---LTIILGLYF----TLLQ-AMEYYEAPFTIADGVYGSTFFVATGF-HG----------LHVIIGSSFLL-VCLL--RQINFHFTSSHHFGFE----------------AAAWYW----HFVDVVWL------FL-Y--ISI-----Y---WWGS-------------------------------------
>305516
-----------------------------------------------------MA----H-QA-HAYHMVDPSPWPLTGAVAALLMT--SGLAVWFHFH-------SAYLLYLGLILLSLTMVQWWRDVIREG---------------------------------TFQGHHTPPVQKGLRYGMILFITSEVFFFLGFFWAF---YHSSLAPTPELGGCWPPTGIY--PLDPFEVPLLNTA-VLL--ASGVTV---------TWTHHSLME-GNRKEAIQALA---LTVVLGFYF----TALQ-AMEYYEAPFTIADGVYGSTFFVATGF-HG----------LHVIIGSTFLM-ICLL--RQIQYHFTSEHHFGFE----------------AAAWYW----HFVDVVWL------FL-Y--VSI-----Y---WWGS-------------------------------------
>254704
-----------------------------------------------------MT----H-QT-HAYHMVNPSPWPLTGAFSALLLT--SGLVMWFHYN-------SITLLSIGLLTNVLTMYQWWRDVIREG---------------------------------TYQGHHTPIVQKGLRYGMILFIVSEVFFFAGFFWAF---YHSSLVPTHDLGGCWPPTGIF--PLNPLEVPLLNTS-VLL--ASGVSI---------TWAHHSLME-GKRNHMNQALL---ITILLGLYF----TILQ-ASEYFETSFSISDGIYGSTFFMATGF-HG----------LHVIIGSTFLI-VCLL--RQLKFHFTSKHHFGFE----------------AAAWYW----HFVDVVWL------FL-Y--VSI-----Y---WWGS-------------------------------------
>7594
------------------------------------------------------M----T-HQ-HPYHLVDQSPWPLTGAISALMMT--SGLILWFHTN-------SNHLLLAGTILLLLTVINWWRDVIREA---------------------------------TFQGSHTLPVNTGLRYGMILFITSEVCFFFAFFWAF---FHSSLAPTVELGVSWPPTGIS--PINPFLVPLLNTA-VLL--SSGVTV---------TWAHHSILT-QNRTEAIQGLF---LTVILGIYF----TGLQ-AWEYYDSPFTIADSVYGSSFFVATGF-HG----------LHVLIGTTFLF-ICFL--RLITFHFSNNHHFGFE----------------AAAWYW----HFVDVVWL------FL-Y--ICI-----C---WWGS-------------------------------------
>273791
-----------------------------------------------------MT----H-QA-HAYHMVNPSPWPLTGALSALLMT--SGLALWFHFN-------SVLLLSLGLLTNTLTMYQWWRDIIRES---------------------------------TFQGHHTPVVQKGLRYGMILFIISEVLFFTGFFWAF---YHSSLAPTPELGGCWPPTGIH--PLNPLEVPLLNTS-ILL--ASGVSI---------TWAHHSLME-GDRKHMLQALS---ITIALGVYF----TLLQ-ASEYYEAPFTISDGVYGSTFFVATGF-HG----------LHVIIGSTFLA-VCLL--RQLKFHFTSNHHFGFE----------------AAAWYW----HFVDVVWL------FL-Y--VSI-----Y---WWGS-------------------------------------
>146130
-----------------------------------------------------MT----H-QT-HAYHMVNPSPWPLTGALSAFLMT--SGLIMWFHFN-------STFLLITGLFTNILTMYQWWRDIIREG---------------------------------TFQGHHTPVVQKGLRYGMVLFIISEVFFFAGFFWAF---YHSSLAPTHELGGYWPPAGIT--PLNPFEVPLLNTA-VLL--ASGVTI---------TWAHHSLME-GHRSNMNHALS---LTILLGLYF----TILQ-ASEYYETPFTISDGIYGSTFFMATGF-HG----------LHVIIGTTFLL-TCLF--RQLNFHFTSKHHFGFE----------------AAAWYW----HFVDVVWL------FL-Y--VSI-----Y---WWGS-------------------------------------
>55718
-----------------------------------------------------------M-IR-NPFHLVEYSPWPLTGSLGAMFLT--VGMVSWFHNH-------GMITMMIGLFLVLMTMFQWWRDVIRES---------------------------------TFQGYHTMKVSLGMRMGMVLFITSEVCFFVAFFWAY---FHSSLAPNTEIGACWPPIYVN--PLNPFQIPLLNTA-ILL--ASGVTV---------TWAHHSLMH-GNHSETTQSMA---LTIILGMYF----TFLQ-AEEYLEAPFSISDSIYGSTFFVATGF-HG----------LHVMIGSLFLL-VCLM--RIVTHHFSTNHHFGFE----------------AAAWYW----HFVDVVWL------IL-Y--TCI-----Y---WWGS-------------------------------------
>9966
-----------------------------------------------------MT----H-QT-HGYHMVNPSPWPLTGALSALLMT--SGLTMWFHFN-------SMILLTLGLTTNMLTMYQWWRDVIRES---------------------------------TFQGHHTPTVQKGLRYGMILFIISEVLFFTGFFWAF---YHSSLAPTPELGGCWPPTGIH--PLNPLEVPLLNTS-VLL--ASGVSI---------TWAHHSLME-GNRNHMLQALF---ITITLGVYF----TLLQ-ASEYYEAPFTISDGVYGSTFFVATGF-HG----------LHVIIGSTFLI-VCFF--RQLKFHFTSSHHFGFE----------------AAAWYW----HFVDVVWL------FL-Y--ISI-----Y---WWGS-------------------------------------
>240496
----------------------------------------------------MTT----H-SH-HPFHLVDMSPWPLTASIGALTLT--SGLSYWFHYD-------SLYILLMGLFILVISSYQWWRDIAREG---------------------------------TLQGLHNSSVITNLRWGMILFIVSEVFFFISFFWAF---FHASLAPSVEIGTQWPPAGIV--PFNPFQIPLLNTA-ILL--ASGVTI---------TWSHHALMN-GNHTQATQALT---ITIILGIYF----TLFT-SYEYAEAPFSIAEAVYGSTFFVATGF-HG----------LHVIIGSTFLS-ICLF--RMMKFHFSATHHFGFE----------------AAAWYW----HFVDVVWL------FL-Y--VSI-----Y---WWGG-------------------------------------
>87289
-----------------------------------------------------MT----H-QT-HTYHMVNPSPWPLTGALSALLMT--SGLTVWFHFN-------SNLLLSLGMMTNLLTMFQWWRDIVREG---------------------------------TFQGHHTLTVQKGLRYGMVLFIISEVFFFAGFFWAF---YHSSLAPTPELGGYWPPMGIN--PLNPLEVPLLNTA-VLL--ASGVSI---------TWAHHSLME-GDRMHMIQALF---ITIALGIYF----TLLQ-ASEYFETSFTISDGVYGSTFFMATGF-HG----------LHVIIGSTFLT-ICFL--RQLKYHFTSNHHFGFE----------------AAAWYW----HFVDVVWL------FL-Y--VSI-----Y---WWGS-------------------------------------
>175794
-----------------------------------------------------MT----H-QA-HAYHMVDPSPWPLTGAVAALLMT--SGLAIWFHFH-------STTLMVLGLVLLLLTMYQWWRDIVREG---------------------------------TFQGHHTPPVQKGLRYGMILFITSEIFFFLGFFWAF---YHASLAPTPELGGCWPPTGVL--TLDPFEVPLLNTA-VLL--ASGVTV---------TWAHHSLME-GERKQAIQSLA---LTILLGLYF----TALQ-AMEYYEAPFTIADGVYGSTFFVATGF-HG----------LHVIIGSSFLA-VCFL--RQIQYHFTSEHHFGFE----------------AAAWYW----HFVDVVWL------FL-Y--VSI-----Y---WWGS-------------------------------------
>1194723
-----------------------------------------------------MA----H-QA-HAYHMVDPSPWPLTGAAAAFLTT--SGLAIWFHYH-------SLTLLSLGLALMLLTMYQWWRDVIREG---------------------------------TFLGHHTPPVQKGLRYGMILFITSEVFFFLGFFWAF---FHSSLAPTPELGGCWPPTGIS--PLDPFEVPLLNTA-VLL--ASGVTV---------TWAHHSLME-GQRKEAIQSLA---LTILLGGYF----TALQ-AMEYYEAPFTIADGVYGSTFFVATGF-HG----------LHVIIGTTFLA-VCFL--RQVKYHFTSQHHFGFE----------------AAAWYW----HFVDVVWL------FL-Y--VSI-----Y---WWGS-------------------------------------
>147232
-----------------------------------------------------MA----H-QA-HAYHMVDPSPWPLTGAVAALLMT--SGLAMWFHFN-------STVLMTLGTILLLLTMYQWWRDIVREG---------------------------------TFQGHHTPPVQKGLRYGMILFITSEVFFFLGFFWAF---YHSSLAPTPELGGCWPPTGIT--TLDPFEVPLLNTA-VLL--ASGVTV---------TWAHHSIME-GERKQAIQSLT---LTILLGFYF----TFLQ-ALEYYEAPFTIADGVYGSTFFVATGF-HG----------LHVIIGSTFLA-VCLL--RQIQYHFTSGHHFGFE----------------AAAWYW----HFVDVVWL------FL-Y--ISI-----Y---WWGS-------------------------------------
>163137
-----------------------------------------------------MA----H-QA-HAYHMVDPSPWPLTGAVAALLMT--SGLAIWFHYH-------STTLMSLGMILLLLTMYQWWRDIVREG---------------------------------TFQGHHTPPVQKGLRYGMILFITSEVFFFLGFFWAF---YHSSLAPTPELGGCWPPTGIT--TLDPFEVPLLNTA-VLL--ASGVTV---------TWAHHSIME-GERKQAIHSLT---LTILLGFYF----TFLQ-AMEYYEAPFTIADGVYGSTFFVATGF-HG----------LHVIIGSTFLA-VCLL--RQVHYHFTSEHHFGFE----------------AAAWYW----HFVDVVWL------FL-Y--ISI-----Y---WWGS-------------------------------------
>221976
-----------------------------------------------------MA----H-QA-HSYHMVDPSPWPILGAAAALLIT--SGLMMWFHHN-------SPWLLILGLITTALVMFQWWRDIVRES---------------------------------TFQGHHTPTVQKGLRYGMALFITSEAFFFLGFFWAF---FHSSLAPTPELGGQWPPVGIK--PLNPMDVPLLNTA-ILL--ASGVTV---------TWAHHSITE-AKRKQAIQALS---LTVLLGFYF----TALQ-AMEYYEAPFSIADGVYGSTFFVATGF-HG----------LHVIIGSTFLF-VCLL--RLIKYHFTSNHHFGFE----------------AAAWYW----HFVDVVWL------FL-Y--ISI-----Y---WWGS-------------------------------------
>288313
-----------------------------------------------------MA----H-QA-HAYHMVDPSPWPLTGAIAALLMT--SGLAMWFHFG-------SMIIMSLGLIVMLMTMFQWWRDIVREG---------------------------------TFQGHHTTPVQKGLRYGMILFITSEVFFFLGFFWAF---YNSSLAPTPELGECWPPTGIT--PLDPFEVPLLNTA-VLL--ASGVTV---------TWAHHSIMQ-GDRKEAIQSLF---FTIILGMYF----TLLQ-AMEYYEAPFTIADGVYGSTFFVATGF-HG----------LHVIIGSLFLL-VCLM--RQINYHFTSHHHFGFE----------------AATWYW----HFVDVVWL------FL-Y--VSI-----Y---WWGS-------------------------------------
>36989
----------------------------------------------------MST----Q-EN-HSFHMVNKSPWPLTGAIGAMVTL--MGLIKWFHQY-------NNSLLGVGTVITLLTMIQWWRDVTREG---------------------------------TYQGLHTKTVTSGLRWGMILFIISEVLFFASFFWAF---FHSSLSPTIELGSAWPPTGIQ--PFNPMQIPLLNTA-ILL--ASGVTV---------TWAHHGLLE-NNFSQATQGLF---FTVILGIYF----TVLQ-AYEYIEAPFTIADSAYGSTFFMATGF-HG----------LHVIIGTTFLT-TCLL--RQTTLHFSSNHHFGFE----------------AAAWYW----HFVDVVWL------FL-Y--ISI-----Y---WWGS-------------------------------------
>113540
-----------------------------------------------------MA----R-QA-HAYHMVDPSPWPLTGATAALLLT--SGLAVWFHYH-------STTLMTLGLILMLLTMYQWWRDIVREG---------------------------------TYMGHHTPPVQKGLRYGMIPFITSEVFFFLGFFWAF---FHSSLAPTPELGGCWPPTGIT--PLDPFEVPLLNTA-VLL--ASGVTV---------TWAHHSLME-GQRKEAIQSLA---LTILLGCYF----TTLQ-AMEYYEAPFTIADGVYGSTFFVATGF-HG----------LHVIIGTSFLAGICLL--RQIKYHFTSQHHFGFE----------------AAAWYW----HFVDVVWL------FL-Y--VSI-----Y---WWGS-------------------------------------
>99883
-----------------------------------------------------MA----H-QA-HAYHMVDPSPWPLTGAVAALLLT--SGLAIWFPFN-------SLILLTLGLVLLLLTMYQWWRDIVREG---------------------------------TFQGHHTPPVQKGLRYGMILFITSEVFFFLGFFWAF---YHSSLAPTPELGGCWPPTGIV--PLNPFEVPLLNTA-VLL--ASGVTV---------TWAHHSIME-GERKQAIHSLT---LTILLGFYF----TFLQ-AMEYYEAPFTIADGVYGSTFFVATGF-HG----------LHVIIGSTFLA-ICLL--RQIRYHFTSEHHFGFE----------------AAAWYW----HFVDVVWL------FL-Y--ISI-----Y---WWGS-------------------------------------
>7671
------------------------------------------------------M----A-HQ-HPYHLVDQSPWPLTGAISGLMMT--SGLVLWFHTQ-------SLILLLIGFLLLITTMINWWRDIIREA---------------------------------TFQGSHTAIVENGLRYGMILFITSEVCFFFAFFWAF---FHSSLAPSIEIGVAWPPTGIT--PLNPFLVPLLNTA-VLL--SSGVTI---------TWSHHSILA-GNRTESIQALF---LTVALGMYF----TALQ-AWEYIDAPFTIADSVYGSTFFVATGF-HG----------LHVIIGTTFLM-VCLF--RLAGRHFSTHHHFGFE----------------AAAWYW----HFVDVVWL------FL-Y--VCI-----Y---WWGS-------------------------------------
>401535
-----------------------------------------------------MT----H-QA-HTYHMVDPSPWPLTGAIAALLLT--SGLATWFHYN-------LTLPTALGLTLMLLTVYQWWRDIVREA---------------------------------TYQGHHTKFVQKGLRYGMILFIASEVFFFFGFFWAF---YHSSLAPTPELGGYWPPTGIT--PLNPFEIPLLNTA-VLL--ASGVTV---------TWAHHSMMT-GTRKETIQALA---VTILLGLYF----TILQ-ASEYYEAPFTLSDAAYGSTFFVATGF-HG----------LHVIIGTTFLM-ICLS--RQIKYHFTMNHHFGFE----------------AAAWYW----HFVDVVWL------FL-Y--VSI-----Y---WWGS-------------------------------------
>252291
-----------------------------------------------------MA----H-QT-HAYHMVDPSPWPLTGAIAALLMT--SGLAMWFHFG-------STIIMSLGLIVMLMTMFQWWRDIVREG---------------------------------TFQGHHTISVQKGLRYGMILFITSEVFFFLGFFWAF---YNSSLAPTPELGECWPPTGII--PLDPFEVPLLNTA-VLL--ASGVTV---------TWAHHSIMQ-GNRKEAIQSLF---FTIILGMYF----TLLQ-AMEYFEAPFTIADGVYGSTFFVATGF-HG----------LHVIIGSLFLL-VCLM--RQINYHFTSFHHFGFE----------------AAAWYW----HFVDVVWL------FL-Y--VSI-----Y---WWGS-------------------------------------
>1590170
-----------------------------------------------------MA----H-QA-HAYHMVDPSPWPLTGAIGALLMT--SGLAIWFHFH-------STTLMTLGTILLLLTMYQWWRDIIREG---------------------------------TFQGHHTPPVQKGLRYGMILFITSEVFFFLGFFWAF---YHSSLAPTPELGGCWPPTGII--TLDPFEVPLLNTA-VLL--ASGVTV---------TWAHHSLME-GERKQAIQALA---LTILLGLYF----TALQ-AMEYYEAPFTIADGVYGSTFFVATGF-HG----------LHVIIGSSFLA-VCFI--RQVQYHFTSEHHFGFE----------------AAAWYW----HFVDVVWL------FL-Y--VSI-----Y---WWGS-------------------------------------
>215370
-----------------------------------------------------MA----H-QA-HAYHMVDPSPWPLTGAVAALLMT--SGLAIWFHYH-------TTTLMTLGTILLLLTMYQWWRDIVREG---------------------------------TFQGHHTPPVQKGLRYGMILFITSEVFFFLGFFWAF---YHSSLAPTPELGGCWPPTGIT--TLDPFEVPLLNTA-VLL--ASGVTV---------TWAHHSIME-GNRKQAIQSLT---LTILLGFYF----TFLQ-GMEYYEAPFTIADGVYGSTFFVATGF-HG----------LHVIIGSTFLA-VCLL--RQVQYHFTSQHHFGFE----------------AAAWYW----HFVDVVWL------FL-Y--ISI-----Y---WWGS-------------------------------------
>55149
-----------------------------------------------------MT----H-QT-HAYHMVNPSPWPLTGALSALLLT--SGLIMWFHFN-------SSPLLMLGMMTNMLTMYQWWRDIIREG---------------------------------TFQGHHTTIVQKGLRYGMILFIVSEVFFFAGFFWAF---YHSSLAPTPELGGCWPPVGIN--PLNPLEVPLLNTS-VLL--ASGVSI---------TWAHHSLME-GNRKQMLQALA---ITIALGLYF----TLLQ-ASEYLETSFTISDGIYGSTFFMATGF-HG----------LHVIIGSTFLL-VCLM--RQLKFHFTSNHHFGFE----------------AAAWYW----HFVDVVWL------FL-Y--VSI-----Y---WWGS-------------------------------------
>288789
-----------------------------------------------------MA----H-QA-HAFHMVDPSPWPLTGATAAFLLT--SGLAMWFHFN-------STAILTLGFILMILTMYQWWRDIVREG---------------------------------TYQGHHTPPVQKGLRYGMILFITSEVFFFIGFFWAF---YNASLAPTPEVGESWPPTGIS--PLNPFEVPLLNTA-VLL--ASGVSV---------TWAHHSLMQ-GDRKGTTQALS---LTILLGLYF----TALQ-AMEYYEAPFTIADGIYGSTFFVATGF-HG----------LHVIIGSLFLS-ACLL--RQIKFHFTDQHHFGFE----------------AAAWYW----HFVDVVWL------FL-Y--VSI-----Y---WWGS-------------------------------------
>270585
-----------------------------------------------------MA----H-QA-HAYHMVDPSPWPLTGAVAALLMT--SGLAIWFHFH-------STTLMTLGLALLLLTMYQWWRDIVREG---------------------------------TFQGHHTPPVQKGLRYGMILFITSEVFFFLGFFWAF---YHASLAPTPELGGCWPPTGIV--TLDPFEVPLLNTA-VLL--ASGVTV---------TWAHHSIME-GERKQAIHSLT---LTILLGFYF----TFLQ-ALEYYEAPFTIADGVYGSTFFVATGF-HG----------LHVIIGSTFLA-VCLL--RQVKYHFTSDHHFGFE----------------AAAWYW----HFVDVVWL------FL-Y--VSI-----Y---WWGS-------------------------------------
>1465724
-----------------------------------------------------MA----H-QA-HAYHMVDPSPWPLTGAVGALLMT--SGLAIWFHFH-------STTLMTLGMILLLLTMFQWWRDIIREG---------------------------------TFQGHHTPPVQKGLRYGMILFITSEVFFFLGFFWAF---YHSSLAPTPELGGCWPPTGII--TLDPFEVPLLNTA-VLL--ASGVTV---------TWAHHSIME-GERKQAIQSLA---LTILLGLYF----TALQ-AMEYYEAPFTIADGVYGSTFFVATGF-HG----------LHVIIGSTFLA-VCFL--RQVQYHFTSEHHFGFE----------------AAAWYW----HFVDVVWL------FL-Y--VSI-----Y---WWGS-------------------------------------
>34884
-----------------------------------------------------MT----H-QT-HAYHMVNPSPWPLTGALSALLMT--SGLIMWFHFS-------STYLLLLGLVTNTLTMYQWWRDIVRES---------------------------------TFQGHHTPTVQKGLRYGMILFIVSEVFFFAGFFWAF---YHSSLAPTPELGGCWPPMGIT--PLNPLEVPLLNTS-VLL--ASGVSI---------TWAHHSLME-GDRKHMLQALF---ITIMLGLYF----TLLQ-ASEYYETPFTISDGVYGSTFFMATGF-HG----------LHVIIGSTFLT-VCFL--RQLKFHFTSNHHFGFE----------------AAAWYW----HFVDVVWL------FL-Y--VSI-----Y---WWGS-------------------------------------
>176066
-----------------------------------------------------MA----H-QA-HSYHMVDPSPWPIFGATAALLTT--SGLTMWFHYN-------SSQLLTLGLTSIILVMIQWWRDIVRES---------------------------------TFQGHHTPTVQKGLRYGMILFITSEVFFFLGFFWAF---FHSSLAPTPELGSQWPPAGVT--PLNPLEVPLLNTA-ILL--ASGVTV---------TWAHHSITE-GNQKQAIQALT---ITILLGLYF----TILQ-ATEYYETSFSIADSVYGSTFFVATGF-HG----------LHVMIGSSFLM-VCLL--RLIKFHFTPNHHFGFE----------------AAAWYW----HFVDIIWL------FL-Y--LSI-----Y---WWGS-------------------------------------
>381598
-----------------------------------------------------MA----H-QA-HAYHMVDPSPWPLTGAVAALLMT--SGLAIWFHFH-------STTLMTLGLILLLLTMYQWWRDIIREG---------------------------------TFQGHHTPPVQKGLRYGMILFITSEVFFFLGFFWAF---YHSSLAPTPELGGCWPPTGIT--PLDPFEVPLLNTA-VLL--ASGVTV---------TWAHHSIME-GERKQAIQSLA---LTIVLGLYF----TALQ-AMEYYEAPFTIADGVYGSTFFVATGF-HG----------LHVIIGSSFLA-VCLL--RQIQYHFTSEHHFGFE----------------AAAWYW----HFVDVVWL------FL-Y--VSI-----Y---WWGS-------------------------------------
>8453
-----------------------------------------------------MA----H-QS-HAFHMVDPSPWPLTGAIAALMLT--SGLATWFHFN-------STKILLISLVVLLLTMYQWWRDIIRES---------------------------------TFQGHHTQPVQKGLRYGMILFITSEVFFFLGFFWAF---YRASLAPTIELGECWPPTGIL--PLDPFEVPLLNTA-VLL--ASGVTV---------TWAHHSIML-GNRKEAIQSLM---LTILLGLDF----TLLQ-AMEYYEASFTISDGIYGSTFFVATGF-HG----------LHVIIGSTFLT-ICLM--RQIMFHFTSQHHFGFE----------------AAAWYW----HFVDVVWL------FL-Y--VSI-----Y---WWGS-------------------------------------
>302047
-----------------------------------------------------MA----H-QA-HPYHMVDPSPWPLTGAIAALLMT--SGLAIWFHFH-------SVLLMTLGTILLVLTVCQWWRDVVREG---------------------------------TFQGHHTPPVQKGLRYGMILFITSEVLFFLGFFWAF---YHSSLAPTPELGGCWPPAGIT--ALDPFEVPLLNTA-VLL--ASGVTV---------TWAHHSIME-TKRKQAIQSLA---LTILLGAYF----TFLQ-ALEYNEAPFTIADGVYGATFFVATGF-HG----------LHVLIGSTFLA-ICLL--RQIRHHFTSDHHFGFE----------------AAAWYW----HFVDVVWL------FL-Y--ISI-----Y---WWGS-------------------------------------
>90753
-----------------------------------------------------MA----H-QA-HAYHMVDPSPWPLTGAVGALLMT--SGLAIWFHFH-------STTLMTLGLILLLLTMLQWWRDIIREG---------------------------------TFQGHHTPPVQKGLRYGMILFITSEVFFFLGFFWAF---YHSSLAPTPELGGCWPPTGIT--TLDPFEVPLLNTA-VLL--ASGVTV---------TWAHHSIME-GERKQAIQSLA---LTILLGVYF----TALQ-AMEYYEAPFTIADGVYGSTFFVATGF-HG----------LHVIIGSTFLA-VCLL--RQIQYHFTSEHHFGFE----------------AAAWYW----HFVDVVWL------FL-Y--VSI-----Y---WWGS-------------------------------------
>232192
-----------------------------------------------------MA----H-QA-HAYHMVDPSPWPLTGAVAALLMT--SGLAIWFHFH-------STTLMTLGMALLLLTMYQWWRDIVREG---------------------------------TFQGHHTPPVQKGLRYGMILFITSEVFFFLGFFWAF---YHASLAPTPELGGCWPPTGIT--PLDPFEVPLLNTA-VLL--ASGVTV---------TWAHHSIME-GERKQAIHSLL---LTILLGFYF----TFLQ-GMEYYEAPFTLADGVYGSTFFVATGF-HG----------LHVIIGSTFLA-ICLL--RQVQYHFTSEHHFGFE----------------AAAWYW----HFVDVVWL------FL-Y--ISI-----Y---WWGS-------------------------------------
>172808
----------------------------------------------------MSN----H-SN-HPFHLVDYSPWPLTGALGAMITV--SGLVKWFHQY-------NMNLLLLGLVVTMLTMYQWWRDISREG---------------------------------TFQGLHTLVVTLGLRWGMILFIISEVFFFISFFWAF---FHSSLSPAIELGAIWPPMGII--AFNPFQIPLLNTA-ILL--ASGVTV---------TWAHHSLME-GNHSQTLQGLF---FTVLLGFYF----TLLQ-AYEYVEAPFTISDSVYGSTFFVATGF-HG----------LHVIIGTTFLL-ICLI--RHIQCHFSPNHHFGFE----------------AAAWYW----HFVDVVWL------FL-Y--ISI-----Y---WWGS-------------------------------------
>7824
-----------------------------------------------------MA----H-QA-HAYHMVDPSPWPLTGAIAALLMT--SGLAIWFHFH-------SLLLLYLGLTLLFLTMIQWWRDVIREG---------------------------------TFQGHHTPPVQKGLRYGMILFITSEVFFFLGFFWAF---YHSSLAPTPELGGCWPPTGIH--PLDPFEVPLLNTA-VLL--ASGVTV---------TWAHHSLME-GNRKEAIQALA---LTIILGVYF----TSLQ-AMEYYEAPFTIADGVYGTTFYVATGF-HG----------LHVIIGSTFLA-VCLM--RQIQYHFTSEHHFGFE----------------AAAWYW----HFVDVVWL------FL-Y--VSI-----Y---WWGS-------------------------------------
>27695
-----------------------------------------------------MA----H-QA-HAYHMVDPSPWPLTGAVAALLMT--SGLAVWFHFH-------STTLMTLGLILLLLTMYQWWRDIIREG---------------------------------TFQGHHTPPVQKGLRYGMILFITSEVFFFLGFFWAF---YHSSLAPTPELGGCWPPTGII--TLDPFEVPLLNTA-VLL--ASGVTV---------TWAHHSLME-GERKQAIQALT---LTILLGFYF----TALQ-AMEYYEAPFTIADGVYGSTFFVATGF-HG----------LHVIIGSTFLA-VCLL--RQIQYHFTSEHHFGFE----------------AAAWYW----HFVDVVWL------FL-Y--VSI-----Y---WWGS-------------------------------------
>266374
-----------------------------------------------------MT----H-QA-HSFHMVDPSPWPIFGAAAALLTT--SGLTMWFHYN-------SPQLLIIGLTCTILVMIQWWRDIIRES---------------------------------TFQGHHTPTVQKGLRYGMILFITSEAFFFLGFFWAF---FHSSLAPTPELGGQWPPTGIK--PLDPMDVPLLNTA-ILL--ASGVTV---------TWAHHSITE-ASRKQAIQALT---LTVLLGFYF----TALQ-AMEYYEAPFSIADGVYGSIFFVATGF-HG----------LHVIIGSTFLL-VCLF--RLIKYHFTSNHHFGFE----------------AAAWYW----HFVDVVWL------FL-Y--MTI-----Y---WWGS-------------------------------------
>357282
-----------------------------------------------------MA----H-QA-HAYHMVDPSPWPLTGAVGGLLMT--SGLAIWFHFH-------STTLMTLGLMLLLLTMYQWWRDIIREG---------------------------------TFQGHHTPPVQKGLRYGMILFITSEVFFFLGFFWAF---YHSSLAPTPELGGCWPPTGIT--TLDPFEVPLLNTA-VLL--ASGVTV---------TWAHHSLME-GERKQAIQSLA---LTILLGLYF----TALQ-AMEYYEAPFTIADGVYGSTFFVATGF-HG----------LHVIIGSSFLA-VCFL--RQIQYHFTSEHHFGFE----------------AAAWYW----HFVDVVWL------FL-Y--VSI-----Y---WWGS-------------------------------------
>611294
-----------------------------------------------------MT----H-QA-HSYHMVDPSPWPLTGAAAALLMT--SGLAMWFHYG-------TLVLLNAGMFVMLLTTLQWWRDVVREG---------------------------------TFQGHHTKLVQQGLRYGMILFITSEIFFFLGFFWAF---YHSSLAPTPELGGQWPPSGIT--PMNPFEVPLLNTA-VLL--ASGVTI---------TWAHHAIME-GWRKEAIQGLS---LTILLGMYF----TLLQ-ALEYAEASFTLADATYGSTFFVATGF-HG----------LHVIIGTTFIL-TCLA--RQMMFHFTTAHHFGFE----------------AAAWYW----HFVDVVWL------LL-Y--ISI-----Y---WWGS-------------------------------------
>74131
-----------------------------------------------------MA----H-QA-HAYHMVDPSPWPLTGAAAAFLMT--SGLAIWMHFH-------DTTLMLMGLALLLLTMNQWWRDIIREG---------------------------------TFQGHHTPPVQKGLRYGMILFITSEVFFFLGFFWAF---YHSSLSPTPELGGCWPPTGIS--TLNPFEVPLLNTA-VLL--ASGVTV---------TWAHHSITE-GHRKEAIQALA---LTILLGFYF----TLLQ-AMEYYEAPFTIADGVYGSTFFVATGF-HG----------LHVIIGSTFLT-ICLL--RQIQYHFTSQHHFGFE----------------AAAWYW----HFVDVVWL------FL-Y--ISI-----Y---WWGS-------------------------------------
>361644
-----------------------------------------------------MA----H-QA-HAYHMVDPSPWPLTGAIAALLMT--SGLAIWFHFH-------STTLMTLGLILLLLTMFQWWRDIIREG---------------------------------TFQGHHTPPVQKGLRYGMILFITSEVFFFLGFFWAF---YHASLAPTPELGGCWPPTGVT--PLDPFEVPLLNTA-VLL--ASGVTV---------TWAHHSIME-GERKQAVQSLA---LTILLGFYF----TTLQ-AMEYYEAPFTIADGVYGSTFFVATGF-HG----------LHVIIGSTFLA-VCLL--RQIQYHFTSEHHFGFE----------------AAAWYW----HFVDVVWL------FL-Y--VSI-----Y---WWGS-------------------------------------
>7904
-----------------------------------------------------MA----H-QA-HAYHMVDPSPWPLTGAVAALLMT--SGLAVWFHFN-------STVLMTMGLTLLLLTMYQWWRDIIREG---------------------------------TFQGHHTPPVQKGLRYGMILFITSEVFFFLGFFWAF---YHASLAPTPELGGCWPPTGII--TLDPFEVPLLNTA-VLL--ASGVTV---------TWAHHSIME-RERKQTIQALT---LTILLGFYF----TALQ-AMEYYEAPFTIADGVYGSTFFVATGF-HG----------LHVIIGSTFLA-ICLL--RQIQYHFTSEHHFGFE----------------AAAWYW----HFVDVVWL------FL-Y--VSI-----Y---WWGS-------------------------------------
>8554
-----------------------------------------------------MT----H-QT-HAYHMVDPSPWPLTGAIAALLLT--SGLAMWFHFN-------TTILMNLGLLILLLTMYQWWRDITRES---------------------------------TFQGHHTLPVQKGLRYGMILFITSEVFFFLGFFWAF---YHSSLAPTPELGGCWPPSGIK--TLNPFEMPLLNTA-VLL--ASGVTV---------TWAHHAIME-GLRKEATQALT---LTILLGSYF----TLLQ-MMEYYETSFTISDSVYGATFFVMTGF-HG----------LHVIIGSLFLL-ICLT--RQIMSHFTTTHHLGFE----------------AAAWYW----HFVDVIWL------LL-Y--ISI-----Y---WWGS-------------------------------------
>80807
-----------------------------------------------------MA----H-QA-HAYHMVDPSPWPLTGAIGALLMT--SGLAIWFHFH-------STTLMTLGLILLILTMVQWWRDIIREG---------------------------------TFQGHHTPPVQKGLRYGMILFITSEVFFFLGFFWAF---YHSSLAPTPELGGCWPPTGII--TLDPFEVPLLNTA-VLL--ASGVAV---------TWAHHSIME-GERKQAIQSLA---LTILLGLYF----TALQ-AMEYYEAPFTIADGVYGSTFFVATGF-HG----------LHVIIGSTFLA-VCLL--RQIQYHFTSEHHFGFE----------------VAAWYW----HFVDVVWL------FL-Y--VSI-----Y---WWGS-------------------------------------
>36229
-----------------------------------------------------MT----H-QL-HAYHMVKPSPWPLTGALSAFLLT--SGLIMWFHFY-------STALLTLGLLTNALTMYQWWRDIIRES---------------------------------TFQGHHTMPVQKGLRYGMALFIISEVFFFAGFFWAF---YHSSLAPTPRLGCHWPPTGIT--PLNPLEVPLLNTS-VLL--ASGVTI---------TWAHHTLMN-SSRKQTIQALL---ITILLGTYF----TLLQ-ISEYSEAPFTISDGIYGSTFFVATGF-HG----------LHVIIGSTFLL-ICLI--RQLFYYFTPSHHFGFE----------------AAAWYW----HFVDVIWL------FL-Y--ISI-----Y---WWGS-------------------------------------
>61406
-----------------------------------------------------MT----H-QT-HAYHMVNPSPWPLTGALSALLMT--SGLAMWFHHN-------STLLLTLGMTTNLLTMYQWWRDIIRES---------------------------------TFQGHHTPIVQKGLRYGMILFIISEVFFFAGFFWAF---YHSSLAPTPELGGCWPPTGII--PLNPLEVPLLNTS-VLL--ASGVSI---------TWAHHSLME-GNRKHMLQALF---ITISLGVYF----TLLQ-ASEYYETSFTISDGVYGSTFFMATGF-HG----------LHVIIGSTFLI-VCFL--RQLKYHFTSNHHFGFE----------------AAAWYW----HFVDVVWL------FL-Y--VSI-----Y---WWGS-------------------------------------
>466541
-----------------------------------------------------MA----H-QA-HSYHMVDPSPWPIFGAITALLTT--SGLIMWLHFN-------SMALLTMGLLSMFLVMVQWWRDVIRES---------------------------------TFQGHHTPTVQKGLRYGMILFITSEAFFFLGFFWAF---FHSSLAPTPELGGQWPPTGIK--PMNPLEVPLLNTA-ILL--ASGVTV---------TWTHHSIAG-GDRKQAIHALT---ITILLGLYF----TALQ-AMEYHEASFSIADSVYGSTFFVATGF-HG----------LHVIIGSSFLT-VCLL--RLIKFHFTSNHHFGFE----------------AAAWYW----HFVDVIWL------FL-Y--MSM-----Y---WWGS-------------------------------------
>662068
-----------------------------------------------------MA----H-QA-HAYHMVDPSPWPLTGAVAALLMT--SGLAVWFHFH-------SMYLLYLGLTLLLLTMIQWWRDIIREG---------------------------------TFQGHHTPPVQKGLRYGMILFIMSEVFFFLGFFWAF---YHSSLAPTPELGGCWPPTGIY--PLDPFEVPLLNTA-VLL--ASGVTV---------TWAHHSLME-GNRKEAIQALT---LTVLLGFYF----TALQ-AMEYYEAPFTIADGVYGSTFFVATGF-HG----------LHVIIGSTFLM-VCLL--RQIQYHFTSEHHFGFE----------------AAAWYW----HFVDVVWL------FL-Y--VSI-----Y---WWGS-------------------------------------
>1414657
----------------------------------------------------MTT----H-SH-HPFHLVDMSPWPLTASIGALTLT--SGLSYWFHYN-------SMSILLLGLFIVVISSYQWWRDIAREG---------------------------------TLQGLHSSNVITNLRWGMILFIVSEVFFFVSFFWAF---FHASLAPSVEIGTQWPPAGII--PFNPFQVPLLNTA-ILL--ASGVTI---------TWSHHALMN-GNHSQSVQALF---ITIILGVYF----TMLQ-AYEYIEAPFTIAEAVYGSTFFVAXGF-HG----------LHVIIGSTFLM-VCLF--RMTKFHFSATHHFGFE----------------AAAWYW----HFVDVVWL------FL-Y--VSI-----Y---WWGG-------------------------------------
>8325
-----------------------------------------------------MA----H-QA-HAYHMVDPSPWPLTGAIAALLLT--SGLAMWFHFG-------SMALMTLGLVIMLLTMLQWWRDIIREG---------------------------------TFQGHHTPPVQKGLRYGMILFITSEVFFFLGFFWAF---YNSSLAPTPELGECWPPTGIT--PLDPFEVPLLNTA-VLL--ASGVTV---------TWTHHSIMQ-GDRKEAIQSLF---LTIILGLYF----TALQ-AMEYYEAPFTIADGVYGSTFFVATGF-HG----------LHVIIGSLFLS-VCLF--RQIKFHFTSNHHFGFE----------------AAAWYW----HFVDVVWL------FL-Y--VSI-----Y---WWGS-------------------------------------
>72873
-----------------------------------------------------MA----H-QA-HSYHMVDPSPWPIFGAAAALLTT--SGLTMWFHHN-------SPYLLMAGLLSTILVMFQWWRDIVRES---------------------------------TFQGHHTPTVQKGLRYGMVLFITSEAFFFLGFFWAF---FHSSLAPTPELGGQWPPVGIK--PLDPMDVPLLNTA-ILL--ASGVTV---------TWAHHSITE-ARRKQAIHALT---LTVLLGFYF----TALQ-AMEYYEAPFSIADGVYGSTFFVATGF-HG----------LHVIIGSTFLL-VCLL--RLIKYHFTPNHHFGFE----------------AAAWYW----HFVDVVWL------FL-Y--VSI-----Y---WWGS-------------------------------------
>100859
-----------------------------------------------------MA----H-QA-HSYHMVDPSPWPIFGAAAALLTT--SGLIMWFHYN-------STKLLTLGLLSMSLVMLQWWRDIVREG---------------------------------TFQGHHTPTVQKGLRYGMILFITSEAFFFLGFFWAF---FHSSLVPTPELGGQWPPTGIK--PLNPLEVPLLNTA-ILL--ASGVTV---------TWAHHSITE-ANRKQAIHALT---LTILLGFYF----TALQ-ATEYYEAPFSIADGVYGSTFFVATGF-HG----------LHVIIGSSFLS-VCLL--RLIKYHFTSNHHFGFE----------------AAAWYW----HFVDVIWL------FL-Y--MTI-----Y---WWGS-------------------------------------
>1143072
----------------------------------------------------MHS----H-KN-HPYHLVDVSPWPLLGALSAMITM--IGIIKWFHLF-------NNNLFLLGMMITMMIMFQWWRDITREG---------------------------------TFQGLHTFTVTMGLRWGMILFITSEIFFFISFFWGF---FHSSLSPTIELGMIWPPKGIM--TFNPMQIPLLNTL-ILL--TSGLTV---------TWAHHSLME-NNHSQTSQGLM---LTVILGIYF----SFLQ-GYEYLEASFTISDAIYGSTFFMATGF-HG----------IHVIIGTTFLL-VCLI--RHLNNHFSPIHHFGFE----------------AAAWYW----HFVDIVWL------FL-Y--ISI-----Y---WWGS-------------------------------------
>221414
-----------------------------------------------------MA----H-QA-HAYHMVDPSPWPLTGAIAALLMT--SGLAIWFHFH-------STTLMTLGMILLLLTMYQWWRDIIREG---------------------------------TFQGHHTPPVQKGLRYGMILFITSEVFFFLGFFWAF---YHSSLAPTPELGGCWPPTGIT--PLDPFEVPLLNTA-VLL--ASGVTV---------TWAHHSIME-GERKQAIQSLT---LTILLGLYF----TALQ-AMEYYEAPFTIADGVYGSTFFVATGF-HG----------LHVIIGSTFLA-VCLL--RQIQYHFTSEHHFGFE----------------AAAWYW----HFVDVVWL------FL-Y--VSI-----Y---WWGS-------------------------------------
>685765
-----------------------------------------------------MT----H-QT-HAYHMVNPSPWPLTGALSALLLT--SGLVMWFHFN-------STNLIMLGLLGNMLTMYQWWRDVIREG---------------------------------TFQGHHTPIVQKGLRYGMILFIVSEVFFFAGFFWAF---YHSSLAPTHELGGYWPPAGIK--PLNPLEVPLLNTS-VLL--ASGVSI---------TWAHHSLME-GNRKHMIQALL---ITIALGVYF----TLLQ-AAEYYEAPFTISDGVYGSTFFMSTGF-HG----------FHVIIGSTFLT-ICLL--RQFNFHFTSKHHFGFE----------------AAAWYW----HFVDVVWL------FL-Y--VSI-----Y---WWGS-------------------------------------
>138129
-----------------------------------------------------MA----H-QA-HAYHMVDPSPWPLTGAVAALLMT--SGLAIWFHFN-------SLTLILLGTILLLLTMYQWWRDIIREG---------------------------------TFQGHHTPPVQKGLRYGMILFITSEVFFFLGFFWAF---YHSSLAPTPELGGFWPPTGIT--PLNPFEVPLLNTA-VLL--ASGVTV---------TWAHHSIME-RERKQTIQALT---LTILLGFYF----TLLQ-AMEYYEAPFTIADGVYGSTFFVATGF-HG----------LHVIIGSTFLT-VCLL--RQIRFHFTSEHHFGFE----------------AAAWYW----HFVDVVWL------FL-Y--ISI-----Y---WWGS-------------------------------------
>154348
-----------------------------------------------------MA----H-QA-HAYHMVDPSPWPLTGAIGALLMT--SGLAIWFHFH-------STTLMTLGMILLLLTMLQWWRDIIREG---------------------------------TFQGHHTPPVQKGLRYGMILFITSEVFFFFGFFWAF---YHSSLAPTPELGGCWPPTGII--TLDPFEVPLLNTA-VLL--ASGVTV---------TWAHHSLME-GERKQAIQSLV---LTILLGLYF----TALQ-AMEYYEAPFTIADGVYGSTFFVATGF-HG----------LHVIIGTSFLA-VCLL--RQIQYHFTSEHHFGFE----------------AAAWYW----HFVDVVWL------FL-Y--VSI-----Y---WWGS-------------------------------------
>557178
----------------------------------------------------MST----H-AN-HPFHLVDYSPWPLTGALGAMTIV--SGMVKWFHQF-------NPNLLMLGLIITTLTMYQWWRDISREG---------------------------------TFQGLHTLTVTLGLRWGMILFIVSEIFFFISFFWAF---FHSSLSPAIELGAVWPPVGIY--AFNPFQIPLLNTA-ILL--ASGVTV---------TWAHHGLME-KNHSQGFQGLL---LTVILGIYF----SALQ-GYEYIEASFTISDSVYGSTFFMATGF-HG----------LHVIIGTTFLL-VCLI--RHSQYHFSNAHHFGFE----------------AAAWYW----HFVDVVWL------FL-Y--ISI-----Y---WWGS-------------------------------------
>437757
-----------------------------------------------------MA----H-QA-HAYHMVDPSPWPLTGAIGALLMT--SGLAIWFHFH-------STTLMTLGLILLILTMFQWWRDIIREG---------------------------------TFQGHHTPPVQKGLRYGMILFITSEVFFFLGFFWAF---YHSSLAPTPELGGCWPPTGIT--TLDPFEVPLLNTA-VLL--ASGVTV---------TWAHHSIME-GERKQAIQSLA---LTILLGMYF----TALQ-AMEYYEAPFTIADGVYGSTFFVATGF-HG----------LHVIIGSTFLA-VCLV--RQIQYHFTSEHHFGFE----------------AAAWYW----HFVDVVWL------FL-Y--VSI-----Y---WWGS-------------------------------------
>121402
-----------------------------------------------------MA----HAQA-HAFHMVNPSPWPLTGAVSALLVT--SGTAIWFHFH-------SVVPMTLGLILMTLTMYQWWRDVVREG---------------------------------TFQGHHTPPVQKGLRYGMILFITSEVFFFAGFFWAF---YHSSLAPTSELGGCWPPTGIT--TLDPFEVPLLNTA-VLL--ASGVTV---------TWAHHSLME-GERKEAIQSLA---LTILLGFYF----TFLQ-AMEYYEAPFTIADGVYGSTFFVATGF-HG----------LHVIIGSTFLA-VCFL--RQIQHHFTSEHHFGFE----------------AAAWYW----HFVDVVWL------FL-Y--VSI-----Y---WWGS-------------------------------------
>27788
-----------------------------------------------------MA----H-QM-HAYHMVDPSPWPLTGAAAALLMT--SGLAMWFHHN-------SMLLMTLGLLIMLLTMFQWWRDVIREG---------------------------------TFQGHHTPPVQKGLRYGMILFITSEVFFFIGFFWAF---YHSSLAPTPELGGCWPPTGIT--PLNPFEVPLLNTA-VLL--ASGVTI---------TWAHHSLME-MNRNQTIQALT---ITILLGLYF----TALQ-AMEYYEAPFTIADGVYGSTFFVATGF-HG----------LHVIIGSTFLI-VCLL--RQIKFHFTSTHHFGFE----------------AAAWYW----HFVDVVWL------FL-Y--VSI-----Y---WWGS-------------------------------------
>71679
-----------------------------------------------------MA----H-QA-HAYHMVDPSPWPLTGAIAALLMT--SGLAVWFHYH-------STTLMTLGLILLLLTMYQWWRDIIREG---------------------------------TFQGHHTPPVQKGLRYGMILFITSEVFFFLGFFWAF---YHSSLAPTPELGGCWPPTGIT--TLDPFEVPLLNTA-VLL--ASGVTV---------TWAHHSIME-GLRKQAIQSLT---LTILLGFYF----TALQ-AMEYYEAPFTIADGVYGSTFFVATGF-HG----------LHVIIGSTFLA-VCLL--RQIKFHFTSGHHFGFE----------------AAAWYW----HFVDVVWL------FL-Y--ISI-----Y---WWGS-------------------------------------
>13537
-----------------------------------------------------MA----H-QA-HAYHMVDPSPWPLTGAVAALLMT--SGLAIWFHFH-------STTLMTVGTALLLLTMYQWWRDIIREG---------------------------------TYQGHHTPPVQKGLRYGMILFITSEVFFFLGFHRAF---YHASLAPTPELGGCWPPAGLT--TLDPFEVPLLNTA-VLL--ASGVTV---------TWAHHSIME-GNRKETVQSLA---LTILLGFYF----TFLQ-ALEYYEAPFTIADGVYGSTFFVATGF-HG----------LHVIIGSTFLA-ICLL--RQIRYHFTSDHHFGFE----------------AAAWYW----HFVDVVWL------FL-Y--VSI-----Y---WWGS-------------------------------------
>685766
-----------------------------------------------------MT----H-QT-HAYHMVNPSPWPLTGALSALLLT--SGLVMWFHFN-------STNLIMLGLLGNMLTMYQWWRDVIREG---------------------------------TFQGHHTPIVQKGLRYGMILFIVSEVFFFAGFFWAF---YHSSLAPTHELGGYWPPAGIK--PLNPLEVPLLNTS-VLL--ASGVSI---------TWAHHSLME-GNRKHMIQALL---ITIALGVYF----TLLQ-AAEYYEAPFTISDGVYGSTFFMSTGF-HG----------FHVIIGSTFLT-ICLL--RQFNFHFTSKHHFGFE----------------AAAWYW----HFVDVVWL------FL-Y--VSI-----Y---WWGS-------------------------------------
>57486
-----------------------------------------------------MT----H-QT-HAYHMVNPSPWPLTGAFSALLLT--SGLVMWFHYN-------SITLLTLGLLTNILTMYQWWRDVIREG---------------------------------TYQGHHTPIVQKGLRYGMILFIVSEVFFFAGFFWAF---YHSSLVPTHDLGGCWPPTGIS--PLNPLEVPLLNTS-VLL--ASGVSI---------TWAHHSLME-GKRNHMNQALL---ITIMLGLYF----TILQ-ASEYFETSFSISDGIYGSTFFMATGF-HG----------LHVIIGSTFLI-VCLL--RQLKFHFTSKHHFGFE----------------AAAWYW----HFVDVVWL------FL-Y--VSI-----Y---WWGS-------------------------------------
>57547
-----------------------------------------------------MA----H-QA-HAFHMVDPSPWPLTGAIAALLLT--SGLAMWFHLG-------MMALIYAGLILMLLTMIQWWRDVVRES---------------------------------TFQGHHTIPVXKGLRYGMILFITSEVLFFFGFFWAF---YNSSLAPTPELGESWPPTGIT--PLDPFEVPLLNTA-VLL--ASGVTV---------TWTHHSIME-GDWKEAAQSLF---LTVILGLYF----TALQ-AMEYYEAPFAIADGVYGSTFFVATGF-HG----------LXVIIGSLFLL-VCLL--RQINFHFTSTHHFGFE----------------AAAWYW----HFVDVVWL------FL-F--VSI-----Y---WWGS-------------------------------------
>13557
-----------------------------------------------------MT----H-QT-HAYHMVNPSPWPLTGALSALLMT--SGLAMWFHFN-------SSTLLSLGMLTNLLTMYQWWRDVVREG---------------------------------TFQGHHTSIVQKGLRYGMVLFIISEIFFFAGFFWAF---YHSSLAPTPELGGCWPPTGIH--PLNPLEVPLLNTA-VLL--ASGVSI---------TWAHHSLME-GNRTHMLQALL---ITIILGIYF----TLLQ-ASEYFETSFTISDGVYGSTFFMATGF-HG----------LHVIIGSTFLT-VCFL--RQLNFHFTSNHHFGFE----------------AAAWYW----HFVDVVWL------FL-Y--VSI-----Y---WWGS-------------------------------------
>84986
-----------------------------------------------------MT----H-QA-HSYHMVDPSPWPILGAATALLTT--SGLIMWFHYN-------SFTLLATGLISMLLVMLQWWRDVVRES---------------------------------TFQGHHTPTVQKGLRYGMVLFITSEVFFFLGFFWAF---FHSSLVPTPELGGHWPPTGIK--PLNPLEVPLLNTA-ILL--ASGVTV---------TWAHHSIME-ANRKQAIHALT---LTILLGLYF----TALQ-AMEYHEAPFSIADSVYGSTFFVATGF-HG----------LHVMIGSSFLT-VCLL--RLIKFHFTPSHHFGFE----------------AAAWYW----HFVDVIWL------FL-Y--MTI-----Y---WWGS-------------------------------------
>194415
-----------------------------------------------------MA----H-QS-HAFHMVDPSPWPLTGAIAALMLT--SGLAMWFHFN-------SMKILSAGLLILLLTMYQWWRDITRES---------------------------------TFQGHHTQPVQKGLRYGMILFITSEIFFFLGFFWAF---YRASLAPTIELGEYWPPTGIL--PLDPFEVPLLNTA-VLL--ASGVTV---------TWTHHSIML-GNRKEAIQSLS---LTILLGLYF----TLLQ-ATEYYEATFTISDGIYGSTFFVATGF-HG----------LHVIIGSTFLM-ICLI--RQIMFHFTSQHHFGFE----------------AAAWYW----HFVDVVWL------FL-Y--VSI-----Y---WWGS-------------------------------------
>387771
----------------------------------------------------MKM----H-KN-HPYHLVNYSPWPLTGSIGAMTLT--SGMVLWFHKN-------EMYLFYLGWMILLLTMIQWWRDIIREA---------------------------------TFQGHHTIKVTSGLKIGMILFIISEVFFFISFFWGF---FHSSLAPTVEIGMTWPPKGIS--VFNPMEIPLLNTM-ILL--CSGMTV---------TWAHHSLMS-NNHSEATKSLI---MTVTLGFYF----TMLQ-AYEYLEASFCISDSIYGSCFFMATGF-HG----------LHVIIGTLFLM-VCLM--RHINCHFSMNHHFGFE----------------AAAWYW----HFVDVVWL------FL-Y--ISI-----Y---WWGS-------------------------------------
>428845
-----------------------------------------------------MA----H-QA-HAYHMVDPSPWPLTGAVAALLMT--SGLAIWFHFH-------STTLIVLGTILLLLTMYQWWRDIVREG---------------------------------TFQGHHTPPVQKGLRYGMILFITSEVFFFLGFFWAF---YHSSLAPTPELGGCWPPTGIT--TLDPFEVPLLNTA-VLL--ASGVTV---------TWAHHSIME-GERKQAIQSLT---LTILLGFYF----TFLQ-GMEYYEAPFTIADGVYGSTFFVATGF-HG----------LHVIIGSTFLA-VCLL--RQVQYHFTSEHHFGFE----------------AAAWYW----HFVDVVWL------FL-Y--ISI-----Y---WWGS-------------------------------------
>103812
-----------------------------------------------------MA----H-QA-HAYHMVDPSPWPLTGAVAALLVT--SGTAMWFHFQ-------TTTLMTMGLVLLLLTMYQWWRDIVREG---------------------------------TFQGHHTPPVQKGLRYGMILFITSEVFFFLGFFWAF---YHSSLAPTPELGGCWPPTGII--TLDPFEVPLLNTA-VLL--ASGVTV---------TWAHHSIME-GERKQAIQSLT---LTIILGFYF----TLLQ-AMEYYEAPFTIADGVYGSTFFVATGF-HG----------LHVIIGSTFLA-VCLL--RQIKYHFTSEHHFGFE----------------AAAWYW----HFVDVVWL------FL-Y--VSI-----Y---WWGS-------------------------------------
>173225
-----------------------------------------------------MA----H-QA-HSYHMVDPSPWPILGAAAALLTT--SGLTMWFHYN-------SPYLLMAGLLSTILVMFQWWRDIVRES---------------------------------TFQGHHTPTVQKGLRYGMVLFITSEAFFFLGFFWAF---FHSSLAPTPELGGQWPPVGIK--PLDPMDVPLLNTA-ILL--ASGVTV---------TWAHHSITE-ARRKQAIHALT---LTVLLGFYF----TALQ-AMEYYEAPFSIADGVYGSTFFVATGF-HG----------LHVIIGSTFLL-VCLL--RLIKYHFTPNHHFGFE----------------AAAWYW----HFVDVVWL------FL-Y--VSI-----Y---WWGS-------------------------------------
>1577495
-----------------------------------------------------MA----H-QA-HAYHMVDPSPWPLTGAVAALLMT--SGLAIWFHFH-------TLSLLYLGLLLLILTMIQWWRDVIREG---------------------------------TFQGHHTQPVQKGLRYGMILFITSEIFFFIGFFWAF---YHSSLAPTPELGGCWPPAGIH--PLDPFEVPLLNTA-VLL--ASGVTV---------TWAHHGIME-GNRKEAIQALT---LTIMLGLYF----TALQ-AMEYYEAPFTIADGIYGTTFFVATGF-HG----------LHVIIGSTFLM-ICLL--RQIQYHFTSQHHFGFE----------------AAAWYW----HFVDVVWL------FL-Y--VSI-----Y---WWGS-------------------------------------
>6669
----------------------------------------------------MSN----H-MN-HPFHLVDKSPWPILSAFSVMSLV--SGLAKWFHTF-------NMDLAILGILSTTLVMIQWWRDVVREG---------------------------------TFQGLHTSKVGVGLRWGMILFIASEVLFFVSFFWAF---FHSSLAPAVELGSAWPPLGIK--PFNPFQIPLLNTA-ILL--ASGVTV---------TWAHHALME-NNHTQAFQGLF---LTVFLGFYF----TSLQ-ALEYFEAPFSIADAVYGTTFFVATGF-HG----------LHVIIGTTFLL-ICLI--RHTLHHFSFTHHFGFE----------------AAAWYW----HFVDVVWL------FL-F--ISI-----Y---WWGN-------------------------------------
>134600
-----------------------------------------------------MT----H-QT-HAYHMVNPSPWPLTGALSALLMT--SGLVMWFHFH-------SLLLLSIGLLTNTLTMYQWWRDIVREG---------------------------------TFQGHHTPIVQKGLRYGMILFIISEVFFFAGFFWAF---YHSSLAPTPELGGCWPPVGIT--PLNPLEVPLLNTS-VLL--ASGVSI---------TWAHHSLME-GNRKNMQQALL---ITILLGAYF----TLLQ-ASEYYETSFTISDGVYGSTFFMATGF-HG----------LHVIIGSTFLT-VCLL--RQFNYHFTSNHHFGFE----------------AAAWYW----HFVDVIWL------FL-Y--VSI-----Y---WWGS-------------------------------------
>1302775
-----------------------------------------------------MA----H-QA-HPYHMVDPSPWPLTGAIAALLMT--SGIAMWFHFH-------YMSLMLIGLALLVFTVIQWWRDVVREG---------------------------------TFQGHHTPPVQKGLRYGMILFIASEVLFFLGFFWAF---YHSSLAPTPELGGIWPPTGIS--ALDPFEVPLLNTA-VLL--ASGVTV---------TWAHHSIME-NNRKQAIYSLG---LTILLGLYF----TFLQ-ALEYYEAPFTIADGVYGTTFFVATGF-HG----------LHVIIGTTFLA-VCLL--RQIKHHFTSSHHFGFE----------------AAAWYW----HFVDVVWL------FL-Y--VSI-----Y---WWGS-------------------------------------
>118131
-----------------------------------------------------MA----H-QA-HAYHMVDPSPWPLTGAVGALLMT--SGLAIWFHFH-------STTLMTLGLILLLLTMYQWWRDIIREG---------------------------------TFQGHHTPPVQKGLRYGMILFITSEVFFFLGFFWAF---YHSSLAPTPELGGCWPPTGIT--PLDPFEVPLLNTA-VLL--ASGVTV---------TWAHHSLME-GERKQAIQSLT---LTIILGLYF----TALQ-AMEYYEAPFTIADGVYGSTFFVATGF-HG----------LHVIIGSSFLA-VCLL--RQIQYHFTSEHHFGFE----------------AAAWYW----HFVDVVWL------FL-Y--VSI-----Y---WWGS-------------------------------------
>319323
-----------------------------------------------------MA----H-QA-HAYHMVDPSPWPLTGAIAALLMT--SGLAIWFHFH-------STTLMTLGLILLLLTMYQWWRDIIREG---------------------------------TFQGHHTPPVQKGLRYGMILFITSEVFFFLGFFWAF---YHSSLAPTPELGGCWPPTGII--PLDPFEVPLLNTA-VLL--ASGVTV---------TWAHHSIME-GERKQAIQSLA---LTILLGLYF----TALQ-AMEYYEAPFTIADGVYGSTFFVATGF-HG----------LHVIIGSTFLA-VCLL--RQIQYHFTSEHHFGFE----------------AAAWYW----HFVDVVWL------FL-Y--VSI-----Y---WWGS-------------------------------------
>263537
-----------------------------------------------------MA----H-QA-HAYHMVDPSPWPLTGAIAALLMT--SGLAIWFHFH-------STTLMSLGIILLLLTMYQWWRDIIREG---------------------------------TFQGHHTPPVQKGLRYGMILFITSEVFFFLGFFWAF---YHASLAPTPELGGCWPPTGVT--PLDPFEVPLLNTA-VLL--ASGVTL---------TWAHHSIME-GERKQAVQSLG---LTILLGFYF----TTLQ-AMEYYEAPFTIADGVYGSTFFVATGF-HG----------LHVIIGSTFLA-VCLM--RQIQYHFTSDHHFGFE----------------AAAWYW----HFVDVVWL------FL-Y--VSI-----Y---WWGS-------------------------------------
>72446
-----------------------------------------------------MA----H-QA-HAYHMVDPSPWPLTGAIAALLMT--SGLAIWFHFH-------STTLMTLGLILLLLTMYQWWRDIIREG---------------------------------TFQGHHTPPVQKGLRYGMILFITSEVFSSLDSL-SL---YHSSLAPTQDWDADLQQD--Y--SLDPFEFH-FSPA-VLL--ASGVTV---------TWAHHSIME-GERKQAIQSLA---LTILLGLYF----TALQ-AMEYYEAPFTIADGVYGSTFFVATGF-HG----------LHVIIGSTFLA-VCLL--RQIQYHFTSEHHFGFE----------------AAAWYW----HFVDVVWL------FL-Y--VAF---------------------------------------DRCRS------
>45438
-----------------------------------------------------MA----H-QA-HAFHMVDPSPWPLTGAAAAFLVT--SGLAAWFHFN-------TFTILALGLTLMLLTMYQWWRDVVREG---------------------------------TFQGHHTPPVQKGLRYGMILFITSEVFFFVGFFWAF---YNASLAPTPDVGECWPPTGII--PFNPFEIPLLNTA-VLL--ASGVSV---------TWAHHSIMQ-ADRKGTLQALT---ITVTLGLYF----TLLQ-AMEYYEAPFTIADGIYGTTFFVATGF-HG----------LHVIIGSIFLI-TCLL--RQLFFHFTSQHHFGFE----------------AAAWYW----HFVDVVWL------FL-Y--VSI-----Y---WWGS-------------------------------------
>411519
-----------------------------------------------------MA----H-QA-HSYHMVDPSPWPIFGAAAALLTT--SGLTMWFHYH-------TPYLLIIGLTSTILVMFQWWRDIVRES---------------------------------TFQGHHTPLVQKGLRYGMVLFITSEAFFFLGFFWAF---FHSSLAPTPELGGQWPPVGIK--PLDPMDVPLLNTA-ILL--ASGVTV---------TWAHHSITE-ANRKQAIQALT---LTVLLGFYF----TALQ-AMEYYEAPFSIADSVYGSTFFVATGF-HG----------LHVIIGSTFLL-VCLL--RLIKFHFTSNHHFGFE----------------AAAWYW----HFVDVVWL------FL-Y--ISI-----Y---WWGS-------------------------------------
>84702
-----------------------------------------------------MT----H-QT-HAYHMVNPSPWPLTGALSALLMT--SGLIMWFHFN-------SMTLLTLGLTTNMLTMYQWWRDIIRES---------------------------------TFQGHHTPTVQKGLRYGMILFIISEVLFFTGFFWAF---YHSSLAPTPELGGCWPPTGIH--PLNPLEVPLLNTS-VLL--ASGVSI---------TWAHHSLME-GNRNHMLQALF---ITIALGVYF----TLLQ-ASEYYEAPFTISDGVYGSTFFVATGF-HG----------LHVIIGSTFLI-VCFF--RQLKFHFTSSHHFGFE----------------AAAWYW----HFVDVVWL------FL-Y--VSI-----Y---WWGS-------------------------------------
>385276
-----------------------------------------------------MA----H-QA-HAYHMVDPSPWPLTGAVAALLMT--SGLAVWFHFH-------SMTLLMLGLTLLILTMYQWWRDIIREG---------------------------------TFQGHHTPPVQKGLRYGMILFITSEVLFFLGFFWAF---YHSSLAPTPELGGCWPPTGIM--PLDPFEVPLLNTA-VLL--ASGVTV---------TWCHHSLME-GGRKQAIQSLT---LTILLGFYF----TVLQ-AMEYYEAPFTIADGVYGSTFFVATGF-HG----------LHVIIGSTFLA-ICLL--RQIQFHFTSNHHFGFE----------------AAAWYW----HFVDVVWL------FL-Y--VSI-----Y---WWGS-------------------------------------
>13677
-----------------------------------------------------MA----H-QA-HAYHMVDPSPWPLTGAVAALLMT--SGLAIWFHFH-------STTLMTVGLILLLLTMYQWWRDVVREG---------------------------------TFQGHHTPPVQKGLRYGMILFITSEVFFFVGFFWAF---YHASLAPTPELGGCWPPTGIT--TLDPFEVPLLNTA-VLL--ASGVTV---------TWAHHSIME-GNRKETVHSLT---LTILLGFYF----TFLQ-GLEYYEAPFTIADGVYGSTFFVATGF-HG----------LHVIIGSTFLA-ICLL--RQVRYHFTSDHHFGFE----------------AAAWYW----HFVDVVWL------FL-Y--VSI-----Y---WWGS-------------------------------------
>59729
-----------------------------------------------------MA----H-QA-HSYHMVDPSPWPILGAAAALLTT--SGLTMWFHYN-------SPQLLILGLLSTALVMFQWWRDIVRES---------------------------------TFQGHHTPTVQKGLRYGMALFITSEAFFFLGFFWAF---FHSSLAPTPELGGQWPPVGIK--PLNPMDVPLLNTA-ILL--ASGVTV---------TWAHHSITE-ANRKQAIHALT---LTVLLGFYF----TALQ-AMEYYEAPFSIADGVYGSTFFVATGF-HG----------LHVIIGSTFLL-VCLL--RLIKFHFTSNHHFGFE----------------AAAWYW----HFVDVVWL------FL-Y--ISI-----Y---WWGS-------------------------------------
>153282
-----------------------------------------------------------M-TR-VPFHLVEFSPWPLTGSLGAMFLT--MGLTSWFHHQ-------KTLTLMLGILLILMTMLQWWRDIIRES---------------------------------TFQGFHTMKVSMGMRMGMILFITSEVCFFFAFFWAY---FHSSLAPNTEIGASWPPIYVY--PLNPFQVPLLNTA-ILL--ASGVTV---------TWAHHSLLM-GNHKESIHSMF---LTIILGAYF----TVLQ-AQEYMETSFSISDSVYGSTFFVATGF-HG----------LHVIIGTLFLM-VCLI--RIIYYHFSINHHFGFE----------------AAAWYW----HFVDVVWL------FL-Y--TCI-----Y---WWGS-------------------------------------
>565078
-----------------------------------------------------MA----H-QA-HTYHMVDPSPWPLTGAVAALLLT--SGLAIWFHFN-------STILMSLGLTLLILTMYQWWRDIIRES---------------------------------TFQGHHTPPVQKGLRYGMILFITSEVFFFLGFFWAF---YHSSLAPTPELGGCWPPMGIT--ALDPFEVPLLNTA-VLL--ASGVTV---------TWAHHSIME-GKRKQAIQSLA---LTILLGFYF----TFLQ-AMEYYEAPFTIADGVYGSTFFVATGF-HG----------LHVIIGSAFLA-VGLL--RQVKYHFTLNHHFGFE----------------AAAWYW----HFVDVVWL------FL-Y--VSI-----Y---WWGS-------------------------------------
>9371
-----------------------------------------------------MT----H-QT-HAYHMVNPSPWPLTGALSALLLT--SGLAIWFHYN-------SPLLLLIGLTTNLLTMYQWWRDIIRES---------------------------------TFQGHHTPFVQKGLRYGMILFIISEVFFFAGFFWAF---YHSSLAPTPELGGCWPPTGIT--PLNPLEVPLLNTA-ILL--ASGVTI---------TWAHHSLME-GNRKQMIQALS---ITIALGIYF----TLLQ-ASEYYETPFTISDGVYGSTFFVATGF-HG----------LHVIIGSTFLI-VCLL--RQVMFHFTSKHHFGFE----------------AAAWYW----HFVDVVWL------FL-Y--VSI-----Y---WWGS-------------------------------------
>8469
-----------------------------------------------------MA----H-QT-HAYHMVDPSPWPLTGAAAALLMT--SGLAMWFHYN-------SMLLMTLGLSIMLLTMFQWWRDIIREG---------------------------------TFQGHHTPPVQKGLRYGMILFITSEVFFFIGFFWAF---YHSSLAPTPELGGCWPPTGIT--PLNPFEVPLLNTA-VLL--ASGVTI---------TWAHHSLME-TNRNQTIQALT---ITILLGLYF----TALQ-AMEYYEAPFTIADGVYGSTFFVATGF-HG----------LHVIIGSTFLI-VCLL--RQIKFHFTSTHHFGFE----------------AAAWYW----HFVDVVWL------FL-Y--VSI-----Y---WWGS-------------------------------------
>37083
-----------------------------------------------------MA----H-QA-HSYHMVDPSPWPIFGAAAALLTT--SGLIMWFHHN-------SSQLLNLGLLSMALVMLQWWRDIVRES---------------------------------TFQGHHTPTVQKGLRYGMILFITSEAFFFLGFFWAF---FHSSLAPTPELGGQWPPTGIK--PLNPLEVPLLNTA-ILL--ASGVTV---------TWAHHSITE-SNRKQAIHALT---LTILLGFYF----TTLQ-AMEYYEAPFSIADGVYGSTFFVATGF-HG----------LHVIIGSSFLS-ICLL--RLIKFHFTSNHHFGFE----------------AAAWYW----HFVDIIWL------FL-Y--MTI-----Y---WWGA-------------------------------------
>476017
-----------------------------------------------------MA----H-QM-HVFHMVNPSPWPLTGATSAFLLT--SGLAIWFNFN-------NKLLLILGLMLMVLTMFQWWRDVVRES---------------------------------TFQGHHTMPVQKGLQYGMILFITSEVFFFIGFFWAF---YNSSLSPTVEIGECWPPSGIN--PLNPFEVPLLNTA-VLL--ASGVSV---------TWAHHSIMQ-KNQKEMVQALS---LTIILGLYF----TLLQ-ATEYFETSFTIADGVYGSTFFVATGF-HG----------LHVIIGSLFLL-TCLL--RQTMLHFTPKHHFGFE----------------AAAWYW----HFVDVVWL------FL-Y--VSI-----Y---WWGS-------------------------------------
>115122
-----------------------------------------------------MA----H-QA-HSYHMVDPSPWPIFGAAAALLTT--SGLIMWFHYN-------SSQLLFLGLLSMLLVMLQWWRDIVRES---------------------------------TFQGHHTPTVQKGLRYGMILFITSEAFFFLGFFWAF---FHSSLAPTPELGGQWPPTGIN--PLNPLEVPLLNTA-ILL--ASGVTV---------TWAHHSIME-RNRKQAIHALT---LTILLGFYF----TALQ-AMEYYEAPFSIADGVYGSTFFVATGF-HG----------LHVIIGSSFLS-VCLL--RLINFHFTSNHHFGFE----------------AAAWYW----HFVDVIWL------FL-Y--MTI-----Y---WWGS-------------------------------------
>170206
-----------------------------------------------------MA----H-QA-HAYHMVDPSPWPLSGATAALLLT--SGLAVWFHFH-------SLTLMYLGLILLLLTMYQWWRDIIREG---------------------------------TFQGHHTPPVQKGLRYGMILFITSEVFFFLGFFWAF---YHASLAPTPELGGYWPPAGIT--ALDPFEVPLLNTA-VLL--ASGVTV---------TWAHHSIME-RTRKQTIQSLT---LTIILGFYF----TLLQ-AMEYYEAPFTIADGVYGSTFFVATGF-HG----------LHVIIGSTFLA-ICLL--RQIQYHFTSQHHFGFE----------------AAAWYW----HFVDVVWL------FL-Y--VSI-----Y---WWGS-------------------------------------
>39384
------------------------------------------------------M----A-HQ-HPYHLVDQSPWPLTGAISGLMMT--SGLVLWFHTN-------SLLLLTIGFVLLATTMINWWRDIIREA---------------------------------TFQGSHTAIVENGLRYGMILFITSEVCFFFAFFWAF---FHSSLAPSVEIGVTWPPTGIT--PLNPFLVPLLNTA-VLL--SSGVTI---------TWSHHSILA-GNRVEAIQALF---LTVSLGLYF----TVLQ-AWEYIDSPFTIADSVYGSTFFVATGF-HG----------LHVIIGTTFLI-VRLI--RLSSHHFSTHHHFGFE----------------AAAWYW----HFVDVVWL------FL-Y--VCI-----Y---WWGS-------------------------------------
>195642
-----------------------------------------------------MA----H-QA-HPYHMVDPSPWPLTGAMAALLMT--SGIAVWFHFH-------YTLLMTLGLALLVLTIVQWWRDVIREG---------------------------------TFQGHHTPPVQKGLRYGMILFIASEVLFFLGFFWAF---YHASLAPTPELGGVWPPTGIA--PLDPFEVPLLNTA-VLL--ASGVTV---------TWAHHSIME-GNHKQATHSLA---LTIALGIYF----TFLQ-AMEYHEAPFTIADGVYGTTFFVATGF-HG----------LHVIIGTTFLF-VCLL--RQMKFHFTSSHHFGFE----------------AAAWYW----HFVDVVWL------FL-Y--VSI-----Y---WWGS-------------------------------------
>6116
----------------------------------------------------MKS----T-VY-HPYHLVDPSPWPYVGACGALFIT--VGSVVYFHYS-------QTWVLLMGAITLSLTMIVWWRDVIREA---------------------------------TFQGLHTMVVKQGLKYGMLLFILSEVLFFFSFFWAF---FHSSIAPNIELGAVWPPQGIN--PLNPFSVPLLNTA-VLL--SSGATV---------TWAHHALIS-GKKTEAINGLT---ITVVLGLIF----TGLQ-AMEYYEAPFAISDSVYGSTFFVATGF-HG----------MHVIIGTTFLA-VCLA--RLVYHQFTRHHHLGFE----------------AASWYW----HFVDVVWL------FL-Y--ICI-----Y---WWGS-------------------------------------
>134994
-----------------------------------------------------MA----H-QA-HPYHMVDQSPWPLTGAIAALLMT--SGLAIWFHYN-------SFILLSTGLILLLLTVIQWWRDVIRES---------------------------------TFQGHHTIPVQKGLRWGMVLFITSEVLFFFGFFWAF---YHSSLAPTPELGNCWPPTGVA--PLNPFEVPLLNTA-ILL--ASGVTI---------TWAHHSLME-GSRKEMTQALT---LTVLLGVYF----TLLQ-AMEYYEAPFTISDGVYGSTFFVATGF-HG----------LHVIIGTTFLM-VCLA--RQIQFHFTSTHHFGFE----------------AAAWYW----HFVDVVWL------FL-Y--VSI-----Y---WWGS-------------------------------------
>472762
-----------------------------------------------------MT----H-QT-HAYHMVNPSPWPLTGALSALLLT--SGLVMWFHYN-------STILLSLGLLTNILTMYQWWRDIIREG---------------------------------TYQGHHTPIVQKGLRYGMILFIISEVFFFSGFFWAF---YHSSLAPTHDLGGCWPPTGII--PLNPLEVPLLNTS-VLL--ASGVSI---------TWAHHSLME-GNRNHMNQALL---ITILLGLYF----TTLQ-ASEYFETSFSISDGIYGSTFFMATGF-HG----------LHVIIGSTFLI-ICLL--RQLKFHFTSKHHFGFE----------------AAAWYW----HFVDVVWL------FL-Y--VSI-----Y---WWGS-------------------------------------
>93199
----------------------------------------------------MST----Q-EN-HSFHMVNKSPWPLTGAIGAMVTL--MGLIKWFHQY-------NNSLLGVGTVITLLTMIQWWRDVTREG---------------------------------TYQGLHTKTVTSGLRWGMILFIISEVLFFASFFWAF---FHSSLSPTIELGSAWPPTGIQ--PFNPMQIPLLNTA-ILL--ASGVTV---------TWAHHGLLE-NNFSQATQGLF---FTVLLGLYF----TALQ-AYEYIEAPFTIADSAYGSTFFMATGF-HG----------LHVIIGTTFLT-TCLL--RQTTLHFSSNHHFGFE----------------AAAWYW----HFVDVVWL------FL-Y--ISI-----Y---WWGS-------------------------------------
>116992
-----------------------------------------------------MA----H-QA-HSYHMVDPSPWPILGAAAALLTT--SGLTMWFHYN-------SPYLLIIGLTCTLLVMFQWWRDIIRES---------------------------------TFQGHHTPTVQKGLRYGMVLFITSEAFFFLGFFWAF---FHSSLAPTPELGGQWPPVGIT--PLNPMEVPLLNTA-ILL--ASGVTV---------TWAHHSITE-ARRKQAIHALT---LTVLLGFYF----TALQ-AMEYYEAPFTIADGVYGSTFFVATGF-HG----------LHVIIGSTFLL-VCLL--RLIKYHFTSNHHFGFE----------------AAAWYW----HFVDVVWL------FL-Y--ISI-----Y---WWGS-------------------------------------
>168684
-----------------------------------------------------MA----H-QA-HAYHMVDPSPWPLTGAIAALLLT--SGLAMWFHFG-------STTLMTLGLVVMLLTMLQWWRDIVREG---------------------------------TFQGHHTPPVQKGLRYGMILFITSEVFFFLGFFWAF---YNSSLAPTPELGECWPPTGIT--PLDPFEVPLLNTA-VLL--ASGVTV---------TWAHHSIMQ-GNRKEAIQSLL---LTIILGLYF----TALQ-AMEYYEAPFTIADGIYGSTFFVATGF-HG----------LHVIIGSLFLA-VCLL--RQVKFHFTSNHHFGFE----------------AAAWYW----HFVDVVWL------FL-Y--ISI-----Y---WWGS-------------------------------------
>36253
-----------------------------------------------------MA----H-QA-HSYHMVDPSPWPILGAAAALLTT--SGLTMWFHYN-------SPQLLILGLLSTALVMFQWWRDIIRES---------------------------------TFQGHHTPTVQKGLRYGMALFITSEAFFFLGFFWAF---FHSSLAPTPELGGQWPPVGIK--PLNPMEVPLLNTA-ILL--ASGVTV---------TWAHHSITE-ASRKQAIHALS---LTVLLGFYF----TALQ-AMEYYEAPFSIADGVYGSTFFVATGF-HG----------LHVIIGSTFLL-VCLL--RLIKYHFTPNHHFGFE----------------AAAWYW----HFVDVVWL------LL-Y--ISI-----Y---WWGS-------------------------------------
>9187
-----------------------------------------------------MA----H-QA-HSYHMVDPSPWPIFGAAAALLTT--SGLTMWFHYH-------SPYLLVIGLTSTILVMFQWWRDIVRES---------------------------------TFQGHHTPLVQKGLRYGMVLFITSEAFFFLGFFWAF---FHSSLAPTPELGGQWPPVGIK--PLDPMDVPLLNTA-ILL--ASGVTV---------TWAHHAITE-ASRKQAIQALT---LTVLLGFYF----TALQ-AMEYYEAPFSIADSVYGSTFFVATGF-HG----------LHVIIGSTFLL-VCLL--RLIKFHFTSNHHFGFE----------------AAAWYW----HFVDVVWL------FL-Y--ISI-----Y---WWGS-------------------------------------
>86963
-----------------------------------------------------MA----H-QA-HAYHMVDPSPWPLTGAVAALLMT--SGTAMWFHFQ-------TTTLMTLGMILLLLTMYQWWRDIVREG---------------------------------TFQGHHTPPVQKGLRYGMILFITSEVFFFLGFFWAF---YHSSLAPTPELGGCWPPTGII--TLDPFEVPLLNTA-VLL--ASGVTV---------TWAHHSIME-GERKQAIQSLT---LTIILGFYF----TLLQ-AMEYYEAPFTIADGVYGSTFFVATGF-HG----------LHVIIGSTFLA-VCLL--RQIKYHFTSEHHFGFE----------------AAAWYW----HFVDVVWL------FL-Y--VSI-----Y---WWGS-------------------------------------
>1519029
-------------------------------------------------M--TSS----H-GH-HAYHLVDMSPWPLTGSISAMMLT--TGLVKWFHQF-------NMNLLVLGFVATLLTMVQWWRDVTREG---------------------------------TYQGLHTSVVMKGLRWGMILFIVSEVFFFFSFFWAF---FHSSLSPAVEIGMTWPPLGIQ--PFNPFQIPLLNTI-ILL--SSGATV---------TWAHHAIME-SNHSQSMQSLG---LTIVLGFYF----TFLQ-GLEYVEASFTIADSVYGSTFFVATGF-HG----------LHVIIGSLFLS-VCWY--RLYKCHFSSKHHFGFE----------------AAAWYW----HFVDVVWL------FL-Y--VFI-----Y---WWGS-------------------------------------
>352469
-----------------------------------------------------MA----H-QA-HSFHMVDPSPWPIFGAAAALLTT--SGLTMWFHYN-------SPYLLIMGLLSTALVMFQWWRDIVRES---------------------------------TFQGHHTPTVQKGLRYGMILFITSEAFFFLGFFWAF---FHSSLAPTPELGGQWPPVGIK--PLNPMEVPLLNTA-ILL--ASGVSV---------TWAHHSITE-ANRKQAIQALT---LTVLLGFYF----TALQ-AMEYYEAPFSIADGVYGSTFFVATGF-HG----------LHVIIGSTFLL-VCLL--RLIKYHFTSNHHFGFE----------------AAAWYW----HFVDVVWL------FL-Y--VSI-----Y---WWGS-------------------------------------
>372289
-----------------------------------------------------MA----H-QA-HSYHMVDPSPWPILGAAAALLTT--SGLTMWFHYN-------SPQLLILGLLSTILVMFQWWRDVIRES---------------------------------TFQGHHTPTVQKGLRYGMVLFITSEAFFFLGFFWAF---FHSSLAPTPELGGQWPPVGIK--PLNPMEVPLLNTA-ILL--ASGVTV---------TWAHHSITE-AKRKQAIHALT---LTVLLGFYF----TALQ-AMEYYEAPFSIADGVYGSTFFVATGF-HG----------LHVIIGSTFLL-VCLL--RLIKYHFTPNHHFGFE----------------AAAWYW----HFVDVVWL------FL-Y--ISI-----Y---WWGS-------------------------------------
>161767
-----------------------------------------------------MA----H-QA-HAYHMVDPSPWPLTGAVAALLMT--SGLAIWMHFH-------TMTLMTLGMILLLLTMYQWWRDIIREG---------------------------------TFQGHHTPPVQKGLRYGMILFITSEVFFFLGFFWAF---YHSSLAPTPELGGCWPPTGIT--TLDPFEVPLLNTA-VLL--ASGVTV---------TWAHHSIME-GLRKQAIQSLA---LTILLGFYF----TFLQ-GMEYYEAPFTIADGVYGSTFFVATGF-HG----------LHVIIGSTFLA-VCLL--RQVQYHFTSEHHFGFE----------------AAAWYW----HFVDVVWL------FL-Y--ISI-----Y---WWGS-------------------------------------
>202460
-----------------------------------------------------MA----H-QT-HAYHMVDPSPWPLTGAAAALLMT--SGLAMWFHYN-------SMLLMILGLSIMLLTMLQWWRDIVREG---------------------------------TFQGHHTPPVQKGLRYGMILFITSEVFFFIGFFWAF---YHSSLAPTPDLGGCWPPTGIT--PLNPFEVPLLNTA-VLL--ASGVTI---------TWAHHSLME-ANRNQTIQALS---LTILLGLYF----TALQ-AMEYYEAPFTIADGVYGSTFFVATGF-HG----------LHVIIGSTFLI-VCLL--RQIKHHFTSTHHFGFE----------------AAAWYW----HFVDVVWL------FL-Y--VSI-----Y---WWGS-------------------------------------
>57434
-----------------------------------------------------MA----H-QA-HTYHMVDPSPWPIFGATAALLTT--SGLIMWFHYN-------SSQLLTLGLLSMLLVMLQWWRDIVRES---------------------------------TFQGHHTLTVQKGLRYGMILFITSEVFFFLGFFWAF---FHSSLTPTPELGSQWPPTGIT--PLNPLEVPLLNTA-ILL--ASGVTV---------TWTHHSITE-GNQKQAIQSLT---LTVLLGLYF----TILQ-ATEYYEAPFSIADSVYGSTFFVATGF-HG----------LHVIIGSSFLM-VCLL--RLIKFHFTPNHHFGFE----------------AAAWYW----HFVDIIWL------FL-Y--MTI-----Y---WWGS-------------------------------------
>9634
-----------------------------------------------------MT----H-QT-HAYHMVNPSPWPLTGALSALLMT--SGLIMWFHFN-------SMFLLSLGLTTNMLTMYQWWRDIIRES---------------------------------TFQGHHTPVVQKGLRYGMVLFIVSEVFFFAGFFWAF---YHSSLAPTPELGACWPPTGIT--PLNPLEVPLLNTS-VLL--ASGVSI---------TWAHHSLME-GSRKHMLQALF---ITISLGVYF----TLLQ-ASEYYEASFTISDGVYGSTFFMATGF-HG----------LHVIIGSTFLT-ICFL--RQLHFHFTSSHHFGFE----------------AAAWYW----HFVDVVWL------FL-Y--VSI-----Y---WWGS-------------------------------------
>1577991
-----------------------------------------------------MA----H-QA-HAYHMVDPSPWPLTGAVAALLLT--SGLAVWFHYH-------STTLMVLGLILLLLTMYQWWRDIVREG---------------------------------TFQGHHTPPVQKGLRYGMILFITSEVFFFLGFFWAF---YHSSLAPTPELGGCWPPTGIT--PLDPFEVPLLNTA-VLL--ASGVTV---------TWAHHSLME-GKRSQAIQSLT---LTILLGFYF----TALQ-AMEYYEAPFTIADGVYGSTFFVATGF-HG----------LHVIIGSTFLA-VCLL--RQIHYHFTSEHHFGFE----------------AAAWYW----HFVDVVWL------FL-Y--VSI-----Y---WWGS-------------------------------------
>41447
-----------------------------------------------------MA----H-QA-HPYHMVDPSPWPLTGAIAALLMT--SGLAIWFHFH-------SVLLMTLGTILLTLTVCQWWRDVVREG---------------------------------TFQGHHTPPVQKGLRYGMILFITSEVLFFLGFFWAF---YHSSLAPTPELGGYWPPAGIT--ALDPFEVPLLNTA-VLL--ASGVTV---------TWAHHSIME-TKRKQAIQSLA---LTILLGAYF----TFLQ-ALEYNEAPFTIADGVYGATFFVATGF-HG----------LHVLIGSTFLA-ICLL--RQIRHHFTSDHHFGFE----------------AAAWYW----HFVDVVWL------FL-Y--ISI-----Y---WWGS-------------------------------------
>180933
-----------------------------------------------------MA----H-QA-HAYHMVDPSPWPLTGAVGALLMT--SGLAIWFHFH-------STTLMTLGMILLLLTMFQWWRDIIREG---------------------------------TFQGHHTPPVQKGLRYGMILFITSEVFFFLGFFWAF---YHSSLAPTPELGGCWPPTGII--TLDPFEVPLLNTA-VLL--ASGVTV---------TWAHHSIME-GERKQAIQSLA---LTILLGLYF----TALQ-AMEYYEAPFTIADGVYGSTFFVATGF-HG----------LHVIIGSSFLA-VCLL--RQIQYHFTSEHHFGFE----------------AAAWYW----HFVDVVWL------FL-Y--VSI-----Y---WWGS-------------------------------------
>391643
-----------------------------------------------------MA----H-QA-HAYHMVDPSPWPLTGAIAALLLT--SGLAMWFHFG-------SMIIMSLGLVVMLMTMFQWWRDIIREG---------------------------------TFQGHHTSLVQKGLRYGMILFITSEVFFFLGFFWAF---YNSSLAPTPELGECWPPTGIT--PLDPFEVPLLNTA-VLL--ASGVTV---------TWTHHSIMQ-GNRKEAIQSLF---FTIILGMYF----TLLQ-AMEYYEAPFTIADGVYGSTFFVATGF-HG----------LHVIIGSLFLL-VCLM--RQINYHFTSYHHFGFE----------------AAAWYW----HFVDVVWL------FL-Y--VSI-----Y---WWGS-------------------------------------
>156988
-----------------------------------------------------MA----H-QS-HAYHMVDPSPWPLTGAIAALLMT--SGLAMWFHFG-------SMIIMSLGLIVMLMTMFQWWRDIVREG---------------------------------TFQGHHTIPVQKGLRYGMILFITSEVFFFLGFFWAF---YNSSLAPTPELGECWPPTGII--PLDPFEVPLLNTA-VLL--ASGVTV---------TWAHHSIMQ-GNRKEAIQSLF---FTIILGMYF----TFLQ-AMEYYEAPFTIADGVYGSTFFVATGF-HG----------LHVIIGSLFLL-VCLM--RQINYHFTSYHHFGFE----------------AAAWYW----HFVDVVWL------FL-Y--VSI-----Y---WWGS-------------------------------------
>27779
-----------------------------------------------------MA----H-QA-HASHMGDPSPWPLTGATAALLMT--SGLAIWFHYH-------TVILLTIGLILTLLTMYQWWRDVVREG---------------------------------TFQGHHTAPVQKGLRYGMILFITSEVLFFFGFFWAF---YHSSLAPTPELGGCWPPTGIV--PLDPFEVPLLNTA-VLL--ASGVTV---------TWAHHSLME-GNRKETTQALI---FTVLLGLYF----TALQ-AMEYYEAPFTIADSVYGATFFVATGF-HG----------LHVIIGSTFLL-ICLL--RQAQYHFTSNHHFGFE----------------ASAWYW----HFVDVVWL------CL-Y--VSI-----Y---WWGS-------------------------------------
>294368
-----------------------------------------------------MA----H-QA-HAYHMVDPSPWPLTGAIAALLMT--SGLAMWFHFG-------SMIIMSLGLVVMLMTMFQWWRDIVREG---------------------------------TFQGHHTIPVQKGLRYGMILFITSEVFFFLGFFWAF---YNSSLAPTPELGECWPPTGIT--PLDPFEVPLLNTA-VLL--ASGVTV---------TWAHHSIMQ-GDRKEAIQSLF---FTIILGMYF----TLLQ-AMEYYEAPFTIADGVYGSTFFVATGF-HG----------LHVIIGSLFLL-VCLM--RQINYHFTSYHHFGFE----------------AAAWYW----HFVDVVWL------FL-Y--VSI-----Y---WWGS-------------------------------------
>463516
-----------------------------------------------------MT----H-QA-HAYHMVDPSPWPLTGAIAALLMT--SGLAIWFHFN-------NMLLMNIGLVVLLLTMYQWWRDITREG---------------------------------TFQGHHTTLVQKGLRYGMILFITSEVFFFIGFFWAF---YHSSLAPTPELGGHWPPSGIH--PLNPFEVPLLNTA-VLL--ASGVTV---------TWAHHSIME-GTRKEAVQALA---LTIILGLYF----TALQ-AMEYYEAPFAISDSVYGSTFFVATGF-HG----------LHVIIGSTFLI-VCLM--RQVLYHFTTNHHFGFE----------------AAAWYW----HFVDVVWL------FL-Y--VSI-----Y---WWGS-------------------------------------
>181459
-----------------------------------------------------MA----H-QA-HPYHMVNPSPWPLTGAIAALLMT--SGLATWFHFQ-------STTLMTLGLVLLLLTMFQWWRDIIREG---------------------------------TFQGHHTPPVQKGLRYGMILFITSEVFFFLGFFWAF---YHASLAPTPELGGCWPPAGIT--PLDPFEVPLLNTA-VLL--ASGVTV---------TWAHHSIME-GERKQTIQSLT---LTILLGFYF----TFLQ-TLEYYEAPFTIADGVYGATFFVATGF-HG----------LHVIIGSTFLT-ICLI--RQILHHFTSEHHFGFE----------------AAAWYW----HFVDVVWL------FL-Y--ISI-----Y---WWGS-------------------------------------
>556240
-----------------------------------------------------MA----H-QA-HAYHMVDPSPWPLTGAIAALLVT--SGTAMWFHFQ-------TSTLIILGLILMLLTMYQWWRDIVREG---------------------------------TFQGHHTPPVQKGLRYGMILFITSEVFFFLGFFWAF---YHSSLAPTPELGACWPPTGII--TLDPFEVPLLNTA-VLL--ASGVTV---------TWAHHSIME-GERKQAIQSLM---LTIILGFYF----TFLQ-AMEYYEAPFTIADGVYGSTFFVATGF-HG----------LHVIIGSTFLA-VCFL--RQVKYHFTSEHHFGFE----------------AAAWYW----HFVDVVWL------FL-Y--VSI-----Y---WWGS-------------------------------------
>109609
----------------------------------------------------MMV----L-KK-HPFHLVDMSPWPLTASIGALVLT--TGMVKWFNHF-------EMNLFFIGVTILCITSYQWWRDVSRES---------------------------------TYQGLHTTKVSVGMKLGMILFIVSEVFFFLSFFWAF---FHSSLSPSIEIGMQWPPAGIK--PFNPVQIPLLNTI-ILL--SSGVTV---------TWSHHSIIE-KNLGEAKNSLL---ITIILGVYF----TSLQ-ALEYWEATFSISDSVYGSTFFMATGF-HG----------LHVLMGTSFLA-VCLG--RMINNHFSSYHHFGFE----------------AAAWYW----HFVDVVWL------FL-Y--INV-----Y---WWGS-------------------------------------
>311356
-----------------------------------------------------MA----H-QA-HSYHMVDPSPWPIFGAAAALLTT--SGLTMWFHYH-------SPYLLIIGLTSTILVMFQWWRDIVRES---------------------------------TFQGHHTPLVQKGLRYGMVLFITSEAFFFLGFFWAF---FHSSLAPTPELGGQWPPVGIK--PLDPMDVPLLNTA-ILL--ASGVTV---------TWAHHSITE-ANRKQAIQALT---LTVLLGFYF----TALQ-AMEYYEAPFSIADSVYGSTFFVATGF-HG----------LHVIIGSTFLL-VCLL--RLIKFHFTSNHHFGFE----------------AAAWYW----HFVDVVWL------FL-Y--ISI-----Y---WWGS-------------------------------------
>300222
-----------------------------------------------------MA----H-QA-HAYHMVDPSPWPLTGAVAALLLT--SGLAIWFHFN-------SLILMTLGLILLLLTMYQWWRDIVREG---------------------------------TFQGHHTPPVQKGLRYGMILFITSEVFFFLGFFWAF---YHSSLAPTPELGGCWPPTGII--PLNPFEVPLLNTA-VLL--ASGVTV---------TWAHHSIME-GERKQAIHSLT---LTILLGFYF----TFLQ-AMEYYEAPFTIADGVYGSTFFVATGF-HG----------LHVIIGSTFLA-ICLL--RQVQYHFTSEHHFGFE----------------AAAWYW----HFVDVVWL------FL-Y--ISI-----Y---WWGS-------------------------------------
>173342
-----------------------------------------------------MA----H-QA-HPYHMVDPSPWPLTGAVAALLMT--SGLAIWFHFH-------STVLMTLGTALLILTICQWWRDVVREG---------------------------------TFQGHHTPPVQKGLRYGMILFITSEVLFFLGFFWAF---YHSSLAPTPELGGYWPPAGIT--ALDPFEVPLLNTA-VLL--ASGVTV---------TWAHHSIME-TKRKQAIQSLA---LTILLGGYF----TFLQ-AVEYHEAPFTIADGVYGATFFVATGF-HG----------LHVLIGSTFLA-VCLL--RQIRHHFTSNHHFGFE----------------AAAWYW----HFVDVVWL------FL-Y--ISI-----Y---WWGS-------------------------------------
>205130
-----------------------------------------------------MA----H-QA-HAYHMVDPSPWPLTGAVAALLMT--SGLAVWFHFH-------STMLLLLGTILLLLTMFQWWRDIIREG---------------------------------TFQGHHTPPVQKSLRYGMILFITSEVLFFLGFFWAF---YHSSLAPTPELGGFWPPTGIT--PLNPFEVPLLNTA-VLL--ASGVTV---------TWAHHSIME-RERKQAIQALT---LTILLGFYF----TLLQ-AMEYYEAPFTIADGVYGSTFFVATGF-HG----------LHVIIGSTFLA-ICLL--RQIRYHFTSEHHFGFE----------------AAAWYW----HFVDVVWL------FL-Y--ISI-----Y---WWGS-------------------------------------
>36225
-----------------------------------------------------MT----H-QS-HAYHMVKPSPWPLTGALSALLVM--SGLIMWFHFY-------STTLLMLGLLTTSLTLHQWWRDIVRES---------------------------------TYQGHHTTPVQKNLRYGMALFIISEIFFFTGFFWAF---YHSSLAPTPHLGGHWPPTGIV--PLNPLEVPLLNTS-VLL--ASGVTI---------TWAHHSLMN-NNRKQTTQALL---ITILLGIYF----TLLQ-VSEYFEAPFTISDGIYGSTFFITTGF-HG----------LHVIIGSTFLL-ICLI--RQLLYHFTSSHHFGFE----------------AAAWYW----HFVDVVWL------LL-Y--ISI-----Y---WWGS-------------------------------------
>89020
-----------------------------------------------------MA----H-QA-HAYHMVDPSPWPLTGATAALLMT--SGLAIWFHFH-------SLLLLYLGLILLFLTMIQWWRDIIREG---------------------------------TFQGHHTPPVQKGLRYGMILFITSEVFFFLGFFWAF---YHSSLAPTPELGGCWPPTGIN--PLDPFEVPLLNTA-VLL--ASGVTV---------TWAHHSLME-GNRKEAIQALT---LTMLLGIYF----TSLQ-AMEYYEAPFTIADGVYGTTFYVATGF-HG----------LHVIIGSTFLA-VCLL--RQVQYHFTSEHHFGFE----------------AAAWYW----HFVDVVWL------FL-Y--VSI-----Y---WWGS-------------------------------------
>187592
-----------------------------------------------------------M-VR-NPFHLVEFSPWPLVGSLGAFFLT--VGFASWFHSY-------GVVCCFFGLFLILMTMVQWWRDVIREG---------------------------------TYQGFHTGQVSVGLRWGMLLFIASEVLFFFAFFWAY---FHSSLAPTFELGSCWPPVGIE--FLNPFSVPLLNTA-VLL--ASGVSV---------TWAHHSLME-KDRMGGIYGLI---VTVFLGSYF----TFLQ-VGEYFDASFNLSDGVFGSVFFVATGF-HG----------FHVLVGSSFLF-VCLF--RVVFFHFSDGHHFGFE----------------AAAWYW----HFVDVVWL------FL-Y--LCV-----Y---WWGS-------------------------------------
>8323
-----------------------------------------------------MA----H-QA-HAYHMVDPSPWPLTGAIAALLLT--SGLAMWFHFG-------SMILMTLGLVIMLLTMLQWWRDVIREG---------------------------------TFQGHHTPPVQKGLRYGMILFITSEVFFFLGFFWAF---YNSSLAPTPELGECWPPTGIT--PLDPFEVPLLNTA-VLL--ASGVTV---------TWAHHSIMQ-GDRKEAIQSLF---LTIILGLYF----TALQ-AIEYYEAPFTIADGVYGSTFFVATGF-HG----------LHVIIGSLFLS-VCLF--RQIKFHFTSNHHFGFE----------------AAAWYW----HFVDVVWL------FL-Y--VSI-----Y---WWGS-------------------------------------
>458089
-----------------------------------------------------MA----H-QA-HSYHMVDPSPWPIFGAAAALLTT--SGLAMWFHHN-------SLQLLSLGLLSMILVMLQWWRDIVRES---------------------------------TFQGHRTPTVQKGLRYGMILFITSEAFFFLGFFWAF---FHSSLVPTPELGGQWPPMGIK--PLNPLEVPLLNTA-ILL--ASGVTV---------TWAHHSITE-SNRKQAIHALT---LTILLGFYF----TALQ-AMEYYEAPFSIADGVYGSTFFVATGF-HG----------LHVIIGSSFLS-VCLL--RLIKFHFTSNHHFGFE----------------AAAWYW----HFVDIIWL------FL-Y--MTI-----Y---WWGS-------------------------------------
>261503
-----------------------------------------------------MT----H-QA-HPYHMVDPSPWPLIGAIAALLMT--SGLAFWFHFK-------NTTPMTLGLILLILTMQQWWRDVIRES---------------------------------TYQGHHTPPVQSGLRYGMLLFITSEVLFFFGFFWAF---YHSSLAPTPEIGGTWPPNGIH--PLNPFEVPLLNTT-VLL--ASGITV---------TWAHHSIME-AKHKEATQALS---ITILLGLYF----TALQ-AMEYYEAPFTISDSVYGTTFFVATGF-HG----------LHVIIGSTFLL-TCLL--RQTKHHFTTSHHFGFE----------------AAAWYW----HFVDVVWL------FL-Y--VSI-----Y---WWGS-------------------------------------
>278186
-----------------------------------------------------MT----H-QA-HSYHMVDPSPWPLTGAMAALLMT--SGLAMWFHYN-------ITLIMLIGLITMLLTMYQWWRDITREG---------------------------------TFQGHHTKPVQMGLRYGMILFITSEVFFFLGFFWAF---YHSSLAPAPELGGCWPPKGVM--PLNPFEVPLLNTA-VLL--ASGVTI---------TWAHHAMMD-GKRKETLQGLT---LTVVLGIYF----TLLQ-ATEYLEAPFTIADATYGSTFFVATGF-HG----------LHVIIGTSFLI-VCLM--RQINYHFTTHHHFGFE----------------AAAWYW----HFVDVVWL------FL-Y--ISI-----Y---WWGS-------------------------------------
>84819
-----------------------------------------------------MA----H-QA-HSYHMVDPSPWPILGAAAAFLTT--SGLTMWFHWN-------SPQLLILGLLSTILVMFQWWRDIVRES---------------------------------TFQGHHTPTVQKGLRYGMALFITSEAFFFLGFFWAF---FHSSLAPTPELGGQWPPVGIK--PLNPMEVPLLNTA-ILL--ASGVTV---------TWAHHSITE-ANRKQAIQALS---LTVLLGFYF----TALQ-AMEYYEAPFSIADGVYGSTFFVATGF-HG----------LHVIIGSTFLL-VCLL--RLIKYHFTSNHHFGFE----------------AAAWYW----HFVDVVWL------LL-Y--ISI-----Y---WWGS-------------------------------------
>497160
-----------------------------------------------------MA----H-QA-HAYHMVDPSPWPLTGATAALLMT--SGLAIWFHFN-------SMALMNIGLILLLLTMYQWWRDIIREG---------------------------------TFQGHHTPPVQKGLRYGMILFITSEVFFFLGFFWAF---YHSSLAPTPELGGCWPPTGLI--TLDPFEVPLLNTA-VLL--ASGVTV---------TWAHHSIME-GARKQTIQSLT---LTILLGFYF----TFLQ-AMEYYEAPFTIADGVYGSTFFVATGF-HG----------LHVIIGSTFLA-VCLL--RQIRYHFTSDHHFGFE----------------AAAWYW----HFVDVVWL------FL-Y--VSI-----Y---WWGS-------------------------------------
>671079
-----------------------------------------------------MA----H-QA-HPYHMVDPSPWPIFGATSALLTT--SGLIMWFHYN-------STQLLILGLTSTILVMIQWWRDIVRES---------------------------------TFQGHHTLTVQKGLRYGMILFITSEVFFFLGFFWAF---FHSSLAPTPELGSQWPPTGIT--PLNPLEVPLLNTA-ILL--ASGVTV---------TWAHHSITE-GNQKQATQALT---ITILLGLYF----TALQ-MMEYHETSFSIADSVYGSTFFVATGF-HG----------LHVMIGSTFLI-ICLL--RLIKFHFTPNHHFGFE----------------AAAWYW----HFVDIIWL------FL-Y--LTI-----Y---WWGS-------------------------------------
>36722
-----------------------------------------------------MT----H-QT-HSYHMVNPSPWPLTGALSALLMT--SGLVMWFHFN-------SMALLTLGMTTNLLTMFQWWRDVVREG---------------------------------TFQGHHTPTVQKGLRYGMILFIVSEVFFFAGFFWAF---YHSSLAPTPELGGCWPPTGIT--PLNPLEVPLLNTS-VLL--ASGVSI---------TWAHHSLME-GNRKHMLQALF---ITISLGLYF----TLLQ-ASEYYEAPFTISDGIYGSTFFMATGF-HG----------LHVIIGSTFLI-VCFL--RQLNFHFTSNHHFGFE----------------AAAWYW----HFVDVVWL------FL-Y--VSI-----Y---WWGS-------------------------------------
>308564
-----------------------------------------------------MA----H-QA-HAYHMVDPSPWPLTGAIAALLMT--SGLAIWFHFN-------STTLIVLGTILLLLTMYQWWRDIVREG---------------------------------TFQGHHTPPVQKGLRYGMILFITSEVFFFLGFFWAF---YHSSLAPTPELGGCWPPTGIT--TLDPFEVPLLNTA-VLL--ASGVTV---------TWAHHSIME-RERKQAIQSLT---FTILLGFYF----TFLQ-ALEYYEAPFTIADGVYGSTFFVATGF-HG----------LHVIIGSTFLA-VCLL--RQVQYHFTSEHHFGFE----------------AAAWYW----HFVDVVWL------FL-Y--ISI-----Y---WWGS-------------------------------------
>29084
-----------------------------------------------------MT----H-QT-HTYHMVNPSPWPLTGALSALLMT--SGLIMWFHFN-------STHLLLLGLMTNTLTMYQWWRDIVRES---------------------------------TFQGHHTPTVQKGLRYGMILFIVSEVFFFAGFFWAF---YHSSLAPTPELGGCWPPTGIT--PLNPLEVPLLNTS-VLL--ASGVSI---------TWAHHSLME-GNRKHMLQALF---ITILLGLYF----TLLQ-ASEYYETPFTISDGVYGSTFFMATGF-HG----------LHVIIGSTFLT-VCFL--RQLKFHFTSSHHFGFE----------------AAAWYW----HFVDVVWL------FL-Y--VSI-----Y---WWGS-------------------------------------
>603451
-----------------------------------------------------MA----H-QA-HAYHMVDPSPWPLTGAVAALLMT--SGLAIWFHFH-------SATLMTLGTALLLLTMYQWWRDIVREG---------------------------------TFQGHHTPPVQKGLRYGMILFITSEVFFFLGFFWAF---YHSSLAPTPELGGCWPPTGIT--TLDPFEVPLLNTA-VLL--ASGVTV---------TWAHHSIME-GERKQAIQSLT---LTILLGFYF----TFLQ-ALEYYEAPFTIADGVYGSTFFVATGF-HG----------LHVIIGSTFLA-ICLL--RQVQYHFTSEHHFGFE----------------AAAWYW----HFVDVVWL------FL-Y--ISI-----Y---WWGS-------------------------------------
>1535408
-----------------------------------------------------MA----H-QA-HAYHMVDPSPWPLTGAVAALLVT--SGTAIWFHYN-------SVILMSLGMILLLLTMYQWWRDIVREG---------------------------------TFQGHHTPPVQKGLRYGMILFITSEVFFFLGFFWAF---YHSSLAPTPELGGCWPPTGIT--TLDPFEVPLLNTA-VLL--ASGVTV---------TWAHHSIME-GERKQAIHSLT---LTILLGFYF----TFLQ-GMEYYEAPFTIADGVYGSTFFVATGF-HG----------LHVIIGSTFLA-VCLL--RQINYHFTSEHHFGFE----------------AAAWYW----HFVDVVWL------FL-Y--ISI-----Y---WWGS-------------------------------------
>150090
-----------------------------------------------------MT----H-QT-HAYHMVNPSPWPLTGALSALLLT--SGLVMWFHFN-------STVLLSLGLMTNTLTMYQWWRDIIREG---------------------------------TFQGHHTPIVQKGLRYGMILFIISEIFFFAGFFWAF---YHSSLAPTHELGGYWPPAGIN--PLNPLEVPLLNTS-VLL--ASGVSI---------TWAHHSLME-GNRKHMIQALF---ITIALGLYF----TVLQ-AAEYYEAPFTISDGIYGSTFFMATGF-HG----------FHVIVGSTFLL-VCFL--RQLKYHFTSKHHFGFE----------------AAAWYW----HFVDVVWL------FL-Y--VSI-----Y---WWGS-------------------------------------
>97097
-----------------------------------------------------MA----H-QA-HSYHMVDPSPWPIFGAAAALLTT--SGLIMWFHYN-------SSQLLALGLLSMILVMLQWWRDIVRES---------------------------------TFQGHHTPTVQKGLRYGMILFITSEVFFFLGFFWAF---FHSSLAPTPELGAQWPPTGIT--PLNPMEVPLLNTA-ILL--ASGVTV---------TWAHHSITE-GNRKQAIQALT---LTILLGFYF----TALQ-ATEYYEAPFSIADGVYGSTFFVATGF-HG----------LHVLIGSSFLS-VCLL--RLIKFHFTSSHHFGFE----------------AAAWYW----HFVDVIWL------FL-Y--MSI-----Y---WWGS-------------------------------------
>8348
-----------------------------------------------------MA----H-QA-HAYHMVDPSPWPLTGAVAALLLT--SGLAMWFHFN-------SLSLLYLGLIIMILTMLQWWRDVIREG---------------------------------TFQGHHTPPVQKGLRYGMILFITSEVFFFIGFFWAF---YNSSLAPTLELGECWPPAGIT--PLNPFEVPLLNTA-VLL--ASGVTV---------TWAHHSIMT-GNRKEAIQSLG---LTILLGLYF----TALQ-AMEYYEAPFTIADGVYGSTFFVATGF-HG----------LHVIIGSLFLA-VCLI--RQIQFHFTSKHHFGFE----------------AAAWYW----HFVDVVWL------FL-Y--VSI-----Y---WWGS-------------------------------------
>299257
----------------------------------------------------MKT----H-SN-HPFHLVDYSPWPLTGAIGAMAST--SGMVLWFHKN-------EMYLLWMGTAILLLTMYQWWRDIVRES---------------------------------TFQGKHTIKVINGLKMGMILFIISEVFFFISFFWGF---FHSSLSPTVELGMTWPPKGIK--TFNPMEIPLMNTM-ILL--CSGITV---------TWAHHSMME-SKFSQVKISLI---MTVILGVYF----TALQ-AFEYLESSFCISDSIYGASFFMATGF-HG----------IHVIIGTTFLL-VCLM--RHLKFHFTSAHHVGFE----------------AAAWYW----HFVDVVWL------FL-Y--ISI-----Y---WWGS-------------------------------------
>163861
-----------------------------------------------------MT----H-QT-HSYHMVNPSPWPLTGALSALLMT--SGLIMWFHFN-------SMALLMIGLTTNFLTMYQWWRDIIRES---------------------------------TFQGHHTPTVQKGLRYGMILFIISEVLFFTGFFWAF---YHSSLAPTPELGGCWPPTGIH--PLNPLEVPLLNTS-VLL--ASGVSI---------TWAHHSLME-GNRNPMLQALF---ITITLGVYF----TLLQ-ASEYYEAPFTISDGVYGSTFFVATGF-HG----------LHVIIGSTFLI-VCFF--RQLKYHFTSSHHFGFE----------------AAAWYW----HFVDVVWL------FL-Y--VSI-----Y---WWGS-------------------------------------
>36176
-----------------------------------------------------MA----H-QA-HAFHMVDPSPWPLTGATAALLMT--SGLAIWFHFH-------TLTLLYLGLALLLLTMIQWWRDIIREG---------------------------------TFQGHHTPPVQKGLRYGMILFITSEVFFFLGFFWAF---YHSSLAPTPELGGCWPPTGIF--PLDPFEVPLLNTA-VLL--ASGVTV---------TWAHHSIMK-GNRKEAIQALT---LTIMLGFYF----TTLQ-AMEYYEAPFTIADGVYGTTFYVATGF-HG----------LHVIIGSTFLA-ICLL--RQIQYHFTSEHHFGFE----------------AAAWYW----HFVDVVWL------FL-Y--VSI-----Y---WWGS-------------------------------------
>126315
-----------------------------------------------------MT----P-QA-HAYHMVDPSPWPLTGAVAALLMT--SGLAIWFHFH-------STTLMTLGLILLLLTMYQWWRDIVREG---------------------------------TFQGHHTPPVQKGLRYGMILFISSEVFFFLGFFWAF---YHSSLAPTPELGGCWPPTGIT--TLDPFEVPLLNTA-VLL--ASGVTV---------TWAHHSLME-GKRKQAIQSLT---LTILLGFYF----TALQ-AMEYYEAPFTIADGVYGSTFFVATGF-HG----------LHVIIGSTFLA-ICLI--RQALYHFTSQHHFGFE----------------AAAWYW----HFVDVVWL------FL-Y--VSI-----Y---WWGS-------------------------------------
>472775
-----------------------------------------------------MA----H-QA-HSYHMVDPSPWPLFGAAAALLTT--SGLIMWFHHN-------SATLLSLGLISTLLVMLQWWRDIVREG---------------------------------TFQGHHTPTVQKGLRYGMILFITSEAFFFLGFFWAF---FHSSLAPTPELGGQWPPTGIQ--PLNPMDVPLLNTT-ILL--ASGVTV---------TWAHHSITE-GHQKQATQALT---LTVLLGLYF----TALQ-AMEYHEAPFSIADGVYGSTFFVATGF-HG----------LHVIIGSLFLL-ICLL--RLIKFHFTSNHHFGFE----------------AAAWYW----HFVDVIWL------FL-Y--MTI-----Y---WWGS-------------------------------------
>9089
-----------------------------------------------------MA----H-QA-HSYHMVDPSPWPIFGAAAALLTT--SGLIMWFHYN-------SSTLLTMGLLSMLLVMLQWWRDVVRES---------------------------------TFQGHHTPTVQKGLRYGMILFITSEAFFFLGFFWAF---FHSSLAPTPELGGQWPPTGIN--PLNPLEVPLLNTA-ILL--ASGVTV---------TWAHHSITE-GNRKQAIHALT---LTIILGFYF----TALQ-AMEYHEASFSIADSVYGSTFFVATGF-HG----------LHVIIGSSFLS-VCLL--RLIKFHFTSNHHFGFE----------------AAAWYW----HFVDIIWL------FL-Y--MSM-----Y---WWGS-------------------------------------
>546522
-----------------------------------------------------MA----H-QA-HAYHMVDPSPWPLTGAVAALLLT--SGLAIWFHFN-------STILMTLGLVLMLLTMWQWWRDIVREG---------------------------------TFQGHHTPPVQKGLRYGMVLFITSEVFFFLGFFWAF---YHASLAPTPELGGCWPPTGII--PLDPFEVPLLNTA-VLL--ASGVTV---------TWAHHSIME-GERKQAIHSLT---LTILLGFYF----TFLQ-AMEYYEAPFTIADGVYGSTFFVATGF-HG----------LHVIIGSTFLA-ICLL--RQIRYHFTSKHHFGFE----------------AAAWYW----HFVDVVWL------FL-Y--ISI-----Y---WWGS-------------------------------------
>70543
-----------------------------------------------------MA----H-QA-HAYHMVDPRPWPLTGAIAALLLT--SGLAIWFIFH-------STTLMTLGLILTLLTMYQWWRDIIREG---------------------------------TFQGHHTPPVQKGLRYGMILFITSEVFFFLGFFWAF---YHSSLAPTPELGGCWPPTGIT--TLDPFEVPLLNTA-VLL--ASGVTV---------TWAHHSLME-GERKQAIQSLA---LTILLGLYF----TALQ-AMEYYEAPFTIADGVYGSTFFVATGF-HG----------LHVIIGSTFLA-VCLL--RQIQYHFTSEHHFGFE----------------AAAWYW----HFVDVVWL------FL-Y--VFI-----Y---WWGS-------------------------------------
>981581
-----------------------------------------------------MA----H-QA-HSYHMVDPSPWPILGAASALLMT--SGLTMWFHYN-------SPQLLIMGLLSTTLVMFQWWRDIIREG---------------------------------TFQGHHTPAVQKGLRYGMILFITSEAFFFLGFFWAF---FHSSLAPTHELGGQWPPVGIK--PLDPMEVPLLNTA-ILL--ASGVSV---------TWAHHSITE-ANRKQAIQALA---LTVLLGFYF----TALQ-AMEYHEAPFSIADGVYGSTFFVATGF-HG----------LHVIIGSTFLL-VCLL--RLIKFHFTTNHHFGFE----------------AAAWYW----HFVDVVWL------FL-Y--VSI-----Y---WWGS-------------------------------------
>94398
-----------------------------------------------------MT----H-QT-HAYHMVNPSPWPLTGALSALLMT--SGLAMWFHFN-------STLLLALGLLTNILTMYQWWRDIIRES---------------------------------TFQGHHTSTVQKGLRYGMILFIISEVFFFSGFFWAF---YHSSLAPTPELGGCWPPTGIH--PLNPLEVPLLNTS-VLL--ASGVSI---------TWAHHSLME-GNRKNMLQGLF---ITISLGVYF----TLLQ-ASEYYEASFTISDGVYGSTFFVATGF-HG----------LHVIIGSTFLI-VCFL--RQLKFHFTSSHHFGFE----------------AAAWYW----HFVDVVWL------FL-Y--VSI-----Y---WWGS-------------------------------------
>48742
-----------------------------------------------------MA----H-QT-HSYHMVNPSPWPLTGALSALLMT--SGLIMWFHFN-------SILLLILGLLTITLTVSQWWRDVIRES---------------------------------TFQGHHTPTVQKGLRYGMILFILSEVLFFTGFFWAF---YHSSLAPTPELGGCWPPTGIH--PLNPLEIPLLNTS-VLL--ASGVSI---------TWAHHSLME-GSRKHMLQALF---ITIMLGIYF----TLLQ-ASEYHEAPFTISDGIYGSTFFVATGF-HG----------LHVIIGSTFLI-VCFL--RQMKFHFTSSHHFGFE----------------AAAWYW----HFVDVVWL------FL-Y--VSI-----Y---WWGS-------------------------------------
>188382
-----------------------------------------------------MA----H-QA-HSYHMVDPSPWPIFGAAAALLTT--SGLAMWFHYN-------SLQLLTLGLLSMILVMLQWWRDTVRES---------------------------------TFQGHHTPTVQKGLRYGMILFITSEAFFFLGFFWAF---FHSSLVPTPELGGQWPPTGIK--PLNPLEVPLLNTA-ILL--ASGVTV---------TWAHHSITE-SNRKQAIHALT---LTILLGFYF----TALQ-AMEYYEAPFSIADGVYGSTFFVATGF-HG----------LHVIIGSSFLS-ICLL--RLAKFHFTSDHHFGFE----------------AAAWYW----HFVDIIWL------FL-Y--MTI-----Y---WWGS-------------------------------------
>323802
-----------------------------------------------------MA----H-QA-HAYHMVDPSPWPLTGAIAALLMT--SGLAIWFHFH-------STTLIVLGTILLLLTMYQWWRDIVREG---------------------------------TFQGHHTPPVQKGLRYGMILFITSEVFFFLGFFWAF---YHSSLAPTPELGGCWPPTGIS--TLDPFEVPLLNTA-VLL--ASGVTV---------TWAHHSIME-GERKQAIQSLT---LTILLGFYF----TFLQ-AMEYYEAPFTIADGVYGSTFFVATGF-HG----------LHVIVGSSFLA-VCLL--RQIQYHFTSEHHFGFE----------------AAAWYW----HFVDVVWL------FL-Y--ISI-----Y---WWGS-------------------------------------
>338315
-----------------------------------------------------MA----H-QA-HAYHMVDPSPWPLTGAVAALLMT--SGLAIWFHFH-------STTLMTVGLILLLLTMYQWWRDIVREG---------------------------------TFQGHHTPPVQKGLRYGMILFITSEVFFFLGFFWAF---YHASLAPTPELGGCWPPTGIT--TLDPFEVPLLNTA-VLL--ASGVTV---------TWAHHSIME-GNRKETVHSLT---LTILLGFYF----TFLQ-AMEYYEAPFTIADGVYGSTFFVATGF-HG----------LHVIIGSTFLA-VCLL--RQVRYHFTSDHHFGFE----------------AAAWYW----HFVDVVWL------FL-Y--VSI-----Y---WWGS-------------------------------------
>356903
-----------------------------------------------------MA----H-QA-HSYHMVDPSPWPIFGAAAALLTT--SGLTMWFHCN-------SPRLLILGLITTALVMFQWWRDIVRES---------------------------------TFQGHHTPTVQKGLRYGMALFITSEAFFFLGFFWAF---FHSSLAPTPELGGQWPPVGIK--PLNPMEVPLLNTA-ILL--ASGVTV---------TWAHHSITE-AKRKQAIQALS---LTVLLGFYF----TALQ-AMEYYEAPFSIADGVYGSTFFVATGF-HG----------LHVIIGSTFLF-VCLL--RLIKYHFTSNHHFGFE----------------AAAWYW----HFVDVVWL------FL-Y--ISI-----Y---WWGS-------------------------------------
>308080
-----------------------------------------------------MA----H-QA-HAYHMVDPSPWPLTGAVAALLMT--SGLAIWFHYN-------SMTLIFLGTILLLLTMYQWWRDIVREG---------------------------------TFQGHHTPPVQKGLRYGMILFITSEVFFFLGFFWAF---FHSSLAPTPEIGGCWPPTGIT--PLDPFGVPLLNTA-VLL--SSGVTV---------TWAHHSIME-GERKQAIQSLA---LTILLGAYF----TVLQ-AMEYHEAPFTIADGVYGSTFFVATGF-HG----------LHVIIGTTFLA-VCLL--RQINYHFTTEHHFGFE----------------AAAWYW----HFVDVVWL------FL-Y--ISI-----Y---WWGS-------------------------------------
>143336
-----------------------------------------------------MA----H-QA-HAYHMVDPSPWPLTGAVAALLLT--SGLAMWFHFN-------SMILMSLGLLLLSLTMYQWWRDIVREG---------------------------------TFQGHHTPPVQKGLRYGMVLFITSEVFFFLGFFWAF---YHSSLAPTPELGGCWPPTGIT--TLDPFEVPLLNTA-VLL--ASGVTV---------TWSHHSIME-GKRKQAIQSLT---LTILLGFYF----TFLQ-AAEYYEAPFTIADGVYGSTFFVATGF-HG----------LHVIIGSTFLA-VCLI--RQVKYHFTSNHHFGFE----------------AAAWYW----HFVDVVWL------FL-Y--ISI-----Y---WWGS-------------------------------------
>76178
-------------------------------------------------------------MG-HPFHLVEYSPWPLLGSFSILCMP--VGLVMYIKNG-------DLTLLTLGVVTTTLISYLWWRDIVREA---------------------------------TLQGFHSSQVVTGLKMGFILFVVSEVCLFFSFFWAY---FHSSLAPAFDLGSVWPPVGIA--VLSPFQVPLLNTS-VLL--LSGVSI---------TWAHHSLEA-HNLKSSLQGMY---ITIALGIYF----LWLQ-YGEYAETPFSIADSVYGSVFFIATGF-HG----------MHVLVGATFLI-ICTI--RMFIYHFDSKHHLGFL----------------ASAWYW----HFVDVVWL------FL-Y--VSI-----Y---WWGS-------------------------------------
>1041413
-----------------------------------------------------MT----H-QV-HPYHMVNPSPWPLTGALSALLLT--SGLIMWFHFN-------SSTLLLIGLLTNLLTMYQWWRDVVREG---------------------------------TFQGHHTPMVQKGLRYGMVLFIISEIFFFAGFFWAF---YHSSLAPTHDLGGCWPPTGII--PLNPLDVPLLNTS-VLL--ASGVSI---------TWAHHSLME-GNRNHMIQALF---ITIALGLYF----TLLQ-ASEYFETSFTISDGVYGSTFFMATGF-HG----------LHVIIGTTFLL-VCFL--RQLNFHFTSKHHFGFE----------------AAAWYW----HFVDVVWL------FL-Y--VSI-----Y---WWGS-------------------------------------
>9685
-----------------------------------------------------MT----H-QT-HAYHMVNPSPWPLTGALSALLMT--SGLAMWFHYN-------LTLLLTLGMTTNLLTMYQWWRDIIRES---------------------------------TFQGHHTPIVQKGLRYGMILFIISEVFFFAGFFWAF---YHSSLAPTPELGGCWPPTGII--PLNPLEVPLLNTS-VLL--ASGVSI---------TWAHHSLME-GNRKHMLQALF---ITISLGVYF----TLLQ-ASEYYETSFTISDGVYGSTFFMATGF-HG----------LHVIIGSTFLI-VCFL--RQLKYHFTSNHHFGFE----------------AAAWYW----HFVDVVWL------FL-Y--VSI-----Y---WWGS-------------------------------------
>8150
-----------------------------------------------------MA----H-QV-HAYHMVDPSPWPLTGAVGALLLT--SGLAIWMHFN-------NMTLLTLGLILLLLTMYQWWRDIVREG---------------------------------TFQGHHTPPVQKGLRYGMILFITSEVFFFLGFFWAF---YHASLAPTPELGGCWPPTGIT--PLDPFEVPLLNTA-VLL--ASGVTV---------TWAHHSIME-GHRKEAIQSLA---LTILLGFYF----TFLQ-AMEYYEAPFTIADGVYGSTFFVATGF-HG----------LHVIIGSTFLA-ICLL--RQVLYHFTSEHHFGFE----------------AAAWYW----HFVDVVWL------FL-Y--ISI-----Y---WWGS-------------------------------------
>109298
-----------------------------------------------------MT----H-QT-HAYHMVNPSPWPLTGALSALLMT--SGLIMWFHFN-------SLILLTIGLTTNMLTMYQWWRDIIRES---------------------------------TFQGHHTPTVQKGLRYGMILFIISEVLFFTGFFWAF---YHSSLAPTPELGGCWPPTGIH--PLNPLEVPLLNTS-VLL--ASGVSI---------TWAHHSLME-GSRNHTLQALF---ITIALGIYF----TLLQ-ASEYYEAPFTISDGIYGSTFFVATGF-HG----------LHVIIGSTFLI-VCFF--RQLKFHFTSSHHFGFE----------------AAAWYW----HFVDVVWL------FL-Y--VSI-----Y---WWGS-------------------------------------
>8042
-----------------------------------------------------MA----H-QA-HAYHMVDPSPWPLTGAIAALLLT--SGTAVWFHFH-------SLTLLTMGNILLLLTMYQWWRDIIREG---------------------------------TFQGHHTPPVQKGLRYGMILFITSEVFFFLGFFWAF---YHSSLAPTPELGGCWPPTGII--TLDPFEVPLLNTA-VLL--ASGVTV---------TWAHHSIME-GERKQAIQALT---LTILLGFYF----TFLQ-GMEYYEAPFTIADGVYGSTFFVATGF-HG----------LHVIIGSTFLA-VCLL--RQIQYHFTSEHHFGFE----------------AAAWYW----HFVDVVWL------FL-Y--VSI-----Y---WWGS-------------------------------------
>1608454
-----------------------------------------------------MA----H-QA-HAYHMVDPSPWPLTGAIAALLMT--SGLAIWFHFH-------STVLMTLGLILLLLTMYQWWRDIIREG---------------------------------TFQGHHTPPVQKGLRYGMILFITSEVFFFLGFFWAF---YHSSLAPTPELGGCWPPTGIT--PLDPFEVPLLNTA-VLL--ASGVTV---------TWAHHSIME-GERKQAIQSLT---LTILLGLYF----TALQ-ATEYYEAPFTIADGVYGSTFFVATGF-HG----------LHVIIGSTFLA-VCLL--RQVQYHFTSEHHFGFE----------------AAAWYW----HFVDVVWL------FL-Y--VSI-----Y---WWGS-------------------------------------
>436002
-----------------------------------------------------MA----H-QA-HPYHMVDPSPWPLTGAVGALLMT--SGLAIWFHFH-------STILMTLGLILVTLTTAQWWRDVVREG---------------------------------TFQGHHTPPVQKGLRYGMILFITSEVLFFLGFFWAF---YHSSLAPTPELGGCWPPTGIT--ALDPFEVPLLNTA-VLL--ASGVTV---------TWAHHSIME-GKRKQAIQSLA---LTILLGGYF----TCLQ-AMEYYEAPFTIADGVYGSTFFVATGF-HG----------LHVIIGSTFLA-VCFM--RQVRHHFTSDHHFGFE----------------AAAWYW----HFVDVVWL------FL-Y--VSI-----Y---WWGS-------------------------------------
>358814
-----------------------------------------------------MA----H-QA-HSYHMVDPSPWPILGAAAALLTT--SGLTMWFHYN-------SPQLLIIGLISTALVMFQWWRDIVRES---------------------------------TFQGHHTPTVQKGLRYGMVLFITSEAFFFLGFFWAF---FHSSLAPTPELGGQWPPVGIK--PLDPMDVPLLNTA-ILL--ASGVTV---------TWAHHSITE-ANRKQAIQALT---LTVLLGFYF----TGLQ-AMEYYEAPFSIADGVYGSTFFVATGF-HG----------LHVIIGSTFLL-VCLF--RLIKFHFTSGHHFGFE----------------AAAWYW----HFVDVVWL------FL-Y--ISI-----Y---WWGS-------------------------------------
>118850
-----------------------------------------------------MT----H-QT-HPFHMVDPSPWPLTGAIAALLMT--SGLAAWFHFN-------NTNIMYLGLIILLLTMQQWWRDIIREG---------------------------------TYQGHHTLSVQKGLRLGMILFITSEILFFMGFFWAF---YHSSLAPTPELGSQWPPMGIQ--PLNAFEVPLLNTA-VLL--ASGVTV---------TWAHHALME-GQRKATIQALT---LTIFLGLYF----TALQ-ATEYYETSFSISDSVYGATFFVATGF-HG----------LHVIIGSTFLL-ICLI--RQALYHFTTNHHFGFE----------------AAAWYW----HFVDVVWL------FL-Y--VSI-----Y---WWGS-------------------------------------
>176187
-----------------------------------------------------MA----H-QA-HPYHMVDPSPWPLTGAIAALLLT--SGLAIWFHFN-------STILMTLGLVLLLLTMLQWWRDIVREG---------------------------------TFQGHHTPPVQKGLRYGMILFITSEVFFFLGFFWAF---YHSSLAPTPELGGCWPPTGII--PLNPFEVPLLNTA-VLL--ASGVTV---------TWAHHSIME-GERKQAIQSLT---LTILLGFYF----TFLQ-ALEYYEAPFTIADGVYGSTFFVATGF-HG----------LHVIIGSTFLA-VCLL--RQIRFHFTSEHHFGFE----------------AAAWYW----HFVDVVWL------FL-Y--ISI-----Y---WWGS-------------------------------------
>9720
-----------------------------------------------------MT----H-QT-HAYHMVNPSPWPLTGALSALLMT--SGLIMWFHFN-------SMYLLMLGLTTNTLTMYQWWRDIVRES---------------------------------TFQGHHTPIVQKGLRYGMILFIVSEVFFFAGFFWAF---YHSSLAPTPELGGCWPPTGIT--PLNPMEVPLLNTS-VLL--ASGVSI---------TWAHHSLME-GNRKHMLQALF---ITISLGIYF----TLLQ-ASEYYETPFTISDGIYGSTFFMATGF-HG----------LHVIIGSTFLI-VCFV--RQLKFHFTSNHHFGFE----------------AAAWYW----HFVDVVWL------FL-Y--VSI-----Y---WWGS-------------------------------------
>443636
-----------------------------------------------------MA----H-QA-HAYHMVDPSPWPLTGAVAALLLT--SGLAVWFHFH-------SMTLLSLGLILTLLTMLQWWRDVIREG---------------------------------TFQGHHTPPVQKGLRYGMILFITSEVFFFLGFFWAF---YHSSLAPTPELGGCWPPTGIT--PLDPFEVPLLNTA-VLL--ASGVTV---------TWTHHSLME-GNRKEAIQSLT---LTIILGFYF----TLLQ-AMEYYEAPFTIADGVYGSTFFVATGF-HG----------LHVIIGSTFLA-VCLL--RQILYHFTSEHHFGFE----------------AAAWYW----HFVDVVWL------FL-Y--VSI-----Y---WWGS-------------------------------------
>291264
-----------------------------------------------------MT----H-QA-HAFHMVNPSPWPLTGAIAALLLT--SGLTMWFHFG-------VTTLMIMGLMIMFLTMIQWWRDIIREG---------------------------------TLQGHHTPIVQKGLRYGMILFITSEVFFFLGFFWAF---YNSSLAPTPELGEYWPPIGVN--PLDPFEVPLLNTA-VLL--ASGVTV---------TWSHHSMMQ-GNKKEATQSLM---LTIILGFYF----TMLQ-AMEYFEAPFSIADGVYGSTFFVATGF-HG----------LHVIIGSLFLL-VCLL--RQVQFHFTLNHHFGFE----------------AAAWYW----HFVDVVWL------FL-Y--VSI-----Y---WWGS-------------------------------------
>215356
-----------------------------------------------------MA----H-QA-HAYHMVDPSPWPLTGAVAALLMT--SGLAIWFHFH-------STTLMSLGLALLLLTMYQWWRDIVREG---------------------------------TFQGHHTPPVQKGLRYGMILFITSEVFFFLGFFWAF---YHASLAPTPELGGCWPPTGIT--PLDPFEVPLLNTA-VLL--ASGVTV---------TWAHHSIME-GERKQAIQSLL---LTILLGFYF----TFLQ-AMEYYEAPFTLADGVYGSTFFVATGF-HG----------LHVIIGSSFLA-ICLL--RQVQYHFTSEHHFGFE----------------AAAWYW----HFVDVVWL------FL-Y--ISI-----Y---WWGS-------------------------------------
>332423
-----------------------------------------------------MT----H-QA-HAYHMVDPSPWPLTGAVAAFLMT--SGLAAWFHTQ-------SAIIMTLGLILLTLTVFQWWRDVIRES---------------------------------TFLGHHTPPVQKGLRYGMILFIASEVFFFLGFFWAF---YHASLVPTPELGGCWPPTGIN--ALDPFEVPLLNTA-VLL--ASGVTV---------TWAHHSIME-GKRKQAIHSLT---LTVLLGLYF----TLLQ-AMEYDEAPFTIADGVYGSTFFVATGF-HG----------LHVIIGTTFLG-VCLY--RQIKYQFTSEHHFGFE----------------AAAWYW----HFVDVVWL------FL-Y--ISI-----Y---WWGS-------------------------------------
>311900
-----------------------------------------------------MA----H-QA-HSYHMVDPSPWPIFGAIAALLTT--SGLIMWFHHN-------SSHLLALGLTSTLLVMLQWWRDIVREG---------------------------------TFQGHHTPTVQKGLRYGMILFITSEVFFFLGFFWAF---FHSSLAPTPELGNQWPPTGIT--PLNPLDVPLLNTA-ILL--ASGVTV---------TWAHHSITE-GGQKQAIQALT---LTILLGLYF----TILQ-ATEYYEAPFSIADSVYGSTFFVATGF-HG----------LHVMIGSSFLL-ICLL--RLTKFHFTPGHHFGFE----------------AAAWYW----HFVDIIWL------FL-Y--MTI-----Y---WWGS-------------------------------------
>84803
-----------------------------------------------------MA----H-QA-HSYHMVDPSPWPILGATAAFLTT--SGLTMWFHWN-------SPKLLILGLLSTILVMFQWWRDIVRES---------------------------------TFQGHHTPTVQKGLRYGMALFITSEAFFFLGFFWAF---FHSSLAPTPELGGQWPPVGIK--PLNPMEVPLLNTA-ILL--ASGVTV---------TWAHHSITE-ANRKQAIQALS---LTVLLGFYF----TALQ-AMEYYEAPFSIADGVYGSTFFVATGF-HG----------LHVIIGSTFLL-VCLL--RLIKYHFTSNHHLGFE----------------AAAWYW----HFVDVVWL------LL-Y--ISI-----Y---WWGS-------------------------------------
>1407129
-----------------------------------------------------MT----H-QA-HAYHMVDPSPWPLTGAVAALLMT--SGLAIWFHFH-------STILLTLGLVLLLLTMYQWWRDIVREG---------------------------------TFQGHHTPPVQKGLRYGMILFITSEVFFFLGFFWAF---YHSSLAPTPELGGCWPPTGIT--TLDPFEVPLLNTA-VLL--ASGVTV---------TWAHHSLME-GERKQAIQSLT---LTILLGFYF----TALQ-AMEYYEAPFTIADGVYGSTFFVATGF-HG----------LHVIIGSTFLA-TCLL--RQIQYHFTSEHHFGFE----------------AAAWYW----HFVDVVWL------FL-Y--VSI-----Y---WWGS-------------------------------------
>8797
-----------------------------------------------------MA----H-QA-HSYHLVDPSPWPIFGAAAALLTT--SGLIMWFHYS-------SMHLLTLGLLSMLLVMLQWWRDIVRES---------------------------------TFQGHHTPTVQKGLRYGMILFITSEAFFFLGFFWAF---FHSSLAPTPELGGLWPPTGIK--PLNPLEVPLLNTA-ILL--ASGVTV---------TWAHHSITE-GNRKQAIHALS---LTILLGFYF----TALQ-AMEYHEASFSIADGVYGSTFFVATGF-HG----------LHVIIGSSFLT-VCLL--RLIKFHFTSGHHFGFE----------------AAAWYW----HFVDVIWL------FL-Y--MTI-----Y---WWGS-------------------------------------
>590994
----------------------------------------------------MST----N-QN-HPFHLVEMSPWPLMGAMSTMLTL--MGLVSFFQTK-------SMMIMTLGTMMTLLTMIQWWRDIIREG---------------------------------TYQGLHTKIVMKGLRWGMILFIISEILFFISFFWSF---FHSSLSPSVQIGSMWPPVGIT--PFNPMQIPLLNTT-ILL--TSGVTV---------TWAHHSMLN-NNFKEMKKSLF---ITIIMGIYF----TMLQ-AYEYIEATFTISDSVYGSSFFMATGF-HG----------LHVIIGTTFLL-ICLM--RQLNFHFSKNHHIGFE----------------MAAWYW----HFVDVVWL------FL-Y--ISI-----Y---WWGN-------------------------------------
>42563
-----------------------------------------------------MA----L-QT-HAYHMVDPSPWPLTGAVAALLMT--SGLAMWFHFH-------STTLMTLGLVLLLLTMYQWWRDIVREA---------------------------------TFLGHHTPPVQKGLRYGMILFITSEVFFFLGFFWAF---YHSSLAPTPELGGCWPPTGIT--TLDPFEVPLLNTA-VLL--ASGVTV---------TWAHHSLME-GERKQAIQALT---LTILLGFYF----TGLQ-AMEYYEAPFTIADGVYGSTFFVATGF-HG----------LHVIIGSTFLA-VCLL--RQIQYHFTSQHHFGFE----------------AAAWYW----HFVDVVWL------FL-Y--VSI-----Y---WWGS-------------------------------------
>173227
-----------------------------------------------------MA----H-QA-HSYHMVDPSPWPILGAAAALLIT--SGLTMWFHYN-------SPYLLMAGLLSTILVMFQWWRDIVRES---------------------------------TFQGHHTPTVQKGLRYGMVLFITSEAFFFLGFFWAF---FHSSLAPTPELGGQWPPVGIK--PLDPMDVPLLNTA-ILL--ASGVTV---------TWAHHSITE-ARRKQAIHALT---LTVLLGFYF----TALQ-AMEYYEAPFSITDGVYGSTFFVATGF-HG----------LHVIIGSTFLL-VCLL--RLIKYHFTPNHHFGFE----------------AAAWYW----HFVDVVWL------FL-Y--VSI-----Y---WWGS-------------------------------------
>586787
-----------------------------------------------------MA----H-QA-HAYHMVDPSPWPLTGAVAALLMT--SGLAVWFHFH-------TTTLMTLGIILLLLTMIQWWRDIVREG---------------------------------TYQGHHTPPVQKGLRYGMILFITSEVFFFLGFFWAF---YHSSLAPTPELGGCWPPTGIT--TLDPFEVPLLNTA-VLL--ASGVTV---------TWAHHSIME-GLRNQAIQSLF---LTILLGFYF----TFLQ-GMEYYEAPFTIADGVYGSTFFVATGF-HG----------LHVIIGSTFLA-VCLL--RQIQYHFTSEHHFGFE----------------AAAWYW----HFVDVVWL------FL-Y--ISI-----Y---WWGS-------------------------------------
>1739093
-----------------------------------------------------MA----H-QA-HAYHMVDPSPWPLTGATAALLMT--SGLAIWFHFH-------SLLLLYLGLTLLLLTMIQWWRDIIREG---------------------------------TFQGHHTPPVQKGLRYGMILFITSEVFFFLGFFWAF---YHSSLAPTPELGGCWPPTGIS--PLDPFEVPLLNTA-VLL--ASGVTV---------TWAHHSLME-GNRKEAIQALT---LTIILGVYF----TSLQ-AMEYHEASFTIADGIYGTTFYVATGF-HG----------LHVIIGSTFLA-VCLM--RQIQYHFTSEHHFGFE----------------AAAWYW----HFVDVVWL------FL-Y--VSI-----Y---WWGS-------------------------------------
>376895
-----------------------------------------------------MA----H-QA-HPYHMVDPSPWPLTGAVGALLMT--SGLAIWFHFH-------SSLLMTLGLILVTLTTAQWWRDVVREG---------------------------------TFQGHHTPPVQKGLRYGMILFITSEVLFFLGFFWAF---YHSSLAPTPELGGCWPPTGIT--ALDPFEVPLLNTA-VLL--ASGVTV---------TWAHHSIME-GKRKQAIQSLA---LTILLGGYF----TCLQ-AMEYYEAPFTIADGVYGSTFFVATGF-HG----------LHVIIGSTFLA-VCFM--RQLRHHFTSDHHFGFE----------------AAAWYW----HFVDVVWL------FL-Y--VSI-----Y---WWGS-------------------------------------
>1045278
-----------------------------------------------------MA----H-QA-HAYHMVDPSPWPLTGAIAALLMT--SGLAIWFHFH-------STTLMTLGLILLLLTMYQWWRDIIREG---------------------------------TFQGHHTPPVQKGLRYGMILFITSEVFFFLGFFWAF---YHSSLAPTPELGGCWPPTGIT--PLDPFEVPLLNTA-VLL--ASGVTV---------TWAHHSIME-GERKQAIQSLA---LTILLGLYF----TALQ-AMEYYEAPFTIADGVYGSTFFVATGF-HG----------LHVIIGSTFLA-VCLL--RQIQYHFTSEHHFGFE----------------AAAWYW----HFVDVVWL------FL-Y--VSI-----Y---WWGS-------------------------------------
>64144
-----------------------------------------------------MA----H-QA-HAYHMVDPSPWPLTGAIAALLMT--SGLAIWFHFH-------SISLMTLGLILMLLTMYQWWRDIVREG---------------------------------TYQGHHTPPVQKGLRYGMILFITSEVFFFLGFFWAF---YHSSLAPTPELGGTWPPAGIT--PLDPFEVPLLNTA-VLL--ASGVTV---------TWAHHSIME-GNRKQAIQSLT---LTIILGLYF----TFLQ-AMEYFEAPFTIADGVYGSTFFVATGF-HG----------LHVIIGSSFLA-ICLL--RQILHHFTSNHHFGFE----------------AAAWYW----HFVDVVWL------FL-Y--ISI-----Y---WWGS-------------------------------------
>61403
-----------------------------------------------------MT----H-QT-HAYHMVNPSPWPLTGALSALLMT--SGLAIWFHYN-------STLLLALGMTTNLLTMYQWWRDIIRES---------------------------------TFQGHHTPIVQKGLRYGMILFIVSEVFFFAGFFWAF---YHSSLAPTPELGGCWPPTGIT--PLNPLEVPLLNTS-VLL--ASGVSI---------TWAHHSLME-GNRKHMLQALF---ITISLGVYF----TLLQ-ASEYYETSFTISDGVYGSTFFMATGF-HG----------LHVIIGSTFLI-VCFL--RQLKYHFTSNHHFGFE----------------AAAWYW----HFVDVVWL------FL-Y--VSI-----Y---WWGS-------------------------------------
>373423
-------------------------------------------------M--SSS----H-GF-HPYHLVDMSPWPLTGSISAMMLT--TGLVKWFHQY-------NMNLLLLSLVTTILTMIQWWRDVTREG---------------------------------TYQGLHTLTVMKGLRWGMILFILSEVLFFFSFFWAF---FHSSLAPTVEIGMFWPPLGIQ--PFNPFQIPLLNTT-ILL--SSGATV---------TWAHHAIMQ-ANHTQAIQSLS---LTIILGFYF----TLLQ-AFEYLEAPFTIADSVFGSTFFVATGF-HG----------LHVIIGTTFLS-VCFY--RLYKCHFSSKHHLGFE----------------AAAWYW----HFVDVVWL------FL-Y--IFI-----Y---WWGG-------------------------------------
>79683
-----------------------------------------------------MA----H-QA-HAYHMVDPSPWPLTGAIAALLMT--SGLAIWFHYN-------TMTLMGLGTILLLLTMFQWWRDIVREG---------------------------------TYQGHHTPPVQKGLRYGMLLFITSEVFFFLGFFWAF---FHASLAPTPEIGGCWPPTGIT--ALDPFGVPLLNTA-VLL--ASGVTV---------TWAHHSIME-GERKQAIQSLA---LTILLGGYF----TFLQ-GMEYYEAPFTIADGVYGSTFFVATGF-HG----------LHVIIGTTFLA-ICLL--RQINYHFTVEHHFGFE----------------AAAWYW----HFVDVVWL------FL-Y--ISI-----Y---WWGS-------------------------------------
>29082
-----------------------------------------------------MT----H-QT-HAYHMVNPSPWPLTGALSALLMT--SGLVMWFHYN-------SLLLLSTGLFCNTLTMYQWWRDIIRES---------------------------------TFQGHHTPIVQKGLRYGMILFIISEVFFFAGFFWAF---YHSSLAPTPELGTCWPPMGIH--PLNPLDIPLLNTA-ILL--SSGVTI---------TWAHHSLME-GKRSHMIQALF---ITILLGVYF----TLLQ-ASEYYESSFTISDGIYGSTFFMATGF-HG----------LHVIIGSTFLT-VCFM--RQLKFHFTSNHHFGFE----------------AAAWYW----HFVDVVWL------FL-Y--VSI-----Y---WWGS-------------------------------------
>9544
-----------------------------------------------------MT----H-QT-HAYHMVKPSPWPLTGALSAFLMT--SGLVMWFHFY-------STTLLMLGLLTNTLTLYQWWRDIVRES---------------------------------TYQGHHTTPVQKSLRYGMTLFIISEAFFFVGFFWAF---YHSSLAPTPCLGGHWPPTGIT--PLNPMEVPLLNTS-VLL--ASGVTI---------TWAHHSLMN-NDRKQTIQALL---ITILLGTYF----TLLQ-ISEYFEAPFTISDGIYGSTFFITTGF-HG----------LHVIIGSTFLF-VCLI--RQLLHHFTSNHHFGFE----------------AAAWYW----HFVDVIWL------LL-Y--ISV-----Y---WWGS-------------------------------------
>1550064
-----------------------------------------------------MA----H-QA-HAYHMVDPSPWPLTGAVGALLMT--SGLAIWFHFH-------STTLLTLGLILLLLTMYQWWRDIIREG---------------------------------TFQGHHTPPVQKGLRYGMILFITSEVFFFLGFFWAF---YHSSLAPTPELGGCWPPTGIT--PLDPFEVPLLNTA-VLL--ASGVTV---------TWAHHSIME-GERKQAIQSLA---LTIILGLYF----TALQ-AMEYYEAPFTIADGVYGSTFFVATGF-HG----------LHVIIGSSFLA-VCLL--RQIQYHFTSEHHFGFE----------------AAAWYW----HFVDVVWL------FL-Y--VSI-----Y---WWGS-------------------------------------
>313441
-----------------------------------------------------MA----H-QA-HAYHMVDPSPWPLTGAIAALLMT--SGLAIWFHFN-------SMTLMSLGLILLLLTMIQWWRDIIREG---------------------------------TYQGHHTPPVQKGLRYGMILFITSEVFFFIGFFWAF---YHSSLAPTPELGGAWPPTGIT--TLDPFEVPLLNTA-VLL--ASGVTV---------TWAHHSIME-GERKQAIQSLT---LTILLGLYF----TFLQ-AMEYYEAPFTIADGVYGSTFFVATGF-HG----------LHVIIGSSFLA-VCLL--RQVRYHFTSDHHFGFE----------------AAAWYW----HFVDVVWL------FL-Y--ISI-----Y---WWGS-------------------------------------
>217026
-----------------------------------------------------MA----H-QA-HAYHMVDPSPWPLTGAVAALLMT--SGLAIWFHFH-------STTLMTVGMALLLLTMYQWWRDIVREG---------------------------------TYQGHHTPPVQKGLRYGMILFITSEVFFFLGFFWAF---YHSSLAPTPELGGCWPPTGLT--TLDPFEVPLLNTA-VLL--ASGVTV---------TWAHHSIME-GNRKEAIQSLA---LTILLGFYF----TFLQ-GMEYYEAPFTIADGVYGSTFFVATGF-HG----------LHVIIGSTFLA-VCLL--RQIRYHFTSDHHFGFE----------------AAAWYW----HFVDVVWL------FL-Y--VSI-----Y---WWGS-------------------------------------
>146129
-----------------------------------------------------MT----H-QT-HAFHMVNPSPWPLTGALSAFLLT--SGLVMWFHFN-------STILLLMGLTTNLLTMIQWWRDVIREG---------------------------------TFQGHHTPVVQKGLRYGMILFIISEVFFFSGFFWAF---YHSSLAPTPELGGCWPPTGIN--PLNPLEVPLLNTA-VLL--ASGVSI---------TWAHHSLME-GKRLHMNQALL---ITILLGLYF----TILQ-ASEYFETPFTISDGIYGSTFFMATGF-HG----------LHVIIGSTFLL-VCLL--RQFNYHFTSKHHFGFE----------------AAAWYW----HFVDVVWL------FL-Y--VSI-----Y---WWGS-------------------------------------
>685772
-----------------------------------------------------MT----H-QT-HAYHMVNPSPWPLTGALSALLLT--SGLVMWFHFN-------STNLIMLGLLGNMLTMYQWWRDVIREG---------------------------------TFQGHHTPIVQKGLRYGMILFIVSEVFFFAGFFWAF---YHSSLAPTHELGGYWPPAGIK--PLNPLEVPLLNTS-ILL--ASGVSI---------TWAHHSLME-GNRKHMIQALL---ITIALGVYF----TLLQ-AAEYYEAPFTISDGVYGSTFFMSTGF-HG----------FHVIIGSTFLM-ICLL--RQFNFHFTSKHHFGFE----------------AAAWYW----HFVDVVWL------FL-Y--VSI-----Y---WWGS-------------------------------------
>75024
-----------------------------------------------------MA----H-QA-HAYHMVDPSPWPLTGAVAALLMT--SGLAVWFHYH-------TTTLMTLGIVLLLLTMLQWWRDIVREG---------------------------------TYQGHHTPPVQKGLRYGMILFITSEVFFFLGFFWAF---YHSSLAPTPELGGCWPPTGIT--TLDPFEVPLLNTA-VLL--ASGVTV---------TWAHHSIME-GQRSQAIQSLS---LTILLGFYF----TFLQ-GMEYYEAPFTIADGVYGSTFFVATGF-HG----------LHVIIGSTFLA-VCLL--RQVQYHFTSEHHFGFE----------------AAAWYW----HFVDVVWL------FL-Y--ISI-----Y---WWGS-------------------------------------
>148607
-----------------------------------------------------MA----H-QA-HPYHMVDPSPWPLTGAIAALLMT--SGLATWFHFQ-------STILMTLGTILLLLTMFQWWRDIVREG---------------------------------TFQGHHTPPVQKGLRYGMILFITSEVFFFLGFFWAF---YHASLAPTPELGGCWPPAGIT--TLDPFEVPLLNTA-VLL--ASGVTV---------TWCHHSIMA-GERKQTVQSLA---LTILLGFYF----TFLQ-GLEYYEAPFTIADGVYGSTFFVATGF-HG----------LHVIIGSTFLA-VCLV--RQILHHFTSDHHFGFE----------------AAAWYW----HFVDVVWL------FL-Y--ISI-----Y---WWGS-------------------------------------
>381039
-----------------------------------------------------MA----H-QA-HSYHMVDPSPWPIFGAAAALLTT--SGLTMWFHYN-------TPYLLIIGLLSTALVMLQWWRDIVRES---------------------------------TFQGHHTPTVQKGLRYGMVLFITSEAFFFLGFFWAF---FHSSLAPTPELGGQWPPVGIK--PLNPMDVPLLNTA-ILL--ASGVTV---------TWAHHSIME-ANRKQAIQALT---LTVLLGFYF----TALQ-AMEYYEAPFSIADSVYGSTFFVATGF-HG----------LHVIIGSTFLL-VCLL--RLIKYHFTPKHHFGFE----------------AAAWYW----HFVDVVWL------FL-Y--MTI-----Y---WWGS-------------------------------------
>164651
-----------------------------------------------------MT----H-QT-HPYHMVKPSPWPLTGAFSALLMT--SGLIMWFHFY-------STTLLTLGLLTNMLTMYQWWRDIVRES---------------------------------TYQGHHTMPVQKGLRYGMVLFIISEVFFFAGFFWAF---YHSSLAPTPHLGGHWPPTGIT--PLNPLEVPLLNTS-VLL--ASGVTI---------TWAHHSLME-NNRKQMIQALF---ITILLGIYF----TLLQ-MSEYYEAPFTISDGIYGSTFFVATGF-HG----------LHVIIGSTFLI-VCLI--RQLLYHFTSNHHFGFE----------------AAAWYW----HFVDVVWL------FL-Y--ISI-----Y---WWDS-------------------------------------
>48165
-----------------------------------------------------MA----H-QA-HAYHMVDPSPWPLTGAVAALLMT--SGTAMWFHFQ-------TTVLMTLGMILLLLTMYQWWRDIVREG---------------------------------TFQGHHTPPVQKGLRYGMILFITSEVFFFLGFFWAF---YHSSLAPTPELGGCWPPTGII--TLDPFEVPLLNTA-VLL--ASGVTV---------TWAHHSIME-GERKQAIQSLT---LTIILGFYF----TFLQ-AMEYYEAPFTIADGVYGSTFFVATGF-HG----------LHVIIGSTFLA-VCLL--RQIKYHFTSEHHFGFE----------------AAAWYW----HFVDVVWL------FL-Y--VSI-----Y---WWGS-------------------------------------
>263547
-----------------------------------------------------MA----H-QA-HAYHMVDPSPWPLTGAIAALLMT--SGLAIWFHFH-------STTLMTLGMILLLLTMYQWWRDIIREG---------------------------------TFQGHHTPPVQKGLRYGMILFITSEVFFFLGFFWAF---YHSSLAPTPELGGCWPPTGIT--PLDPFEVPLLNTA-VLL--ASGVTV---------TWAHHSIME-GERKQAIQSLA---LTILLGFYF----TALQ-AMEYYEAPFTIADGVYGSTFFVATGF-HG----------LHVIIGSTFLA-VCLL--RQIQYHFTSEHHFGFE----------------AAAWYW----HFVDVVWL------FL-Y--VSI-----Y---WWGS-------------------------------------
>1027994
-----------------------------------------------------MT----H-QT-HAYHMVNPSPWPLTGALSALLMT--SGLIMWFHFN-------STTLLALGLTTNMLTMYQWWRDVIRES---------------------------------TFQGHHTPTVQKGLRYGMILFIISEVLFFTGFFWAF---YHSSLAPTPELGGCWPPTGIH--PLNPLEVPLLNTS-VLL--ASGVSI---------TWAHHSLME-GNRNPMLQALF---ITIALGIYF----TLLQ-ASEYYEAPFTISDGVYGSTFFVATGF-HG----------LHVIIGSTFLI-VCFF--RQLKFHFTSNHHFGFE----------------AAAWYW----HFVDVVWL------FL-Y--VSI-----Y---WWGS-------------------------------------
>106112
-----------------------------------------------------MT----H-QT-HAFHMVNPSPWPLTGALSALLLT--SGLVIWFHYN-------SMTLVILGLLANSLTMFQWWRDVVREG---------------------------------TYQGHHTPIVQKGLRYGMILFIISEIFFFAGFFWAF---YHSSLAPTHDLGGSWPPTGII--PLNPLDVPLLNTS-VLL--ASGVSI---------TWAHHSLME-GKRKNMNQALL---ITIILGAYF----TLLQ-ASEYLETPFSISDGIYGSTFFMATGF-HG----------LHVIIGSTFLL-ICLI--RQLNFHFTSKHHFGFE----------------AAAWYW----HFVDVVWL------FL-Y--VSI-----Y---WWGS-------------------------------------
>541010
-----------------------------------------------------MA----H-QA-HSYHMVDPSPWPIFGAAAALLTT--SGLIMWFHYN-------SSMLLALGLLSMLLVMLQWWRDIVRES---------------------------------TFQGHHTPTVQKGLRYGMILFITSEAFFFLGFFWAF---FHSSLAPTPELGGQWPPTGIK--PLNPMEVPLLNTA-ILL--ASGVTV---------TWAHHSITE-GNRKHAIHALT---LTILLGFYF----TALQ-AMEYHEAPFSIADSVYGSTFFVATGF-HG----------LHVIIGSSFLT-VCLL--RLIKFHFTSGHHFGFE----------------AAAWYW----HFVDVIWL------FL-Y--MTI-----Y---WWGS-------------------------------------
>88200
-----------------------------------------------------MA----H-QA-HAYHMVDPSPWPLTGAVAALLMT--SGLAVWFHYN-------TVTLIVLGTILLLLTMYQWWRDIVREG---------------------------------TYQGHHTPPVQKGLRYGMILFITSEVFFFLGFFWAF---FHSSLAPTPEIGGCWPPTGIT--PLDPFGVPLLNTA-VLL--ASGVTV---------TWAHHSIME-GERKQAIQSLA---LTILLGGYF----TFLQ-AMEYYEAPFTIADSVYGSTFFVATGF-HG----------LHVIIGTTFLA-ICLL--RQINYHFTVEHHFGFE----------------AAAWYW----HFVDVVWL------FL-Y--ISI-----Y---WWGS-------------------------------------
>34892
-----------------------------------------------------MT----H-QT-HSYHMVNPSPWPLTGALSAFLMT--SGLVMWFHFN-------SAILLTLGLLTNTLTMYQWWRDIIRES---------------------------------TFQGHHTPTVQKGLRYGMILFILSEVLFFTGFFWAF---YHSSLAPTPELGGSWPPAGIH--PLNPLEVPLLNTS-VLL--ASGVSI---------TWAHHSLME-GNRKHTLQALL---ITIMLGLYF----TLLQ-ASEYYEAPFTISDGVYGSTFFVATGF-HG----------LHVVIGSTFLI-ICFM--RQLTFHFTSNHHFGFE----------------AAAWYW----HFVDVVWL------FL-Y--VSI-----Y---WWGS-------------------------------------
>319348
----------------------------------------------------MMT----H-AN-HPFHLVNYSPWPLTGAMGALLLT--AGLTKWFHQY-------DISLFLLGNLITILTMIQWWRDISREG---------------------------------SFQGLHTLPVTMGLRWGMILFIISEIFFFISFFWAF---FHSSLSPTIELGKIWPPLGII--PFNPFQVPLLNTT-ILL--SSGVTV---------TWAHHSLME-NNHSQTTQGLF---FTILLGIYF----TILQ-AYEYSEASFTIADAIYGSTFFMATGF-HG----------IHVLIGTTFLL-ICLI--RHLKNHFSKNHHFGFE----------------AAAWYW----HFVDVVWL------FL-F--ISI-----Y---WWGG-------------------------------------
>136300
-----------------------------------------------------MA----H-QA-HAYHMVDPSPWPLTGAVAALLMT--SGLAIWFHYH-------STTLMVLGTTLLLLTMYQWWRDIVREG---------------------------------TFQGHHTPPVQKGLRYGMVLFITSEVFFFLGFFWAF---YHSSLAPTPELGGCWPPTGIT--TLDPFEVPLLNTA-VLL--ASGVTV---------TWAHHSIME-GQRKQAIQSLT---LTILLGFYF----TFLQ-GMEYYEAPFTIADGVYGSTFFVATGF-HG----------LHVIIGSTFLA-ICLL--RQVQYHFTSKHHFGFE----------------AAAWYW----HFVDVVWL------FL-Y--ISI-----Y---WWGS-------------------------------------
>485912
--------------------------MK---------------F---NLT--YMI----H-SN-HPYHLVSLSPWPFMLSFNLMTLM--LGILKWFNFK-------NMDLLIISFLLMNLILYQWWRDVIRES---------------------------------TYQGCHTTAVMKNMRMGMILFIMSETFFFISFFWAF---FHFSLAPDIELGMNWPPKGIK--VCNPYDIPLLNSI-ILI--SSGFTI---------TWSHYSILA-NNFNNAKLSLK---LTIMLGLLF----SMFQ-IIEYYESSFTIADSCYGSIFFITTGF-HG----------IHVLIGTIFLI-INLI--RMIYNHFSITHHFGFE----------------AASWYW----HFVDIIWL------FV-Y--SWM-----Y---WWTY-------------------------------------
>205354
------------------------------------------------MT--SQS----H-GH-HPYHLVDMSPWPITGSISAMMLT--TGLIKWFHQY-------NMNLLILSLAATLLTMIQWWRDVTREG---------------------------------TYQGLHTSLVVKGLRWGMILFIVSEVLFFFSFFWAF---FHSSLAPTIEIGMYWPPSGIQ--PFNPFQIPLLNTT-ILL--SSGATV---------TWAHHAIME-SNHSQAIQSLG---LTILLGVYF----TMLQ-AFEYIEASFTIADSVFGSTFFVATGF-HG----------LHVIIGTSFLF-ICFL--RLFNCHFSSFHHVGFE----------------AAAWYW----HFVDVVWL------FL-Y--VFI-----VLVSW----------------------------------------
>109291
-----------------------------------------------------MA----H-QA-HAYHMVDPSPWPLTGAIAALLMT--SGLAIWFHFN-------STVLMTIGLILLLLTMIQWWRDIIREG---------------------------------TFQGHHTPPVQKGLRYGMILFITSEVFFFLGFFWAF---YHSSLAPTPELGGCWPPSGVT--TLDPFEVPLLNTA-VLL--ASGVTV---------TWAHHSIME-GERKQAIHSLT---LTIILGFYF----TFLQ-AMEYYEAPFTIADGVYGSTFFVATGF-HG----------LHVIIGSTFLA-VCLI--RQIQYHFTSEHHFGFE----------------AAAWYW----HFVDVVWL------FL-Y--VSI-----Y---WWGS-------------------------------------
>78449
-----------------------------------------------------MT----H-QT-HAYHMVKPSPWPLTGALSAFLMT--SGLVMWFHFY-------STTLLMLGLLTNTLTLYQWWRDIVRES---------------------------------TYQGHHTTPVQKSLRYGMTLFIISEVFFFIGFFWAF---YHSSLAPTPCLGGHWPPTGIT--PLNPMEVPLLNTS-VLL--ASGVTI---------TWAHHSLMN-NDRKQTIQALL---ITILLGTYF----TLLQ-ISEYFEAPFTISDGIYGSTFFMTTGF-HG----------LHVIIGSTFLF-ICLI--RQLLHHFTSNHHFGFE----------------AAAWYW----HFVDVVWL------LL-Y--ISV-----Y---WWGS-------------------------------------
>54021
-----------------------------------------------------MA----H-QA-HSYHMVDPSPWPIFGAAAALLTT--SGLIMWFHHN-------STQLLNIGLLSMILVMLQWWRDIVRES---------------------------------TFQGHHTPTVQKGLRYGMILFITSEAFFFLGFFWAF---FHSSLVPTPELGGQWPPTGIK--PLNPLEVPLLNTA-ILL--ASGVTV---------TWAHHSITE-GNRKQAIHALT---LTILLGFYF----TALQ-MMEYYEAPFSIADGVYGSTFFVATGF-HG----------LHVIIGSSFLS-VCLL--RLIKFHFTSNHHFGFE----------------AAAWYW----HFVDVIWL------FL-Y--MTI-----Y---WWGS-------------------------------------
>297507
-----------------------------------------------------MA----H-QA-HAYHMVDPSPWPLTGAIGALLMT--SGLAIWFHFH-------STTLMTLGVVLLLLTMYQWWRDIIREG---------------------------------TFQGHHTPPVQKGLRYGMILFITSEVFFFLGFFWAF---YHASLAPTPELGACWPPTGII--TLDPFEVPLLNTA-VLL--ASGVTV---------TWAHHSLME-GGRKQAIQSLA---LTILLGLYF----TALQ-AMEYYEAPFTIADGVYGSTFFVATGF-HG----------LHVIIGSSFLA-VCLL--RQIQYHFTSEHHFGFE----------------AAAWYW----HFVDVVWL------FL-Y--VSI-----Y---WWGS-------------------------------------
>7902
-----------------------------------------------------MA----R-QA-HAYHMVDPSPWPLTGAVAALLMT--SGLAVWFHFN-------STVLMTMGLALLLLTMYQWWRDIIREG---------------------------------TFQGHHTPPVQKGLRYGMILFITSEVFFFLGFFWAF---YHASLAPTPELGGCWPPTGII--TLDPFEVPLLNTA-VLL--ASGVTV---------TWAHHSIME-RERKQTIQALA---LTILLGFYF----TALQ-AMEYYEAPFTIADGVYGSTFFVATGF-HG----------LHVIIGSTFLA-VCLL--RQIQYHFTSEHHFGFE----------------AAAWYW----HFVDVVWL------FL-Y--VSI-----Y---WWGS-------------------------------------
>9891
-----------------------------------------------------MT----H-QT-HPYHMVNPSPWPLTGALSALLMT--SGLAMWFHFN-------STTLLMLGLTTNMLTMYQWWRDVIRES---------------------------------TFQGHHTPAVQKGLRYGMILFIISEVLFFTGFFWAF---YHSSLAPTPELGGCWPPTGIH--PLNPMEVPLLNTS-VLL--ASGVSI---------TWAHHSLME-GNRTPMLQALF---ITIMLGVYF----TLLQ-ASEYYEAPFTISDGVYGSTFFVATGF-HG----------LHVIIGSTFLI-VCFF--RQLKFHFTSNHHFGFE----------------AAAWYW----HFVDVVWL------FL-Y--VSI-----Y---WWGS-------------------------------------
>277992
-----------------------------------------------------MA----H-QA-HPYHMVDPSPWPLTGAVAALLLT--SGLAIWFHFN-------STILMTLGLVLLLLTMLQWWRDIVREG---------------------------------TFQGHHTPPVQKGLRYGMILFITSEVFFFLGFFWAF---YHSSLAPTPELGGCWPPTGII--PLNPFEVPLLNTA-VLL--ASGVTV---------TWAHHSIME-GERKQAIQSLT---LTILLGFYF----TFLQ-AMEYYEAPFTIADGVYGSTFFVATGF-HG----------LHVIIGSTFLA-VCLL--RQVRFHFTSEHHFGFE----------------AAAWYW----HFVDVVWL------FL-Y--ISI-----Y---WWGS-------------------------------------
>80839
-------------------------------------------------M----T----H-GF-HPYHLVDMSPWPLTGSISAMMLT--TGLIKWFHQY-------NASLLILSFVAILLTMYQWWRDITREG---------------------------------TFQGLHTSVVVKGLRWGMILFIASEVLFFFSFFWAF---FHSSLAPTIEIGMNWPPYGIQ--PFNPFQIPLLNTT-ILL--SSGATV---------TWAHHAIME-SNHSQAIQSLG---LTIILGFYF----SALQ-AFEYVEAPFTIADSVFGSTFFVATGF-HG----------LHVIIGTSFLL-ICFF--RLFFCHFSSNHHVGFE----------------AAAWYW----HFVDVVWL------FL-Y--VFI-----Y---WWGG-------------------------------------
>243708
-----------------------------------------------------MA----H-QA-HAYHMVDPSPWPLTGAVGAMLMT--SGLAMWFHFK-------STTLMTVGLIILLLTMYQWWRDVIRES---------------------------------TFLGHHTPPVQKGLRYGMILFIASEVFFFIGFFWAF---YHSSLAPTPELGSSWPPAGIT--PLDPFEVPLLNTA-VLL--ASGVTV---------TWAHHSIME-GDRKQAIQSLF---LTILLGAYF----TMLQ-AMEYYEAPFTIADGVYGSTFFVATGF-HG----------LHVIIGTTFLA-VCLL--RQIRYHFTSDHHFGFE----------------AAAWYW----HFVDVVWL------FL-Y--VSI-----Y---WWGS-------------------------------------
>395014
-----------------------------------------------------MT----H-QA-HAYHMVDPSPWPLTGAVAALLMT--SGLAIWFHFH-------STILLTLGLVLLLLTMYQWWRDIVREG---------------------------------TFQGHHTPPVQKGLRYGMILFITSEVFFFLGFFWAF---YHSSLAPTPELGGCWPPTGIT--TLDPFEVPLLNTA-VLL--ASGVTV---------TWAHHSLME-GERKQAIQSLI---LTILLGFYF----TALQ-AMEYYEAPFTIADGVYGSTFFVATGF-HG----------LHVIIGSTFLA-TCLL--RQIQYHFTSEHHFGFE----------------AAAWYW----HFVDVVWL------FL-Y--VSI-----Y---WWGS-------------------------------------
>183752
-----------------------------------------------------MT----H-QT-HAYHMVNPSPWPLTGALSALLMT--SGLAMWFHFN-------SVILLTLGLTTNFLTMYQWWRDVIRES---------------------------------TFQGHHTTVVQKGLRYGMILFIVSEVFFFAGFFWAF---YHSSLAPTPELGGCWPPTGIH--PLNPLEVPLLNTS-VLL--ASGVSI---------TWAHHSLME-GHRKHMLQALF---ITIALGIYF----TLLQ-ASEYFEAPFTISDGVYGSTFFVATGF-HG----------LHVIIGSSFLV-VCFM--RQMKFHFTSNHHFGFE----------------AAAWYW----HFVDVVWL------FL-Y--VSI-----Y---WWGS-------------------------------------
>696090
-------------------------------------------------M--LNS----N-KN-HPFHMVDNSPWPLIGSLGVFTSM--MGFIKWFHMN-------SINLLTLGMIINLLVMYQWWRDITRES---------------------------------TLQGLHTFKVTLGLRWGMILFITSEIFFFIAFFWAF---FHASLTPSIELGLFWPPKGIT--TFNPTEIPLLNTL-ILL--TSGLTI---------TWAHHAIME-NNWNQAMQSLM---ITVGLGFYF----SILQ-GYEYFEASFSISDSIFGSTFFMTTGL-HG----------LHVIIGSSFLM-ICLI--RLYLNHFSSIHHFGFE----------------AAAWYW----HFVDVVWL------FL-Y--ICI-----Y---WWGS-------------------------------------
>1328066
------------------------------------------------------M----A-HQ-HPYHLVDQSPWPLTGAISGLMMT--SGLVLWFHTQ-------SLILLSVGLLLLITTMINWWRDIIREA---------------------------------TFQGSHTAIVENGLRYGMILFITSEVCFFFAFFWAF---FHSSLAPSVEIGVAWPPTGIT--PLNPFLVPLLNTA-VLL--SSGVTI---------TWSHHSILA-GNRTESIQALF---LTVALGMYF----TILQ-AWEYIDAPFTIADSVYGSTFFVATGF-HG----------LHVIIGTTFLM-VCLF--RLAGHHFSTHHHFGFE----------------AAAWYW----HFVDVVWL------FL-Y--VCI-----Y---WWGS-------------------------------------
>166045
-----------------------------------------------------------M-VR-NPFHLVEFSPWPLVGSVGAFLLT--VGMASWFHGR-------GVVVMVLGLVLIILTMLQWWRDVIREG---------------------------------TYQGFHTSSVCSGLRWGMILFIVSEVCFFAAFFWAY---FHSSLSPNLELGSCWPPVGVN--PLNPFSVPLLNTA-VLL--GSGVTV---------TWAHHALME-GDRFNGLQGLF---LTVILGGYF----TFLQ-AGEYWEAPFTLADGIYGSTFFVATGF-HG----------LHVLIGSCFLM-VCFF--RLWFYQFSSTHHFGFE----------------AAAWYW----HFVDVVWL------FL-Y--LCI-----Y---WWGS-------------------------------------
>1661398
-----------------------------------------------------MS----N-KN-HPYHLVDASPWPILASLSALILM--SGIIKWFHFY-------NHSLLMIGFTSMLLIMFQWWRDISREA---------------------------------TLQGLHTYTVTMGMRWGMILFITSEVFFFISFFWSF---FHNSLAPAIELGMNWPPKGIM--TFNPIQIPLLNTL-ILL--TSGITV---------TWAHHSLME-NNYKQSTQGLM---MTVILGLYF----SLLQ-GYEYFESSFSISDAAYGSSFFVATGF-HG----------IHVIIGTTFLA-VCMA--RHMKNHFSQIHHFGFE----------------AAAWYW----HFVDVVWL------FL-Y--ISI-----Y---WWGS-------------------------------------
>319226
-----------------------------------------------------MA----H-QA-HAYHMVDPSPWPLTGAVGALLMT--SGLAIWFHFH-------SMTLMTLGLILLLLTMFQWWRDIIREG---------------------------------TFQGHHTPPVQKGLRYGMILFITSEVFFFLGFFWAF---YHSSLAPTPELGGCWPPTGVI--TLDPFEVPLLNTA-VLL--ASGVTV---------TWAHHSIME-GERKQAIQSLA---LTILLGLYF----TALQ-AMEYYEAPFTIADGIYGATFFVATGF-HG----------LHVIIGSTFLA-VCLL--RQIQYHFTSEHHFGFE----------------AAAWYW----HFVDVVWL------FL-Y--VSI-----Y---WWGS-------------------------------------
>57242
-----------------------------------------------------MA----H-QA-HSFHMVDPSPWPIFGATAALLTA--SGLAMWFHHH-------HTHLLTLGILAMLLTMLQWWRDIIRES---------------------------------TFQGHHTPTVQKGLRYGMILFITSEAFFFLGFFWAF---FHSSLVPTPELGGQWPPTGIN--PLNPMEVPLLNTA-ILL--ASGVTV---------TWAHHSIME-ANQKQATHALT---LTILLGFYF----TALQ-ATEYYEAPFSIADGVYGSTFFVATGF-HG----------LHVIIGSSFLS-ICLL--RLTKFHFTPHHHFGFE----------------AAAWYW----HFVDIIWL------FL-Y--TSI-----Y---WWGS-------------------------------------
>491859
-------------------------------------------------M--LTT----H-SN-HPFHLVDYSPWPLTGAIGAMVMV--SGLAKWFHLF-------NMNLFLIGMSITLLTMIQWWRDVIREG---------------------------------TYQGLHTGFVSIGLRWGMILFIASEVLFFMSFFWAF---FSSSLAPTIELGMLWPPMGIQ--PFNPMQIPLLNTA-ILL--ASGVTV---------TWAHHSLME-SNHTQALQGLF---FTVLLGMYF----TMLQ-AYEYWEAPFTIADAVYGSTFFVATGF-HG----------LHVIIGTIFLT-TCLT--RHLLNQFSPNHHFGFE----------------AAAWYW----HFGWVVWL------FL-Y--ISI-----Y---WWGS-------------------------------------
>93621
-----------------------------------------------------MA----H-QA-HAYHMVDPSPWPLTGAVAALLMT--SGLAIWFHFH-------STILMTLGLMLLLLTMYQWWRDIVREG---------------------------------TFQGHHTPPVQKGLRYGMILFITSEVFFFIGFFWAF---YHSSLAPTPELGGCWPPTGIT--PLDPFEVPLLNTA-VLL--ASGVTV---------TWSHHSLME-GERKQAIQSLA---LTILLGFYF----TALQ-AMEYYEAPFTIADGVYGSTFFVATGF-HG----------LHVIIGSTFLA-VCLL--RQIQYHFTSEHHFGFE----------------AAAWYW----HFVDVVWL------FL-Y--VSI-----Y---WWGS-------------------------------------
>215395
-----------------------------------------------------MA----H-QA-HAYHMVDPSPWPITGAVAALLMT--SGLAIWFHFN-------STTLMTLGMVLVILTMIQWWRDIVREG---------------------------------TYQGHHTPPVQKGLRYGMILFITSEVFFFLGFFWAF---YHASLAPTPELGSSWPPTGIT--TLDPFEVPLLNTA-VLL--ASGVTV---------TWAHHSIME-GERKQAIQSLI---LTILLGFYF----TFLQ-AMEYYEAPFTIADGVYGSTFFVATGF-HG----------LHVIIGSTFLA-VCLL--RQTYYHFTSDHHFGFE----------------AAAWYW----HFVDVVWL------FL-Y--VSI-----Y---WWGS-------------------------------------
>455453
-----------------------------------------------------MA----H-QA-HAYHMVDPSPWPLTGAVAALLMT--SGLAIWFHFH-------STTLMILGTALLLLTMYQWWRDIVREG---------------------------------TFQGHHTPPVQKGLRYGMILFITSEVFFFLGFFWAF---YHSSLAPTPELGGCWPPTGIT--TLDPFEVPLLNTA-VLL--ASGVTV---------TWAHHSLME-GKRKQAIHSLT---LTILLGFYF----TALQ-AMEYYEAPFTIADGVYGSTFFVATGF-HG----------LHVIIGSTFLA-VCLL--RQIRYHFTSDHHFGFE----------------AAAWYW----HFVDVVWL------FL-Y--ISI-----Y---WWGS-------------------------------------
>118251
-----------------------------------------------------MT----N-QA-HAYHMVNPSPWPLTGAIAALLMT--SGLAMMFHFQ-------SMILLYLGFSVMLLTMLQWWRDIVRES---------------------------------TFQGHHTTPVQKGLRYGMILFITSEVFFFLGFFWAF---YRASLAPTVELGECWPPTGVN--PLDPFEVPLLNTA-VLL--ASGVTV---------TWAHHSIMS-DNRKEAIYALM---LTIMLGLYF----TALQ-ATEYYEAPFTISDGIYGSTFFVATGF-HG----------LHVIIGSTFLT-VCLI--RQILYHFTSKHHFGFE----------------AAAWYW----HFVDVVWL------FL-Y--VSI-----Y---WWGS-------------------------------------
>238224
-----------------------------------------------------MA----H-QA-HAYHMVDPSPWPLTGAVAALLMT--SGLAIWMHFH-------TTTLLTLGLILLLLTMFQWWRDIIREG---------------------------------TFQGHHTPPVQKGLRYGMVLFITSEVFFFLGFFWAF---YHSSLAPTPELGGYWPPTGIT--ALDPFEVPLLNTA-VLL--ASGVTV---------TWAHHSLME-GLRKQAIQSLT---LTILLGFYF----TLLQ-AMEYYEAPFTIADGVYGSTFFVATGF-HG----------LHVIIGSTFLA-VCLL--RQVKYHFTSEHHFGFE----------------AAAWYW----HFVDVVWL------FL-Y--ISI-----Y---WWGS-------------------------------------
>9421
-----------------------------------------------------MT----H-QT-HAYHMVNPSPWPLTGALSALLLT--SGLAMWFHFN-------STTLLTLGLLTNTLTMYQWWRDIVREG---------------------------------TFQGHHTPVVQKGLRYGMILFIISEVFFFFGFFWAF---YHSSLAPTPELGGYWPPAGIT--PLNPLDVPLLNTS-VLL--ASGVSI---------TWAHHSLME-GNRKHMLQALF---ITICLGLYF----TLLQ-ASEYYETPFTISDGVYGSTFFMATGF-HG----------LHVIIGSTFLI-VCLL--RQLKFHFTSNHHFGFE----------------AAAWYW----HFVDVVWL------FL-Y--VSI-----Y---WWGS-------------------------------------
>127599
-----------------------------------------------------MA----H-QA-HAYHMVDPSPWPLTGAVAALLMT--SGLAIWFHLH-------SMTLIILGMILLILTMIQWWRDIVREG---------------------------------TFQGHHTPPVQKGLRYGMILFITSEVFFFLGFFWAF---YHSSLAPTPELGGCWPPTGVT--TLDPFEVPLLNTA-VLL--ASGVTV---------TWAHHSIME-GERKQAIQSLT---LTILLGLYF----TALQ-AMEYYEAPFTIADGVYGSTFFVATGF-HG----------LHVIIGSTFLA-VCLL--RQVLFHFTSDHHFGFE----------------AAAWYW----HFVDVVWL------FL-Y--VSI-----Y---WWGS-------------------------------------
>95691
----------------------------------------------------MK-----K-QN-HPFHLVDPSPWPLTGSIGAMTLT--SGMVMWFHMK-------NPSLMMLGMTILSLTMIQWWRDIIREG---------------------------------TYQGKHTIMVTNGLKWGMILFIISEVFFFISFFWGF---FHSSLAPTIEIGMTWPPKGIK--TFNPMDIPLLNTT-ILL--CSGITI---------TWAHHSIMN-KNHSQTIKGLF---ITVVLGIYF----TILQ-GYEYLESPFTISDSIYGSCFFMATGF-HG----------IHVIIGTTFLL-VCLV--RTIKFHFSSKHHFGFE----------------AAAWYW----HFVDVVWL------FL-Y--ISI-----Y---WWGS-------------------------------------
>188373
-----------------------------------------------------MA----H-QA-HSYHMVDPSPWPIFGAAAALLTT--SGLAMWFHYN-------SLQLLSLGLLSMVLVILQWWRDIVRES---------------------------------TFQGHHTPTVQKGLRYGMILFITSEAFFFLGFFWAY---FHSSLVPTPELGGQWPPTGIN--PLNPLEVPLLNTA-ILL--ASGVTV---------TWAHHSITE-SNRKQAIHALT---LTILLGFYF----TALQ-ATEYYEAPFSIADGVYGSTFFVAAGF-HG----------LHVIIGSSFLL-VCLL--RLIKFHFTSNHHFGFE----------------AAAWYW----HFVDIIWL------FL-Y--MTI-----Y---WWGS-------------------------------------
>136868
-----------------------------------------------------MA----H-QV-HAYHMVDPSPWPLTGAVGALLLT--SGLAIWMHFH-------NMTLLTLGLVLLLLTMYQWWRDIVREG---------------------------------TFQGHHTPPVQKGLRYGMILFITSEVFFFLGFFWAF---YHASLAPTPELGGCWPPTGIT--PLDPFEVPLLNTA-VLL--ASGVTV---------TWAHHSIME-GHRKEAIQSLT---LTILLGFYF----TFLQ-AMEYYEAPFTIADGVYGSTFFVATGF-HG----------LHVIIGSTFLA-ICLL--RQVLYHFTSEHHFGFE----------------AAAWYW----HFVDVVWL------FL-Y--ISI-----Y---WWGS-------------------------------------
>1258561
----------------------------------------------------MTT----Y-AN-HPYHLVNPSPWPLTGAIGTLITV--AGLTKWFHQY-------NNSLLTLGGLITILTMIQWWRDITREG---------------------------------TYQGLHTLPVTLGLRWGMILFIISEVFFFISFFWAF---FHSSLSPDIELGVMWPPAGIH--PFNPLQIPLLNTA-ILL--ASGVTV---------TWAHHSLME-GNSSQTTQGLF---FTVILGAYF----TVLQ-AYEYIEAPFTIADAIYGSTFFVATGF-HG----------LHVIIGTTFLL-TCLL--RHLFKHFSPSHHFGFE----------------AAAWYW----HFVDVVWL------FL-Y--ISI-----Y---WWGS-------------------------------------
>240152
-----------------------------------------------------MT----H-QT-HPYHMVDPSPWPLTGAIAALLMT--SGLATWFHFQ-------STTLMGLGTVLLLLTMYQWWRDIIREG---------------------------------TFQGHHTPPVQKGLRYGMILFITSEVFFFLGFFWAF---YHASLAPTPELGGCWPPTGIT--TLDPFEVPLLNTA-VLL--ASGVTV---------TWAHHSIME-GNRKQCIQSLA---LTILLGFYF----TFLQ-AMEYYEAPFTIADGVYGSSFFVATGF-HG----------LHVIIGSSFLA-VCFL--RQIQHHFTSEHHFGFE----------------AAAWYW----HFVDVVWL------FL-Y--ISI-----Y---WWGS-------------------------------------
>8298
-----------------------------------------------------MA----H-QA-HAYHMVDPSPWPLTGAIAALLLT--SGLAMWFHFG-------SMVLMFLGLMITLLTMTQWWRDIIREG---------------------------------TFQGHHTLPVQKGLRYGMILFITSEVFFFLGFFWAF---YNSSLAPTPELGECWPPTGIT--PLDPFEVPLLNTA-VLL--ASGVTV---------TWAHHSIMQ-NDRKETIQSLA---LTVLLGLYF----TLLQ-AMEYYEAPFTIADGVYGSTFFVATGF-HG----------LHVIIGSLFLS-VCLL--RQINYHFTSNHHFGFE----------------AAAWYW----HFVDVVWL------FL-Y--VSI-----Y---WWGS-------------------------------------
>45783
-----------------------------------------------------MA----H-QA-HAYHMVDPSPWPLTGAIAALLMT--SGLAVWFHFH-------STTLMSLGLVLLLLTMIQWWRDIVREG---------------------------------TFQGHHTPPVQKGLRYGMILFITSEVFFFLGFFWAF---YHASLAPTPELGGCWPPTGIL--PLDPFEVPLLNTA-VLL--ASGVTV---------TWAHHSIME-GERKQAIQSLT---LTILLGFYF----TFLQ-AMEYYEAPFTIADGVYGSTFFVATGF-HG----------LHVIIGSTFLA-ICLL--RQAQHHFTSDHHFGFE----------------AAAWYW----HFVDVVWL------FL-Y--ISI-----Y---WWGS-------------------------------------
>9096
-----------------------------------------------------MA----H-QA-HSYHMVDPSPWPIFGAAAALLTT--SGLIMWFHFN-------SSALLSMGLLSMLLVMLQWWRDVVRES---------------------------------TFQGHHTPTVQKGLRYGMILFITSEAFFFLGFFWAF---FHSSLAPTPELGGQWPPTGIS--PLNPLEVPLLNTA-ILL--ASGVTV---------TWAHHSITE-GNRKQAIHALT---LTIILGFYF----TALQ-AMEYHEASFSIADSVYGSTFFVATGF-HG----------LHVIIGSSFLS-VCLL--RLIKFHFTSNHHFGFE----------------AAAWYW----HFVDIIWL------FL-Y--MSM-----Y---WWGS-------------------------------------
>36241
-----------------------------------------------------MA----H-QA-HSYHMVDPSPWPIFGATAALLTT--SGLIMWFHHS-------SSQLLGLGLLTMILVMLQWWRDIVRES---------------------------------TFQGHHTPTVQKGLRYGMILFITSEAFFFLGFFWAF---FHSSLVPTPELGGQWPPTGIN--PLSPLEVPLLNTA-ILL--ASGVTV---------TWAHHSITE-GNRKQAIHALT---LTILLGFYF----TALQ-AMEYYEAPFSIADGVYGSTFFVATGF-HG----------LHVIIGSSFLS-VCLL--RLIKFHFTSNHHFGFE----------------AAAWYW----HFVDVIWL------FL-Y--MTI-----Y---WWGS-------------------------------------
>48850
-----------------------------------------------------MT----H-QT-HSYHMVNPSPWPLTGALSALLMT--SGLAMWFNFN-------SMNLLALGLLTNFLTMYQWWRDVIRES---------------------------------TFQGHHTSTVQKGLRYGMILFIISEVFFFAGFFWAF---YHSSLAPTPELGGCWPPTGIL--ALNPLEVPLLNTA-VLL--ASGVSI---------TWAHHSLME-GNRTHMLQALF---ITISLGVYF----TLLQ-ASEYFEAPFTISDGVYGSTFFMATGF-HG----------LHVIIGSSFLI-VCFF--RQLKFHFTSNHHFGFE----------------AAAWYW----HFVDVVWL------FL-Y--VSI-----Y---WWGS-------------------------------------
>7678
------------------------------------------------------M----A-HQ-HPYHLVDQSPWPLTGAISGLMMT--SGLVLWFHTQ-------SLILLSVGFLLLITTMINWWRDIIREA---------------------------------TFQGSHTAIVENGLRYGMILFITSEVCFFFAFFWAF---FHSSLAPSVEIGVAWPPTGIT--PLNPFLVPLLNTA-VLL--SSGVTI---------TWSHHSILA-GNRTEALQALF---LTVALGIYF----TILQ-AWEYIDAPFTIADSVYGSTFFVATGF-HG----------LHVIIGTTFLM-VCLF--RLAGHHFSTHHHFGFE----------------AAAWYW----HFVDVVWL------FL-Y--VCI-----Y---WWGS-------------------------------------
>59452
-----------------------------------------------------MT----H-QT-HAYHMVNPSPWPLTGALSALLLT--SGLVMWFHFN-------STFLLLIGLTTNMLTMYQWWRDIVREG---------------------------------TFQGHHTPIVQKGLRYGMILFILSEVFFFSGFFWAF---YHSSLAPTPELGGYWPPAGIT--PLNPMEVPLLNTS-VLL--ASGVSI---------TWAHHSLME-GNRSHMMQALL---ITILLGLYF----TVLQ-ASEYYETPFTISDGIYGSTFFMATGF-HG----------LHVIIGSTFLI-VCLL--RQMSFHFTSSHHFGFE----------------AAAWYW----HFVDVVWL------FL-Y--VSI-----Y---WWGS-------------------------------------
>290247
-----------------------------------------------------MA----H-QA-HAYHMVDPSPWPLTGAVAALLMT--SGLAIWFHFH-------STTLMSLGLALLLLTMYQWWRDIVREG---------------------------------TFQGHHTPPVQKGLRYGMILFITSEVFFFLGFFWAF---YHASLAPTPELGGCWPPTGIT--PLDPFEVPLLNTA-VLL--ASGVTV---------TWAHHSIME-GERKQAIQSLL---LTILLGFYF----TFLQ-GMEYYEAPFTLADGVYGSTFFVATGF-HG----------LHVIIGSSFLA-VCLL--RQIQYHFTSEHHFGFE----------------AAAWYW----HFVDVVWL------FL-Y--ISI-----Y---WWGS-------------------------------------
>32427
----------------------------------------------------MKK----N-FN-HPFHMVSVSPWPLLVSLNLLLMM--MSFIYYLQEF-------ELSYFLILLISLILLMYQWWRDVVRES---------------------------------LYQGEHTIFIVKMLKLGMFLFILSELFFFVSFFWSY---FHFYLSPSIDIGSMWPPKGVK--IFNPMNIPLLNTV-ILI--SSGVTL---------TYSHYNIIM-LKYYKSMFWLF---FTILLGLYF----SVLQ-WFEYEESYFSMWDSVYGSNFFLMTGF-HG----------LHVIIGTIFLF-VCFI--RLMFKQFSLDHHFGFE----------------GASWYW----HFVDIVWL------FL-Y--MFV-----Y---WLPF-------------------------------------
>143334
-----------------------------------------------------MA----H-QA-HAYHMVDPSPWPLTGAIAALLLT--SGLAIWFHFH-------STILMTLGLVLTLLTMYQWWRDIIREG---------------------------------TFQGHHTPPVQKGLRYGMVLFITSEVFFFLGFFWAF---YHSSLAPTPELGGCWPPTGIS--PLDPFEVPLLNTA-VLL--ASGVTV---------TWAHHSIME-GERKQAIHSLG---LTILLGFYF----TFLQ-AMEYYEAPFTIADGVYGATFFVATGF-HG----------LHVIIGSTFLA-VCLL--RQIQYHFTSEHHFGFE----------------AAAWYW----HFVDVVWL------FL-Y--ISI-----Y---WWGS-------------------------------------
>84812
-----------------------------------------------------MA----H-QA-HSYHMVDPSPWPILGAAAAFLTT--SGLTMWFHWN-------SPQLLILGLLSTALVMFQWWRDIVRES---------------------------------TFQGHHTPTVQKGLRYGMALFITSEAFFFLGFFWAF---FHSSLAPTPELGGQWPPVGIK--PLNPMEVPLLNTA-ILL--ASGVTV---------TWAHHSITE-ANRKQAIQALS---LTVLLGFYF----TALQ-AMEYYEAPFSIADGIYGSTFFVATGF-HG----------LHVIIGSTFLL-VCLL--RLIKYHFTSNHHFGFE----------------AAAWYW----HFVDVVWL------FL-Y--ISI-----Y---WWGS-------------------------------------
>7917
-----------------------------------------------------MT----H-QT-HAYHMVDPSPWPLTGATAALLMT--SGLAIWFHFG-------STSLMALGSVLLPLTMYQWWRDIVREG---------------------------------TFQGHHTPPVQKGLRYGMILFITSEVFFFLGFFWAF---YHSSLAPTPELGGCWPPAGIT--PLDPFEVPLLNTA-VLL--ASGVTV---------TWAHHSLME-GTRKQMIQALT---LTIILGFYF----TALQ-TMEYYEAPFTIADGVYGSTFFVATGF-HG----------LHVIIGSLFLT-VCLL--RQIQYHFTPEHHFGFE----------------AAAWYW----HFVDVVWL------FL-Y--VSI-----Y---WWGS-------------------------------------
>561074
-----------------------------------------------------MT----H-QT-HAYHMVNPSPWPLTGALSALLMT--SGLIMWFHYN-------SMSLLTLGLTTNMLTMYQWWRDVVREG---------------------------------TFQGHHTPIVQKGLRYGMILFIVSEVFFFAGFFWAF---YHSSLAPTPELGGCWPPTGII--PLNPLEVPLLDTS-VLL--ASGVSI---------TWAHHSLME-GNRKHMLQALF---ITISLGVYF----TLLQ-ASEYYETSFTISDGVYGSTFFMATGF-HG----------LHVIIGSTFLI-VCFM--RQLHYHFTSNHHFGFE----------------AAAWYW----HFVDVVWL------FL-Y--VSI-----Y---WWGS-------------------------------------
>435638
-----------------------------------------------------MA----H-QA-HSYHMVDPSPWPIFGAAAALLTT--SGLIMWFHYN-------SSQLLALGLLSMILVMLQWWRDIVRES---------------------------------TFQGHHTPTVQKGLRYGMILFITSEAFFFLGFFWAF---FHSSLVPTPELGGQWPPTGIK--PLNPLEVPLLNTA-ILL--ASGVTV---------TWAHHSITE-SNRKQATHALT---LTILLGFYF----TALQ-AMEYYEAPFSIADGVYGSTFFVATGF-HG----------LHVIIGSSFLS-VCLL--RLIKFHFTSNHHFGFE----------------AAAWYW----HFVDVIWL------FL-Y--MTI-----Y---WWGS-------------------------------------
>1756218
-----------------------------------------------------MT----H-QT-HAYHMVNPSPWPLTGALSALLMT--SGLIMWFHFN-------SSLLLILGLTTNFLTMYQWWRDIIRES---------------------------------TFQGHHTTIVQKGLRYGMILFIVSEVFFFAGFFWAF---YHSSLAPTPELGGCWPPTGIN--PLNPLEVPLLNTS-VLL--ASGVSI---------TWAHHSLME-GHRKHMLQALF---ITIALGVYF----TLLQ-ASEYYEAPFTISDGIYGSTFFVATGF-HG----------LHVIIGSSFLI-VCFM--RQLKFHFTSSHHFGFE----------------AAAWYW----HFVDVVWL------FL-Y--VSI-----Y---WWGS-------------------------------------
>50733
-----------------------------------------------------MA----H-QA-HAYHMVDPSPWPLTGAAAAFLMT--SGLAIWMHFH-------NTTLMSLGLVLLLLTMIQWWRDIIREG---------------------------------TFQGHHTPPVQKGLRYGMILFISSEVFFFLGFFWAF---YHSSLSPTPELGGSWPPTGIT--TLNPFEVPLLNTA-VLL--ASGVTV---------TWAHHSIME-GNRKEAIQALA---LTILLGLYF----TLLQ-AMEYYEAPFTIADGVYGSTFFVATGF-HG----------LHVIIGSSFLA-ICLL--RQIQYHFTSEHHFGFE----------------AAAWYW----HFVDVVWL------FL-Y--ISI-----Y---WWGS-------------------------------------
>765936
-------------------------------------------------M--SSS----H-GF-HPYHLVDMSPWPLTGSISAMMLT--TGLIKWFHQY-------NFNLIALSFIATILTMIQWWRDVTREG---------------------------------TYQGLHTSMVIKGLRWGMILFIVSEVLFFFSFFWAF---FHSSLSPTIEIGMFWPPQGIQ--PFNPFQIPLLNTT-ILL--SSGATV---------TWAHHAILE-SNHSQAIQSLG---LTIILGVYF----TALQ-AFEYIEASFTIADSVFGSSFFVATGF-HG----------LHVIIGTSFLF-ICFL--RLYNCHFSSDHHVGFE----------------AAAWYW----HFVDVVWL------FL-Y--VFI-----Y---WWGG-------------------------------------
>1162206
----------------------------------------------------MSK----H-KN-HPFHLVDISPWPILGALGAMITM--MGLIKWFHLN-------EVNLLLLGLLITTLIMYQWWRDVVREA---------------------------------TYMGLHTFNVTMGLRWGMILFITSEVFFFISFFWGF---FHNSLSPSIELGMNWPPKGIQ--PFNPLEIPLLNTL-ILL--TSGLTV---------TWAHHGLME-NNYKQGLQGLL---LTVALGINF----TILQ-AFEYIEAPFTIADAAYGSSFFMATGF-HG----------LHVIIGTIFLL-VCMI--RHYLNHFSSIHHFGFE----------------AAAWYW----HFVDVVWI------FL-Y--ISI-----Y---WWGS-------------------------------------
>215363
-----------------------------------------------------MA----H-QA-HAYHMVDPSPWPLTGAVAALLMT--SGLAVWFHYH-------TVTLMLLGMILLLLTMYQWWRDIVREG---------------------------------TFQGHHTPPVQKGLRYGMILFITSEVFFFLGFFWAF---YHSSLAPTPELGGCWPPTGIT--TLDPFEVPLLNTA-VLL--ASGVTV---------TWAHHSIME-GQRSQAIQSLL---LTILLGFYF----TFLQ-AMEYYEAPFTIADGVYGSTFFVATGF-HG----------LHVIIGSTFLA-VCLL--RQVHYHFTSEHHFGFE----------------AAAWYW----HFVDVVWL------FL-Y--ISI-----Y---WWGS-------------------------------------
>1043697
-----------------------------------------------------MA----Q-QA-HAYHMVDPSPWPLTGAIAALLMT--SGLALWFHFN-------STLAMLMGLTTLLLTMIQWWRDIIREG---------------------------------TFQGHHTHPVQKGLRYGMILFITSEIFFFLGFFWAF---YRSSLAPTIELGESWPPTGIL--PLDPFEVPLLNTA-VLL--ASGVTI---------TWAHHSLMS-GHRKEAIQSIS---LTIMLGLYF----TFLQ-ATEYYEAPFSISDGIYGSTFFVATGF-HG----------LHVIIGSTFIM-VCLM--RQIQYHFTSKHHFGFE----------------AAAWYW----HFVDVVWL------FL-Y--VSI-----Y---WWGS-------------------------------------
>9493
-----------------------------------------------------MT----H-QT-HAYHMVNPSPWPLTGALSAFLLT--SGMIMWFHFY-------YMPLLAAGLLASTMTMFQWWRDIVREG---------------------------------TYQGHHTSPVQKGLRYGMILFIISEVFFFAGFFWAF---YHSSLAPTPQTGGHWPPTGIF--PLNPMEVPLLNTA-VLL--ASGVTI---------TWAHHSLME-ANRKESAQSLS---MTIALGIYF----TYLQ-MSEYSETSFTISDGIYGSTFFMATGF-HG----------LHVIIGTTFLI-TCYF--RQQLFHFTSSHHFGFE----------------AAAWYW----HFVDVVWL------FL-Y--ISI-----Y---WWGS-------------------------------------
>9503
-----------------------------------------------------MT----H-QA-HAYHMVNPSPWPLTGALSAFLLT--SGLAMWFHFY-------YIPLLATGLLASALTMFQWWRDVVREG---------------------------------TYQGHHTMPVQKGLRYGMVLFIISEIFFFAGFFWAF---YHSSLAPTPQTGGHWPPTGIF--PLNPMEVPLLNTA-ILL--ASGVTI---------TWAHHSLME-ANRKESIQALA---LTITLGIYF----TCLQ-LSEYSEASFTISDGIYGSTFFVATGF-HG----------LHVIIGTTFLT-TCYV--RQQLFHFTTNHHFGFE----------------AAAWYW----HFVDVVWL------FL-Y--ISI-----Y---WWGS-------------------------------------
>722567
-----------------------------------------------------MA----H-QA-HAYHMVDPSPWPLTGAIAALLLT--SGLAIWFHFN-------SLILMTLGLVLLLLTMYQWWRDIVREG---------------------------------TFQGHHTPPVQKGLRYGMILFITSEVFFFLGFFWAF---YHSSLAPTPELGGCWPPTGII--TLNPFEVPLLNTA-VLL--ASGVTV---------TWAHHSIME-GERKQAIHSLT---LTILLGFYF----TFLQ-GMEYYEAPFTIADGVYGSTFFVATGF-HG----------LHVIIGSTFLA-VCLL--RQIQYHFTSEHHFGFE----------------AAAWYW----HFVDVVWL------FL-Y--ISI-----Y---WWGS-------------------------------------
>645123
-----------------------------------------------------MA----H-QA-HAYHMVDPSPWPLTGAMAALLVT--SGLAIWFHFH-------SMTLLALGLLLMLLTMYQWWRDIVREG---------------------------------TFQGHHTPPVQKGLRYGMILFITSEVFFFLGFFWAF---YHSSLAPTPELGGCWPPTGIT--TLDPFEVPLLNTA-VLL--ASGVTV---------TWSHHSLME-GERKQAIHSLT---LTILLGFYF----TALQ-AMEYYEAPFTIADGVYGSTFFVATGF-HG----------LHVIIGSTFLA-VCLL--RQIKYHFTSDHHFGFE----------------AAAWYW----HFVDVVWL------FL-Y--VSI-----Y---WWGS-------------------------------------
>1649244
-----------------------------------------------------MA----H-QA-HAYHMVDPSPWPLTGAVAALLMT--SGLAIWFHFN-------STTLMTVGMILLLLTMYQWWRDIIREG---------------------------------TYQGHHTPPVQKGLRYGMILFITSEVFFFLGFFWAF---YHSSLAPTPELGGCWPPTGIT--TLDPFEVPLLNTA-VLL--ASGVTV---------TWAHHSIME-GNRKETVQSLT---LTILLGFYF----TFLQ-AMEYYEAPFTIADGVYGSTFFVATGF-HG----------LHVIIGSTFLA-VCLL--RQIRYHFTSDHHFGFE----------------AAAWYW----HFVDVVWL------FL-Y--VSI-----Y---WWGS-------------------------------------
>651568
-----------------------------------------------------MA----H-QA-HAYHMVDPSPWPLTGAIAALLMT--SGLAIWFHFH-------STTLMTLGLILLLLTMYQWWRDIIREG---------------------------------TFQGHHTPPVQKGLRYGMILFITSEVFFFLGFFWAF---YHSSLAPTPELGGCWPPTGIT--PLDPFEVPLLNTA-VLL--ASGVTV---------TWAHHSIME-GERKQAIQSLA---LTILLGLYF----TALQ-AMEYYEAPFTIADGVYGSTFFVATGF-HG----------LHVIVGSSFLA-VCLL--RQIQYHFTSEHHFGFE----------------AAAWYW----HFVDVVWL------FL-Y--VSI-----Y---WWGS-------------------------------------
>181671
-----------------------------------------------------MT----H-QM-HPFHMVNPSPWPIMATMATFTLT--SGLTVWMHMK-------TMTLLNLGLTSVMLTAYQWWRDIVREG---------------------------------THQGHHTPKVQKNLRYGMILFILSEVLFFFGFFWAF---YFSSLNPSFNLGLQWPPKGIK--PLNPLEVPLLNTM-VLL--ASGITV---------TWAHHSMME-GARKNTINALL---MTITLGVYF----TVLQ-ATEYYEAPFTISDAAYGSTFFVSTGF-HG----------LHVIIGTTFLI-VCLM--RQITYHFTTKHHFGFE----------------AAAWYW----HFVDMVWI------FL-Y--ASI-----Y---WWGS-------------------------------------
>268758
-----------------------------------------------------MT----H-QT-HAYHMVNPSPWPLTGALSALLLT--SGLVMWFHFN-------STILLSLGLLTNTLTMYQWWRDVVREG---------------------------------TFQGHHTPIVQKGLRYGMILFIISEVFFFAGFFWAF---YHSSLAPTHELGGCWPPTGIN--PLNPLEVPLLNTS-VLL--ASGVSI---------TWAHHSLME-GNRKHMIQALF---ITIALGIYF----TVLQ-AAEYYEAPFTISDGIYGSTFFMATGF-HG----------FHVIVGSTFLM-VCFL--RQLKYHFTSKHHFGFE----------------AAAWYW----HFVDVVWL------FL-Y--VSI-----Y---WWGS-------------------------------------
>162956
-----------------------------------------------------MT----H-QT-HAYHMVNPSPWPLTGALSALLMT--SGLIMWFHFN-------SMILLTLGLTTNMLTMYQWWRDIIRES---------------------------------TFQGHHTPTVQKGLRYGMILFIISEVLFFTGFFWAF---YHSSLAPTPELGGCWPPTGIH--PLNPLEVPLLNTS-VLL--ASGVSI---------TWAHHSLME-GNRNHMLQALF---ITIALGVYF----TLLQ-ASEYYEAPFTISDGVYGSTFFVATGF-HG----------LHVIIGSTFLI-VCFF--RQLKFHFTSSHHFGFE----------------AAAWYW----HFVDVVWL------FL-Y--VSI-----Y---WWGS-------------------------------------
>327770
-----------------------------------------------------MA----H-QA-HAYHMVDPSPWPLTGAIAALLMT--SGLAIWFHFH-------STTLLVLGTILLLLTMYQWWRDIVREG---------------------------------TFQGHHTPPVQKGLRYGMILFITSEVFFFLGFFWAF---YHSSLAPTPELGGCWPPTGIS--TLDPFEVPLLNTA-VLL--ASGVTV---------TWAHHSIME-RERKQAIQSLT---LTILLGFYF----TFLQ-AMEYYEAPFTIADGVYGSTFFVATGF-HG----------LHVIVGSTFLA-VCLL--RQIQYHFTSEHHFGFE----------------AAAWYW----HFVDVVWL------FL-Y--ISI-----Y---WWGS-------------------------------------
>208481
-----------------------------------------------------MN----L-HN-HPFHMVTLSPWPLISSLSLMIFL--IGIIKWFHEF-------NNNLMILGKILLILSIFQWWRDVTRES---------------------------------TFQGMHTINVMKLLRLGMILFIISEIFFFISFFWAF---FHISLSPSIEIGNIWPPKMII--PFNPYNIPLLNTI-ILL--SSGMSI---------TWSHYMILS-NNFKESLKSLI---ITIMLGIYF----TFLQ-YMGHYESNFTISDSIFGSIFFMMTGF-HG----------LHVIIGTLFIL-ITFI--RLNNLQFSKYHHFGFE----------------ASSWYW----HFVDVVWL------FL-Y--IFI-----Y---WWSY-------------------------------------
>175801
-----------------------------------------------------MA----H-QA-HAYHMVDPSPWPLTGAVAALLMT--SGLAVWFHFH-------STVLMTLGLILLLLTMYQWWRDIIREG---------------------------------TFQGHHTPPVQKGLRYGMILFITSEVFFFLGFFWAF---YHSSLAPTPELGGCWPPTGIT--TLDPFEVPLLNTA-VLL--ASGVTV---------TWAHHSLME-GERKQAIQSLI---LTILLGLYF----TALQ-AMEYYEAPFTIADGVYGSTFFVATGF-HG----------LHVIIGTSFLA-VCLL--RQIQYHFTSEHHFGFE----------------AAAWYW----HFVDVVWL------FL-Y--VSI-----Y---WWGS-------------------------------------
>223139
-----------------------------------------------------MA----H-QA-HAYHMVDPSPWPLTGAIAALLLT--SGLAIWFHFN-------SLILMTLGLILLLLTMNQWWRDIVREG---------------------------------TFQGHHTPPVQKGLRYGMILFITSEVFFFLGFFWAF---YHSSLAPTPELGSCWPPTGIT--PLDPFEVPLLNTA-VLL--ASGVTV---------TWAHHSIME-GWRKQAIHSLT---LTILLGFYF----TFLQ-AMEYYEAPFTIADGVYGSTFFVATGF-HG----------LHVIIGSTFLA-VCLL--RQIQYHLTSEHHFSFE----------------AAAWYW----HFVDVVWL------FL-F--ISI-----Y---WWGS-------------------------------------
>83878
-----------------------------------------------------MA----H-QA-HAYHMVDPSPWPLTGAIAALLMT--SGLAVWMHFH-------STILMTLGLALLLLTMIQWWRDIIREG---------------------------------TFQGHHTPPVQKGLRFGMVLFITSEIFFFLGFFWAF---YHASLAPTPELGGCWPPTGIF--VLDPFEVPLLNTA-VLL--ASGVTV---------TWAHHSIME-GERKQAIQALA---LTILLGFYF----TFLQ-AMEYYEAPFTIADGVYGATFFVATGF-HG----------LHVIIGSSFLA-ICLL--RQTQYHFTAEHHFGFE----------------AAAWYW----HFVDVVWL------FL-Y--VSI-----Y---WWGS-------------------------------------
>471579
-----------------------------------------------------MA----H-QA-HAYHMVDPSPWPLTGAIAALLMT--SGLAIWFHFH-------STTLMTLGLILLLLTMYQWWRDIIREG---------------------------------TFQGHHTPPVQKGLRYGMILFITSEVFFFLGFFWAF---YHSSLAPTPELGGCWPPTGIT--PLDPFEVPLLNTA-VLL--ASGVTV---------TWAHHSIME-GERKQAIQSLA---LTIVLGLYF----TALQ-AMEYYEAPFTIADGVYGSTFFVATGF-HG----------LHVIIGSSFLA-VCLL--RQIQYHFTSEHHFGFE----------------AAAWYW----HFVDVVWL------FL-Y--VSI-----Y---WWGS-------------------------------------
>496093
-----------------------------------------------------MA----H-QA-HAYHMVDPSPWPLTGATAALLMT--SGLAIWFHFH-------SLLLLYLGLTLLLLTMIQWWRDVIREG---------------------------------TFQGHHTPPVQKGLRYGMILFITSEVFFFLGFFWAF---YHSSLAPTPELGGCWPPTGIN--PLDPFEVPLLNTA-VLL--ASGVTV---------TWAHHSLME-GNRKEAIQALT---LTIILGVYF----TSLQ-AMEYHEASFTIADGIYGTTFYVATGF-HG----------LHVIIGSTFLA-ICLM--RQIQYHFTSEHHFGFE----------------AAAWYW----HFVDVVWL------FL-Y--VSI-----Y---WWGS-------------------------------------
>643324
-----------------------------------------------------MA----H-QA-HAYHMVDPSPWPLTGAIAALLMT--SGLAIWFHFH-------STTLMTLGLILLLLTMYQWWRDIIREG---------------------------------TFQGHHTPPVQKGLRYGMILFITSEVFFFLGFFWAF---YHSSLAPTPELGGCWPPTGIT--PLDPFEVPLLNTA-VLL--ASGVTV---------TWAHHSIME-GERKQAIQSLA---LTILLGLYF----TALQ-AMEYYEAPFTIADGVYGSTFFVATGF-HG----------LHVIIGSSFLA-VCLL--RQIQYHFTSEHHFGFE----------------AAAWYW----HFVDVVWL------FL-Y--VSI-----Y---WWGS-------------------------------------
>7782
-----------------------------------------------------MA----H-QA-HAFHMVDPSPWPLTGAIAALLMT--SGLAIWFHFH-------TMSLLLLGLILLTLTVIQWWRDVIREG---------------------------------TFQGHHTPPVQKGLRYGMILFITSEVFFFLGFFWAF---YHASLAPTPELGGCWPPTGIT--PLDPFEVPLLNTA-VLL--ASGVTV---------TWAHHSIME-GSRKEAIQALT---LTVLLGFYF----TALQ-AMEYYEAPFTIADGVYGTTFFVATGF-HG----------LHVIIGSTFLL-ICLV--RQILFHFTSEHHFGFE----------------AAAWYW----HFVDVVWL------FL-Y--VSI-----Y---WWGS-------------------------------------
>260902
-----------------------------------------------------MA----H-QA-HSYHMVDPSPWPILGAASALLTT--SGLTMWFHYN-------SPRLLILGLLSTALVMFQWWRDIVRES---------------------------------TFQGHHTPTVQKGLRYGMALFITSEAFFFLGFFWAF---FHSSLAPTPELGGQWPPVGIK--PLNPMEVPLLNTA-ILL--ASGVTV---------TWAHHSITE-ANRKQAIQALS---LTVLLGFYF----TALQ-AMEYYEAPFTIADGVYGSTFFVATGF-HG----------LHVIIGSTFLL-VCLL--RLIKYHFTSNHHFGFE----------------AAAWYW----HFVDVVWL------FL-Y--ISI-----Y---WWGS-------------------------------------
>62287
-----------------------------------------------------MT----H-QT-HAYHMVNPSPWPLTGALSALLLT--SGLVMWFHFN-------SMILMSIGLLANTLTMYQWWRDVVREG---------------------------------TFQGHHTPIVQKGLRYGMILFIISEVFFFAGFFWAF---YHSSLAPTHELGGYWPPAGIN--PLNPLEVPLLNTS-VLL--ASGVSI---------TWAHHSLME-GNRKHMIQALF---ITIALGVYF----TFLQ-AAEYYEAPFTISDGIYGSTFFMATGF-HG----------FHVVVGSTFLM-VCFL--RQLKYHFTSKHHFGFE----------------AAAWYW----HFVDVVWL------FL-Y--VSI-----Y---WWGS-------------------------------------
>46218
-----------------------------------------------------MA----H-QA-HSYHMVDPSPWPIFGAIAALLTT--SGLVMWFHYN-------STTLLLTGLLSMILVMLQWWRDVVRES---------------------------------TFQGHHTPTVQKGLRYGMILFITSEAFFFLGFFWAF---FHSSLAPTPELGGQWPPTGIK--PLNPLEVPLLNTA-ILL--ASGVTV---------TWAHHSITE-GNRKQATHALT---LTILLGFYF----TALQ-AMEYHEASFSIADSVYGSTFFVATGF-HG----------LHVIIGSSFLT-VCLL--RLIKFHFTSNHHFGFE----------------AAAWYW----HFVDIIWL------FL-Y--MSM-----Y---WWGS-------------------------------------
>52188
-----------------------------------------------------MA----H-QT-HPFHMVDPSPWPLTGAIAALLMT--AGLALWFHQG-------KMLVLFTGMIVLVLTMLQWWRDITRES---------------------------------TYQGHHSTKVQKGLRYGMVLFITSEVFFFLGFFWAF---YHSSLAPTPEIGGQWPPTGIM--PLNPMEVPLLNTA-VLL--ASGVTV---------TWAHHSIMN-NSRTDATTGLA---MTALLGLYF----TALQ-MMEYYEAPFTISDGIYGSTFFVATGF-HG----------LHVIIGSTFLL-VCLL--RQLHYHFTTTHHFGFE----------------AAAWYW----HFVDVVWL------FL-Y--ISI-----Y---WWGS-------------------------------------
>315492
-----------------------------------------------------MA----H-QA-HAYHMVDPSPWPLTGAIAALLMT--SGLAIWFHFH-------STTLMSLGLALLLLTMYQWWRDIVREG---------------------------------TFQGHHTPPVQKGLRYGMILFITSEVFFFLGFFWAF---YHASLAPTPELGGCWPPAGIT--TLDPFEVPLLNTA-VLL--ASGVTV---------TWAHHSIME-GERKQAVQSLA---LTILLGFYF----TFLQ-ALEYYEAPFTIADGVYGSTFFVATGF-HG----------LHVIIGSTFLA-ICLL--RQIQYHFTSEHHFGFE----------------AAAWYW----HFVDVVWL------FL-Y--ISI-----Y---WWGS-------------------------------------
>50429
-----------------------------------------------------------M-QF-HSYHLVEPSPWPFVGAIGSFFIT--VGAVVFFHYG-------FSFFLYLGLLVVVGVMFVWWQDVIRES---------------------------------TFQGHHSLIVKQGIKYGMILFILSEILFFFSFFWAF---FHSSLAPVVELGVVWPPQGIV--ALNPFSVPLLNTA-VLL--SSGATV---------TWAHHAILC-GLKKEAQFALF---LTLFLGVMF----TGLQ-AFEYYEAPFTLSDSVYGATFFVATGF-HG----------LHVIIGTTFLF-ICFL--RLLSNQFTRRQHVGFE----------------AASWYW----HFVDVVWL------FL-Y--LCI-----Y---WWGS-------------------------------------
>369970
-----------------------------------------------------MA----H-QA-HSYHMVDPSPWPILGAAAALLTT--SGLTMWFHYN-------SPLLLIIGLTSTALVMFQWWRDIVRES---------------------------------TFQGHHTPTVQKGLRYGMVLFITSEAFFFLGFFWAF---FHSSLAPTPELGGQWPPVGIK--PLDPMDVPLLNTA-ILL--ASGVTV---------TWAHHSITE-ANRKQAIQALA---LTVLLGFYF----TGLQ-AMEYYEAPFSIADGVYGSTFFVATGF-HG----------LHVIIGSTFLL-VCLF--RLIKHHFTSNHHFGFE----------------AAAWYW----HFVDVVWL------FL-Y--ISI-----Y---WWGS-------------------------------------
>30960
-----------------------------------------------------MA----H-QA-HAYHMVDPSPWPLTGAIAALLMT--SGLAIWFHFH-------SVVLMVAGTILLTLTVYQWWRDIIREG---------------------------------TFQGHHTPLVQKGLRYGMILFITSEAFFFLGFFWAF---YHASLAPTPELGGCWPPTGIT--TLDPFEVPLLNTA-VLL--ASGVTV---------TWAHHSIME-GDRKQAIHSLT---LTVLLGFYF----TFLQ-GLEYYEAPFTIADGVYGSTFFVATGF-HG----------LHVIIGSTFLA-VCLL--RQIQYHFTSEHHFGFE----------------AAAWYW----HFVDVVWL------FL-Y--VSI-----Y---WWGS-------------------------------------
>55556
-----------------------------------------------------MA----H-QA-HAYHMVDPSPWPLTGAVAALLMT--SGLAIWFHYN-------SMSLMALGTVLLLLTMYQWWRDIIREG---------------------------------TFQGHHTPPVQKGLRYGMILFITSEVFFFLGFFWAF---FHASLAPTPEIGGCWPPTGIT--PLDPFGVPLLNTA-VLL--ASGVTV---------TWAHHSIME-GERKQAIQSLT---LTILLGFYF----TFLQ-GMEYYEAPFTIADSVYGSTFFVATGF-HG----------LHVIIGTTFLA-VCLL--RQVNYHFTIEHHFGFE----------------AAAWYW----HFVDVVWL------FL-Y--ISI-----Y---WWGS-------------------------------------
>94232
-----------------------------------------------------MA----H-QA-HAYHMVDPSPWPLTGAIAALLMT--SGLAIWFHFH-------STTLIVLGTILLLLTMYQWWRDIIREG---------------------------------TFQGHHTPPVQKGLRYGMILFITSEVFFFLGFFWAF---YHSSLAPTPELGGCWPPTGIS--TLDPFEVPLLNTA-VLL--ASGVTV---------TWAHHSIME-RERKQAIQSLT---LTILLGFYF----TFLQ-ALEYYEAPFTIADGVYGSTFFVATGF-HG----------LHVIIGSTFLA-VCLL--RQIQYHFTSEHHFGFE----------------AAAWYW----HFVDVVWL------FL-Y--ISI-----Y---WWGS-------------------------------------
>325629
-----------------------------------------------------MA----H-QA-HAYHMVDPSPWPLTGAAAALLMT--SGLAIWFHYN-------STTLMTLGTILLLLTMYQWWRDIVREG---------------------------------TFQGHHTIPVQKGLRYGMILFITSEVFFFLGFFWAF---YHSSLAPTPELGGCWPPTGIT--TLDPFEVPLLNTA-VLL--ASGVTV---------TWAHHSIME-GERKQAIQSLL---LTILLGFYF----TFLQ-GLEYYEAPFTIADGVYGSTFFVATGF-HG----------LHVIIGSTFLA-ICLM--RQVQYHFTSEHHFGFE----------------AAAWYW----HFVDVVWL------FL-Y--ISI-----Y---WWGS-------------------------------------
>303746
-----------------------------------------------------MA----H-QA-HPYHMVDPSPWPLTGAIAALLLT--SGLAIWFHFN-------STTLMVLGLVLLLLTMFQWWRDIVREG---------------------------------TFQGHHTPPVQKGLRYGMILFITSEVFFFLGFFWAF---YHSSLAPTPELGGCWPPAGIV--PLNPFEVPLLNTA-VLL--ASGVTV---------TWAHHSIME-GERKQAIHSLT---LTILLGFYF----TFLQ-AMEYYEAPFTIADGVYGSTFFVATGF-HG----------LHVIIGSTFLA-VCLI--RQVRFHFTSEHHFGFE----------------AAAWYW----HFVDVVWL------FL-Y--ISI-----Y---WWGS-------------------------------------
>75369
-----------------------------------------------------MA----H-QA-HALHMVDPSPWPLTGAIAALLMT--SGLAIWFHFH-------STTLMTLGMILLLLTMYQWWRDIIREG---------------------------------TFQGHHTPPVQKGLRYGMILFITSEVFFFLGFFWAF---YHSSLAPTPELGGCWPPTGIT--PLDPFEVPLLNTA-VLL--ASGVTV---------TWAHHSIME-GERKQAIQSLT---LTILLGLYF----TALQ-AMEYYEAPFTIADGVYGSTFFVATGF-HG----------LHVIIGSTFLA-VCLL--RQIQYHFTSEHHFGFE----------------AAAWYW----HFVDVVWL------FL-Y--VSI-----Y---WWGS-------------------------------------
>559495
-----------------------------------------------------MA----H-QA-HSYHMVDPSPWPIFGATAALLTT--SGLTMWFHFN-------STALLTMGLLSMLLVMAQWWRDVVRES---------------------------------TFQGHHTPTVQKGLRYGMILFITSEAFFFLGFFWAF---FHSSLAPTPELGNQWPPVGIK--PMNPLEVPLLNTA-ILL--ASGVTV---------TWAHHSITE-GNRKQATHALT---LTILLGFYF----TALQ-AMEYHEASFSIADSVYGSTFFVATGF-HG----------LHVIIGSSFLA-VCLL--RLIKFHFTSNHHLGFE----------------AAAWYW----HFVDVIWL------FL-Y--MSM-----Y---W----------------------------------------
>357290
-----------------------------------------------------MA----H-QA-HAYHMVDPSPWPLTGAVGAMLTT--SGLAIWFHFH-------SATLMTLGMILLLLTMYQWWRDIIREG---------------------------------TFQGHHTPPVQKGLRYGMILFITSEVFFFLGFFWAF---YHSSLAPTPELGGCWPPSGIT--TLDPFEVPLLNTA-VLL--ASGVTV---------TWAHHSLME-GERKQAIHALM---LTILLGLYF----TALQ-AMEYYEAPFTIADGVYGSTFFVATGF-HG----------LHVIIGSSFLA-VCLI--RQILYHFTSEHHFGFE----------------AAAWYW----HFVDVVWL------FL-Y--VSI-----Y---WWGS-------------------------------------
>6829
-------------------------------------------------M--SSS----H-GN-HAYHLVDMSPWPLTGSVSAMMLT--TGLVKWFHQF-------NMDLLLLSFLATILTMIQWWRDVTREG---------------------------------TYQGLHTQVVMKGLRWGMILFIVSEVLFFFSFFWAF---FHSSLSPAIELGMCWPPVGIQ--PFNPFQIPLLNTT-ILL--SSGATV---------TWAHHAITS-SNHSEAIQSLA---LTIILGVYF----SALQ-AFEYIEASFTIADSVYGATFFVATGF-HG----------LHVIIGTTFLS-ICFY--RLYKCHFSSDHHFGFE----------------AAAWYW----HFVDVVWL------FL-Y--IFI-----Y---WWGG-------------------------------------
>595395
-----------------------------------------------------MA----H-QA-HAYHMVDPSPWPLTGAIGALLMT--SGLAIWFHFH-------STTLMTLGLMLLLLTMYQWWRDIIREG---------------------------------TFQGHHTPPVQKGLRYGMILFITSEVFFFLGFFWAF---YHSSLAPTPELGGCWPPTGLI--TLDPFEVPLLNTA-VLL--ASGVTV---------TWAHHSLME-GDRKQAIQSLA---FTILLGLYF----TALQ-AMEYYEAPFTIADGVYGSTFFVATGF-HG----------LHVIIGSSFLA-VCLL--RQIQYHFTSEHHFGFE----------------AAAWYW----HFVDVVWL------FL-Y--VSI-----Y---WWGS-------------------------------------
>1707807
-----------------------------------------------------MA----H-QT-HAYHMVNPSPWPLTGALSALLMT--SGLIMWFHYN-------SMSLLTLGLTTNLLTMYQWWRDVIREG---------------------------------TFQGHHTPIVQKGLRYGMVLFIVSEVFFFAGFFWAF---YHSSLAPTPELGGCWPPTGII--PLNPLEVPLLNTS-VLL--ASGVSI---------TWAHHSLME-GNRKHMLQALF---ITISLGVYF----TLLQ-ASEYYETSFTISDGVYGSTFFMATGF-HG----------LHVIIGSTFLI-VCFL--RQLYYHFTSNHHFGFE----------------AAAWYW----HFVDVVWL------FL-Y--VSI-----Y---WWGS-------------------------------------
>291482
-----------------------------------------------------MA----H-QA-HAYHMVDPSPWPLTGAVGALLMT--SGLAIWFHFH-------STTLMTLGVILLLLTMFQWWRDIIREG---------------------------------TFQGHHTPPVQKGLRYGMILFITSEVFFFLGFFWAF---YHSSLAPTPELGGCWPPTGIT--TLDPFEVPLLNTA-VLL--ASGVTV---------TWAHHSIME-GERKQAIQSLA---LTILLGLYF----TALQ-AMEYYEAPFTIADGVYGSTFFVATGF-HG----------LHVIIGSSFLA-VCLL--RQIQYHFTSEHHFGFE----------------AAAWYW----HFVDVVWL------FL-Y--VSI-----Y---WWGS-------------------------------------
>38632
-----------------------------------------------------MS----H-QT-HAYHLGYPSPWPLTGALSALLFT--SGMTMWFHFN-------SISLLIIGITCLLLTMYQWWRDIVREG---------------------------------TFQGHHTPVVQKGLRYGMILFILSEVFFFVGFFWAF---YHSSLAPTPELGGCWPPVGIH--PLNPLEVPLLNTS-ILL--ASGVSI---------TWAHHSLME-GNRKQMIQALS---ITIILGIYF----TALQ-AMEYYETPFTIADGIYGSTFFMATGF-HG----------LHVIIGTTFLI-VCLI--RQINFHFTSTHHFGFE----------------AAAWYW----HFVDVVWL------FL-Y--VSI-----Y---WWGS-------------------------------------
>1088130
-----------------------------------------------------MT----H-QT-HAYHMVNPSPWPLTGALSALLMT--SGLIMWFHFN-------SMILLTLGLTTNMLTMYQWWRDIIRES---------------------------------TFQGHHTPTVQKGLRYGMILFIISEVLFFTGFFWAF---YHSSLAPTPELGGCWPPTGIH--PLNPLEVPLLNTS-VLL--ASGVSI---------TWAHHSLME-GNRNHMLQALF---ITIALGVYF----TLLQ-ASEYYEAPFTISDGIYGSTFFVATGF-HG----------LHVIIGSTFLI-VCFF--RQLKFHFTSSHHFGFE----------------AAAWYW----HFVDVVWL------FL-Y--VSI-----Y---WWGS-------------------------------------
>184585
-----------------------------------------------------MA----H-QA-HAFHMVDPSPWPLTGAVGALLLT--SGTAIWFHFH-------STTLATLGFILTVLTMYQWWRDVVREG---------------------------------TFQGHHTPPVQKGLRYGMILFITSEVFFFAGFFWAF---YHASLAPTPELGGCWPPTGIT--TLDPFEVPLLNTA-VLL--ASGVTV---------TWAHHALME-GDRKQAIQSLT---LTILLGFYF----TFLQ-GMEYYEAPFTIADGVYGSTFFVATGF-HG----------LHVIIGSTFLA-VCLL--RQVLYHFTSHHHFGFE----------------AAAWYW----HFVDVVWL------FL-Y--VSI-----Y---WWGS-------------------------------------
>472795
-----------------------------------------------------MA----H-QA-HSYHMVDPSPWPLLGAAAALLTT--SGLIMWFHHN-------SSDLLSLGLLSMLLVMLQWWRDIVREG---------------------------------TFQGHHTPTVQKGLRYGMILFITSEAFFFLGFFWAF---FHSSLAPTPELGGQWPPVGIQ--PLNPMDVPLLNTT-ILL--ASGVTV---------TWAHHSITE-GHQKQATQALT---LTVLLGLYF----TILQ-AMEYHEASFSIADGVYGSTFFVATGF-HG----------LHVIIGSSFLI-ICLL--RLIKFHFTPSHHFGFE----------------AAAWYW----HFVDVIWL------FL-Y--MTI-----Y---WWGS-------------------------------------
>254642
-----------------------------------------------------MA----H-QA-HSYHIVDPSPWPIFGAAAALLTT--SGLTMWFHYN-------SMNLLIIGLLSTLLVMLQWWRDIVRES---------------------------------TFQGHHTPTVQKGLRYGMVLFITSEAFFFLGFFWAF---FHPSLAPTPELGGQWPPVGIK--PLNPMEVPLLNTA-ILL--ASGVTV---------TWAHHSIME-ANRKQAIQALT---LTVLLGFYF----TALQ-AMEYYEAPFSIADGVYGSTFFVATGF-HG----------LHVIIGSTFLL-VCLL--RLIKFHFTPNHHFGFE----------------AAAWYW----HFVDVVWL------FL-Y--MTI-----Y---WWGS-------------------------------------
>290412
----------------------------------------------------MST----H-SN-HPFHLVDYSPWPLTGAIGTMTMV--SGLVKWFHQY-------NMSLMMLGTVITILTVYQWWRDVSREG---------------------------------TFQGLHTLSVTTGLRWGMILFILSEVLFFSSFFWAF---FHSSLSPSIELGAIWPPLGIT--PFNPFQIPLLNTT-ILL--TSGITV---------TWAHHSLME-GNFSQTTQGLF---FTVLLGIYF----TMLQ-AYEYVEASFNIADAVYGSTFFMATGF-HG----------IHVLIGTTFLL-ICLI--RHLNSHFSKTHHFGFE----------------AAAWYW----HFVDIVWL------FL-Y--VSI-----Y---WWGG-------------------------------------
>42645
-----------------------------------------------------MA----H-QA-HAYHMVDPSPWPLTGAAAAFLTT--SGLAIWFHYH-------SLTLLSLGLALLLLTMYQWWRDVVREG---------------------------------TFLGHHTPPVQKGLRYGMILFITSEVFFFLGFFWAF---FHSSLAPTPELGGCWPPTGIL--PLDPFEVPLLNTA-VLL--ASGVTV---------TWAHHSLME-GERKEAIQSLA---LTILLGCYF----TALQ-AMEYYEAPFTIADGVYGSTFFVATGF-HG----------LHVIIGTSFLA-VCFL--RQVKYHFTAQHHFGFE----------------AAAWYW----HFVDVVWL------FL-Y--VSI-----Y---WWGS-------------------------------------
>367194
-----------------------------------------------------MA----H-QT-HPYHMVDPSPWPLTGAIAALLMT--SGTAMWFHFH-------YMSLMMLGVVLLVFTIVQWWRDMIREG---------------------------------TFQGHHTPPVQKGLRYGMILFIASEVLFFLGFFWAF---YHSSLAPTPELGGVWPPAGIS--ALDPFEVPLLNTA-VLL--ASGVTV---------TWAHHSIME-GNRKQAIYSLG---LTVLLGLYF----TFLQ-AMEYYEAPFTIADGVYGTTFFVATGF-HG----------LHVIIGTTFLA-VCLS--RQIKHHFTLTHHFGFE----------------AAAWYW----HFVDVVWL------FL-Y--VSI-----Y---WWGS-------------------------------------
>556245
-----------------------------------------------------MA----H-QA-HAYHMVDPSPWPLTGATAALLLT--SGTAMWFHFQ-------NTVLMTLGLILLLLTMYQWWRDIVREG---------------------------------TFQGHHTPPVQKGLRYGMILFITSEVFFFLGFFWAF---YHSSLAPTPELGGCWPPTGII--TLDPFEVPLLNTA-VLL--ASGVTV---------TWAHHSIME-GERKQTIQSLT---ITILLGFYF----TFLQ-AMEYYEAPFTIADGVYGSTFFVATGF-HG----------LHVIIGSLFLA-VCLL--RQVKYHFTSDHHFGFE----------------AAAWYW----HFVDVVWL------FL-Y--VSI-----Y---WWGS-------------------------------------
>9551
-----------------------------------------------------MT----H-QT-HAYHMVKPSPWPLMGALSAFLMT--SGLVMWFHFY-------STTLLMLGLLTTMLTLYQWWRDIVRES---------------------------------TYQGHHTMPVQKSLRYGMTLFIISEVFFFIGFFWAF---YHSSLAPTPCLGGHWPPTGII--PLNPLEVPLLNTS-VLL--ASGVTI---------TWAHHSLMN-NDRKQTIQALL---ITILLGTYF----TLLQ-ISEYFEAPFTISDGIYGSTFYITTGF-HG----------LHVIIGSTFLS-TCLI--RQLLYHFTSSHHFGFE----------------AAAWYW----HFVDVVWL------LL-Y--VSI-----Y---WWGS-------------------------------------
>420845
----------------------------------------------------MVT----H-SN-HPYHLVNPSPWPLTGAIGATAMT--MGMIKWFHQY-------DNSLLFLGLTLIALTMLQWWRDITREG---------------------------------TYQGLHTLPVSKGLRWGMILFIVSEVFFFLSFFWAF---FHSSLSPNIELGSMWPPLGIQ--PFNPLQIPLLNTT-ILL--ASGVTV---------TWAHHSLME-GNYSQATQSLF---FTILLGIYF----TILQ-AYEYFEAPFTISDAVYGSTFFVATGF-HG----------LHVIIGTTFLL-TCLM--RHLMCHFSINHHFGFE----------------AAAWYW----HFVDVVWL------FL-Y--ISI-----Y---WWGS-------------------------------------
>154350
-----------------------------------------------------MA----H-QA-HAYHMVDPSPWPLTGAIGALLMT--SGLAIWFHFH-------STTLMTLGLILLILTMIQWWRDIIREG---------------------------------TFQGHHTPPVQKGLRYGMILFITSEVFFFLGFFWAF---YHSSLAPTPELGGCWPPTGII--TLDPFEVPLLNTA-VLL--ASGVTV---------TWAHHSIME-GERKQAIQSLA---LTILLGLYF----TALQ-AMEYYEAPFTIADGVYGSTFFVATGF-HG----------LHVIIGSTFLA-VCLL--RQIQYHFTSEHHFGFE----------------AAAWYW----HFVDVVWL------FL-Y--VSI-----Y---WWGS-------------------------------------
>109276
-----------------------------------------------------MA----H-QA-HAYHMVDPSPWPLTGAIAALLMT--SGLAIWFHFN-------STVLMTIGLILLLLTMIQWWRDIIREG---------------------------------TFQGHHTPPVQKGLRYGMILFITSEVFFFLGFFWAF---YHSSLAPTPELGGCWPPSGVI--TLDPFEVPLLNTA-VLL--ASGVTV---------TWAHHSIME-GERKQAIHSLT---LTILLGFYF----TFLQ-AMEYYEAPFTIADGVYGSTFFVATGF-HG----------LHVIIGSTFLA-VCLI--RQIQYHFTSEHHFGFE----------------AAAWYW----HFVDVVWL------FL-Y--VSI-----Y---WWGS-------------------------------------
>27610
-----------------------------------------------------MT----H-QT-HSYHMVNPSPWPLTGALSAFLMT--SGLIMWFHFN-------SIILLTLSFFTNILTMYQWWRDIIRES---------------------------------TFQGHHTPTVQKGLRYGMILFILSEVLFFTGFFWAF---YHSSLAPTPELGGSWPPTGIH--PLNPLEVPLLNTS-VLL--ASGVSI---------TWAHHSLME-GNRKHMLQALL---ITIMLGLYF----TLLQ-ASEYYEAPFTISDGVYGSTFFVATGF-HG----------LHVIIGSTFLI-ICFV--RQMMFHFTSNHHFGLE----------------AAAWYW----HFVDVVWL------FL-Y--VSI-----Y---WWGS-------------------------------------
>54137
-----------------------------------------------------MT----H-QT-HPYHMVKPSPWPLTGALSALLMT--SGLIMWFHFY-------SMTLLMLGLLTNMLTMYQWWRDIIRES---------------------------------TYQGHHTAPVQKGLRYGMVLFIISEAFLFAGFFWAF---YHSSLAPTPHLGGHWPPTGII--PLNPLEVPLLNTS-VLL--ASGVTI---------TWAHHSLME-NNRKQMIQALF---ITILLGIYF----TLLQ-ISEYYEAPFTISDGIYGSTFFIATGF-HG----------FHVIIGSTFLT-VCFI--RQLLYHFTSKHHFGFE----------------AAAWYW----HFVDVVWL------LL-Y--LSI-----Y---WWGS-------------------------------------
>651723
-----------------------------------------------------MA----H-QA-HAYHMVDPSPWPLTGAVAALLMT--SGLAIWFHFH-------TLSLLYLGLLLLTLTMIQWWRDIIREG---------------------------------TFQGHHTQPVQKGLRYGMILFITSEVFFFLGFFWAF---YHSSLAPTPELGGCWPPTGIH--PLDPFEVPLLNTA-VLL--ASGVTV---------TWAHHSIME-GDRKEATQALT---LTIILGFYF----TALQ-AMEYYEAPFTIADGIYGTTFFVATGF-HG----------LHVIIGSSFLL-ICLL--RQLQYHFTSQHHFGFE----------------AAAWYW----HFVDVVWL------FL-Y--VSI-----Y---WWGS-------------------------------------
>384597
-----------------------------------------------------MA----H-QA-HAYHMVDPSPWPLTGAVAALLMT--SGLAIWFHFN-------STILMTLGLILLLLTMFQWWRDIVREG---------------------------------TFQGHHTPPVQKGLRYGMILFITSEVFFFLGFFWAF---YHASLAPTPELGGCWPPTGIT--TLDPFEVPLLNTA-VLL--ASGVTV---------TWAHHSIME-GERKQAIQSLL---LTILLGFYF----TLLQ-AMEYYEAPFTIADGVYGSTFFVATGF-HG----------LHVIIGSTFLA-VCFM--RQIQYHFTSEHHFGFE----------------AAAWYW----HFVDVVWL------FL-Y--ISI-----Y---WWGS-------------------------------------
>1199243
----------------------------------------------------MTT----H-MN-HPYHLVEKSPWPIIGSFSVCFLL--TGFAKWFHTY-------SFTLVFLSFITLILCSYQWWRDINRES---------------------------------TLQGFHTMKVTTGLRYGMILFILSEVLFFFSFFWAF---FHSSLNTTVEIGLTWPPTGVE--VFNPFKIPLLNTI-ILL--VSGVSV---------TWAHNTLLQ-GLHNQSIQSLF---ITIFLGVYF----TFLQ-IFEYFEASFSISDSIYGTVFFVATGF-HG----------LHVIIGSLFLS-VNLF--RLFMGHFSTYHHFGLE----------------AAIWYW----HFVDVVWL------FL-F--VFI-----Y---WWGS-------------------------------------
>80800
-----------------------------------------------------MA----H-QA-HAYHMVDPSPWPLTGAIGALLMT--SGLAVWFHFH-------STTLMTLGLILLILTMIQWWRDIIREG---------------------------------TFQGHHTPPVQKGLRYGMILFITSEVFFFLGFFWAF---YHSSLAPTPELGGCWPPTGII--TLDPFEVPLLNTA-VLL--ASGVTV---------TWAHHSIME-GERKQAIQSLA---LTILLGLYF----TALQ-AMEYYEAPFTIADGVYGSTFFVATGF-HG----------LHVIIGSTFLA-VCLL--RQIQYHFTSNHHFGFE----------------AAAWYW----HFVDVVWL------FL-Y--VSI-----Y---WWGS-------------------------------------
>556254
-----------------------------------------------------MA----H-QA-HAFHMVDPSPWPLTGAIAALLVT--SGTAMWFHFQ-------NTTLMMMGVILMLLTMYQWWRDIVREG---------------------------------TFQGHHTPPVQKGLRYGMILFITSEVFFFLGFFWAF---YHSSLAPTPELGGCWPPTGII--ALDPFEVPLLNTA-VLL--ASGVTV---------TWAHHSIME-GERKQTIQSLT---LTIILGFYF----TFLQ-ALEYYEAPFTIADGVYGSTFFVATGF-HG----------LHVIIGSTFLA-VCFL--RQVKYHFTSEHHFGFE----------------AAAWYW----HFVDVVWL------FL-Y--ISI-----Y---WWGS-------------------------------------
>1093613
-----------------------------------------------------MA----H-QA-HAYHMVDPSPWPLTGAIAALLMT--SGLAIWFHFH-------STTLMTLGLILLLLTMYQWWRDIIREG---------------------------------TFQGHHTPPVQKGLRYGMILFITSEVFFFLGFFWAF---YHSSLAPTPELGGCWPPTGIT--PLDPFEVPLLNTA-VLL--ASGVTV---------TWAHHSIME-GERKQAIQSLA---LTILLGLYF----TALQ-AIEYYEAPFTIADGVYGSTFFVATGF-HG----------LHVIIGSSFLA-VCLL--RQIQYHFTSEHHFGFE----------------AAAWYW----HFVDVVWL------FL-Y--VSI-----Y---WWGS-------------------------------------
>122246
-----------------------------------------------------MT----H-QT-HAYHMVNPSPWPLTGALSALLMT--SGLAMWFHYN-------STTLLTLGLSTNLLTMCQWWRDIVRES---------------------------------TFQGHHTQPVQKGLRYGMILFIVSEIFFFAGFFWAF---YHSSLAPTPELGGCWPPTGIH--PLNPLEVPLLNTA-VLL--ASGVSI---------TWAHHDLME-GNRTHMLQALL---ITISLGIYF----TLLQ-ASEYFETTFTISDGVYGSTFFMATGF-HG----------LHVIIGSTFLT-VCFF--RQLKFHFTSNHHFGFE----------------AAAWYW----HFVDVVWL------FL-Y--VSI-----Y---WWGS-------------------------------------
>303748
-----------------------------------------------------MA----H-QA-HPYHMVDPSPWPLTGAVAALLLT--SGLAIWFHFN-------STILMTLGLVLLLLTMFQWWRDIVREG---------------------------------TFQGHHTPPVQKGLRYGMILFITSEVFFFLGFFWAF---YHASLAPTPELGGCWPPTGIT--PLDPFEVPLLNTA-VLL--ASGVTV---------TWAHHSIME-GERKQAIHSLT---LTILLGFYF----TFLQ-AMEYYEAPFTIADGVYGSTFFVATGF-HG----------LHVIIGSTFLA-VCLM--RQVRFHFTSEHHFGFE----------------AAAWYW----HFVDVVWL------FL-Y--ISI-----Y---WWGS-------------------------------------
>109478
-----------------------------------------------------MT----H-QT-HAYHMVNPSPWPLTGALSALLLT--SGLVMWFHFN-------SSLLLLLGLTTNMLTMYQWWRDIVRES---------------------------------TFQGHHTPIVQKGLRYGMILFILSEVFFFSGFFWAF---YHSSLAPTPELGGYWPPAGIT--PLNPMEVPLLNTS-VLL--ASGVSI---------TWAHHSLME-GNRTHMMQALL---ITILLGLYF----TFLQ-ASEYYETPFTISDGVYGSTFFMATGF-HG----------LHVIIGSTFLI-VCFL--RQLNFHFTSNHHFGFE----------------AAAWYW----HFVDVVWL------FL-Y--VSI-----Y---WWGS-------------------------------------
>28800
-----------------------------------------------------MA----H-QA-HAYHMVDPSPWPLTGAVGALLMT--SGLAIWFHFH-------SMTLMTLGLVLLLLTMFQWWRDIIREG---------------------------------TFQGHHTPPVQKGLRYGMILFITSEVFFFLGFFWAF---YHSSLAPTPELGGCWPPTGIT--TLDPFEVPLLNTA-VLL--ASGVTV---------TWAHHSIME-GERKQAIQSLA---LTIILGLYF----TALQ-AMEYYEAPFTIADGVYGSTFFVATGF-HG----------LHVIIGSTFLA-VCLL--RQIQYHFTSEHHFGFE----------------AAAWYW----HFVDVVWL------FL-Y--VSI-----Y---WWGS-------------------------------------
>94946
-----------------------------------------------------MA----H-QA-HAYHMVDPSPWPLTGAIAALLMT--SGLAVWFHFH-------SVTLMVLGTILLLLTMFQWWRDIVREG---------------------------------TFQGHHTPPVQKGLRYGMILFITSEVFFFLGFFWAF---YHSSLAPTPELGGCWPPAGIT--TLDPFEVPLLNTA-VLL--ASGVTV---------TWAHHSIME-GERKQAIQSLA---LTITLGFYF----TFLQ-AMEYYEAPFTIADGVYGSTFFVATGF-HG----------LHVIIGSMFLA-VCLL--RQIHFHFTSEHHFGFE----------------AAAWYW----HFVDVVWL------FL-Y--ISI-----Y---WWGS-------------------------------------
>297798
-----------------------------------------------------MA----H-QA-HAFHMVDPSPWPLTGAVGALLLT--SGTAIWFHFH-------STTLMTLGLILTLLTMYQWWRDIVREG---------------------------------TFQGHHTPPVQKGLRYGMILFITSEVFFFAGFFWAF---YHSSLAPTPELGGCWPPTGIT--TLDPFEVPLLNTA-VLL--ASGVTV---------TWAHHSLME-GERKQAIQSLT---LTILLGFYF----TFLQ-AMEYYEAPFTIADGVYGSTFFVATGF-HG----------LHVIIGSTFLA-VCLL--RQVLYHFTSNHHFGFE----------------AAAWYW----HFVDVVWL------FL-Y--VSI-----Y---WWGS-------------------------------------
>61379
-----------------------------------------------------MT----H-QT-HAYHMVNPSPWPLTGALSALLMT--SGLAMWFHYN-------STLLLTLGMTTNLLTMYQWWRDIIRES---------------------------------TFQGHHTPIVQKGLRYGMILFIISEVFFFAGFFWAF---YHSSLAPTPELGGCWPPTGII--PLNPLEVPLLNTS-VLL--ASGVSI---------TWAHHSLME-GNRKHMLQALF---ITISLGVYF----TLLQ-ASEYYETSFTISDGVYGSTFFMATGF-HG----------LHVIIGSTFLI-VCFL--RQLKYHFTSNHHFGFE----------------AAAWYW----HFVDVVWL------FL-Y--VSI-----Y---WWGS-------------------------------------
>8355
-----------------------------------------------------MA----H-QA-HAYHMVDPSPWPLTGAVAALLLT--SGLAMWFHFG-------SMILLTLGLITMVLTMIQWWRDVIREG---------------------------------TFQGHHTPPVQKGLRYGMILFITSEVFFFIGFFWAF---YNSSLAPTYELGECWPPTGIT--PLNPFEVPLLNTA-VLL--ASGVTV---------TWAHHSIMH-GDRKEAIQSLT---LTILLGLYF----TALQ-AMEYYEAPFTIADGVYGSTFFVATGF-HG----------LHVIIGSLFLS-VCLL--RQIQYHFTSKHHFGFE-----------------AAWYW----HFVDVVWL------FL-Y--VSI-----Y---WWGS-------------------------------------
>50796
-----------------------------------------------------MA----H-QA-HAYHMVDPSPWPLTGAVAALLMT--SGLAIWMHFH-------TMTLLSLGLVLLLLTMYQWWRDIIREG---------------------------------TFQGHHTPPVQKGLRYGMILFITSEVFFFLGFFWAF---YHSSLAPTPELGGYWPPTGIT--TLDPFEVPLLNTA-VLL--ASGVTV---------TWAHHSIME-GYRKQAIQSLT---LTILLGFYF----TLLQ-AMEYYEAPFTIADGVYGSTFFVATGF-HG----------LHVIIGSTFLA-VCLL--RQVQYHFTSEHHFGFE----------------AAAWYW----HFVDVVWL------FL-Y--ISI-----Y---WWGS-------------------------------------
>102246
-----------------------------------------------------MA----Q-QA-HAYHMVDPSPWPLTGAVAALLMT--SGLAMWFHFN-------SSIIMTLGLIVLVLTMFQWWRDIIREG---------------------------------TFQGHHTSIVQKGLRYGMILFITSEVFFFLGFFWAF---YRASLAPTIELGEYWPPTGII--PLDPFEVPLLNTA-VLL--ASGVTV---------TWAHHSIMH-GNRKEAIHSLT---LTIILGFYF----TMLQ-AMEYFEAPFTISDGIYGSTFFVATGF-HG----------LHVIIGSTFLL-VCLM--RQILFHFTSKHHFGFE----------------AAAWYW----HFVDVVWL------FL-Y--VSI-----Y---WWGS-------------------------------------
>225728
-----------------------------------------------------MT----H-QT-HAYHMVNPSPWPLTGALSALLLT--SGMIMWFHFN-------SSTLLLIGLTSMLLTMYQWWRDIIREG---------------------------------TFQGHHTPVVQKGLRYGMILFILSEVFFFIGFFWAF---YHSSLAPTPELGGCWPPTGIN--PLNPLEVPLLNTS-ILL--ASGVSI---------TWAHHSLME-GNRKQMIQALS---ITIVLGLYF----TILQ-AMEYYETSFTISDGIYGSTFFVATGF-HG----------LHVIIGSTFLI-VCLL--RQFNYHFTSTHHFGFE----------------AAAWYW----HFVDVVWL------FL-Y--VSI-----Y---WWGS-------------------------------------
>356198
-----------------------------------------------------MT----H-QA-HAYHMVDPSPWPLTGAIAALMLT--SGLAMWFHFN-------STTILCLALPLLILTMCQWWRDIIREA---------------------------------TFQGHHTTVVQKGLRYGMVLFIISEIFFFLGFFWAF---YRASLAPTIELGECWPPTGIA--PLDPFEVPLLNTA-VLL--ASGVTV---------TWAHHTIMT-NNRKEAIHALA---LTIALGLYF----TALQ-AMEYLEAPFTISDGIYGSTFFVATGF-HG----------LHVLIGSTFLI-VCLT--RQTLYHYTSKHHFGFE----------------AAAWYW----HFVDVVWL------FL-Y--VSI-----Y---WWGS-------------------------------------
>75939
-----------------------------------------------------MA----H-QA-HAYHMVDPSPWPLTGAIAALLLT--SGTAIWFHFH-------SLTLLTAGLMLLLLTMIQWWRDIIREG---------------------------------TFQGHHTPPVQKGLRYGMILFITSEVFFFLGFFWAF---YHSSLAPTPELGGCWPPTGII--PLDPFEVPLLNTA-VLL--ASGVTV---------TWAHHSIME-GSRKQTTQALT---LTILLGFYF----TFLQ-AMEYYEAPFTIADGVYGSTFFVATGF-HG----------LHVIIGSTFLA-VCLL--RQIQYHFTSQHHFGFE----------------AAAWYW----HFVDVVWL------FL-Y--VSI-----Y---WWGS-------------------------------------
>349711
-----------------------------------------------------MT----H-QT-HAYHMVNPSPWPLTGALSALLLT--SGLVMWFHYN-------STILLSLGLLTNILTMYQWWRDIIREG---------------------------------TYQGHHTPIVQKGLRYGMILFIISEVFFFSGFFWAF---YHSSLAPTHDLGGCWPPTGII--PLNPLEVPLLNTS-VLL--ASGVSI---------TWAHHSLME-GNRNHMNQALL---ITILLGLYF----TILQ-ASEYLETSFSISDGIYGSTFFMATGF-HG----------LHVIIGSTFLI-ICLL--RQLKFHFTSKHHFGFE----------------AAAWYW----HFVDVVWL------FL-Y--VSI-----Y---WWGS-------------------------------------
>143615
-----------------------------------------------------MA----H-QA-HAYHMVDPSPWPLTGAVGALLMT--SGLAIWFHFH-------STTLMTLGMILLLLTMFQWWRDIIREG---------------------------------TFQGHHTPPVQKGLRYGMILFITSEVFFFLGFFWAF---YHSSLAPTPELGGCWPPTGIT--TLDPFEVPLLNTA-VLL--ASGVTV---------TWAHHSIME-GERKQAIQSLT---LTILLGFYF----TALQ-AMEYYEAPFTIADGVYGSTFFVATGF-HG----------LHVIIGSTFLA-VCLL--RQIQYHFTSEHHFGFE----------------AAAWYW----HFVDVVWL------FL-Y--VSI-----Y---WWGS-------------------------------------
>176193
-----------------------------------------------------MA----H-QT-HAYHMVDPSPWPLTGAAAALLMT--SGLAMWFHYN-------SMLLMILGLLIMLLTMLQWWRDIVREG---------------------------------TFQGHHTPPVQKSLRYGMILFITSEVFFFIGFFWAF---YHSSLAPTPDLGGCWPPTGIT--PLNPFEVPLLNTA-VLL--ASGVTI---------TWAHHSLME-ANRNQTTQALS---LTILLGLYF----TALQ-AMEYYEAPFTIADGVYGSTFFVATGF-HG----------LHVIIGSTFLI-VCLL--RQIKHHFTSTHHFGFE----------------AAAWYW----HFVDVVWL------FL-Y--VSI-----Y---WWGS-------------------------------------
>641010
-----------------------------------------------------MA----H-QT-HAFHMVNPSPWPLTGAMAALLMT--SGLAMWFHHN-------SMLLMTLGLLIMLLTMFQWWRDIVREG---------------------------------TFQGHHTKQVQKGLRYGMILFITSEIFFFIGFFWAF---YHSSLAPTPELGGCWPPTGIT--PLNPFEVPLLNTT-VLL--ASGVTI---------TWAHHSLMH-ANRNQTIQALM---ITILLGLYF----TALQ-AMEYYESTFTIADGVYGSTFFVATGF-HG----------LHVIIGSTFLT-VCLL--RQMMFHFTPTHHFGFE----------------AAAWYW----HFVDVVWL------FL-Y--VSI-----Y---WWGS-------------------------------------
>9568
-----------------------------------------------------MT----H-QL-HAYHMVKPSPWPLTGALSALLMT--SGLIMWFHFY-------STTLLMLGLLTNSLTLYQWWRDIVRES---------------------------------TYQGHHTMPVQKGLRYGMTLFIISEVFFFVGFFWAF---YHSSLAPTPHLGGYWPPTGIT--PLNPLEVPLLNTS-VLL--ASGVTI---------TWAHHSLMS-SNRKQTTQALL---ITISLGIYF----TLLQ-ASEYFEAPFTISDGIYGSTFFVATGF-HG----------LHVIIGSTFLL-ICLI--RQLQYHFTSNHHFGFE----------------AAAWYW----HFVDVVWL------FL-Y--ISI-----Y---WWGS-------------------------------------
>30552
-----------------------------------------------------MT----H-QT-HAYHMVNPSPWPLTGALSALLMT--SGLIMWFHFN-------STHLLLLGLTTNMLTMYQWWRDVIRES---------------------------------TFQGHHTPIVQKGLRYGMVLFILSEVFSFAGFFWAF---YHSSLAPTPDLGGCWPPTGIL--PLNPLDVPLLNTS-VLL--ASGVTI---------TWAHHSLME-GNRKHMLQALF---ITISLGLYF----TALQ-ASEYYETSFTISDGVYGSTFFMATGF-HG----------LHVIIGSTFLI-ICFL--RQLNYHFTSSHHFGFE----------------AAAWYW----HFVDVVWL------FL-Y--VSI-----Y---WWGS-------------------------------------
>27790
-----------------------------------------------------MA----H-QM-HAYHMVDPSPWPLTGAAAALLMT--SGLAMWFHYN-------STLLMTLGLLIMLLTMFQWWRDIIREG---------------------------------TFQGHHTPPVQKGLRYGMILFITSEVFFFIGFFWAF---YHSSLAPTPELGGCWPPTGIT--PLNPFEVPLLNTA-VLL--ASGVTI---------TWAHHSLME-TNRNQTIQALT---ITILLGLYF----TALQ-AMEYYEAPFTIADGVYGSTFFVATGF-HG----------LHVIIGSTFLI-VCLL--RQIKFHFTSTHHFGFE----------------AAAWYW----HFVDVVWL------FL-Y--VSI-----Y---WWGS-------------------------------------
>84782
[truncated: 3,830,707 more chars]
