# Supplementary material for: Episodic evolution of coadapted sets of amino acid sites in mitochondrial proteins
Source: PLoS Genet. 2021 Jan 25;17(1):e1008711. doi: 10.1371/journal.pgen.1008711 (PMC7861529; doi:10.1371/journal.pgen.1008711)
Supplement: S1 Data — (ZIP) [file pgen.1008711.s025.zip › data/alignments/CYTB.einsi.mega.all.fas]

>363225
----------M-----A--H----PTRKTHPLLK-IINTSFVDLPTPSNISYLWNFGSLLGICLIAQIATGLFLAM--HYTADTSS-AFSSV--AHICR-DVNYGWLVRNTH---------------ANGASFFFICIYLHIGRGLYYGSY-MYK--ETWNIGVVLLFLVMATAFVG---Y-VLPWGQMSFWG-ATV-ITNLLSAIPYMGDSLVQ---------WVWG---GF-SVDKATLTR--------FFAFHFLFPFFIVGASILHLLFLHET-GS-NNPTGMTSNTDKVPFHPYFSFKDALGFLIMLTALTLLSL------------------LSPNLLGDPDNFTPANPL-ITPPHIQPEW-YFLFAYAILRSIPNKLGGVLALL-ASIM-IL----------------IMIPMIHT----SKQRSLTFR--PITQLL--------FWLLVSNM-----------FILTWIGGQP-----VEQ----PLIEIGQAASAIYFLLFIIIM-PLS---GWWENKLM-K----W--------------------------------------------------------------------------
>9813
----------------M--T----NIRKNHPLLK-TINDAFIDLPTPSNISTWWNFGSLLGACLIIQVLTGLFLAM--HYTSDTMT-AFTSV--THICR-DVNHGWMIRYLH---------------ANGASLFFVCLYAHIGRGIYYGSY-LYS--ETWNIGVLLLLTTMATAFLG---Y-VLPWGQMSFWG-ATV-ITNLLSALPYIGTDLVE---------WIWG---GF-SVDKATLTR--------FFAFHFIMPFIIMALAMVHLLFLHET-GS-NNPLGLISNADKIPFHPYYTMKDLAGLVLLILTLLTLTL------------------LFPDMLGDPDNYTPANPL-NTPPHIKPEW-YFLFAYAILRSIPNKLGGVIALI-MSIL-IL----------------ALLPLLHT----SKQRSLMFR--PLSQCL--------FWLLVADL-----------ITLTWIGGQP-----VEH----PYIIIGQMASTLYFTIFLVLM-PIA---GLIENHML-K----L--------------------------------------------------------------------------
>84812
----------M-----A--P----NIRKNHQILK-IINDALIDLPAPSNISTWWNFGSLLGVCLITQIVTGLLLAM--HYTADTNL-AFSSV--AHMCR-DVQFGWLIRNLH---------------ANGASFFFICIYLHIGRGLYYGSY-LNK--ETWNVGVVLLLTLMATAFVG---Y-VLPWGQMSFWG-ATV-ITNLLSAIPYIGHTLVE---------WAWG---GF-SVDNPTLTR--------FFALHFLLPFVIVGLTVVHLTLLHET-GS-NNPLGIPSDCDKIPFHPYYTIKDILGFVLMLSLLVSLAL------------------FSPNLLGDPENFTPANPL-VTPPHIKPEW-YFLFAYAILRSIPNKLGGVLALA-ASIL-VL----------------FLIPLLHT----SKLRSMTFR--PLSQIL--------FWALVANV-----------LILTWVGSQP-----VEH----PFIIIGQLASLSYFTIILVLF-PLA---AALENKML-K----L--------------------------------------------------------------------------
>7943
----------------M--A----NLRKNHPLLK-IVNDALVDLPAPSNISAWWNFGSLLMLCLITQILTGLFLAM--HYTSDIST-AFSSV--AHICR-DVNYGWLIRNLH---------------ANGASFFFICLYMHIARGLYYGSY-LYK--ETWNVGVILFLLVMMTAFVG---Y-VLPWGQMSFWG-ATV-ITNLLSAVPYIGNILVQ---------WIWG---GF-SVDNATLTR--------FFAFHFLFPFVVVGASLLHIIFLHET-GS-NNPMGLNSDADKIPFHPYFTYKDFLGFIILIATLTSLAL------------------FNPNLLGDPDNFTPANPM-VTPPHIKPEW-YFLFAYAILRSIPNKLGGVLALL-FSIL-VL----------------MLVPALHT----SKLRGLTFR--PLSQLL--------FWALVADM-----------LVLTWIGGMP-----VEH----PFIIIGQVASLLYFTLFLVLN-PLV---GWIENKML-D----W--------Q-----------------------------------------------------------------
>191871
----------------M--T----NLRKSHPLVK-IINHSFIDLPAPSNISAWWNFGSLLGICLIIQILTGLFLAM--HYTSDTLT-AFSSV--AHICR-DVNFGWLIRNIH---------------ANGASMFFMCLFLHVGRGLYYGSY-LFK--ETWNIGVILLLTVMATAFVG---Y-VLPWGQMSFWG-ATV-ITNLLSAIPYIGTTLVE---------WIWG---GF-SVDKATLTR--------FFAFHFILPFIILALVIVHLLFLHET-GS-NNPTGINPDSDKIPFHPYYTIKDILGLILMILLLLTLAL------------------FSPDVLGDPDNFTPANPL-NTPPHIKPEW-YFLFAYAILRSIPNKLGGVLALL-ASIL-VL----------------LAIPLLHT----SNQRSLMFR--PISQTL--------FWLLTANL-----------LILTWIGGQP-----VEQ----PFIIIGQMASISYFTIIIILM-PLA---GMLENYML-QP--KY--------P-----------------------------------------------------------------
>685772
----------------M--N----NIRKTHPLMK-MVNSSFIDLPAPSNISSWWNFGSLLGICLIAQILTGLFLAM--HYTSDTMT-AFSSV--THICR-DVNYGWLIRYLH---------------ANGASMFFICLFLHVGRGLYYGSY-MFL--ETWNIGVLLLFAVMATAFMG---Y-VLPWGQMSFWG-ATV-ITNLLSAIPYIGTNLVE---------WIWG---GF-SVDKATLTR--------FFAFHFILPFIVAALAGVHLLFLHET-GS-NNPSGLNSDMDKIPFHPYYTIKDILGALIMITTLSSLVL------------------FTPDMLGDPDNYIPANPL-NTPPHIKPEW-YFLFAYAILRSIPNKLGGVMALV-LSIA-IL----------------MIIPLLHT----AKQRSMMFR--PMSQCM--------FWILVADL-----------ATLTWIGGQP-----VEH----PFVVIGQLASMIYFLLILLIM-PMT---SMIENQLL-K----W--------------------------------------------------------------------------
>1396451
----------------M--A----SLRKTHPLIK-IANDALVDLPAPSNISVWWNFGSLLGLCLITQILTGLFLAM--HYTSDIST-AFSSV--AHICR-DVNYGWLIRNMH---------------ANGASFFFICLYLHIARGLYYGSY-LYK--ETWNIGVVLFLLVMMTAFVG---Y-VLPWGQMSFWG-ATV-ITNLLSAVPYMGDILVQ---------WIWG---GF-SVDNATLTR--------FFAFHFLLPFIVAAATLLHLLFLHET-GS-NNPMGLNSDADKISFHPYFSYKDLLGFVIMLLALSSLAL------------------FSPNLLGDPENFTPANPL-VTPPHIKPEW-YFLFAYAILRSIPNKLGGVLALL-FSIL-VL----------------MVVPMLHT----SKQRGLTFR--PITQFL--------FWTLVADM-----------IILTWIGGMP-----VEH----PFIIIGQIASVLYFALFLILI-PMA---GWLENKAL-Q----W--------A-----------------------------------------------------------------
>227627
----------M-----N--K----PLRLKHPLIK-ILNNSLIDLPAPTNISFWWNFGSLLGMCLVIQIVTGLFLAM--HYTSNIEM-AFSSV--MHICR-DVNNGWIIRTLH---------------ANGASMFFICIYLHVGRGIYYGSY-MYM--YTWMIGMLILFLVMATAFMG---Y-VLPWGQMSFWG-ATV-ITNLLSAIPYLGTDLVQ---------WVWG---GF-AVDNATLNR--------FFTFHFVLPFIIAAMAAIHLFFLHQM-GS-NNPLGLNSNIEKIPFHPYFTFKDLITIAMTSSMLIMLCL------------------IDPYLLGDPDNFVPANPL-VTPVYIQPEW-YFLFAYAILRSIPNKLGGVIALF-LSIS-IL----------------MILPFYNK----TPFRGIQFY--PINQVL--------FWIMVVIV-----------CLLTWIGKRP-----VEE----PYIMTGQILTIIYFIYFLIN--VHV---ANMWDKLI-K----E--------------------------------------------------------------------------
>215363
----------------M--T----SMRKTHPLLK-IANDALVDLPAPSNISVWWNFGSLLGLCLISQIATGLFLAM--HYTSDIST-AFSSV--AHICR-DVNYGWLIRNLH---------------ANGASFFFICIYFHIGRGLYYGSY-LYK--ETWNVGVILLLLVMMTAFVG---Y-VLPWGQMSFWG-ATV-ITNLLSAVPYIGSTLVQ---------WIWG---GF-SVDNATLTR--------FFAFHFLFPFVIAAATMVHLIFLHET-GS-NNPLGLNSDSDKIPFHPYFSYKDLLGFAIVLLALTSLAL------------------FSPNLLGDPDNFTPANPL-VTPPHIKPEW-YFLFAYAILRSIPNKLGGVLALL-ASIL-VL----------------MVVPLLHT----SKQRSLTFR--PLTQFL--------FWLLIADV-----------AILTWIGGMP-----VEH----PYIIIGQLASLLYFLLFLVFM-PLA---GWLENKSL-E----W--------S-----------------------------------------------------------------
>61388
----------------M--T----NIRKSHPLIK-IINHSFIDLPAPSNISAWWNFGSLLGVCLILQILTGLFLAM--HYTSDTTT-AFSSV--THICR-DVNYGWIIRYMH---------------ANGASMFFICLYMHVGRGMYYGSY-TFS--ETWNIGIMLLFAVMATAFMG---Y-VLPWGQMSFWG-ATV-ITNLLSAIPYIGTNLVE---------WIWG---GF-SVDKATLTR--------FFAFHFILPFIISALAAVHLLFLHET-GS-NNPSGIMSDSDKIPFHPYYTIKDILGLLVLILTLMLLVL------------------FSPDLLGDPDNYIPANPL-NTPPHIKPEW-YFLFAYAILRSIPNKLGGVLALV-LSIL-VL----------------AIIPILHT----SKQRGMMFR--PLSQCL--------FWLLVADL-----------LTLTWIGGQP-----VEY----PFITIGQLASILYFSTLLVLM-PIS---GIIENRLL-K----W--------------------------------------------------------------------------
>171366
----------M-----A--P----NLRKSHPLIK-IINNSFIDLPAPSNISYLWNFGSLLGVCLIAQILTGLFLAM--HYTADTSM-AFSSV--AHICR-DVNYGWLIRNLH---------------ANGASFFFICIYLHIGRGMYYGSF-MYK--ETWNVGVILLFLVMATAFVG---Y-VLPWGQMSFWG-ATV-ITNLLSAVPYMGNTLVQ---------WIWG---GF-SVDNATLTR--------FFAFHFLLPFAIAGASILHLLFLHQT-GS-NNPTGLNSNPDKVQFHPYFSYKDLLGFLIMLTALAMLAM------------------FSPNLLGDPENFTPANPL-VTPPHIKPEW-YFLFAYAILRSIPNKLGGVLALV-FSIL-IL----------------ALMPILHT----AKQRSLMFR--PLTQTL--------FWALVADT-----------LILTWIGGQP-----VED----PYIMIGQVASVLYFLIFLAMI-PAT---GLLENKLL-N----W--------------------------------------------------------------------------
>30637
----------------M--T----NLRKSHPLIK-IINHSLIDLPTPSSISTWWNFGSLLGVCLGLQIITGLFLAM--HYTSDTLT-AFSSV--THICR-DVNYGWIIRYLH---------------ANGASMFFICLFLHVGRGIYYGSY-HFK--ETWNIGIILLFTVMATAFMG---Y-VLPWGQMSFWG-ATV-ITNLLSAIPYVGTTLVE---------WIWG---GF-SVDKATLTR--------FFAFHFILPFIITALVMVHLLFLHET-GS-NNPSGLDSNADKIPFHPYFTIKDTLGALMLTIILMSLVL------------------FYPDLLGDPDNYTPANPL-NTPPHIKPEW-YFLFAYAILRSIPNKLGGVLALI-LSIL-IL----------------AIMPMLHT----STQRSLTFR--PISQLL--------FWMLVADL-----------ITLTWIGGQP-----VEH----PFIIIGQVASILYFSIILILM-PLA---GLVENTIM-K----L--------------------------------------------------------------------------
>154579
----------M-----A--H----MMRKTHPLLK-IMNNSFVDLPAPSNLSYLWNFGSLLGVCLIMQILTGLFLAM--HYTADTTS-AFSSV--MCNCR-DVNYGWMMRSTH---------------ANGASFFFICIYMHIGRGLYYGSY-MYK--ETWNIGVILLFLVMATAFVG---Y-VLPWGQMSFWG-ATV-ITNLLSAVPYLGDMLVQ---------WIWG---GF-SVDKATLTR--------FFAFHFILPFIISGVSIVHLLFLHET-GS-NNPMGLNSNSDKIPFHPYFSFKDLLGFLILILLLMLLSL------------------FSPNLFNDPENFTPANPL-ITPPHIQPEW-YFLFAYAILRSIPNKLGGVIALL-MSIL-IL----------------LFIPMLQT----SKHRNLVFR--PTTQIL--------FWLLIANT-----------LMLTWIGGQP-----VEP----PFIEIGQVASVLYFMLFFTLF-PLA---GTMENKLM-K----W--------------------------------------------------------------------------
>306559
----------------M--A----SLRKTHPLLK-IANDALVDLPAPSNISVWWNFGSLLGLCLIAQILTGLFLAM--HYTSDIAT-AFSSG--AHICR-DVNYGWLIRNMH---------------ANGASFFFICIYLHIGRGLYYGSY-LHK--ETWNIGVILLLLVMMTAFVG---Y-VLPWGQMSFWG-ATV-ITNLLSAIPYIGNSLVQ---------WLWG---GF-SVDNATLTR--------FFAFHFLLPFIIAAMTMIHLIFLHET-GS-TNPAGLNSDTDKVSFHPYFSYKDLLGFVILLIALIALAL------------------FSPNLLGDPDNFTPANPL-VTPPHIKPEW-YFLFAYAILRSIPNKLGGVLALL-FSIL-IL----------------MLVPTLHT----SKLRALTFR--PLTQFL--------FWLLVANV-----------AILTWIGGMP-----VEH----PFIVIGQIASFLYFLIFLILF-PIT---GLMENKMF-A-------------------------------------------------------------------------------
>504069
----------M-----A--P----NLRKSHPLLK-MVNNSLIDLPTPSNISAWWNFGSLLGICLTIQILTGLLLAT--HYTADTSL-AFSSV--ANTCR-NVQYGWLIRNLH---------------ANGASFFFICIYLHIARGFYYGSY-LFK--ETWNTGVILLLTLMATAFVG---Y-VLPWGQMSFWG-ATV-ITNLFSAIPYIGQTLVE---------WAWG---GF-SVDNPTLTR--------FFALHFLLPFMITSLILIHLTFLHES-GS-NNPLGISSNCDKIPFHPYFSLKDLLGFTILLFLLTTLAL------------------FSPNLLGDPENFTPANPL-TTPPHIKPEW-YFLFAYAILRSIPNKLGGVLALA-ASVL-IL----------------FMCPLLHK----SKQRTMAFR--PISQFL--------FWTLAANL-----------FILTWVGSQP-----VEH----PFIIIGQLASLTYFTTILLLF-PLT---STLENKIL-N-------------------------------------------------------------------------------
>7667
----------M-----A--A----PLRKEHPIFR-ILNSTFVDLPLPSNLSIWWNFGSLLGLCLIVQILTGIFLAM--HYTADITL-AFSSV--SHICR-DVNYGWLLRNVH---------------ANGASLFFICMYCHIGRGLYYGSY-NKI--ETWNVGVVLFLVTILTAFMG---Y-VLVWGQMSFWA-ATV-ITNLVSAIPYIGTVIVQ---------WLWG---GF-SVDNATLTR--------FFAFHFLFPFIIAALAIIHLVFLHNS-GA-NNPVGLNSNYDKAPFHIYYTTKDTVGFVLLIAALFSLAL------------------LFPGALNDPENFIPANPL-VTPPHIQPEW-YFLFAYAILRSIPNKLGGVIALV-AAIL-VL----------------FLMPLLNT----SKNESNSFR--PLSQAA--------FWLLVSTF-----------LILTWIGSQP-----VEY----PYVLLGQVASVLYFSLFILGF-PLV---SSIENKIIFS-------------------------------------------------------------------------------
>381110
----------M-----A--L----NLRKNHPLFK-TINDALIDLPTPPNISAWWNFGSLLGICLITQIITGLLLAT--HYTADTSL-AFNSV--AHMCR-NVQFGWLIRNLH---------------ANGASFFFICIYLHIGRGLYYGSY-LNK--ETWNVGVLLLLTLMATAFVG---Y-VLPWGQMSFWG-ATV-ITNLFSAIPYIGQTLVE---------WAWG---GF-SVDNPTLTR--------FFALHFLLPFLIVGLTLVHLTFLHET-GS-NNPLGIPADCDKIPFHPYYTTKDILGFALMIILLVSMAL------------------FSPNLMGDPENFTPANPL-ATPPHIKPEW-YFLFAYAILRSIPNKLGGVLALA-ASVL-VL----------------FLMPLLHT----SKLRSMTFR--PISQIL--------FWTLVANL-----------LVLTWVGSQP-----VEH----PFIIIGQLASISYFTIILILF-PLA---ALLENKML-N----L--------------------------------------------------------------------------
>48706
----------M--------M----NLRKMHPLIK-IANNALVDLPAPVNISAWWNFGSLLGLCLITQIVTGLFLAM--HYTADISI-AFNSV--SHISR-DVNYGWLLRATH---------------ANGASFFFICLYLHAGRGMYYSSY-FYT--HTWMVGVIILLAVMATAFMG---Y-VLIWGQMSFWA-ATV-ITNLLSAIPYLGQTLVQ---------WIWG---GF-AVDNATLTR--------FFTFHFLLPFIIAGLSMVHLLFLHQT-GS-SNPTGMNANVDKIPFHPYFSIKDLAGFIIMFYLLMMLVL------------------TNPFLLGDVENFIPANPL-VTPVHIQPEW-YFLFAYAILRSIPNKLGGAIALV-ISIL-IL----------------MILPFSQK----SKTRGNQFY--PVAQIS--------FWIMVNTV-----------VLLTWIGARP-----AED----PYILVGQILTALYFMYFLIN--PMI---LKTWDGLM-K-------------------------------------------------------------------------------
>409288
----------M-----A--L----NLRKNHPLLK-TINDSLIDLPTPSNISTWWNFGSLLGICLVTQIITGLLLAA--HYTADTTL-AFSSV--AHMCR-DVQFGWLIRNLH---------------ANGASLFFICIYLHIGRGIYYGSY-LNK--ETWNIGVILLLTLMATAFVG---Y-VLPWGQMSFWG-ATV-ITNLFSAIPYIGQTLVE---------WAWG---GF-SVDNPTLTR--------FFALHFLLPFIIAGLTLVHLTFLHET-GS-NNPLGISSDCDKIPFHPYYTIKDILGFALMLTLLITLAL------------------FSPNLLGDPENFTPANPL-ATPPHIKPEW-YFLFAYAILRSIPNKLGGVLALA-ASVL-VL----------------FLMPLLHN----SKQRAMTFR--PLSQIL--------FWALVANL-----------LVLTWVGSQP-----VEH----PFIIIGQLASLSYFTIILVLF-PIA---SALENKML-K----L--------------------------------------------------------------------------
>8030
----------------M--A----NLRKTHPLLK-IANDALVDLPAPSNISVWWNFGSLLGLCLATQILTGLFLAM--HYTSDIST-AFSSV--CHICR-DVSYGWLIRNIH---------------ANGASFFFICIYMHIARGLYYGSY-LYK--ETWNIGVVLLLLTMMTAFVG---Y-VLPWGQMSFWG-ATV-ITNLLSAVPYVGGALVQ---------WIWG---GF-SVDNATLTR--------FFAFHFLFPFVIAAATVLHLLFLHET-GS-NNPAGINSDADKISFHPYFSYKDLLGFVAMLLGLTSLAL------------------FAPNLLGDPDNFTPANPL-VTPPHIKPEW-YFLFAYAILRSIPNKLGGVLALL-FSIL-VL----------------MVVPILHT----SKQRGLTFR--PLTQFL--------FWTLVADM-----------LILTWIGGMP-----VEH----PFIIIGQIASVIYFTIFLVLA-PLA---GWAENKAL-E----W--------T-----------------------------------------------------------------
>43116
----------M-----A--H----IMRKTHPLMK-IINNSFIDLPTPSNISYWWNFGSLLGLCLITQILTGLFLAM--HYTADTSS-AFSSV--AHICR-DVNYGWLMRNIH---------------ANGASFFFICIFLHIGRGMYYGSY-MFK--ETWNIGVVLLFLVMATAFVG---Y-VLPWGQMSFWG-ATV-ITNLLSAIPYMGDTLVQ---------WIWG---GF-SVDKATLTR--------FFAFHFLFPFLIAGTSIIHLLFLHET-GS-NNPTGVASNQDKISFHPYFSYKDALGFLLMFILLMFLSL------------------FSPNLLGDPENFSPANPL-ITPPHIQPEW-YFLFAYAILRSIPNKLGGVIALL-MSIL-IL----------------MLIPMLHT----SKQRSMMFR--PLTQIM--------FWILVANT-----------MILTWIGGQP-----VEP----PFIEIGQISSILYFSLFIIII-PTI---GILENKMM-K----W--------------------------------------------------------------------------
>13603
----------------M--A----NLRKTHPLLK-IANDALVDLPAPSNISVWWNFGSLLGLCLATQLLTGLFLAM--HYTSDIAT-AFTSV--AHICR-DVNYGWLIRNMH---------------ANGASFFFICIYLHIGRGLYYGSY-LYK--ETWNVGVVLLLLVMMTAFVG---Y-VLPWGQMSFWG-ATV-ITNLLSAVPYVGNTLVQ---------WIWG---GF-SVDNATLTR--------FFAFHFLLPFIIAAMTVIHLLFLHET-GS-NNPTGLNSDADKISFHPYFSYKDLLGFAALLIGLTSLAL------------------FSPNLLGDPDNFTPANPL-VTPPHIKPEW-YFLFAYAILRSIPNKLGGVLALL-ASIL-VL----------------MVVPILHT----SKQRGLTFR--PLTQFL--------FWTLVADV-----------AILTWIGGMP-----VEH----PFIIIGQVASFLYFFLFLVLT-PLA---GWLENKAL-G----W--------A-----------------------------------------------------------------
>343526
----------------M--A----SLRKTHPLIK-IANDALVDLPAPSNISVWWNFGSLLGLCLATQILTGLFLAM--HYTSDIST-AFSSV--THICR-DVNYGWLIRNIH---------------ANGASFFFICIYMHIARGLYYGSY-LYK--ETWDIGVYLLLLVMMTAFVG---Y-VLPWGQMSFWG-ATV-ITNLLSAVPYMGDMLVQ---------WIWG---GF-SVDNATLTR--------FFAFHFLLPFVIAATTVLHLLFLHET-GS-NNPIGLNSDADKISFHPYFTYKDLLGFVVMLLALTLLAL------------------FSPNLLGDPENFTPANPL-VTPPHIQPEW-YFLFAYAILRSIPNKLGGVLALL-FSIL-VL----------------MVVPLLHT----SKQRGLTFR--PITQFL--------FWTLIADM-----------IILTWIGGMP-----VEH----PFIIIGQVASVLYFALFLVFI-PLA---GWLENKAL-E----W--------A-----------------------------------------------------------------
>396787
----------------M--A----SLRKTHPLLK-IANNALVDLPAPSNISVWWNFGSLLGLCLIAQILTGLFLAM--HYTSDITM-AFSSV--AHICR-DVNYGWLIRNLH---------------ANGASFFFICIYLHIGRGLYYGSY-LYK--ETWNIGVVLLLLVMATAFVG---Y-VLPWGQMSFWG-ATV-ITNLLSAIPYVGNTLVQ---------WIWG---GF-SVDNATLTR--------FFAFHFLLPFIIAAVTMLHLLFLHET-GS-NNPLGLNSDVDKISFHPYFSYKDLLGFVVVLIALTSLAL------------------FSPNLLGDPDNFTPANPL-VTPPHIKPEW-YFLFAYAILRSIPNKLGGVLALL-ASIL-VL----------------MVVPILHT----SKQRGLTFR--PVTQFL--------FWTLIANV-----------AILTWIGGMP-----VEH----PFIIIGQIASVLYFSLFLIFA-PLA---GWLENKAL-G----W--------L-----------------------------------------------------------------
>1109128
----------M-----T--N----QYFKMNPMFK-IFNSTLVILPAPSNLSIFWNFGSLLSLCLISQIISGLLLAS--AYNPSMDS-SFLLI--SRMME-ATDKGWLIRYIH---------------ANGASLFFICLYLHIGRGLYYGSF-LYK--TTWSVGVTILFLTMAAAFLG---Y-VLPMSQMSFWG-ASV-ITNLFSEIPYIGPSLVK---------SIWG---AP-YVGDPTIMR--------FFTFHFIIPFIVLALVVVHITLLHQT-GS-SNPLGVSSNANKLPFHSFFSYKDMMGVTLVMLMFISMVL------------------YTPMLLGDDENFVSANPS-VTPHHIQPEW-YFLFAYAILRSVPNKLGGVIALA-LSIF-IL----------------FIMPFTHL----GKKKSLIFY--PLNKSL--------FWAYVASI-----------ILLTWIGMRP-----VEY----PYILTGQLLTLFYFAYYLFN--PLI---MKMWDMIN-K----H--------------------------------------------------------------------------
>103435
----------M-----A--P----VLRKTHPLMK-IINNSFIDLPAPVNLSSLWNFGSLLGVCLVAQIATGLFLAM--HYTADTSM-AFSSV--AHICR-DVNNGWLLRNLH---------------ANGASFFFICIYLHIGRGMYYGSY-LFK--ETWNIGVILLFLVMATAFVG---Y-VLPWGQMSFWG-ATV-ITNLLSAAPYIGTELVQ---------WIWG---GF-SVDNATLTR--------FFTFHFILPFIIAGASMLHLLFLHQT-GS-SNPTGLNSNLDKIPFHAYYSYKDIFGFALMLALLALLST------------------FAPNLLGDPDNFTPANPL-VTPPHIKPEW-YFLFAYAILRSIPNKLGGVLALL-FSIM-VL----------------FLMPLLHT----SKQRTLMFR--PLAKLF--------FWTLVANT-----------LILTWIGGQP-----VED----PYIMIGQLASVLYFTIFIIFI-PLL---GLTENKLA-R----L--------N-----------------------------------------------------------------
>242820
----------------M--A----SLRKTHPLLK-IANDALVDLPAPSNISVWWNFGSLLGLCLIIQILTGLFLAM--HYTSDITT-AFSSV--AHICR-DVNYGWLIRNMH---------------ANGASFFFICIYLHIGRGLYYGSY-LYK--ETWNVGVVLFLLVMMTAFVG---Y-VLPWGQMSFWG-ATV-ITNLLSAIPYIGNSLVQ---------WLWG---GF-SVDNATLTR--------FFAFHFLLPFIIAAMTMIHLIFLHET-GS-TNPIGLNSDAEKISFHPYFSYKDLLGFAILLLALVVLAL------------------FSPNLLGDPDNFTPANPL-VTPPHIKPEW-YFLFAYAILRSIPNKLGGVLALL-FSIL-IL----------------MLVPILHT----SKLRALTFR--PLTQFL--------FWLLIANV-----------MILTWIGGMP-----VEH----PFIIIGQISSVLYFSIFLILL-PMA---GLAENKLF-T-------------------------------------------------------------------------------
>228346
----------------M--A----NLRKTHPLLK-VANGALVDLPAPSNISAWWNFGSLLSLCLIAQILTGLFLAM--HYTSDIAT-AFSSV--AHICR-DVNYGWLIRNMH---------------ANGASFFFICLYMHIARGLYYGSY-LYK--ETWNVGVILLLLVMATAFVG---Y-VLPWGQMSFWG-ATV-ITNLMSAVPYVGNSLVE---------WIWG---GF-SVDNATLTR--------FFAFHFLLPFIVAAFSMVHIVFLHES-GS-NNPAGLNSDSDKISFHPYFSYKDLLGFAILLLALVFLAL------------------FSPNLLGDPDNFTPANPL-VTPPHIKPEW-YFLFAYAILRSIPNKLGGVLALL-FSIL-VL----------------MLVPLLHT----SKQRGLTFR--PLTQIF--------FWTFVANV-----------LILTWIGGMP-----VEH----PYIIIGQVASATYFLLILVLL-PLA---GLLENKTL-E----W--------T-----------------------------------------------------------------
>194371
----------------M--A----SLRKTHPLMK-IANDALVDLPTPSNISVWWNFGSLLGLCLITQILTGLFLAM--HYTSDIST-AFSSV--VHICR-DVNYGWLIRNIH---------------ANGASFFFICIYMHIARGLYYGSY-LYK--ETWNIGVVLLLLVMMTAFVG---Y-VLPWGQMSFWG-ATV-ITNLLSAVPYMGDTLVQ---------WIWG---GF-SVDNATLTR--------FFAFHFLLPFVVAAATILHLLFLHET-GS-NNPAGLNSDADKISFHPYFSYKDLLGFVVMLLALTSLAL------------------FSPNLLGDPENFTPANPL-VTPPHIKPEW-YFLFAYAILRSIPNKLGGVLALL-FSIL-VL----------------MVVPILHT----SKQRGLTFR--PITQFL--------FWTLVADM-----------IILTWIGGMP-----VEH----PYIIIGQIASVLYFALFLILA-PLA---GWVENKAL-K----W--------A-----------------------------------------------------------------
>8323
----------M-----A--H----IMRKTHPMLK-IINDSFIDLPTPSNISYWWNFGSLLGVCLITQILTGLFLAM--HYTADTQS-AFSSV--AHICR-DVNYGWLVRNIH---------------ANGASLFFVCIYMHIGRGLYYGSY-MFK--ETWNIGVVLLFLVMATAFVG---Y-VLPWGQMSFWG-ATV-ITNLLSAVPYLGDSLVQ---------WIWG---GF-SVDKATLTR--------FFAFHFLFPFLIAGTSIVHLLFLHQT-GS-NNPTGISYNQDKITFHPYFSYKDALGFLLMLLALMLISL------------------LTPNLLGDPENFTPANSL-VTPPHIQPEW-YFLFAYAILRSIPNKLGGVIALL-ASIL-IL----------------MAIPLLHT----SKQRSLTFR--PTSRIL--------FWALVANT-----------LILTWIGGKP-----VEP----PFIEVGQAASILYFSLFIVLI-PLI---GLWENKLM-K----W--------------------------------------------------------------------------
>1680881
----------M-----A--P----TIRKSHPLLK-IINGSFIDLPSPANISVWWNFGSLLGVCLIAQIATGLFLAM--HYTADTSL-AFSSV--AHICR-DVNNGWLLRNLH---------------ANGASFFFICIYLHIGRGLYYGSY-LYK--ETWNIGVILLFLVMATAFVG---Y-VLPWGQMSFWG-ATV-ITNLLSAAPYIGTDLVQ---------WIWG---GF-SVDNATLTR--------FFTFHFILPFIIAAASMIHLLFLHQT-GS-SNPTGLNSNLDKITFHPYFSYKDLLGFAIMLGALAALST------------------FAPNLLGDPDNFTPANPL-VTPPHIKPEW-YFLFAYAILRSIPNKLGGVLALL-LSIL-VL----------------FLMPIIHT----SKLRSLMFR--PIAKTL--------FWALIANT-----------AILTWIGGQP-----VED----PFITIGQIASGLYFLIFVLLI-PSL---GLLENKLL-K----I--------------------------------------------------------------------------
>175429
----------------M--A----SLRKTHPLLK-IANDALVDLPAPSNISAWWNFGSLLGLCLIIQILTGLFLAM--HYTSDIAT-AFSSV--AHICR-DVNYGWLIRNLH---------------ANGASFFFICLYLHIGRGLYYGSY-LYK--ETWNIGVILLLLVMGTAFVG---Y-VLPWGQMSFWG-ATV-ITNLLSAVPYVGNTLVQ---------WIWG---GF-SVDNATLTR--------FFAFHFLLPFIIAAVTLIHLIFLHET-GS-NNPLGLNSDMDKISFHPYFSYKDLLGFAALLITLTSLAL------------------FSPNLLGDPDNFTPANPL-VTPPHIKPEW-YFLFAYAILRSIPNKLGGVLALL-ASIL-VL----------------MVVPILHT----SKQRGLTFR--PLTQFL--------FWTLVANV-----------FILTWIGGMP-----VEH----PYIIIGQIASVLYFALFLIVT-PFV---GWLENKAL-G----W--------V-----------------------------------------------------------------
>27788
----------M-----A--T----NLRKTHPMMK-IINNSFIDLPSPSNISAWWNFGSLLATCLALQIITGIFLAM--HYSPDISM-AFSSI--SHITR-DVQYGWLIRNTH---------------ANGASLFFMCIYLHIGRGIYYGSY-LYK--ETWNTGIILLLLVMATAFVG---Y-VLPWGQMSFWG-ATV-ITNLLSAIPYIGNTLVQ---------WIWG---GF-SVDNATLTR--------FFTFHFLLPFAITGLTMVHLLFLHET-GS-NNPTGLNSNTDKIPFHPYFSYKDLLGLILMLTFLLTLTF------------------FSPYLLGDPDNFTPANPL-STPPHIKPEW-YFLFAYAILRSIPNKLGGVLALL-SSIL-VL----------------FLMPTLHT----SKQRTASFR--PLTQIL--------FWSLVADL-----------LVLTWIGGQP-----VED----PFITIGQAASSLYFLILLFLM-PMT---GMIENKVL-K----L--------K-----------------------------------------------------------------
>1132478
----------M-----A--P----NLRKSHPLLK-MVNNSLIDLPTPPNISAWWNFGSLLGICLLTQILTGLLLAM--HYTADTTL-AFSSV--AHTCR-NVQYGWLIRNLH---------------ANGASFFFICIYLHIGRGFYYGSY-LYK--ETWNTGVILLLTLMATAFVG---Y-VLPWGQMSFWG-ATV-ITNLFSAIPYIGQTLVE---------WAWG---GF-SVDNPTLTR--------FFALHFLLPFMIAGLTFIHLTFLHES-GS-NNPLGIQSNCDKIPFHPYFSLKDILGFIIMFLPLTVLAL------------------FSPNLLGDPENFTPANPL-VTPPHIKPEW-YFLFAYAILRSIPNKLGGVLALA-ASVLGTI----------------PKVPYFHK----SKQRTMTFR--PLSQLL--------FWILVTNL-----------FILTWVGSQP-----VEH----PFIIIGQLASLTYFTILLLLF-PAI---GALENKML-N----Y--------------------------------------------------------------------------
>52110
----------M-----A--H----TMRKTHPLLK-IINNSFIDLPTPSNISYLWNFGSLLGICLISQIITGLFLAM--HYTADTTS-AFSSV--AHICR-DVNYGWVMRNIH---------------ANGASFFFICIYMHIGRGIYYGSY-MYK--ETWNIGVILLFLVMATAFVG---Y-VLPWGQMSFWG-ATV-ITNLLSAIPYMGDMLVQ---------WIWG---GF-SVDKATLTR--------FFAFHFILPFIVSGASIIHLIFLHET-GS-NNPTGLNSNPDKIPFHPYFSYKDMLGFLIMLFSLMALSL------------------LSPNLLSDPENFTPANPL-VTPPHIQPEW-YFLFAYAILRSIPNKLGGVMALL-ASIL-IL----------------MIIPILHS----SKHRSFTFR--PTTQTL--------FWLLIANT-----------LVLTWIGGQP-----VEP----PFIEIGQVASILYFTLFLLLI-PIF---GMMENKLM-K----W--------------------------------------------------------------------------
>349549
----------------M-------ITRKTHPLLK-MVNSALIDLPAPSNISAMWNFGSILLICLMVQIVTGLFLAM--HYTSDIST-AFSSV--IHICR-NVNNGWIIQNLH---------------ANGASLFFICIYLHIGRGLYYGSY-LHK--ETWNIGVLLLLLVMMTAFVG---Y-VLPWGQMSFWG-ATV-ITNLLSAIPYVGNSLVQ---------WVWG---GF-SVDNATLTR--------FFAFHFLTPFMIIAATVLHALFLHET-GS-SNPIGLNSDPDKIPFHPYFSLKDMLGFAVFIMALMSLTT------------------LAPSLLKDPENFIPADPL-VTPPHIKPEW-YFLFAYAILRAIPNKLGGVLALF-SSIL-VL----------------TTVPLLHT----SKQQGMTFR--PLTQLL--------FWALVADL-----------FILTWIGGMP-----VEH----PFIILGQIASLLYFALFLIFY-PLT---GWLENKLL-N----F--------N-----------------------------------------------------------------
>496405
----------M-----A--M----NIRKTHPLFK-IINHTLIDLPTPSNISTWWNFGSLLGLCLIIQLLTGLFLAM--HYTADISM-AFSSV--IHICR-DVNYGWFIRNIH---------------ANGASMFFICVYLHIARGIYYGSY-LNK--ETWNIGVMLLLLLMATAFVG---Y-VLPWGQMSFWG-ATV-ITNLLSALPYIGDTLVQ---------WIWG---GF-SVDNATLTR--------FFTFHFLLPFLIAALSMIHLLFLHEK-GS-NNPTGLNSDMDKIPFHPYFSYKDILGFSMMLFTLTFLAL------------------FTPNLLGDAENFIPANPL-VTPPHIKPEW-YFLFAYAILRSIPNKLGGVLALL-SSIL-IL----------------FLIPLLHT----SKQRSNTFR--PLTQFS--------FWTLVTNT-----------IILTWIGGQP-----VEQ----PFILVGQIASITYFSLFLIIM-PLT---SWLENKML-N----L--------N-----------------------------------------------------------------
>34839
----------------M--T----NTRKSHPLLK-MINHSFIDLPTPSNISTWWNFGSLLGVCLILQIITGLFLAM--HYTADTTT-AFSSV--THICR-DVNYGWLIRYLH---------------ANGASMFFIFLYFHVGRGIYYGSY-LFL--ETWNIGVILLLTVMATAFMG---Y-VLPWGQMSFWG-ATV-ITNLLSAIPYIGPTLVE---------WIWG---GF-AVDKATLTR--------FFAFHFILPFIITALVLVHLLFLHET-GS-NNPSGLNPNSDKIPFHPYYTIKDILGMLLMMLALLTLTL------------------FSPDLLGDPDNYTPANPL-NTPPHIKPEW-YFLFAYAILRSIPNKLGGVLALI-SSIL-IL----------------LLFPTLHL----SNQRSMMFR--PISQCF--------MWILVANL-----------LILTWIGGQP-----VEY----PFIAIGQLASISYFLTILILL-PLT---NMLENKLL-K----W--------------------------------------------------------------------------
>64108
----------------M--A----SLRKTHPLLK-IVNDALIDLPAPANISVWWNFGSLLGLCLLTQILTGLFLAM--HYTSDIAT-AFSSV--AHICR-DVNYGWLIRNFH---------------ANGASFFFICLYLHIGRGLYYGSY-LYK--ETWNVGVVLFLLVMMTAFVG---Y-VLPWGQMSFWG-ATV-ITNLLSAVPYVGDILVQ---------WIWG---GF-SVDNATLTR--------FFAFHFLFPFIIAAMTILHFLFLHET-GS-NNPAGLNSDADKVSFHPYFSYKDLLGFVVMLLALSTLSL------------------FSPNLLGDPDNFIPANPL-VTPPHIKPEW-YFLFAYAILRSIPNKLGGVLALL-SSIL-IL----------------MLVPILHT----SKQRGLTFR--PLTQIL--------FWVLVADV-----------AILTWIGGMP-----VEH----PFIIVGQVASVLYFALFLVIM-PTT---GWMENKAL-K----W--------N-----------------------------------------------------------------
>495854
----------M-----T--P----NIRKSHPLFK-IINNALIDLPTPTNISSWWNFGSLLGLCLIIQILTGLFLAM--HYTPDIST-AFSSI--AHISR-DVNYGWLIRNIH---------------ANSASMFFICVYLHIARGLYYGSY-LNK--ETWNIGVIILILLMATAFVG---Y-VLPWGQMSFWG-ATV-ITNLLSALPYIGDTVVQ---------WVWG---GF-SIDNATLTR--------FYTFHFLLPFLIAALTMVHLLFLHDS-GS-NNPTGLPSDMDKIPFHPYYSYKDLLGFFLLLLTLVLLAL------------------FSPNLLGDTENFIPANPL-VTPPHIKPEW-YFLFAYAILRSIPNKLGGVLALA-FSIL-IL----------------LLVPILHT----SKQRSLTFR--PISQVL--------FWLLVANT-----------IILTWIGGQP-----VEQ----PFIIIGQIASATYFSFFLILF-PLA---GWWENKML-K----L--------------------------------------------------------------------------
>357170
----------------M--A----SLRKTHPLLK-IANEALVDLPTPSNISLWWNFGSLLGLCLIAQIITGLFLAM--HYTPDIMS-AFSSI--AHICR-DVNFGWLIRNVH---------------ANGASFFFICIYLHIGRGLYYGSY-LYK--ETWNIGVILLLLVMMTAFVG---Y-VLPWGQMSFWG-ATV-ITNLLSAIPYVGNSLVQ---------WIWG---GF-SVDNATLTR--------FFAFHFLLPFIIAAAAVLHLLFLHET-GS-NNPTGLSSNTDKIPFHPYFSYKDLMGFAILLLALISLAL------------------FSPNYLGDPDNFTPANPL-VTPPHIKPEW-YFLFAYAILRSIPNKLGGVLALL-ASIL-VL----------------MIIPLLHT----SNQRSLTFR--PLSQLT--------FWLLIANV-----------AILTWIGGMP-----VEH----PYIIIGQVASFLYFFIFLMLL-PTT---GWLENKLL-K----L--------Y-----------------------------------------------------------------
>9358
----------------M--T----NIRKMHPLFK-IINHTFIDLPTPSSISTWWNFGSLLGMCLIMQILTGLFLAM--HYTPDTTT-AFSSV--AHICR-DVNYGWIIRYLH---------------ANGASMFFICLYLHIGRGMYYGSY-ACL--ETWNIGIILLFTLMTTAFMG---Y-VLPWGQMSFWG-ATV-ITNLLSAIPYIGANLVE---------WIWG---GF-SVDKATLTR--------FFALHFILPFITTALTLTHLLFLHET-GS-NNPLGISPDSDKIPFHPYYTMKDILGLLPMILITLTLVL------------------FYPDLLGDPDNYTPANPL-NTPPHIKPEW-YFLFAYAILRSIPNKLGGVMALI-LSIL-IL----------------AILPMLHT----AKQRSLMFR--PISQCL--------FWMLVMDL-----------LILTWIGGQS-----MEH----PFIIIGQLASILYFSIILILM-PAA---GLIENNLM-K----W--------------------------------------------------------------------------
>58323
----------------M--A----SLRKTHPLMK-IANDALVDLPTPSNISAMWNFGSLLGLCLIAQILTGLFLAM--HYTSDIST-AFSSV--THICR-DVNYGWLIRNLH---------------ANGASFFFICLYMHIARGLYYGSY-LYK--ETWNIGVVLFLLVMMTAFVG---Y-VLPWGQMSFWG-ATV-ITNLLSAVPYMGDTLVQ---------WIWG---GF-SVDNATLTR--------FFAFHFLLPFVVAGATVLHLLFLHET-GS-NNPAGLNSDADKISFHPYFSYKDLLGFVIMLLALTSLAL------------------FSPNLLGDPENFTPANPL-VTPPHIQPEW-YFLFAYAILRSIPNKLGGVLALL-FSIL-VL----------------MVVPIMHT----SKQRGLTFR--PVTQFL--------FWTLVADM-----------IILTWIGGMP-----VEH----PYVIIGQAASILYFALFLILI-PLA---GLMENKAL-K----W--------A-----------------------------------------------------------------
>136868
----------------M--A----NLRKTHPLLK-IANDALVDLPAPSNISVWWNFGSLLGLCLAAQILTGLFLAM--HYTSDIAT-AFSSI--AHICR-DVNYGWLIRNMH---------------ANGASFFFICIYMHIGRGLYYGSY-LYK--ETWNIGVILLLLTMMTAFVG---Y-VLPWGQMSFWG-ATV-ITNLLSAVPYIGNSLVQ---------WIWG---GF-SVDNATLTR--------FFAFHFLLPFIIAAATMVHLIFLHET-GS-NNPTGLNSDADKISFHPYFSYKDLLGFAVLLIALISLAL------------------FSPNLLGDPDNFTPANPL-VTPPHIKPEW-YFLFAYAILRSIPNKLGGVLALL-FSIL-VL----------------MVVPILHT----SKQRGLTFR--PITQLL--------FWLLVADV-----------AILTWIGGMP-----VED----PFVIIGQIASFLYFFLFLVLA-PLA---GWLENKIL-E----W--------A-----------------------------------------------------------------
>263868
----------------M--A----SLRKTHPLMK-IANHALVDLPTPSNISALWNFGSLLGLCLITQILTGLFLAM--HYTSDIST-AFSSV--AHICR-DVNYGWLIRSLH---------------ANGASFFFICIYMHIARGLYYGSY-LYK--ETWNIGVVLLLLVMATAFVG---Y-VLPWGQMSFWG-ATV-ITNLMSAVPYMGDTLVQ---------WIWG---GF-SVDNATLTR--------FFAFHFLLPFVIAGATILHLLFLHET-GS-NNPAGLNSDADKISFHPYFSYKDLLGFVVMLLALTSLAL------------------FSPNLLGDPDNFTPANPL-VTPPHIQPEW-YFLFAYAILRSIPNKLGGVLALL-FSIL-VL----------------MVVPILHT----SKQRGLTFR--PMTQFL--------FWTLVADM-----------LILTWIGGMP-----VEH----PYVIIGQIASTLYFALFLILV-PLA---GWAENKAL-K----W--------A-----------------------------------------------------------------
>86963
----------------M--A----NLRKTHPLLK-IANDALVDLPTPSNISAWWNFGSLLGLCLISQMVTGLFLAM--HYTSDIST-AFSSV--AHICR-DVNYGWLIRNLH---------------ANGASFFFICLYLHIARGLYYGSY-LYK--ETWNIGVVLFLLVMMTAFVG---Y-VLPWGQMSFWG-ATV-ITNLLSAVPYVGDSLVQ---------WIWG---GF-SVDNATLTR--------FFAFHFLFPFVVAGATMIHLLFLHET-GS-NNPVGLNSDADKIPFHPYFSYKDLLGFIIMLTALTMLAL------------------FYPNLLGDPDNFTPANPM-VTPPHIKPEW-YFLFAYAILRSIPNKLGGVLALL-SSIL-VL----------------MVVPILHT----SKQRGLTFR--PASQLL--------FWILVADM-----------LVLTWIGGMP-----VEH----PYIIIGQVASVLYFSLFLVLN-PLA---GWLENKMM-N----W--------------------------------------------------------------------------
>78880
-------------------M----VIRKTHPLFK-IVNNALIDLPAPSNISVWWNFGSLLLLCLMTQILTGLFLAM--HYTSDIST-AFSSV--AHICR-DVNYGWIIRNLH---------------ANGASFFFLCIYLHIGRGLYYGSY-LYK--ETWNIGVILLLLTMATAFVG---Y-VLPWGQMSFWG-ATV-ITNLLSAVPYMGDMLVQ---------WIWG---GF-SVDNATLTR--------FFAFHFLLPFAVVGATLLHALFLHET-GS-NNPLGLNSDADKISFHPYFSYKDVLGFIVLLTALASLAL------------------FSPNLLGDPENFTPANPL-VTPPHIKPEW-YFLFAYAILRSIPNKLGGVLALL-FSIL-VL----------------MVVPLLHT----SKQQGLTFR--PIAQFM--------FWLLVADV-----------MILTWIGGMP-----VEH----PFVIIGQVASVLYFSLFLILN-PMT---GWLENKLL-N----L--------H-----------------------------------------------------------------
>58060
----------------M--T----NIRKSHPLFK-LINDALIDLPAPSNISSWWNFGSLLGICLLIQILTGLFLAM--HYTSDTAT-AFQSV--THICR-DVNYGWILRYLH---------------ANGASMFFICLFLHVGRGLYYGSY-IYT--ETWNVGILLLFAVMATAFMG---Y-VLPWGQMSFWG-ATV-ITNLLSAIPYIGTNLVE---------WIWG---GF-SVDKATLTR--------FFAFHFLLPFIISALVVVHLLFLHET-GS-NNPTGIPSDMDMIPFHPYYTIKDMLGALAMIMALLLLVL------------------FSPDLLGDPDNYIPANPL-NTPPHIKPEW-YFLFAYAILRSIPNKLGGVLALV-LSIL-IL----------------ALMPLLHT----SKQRSMMFR--PLSQCM--------FWLLVADL-----------LTLTWIGGQP-----VEH----PFIIIGQLASLLYFLLILVLM-PLV---SIVENHLL-K----W--------------------------------------------------------------------------
>1523895
----------M-----A--L----NLRKNHQILK-IINNALIDLPTPPNISAWWNFGSLLGICLITQIVTGLLLAT--HYTADTNL-AFSSV--AHMCR-DVQFGWLIRNLH---------------ANGASFFFICIYLHIGRGIYYGSY-LNK--ETWNIGVILLLTLMATAFVG---Y-VLPWGQMSFWG-ATV-ITNLFSAIPYIGQTLVE---------WAWG---GF-SVDNPTLTR--------FFALHFLLPFVIVGLTLVHLTFLHET-GS-NNPTGVPSDCDKIPFHPYYTVKDILGFALMISLLVSLAL------------------FSPNLLGDPENFTPANPL-VTPPHIKPEW-YFLFAYAILRSIPNKLGGVLALA-ASIL-VL----------------FLMPLLHT----SKLRSMTFR--PISQIL--------FWALVANV-----------LILTWVGSQP-----VEH----PFIIIGQLASFSYFTIILVLF-PIA---AALENKLL-K----L--------------------------------------------------------------------------
>325276
----------------M--A----SLRKTHPLLK-IANEALVDLPTPSNISIWWNFGSLLGLCLITQIITGLFLAM--HYTPDIMS-AFSSI--THICR-DVNFGWLVRNVH---------------ANGASFFFICIYPHIGRGLYYGSY-LYK--ETWNIGVILLLLVMMTAFVG---Y-VLPWGQMSFWG-ATV-ITNLLSAVPYIGNSLVQ---------WIWG---GF-SVDNATLTR--------FFAFHFLLPFIIAAAAILHLLFLHET-GS-NNPTGLNSNMDKIPFHPYFSYKDLLGFVMMLLMLISLAL------------------FSPNYLGDPDNFAPANPL-VTPPHIKPEW-YFLFAYAILRSIPNKLGGVLALL-ASIL-IL----------------MIIPLLHT----SNQRALTFR--PLSQLT--------YWAMVANV-----------AILTWIGGMP-----VEH----PYVTIGQIASFIYLFTLLILL-PTT---GWLENKLL-K----L--------I-----------------------------------------------------------------
>1739090
----------M-----A--I----NIRKTHPLLK-IMNHALVDLPAPSNISLWWNFGSLLGLCLIIQILTGLFLAM--HYTADISM-AFSSV--IHICR-DVNYGWLIRNIH---------------ANGASLFFICVYLHIARGLYYGSY-LYK--ETWNIGVILLFLLMATAFVG---Y-VLPWGQMSFWG-ATV-ITNLLSAFPYIGDMLVQ---------WIWG---GF-SVDNATLTR--------FFAFHFLLPFLILALTIIHLLFLHET-GS-NNPLGINSDADKISFHPYFSYKDLLGFFVMIXFLAMLAL------------------FTPNLLGDAENFIPANPL-VTPPHIKPEW-YFLFAYAILRSIPNKLGGVLALL-FSIF-IL----------------MLVPLLHT----SKQRSTTFR--PLTQIF--------FWILVVNS-----------IILTWIGGQP-----VEQ----PFITVGQIASISYFSLFLIII-PLT---GWYENKIL-S----L--------N-----------------------------------------------------------------
>31902
----------M-----A--T----NIRKTHPLFK-IINNSLIDLPTPTNISIWWNFGSLLGMCLIIQILTGLFLAM--HYTADISS-AFSSV--AHICR-DVNYGWLIRNIH---------------ANGASMFFICVYLHIARGLYYGSY-LNK--ETWNIGVVILLLLMITAFVG---Y-VLPWGQMSFWG-ATV-ITNLLSALPYIGDTLVQ---------WIWG---GF-SIDNATLTR--------FFTFHFLFPFVIAALTMIHLLFLHET-GS-NNPTGLTSNTDKIPFHPYFTYKDLVGFFILLFLLTLLAL------------------FTPNLLNDAENFIPANPL-VTPPHIKPEW-YFLFAYAILRSIPNKLGGVLALV-FSIL-IL----------------LLVPILHT----SKQRSLTFR--PITQIL--------FWLLVTNT-----------IILTWIGGQP-----VEQ----PFITIGQIASVTYFSFFLILF-PIA---GWWENKML-N----L--------------------------------------------------------------------------
>420386
----------------M--T----ITRKSNPALK-IINHSLIDLPTPTNISTAWNFGSLLGLMLVTQITTGLFLAM--HYTADINL-AFSSI--AHISR-EVNFGWLMRNLH---------------ANGASMFFICIYLHIGRGLYYSSY-LYK--ETWNIGIILLFLTMATAFLG---Y-ILPWGQMSFWG-ATV-ITNMLSAIPYIGNNLVN---------WIWG---GF-SVNNPTLIR--------FFTLHFLTPFLIAGTTTLHLLFLHET-GS-NNPTGLSSNSDKVSFHPYFPLKDLTAATMTVTLLTLIAL------------------FLPTLLTDPQNFSPANPL-STPPHIMPEW-YFLFAYTILRSIPNKLGGVMALL-MSIL-IL----------------ILMPLLHT----SKQRTMKFR--PFSQLM--------FWTMAANI-----------MILTWIGSQP-----VEQ----PLTTIGQIATALYFLIIVVIT-PTL---ALMENKTL---------------------------------------------------------------------------------
>575841
----------M-----K--M----PMRKNHPLIK-IVNNSLIDLPTPSSISLWWNFGSLLGMCLTIQLITGIFLAM--HYTADINM-AFNSV--MHICR-DVNNGWLLRNIH---------------ANGASMFFICLYMHVGRGIYYGSY-KLF--MTWMVGVMMLFLIMGTAFLG---Y-VLPWGQMSFWG-ATV-ITNLLSAIPYLGKELVN---------WLWG---GF-SIDNATLTR--------FFTLHFLLPFIIAAMTMIHLLFLHQT-GS-NNPLGMNSNFDKIPFHPYFSIKDLMGMVIMMFMFIILNL------------------LEPRMLGDPENFMPANPM-VTPIHIQPEW-YFLFAYAILRSIPNKLGGVIAMI-MSIA-II----------------IILPLTNK----SKFQSMKFY--PINQIM--------FWTLLCNL-----------VLLTWIGARP-----AEE----PYIFVGQVLTMTYFMYFIMN--PML---FKFWDKMT-M-------------------------------------------------------------------------------
>392923
----------------M--A----SLRKTHPLLK-IANDALVDLPAPSNISVWWNFGSLLGMCLIIQILTGLFLAM--HYTSDIAT-AFSSV--AHICR-DVNYGWLIRNLH---------------ANGASFFFICIYMHIGRGLYYGSY-LYK--ETWNVGVVLLLLVMMTAFVG---Y-VLPWGQMSFWG-ATV-ITNLLSAVPYIGNDLVQ---------WIWG---GF-SVDNATLTR--------FFAFHFLFPFVIAAATMIHLIFLHET-GS-NNPLGMNSDADKIPFHPYFSYKDLLGFAVALLALSSLAL------------------FSPNLLGDPDNFTPANPL-VTPPHIKPEW-YFLFAYAILRSIPNKLGGVLALL-GSIL-IL----------------MVVPILHT----SKQRGTMFR--PITQFL--------FWTLIADI-----------VILTWIGGMP-----VEH----PFIIIGQIASVIYFSLFLCFM-PLA---SLLENKAL-G----W--------A-----------------------------------------------------------------
>173342
----------------M--T----SLRKTHPLLK-IANHALVDLPAPSNISVWWNFGSLLGLCLATQILTGLFLAM--HYTSDIAT-AFTSV--AHICR-DVNYGWLIRNMH---------------ANGASFFFICIYLHIGRGLYYGSY-LYK--ETWNIGVVLLLLLMGTAFVG---Y-VLPWGQMSFWG-ATV-ITNLLSAVPYVGNSLVQ---------WIWG---GF-SVDNATLTR--------FFAFHFLLPFIIAAATMLHLLFLHET-GS-NNPTGLNSDADKISFHPYFSYKDLLGFAALLIALTSLAL------------------FSPNLLGDPDNFTPANPL-VTPPHIKPEW-YFLFAYAILRSIPNKLGGVLALL-FSIL-IL----------------MLVPLLHT----SKQRSLTFR--PLTQLL--------FWTLVADV-----------AILTWIGGMP-----VEH----PFIIIGQVASVLYFLIFLILM-PLA---GWAENKAL-A----W--------S-----------------------------------------------------------------
>126247
----------M-----N--K----PLRLKHPLFK-IANNALVDLPTPSNISIWWNFGSLLGLCLIIQIATGLFLAM--HYTANIEM-AFYSV--NHICR-DVNNGWLLRTLH---------------ANGASFFFICIYLHIGRNIYYGSY-NYV--HTWTVGVVILFLVMGTAFMG---Y-VLPWGQMSFWG-ATV-ITNLLSAVPYLGTTLVQ---------WVWG---GF-AVDNATLTR--------FFTFHFLLPFIVAAATMIHLLFLHQT-GS-NNPVGINSDMDKIPFHPYFSWKDITGFIVLIMLLTLLSL------------------MNPYLLGDPDNFTPANPL-VTPVHIQPEW-YFLFAYAILRSIPNKLGGVIALV-MSIA-IL----------------FIMPLY-K----SKFRGLTFY--PANQIL--------FWTLVSMV-----------LLLTWIGARP-----VED----PYIITGQILTVTYFMFYLIH--PLT---IKLWDNIL-E-------------------------------------------------------------------------------
>1651263
----------M-----K--M----PIRKTSPLFK-IINNSLIIFPSPSNISYMWNFGSLLGICLMIQIFTGLFLAM--HYCPNIEL-AFNSV--AHICR-DVNYGWLLRTLH---------------ANGASFFFICIYIHIGRGMYYSSY-NMI--ETWLIGVTIFFLTMATAFLG---Y-VLPWGQMSFWG-GTV-ITNLLSAIPYLGNTIVQ---------WIWG---GF-AVDNATLTR--------FFTFHFILPFIIFAFMIIHLLYLHQT-GS-SNPIGTNSNIDKIPFHPYFTFKDTLSAIIMIFMLIFLTL------------------SNPYLLGDPDNFTPANPL-VTPIHIQPEW-YFLFAYAILRSIPNKLGGVIALI-MSIA-IL----------------YLLPFINQ----KKFLSSQFY--PINKLM--------FWTMLSII-----------ILLTWIGARP-----VED----PYILTGQILTVIYFLYYIFN--PII---SKMWDYII-F----K--------------------------------------------------------------------------
>37173
----------------M--I----NIRKTHPLMK-IVNNAFIDLPTPSNISSWWNFGSLLGICLILQILTGLFLAM--HYTSDTTT-AFSSV--THICR-DVNYGWIIRYMH---------------ANGASMFFICLFMHVGRGLYYGSY-TFL--ETWNIGVILLFTTMATAFMG---Y-VLPWGQMSFWG-ATV-ITNLLSAIPYIGTSLVE---------WIWG---GL-SVDKATLTR--------FFAFHFILPFIITALAMVHLLFLHET-GS-NNPTGIPSDTDKIPFHPYYTIKDILGAMLLILTLMLLVL------------------FTPDLLGDPDNYTPANPL-STPPHIKPGW-YFLFAYAILRSIPNKLGGVLALV-LSIL-IL----------------AIVPLLHT----SKQRSMMFR--PISQCL--------FWTLMADL-----------LTLTWIGGQP-----VEY----PYIIIGQLASIMYFFIILVLM-PVA---STIENNLL-K----W--------------------------------------------------------------------------
>103695
----------------M--S----IPRKETPILQ-DVNSALVDLPTPSNLFSWWNCGSLLGLMLMTQITTGILLAM--HYKADVSL-AFDSV--SYISR-EVFYGWLIQNLH---------------ANGASFFFICLYLHIGRGLYYGSY-LNT--STWTLGIVLLLLSMMTAFMG---Y-ILPWGQMSFWA-ATV-ITSLISTIPYIGKSIME---------WIWG---GF-SVDDPTLTR--------LFTLHFIMPFVIIGTMGVHLATLHQS-GS-NNPTGFSSALDMVPLHPYFTIKDIMFGVFTLLTLTLITL------------------LTPNLFIEPENFIKANPM-VTPTHIKPEW-YFLFIYAILRTPPAKVTGVVLAL-FAIM-GL----------------ALMPVLHL----SKQRSLMYR--PISQFL--------FWTLAATI-----------WALTWAGGTP-----LTY----PMNTIGAAATIAYFTLLFIIM-PIA---AKLENSV----------------------------------------------------------------------------------
>143332
----------------M--A----NLRKTHPLFK-IANDAVIDLPTPANISAWWNFGSLLGLCLIAQILTGLFLAM--HYTADIST-AFSSV--AHICR-DVNYGWMIRNMH---------------ANGASFFFVCIYLHIGRGLYYGSH-LNK--ETWNVGVVLLLLVMMTAFVG---Y-VLPWGQMSFWG-ATV-ITNLLSAVPYIGNSLVQ---------WIWG---GF-SVDNATLTR--------FFTFHFLLPFVIAAMSMIHLIFLHES-GS-NNPTGINSDADKISFHPYFSYKDILGFAALLIALTSLAL------------------FSPNLLGDPDNFTPANPL-VTPPHIKPEW-YFLFAYAILRSIPNKLGGVLALL-SSIL-VL----------------FLVPILQT----SKQRSLTFR--PLSQIL--------FWTLVADV-----------VILTWIGGMP-----VEH----PYIIVGQIASVIYFSIFLVLV-PVA---GLVENKII-E----W--------Q-----------------------------------------------------------------
>262585
----------M-----T--H----NIRKTHPLLK-IINNSFIDLPSPSNISSLWNFGSLLGLCLVSQIITGLFLAM--HYTADTTS-AFSSV--VHICR-DVNYGWLMRNLH---------------ANGASMFFICIYIHIGRGIYYGSY-LFK--ETWNIGILLLLLVMATAFVG---Y-VLPWGQMSFWG-ATV-ITNLLSATPYIGDTLVQ---------WIWG---GF-SIDKATLTR--------FFSFHFILPFLIAGMSALHLLFLHET-GS-NNPTGLNSNIDKIPFHPYFSYKDTLGFMMMFTMLAIISL------------------FSPNLLGDPENFSPANPL-VTPPHIKPEW-YFLFAYAILRSIPNKLGGVLALL-FSIL-VL----------------FSIPSLHT----SKQRAMTFR--PFTKTV--------FWLIVTNT-----------LILTWIGGQP-----VEE----PFIMIGQISSSIYFMLFILFL-PLT---GLLENKML-N----W--------------------------------------------------------------------------
>255217
----------------M--T----NIRKTHPLMK-VVNNAFVDLPTPSNISSWWNFGSLLGLCLITQILTGLFLAM--HYTPDTTT-AFSSV--THICR-DVNYGWIIRYLH---------------ANGASMFFICLYAHMGRGLYYGSH-VFR--ETWNIGIILLFTVMATAFVG---Y-VLPWGQMSFWG-ATV-ITNLLSAIPYIGTTLVE---------WIWG---GF-SVDKATLTR--------FFAFHFILPFIILALTMVHLIFLHET-GS-NNPTGILSDMDKIPFHPYYTIKDILGALLLILALLTLTL------------------FAPDLLGDPDNYTPANPL-STPAHIKPEW-YFLFAYAILRSIPNKLGGVLALL-LSIL-IL----------------ALVPMLHT----SKQRSMMFR--PFSQFL--------FWVLVADL-----------LTLTWIGGQP-----VEH----PYVIVGQLASILYFLLILVLM-PLA---SLIENKLT-K----W--------------------------------------------------------------------------
>54559
----------M-----A--L----NLRKNHQILK-VINNALIDLPTPPNISTWWNFGSLLGICLIVQIVTGLLLAT--HYTADTNL-AFSSV--AHMCR-DVQFGWLIRNLH---------------ANGASFFFICIYLHIGRGIYYGSY-LNK--ETWNIGVILLLTLMATAFVG---Y-VLPWGQMSFWG-ATV-ITNLFSAIPYIGQTLVE---------WAWG---GF-SVDNPTLTR--------FFALHFLLPFVIVGLTLVHLTFLHET-GS-NNPTGVPSDCDKIPFHPYYTVKDILGFALMISLLVSLAL------------------FSPNLLGDPENFTPANPL-VTPPHIKPEW-YFLFAYAILRSIPNKLGGVLALA-ASIL-VL----------------FLMPLLHT----SKLRSMTFR--PISQIL--------FWALVANV-----------LILTWVGSQP-----VEH----PFIIIGQLASLSYFTIILVLF-PIA---AALENKLL-K----L--------------------------------------------------------------------------
>585236
----------------M--A----SLRKTHPLMK-IANDALVDLPTPSNISVWWNFGSLLGLCLITQILTGLFLAM--HYTSDIST-AFSSV--THICR-DVNYGWLIRNIH---------------ANGASFFFICIYMHVARGLYYGSY-LYK--ETWNIGVVLLLLVMMTAFVG---Y-VLPWGQMSFWG-ATV-ITNLLSAVPYMGDTLVQ---------WIWG---GF-SVDNATLTR--------FFAFHFLLPFVIAGATLLHLLFLHET-GS-NNPAGLNSDADKISFHPYFSYKDLLGFVLMLLALTSLAL------------------FSPNLLGDPENFTPANPL-VTPPHIKPEW-YFLFAYAILRSIPNKLGGVLALL-FSIL-VL----------------LVVPILHT----SKQRGLTFR--PLTQFL--------FWTLVADM-----------AILTWIGGMP-----VEH----PYVIIGQIASVLYFALFLILL-PLA---GWLENKAL-K----W--------A-----------------------------------------------------------------
>178221
----------------M--T----SLRKTHPLLK-IANHALVDLPAPSNISAWWNFGSLLGLCLIAQIVTGLFLAM--HYTSDIAT-AFSSV--AHICR-DVNFGWLIRNMH---------------ANGASFFFICIYMHIGRGLYYGSY-LYK--ETWTIGVVLLLLVMMTAFVG---Y-VLPWGQMSFWG-ATV-ITNLLSAVPYVGGTLVQ---------WIWG---GF-SVDNATLTR--------FFAFHFLLPFVILAATLLHLLFLHET-GS-NNPAGLNSDADKIPFHPYFSYKDLLGFALMLLALASLAL------------------FSPNYLGDPDNFIPANPL-VTPPHIKPEW-YFLFAYAILRSIPNKLGGVLALL-ASIL-VL----------------LLVPLLHT----SKQRSLTFR--PVSQFL--------FWALVADV-----------LILTWIGGMP-----VEH----PYIIIGQVASFIYFSIFLGFF-PMA---GWLENKLL-K----M--------T-----------------------------------------------------------------
>94987
----------M-----T--L----NIRKTHPLFK-IINHALIDLPTPSNISIWWNFGSLMILCLMIQIITGLFLAM--HYTPDISM-AFSSV--MHICH-DVNYGWLIRNIH---------------ANGASLFFICIYLHIARGLYYGSY-LLK--ETWNIGVILLILLMATAFMG---Y-VLPWGQMSFWG-ATV-ITNLMSALPYIGNTLVQ---------WIWG---GF-SVDNATLTR--------FFAFHFLLPFLITTMTMMHLLFLHET-GS-NNPLGLNSDTDKIPFHPYFSQKDISGFFILILILTLLTL------------------FLPNLLTDADNFIPANPL-VTPPHIKPEW-YFLFAYAILRSIPNKLGGVLALL-FSIM-IL----------------MFIPLLHI----SKQRSSIFR--PFTQLT--------FWMLVTNT-----------IILTWIGGQP-----VEQ----PFILVGQIASILYFSLILIMM-PLA---SWYENKLL-N----L--------N-Q---------------------------------------------------------------
>198433
----------M-----S--K----ALRLKHPLFK-IANNALVDLPAPINISAWWNFGSLLGLCLIIQILTGLFLAM--HYTADINM-AFNSV--NHICR-XVNYGWLLRTLH---------------ANGASFFFICIYLHVGRGIYYNSY-LYT--STWTVGTLILFLVMGTAFMG---Y-VLPWGQMSFWG-ATV-ITNLLSAIPYLGTTLVQ---------WIWG---GF-AVDNATLTR--------FFTFHFILPFIVLAMVLIHLLFLHQT-GS-NNPMGLNSNIDKIPFHPYFTFKDVFGFIVMLMLLIMLTL------------------MSPYLLGDPDNFIPANPL-VTPIHIQPEW-YFLFAYAILRSIPNKLGGVMALV-FSIA-IL----------------FFMPLTHN----SKFQGNQFY--PINKIL--------FWSMVTTV-----------ILLTWIGARP-----VED----PYILTGQILTMIYFSYFIIN--PIM---TKWWDNLI-N-------------------------------------------------------------------------------
>423481
----------------M--A----SLRKTHPLLK-IANDALVDLPAPSNISVWWNFGSLLGLCLISQILTGLFLAM--HYTSDIAT-AFSSV--AHICR-DVNYGWLIRNMH---------------ANGASFFFICIYMHIGRGLYYGSY-LYK--ETWNIGVVLLLLVMMTAFVG---Y-VLPWGQMSFWG-ATV-ITNLLSAVPYVGNTLVQ---------WIWG---GF-SVDNATLTR--------FFAFHFLLPFIIAAATVLHLLFLHET-GS-NNPLGLNSDSDKISFHPYFSYKDLLGFAGLLIALTSLAL------------------FTPNLLGDPDNFTPANPL-VTPPHIKPEW-YFLFAYAILRSIPNKLGGVLALL-SSIL-VL----------------MVVPILHT----SKQRSLTFR--PATQFL--------FWTLVADV-----------VILTWIGGMP-----VEH----PFIIIGQVASFVYFAIFLFLA-PLA---ALVENKAL-H----W--------S-----------------------------------------------------------------
>1582966
----------------M--A----SLRKTHPLMK-IANDALVDLPTPSNISVWWNFGSLLGLCLITQILTGLFLAM--HYTSDIST-AFSSV--VHICR-DVNYGWLIRNIH---------------ANGASFFFICIYMHIARGLYYGSY-LYK--ETWNIGVVLLLLVMMTAFVG---Y-VLPWGQMSFWG-ATV-ITNLLSAVPYMGDTLVQ---------WIWG---GF-SVDNATLTR--------FFAFHFLLPFVVAAATLLHLLFLHET-GS-NNPAGLNSDADKISFHPYFSYKDLLGFVVMLLALTSLAL------------------FSPNLLGDPENFTPANPL-VTPPHIKPEW-YFLFAYAILRSIPNKLGGVLALL-FSIL-VL----------------MVVPILHT----SKQRGLTFR--PITQFL--------FWTLVADM-----------IILTWIGGMP-----VEH----PYIIIGQIASVLYFALFLILS-PLA---GWLENKAL-K----W--------A-----------------------------------------------------------------
>164973
----------M-----A--H----TMRKTHPLMK-IINNSFIDLPTPSNISYWWNFGSLLGICLITQIVTGLFLAM--HYTADTYS-AFSSV--AHICR-DVNYGWLVRNIH---------------ANGASLFFICIYLHIGRGLYYGSY-MFK--ETWNIGVILLLLVMATAFVG---Y-VLPWGQMSFWG-ATV-ITNLLSAVPYMGDSLVQ---------WIWG---GF-SVDKATLTR--------FFAFHFLFPFLIAGTSIVHLLFLHET-GS-NNPTGVTSDGDKIPFHPYFSYKDILGFLLMLLTLMFISL------------------LTPNLLGDPENFTPANPL-VTPPHIQPEW-YFLFAYAILRSIPNKLGGVMALL-MSIL-IL----------------MIFPLLHT----SKQRSLMFR--PISQIL--------FWSMVANT-----------LILTWIGGKP-----VEP----PFIEIGQIASILYFSLFIIMI-PMA---GLLENKLM-K----W--------------------------------------------------------------------------
>175794
-------------------M----VIRKTHPLFK-IVNDALIDLPAPSNISAWWNFGSLLLLCLMMQIMTGLFLAM--HYTSDIST-AFSSV--AHICR-DVNYGWVIRNLH---------------ANGASFFFICIYLHIGRGLYYGSY-LYK--ETWNIGVILLLLVMMTAFVG---Y-VLPWGQMSFWG-ATV-ITNLLSAVPYMGDMLVQ---------WIWG---GF-SVDNATLTR--------FFAFHFLLPFAVVAATLLHALFLHET-GS-NNPLGLNSDADKISFHPYFSYKDILGFILLLTALASLAL------------------FSPNLLGDPENFTPANPL-VTPPHIKPEW-YFLFAYAILRSIPNKLGGVLALL-FSIL-VL----------------MVVPLLHT----SKQQGLTFR--PISQFM--------FWVLVADV-----------MILTWIGGMP-----VEH----PFIIIGQIASVLYFSLFLVLN-PLT---SWLENKLL-N----L--------Q-----------------------------------------------------------------
>1040953
----------------M--A----IFRKTHPIAK-IVNDALIDLPVPASLNAWWNFGSLLGLCLMTQIVTGLFLAM--HYTPDTSL-AFSSV--AHICR-DVNYGWLIRNLH---------------ANGASFFFICIYIHIGRGLYYGSY-IYK--ETWNIGVIMLLLVMMTAFVG---Y-VLPWGQMSFWG-ATV-ITNLLSAIPYVGETLVQ---------WIWG---GF-SVDNATLTR--------FFTFHFLLPFIILAMTMVHLIFLHET-GS-NNPLGLNSNTDKIPFYPYYVWKDLFGFVVFWFLLAIMAL------------------LYPNLLGDPDNFIPADPM-VTPPHIKPEW-YFLFAYAILRSVPNKLGGVLALV-SSIL-VL----------------FLVPYLHT----SKHRSLTFR--PLTQLF--------FWALVCDV-----------IILTWIGGMP-----VQP----LYLIIGQIASLMYFLIILVFM-PLS---SWLENKLL-L----W--------R-LYQ-------------------------------------------------------------
>102178
-------------------M----TPRKTHPLLK-ILNNSLIDLPAPPNLSSWWNFGSLLGLCLIMQIMTGIFLAM--HYTPHISL-AFSSI--AHICR-DVQYGWLLRNLH---------------ANGASMFFFCIYAHIGRGLYYGSY-TLK--KTWYSGVALLLMLMATAFLG---Y-VLPWGQMSFWG-ATV-ITNLSSAFPYIGTAIVQ---------WTWG---GF-AIDNATLTR--------FFTLHFALPFGLAGIMMIHLLFLHET-GS-NNPLGISSNTDKIRFHPYYTYKDLLGASIFTTILATLAL------------------LSPDLLGDPENFNPANPM-VTPPHIKPEW-YFLFAYAILRSIPNKIGGVLALL-FSVL-IL----------------VLIPSLHA----SKQQAMTFR--PLSQLT--------FWFIITNI-----------LILTWIGAQP-----VEQ----PFIIIGQIASTLYFSLFLLIM-PLI---ALLENKLM-K----W--------------------------------------------------------------------------
>27689
----------------M--A----NIRKTHPLLK-IINGAFIDLPTPSNISVWWNFGSLLGLCLVTQILTGLFLAM--HYTADIST-AFSSI--AHICR-DVNYGWLIRNIH---------------ANGASFFFICLYLHVARGMYYGSY-LQK--ETWNIGVILLLLTMMTAFVG---Y-VLPWGQMSFWG-ATV-ITNLLSAFPYIGDTLVQ---------WIWG---GF-SVDNATLTR--------FFAFHFLLPFVIAGASMIHLLFLHQT-GS-NNPTGLNSDADKVTFHPYFSYKDLLGFILMLVGLTSVAL------------------FSPNLLGDPDNFTPANPL-VTPPHIKPEW-YFLFAYAILRSIPNKLGGVLALL-FSIL-IL----------------MLVPVLHT----SKQRGNTFR--PLSQIL--------FWALVADM-----------LVLTWIGGQP-----VEH----PFVLIGQVASTVYFALFLIAL-PLT---GLLENKAL-N----W--------N-----------------------------------------------------------------
>479651
----------------M--I----NIRKTHPLLK-IANDALVDLPAPANISAWWNFGSLLGLCLIAQIVTGLFLAM--HYTPDTAS-AFSSV--AHICR-DVNYGWLIRNMH---------------ANGASFFFICIYLHIGRGLYYGSY-LYK--ETWNIGVVLLLLVMMTAFVG---Y-VLPWGQMSFWG-ATV-ITNLLSAVPYIGDTLVQ---------WIWG---GF-SVDNATLTR--------FFAFHFLLPFVILAMTLVHLIFLHET-GS-NNPLGLNSDAEKISFHPYFTYKDLLGFAILLTALASLAL------------------FAPNLLGDPDNFTPANPM-VTPPHIKPEW-YFLFAYAILRSIPNKLGGVLALL-CSIL-VL----------------MVVPILHT----SKHRSLTFR--PLTQFL--------FWVLVADV-----------VILTWIGGMP-----VED----PYIIIGQVASLLYFSLFLILM-PAA---SWLENKLL-F----S--------------------------------------------------------------------------
>1522080
----------M-----R--S----PVRKSHPVLK-LVNNALVDLPAPSNLSIWWNFGSLLGLCLGVQIVTGLFLAM--HYTASVDL-AFSSV--VHITR-DVNYGWLLRGLH---------------ANGASMFFICLYFHVGRGMYYGSY-MYQ--HTWNIGVVLLLLVMGTAFLG---Y-VLPWGQMSFWG-ATV-ITNLLSSIPYVGKMLVE---------WIWG---GF-AVDNAALTR--------FYALHFLLPFIITGLSILHLLFLHET-GS-NNPLGLNGDAEKVPFHAYYTFKDLVGFVLALMGLVTLVM------------------FNPQLLGDPENFIPANPL-VTPVHIQPEW-YFLFAYAILRSIPNKLGGVIGLA-AAVL-IL----------------FTLPLTSG----GQYRSLAFY--PPGQVL--------FWMFVGVF-----------FILTWVGSCP-----VES----PYQEVGWVFTVLYFSYFVLA--PLV---RLWWDNVL-S----K--------------------------------------------------------------------------
>118850
----------M-----M--V----NLRKQHPILK-IINSSFIDLPTPPNISAWWNFGSLLGICLITQIITGLFLAM--HYTADISS-AFSSV--AHIHR-DVQHGWLIRNLH---------------ANGASMFFICLYLHIGRGLYYGSY-LFT--ETWNIGVILLLLTMATAFMG---Y-VLPWGQMSFWG-ATV-ITNLLSAVPYVGITLVE---------WVWG---GF-AVDNATLTR--------FFTLHFVLPFIIMGASLMHLLFLHET-GS-NNPTGLNSNTDKIPFHPYYTYKDLLGALVMLSCLLSLTL------------------FWPNLLGDPENFSPANPL-VTPPHIKPEW-YFLFAYAILRSIPNKLGGVLALL-FSIL-VL----------------FIVPFIHM----SKQRTMAFR--PVSQML--------FWLLVSDI-----------LILTWIGGQP-----VEH----PYIIIGQLASVLYFIIFLLLM-PFL---ALLENKML-K----W--------------------------------------------------------------------------
>13676
----------------M--A----SLRKTHPLLK-IANDALVDLPSPANISVWWNFGSLLGLCLISQILTGLFLAM--HYTPDVES-AFDSV--AHICR-DVNFGWLIRNLH---------------ANGASFFFICIYLHIGRGLYYGSY-LFM--ETWNIGVVLLLLVMMTAFVG---Y-VLPWGQMSFWG-ATV-ITNLLSAVPYVGTTLVE---------WIWG---GF-SVDNATLTR--------FFAFHFLFPFVILAATILHLLFLHET-GS-NNPIGLNSNADKISFHPYFTYKDLLGFAVLLVALSSLAL------------------FSPNLLGDPDNFTPANPM-VTPPHIKPEW-YFLFAYAILRSIPNKLGGVLALL-ASIL-IL----------------MLVPFLHT----SKQRALTFR--PASQFL--------FWTLVADV-----------VVLTWIGGMP-----AEQ----PFIIIGQVASVLYFSLFLVLF-PLT---GWVENKIL-G----W--------A-----------------------------------------------------------------
>412657
----------------M--A----SLRKTHPLLK-IANDALVDLPTPSNISVWWNFGSLLGLCLAAQILTGLFLAM--HYTSDIAT-AFSSV--AHICR-DVNYGWLIRNMH---------------ANGASFFFICTYLHIGRGLYYGSY-LYK--ETWFIGVVLLLLVMMTAFVG---Y-VLPWGQMSFWG-ATV-ITNLLSAVPYVGNTLVQ---------WIWG---GF-SVDNATLTR--------FFAFHFLFPFIIAALAVIHLLFLHET-GS-NNPLGLNSDTDKIPFHPYFSYKDLLGFAAMLVALTSLAL------------------FSPNLLGDPDNFIPANPL-VTPPHIKPEW-YFLFAYAILRSIPNKLGGVLALL-ASIL-VL----------------LLVPILHT----SKQRGLTFR--PLTQLL--------FWALVADV-----------AILTWIGGMP-----VEH----PFIIIGQVASLLYFALFLIFM-PLA---GWLENKAL-E----L--------L-----------------------------------------------------------------
>439704
----------M-----A--P----NPRKYHPLLK-IVNNSLIDLPTPSNISTWWNFGSLLGMCLIAQILTGLLLAM--HYTADTTI-AFSSV--AHTCR-NVQYGWLLRNLH---------------ANGASLFFICIYLHIGRGLYYGSY-LYK--ETWNTGIILLLTLMATAFVG---Y-VLPWGQMSFWG-ATV-ITNLFSAIPYIGQTLVE---------WAWG---GF-SVDNPTLTR--------FFALHFLLPFVIAGMTMIHLTFLHET-GS-NNPLGITSNCDKIPFHPYYSLKDALGFTLMLIPLTTLAL------------------FSPNLLGDPENFTPANPL-VTPPHIKPEW-YFLFAYAILRSIPNKLGGVLALA-ASVL-IL----------------FLMPLLHK----SKQRTMTFR--PLSQLM--------FWALVANL-----------LILTWIGSQP-----VEH----PFILIGQMASLTYFTTLLILF-PTI---GILENKML-N----H--------------------------------------------------------------------------
>9715
----------------M--T----NIRKTHPLAK-IINNSFIDLPTPPNISAWWNFGSLLGICLILQILTGLFLAM--HYTSDTTT-AFSSV--THICR-DVNYGWIIRYMH---------------ANGASMFFICLYMHMGRGLYYGSY-TFT--ETWNIGIILLFTIMATAFMG---Y-VLPWGQMSFWG-ATV-ITNLLSAVPYVGDDLVQ---------WIWG---GF-SIDKATLTR--------FFALHFILPFVALALAAVHLLFLHET-GS-NNPSGIPSDSDKIPFHPYYTIKDILGALLLILTLMLLVL------------------FSPDLLGDPDNYTPANPL-STPPHIKPEW-YFLFAYAILRSIPNKLGGVLALI-LSIL-IL----------------AIIPLLHT----SSQRGMMFR--PISQCL--------FWLLVADL-----------LTLTWIGGQP-----VEH----PYIIIGQLASILYFTILLVLM-PIT---SIIENNIL-K----W--------------------------------------------------------------------------
>7689
----------M-----T--G----PLRKSHPLFR-ILNGSLVDLPAPSNLSVWWNFGSLLSLCLIVQLITGIFLAM--HYTADVSL-AFSSV--SHICR-DVNYGWLLRNIH---------------ANSASFFFICLYCHIGRGIYYGSY-VNQ--ETWNIGVILFLITMVTAFVG---Y-VLPWGQMSFWA-ATV-ITNLLSAVPYIGEMLVQ---------WVWG---GF-SVDNATLTR--------FFTFHFLFPFIIAALSIIHLLFLHQT-GS-NNPTGLDSNYDKAPFHVYFSTKDLVGFLVLLAGILTLAL------------------LAPTALNDPENFIPANPL-VTPTHIQPEW-YFLFAYAILRSIPNKLGGVIALL-AAVL-VW----------------FLVPLLHT----SWNQASTFR--PLTQVT--------FWILAATF-----------IILTWIGSQP-----VEE----PYIIIGQVASVLYFSVFVFLF-PGI---AIVENKLLLR----Y--------------------------------------------------------------------------
>34816
----------------M--A----ALRKTHPLLK-IANDALVDLPAPSNISVWWNFGSLLGLCLISQILTGLFLAM--HYTSDIAT-AFSSV--AHICR-DVNYGWLIRNLH---------------ANGASFFFICIYLHIGRGLYYGSY-LYK--ETWNIGVVLLLLVMMTAFVG---Y-VLPWGQMSFWG-ATV-ITNLLSAVPYVGNTLVQ---------WIWG---GF-SVDNATLTR--------FFAFHFLFPFVIAAATILHLLFLHET-GS-NNPLGLNSDVDKIPFHPYFSYKDLLGFAAVLIGLTSLAL------------------FSPNLLGDPDNFTPANPL-VTPPHIKPEW-YFLFAYAILRSIPNKLGGVLALL-ASIL-VL----------------MVVPFLHT----SKQRSLTFR--PLTQLL--------FWTLIADV-----------AILTWIGGMP-----VEH----PFIIIGQVASLLYFLLFLVFM-PIV---GELENKAL-E----W--------L-----------------------------------------------------------------
>92062
----------------M--T----NIRKTHPLTK-IINNSFIDLPAPSNISAWWNFGSLLGICLIIQILTGLFLAM--HYTSDTAT-AFSSV--THICR-DVNYGWIIRYMH---------------ANGASMFFICLFLHVGRGLYYGSY-MFS--ETWNIGIILLFAVMATAFMG---Y-VLPWGQMSFWG-ATV-ITNLLSAIPYIGTSLVE---------WIWG---GF-SVDKATLTR--------FFAFHFILPFIISALAAVHLLFLHET-GS-NNPSGIPSDSDKIPFHPYYTIKDILGALFLILTLMLLVL------------------FSPDLLGDPDNYIPANPL-NTPPHIKPEW-YFLFAYAILRSIPNKLGGVLALV-FSIL-VL----------------AIIPLLHT----SKQRSMMFR--PLSQCL--------FWLLVADL-----------LTLTWIGGQP-----VEH----PFITIGQLASILYFMILLVLM-PII---SIIENNML-K----W--------------------------------------------------------------------------
>143416
----------M-----T--P-----LRKSHPILK-IINHAFIDLPAPTNLSSMWNFGSLLGLCLIIQIATGLFLAM--HYTADTTL-AFSSV--AHICR-DVNNGWLLRNLH---------------ANGASFFFICIYLHIGRGLYYGSF-LFK--ETWNIGVILLFLVMATAFVG---Y-VLPWGQMSFWG-ATV-ITNLLSAAPYIGTNLVQ---------WIWG---GF-SVDNATLTR--------FFSFHFILPFLIAGMSMIHLLFLHQT-GS-SNPTGLNQNLDKVPFHPYFSYKDILGFTLMIGALAGLST------------------FAPNLLGDPDNFIPANPL-VTPPHIKPEW-YFLFAYAILRSIPNKLGGVLALL-SSII-VL----------------FLVPLIHT----SKQRSLIFR--PFAKIF--------FWALIANT-----------LILTWIGGQP-----VED----PFIMIGQVASFLYFSLFLIIL-PLT---GLLENFLL-K----L--------D-----------------------------------------------------------------
>1199168
----------M-----L--N----QFKNKSSFIK-VLNSTFMDLPAPKNISFSWNIGSLLFMCLFLQIITGILLAS--SYSPSMEN-SFYMV--IFSME-NINKNWFIRYIH---------------ANGASLFFICLYYHISRNIYYYSY-MYK--HTWMVGVSIFILTMATAFLG---Y-VLPINQMSYWG-ASV-ITNLLSEVPYIGSNLIE---------LVWG---SP-SVNNPTIMR--------FFSFHFMLPFLILGLVILHIVLLHET-GS-KNPLGVYSSNNKYMFNPIFIFKDMLGFIVVLLLFFFISL------------------MLPLVLGDDENFFNLNPY-VTPLHIQPEW-YFLFAYAILRSIPNKVGGIIALA-MSIF-IL----------------YFLPYLHL----AKLPS-FCY--PFNKLL--------FFLFLIVV-----------SLLTWVGMSP-----VES----PYIFTGQFLSLSYFTYYMIS--PLS---SVYWEKLI-L----L--------------------------------------------------------------------------
>1344035
----------M-----A--P----NIRKSHPLLK-MINNSLIDLPTPPNISAWWNFGSLLAMCLTTQILTGLLLAM--HYTADTSL-AFSSI--AHTCR-NVQYGWLIRNLH---------------ANGASFFFICIFLHIGRGFYYGSY-LFK--ETWNTGVLLLLTLMATAFVG---Y-VLPWGQMSFWG-ATV-ITNLFSAIPYIGQALVE---------WAWG---GF-SVDNPTLTR--------FFALHFLLPFLIAGITTIHLMFLHES-GS-NNPLGISSSSDKIPFHPYYSLKDVLGLALMLTPLLTLTL------------------FSPNFLGDPENFTPANPL-VTPPHIKPEW-YFLFAYAILRSIPNKLGGVLALT-ASVL-IL----------------LVIPFLHK----SKQRSMTFR--PLSQIL--------FWALVANL-----------LILTWVGSQP-----VEH----PFIFIGQIASLSYFTILLLLF-PLI---GALENKML-Y----H--------------------------------------------------------------------------
>183749
----------------M--T----NIRKNHPLFK-IINESFIDLPTPSSISAWWNFGSLLGICLAMQIITGLFLAM--HYTSDTLT-AFSSV--THICR-DVNYGWLIRYLH---------------ANGASLFFMCLYIHIGRGLYYGSY-MFM--ETWNIGIILLFTVMATAFMG---Y-VLPWGQMSFWG-ATV-ITNLLSAIPYIGTNLVE---------WIWG---GF-SVDKATLTR--------FFAFHFILPFMVTALVVVHLLFLHET-GS-NNPTGISSTMDSIPFHPYYTIKDILGLLITILFLLTLVL------------------FFPDLLGDPDNYTPANPL-STPPHIKPEW-YFLFAYAILRSIPNKLGGVLALV-CSIL-VL----------------AVIPMLHT----AKQRSMMFR--PISQCL--------FWTLVANL-----------IVLTWIGGQP-----VEH----PFIIVGQVASISYFTIILILM-PLA---GLIENKLM-K----W--------------------------------------------------------------------------
>106584
----------------M--A----NLRKTHPLLK-IANDALVDLPAPSNISVWWNFGSLLGLCLAAQILTGLFLAM--HYTSDIAT-AFSSI--AHICR-DVNYGWLIRNMH---------------ANGASFFFICIYMHIGRGLYYGSY-LYK--ETWNIGVILLLLTMMTAFVG---Y-VLPWGQMSFWG-ATV-ITNLLSAVPYIGNSLVQ---------WIWG---GF-SVDNATLTR--------FFAFHFLLPFIIAAATMVHLIFLHET-GS-NNPTGLNSDADKISFHPYFSYKDLLGFAVLLIALISLAL------------------FSPNLLGDPDNFTPANPL-VTPPHIKPEW-YFLFAYAILRSIPNKLGGVLALL-FSIL-VL----------------MVVPILHT----SKQRGLTFR--PITQLL--------FWLLVADV-----------AILTWIGGMP-----VED----PFVIIGQIASFLYFFLFLVLA-PLA---GWLENKIL-E----W--------A-----------------------------------------------------------------
>227288
----------------M--A----SLRKTHPLIK-IANDALIDLPAPSNISSWWNFGSLLGLCLITQILTGLFLAM--HYTSDIST-AFSSV--THICR-DVNYGWLIRNVH---------------ANGASFFFICIYAHIARGLYYGSY-LYK--ETWNIGVILLLLVMMTAFVG---Y-VLPWGQMSFWG-ATV-ITNLLSAVPYIGDALVQ---------WIWG---GF-SVDSATLTR--------FFAFHFLFPFIIAAATLVHLLFLHET-GS-NNPIGLNSDADKIPFHPYFTYKDLLGFVIMLLALTLLAL------------------FSPNLLGDPENFTPANPL-VTPPHIKPEW-YFLFAYAILRSIPNKLGGVLALL-FSIL-VL----------------MLVPLLHT----SKQRGLTFR--PITQFL--------FWTLVADM-----------AILTWIGGMP-----VEH----PFVIIGQIASALYFALFLILI-PLA---GWLENKAL-K----W--------A-----------------------------------------------------------------
>172540
----------------M--A----SLRKTHPLLK-IANDALVDLPAPSNISVWWNFGSLLGLCLAAQILTGLFLAM--HYTSDIAT-AFSSV--AHICR-DVNYGWLIRNMH---------------ANGASFFFICIYLHIGRGLYYGSY-LYK--ETWNVGVILLLLTMMTAFVG---Y-VLPWGQMSFWG-ATV-ITNLLSAIPYIGNSLVQ---------WLWG---GF-SVDNATLTR--------FFAFHFLLPFIIAAMTIIHLIFLHET-GS-TNPAGLNSDADKISFHPYFSYKDLLGFAILLIALIALAL------------------FSPNLLGDPDNFTPANPL-VTPPHIKPEW-YFLFAYAILRSIPNKLGGVLALL-FSIL-IL----------------MLVPILHT----SKLRALTFR--PLTQFL--------FWLLVADV-----------IILTWIGGMP-----VEH----PFIIIGQIASFLYFFIFLILL-PTA---GLAENKML-A-------------------------------------------------------------------------------
>9627
----------------M--T----NIRKTHPLAK-IVNDSFIDLPAPSNISAWWNFGSLLGVCLILQIATGLFLAM--HYTSDTAT-AFSSV--THICR-DVNYGWIIRYMH---------------ANGASMFFICLFMHVGRGLYYGSY-VFM--ETWNIGIILLFATMATAFMG---Y-VLPWGQMSFWG-ATV-ITNLLSAIPYIGTDLVE---------WIWG---GF-SVDKATLTR--------FFAFHFILPFIIAALAMVHLLFLHET-GS-NNPSGITSDSDKIPFHPYYTIKDILGVLLLLSVLMSLVL------------------FSPDLLGDPDNYTPANPL-STPPHIKPEW-YFLFAYAILRSIPNKLGGVLALV-FSIL-IL----------------ALIPHLHT----SKQRGMMFR--PLSQCL--------FWLLTADL-----------LTLTWIGGQP-----VEH----PFIIIGQIASILYFAILLILM-PTI---SIIENNLL-K----W--------------------------------------------------------------------------
>9586
----------------M--T----PLRKTNPLMK-LINHSLVDLPAPSNISMWWNLGSLLGTCLVLQIVTGLFLAM--HYTPDASM-AFSSV--AHITR-DVNYGWVIRYLH---------------ANGASMFFICLFLHIGRGLYYGSF-LYL--ETWNIGIILLLATMATAFMG---Y-VLPWGQMSFWG-ATV-ITNLLSAVPYIGTDLVQ---------WVWG---GY-SVDNATLTR--------FFTFHFILPFIITALVALHLLFLHET-GS-NNPLGISSQPDKITFHPYYTTKDILGLFLLLLTLMSLVL------------------FSPDLLGDPDNYIQANPL-STPPHIKPEW-YFLFAYAILRSVPNKLGGVLALL-LSIL-IL----------------MTIPMLHT----AKQQSMMFR--PLSQLT--------YWLWAANL-----------LTLTWIGGQP-----VSY----PFITIGQVTSVLYFITILILV-PTA---SLIENKML-K----W--------T-----------------------------------------------------------------
>10029
----------------M--T----IMRKKHPLMK-IINHAFIDLPAPSNISSWWNFGSLIGLCLITQILTGLFLAM--HYTSDTTT-AFSSV--THICR-DVNYGWLIRYLH---------------ANGASMFFICLFLHVGRGVYYGSY-TMV--ETWNVGIVLLFAVMATAFMG---Y-VLPWGQMSFWG-ATV-ITNLLSAIPYMGTTLVE---------WIWG---GF-SVDKATLTR--------FFAFHFILPFIIAALAMVHLLFLHET-GS-NNPTGLDSDADKIPFHPYYTIKDLLGAFMLLIALMTLVL------------------FFPDILGDPDNYTPANPL-NTPAHIKPEW-YFLFAYAILRSIPNKLGGVLALI-LSIL-IL----------------ATLPLLHT----SKLRTMIFR--PITQTM--------YWLLVADL-----------LLLTWIGGQP-----VEY----PFVIIGQIASIMYFSIIVIFM-PIA---SMIEDSVL-K----F--------T-----------------------------------------------------------------
>238240
----------M-----F--K----PLRKSNPVLK-ILNTALVDLPAPINLSTWWNFGSLLGLCLVLQIATGLFLSM--HYASNMDI-AFSSV--IHITR-DVNFGWFIRALH---------------ANGASAFFLCMYLHMGRGLYYSSF-KLK--ETWNIGVILFILTMATAFVG---Y-VLPWGQMSFWG-ATV-ITNLFSAIPYIGQDLVQ---------WLWG---GF-SVSNATLNR--------FFAFHFLLPFILAAMSAIHLLFLHQT-GS-NNPLGLNSDSDKIPFHIYYSVKDIVGFIVLLMALISFCL------------------LCPNLLIDPDNFLPANPL-VTPPHIKPEW-YFLWAYAILRSIPNKLGGVCAMF-LAIL-LM----------------FVLPFTPQ----QR-RGNQFY--LPNQIL--------FWMFTTNF-----------LLLTWIGGCP-----VEN----PFISLGALFTAFYFFFFILN--PIL---FILWDSLL-S----S--------S-K---------------------------------------------------------------
>115122
----------M-----A--P----NPRKSHPLLK-MINNSLIDLPTPSNISIWWNFGSLLGICLLTQIMTGLLLAT--HYTADTTL-AFSSV--AHTCR-DVQYGWLIRNLH---------------ANGASFFFICIYLHIGRGLYYGSY-LYK--ETWNTGIILLLTLMATAFVG---Y-VLPWGQMSFWG-ATV-ITNLFSAIPYIGQTIVE---------WAWG---GF-SVDNPTLTR--------FFALHFLLPFLIAGLTLIHLTFLHES-GS-NNPLGIISNCDKIPFHPYFSLKDILGFMLMLLPLTTLAL------------------FSPNLLGDPENFTPANPL-TTPPHIKPEW-YFLFAYAILRSIPNKLGGVLALA-ASVL-IL----------------FLIPFLHK----SKQRTMTFR--PISQLL--------FWTLVANL-----------LILTWIGSQP-----VEH----PFIIIGQLASLTYFLILLALF-PLT---GALENKLL-N----H--------------------------------------------------------------------------
>6637
--------MIM-----L--S----SLRKNHPVLK-IVNGALVDLPAPVNLSAWWNFGSLLGLCLIVQVASGLFLAM--HYTSCVEM-AFDSV--IHIMR-DVNYGWVLRYVH---------------ANGASFFFICLYFHVARGIYYGSY-TMV--ETWNIGVVLLFLVMGTAFVG---Y-VLPWGQMSFWG-ATV-ITNLVSAIPYVGEMIVY---------WIWG---GF-SVDNATLSR--------FFCFHFLLPFVLMAMVGMHLLFLHQT-GS-NNPLGINSDLDKIPFHQYYSYKDLFGFFIMLLLLIEISM------------------LFPNALGDSENFIPANPL-VTPLHIKPEW-YFLFAYAILRSIPSKLGGVISLV-MSIC-VL----------------FFLPLLHV----GGCRGSVYN--IFMQFN--------FWLMVGCF-----------FLLTWIGGCP-----VEY----PYEAIGRVLSVLWFGVFLIR--PFI---DLLWLYVL-D----Y--------------------------------------------------------------------------
>309922
----------------M--A----SLRKTHPLLK-IANDALVDLPAPSNISVWWNFGSLLGLCLIAQILTGLFLAM--HYTSDIAT-AFSSV--AHICR-DVNYGWLIRNMH---------------ANGASFFFICIYAHIGRGLYYGSF-LYK--ETWNVGVILLLLVMMTAFVG---Y-VLPWGQMSFWG-ATV-ITNLLSAVPYIGNTLVQ---------WIWG---GF-SVDNATLTR--------FFAFHFLFPFVIAAATLLHLLFLHET-GS-NNPLGLNSDADKISFHPYFSYKDLLGFAALLIALTSLAL------------------FSPNLLGDPDNFTPANPL-VTPPHIKPEW-YFLFAYAILRSIPNKLGGVLALL-ASIL-VL----------------MLVPILHT----SKQRALTFR--PLTQFL--------FWVLIADV-----------IILTWIGGMP-----VEH----PFIIIGQIASVLYFSLFLFLM-PAA---GWVENKVL-E----W--------R-----------------------------------------------------------------
>118170
----------------M--A----SLRKTHPLLK-IANDALVDLPAPSNISAWWNFGSLLALCLISQVVTGLFLAM--HYTSDIST-AFSSV--AHICR-DVNYGWLIRNLH---------------ANGASFFFICLYMHIARGLYYGSY-LYK--ETWNTGVVLFLLVMMTAFVG---Y-VLPWGQMSFWG-ATV-ITNLLSAVPYIGDSLVQ---------WIWG---GF-SVDNATLTR--------FFAFHFLFPFVIMAAVMLHLLFLHET-GS-NNPAGLNSDADKIPFHPYFSYKDLLGFVIMLTALATLAL------------------FSPNLLGDPDNFTPANPM-VTPPHIKPEW-YFLFAYAILRSIPNKLGGVLALL-FSIL-VL----------------VLVPMLHT----SKQRGLTYR--PASQVL--------FWTLVADM-----------FVLTWIGGMP-----VEH----PYVIIGQVASLLYFSLFLVFN-PLI---GWLENKAL-N----W--------------------------------------------------------------------------
>857721
----------------M--A----SLRKTHPLMK-IANDALVDLPTPSNISVWWNFGSLLGLCLITQILTGLFLAM--HYTSDIST-AFSSV--VHICR-DVNYGWLIRNIH---------------ANGASFFFICIYMHIARGLYYGSY-LYK--ETWNIGVVLLLLVMMTAFVG---Y-VLPWGQMSFWG-ATV-ITNLLSAVPYMGDTLVQ---------WIWG---GF-SVDNATLTR--------FFAFHFLLPFIVAAATILHLLFLHET-GS-NNPAGLNSDADKISFHPYFSYKDLLGFVVMLLALTSLAL------------------FSPNLLGDPENFTPANPL-VTPPHIKPEW-YFLFAYAILRSIPNKLGGVLALL-FSIL-VL----------------MVVPILHT----SKQRGLTFR--PITQFL--------FWTLVADM-----------IILTWIGGMP-----VEH----PYIIIGQIASVLYFALFLILT-PLA---GWLENKAL-K----W--------A-----------------------------------------------------------------
>146911
----------------M--T----PIRKSHPMLK-IINKSFIDLPTPSNITAWWNFGSLLGICLLVQILTGMFLAM--HYTANTSL-AFPSM--AHICR-DVQYGWLIRNLH---------------ANGASLFFICLYLHIGRGLYYGSY-LYK--ETWNIGILLLFLVMATAFVG---Y-VLPWGQMSFWG-ATV-ITNLLSAIPYIGTTLVQ---------WIWG---GF-SVDNATLTR--------FFTFHFLLPFAVLAMVMLHLLYLHET-GS-NNPAGLNSNPDKIPFHPYFSYKDLLGAALMITLLLYLAL------------------LQPQLLGDPENFTPANPL-VTPPHIKPEW-YFLFAYAILRSIPNKLGGVMALI-LSIA-IL----------------LIFPLTHN----AKQRSNMFR--PLAQLM--------FWALTTNI-----------LILTWIGGQP-----VED----PFIFIGQIASINYFALILLLL-PMS---NKLENQLM-N----H--------------------------------------------------------------------------
>215401
----------------M--A----SLRKTHPLLK-IVNDAVIDLPSPSNISVWWNFGSLLGLCLITQILTGLFLAM--HYTPDVES-AFASV--AHICR-DVNFGWLIRNLH---------------ANGASFFFICIYMHIGRGLYYGSY-LYK--ETWNIGVVLLLLVMMTAFVG---Y-VLPWGQMSFWG-ATV-ITNLLSAVPYVGTMLVE---------WIWG---GF-SVDNATLTR--------FFAFHFLFPFVIAAFSVLHLLFLHET-GS-NNPIGLNSNADKISFHPYFSYKDLLGFAVLLIALASLAL------------------FSPNLLGDPDNFTPANPM-VTPPHIKPEW-YFLFAYAILRSIPNKLGGVLALL-ASIL-VL----------------MVVPFLHT----SKQRALTFR--PVSQFL--------FWTLVADV-----------VILTWIGGMP-----AEQ----PFIIIGQVASVLYFSLFLVFF-PAA---GWVENKIL-G----W--------A-----------------------------------------------------------------
>211997
----------M-----S--T----PLRKKHPLIS-MINDSLIDLPSPSSISAWWNFGSLLGMCLIIQILTGLFLTM--HYAPNIEI-AFSSV--SHICR-DVNFGWLIRVFH---------------ANGASLFFVCIYLHIGRGIYYNSF-LLM--ETWNVGVIILFLVMATAFVG---Y-VLPWGQMSFWG-ATV-ITNLLSAIPYVGKMLVE---------WIWG---GF-AINNATLNR--------FFAFHFLLPFIITAAVMVHFIFLHET-GS-NNPMGLNSNFDKVPFHPFFSYKDLTGMIITLSLLVFTCL------------------LFPYNLGDPDNFIPSNPL-VTPIHIQPEW-YFLFAYAILRSIPNKLGGVVALV-LSIL-IL----------------MILPFTFQ----NKLQSNQFY--PLNQIL--------FWSFLSIT-----------ILLTWIGARP-----VED----PYLITGQILTFMYFSYFIIQ--PLA---SKTWNNLL---------------------------------------------------------------------------------
>270568
----------------M--A----SLRKTHPLLK-IANNALIDLPAPSNISAWWNFGSLLGLCLIVQLLTGLFLAM--HYTSDTTT-AFSSV--AHICR-DVNYGWFIRNLH---------------ANGASFFFICIYLHIGRGLYYGSY-LFK--ETWNIGVVLLLLVMMTAFVG---Y-VLPWGQMSFWG-ATV-ITNLLSAVPYIGDTLVQ---------WIWG---GF-SVDNPTLTR--------FFTFHFLLPFVIMAATLVHLLFLHET-GS-NNPLGLNSNVDKVSFHPYFSYKDLLGFAVLIIALASLAL------------------FSPNLLGDPDNFTPANPL-VTPPHIKPEW-YFLFAYAILRSIPNKLGGVLALL-ASIL-VL----------------LLVPFLHT----SKQRSLTFR--PISQFL--------FWTLVADV-----------AILTWIGGMP-----VEH----PYIIIGQIASVLYFSLFLVFF-PLT---GWLENKLL-G----W--------S-----------------------------------------------------------------
>643462
----------------M--A----SLRKTHPLIK-IANDALVDLPAPSNISVWWNFGSLLGLCLATQILTGLFLAM--HYTSDIST-AFSSV--THICR-DVNYGWLIRNVH---------------ANGASFFFICIYMHIARGLYYGSY-LYK--ETWNIGVILLLLVMMTAFVG---Y-VLPWGQMSFWG-ATV-ITNLLSAVPYMGDMLVQ---------WIWG---GF-SVDNATLTR--------FFAFHFLLPFVIAAATVLHLLFLHET-GS-NNPIGLNSDADKISFHPYFTYKDLLGFVVMLLALTLLAL------------------FSPNLLGDPENFTPANPL-VTPPHIKPEW-YFLFAYAILRSIPNKLGGVLALL-FSIL-VL----------------MVVPLLHT----SKQRGLTFR--PITHFL--------FWTLVADM-----------IILTWIGGMP-----VEH----PFIIIGQIASVLYFALFLVFI-PLA---GWLENKAL-E----W--------A-----------------------------------------------------------------
>1162206
----------M-----K--M----PARKQSPILK-IINSSLIDLPTPANINTMWNFGSLLGLCLIIQIITGIFLAM--HYCPQIDL-AFNSV--AHICR-NVNYGWLIRTLH---------------ANGASFFFICLYIHIGRGIYYSSY-NLM--ETWMIGVTLFFLVMGTAFLG---Y-VLPWGQMSFWG-ATV-ITNLLSAIPYLGYTIVQ---------WLWG---GF-AVDNATLTR--------FFAFHFLFPFIVTALVMIHLLFLHQT-GS-SNPLGTNSNIDKIPFHPYFSLKDIVGFLIMGFALTFLTL------------------SWPYLLGDPDNFTPANPL-VTPVHIQPEW-YFLFAYAILRSIPNKLGGVVALV-MSIA-IL----------------YLLPFMNK----KKFSSTQFY--PVNKLL--------FWLLFTII-----------LMLTWIGARP-----VED----PYILTGQILTLMYFSYFIVS--PFT---AKIWDMII-F----K--------------------------------------------------------------------------
>171416
----------------M--T----SLRKTHPLLK-IANDALVDLPAPSNISVWWNFGSLLGLCLITQIVTGLFLAM--HYTADVST-AFTSV--AHICR-DVNYGWLIRNIH---------------ANGASFFFICLYLHIGRGLYYGSY-LYK--ETWNVGVILLLLVMMTAFVG---Y-VLPWGQMSFWG-ATV-ITNLLSAIPYVGTTLVQ---------WIWG---GF-SVDNATLTR--------FFAFHFLFPFVILAVTVIHLIFLHET-GS-NNPTGLNSDCDKVPFHPYFSYKDLLGFAVLLSALSTLAL------------------FSPNLLGDPDNFTPANPL-VTPPHIKPEW-YFLFAYAILRSIPNKLGGVLALL-FSIL-IL----------------MLVPILHT----SKQRSLMFR--PFSQFL--------FWFLVADV-----------MILTWIGGMP-----VEH----PFIIIGQVASFLYFFLFLVMI-PLT---GWLENKVL-G----W--------------------------------------------------------------------------
>261001
----------M-----A--P----NMRKTHPLFK-IINNSFIDLPSPSNLSSLWNYGSLLGVCLIVQIITGLFLAM--HFTADTTA-AFSSV--VHICR-DVNYGWLMRNIH---------------ANGASMFFICIYLHIGRGIYYGSY-LFK--ETWNIGVILLLLVMATAFVG---Y-VLPWGQMSFWG-ATV-ITNLLSAIPYIGNMLVQ---------WIWG---GF-SIDNATLTR--------FFAFHFILPFVIIGASILHLLFLHES-GS-NNPTGLNSNVDKMPFHPYFSYKDLLGFSIMLCSLLYLAT------------------FAPNMLGDPENFTPANPL-VTPPHIKPEW-YFLFAYAILRSIPNKLGGVLALF-MSII-IL----------------LFIPVIHT----AKQRSMTFR--PVTKTL--------FWLIVANT-----------MVLTWIGGQP-----VED----PYIFIGQLSSILYFIMFIIMM-PMT---GLIESKMM-N----W--------------------------------------------------------------------------
>1302786
----------------M--T----SLRKTHPLLK-IANDALIDLPAPSNISAWWNFGSLLGLCLIAQILTGLFLAM--HYTSDIAT-AFSSV--AHICR-DVNFGWMIRNMH---------------ANGASFFFICIYLHIGRGLYYGSY-LYK--ETWNIGVILLLLVMMTAFVG---Y-VLPWGQMSFWG-ATV-ITNLLSAVPYVGNSLVQ---------WIWG---GF-SVDNATLTR--------FFAFHFLLPFVVLAATILHLLFLHET-GS-NNPAGLNSDADKIPFHPYFSYKDLLGFAIMLLALTTLAL------------------FTPNYLGDPDNFTPANPL-VTPPHIKPEW-YFLFAYAILRSIPNKLGGVLALL-ASIL-VL----------------MLVPFLHT----SNQRGLTFR--PLSQII--------FWTLVADV-----------MILTWIGGMP-----VEH----PYIIIGQIASFVYFSIFLVLF-PTA---GWLENKLL-E----M--------P-----------------------------------------------------------------
>432411
----------------M--A----SLRKTHPIIK-IANDALIDLPTPANISAWWNFGSLLGLCLTTQIVTGLFLAM--HYTSDIST-AFSSV--VHICR-DVNYGWLIRNMH---------------ANGASFFFICLYIHIARGLYYGSY-LYK--ETWNIGVVLFLLVMMTAFVG---Y-VLPWGQMSFWG-ATV-ITNLLSAVPYMGDMLVQ---------WIWG---GF-SVDNATLTR--------FFAFHFLLPFIVVAMTMMHLLFLHET-GS-NNPLGLNSNADKLPFHPYFSYKDLLGFVVMLSALSALAL------------------FSPNLLGDPENFTPANPL-VTPPHIKPEW-YFLFAYAILRSIPNKLGGVLALL-FSIL-VL----------------LVVPLLHT----SKQRGMSFR--PATQFL--------FWVLVADM-----------IILTWIGGMP-----VEH----PFIIIGQIASVLYFSLFLIMF-PLV---GWLENKTL-Y-------------------------------------------------------------------------------
>643389
----------------M--V----SLRKTHPLIK-IANNALIDLPAPSNISSWWNFGSLLGLCLIAQILTGLFLAM--HYASDIST-AFSSV--AHVCR-DVNYGWLIRNMH---------------ANGASFFFICIYTHIARGLYYGSY-LYK--ETWNIGVILLLLVMMTAFVG---Y-VLPWGQMSFWG-ATV-ITNLLSAVPYMGDTLVQ---------WIWG---GF-SVDNPTLTR--------FFAFHFFLPFIVTAATILHLLFLHET-GS-NNPIGLNSNADKISFHPYFTYKDLLGFVILLTALVLLAL------------------FSPNLLGDPENFTPANPL-ITPPHIKPEW-YFLFAYAILRSIPNKLGGVLALL-FSIL-VL----------------MLVPLLHT----SKQRSLTFR--PISQLL--------FWILVADV-----------MILTWIGGMP-----VEH----PFIIIGQIASVLYFMLFLILF-PLA---GLLENKML-Q-------------------------------------------------------------------------------
>74909
----------M-----T--M----NLRKTHPMMK-IINNSFIDLPSPSNISALWNFGSLLGTCLILQITTGIFLAM--HYSPDISL-AFSSV--AHITR-DVQYGWLIRNTH---------------ANGASIFFMCIYLHIGRGLYYGSY-LYK--ETWNTGIILLFLTMATAFVG---Y-VLPWGQMSFWG-ATV-ITNLLSATPYIGNTLVQ---------WIWG---GF-SVDNATLTR--------FFTFHFLLPFAIAGLAAVHLLFLHET-GS-NNPTGLNSNADKIPFHPYFSYKDLLGLILMLTLLLTLAL------------------FSPNLLGDPDNFTPANPL-STPPHIKPEW-YFLFAYAILRSIPNKLGGVLALL-SSIL-VL----------------FMVPTLHT----SKQRTASFR--PLTQIL--------LWCLAADL-----------LVLTWIGGQP-----VET----PFIAIGQAASILYFMIFLTLM-PLT---GLIENKML-N-------------------------------------------------------------------------------
>157316
----------M-----K--M----PLRKESPVLK-IVNGALIDLPTPSNINTMWNFGSLLGLCLGIQIITGIFLAM--HYCPNVDL-AFNSV--AHICR-NVNYGWLIRTLH---------------ANGASFFFICLYIHIGRGIYYSSY-NLL--ETWMIGVLILFLTMATAFMG---Y-VLPWGQMSFWG-ATV-ITNLLSAIPYMGIDLVQ---------WVWG---GF-AVDNATLNR--------FFTFHFLLPFIIAAMVLIHLLFLHQT-GS-NNPLGLNSNIDKIPFHPYFSFKDLVGFLILTFALVALTL------------------HNPYLLGDPDNFIPANPL-VTPVHIQPEW-YFLFAYAILRSIPNKLGGVIALV-LSIA-IL----------------YVMPFINK----KQFLSTQFY--PLNKIL--------FWSLLTIV-----------MMLTWIGARP-----VED----PYIITGQILTVAYFSYFIIS--PLA---AKAWDYIL-F----K--------------------------------------------------------------------------
>143314
----------------M--A----ILRKTHPLMK-IANDALVDLPAPSNISALWNFGSLLGLCLITQIVTGLFLAM--HYTSDVAT-AFSSV--AHICR-DVNYGWMIRNLH---------------ANGASFFFICIYIHIARGLYYGSY-LYM--ETWNIGVILLLLVMMTAFVG---Y-VLPWGQMSFWG-ATV-ITNLLSAVPYVGGTLVE---------WIWG---GF-SVDKATLTR--------FFAFHFLFPFVIIAVTAIHLLFLHET-GS-NNPTGINSDADKIAFHPYFIYKDLLGFVIMLAGLSALAF------------------FYPNLLGDPDNFTPANPL-VTPPHIKPEW-YFLFAYAILRSIPNKLGGVLALL-ASIL-VL----------------MLVPILHT----SKQRGLMFR--PLTQLL--------FWTFVADV-----------VILTWIGGMP-----VEH----PFIIIGQVASFLYFFLLLVLV-PTA---GWLENKVL-E----W--------A-----------------------------------------------------------------
>34587
----------M-----L--K----PIRSSHPVFK-IINGSLIDLPSPSNLSIWWNFGSLLGLCLIIQILTGLFLAM--HYATNIEL-AFSSV--AHICR-DVNYGWLIRAAH---------------ANGGSLFFICLYFHIGRGMYYGSF-VNI--HTWWVGVILLFLTMGTAFIG---Y-VLPWGQMSFWG-ATV-ITNLMSAIPYIGTTMVQ---------WIWG---GF-AVDNATLTR--------FFSFHYLAPFIIAAASVLHILFLHET-GS-NNPLGINSDSEKVTIHSFYTLKDLVGFVVMVIFLLLLVF------------------LDPNLLAHPDNFIPANPL-VTPTHIQPEW-YFLFAYAILRSIPNKLGGVVGLL-MSIV-IL----------------FFVPLINL----GKFRTISFY--PVTQIL--------YWSLVSVF-----------LLLTWIGAQP-----VED----PFILIGQILTFVYFLLFLMI--PLT---KKMWDWTI-N----F--------------------------------------------------------------------------
>158773
----------------M--A----NLRKTHPLLK-IANDALVDLPAPSNISVWWNFGSLLGLCLAAQILTGLFLAM--HYTSDIAT-AFSSV--AHICR-DVNYGWLIRNMH---------------ANGASFFFICIYLHIGRGLYYGSY-LYK--ETWNIGVVLLLLTMMTAFVG---Y-VLPWGQMSFWG-ATV-ITNLLSAVPYIGNSLVQ---------WIWG---GF-SVDNATLTR--------FFAFHFLLPFIIAAATMVHLIFLHET-GS-NNPTGLNSDADKISFHPYFSYKDLLGFAILLIALISLAL------------------FSPNLLGDPDNFTPANPL-ITPPHIKPEW-YFLFAYAILRSIPNKLGGVLALL-FSIL-VL----------------MVVPILHT----SKQRGLTFR--PLTQFL--------FWLLVADV-----------AILTWIGGMP-----VEH----PFVIIGQIASFLYFFLFLILT-PIA---GWLENKIL-E----W--------R-----------------------------------------------------------------
>9731
----------------M--T----NIRKTHPLMK-IINDTFIDLPTPSNISSWWNFGSLLGLCLIMQILTGLFLAM--HYTPDTST-AFSSV--AHICR-DVNYGWFIRYLH---------------ANGASMFFICLYAHIGRSLYYGSY-MFQ--ETWNIGVLLLLTVMATAFVG---Y-VLPWGQMSFWG-ATV-ITNLLSAIPYIGTTLVE---------WIWG---GF-SVDKATLTR--------FFAFHFILPFIITTLVAVHLLFLHET-GS-NNPMGIPSNMDMIPFHPYYTIKDILGALLLILALLTLTL------------------FTPDLLGDPDNYTPANPL-STPAHIKPEW-YFLFAYAILRSIPNKLGGVLALL-LSIL-IL----------------IFIPMLQT----SKQRSMMFR--PFSQLL--------FWTLIADL-----------LTLTWIGGQP-----VEH----PYIIVGQLASILYFLLILVLM-PTV---SLIENKLL-K----W--------------------------------------------------------------------------
>94908
----------------M--A----SLRKTHPLMK-IVNDMVIDLPTPSNISAWWNFGSLLGLCLIAQILTGLFLAM--HYTSDIAT-AFSSV--AHICR-DVNYGWLIRNLH---------------ANGASFFFICIYFHIGRGLYYGSY-LNK--ETWNIGVILLLLVMATAFVG---Y-VLPWGQMSFWG-ATV-ITNLLSAVPYVGNTLVQ---------WVWG---GF-SVDHATLTR--------FFAFHFLLPFIIAAATVVHLIFLHET-GS-NNPLGLNSDADKISFHPYFSYKDLIGFTILLMALTILAL------------------FSPNYLGDPDNFIPANPL-VTPAHIKPEW-YFLFAYAILRSIPNKLGGVLALL-ASIL-IL----------------MVVPLLHT----SKQRSLTFR--PLTQFL--------FWTLIADV-----------AILTWIGGMP-----VEH----PYVIIGQVASVLYFSLFLILM-PMA---GWLENKTL-Q-------------------------------------------------------------------------------
>264447
----------------M--A----SLRKTHPLMK-IANHALVDLPTPSNISALWNFGSLLGLCLITQILTGLFLAM--HYTSDIST-AFSSV--AHICR-DVNYGWLIRSLH---------------ANGASFFFICIYMHIARGLYYGSY-LYK--ETWNIGVVLLLLVMATAFVG---Y-VLPWGQMSFWG-ATV-ITNLMSAVPYMGDTLVQ---------WIWG---GF-SVDNATLTR--------FFAFHFLLPFVIAGATILHLLFLHET-GS-NNPAGLNSDADKISFHPYFSYKDLLGFVVMLLALTSLAL------------------FSPNLLGDPDNFTPANPL-VTPPHIQPEW-YFLFAYAILRSIPNKLGGVLALL-FSIL-VL----------------MVVPILHT----SKQRGLTFR--PVTQFL--------FWTLVADM-----------IILTWIGGMP-----VEH----PYIIIGQIASMLYFALFLILV-PLA---GWVENKAL-K----W--------A-----------------------------------------------------------------
>9958
----------------M--T----NIRKTHPLMK-IVNNAFIDLPTPSNISSWWNFGSLLGVCLILQILTGLFLAM--HYTSDTTT-AFSSV--THICR-DVNYGWIIRYMH---------------ANGASMFFICLFMHVGRGLYYGSY-TFL--ETWNIGVILLFATMATAFMG---Y-VLPWGQMSFWG-ATV-ITNLLSAIPYIGTNLVE---------WIWG---GF-SVDKATLTR--------FFAFHFILPFIIAALAMVHLLFLHET-GS-NNPTGSSSDTDKIPFHPYYTIKDILGALLLILSLMLLVL------------------FAPDLLGDPDNYTPANPL-NTPPHIKPEW-YFLFAYAILRSIPNKLGGVLALV-LSIL-IL----------------VLVPTLHT----SKQRSMMFW--PISQCV--------FWILVADL-----------LTLTWIGGQP-----VEH----PYIIIGQLASIMYFLLILVLM-PVA---SAIENNLL-K----W--------------------------------------------------------------------------
>261741
----------------M--T----NIRKNHPLMK-IINHSFIDLPAPSNISSWWNFGSLLGLCLTIQIVTGLFLAM--HYTSDTTT-AFSSV--AHICR-DVNYGWIIRYIH---------------ANGASMFFFCLFIHIGRGLYYGSF-TLL--DTWNIGIMLLIAVMATAFMG---Y-VLPWGQMSFWG-ATV-ITNLLSAIPYIGTNLVE---------WVWG---GF-SVDKATLTR--------FFAFHFILPFIVAALVVIHLIFLHET-GS-NNPSGISSDSDKIPFHPYYSLKDLLGVVFLLATLSILVL------------------FSPDLLGDPDNYTPANPL-VTPPHIKPEW-YFLFAYAILRSIPNKLGGVLALA-MSIL-IL----------------ALIPHLHT----AKQRSMMFR--PLSQCL--------FWVLVANL-----------LTLTWIGGQP-----VEN----PFIIIGQTASILYFLTILILM-PLT---SLFENKLL-K----W--------------------------------------------------------------------------
>56325
----------M-----A--P----NLRKNHQLLK-IINNALIDLPTPSNISTWWNFGSLLGLCLITQIVTGLLLAM--HYTADTNL-AFSSV--AHMCR-DVQFGWLIRNLH---------------ANGASFFFICIYLHIGRGLYYGSY-LNK--ETWNIGVILLLTLMATAFVG---Y-VLPWGQMSFWG-ATV-ITNLFSAIPYIGQTLVE---------WAWG---GF-SVDNPTLTR--------FFALHFLLPFVIVGLTLVHLTFLHET-GS-NNPLGIPPDCDKIPFHPYYTIKDILGFALMLSLLVALAL------------------FSPNLLGDPENFTPANPL-VTPPHIKPEW-YFLFAYAILRSIPNKLGGVLALA-ASIL-VL----------------FLTPLLHT----SKLRSMTFR--PISQIL--------FWALVTNV-----------LILTWVGSQP-----VEH----PFIIIGQLASFTYFLIILVLF-PLA---GLLENKIL-K----L--------------------------------------------------------------------------
>52108
----------M-----A--H----TTRKTHPLLK-IINNSFIDLPTPPNLSYMWNFGSLLGICLISQIITGLFLAM--HYTADTML-AFSSV--VHICR-DVDYGWMMRNIH---------------ANGASFFFICVYMHIGRGIYYGSY-IYK--ETWNIGVIMLFLVMATAFVG---Y-VLPWGQMSFWG-ATV-ITNLLSAIPYLGDMLVQ---------WIWG---GF-SVDKATLTR--------FFAFHFILPFIITGTSIIHLLFLHET-GS-NNPTGLNSNMDKIPFHPYFSYKDLLGISMMLMMLMLVSL------------------LIPNMLGDPENFTPANPL-VTPPHIQPEW-YFLFAYAILRSIPNKLGGVVALM-ASIL-IL----------------MLIPAMHS----SKHRSLMFR--PTTQIM--------FWLLIANT-----------LILTWIGGQP-----VEP----PFIKIGQVASILYFSLFMFII-PMG---GIMENKLM-K----W--------------------------------------------------------------------------
>445358
----------------M--A----SLRKTHPLLK-IANDALVDLPAPSNISAWWNFGSLLGLCLAAQMVTGLFLAM--HYTSDIAT-AFSSV--AHICR-DVNYGWLIRNLH---------------ANGASFFFICIYLHIGRGLYYGSY-LYM--ETWNIGVVLLLLVMMTAFVG---Y-VLPWGQMSFWG-ATV-ITNLLSAVPYVGNTLVQ---------WIWG---GF-SVDNATLTR--------FFAFHFLFPFVIAAMTLLHLLFLHET-GS-NNPLGLTSDTDKISFHPYFSYKDLLGFAAVIIFLTCLAL------------------FSPNLLGDPDNFTPANPL-VTPPHIKPEW-YFLFAYAILRSIPNKLGGVLALL-ASIL-VL----------------MLVPLLHT----SKQRSLTFR--PISQFL--------FWVLIADV-----------AILTWIGGMP-----VED----PYIIIGQVASVLYFSIFLVFM-PVA---GMVENKVM-G----W--------A-----------------------------------------------------------------
>57985
----------M-----A--M----NTRKTHPLLK-IVNQTLIDLPTPSNISIWWNFGSLLGLCLIIQILTGLFLAM--HYTPDISM-AFSSV--IHICR-DVNYGWLIRNIH---------------ANGASLFFICTYLHIARGLYYGSY-LYK--ETWNIGVILLFLLMATAFVG---Y-VLPWGQMSFWG-ATV-ITNLLSAFPYIGNMLVQ---------WIWG---GF-SVDNATLTR--------FFAFHFLLPFLITALMLIHILFLHET-GS-NNPMGLNSDMDKISFHPYFSYKDTLGFFTLIMFLGILTL------------------FLPNLLGDAENFIPANPL-VTPPHIKPEW-YFLFAYAILRSIPNKLGGVLALL-FSIF-IL----------------MLIPLLHT----SKQRTSIFR--PLTQIF--------FWILVTNM-----------WILTWIGGQP-----VEQ----PFIIIGQIASIMYFSLFLIVI-PLT---GWWENKIL-S----L--------N-----------------------------------------------------------------
>13679
----------------M--A----SLRKTHPLLK-IANDALVDLPSPANISAWWNFGSLLGLCLISQILTGLFLAM--HYTPDIES-AFASV--AHICR-DVNFGWLIRNLH---------------ANGASFFFICIYLHIGRGLYYGSY-LYK--ETWNIGVVLLLLVMMTAFVG---Y-VLPWGQMSFWG-ATV-ITNLLSAVPYVGTMLVE---------WIWG---GF-SVDNATLTR--------FFAFHFLFPFVILAMTILHLLFLHET-GS-NNPMGLNSNADKISFHPYFSYKDLLGFAILLLSLVSLAL------------------FSPNLLGDPDNFTPANPM-VTPPHIKPEW-YFLFAYAILRSIPNKLGGVLALL-ASIL-VL----------------MVVPFLHT----SKQRALTFR--PASQFL--------FWALIADV-----------AILTWIGGMP-----AEQ----PFIIIGQVASVLYFSLFLIFF-PIA---GWTENKVL-N----M--------S-----------------------------------------------------------------
>286706
----------M-----N--K----PMRKTHPLIK-IINNSLIDLPSPSSISLWWNFGSLLGMCLMIQIISGLFLAM--HYTANIEM-AFNSV--IHICR-DVNNGWLMRYTH---------------ANGASLFFMCLYLHIGRGLYYGSY-KLI--MTWMVGTILLLLIMGTAFLG---Y-VLPWGQMSLWG-ATV-ITNLLSAIPYLGKTLVM---------WLWG---GF-SVDNATLTR--------FFTLHFLLPFIISAMVMIHLLFLHQT-GS-NNPLGLNSNYDKSPFHPYFSTKDLMGIMITLMMFSLMIL------------------LEPRKLGDPENFIPANPL-VTPVHIQPEW-YFLFAYAILRSIPNKLGGVIAMI-MSIL-II----------------ILPTIINK----SKFQGNSFY--PVSKSM--------FWIMVTII-----------ILLTWIGARP-----AEE----PYIFTGQVLTVLYFSYYFTN--PIM---IKIWDKIL-E----K--------------------------------------------------------------------------
>244217
----------M-----A--H----PIRKTHPLIK-IINGSFVDLPTPSNLSSLWNFGSLLGICLIAQIITGLFLAM--HYTADTSS-AFSSV--AHICR-DVNYGWLMRNIH---------------ANGASFFFICIYMHIGRGLYYGSY-MYK--ETWNIGVILLFLVMATAFVG---Y-VLPWGQMSFWG-ATV-ITNLLSAVPYMGDSLVQ---------WIWG---GF-SVDKATLTR--------FFAFHFLFPFLIAGASIIHLLFLHET-GS-NNPTGILSNMDKVPFHPYFSYKDALGFLIMLIMLFTLSL------------------LSPNLLGDPDNFTPANPL-VTPPHIQPEW-YFLFAYAILRSIPNKLGGVLALL-ASIL-IL----------------MLIPMIHT----SKQRSLTFR--PMTQLL--------FWLMVSNT-----------LILTWIGGQP-----VEN----PFIEIGQAASTLYFLLFLIIM-PLI---GWWENKLI-K----W--------------------------------------------------------------------------
>9807
----------------M--T----NIRKSHPLIK-IINHSFIDLPTPSNISAWWNFGSLLGICLILQILTGLFLAM--HYTPDTMT-AFSSV--AHICR-DVNYGWIIRYLH---------------ANGASMFFICLFIHVGRGIYYGSY-TFL--ETWNIGVILLFTLMATAFMG---Y-VLPWGQMSFWG-ATV-ITNLLSAIPYIGTNLVE---------WIWG---GF-SVDKATLTR--------FFAFHFILPFIIMALAITHLLFLHET-GS-NNPSGIPSNMDKIPFHPYYTIKDILGILLLILALLALVL------------------FSPDILGDPDNYTPANPL-STPPHIKPEW-YFLFAYAILRSIPNKLGGVLALV-LSIL-TL----------------LIIPFLHT----SKQRSMMFR--PLSQCM--------FWLLVADL-----------LTLTWIGGQP-----VEH----PFIIIGQLASILYFTLILVLM-PLA---GIIENNLL-K----W--------------------------------------------------------------------------
>175784
----------------M-------ITRKTHPLLK-TVNSALIDLPAPSNISAMWNFGSILLVCLTVQIVTGLFLAM--HYTSDIST-AFSSV--VHICR-DVNNGWIIQNLH---------------ANGASLFFICIYMHIGRGLYYGSY-LHK--ETWNIGVVLLLLVMVTAFVG---Y-VLPWGQMSFWG-ATV-ITNLLSAIPYVGNSLVQ---------WVWG---GF-SVDNATLTR--------FFAFHFLTPFMIIAATVLHALFLHET-GS-SNPIGLNSDPDKIPFHPYFSLKDMLGFMILIAALLSLTT------------------LAPNLLKDPENFIPADPL-VTPPHIKPEW-YFLFAYAILRAIPNKLGGVLALF-SSIL-VL----------------VAVPLLHT----SKQQGMTFR--PLAQLL--------FWTLVADL-----------LILTWIGGMP-----VEH----PFIIVGQIASVIYFALFLVFH-PLT---GWLENKLL-N----L--------N-----------------------------------------------------------------
>1250792
----------------M--T----NLRKTHPLLK-IANDALVDLPTPANISAWWNFGSLLGLCLGAQILTGLFLTM--HYCSDITA-AFSSV--AHICR-DVNYGWLIRNMH---------------ANGASFFFICIYMHIGRGLYYGSY-LYK--NTWNVGVILLLLVMMTAFVG---Y-VLPWGQMSFWG-ATV-ITNLLSAVPYIGNSLVQ---------WIWG---GF-SVDNATLTR--------FLAFHFLLPFVIVAMTMVHLIFLHET-GS-NNPTGLNSDADKISFHPYFSYKDLLGFTILLLGLTSLAL------------------FLPNLLGDPDNFTPANPL-MTPPHIKPEW-YFLFAYAILRSIPNKLGGVLALL-FSIL-VL----------------MVVPILHT----SKQQSLTFR--PLAQLL--------FWLLIADV-----------IILTWIGGMP-----VEH----PFVIIGQAASVLYFMIFLILM-PTA---SWMENKLI-N----W--------------------------------------------------------------------------
>713925
----------------M--T----NIRKSHPLIK-IINHSFIDLPAPSNISAWWNFGSLLGICLVLQILTGLFLAM--HYTSDTTT-AFSSV--THICR-DVNYGWIIRYMH---------------ANGASMFFICLYMHVGRGMYYGSY-TFS--ETWNIGIMLLFMVMATAFMG---Y-VLPWGQMSFWG-ATV-ITNLLSAIPYIGTNLVE---------WIWG---GF-SVDKATLTR--------FFAFHFTLPFIISALAAVHLLFLHET-GS-NNPSGISSNSDKIPFHPYYTIKDILGLLVLILTLMLLVL------------------FSPDLLGDPDNYIPANPL-NTPPHIKPEW-YFLFAYAILRSIPNKLGGVLALV-LSIL-TL----------------AIIPIFHT----SKQRGMMFR--PLSQCL--------FWLLVADL-----------LTLTWIGGQP-----VEH----PFITIGQLASILYFLTLLILM-PIS---GMIENRLL-K----F--------------------------------------------------------------------------
>595395
----------------M--A----SLRKTHPLIK-IANHALVDLPAPSNISVWWNFGSLLGLCLATQILTGLFLAM--HYTSDIST-AFSSV--AHICR-DVNYGWLIRNMH---------------ANGASFFFICLYMHIARGLYYGSY-LYK--ETWNIGVVLFLLVMMTAFVG---Y-VLPWGQMSFWG-ATV-ITNLLSAVPYVGDVLVQ---------WIWG---GF-SVDNATLTR--------FFAFHFLFPFVIAAAVVLHLLFLHET-GS-NNPTGLNSDADKITFHPYFSYKDLLGFVVMLLALTSLAL------------------FSPNLLGDPENFTPANPL-VTPPHIKPEW-YFLFAYAILRSIPNKLGGVLALL-FSIL-IL----------------MVVPILHT----SKQRGLTFR--PFTQFL--------FWTLVADM-----------AILTWIGGMP-----VEH----PFIIIGQIASVLYFALFLVLM-PLA---GWLENKAM-K----W--------A-----------------------------------------------------------------
>520177
----------M-----A--L----NLRKNHPLMK-IINDSLIDLPTPSNISTWWNFGSLLGICLITQIITGLLLAM--HYTADTSL-AFESV--AHTCR-NVQFGWLIRNLH---------------ANGASLFFICIYLHIGRGFYYGSY-LNK--ETWNVGVVLLLALMATAFVG---Y-VLPWGQMSFWG-ATV-ITNLFSAIPYIGQTLVE---------WLWG---GF-SVDNPTLTR--------FFAIHFLLPFVIVGLTLVHLTFLHET-GS-NNPLGIPSDCDKIPFHPYYSIKDILGFALMLVLLASLAL------------------FAPNLLGDPENFTPANPL-ATPPHIKPEW-YFLFAYAILRSIPNKLGGVLALA-ASVL-VL----------------FLIPLLHT----SKLRSMTFR--PLSQIL--------FWALVTNL-----------LILTWVGSQP-----VEH----PFIIIGQLASISYFTIILVLF-PLV---SILENKLL-K----L--------------------------------------------------------------------------
>293994
----------------M--A----NLRKSHPLLK-IANDAVIDLPTPANISVWWNFGSLLGLCLIAQILTGLFLAM--HYTSDIAT-AFSSV--AHICR-DVNYGWLIRNMH---------------ANGASFFFICIYLHIGRGLYYGSF-LNK--ETWNVGVILLLLVMMTAFVG---Y-VLPWGQMSFWG-ATV-ITNLLSAIPYIGNSLVQ---------WIWG---GF-SVDNATLTR--------FFAFHFLLPFIIAAASLVHLIFLHET-GS-NNPTGVNSDADKISFHPYFSYKDILGFAALLILLISLAL------------------FSPNLLGDPDNFTPANPL-VTPPHIKPEW-YFLFAYAILRSIPNKLGGVLALL-SSIL-VL----------------FMVPILHT----SKQRSLTFR--PLTQLL--------FWILVADV-----------AILTWIGGMP-----VED----PFIIIGQIASLLYFSLFLVLY-PTI---SWVENKTL-K----W--------D-----------------------------------------------------------------
>13721
----------------M--A----NLRKTHPLLK-IANDALVDLPAPSNISVWWNFGSLLGLCLATQLLTGLFLAM--HYTSDIAT-AFTSV--AHICR-DVNYGWLIRNMH---------------ANGASFFFICIYLHIGRGLYYGSY-LYK--ETWNVGVVLLLLVMMTAFVG---Y-VLPWGQMSFWG-ATV-ITNLLSAVPYVGNTLVQ---------WIWG---GF-SVDNATLTR--------FFAFHFLLPFIIAAMTVIHLLFLHET-GS-NNPTGLNSDADKISFHPYFSYKDLLGFAALLIGLTSLAL------------------FSPNLLGDPDNFTPANPL-VTPPHIKPEW-YFLFAYAILRSIPNKLGGVLALL-ASIL-VL----------------MVVPILHT----SKQRGLTFR--PLTQFL--------FWTLVADV-----------AILTWIGGMP-----VEH----PFIIIGQVASFLYFFLFLVLT-PLA---GWLENKAL-G----W--------A-----------------------------------------------------------------
>496980
----------------M--A----SLRKTHPLMK-IANDAHVDLPTPSNISAWWNFGSLLGLCLITQILTGLFLAM--HYTSDIST-AYSSV--LHICR-DVNYGWLIRNLH---------------ANGASFFFICIYMHIARGLYYGSY-LYK--ETWNIGVVLLLMVMMTAYVG---Y-VLPWGQMSFWG-ATV-ITNLLSAVPYMGDTLVQ---------WIWG---GF-SEDNATLTR--------FFAFHFLLPFIVAAGTLLHLLFLHET-GS-NNPIGLNSDADKISFHPYFSYKDLLGFVMMLLALTSLAL------------------FSPNLLGDPENFTPANPL-VTPPHIKPES-YFLFAYAILRSIPNKVGGVLALL-FCIL-VL----------------MVVPILHT----SKQRGLTFR--PITQFL--------FWTLVADM-----------IILTWIGGMP-----VEH----PYVIIGQIASVLYFALFLILT-PLA---AWLENKAL-K----W--------A-----------------------------------------------------------------
>160702
----------------M--A----SLRKTHPLLK-IANDALVDLPAPSNISIWWNFGSLLGLCLAAQILTGLFLAM--HYTSDIAT-AFSSV--AHICR-DVNYGWLIRNMH---------------ANGASFFFICIYAHIGRGLYYGSY-LYK--ETWNIGVILLLLVMMTAFVG---Y-VLPWGQMSFWG-ATV-ITNLLSAIPYIGNTLVQ---------WIWG---GF-SVDNATLTR--------FFAFHFLFPFVIAAATVLHLLFLHET-GS-NNPIGLNSDADKISFHPYFSYKDLLGFAALLITLTSLAL------------------FTPNLLGDPDNFTPANPL-VTPPHIKPEW-YFLFAYAILRSIPNKLGGVLALL-ASIL-VL----------------MLVPILHT----SQQRALTFR--PLSQFL--------FWTLIADV-----------VILTWIGGMP-----VEH----PFIIIGQVASVLYFSLFLFLM-PAA---GWAENKIL-E----S--------R-----------------------------------------------------------------
>248811
----------------M--T----NIRKTHPLLK-IINHAFIDLPTPSNISSWWNFGSLLGLCLMVQIITGLFLAM--HYTSDTMT-AFSSV--THICR-DVNYGWLIRYLH---------------ANGASMFFICLFLHVGRGMYYGSY-TFL--ETWNIGVLLLFAVMATAFMG---Y-VLPWGQMSFWG-ATV-ITNLLSAIPYIGTTLVE---------WIWG---GF-SVDKATLTR--------FFAFHFILPFIIAALAIVHLLFLHET-GS-NNPTGLNSDADKIPFHPYYTIKDILGILIMFLILMTLVL------------------FFPDMLGDPDNYMPANPL-NTPPHIKPEW-YFLFAYAILRSIPNKLGGVVALV-LSIL-IL----------------ALLPFLHT----SKQRSLTFR--PITQTL--------YWILVANL-----------FILTWIGGQP-----VEH----PFIIIGQLASISYFSIILILM-PIS---GIIEDKML-K----W--------N-----------------------------------------------------------------
>369635
----------------M--A----SLRKTHPLIK-IANDALVDLPTPSNISVWWSFGSLLGLCLITQILTGLFLAM--HYTSDIST-AFSSV--THICR-DVNYGWLIRNVH---------------ANGASFFFICIYIHIARGLYYGSY-LYK--ETWNIGVVLLLLVMITAFVG---Y-VLPWGQMSFWG-ATV-ITNLLSAVPYMGDMRVQ---------WIWG---GF-SVDNATLTR--------FFAFHFLLPFVIAAVTIIHLLFLHET-GS-NNPIGLNSDADKISFHPYFSYKDLLGFVIMLLALTLLAL------------------FSPNLLGDPENFTPANPL-VTPPHIKPEW-YFLFAYAILRSIPNKLGGVLALL-FSIL-VL----------------MVVPLLHT----SKQRGLTFR--PITQFL--------FWTLVADM-----------IILTWIGGMP-----VDH----PFIIIGQMASVLYFALFLILM-PLA---GWLENKAL-K----W--------A-----------------------------------------------------------------
>143398
----------------M--A----SLRKTHPLMK-IANDALVDLPTPSNISVWWNFGSLLGLCLITQILTGLFLAM--HYTSDIST-AFSSV--AHICR-DVSYGWLIRNVH---------------ANGASFFFICIYMHIARGLYYGSY-LYK--ETWNIGVVLLLLVMMTAFVG---Y-VLPWGQMSFWG-ATV-ITNLLSAVPYVGNELVQ---------WIWG---GF-SVDNATLTR--------FFAFHFLLPFVVAAATLIHLLFLHET-GS-NNPAGINSDADKISFHPYFSYKDLLGFAAMLLALTSLAL------------------FSPNLLGDPENFTPANPL-VTPPHIKPEW-YFLFAYAILRSIPNKLGGVLALL-FSIL-VL----------------MVVPILHT----SKQRGLTFR--PITQFL--------FWTLVADM-----------IILTWIGGMP-----VEH----PFIIIGQIASALYFALFLVFI-PLA---GWLENKAL-E----W--------A-----------------------------------------------------------------
>64815
----------M-----A--L----NLRKNHQILK-IINNALIDLPTPPNISTWWNFGSLLGICLITQIVTGLLLAT--HYTADTNL-AFSSV--AHMCR-DVQFGWLIRNLH---------------ANGASFFFICIYLHIGRGIYYGSY-LNK--ETWNIGVILLLTLMATAFVG---Y-VLPWGQMSFWG-ATV-ITNLFSAIPYIGQTLVE---------WAWG---GF-SVDNPTLTR--------FFALHFLLPFVIVGLTLVHLTFLHET-GS-NNPTGVPSDCDKIPFHPYYTVKDILGFALMISLLVSLAL------------------FSPNLLGDPENFTPANPL-VTPPHIKPEW-YFLFAYAILRSIPNKLGGVLALA-ASIL-VL----------------FLMPLLHT----SKLRSMTFR--PISQIL--------FWALVANV-----------LILTWVGSQP-----VEH----PFIIIGQLASLSYFTIILVLF-PIA---AALENKLL-K----L--------------------------------------------------------------------------
>286009
----------M-----T--T----NLRKTHPMLK-IINNSFIDLPSPPNISAWWNLGSLLGTCLILQIITGILLAM--HYSPNTSL-AFLSV--THITR-DVQYGWLIQNMH---------------ANGASIFFMCIYLHIGRGLYYGSY-LYK--ETWNTGIILLLLTMATAFMG---Y-VLPWGQMSFWG-ATV-ITNLLSAIPYIGNTLVQ---------WIWG---GF-SVDNATLTR--------FFTLHFLLPFTIIGLAIVHLLFLHET-GS-NNPTGLNSNTDKIPFHPYFSYKDSLGMVLMLTILLTLTL------------------FSPNLLGDPDNFAPANPL-STPPHIKPEW-YFLFAYAILRSIPNKLGGVLALL-LSIL-ML----------------FLTPILHT----SKQRSITFR--PLSQIL--------FWYLMANL-----------LTLTWIGNQP-----VED----PFITIGQAASISYFMTFLILM-PVT---GMIENKML-H----P--------K-----------------------------------------------------------------
>55782
----------------M--T----NLRKTHPLMK-IINHSFIDLPAPSNISAWWNFGSLLGVCLIIQILTGLFLAM--HYTSDTLT-AFSSV--AHICR-DVNYGWLIRNLH---------------ANGASMFFMCLFLHVGRGIYYGSY-LYK--ETWNIGVILLLTVMATAFMG---Y-VLPWGQMSFWG-ATV-ITNLLSAIPYIGTSLVE---------WIWG---GF-SVDKPTLTR--------FFALHFILPFIITALVIVHLLFLHET-GS-NNPSGINPNSDKIPFHPYYTIKDALGLVLMLVPLLTLAL------------------FTPDLLGDPDNFSPANQL-NTPPHIKPEW-YFLFAYAILRSIPNKLGGVLALL-ASIL-VL----------------LIIPFLHT----SKQRSMMFR--PVSQTL--------FWILAANL-----------LTLTWIGGQP-----VEH----PFIIIGQLASILYFTLILILM-PLA---GLFENYML-KP--KW--------------------------------------------------------------------------
>1417004
----------M-----F--S----PIRKIHPLLK-VGNNALVDYPTPVNLSSWWNFGSLLGFCLVVQILSGLFLAM--HYVAHVDL-AFFSV--SHLVR-DVNYGWLLRFIH---------------ANGASFFFIFLYFHVGRGLYYGSY-SSI--YGWSVGVVLLLLVMATAFLG---Y-VLPWGQMSFWG-ATV-ITNFFSAVPYIGGSLVE---------WVWG---GF-AVDNATLTR--------FFAFHFLFPFLILGLSVVHLVFLHEV-GA-NNPLGVVSFGDSVSFHPYYSFKDLFGVILVLFILVLLVL------------------ICPFLLGDPENFIPANPL-VTPEHIQPEW-YFLFAYAILRAIPSKLGGVVALL-MSIL-VL----------------FLVPFLFN----SSFRGEVFY--PIGQFF--------FWSFVSVF-----------LLLTWIGSCP-----VEP----PYVLYGQIFSVLYFSFFFIN--SFF---RSFWDYLV-S-------------------------------------------------------------------------------
>389337
----------------M--N----NIRKTHPLMK-IVNNSFIDLPAPSNISSWWNFGSLLGICLIAQILTGLFLAM--HYTSDTMT-AFSSV--THICR-DVNYGWLIRYLH---------------ANGASMFFICLFLHVGRGLYYGSY-MFL--ETWNIGVLLLFAVMATAFMG---Y-VLPWGQMSFWG-ATV-ITNLLSAIPYIGTNLVE---------WIWG---GF-SVDKATLTR--------FFAFHFILPFIVAALAGVHLLFLHET-GS-NNPSGLNSDTDKIPFHPYYTIKDILGALIMITTLSSLVL------------------FSPDMLGDPDNYIPANPL-NTPPHIKPEW-YFLFAYAILRSIPNKLGGVLALV-LSIA-IL----------------MIIPLLHT----AKQRSMMFR--PMSQCM--------FWILVADL-----------ATLTWIGGQP-----VEH----PFVVIGQLASMIYFLLILLIM-PIT---SMIENQLL-K----W--------------------------------------------------------------------------
>171122
----------------M--T----NIRKTHPLLK-IINNSLVDLPTPSNLSSWWNFGSLLGVCLAVQILTGLFLAM--HYTSDTAT-AFNSV--THICR-DVNYGWMLRYTH---------------ANGASMFFICLYMHVGRGLYYGSY-MFS--ETWNVGILLLFAVMATAFMG---Y-VLPWGQMSFWG-ATV-ITNLLSAIPYIGTDLVQ---------WIWG---GF-SVDKATLTR--------FFAFHFLLPFLVSALVMVHLLFLHET-GS-NNPTGIPSDPDLIPFHPYYTIKDILGIAIMLTILTTLVL------------------FYPDLLGDPDNYMPANPL-NTPPHIKPEW-YFLFAYAILRSIPNKLGGVLALI-LSIL-IL----------------AIIPMLHT----SKQRSMMFR--PLSQCL--------FWLLVAVL-----------LTLTWIGGQP-----VEH----PYIIIGQSASILYFLILLVLM-PLV---STMENYLL-K----W--------------------------------------------------------------------------
>1266862
----------------M--A----SLRKTHPLLK-IANDALVDLPAPSNISVWWNFGSLLGLCLIAQILTGLFLAM--HYTSDINT-AFSSV--AHICR-DVNYGWLIRNLH---------------ANGASFFFICLYMHIGRGLYYGSY-LNK--ETWTVGVVLFLLVMMTAFVG---Y-VLPWGQMSFWG-ATV-ITNLLSAVPYVGGTLVQ---------WIWG---GF-SVDNATLTR--------FFAFHFLFPFVIAGATIVHLLFLHQT-GS-NNPLGLNSDADKISFHPYFSYKDLLGFAALLIALSSLAL------------------FSPNLLGDPDNFIPANPL-VTPPHIKPEW-YFLFAYAILRSIPNKLGGVLALL-FSIL-VL----------------LVVPILHT----SKQRGLTFR--PVTQFL--------FWTLVADV-----------AILTWIGGMP-----VED----PYVIIGQVASVLYFSLFLVLF-PLV---GMAENKVF-G----W--------T-----------------------------------------------------------------
>590994
----------M-----N--S----PLRKKNQFIK-IMNNSLIDLPTPINISSWWNFGSLLGVCLMVQITTGLFLAM--HYTPNIEL-AFNSI--SHICR-DVNNGWLMRTIH---------------ANGASMFFVCIYLHIGRGLYYGSY-KYT--ETWMTGVIILLLVMMTAFLG---Y-VLPWGQMSFWG-ATV-ITNLLSAVPYMGVDLVQ---------WIWG---GF-AVDNATLNR--------FFTLHFLMPFVILTMVMIHLLFLHQT-GS-NNPMGLKSNIDKIPFHPYFSFKDIVGFLMMIMLLTFLTL------------------MEPYILGDPDNFSPANPL-VTPIHIQPEW-YFLFAYAILRSIPNKLGGVMALV-MSIL-IL----------------LIMPLY-K----SNFQGMKFY--PVNQIM--------FWMMVSTI-----------TLLTLMGAKP-----VEE----PYIIMSQVLTVLYFSYFLLE--NIT---KMTWDKMF-L-------------------------------------------------------------------------------
>651721
----------M-----A--T----NIRKTHPLFK-IINNSLIDLPAPTNISTWWNFGSLLGLCLIIQILTGLFLAM--HYTADISS-AFSSV--AHICR-DVNYGWLIRNIH---------------ANGASMFFICVYLHIARGLYYGSY-LNK--ETWNIGVIILVLLMATAFVG---Y-VLPWGQMSFWG-ATV-ITNLLSALPYIGDMLVQ---------WIWG---GF-SIDNATLTR--------FFTFHFLFPFVIAALTMIHLLFLHET-GS-NNPTGLSSNMDKIPFHPYYTYKDLVGFFILLMLLTLLAL------------------FTPNLLGDTENFIPANPL-VTPPHIKPEW-YFLFAYAILRSIPNKLGGVLALA-FSIF-IL----------------LLIPILHT----SKQRSLTFR--PITQLL--------FWLLVANT-----------IILTWIGGQP-----VEQ----PFIIIGQIASITYFSFFLILF-PIA---GWWENKML-N----L--------------------------------------------------------------------------
>83774
----------------M--T----NIRKTHPLLK-IINHAFIDLPAPSNISSWWNFGSLLGLCLIIQIITGLFLAM--HYTSDTMT-AFSSV--THICR-DVNYGWLIRYLH---------------ANGASMFFICLFLHVGRGMYYGSY-TFL--ETWNIGVILLFAVMATAFMG---Y-VLPWGQMSFWG-ATV-ITNLLSAIPYIGTTLVE---------WIWG---GF-SVDKATLTR--------FFAFHFILPFIIAALAIGHLLFLHET-GS-NNPTGLNSDADKIPFHPYYTIKDLLGIFMLLLLLMILVL------------------FFPDLLGDPDNYSPANPL-NTPPHIKPEW-YFLFAYAILRSIPNKLGGVVALI-LSIL-IL----------------AFLPFLHT----SKQRSLTFR--PITQTL--------YWILVANL-----------LILTWIGGQP-----VEH----PFIIIGQLASISYFSIILILM-PIS---GIIEDKML-K----W--------N-----------------------------------------------------------------
>323806
-------------------M----VIRKTHPLFK-IVNDALIDLPAPSNISVWWNFGSLLLLCLMTQILTGLFLAM--HYTSDIST-AFSSV--AHICR-DVNYGWIIRNLH---------------ANGASFFFLCIYLHIGRGLYYGSY-LYK--ETWNIGVILLLLTMATAFVG---Y-VLPWGQMSFWG-ATV-ITNLLSAVPYMGDMLVQ---------WIWG---GF-SVDNATLTR--------FFAFHFLLPFAVVGATLLHALFLHET-GS-NNPLGLNSDADKISFHPYFSYKDILGFIILLTALASLAL------------------FSPNLLGDPENFTPANPL-VTPPHIKPEW-YFLFAYAILRSIPNKLGGVLALL-FSIL-VL----------------MVVPLLHT----SKQQGLTFR--PVAQFM--------FWLLVADV-----------MILTWIGGMP-----VEH----PFVIIGQIASVLYFSLFLILN-PLT---GWLENKLL-N----L--------H-----------------------------------------------------------------
>360510
----------------M--A----SLRKTHPLLK-IANDALVDLPAPSNISAWWNFGSLLGLCLISQIVTGLFLAM--HYTSDIAT-AFSSV--AHICR-DVNYGWLIRNLH---------------ANGASFFFICIYLHIGRGLYYGSY-LYK--ETWNIGVVLLLLVMMTAFVG---Y-VLPWGQMSFWG-ATV-ITNLLSAVPYVGNTLVQ---------WIWG---GF-SVDNATLTR--------FFAFHFLFPFVIVAVTLIHLLFLHET-GS-NNPLGLNSDVDKISFHPYFSYKDLLGFAILLIALTALAL------------------FSPNLLGDPDNFTPANPL-VTPPHIKPEW-YFLFAYAILRSIPNKLGGVLALL-ASIL-VL----------------MVVPILHT----SKQRGLTFR--PFTQFL--------FWTLIANV-----------AILTWIGGMP-----VEH----PYIIIGQIASFLYFFLFLILT-PLA---GWLENKAL-G----W--------H-----------------------------------------------------------------
>1004790
---------MM-----NSFK----SLRKTHPIIK-IMNGSLIDLPSPSNISTWWNFGSLLALCLMIQIITGLFLTM--YYSANIDL-AFYSV--NYICR-NVNYGWLIRTLH---------------ANGASFFFICIYLHIGRGIYYESF-NLK--FTWMIGVIILFLLMATAFMG---Y-VLPWGQMSFWG-ATV-ITNLLSAIPYLGTMLVN---------WIWG---GF-AVDNATLTR--------FYTFHFLFPFIILMLTMIHLLFLHQT-GS-NNPLGTNSNLDKIPFHPYFTFKDLIGFIILIFILTLLTL------------------INPYLLGDPDNFIPANPL-VTPIHIQPEW-YFLFAYAILRSIPNKLGGVIALV-MSIL-IL----------------IILPFTFN----KKIQGIQFY--PINQML--------FWSMIITI-----------ILLTWIGARP-----VEI----PYIFTGQLLTLIYFSYFIIN--PIM---NKFWDKLI-F----K--------L-----------------------------------------------------------------
>95691
----------M-----K--K----PIRKNHPLIK-IMNSSLIDLPSPSSISIWWNFGSLLGMCLIIQILTGIFLAM--HYTADINI-AFNSV--VHICR-DVNSGWLLRNMH---------------ANGASMFFICLYMHVGRGMYYGSY-KLF--LTWAIGVVMLFVIMATAFLG---Y-VLPWGQMSFWG-ATV-ITNLMSAIPYLGNEIVK---------WLWG---GF-SIDNATLTR--------FFTLHFLLPFILAALTIIHLLFLHQT-GS-NNPTGINSNYDKMPFHPYFSIKDIMGMIIALYLFMMLNL------------------LEPRMLGDPENFIPANPL-VTPVHIQPEW-YFLFAYAILRSIPNKLGGVLAMV-LSIL-ML----------------MFIPLTSK----NKFQSNMFY--PISQML--------FWSFLTLV-----------ILLTWIGARP-----AEE----PFITTGQIITTLYFMYFIIN--PFM---LKMWDKLM-E-------------------------------------------------------------------------------
>286572
----------------M--A----NLRKTHPLLK-IANDALVDLPAPSNISVWWNFGSLLGLCLAAQILTGLFLAM--HYTSDIAT-AFSSI--AHICR-DVNYGWLIRNMH---------------ANGASFFFICIYLHIGRGLYYGSY-LHK--ETWNIGVILLLLTMMTAFVG---Y-VLPWGQMSFWG-ATV-ITNLLSAVPYIGNSLVQ---------WIWG---GF-SVDNATLTR--------FFAFHFLFPFIIAAATMVHLIFLHET-GS-NNPTGLNSDADKISFHPYFSYKDLLGFAVLLIALISLAL------------------FSPNLLGDPDNFTPANPL-VTPPHIKPEW-YFLFAYAILRSIPNKLGGVLALL-FSIL-VL----------------MVVPILHT----SKQRGLTFR--PITQFL--------FWLLVADV-----------AILTWIGGMP-----VEH----PFVIIGQIASFLYFFLFLVLA-PLA---GWLENKIL-E----W--------A-----------------------------------------------------------------
>61318
----------------M--A----SLRKTHPLMK-IANDALVDLPTPSNISAMWNFGSLLGLCLITQILTGLFLAM--HYTSDIST-AFSSV--THICR-DVNYGWLIRNMH---------------ANGASFFFICIYMHIARGLYYGSY-LYK--ETWNIGVVLLLLVMMTAFVG---Y-VLPWGQMSFWG-ATV-ITNLLSAVPYMGDTLVQ---------WIWG---GF-SVDNATLTR--------FFAFHFLFPFVIAGATVLHLLFLHET-GS-NNPAGLNSDADKISFHPYFSYKDLLGFVLMLLALTSLTL------------------FSPTLLGDPENFTPANPL-VTPPHIQPEW-YFLFAYAILRSIPNKLGGVLALL-FSIL-VL----------------LVVPILHT----SKQRGLTFR--PVTQFL--------FWTLVADM-----------IILTWIGGMP-----VEH----PYIIIGQIASILYFALFLVLA-PLA---GWAENKAL-K----W--------A-----------------------------------------------------------------
>385307
-------------------M----VTRKTHPLFK-IINDMIIDLPAPSNISAWWNFGSLLLLCLMTQILTGLFLAM--HYTSDIST-AFSSV--AHICR-DVNYGWIIRNLH---------------ANGASFFFICIYLHIGRGLYYGSY-LYK--ETWNIGVILLLLVMMTAFVG---Y-VLPWGQMSFWG-ATV-ITNLLSAVPYVGDALVQ---------WIWG---GF-SVDNATLTR--------FFAFHFLLPFAVIGATALHALFLHET-GS-NNPIGLNSDADKISFHPYFSYKDILGFIIMITALASLAL------------------FSPNLLGDPENFTPANPL-VTPPHIKPEW-YFLFAYAILRSIPNKLGGVLALL-FSIL-VL----------------MVVPMLHT----SKQQGSTFR--PLTQFL--------FWTLVADV-----------LILTWIGGMP-----VEH----PFIIIGQIASILYFSLFLIFY-PLA---GWFENKLF-N----F--------N-----------------------------------------------------------------
>69306
----------------M--I----NTRKTHPLMK-IVNNAFIDLPAPSNISSWWNFGSLLGICLILQILTGLFLAM--HYTADTAT-AFSSV--THICR-DVNYGWIIRYMH---------------ANGASMFFICLFMHVGRGLYYGSY-TFL--ETWNIGVILLFATMATAFMG---Y-VLPWGQMSFWG-ATV-ITNLLSAIPYIGTNLVE---------WIWG---GF-SVDKATLTR--------FFAFHFIFPFIIAALAMVHLLFLHET-GS-NNPTGISSDADKIPFHPYYTIKDILGALLLVLALMLLVL------------------FTPDLLGDPDNYTPANPL-NTPPHIKPEW-YFLFAYAILRSIPNKLGGVLALV-LSIL-IL----------------VLMPLLHT----SKQRSMMFR--PISQCL--------FWILVADL-----------LTLTWIGGQP-----VEH----PYIIIGQLASITYFLLILVLM-PVA---STIENNLL-K----W--------------------------------------------------------------------------
>198231
----------M-----T--S----PIRKSHPLFK-ILNGALVDMPIPINISVFWNFGSLLGLCLIIQIATGLFLAM--HYTAHIDL-AFSSV--AHICR-DVNYGWLLRTLH---------------ANGASFFFLCLYLHIGRGIYYGSY-TFH--HVWMVGVVILFMVMATAFLG---Y-VLPWGQMSFWG-ATV-ITNLFSAIPYIGTDLVQ---------WIWG---GF-AVDNATLTR--------FFTFHFVLPFIVSAMSAVHILFLHQT-GS-NNPLGISSQPDKVPFHPYFSFKDIVGFMVMLATLVLLTL------------------LDPYLLGDPDNFIPANPL-STPAHIQPEW-YFLFAYAILRSIPNKLGGVTALV-MSVM-IL----------------MILPFTHF----SKFRSLTFY--PVNQFM--------FWSLVSIV-----------ILLTWIGARP-----VED----PYVITGQVLTVLYFSYYIIN--PMI---LLAWDWLL-N-------------------------------------------------------------------------------
>492049
----------------M--A----SLRKTHPLLK-IANDALVDLPAPSNISFLWNFGSLLGLCLIAQILTGLFLAM--HYTADIST-AYSSI--THICR-DVTYGWLIRSMH---------------ANGASFFFICLYIHIARGLYYGSY-LYQ--EAWNVGVVLFLLTMVTAFVG---Y-VLPWGQMSFWG-ATV-ITNLMSAVPYIGNELVQ---------WIWG---GF-SVDNATLTR--------FFAFHFLLPFVIVAAVVIHLLFLHET-GS-LNPAGLSSDADKIPFHPYFTYKDLLGFTVLLAALMTLSL------------------FWPNLLGDPDNFTPANPL-VTPPHIKPEW-YFLFAYAILRSIPNKLGGVLALL-ASVL-VL----------------LVVPILHT----SKQRGLAFR--PATQLL--------FWALVADM-----------MILTWIGGMP-----VED----PYVLIGQAASVLYFSLFLVLT-PLA---GWAENKAL-E----W--------N-----------------------------------------------------------------
>586790
----------------M--A----SLRKTHPLLK-IANDALVDLPAPSNISAWWNFGSLLGLCLVSQIVTGLFLAM--HYTSDIAT-AFSSV--AHICR-DVNYGWLIRNLH---------------ANGASFFFVCIYFHIGRGLYYGSY-LNK--EAWNIGVILLLLVMATAFVG---Y-VLPWGQMSFWG-ATV-ITNLLSAVPYVGNTLVQ---------WIWG---GF-SVDNATLTR--------FFAFHFLLPFIVAAASLVHLLFLHER-GA-NNPLGLNSDADKIPFHPYFSYKDLLGFAILLMALTCLAL------------------FTPNLLGDPDNFTPANPL-VTPPHIKPEW-YFLFAYAILRSIPNKLGGVLALL-ASIL-VL----------------LTIPLIHT----SKQRGLTFR--PMTQFL--------FWTLIANV-----------AILTWIGGMP-----VEH----PYIIIGQVASFVYFLLFLVLM-PCA---GWLENKVL-K----W--------S-----------------------------------------------------------------
>796936
----------M-----K--A----PIRKNHPVIK-IMNNSIIDLPTPSSISLWWNFGSLLGMCLIIQMITGVFLAM--HYTADINM-AFKSV--IHICR-DVNNGWLIRNLH---------------ANGASMFFICMYMHIGRGMYYGSY-KLK--MTWTIGVVMLFLTMATAFLG---Y-VLPWGQMSFWG-ATV-ITNLLSAVPYLGNTMVQ---------WLWG---GF-SIGNATLTR--------FFTLHFLMPFIIAALTMIHLLFLHQT-GS-NNPIGIKSDIDKLPFHPYFTIKDLMGMTMMMFMFIMLNL------------------LEPRLLGDPENFMPANPM-TTPVHIQPEW-YFLFAYAILRSIPNKLGGVMAMI-MSIA-II----------------LTLPFTNK----PKFQSSAFY--PMNQIL--------FWSMTATL-----------TLLTWIGARP-----AEE----PYILTGQMLTIIYFLYFLMN--PMT---TNLWNKLT-N-------------------------------------------------------------------------------
>1515605
----------M-----N--K----SFFKKNTLTN-MIYTSLIFLPSPINISIWWNFGSLLGLCLLIQLISGFMLSM--HYCANINY-AFESL--IHIMQ-NVEYGWIYRNIH---------------SNVASMFFICMYIHIFRGIYYSSF-NLT--LTWIMGVMILFISMATAFMG---Y-ILPWGQMSLWG-ATV-ITNLMSAIPFIGTNLVE---------WLWG---GF-SINNATLNR--------FYSIHFILPFMISLMVTIHLVALHET-GS-SNPIGMKSKFYMISFHPLFSWKDLVGFFMKLYLLFLIIY------------------LSPNFLGDPDNFIPANFL-VTPLHIKPEW-YFLFAYAILRSIPNKLNGVIALI-MSIL-IL----------------LIMPFYSF----NKFNTNFFY--FMNQIT--------FWIFISTT-----------IILTWIGMKP-----IEH----PFILTGQLFSFLYFMFYLIH--PLL---LNMWDKII-Y----K--------------------------------------------------------------------------
>245875
----------------M--A----NLRKSHPLLK-IANDALVDLPAPSNISVWWNFGSLLGLCLVTQIATGLFLAM--HYTSDIAT-AFTSV--AHICR-DVNYGWLIRSIH---------------ANGASFFFICIYLHIGRGLYYGSY-LYK--ETWTIGVVLLLLVMMTAFVG---Y-VLPWGQMSFWG-ATV-ITNLLSAVPYVGGTLVQ---------WIWG---GF-SVDNATLTR--------FFAFHFLFPFIIAAATVIHLLFLHET-GS-NNPTGLNSDSDKVPFHPYFTYKDLLGFAVLLTALASLAL------------------FSPNLLGDPDNFTPANPL-VTPPHIKPEW-YFLFAYAILRSIPNKLGGVLALL-FSIL-VL----------------MLVPFLHT----SKQRSLMFR--PVTQFL--------FWSLVADV-----------MILTWIGGMP-----VEH----PFVIIGQVASLIYFSLFLVLI-PTA---GWMENKVL-G----W--------K-----------------------------------------------------------------
>110116
----------M-----A--P----AMRKSHPLIK-IVNNSFIDLPTPTGISAWWNFGSLLGACLIVQIVTGLLLAM--HYTADTSL-AFSSI--AHICR-DVNNGWLLRNLH---------------ANGASLFFICVYFHIGRGLYYGSY-LFT--ETWNIGVVLLLLVMATAFVG---Y-VLPWGQMSFWG-ATV-ITNLLSAVPYIGSNLVQ---------WVWG---GF-SVDNATLTR--------FFTFHFILPFIIAAASIIHLLFLHQT-GS-SNPTGLNPDLDKVTFHPYFSYKDLMGFIALFGALAALST------------------LTPNLFADPDNFTPANPL-VTPPHIKPEW-YFLFAYAILRSIPNKLGGVLALL-LSVL-VL----------------LTPPLTHT----SKLRSLMFR--PITKMS--------FWALIATI-----------SILTWIGGQP-----VED----PFITLGQISSGLYFFMFIPLI-PML---GLWENKLL-K----M--------L-----------------------------------------------------------------
>9033
----------M-----A--P----NIRKSHPLLK-MINNSLIDLPAPSNISAWWNFGSLLAVCLMTQILTGLLLAM--HYTADTSL-AFSSV--AHTCR-NVQYGWFIRNLH---------------ANGASFFFICIFLHIGRGLYYGSY-LYK--ETWNTGVILLLTLMATAFVG---Y-VLPWGQMSFWG-ATV-ITNLFSAVPYIGQSLVE---------WAWG---GF-SVDNPTLTR--------FFALHFLLPFAIAGITIVHLTFLHES-GS-NNPLGISSNSDKIPFHPYYSLKDILGLALMLTPFLTLAL------------------FSPNLLGDPENFTPANPL-VTPPHIKPEW-YFLFAYAILRSIPNKLGGVLALA-ASVL-IL----------------FLIPFLHK----SKQRTMTFR--PLSQTL--------FWLLVANL-----------LVLTWIGSQP-----VEH----PFIIIGQMASLSYFTILLILF-PTV---GTLENKML-N----Y--------------------------------------------------------------------------
>1680884
----------M-----A--P----TIRKSHPLLK-IINGSFIDLPSPANISVWWNFGSLLGVCLIAQIATGLFLAM--HYTADTSL-AFSSV--AHICR-DVNNGWLLRNLH---------------ANGASFFFICIYLHIGRGLYYGSY-LYK--ETWNIGVILLFLVMATAFVG---Y-VLPWGQMSFWG-ATV-ITNLLSAAPYVGTDLVQ---------WIWG---GF-SVDNATLTR--------FFTFHFILPFIIAAASMIHLLFLHQT-GS-SNPTGLNSNLDKITFHPYFSYKDLLGFAIMLGALAALST------------------FAPNLLGDPDNFTPANPL-VTPPHIKPEW-YFLFAYAILRSIPNKLGGVLALL-LSIL-VL----------------FLMPIIHT----SKLRSLMFR--PIAKTL--------FWALIANT-----------AILTWIGGQP-----VED----PFITIGQIASGLYFLIFVLLV-PSL---GLLENKLL-K----I--------------------------------------------------------------------------
>556250
----------------M--T----NLRKTIPLLK-MVNDSIVDLPTPANINAWWNLGSILGLCLVVQVLTGLLMAM--HYASDVST-AFSSV--THICR-DVNYGWLLRNIH---------------ANGASLFFVCLYLHIARGLYYGSY-LYK--KTWSVGVILFMLVMVTAFMG---Y-VLPWGQMSFWG-ATV-ITNLLSAAPYMGEPLVQ---------WVWG---GF-AVDKATLTR--------FFTLHFLFPFIIMAMTALHLLFLHET-GS-NNPTGLNSQGDKVPFHPYFTYKDLFGFIGALFTLSFIAL------------------YFPNILGDPDNFSPANPM-ITPPHIKPEW-YFLFAYAILRSIPNKLGGVLALL-FSVL-IL----------------LLVPILHF----SKQRALTFR--PASQMM--------FWLLVTNM-----------LILTWVGGMP-----VEY----PYVTIGRLASILYFSLFLLGV-PLT---AWWENKIS-G----Y--------------------------------------------------------------------------
>270329
----------------M--A----SLRKTHPLLK-IANDALVDLPAPSNISVWWNFGSLLGLCLATQILTGLFLAM--HYTSDIAT-AFSSV--AHICR-DVNYGWLIRNIH---------------ANGASFFFICIYLHIGRGLYYGSY-LYK--ETWNIGVVLLLLVMMTAFVG---Y-VLPWGQMSFWG-ATV-ITNLLSAVPYIGNTLVQ---------WIWG---GF-SVDNATLTR--------FFAFHFLFPFIIAAATVIHLLFLHET-GS-NNPLGLNSDADKISFHPYFSYKDLLGFAALLIALTSLAL------------------FTPNLLGDPDNFTPANPL-VTPPHIKPEW-YFLFAYAILRSIPNKLGGVLALL-ASIL-VL----------------MVVPILHT----SKQRGLTFR--PLTQLL--------FWALVADV-----------AILTWIGGMP-----VEH----PFIIIGQIASFLYFFLFLVLS-PLT---AWLENKVL-E----W--------S-----------------------------------------------------------------
>9531
----------------M--I----PVRKSSPIMK-MINHSLIDLPTPSNISMWWNFGSLLATCLTLQIITGLFLAM--HYSPDTSS-AFSSI--AHTTR-DVNYGWIIRYLH---------------ANGASMLFICLFLHVGRGLYYGSY-LLL--KTWNTGVMLLLTTMATAFMG---Y-VLPWGQMSFWG-ATV-ITNLLSAVPYIGTNLVQ---------WIWG---GY-AIGNPTLTR--------FFTLHFILPFIMVALTAVHLLFLHET-GS-NNPCGIPSNSDKIAFHPYFTIKDILGLALLLFILMTLVL------------------FSPDLLSDPDNYTPANPL-STPPHIKPEW-YFLFAYTILRSIPNKLGGVLALF-LSIL-IL----------------MIIPMLHK----SKQQSMMFR--PLSQLL--------FWLLTTTL-----------LTLTWIGSQP-----MIQ----PLITIGQMASATYFITILILM-PLT---SLIENNLL-K----W--------T-----------------------------------------------------------------
>13085
----------------M--S----PIRKTHPTMK-IINTSLIDLPTPANISAWWNFGSLLGLCLMLQIISGLFLAM--HYSTDITL-AFSSV--AQISR-DINYGWLIRNMH---------------ANGASMFFICLYLHIGRGLYYGSY-LYK--ETWNIGVLLMFLTMATAFVG---Y-VLPWGQMSFWG-ATV-ITNLLSALPYIGPTLVE---------WIWG---GF-AVDNATLTR--------FFTFHFLLPFTILPMMLLHLLFLHET-GS-TNPTGLNSNTDKIPFHPYFSYKDLLGATMLVTALMTLAL------------------LFPYLLSDPENFTPANPL-VTPPHIKPEW-YFLFAYAILRSIPNKLGGVLALV-MSIM-IL----------------FIVPMTHN----SKHRAAHFR--PLTQTL--------FWSLTATI-----------LILTWIGAQP-----VED----PFILIGQLATTFYFLIFLSLT-PMI---NMLENNML-S----W--------------------------------------------------------------------------
>8296
----------M-----A--H----IMRKTHPLMK-IINNSFIDLPTPSNISYWWNFGSLLGLCLITQILTGLFLAM--HYTADTSS-AFSSV--AHICR-DVNYGWLMRNIH---------------ANGASFFFICIFLHIGRGMYYGSY-MFK--ETWNIGVILLFLVMATAFVG---Y-VLPWGQMSFWG-ATV-ITNLLSAIPYMGDTLVQ---------WIWG---GF-SVDKATLTR--------FFAFHFLFPFLIAGTSIIHLLFLHET-GS-NNPTGMTSNQDKISFHPYFSYKDALGFMLMFILLMFLSL------------------FSPNLLGDPENFSPANPL-ITPPHIQPEW-YFLFAYAILRSIPNKLGGVIALL-MSIL-IL----------------MLIPMLHT----SKQRSMMFR--PLTQIM--------FWILVANT-----------MILTWIGGQP-----VEP----PFIEIGQISSILYFSLFIIII-PMI---GILENKMM-K----W--------------------------------------------------------------------------
>187017
----------------M--T----NIRKSHPLMK-IINNSFIDLPAPSNISSWWNFGSLLGICLALQILTGLFLAM--HYTSDTMT-AFNSV--THICR-DVNYGWVLRYLH---------------ANGASMFFICLYLHIGRGLYYGSY-MYK--ETWNIGIILLFAVMATAFMG---Y-VLPWGQMSFWG-ATV-ITNLLSAIPYIGTDLVE---------WIWG---GF-SVDKATLTR--------FFAFHFLLPFIISAMVMVHLLFLHET-GS-NNPTGIPSNMDMIPFHPYYTIKDILGLLVMMTALLALVL------------------FSPDALGDPDNYMPANPL-NTPPHIKPEW-YFLFAYAILRSIPNKLGGVLALV-LSIL-VL----------------VIIPFLHT----SKQRSMAFR--PLSQCL--------FWLLAADL-----------LTLTWIGGQP-----VEH----PYIIIGQLASILYFSIIIILM-PLA---GLVENHLM-K----W--------------------------------------------------------------------------
>685765
----------------M--N----NIRKTHPLMK-MVNSSFIDLPAPSNISSWWNFGSLLGICLIAQILTGLFLAM--HYTSDTMT-AFSSV--THICR-DVNYGWLIRYLH---------------ANGASMFFICLFLHVGRGLYYGSY-MFL--ETWNIGVLLLFAVMATAFMG---Y-VLPWGQMSFWG-ATV-ITNLLSAIPYIGTNLVE---------WIWG---GF-SVDKATLTR--------FFAFHFILPFIVAALAGVHLLFLHET-GS-NNPSGLNSDTDKIPFHPYYTIKDILGALIMITALSSLVL------------------FTPDMLGDPDNYIPANPL-NTPPHIKPEW-YFLFAYAILRSIPNKLGGVMALV-LSIA-IL----------------MIIPLLHT----AKQRSMMFR--PMSQCM--------FWILVADL-----------ATLTWIGGQP-----VEH----PFVVIGQLASIIYFLLILLIM-PIT---SMIENQLL-K----W--------------------------------------------------------------------------
>7782
----------M-----T--T----NIRKTHPLFK-IINSSLIDLPTPINISIWWNYGSLLGLCLIIQILTGLFLAM--HYTPDISS-AFSSV--VHICR-DVNYGWLIRNIH---------------ANGASLFFICIYIHIARGFYYGSY-LNK--ETWNIGVILLFLLMATAFVG---Y-VLPWGQMSFWG-ATV-ITNLLSAFPYIGNILVE---------WIWG---GF-SVDNATLTR--------FFAFHFLFPFLIVAFTLLHLIFLHEM-GS-NNPTGLNSNTDKILFHPYFSYKDLLGFFILMLILTLLAL------------------FAPNLLGDTENFIPADPL-LTPPHIKPEW-YFLFAYAILRSIPNKLGGVLALL-FSIL-IL----------------MFVPLLHT----SKQRSATFR--PITQIL--------FWTLLTNT-----------IILTWIGGQP-----VEQ----PFIIIGQIASIVYFLLFLILL-PLA---GWWENKIL-N----L--------------------------------------------------------------------------
>1481781
----------------M--A----ILRKTHPLMK-IANDALVDLPAPSNISALWNFGSLLGLCLITQIVTGLFLAM--HYTSDVAT-AFSSV--AHICR-DVNYGWMIRNLH---------------ANGASFFFICIYIHIARGLYYGSY-LYM--ETWNIGVILLLLVMMTAFVG---Y-VLPWGQMSFWG-ATV-ITNLLSAVPYVGTTLVE---------WIWG---GF-SVDKATLTR--------FFTFHFLFPFVIVAVTAIHLLFLHET-GS-NNPTGINSDVDKIAFHPYFIYKDLLGFVIMLAGLSALAF------------------FYPNLLGDPDNFTPANPL-VTPPHIKPEW-YFLFAYAILRSIPNKLGGVLALL-ASIL-VL----------------MLVPVLHT----SKQRGLMFR--PLTQLL--------FWTFVADV-----------VILTWIGGMP-----VEH----PFIIIGQVASFLYFFLLLVLV-PAA---GWLENKAL-E----W--------A-----------------------------------------------------------------
>38614
----------------M--T----NLRKTHPLMK-IINHSFIDLPAPSNISAWWNFGSLLGICLTIQIMTGLFLAM--HYTSDTST-AFSSV--AHICR-DVNYGWLIRNLH---------------ANGASMFFMCLFLHVGRGLYYGSY-MYK--ETWNIGVILLLTVMATAFVG---Y-VLPWGQMSFWG-ATV-ITNLLSAIPYIGTTLVE---------WIWG---GF-SVDKATLTR--------FFAFHFILPFIITALVIVHLLFLHET-GS-NNPSGINSNSDKIPFHPYYTIKDMLGLVLMLLSLLTLSL------------------FSPDLLGDPDNFSPANPL-NTPPHIKPEW-YFLFAYAILRSIPNKLGGVLALL-ASIL-IL----------------LIIPLLHT----SKQRSLMFR--PISQTL--------FWLLTANL-----------LTLTWIGGQP-----VEQ----PFIIIGQLASIIYFLLIMVFM-PLA---GLLENYML-KP--KW--------------------------------------------------------------------------
>476251
----------M-----A--H----PIRKTHPLLK-IINGSFVDLPTPSNLSSLWNFGSLLGICLIAQIATGLFLAM--HYTADTSS-AFSSV--AHICR-DVNYGWLMRNIH---------------ANGASFFFICIYLHIGRGLYYGSY-MYK--ETWNIGVVLLFLVMATAFVG---Y-VLPWGQMSFWG-ATV-ITNLLSAIPYMGDSLVQ---------WIWG---GF-SVDKATLTR--------FFAFHFLFPFLIVGASIVHLLFLHET-GS-NNPTGISSNMDKVPFHPYFSYKDAIGFLTMLTALFMLSM------------------LTPDLLGDPDNFTPANPL-VTPPHIQPEW-YFLFAYAILRSIPNKLGGVLALL-ASIV-IL----------------ILIPLVHT----SKQRSLTFR--PSTQLL--------FWLLVFNT-----------LILTWIGGQP-----VEE----PFIGIGQAASTLYFMLFIIIM-PLS---GWWENKLM-K----W--------------------------------------------------------------------------
>392931
----------------M--A----SLRKTHPLLK-VANDAVVDLPAPSNISVWWNFGSLLGMCLLIQISTGLFLAM--HYTSDIAT-AFSSV--AHICR-DVNYGWLIRNLH---------------ANGASFFFICIYLHIGRGLYYGSY-LYK--ETWNVGVILLLLVMMTAFVG---Y-VLPWGQMSFWG-ATV-ITNLLSAVPYIGSDLVQ---------WIWG---GF-SVDNATLTR--------FFAFHFLFPFVIAAATIIHLIFLHET-GS-NNPLGMNSDTDKIPFHPYFSYKDLLGFAVALLALSSLAL------------------FSPNLLGDPDNFTPANPL-VTPPHIKPEW-YFLFAYAILRSIPNKLGGVLALL-GSIL-VL----------------MVVPALHT----SKQRGTMFR--PVTQLL--------FWALVADI-----------MILTWIGGMP-----VEH----PFIIIGQIASIIYFSLFLIVM-PLA---ALLENKAL-G----W--------T-YNSSSHKSTT------------------------------------------------------
>862791
----------------M--A----SLRKTHPLLK-IVNDMVIDLPTPSNISAWWNFGSLLGLCLITQILTGLFLAM--HYTSDIST-AFSSV--AHICR-DVNYGWLIRNLH---------------ANGASFFFICLYFHIGRGLYYGSY-LNK--ETWNVGVVLLLLVMATAFVG---Y-VLPWGQMSFWG-ATV-ITNLLSAVPYVGNTLVQ---------WVWG---GF-SVDSATLTR--------FFAFHFLLPFIIAAAAVVHLIFLHET-GS-NNPLGLNSNADKIPFHPYFSYKDLLGFTIMLSTLATLAL------------------FSPNYLGDPDNFTPANPL-VTPAHIKPEW-YFLFAYAILRSIPNKLGGVLALL-ASIL-IL----------------MVVPFLHT----SKQRSLTFR--PLSQFL--------FWTLIADV-----------IILTWIGGMP-----VEH----PYIIIGQIASVLYFALFLILM-PTA---GWLENKML-N-------------------------------------------------------------------------------
>1405014
----------M-----N--K----PFRLNHPLIK-IINNSLIDLPSPSNISSWWNFGSLLGLCLMIQIITGLFLAM--HYTANIDM-AFSSI--SHICR-NVNYGWLIRTLH---------------ANGASFFFIWIFLHIGRGMYYGSY-KLH--ETWMTGIIILFLVMGTAFMG---Y-VLPWGQMSFWG-ATV-ITNLMSAIPYLGNSIVQ---------WLWG---GF-AVDNATLTR--------FFMIHFLLPFIISAMVMIHLLFLHQT-GS-NNPLGINSNSDKIPFHPYFSFKDLMGFIFLFAILTTLTL------------------LNPYMLGDPDNFIPANPL-VTPIHIQPEW-YFLFAYAILRSIPNKLGGVIALI-MSIL-IL----------------MILPISNK----KKMNSNIFY--TLNKKL--------FWFFLLIL-----------ILLTWIGARP-----VEN----PYIFTGQLLSIIYFLYYIIN--PLL---YFYWDKLL-S-------------------------------------------------------------------------------
>219595
----------M-----A--P----NIRKSHPLLK-MVNDSLIDLPAPSNISAWWNFGSLLAICLATQILTGLLLAM--HYTADTSL-AFSSV--AHTCR-DVQYGWLIRNLH---------------ANGASFFFICIYLHIGRGLYYGSY-LYK--ETWNTGVILLLTLMATAFVG---Y-VLPWGQMSFWG-ATV-ITNLFSAIPYIGQTLVE---------WAWG---GF-SVDNPTLTR--------FFAIHFLLPFLIAGITLVHLTFLHES-GS-NNPLGIVSDCDKIPFHPYFSLKDILGLTLMITPLMALAL------------------FSPNLLGDPENFTPANPL-VTPPHIKPEW-YFLFAYAILRSIPNKLGGVLALA-ASVL-IL----------------FLIPFLHK----SKQRAMTFR--PLSQLL--------FWVLVADL-----------LILTWVGSQP-----VEH----PFIIIGQLASIAYFTIILFLF-PAV---SALENKML-N----C--------------------------------------------------------------------------
>334896
----------------M--A----SLRKTHPLLK-IANDALVDLPAPSNISAWWNFGSLLALCLITQILTGLFLAM--HYTSDIAT-AFSSV--AHICR-DVNYGWLIRNIH---------------ANGASFFFICIYLHIGRGLYYGSY-LYK--ETWNVGVVILLLVMMTAFVG---Y-VLPWGQMSFWG-ATV-ITNLLSAVPYVGNTLVQ---------WIWG---GF-SVDNATLTR--------FFAFHFLLPFIIAAATVIHLLFLHET-GS-NNPLGLNSDVDKISFHPYFSYKDLLGFAAVLTALTALAL------------------FSPNLLGDPDNFTPANPL-VTPPHIKPEW-YFLFAYAILRSIPNKLGGVLALL-ASIL-VL----------------MVVPILHT----SKQRGLTFR--PFTQFL--------FWMLIANV-----------AILTWIGGMP-----VEH----PFIIIGQVASFLYFFLFLILT-PLA---GWLENKAL-G----W--------L-----------------------------------------------------------------
>55556
----------------M--T----SLRKSHPLLK-IANDALVDLPAPSNISAWWNFGSLLGLCLIAQIATGLFLAM--HYTSDIAT-AFSSV--AHICR-DVNFGWLIRNMH---------------ANGASFFFICIYLHVGRGLYYGSY-LYK--ETWNIGVILLLLVMMTAFVG---Y-VLPWGQMSFWG-ATV-ITNLLSAVPYVGGTLVQ---------WIWG---GF-SVDNATLTR--------FFAFHFLFPFVILAATVLHLLFLHET-GS-NNPAGLNSDADKIPFHPYFSYKDLLGFALMLLALTSLAL------------------FSPNYLGDPDNFTPANPL-VTPPHIKPEW-YFLFAYAILRSIPNKLGGVLALL-ASIL-VL----------------MLVPLLHT----SKQRSLTFR--PLSQFI--------FWTLVADV-----------LILTWIGGMP-----VED----PYIIIGQVASFLYFFIFLFLF-PTI---GLLENKLL-E----S--------A-----------------------------------------------------------------
>8400
----------M-----A--P----TMRKSHPLLK-IINGSFIDLPSPANISSWWNFGSLLGVCLVAQIVTGLFLAM--HYTADTSL-AFSSI--AHICR-DVNNGWLLRNLH---------------ANGASFFFICIYFHIGRGLYYGSY-LYK--ETWNIGVIVLFLVMATAFVG---Y-VLPWGQMSFWG-ATV-ITNLLSAAPYIGSDLVQ---------WIWG---GF-SVDNATLTR--------FFTFHFILPFIIAAASMIHLLFLHQT-GS-SNPTGLNSNLDKVSFHPYFSYKDLFGFTIMLGALAALST------------------FAPNLLGDPDNFTPANPL-VTPPHIKPEW-YFLFAYAILRSIPNKLGGVLALL-FSIL-IL----------------FLMPIIHT----SKLRSLMFR--PIAKIF--------FWTLIANT-----------AILTWIGGQP-----VED----PFIIIGQITSGLYFLIFVLLI-PTL---GLLENKLL-K----V--------------------------------------------------------------------------
>143526
----------M-----A--P----AMRKTHPLLK-IINSAFVDLPAPSNLSSWWNFGSLLGVCLIAQIATGLFLAM--HYTADTTL-AFSSV--AHICR-DVNYGWLLRNLH---------------ANGASFFFICIYLHIGRGLYYGSY-MFK--ETWNIGVILLFLVMATAFVG---Y-VLPWGQMSFWG-ATV-ITNLLSAAPYVGGDLVQ---------WIWG---GF-SVDNATLTR--------FFTFHFILPFIIAGASMIHLLFLHQT-GS-SNPTGLNPNPDKVPFHSYYSYKDVFGFAIMLAALTSLST------------------FAPNILGDPDNFTPANPL-VTPPHIKPEW-YFLFAYAILRSIPNKLGGVLALL-LSIL-VL----------------FILPIVHT----SKLRSLMFR--PMTKIF--------FWSLVANT-----------FILTWIGGQP-----VED----PYIMIGQVASIIYFFIFVMVF-PTI---GLLENKLL-R----L--------Q-----------------------------------------------------------------
>215398
----------------M--A----NLRKTHPLLK-IANDALVDLPAPSNISVWWNFGSLLGLCLATQLLTGLFLAM--HYTSDIAT-AFTSV--AHICR-DVNYGWLIRNMH---------------ANGASFFFICIYLHIGRGLYYGSY-LYK--ETWNVGVVLLLLVMMTAFVG---Y-VLPWGQMSFWG-ATV-ITNLLSAVPYVGNTLVQ---------WIWG---GF-SVDNATLTR--------FFAFHFLLPFIIAAMTVIHLLFLHET-GS-NNPTGLNSDADKISFHPYFSYKDLLGFAALLIGLTSLAL------------------FSPNLLGDPDNFTPANPL-VTPPHIKPEW-YFLFAYAILRSIPNKLGGVLALL-ASIL-VL----------------MVVPILHT----SKQRGLTFR--PLTQFL--------FWTLVADV-----------AILTWIGGMP-----VEH----PFIIIGQVASFLYFFLFLVLT-PLA---GWLENKAL-G----W--------A-----------------------------------------------------------------
>443629
----------------M--A----SLRKTHPLLK-IANDALVDLPAPSNISVWWNFGSLLGLCLIAQILTGLFLAM--HYTSDIST-AYSSV--IHISR-DVTYGWFIRSMH---------------ANGASFFFICLYIHIARGLYYGSY-LYK--ETWNIGVVLFLLTMMTAFVG---Y-VLPWGQMSFWG-ATV-ITNLMSAVPYVGNELVQ---------WIWG---GF-SVDNATLTR--------FFAFHFLFPFLIVAATVIHLLFLHET-GS-NNPVGLSSDADKIPFHPYFTYKDLLGFVVLLAALTALSL------------------FWPNLLGDPDNFTPANPL-VTPPHIKPEW-YFLFAYAILRSIPNKLGGVLALL-ASIL-VL----------------LVVPILHT----SKQRGLTFR--PATQLL--------FWALVADM-----------LILTWIGGMP-----VEH----PYVLIGQIASVLYFSLFLIFT-PLV---GWAENKAL-E----W--------N-----------------------------------------------------------------
>122246
----------------M--T----NTRKIHPLMK-IMNNSFIDLPTPSNISSWWNFGSLLGACLALQIVTGLFLAM--HYTADTTT-AFSSV--THICR-DVNYGWIIRYLH---------------ANGASMFFLCLFIHVGRGLYYGSF-TLS--ETWNIGITLLLTVMATAFMG---Y-VLPWGQMSFWG-ATV-ITNLLSAIPYIGPNLVE---------WIWG---GF-SVDKATLTR--------FFAFHFILPFIITALAAIHLLFLHET-GS-NNPLGISSNPDKIPFHPYYVTKDLLGAVLLILLLMTLVL------------------FFPDLLGDPDNYTPANPL-NTPPHIKPEW-YFLFAYAILRSIPNKLGGVLALI-SSIL-IL----------------AIIPLLQT----TKQQSMMFR--PLSQCL--------FWILVADL-----------CTLTWIGGQP-----VEN----PFISIGQTASILYFSLILVIM-PTV---SLVENKML-K----W--------------------------------------------------------------------------
>409849
----------------M--T----SLRKSHPLLK-IANDALVDLPAPSNISAWWNFGSLLGICLIAQILTGLFLAM--HYTADIAT-AFSSV--AHICR-DVNFGWLIRNMH---------------ANGASFFFICIYLHVGRGLYYGSY-LYK--ETWNIGVVLLLLVMMTAFVG---Y-VLPWGQMSFWG-ATV-ITNLLSAVPYVGNTLVQ---------WIWG---GF-SVDNATLTR--------FFAFHFLFPFVILAVTVLHLLFLHET-GS-NNPVGLNSDADKIPFHPYFSYKDLLGFAIMLLALTSLAL------------------FSPNYLGDPDNFTPANPL-VTPPHIKPEW-YFLFAYAILRSIPNKLGGVLALL-ASIL-VL----------------MLVPFLHT----SKQRSLTFR--PLSQLI--------FWTLVADV-----------IILTWIGGMP-----VED----PYIIIGQVASFVYFFIFLGLF-PLA---GLLENKLL-Q----T--------I-----------------------------------------------------------------
>40233
----------------M--T----NIRKTHPLLK-IVNSSFVDLPAPSSLSSWWNFGSLLGVCLAVQILTGLFLAM--HYTSDTAT-AFNSV--THICR-DVNYGWVLRYLH---------------ANGASMFFICLYLHVGRGLYYGSY-TYS--ETWNVGILLLFAVMATAFMG---Y-VLPWGQMSFWG-ATV-ITNLLSAIPYIGTDLVQ---------WIWG---GF-SVDKATLTR--------FFAFHFLLPFVVAALVMVHLLFLHET-GS-NNPTGIPSDSDMIPFHPYYTIKDILGFLVMLTALSTLVL------------------FSPDLLGDPDNYTPANPL-STPPHIKPEW-YFLFAYAILRSIPNKLGGVLALV-LSIL-IL----------------AIVPMLHV----SKQRSMMFR--PLSQCL--------FWLLVAVL-----------FTLTWIGGQP-----VEH----PYIIIGQMASVLYFLIILVLM-PLT---SIVENRLL-N----W--------------------------------------------------------------------------
>58220
----------------M--A----NLRKTHPILK-IVNDSLIDLPAPSNISAWWNFGSLLALCLITQILTGLFLAM--HYTSDIAT-AFTSV--AHICR-DVNYGWLIRNMH---------------ANGASFFFICIYLHIGRGLYYGSY-LYK--ETWNTGVVLLLLLMGTAFVG---Y-VLPWGQMSFWG-ATV-ITNLLSAVPYVGNTLVQ---------WIWG---GF-SVDNATLTR--------FFAFHFLLPFIIAAFFILHVLFLHET-GS-NNPTGLNSDADKISFHPYFSYKDLLGFAALLTALASLAL------------------FSPNLLGDPDNFTPANPL-VTPPHIKPEW-YFLFAYAILRSIPNKLGGVLALL-FSIL-VL----------------MVVPILHT----SKQRGLTFR--PITQFL--------FWTLVADV-----------AILTWIGGMP-----VEH----PFVIIGQVASVLYFLLFLVFT-PLA---GWVENKML-G----W--------A-----------------------------------------------------------------
>452402
----------M-----N--M----PLRKMHPLIK-IVNNSLVDLPSPSSISLWWNFGSLLGMCLMMQMITGIFLAM--HYTANIEM-AFNSV--MHICR-DVNSGWLLKSIH---------------ANGASLFFICMYLHMGRGMYYGSY-KLM--MTWSMGVIMLLMIMGTAFLG---Y-VLPWGQMSLWG-ATV-ITNLLSAIPYLGEELVK---------WLWG---GF-SIDNATLTR--------FFTLHFLLPFVITAMTMMHLLFLHQT-GS-NNPLGLNSNYDKIPFHPYFSIKDIMGMTMVLFMFILLNL------------------TEPRIMGDPENFIPANPL-VTPIHIQPEW-YFLFAYAILRSIPNKLGGVIAMI-MSIV-II----------------IILPFTNK----MKFQSTIFY--PLNKGM--------FWMLVMNL-----------LLLTWIGARP-----AEE----PYILMGQLLTINYFNYYMIN--PIM---FMMWDKLT-E-------------------------------------------------------------------------------
>112179
----------------M--A----SLRKTHPLIK-IANDALVDLPTPSNISVWWNFGSLLGLCLVSQILTGLFLAM--HYTSDIST-AFSSV--NHICR-DVNYGWLIRNLH---------------ANGASFFFICIYMHIARGLYYGSY-LYK--ETWNIGVILLLLVMMTAFVG---Y-VLPWGQMSFWG-ATV-ITNLLSAVPYMGDALVQ---------WIWG---GF-SVDNATLTR--------FFAFHFLLPFAVAAATILHLLFLHET-GS-NNPAGLNSDADKISFHPYFSYKDLLGFVLMLMALTSLAL------------------FSPNLLGDPESFTPANPL-VTPPHIKPEW-YFLFAYAILRSIPNKLGGVLALL-FSIL-VL----------------MVVPILHT----SKQRGLTFR--PITQFL--------FWTLVADM-----------IILTWIGGMP-----VEH----PYIIIGQIASVLYFALFLVLS-PMA---GWLENKVL-K----W--------A-----------------------------------------------------------------
>179359
----------------M--A----NLRKTHPLLK-IVNDSLIDLPAPSNISAWWNFGSLLALCLATQILTGLFLAM--HYTSDIAT-AFTSV--AHICR-DVNYGWLIRNMH---------------ANGASFFFICIYLHIGRGLYYGSY-LYK--ETWNTGVVLLLLLMGTAFVG---Y-VLPWGQMSFWG-ATV-ITNLLSAVPYVGNTLVQ---------WIWG---GF-SVDNATLTR--------FFAFHFLLPFIIAAVFILHVLFLHET-GS-NNPTGLNSDADKISFHPYFSYKDLLGFAALLTALASLAL------------------FSPNLLGDPDNFTPANPL-VTPPHIKPEW-YFLFAYAILRSIPNKLGGVLALL-FSIL-VL----------------MVVPILHT----SKQRSLTFR--PITQFL--------FWTLVADV-----------MILTWIGGMP-----VEH----PFVIIGQIASVLYFLLFLVFT-PMA---GWVENKML-D----W--------T-----------------------------------------------------------------
>86973
----------------M--I----NIRKTHPLMK-IVNNAFIDLPAPSNISSWWNFGSLLGICLILQILTGLFLAM--HYTSDTMT-AFSSV--THICR-DVNYGWIIRYMH---------------ANGASMFFICLFIHVGRGLYYGSY-TFL--ETWNIGVILLFTVMATAFVG---Y-VLPWGQMSFWG-ATV-ITNLLSAIPYIGTNLVE---------WIWG---GF-SVDKATLTR--------FFAFHFILPFIITALAMTHLLFLHET-GS-NNPTGIPSDMDKIPFHPYYTIKDILGMLLLILILMLLVL------------------FMPDLLGDPDNYTPANPL-STPPHIKPEW-YFLFAYAILRSIPNKLGGVLALA-LSIL-VL----------------TLMPLLHT----SKQRSMMFR--PLSQCL--------FWILVADL-----------LTLTWIGGQP-----VEH----PFITIGQLASIMYFSLILVLM-PAA---SMIENNLL-K----W--------------------------------------------------------------------------
>66440
----------------M--T----NIRKSHPLMK-IVNNAFIDLPAPSNISSWWNFGSLLGICLILQILTGLFLAM--HYTSDTMT-AFSSV--THICR-DVNHGWIIRYMH---------------ANGASMFFICLYMHVGRGMYYGSY-TFL--ETWNIGVILLFTVMATAFMG---Y-VLPWGQMSFWG-ATV-ITNLLSAIPYIGTSLVE---------WIWG---GF-SVDKATLTR--------FFAFHFILPFIIAALAMVHLLFLHET-GS-NNPTGIPSDMDKIPFHPYYTIKDILGALLLILILMLLVL------------------FAPDLLGDPDNYTPANPL-NTPPHIKPEW-YFLFAYAILRSIPNKLGGVLALV-FSIL-IL----------------ILMPLLHT----SKQRSMMFR--PLSQCL--------FWILAADL-----------LTLTWIGGQP-----VEH----PYIIIGQLASIMYFLIILVLM-PAT---SMIENSFL-K----W--------------------------------------------------------------------------
>61455
----------------M--T----NIRKSHPLIK-IINHSFIDLPAPSNISAWWNFGSLLGVCLILQILTGLFLAM--HYTSDTMT-AFSSV--THICR-DVNYGWIIRYMH---------------ANGASMFFICLYMHVGRGMYYGSY-TFS--ETWNIGILLLFTVMATAFMG---Y-VLPWGQMSFWG-ATV-ITNLLSAIPYIGTNLVE---------WIWG---GF-SVDKATLTR--------FFAFHFILPFIISALAAVHLLFLHET-GS-NNPSGITSDSDKIPFHPYYTIKDILGLLVLILTLMLLVL------------------FSPDLLGDPDNYIPANPL-NTPPHIKPEW-YFLFAYAILRSIPNKLGGVLALV-LSIL-VL----------------AIIPILHT----SKQRGMTFR--PLSQCL--------FWFLVADL-----------LTLTWIGGQP-----VEH----PFITIGQLASILYFSILLVLM-PIS---GIIENRLL-K----W--------------------------------------------------------------------------
>9888
----------------M--T----NIRKTHPLMK-IVNNAFIDLPAPSNISSWWNFGSLLGICLILQILTGLFLAM--HYTSDTMT-AFSSV--THICR-DVNYGWIIRYMH---------------ANGASMFFICLFIHVGRGLYYGSY-TFL--ETWNIGVILLFTVMATAFVG---Y-VLPWGQMSFWG-ATV-ITNLLSAIPYIGTNLVE---------WIWG---GF-SVDKATLTR--------FFAFHFILPFIIAALAMVHLLFLHET-GS-NNPTGIPSDADKIPFHPYYTIKDILGVLLLILFLMSLVL------------------FVPDLLGDPDNYTPANPL-NTPPHIKPEW-YFLFAYAILRSIPNKLGGVLALI-SSIL-IL----------------ILMPLLHT----SKQRSMIFR--PLSQCL--------FWILVADL-----------LTLTWIGGQP-----VEH----PFIIIGQLASILYFLIILVLM-PII---STIENNLL-K----W--------------------------------------------------------------------------
>48156
----------M-----A--L----NLRKNHPLMK-IVNDSLIDLPTPSNISTWWNFGSLLGICLITQIVTGLLLAM--HYTADTSL-AFASV--AHVCR-DVQFGWLIRNLH---------------ANGASFFFICIYFHIGRGFYYGSY-LNK--ETWNIGVILLLTLMATAFVG---Y-VLPWGQMSFWG-ATV-ITNLFSAIPYIGQTLVE---------WAWG---GF-SVDNPTLTR--------FFAIHFLLPFIIAGLTLVHLTLLHET-GS-NNPLGIPSDCDKIPFHPYYSVKDILGFALMFILLASLAL------------------FSPNLLGDPENFTPANPL-ATPPHIKPEW-YFLFAYAILRSIPNKLGGVLALA-ASVL-VL----------------FLMPLLHT----SKLRSMTFR--PLSQIL--------FWALVANL-----------LVLTWVGSQP-----VEH----PFIIIGQLASLSYFTIILVLF-PLA---SIFENKLL-K----L--------------------------------------------------------------------------
>862792
----------------M--A----SLRKTHPLMK-IANDMVVDLPTPSNISAWWNFGSLLGLCLIAQILTGLFLAM--HYTSDIAT-AFSSV--AHICR-DVNYGWLIRNLH---------------ANGASFFFICIYFHIGRGLYYGSY-LHK--ETWNIGVILLLLVMGTAFVG---Y-VLPWGQMSFWG-ATV-ITNLLSAVPYVGNTLVQ---------WVWG---GF-SVDHATLTR--------FFAFHFLLPFIIAAATVVHLIFLHET-GS-NNPLGLNSDTDKIPFHPYFSYKDLVGFITLLTALTVLAL------------------FSPNYLGDPDNFTPANPL-VTPAHIKPEW-YFLFAYAILRSIPNKLGGVLALL-ASIL-VL----------------MAVPFLHT----SKQRSLTFR--PLTQFL--------FWTLIANV-----------AILTWIGGMP-----VEH----PYVIIGQIASVLYFSLFLVLM-PMA---GWLENKVL-Q-------------------------------------------------------------------------------
>59946
----------------M--T----SLRKTHPLLK-IANDALVDLPAPSNISVWWNFGSLLSLCLISQLLTGLFLAM--HYTPDVES-AFASV--AHICR-DVNFGWLIRNLH---------------ANGASFFFFCIYFHIGRGLYYGSY-LYK--ETWNIGVVLLLLVMMTAFVG---Y-VLPWGQMSFWG-ATV-ITNLLSAVPYVGTMLVE---------WIWG---GF-SVDNATLTR--------FFAFHFLFPFVIAAMTILHLLFLHET-GS-NNPIGLNSNADKISFHPFFSYKDLLGFAVLLVALASLAL------------------FSPNLLGNPDNFTPANPM-VTPPHIKPEW-YFLFAYAILRSIPNKFGGVLALL-ASIL-VL----------------MVVPFLHT----SKQRALTFR--PVSQFL--------FWTLIANV-----------IILTWIGVMP-----AEQ----PFIIIGQVASVLYFSLFLVFF-PIA---AWVENKIL-G----W--------A-----------------------------------------------------------------
>1302145
----------M-----A--L----NLRKNHRLLK-VINDALIDLPTPSNISTWWNFGSLLGICLITQIVTGLLLAM--HYTADTSL-AFSSV--AHMCR-NVQFGWLIRNLH---------------ANGASFFFICVYLHIGRGLYYGSY-LYK--ETWNIGVILLLLLMATAFVG---Y-VLPWGQMSFWG-ATV-ITNLFSAIPYIGQTLVE---------WAWG---GF-SVDNPTLTR--------FFALHFLLPFVIAGLTLVHLTFLHET-GS-NNPTGIPSDCDKIPFHPYYTTKDLLGFALMLATLAALAL------------------FSPNLLGDPENFTPANPL-VTPPHIKPEW-YFLFAYAILRSIPNKLGGVLALA-ASIL-VL----------------FLVPLLHT----SKLRSMTFR--PISQLL--------FWALVANI-----------LILTWVGSQP-----VEH----PFIIIGQLASISYFTIILILF-PLA---SILENKLL-K----L--------------------------------------------------------------------------
>54133
----------------M--I----PMRKSNPIMK-LINHSLIDLPTPSNISAWWNFGSLLAICLILQIITGLFLAM--HYSPSTSS-AFSSI--AHITR-DVNYGWIIRYLH---------------ANGASMFFICLFLHVGRGLYYGSF-LLL--ETWNIGIALLLMVMATAFMG---Y-VLPWGQMSFWG-ATV-ITNLLSAIPYIGTNLVQ---------WVWG---GY-SIDNPTLTR--------FFTLHFTLPFIITAFTVLHLLFLHET-GS-NNPCGIPSNSDKIPFHPYYTIKDMLGLVLLILLLMTLVL------------------FSPDLLGDPDNYTPANPL-NTPPHIKPEW-YFLFAYAILRSVPNKLGGVLALL-MSIL-IL----------------MIIPMLHK----SKQQSMMFR--PFSQFT--------LWLLITVL-----------LTLTWIGSQP-----VNQ----PFIMIGQVASMMYFTTILILM-PLA---SMIENNLL-K-------------------------------------------------------------------------------
>7739
----------M-----S--G----PLRKHHPLLK-VVNHSVIDLPVPSNISVMWNFGSLLGLCLVSQILTGLFLAM--HYTADVNL-AFSSV--AHICR-DVNYGWLLRNLH---------------ANGASFMFICLYMHIGRGLYYGSY-FYR--ETWNIGVMLLVLTMATAFLG---Y-VLPWGQMSFWG-ATV-ITNLFSAIPYLGPDLVQ---------WLWG---GF-SVDNATLTR--------FFAFHFFLPFMIAGLSVVHLLFLHQT-GA-NNPTGLAGDVDKVPFHAYFSYKDVVGFVVLLAGLVFIAL------------------FSPNLLTDPENYIPANPL-VTPVHIQPEW-YFLFAYAILRSIPNKLGGVVALA-MSIV-VL----------------FFMPFVHS----SRQTSHNFR--PLAQVL--------FWLMVVNV-----------LLLTWLGGQP-----VEY----PYIFLGQAASVIYFVNILLLI-PIV---GYVENKLLFS-------------------------------------------------------------------------------
>248138
----------------M--A----SLRKTHPLLK-IANDALVDLPTPASISAWWNFGSLLGLCLISQILTGLFLAM--HYTPDIES-AFNSV--AHICR-DVNFGWLIRNLH---------------ANGASFFFICIYFHIGRGLYYGSY-LYK--ETWNIGVVLLLLVMMTAFVG---Y-VLPWGQMSFWG-ATV-ITNLLSAVPYVGTTLVE---------WIWG---GF-SVDNATLTR--------FFAFHFLFPFVILAMTILHLLFLHET-GS-NNPMGLNSNADKISFHPYFSYKDLLGFAVLLIALVSLAL------------------FSPNLLGDPDNFTPANPM-VTPPHIKPEW-YFLFAYAILRSIPNKLGGVLALL-ASIL-VL----------------MVVPFLHT----SKQRGLTFR--PASQFL--------FWALIADV-----------VILTWIGGMP-----AEQ----PFIIIGQVASVLYFSLFLVFF-PLA---GWTENKVL-E----L--------N-----------------------------------------------------------------
>340416
----------------M--A----SLRKTHPLIK-IANDALVDLPAPSNISVWWNFGSLLGLCLIAQILTGLFLAM--HYTSDIST-AFSSV--AHICR-DVNYGWLIRNMH---------------ANGASFFFICLYLHIARGLYYGSY-LYK--ETWNIGVVLFLLVMMTAFVG---Y-VLPWGQMSFWG-ATV-ITNLLSAVPYVGDILVQ---------WIWG---GF-SVDNATLTR--------FFAFHFLFPFIVAAVTILHLLFLHET-GS-NNPAGLNSDADKISFHPYFSYKDLLGFVVMLLALTSLTL------------------FSPNLLGDPENFTPANPL-VTPPHIQPEW-YFLFAYAILRSIPNKLGGVLALL-FSIL-VL----------------MVVPILHT----SKQRGLTFR--PITQFL--------FWTLVADM-----------VILTWIGGMP-----VEH----PFIIIGQIASVLYFALFLILI-PLA---GWLENKAL-E----W--------A-----------------------------------------------------------------
>36241
----------M-----A--P----NIRKSHPLLK-IVNSSLIDLPTPSNISAWWNFGSLLGICLATQILTGLLLAT--HYTADTTL-AFSSV--AHTCR-DVQYGWLIRNLH---------------ANGASFFFICIYLHIGRGFYYGSY-LYK--ETWNTGIILLLTLMATAFVG---Y-VLPWGQMSFWG-ATV-ITNLFSAIPYIGQTLVE---------WAWG---GF-SVDNPTLTR--------FFALHFLLPFALAGLTLIHLTFLHES-GS-NNPLGIVSNSDKIPFHPYFSLKDALGFTLLLLPLTALAL------------------LSPNLLGDPENFTPANPL-ITPPHIKPEW-YFLFAYAILRSIPNKLGGVLALA-ASVL-IL----------------FLCPLLHK----SKQRTMAFR--PLSQLL--------FWTLTANL-----------LILTWVGSQP-----VEH----PFIIIGQLASFTYFATLLILF-PVA---GALENKLL-N----Y--------------------------------------------------------------------------
>48849
----------M-----A--P----NLRKNHQILK-VINDALIDLPTPSNISTWWNFGSLLGICLISQIVTGLLLAM--HYTADTNL-AFSSV--AHMCR-DVQFGWLIRNLH---------------ANGASFFFICIYLHIGRGLYYGSY-LNK--ETWNVGVILLLTLMATAFVG---Y-VLPWGQMSFWG-ATV-ITNLFSAIPYIGQTLVE---------WAWG---GF-SVDNPTLTR--------FFALHFLLPFLIVGLTLVHLTFLHET-GS-NNPLGIPSDCDKIPFHPYYTVKDILGFVLMLSLLVSLAL------------------FSPNLLGDPENFTPANPL-VTPPHIKPEW-YFLFAYAILRSIPNKLGGVLALA-ASIL-VL----------------FLTPLLHT----SKFRSMTFR--PLSQIL--------FWALVANV-----------LILTWVGSQP-----VEH----PFIIIGQLASLSYFTIILILF-PLA---AALENKLL-K----L--------------------------------------------------------------------------
>8090
----------------M--A----NLRKTHPLLK-IANDALVDLPAPSNISVWWNFGSLLGLCLAAQIITGLFLAM--HYTSDIAT-AFSSV--AHICR-DVNYGWLIRNMH---------------ANGASFFFICIYLHIGRGLYYGSY-LYK--ETWNVGVILLLLVMMTAFVG---Y-VLPWGQMSFWG-ATV-ITNLLSAVPYVGNALVQ---------WIWG---GF-SVDNATLTR--------FFAFHFLLPFVIAAATVVHLIFLHET-GS-NNPTGLNSDSDKVSFHPYFSYKDLLGFAALLVALISLAL------------------FSPNLLGDPDNFTPANPL-VTPPHIKPEW-YFLFAYAILRSIPNKLGGVLALL-ASIL-VL----------------FLVPILHT----SKQRSLTFR--PFTQFL--------FWLLVADV-----------MVLTWIGGMP-----VEH----PFIIIGQIASFLYFSLFLIMA-PAA---GWLENKVL-K----W--------Q-----------------------------------------------------------------
>518099
----------M-----L--T----PIRKSHPLLK-IANNSLIDLPTPVNISSWWNFGSLLGLCLIIQTLTGLFLAM--HFTANIEI-AFSSV--AHICR-DVNYGWLLRTLH---------------ANGASLFFISLYLHIGRGIYYGSY-MYM--YTWMVGIIILFLTMATAFVG---Y-VLPWGQMSFWG-ATV-ITNLLSAIPFIGTELVQ---------WVWG---GF-AVDNATLTR--------FFTFHFLLPFIIMAATMIHLLFLHQT-GS-NNPLGISSEMDKIPFHPYFSFKDITGFTILVLTLVILTL------------------VSPYKLGDPDNFTPANPL-VTPVHIQPEW-YFLFAYAILRSIPNKLGGVIALV-ASIL-IL----------------IILPFYFV----NSLRSMQFL--PMNQIM--------FWYLASIM-----------ILLTWIGARP-----VEN----PYILLGQVLTIMYFMYYISM--PMI---NNLWNKLL-F-------------------------------------------------------------------------------
>100213
----------M-----T--T----NLRKSHPMIK-IINNSLIDLPSPSNISIWWNFGSLLGACLAIQIITGLFLAM--HYSPNILT-AFSSI--SHITR-DVQYGWLIRNMH---------------ANGASLFFMCIYLHIGRGLYYGSY-LYK--QTWNTGVILLLLTMATAFMG---Y-VLPWGQMSFWG-ATV-ITNLLSAIPYIGNTLVQ---------WVWG---GF-SVDNATLTR--------FFTLHFLLPFMILGLAMIHLLFLHET-GS-NNPTGLNSNTDKIPFHPYFSYKDLLGFMVMLTMLLSIAM------------------FYPNLLGDPDNFTPANPL-STPPHIKPEW-YFLFAYAILRSIPNKLGGVLALL-MSIL-VL----------------FILPMLHT----SKQRTLTFR--PITQTL--------FWSFIANL-----------VVLTWIGGQP-----VEN----PFITIGQTASILYFTILLVLM-PIS---NAMENKTM-N----L--------N-----------------------------------------------------------------
>13125
----------------M--T----NIRKSHPLIK-IINHSFIDLPAPSNISAWWNFGSLLGICLILQILTGLFLAM--HYTSDTTT-AFSSV--AHICR-DVNYGWIIRYMH---------------ANGASMFFICLYMHVGRGMYYGSY-TFS--ETWNIGILLLFTVMATAFMG---Y-VLPWGQMSFWG-ATV-ITNLLSAIPYIGTNLVE---------WIWG---GF-SVDKATLTR--------FFAFHFILPFIISALAAVHLLFLHET-GS-NNPSGITSDSDKVPFHPYYTIKDILGLLVLILTLMLLVL------------------FSPDLLGDPDNYIPANPL-STPPHIKPEW-YFLFAYAILRSIPNKLGGVLALV-LSIL-VL----------------AIIPILHT----SKQRGMTFR--PLSQCL--------FWLLVADL-----------LTLTWIGGQP-----VEH----PFITIGQLASILYFSTLLVLM-PIS---GIIENRLL-K----W--------------------------------------------------------------------------
>183150
----------------M--A----NLRKTHPLLK-IANDALVDLPAPSNISVWWNFGSLLGLCLAAQIITGLFLAM--HYTSDIAT-AFSSV--AHICR-DVNYGWLIRNMH---------------ANGASFFFICIYLHIGRGLYYGSY-LYK--ETWNVGVILLLLVMMTAFVG---Y-VLPWGQMSFWG-ATV-ITNLLSAVPYIGNALVQ---------WIWG---GF-SVDNATLTR--------FFAFHFLLPFVIAAATVVHLIFLHET-GS-NNPTGLNSDSDKVSFHPYFSYKDLLGFAALLVALISLAL------------------FSPNLLGDPDNFTPANPL-VTPPHIKPEW-YFLFAYAILRSIPNKLGGVLALL-ASIL-VL----------------FLVPILHT----SKQRSLTFR--PFTQFL--------FWLLVADV-----------MVLTWIGGMP-----VEH----PFIIIGQIASFIYFSLFLVMA-PAA---GWLENKVL-K----W--------Q-----------------------------------------------------------------
>240830
----------------M--A----NLRKTHPLLK-ITNDALVDLPAPSNISIWWNFGSLLGLCLIIQILTGLFLAM--HYTAETAT-AFSSV--VHLCR-DVNYGWLIRNMH---------------ANGASFFFICIYLHIGRGLYYGSF-LYK--ETWNIGVVLLLLVMMTAFVG---Y-VLPWGQMSFWG-ATV-ITNLLSAVPYMGLDLVL---------WLWG---GF-SVDSATLTR--------FFAFHFILPFIIAAATVLHLLFLHET-GS-NNPAGLNSDADKIPFHSYFIVKDLVGFMVLFLALVSLAL------------------FAPNLLGDPDNFTAANPL-VTPPHIKPEW-YFLFAYAILRSIPNKLGGVLALL-FSIL-VL----------------MLVPLLHT----SKQRGLTFR--PFTQFL--------FWALVADV-----------IILTWIGGMP-----VEH----PFIEIGQVASVIYFSIFLVLS-PLA---GWAENKSL-K----W--------A-----------------------------------------------------------------
>1451183
----------------M--A----SLRKTHPLMK-IANDALVDLPTPSNISVWWNFGSLLGLCLITQILTGLFLAM--HYTSDIST-AFSSV--AHICR-DVNYGWLIRNLH---------------ANGASFFFICIYMHVARGLYYGSY-LYK--ETWNIGVILLLLVMMTAFVG---Y-VLPWGQMSFWG-ATV-ITNLLSAVPYMGDTLVQ---------WIWG---GF-SVDNATLTR--------FFAFHFLLPFIIAAATLLHLLFLHET-GS-NNPAGLNSDADKISFHPYFSYKDLLGFVLMLLALTSLAL------------------FSPNLLGDPDNFTPANPM-VTPPHIKPEW-YFLFAYAILRSIPNKLGGVLALL-FSIL-IL----------------MVVPILHT----SKQRGLTFR--PITQFL--------FWTLVADM-----------LILTWIGGMP-----VEH----PYVVIGQVASVLYFALFLVLA-PLA---GWVENKAL-K----W--------A-----------------------------------------------------------------
>862797
----------------M--A----SLRKTHPLLK-IVNDMVIDLPTPSNISAWWNFGSLLGLCLITQIVTGLFLAM--HYTSDIST-AFSSV--AHICR-DVNYGWLIRNLH---------------ANGASFFFICLYSHIGRGLYYGSY-LNK--ETWNVGVVLLLLVMATAFVG---Y-VLPWGQMSFWG-ATV-ITNLLSAVPYVGNTLVQ---------WVWG---GF-SVDNATLTR--------FFAFHFLLPFIIAAAAVVHLIFLHET-GS-NNPLGLNSNADKIPFHPYFSYKDLLGFTVMLSALATLAL------------------FSPNYLGDPDNFTPANPL-VTPAHIKPEW-YFLFAYAILRSIPNKLGGVLALL-ASIL-IL----------------MVVPFLHT----SKQRSLTFR--PLSQFL--------FWTLIADV-----------AILTWIGGMP-----VEH----PYIIIGQIASVLYFSLFLIFM-PMA---GWLENKMM-N-------------------------------------------------------------------------------
>55135
----------M-----T--T----NTRKTHPILK-IVNHALVDLPAPSNISAWWNFGSLLGLCLIIQILTGLFLAM--HYTADISL-AFSSV--VHICR-DVNYGWLIRNVH---------------ANGASLFFICIYLHIARGLYYGSY-LSK--EVWNVGVILLFLLMATAFVG---Y-VLPWGQMSFWG-ATV-ITNLLSALPYIGDTLVQ---------WLWG---GF-SIDNATLTR--------FFTFHFLLPFLITGLTLIHLLFLHET-GS-SNPVGLNSDMDKIPFHPYFTYKDAFGFSILIILLTLLAL------------------FLPNLLGDAENFIPANPL-VTPPHIKPEW-YFLFAYAILRSIPNKLGGVLALL-FSIF-IL----------------MLMPILHT----SKQRTNVFR--PLTQLL--------FWTLITNT-----------IILTWIGGQP-----VEQ----PFILIGQIASIVYFSLFLIVI-PLA---GWWENKML-N----L--------K-----------------------------------------------------------------
>36249
----------M-----A--L----NLRKNHPLLK-IINNSLVDLPTPSNISAWWNFGSLLGLCLITQIITGLLLAM--HYTADTSL-AFTSV--AHMCR-NVQFGWLIRNLH---------------ANGASFFFICIYLHIGRGFYYGSY-LNK--ETWNIGVILLLTLMATAFVG---Y-VLPWGQMSFWG-ATV-ITNLFSAIPYIGQTLVE---------WLWG---GF-SVDNPTLTR--------FFAFHFLLPFVIAGLTLVHLTFLHET-GS-NNPLGIPSDCDKIPFHPYYSIKDLLGFALMLIPLVALAL------------------FSPNLLGDPENFTPANPL-ATPPHIKPEW-YFLFAYAILRSIPNKLGGVLALA-ASVL-IL----------------FLMPLLHV----SKQRSMTFR--PLSQIL--------FWALVADL-----------FILTWVGSQP-----VEH----PFIIIGQLASFTYFAIILILF-PIA---SALENKML-K----L--------------------------------------------------------------------------
>643386
----------------M--T----SLRKTHPLIK-IANDALIDLPTPPNISVWWNFGSLLGLCLITQILTGLFLAM--HYTSDITT-AFSSV--VHICR-DVNYGWLIRNIH---------------ANGASFFFVCLYIHIARGLYYGSY-LYK--ETWNIGVVLFLLVMMTAFVG---Y-VLPWGQMSFWG-ATV-ITNLLSAVPYVGDTLVQ---------WIWG---GF-SVDNATLTR--------FFAFHFLLPFIIVAATILHLLFLHET-GS-NNPIGLNSNADKISFHPYFSYKDLLGFVIMLVLLGLLAL------------------FSPNLLGDPENFTPANPL-VTPPHIKPEW-YFLFAYAILRSIPNKLGGVLALL-FSIL-VL----------------LVVPVLHT----SKQRGMTFR--PLTQML--------FWTLVADM-----------MILTWIGGMP-----VEH----PYIIIGQVASVLYFTLFLILF-PLA---GYLENKAL-E----W--------D-----------------------------------------------------------------
>182440
----------------M--A----NLRKTHPLLK-IVNDALVDLPAPSNISTWWNFGSLLGLCLISQILTGLFLAM--HYTSDIST-AFSSV--AHICR-DVNYGWLIRNLH---------------ANGASFFFICLYMHIARGLYYGSY-LYK--ETWNTGVILFLLVMMTAFVG---Y-VLPWGQMSFWG-ATV-ITNLLSAVPYVGDALVQ---------WIWG---GF-SVDNATLTR--------FFAFHFLFPFVVAGAMVLHLLFLHET-GS-NNPAGLNSDADKIPFHPYFSYKDLLGFVIMLTALTTLAL------------------FYPNLLGDPDNFTPANPM-VTPPHIKPEW-YFLFAYAILRSIPNKLGGVLALL-SSIL-VL----------------MVVPILHT----SKQRGLTFR--PASQML--------FWVLVADM-----------FILTWIGGMP-----VEH----PYIIIGQLASVLYFSLFLVLN-PLV---GWLENKTL-N----W--------------------------------------------------------------------------
>244518
----------------M--A----NLRKTHPLLK-IANDALVDLPAPSNISVWWNFGSLLGLCLAAQILTGLFLAM--HYTSDIAT-AFSSV--AHICR-DVNYGWLIRNMH---------------ANGASFFFICIYLHIGRGLYYGSY-LYK--ETWNIGVILLLLTMMTAFVG---Y-VLPWGQMSFWG-ATV-ITNLLSAVPYVGNSLVQ---------WIWG---GF-SVDNATLTR--------FFAFHFLLPFIIAAATMVHLIFLHET-GS-NNPTGLNSDADKISFHPYFSYKDLLGFAILLIALISLAL------------------FSPNLLGDPDNFTPANPL-VTPPHIKPEW-YFLFAYAILRSIPNKLGGVLALL-SSIL-VL----------------MVVPILHT----SKQRGLTFR--PITQFL--------FWLLVADV-----------AILTWIGGMP-----VEH----PFVIIGQIASFLYFFLFLVLA-PLS---GWLENKIL-E----W--------Y-----------------------------------------------------------------
>68464
----------------M--A----SLRKSHPLLK-IANNALVDLPAPINISAWWNFGSLLGLCLIAQILTGLFLAM--HYTSDIST-AFSSV--AHICR-DVNYGWLIRNMH---------------ANGASFFFICIYLHIGRGLYYGSY-LYK--ETWNVGVVLLLLVMMTAFVG---Y-VLPWGQMSFWG-ATV-ITNLLSAVPYMGDTLVQ---------WIWG---GF-SVDNATLTR--------FFAFHFLLPFIVAAATLVHLIFLHET-GS-NNPTGLNSDADKISFHPYFSYKDILGFTFLLTALIALAL------------------FSPNLLGDPENFTPANPL-VTPPHIKPEW-YFLFAYAILRSIPNKLGGVLALL-ASIL-VL----------------MVVPLLHT----SKQRSLTFR--PFTQVL--------FWLLIADV-----------AILTWIGGMP-----VEH----PFIIIGQVASFLYFSLFLVLA-PTA---AWMENKIL-G----W--------------------------------------------------------------------------
>7824
----------M-----A--I----NIRKTHPLLK-IMNHVLVDLPAPSNISLWWNFGSLLGLCLIIQILTGLFLAM--HYTADVSM-AFSSV--VHICR-DVNYGWLIRNIH---------------ANGASLFFICVYLHIARGLYYGSY-LYK--ETWNIGVILLFLLMATAFVG---Y-VLPWGQMSFWG-ATV-ITNLLSAFPYVGNTLVQ---------WIWG---GF-SVDNATLTR--------FFAFHFLLPFLILALTIIHLLFLHET-GS-NNPLGINSDADKISFHPYFSYKDLLGFFVMIFSLTMLAL------------------FMPNLLGDAENFIPANPL-VTPPHIKPEW-YFLFAYAILRSIPNKLGGVLALL-FSIF-IL----------------MLVPLLHT----SKQRSNIFR--PLTQIF--------FWLLVANS-----------IILTWIGGQP-----VEQ----PFITVGQIASISYFSLFLIIM-PFA---SWCENKIL-S----L--------N-----------------------------------------------------------------
>1194335
----------------M--T----PMRKSNLIMK-MINHSLVDLPTPSNISAWWNFGSLLATCLMLQIITGLFLAM--HYSPDTSS-AFSSI--AHITR-DVNHGWIIRYLH---------------ANGASMFFICLFLHVGRGLYYGSF-LLI--ETWNIGIALLFMTMATAFMG---Y-VLPWGQMSFWG-ATV-ITNLLSAIPYIGTNIVQ---------WVWG---GY-SIDNPTLTR--------FFTLHFTLPFIIAAFTTLHLLFLHET-GS-NNPCGIPSNPDKIPFHPYYTIKDILGLTLLLLALMVLVL------------------FSPDLLSDPDNYTPANPL-STPPHIKPEW-YFLFAYAILRSVPNKLGGVLALL-MSIL-IL----------------AMIPMLHK----SKQQSMMFR--PFSQFL--------LWLLITIL-----------LTLTWIGSQP-----VNQ----PFIMIGQMASMMYFTTILILM-PLV---SLTENNLL-K-------------------------------------------------------------------------------
>50589
-------------------M----AIRKTNPLIK-IMNNALVDLPAPVNISVWWNFGSLLGLCLITQILTGLFLAM--HYTSDISL-AFNSI--IHISR-DVNNGWILRLVH---------------ANGASMFFICLYTHVGRGMYYSSY-FYQ--ETWNIGILMLFLVMGAAFMG---Y-VLPWGQMSFWG-ATV-ITNLLSAIPYLGNFLVQ---------WIWG---GF-AVDNATLTR--------FFAIHFLLPFIILGMTLIHLLFLHQT-GS-NNPLGVNSNFYKIYFHPYYSFKDIMGMLMLVTILMILCL------------------GWPYALGDVENFIPANPL-VTPVHIQPEW-YFLFAYAILRSIPSKLGGVICLV-LSIA-IL----------------FILPLTQK----FSVKSNFXS--PLNQLI--------FWAFVSNV-----------ALLTWIGARP-----VEE----PYILIGQILTVTYFLYYLMN--PLL---LKSWINLT-M----K--------A-----------------------------------------------------------------
>9858
----------------M--T----NIRKTHPLMK-IVNNAFIDLPAPSNISSWWNFGSLLGICLILQILTGLFLAM--HYTSDTMT-AFSSV--THICR-DVNYGWIIRYMH---------------ANGASMFFICLFLHVGRGLYYGSY-TFL--ETWNIGVILLFTVMATAFVG---Y-VLPWGQMSFWG-ATV-ITNLLSAIPYIGTNLVE---------WIWG---GF-SVDKATLTR--------FFAFHFILPFIIAALAMVHLLFLHET-GS-NNPTGIPSNADKIPFHPYYTIKDILGILFLILSLMLLVL------------------FAPDLLGDPDNYTPANPL-NTPPHIKPEW-YFLFAYAILRSIPNKLGGVLALI-SSIL-IL----------------ILMPLLHT----SKQRSMMFR--PFSQCL--------FWILVADL-----------LTLTWIGGQP-----VEY----PFIAIGQIASIMYFLIILVLM-PIT---STIENNLL-K----W--------------------------------------------------------------------------
>33562
----------------M--T----NLRKTHPLMK-IVNDSFIDLPAPSNISAWWNFGSLLGTCLVIQILTGLFLAM--HYTSDTLT-AFSSV--AHICR-DVNYGWLIRNLH---------------ANGASMFFMCLFLHVGRGIYYGSF-LFK--ETWNIGVILLLTVMATAFVG---Y-VLPWGQMSFWG-ATV-ITNLLSAIPYIGTTLVE---------WIWG---GF-SVDKATLTR--------FFAFHFILPFIVMALTIVHLLFLHET-GS-NNPSGVNPDSDKIPFHPYYTIKDALGFILMLLVLMLLAL------------------FSPDLLGDPDNFSPANPL-NTPPHIKPEW-YFLFAYAILRSIPNKLGGVLALL-ASIL-VL----------------LIIPLLHT----SNQRSLMFR--PISQAL--------FWLLTANL-----------FTLTWIGGQP-----VEQ----PYIIIGQLASILYFLLILILM-PLA---GLFENYLL-KP--KW--------------------------------------------------------------------------
>100828
----------M-----A--P----NLRKSHPLLK-MINNSLIDLPTPSNISAWWNFGSLLGICLLTQILTGLLLAM--HYTADTTL-AFSSV--AHTCR-NVQYGWLIRNLH---------------ANGASFFFICIYLHIGRGLYYGSY-LYK--ETWNTGIILLLTLMATAFVG---Y-VLPWGQMSFWG-ATV-ITNLFSAIPYIGQTLVE---------WAWG---GF-SVDNPTLTR--------FFALHFLLPFVIAGLTLIHLTFLHES-GS-NNPLGITSNSDKIPFHPYFSLKDLLGFMLMFLPLTTLAL------------------FSPNLLGDPENFTPANPL-VTPPHIKPEW-YFLFAYAILRSIPNKLGGVLALA-ASVL-IL----------------FLSPFLHK----SKQRTMAFR--PLSQIL--------FWTLIANL-----------LILTWVGSQP-----VEH----PFIIIGQLASLTYFTILLILF-PIL---GALENKLL-N----H--------------------------------------------------------------------------
>670348
----------M-----A--P----NIRKSHPLLK-MIHNSLIDLPAPSNISAWWNFGSLLAICLATQILTGLLLAM--HYTADTSL-AFSSV--ANTCR-NVQYGWLIRNLH---------------ANGASFFFICIYLHIGRGFYYGSY-LYK--ETWNTGVILLLTLMATAFMG---Y-VLPWGQMSFWG-ATV-ITNLFSALPYIGQTLVE---------WAWG---GF-SLDNPTLTR--------FFTIHFLLPFLISGITLLHLTFLHES-GS-NNPLGIVSDCDKIPFHPYFSFKDILGFILMLTPLMALAL------------------FSPNLLGDPENFTPANLL-VTPPHIKPEW-YFLFAYAFLRSIPNLLGGVLALA-ASVL-IL----------------FLIPFLHK----SKQRTMTFQ--PLSQLL--------FWTLVAKL-----------LILTWVGSQL-----VEH----PFIIIGQLASITYFTILLFLF-PAV---SALENKML-N----C--------------------------------------------------------------------------
>57547
----------M-----A--H----IMRKTHPLLK-VVNNSFIDLPTPSNLSYLWNFGSLLGTCLIVQILTGLFLAM--HYTADTHS-AFSSV--AHICR-DVNFGWMTRNIH---------------ANGASLFFICMYLHIGRGIYYGSY-IYK--ETWNIGVILFFLVMATAFVG---Y-VLPWGQMSFWG-ATV-ITNLLSAIPYMGDTLVQ---------WIWG---GF-SVDKATLTR--------FFAFHFILPFIIVGASVVHLMFLHET-GS-NNPTGLNSGPDKIPFHPFFSYKDLLGLLVLLMILMFISL------------------LSPNLLGDPENFTPANPL-VTPPHIQPEW-YFLFAYAILRSIPNKLGGVVALL-MSIL-VL----------------IVIPMLHT----SNQRSLLFR--PTTQML--------FWSLIANT-----------LVLTWIGGQP-----VEP----PFIEIGQVASFLYFMLFLLLL-PLM---GMMENKLL-K----W--------------------------------------------------------------------------
>304258
----------------M--A----SLRKTHPLLK-IANSALVDLPAPSNISVWWNFGSLLGLCLITQILTGLFLAM--HYTSDIGT-AFSSV--VHICR-DVNYGWLLRSLH---------------ANGASFFFICIYIHIARGFYYGSY-LNK--ETWAIGVVLLFLLMMTAFVG---Y-VLPWGQMSFWG-ATV-ITNLLSAVPYLGDPVVQ---------WIWG---GF-SVDSPTLTR--------FFAFHFLFPFVIAGATVLHLLFLHET-GS-NNPLGLNSDSDKISFHPYFSYKDLLGFLAFLLPLATLVL------------------FSPNLLGDPDNFIPANPM-MTPTHIKPEW-YFLFAYAILRSVPNKLGGVMALL-ASVL-IL----------------FLVPFLHT----SKLRSLTFR--PIAQLL--------FWTLVTDV-----------FLLTWLGGMP-----AQP----PFVIFSQIASALYFLLILALI-PFA---GWAENKAL-G----V--------T-----------------------------------------------------------------
>161930
----------------M--T----NIRKTHPLAK-IINNSLIDLPAPSNISAWWNFGSLLAVCLALQILTGLFLAM--HYTSDTTT-AFSSV--THICR-DVNYGWIIRYMH---------------ANGASMFFICLYMHVGRGLYYGSY-TLT--ETWNIGIILLFTIMATAFMG---Y-VLPWGQMSFWG-ATV-ITNLLSAVPYIGTNLVE---------WIWG---GF-SVDKATLTR--------FFAFHFILPFMASALVMVHLLFLHET-GS-NNPSGISSDSDKIPFHPYYTIKDILGTLFLILILMLLVM------------------FSPDLLGDPDNYIPANPL-STPPHIKPEW-YFLFAYAILRSIPNKLGGVLALL-LSIL-IL----------------AIVPLLHT----SKQRGMMFR--PISQCL--------FWLLVADL-----------LTLTWIGGQP-----VEH----PFITIGQLASILYFAILLILM-PIA---GIIENNIL-K----W--------------------------------------------------------------------------
>372798
----------------M--A----SLRKTHPLMK-IVNDALIDLPAPSNISAWWNFGSLLSLCLISQILTGLFLAM--HYTPDVES-AFASV--AHICR-DVNFGWLIRNLH---------------ANGASFFFICIYFHIGRGLYYGSY-LYK--ETWNIGVVLLLLVMMTAFVG---Y-VLPWGQMSFWG-ATV-ITNLLSAVPYVGTMLVE---------WIWG---GF-SVDNATLTR--------FFAFHFLFPFVIAAMTVLHLLFLHET-GS-NNPIGLNSNADKISFHPYFTYKDLLGFAILLIALATLAL------------------FSPNLLGDPDNFTPANPM-VTPPHIKPEW-YFLFAYAILRSIPNKLGGVLALL-ASIL-VL----------------MVVPFLHT----SKQRALTFR--PFSQFL--------FWTLIANV-----------AILTWIGGMP-----AEQ----PFIIIGQVASVLYFSLFLVFF-PIA---GWAENKLL-G----W--------T-----------------------------------------------------------------
>50250
----------M-----A--L----NLRKTHPLMK-VVNDALIDLPTPSNISTWWNFGSLLGICLITQIVTGLLLAT--HYTADTSL-AFTSV--AHTCR-NVQFGWLIRNLH---------------ANGASFFFICIYLHIGRGIYYGSY-LNK--ETWNVGVILLLTLMATAFVG---Y-VLPWGQMSFWG-ATV-ITNLFSAIPYIGQTLVE---------WAWG---GF-SVDNPTLTR--------FFALHFLLPFLIAGLTLVHLTFLHET-GS-NNPLGIPSDCDKIPFHPYYTTKDILGFAIMLILLTAMAL------------------FSPNMLGDPENFTPANPL-VTPPHIKPEW-YFLFAYAILRSIPNKLGGVLALA-ASVL-VL----------------FLLPLLHT----SKLRSMTFR--PLSQIL--------FWTLVADL-----------LILTWVGSQP-----VEH----PFIIIGQLASLAYFTIILVLL-PLA---SILENKLL-K----L--------------------------------------------------------------------------
>30387
----------M-----A--P----NIRKSHPLLK-MINNTLVDLPAPSNISAWWNFGSLLAICLATQILTGLLLAM--HYTADTSL-AFSSV--ANTCR-NVQYGWLIRNLH---------------ANGASFFFICIYLHIGRGFYYGSY-LYK--ETWNTGVILLLTLMATAFVG---Y-VLPWGQMSFWG-ATV-ITNLFSALPYIGQTLVE---------WAWG---GF-SVDNPTLTR--------FFAIHFLLPFLVAGITLVHLTFLHES-GS-NNPLGIVSDCDKIPFHPYFSFKDILGFILMLTPLMALAL------------------FSPNLLGDPENFTPANPL-VTPPHIKPEW-YFLFAYAILRSIPNKLGGVLALA-ASVL-IL----------------FLIPFLHK----SKQRTMTFR--PLSQLL--------FWTLVANL-----------LILTWVGSQP-----VEH----PFIIIGQLASITYFTILLFLF-PAV---SALENKML-N----C--------------------------------------------------------------------------
>1115630
----------------M--A----NLRKTHPLLK-IANDALVDLPAPSNISVWWNFGSLLGLCLATQILTGLFLAM--HYTSDIST-AFSSV--CHICR-DVSYGWLIRNIH---------------ANGASFFFICIYMHIARGLYYGSY-LYK--ETWNIGVVLLLLTMMTAFVG---Y-VLPWGQMSFWG-ATV-ITNLLSAVPYVGGALVQ---------WIWG---GF-SVDNATLTR--------FFAFHFLFPFIIAAATVLHLLFLHET-GS-NNPAGINSDADKVSFHPYFSYKDLLGFVAMLLGLTSLAL------------------FAPNLLGDPDNFTPANPL-VTPPHIKPEW-YFLFAYAILRSIPNKLGGVLALL-FSIL-IL----------------MVVPILHT----SKQRGLTFR--PLTQFL--------FWTLVADM-----------LILTWIGGMP-----VEH----PFIIIGQVASVIYFTIFLILA-PLA---GWAENKAL-E----W--------A-----------------------------------------------------------------
>1128653
----------------M-------ITRKTHPLFK-TINSALIDLPAPSNISAMWNFGSILLVCLAVQIVTGLFLAM--HYTSDIST-AFSSV--AHICR-DVNNGWIIQSLH---------------ANGASLFFICIYMHIGRGLYYGSY-LHK--ETWNIGVVLLLLVMVTAFVG---Y-VLPWGQMSFWG-ATV-ITNLLSAIPYVGNSLVQ---------WVWG---GF-SVDNATLTR--------FFAFHFLTPFMIIAATVLHALFLHET-GS-SNPIGLNSDPDKIPFHPYFSLKDMLGFMIFITALVSLAT------------------LAPNLLKDPENFIPADPL-VTPPHIKPEW-YFLFAYAILRAIPNKLGGVLALF-SSIL-VL----------------MVVPLLHT----SKQQGTTFR--PLAQLL--------FWALVADL-----------LILTWIGGMP-----VEH----PFIIIGQIASIFYFALFLVFH-PLM---GWLENKLL-N----F--------N-----------------------------------------------------------------
>443798
----------------M--A----NLRKSHPLLK-IANDAMIDLPAPSNISVWWNFGSLLGLCLIVQVLTGLFLAM--HYTSDIVT-AFSSV--NHICR-DVNNGWLIRSMH---------------ANGASFFFICIYLHIGRGLYYGSY-LYK--ETWNIGVVLLLLVMATAFVG---Y-VLPWGQMSFWG-ATV-ITNLFSAIPYIGNNLVQ---------WIWG---GF-SVDNATLTR--------FFAFHFLLPFVIMAMTILHFLFLHET-GS-TNPTGLNSDADKVPFHPYFSYKDLLGFAVLLIGLTALAL------------------FAPNLLGDPDNFTPANPL-VTPPHIKPEW-YFLFAYAILRSIPDKLGGVLALF-FAIL-VL----------------FLVPLLHT----SKQRGMTFR--PLSQFL--------FWTLVANV-----------VILTWIGGMP-----VED----PYVIIGQIASFLYFLLFLVLI-PLA---GWLENKAL-E----W--------S-----------------------------------------------------------------
>34899
----------------M--M----NLRKTHPLTK-IINHSFIDLPAPSNISAWWNFGSLLGVCLMIQILTGLFLAM--HYTSDTST-AFSSV--AHICR-DVDYGWLIRNLH---------------ANGASMFFMCLFLHVGRGIYYGSF-LYK--ETWNIGVILLLTAMATAFVG---Y-VLPWGQMSFWG-ATV-ITNLLSAIPYIGTTLVE---------WIWG---GF-SVDKATLTR--------FFAFHFILPFIIMALVIVHLLFLHET-GS-NNPSGIDPNSDKIPFHPYYTIKDLLGLALMLLTLLLLAL------------------FSPDMLGDPDNFSPANPL-NTPPHIKPEW-YFLFAYAILRSIPNKLGGVLALL-ASIL-IL----------------LIIPLLHT----SKQRSLMFR--PISQTL--------FWLLTANL-----------LTLTWIGGQP-----VEQ----PYIIIGQTASITYFLLIIVLM-PAA---GLLENYML-KP--KW--------------------------------------------------------------------------
>1655349
----------M-----N--K----PIRLSHPLFK-IINNSLIDLPAPTNISFWWNIGSLLGLCLMIQIVTGLFLAM--HYTSNIEM-AFSSV--VHICR-DVNNGWIIRTLH---------------ANGASMFFICIYLHIGRGIYYGSF-MYI--YTWMIGSIILFLVMATAFMG---Y-VLPWGQMSFWG-ATV-ITNLLSAIPYLGMDLVQ---------WVWG---GF-AVDNATLNR--------FFSFHFVLPFMIIIMAAIHLFFLHQS-GS-NNPLGIDGNIEKIPFHPYFTFKDLITFILMTSLLVMLCL------------------TNPYLLGDPDNFVPANPL-VTPIHIQPEW-YFLFAYAILRSIPNKLGGVIALF-LSIS-IL----------------MILPLYNK----TPFRGIQFY--PINQIM--------FWIMVIIV-----------ILLTWIGKRP-----VEE----PYILTGQILTISYFSYFIMN--VHI---ANMWDKLI-K----D--------------------------------------------------------------------------
>70868
----------------M--A----NLRKTHPLLK-IANDALVDLPTPSSISAWWNFGSLLGLCLITQVLTGLFLAM--HYTSDIAT-AFTSV--AHICR-DVNFGWLIRNMH---------------ANGASFFFICIYLHIGRGLYYGSY-LYK--ETWNIGVVLLLLVMMTAFVG---Y-VLPWGQMSFWG-ATV-ITNLLSAIPYVGNTLVQ---------WIWG---GF-SVDNATLTR--------FFAFHFLLPFVIMAATMLHLIFLHET-GS-NNPVGLNSNADKISFHPYFAYKDLLGFVILLAVLTSLAL------------------FSPNLLGDPDNFTPANPL-VTPPHIKPEW-YFLFAYAILRSIPNKLGGVLALL-FSIL-VL----------------MLVPILHT----SKQRGLTFR--PLSQFL--------FWTLVADV-----------AILTWIGGMP-----VEH----PFVIIGQVASLLYFSIFLVFM-PLA---GLLENKTL-G----W--------S-----------------------------------------------------------------
>129222
----------------M--T----NIRKTHPLLK-IVNNAFIDLPAPSNISSWWNFGSLLGICLILQILTGLFLAM--HYTADTTT-AFSSV--THICR-DVNYGWIIRYMH---------------ANGASMFFICLFMHVGRGLYYGSY-TYT--ETWNIGVILLLATMATAFMG---Y-VLPWGQMSFWG-ATV-ITNLLSAIPYIGTNLVE---------WIWG---GF-SVDKATLTR--------FFAFHFIFPFIIAALAMVHLLFLHET-GS-NNPTGISSDADKIPFHPYYTIKDILGALLLVLALMTLVL------------------FSPDLLGDPDNYTPANPL-NTPPHIKPEW-YFLFAYAILRSIPNKLGGVLALV-LSIL-IL----------------ILMPLLHT----SKQRSMMFR--PISQCL--------FWILVADL-----------LTLTWIGGQP-----VEH----PYIIIGQLASIMYFLLILVLM-PVA---STIENNLL-K----W--------------------------------------------------------------------------
>37607
----------M-----A--L----NLRKNHQILK-IINNALIDLPTPPNISTWWNFGSLLGICLITQIVTGLLLAM--HYTADTNL-AFSSV--AHMCR-DVQFGWLIRNLH---------------ANGASFFFICIYLHIGRGIYYGSY-LNK--ETWNIGVILLLTLMATAFVG---Y-VLPWGQMSFWG-ATV-ITNLFSAIPYIGQTLVE---------WAWG---GF-SVDNPTLTR--------FFALHFLLPFAIVGLTLVHLTFLHDT-GS-NNPTGVPSDCDKIPFHPYYTVKDILGFALMISLLVSLAL------------------FSPNLLGDPENFTPANPL-VTPPHIKPEW-YFLFAYAILRSIPNKLGGVLALA-ASIL-VL----------------FLMPLLHT----SKLRSMTFR--PISQIL--------FWALVANV-----------LILTWVGSQP-----VEH----PFIIIGQLASLTYFTIILVLF-PLA---AALENKLL-K----L--------------------------------------------------------------------------
>48171
----------------M--I----NIRKTHPLLK-IANDALVDLPAPANISAWWNFGSLLGLCLIAQIVTGLFLAM--HYTPDTAS-AFSSV--AHICR-DVNYGWLIRNMH---------------ANGASFFFICIYLHIGRGLYYGSY-LYK--ETWNIGVVLLLLVMMTAFVG---Y-VLPWGQMSFWG-ATV-ITNLLSAVPYIGDSLVQ---------WIWG---GF-SVDNATLTR--------FFAFHFLLPFVILAMTLVHLIFLHET-GS-NNPLGLNSDAEKISFHPYFTYKDLLGFAILLTALASLAL------------------FAPNLLGDPDNFTPANPL-VTPPHIKPEW-YFLFAYAILRSIPNKLGGVLALL-CSIL-VL----------------MVVPILHT----SKHRSLTFR--PLTQFL--------FWVLVADV-----------VILTWIGGMP-----VED----PYIVIGQVASLLYFSLFLILM-PAA---SWIENKLL-F----W--------------------------------------------------------------------------
>490309
----------------M--A----SLRKTHPLLK-IANDALVDLPTPSNISVWWNFGSLLGLCLITQILPGLFLAM--HYTSNIAT-AFSSV--AHICR-DVNYGWLIRNLH---------------ANGASFFFICIYLHIGRGLYYGSY-LYK--ETWNIGVVLLLLVMMTAFVG---Y-VLPWGQMSFWG-ATV-ITNLLSAVPYVGNTLVQ---------WIWG---GF-SVDNATLTR--------FFAFHFLFPFIIAAAAIIHLLFLHET-GS-NNPLGLNSDADKISFHPYFSYKDLLGFAALLVALAALAL------------------FSPNLLGDPDNFTPANPL-VTPPHIKPEW-YFLFAYAILRSIPNKLGGVLALL-FSIL-VL----------------MLVPILHT----SKQRSLTFR--PVTQFL--------FWTLIANV-----------AILTWIGGMP-----VED----PYIIIGQVASLSYFLLFLVLF-PMA---GWLENKAL-G----W--------T-----------------------------------------------------------------
>166789
----------M-----A--H----PTRKTHPLLK-ILNNSFIDLPTPSNLTSWWNYGSLLGMCMTVQVITGLFLAM--HYTADTSS-AFSSI--AHICR-DVNYGWLIRSTH---------------ANGASLFFICLYLHIGRGLYYGSY-LYK--ETWNIGVVLLFLVMATAFVG---Y-VLPWGQMSFWG-ATV-ITNLLSAIPYLGEDLVK---------WVWG---GF-SVDKATLTR--------FFAFHFLLPFLIMGMSILHLLFLHET-GS-SNPTGIISNVDKVPFHPYFLYKDTLGFMIMLMFLVLISL------------------LLPNLLGDPENFTPANPL-ITPPHIQPEW-YFLFAYAILRSIPNKLGGVLALG-ASIF-IL----------------ILMPLLHT----SKQRGLMFR--PITQVM--------FWALVSNT-----------LILTWIGGQP-----VDP----PFIEIGQIASILYFSLFTIIF-PLT---GRVENLLL-K----W--------------------------------------------------------------------------
>176196
----------M-----T--V----NLRKTHPMMK-IINNSFIDLPSPSNISALWNFGSLLGTCLILQIITGIFLAM--HYSPDISL-AFSSV--AHITR-DVQYGWLIRNMH---------------ANGASIFFMCIYLHIGRGLYYGSY-LYK--ETWNTGIILLFLTMATAFVG---Y-VLPWGQMSFWG-ATV-ITNLLSATPYIGSTLVQ---------WIWG---GF-SVDNATLTR--------FFTFHFLLPFAIAGLAAVHLLFLHET-GS-NNPMGLNSNADKIPFHPYFSYKDLLGLILMLTLLLILVL------------------FSPNLLGDPDNFTPANPL-STPPHIKPEW-YFLFAYAILRSIPNKLGGVLALM-ASIL-VL----------------FMMPILHT----SKQRTASFR--PLTQTL--------FWCLTADL-----------LVLTWIGGQP-----VED----PFITIGQAASILYFMTLLTLM-PLM---GLIENKML-N----Q--------K-----------------------------------------------------------------
>143401
----------------M--A----SLRKTHPLIK-IANDALFDLPAPSNISVWWNFGSLLGLCLITQILTGLFLAM--HYTSDITT-AFSSV--AHICR-DVNSGWLIGNIH---------------ANGASFFFICIYIHIARGLYYGSY-LYK--ETWNIGVVLLLLVMMTAFVG---Y-VLPWGQMSFWG-ATV-ITNLLSAVPYVGNALVQ---------WIWG---GF-SVDNATLTR--------FFAFHFLLPFIIAAATILHLLFLHET-GS-NNPMGLNSDADKVSFHPYFSYKDLLGFAVVLLALTSLSL------------------FSPNLLGDPDNFTPANPL-VTPPHIKPEW-YFLFAYAILRSIPNKLGGVLALL-FSIL-VL----------------MVVPILHT----SKQRGLAFR--PITQFL--------FWTLVADM-----------LILTWIGGMP-----VEH----PFIIIGQLASVLYFTLFLVLI-PLA---GWLENKAL-E----W--------A-----------------------------------------------------------------
>68412
----------------M--I----NIRKSHPLMK-IVNNAFIDLPAPSNISSWWNFGSLLGICLILQILTGLFLAM--HYTSDTMT-AFSSV--THICR-DVNYGWIIRYMH---------------ANGASMFFICLFMHVGRGLYYGSY-MFL--ETWNIGVILLFTVMATAFMG---Y-VLPWGQMSFWG-ATV-ITNLLSAIPYIGTNLVE---------WIWG---GF-SVDKATLTR--------FFAFHFILPFIIAALAMVHLLFLHET-GS-SNPTGITSDTDKIPFHPYYTIKDILGVLLLILILMVLVL------------------FTPDLLGDPDNYTPANPL-NTPPHIKPEW-YFLFAYAILRSIPNKLGGVLALI-LSIL-IL----------------ILMPLLHM----SKQRSMMFR--PLSQCL--------FWTLVADL-----------LTLTWIGGQP-----VEH----PYIIIGQLASIMYFLLILVMM-PVA---SMIENNLL-K----W--------------------------------------------------------------------------
>933992
----------------M--A----SLRKTHPLMK-IANDALVDLPTPSNISVWWNFGSLLGLCLITQILTGLFLAM--HYTSDIST-AFSSV--VHICR-DVNYGWLIRNIH---------------ANGASFFFICIYMHIARGLYYGSY-LYK--ETWNIGVVLLLLVMMTAFVG---Y-VLPWGQMSFWG-ATV-ITNLLSAVPYMGDTLVQ---------WIWG---GF-SVDNATLTR--------FFAFHFLLPFIVAAATILHLLFLHET-GS-NNPAGLNSDADKISFHPYFSYKDLLGFVVMLLALTSLAL------------------FSPNLLGDPENFTPANPL-VTPPHIKPEW-YFLFAYAILRSIPNKLGGVLALL-FSIL-VL----------------MVVPILHT----SKQRGLTFR--PITQFL--------FWTLVADM-----------IILTWIGGMP-----VEH----PYIIIGQIASVLYFALFLILT-RLA---EWLENKAL-K----W--------A-----------------------------------------------------------------
>176066
----------M-----A--P----NLRKSHPLLK-MMNNSLIDLPTPPNISAWWNFGSLLGICLATQILTGLLLAA--HYTADTSL-AFSSV--ANMCR-NVQYGWLIRNIH---------------ANGASFFFICIYLHIARGFYYGSY-LYK--ETWNTGVVLLLTLMATAFVG---Y-VLPWGQMSFWG-ATV-ITNLFSAIPYIGQTLVE---------WAWG---GF-SVDNPTLTR--------FFALHFLLPFMLTGLVLIHLTFLHET-GS-NNPLGISSNCDKIPFHPYFSLKDLLGFTIMFLLLTTLAL------------------FSPNLLGDPENFTPANPL-VTPPHIKPEW-YFLFAYAILRSIPNKLGGVLALA-ASVL-VL----------------FLSPLLHK----SKQRTMAFR--PISQIL--------FWALAANL-----------FILTWVGSQP-----VEH----PFIIIGQLASLTYFTIILILL-PIT---SSLENKIL-N-------------------------------------------------------------------------------
>161718
----------M-----T--I----NLRKSHPMIK-IINNSLIDLPSPSNISTWWNFGSLLGACLILQIITGLFLAM--HYSPNIST-AFSSI--AHITR-DVQYGWLIRNTH---------------ANGASMFFFCIYLHIGRGLYYGSY-LYK--QTWNTGVILLLLTMATAFMG---Y-VLPWGQMSFWG-ATV-ITNLLSAIPYIGTTMVQ---------WVWG---GF-SVDNATLTR--------FFTLHFLLPFMILGFAMIHLLLLHET-GS-NNPTGLNSNTDKIPFHPYFSYKDLLGFMMMLTLLLLITM------------------FFPNLLGDPDNFTPANPL-STPPHIKPEW-YFLFAYAILRSIPNKLGGVLALL-LSIL-VL----------------FILPLLHT----SKQRTLTYR--PITQTL--------FWLFVANL-----------MVLTWIGGQP-----VEN----PFISIGQTASIFYFMILLVLM-PIS---NMIENKTT-N-------------------------------------------------------------------------------
>327762
----------------M--T----SLRKTHPLIK-IANGALVDLPTPSNISAWWNFGSLLGLCLATQILTGLFLAM--HYTSDIST-AFSSV--THICR-DVNYGWLIRNMH---------------ANGASFFFICIYMHIARGLYYGSY-LYK--ETWNIGVVLLLLVMMTAFVG---Y-VLPWGQMSFWG-ATV-ITNLLSAVPYVGDLLVQ---------WIWG---GF-SVDNATLTR--------FFAFHFLFPFVIAAVTILHLLFLHET-GS-NNPTGLNSDADKISFHPYFSYKDLLGFVIMLLGLTLLAL------------------FSPNLLGDPENFTPANPL-VTPPHIKPEW-YFLFAYAILRSIPNKLGGVLALL-FSIL-VL----------------MVVPFLHT----SKQRGLTFR--PITQFL--------FWTLVADM-----------VILTWIGGMP-----VEH----PFIIIGQVASVLYFALFLILI-PTA---GWVENKAL-E----W--------A-----------------------------------------------------------------
>252784
----------M-----A--P----IPRKSHPLLK-MINNSLIDLPTPSNISTWWNFGSLLGICLLTQILTGLLLAM--HYTADTTL-AFSSV--AHTCR-NVQYGWLIRNLH---------------ANGASFFFICIYLHIGRGLYYGSY-LYK--ETWNTGIILLLTLMATAFVG---Y-VLPWGQMSFWG-ATV-ITNLFSAIPYIGQTLVE---------WAWG---GF-SVDNPTLTR--------FFALHFLLPFLIASLTLIHLTFLHES-GS-NNPLGIISNCDKIPFHPYFSLKDILGFVLMLLPLTTLAL------------------FSPNMLGDPENFTPANPL-VTPPHIKPEW-YFLFAYAILRSIPNKLGGVLALA-ASVL-IL----------------FLIPFLHK----SKQRTMTFR--PLSQLL--------FWTLIANL-----------LILTWIGSQP-----VEH----PFIIIGQLASLTYFSTLLILF-PLI---GALENKML-N----H--------------------------------------------------------------------------
>986099
----------M-----A--P----NPRKSHPLLK-MVNNSLVDLPTPSNISTWWNFGSLLGICLTVQILTGLLLAA--HYTADTSL-AFSSV--ANTCR-NVQHGWLIHNLH---------------ANGASFFFICIYLHIARGFYYGSY-LYK--ETWNTGIILLLTLMATAFVG---Y-VLPWGQMSFWG-ATV-ITNLFSAIPYIGQTLVE---------WAWG---GF-SVDNPTLTR--------FFTLHFLLPFMITGMVLIHLTFLHES-GS-NNPLGITSNCDKIPFHPYFSLKDLLGFMIMLLLLTTLAL------------------FSPNLLGDPENYTPANPL-VTPPHIKPEW-YFLFAYAILRSIPNKLGGVLALA-ASVL-IL----------------FLSPLLHK----SKQRTMTFR--PASQLL--------FWALAANL-----------FILTWIGSQP-----VEH----PFIIIGQLASLTYFTIILILL-PIT---SSLENKIL-N-------------------------------------------------------------------------------
>173223
----------M-----A--P----NLRKNHPLLK-IINNSLIDLPTPSNISTWWNFGSLLGLCLITQIATGLFLAM--HYTADTSL-AFASV--SHICR-DVQFGWLIRNLH---------------ANGASFFFICIYFHIGRGIYYGSY-LNK--ETWNVGVILLLALMATAFVG---Y-VLPWGQMSFWG-ATV-ITNLFSAIPYIGQTLVE---------WAWG---GF-SVDNPTLTR--------FFALHFLLPFIIAGLTIVHLTLLHET-GS-NNPLGIPSDCDKIPFHPYYSTKDILGFALLLILLATLAL------------------FSPNLLGDPENFTPANPL-ATPPHIKPEW-YFLFAYAILRSIPNKLGGVLALA-ASVL-VL----------------FLMPLLHT----SKLRSMTFR--PLSQIL--------FWTLVANL-----------LVLTWVGSQP-----VEQ----PFIIIGQLASLSYFTIILILF-PLV---SLLENKML-K----L--------------------------------------------------------------------------
>586861
----------------M--T----SLRKTHPLLK-IANDAVVDLPTPINISAWWNFGSLLGLCLITQILTGLFLAM--HYTADIAT-AFSSV--AHICR-DVNYGWLIRNMH---------------ANGASFFFICIYLHIGRGLYYGSY-LNK--ETWNVGVILLLLVMMTAFVG---Y-VLPWGQMSFWG-ATV-ITNLLSAFPYVGDTLVQ---------WIWG---GF-SVDNATLTR--------FFAFHFLFPFIIAAMTLVHLIFLHET-GS-NNPTGLNSDADKISFHPYFSYKDLLGFAILLIALTSLAL------------------FSPNLLGDPDNFTPANPL-VTPPHIKPEW-YFLFAYAILRSIPNKLGGVLALL-ASIL-VL----------------MVVPLLHT----SKQRSLTFR--PISQFL--------FWMLVADV-----------AILTWIGGMP-----VEH----PFVAIGQVASLLYFALFLGLM-PTA---GWLENKAL-H----W--------R-----------------------------------------------------------------
>143895
----------------M--A----NLRKTHPILK-ISNEALVDLPTPSNISAWWNFGSLLGLCLITQILTGLFLAM--HYTSDIST-AFSSV--THICR-DVSYGWLIRNIH---------------ANGASFFFICIYMHIARGLYYGSY-LQK--QTWYVGVILLLLTMVTAFVG---Y-VLPWGQMSFWG-ATV-ITNLMSAVPYVGNELVQ---------WIWG---GF-SVDNATLTR--------FFAFHFLFPFVIAGATLIHLVFLHET-GS-NNPAGVKLHADKIPFHPYFSYKDLLGFAIMLMGLTLIAL------------------FTPNLLGDPDNFTPANPL-VTPPHIKPEW-YFLFAYAILRSIPNKLGGVLALL-ASIL-VL----------------FLVPTLHT----SKQRGLTFR--PITQFL--------FWTLVADM-----------IVLTWIGGMP-----VED----PYIMIGQVASALYFMLFLVFI-PMA---GWVENKMI-E----S--------N-----------------------------------------------------------------
>74394
----------------M--T----NIRKTHPLMK-IINNAFIDLPTPSNISSWWNFGSLLGLCLIMQILTGLFLAM--HYTPDTTT-AFSSV--THICR-DVNYGWIIRYLH---------------ANGASMFFICLYAHIGRGLYYGSY-VFQ--ETWNIGVILLFTVMATAFVG---Y-VLPWGQMSFWG-ATV-ITNLLSAIPYIGTTLVE---------WVWG---GF-SVDKATLTR--------FFAFHFILPFVILALTIVHLLFLHET-GS-NNPTGIPSDMDKIPFHPYYTIKDILGALLLILALLMLTL------------------FAPDLLGDPDNYTPANPL-STPTHIKPEW-YFLFAYAILRSIPNKLGGVLALL-LSIL-VL----------------LFIPLLHT----SKQRSMMFR--PFSQFL--------FWLLIADF-----------LTLTWIGGQP-----VEH----PYMIMGQLASILYFLLILVLM-PMA---SFIENKLL-K----W--------------------------------------------------------------------------
>78451
----------------M--T----PTRKSNPIMK-LINYSLIDLPTPSNISMWWNFGSLLATCLILQIITGLFLAM--HYSPDTSS-AFSSI--AHITR-DVNHGWIIRYLH---------------ANGASMFFICLFLHVGRGLYYGSF-LLL--ETWNIGIMLLFMVMATAFMG---Y-VLPWGQMSFWG-ATV-ITNLLSAIPYIGMNLVQ---------WVWG---GY-SIDNPTLTR--------FFTLHFTLPFIITALTMLHLLFLHET-GS-NNPCGIPSDSDKIPFHPYYTIKDMLGMILLFLILMVLVL------------------FSPDLLSDPDNYTPANPL-NTPSHIKPEW-YFLFAYAILRSIPNKLGGVLALL-LSIL-IL----------------AVIPLLHK----SKQQSMSFR--PLSQFL--------LWLLVTIL-----------LTLTWVGSQP-----VNQ----PFIMIGQVASTLYFTTTLILM-PLA---SLIENNLL-K-------------------------------------------------------------------------------
>48193
----------------M--T----TIRKNHPLFK-AANSALIDLPAPASLSSLWNFGSLLGLCLISQIATGLFLAM--HYAPETSS-AFASV--AHICR-DVNYGWLIRNMH---------------ANGASFFFVCIYIHIGRGLYYGSY-LYK--ETWNIGVVLLLLVMMTAFVG---Y-VLPWGQMSFWG-ATV-ITNLLSAVPYIGESLVQ---------WLWG---GF-AVDNATLTR--------FFAFHFLLPFVILALTLIHLIFLHET-GS-NNPLGLPSNSDKIPFHPYYTIKDIFGFLVLLFTLISLAL------------------FAPNLLGDPDNFTPANSM-VTPAHIKPEW-YFLFAYAILRSIPNKLGGVIALL-CSIL-VL----------------LVVPILHT----SKHRSLTFR--PVTQFL--------FWLLIADV-----------LVLTWIGGMP-----VEA----PYIITGQIASALYFSLFLILM-PMA---SWVENKML-T----W--------------------------------------------------------------------------
>9118
----------M-----A--P----NLRKSHPLLK-MINNSLIDLPTPSNISAWWNFGSLLGICLATQILTGLLLAA--HYTADTTL-AFSSV--AHTCR-NVQHGWLIRNLH---------------ANGASFFFICIYLHIGRGLYYGSY-LYK--ETWNTGVILLLTLMATAFVG---Y-VLPWGQMSFWG-ATV-ITNLFSAVPYIGQTLVE---------WAWG---GF-SVDNPTLTR--------FFTLHFLLPFMIMGLTLIHLTFLHES-GS-NNPLGIVSNCDKIPFHPYFSLKDILGFMLMLLPLMTLAL------------------FSPNLLGDPENFTPANPL-VTPPHIKPEW-YFLFAYAVLRSIPNKLGGVLALA-ASVL-IL----------------FLAPLLHK----SKQRTMTFR--PFSQLL--------FWTLTANV-----------LILTWVGSQP-----VER----PFIIIGQLASLTYFTILLILF-PII---GALENKML-N----Y--------------------------------------------------------------------------
>181393
----------------M--T----SLRKTHPLMS-IMNGMLVDLPVPSNISAMWNLGSLLFICLATQILTGLFLAM--HYTPDTAS-AFSSL--IHICR-DVNYGWLIRNVH---------------ANGASVFFICIYIHVARGLYYGSY-LYK--ETWTVGVILMILVMATAFVG---Y-VLPWGQMSFWG-ATV-ITNLLSAIPYVGDNVVQ---------WIWG---GF-SVDNATLSR--------FFAFHFLLPFLIVGMSAVHILFLHET-GS-NNPVGLISNSDKVPFHPYFSLKDILGIGALLTGLVALAL------------------FVPNLFADPDNFSPADPL-TTPPHIKPEW-YFLFAYAILRSIPNKLGGVLALA-SSLL-VL----------------ILMPYLHT----SKQRALTFR--PTTQAL--------FWLFVANI-----------LILTWIGGVA-----VEH----PFSLIGQASSAIYFALLLVIM-PIT---GVLENKTM------F-------SQ-----------------------------------------------------------------
>1396868
----------------M--A----SLRKTHPLLK-IANDALIDLPAPSNISAWWNFGSLLLLCLIMQILTGLFLAM--HYTSDIST-AFSSV--AHICR-DVNYGWLIRNMH---------------ANGASFFFICIYLHIGRGLYYGSY-LYK--ETWNIGVILLLLVMMTAFVG---Y-VLPWGQMSFWG-ATV-ITNLLSAIPYVGDTLVQ---------WIWG---GF-SVDNATLTR--------FFAFHFLLPFAIVAATILHALFLHET-GS-NNPIGLNSDADKISFHPYFSYKDLLGFIILLTTLTSLAL------------------FSPNLLGDPENFTPANPL-VTPTHIKPEW-YFLFAYAILRSIPNKLGGVLALL-FSIL-VF----------------MLVPLLHT----SKQQGLTFR--PITQFL--------FWTLVADV-----------LILTWIGGMP-----VED----PFIIIGQIASILYFAIILIFN-PLA---GWLENKLL-N----W--------P-----------------------------------------------------------------
>1551541
----------------M--A----SLRKTHPLLK-IANDALVDLPAPSNISVWWNFGSLLGLCLVIQILTGLFLAM--HYTSDIAT-AFSSV--AHICR-DVNYGWLIRNIH---------------ANGASFFFICIYMHIGRGLYYGSY-LYK--ETWNIGVVLLLLVMMTAFVG---Y-VLPWGQMSFWG-ATV-ITNLLSAVPYIGNTLVQ---------WIWG---GF-SVDNATLTR--------FFAFHFLFPFIIAAATVIHLLFLHET-GS-NNPLGLNSDADKVSFHPYFSYKDLLGFAVLLITLTSLAL------------------FSPNLLGDPDNFTPANPL-VTPPHMKPEW-YFLFAYAILRSIPNKLGGVLALL-FSIL-VL----------------MVVPILHT----SKQRSLTFR--PITHFL--------FWALVADV-----------AILTWIGGMP-----VEH----PFIIIGQIASFLYFFLFLVLT-PLA---GWLENKAL-G----W--------S-----------------------------------------------------------------
>70546
----------------M--A----SLRKTHPLMK-IANDALVDLPTPSNISVWWNFGSLLGLCLITQILTGLFLAM--HYTSDIST-AFSSV--VHICR-DVNYGWLIRNIH---------------ANGASFFFICIYMHIARGLYYGSY-LYK--ETWNIGVVLLLLVMMTAFVG---Y-VLPWGQMSFWG-ATV-ITNLLSAVPYMGDMLVQ---------WIWG---GF-SVDNATLTR--------FFAFHFLLPFIVAAATLLHLLFLHET-GS-NNPAGLNSDADKISFHPYFSYKDLLGFVVMLLALTSLAL------------------FSPNLLGDPENFTPANPL-VTPPHIKPEW-YFLFAYAILRSIPNKLGGVLALL-FSIL-VL----------------MVVPILHT----SKQRGLTFR--PITQFL--------FWTLVADM-----------IILTWIGGMP-----VEH----PYIIIGQIASVLYFALFLVLS-PLA---GWVENKAL-K----W--------A-----------------------------------------------------------------
>9555
----------------M--T----PMRKSNPIMK-MINHSFIDLPTPSNISIWWNFGSLLATCLILQIITGLFLAM--HYSPDTSS-AFSSI--AHITR-DVNYGWTIRYLH---------------ANGASMLFICLFLHVGRGLYYGSY-LLL--KTWNIGIMLLLMTMTTAFMG---Y-VLPWGQMSFWG-ATV-ITNLLSAVPYIGTNLVQ---------WVWG---GP-AIDNPTLMR--------FFTLHFILPFGIVALTIVHLLFLHET-GS-NNPCGISSDPDKITFHPYYTTKDILGVALLLLALMTLTL------------------FSPDLLNDPDNYTPADPL-NTPPHIKPEW-YFLFAYAILRSVPNKLGGVLALF-LSIL-IL----------------AAIPMLHK----SKQQSMMFR--PLSQFL--------FWLLATTL-----------LTLTWIGSQP-----VIQ----PLTTIGQVASMVYFLTTLVLM-PLA---AQVENNLL-K----W--------T-----------------------------------------------------------------
>107241
----------------M--A----NLRKTHPLLK-IANDALIDLPTPSNISTMWNFGSLLGLCLISQILTGLFLAM--HYTSDIAT-AFSSV--AHICR-DVNYGWLIRNLH---------------ANGASVFFICIYMHIGRGLYYGSY-LYK--ETWNTGVVLLLLVMMTAFVG---Y-VLPWGQMSFWG-ATV-ITNLLSAVPYVGNTLVQ---------WIWG---GF-SVDNATLTR--------FFAFHFLFPFVIAAMAMIHLLFLHET-GS-NNPVGLNSDADKISFHPYCTYKDALGFTALLVGLSSLAL------------------FSPNLLGDPDNFTPANPL-VTPPHIKPEW-YFLFAYAILRSIPNKLGGVLALL-ASIL-VL----------------MVVPFLHT----SKQRGLTFR--PLTRIL--------FWTLVANV-----------AILTWIGAMP-----VES----PFIIIGQVASFLYFLLILVLS-PLA---AWAENKAL-R----W--------A-----------------------------------------------------------------
>278166
----------------M--A----SLRKTHPLIK-IANDALVDLPAPSNISVWWNFGSLLGLCLITQILTGLFLAM--HYTSDIST-AFSSV--AHICR-DVNYGWLIRNIH---------------ANGASFFFICIYLHIARGLYYGSY-LYK--ETWNIGVVLLLLVMMTAFVG---Y-VLPWGQMSFWG-ATV-ITNLLSAVPYVGNALVQ---------WIWG---GF-SVDNATLTR--------FFAFHFLLPFVVTAATMVHLLFLHET-GS-NNPVGINSDADKITFHPYFSYKDLLGFVVMLLSLTLLAL------------------FSPNLLGDPENFTPANPL-VTPPHIKPEW-YFLFAYAILRSIPNKLGGVLALL-FSIL-VL----------------MVVPILHT----SKQRGLTFR--PITQFL--------FWTLVADM-----------IILTWIGGMP-----VEH----PFIIIGQIASILYFALFLILI-PLA---GWWENKVL-K----W--------A-----------------------------------------------------------------
>762617
----------M-----A--P----NLRKNHPLLK-IINDSLIDLPTPSNISIWWNFGSLLGLCLITQIVTGLLLAM--HYTADTSL-AFASV--SHMCR-NVQFGWLIRNLH---------------ANGASFFFICIYFHIGRGFYYGSY-LNK--ETWNIGVILLLTLMATAFVG---Y-VLPWGQMSFWG-ATV-ITNLFSAIPYIGQTLVE---------WAWG---GF-SVDNPTLTR--------FFAIHFLLPFIIAGLTLVHLTLLHET-GS-NNPLGIPSDCDKIPFHPYYSTKDILGFALMLILLASLAL------------------FSPNLLGDPENFTPANPL-ATPPHIKPEW-YFLFAYAILRSIPNKLGGVLALA-ASVL-VL----------------FLIPLLHT----SKLRSMTFR--PLSQIL--------FWTLVANL-----------LVLTWVGSQP-----VEH----PFIIIGQLASLSYFTIILVLF-PLV---SILENKIL-K----L--------------------------------------------------------------------------
>188379
----------M-----A--P----NLRKSHPLLK-TINNSLIDLPTPPNISAWWNFGSLLGICLTTQILTGLLLAT--HYTADTTL-AFSSV--AHTCR-NVQYGWLIRNLH---------------ANGASFFFICIYLHIGRGLYYGSY-LYK--ETWNTGVILLLTLMATAFVG---Y-VLPWGQMSFWG-ATV-ITNLFSAIPYIGQTLVE---------WAWG---GF-SVDNPTLTR--------FFALHFLLPFMIAGLTMIHLTFLHES-GS-NNPLGIVSNCDKIPFHPYFSTKDILGFMLMLLPLTTLAL------------------FSPNLLGDPENFTPANPL-VTPPHIKPEW-YFLFAYAILRSIPNKLGGVLALA-ASVL-IL----------------FLIPLLHK----SKQRTLAFR--PLSQLL--------FWTLVANL-----------LILTWVGSQP-----VEH----PFIIIGQLASITYFTILLILF-PAT---GALENKML-N----F--------------------------------------------------------------------------
>41427
----------M-----F--K----PIRKTHPLIS-IANNALVDLPAPSNISAWWNFGSLLGLCLMLQILTGLFLAM--HYAADIEM-AFNSV--NHICR-DVNNGWFLRICH---------------ANGASFFFACLFLHVGRGVYYESY-LYH--MTWNTGVIILFLTMATGFLG---Y-VLPWGQMSFWG-ATV-ITNLLSAVPYLGGDLVQ---------WIWG---GF-AVDNATLTR--------FFTFHFIFPFIILALMMIHLLFLHQT-GS-NNPLGLNSNVDKIPFHPYFIYKDIFGFIVFLWILIAFIW------------------KFNYLLMDPENFIPANPL-VTPVHIQPEW-YFLFAYAILRSIPNKLGGVIALV-LSIA-IL----------------LILPFTHS----SKFRGLQFY--PLNQIL--------FWSMVTVA-----------SLLTWIGARS-----VED----PYVLTGQILTVLYFSYFIIN--PLL---AKYWDKLL-N-------------------------------------------------------------------------------
>109711
----------------M--A----SLRKSHPLLK-IANDALVDLPAPSNISAWWNFGSLLGLCLIAQIATGLFLAM--HYTSDIAT-AFSSV--AHICR-DVNYGWLIRNMH---------------ANGASFFFICIYLHIGRGLYYGSF-LFK--ETWNIGVILLLLVMMTAFVG---Y-VLPWGQMSFWG-ATV-ITNLLSAIPYVGNILVQ---------WIWG---GF-SVDNATLTR--------FFAFHFLFPFVIAAATLVHLLFLHET-GS-NNPLGLSSNADKIPFHPYFSYKDLLGFVAILMTLVLLAL------------------FAPNLLGDPDNFSPANPL-VTPPHIKPEW-YFLFAYAILRSIPNKLGGVLALL-ASIL-IL----------------MTVPLIHT----SKQRGLTFR--PITQFL--------FWALIANV-----------AILTWIGGMP-----VQD----PYIAVGQIASLTYFSLFLFFL-PTA---GWMENKVL-G-------------------------------------------------------------------------------
>1199243
----------M-----L--N----QLKDKSTLIK-VLNSTFMELPAPKNISFSWNLGSLLFLCLILQIMTGVLLAS--SYSPNTES-SFYMI--ILSME-NINKNWLVRYIH---------------TNGASLFFICLYYHMSRNIYYYSY-LYM--HTWFTGVTIFILTMATAFLG---Y-VLPINQMSYWG-ASV-ITNLLSEVPYIGPNLIE---------LVWG---SP-SVNSPTIMR--------FFSFHFMLPFLIAAFSIIHITLLHET-GS-KNPLGMKSINNKYMFSPIFIFKDLLGYMVVMFLFMLITM------------------LLPLALGDDENFFNYNPY-VTPIHIQPEW-YFLFAYAILRSIPNKMGGIVALM-ASIF-IL----------------YFLPYLHM----SNMAS-PYY--PINKII--------FFMFIIDV-----------SLLTWIGMSP-----VEV----PYIFVGQILSVMYFAYYLFS--PLL---NYQWEKFI-F----L--------------------------------------------------------------------------
>75042
----------------M--A----SLRKTHPLLK-IANDALVDLPAPSNISAWWNFGSLLGLCLIIQILTGLFLAM--HYTSDIAT-AFSSV--AHICR-DVNYGWLIRNLH---------------ANGASFFFICLYLHIGRGLYYGSY-LYK--ETWNIGVVLLLLVMGTAFVG---Y-VLPWGQMSFWG-ATV-ITNLLSAVPYVGNTLVQ---------WIWG---GF-SVDNATLTR--------FFAFHFLLPFIIAAVTLIHLIFLHET-GS-NNPLGLNSDMDKISFHPYFSYKDLLGFAALLIALTSLAL------------------FSPNLLGDPDNFTPGNPM-MTPPHIKPEW-YFLFAYAILRSIPNKLGGVLALL-ASIL-VL----------------MVVPILHT----SKQRGLTFR--PLTQFL--------FWTLVANV-----------FILTWIGGMP-----VEH----PYIIIGQIASVLYFALFLIVT-PFV---GWLENKAL-G----W--------V-----------------------------------------------------------------
>411673
----------M-----T--T----PMRKSHPLFK-IINNSLVDMPLPSNISTFWNFGSLLGLCLVIQIATGLFLAM--HYTAHIDL-AFSSV--AHICR-DVNYGWLLRTMH---------------ANGASFFFICIYIHIGRGIYYGSY-MIF--HAWMVGVVILFMVMATAFLG---Y-VLPWGQMSFWG-ATV-ITNLFSAIPYIGTDLVQ---------WIWG---GF-SVDNATLTR--------FFTFHFVLPFIIAAMTIIHIFFLHQS-GA-NNPLGVSSQLDKVPFHPYFTFKDIVGFIVMFTLLLILSL------------------LNPYLLGDPDNFISANPL-VTPAHIQPEW-YFLFAYAILRSIPNKLGGVIALV-ASVA-II----------------MILPFTHT----SNFRSLTFY--PLNQFM--------FWTLVSVL-----------VLLTWIGARP-----VEE----PYVLTGQILTVTYFLLFIIN--PLL---LMGWDKML-K-------------------------------------------------------------------------------
>383860
----------M-----T--I----NMRKQHPILK-IVNNSFIDLPTPPNISALWNFGSLLGLCLIIQVLTGLFLAM--HYTADVTS-AFSSV--AHIHR-DVQHGWLIRNLH---------------ANGASLFFFCIYLHIGRGLYYGSY-IFT--ETWNIGVVLLLLLMATAFMG---Y-VLPWGQMSFWG-ATV-ITNLLSAIPYVGNTLVE---------WIWG---GF-AIDSATLTR--------FFTLHFLLPFAIMGVSMVHLLFLHET-GS-NNPTGLNSNSDKIPFHPYYSYKDALGALIMLLCLLSLAL------------------FMPNLLGDPENFTPANPL-VTPPHIKPEW-YFLFAYAILRSIPNKLGGVLALL-FSIL-VL----------------FTLPLTHL----SKQRAMAFR--PISQVL--------FWLLIADI-----------LILTWIGGQP-----VEH----PFIILGQLASAFYFLIFLLFL-PLA---ATLENKLL-N----W--------------------------------------------------------------------------
>864177
----------M-----A--P----NIRKTHPLIK-IVNNSFIDLPTPSNLSSLWNFGSLLGVCLITQIATGLFLAM--HYTADTSL-AFSSV--AHICR-DVNHGWLIRNLH---------------ANGASFFFICIYMHIGRGIYYGSF-LYK--ETWNIGVVLLFLVMATAFVG---Y-VLPWGQMSFWG-ATV-ITNLLSAVPYVGNTLVQ---------WIWG---GF-SVDNATLTR--------FFAFHFLLPFAIAGTSLLHLLFLHET-GS-TNPTGLNSDPDKISFHPYFSFKDILGFLTLLTALAMMAL------------------FSPNLLGDPENFTPANPL-VTPPHIKPEW-YFLFAYAILRSIPNKLGGVLALM-LSIA-IL----------------VLLPLTHT----SKQRGLMFR--PLTQMA--------FWALVADT-----------VVLTWIGGQP-----VEE----PFIIIGQVASTIYFLIFLFLF-PAL---GTLENKLL-N-------------------------------------------------------------------------------
>46844
----------------M--T----NIRKSHPLIK-IINHSFIDLPAPSNISAWWNFGSLLGVCLILQILTGLFLAM--HYTSDTTT-AFSSV--THICR-DVNYGWIIRYMH---------------ANGASMFFICLYTHVGRGMYYGSY-TFS--ETWNIGIVLLFTVMATAFMG---Y-VLPWGQMSFWG-ATV-ITNLLSAIPYIGTNLVE---------WIWG---GF-SVDKATLTR--------FFAFHFILPFIISALAAVHLLFLHET-GS-NNPSGVSSNSDKIPFHPYYTIKDILGLLVLILTLMLLVL------------------FSPDLLGDPDNYIPANPL-NTPPHIKPEW-YFLFAYAILRSIPNKLGGVLALV-LSIL-VL----------------AIIPILHT----SKQRGMMFR--PLSQCL--------FWLLVADL-----------LALTWIGGQP-----VEH----PFIAIGQLASILYFSTLLILM-PIS---GIIENRLL-K----W--------------------------------------------------------------------------
>75126
----------M-----R--S----PLRKTHPVLK-IVNNAVVDLPAPINLSAWWNFGSLLGLCLIIQILTGLFLAM--HYISHIEL-AFSSV--VHIMR-DVNYGWALRAIH---------------ANGASWFFICLYMHIGRGLYYGSY-LYM--HTWNIGAVLFLLTMGTAFLG---Y-VLPWGQMSFWG-ATV-ITNLLSAIPYIGKMLVE---------WVWG---GF-AVDNATLTR--------FFAIHFLLPFVIAALSVLHLLFLHET-GS-NNPLGLSSDSEKVPFHFYYTSKDVVGFILLMLGLSLIVL------------------FSPQMLTDPENFISANPL-VTPVHIQPEW-YFLFAYAILRSIPNKLGGVIALA-LSVL-IL----------------FVVPLLHK----SSFRSLCFY--PLSQTL--------FWSFVGIF-----------MILTWIGSCP-----VEA----PYESIGQMFTGLYFSYFLIL--PVS---QKLWDILL-D----F--------------------------------------------------------------------------
>9261
----------------M--H----NPRKTHPLIK-IVNHTFIDLPTPSNISSWWNFGSLLGMCLIVQILTGLFLAM--HYTADTTT-AFSSV--AHICR-DVNYGWLIRYLH---------------ANGASLFFICIFLHVGRGLYYGSY-MNT--ETWNIGVILLFTVMATAFVG---Y-VLPWGQMSFWG-ATV-ITNLLSAIPYIGTTLVE---------WIWG---GF-SVDKATLTR--------FFAFHFILPFVVAALTIIHLLFLHET-GS-NNPSGLNSDSDKIPFHPYYSIKDLLGFFIATLALMLLVL------------------FTPDLLGDPDNYTPANPL-STPPHIKPEW-YFLFAYAILRSIPNKLGGVLALV-ASIM-IL----------------ALIPMLHT----SRQRGLTFR--PLTQTL--------FWILVTNL-----------LTLTWIGGQP-----VEQ----PFILIGQLASILYFLLITVLI-PFA---GSLENNLL-K----W--------------------------------------------------------------------------
>171647
-------MKTL-----M--T----HHNPQSSIMK-TINNSLINLPTPSNISALWNFGSLLGMTLMIQLVTGVFLAA--HFTASTAM-AFDSV--IHILR-DVNFGWLMQNIH---------------ANGASMFFLCIYIHIGRGIYYGSY-LYK--KTWNVGIMLLFLTMATAFMG---Y-VLPWGQMSFWA-ATV-ITSMLSTIPYLGDPIIQ---------WIWG---GF-AVNEPTLTR--------FFTFHVITPFIISALTGIHLMFLHDT-GS-NNPTGLSSTTDMIPFHPYFSFKDLLGMTIMLMLFTIVTL------------------LMPNLLMESENFRQASPL-TTPAHIKPEW-YFLFAYTILRSIPNKLGGTLALI-ASIM-IL----------------AILPITHM----SKQRTMAFR--PTSQIM--------FWIFISNI-----------FILTWVGGQP-----VQY----PTIELGQAASIIYFSMLVTLM-PGI---SILENKIL-Y----Q--------K-----------------------------------------------------------------
>91721
----------------M--A----SLRKTHPLIK-IVNDALIDLPTPSSISTWWNFGSLLCLCLAVQILTGLFLAM--HYTSDIST-AFSSV--AHISR-DVNYGWLIRSLH---------------ANGASFFFICIYLHVARGLYYGSY-TYK--ETWNIGVVLLLLVMMTAFVG---Y-VLPWGQMSFWG-ATV-ITNLLSAIPYIGNDLVQ---------WIWG---GF-SVSNATLTR--------FFAFHFLLPFAIAAAILLHVLFLHET-GS-NNPAGLNSNADKIHFHPYFTNKDLLGFLIMLLALISLAL------------------FSPNLLGDPENFIPANSL-VTPPHIKPEW-YFLFAYAILRSIPNKLGGVLALL-FSIL-IL----------------MIVPMLHT----SKMQALTFR--PLSQIL--------FWALAADM-----------FILTWIGGMP-----VEY----PFITIGQIASILYFMLFLLLA-PLT---SLLENKIL-Q----L--------K-----------------------------------------------------------------
>273791
----------------M--T----NIRKSHPLMK-VINNAFIDLPTPSNISSWWNFGSLLGICLILQILTGLFLAM--HYTSDTTT-AFSSV--AHICR-DVNYGWIIRYLH---------------ANGASMFFICLFIHVGRGLYYGSY-MFT--ETWNIGVILLFTVMATAFVG---Y-VLPWGQMSFWG-ATV-ITNLLSAIPYIGTNLVE---------WIWG---GF-SVDKATLTR--------FFAFHFILPFIIIALATVHLLFLHET-GS-NNPTGIPSDMDKIPFHPYYTIKDILGALLMMLILLTLVL------------------YSPDSLGDPDNYTPANPL-STPPHIKPEW-YFLFAYAILRSIPNKLGGVLALA-ASIL-VL----------------ILMPMLHT----SKQRSMMFR--PLSQCL--------FWVLVADL-----------IALTWIGGQP-----VEH----PFIIIGQLASILYFLIILVLM-PIT---SIIENSLL-K----W--------------------------------------------------------------------------
>118786
----------M-----A--P----NLRKSHPLLK-MVNNSLIDLPTPSNISAWWNFGSLLGICLLTQILTGLLLAM--HYTADTTL-AFSSV--AHTCR-NVQYGWLIRNLH---------------ANGASFFFICIYLHIGRGFYYGSY-LYK--ETWNTGIILLLTLMATAFVG---Y-VLPWGQMSFWG-ATV-ITNLFSAIPYIGQTLVE---------WAWG---GF-SVDNPTLTR--------FFALHFLLPFLIAGLTMIHLTFLHET-GS-NNPLGIVSNCDKIPFHPYFSSKDILGFLIMFMPLMTLAL------------------FSPNLLGDPENFTPANPL-VTPPHIKPEW-YFLFAYAILRSIPNKLGGVLALA-ASVL-VL----------------FLTPLLHK----SKQRTMTFR--PLSQML--------FWTLVANL-----------LILTWIGSQP-----VEH----PFIIIGQLASLTYFTIILLLF-PIT---GALENKML-N----Y--------------------------------------------------------------------------
>933226
----------------M--A----SLRKTHPLMK-IANDALVDLPTPSNISVWWNFGSLLGLCLITQILTGLFLAM--HYTSDIST-AFSSV--VHICR-DVNYGWFIRNLH---------------ANGASFFFICIYMHIARGLYYGSY-LYK--ETWNIGVVLLLLVMMTAFVG---Y-VLPWGQMSFWG-ATV-ITNLLSAVPYMGDTLVQ---------WIWG---GF-SVDNATLTR--------FFAFHFLLPFVVAAATILHLLFLHET-GS-NNPAGINSDADKISFHPYFSYKDLLGFVVMLLALTSLAL------------------FSPNLLGDPENFTPANPL-VTPPHIKPEW-YFLFAYAILRSIPNKLGGVLALL-FSIL-VL----------------MVVPILHT----SKQRGLTFR--PITQFL--------FWTLVADM-----------IILTWIGGMP-----VEH----PYIIIGQIASVLYFALFLILA-PLA---GWMENKAL-K----W--------A-----------------------------------------------------------------
>379532
----------------M--T----NIRKNHPLIK-IMNSSFIDLPAPSNISSWWNFGSLLGACLALQIITGLFLAM--HYTADTTT-AFSSV--THICR-DVNYGWVIRYLH---------------ANGASMFFLCLFIHVGRGLYYGSF-VLS--ETWNIGIILLFTVMATAFMG---Y-VLPWGQMSFWG-ATV-ITNLLSAIPYIGTNLVE---------WIWG---GF-SVDKATLTR--------FFAFHFILPFIITALVMVHLLFLHET-GS-NNPLGIPSNPDKIPFHPYYTIKDLLGLILLILPLMTLVF------------------FSPDLLGDPDNYTPANPL-STPPHIKPEW-YFLFAYAILRSIPNKLGGVLALI-FSIL-IL----------------AIIPLLQT----AKQQSMMFR--PLSQCL--------FWILVADL-----------FTLTWIGGQP-----VEH----PFITIGQAASILYFSLILIAM-PTV---SLMENKML-K----W--------------------------------------------------------------------------
>143325
----------------M--A----SLRKTHPLLS-IVNNALVDLPAPSNISVWWNFGSLLGLCLITQLITGLFLAM--HYTSDISM-AFSSV--VHICR-DVNFGWLIRSIH---------------ANGASFFFICIYMHIARGLYYGSY-LYK--ETWNVGVVLLLLVMATAFVG---Y-VLPWGQMSFWG-ATV-ITNLLSAVPYIGNALVQ---------WIWG---GF-SVDNATLTR--------FFAFHFLLPFVIAAATMIHLLFLHET-GS-NNPAGLNSDADKISFHPYFSYKDLLGFIILLMALTSLAL------------------FSPNLLGDPDNFTPANPL-VTPPHIKPEW-YFLFAYAILRSIPNKLGGVLALL-FSIL-VL----------------MLVPILHT----SKQRGLTFR--PLTQLL--------FWALVADV-----------LVLTWIGGMP-----VEH----PFVIIGQVASALYFLLFLVLS-PAA---SWLENKTL-E----W--------S-----------------------------------------------------------------
>32427
---------MM-----N--K----SFLKINKLTK-IMNNSLIFLPTPINISIWWNFGSLLGLCLMIQLISGFMLSM--HYCPNINY-AFESL--NHIMQ-NVSKGWIYRNMH---------------SNGASMFFICLYMHIFRGLYYSSY-KLK--NTWLMGVMILFLSMMTAFMG---Y-ILPWGQMSLWG-ATV-ITNLLSAIPLIGPKMVM---------WLWG---GY-AINNATLNR--------FFSIHFILPFILIIMVMIHLFFLHST-GS-SNPLGIPSKFQMISFHPYYSWKDLVGFIMILFMLMIITL------------------LAPNFLGDPDNFSPANFL-STPIHIKPEW-YFLFAYAILRSIPNKLSGVIALI-SSIL-IL----------------MILPFYSK----NKFMSNNFY--SMNQML--------FWLFICTT-----------IILTWIGMNM-----IEY----PFEMIGQIFSLIYFLYFLIN--PIM---YKLYDFFI-Y----N--------------------------------------------------------------------------
>86924
----------------M--A----SLRKTHPLMK-IANDALVDLPTPSNISVWWNFGSLLGLCLIAQILTGLFLAM--HYTSDIST-AFSSV--AHICR-DVNYGWFIRNMH---------------ANGASFFFICLYMHIARGLYYGSY-LNK--ETWNIGVILFLLVMMTAFVG---Y-VLPWGQMSFWG-ATV-ITNLLSAVPYMGPKNPQ---------WIWG---GF-SVDNATLTR--------FFAFHFLLPFIVAAATIIHLLFLHET-GS-NNPAGLNSDADKISFHPYFSYKDLLGFVLMLLALTSLAL------------------FSPNLLGDPDNFTPANPM-VTPPHIKPEW-YLLFAYAILRSIPNKLGGVLALL-FSIL-VL----------------MVVPILHT----SKQRGLTFR--PLTQFL--------FWALVADM-----------AILTWIGGMP-----VEH----PYVVIGQIASILYFMLFLILI-PLA---GWLENKAL-K----W--------A-----------------------------------------------------------------
>1286312
----------------M--A----SLRKTHPLMK-IANDALVDLPTPSNISAWWNFGSLLGLCLITQILTGLFLAM--HYTSDIST-AFSSV--VHICR-DVNYGWLIRNLH---------------ANGASFFFICIYMHIARGLYYGSY-LYK--ETWNIGVVLLLLVMMTAFVG---Y-VLPWGQMSFWG-ATV-ITNLLSAVPYMGDTLVQ---------WIWG---GF-SVDNATLTR--------FFAFHFLLPFIVAAATLLHLLFLHET-GS-NNPIGLNSDADKISFHPYFSYKDLLGFVMMLLALTSLAL------------------FSPNLLGDPENFTPANPL-VTPPHIKPEW-YFLLAYAILRSIPNKLGGVLALL-FSIL-VL----------------MVVPILHT----SKQRGLTFR--PITQFL--------FWTLVADM-----------IILTWIGGMP-----VEH----PYVIIGQIASVLYFALFLILT-PLA---GWLENKAL-K----W--------A-----------------------------------------------------------------
>323804
-------------------M----VIRKTHPLFK-IVNNALIDLPAPSNISAWWNFGSLLLLCLMTQILTGLFLAM--HYTSDIST-AFSSV--AHICR-DVNYGWVIRNLH---------------ANGASFFFLCIYLHIGRGLYYGSY-LYK--ETWNIGVVLLLLTMATAFVG---Y-VLPWGQMSFWG-ATV-ITNLLSAVPYMGDMLVQ---------WIWG---GF-SVDNATLTR--------FFAFHFLLPFAVVGATLLHALFLHET-GS-NNPLGLNSDADKISFHPYFSYKDILGFIILLTALASLAL------------------FSPNLLGDPENFTPANPL-VTPPHIKPEW-YFLFAYAILRSIPNKLGGVLALL-FSIL-VL----------------MVVPLLHT----SKQQGLTFR--PVAQFM--------FWLLVADV-----------MILTWIGGMP-----VEH----PFVIIGQIASVLYFSLFLILN-PLT---GWLENKLL-N----L--------H-----------------------------------------------------------------
>201312
----------M-----A--L----NLRKNHPLMK-IINDSLVDLPTPSNISTWWNFGSLLGICLITQIITGLLLAM--HYTADTSL-AFESV--AHTCR-NVQFGWLIRNLH---------------ANGASLFFICIYIHIGRGFYYGSY-LNK--ETWNVGVVLLLALMATAFVG---Y-VLPWGQMSFWG-ATV-ITNLFSAIPYIGQTLVE---------WLWG---GF-SVDNPTLTR--------FFAIHFLLPFLIVGLTLVHLTFLHET-GS-NNPLGIPSDCDKIPFHPYYTIKDILGFALMLVLLVSLAL------------------FAPNLLGDPENFTPANPL-ATPPHIKPEW-YFLFAYAILRSIPNKLGGVLALA-ASVL-VL----------------FLMPLLHT----SKLRSMTFR--PLSQIL--------FWALVTNL-----------LILTWVGSQP-----VEH----PFIIIGQLASISYFTIILILF-PLV---SILENKLL-K----L--------------------------------------------------------------------------
>585898
----------M-----T--T----PMRKSHPLFK-IMNNALVDMPLPSNIFTLWNFGSLLGLCLVIQIFTGLFLAM--HYTAHIDL-AFSSV--AHICR-DVNYGWLLRTMH---------------ANGGSFFFICLYIHIGRGVFYGSY-MML--HAWMVGVVILFMTMATAFLG---Y-VLPWGQMSFWG-ATV-ITNLFSTIPYVGMDLVQ---------WIWG---GF-SVDNATLTR--------FFTFHFILPFIVAAMSLIHILFLHQT-GA-NNPLGISSQIDKLPFHPYFTFKDIVGFIVMLSILLPLSL------------------INPYLLGDPDNFIPANPL-VTPVHIQPEW-YFLFAYAILRSIPNKLGGVIALV-ASVM-VL----------------MILPFTHI----SHFRSLTFY--PLNQVM--------FWFLVSIL-----------FLLTWIGARP-----VED----PYIITGQILTILYFSYFIIN--PLT---LLWWDKML-K-------------------------------------------------------------------------------
>63824
----------------M--T----NIRKTHPLMK-IVNNAFIDLPAPSNISSWWNFGSLLGICLILQILTGLFLAM--HYSSDTTT-AFSSV--THICR-DVNYGWIIRYMH---------------ANGASMFFICLFLHVGRGLYYGSY-TFL--ETWNIGVILLFTVMATAFVG---Y-VLPWGQMSFWG-ATV-ITNLLSAIPYIGTNLVE---------WIWG---GF-SVDKATLTR--------FFAFHFILPFIITALAMVHLLFLHET-GS-NNPTGIPSDADKIPFHPYYTIKDILGALFLILFLMLLVM------------------FTPDLLGDPDNYTPANPL-NTPPHIKPEW-YFLFAYAILRSIPNKLGGVLALV-LSIL-IL----------------ILMPLLHT----SKQRSMMFR--PFSQCL--------FWILVADL-----------LTLTWIGGQP-----VEH----PFIMIGQLASILYFLIILVLM-PVI---STIENNLL-K----W--------------------------------------------------------------------------
>100826
----------M-----A--P----NLRKSHPLLK-MVNNSLIDLPTPSNISAWWNFGSLLGICLMTQILTGLLLAM--HYTADTTL-AFSSV--AHTCR-NVQYGWLIRNLH---------------ANGASFFFICIYLHIGRGYYYGSY-LYK--ETWNTGVLLLLTLMATAFVG---Y-VLPWGQMSFWG-ATV-ITNLFSAIPYIGQTLVE---------WAWG---GF-SVDNPTLTR--------FFALHFLLPFMIAGLTLIHLTFLHET-GS-NNPLGVVSNCDKIPFHPYFSLKDLLGFIIMFLPLLTLAL------------------FSPNLLGDPENFTPANPL-VTPPHIKPEW-YFLFAYAILRSIPNKLGGVLALA-ASVL-IL----------------FLIPFLHK----SKQRTMTFR--PMSQIL--------FWTLVANL-----------LILTWVGSQP-----VEH----PFIIIGQLASLTYFTILLVLF-PIT---AALENKML-N----F--------------------------------------------------------------------------
>100899
----------------M--T----VIRKKHPLIK-MINHSFIDLPAPSNISSWWNFGSLLSLCLAVQILTGLFLAM--HYTSDTST-AFSSV--AHICR-DVNYGWLIRYMH---------------ANGASMFFICLFLHVGRGVYYGSY-NMI--ETWNMGIILLFAVMATAFMG---Y-VLPWGQMSFWG-ATV-ITNLLSAIPYIGTTLVE---------WIWG---GF-SVDKATLTR--------FFAFHFILPFIITALVLVHLLFLHET-GS-NNPTGLNSDSDKIPFHPYYTIKDLLGVIILLMVFMILAL------------------FFPDILGDPDNYTPANPL-NTPPHIKPEW-YFLFAYAILRSIPNKLGGVLALI-LSIL-IL----------------ALMPLLHT----SKQRTLTFR--PITQTM--------YWILVADL-----------FILTWIGGQP-----VEY----PFIIIGQTASIAYFAIIVILM-PIA---GMIENNIL-N----L--------D-----------------------------------------------------------------
>52581
----------------M--T----SLRKTHPLLK-IANDALVDLPAPVNISAWWNFGSLLGLCLITQIVTGLFLAM--HYTSDIST-AFSSV--AHICR-DVNYGWLIRNMH---------------ANGASFFFICIYLHIGRGLYYGSY-LYK--ETWNVGVVLLLLVMMTAFVG---Y-VLPWGQMSFWG-ATV-ITNLLSAVPYVGDALVQ---------WIWG---GF-SVDNATLTR--------FFAFHFLFPFVVAAATMIHLIFLHET-GS-NNPTGINSDADKVSFHPYFSYKDLLGFALLLITLIALAL------------------FSPNLLGDPENFTPANPL-VTPPHIKPEW-YFLFAYAILRSIPNKLGGVLALL-ASIL-VL----------------MLVPMLHT----SKQRSLTFR--PLTQFL--------FWTLIADV-----------IILTWIGGMP-----VEH----PFIIIGQIASLLYFSIFIMFI-PAL---SLVENKML-N----W--------------------------------------------------------------------------
>175774
-------------------M----VTRKTHPLLK-IINDALIDLPAPSNISAWWNFGSLLLLCLMAQILTGLFLAM--HYTSDIST-AFSSV--AHICR-DVNYGWVIRNLH---------------ANGASFFFICIYLHIGRGLYYGSY-LYK--ETWNIGVVLLLLVMMTAFVG---Y-VLPWGQMSFWG-ATV-ITNLLSAVPYIGDALVQ---------WIWG---GF-SVDNATLTR--------FFAFHFLLPFTIIAATALHALFLHET-GS-NNPTGLNSDTDKISFHPYFSYKDILGFIVLITTLTFLAL------------------FSPNLLGDPENFTPANPL-ITPPHIKPEW-YFLFAYAILRSIPNKLGGVLALL-FSIL-VL----------------MVVPMLHT----SKQQGITFR--PLTQLL--------FWILVADV-----------LILTWIGGMP-----VEH----PFIIIGQIASILYFSLFLILH-PLA---GWLENKLL-N----L--------N-----------------------------------------------------------------
>55288
----------M-----L--S----SLRKKHLVLK-IVNSSLVDLPCPVNISVWWNYGFLLILCLVIQILSGLFLSM--HYTSCVEM-AFDSV--IHIMR-DVNYGWVLRYIH---------------ANGASFFFICLYIHIGRGVYYKSY-MQI--YTWNIGVMLFFLVMITAFVG---Y-VLPWGQMSFWG-ATV-ITNLVSVIPYIGETLVY---------WIWG---GF-SVDNATLSR--------FFCFHFLFPFILVGMVVFHLLFLHDK-GS-NNPLGLNSDLDKIPFHQYHTYKDVLGGLIMVFILLELSL------------------LYPNILGDSENFISANSL-VTPIHIKPEW-YFLFAYAILRSIPNKLGGVVSLG-MSII-IL----------------FFLPLLHV----KECGCSSYN--IFMQFN--------FWFLVCCF-----------FLLTWIGGCP-----VEY----PYEEIGQVFSFFYFMGYLIR--PFL---DKIWMYIL-Y----Y--------------------------------------------------------------------------
>242522
----------M-----A--P----NIRKSHPLLK-MINNSLIDLPAPSNISAWWNFGSLLAVCLATQILTGLLLAM--HYTADTSL-AFSSV--AHTCR-NVQYGWLIRNLH---------------ANGASFFFICIFLHIGRGLYYGSY-LYK--ETWNTGVILLLTLMATAFVG---Y-VLPWGQMSFWG-ATV-ITNLFSAIPYIGQTLVE---------WAWG---GF-SVDNPTLTR--------FFALHFLLPFVIAGITVTHLMFLHES-GS-NNPLGISSNSDKIPFHPYYSLKDILGLALMLTPFLTLAL------------------FSPNLLGDPENFTPANPL-VTPPHIKPEW-YFLFAYAILRSIPNKLGGVLALA-ASVL-IL----------------LLIPFLHK----SKQRTMTFR--PLSQAL--------FWLLVANL-----------LILTWVGSQP-----VEH----PFIIIGQMASFSYFTILLILF-PAV---GTLENKML-N----Y--------------------------------------------------------------------------
>99883
----------------M--A----SLRKTHPLMK-IANDMVVDLPTPSNISAWWNFGSLLGLCLVAQILTGLFLAM--HYTSDIAT-AFSSV--AHICR-DVNYGWLIRNLH---------------ANGASFFFICLYLHIGRGLYYGSY-LQK--ETWNIGVVLLLLVMATAFVG---Y-VLPWGQMSFWG-ATV-ITNLLSAVPYVGNTLVQ---------WVWG---GF-SVDHATLTR--------FFAFHFLLPFIVAAAVIVHLIFLHET-GS-NNPLGLNSDTDKIPFHPYFSYKDLIGFTVLLTTLTMLAL------------------FSPNYLGDPDNFTPANPL-VTPAHIKPEW-YFLFAYAILRSIPNKLGGVLALL-ASIL-RL----------------MEVPLLHT----SKKRKPYFS-DPLTNFL--------FWTLIGRM---------------WPSSPESEACLVEH----PYVIIGQAASILYFSLFLVLM-PAA---GWLENKTL-Q-------------------------------------------------------------------------------
>272785
----------------M--A----SMRKTHPLLK-IANDALVDLPAPSNISVWWNFGSLLGLCLIAQIATGLFLAM--HYTSDVST-AFSSV--AHICR-DVNYGWLIRNLH---------------ANGASFFFICIYFHIGRGLYYGSY-LYK--ETWNIGVILLLLVMMTAFVG---Y-VLPWGQMSFWG-ATV-ITNLLSAIPYIGNTLVQ---------WIWG---GF-SVDNATLTR--------FFAFHFLFPFVIAAATMVHLIFLHET-GS-NNPLGLNSDSDKIPFHPYFSFKDLLGFAVVLFALTSLAL------------------FSPNLLGDPDNFTPANPL-VTPPHIKPEW-YFLFAYAILRSIPNKLGGVLALL-ASIL-IL----------------MIVPLIHT----SKQRSLTFR--PLTQFL--------FWLLIADV-----------AILTWIGGMP-----VEH----PYIIIGQLASVLYFLLFLVLM-PAA---GYVENKNL-E----W--------L-----------------------------------------------------------------
>34854
----------------M--T----NIRKSHPLLK-IINHSFIDLPAPSNISSWWNFGSLLGVCLMIQIITGLFLAM--HYTSDTLT-AFSSV--THICR-DVNYGWLIRYLH---------------ANGASMFFICLFLHVGRGMYYGSY-TFL--ETWNIGIVLLFAVMATAFMG---Y-VLPWGQMSFWG-ATV-ITNLLSAIPYIGTTLVE---------WIWG---GF-SVDKATLTR--------FFAFHFILPFIIAALAIVHLLFLHET-GS-NNPTGLNSDADKIPFHPYYTIKDLLGVFMLLLFLMTLVL------------------FFPDLLGDPDNYMPANPL-NTPPHIKPEW-YFLFAYAILRSIPNKLGGVVALV-LSIL-IL----------------ALLPFLHT----SKQRSLTFR--PITQTL--------YWILVANL-----------LILTWIGGQP-----VEH----PFIIIGQLASMSYFSIILILM-PIS---GIIEDKML-K----W--------N-----------------------------------------------------------------
>1792849
----------------M--A----SLRKTHPLMK-IANDALVDLPTPSNISALWNFGSLLGLCLITQILTGLFLAM--HYTSDIST-AFSSV--THICR-DVNYGWLIRNLH---------------ANGASFFFICIYMHIARGLYYGSY-LYK--ETWNIGVVLLLLVMATAFVG---Y-VLPWGQMSFWG-ATV-ITNLLSAVPYMGDTLVQ---------WIWG---GF-SVDNATLTR--------FFAFHFLLPFVVAGATVLHLLFLHET-GS-NNPAGLNSDADKISFHPYFSYKDLLGFVIMLLALTSLTL------------------FSPNLLGDPENFTPANPL-VTPPHIQPEW-YFLFAYAILRSIPNKLGGVLALL-FSIL-VL----------------MVVPILHT----SKQRGLTFR--PVTQFL--------FWTLIADM-----------IILTWIGGMP-----VEH----PYVIIGQIASVLYFALFLLLV-PLA---GWVENKAL-K----W--------A-----------------------------------------------------------------
>59552
----------------M--T----NIRKTHPLMK-IVNNAFIDLPTPSNISSWWNFGSLLGICLVLQILTGLFLAM--HYTSDTMT-AFSSV--THICR-DVNYGWIIRYMH---------------ANGASMFFICLFMHVGRGLYYGSY-IFL--KTWNIGVILLFTTMATAFMG---Y-VLPWGQMSFWG-ATV-ITNLLSAIPYIGTNLVE---------WIWG---GF-SVDKATLTR--------FFAFHFILPFIIAALTMVHLLFLHET-GS-NNPTGIPSDMDKIPFHPYYTIKDILGALLLILILTLLVL------------------FTPDLLGDPDNYTPANPL-NTPPHIKPEW-YFLFAYAILRSIPNKLGGVLALV-LSIL-IL----------------ILMPLLHT----SKQRTMMFR--PISQCL--------FWILVADL-----------LTLTWIGGQP-----VEH----PYVVIGQLASIMYFLLILVLM-PTA---STIENNLL-K----W--------------------------------------------------------------------------
>7918
----------------M--A----NIRKTHPLLK-IINGAVIDLPTPSNISAWWNFGSLLGLCLITQTLTGLFLAM--HYTADITL-AFSSV--AHICR-DVNYGWLLRNIH---------------ANGASFFFICIYLHIARGLYYGSY-LYK--ETWNIGVLLLLLVMMTAFVG---Y-VLPWGQMSFWG-ATV-ITNLLSAFPYIGDTLVQ---------WIWG---GF-SVDNATLTR--------FFTFHFLLPFIIMGTTMLHLLFLHET-GS-NNPTGLDSDADKVTFHPYFSYKDLLGFTILLATLSALAL------------------LNPNLLGDPENFTPANPL-VTPPHIKPEW-YFLFAYAILRSIPNKLGGVLALL-FSIL-IL----------------VVVPTLHT----SKQRSNTFR--PSSQTL--------FWILVANM-----------LVLTWIGGQP-----VEH----PFIIIGQVASVLYFMLFLFFI-PLS---GWLENKIL-D----W--------A-----------------------------------------------------------------
>492034
----------------M--A----ILRKHHPVFK-MVNSALVDLPAPSNISAWWNFGSLLGLCLGAQILTGLFLAL--HYTSDINT-AFSSV--VHLSR-DVSYGWFIRSLH---------------ANGASFFFLCLYIHIARGLYYGSY-LHL--ETWNIGVVLFMLTMMTAFVG---Y-VLPWGQMSFWG-ATV-ITNLLSVTPYIGENLIH---------WIWG---GF-SVDNATLNR--------FFAFHFLLPFAIIGATMSHLLFLHQT-GS-NNPAGLTSAPDKIPFHPYFVIKDLLGFLILFLGLMSLSL------------------FSPNLLGDPDNFTPANPL-TTPPHIKPEW-YFLFAYAILRSVPNKLGGVLALL-ASVL-IL----------------LVVPALHT----SKQQGLTFR--PLTQLL--------FWALIADL-----------LVLTWIGGMP-----VEP----PYVNIGWTASILYFSLFLIFM-PTA---GWAENKAL-K----Q--------Y-----------------------------------------------------------------
>171798
----------M-----T--S----NLRKSHPMIK-IINNSLIDLPTPSNISIWWNFGSLLGACLIIQIITGLFLAM--HYSPNIST-AFSSI--AHITR-DVQYGWLIRNAH---------------ANGASLFFMCIYLHIGRGLYYGSY-LYK--QTWNTGVILLLLTMATAFMG---Y-VLPWGQMSFWG-ATV-ITNLLSAIPYIGTTMVQ---------WVWG---GF-SVDNATLTR--------FFTLHFLLPFMITGLTMIHLLFLHET-GS-NNPTGLNSNTDKIPFHPYFSYKDLLGLIIVLTLLLSITM------------------FNPNLLGDPDNFTPANPL-STPPHIKPEW-YFLFAYAILRSIPNKLGGVLALL-LSIL-VL----------------LILPMLHT----SKQRTLTFR--PITQTL--------FWLFVANL-----------AVLTWIGGQP-----VEN----PFIFIGQTSSILYFLILLVLM-PIS---SMIENKAT-N-------------------------------------------------------------------------------
>262110
----------------M--T----NIRKTHPLAK-IINNSLIDLPAPSNISAWWNFGSLLGVCLILQILTGLFLAM--HYTSDATT-AFSSV--AHICR-DVHYGWIIRYMH---------------ANGASMFFICLFMHVGRGLYYGSY-LLS--ETWNIGIILLFTVMATAFMG---Y-VLPWGQMSFWG-ATV-ITNLLSAIPYIGTDLVE---------WIWG---GF-SVDKATLTR--------FFAFHFIFPFIILALAAVHLLFLHET-GS-NNPSGITSDSDKIPFHPYYTIKDALGALLLILALATLVL------------------FSPDLLGDPDNYTPANPL-STPPHIKPEW-YFLFAYAILRSIPNKLGGVLALI-FSIL-IL----------------AIIPLLHT----SKQRGMMYR--PLSQCL--------YWLLVADL-----------LTLTWIGGQP-----VEH----PFTMIGQLASILYFTILLMLM-PIA---GIIENNLS-K----W--------------------------------------------------------------------------
>392933
----------------M--A----SLRKTHPLLK-IANDALVDLPAPSNISVWWNFGSLLGMCLIIQILTGLFLAM--HYTSDIAT-AFSSV--AHICR-DVNYGWLIRNLH---------------ANGASFFFICIYMHIGRGLYYGSY-LYK--ETWNVGVVLLLLVMTTAFVG---Y-VLPWGQMSFWG-ATV-ITNLLSAVPYIGNDLVQ---------WIWG---GF-SVDNATLTR--------FFAFHFLFPFVIAAATMIHLIFLHET-GS-NNPLGMNSDADKIPFHPYFSYKDLLGFAVALLALSSLAL------------------FAPNLLGDPDNFTPANPL-VTPPHIKPEW-YFLFAYAILRSIPNKLGGVLALL-GSIL-VL----------------MVVPILHT----SKQRGTMFR--PITQFL--------FWTLIADI-----------VILTWIGGMP-----VEH----PYIIIGQVASIIYFSLFLCLM-PAA---SLLENKAL-G----W--------A-----------------------------------------------------------------
>485912
-------MYMM-----N--K----SIMKNNPLLK-ILYNSIIILPTPLNLNYWWNLGSLLGMCLMIQIISGLFLSM--HYCPETSM-AFNSV--IHIMK-DIKYGWLFRNIH---------------MNGASLFFICLYIHIGRGIYYHSF-LLV--QTWSIGVMIFMLTMMTAFLG---Y-VLPWGQMSLWG-ATV-ITNLLSAIPYLGSMTVQ---------WIWG---GF-SVENPTLNR--------FYSLHFILPFIIIVMVNFHLMFLHQT-GS-SNPMGTNSNINKILFHIQFSLKDSVTFILLFFIFLFFIL------------------QKPYLFSDPDNFIPANSM-ITPAHIKPEW-YFLFAYAILRAIPNKLGGVIALI-MSIL-IL----------------LTLPLSKN----SMTNSMKFN--PFSQIM--------FWMFINTF-----------FMLTWLGGQL-----IEY----PYIQLSQFFAIMYFLFFITH--NWT---YKFWDWLM-Y----K--------------------------------------------------------------------------
>56335
----------M-----A--P----NMRKSHPLLK-MVNNSLIDLPTPSNISAWWNFGSLLGICLATQILTGLLLAM--HYTADTTL-AFSSV--AHTCR-NVQYGWLIRNLH---------------ANGASLFFICVYFHIGRGLYYGSY-LYK--ETWNTGIILLLTLMATAFVG---Y-VLPWGQMSFWG-ATV-ITNLFSAIPYIGQTLVE---------WAWG---GF-SVDNPTLTR--------FFALHFLLPFLIASLTLVHLTFLHES-GS-NNPLGITSNCDKIPFHPYFSLKDILGAMLMLSPLAALAL------------------FTPNLLGDPENFTPANPL-VTPPHIKPEW-YFLFAYAILRSIPNKLGGVLALA-ASVL-IL----------------LLTPFLHK----SKQRTMTFR--PLSQLL--------FWLLVANL-----------LILTWVGSQP-----VEH----PFIIIGQLASLTYFTNLLILL-PLT---GALENKIL-N----Y--------------------------------------------------------------------------
>196072
----------------M--A----SLRKTHPLLK-IANDAVVDLPAPSNISVWWNFGSLLGLCLASQILTGLFLAM--HYTSDIAT-AFSSV--AHICR-DVNYGWLIRNMH---------------ANGASFFFICIYAHIGRGLYYGSY-LYK--ETWNVGVVLLLLTMMTAFVG---Y-VLPWGQMSFWG-ATV-ITNLLSAVPYVGEMLVQ---------WIWG---GF-SVDNATLTR--------FFAFHFLFPFVIAGATILHLLFLHET-GS-NNPAGLNSDADKISFHPYFSYKDLLGFAVMLLALTSLAL------------------FSPNLLGDPDNFTPANPL-VTPPHIKPEW-YFLFAYAILRSIPNKLGGVLALL-FSIL-VL----------------MVVPILHT----SKQRGLTFR--PVTQFL--------FWTLIADV-----------LILTWIGGMP-----VEH----PFVIIGQVASVLYFALFLVLA-PLA---GWVENKAL-E----W--------N-----------------------------------------------------------------
>9802
----------------M--T----NIRKSHPLIK-IINHSFIDLPAPSNISSWWNFGSLLGICLILQIITGLFLAM--HYTSDTTT-AFSSV--THICR-DVNYGWIIRYLH---------------ANGASMFFICLFIHVGRGLYYGSY-TFL--ETWNIGIILLFTVMATAFMG---Y-VLPWGQMSFWG-ATV-ITNLLSAIPYIGTNLVE---------WIWG---GF-SVDKATLTR--------FFAFHFILPFIILALVIVHLLFLHET-GS-NNPSGISSDMDKIPFHPYYTIKDILGFLMLILMLLILVL------------------FSPDLLGDPDNYTPANPL-STPPHIKPEW-YFLFAYAILRSIPNKLGGVLALI-LSIL-IL----------------AIIPMLHT----SKQRSMTFR--PLSQCM--------FWLLVADL-----------LTLTWIGGQP-----VEH----PFIIIGQLASILYFSLILVCL-PIM---GMIENNFL-K----W--------------------------------------------------------------------------
>193150
----------------M--A----SLRKTHPLIK-IANDALVDLPAPSNISVWWNFGSLLGLCLITQILTGLFLAM--HYTSDIST-AFSSV--THICR-DVNYGWLIRNMH---------------ANGASFFFICIYMHIARGLYYGSY-LYK--ETWNIGVVLLLLVMMTAFVG---Y-VLPWGQMSFWG-ATV-ITNLLSAVPYMGDMLVQ---------WIWG---GF-SVDNATLTR--------FFAFHFLLPFIVAAATILHLLFLHET-GS-NNPIGLNSDADKISFHPYFTYKDLLGFVIMLLGLTLLAL------------------FSPNLLGDPENFTPANPL-VTPPHIKPEW-YFLFAYAILRSIPNKLGGVLALL-FSIL-VL----------------MVVPLLHT----SKQRGLTFR--PISQFL--------FWALVADM-----------VILTWIGGMP-----VEH----PFIIIGQVASVLYFALFLILM-PLA---GWLENKAL-E----W--------A-----------------------------------------------------------------
>1041814
----------M-----L--S----QYYKKTPLFK-IMDSTLVQLPAPNNISFLWNSGSLLFVCLAIQIISGLLLAS--SYSSSMEQ-SFNLV--NIMME-TTDKYWFTRFIH---------------ANGASLFFICMYTHIARGLYYSSF-LFI--HTWNIGVTILLLTMAAAFLG---Y-VLPVNQMSFWG-ASV-ITNLFSEVPYIGPDIVR---------LIWG---GV-SVDSPTIMR--------FFTFHFLIPFLILMMVIIHITLLHQT-GS-SNPLGLTSKTEKIIFHPYFSLKDIAGMLFILLLFFYLCL------------------FHPLILGDNENFTLANTA-ITPHHIQPEW-YFLFAYAILRSIPNKLGGVIALL-LAVL-IL----------------YITPFTYT----AKFKSFMFY--PGNKLM--------FWMWVWVT-----------ILLTWVGACP-----VED----PYVLTGQILTILYFTYFLTY--PLA---ATTQDNLM-A----I--------------------------------------------------------------------------
>38934
----------M-----T-------PMRKSHPIFK-IINNSFIDLPTPSNISMWWNFGSLLGLCLILQVFTGLFLAM--HYTADVAT-AFSSI--AHICR-DVQYGWLIRNAH---------------ANGASMFFICIYLHIGRGLYYGSY-LYK--ETWNLGVILLLLLMATAFVG---Y-VLPWGQMSFWG-ATV-ITNLLSAAPYIGTTLVE---------WIWG---GF-SVDNATLTR--------FFTFHFLLPFAIIGATILHLLFLHET-GS-NNPTGVNSNPDKIPFHPYYSFKDLLGVVLMMLTLLLLAL------------------LFPNLLGDPENFTPANPL-VTPPHIKPEW-YFLFAYAILRSIPNKLGGVLALL-CSVL-IL----------------MLIPLLHT----SKQRSTMFR--PLSQTL--------FWLLIADI-----------LILTWIGSQP-----VEH----PYIIIGQLASLLYFTTFLILL-PLL---AKLENTLL-N----W--------------------------------------------------------------------------
>303701
----------------M--A----SLRKTHPLLK-IANDALVDLPTPSNISAWWNFGSLLGMCLIIQILTGLFLAM--HYTSDIAT-AFSSV--AHICR-DVNYGWLIRSLH---------------ANGASFFFICIYLHIGRGLYYGSY-LNK--ETWNIGVVLLLLVMMTAFVG---Y-VLPWGQMSFWG-ATV-ITNLLSAVPYIGNNLVQ---------WIWG---GF-SVDNATLTR--------FFAFHFLFPFVIAAATLLHLLFLHET-GS-NNPLGMNSDVDKIPFHPYFSYKDLLGFAIALLALSSLAL------------------FSPNLLGDPDNFTPANPL-VTPPHIKPEW-YFLFAYAILRSIPNKLGGVLALL-GSIL-IL----------------MLVPILHT----SKQRGLTFR--PLTQFL--------FWTLIADI-----------AILTWIGGMP-----VEH----PYIIIGQAASVIYFSLFLLVM-PVV---SALENKFM-G----W--------I-----------------------------------------------------------------
>123683
----------------M--A----NIRKTHPLLK-IANDALVDLPAPSNISVWWNFGSLLGLCLMAQILTGLFLAM--HYTSDITT-AFSSV--AHICR-DVNYGWLIRNMH---------------ANGASFFFICIYMHIGRGLYYGSY-LYK--ETWNVGVVLLLLVMMTAFVG---Y-VLPWGQMSFWG-ATV-ITNLLSAVPYVGNALVQ---------WIWG---GF-SVDNATLTR--------FFAFHFLLPFVIAAATVVHLIFLHET-GS-NNPTGLNSDADKISFHPYFSYKDLLGFAALLVALISLAL------------------FSPNLLGDPDNFTPANPL-VTPPHIKPEW-YFLFAYAILRSIPNKLGGVLALL-FSIL-VL----------------LLVPILHT----SKQRGLTFR--PLTQFL--------FWLLVADV-----------MILTWIGGMP-----VEH----PFIIIGQIASFLYFLLFLVLT-PTA---GWLENKVL-K----W--------Q-----------------------------------------------------------------
>192871
----------------M--A----NLRKTHPLLK-IANDALVDLPAPANISVWWNFGSLLGLCLAAQLLTGLFLAM--HYTSDIAT-AFSSV--AHICR-DVNYGWLIRNMH---------------ANGASFFFICIYLHIGRGLYYGSY-LYK--ETWNIGVILLLLVMMTAFVG---Y-VLPWGQMSFWG-ATV-ITNLLSAVPYIGNSLVQ---------WIWG---GF-SVDNATLTR--------FFAFHFLFPFVIAAMTLVHLIFLHET-GS-NNPTGLNSDADKISFHPYFSYKDLLGFAALLIALISLAL------------------FSPNLLGDPDNFTPANPM-VTPPHIKPEW-YFLFAYAILRSIPNKLGGVLALL-ASIL-VL----------------MVVPILHT----SKQRSLTFR--PFTQFL--------FWLLIADV-----------MILTWIGGMP-----VEH----PFIIIGQVASFLYFFLFLVLT-PTV---GWLENKVL-E----W--------Q-----------------------------------------------------------------
>435234
----------------M--A----SLRKTHPLLK-IANDALVDLPAPSNISAWWNFGSLLGLCLAAQILTGLFLAM--HYTSDISM-AFSSV--AHICR-DVNYGWLIRNLH---------------ANGASFFFICLYLHIGRGLYYGSY-LYK--ETWNIGVVLFLLVMMTAFVG---Y-VLPWGQMSFWG-ATV-ITNLLSAVPYVGNTLVQ---------WIWG---GF-SVDNATLTR--------FFAFHFLLPFIVAAATLLHLLFLHET-GS-NNPLGLNSDADKIPFHPYFTYKDLLGFAVLIICLTALEL------------------FAPNLLGDPDNFTPANPL-VTPPHIKPEW-YFLFAYAILRSIPNKLGGVLALL-ASIL-VL----------------MVVPILHT----SKQRGLTFR--PITQLL--------FWTLIADV-----------LILTWIGGMP-----VEH----PFIIIGQIASVLYFSLFLILF-PLA---GWLENKIF-Q----W--------Q-----------------------------------------------------------------
>1604133
----------M-----A--P----TIRKSHPLLK-IINGSFIDLPSPANISVWWNFGSLLGVCLIAQIATGLFLAM--HYTADTSL-AFSSV--AHICR-DVNNGWLLRNLH---------------ANGASFFFICIYLHIGRGLYYGSY-LYK--ETWNIGVILLFLVMATAFVG---Y-VLPWGQMSFWG-ATV-ITNLLSAAPYIGTDLVQ---------WIWG---GF-SVDNATLTR--------FFTFHFILPFIIAAASMIHLLFLHQT-GS-SNPTGLNSNLDKITFHPYFSYKDLLGFAVMLGALAALST------------------FAPNLLGDPDNFTPANPL-VTPPHIKPEW-YFLFAYAILRSIPNKLGGVLALL-LSIL-VL----------------FLMPIIHT----SKLRSLMFR--PIAKSL--------FWALIANT-----------AILTWIGGQP-----VED----PFITIGQIASGLYFLIFVLLV-PSL---GLLENKLL-K----I--------------------------------------------------------------------------
>337641
-------------------M----VIRKTHPLFK-IVNDALIDLPAPSNISAWWNFGSLLLLCLMMQILTGLFLAM--HYTSDIST-AFSSV--AHICR-DVNYGWIIRNLH---------------ANGASFFFICIYLHIGRGLYYGSY-LYK--ETWNIGVVLLLLVMMTAFVG---Y-VLPWGQMSFWG-ATV-ITNLLSAVPYVGDMLVQ---------WIWG---GF-SVDNATLTR--------FFAFHFLLPFAIVAATLMHALFLHET-GS-NNPLGLNSDADKITFHPYFSYKDVLGFILLITALASLAL------------------FSPNLLGDPENFTPANPL-VTPPHIKPEW-YFLFAYAILRSIPNKLGGVLALL-LSIL-VL----------------MVVPLLHT----SKQQGLTFR--PLAQLM--------FWTLVADV-----------AILTWIGGMP-----VEH----PFVIIGQIASVLYFALFLFLN-PLM---GLLENKLL-N----F--------N-----------------------------------------------------------------
>325335
----------M-----A--P----NLRKSHPLLK-MVNASLIDLPTPSNISAWWNFGSLLGICLATQIITGLLLAM--HYTADTSM-AFSSV--AHTTR-NVQYGWLIRNLH---------------ANGASFFFICIYLHIGRGFYYGSY-LYK--ETWNTGIMLLLTLMATAFVG---Y-VLPWGQMSFWG-ATV-ITNLFSAIPYVGQTLVE---------WAWG---GF-SVDNPTLTR--------FFALHFLLPFLIAGLTLIHLTFLHES-GS-NNPLGITSNCDKIPFHPYFSTKDILGFIFMFLPLMTIAL------------------FSPNLLGDPENFTPANPL-VTPPHIKPEW-YFLFAYAILRSIPNKLGGVLALA-ASVL-IL----------------FLVPFLHK----SKQRSMTFR--PLSQLL--------FWTLVANL-----------LILTWVGSQP-----VEH----PFIIIGQLASITYFSILLILL-PAI---GTLENKIL-N----F--------------------------------------------------------------------------
>149986
----------------M--A----NLRKTHPLFK-IANDALVDLPAPSNISVWWNFGSLLGLCLATQILTGLFLAM--HYTSDVST-AFSSV--AHICR-DVTYGWLIRNIH---------------ANGASFFFICVYMHIGRGLYYGSY-LYK--ETWNIGVILLLLVMMTAFVG---Y-VLPWGQMSFWG-ATV-ITNLLSAVPYVGDLLVQ---------WIWG---GF-SVDNATLTR--------FFAFHFLLPFAIIGATLLHLLFLHET-GS-NNPVGLNSDPDKISFHPYFSYKDLLGFVVLLLGLASLAL------------------FSPNLLGDPENFTPANPL-VTPPHIKPEW-YFLFAYAILRSIPNKLGGVLALL-FSIL-VL----------------MVVPILHT----SKQRGLTFR--PFTQFL--------FWTLVADV-----------FILTWIGGMP-----VEH----PFVIIGQVGSVLYFTLFLVLA-PLA---GWFENKML-G----W--------A-----------------------------------------------------------------
>215404
----------------M--A----SLRKTHPLLK-IANDALVDLPTPSSISAWWNFGSLLGLCLIAQIVTGLFLAM--HYTSDITT-AFSSV--AHICR-DVNYGWLIRNLH---------------ANGASFFFICIYLHIGRGLYYGSY-LHK--MTWNVGVVLLLLVMMTAFVG---Y-VLPWGQMSFWG-ATV-ITNLLSAVPYMGDALVQ---------WIWG---GF-SVDNATLTR--------FFAFHFILPFIIAAMTIIHLLFLHET-GS-SNPIGLNSNMDKIPFHPYYTYKDLLGFAVLLIALLSLAL------------------FFPNLLGDPENFTPANPL-VTPPHIKPEW-YFLFAYAILRSVPNKLGGVLALL-ASVL-VL----------------MVVPALHT----SKQRSLTFR--PLAQIL--------FWVLIADV-----------IILTWIGGMP-----VEH----PFITIGQIASFLYFFLFLILL-PLS---GWMENKIL-K----W--------A-----------------------------------------------------------------
>62621
----------------M--T----NIRKTHPLLK-IVNHSLIDLPAPSNISAWWNFGSLLGLCLMLQILTGLFLAM--HYTSDTAT-AFSSV--THICR-DVNYGWLIRYLH---------------ANGASMFFICLYMHVGRGIYYGSY-TYL--ETWNIGIILLFAVMATAFMG---Y-VLPWGQMSFWG-ATV-ITNLLSAIPYIGTTLVE---------WIWG---GF-SVDKATLTR--------FFAFHFILPFIIAALVMIHLLFLHET-GS-NNPSGIPSDSDKIPFHPYYTIKDLLGFLVLILLLMLLVL------------------FSPDLLGDPDNYTPANPL-NTPPHIKPEW-YFLFAYAILRSIPNKLGGVLALV-MSIL-IL----------------AIIPFLHM----SKQRSMMFR--PISQVL--------FWILVADL-----------LTLTWIGGQP-----VEH----PFITIGQVASILYFSIILILM-PLA---SLIENKIL-K----W--------------------------------------------------------------------------
>798355
----------M-----T--F----KPTRKKMLLK-IINSTIIDLPAPINLSSLWNMGSILGMCLTIQVITGLFLAM--HYTANIEM-AFNSI--NHICR-DVNYGWLIRIMH---------------ANGASLFFTCIYIHIGRGMYYGSY-KFI--QTWITGVMLMFMTMATAFIG---Y-VLPWGQMSFWG-ATV-ITNLMSAIPYISSNISK--------------------MNLSSIRRSYRNTNSIFYSTFFITIYYHSIINNTHFFFTSTR--------------------IYYSTSNQIKYWYNSIPSLFLS-------------------KSHYSVYNYYHYIHNNYF-NSTIYDKSPW-YFYMCKSIINTKPYQTWMMFPIC-LCNF-TVNSYYTSWSYSTNTINYNLINITNN-S-KSKISSNTILSNQTNNIL--------NNTFNNYN-----------INMNWSKTSS-----TTI----YHNSNNINMYVLYMFYYSTNF----C-YNMSY----------I--------N-----------------------------------------------------------------
>69297
----------------M--I----NIRKSHPLMK-IVNNAFIDLPAPSNISSWWNFGSLLGICLILQILTGLFLAM--HYTSDTTT-AFSSV--THICR-DVNYGWIIRYMH---------------ANGASMFFICLYMHVGRGMYYGSY-TFL--ETWNIGVILLFTVMATAFTG---Y-VLPWGQMSFWG-ATV-ITNLLSAIPYIGTSLVE---------WIWG---GF-SVDKATLTR--------FFAFHFILPFIITALAMVHLLFLHET-GS-NNPTGISSNMDKIPFHPYYTIKDILGALLLILTLMLLVL------------------FAPDLLGDPDNYTPANPL-NTPPHIKPEW-YFLFAYAILRSIPNKLGGVLALV-LSIL-IL----------------ILMPLLHM----SKQRSMMFR--PLSQCL--------FWILAADL-----------LTLTWIGGQP-----VEH----PYIIIGQLASIMYFLIILVLM-PVT---SMIENNFL-K----W--------------------------------------------------------------------------
>319428
----------M-----N--K----PLRKTHPLIS-IMNNSLIDLPSPSNISLWWNFGSLLGMCLMIQIITGIFLAM--HYTANVEL-AFNSV--VHICR-DVNNGWLIRNTH---------------ANGASLFFMCLYLHVGRGMYYGSY-KLM--MTWNVGVVLLLMVMGTAFLG---Y-VLPWGQMSLWG-ATV-ITNLLSAVPYLGNDIVK---------WLWG---GF-SVDNATLTR--------FFTLHFLLPFIIAAMVMIHLLFLHQT-GS-NNPLGLNSNYDKIPFHPYFSIKDLMGMMFTLTLFILLVL------------------LEPRLLGDPENFIPANPL-VTPVHIQPEW-YFLFAYAILRSIPNKLGGVVAMI-SSII-II----------------MILPFTNK----MKFQSMSFY--PINKIM--------FWMFITIM-----------ILLTWIGARP-----AEE----PFISMGQLLTIMYFSYFIIN--PLI---FMLWDKMN-K-------------------------------------------------------------------------------
>201705
----------------M--A----SLRKTHPLLK-IANNALVDLPAPSNISVWWNFGSLLGLCLIIQILTGLFLAM--HYTSDIAT-AFSSV--AHICR-DVNYGWLIRNLH---------------ANGASFFFVCIYAHIGRGLYYGSH-LYK--ETWNIGVVLLLLVMMTAFVG---Y-VLTWGQMSFSG-ATV-ITNLLSEVPHVGSSLVQ---------WIWG---GF-SVDNATLTR--------FFAFHFLFPFVIAGATMVHLLFLHRT-GS-NNPLGLNSDADKMSFHPYFSYKDLLGFAVLVIALTCLAL------------------FSPNLLGDPDNFTPANPL-VTPPHIKPEW-YFLFAYAILRSIPNKLGGVLALL-ASIL-IL----------------MLVPFLHT----SKQRSLTFR--PLTQFL--------FWTLIADV-----------IIPPRIGGMP-----GSP----PFLNNGQIGSLLYFFLFLNLT-PLT---GYAEDKAL-E----W--------A-----------------------------------------------------------------
>300222
----------------M--A----SLRKTHPLMK-IANDMVVDLPTPSNISAWWNFGSLLGLCLIAQILTGLFLAM--HYTSDIAT-AFSSV--AHICR-DVNYGWLIRNLH---------------ANGASFFFICIYFHIGRGLYYGSY-LNK--ETWNVGVVLLLLVMATAFVG---Y-VLPWGQMSFWG-ATV-ITNLLSAVPYVGNTLVQ---------WVWG---GF-SVDNATLTR--------FFAFHFLLPFIVAAATVVHLIFLHET-GS-NNPLGLNSDTDKIPFHPYFSYKDLVGFAVLLTALTILAL------------------FSPNYLGDPDNFTPANPL-VTPAHIKPEW-YFLFAYAILRSIPNKLGGVLALL-ASIL-VL----------------MVVPLLHT----SKQRSLTFR--PLTQFL--------FWTLIADV-----------AILTWIGGMP-----VEH----PYVVIGQIASVLYFSLFLVLM-PMA---GWLENKAL-Q-------------------------------------------------------------------------------
>1176404
----------M-----A--P----NLRKYHPLLK-MVNSSLIDLPTPSNISAWWNFGSLLGICLTTQILTGLLLAA--HYTADTSL-AFSSV--ANMCR-NVQYGWLIRNLH---------------ANGASFFFICIYLHIARGFYYGSY-LYK--ETWNTGVILLLTLMATAFVG---Y-VLPWGQMSFWG-ATV-ITNLFSAIPYIGHTLVE---------WAWG---GF-SVDNPTLTR--------FFTLHFLLPFMITGLVLIHLTFLHES-GS-NNPLGIPSNCDKIPFHPYFSLKDLLGFTIMLSLLTTLAL------------------FSPNLLGDPENFTPANPL-VTPPHIKPEW-YFLFAYAILRSIPNKLGGVLALA-ASVL-IL----------------FLSPLLHK----SKQRAMTFR--PMSQLL--------FWTLAANL-----------FILTWIGSQP-----VEH----PFIIIGQLASLTYFTIILILL-PTI---SSLENKIL-N-------------------------------------------------------------------------------
>161921
----------------M--T----NIRKTHPLAK-IINNSLIDLPAPSNISTWWNFGSLLAACLALQILTGLFLAM--HYTSDTTT-AFSSV--THICR-DVNYGWIIRYMH---------------ANGASMFFICLYMHVGRGLYYGSY-TLA--ETWNIGIILLFTIMATAFMG---Y-VLPWGQMSFWG-ATV-ITNLLSAIPYIGTNLVE---------WIWG---GF-SVDKATLTR--------FFAFHFILPFVASALVMVHLLFLHET-GS-NNPSGVSSDSDKIPFHPYYTIKDILGALLLILILMLLVM------------------FSPDLLGDPDNYIPANPL-STPPHIKPEW-YFLFAYAILRSIPNKLGGVLALL-LSIL-VL----------------AIIPLLHT----SKQRGMMFR--PISQFL--------FWLLVADL-----------LTLTWIGGQP-----VEY----PFITIGQLASILYFTILLILM-PVA---GIIENNIL-K----W--------------------------------------------------------------------------
>392925
----------------M--A----SLRKTHPLLK-IANDAVVDLPAPSNISVLWNFGSLLGMCLIIQILTGLFLAM--HYTSDIAT-AFSSV--AHICR-DVNYGWMIRNLH---------------ANGASMFFVCIYIHIGRGLYYGSY-LYK--ETWNVGVVLLLLTMMTAFVG---Y-VLPWGQMSFWG-ATV-ITNLLSAVPYVGDALVQ---------WIWG---GF-SVDNPTLTR--------FFAFHFLFPFVIAAATMVHLIFLHET-GS-NNPLGLNSNADKIPFHPYFSYKDLLGFAVALLALASLAL------------------FSPNLLGDPDNFTPANPL-VTPPHIKPEW-YFLFAYAILRSIPNKLGGVLALL-ASIL-VL----------------LVVPFMHT----SKQRGTMFR--PITQTL--------FWTLIADV-----------LVLTWIGGMP-----VEH----PYVIIGQVASVLYFAIFLIFM-PWA---GAMENKAL-G----W--------E-----------------------------------------------------------------
>310571
----------------M--A----SLRKTHPLLK-IANDALVDLPAPSNISVWWNFGSLLGLCLFAQILTGLFLAM--HYTSDIAT-AFSSV--THICR-DVSYGWLIRNMH---------------ANGASLFFICLYAHIGRGLYYGSY-LYK--ETWNIGVILLLLVMMTAFVG---Y-VLPWGQMSFWG-ATV-ITNLLSAVPYIGSTLVQ---------WIWG---GF-SVDNATLTR--------FFAFHFLLPFIIAAATMLHLLFLHET-GS-NNPIGLNSNADKISFHPYFSYKDLLGFAALLLTLMSLAL------------------FSPNLLGDPDNFTPANPL-VTPPHIKPEW-YFLFAYAILRSIPNKLGGVLALL-ASIL-VL----------------MLLPILHT----SKQRALTFR--PLSQFL--------YWTLIADV-----------VILTWIGGMP-----VEH----PFIIIGQIASILYFSLFLFLM-PAA---GWAENKFL-K----W--------H-----------------------------------------------------------------
>93934
----------M-----A--P----NIRKSHPLLK-MINNSLIDLPTPPNISAWWNFGSLLAMCLITQILTGLLLAM--HYTADTSL-AFSSV--AHTCR-NVQYGWLIRNLH---------------ANGASFFFICIFLHIGRGLYYGSY-LYK--ETWNTGVILLLTLMATAFVG---Y-VLPWGQMSFWG-ATV-ITNLFSAVPYIGQTLVE---------WAWG---GF-SVDNPTLTR--------FFALHFLLPFLIAGITIIHLTFLHES-GS-NNPLGISSDSDKIPFHPYYSIKDILGLTLMLTPFLTLAL------------------FSPNFLGDPENFTPANPL-VTPPHIKPEW-YFLFAYAILRSISNKLGGVLALA-ASVL-IL----------------LLIPFLPK----SKQRTMTFR--PLSQTL--------FWLLVANL-----------LILTWIGSQP-----VEH----PFIIIGQMASLSYFTILLILF-PMI---GMLENKML-N----H--------------------------------------------------------------------------
>45807
----------M-----A--P----NLRKNHQLLK-IINNALIDLPTPSNISTWWNFGSLLGLCLITQIVTGLLLAM--HYTADTNL-AFSSV--AHMCR-DVQFGWLIRNLH---------------ANGASFFFICIYLHIGRGLYYGSY-LNK--ETWNIGVILLLTLMATAFVG---Y-VLPWGQMSFWG-ATV-ITNLFSAIPYIGQTLVE---------WAWG---GF-SVDNPTLTR--------FFALHFLLPFVIVGLTLVHLTFLHET-GS-NNPLGIPPDCDKIPFHPYYTIKDILGFALMLSLLVALAL------------------FSPNLLGDPENFTPANPL-VTPPHIKPEW-YFLFAYAILRSIPNKLGGVLALA-ASIL-VL----------------FLTPLLHT----SKLRSMTFR--PISQIL--------FWALVTNV-----------LILTWVGSQP-----VEH----PFIIIGQLASFTYFLIILVLF-PLA---GLLENKIL-K----L--------------------------------------------------------------------------
>109276
----------------M--A----NLRKTHPILK-IANDALVDLPAPSNISVWWNFGSLLGLCLGAQILTGLFLAM--HYTSDIAT-AFSSV--THICR-DVNYGWLIRNMH---------------ANGASFFFICIYLHIARGLYYGSY-LYK--ETWNVGVVLLLLVMATAFVG---Y-VLPWGQMSFWG-ATV-ITNLMSAVPYIGNDLVQ---------WVWG---GF-SVDNATLTR--------FFAFHFLLPFIVAAASMVHLLFLHET-GS-NNPAGINSDADKISFHPYFSYKDLLGFAALLIALTSIAL------------------FTPNILGDPDNFTPANPL-VTPPHIKPEW-YFLFAYAILRSIPNKLGGVLALL-FSIL-VL----------------MLVPILHT----SKQRGLTFR--PFGQFM--------FWALVADM-----------IILTWIGGMP-----VEP----PYILIGQLASVIYFLIFLAAL-PLS---GWAENKVL-K----W--------N-----------------------------------------------------------------
>197572
----------------M--A----NLRKTHPLLK-IVNDSLIDLPAPSNISAWWNFGSLLALCLMTQILTGLFLAM--HYTSDIAT-AFTSV--AHICR-DVNYGWLIRNMH---------------ANGASFFFICIYLHIGRGLYYGSY-LYK--ETWNTGVVLLLLLMGTAFVG---Y-VLPWGQMSFWG-ATV-ITNLLSAVPYVGNTLVQ---------WIWG---GF-SVDNATLTR--------FFAFHFLLPFIIAAMFILHVLFLHET-GS-NNPTGLNSDADKISFHPYFSYKDLLGFAALLTALASLAL------------------FSPNLLGDPDNFTPANPL-VTPPHIKPEW-YFLFAYAILRSIPNKLGGVLALL-FSIL-VL----------------MVVPILHT----SKQRGLTFR--PITQFL--------FWTLVADV-----------MILTWIGGMP-----VEH----PFIIIGQIASVLYFLLFLVFT-PLA---GWVENKML-G----W--------A-----------------------------------------------------------------
>327809
----------------M--A----SLRKTHPLLK-IANDALVDLPAPSNISVWWNFGSLLGLCLISQILTGLFLAM--HYTSDIAT-AFSSV--AHICR-DVNYGWLIRNMH---------------ANGASFFFICIYAHIGRGLYYGSY-LYK--ETWNIGVVLLLLVMMTAFVG---Y-VLPWGQMSFWG-ATV-ITNLLSAVPYIGNNLVQ---------WIWG---GF-SVDNATLTR--------FFAFHFLFPFVIAAATVLHLLFLHET-GS-NNPLGLNSDADKISFHPYFSYKDLLGFAALLIALTSLAL------------------FTPNLLGDPDNFTPANPL-VTPPHIKPEW-YFLFAYAILRSIPNKLGGVLALL-ASIL-VL----------------MLVPILHT----SKQRALTFR--PLTQFL--------FWTLIADV-----------IILTWIGGMP-----VEH----PFVIIGQIASLLYFSLFLFLM-PTA---GWVENKVL-E----W--------R-----------------------------------------------------------------
>492023
----------------M--A----SLRKTHPLLK-IANHALIDLPTPSNISVWWNFGSLLGLCLIAQILTGLFLAM--HYTSDIST-AYSSV--VHICR-DVTYGWLIRSMH---------------ANGASFFFICLYIHIARGLYYGSY-LYK--ETWNIGVILFLLTMITAFVG---Y-VLPWGQMSFWG-ATV-ITNLMSAVPYIGNELVQ---------WIWG---GF-SIDNATLTR--------FFAFHFLFPFVIVAATVIHLLFLHET-GS-NNPAGLNSDADKIPFHPYFTYKDLLGFAVLLAALTTLSL------------------FWPNLLGDPDNFTPANPL-VTPPHIKPEW-YFLFAYAILRSIPNKLGGVLALL-ASIL-VL----------------FVVPILHT----SKQRAITFR--PITQLL--------FWTLAADM-----------LILTWIGGMP-----VEH----PYVLIGQAASVLYFSLFLIFT-PIA---GWAENKAL-E----W--------N-----------------------------------------------------------------
>217708
----------------M--L----NIRKNHSLMK-IINNSFIDLPTPSNISSWWNFGSLLGLCLITQIITGLFLAM--HYTSDTLT-AFSSV--THICR-DVNYGWLIRYLH---------------ANGASMFFMCLFLHIGRGIYYGSY-LFK--ETWNMGIILLITTMATAFMG---Y-VLPWGQMSFWG-ATV-ITNLLSAIPYIGTDLVQ---------WIWG---SF-SVDKATLTR--------FFAFHFILPFMIVALTMVHLLFLHET-GS-NNPTGIISESDKIPFHPYYTMKDILGMISLLLILMTLTL------------------FSPDLLGDPDNYTPANPL-NTPPHIKPEW-YFLFAYAILRSIPNKLGGVLALL-MSIL-IL----------------FFMPLLHT----SKQRSMIFR--PLSQCT--------FWLLTSDL-----------LILTWIGSQP-----VED----PYIIIGQLASILYFLIILFLM-PVM---GLIENSMF-K----W--------------------------------------------------------------------------
>54023
----------M-----A--P----NLRKSHPLLK-MINNSLVDLPAPSNISAWWNFGSLLGICLATQILTGLLLAM--HYTADTTL-AFSSV--AHTCR-NVQYGWLIRNLH---------------ANGASFFFICIYLHIGRGFYYGSY-LYK--ETWNTGVLLLLTLMATAFVG---Y-VLPWGQMSFWG-ATV-ITNLFSAVPYIGQTLVE---------WAWG---GF-SVDNPTLTR--------FFALHFLLPFMITGLVLIHLTFLHES-GS-NNPLGIVSNCDKIPFHPYFTLKDALGFTLMLLPLATLAL------------------FSPNLLGDPENFTPANPL-VTPPHIKPEW-YFLFAYAILRSIPNKLGGVLALA-ASVL-VL----------------FLSPLLHK----SKQRTMAFR--PLSQFL--------FWLLVANL-----------LILTWIGSQP-----VEH----PFIIIGQLASITYFTILLILF-PTI---AALENKML-N----Y--------------------------------------------------------------------------
>174634
----------M-----N--K----PLRLSHPLFK-IANNALVDLPAPSNISAWWNFGSLLGLCLIIQIATGLFLAM--HYTADVEM-AFNSV--THICR-DVNYGWLLRTLH---------------ANGASFFFICIYLHIGRGMYYGSY-LYH--MTWTIGVLILFLVMATAFMG---Y-VLPWGQMSFWG-ATV-ITNLLSAIPYLGIDLVQ---------WVWG---GF-AVDNATLTR--------FFTFHFVLPFIVLAFVMIHLLFLHQT-GS-NNPLGLNSNIDKIPFHPYFTYKDIFGFIMLIMFLVMLTL------------------VNPYLLGDPDNFIPANPL-VTPIHIQPEW-YFLFAYAILRSIPNKLGGVIALV-LSIA-IL----------------FILPFSHL----SKFQGIQFY--PINQVL--------FWFMVTIV-----------ILLTWIGARP-----VED----PYVLVGQILTVLYFMYYIIN--PLI---SKWWDNLL-N-------------------------------------------------------------------------------
>8127
----------------M--A----NLRKTHPLLK-IANDALVDLPAPSNISVWWNFGSLLGLCLATQILTGLFLAM--HYTSDIAT-AFSSV--AHICR-DVNYGWLIRNMH---------------ANGASFFFICIYLHIGRGLYYGSY-LYK--ETWNIGVILLLLTMMTAFVG---Y-VLPWGQMSFWG-ATV-ITNLLSAVPYIGNSLVQ---------WIWG---GF-SVDNATLTR--------FFAFHFLLPFIIAAATMVHLIFLHET-GS-NNPTGLNSDADKISFHPYFSYKDLLGFAILLIALISLAL------------------FSPNLLGDPDNFTPANPL-VTPPHIKPEW-YFLFAYAILRSIPNKLGGVLALL-FSIL-IL----------------MVVPILHT----SKQRGLTFR--PITQFL--------FWLLVADV-----------AILTWIGGMP-----VEH----PFVIIGQIASFLYFFLFLVLA-PIT---GWLENKIL-E-------------------------------------------------------------------------------
>545417
----------------M--A----SLRKTHPLLK-IANDALIDLPTPSNISVWWNFGSLLGLCLISQIATGLFLAM--HYTSDIAT-AFSSV--THICR-DVNYGWLIRNLH---------------ANGASFFFMCIYAHIGRGLYYGSY-LYK--ETWNIGVILLLLVMMTAFVG---Y-VLPWGQMSFWG-ATV-ITNLLSAVPYVGNMLVQ---------WIWG---GF-SVDNATLTR--------FFAFHFLLPFVILAATLVHLLFLHET-GS-NNPLGLNSNVDKISFHPYFSYKDLLGFMVLLTALTSLSL------------------FSPNLLGDPDNFTPANPL-VTPPHIKPEW-YFLFAYAILRSIPNKLGGVLALL-ASIL-VL----------------MLVPFLHT----SKQRSLTFR--PFSQLL--------FWTLIANV-----------LILTWIGGMP-----VED----PYIIIGQIASFTYFFLFLVLM-PLT---GWVENKVM-G----W--------T-----------------------------------------------------------------
>215347
----------------M--A----SLRKTHPLLK-IANDALVDLPAPSNISVWWNFGSLLGLCLIAQILTGLFLAM--HYTSDIAT-AFSSV--AHICR-DVNYGWLIRNMH---------------ANGASFFFICIYAHIGRGLYYGSY-LYK--ETWNIGVILLLLVMMTAFVG---Y-VLPWGQMSFWG-ATV-ITNLLSAIPYVGNTLVQ---------WIWG---GF-SVDNATLTR--------FFAFHFLFPFVIAGATLLHLLFLHES-GS-NNPLGLNSDADKISFHPYFSYKDLLGFAALLIALTSLAL------------------FSPNLLGDPDNFTPANPL-VTPPHIKPEW-YFLFAYAILRSIPNKLGGVLALL-ASIL-IL----------------MLVPILHT----SKQRALTFR--PLTQFL--------FWALIADV-----------AILTWIGGMP-----VEH----PFIIIGQIASILYFSLFLFLM-PAA---GWAENKVL-E----W--------R-----------------------------------------------------------------
>188791
----------------M--A----NLRKTHPLLK-IANDALIDLPTPSSISAWWNFGSLLGLCLVAQIITGLFLAM--HYTSDITT-AFSSV--AHICR-DVNYGWLIRNLH---------------ANGASFFFICIYLHIGRGLYYGSY-LYK--ETWNVGVVLLLLVMMTAFVG---Y-VLPWGQMSFWG-ATV-ITNLLSAVPYVGNMLVE---------WIWG---GF-SVDNATLTR--------FFAFHFLFPFLIAAFTIIHLLFLHET-GS-TNPVGLNSDADKIPFHPYFSYKDLLGFAILLITLISLSL------------------FAPNLLGDPDNFTPANPL-VTPPHIKPEW-YFLFAYAILRSIPNKLGGVLALL-ASIL-VL----------------MLVPILHT----SKQRSLTFR--PLTQLL--------FWLLVADV-----------IILTWIGGLP-----VEH----PYVAIGQVASFLYFSLFLVFI-PLS---GWLENKAL-K----W--------S-----------------------------------------------------------------
>373177
----------M-----F--S----PLRKHHPLLK-VVNHSLIDLPVPSNISAWWNFGSLLGLCLISQILTGLFLAM--HYTADVNL-AFSSV--AHICR-DVNYGWLLRNLH---------------ANGASFMFICLYLHIGRGLYYGSY-FYM--ETWNIGVVLLLLTMGTAFLG---Y-VLPWGQMSFWG-ATV-ITNLASAIPYLGSELVQ---------WLWG---GF-SVDNATLTR--------FFAFHFFLPFMIAGLAIVHLLFLHQT-GA-NNPTGLVGDIDKVPFHTYFSYKDVVGFILMLTGLMFVVL------------------FSPNLLTDPENYIPANPL-VTPVHIQPEW-YFLFAYAILRSIPNKLGGVVALA-MSIF-VL----------------FFMPFVHS----SRQASHAFR--PLSQMV--------FWLMVVNV-----------ILLTWLGGQP-----VEY----PYIFLGQVASVVYFTSILLLV-PIV---GYVENKLMFN-------------------------------------------------------------------------------
>57982
----------M-----A--T----NIRKTHPLLK-IINQALIDLPTPSNISIWWNFGSLLGLCLLIQIITGLFLAM--HYTADVSL-AFSSV--VHICR-DVNYGWLIRNIH---------------ANGASLFFVCIYFHIARGLYYGSY-LYK--ETWNIGVILLFLLMATAFVG---Y-VLPWGQMSFWA-ATV-ITNLLSAFPYIGDTLVQ---------WIWG---GF-SIDNATLTR--------FFTFHFLLPFLITALMIIHVLFLHET-GS-NNPMGLNSDMDKISFHPYFSYKDMLGFFTLIILLGILTL------------------FLPNLLGDTENFIPANPL-VTPPHIKPEW-YFLFAYAILRSIPNKLGGVLALL-FSIL-IL----------------MLVPLLHT----SKQRSSTFR--PLTQIF--------FWVLMADM-----------LILTWIGGQP-----VEQ----PFILIGQIASITYFSLFLIVI-PLT---GWWENKIL-N----L--------N-----------------------------------------------------------------
>1003962
----------------M--I----NIRKTHPLLK-IANNALIDLPTPANISAWWNFGSLLGLCLIAQIVTGLFLAM--HYTPDTAS-AFSSV--AHICR-DVNYGWLIRNMH---------------ANGASFFFICIYLHIGRGLYYGSY-LYK--ETWNIGVILLLLVMMTAFVG---Y-VLPWGQMSFWG-ATV-ITNLLSAIPYIGNTLVQ---------WIWG---GF-SVDNATLTR--------FFAFHFLLPFIILAMTLVHLIFLHET-GS-NNPLGLNSDADKISFHPYYSYKDLLGFAILLTALAALAL------------------FAPNLLGDPDNFTPANPL-VTPPHIKPEW-YFLFAYAILRSIPNKLGGVLALL-CSIL-IL----------------MVVPMLHT----SKHRSLTFR--PLTQFF--------FWVLVADV-----------IILTWIGGMP-----VED----PYIIIGQIASLLYFSLFLVLM-PLA---SWVENKLL-F----W--------------------------------------------------------------------------
>94196
----------------M--T----NIRKSHPLVK-IVNESFIDLPAPSNISAWWNFGSLLGICLILQILTGLFLAM--HYTSDTMT-AFSSV--THICR-DVNYGWIIRYMH---------------ANGASMFFICLFMHVGRGVYYGSY-TFS--ETWNIGILLLFAVMATAFMG---Y-VLPWGQMSFWG-ATV-ITNLLSAIPYIGTNLVE---------WIWG---GF-SVDKATLTR--------FFAFHFILPFIISALAAVHLLFLHET-GS-NNPSGMVSDSDKIPFHPYYTIKDILGLLFLILMLMLLVL------------------FSPDLLGDPDNYIPANPL-NTPPHIKPEW-YFLFAYAILRSIPNKLGGVLALV-LSIL-IL----------------AIIPLLHT----SKQRSMMFR--PLSQCL--------FWFLVADL-----------FTLTWIGGQP-----VEH----PFITIGQLASIFYFSILLILM-PIF---GTIENRLL-K----W--------------------------------------------------------------------------
>756882
----------------M--T----NIRKNHPLMK-IINSSFIDLPTPPNISSLWNFGSLLGACLTIQIITGLFLAM--HYTADTTT-AFSSV--THICR-DVNYGWTIRYLH---------------ANGASMFFLCLFIHVGRGLYYGSF-ALL--ETWNIGIMLLFSVMATAFMG---Y-VLPWGQMSFWG-ATV-ITNLLSAIPYIGTNLVE---------WIWG---GF-SVGKPTLTR--------FFALHFILPFIISALAMIHLLFLHET-GS-NNPLGTSSNSDKIPFHPYYTTKDFLGLLLLILLLMTLTL------------------FCPDLLGDPDNYTPANPL-NTPPHIKPEW-YFLFAYAILRSIPNKLGGVVALI-LSIL-IL----------------VIIPFLQP----NKQQTMMFR--PLSQLL--------FWVLVADL-----------LTLTWIGGQP-----VEN----PFINIGQMASILYFSLMVFIM-PVT---CLVENKML-K----W--------------------------------------------------------------------------
>276764
----------M-----A--L----NLRKNHPIMK-TINDALIDLPTPSNISIWWNFGSLLGICLIMQITTGLLLAM--HYTADTSL-AFSSV--AHICR-DVQFGWLIRNLH---------------ANGASFFFICIYLHIGRGLYYGSY-MNK--ETWNVGIILLLMLMATAFVG---Y-VLPWGQMSFWG-ATV-ITNLFSAIPYIGQTLVE---------WAWG---GF-SVDNPTLTR--------FFALHFLLPFLIAGLTLVHLTFLHET-GS-NNPLGIPSDCDKIPFHPYYSIKDILGFALMLILLATLAL------------------FSPNMLGDPENFAPANPL-ATPPHIKPEW-YFLFAYAILRSIPNKLGGVLALA-ASIL-VL----------------FLIPLLHK----SKQRSMTFR--PLSQIL--------FWTLVANI-----------LILTWVGSQP-----VEH----PFIIIGQLASFSYFLILLVLF-PIA---SVLENKML-K----L--------------------------------------------------------------------------
>160708
----------------M--A----SLRKTHPLLK-IANDALVDLPAPSNISVWWNFGSLLGLCLISQILTGLFLAM--HYTSDIAT-AFSSV--AHICR-DVNYGWLIRNMH---------------ANGASFFFICIYAHIGRGLYYGSY-LYK--ETWNIGVILLLLVMMTAFVG---Y-VLPWGQMSFWG-ATV-ITNLLSAIPYIGNNLVQ---------WIWG---GF-SVDNATLTR--------FFAFHFLFPFVIAAATFLHLIFLHET-GS-NNPLGLNSDADKISFHPYFSYKDLLGFAALLIALTSLAL------------------FTPNLLGDPDNFTPANPL-VTPPHIKPEW-YFLFAYAILRSIPNKLGGVLALL-ASIL-VL----------------MLVPILHT----SKQRALTFR--PMTQFL--------FWTLIADV-----------MILTWIGGMP-----VEH----PFIVIGQVASLLYFSLFLILM-PLA---GWAENKML-A----W--------R-----------------------------------------------------------------
>367866
----------------M--A----SLRKTHPLIK-IANNALVDLPAPSNISTWWNFGSLLGLCLITQILTGLFLAM--HYTSDIST-AFSSV--AHICR-DVNYGWLIRNMH---------------ANGASFFFICIYMHIARGLYYGSY-LYK--ETWNIGVVLLLLVMMTAFVG---Y-VLPWGQMSFWG-ATV-ITNLLSAVPYMGDMLVQ---------WIWG---GF-SVDNATLTR--------FFAFHFLLPFIIAAATIIHLLFLHET-GS-NNPIGLNSDADKISFHPYFTYKDLLGFVIMLLALTLLAL------------------FSPNLLGDPENFTPANPL-VTPPHIKPEW-YFLFAYAILRSIPNKLGGVLALL-FSIL-VL----------------MVVPLLHT----SKQRGLTFR--PITQFL--------FWTLVADM-----------AILTWIGGMP-----VEH----PFIIIGQIASILYFALFLVFI-PLA---GWLENKAL-E----W--------A-----------------------------------------------------------------
>30331
----------M-----A--P----VLRKTHPLVK-IINNSFIDLPAPVNLSSLWNFGSLLGVCLIAQIVTGLFLAM--HYTADTSM-AFSSV--AHICR-DVNNGWLLRNLH---------------ANGASFFFICIYLHIGRGMYYGSF-LFK--ETWNIGVILLFLVMATAFVG---Y-VLPWGQMSFWG-ATV-ITNLLSAAPYIGTELVQ---------WIWG---GF-SVDNATLTR--------FFTFHFILPFIIAGASMLHLLFLHQT-GS-SNPTGLNPNFDKIPFHAYYSYKDLFGFATMLALLALLST------------------FAPNLLGDPDNFTPANPL-VTPPHIKPEW-YFLFAYAILRSIPNKLGGVLALL-FSIM-IL----------------FLMPFLHT----SKQRTLMFR--PLAKLF--------FWTLVANT-----------LILTWIGGQP-----VED----PFVMIGQLASISYFSIFIIFI-PLL---GLTENKLT-Q----L--------S-----------------------------------------------------------------
>8021
----------------M--A----NLRKTHPLLK-IANDALVDLPTPSNISVWWNFGSLLGLCLATQILTGLFLAM--HYTSDIST-AFSSV--CHICR-DVSYGWLIRNIH---------------ANGASFFFICIYMHIARGLYYGSY-LYK--ETWNIGVVLLLLTMMTAFVG---Y-VLPWGQMSFWG-ATV-ITNLLSAVPYVGNALVQ---------WIWG---GF-SVDNATLTR--------FFAFHFLFPFVITAAAILHLLFLHET-GS-NNPAGINSDADKISFHPYFSYKDLLGFAAMLLCLTSLAL------------------FAPNLLGDPDNFTPANPL-VTPPHIKPEW-YFLFAYAILRSIPNKLGGVLALL-FSIL-VL----------------MVVPILHT----SKQRGLTFR--PLTQFL--------FWALVADM-----------LILTWIGGMP-----VEH----PFIIIGQIASVIYFTIFLVLS-PLA---GWAENKAL-Q----W--------A-----------------------------------------------------------------
>113393
----------M-----A--H----PIRKTHPLIK-IINGSFVDLPTPSNISSLWNFGSLLGICLIAQIITGLFLAM--HYTADTSS-AFSSV--AHICR-DVNYGWLMRNIH---------------ANGASFFFICIYMHIGRGLYYGSY-MYK--ETWNIGVILLFLVMATAFVG---Y-VLPWGQMSFWG-ATV-ITNLLSAIPYVGDSLVQ---------WIWG---GF-SVDKATLTR--------FFAFHFLFPFLIAGASIIHLLFLHET-GS-NNPTGIMSNMDKVPFHPYFSYKDALGFLIMLTMLFMLSL------------------LSPNLLGDPDNFTPANPL-VTPPHIQPEW-YFLFAYAILRSIPNKLGGVLALL-ASIM-IL----------------MLIPMIHT----SKQRSLTFR--PMTQLL--------FWLMVSNT-----------LILTWIGGQP-----VEQ----PFIEIGQAASTLYFSLFLIIM-PLT---GWWENKLI-K----W--------------------------------------------------------------------------
>73815
----------------M--T----NIRKSHPLFK-IINDSFIDLPTPSNISAWWNFGSLLGICLILQIMTGLFLAM--HYTADTMT-AFSSV--MHICR-DVNYGWIIRYIH---------------ANGASMFFICLFIHIGRGLYYGSF-MYN--ETWNIGIVLLFAVMATAFMG---Y-VLPWGQMSFWG-ATV-ITNLLSAIPYIGPNLVE---------WVWG---GF-SVDKATLTR--------FFAFHFILPFIIAGLALVHLLFLHET-GS-NNPMGIISDSDKIPFHPYYTTKDILGLFLMIMTLMTLVL------------------FSPDLLGDPDNYTPANPL-NTPPHIKPEW-YFLFAYAILRSIPNKLGGVVALV-MSIL-IL----------------AIIPILHT----SKQRAMMFR--PLSQFM--------FWLLVGDL-----------LTLTWIGGQP-----VEH----PFILIGQVASILYFTLILVIM-PVT---SIIENKLM-K-------------------------------------------------------------------------------
>113380
----------M-----A--P----AIRKTHPLLK-IINSAFIDLPAPANLSSWWNFGSLLGICLIAQIATGLFLAM--HYTADTSM-AFSSV--AHICR-DVNYGWLLRNLH---------------ANGASFFFICIYLHIGRGLYYGSY-MYK--ETWNVGVILLFLVMATAFVG---Y-VLPWGQMSFWG-ATV-ITNLLSAAPYIGSDLVQ---------WIWG---GF-SVDNATLTR--------FFTFHFILPFIIAGASMIHLLFLHQT-GS-TNPTGLNANPDKIPFHAYYSYKDAFGFAILLAALVSLST------------------FAPNILGDPDNFTPANPL-VTPPHIKPEW-YFLFAYAILRSIPNKLGGVLALL-FSIL-VL----------------FLMPLIHT----SKQRSLTFR--PLTKLL--------FWTLVANT-----------FILTWIGGQP-----VED----PFIMIGQIASVIYFLIFTPLL-PVS---GLLENKLL-R----L--------------------------------------------------------------------------
>765186
----------M-----T--Q----NLRKTHPLLK-AVNSVLIDLPAPANISAWWNFGSLLGLCLITQIVTGLFLAM--HYTADIST-AFSSV--IHICR-DVNYGWLMRNIH---------------ANSASLFFVCLYLHIGRGIYYGSY-LFK--ELWNVGVVLFILVMMTAFVG---Y-VLPWGQMSFWG-ATV-ITNLLSAVPFIGEQLVQ---------WIWG---GF-SVDSATLTR--------FFAFHFILPFAIAAMTIIHIIFLHET-GS-NNPTGLNSDSDKIPFHPYYIYKDALGFAFFFIILLSIAL------------------FSPNLLTDPENFTPANPM-ATPPHIKPEW-YFLFAYAILRSIPNKLGGVLALA-SSLL-VL----------------LLLPFLHT----SKQRTSMFR--PLTQLV--------FWLMVSNM-----------LILTWIGGQP-----VES----PFTLIGQISSFLYFSLFLVAF-PLT---GWLENKLL-N----W--------N-----------------------------------------------------------------
>73334
----------------M--T----NIRKSHPLIK-IINHSFIDLPTPSNISSWWNFGSLLGICLILQILTGLFLAM--HYTSDTTT-AFSSV--THICR-DVNYGWIIRYLH---------------ANGASMFFICLFIHVGRGLYYGSY-TFL--ETWNIGIILLFTVMATAFMG---Y-VLPWGQMSFWG-ATV-ITNLLSAIPYIGTTLVE---------WIWG---GF-SVDKATLTR--------FFAFHFILPFIITALVIVHLLFLHET-GS-NNPSGIPSDMDKIPFHPYYTIKDILGLLLLILLLLTLVL------------------FSPDLLGDPDNYTPANPL-NTPPHIKPEW-YFLFAYAILRSIPNKLGGVLALI-LSIL-IL----------------ALIPTLHM----SKQRSMMFR--PLSQCV--------FWLLVADL-----------LTLTWIGGQP-----VEH----PYVIIGQLASILYFSLILIFM-PLA---STIENNLL-K----W--------------------------------------------------------------------------
>9355
----------------M--T----NIRKIHPLLK-PINHALIDLPTPSNISTWWNLGFLLGTCLVMQTLTGLFLAM--HYSSDTTT-AFSSI--AHICR-DVNYGWTIQHLH---------------ANGASMFFMCLYLHIGRNLYYGSY-SYL--ETWNTGVMLLLTVMATAFMG---Y-VLPWGQMSFWG-ATV-ITNLLSAIPYIGTDLVE---------WIWG---GF-SIGKATLTR--------FFTLHFITPFIILALVLTHLLFLHET-GS-NNPLGISSNSDKIPFHPYHTIKDILGLLIMILTTLALTL------------------LHPDLLGDPNNYTPANPL-NTPPHIKPEW-YFLFAYTILRSTPSKLGGVLALI-CSIL-VL----------------AIIPMTHT----AKQRSLTFR--PISQCL--------FWILTADL-----------LILTWIGGQP-----MDP----PFTTIGLLASILYFTTILVLT-PMA---GLIENSLM-K----W--------------------------------------------------------------------------
>1789663
----------------M--K----KIREM---------ESLLNLPSPMNISIWWNIGSMLGVMLALQILTGILLSF--HYTADMYN-TFNSI--VHIMR-DVPGGWFFRALH---------------ANGASMFFLLIYLHMARGIYFQSF-ITN-YRTWMVGVTIYLLAMATAFLG---Y-VLPWGQMSYWG-ATV-ITNLFSAVPYFGTTLVS---------WIWG---GF-SVDQATLNR--------FFSLHFLIPFAVVIFVLLHLVFLHDK-GS-TNPLGNMFHMSKIPFHPYFTWKDLVGFAMMSVVLMLVVC------------------FYPNSLTDPENFMEANPL-VTPTHIQPEW-YFLFAYAILRSIPSKLGGVVALA-MAIF-VF----------------YIFPVVFPLLAKNVRYPVVFS--PISQIV--------FWCYIVVF-----------LLLTWLGACP-----VEA----PFITLAQPLTLLYFVLPLLY--LTT---IRVWGKHV-S----VYF-I----------------------------------------------------------------------
>437757
----------------M--A----SLRKTHPLIK-IANDALVDLPTPSNISVWWNFGSLLGLCLIAQILTGLFLAM--HYTSDIST-AFSSV--AHICR-DVNYGWFIRNMH---------------ANGASFFFICIYLHVARGLYYGSY-LYK--ETWNIGVVLLLLVMMTAFVG---Y-VLPWGQMSFWG-ATV-ITNLLSAVPYMGDTLVQ---------WIWG---GF-SVDNATLTR--------FFAFHFLLPFIIAAATIIHLLFLHET-GS-NNPAGLNSDADKISFHPYFSYKDLLGFVLMLLALTTLAL------------------FSPNLLGDPDNFTPANPM-VTPPHIKPEW-YFLFAYAILRSIPNKLGGVLALL-FSIL-IL----------------MVVPILHT----SKQRGLTFR--PATQFL--------FWTLVADM-----------LILTWIGGMP-----VEH----PYVIIGQIASVLYFALFLILI-PLA---GWLENKAL-K----W--------A-----------------------------------------------------------------
>374848
----------------M--A----NLRKTHPLLK-IANDALVDLPAPSNISVWWNFGSLLGLCLATQILTGLFLAM--HYTSDIST-AFSSV--CHICR-DVSYGWLIRNIH---------------ANGASFFFICIYMHIARGLYYGSY-LYK--ETWNIGVVLLLLTMMTAFVG---Y-VLPWGQMSFWG-ATV-ITNLLSAVPYVGGALVQ---------WIWG---GF-SVDNATLTR--------FFAFHFLFPFVIAAATVLHLLFLHET-GS-NNPAGINSDADKISFHPYFSYKDLLGFVAMLLGLTTLAL------------------FAPNLLGDPDNFTPANPL-VTPPHIKPEW-YFLFAYAILRSIPNKLGGVLALL-FSIL-VL----------------MVVPILHT----SKQRGLTFR--PLTQFL--------FWTLVADM-----------LILTWIGGMP-----VEH----PFIIIGQVASVIYFTIFLVLA-PLA---GWAENKAL-E----W--------A-----------------------------------------------------------------
>101701
----------M-----T--T----NLRKTHPMMK-IINNSFIDLPSPSNISAWWNFGSLLGICLTLQIITGIFLAM--HYSPNISL-AFSSV--AHISR-DVQYGWLIRNMH---------------ANGASIFFMCIYLHIGRGLYYGSY-LHK--ETWNTGIMLLLLVMATAFMG---Y-VLPWGQMSFWG-ATV-ITNLLSATPYIGNTLVQ---------WIWG---GF-SVDNATLTR--------FFTLHFLLPFAIIGLAMMHLLFLHET-GS-NNPTGLNSDTDKIPFHPYFSYKDLLGLILMLTILLALTL------------------FSPNLLGDPDNFTPANPL-STPPHIKPEW-YFLFAYAILRSIPNKLGGVLALL-FSIL-AL----------------FLTPTLHT----SKQRSTMFR--PLNQIL--------FWCLTANL-----------LVLTWIGGQP-----VEN----PFITIGQMASISYFTILLILM-PMA---GTIENKML-Y----S--------K-----------------------------------------------------------------
>36176
----------M-----A--T----NIRKTHPLFK-IVNHTLIDLPSPSNISIWWNFGSLLGLCLIIQILTGLFLAM--HYTADISM-AFSSV--THICR-DVNYGWLIRNIH---------------ANGASMFFICVYLHIARGIYYGSY-LNK--EAWNIGVILLFLLMATAFVG---Y-VLPWGQMSFWG-ATV-ITNLLSAFPYIGNILVQ---------WIWG---GF-SVDNATLTR--------FFTFHFLLPFLIAALSMIHILFLHEK-GS-NNPTGLNSDMDKIPFHPYFSYKDLMGFFIMIFSLTLLAL------------------FSPNLLGDAENFIPANPL-VTPPHIKPEW-YFLFAYAILRSIPNKLGGVLALL-FSIF-IL----------------LLIPLLHT----SKQRSSIFR--PITQFL--------FWTLTANT-----------IILTWIGGQP-----VEQ----PFILIGQIASIIYFLLFLIIM-PVM---SWWENKIL-N----L--------N-----------------------------------------------------------------
>154819
----------------M--A----SLRKTHPLIK-IANDALVDLPTPSNISVWWNFGSLLGLCLITQILTGLFLAM--HYTSDIST-AFSSV--AHICR-DVSYGWLIRSVH---------------ANGASFFFICIYMHIARGLYYGSY-LYK--ETWNIGVVLLLLVMMTAFVG---Y-VLPWGQMSFWG-ATV-ITNLLSAVPYVGNELVQ---------WIWG---GF-SVDNATLTR--------FFAFHFLLPFVVAAATIIHLLFLHET-GS-NNPAGINSDADKISFHPYFSYKDLLGFAAMLLALTSLAL------------------FSPNLLGDPDNFTPANPL-VTPPHIKPEW-YFLFAYAILRSIPNKLGGVLALL-SSIL-VL----------------MVVPILHT----SKQRGLTFR--PATQFL--------FWTLVADM-----------IILTWIGGMP-----VEH----PFIIIGQIASTLYFALFLILT-PLA---GWLENKAL-E----W--------A-----------------------------------------------------------------
>34875
----------------M--I----NIRKTHPLMK-IVNNAFIDLPAPSNISSWWNFGSLLGICLILQILTGLFLAM--HYTADTAT-AFHSV--THICR-DVNYGWIIRYMH---------------ANGASMFFICLFMHVGRGLYYGSY-TFL--ETWNIGVILLFATMATAFMG---Y-VLPWGQMSFWG-ATV-ITNLLSAIPYIGTDLVE---------WIWG---GF-SVDKATLTR--------FFAFHFILPFIIAALAMVHLLFLHET-GS-NNPTGIPSDSDKIPFHPYYTIKDILGALLLILILMLLVL------------------FSPDLLGDPDNYTPANPL-NTPPHIKPEW-YFLFAYAILRSIPNKLGGVLALV-LSIL-IL----------------VLMPLLHT----SKQRSMMFR--PISQCL--------FWVLVADL-----------LTLTWIGGQP-----VEY----PYITIGQLASIMYFLLILVLM-PVA---STIENNLL-K----W--------K-----------------------------------------------------------------
>181453
----------------M--T----SLRKTHPLLK-IANDALVDLPAPANISVWWNFGSLLGLCLITQIATGLFLAM--HYTSDIAT-AFSSV--AHICR-DVNYGWLIRNMH---------------ANGASFFFICIYLHIGRGLYYGSY-LYK--ETWNVGVVLLLLVMMTAFVG---Y-VLPWGQMSFWG-ATV-ITNLLSAVPYVGNSLVQ---------WIWG---GF-SVDNATLTR--------FFAFHFLLPFIIAAATVIHLLFLHET-GS-NNPTGLNSDADKISFHPYFSYKDLLGFAALLIALTSLAL------------------FSPNLLGDPDNFTPANPL-VTPPHIKPEW-YFLFAYAILRSIPNKLGGVLALL-FSIL-VL----------------MLVPILHT----SKQRGLTFR--PITQFL--------FWTLVADV-----------IILTWIGGMP-----VEH----PFIIIGQIASFLYFFLFLVLT-PVA---GWLENKAL-K----W--------S-----------------------------------------------------------------
>1480064
----------------M--A----SLRKTHPLLK-IANNALVDLPAPSNISVWWNFGSLLGLCLIIQILTGLFLAM--HYTSDIAT-AFSSI--GHICR-DVNYGWLIRNLH---------------ANGASFFFICIYMHIGRGLYYGSY-LYK--ETWNIGVVLLLLVMMTAFVG---Y-VLPWGQMSFWG-ATV-ITNLLSAVPYVGNSLVQ---------WIWG---GF-SVDNATLTR--------FFAFHFLFPFVIAGATLVHLLFLHQT-GS-NNPLGLNSDADKISFHPYFSYKDLLGFAALLVSLTALAL------------------FAPNLLGDPDNFTPANPL-VTPPHIKPEW-YFLFAYAILRSIPNKLGGVLALL-ASIL-VL----------------MVVPILHT----SKQQGLTFR--PVTQFL--------FWTLIADV-----------AILTWIGGMP-----VEH----PFIIIGQVASVLYFSLFLVLY-PGA---AMVENKML-E----W--------T-----------------------------------------------------------------
>77794
----------------M--A----SLRKTHPLIK-IANSALVDLPAPSNISAWWNFGSLLGLCLATQILTGLFLAM--HYTSDIST-AFSSV--VHICR-DVNYGWLIRNMH---------------ANGASFFFLCIYMHIARGLYYGSY-LYK--ETWNIGVVLLLLVMATAFAG---Y-VLPWGQMSFWG-ATV-ITNLLSAVPYMGDMLVQ---------WIWG---GF-SVDNATLTR--------FFAFHFLLPFIIAAATILHLLFLHET-GS-NNPIGLNSDADKISFHPYFTYKDLLGFVIMLLALTLLAL------------------FSPNLLGDPENYTPANPL-VTPPHIKPEW-YFLFAYAILRSIPNKLGGVLALL-FSIL-VL----------------MVVPLLHT----SKQRGLTFR--PITQFL--------FWTLVADM-----------IILTWIGGMP-----VEH----PFIIIGQIASVLYFALFLVLI-PLA---GWLENKAL-E----W--------A-----------------------------------------------------------------
>147464
----------M-----A--P----NIRKSHPLLK-IINSSLIDLPSPSNISAWWNFGSLLGICLIIQILTGLLLAM--HYTADTSL-AFSSV--AHTCR-NVQYGWLIRNLH---------------ANGASFFFICIYLHIGRGIYYGSY-LYK--ETWNTGVILLLTLMATAFVG---Y-VLPWGQMSFWG-ATV-ITNLFSAIPYIGQTLVE---------WAWG---GF-SVDNPTLTR--------FFALHFLLPFLIAGITLIHLTFLHES-GS-NNPLGIVSHCDKIPFHPYFSTKDILGFTLMFIPLLTLAF------------------FSPNLLGDPENFTPANPL-TTPPHIKPEW-YFLFAYAILRSIPNKLGGVLALA-ASVL-IL----------------FLIPLLHK----SKQRSMTFR--PLSQLL--------FWFLVANL-----------LILTWVGSQP-----VEQ----PFIVIGQTASFTYFLTLLILF-PII---GALENKIL-Y----Q--------------------------------------------------------------------------
>933216
----------------M--A----SLRKTHPLIK-IANDALVDLPTPSNISVWWNFGSLLGLCLISQILTGLFLAM--HYTSDIST-AFSSV--NHICR-DVNYGWLIRNLH---------------ANGASFFFICIYMHIARGLYYGSY-LYK--ETWNIGVVLLLLVMMTAFVG---Y-VLPWGQMSFWG-ATV-ITNLLSAVPYMGDALVQ---------WIWG---GF-SVDNATLTR--------FFAFHFLLPFIVAAATILHLLFLHET-GS-NNPAGLNSDADKISFHPYFSYKDLLGFVLMLMALTSLAL------------------FSPNLLGDPENFTPANPL-VTPPHIKPEW-YFLFAYAILRSIPNKLGGVLALL-FSIL-VL----------------MVVPILHT----SKQRGLTFR--PITQFL--------FWTLVADM-----------VILTWIGGMP-----VEH----PYIIIGQIASVLYFALFLILV-PLA---GWVENKAL-K----W--------A-----------------------------------------------------------------
>9460
----------------M--I----PMRKSNPIMK-LINHSLIDLPTPSNISAWWNFGSLLAICLILQIITGLFLAM--HYSPSTSS-AFSSI--AHITR-DVNYGWIIRYLH---------------ANGASMFFICLFLHVGRGLYYGSF-LLL--ETWNIGIALLLMVMATAFMG---Y-VLPWGQMSFWG-ATV-ITNLLSAIPYIGTNLVQ---------WVWG---GY-SIDNPTLTR--------FFTLHFTLPFIITAFTVLHLLFLHET-GS-NNPCGIPSNSDKIPFHPYYTIKDMLGLVLLILLLMTLVL------------------FSPDLLGDPDNYTPANPL-NTPPHIKPEW-YFLFAYAILRSVPNKLGGVLALL-MSIL-IL----------------MIIPMLHK----SKQQSMMFR--PFSQFT--------LWLLITVL-----------LTLTWIGSQP-----VNQ----PFIMIGQVASMMYFTTILILM-PLA---SMIENNLL-K----W--------T-----------------------------------------------------------------
>9657
----------------M--T----NIRKTHPLAK-IINNSLIDLPAPSNISAWWNFGSLLGTCLILQILTGLFLAM--HYTSDTTT-AFSSV--AHICR-DVNYGWIIRYMH---------------ANGASMFFICLFLHVGRGLYYGSY-MFP--ETWNTGIILLFATMATAFMG---Y-VLPWGQMSFWG-ATV-ITNLLSAIPYIGTSLVE---------WIWG---GF-SVDKATLTR--------FFAFHFILPFIILALATIHLLFLHET-GS-NNPSGIPSNSDKIPFHPYYTIKDILGALLLALMLMMLVL------------------FSPDLLGDPDNYTPANPL-NTPPHIKPEW-YFLFAYAILRSIPNKLGGVLALV-LSIL-IL----------------AIIPLLHT----SKQRSMMFR--PLSQCL--------FWLLVADL-----------LTLTWIGGQP-----VEH----PFITIGQLASILYFTLLLILM-PIA---SIIENNLL-K----W--------------------------------------------------------------------------
>9579
----------------M--T----PLRKTNPLMK-LINHSLIDLPAPPNISMWWNFGSLLGACLILQIITGLFLAM--HYTPDAST-AFSSV--AHITR-DVNYGWVIRYLH---------------ANGASMFFICLFLHIGRGLYYGSF-LYL--ETWNIGIILLLATMATAFMG---Y-VLPWGQMSFWG-ATV-ITNLLSAVPYIGTNLVQ---------WVWG---GY-SVDNATLTR--------FFTFHFILPFIITALAALHLLFLHET-GS-NNPLGISSQSDKITFHPYYTIKDVLGLFLLLLMLMCLVL------------------FSPDLLGDPDNYTQANPL-NTPPHIKPEW-YFLFAYAILRSVPNKLGGVLALL-LSIL-IL----------------AVIPALHT----AKQQSMMFR--PLSQLT--------YWLLVMNL-----------LTLTWIGGQP-----VSY----PFITIGQMASVLYFTTILVLM-PAA---SLIENKML-K----W--------T-----------------------------------------------------------------
>1286091
----------------M--A----NLRKTHPLLK-IANDALVDLPAPSNISAWWNFGSLLGLCLIAQILTGLFLAM--HYTSDIAT-AFSSV--AHICR-DVNFGWLIRNMH---------------ANGASFFFICIYMHIGRGLYYGSY-LYK--ETWNIGVVLLLLVMATAFVG---Y-VLPWGQMSFWG-ATV-ITNLLSAVPYVGTTLVQ---------WIWG---GF-SVDNATLTR--------FFAFHFLLPFVVLAATVLHLLFLHET-GS-NNPAGLNSDADKVPFHPYFSYKDLLGFAIMLLALASLAL------------------FSPNYLGDPDNFIPANPL-VTPPHIKPEW-YFLFAYAILRSIPNKLGGVLALL-ASIL-VL----------------MLVPLLHT----SKQRSLTFR--PLSQCI--------FWLLVADV-----------MILTWIGGMP-----VEH----PYIIIGQIASVLYFSIFLGLF-PLA---GWLENKIL-L----S--------S-----------------------------------------------------------------
>1577991
----------------M--A----SLRKTHPLLK-IVNDALIDLPAPSNISAWWNFGSLLLLCLVTQILTGLFLAM--HYTSDIST-AFSSV--AHICR-DVNYGWLIRNLH---------------ANGASFFFICIYLHIGRGLYYGSY-LYK--ETWNIGVVLLLLVMMTAFVG---Y-VLPWGQMSFWG-ATV-ITNLLSAVPYVGDMLVQ---------WIWG---GF-SVDNATLTR--------FFAFHFLLPFAIVAATILHALFLHET-GS-NNPVGLNSDADKIPFHPYFSYKDLLGFMIMLMALAFLAL------------------FSPNLLGDPENFTPANPL-VTPTHIKPEW-YFLFAYAILRSIPNKLGGVLALL-FSIL-VL----------------LLVPMLHT----SKQQGLTFR--PATQFL--------FWTLVADV-----------MILTWIGGMP-----VEH----PFVIIGQVASVLYFALLLVLN-PLV---GWLENKSL-N----W--------P-----------------------------------------------------------------
>633558
----------------M--A----NLRKTHPLLK-IANDALVDLPAPSNISVWWNFGSLLGLCLATQILTGLFLAM--HYTSDIST-AFSSV--CHICR-DVSYGWLIRNIH---------------ANGASFFFICIYMHIARGLYYGSY-LYK--ETWNIGVVLLLLTMMTAFVG---Y-VLPWGQMSFWG-ATV-ITNLLSAVPYVGGALVQ---------WIWG---GF-SVDNATLTR--------FFAFHFLFPFVIAAATVLHLLFLHET-GS-NNPAGINSDADKISFHPYFSYKDLLGFVAMLLGLTSLAL------------------FAPNLLGDPDNFTPANPL-VTPPHIKPEW-YFLFAYAILRSIPNKLGGVLALL-FSIL-VL----------------MVVPILHT----SKQRGLTFR--PLTQFL--------FWTLVADM-----------LILTWIGGMP-----VEH----PFIIIGQIASVIYFTIFLILA-PLA---GWAENKAL-E----W--------A-----------------------------------------------------------------
>188572
----------------M--T----NIRKSHPLFK-IINDSFIDLPAPSSISSWWNFGSLLGVCLAVQILTGLFLAM--HYTSDTAT-AFYSV--THICR-DVNYGWVLRYLH---------------ANGASMFFICLFLHVGRGIYYGSY-TFS--ETWNIGIILLFAVMATAFMG---Y-VLPWGQMSFWG-ATV-ITNLLSAIPYIGTTLVE---------WVWG---GF-SVDKATLTR--------FFALHFLLPFIISAMVMVHLLFLHET-GS-NNPTGIPSDMDMIPFHPYYTIKDILGLVLMLMALLSLVL------------------FAPDLLGDPDNYTPANPL-NTPPHIKPEW-YFLFAYAILRSIPNKLGGVVALV-LSIL-VL----------------AVIPLLHT----SKQRSMTFR--PLSQCL--------FWLLVADL-----------LTLTWIGGQP-----VEH----PFIIIGQLASILYFLIILVLM-PLA---SIAENHLL-K----W--------------------------------------------------------------------------
>291262
----------M-----T--H----TLRKMHPLLK-TINNSFIDLPTPLNLSYVWNFGSLLGVCLISQILTGLFLAM--HYTADTTL-AFSSV--AHICR-DVNYGWMMRSIH---------------ANGASLFFICLYMHIGRGIYYGSF-MFK--ETWNIGVILLLLVMATAFVG---Y-VLPWGQMSFWG-ATV-ITNLLSAVPYLGNMLVQ---------WIWG---GF-SVDKATLTR--------FFAIHFILPFIIAGVSIVHLLFLHET-GS-NNPTGLNTNYDKIQFHSYFSYKDLLGFLIMLLILINLSL------------------LSPNVFNDPENFSPANPL-ITPPHIQPEW-YFLFAYAILRSIPNKLGGVMALL-ASIL-IL----------------ILPYALHT----SLHRSLMFR--PMTQMF--------FWLFITNT-----------LILTWIGGQP-----VET----PFIEIGQTASLLYFTLFLVMF-PSI---GMLENKLM-K----W--------------------------------------------------------------------------
>139869
----------M-----K--V----LMRKKNVVLS-VLNGSLVDLPSPSSLSYLWNFGSLLGIFLMMQILTGLFLGM--HFSSDVSI-SFSSV--VHICR-DVNNGWFIRILH---------------SNGASMFFMLLYIHMGRGIYYGSY-RFK--NTWFSGALIFLISMAVAFLG---Y-VLPWGQMSFWA-ATV-ITNLVSVIPYVGVSVVE---------WLWG---GF-AVGNPTLTR--------FFVFHFVLPFVILFMVILHLLFLHET-GS-NNSLGLSSNMDSVEFHPYYSFKDLYGFVLAILLLLLNCL------------------LIPYIFMDSENFIPSNPL-VTPIHIQPEW-YFLFAYAILRSVPNKIGGVVALL-MSVM-VL----------------FLFPLVLN----HRVRSVMYY--PSVKFL--------YWVMVFNW-----------FLLMWIGACV-----VEE----PFFSIGQVCSINYFVIFFLM--VFG---NYLQDKF----------------------------------------------------------------------------------
>94993
-------------------M----VTRKTHPLFK-IINNALIDLPAPSNISAWWNFGSLLLLCLMMQILTGLFLAM--HYTSDIST-AFSSV--VHICR-DVNYGWLIRNIH---------------ANGASFFFICIYLHIGRGLYYGSY-LYK--ETWNIGVVLLLLVMMTAFVG---Y-VLPWGQMSFWG-ATV-VTNLLSAVPYMGDALVQ---------WIWG---GF-SVDNATLTR--------FFAFHFILPFAIVAATLLHALFLHET-GS-NNPAGLNSDTDKISFHPYFSYKDLLGFIMLLTALTALAL------------------FSPNLLGDPENFTPANPL-VTPPHIKPEW-YFLFAYAILRSIPNKLGGVLALL-LSIL-VL----------------MTVPLLHT----SKQQGLTFR--PLTQLL--------FWTLVADV-----------MILTWIGGMP-----VEH----PFVIIGQVASVLYFSLFLILN-PLA---GLLENKYM-N----F--------N-----------------------------------------------------------------
>1283716
----------M-----T-------PTRKSHPILK-IMNNSFIDLPSPTNLSSWWNLGSMLGICLITQIMTGLFLAM--HYTADTSL-AFNSI--ANICR-DVNNGWLLHNLH---------------ANGASLFFICIYLHIGRGLYYGSY-LFK--ETWNIGVALLFLVMATAFVG---Y-VLPWGQMSFWG-ATV-ITNLLSATPYMGTTLVQ---------WIWG---GF-SVDNATLTR--------FFTFHFLLPFVIMSLTMIHLLFLHQT-GS-SNPTGLNSNLDKIQFHPYFSYKDSLWFLLMLTSLMILST------------------FSPNILGDPDNFTPANPL-VTPPHIKPEW-YFLFAYAILRSIPNKLGGVLALL-MSIM-VL----------------FLMPIIHA----SKQRTLMFR--PLTKTL--------FWLLVANT-----------FVLTWIGGQP-----VEN----PFIMIGQLASMFYFLIFIFLL-PAL---TSLENKLL-T----L--------------------------------------------------------------------------
>395014
-------------------M----VTRKTHPLFK-IINNALIDLPAPSNISAWWNFGSLLLLCLMMQILTGLFLAM--HYTSDIST-AFSSV--AHICR-DVNYGWLIRNIH---------------ANGASFFFICLYLHVGRGLYYGSY-LYK--ETWNIGVVLLLLVMMTAFVG---Y-VLPWGQMSFWG-ATV-VTNLLSAVPYMGDALVQ---------WIWG---GF-SVDNATLTR--------FFAFHFILPFAIVAATLLHALFLHET-GS-NNPAGLNSDTDKISFHPYFSYKDLLGFIMLLTALTALAL------------------FSPNLLGDPENFTPANPL-VTPPHIKPEW-YFLFAYAILRSIPNKLGGVLALL-LSIL-VL----------------MTVPLLHT----SKQQGLTFR--PLTQLL--------FWTLVADV-----------MILTWIGGMP-----VEH----PFVIIGQVASVLYFSLFLILN-PLA---GLLENKYM-N----F--------N-----------------------------------------------------------------
>457514
----------------M--A----SLRKTHPLIK-IANDALVDLPAPSNISVWWNFGSLLGLCLITQILTGLFLAM--HYTSDITT-AFSSV--AHICR-DVNYGWLIRNIH---------------ANGASFFFICIYIHIARGLYYGSY-LYK--ETWNIGVVLLLLVMMTAFVG---Y-VLPWGQMSFWG-ATV-ITNLLSAVPYVGNALVQ---------WIWG---GF-SVDNATLTR--------FFAFHFLLPFIIAAATILHLLFLHET-GS-NNPMGLNSDADKVSFHPYFSYKDLLGFAVVLLALTSLSL------------------FSPNLLGDPDNFTPANPL-VTPPHIKPEW-YFLFAYAILRSIPNKLGGVLALL-FSIL-VL----------------MVVPILHT----SKQRGLAFR--PITQFL--------FWTLVADM-----------LILTWIGGMP-----VEH----PFIIIGQLASVLYFTLFLVLI-PLA---GWLENKAL-E----W--------A-----------------------------------------------------------------
>7461
----------M-----KKYQ----NFFNSNEFLK-MI-MSTIYLPTPMNINYMWNFGSILGIFLMIQIVSGFILSM--HYCPNIDI-AFWSI--TNIMK-DMNSGWLFRLIH---------------MNGASFYFMMMYIHISRNMFYCSY-KLS--SVWGIGILILLISMAAAFMG---Y-VLPWGQMSYWG-ATV-ITNLLSAIPYIGDTIVL---------WIWG---GF-SINNATLNR--------FFSLHFILPLVILFMVILHLFALHLT-GS-SNPLGSNYNNYKISFHPYFSIKDLLGFYIILFIFMMINF------------------QYPYYLGDPDNFKIANPM-NTPTHIKPEW-YFLFAYSILRAIPNKLGGVIGLV-MSIL-IL----------------YITILYN-----NKLMNNKFN--LFNKIY--------YWMFINNF-----------IMLTWLGKQL-----IEY----PFIYINMFFTTTYFLYFFMS--FYL---SKLWENLI-W----K--------SFK---------------------------------------------------------------
>428845
----------------M--A----SLRKTHPLLK-IANDALVDLPAPSNISVWWNFGSLLGLCLIAQILTGLFLAM--HYTSDIAT-AFSSV--AHICR-DVNYGWLIRNMH---------------ANGASFFFICIYAHIGRGLYYGSY-LYK--ETWNIGVILLLLMMMTAFVG---Y-VLPWGQMSFWG-ATV-ITNLLSAIPYAGNTLVQ---------WIWG---GF-SVDNATLTR--------FFAFHFLFPFVIAAATLLHLLFLHES-GS-NNPLGLNSDADKISFHPYFSYKDLLGFAALLITLTSLAL------------------FLPNLLGDPDNFTPANPL-VTPPHIKPEW-YFLFAYAILRSIPNKLGGVLALL-ASIL-IL----------------MLIPILHT----SKQRALTFR--PLTQFL--------FWALIADV-----------VILTWIGGMP-----VEH----PFIIIGQIASVLYFSLFLFLM-PAA---GWAENKVL-E----L--------R-----------------------------------------------------------------
>1700840
----------------M--T----NIRKNHPLLK-IVNQSFIDLPAPTSISAWWNFGSLLGICLAMQILTGLFLAM--HYTSDTMT-AFSSV--THICR-DVNYGWLIRYLH---------------ANGASLFFMCLYLHIGRGLYYGSY-TFL--ETWNIGIILLFTVMATAFMG---Y-VLPWGQMSFWG-ATV-ITNLLSAIPYIGTDLVE---------WIWG---GF-SVDKATLTR--------FFAFHFILPFIITALVVIHLLFLHET-GS-NNPTGISSNMDTIPFHPYYTIKDILGLILMLLLLMTLVL------------------FYPDLLGDPDNYTPANPL-NTPPHIKPEW-YFLFAYAILRSIPNKLGGVLALV-CSIL-VL----------------AIIPLLHT----AKQRSLMFR--PISQCL--------FWLLAANL-----------MILTWIGGQP-----VEH----PFIIIGQVASISYFTIILVLM-PIA---GLIENKLM-K----W--------------------------------------------------------------------------
>575499
----------M-----T--P----NLRKQHPILK-IINSSFIDLPTPSNISAWWNFGSLLGLCLIIQTVTGLFLAM--HYTADISS-AFSSV--AHIHR-DVQYGWLIRNLH---------------ANGASMFFICIYLHIGRGLYYGSY-IFT--ETWNIGVVLLLLVMATAFMG---Y-VLPWGQMSFWG-ATV-ITNLLSATPYVGTTLVE---------WIWG---GF-AVDNATLTR--------FFTFHFTLPFFIMGASMVHLLFLHET-GS-NNPTGLNSNVDKIPFHPYFSYKDLLGALILLSCLLFLAL------------------FSPNLLGDPENFTPANPL-VTPPHIKPEW-YFLFAYAILRSIPNKLGGVLALL-FSIL-VL----------------LTLPFTHL----SKQRTLAFR--PLSQAL--------FWLLASDI-----------IILTWIGGQP-----VEH----PFIIIGQLASMLYFLIFLFLM-PLL---ALMENKLL-K----W--------------------------------------------------------------------------
>693459
----------------M--A----NMRKTHPLLK-IANDALVDLPAPSNISVWWNFGSLLGLCLMAQILTGLFLAM--HYTSDIAT-AFSSV--THICR-DVNYGWFIRNMH---------------ANGASFFFICLYLHIARGLYYGSY-LYK--ETWNIGVILLILVMATAFVG---Y-VLPWGQMSFWG-ATV-ITNLMSAVPYVGNDLVQ---------WIWG---GF-SVDNATLTR--------FFAFHFLLPFIVAAATLVHLLFLHET-GS-NNPAGLNSDADKISFHPYFSYKDLLGFAALIIGLTLLAL------------------FSPNLLGDPDNFTPANPL-VTPPHIKPEW-YFLFAYAILRSIPNKLGGVLALL-FSIL-VL----------------MLVPLLHT----SKQRGLTFR--PLSQLL--------FWALVADM-----------LILTWIGGMP-----VET----PYIIIGQIASIIYFLIFLVLI-PMA---GWTENMIL-K----W--------A-----------------------------------------------------------------
>100182
----------------M--T----NIRKTHPLLK-IVNHSLIDLPAPSNISAWWNFGSLLGLCLMIQILTGLFLAM--HYTSDTAT-AFSSV--THICR-DVNYGWLIRYLH---------------ANGASMFFICLYMHVGRGIYYGSY-TYL--ETWNIGIILLFAVMATAFMG---Y-VLPWGQMSFWG-ATV-ITNLLSAIPYIGTTLVE---------WIWG---GF-SVDKATLTR--------FFAFHFILPFIIAALVMIHLLFLHET-GS-NNPSGIPSDSDKIPFHPYYTIKDLLGFLVLILLLMLLVL------------------FSPDLLGDPDNYTPANPL-NTPPHIKPEW-YFLFAYAILRSIPNKLGGVLALV-MSIL-IL----------------AIIPFLHM----SKQRSMMFR--PISQVL--------FWILVADL-----------LTLTWIGGQP-----VEH----PFITIGQVASILYFSIILILM-PLA---SLIENKIL-K----W--------------------------------------------------------------------------
>178890
----------M-----A--P----NLRKHHPLLK-MVNSSLIDLPTPSNISAWWNFGSLLGICLTTQILTGLLLAA--HYTADTSL-AFSSV--ANMCR-NVQYGWLIRNLH---------------ANGASFFFICIYLHIARGFYYGSY-LYK--ETWNTGIILLLTLMATAFVG---Y-VLPWGQMSFWG-ATV-ITNLFSAIPYIGNTLVE---------WAWG---GF-SVDNPTLTR--------FFTLHFLLPFMIASLVLVHLTFLHES-GS-NNPLGIPSNCDKIPFHPYFSLKDLLGFTIMLFLLTALAL------------------FSPNLLGDPENFTPANPL-VTPPHIKPEW-YFLFAYAILRSIPNKLGGVLALA-ASVL-IL----------------FLSPLLHK----SKQRAMTFR--PMSQLL--------FWTLAANL-----------FILTWIGSQP-----VEH----PFIIIGQLASLTYFAIILVLL-PTV---SSLENKIL-N-------------------------------------------------------------------------------
>573971
----------------M--K----VIRKTHPIMK-IINNSFIDLPSPSNISAWWNFGSLLGICLILQITTGIFLAM--HYSSDMSL-AFSSV--THTIR-DVQYGWLIRNLH---------------ANGASLFFMCIYMHIGRGIYYGSY-LYK--ETWNTGIMLLLLTMATAFMG---Y-VLPWGQMSFWG-ATV-ITNLLSAIPYIGTSLVQ---------WIWG---GF-SVDNATLTR--------FFTLHFLLPFTIAGLAMTHLLFLHET-GS-NNPTGLNSNTDKIPFHPYFSYKDLLGMILMLTLLLLLAL------------------FSPNLLGDPDNFIPANPL-ITPPHIKPEW-YFLFAYAILRSIPNKLGGVLALL-SSIL-IL----------------FMLPILHT----SKQRTAMFR--PFTQTL--------FWILVADL-----------LILTWIGGQP-----VEN----PFILIGQMASITYFTVLLALM-PVA---GLMENKMI-K----L--------K-----------------------------------------------------------------
>53621
----------M-----F--K----PIRKSNPVLK-ILNTALVDLPAPINLSTWWNFGSLLGLCLVLQIATGLFLSM--HYASNMDI-AFSSV--IHITR-DVNFGWLIRALH---------------ANGASAFFLCMYLHMGRGLYYSSF-KLK--ETWNIGVILFILTMATAFVG---Y-VLPWGQMSFWG-ATV-ITNLFSAIPYIGQDLVQ---------WLWG---GF-SVSNATLNR--------FFAFHFLLPFILAAMSAIHLLFLHQT-GS-NNPLGLCSDSDKIPFHIYYSVKDIVGFIILLMALIVFCL------------------LCPNLLVDPDNFLPANPL-VTPAHIKPEW-YFLWAYAILRSIPNKLGGVCAMF-LAIL-LM----------------FTLPFIPQ----QR-RGNQFY--LPNQIL--------FWMFSTNF-----------LLLTWIGGCP-----VED----PFISLGSMFTAFYFMFFILN--PLL---FYFWDQLL-S----S--------S-K---------------------------------------------------------------
>225391
----------------M--A----SLRKTHPLLK-IANDALVDLPAPSNISVWWNFGSLLGLCLATQILTGLFLAM--HYTSDIAT-AFSSV--AHICR-DVNYGWLIRNIH---------------ANGASFFFICIYLHIGRGLYYGSY-LYK--ETWNIGVILLLLVMMTAFVG---Y-VLPWGQMSFWG-ATV-ITNLLSAVPYIGNTLVQ---------WIWG---GF-SVDNATLTR--------FFAFHFLFPFVIAAATVIHLLFLHET-GS-NNPLGLNSDADKISFHPYFSYKDLLGFAALLIALTSLAL------------------FSPNLLGDPDNFTPANPL-VTPPHIKPEW-YFLFAYAILRSIPNKLGGVLALL-ASIL-VL----------------MVVPILHT----SKQRGLTFR--PLTQLL--------FWALVADV-----------AILTWIGGMP-----VEH----PFVIIGQVASFLYFFLFLFLS-PLA---GWLENKAL-E----W--------S-----------------------------------------------------------------
>32513
----------------M--A----NLRKTHPLLK-IANDALVDLPAPSNISVWWNFGSLLGLCLAAQILTGLFLAM--HYTSDIAT-AFSSV--AHICR-DVNYGWLIRNMH---------------ANGASFFFICIYLHIGRGLYYGSY-LYK--ETWNIGVILLLLTMMTAFVG---Y-VLPWGQMSFWG-ATV-ITNLLSAFPYIGNSLVQ---------WIWG---GF-SVDNATLTR--------FFAFHFLFPFIIAAATMVHLIFLHET-GS-NNPTGLNSDADKISFHPYFSYKDLLGFAVLLIALISLAL------------------FSPNLLGDPDNFTPANPL-VTPPHIKPEW-YFLFAYAILRSIPNKLGGVLALL-FSIL-VL----------------MMVPILHT----SKQRGLTFR--PLTQLL--------FWLLIADV-----------AILTWIGGMP-----VEH----PFIIIGQIASFLYFFLFLILS-PTI---GWLENKML-E----W--------Y-----------------------------------------------------------------
>1415579
----------M-----Y--Q----NIRKTHPILK-IINNSFIDLPAPANLSFLWNYGSLLGVCLISQILTGLFLAM--HYTADTAM-AFSSI--AHICR-DVNYGWLMRNMH---------------ANGASLFFICIYMHIGRGIYYGSY-LYK--ETWNIGVILLLLVMATAFVG---Y-VLPWGQMSFWG-ATV-ITNLLSAIPYTGNSLVQ---------WIWG---GF-SVDNATLTR--------FFAFHFILPFLIAGMSIMHLIFLHET-GS-NNPTGLNSDPDKITFHPYYSSKDIFGFIIVLTTLTLITL------------------LYPNLLTDPENFTPANPL-VTPPHIKPEW-YFLFAYAILRSIPNKLGGVLALL-FSIL-VL----------------LLIPMMHT----TKQRTMTFR--PITQTL--------FWLMISNI-----------IILTWIGGQP-----VED----PFIMIGQLASLLYFALIILII-PPA---AMLEDKMI-N----L--------------------------------------------------------------------------
>9725
----------------M--T----NIRKTHPLMK-ILNNALIDLPTPSNISSWWNFGSLLGLCLIIQILTGLFLAM--HYTPDTLT-AFSSV--AHICR-DVNYGWLIRYLH---------------ANGASMFFICLYIHIGRGLYYGSH-TSQ--ETWNIGVLLLLMVMATAFMG---Y-VLPWGQMSFWG-ATV-ITNLLSAIPYIGTTLVE---------WVWG---GF-SIDKATLTR--------FFALHFILPFIITALVTVHLLFLHET-GS-NNPTGIPSNMEKIPFHPYYTIKDILGALLLVSVLLTLTL------------------FAPDLLGDPDNYTPANPL-NTPTHIKPEW-YFLFAYAILRSIPNKLGGVLALL-LSIL-IL----------------IFIPMLQT----AKQRSMMFR--PLSQLL--------FWILLTDL-----------LTLTWIGGQP-----VEH----PYIIMGQLASILYFLLILVLM-PIA---SLIENKLL-K----W--------------------------------------------------------------------------
>334711
----------------M--A----SLRKTHPLIK-IANSALVDLPAPSNISAWWNFGSLLGLCLATQILTGLFLAM--HNTSDVST-AFSSV--VHICR-DVNYGWLIRNVH---------------ANGASFFFICIYMHIARGLYYGSY-LYK--ETWNIGVVLLLLVMMTAFVG---Y-VLPWGQMSFWG-ATV-ITNLLSAVPYVGDVLVQ---------WIWG---GF-SVDNATLTR--------FFAFHFLFPFVIAAMTILHLLFLHET-GS-NNPIGLNSDADKIPFHPYFTYKDLLGFVIMLFLLMLLAL------------------FSPNLLGDPENFTPANPL-VTPPHIKPEW-YFLFAYAILRSIPNKLGGVLALL-FSIL-VL----------------MVVPLLHT----SKLRGLTFR--PITQFL--------FWTLVADM-----------IILTWIGGMP-----VEH----PFIIIGQVASALYFALFLIFM-PLA---GWVENKAL-E----L--------A-----------------------------------------------------------------
>273521
----------M-----A--H----IMRKHHPVLK-VINYTFIDLPTPSNISSWWNFGSLLGLVLIMQIATGLFLAM--HYTADTLT-AFSSI--AHIMR-DVQHGWLIRNIH---------------ATGASMFFLCLYAHVGRGLYYGSY-LSK--ATWNIGVLLLLLSMATAFMG---Y-VLPWGQMSFWG-ATV-ITNLLSAVPYIGQTLVQ---------WLWG---GF-AVDSPTLTR--------FFTFHFLLPFVIAAVAMLHLLFLHET-GS-NNPLGLSSNTDKVPFHPYYTTKDLLGALILLILTTHLAL------------------FLPYLLADPENFTPADPL-VTPPHIKPEW-YFLFAYAILRSIPNKLGGVLALA-LSIL-VL----------------LVIPLLHT----GTQRTMTFR--PATQMM--------FWSFVANA-----------ILLTWIGGQP-----VEP----PFILIGQAASATYFMLLLLAI-PLI---SSLEDKFM-Q----H--------L-PTRS------------------------------------------------------------
>96882
----------------M--A----NLRKTHPLLK-IANDALVDLPAPANISVWWNFGSLLGLCLAAQILTGLFLAM--HYTSDIAT-AFSSV--AHICR-DVNYGWLIRNMH---------------ANGASFFFICIYLHIGRGLYYGSY-LYK--ETWNIGVILLLLVMMTAFVG---Y-VLPWGQMSFWG-ATV-ITNLLSAFPYVGNSLVQ---------WIWG---GF-SVDNATLTR--------FFAFHFLFPFVIVAMTLVHLIFLHET-GS-NNPTGLNSDADKISFHPYFSYKDLLGFAALLIALISLAL------------------FSPNLLGDPDNFTPANPM-VTPPHIKPEW-YFLFAYAILRSIPNKLGGVLALF-ASIL-VL----------------MLVPILHT----SKQRSLTFR--PFTQFL--------FWLLIADV-----------MILTWIGGMP-----VEH----PFIIIGQIASLLYFSLFLLLV-PAV---GWIENKIL-E----W--------R-----------------------------------------------------------------
>1610701
----------------M--A----SLRKTHPLIK-IANDALVDLPTPSNISAWWNFGSLLGLCLITQILTGLLLAM--HYTSDIST-AFSSV--THICR-DVNYGWLIRNVH---------------TNGASFFFICIYMHIARGLYYGSY-LYK--ETWNIGVVLLLLVMMTAFVG---Y-VLPWGQMSLWG-ATV-ISNLLSAVPYIGDILVQ---------WIWG---GF-SVDKATLTR--------FFAFHFLLPFVIAAATIIHLLFLHET-GS-NNPMGLNSDADKLSFHPYLSYKDLLGFVFMLLALTLLAL------------------FSPNLLGDPENFTPANPL-VTPPHIKPEW-YFLLAYAILRSIPNKLGGVLALL-FSIL-VL----------------MVVPLLHT----SKQRGLTFR--PITQFL--------FWTLVADM-----------IILTWIGGMP-----VEH----PFIIIGQIASVLYFALFLIFI-PLA---GWLENKAL-K----W--------A-----------------------------------------------------------------
>582428
----------M-----A--T----NTRKTHPLLK-IINHTLIDLPTPSNISIWWNFGSLLGLCLIIQILTGLFLAM--HYTADIST-AFSSV--VHICR-DVNYGWLIRNIH---------------ANGASLFFICVYLHIARGLYYGSY-LNK--ETWNIGVILLLLLMATAFVG---Y-VLPWGQMSFWG-ATV-ITNLLSAFPYIGNMLVQ---------WIWG---GF-SVDNATLTR--------FFTFHFLLPFLIAALSMMHLLFLHEM-GS-NNPMGLNSDMDKITFHPYFSYKDLLGFFTMIVFLTSLAL------------------FLPNLLGDAENFIPANPL-TTPPHIKPEW-YFLFAYAILRSIPNKLGGVLALL-FSIL-IL----------------MLIPLLHT----SKQRSNVFR--PLSQLF--------FWILVTNT-----------IILTWIGGQP-----VEQ----PFILVGQIASTVYFLLFLIIL-PLI---SWWENKII-S----L--------N-----------------------------------------------------------------
>82468
----------------M--T----IIRKKHPLIK-IINHSFIDLPAPSNISSWWNFGSLLGLCLIIQILTGLFLAM--HYTSDTST-AFSSV--THICR-DVNYGWLIRYLH---------------ANGASMFFICLFLHVGRGVYYGSY-NMI--ETWNMGIILLFAVMATAFMG---Y-VLPWGQMSFWG-ATV-ITNLLSAIPYIGTTLVE---------WIWG---GF-SVDKATLTR--------FFAFHFILPFIITALVLVHLLFLHET-GS-NNPSGLNSDADKIPFHPYYTVKDFLGVLILLMALMILVL------------------FFPDILGDPDNYTPANPL-NTPPHIKPEW-YFLFAYAILRSIPNKLGGVLALI-LSIL-IL----------------ALMPHLHT----SKQRGLTFR--PITQTM--------YWILVADL-----------LILTWIGGQP-----VEY----PFIVIGQIASIAYFAIIVILM-PIA---GMIENDIL-D----L--------N-----------------------------------------------------------------
>215342
----------------M--A----SLRKTHPVLK-IANNALVDLPAPSNISVWWNFGSLLGLCLITQIATGLFLAM--HYTADIST-AFSSV--AHICR-DVNYGWLLRNMH---------------ANGASFFFICIYMHIARGLYYGSY-LYK--ETWNIGVVLLLLVMATAFVG---Y-VLPWGQMSFWG-ATV-ITNLFSAIPYVGDSLVQ---------WIWG---GF-SVDNATLTR--------FFTFHFLFPFIIVGATAIHLLFLHET-GS-NNPMGLNSDADKVSFHPYFSYKDLLGFAVMMIALTSLAL------------------FMPNLLGDPDNFSPANPL-VTPPHIKPEW-YFLFAYAILRSVPNKLGGVLALL-FSIL-VL----------------MLVPLLHT----SKQRGLTFR--PLTQLL--------FWTLLADV-----------IILTWIGGMP-----VEH----PFVVIGQIASLIYFALFLIFI-PVV---GVLENKAI-E----W--------A-----------------------------------------------------------------
>314331
----------M-----N--K----ILMKKNLILM-ILNNSLIKLPSPVNISLWWNFGSLLGLCLMIQIITGLFLSM--HYTSNINY-SFFSI--IHIIQ-DVNFGWLMRLIH---------------FNGASFFFICVYLHIGRGLYYGSF-KYI--KTWLVGVMIFLVMMGTAFLG---Y-VLPWGQMSFWG-ATV-ITNLVSAIPYIGQMVVE---------WLWG---GF-SVDNSTLNR--------FYTLHFLMPFVLVVMVLIHLMFLHET-GS-NNPLGLNSNFYKIVFHNYFSIKDLMGFLWLFWFFILIIF------------------EFPYILGDPENFVMANSM-VTPVHIQPEW-YFLFAYTILRSIPNKLSGVIALL-MSIL-IL----------------MIMPFINK----VNFQGLTFY--PLSQMY--------FWMFFNFV-----------ILLTWLGAQP-----VEY----PYVILSQILTVLYFMYYFMN--YFL---MMIWDKLL-N-------------------------------------------------------------------------------
>9493
----------------M--I----PPRKTHPLAK-IMNESFIDLPTPSNISSWWNFGSLLGTCLIIQITTGLLLAM--HYTPDTAT-AFSSV--AHITR-DVNYGWMIRYLH---------------ANGASMFFICLFLHIGRGLYYGSF-LFL--KTWNIGTILLLTTMATAFMG---Y-VLPWGQMSFWG-ATV-ITNLLSAIPYIGSDLVQ---------WIWG---GF-SVDKATLTR--------FFTFHFILPFIIAALATIHLLFLHET-GS-SNPSGITSEPDKIPFHPYYTTKDILGLTFLLLMLTSLTL------------------FTPDLLTDPDNYTLANPL-NTPPHIKPEW-YFLFAYAILRSIPNKLGGVLALA-MSIL-IL----------------MFVPMTHL----SKQQSMAFR--PITQVM--------FWTLVADL-----------FTLTWIGGQP-----VEH----PFIAIGQTASIMYFLIIITLI-PLS---SLIENKLL-K----W--------------------------------------------------------------------------
>109727
----------------M--A----NLRKTHPLLK-IANDALVDLPAPSNISAWWNFGSLLGLCLVSQILTGLFLAM--HYTSDIAT-AFSSV--AHICR-DVNYGWLIRNLH---------------ANGASFFFICIYFHIGRGLYYGSY-LNK--EAWNIGVVLLLLVMMTAFVG---Y-VLPWGQMSFWG-ATV-ITNLLSAVPYVGNTLVQ---------WIWG---GF-SVDNATLTR--------FFAFHFLLPFVIAAASLVHLLFLHEH-GA-NNPLGLNSDADKIPFHPYFSYKDLLGFAILLIALTCLAL------------------FSPNLLGDPDNFTPANPL-VTPPHIKPEW-YFLFAYAILRSIPNKLGGVLALL-ASIL-VL----------------LTVPLIHT----SKQRSLTFR--PMTQFL--------FWTLIANV-----------AILTWIGGMP-----VED----PYIIIGQVASFLYFFLFLVLM-PYA---GWLENKIL-K----W--------A-----------------------------------------------------------------
>406260
----------M-----T--H----NVRKTHPIFK-IINNSFIDLPSPSNISSLWNFGSLLGICLISQIITGLFLAM--HYTADTTS-AFSSV--AHICR-DVNYGWLMRNIH---------------ANGASMFFICIYIHIGRGIYYGSY-LFK--ETWNIGVVLLLLVMATAFVG---Y-VLPWGQMSFWG-ATV-ITNLLSATPYIGDTLVQ---------WIWG---GF-SVDKATLTR--------FFSFHFILPFLIIGMSILHLLFLHET-GS-NNPTGLNSNTDKIPFHPYFSYKDALGFMIMLAMLSIMSL------------------FYPNLLGDPENFTPANPL-VTPPHIKPEW-YFLFAYAILRSIPNKLGGVLALL-FSIL-IL----------------AAIPMLHT----SKQRAMTFR--PITQMI--------FWLIVANT-----------LILTWIGGQP-----VEE----PFILIGQISSTLYFIMFLTFL-PLT---GLMENKML-N----W--------------------------------------------------------------------------
>127404
----------M-----T--K----ALRLKHPLFK-IANNALVDLPAPINISAWWNFGSLLGLCLIIQILTGLFLAM--HYTADINM-AFNSV--NHICR-DVNYGWLLRTLH---------------ANGASFFFICIYLHVGRGIYYNSY-LYV--PTWTVGTLILFLVMGTAFMG---Y-VLPWGQMSFWG-ATV-ITNLLSAIPYLGTTLVQ---------WIWG---GF-AVDNATLTR--------FFTFHFIFPFIILAMVLIHLLFLHQT-GS-NNPMGLNSNIDKIPFHPYFTFKDIFGFIIMLMLLIMLTL------------------MNPYLLGDPDNFIPANPL-VTPIHIQPEW-YFLFAYAILRSIPNKLGGVMALV-FSIA-IL----------------FFMPIAHN----SKFQGNQFY--PINKIL--------FWSMVTTV-----------ILLTWIGARP-----VEN----PYIMIGQILTVIYFSYFIIN--PMI---TKWWDNLI-N-------------------------------------------------------------------------------
>55117
----------------M--S----NLRKTHPLIK-IANNSFVDLPAPSNLSTWWNFGSLLGLCLILQVLTGLFLAM--HYTSDIST-AFSSV--AHICR-DVNYGWLIRNLH---------------ANGASLFFICLYLHIARGLYYGSY-NFK--MTWNIGVILFLLVMMTAFVG---Y-VLPWGQMSFWG-ATV-ITNLLSAVPYVGEMLVQ---------WIWG---GF-SVDNATLNR--------FFAFHFLLPFVVLGITVIHLASLHVT-GS-VNPVGIISNSDKVPFHPYYTFKDLAGFLILFIQLIMLTL------------------FFPTVLGDPDNFTPANPM-VTPPHIKPEW-YFLFAYAILRSIPNKLGGVMALL-FSIL-IL----------------LVIPLLHT----SKQRNLTYR--PTSQTM--------FWLFATNM-----------LILTWIGGMP-----MDQ----PYTIIGQVASTWHFSLILLIN-PLT---AWLENKHL----------I---PK-KQRM------------------------------------------------------------
>458610
----------------M--A----SLRKTHPLLK-IANDALIDLPAPSNISAWWNFGSLLLLCLIMQILTGLFLAM--HYTSDIST-AFSSV--AHICR-DVNYGWLIRNMH---------------ANGASFFFICIYLHIGRGLYYGSY-LYK--ETWNIGVVLLLLVMMTAFVG---Y-VLPWGQMSFWG-ATV-ITNLLSAVPYVGDALVQ---------WIWG---GF-SVDNATLTR--------FFAFHFLLPFAIIAATALHALFLHET-GS-NNPTGLNSDADKISFHPYFSYKDLLGFVILIMALASLAL------------------FSPNLLGDPENFTPANPL-VTPPHIKPEW-YFLFAYAILRSIPNKLGGVLALL-FSIL-VL----------------MLVPLLHT----SKQQGLTFR--PITQFL--------FWTLVADV-----------MILTWIGGMP-----VEH----PFIIIGQIASILYFALFLIFN-PLA---GWLENKSL-N----W--------S-----------------------------------------------------------------
>412635
----------------M--A----SLRKTHPLLK-IANDALVDLPAPSNISVWWNFGSLLGLCLIAQILTGLFLAM--HYTSDIAT-AFSSV--AHICQ-DVNYGWLIRNMH---------------ANGASFFFICIYLHIGRGLYYGSY-LYK--ETWNIGVVLLLLVMMTAFVG---Y-VLPWGQMSFWG-ATV-ITNLLSAVPYIGNTLVQ---------WIWG---GF-SVDNATLTR--------FFAFHFLFPFIIAALTVIHLLFLHET-GS-NNPLGLSSNTDKIPFHPYFSYKDILGFAAILITLTSLAL------------------FSPNLLGDPDNFIPANPL-VTPPHIKPEW-YFLFAYAILRSIPNKLGGVLALL-ASIL-VL----------------LLVPALHT----SKQRGLTFR--PLTQLL--------FWILVADV-----------AILTWIGGMP-----VEH----PFIIIGQVASLLYFALFLIFM-PLA---GWLENKTL-E----L--------L-----------------------------------------------------------------
>101700
----------M-----T--T----NLRKTHPMMK-IINNSFIDLPSPSNISAWWNFGSLLGICLILQIITGIFLAM--HYSPNISL-AFSSV--AHISR-DVQYGWLIRNMH---------------ANGASIFFMCIYLHIGRGLYYGSY-LYK--ETWNTGIMLLLLVMATAFMG---Y-VLPWGQMSFWG-ATV-ITNLLSATPYIGNTLVQ---------WIWG---GF-SVDNATLTR--------FFTLHFLLPFAIIGLAVVHLLFLHET-GS-NNPTGLNSDTDKIPFHPYFSYKDLLGLILMLTTLLTLTL------------------FFPNLLGDPDNFTPANPL-STPPHIKPEW-YFLFAYAILRSIPNKLGGVLALL-SSIL-VL----------------FLMPTLHT----SKQRSIMFR--PLNQTL--------FWCLTANL-----------LVLTWIGGQP-----VED----PFITIGQMASISYFTILLILM-PMA---GAIENKML-Y----L--------K-----------------------------------------------------------------
>8962
----------M-----A--P----NPRKSHPLLK-MVNNSLIDLPTPSNISTWWNFGSLLGICLMTQILTGLLLAM--HYTADTTL-AFSSV--AHTCR-NVQYGWLIRNLH---------------ANGASFFFICIYLHIGRGLYYGSY-LYK--ETWNTGIILLLTLMATAFVG---Y-VLPWGQMSFWG-ATV-ITNLFSAIPYIGQTLVE---------WAWG---GF-SVDNPTLTR--------FFALHFLLPFLIASLTLIHLTFLHES-GS-NNPLGIISNCDKIPFHPYFSLKDILGFVLMLLPLTTLAL------------------FSPNLLGDPENFTPANPL-VTPPHIKPEW-YFLFAYAILRSIPNKLGGVLALA-ASVL-IL----------------FLIPFLHK----SKQRTMTFR--PLSQLL--------FWTLIANL-----------LILTWIGSQP-----VEH----PFIIIGQLASLTYFSTLLILF-PLI---GALENKML-N----H--------------------------------------------------------------------------
>64534
-------------------M----ITRKTHPLLK-IANNALIDLPAPSNISAWWNFGSLLLLCLMAQILTGLFLAM--HYTSDIST-AFSSV--AHICR-DVNYGWLIRNLH---------------ANGASFFFICIYLHIGRGLYYGSY-LYK--ETWNIGVVLLLLVMMTAFVG---Y-VLPWGQMSFWG-ATV-ITNLLSAVPYMGNALVQ---------WIWG---GF-SVDNATLTR--------FFAFHFLLPFAIIAATLLHALFLHET-GS-NNPVGLNSDADKISFHPYFSYKDLLGFVFLITALASLAL------------------FSPNLLGDPENFTPANPL-VTPPHIKPEW-YFLFAYAILRSIPNKLGGVLALL-LSIL-VL----------------MVVPLLHT----SKQQGLAFR--PLSQLL--------FWALVADV-----------AILTWIGGMP-----VEH----PFIIIGQIASVLYFSLFLIFN-PLM---GWLENKTI-N----F--------K-----------------------------------------------------------------
>205130
----------------M--A----NLRKTHPLLK-IANNALIDLPAPSNISAWWNFGSLLGLCLMTQILTGLFLAM--HYTSDISM-AFSSV--VHICR-DVNYGWLIRNIH---------------ANGASLFFICIYLHIGRGLYYGSY-LYK--ETWNIGVILLLLTMMTAFVG---Y-VLPWGQMSFWG-ATV-ITNLLSAVPYIGNTLVQ---------WIWG---GF-SVDNATLTR--------FFAFHFLFPFIIAAATMVHLLFLHET-GS-NNPTGLNSDVDKIPFHPYYSYKDLMGFILALITLTSLAL------------------FSPNLLGDPDNFTPANPL-VTPPHIKPEW-YFLFAYAILRSIPNKLGGVLALL-ASIL-VL----------------MLVPVLHT----SKQRSLTFR--PVSQLL--------FWTLITDV-----------IILTWIGGMP-----VEH----PFIIIGQIASLLYFLLFLLLI-PAT---GWAENKIL-K----K--------------------------------------------------------------------------
>76593
----------------M--A----SLRKTHPLIK-IANDALVDLPAPSNISVWWNFGSLLGLCLITQILTGLFLAM--HYTSDIST-AFSSV--AHICR-DVNYGWLIRSLH---------------ANGASFFFICIYLHIARGLYYGSY-LYK--ETWNIGVVLLLLVMMTAFVG---Y-VLPWGQMSFWG-ATV-ITNLLSAVPYVGDILVQ---------WIWG---GF-SVDNATLTR--------FFAFHFLLPFIIAAMTILHLLFLHET-GS-NNPIGLNSDADKIPFHPYFTYKDLLGFVLMLLALALLAL------------------FSPNLLGDPDNFTPANPL-VTPPHIKPEW-YFLFAYAILRSIPNKLGGVLALL-FSIL-VL----------------MVVPLLHT----SKQRGLTFR--PLTQFL--------FWTLAADV-----------MILTWIGGMP-----VEH----PFIVIGQIASVLYFALFLILF-PLA---GWLENKAL-E----W--------T-----------------------------------------------------------------
>543830
----------M-----N--K----PMRLSHPLFK-IGNNALIDLPTPSNISIWWNFGSLLGLCLVLQIATGLFLAM--HYTANIEM-AFYSV--NHICR-DVNYGWLLRTLH---------------ANGASFFFICIYLHIGRNMYYGSY-KYV--HTWSVGVIILFLVMGTAFMG---Y-VLPWGQMSFWG-ATV-ITNLLSAIPYLGTTMVQ---------WVWG---GF-AVDNATLTR--------FFTFHFVLPFIVAAATMVHLLFLHQT-GS-NNPTGLNSDMDKVPFHPYFTWKDVQGFLVLITMLTMLSL------------------MNPYMLGDPDNFIPANPL-VTPVHIQPEW-YFLFAYAILRSIPNKLGGVIALV-MSIA-IL----------------FILPLY-N----SNFKGLQFY--PINQML--------FWTLVSMV-----------ILLTWIGARP-----VED----PYIITGQILTVLYFSFYIIH--PML---MKIWDNTL-Y-------------------------------------------------------------------------------
>107992
----------M-----A--H----IIRKINPLLK-IINNSFVDLPAPSNLSYLWNFGSLLGVCLITQILTGLFLAM--HYTADTSS-AFSSV--IHICR-DVNYGWMVRNMH---------------ANGASFFFICIYLHIGRGIYHGSF-MYN--ETWNIGVILLLLVMATAFVG---Y-VLPWGQMSFWG-ATV-ITNLLSAIPYVGDMLVQ---------WIWG---GF-SVDKATLTR--------FFAFHFILPFIVAGASIVHLLFLHET-GS-NNPVGLNSNPDKISFHPYFSYKDLLGLMLMLMLLIMISL------------------LTPNLLGDPENFTPANPL-VTPPHIQPEW-YFLFAYAILRSIPNKLGGVLALL-ASIL-IL----------------LLMPIMHT----SKHQSMSLR--PLTQTM--------FWLLIANT-----------IILTWIGGKP-----VEP----PFIEIGQMASLLYFTLFMLLM-PMA---GTLENKLI-K----W--------------------------------------------------------------------------
>1045278
----------------M--A----SLRKTHPLIK-IANDALVDLPTPSNISAWWNFGSLLGLCLITQILTGLFLAM--HYTSDIST-AFSSV--THICR-DVNYGWLIRNVH---------------ANGASFFFICIYMHIARGLYYGSY-LYK--ETWNIGVVLLLLVMMTAFVG---Y-VLPWGQMSFWG-ATV-ITNLLSAVPYMGDMLVQ---------WIWG---GF-SVDNATLTR--------FFAFHFLLPFVIAAATIIHLLFLHET-GS-NNPIGLNSDADKVSFHPYFSYKDLLGFVIMLLALTLLAL------------------FSPNLLGDPENFTPANPL-VTPPHIKPEW-YFLFAYAILRSIPNKLGGVLALL-FSIL-VL----------------MVVPLLHT----SKQRGLTFR--PITQFL--------FWTLVADM-----------IILTWIGGMP-----VEH----PFIIIGQIASVLYFALFLIFM-PLA---GWLENKAL-K----W--------A-----------------------------------------------------------------
>57847
----------------M--T----QLRKSHSLFK-IANDALVDMPAPANISAWWNFGSLLGLCLVTQLLTGLFLAM--HYTSDITT-AFSSV--THICR-DVNYGWLIRNMH---------------ANGASFFFICIYLHIGRGLYYGSY-LYK--ETWNVGVVLLLLVMMTAFVG---Y-VLPWGQMSFWG-ATV-ITNLLSAFPYVGDALVQ---------WIWG---GF-SIDNATLTR--------FFTFHFLFPFVIAAATMVHLIFLHES-GS-NNPTGLSSDADKISFHPYFSYKDLLGFAALLIALISLAL------------------FSPNLLGDPENFTPANPL-VTPPHIKPEW-YFLFAYAILRSIPNKLGGVLALL-FSIL-VL----------------MLVPILHT----SKQRGLTFR--PLTQFL--------FWVLIADV-----------LVLTWIGGMP-----VEH----PFIIIGQVASFLYFSLFLFLS-PLA---GLLENKML-E----W--------R-----------------------------------------------------------------
>391222
----------------M--A----SLRKTHPILK-IANDALVDLPTPSNISAMWNFGSLLGLCLITQILTGLFLAM--HYTSDIST-AFSSV--AHICR-DVNYGWLIRNLH---------------ANGASFFFICLYMHIARGLYYGSY-LYK--ETWNIGVVLFLLVMMTAFVG---Y-VLPWGQMSFWG-ATV-ITNLLSAVPYVGNTLVQ---------WIWG---GF-SVDNATLTR--------FFAFHFLLPFVVLAATMLHLLFLHET-GS-NNPAGLNSDADKIPFHPYFSYKDLLGFIIMLTALTSLAL------------------FYPNVLGDPDNFTPANPM-VTPPHIKPEW-YFLFAYAILRSIPNKLGGVLALL-FSIL-IL----------------MLVPLLHT----SKQRALTFR--PASQVL--------FWLLVADM-----------FVLTWIGGMP-----VEH----PFVIIGQTASVLYFTLFLVLN-PLI---AWMENKML-D----W--------------------------------------------------------------------------
>101849
----------------M--T----NIRKTHPLAK-IINNSFIDLPTPPNISAWWNFGSLLGICLILQILTGLFLAM--HYTSDTTT-AFSSV--THICR-DVNYGWIIRYMH---------------ANGASMFFICLYMHVGRGLYYGSY-TFT--ETWNIGIILLFTIMATAFMG---Y-VLPWGQMSFWG-ATV-ITNLLSAIPYIGTDLVQ---------WIWG---GF-SVDKATLTR--------FFAFHFILPFVASALAAVHLLFLHET-GS-NNPSGIPSDSDKIPFHPYYTIKDILGALLLILILMLLVL------------------FSPDLLGDPDNYIPANPL-STPPHIKPEW-YFLFAYAILRSIPNKLGGVLALM-LSIL-IL----------------AIIPLLHT----SKQRGMMFR--PISQCL--------FWLLVADL-----------LTLTWIGGQP-----VEH----PYITIGQLASILYFTILLVLM-PIT---SIIENNIL-K----W--------------------------------------------------------------------------
>1364862
----------M-----A--L----NLRKNHPLFK-TINDALIDLPTPSNISAWWNFGSLLGICLITQIITGLLLAT--HYTADTSL-AFNSV--AHMCR-NVQFGWLIRNLH---------------ANGASFFFICIYLHIGRGFYYGSY-LNK--ETWNVGVVLLLLLMATAFVG---Y-VLPWGQMSFWG-ATV-ITNLFSAIPYIGQTLVE---------WAWG---GF-SVDNPTLTR--------FFALHFLLPFVIVGLTLVHLTFLHET-GS-NNPLGIPADCDKIPFHPYYSTKDILGFALMLILLVSLAL------------------FSPNLLGDPENFTPANPL-ATPPHIKPEW-YFLFAYAILRSIPNKLGGVLALA-ASVL-VL----------------FLVPLLHT----SKQRSLTFR--PISQIL--------FWALVANL-----------LILTWVGSQP-----VEH----PFIIIGQLASLSYFTIILVLF-PLA---AVLENKML-N----L--------------------------------------------------------------------------
>455479
----------------M--A----SLRKTHPLLK-IANDALVDLPAPSNISVWWNFGSLLGLCLIAQILTGLFLAM--HYTSDITM-AFSSV--AHICR-DVNYGWLIRNLH---------------ANGASFFFICIYLHIGRGLYYGSY-LYK--ETWNIGVVLLLLVMATAFVG---Y-VLPWGQMSFWG-ATV-ITNLLSAIPYVGNTLVQ---------WIWG---GF-SVDNATLTR--------FFAFHFLLPFIIAAVTMLHLLFLHET-GS-NNPLGLNSDVDKISFHPYFSYKDLLGFVVVLIALTSLAL------------------FSPNLLGDPDNFTPANPL-VTPPHIKPEW-YFLFAYAILRSIPNKLGGVLALL-ASIL-VL----------------MVVPILHT----SKQRGLTFR--PVTQFL--------FWTLIANV-----------AILTWIGGMP-----VEH----PFIIIGQIASVLYFSLFLVLA-PLA---GWLENKAL-G----W--------L-----------------------------------------------------------------
>221866
----------------M--A----SLRKTHPLLK-IANDAVVDLPAPSNISVWWNFGSLLGLCLASQILTGLFLAM--HYTSDIAT-AFSSV--AHICR-DVNYGWLIRNMH---------------ANGASFFFICIYAHIARGLYYGSY-LYK--ETWTVGVVLLLLVMMTAFVG---Y-VLPWGQMSFWG-ATV-ITNLLSAVPYVGDVLVQ---------WIWG---GF-SVDNATLTR--------FFAFHFLFPFVIAGATILHLLFLHET-GS-NNPAGLNSDADKISFHPYFSYKDLLGFIVMLLALSSLAL------------------FSPNLLGDSENFIPANPL-VTPPHIKPEW-YFLFAYAILRSIPNKLGGVLALL-FSIL-VL----------------LVVPILHT----SKQRGLTFR--PVTQFL--------FWVLVADV-----------IILTWIGGMP-----VEH----PFIIIGQIASVIYFALFLLLA-PLA---GWVENKAL-N----W--------S-----------------------------------------------------------------
>1300979
----------------M--A----SLRKTHPLLK-IANDAVVDLPAPSNISVWWNFGSLLGLCLASQILTGLFLAM--HYTSDIAT-AFSSV--THICR-DVNYGWLIRNMH---------------ANGASFFFICIYAHIGRGLYYGSY-LYK--ETWNIGVVLLLLVMMTAFVG---Y-VLPWGQMSFWG-ATV-ITNLLSAVPYVGDVLVQ---------WIWG---GF-SVDNATLTR--------FFAFHFLFPFVIAGATILHLLFLHET-GS-NNPAGLNSDADKISFHPYFSYKDLLGFAVMLLALTSLAL------------------FSPNLLGDPENFTPANPL-VTPPHIKPEW-YFLFAYAILRSIPNKLGGVLALL-FSIL-VL----------------MVVPILHT----SKQRGLTFR--PLTQFL--------FWTLVADV-----------IILTWIGGMP-----VEH----PFIIIGQVASVIYFGLFLVLA-PLA---GWVENKVL-E----W--------N-----------------------------------------------------------------
>156542
----------M-----A--P----NLRKNHPLLK-IINDSLIDLPTPSNISAWWNFGSLLGICLVTQIITGLLLAM--HYTADTTL-AFTSV--AHTCR-NVQFGWLIRNLH---------------ANGASLFFICIYFHIGRGIYYGSY-LNK--ETWNIGVILLLALMATAFVG---Y-VLPWGQMSFWG-ATV-ITNLFSAIPYIGQTLVE---------WAWG---GF-SVDNPTLTR--------FFALHFLLPFVIAGLTLVHLTFLHET-GS-NNPLGIPSDCDKIPFHPYYSTKDILGFALMLILLVTLAL------------------FSPNLLGDPENFTPANPL-STPPHIKPEW-YFLFAYAILRSIPNKLGGVLALA-ASVL-VL----------------FLMPLLHT----SKQRSMTFR--PLSQIL--------FWTLVANL-----------LVLTWVGSQP-----VEH----PFIIIGQLASLSYFTIILVLF-PLA---AALENKIL-K----L--------------------------------------------------------------------------
>143321
----------------M--A----NLRKTHPLLK-IANDALVDRPSPSNISVWWNFGSLLGLCLIIQIATGLFLAM--HYTSDIAT-AFSSV--THICR-DVNYGWLIRNMH---------------ANGASFFFICIYMHIARGLYYGSY-LYK--ETWNTGVILLLLVMMTAFVG---Y-VLPWGQMSFWG-ATV-ITNLLSAVPYVGGTLVQ---------WIWG---GF-SVDNATLTR--------FFAFHFLLPFIIAAMALIHLIFLHET-GS-NNPAGLNSDADKISFHPYFSYKDLLGFVALLMALASLAL------------------FSPNLLGDPDNFTPANPL-VTPPHIKPEW-YFLFAYAILRSIPNKLGGVLALL-FSIL-VL----------------MLVPILHT----SKQRGITFR--PLTQIL--------FWTLVADV-----------IILTWIGGMP-----VEHPFVIPFVIIGQIASFIYFSLFLVLA-PLA---GWVENKAL-E----W--------N-----------------------------------------------------------------
>1091408
----------M-----F--K----PIRSVHPLLE-IFNSSLIDLPTPSSITGWWNFGSLLGICLSMQIITGLFLSM--HYVAHIDY-AFSSV--VHICR-DVNYGWLLRVLH---------------ANGASIFFVCIYLHVGRGMYYGSY-SLI--STWLVGVLILFMVMGTAFVG---Y-VLPWGQMSFWG-ATV-ITNLLSAVPYLGVDIVE---------WVWG---GF-AVDSATLTR--------FFMFHFLLPFVVLMFVVVHLLFLHQS-GS-SNPLGLNSDLDKVSFHPYFSYSDLFGFGLMGMGLMGLVM------------------LFPYSLGDPDNFSPANPL-VTPVHIQPEW-YFLFAYAILRSVPSKLGGVIALI-GSIS-IL----------------FLLPFIYD----QSGCGVVNY--PVNQFF--------FWGLVNVV-----------FLLTWIGARP-----VED----PYILVGQSLTVVYYMYYLMD--PLF---MYMWDDLV-S-------------------------------------------------------------------------------
>37349
----------------M--T----HIRKSHPLLK-ILNKSFIDLPTPSNISTWWNFGSLLGACLITQILTGLFLAM--HYTPDTMT-AFSSM--SHICR-DVNYGWIIRQLH---------------SNGASIFFLCLYTHIGRNIYYGSY-LYS--ETWNTGIMLLLITMATAFMG---Y-VLPWGQMSFWG-ATV-ITNLFSAIPYIGTDLVE---------WIWG---GF-SVDKATLNR--------FFALHFILPFTMIALAGVHLTFLHET-GS-NNPLGLTSDSDKIPFHPYYTIKDFLGLLILILFLLLLAL------------------LSPDMLGDPDNYMPADPL-NTPLHIKPEW-YFLFAYAILRSVPNKLGGVLALL-LSIL-IL----------------GIMPLLHT----SKHRSMMLR--PLSQVL--------FWTLATDL-----------LMLTWIGSQP-----VEY----PYIIIGQMASILYFSIILAFL-PIA---GMIENYLI-K-------------------------------------------------------------------------------
>1334185
----------M-----M--M----LLRKTHPLIK-MANNALIDLPAPINISSWWNMGSILGLCLVTQIATGLFLAM--HYTDDVLM-SFNSV--AHITR-DVNYGWLLRTVH---------------ANGASLFFLALYLHVGRGMYYHSY-MFM--MTWLVGVVILFLLMATAFMG---Y-VLIWGQMSFWA-ATV-ITNLLSAIPYLGNMLVQ---------WIWG---GF-AVDNATLTR--------FFTFHFILPFIVAAMTLIHLMFLHQT-GS-NNPLGLNANVDKIPFHPYFTMKDLFGFMLIMWLFLMLTL------------------TNPYLFGDTENFIPANPL-VTPVHIQPEW-YFLFAYAILRSIPNKLGGTVALV-MSIA-IL----------------FILPFTQK----SNKRGNQFY--PMCQFM--------FWMMINIV-----------ILLTWIGARP-----AED----PYILVGQILTSVYFLYFIMI--PLM---MNMWDSTT-N----K--------I-----------------------------------------------------------------
>288317
----------M-----A--H----PIRKTHPFLK-IINGSFVDLPTPSNLSSLWNFGSLLGICLIVQIITGLFLAM--HYTADTSS-AFSSV--AHICR-DVNYGWLVRNTH---------------ANGASFFFICIYLHIGRGFYYGSY-MFK--ETWNIGVILLFLVMATAFVG---Y-VLPWGQMSFWG-ATV-ITNLLSAIPYMGDSLVQ---------WIWG---GF-SVDKATLTR--------FFAFHFLFPFLIVGASILHLLFLHET-GS-NNPMGVYSNMDKVPFHPYFSYKDALGFLIMLLILILLSL------------------LTPNLLGDPDNFTPANPL-ITPPHIQPEW-YFLFAYAILRSIPNKLGGVLALL-ASIL-IL----------------ITIPMVHT----SKQRSMMFR--PMTQLL--------FWLLVSNT-----------LILTWIGGQP-----VEQ----PFIEIGQAASTLYFLLFMIIL-PLS---GWCENKFM-K----W--------------------------------------------------------------------------
>9685
----------------M--T----NIRKSHPLIK-IINHSFIDLPAPSNISAWWNFGSLLGVCLTLQILTGLFLAM--HYTSDTMT-AFSSV--THICR-DVNYGWIIRYLH---------------ANGASMFFICLYMHVGRGMYYGSY-TFS--ETWNIGIMLLFTVMATAFMG---Y-VLPWGQMSFWG-ATV-ITNLLSAIPYIGTELVE---------WIWG---GF-SVDKATLTR--------FFGFHFILPFIISALAGVHLLFLHET-GS-NNPSGITSDSDKIPFHPYYTIKDILGLLVLVLTLMLLVL------------------FSPDLLGDPDNYIPANPL-NTPPHIKPEW-YFLFAYAILRSIPNKLGGVLALV-LSIL-VL----------------AIIPILHT----SKQRGMMFR--PLSQCL--------FWLLVADL-----------LTLTWIGGQP-----VEH----PFITIGQLASILYFSTLLILM-PIS---GIIENRLL-K----W--------------------------------------------------------------------------
>496076
----------M-----K--M----PMRKTHPLIK-IINGALIDMPLPSNISTFWNFGSLLGLCLIIQIMTGLFLSM--HYTAHVDL-AFSSV--AHIHR-DVNYGWLMRSLH---------------ANGGSFFFVCLYLHVGRGIYYGSY-MNI--PAWIVGVIILFLVMATAFLG---Y-VLPWGQMSFWG-ATV-ITSLFSAIPYVGTYLVN---------WIWG---GF-AVENATLMR--------FYSLHFLFPFVVMALSVVHIMFLHQT-GA-NNPLGISSQMDKVPFHPYFTYKDIVGFVVMLWALLMLSL------------------LFPSALMDPDNFIPANPM-VTPKHIQPEW-YFLFAYAILRSIPNKALGVIALV-LSVV-AL----------------MTFPFTHK----SKFRGLAFY--PVNQWL--------FWFFISMV-----------IQLTWIGARP-----VEE----PYVLTGQILTFLYFSYYILN--PLI---LRWWDSKM-I-------------------------------------------------------------------------------
>295213
----------M-----Y--K----SLRKKK-LMK-IINSMMIDLPAPMNISSWWNFGSLLGLCLMIQVTTGIMLAM--HYNANINN-AFESI--SHICR-NVNNGWLIRTLH---------------ANGASLFFMCMYIHVGRGLYYGSY-KFL--TTWITGVIIMLTTMATAFLG---Y-VLPWGQMSFWG-ATV-ITNLLSAIPYIGKMLVN---------WIWG---GY-AVDNPTLTR--------FFTLHFMMPFLIMGLAGLHIFFLHQT-GS-NNPLGINSNNDKIPFHPYFSIKDIMGFIVVITIYVTLTM------------------TEPYLLGDPDNFSPANPL-NTPTHIKPEW-YFLFAYAILRSIPNKLGGVIALL-MSIL-IL----------------LFVPMLKN----SKFQSMTFY--PVSQML--------FWIMLSTI-----------IMLTWIGARP-----VEE----PFIKTGMTMTWMYFLYFIIE--PIT---TKMWDKLI-K-------------------------------------------------------------------------------
>235211
----------------M--A----PLRKTHPLLK-IVNDSLIDLPSPANISAWWNFGSLLGVCLITQILTGLFLAM--HYTPDVES-AFNSV--AHICR-DVNYGWLLRNLH---------------ANGASFFFFCLYFHIGRGLYYGSY-LNM--ETWNIGVILFLLVMMTAFVG---Y-VLPWGQMSFWG-ATV-ITNLLSAVPYIGTTLVE---------WIWG---GF-SVDNATLTR--------FFTFHFLFPFVIVAATVLHLLFLHES-GS-NNPLGLNSNVDKISFHPYFSYKDLLGFAIMLMLLTTIAL------------------FSPNLLGDPDNFTPANPM-VTPPHIKPEW-YFLFAYAILRSIPNKLGGVIALL-ASIL-IL----------------MTTPFLHT----SKFRGLSFR--PASQFL--------FWTLIANV-----------IILTWIGGMP-----AEQ----PFIIIGQLASCLYFSLFLFLF-PVA---AWIENKAL-N----W--------T-----------------------------------------------------------------
>270572
----------------M--T----SLRKTHPLLK-IANDALVDLPAPANISVWWNFGSLLGLCLATQILTGLFLAM--HYTSDIAT-AFSSV--AHICR-DVNFGWLIRNLH---------------ANGASFFFICIYLHIGRGLYYGSY-LYK--ETWNIGVVLLLLVMMTAFVG---Y-VLPWGQMSFWG-ATV-ITNLLSAVPYVGNTLVQ---------WIWG---GF-SVDNATLTR--------FFAFHFLFPFVIAAGTVLHLLFLHET-GS-NNPLGLNSNVDKIPFHPYYSYKDLLGFAVMLLALTSLAL------------------FSPNLLGDPDNFTPANPL-VTPPHIKPEW-YFLFAYAILRSIPNKLGGVLALL-ASIL-VL----------------MVVPFLHT----SCQRGLTFR--PASQFL--------FWTLVADV-----------IILTWIGGMP-----VED----PYIIIGQIASVLYFTLFLLIM-PTV---AWFENKAL-G----L--------V-----------------------------------------------------------------
>537919
----------------M--T----IIRKKHPLIK-IINHSFIDLPAPSNISSWWNFGSLLGLCLITQILTGLFLAM--HYTSDTAT-AFSSV--AHICR-DVNYGWLIRYMH---------------ANGASMFFICLFLHVGRGVYYGSY-NMI--ETWNMGVVLLLTVMATAFMG---Y-VLPWGQMSFWG-ATV-ITNLLSAIPYIGTTLVE---------WIWG---GF-SVDKATLTR--------FFAFHFILPFIITALVLVHLLFLHET-GS-NNPTGLNSDADKIPFHPYYTVKDFLGVLILLMAFMILTL------------------FFPDILGDPDNYTPANPL-NTPPHIKPEW-YFLFAYAILRSIPNKLGGVLALI-LSIV-IL----------------AFMPLLHT----SKQRALTFR--PITQTM--------YWILVADL-----------FVLTWIGGQP-----VEY----PFITIGQTASIAYFAIIVIFM-PMA---GMIENDIL-D----L--------D-----------------------------------------------------------------
>7740
----------M-----S--G----PLRKHHPLLK-VVNHSVIDLPVPSNISVMWNFGSLLGLCLVSQILTGLFLAM--HYTADVNL-AFSSV--AHICR-DVNYGWLLRNLH---------------ANGASFMFICLYMHIGRGLYYGSY-FYV--ETWNIGVMLLVLTMATAFLG---Y-VLPWGQMSFWG-ATV-ITNLFSAIPYFGPDLVQ---------WLWG---GF-SVDNATLTR--------FFAFHFFLPFMIAGLSVVHLLFLHQT-GA-NNPTGLAGDVDKVPFHAYFSYKDVVGFVVLLAGLVFIAL------------------FSPNLLTDPENYIPANPL-VTPVHIQPEW-YFLFAYAILRSIPNKLGGVVALA-MSIV-VL----------------FFMPFVHS----SRQTSHNFR--PLAQVL--------FWLMVVNV-----------LLLTWLGGQP-----VEY----PYIFLGQAASVIYFVNILLFI-PIV---GYVENKLLFS-------------------------------------------------------------------------------
>1407672
-------------------M----VIRKTHPLFK-IVNDALIDLPAPSNISAWWNFGSLLLLCLMMQIMTGLFLAM--HYTSDIST-AFSSV--AHICR-DVNYGWIIRNLH---------------ANGASFFFICIYLHIGRGLYYGSY-LYK--ETWNIGVILLLLVMMTAFVG---Y-VLPWGQMSFWG-ATV-ITNLLSAVPYMGDMLVQ---------WIWG---GF-SVDNATLTR--------FFAFHFLLPFAVVAATLLHALFLHET-GS-NNPLGLNSDADKISFHPYFSYKDILGFILLLTALASLAL------------------FSPNLLGDPENFTPANPL-VTPPHIKPEW-YFLFAYAILRSIPNKLGGVLALL-FSIL-VL----------------MVVPLLHT----SKQQGLTFR--PIAQFM--------FWVLVADV-----------MILTWIGGMP-----VEH----PFIIIGQIASVLYFSLFLILN-PLT---GWLENKLL-N----L--------Q-----------------------------------------------------------------
>450267
----------------M--T----NIRKTHPLFK-IINHSFIDLPTPTSISAWWNFGSLLGICLLIQIVTGLFLAM--HYTSDTLT-AFSSV--THICR-DVNYGWIIRYMH---------------ANGASLFFMCLYLHVGRGMYYGSY-TFT--ETWNIGVVLLLTVMATAFMG---Y-VLPWGQMSFWG-ATV-ITNLLSAIPYIGTDLVE---------WIWG---GF-SVDKATLTR--------FFAFHFILPFVVTALVMIHLLFLHET-GS-NNPTGMSSTMDAIPFHPYYTIKDILGLFLMILFLMTLVL------------------FAPDLLGDPDNYIPANPL-STPPHIKPEW-YFLFAYAILRSIPNKLGGVVALV-CSIL-VL----------------MIIPALHT----AKQRSLMFR--PISQCL--------FWTLVANL-----------LVLTWIGGQP-----VEH----PFIIIGQAASILYFTIILVLM-PLA---GLIENKLM-K----W--------------------------------------------------------------------------
>72053
----------------M--A----NLRKTHPLLK-IANDALVDLPAPSNISVWWNFGSLLGLCLATQILTGLFLAM--HYTSDIST-AFSSV--CHICR-DVSYGWLIRNIH---------------ANGASFFFICIYMHIARGLYYGSY-LYK--ETWNIGVVLLLLTMMTAFVG---Y-VLPWGQMSFWG-ATV-ITNLLSAVPYVGGALVQ---------WIWG---GF-SVDNATLTR--------FFAFHFLFPFVIAAATVLHLLFLHET-GS-NNPAGINSDADKISFHPYFSYKDLLGFVAMLLGLTSLAL------------------FAPNLLGDPDNFTPANPL-VTPPHIKPEW-YFLFAYAILRSIPNKLGGVLALL-FSIL-VL----------------MVVPILHT----SKQRGLTFR--PLTQFL--------FWALVADM-----------LILTWIGGMP-----VEH----PFIIIGQVASVIYFAIFLVLS-PLA---GWAENKAL-Q----W--------A-----------------------------------------------------------------
>9580
----------------M--T----PLRKTNPLMK-LINHSLIDLPAPSNISMWWNFGSLLGACLILQIITGLFLAM--HYTPDAST-AFSSV--AHITR-DVNYGWIIRYLH---------------ANGASMFFICLFLHIGRGLYYGSF-LYL--ETWNIGIILLLATMATAFMG---Y-VLPWGQMSFWG-ATV-ITNLLSAVPYIGTDLVQ---------WVWG---GY-SVDNATLTR--------FFTFHFILPFIITALAALHLLFLHET-GS-NNPLGISSQPDKIAFHPYYTIKDILGLFLLLLMLMSLVL------------------FSPDLLGDPSNYTQANPL-NTPPHIKPEW-YFLFAYAILRSVPNKLGGVLALL-LSIL-IL----------------AMIPALHT----AKQQSMMFR--PLSQLT--------YWLLVMNL-----------LILTWIGGQP-----VSY----PFITIGQVASALYFTTILVLM-PAA---SLIENKML-K----W--------T-----------------------------------------------------------------
>120494
----------M-----A--P----QIRKSHPLIK-IINGSFIDLPTPTNISAWWNFGSLLGLCLIIQIVTGLFLAM--HYTADTSL-AFSSI--AHICR-DVNNGWLLRNIH---------------ANGASFFFICIYFHIGRGLYYGSF-LYK--ETWNIGVILFFLVMATAFVG---Y-VLPWGQMSFWG-ATV-ITNLLSAAPYIGPDLVQ---------WIWG---GF-SVDNATLTR--------FFTFHFILPFAVAAVSVIHLLFLHQT-GS-SNPTGLNSNLDKVTFHPYFSYKDLLGFAIMLGALATLST------------------FAPNLLGDPDNFTPANPL-VTPPHIKPEW-YFLFAYAILRSIPNKLGGVLALL-LSIM-VL----------------FLMPIIHT----SKLRSLMFR--PIAKIF--------FWAIIANM-----------MILTWIGGQP-----VED----PFIMIGQLASAIYFFIFVLLV-PTL---GLLENKLL-K----M--------------------------------------------------------------------------
>565076
----------------M--A----SLRKTHPLLK-IMNDALIDLPAPSNISAWWNFGSLLGLCLITQILTGLFLAM--HYTSDIST-AFSSV--THICR-DVNFGWLIRNIH---------------ANGASFFFICIYLHIGRGLYYGSY-LYK--ETWNVGVILLLLVMMTAFVG---Y-VLPWGQMSFWG-ATV-ITNLLSAVPYVGNTLVQ---------WIWG---GF-SVDNATLNR--------FFAFHFLLPFIIAAMTIIHFLFLHET-GS-NNPTGLNSDADKISFHPYFSYKDLLGFVILFIALLILAF------------------FSPNMLGDPDNFIPANPL-VTPPHIKPEW-YFLFAYAILRSIPNKLGGVLALL-SSIL-VL----------------MFIPLLHT----SKQRGLTFR--PLTQFL--------FWTLIADV-----------VLLTWIGGMP-----VEH----PFIIIGQVASLLYFLLFLVLM-PLA---GWLENKAL-G----W--------N-----------------------------------------------------------------
>10089
----------------M--T----NIRKTHPLFK-IINHSFVDLPAPSNISSWWNFGSLLGICLMVQIITGLFLAM--HYTSDTMT-AFSSV--THICR-DVNYGWLIRYMH---------------ANGASMFFICLFLHVGRGIYYGSY-AFM--ETWNIGVLLLFAVMATAFMG---Y-VLPWGQMSFWG-ATV-ITNLLSAIPYIGTTLVE---------WIWG---GF-SVDKATLTR--------FFAFHFILPFIIAALAIVHLLFLHET-GS-NNPTGLNSDADKIPFHPYYTIKDILGILIMFLFLMTLVL------------------FFPDMLGDPDNYMPANPL-NTPPHIKPEW-YFLFAYAILRSIPNKLGGVLALI-LSIL-IL----------------AFLPFLHT----SKQRSLMFR--PITQIL--------YWVLVANL-----------LILTWIGGQP-----VEH----PFIIIGQLASISYFTIILILM-PIS---GIIEDKML-K----L--------H-P---------------------------------------------------------------
>257867
----------M-----A--P----NIRKSHPLLK-MINDSLIDLPTPSNISAWWNFGSLLGICLATQILTGLLLAM--HYTADTTL-AFSSV--AHTCR-NVQYGWLIRNLH---------------ANGASFFFICIYLHIGRGLYYGSY-LYK--ETWNTGIILLLTLMATAFVG---Y-VLPWGQMSFWG-ATV-ITNLFSAIPYIGQTLVE---------WAWG---GF-SVDNPTLTR--------FFALHFLLPFMIAGLTLIHLTFLHES-GS-NNPLGIVSNCDKIPFHPYFSLKDILGFILMLLPLMTLAL------------------FSPNLLGDPENFTPANPL-VTPPHIKPEW-YFLFAYAILRSIPNKLGGVLALA-ASVL-IL----------------FLSPFLHK----SKQRTMTFR--PLSQLL--------FWALVANL-----------LILTWIGSQP-----VEH----PFIIIGQLASITYFTILLILL-PIT---GALENKML-N----Y--------------------------------------------------------------------------
>928324
----------M-----A--P----NTRKHHPILK-IINNSFIDLPTPSNLSSLWNYGSLLGICLISQIITGLFLAM--HYTADTMS-AFSSI--AHICR-DVNYGWLMRNMH---------------ANGASFFFICIYLHIGRGLYYGSY-LNK--ETWNIGVILLLLTMATAFVG---Y-VLPWGQMSFWG-ATV-ITNLLSAIPYIGNILVQ---------WIWG---GF-SVDKATLTR--------FFAFHFILPFLIIGTSILHLMFLHET-GS-NNPTGLNTNPDKVPFHPYFSYKDAMGFIIMLFTLTSLAL------------------FSPNMLGDPENFTPANPL-VTPPHIKPEW-YFLFAYAILRSIPNKLGGVLALL-LSIL-IL----------------MIVPLLHL----SKQRAMIFR--PLSQLT--------FWSIVTNT-----------LILTWIGGQP-----VED----PFILIGQLSSIMYFTLFIIAM-PLT---SHLENKMM-N----W--------------------------------------------------------------------------
>149980
----------------M--A----SLRKTHPLFK-IANDALVDLPAPSNISVWWNFGSLLGLCLITQILTGLFLAM--HYTSDITT-AFSSV--AHICR-DVNYGWLIRNIH---------------ANGASFFFICIYIHIARGLYYGSY-LYK--ETWNIGVVLLLLIMMTAFVG---Y-VLPWGQMSFWG-ATV-ITNLLSAVPYVGNALVQ---------WIWG---GF-SVDNATLTR--------FFAFHFLLPFIIAAATILHLLFLHET-GS-NNPMGLNSDADKVSFHPYFSYKDLLGFAVVLLALTSLSL------------------FSPNLLGDPDNFTPANPL-VTPPHIKPEW-YFLFAYAILRSIPNKLGGVLALL-FSIL-VL----------------MVVPILHT----SKQRGLAFR--PITQFL--------FWALVADM-----------LILTWIGGMP-----VEH----PFIIIGQLASILYFTLFLVLI-PLA---GWLENKAL-E----W--------A-----------------------------------------------------------------
>1544377
----------------M--A----SLRKTHPLIK-IANDALVDLPAPSNISVWWNFGSLLGLCLITQILTGLFLAM--HYTSDIST-AFSSV--AHICR-DVNYGWLIRNIH---------------ANGASFFFICIYLHIARGLYYGSY-LYK--ETWNIGVVLLLLVMMTAFVG---Y-VLPWGQMSFWG-ATV-ITNLLSAVPYVGDILVQ---------WIWG---GF-SVDNATLTR--------FFAFHFLLPFIIAAVTILHLLFLHET-GS-NNPIGLNSDADKIPFHPYFTYKDLLGFVLMLLALALLAL------------------FSPNLLGDPENFTPANPL-VTPPHIKPEW-YFLFAYAILRSIPNKLGGVLALL-FSIL-VL----------------MVVPLLHT----SKQRGLMFR--PLTQFL--------FWTLAADV-----------MILTWIGGMP-----VEH----PFIIIGQIASILYFALFLILF-PLA---GWLENKAL-E----W--------A-----------------------------------------------------------------
>1194334
----------------M--T----PMRKSNLIMK-MINHSLVDLPTPSNISAWWNFGSLLATCLMLQIITGLFLAM--HYSPDTSS-AFSSI--AHITR-DVNYGWIIRYLH---------------ANGASMFFICLFLHVGRGLYYGSF-LLI--ETWNIGIALLFMVMATAFMG---Y-VLPWGQMSFWG-ATV-ITNLLSAIPYIGTNIVQ---------WVWG---GY-SIDNPTLTR--------FFTLHFTLPFIIAAFTTLHLLFLHET-GS-NNPCGIPSNPDKIPFHPYYTIKDILGLTLLLLTLMVLVL------------------FLPDLLSDPDNYTPANPL-STPPHIKPEW-YFLFAYAILRSVPNKLGGVLALL-MSIL-IL----------------AIIPMLHK----SKQQSMMFR--PFSQFL--------LWLLITIL-----------LTLTWIGSQP-----VNQ----PFIMIGQVASMMYFTTILVLM-PLV---SLTENNLL-K-------------------------------------------------------------------------------
>278780
-------------------M----VTRKAHPLLK-IINDALIDLPAPSNISVWWNFGSLLLLCLMAQILTGLFLAM--HYTSDIST-AFSSV--AHICR-DVNYGWVIRNLH---------------ANGASFFFICIYLHIGRGLYYGSY-LYK--ETWNIGVILLLLVMMTAFVG---Y-VLPWGQMSFWG-ATV-ITNLLSAIPYMGNALVQ---------WIWG---GF-SVDNATLTR--------FFAFHFLLPFAIIAATVLHALFLHET-GS-NNPIGLNSDADKISFHPYFSYKDVLGFIVLITALASLAL------------------FSPNLLGDPDNFTPANPL-VTPPHIKPEW-YFLFAYAILRSIPNKLGGVLALL-SSIL-VL----------------MVVPLLHT----SKQQGTTFR--PLTQLL--------FWTLVADV-----------FILTWIGGMP-----VEH----PFIIIGQIASLLYFSLFLILY-PLA---GWLENKLL-N----F--------N-----------------------------------------------------------------
>43258
----------------M--A----SLRKTHPLLK-IANDALVDLPAPSNISVWWNFGSLLGLCLITQILTGLFLAM--HYTSDIAT-AFSSV--AHICR-DVNFGWLIRNVH---------------ANGASFFFICIYFHIGRGLYYGSY-LYK--ETWNVGVVLLLLVMMTAFVG---Y-VLPWGQMSFWG-ATV-ITNLLSAVPYVGNTLVQ---------WIWG---GF-SVDNATLTR--------FFAFHFLLPFIIAAFTIVHLLFLHET-GS-NNPLGLNSDADKISFHPYFSYKDLLGFAAVLVALTSLAL------------------FSPNMLGDPDNFTPANPL-VTPPHIKPEW-YFLFAYAILRSIPNKLGGVLALL-ASIL-VL----------------MLVPILHT----SKQRSLTFR--PISQFL--------FWLLIADV-----------IILTWIGGMP-----VEH----PFIIIGQVASALYFSLFLLLM-PLA---GWLENKAL-G----W--------N-----------------------------------------------------------------
>299324
----------------M--T----SLRKTHPLMK-IANDALVDLPTPANISVWWNFGSLLGLCLISQILTGLFLAM--HYTSDIST-AFSSV--AHICR-DVNYGWLIRNVH---------------ANGASFFFICIYMHIARGLYYGSY-LYK--ETWNTGVVLLLLVMMTAFVG---Y-VLPWGQMSFWG-ATV-ITNLLSAVPYMGDTLVQ---------WIWG---GF-SVDNATLTR--------FFAFHFLFPFVIAAAAMLHLLFLHET-GS-NNPTGLNSNADKIPFHPYFSYKDVLGFIILLFALTSLAL------------------FSPNLLGDPENFTPANPL-VTPPHIKPEW-YFLFAYAILRSIPNKLGGVLALL-FSIL-VL----------------MVVPMLHT----SKQRGLTFR--PLTQFL--------FWTLVADM-----------IILTWIGGMP-----VEH----PFIIIGQIASIIYFALFLVLF-PLA---GWLENKAL-K----L--------N-----------------------------------------------------------------
>1358780
----------M-----A--P----NLRKHHPLLK-MVNNSLIDLPTPSNISAWWNFGSLLGICLTTQILTGLLLAA--HYTADTSL-AFSSV--ANMCR-NVQYGWLVRNLH---------------ANGASFFFICIYLHIARGFYYGSY-LYK--ETWNTGIILLLSLMATAFVG---Y-VLPWGQMSFWG-ATV-ITNLFSAIPYIGHTLVE---------WAWG---GF-SVDNPTLTR--------FFTLHFLLPFMITSLVLIHLTLLHES-GS-NNPLGISSNCDKIPFHPYFSLKDLLGFTIMLLLLAALAL------------------FSPNLLGDPENFTPANPL-VTPPHIKPEW-YFLFAYAILRSIPNKLGGVLALA-ASVL-IL----------------FLSPLLHK----SKQRAMTFR--PMSQLL--------FWTLAANL-----------FILTWIGSQP-----VEH----PFIIIGQLASLTYFTIILILL-PTI---SSLENKIL-N-------------------------------------------------------------------------------
>79684
----------------M--T----ILRKKHPLIK-IINHSFIDLPTPSNISSWWNFGSLLGLCLVVQILTGLFLAM--HYTSDTAT-AFSSV--AHICR-DVNYGWLIRYMH---------------ANGASMFFICLFLHVGRGVYYGSY-NMI--ETWNMGIVLLFAVMATAFMG---Y-VLPWGQMSFWG-ATV-ITNLLSAIPYIGTTLVE---------WIWG---GF-SVDKATLTR--------FFAFHFILPFIITALVLVHLLFLHET-GS-NNPTGLNSDADKIPFHPYYTIKDFLGVLFLLMAFMILTL------------------FFPDILGDPDNFTPANPL-NTPPHIKPEW-YFLFAYAILRSIPNKLGGVLALI-LSIL-IL----------------ALMPFLHT----SKQRTLAFR--PITQTM--------YWILVADL-----------LILTWIGGQP-----VEY----PFIIIGQTASIAYFAIIVIFM-PIA---GMIENNIL-D----L--------E-----------------------------------------------------------------
>134902
----------M-----A--L----NLRKNHPLLK-IINNSLIDLPTPSNISAWWNFGSLLGLCLTVQIITGLLLAM--HYTADTSL-AFTSV--AHTCR-DVQFGWLIRNLH---------------ANGASFFFICIYLHIGRGIYYGSY-LNK--KTWNIGVILLLTLMATAFVG---Y-VLPWGQMSFWG-ATV-ITNLFSAIPYIGQTLVE---------WLWG---GF-SVDNPTLTR--------FFAFHFILPFVIAGLTLVHLTFLHET-GS-NNPLGIPSDCDKIPFHPYYSIKDLLGFALMIIPLITLAL------------------FSPNLLGDPENFTPANPL-ATPPHIKPEW-YFLFAYAILRSIPNKLGGVLALA-ASVL-VL----------------FLIPFLHV----SKQRSMTFR--PLSQIL--------FWTLVADL-----------LILTWVGSQP-----VEH----PFIIIGQLASFTYFAIILILF-PIV---SALENKML-K----L--------------------------------------------------------------------------
>390452
-------------------M----VTRKTHPLFK-IANDALIDLPAPSNISAWWNFGSLLLLCLMMQILTGLFLAM--HYTSDITT-AFSSV--AHICR-DVNYGWTIRNMH---------------ANGASFFFICIYLHIGRGLYYGSY-LYK--ETWNIGVVLLLLVMMTAFVG---Y-VLPWGQMSFWG-ATV-ITNLLSAVPYMGDALVQ---------WIWG---GF-SVDNATLTR--------FFAFHFLLPFAVIAATLLHALFLHET-GS-NNPIGLNSDADKISFHPYFTYKDLLGFIILITVLASLAL------------------FSPNLLGDPENFTPANPL-VTPPHIKPEW-YFLFAYAILRSIPNKLGGVLALL-FSIL-VL----------------MLVPLLHT----SKQRGLTFR--PLAQLL--------FWALVADV-----------MILTWIGGMP-----VEH----PFIIIGQVASIIYFMLFLVIS-PLT---GWLENKSL-N----W--------R-----------------------------------------------------------------
>471579
----------------M--A----SLRKTHPLFK-IANDALVDLPAPSNISAWWNFGSLLGLCLITQILTGLFLAM--HYTSDIST-AFSSV--THICR-DVNYGWLIRNMH---------------ANGASFFFICIYMHIARGLYYGSY-LYK--ETWNIGVVLLLLVMMTAFVG---Y-VLPWGQMSFWG-ATV-ITNLLSAVPYMGDALVQ---------WIWG---GF-SVDNATLTR--------FFAFHFLLPFIIAAATIIHLLFLHET-GS-NNPIGLNSDADKISFHPYFTYKDLLGFVIMLLALTLLAL------------------FSPNLLGDPENFTPANPL-VTPPHIKPEW-YFLFAYAILRSIPNKLGGVLALL-FSIL-VL----------------MVVPLLHT----SKQRGLTFR--PITQFL--------FWTLVADM-----------AILTWIGGMP-----VEH----PFIIIGQIASVLYFALFLVFI-PLA---GWLENKAL-E----W--------A-----------------------------------------------------------------
>111096
----------M-----T--P----TIRKTHPLIK-IVNDSFIDLPSPTNISAWWNFGSLLGICLIAQIATGLFLAM--HYTPDTNM-AFSSV--AHICR-DVNNGWLLRNLH---------------ANGASFFFICIYMHIGRGLYYGSF-LFK--ETWNIGIILLFLVMATAFVG---Y-VLPWGQMSFWG-ATV-ITNLLSATPYIGAELVQ---------WIWG---GF-SVDNATLTR--------FFTFHFILPFIIAGASIIHLLFLHQT-GS-SNPTGLNSNLDKVPFHTYYSYKDAFGFTLLLVMLTILST------------------FTPNILGDPDNFTPANPL-VTPPHIKPEW-YFLFAYAILRSIPNKLGGVLALL-FSIL-II----------------FLAPLIHT----SKQRGLMFR--PMTKMF--------FWLFIANS-----------LILTWIGGQP-----VED----PFITIGQIASGLYFLIFILLF-PTL---ALLENKLL-G----L--------Y-H---------------------------------------------------------------
>1396429
----------------M--A----SLRKTHPLIK-IANDALVDLPAPSNISVWWNFGSLLGLCLITQILTGLFLAM--HYTSDIST-AFSSV--AHICR-DVNYGWLIRNMH---------------ANGASFFFICLYLHIARGLYYGSY-LYK--ETWNIGVVLFLLVMMTAFVG---Y-VLPWGQMSFWG-ATV-ITNLLSAVPYMGDMLVQ---------WIWG---GF-SVDNATLTR--------FFAFHFLFPFVVAAVTILHLLFLHET-GS-NNPAGLNSDADKVSFHPYFSYKDLLGFVVMLLALTSLAL------------------FSPNLLGDPENFTPANPL-VTPPHIKPEW-YFLFAYAILRSIPNKLGGVLALL-FSIL-VL----------------MVVPILHT----SKQRGLTFR--PITQFL--------FWTLVADM-----------AILTWIGGMP-----VEH----PFIIIGQIASILYFALFLILI-PLA---GWLENKAL-E----W--------A-----------------------------------------------------------------
>184434
----------------M--A----SLRKTHPLLK-IANGALVDLPAPSNISAWWNFGSLLGLCLVSQILTGLFLAM--HYTADIST-AFSSV--AHICR-DVNYGWLIRNLH---------------ANGASFFFICIYFHIGRGLYYGSY-LNK--ETWNIGVVLLLLVMMTAFVG---Y-VLPWGQMSFWG-ATV-ITNLLSAVPYVGNTLVQ---------WIWG---GF-SVDNATLTR--------FFAFHFLFPFVIAGATVLHLLFLHET-GS-NNPLGLSSNVDKIPFHPYFSYKDLLGFAALLITLTSLAL------------------FSPNLLGDPDNFTPANPL-VTPPHIKPEW-YFLFAYAILRSIPNKLGGVLALL-ASIL-VL----------------MLVPLLHT----SKQRSVTFR--PLSQFL--------FWTLIADV-----------AILTWIGGMP-----VEH----PFIIIGQIASVLYFSIFLVFF-PLV---SWAENKTF-E----L--------A-----------------------------------------------------------------
>91907
----------------M--T----ITRKSNPALK-IINHSLIDLPTPTNISTAWNFGSLLGLMLVTQITTGLFLAM--HYTADINL-AFSSI--AHISR-EVNFGWLMRNLH---------------ANGASMFFICIYLHIGRGLYYSSY-LYK--ETWNIGIILLFLTMATAFLG---Y-ILPWGQMSFWG-ATV-ITNMLSAIPYIGNNLVN---------WIWG---GF-SVNNPTLVR--------FFTLHFLTPFLIAGTTMLHLLFLHET-GS-NNPTGLSSNSDKVSFHPYFPLKDLTTATMTVTLLTLIAL------------------FLPTLLTDPQNFSPANPL-STPPHIMPEW-YFLFAYTILRSIPNKLGGVMALL-MSIL-IL----------------ILMPLLHT----SKQRTMKFR--PLSQLM--------FWTMTANI-----------MILTWIGSQP-----VEQ----PLTTIGQIATTLYFLIIIMIT-PTL---ALMENKTL---------------------------------------------------------------------------------
>39304
----------------M--T----NIRKTHPLIK-IINSSFIDLPTPSNISAWWNFGSLLGICLILQILTGLFLAM--HYTSDTTT-AFSSV--THICR-DVNYGWIIRYMH---------------ANGASMFFICLYMHVGRGLYYGSY-TFM--ETWNIGIILLFTVMATAFMG---Y-VLPWGQMSFWG-ATV-ITNLLSAIPYIGTDLVQ---------WIWG---GF-SVDKATLTR--------FFAFHFILPFVVLALAAVHLLFLHET-GS-NNPSGISSDSDKIPFHPYYTIKDILGALLLILVLMLLVL------------------FSPDLLGDPDNYTPANPL-STPPHIKPEW-YFLFAYAILRSIPNKLGGVLALV-LSIL-IL----------------AIAPLLHT----SKQRGMMFR--PISQCL--------FWLLVADL-----------LTLTWIGGQP-----VEH----PYITIGQLASILYFAILLVFM-PIA---SIIENNIL-K----W--------------------------------------------------------------------------
>8019
----------------M--A----NLRKTHPLLK-IANDALVDLPAPSNISVWWNFGSLLGLCLATQILTGLFLAM--HYTSDIST-AFSSV--CHICR-DVSYGWLIRNIH---------------ANGASFFFICIYMHIARGLYYGSY-LYK--ETWNIGVVLLLLTMMTAFVG---Y-VLPWGQMSFWG-ATV-ITNLLSAVPYVGGALVQ---------WIWG---GF-SVDNATLTR--------FFAFHFLFPFVIAAATVLHLLFLHET-GS-NNPAGINSDADKISFHPYFSYKDLLGFVAMLLGLTSLAL------------------FAPNLLGDPDNFTPANPL-VTPPHIKPEW-YFLFAYAILRSIPNKLGGVLALL-FSIL-VL----------------MVVPILHT----SKQRGLTFR--PLTQFL--------FWALVADM-----------LILTWIGGMP-----VEH----PFIIIGQVASVIYFAIFLVLS-PLA---GWAENKAL-Q----W--------A-----------------------------------------------------------------
>1035548
----------M-----S--L----IMRKSHPILK-IINNSFIDLPTPSNISSMWNYGSLLGVCLITQIITGLFLAM--HYTADTSS-AFSSV--AHICR-DVNYGWLMRNIH---------------ANGASFFFICIYMHIGRGIYYGSY-LYK--ETWNIGVILLLLVMATAFVG---Y-VLPWGQMSFWG-ATV-ITNLLSAFPYIGANLVQ---------WIWG---GF-SVDNATLTR--------FFAFHFILPFLISGVSMIHLIFLHET-GS-NNPTGLNSNMDKVTFHPYFSYKDLLGFTILLFTLALLAS------------------LSPNLLGDPENFTPANPL-STPPHIKPEW-YFLFAYAILRSIPNKLGGVLALL-FSIL-IL----------------MIIPLLHT----SKQRSMTFR--PITQLL--------FWLIIANT-----------FILTWIGGQP-----VED----PFIMIGQIASTLYFIMFILLL-PLS---GLLENKML-N----L--------------------------------------------------------------------------
>184236
----------M-----A--H----QLRKSHPLLK-LVNYSLIDLPTPSNISYWWNFGSLLGFTLLIQLASGILLMM--HFLADDSL-AFMSV--AYTSR-EVWYGWLIRSLH---------------ANGASLFFLCIFLHIGRGLYYGSY-LNE--NTWNIGVLLLLLLMATAFLG---Y-VLPWGQMSFWG-ATV-ITNLMSAIPYVGNSIVT---------WIWG---GP-SVNSATLTR--------FTTLHFLLPFILMAAVITHLIFLHEH-GS-FNPLGLVPNADKIPFHPYFSAKDAMGVALATLLLMTLTL------------------YLPNLLGDPENFTPADPM-KTPDHIKPEW-YFLFAYTILRSIPNKLTGVLAMF-ASIL-VL----------------LLLPALHT----SKRQSMSLR--PLSQLL--------FWTLIADF-----------FILTWIGGQP-----VQD----PYTLIGQMASFIYFFIILILL-PLA---GMIENLLI-K----PL---------QYRP------------------------------------------------------------
>500393
----------------M--T----SLRKSHPLAK-IANDALVDLPTPSNISAWWNFGSLLGLCLAAQILTGLFLAM--HYTSDITT-AFSSV--AHICR-DVDYGWLIRSLH---------------ANGASFFFICIYFHIGRGLYYGSY-LNK--ETWNIGVILLFLVMATAFVG---Y-VLPWGQMSFWG-ATV-ITNLLSAIPYVGDTLVQ---------WVWG---GF-SIDRATLTR--------FFAFHFLLPFIIATATVAHLIFLHET-GS-NNPLGLNSDADKVSFHPYFSYKDLVGFAALLIPLVILSL------------------FSPNSLGDPDNFTPANPL-VTPTHIKPEW-YFLFAYAILRSIPNKLGGVLALI-TSIL-IL----------------MALPLVHT----SKQRGLTFR--PLTQAM--------FWTLIADV-----------AILTWIGGMP-----VEH----PYTIIGQIASILYFLLFLVLI-PTT---GWLENKMM-K-------------------------------------------------------------------------------
>291825
----------------M--A----SLRKTHPLIK-IANDALVDLPTPSNISVWWNFGSLLGLCLITQILTGLFLAM--HYTSDIST-AFSSV--VHICR-DVNYGWLIRNVH---------------ANGASFFFICIYMHIARGLYYGSY-LYK--ETWNIGVVLLLLVMMTAFVG---Y-VLPWGQMSFWG-ATV-ITNLLSAVPYMGDMLVQ---------WIWG---GF-SVDNATLTR--------FFAFHFLLPFIVAAATILHLLFLHET-GS-NNPAGLNSDADKISFHPYFSYKDLLGFVVMLLALTSLAL------------------FSPNLLGDPENFTPANPL-VTPPHIKPEW-YFLFAYAILRSIPNKLGGVLALL-FSIL-VL----------------MVVPILHT----SKQRGLTFR--PITQFL--------FWTLVADM-----------IILTWIGGMP-----VEH----PYIIIGQIASVLYFALFLILS-PLA---GWVENKAL-K----W--------A-----------------------------------------------------------------
>992350
----------M-----F--S----SFRKVHVIFG-VGNNALVDYPTPLNLSSWWNFGSLLGFCLIVQVLAGLFLSM--HYVASVDL-AFYSV--VCLAR-DVNFGWFIRFIH---------------ANGASLFFIFMYLHIGRGLYYGSY-SSV--SGWSIGVFLFLLTMVTAFLG---Y-VLPWGQMSFWG-ATV-ITNFLSAVPYIGGMLVE---------WVWG---GF-SVDNATLVR--------FYAFHFLFPFMILGLSFIHLVFLHEV-GA-NNPLGINSFGDNISFHPYFIFKDMFGFFLVLFFFMSFVF------------------FFPNSLVDPENFVMANSL-VTPVHIQPEW-YFLFAYAILRAVPNKLGGVVALL-ISVL-IL----------------FVVPFLFS----SLFRGEVFY--PFGQVF--------FWYFIMVF-----------ILLTWIGSCP-----VEF----PYDVCGCFFTFLYFLYFMIS--IFI---RGLWDFFL-M-------------------------------------------------------------------------------
>980331
----------------M--A----SLRKTHPLLK-IANNALVDLPAPSNISVWWNFGSLLGLCLIIQILTGLFLAM--HYTSDIAT-AFSSV--GHICR-DVNYGWLIRNLH---------------ANGASFFFICVYAHVGRGLYYGSY-LYK--ETWTIGVVLLLLVMMTAFVG---Y-VLPWGQMSFWG-ATV-ITNLLSAVPYVGNALVQ---------WIWG---GF-SVDNATLTR--------FFAFHFLFPFVIAGATLIHLLFLHET-GS-NNPLGLNSDADKISFHPYFSYKDLLGFAALLIALTALAL------------------FSPNLLGDPDNFTPANPL-VTPPHIKPEW-YFLFAYAILRSIPNKLGGVLALL-ASIL-VL----------------MVVPILHT----SKQRGLTFR--PVTQFL--------FWTLIADV-----------AILTWIGGMP-----VED----PFIIIGQIASVLYFLLFLALF-PLA---GWAENKAL-G----W--------S-----------------------------------------------------------------
>1347091
----------------M--A----SLRKTHPLIK-IANDALVDLPAPSNISVWWNFGSLLGLCLITQILTGLFLAM--HYTSDIST-AFSSV--THICR-DVNYGWLIRNIH---------------ANGASFFFICIYMHIARGLYYGSY-LYK--ESWNIGVILLLLVMMTAFVG---Y-VLPWGQMSFWG-ATV-ITNLLSAVPYAGDALVQ---------WIWG---GF-SVDNATLTR--------FFAFHFLLPFVVAAATILHLLFLHET-GS-NNPMGLNSDADKITFHPYFSYKDLLGFVAMLLGLTCLAL------------------FSPNLLGDPENFTPANPL-VTPPHIKPEW-YFLFAYAILRSIPNKLGGVLALL-FSIL-VL----------------MVVPILHT----SKQRGLTFR--PITQFL--------IWTLVADM-----------IILTWIGGMP-----VEH----PFIIIGQIASILYFALFLILI-PLA---GWLEIKAL-E----W--------A-----------------------------------------------------------------
>371917
----------M-----A--L----NLRKNHPLLK-IINNSLIDLPTPSNISAWWNFGSLLGICLITQIVTGLLLAM--HYTADTSL-AFTSV--AHMCR-NVQFGWLIRNLH---------------ANGASLFFICIYLHIGRGFYYGSY-LNK--ETWNIGVILLLTLMATAFVG---Y-VLPWGQMSFWG-ATV-ITNLFSAIPYIGQTLVE---------WLWG---GF-SVDNPTLTR--------FFAFHFLLPFVIAGLTLVHLTFLHET-GS-NNPLGIPSDCDKIPFHPYYSIKDLLGFALMLILLVTLAL------------------FSPNLLGDPENFTPANPL-ATPPHIKPEW-YFLFAYAILRSIPNKLGGVLALA-ASVL-VL----------------FLIPLLHV----SKQRSMTFR--PLSQIL--------FWTLVADL-----------LILTWVGSQP-----VEH----PFIIIGQLASFAYFTIILILF-PIV---SALENKML-N----L--------------------------------------------------------------------------
>589913
----------M-----A--L----NLRKNHQILK-VINNALIDLPTPPNISAWWNFGSLLGICLITQIVTGLLLAM--HYTADTNL-AFSSV--AHMCR-DVQFGWLIRNLH---------------ANGASFFFICIYLHIGRGIYYGSY-LNK--ETWNIGVILLLTLMATAFVG---Y-VLPWGQMSFWG-ATV-ITNLFSAIPYIGQTLVE---------WAWG---GF-SVDNPTLTR--------FFALHFLLPFVIVGLTLVHLTFLHET-GS-NNPTGVPSDCDKIPFHPYYTVKDVLGFALMISLLVSLAL------------------FSPNMLGDPENFTPANPL-VTPPHIKPEW-YFLFAYAILXSIPNKLGGVLALA-ASIL-VL----------------FLMPLLHT----SKLRSMTFR--PISQIL--------FWALVANV-----------LILTWVGSQP-----VEH----PFIIIGQLASLSYFTIILVLF-PLA---AALENKLL-K----L--------------------------------------------------------------------------
>516014
----------------M--A----SLRKTHPLIK-IANDALVDLPAPSNISAWWNFGSLLGLCLITQILTGLFLAM--HYTSDIST-AFSSV--THICR-DVNYGWLIRNMH---------------ANGASFFFICIYMHIARGLYYGSY-LYK--ETWNIGVILLLLVMMTAFVG---Y-VLPWGQMSFWG-ATV-ITNLLSAVPYMGDALVQ---------WIWG---GF-SVDNATLTR--------FFAFHFLLPFIIAAATILHLLFLHET-GS-NNPIGLNSDADKISFHPYFTYKDLLGFVILLMALTLLAL------------------FSPNLLGDPENFTPANPL-VTPPHIKPEW-YFLFAYAILRSIPNKLGGVLALL-FSIL-VL----------------MVVPLLHT----SKQRGLTFR--PITQFL--------FWTLVADM-----------AILTWIGGMP-----VEH----PFIIIGQIASVLYFALFLIFI-PLA---GWLENKAL-E----W--------A-----------------------------------------------------------------
>9785
----------------M--T----HIRKSHPLLK-IINKSFIDLPTPSNISTWWNFGSLLGACLITQILTGLFLAM--HYTPDTMT-AFSSM--SHICR-DVNYGWIIRQLH---------------SNGASIFFLCLYTHIGRNIYYGSY-LYS--ETWNTGIMLLLITMATAFMG---Y-VLPWGQMSFWG-ATV-ITNLFSAIPYIGTNLVE---------WIWG---GF-SVDKATLNR--------FFALHFILPFTMIALAGVHLTFLHET-GS-NNPLGLTSDSDKIPFHPYYTIKDFLGLLILILLLLLLAL------------------LSPDMLGDPDNYMPADPL-NTPLHIKPEW-YFLFAYAILRSVPNKLGGVLALL-LSIL-IL----------------GLMPLLHT----SKHRSMMLR--PLSQVL--------FWTLTMDL-----------LTLTWIGSQP-----VEY----PYIIIGQMASILYFSIILAFL-PIA---GVIENYLI-K-------------------------------------------------------------------------------
>9046
----------M-----A--P----NIRKSHPLLK-MINNSLIDLPTPSNISAWWNFGSLLAVCLATQILTGLLLAM--HYTADTSL-AFSSV--AHTCR-NVQYGWLIRNLH---------------ANGASFFFICIFLHIGRGLYYGSY-LYK--ETWNTGVILLLTLMATAFVG---Y-VLPWGQMSFWG-ATV-ITNLFSAIPYIGQTLVE---------WAWG---GF-SVDNPTLTR--------FFALHFLLPFVIAGITIIHLLFLHES-GS-NNPLGISSNSDKIPFHPYYSFKDILGLALMFTPFLTLAL------------------FSPNLLGDPENFTPANPL-VTPPHIKPEW-YFLFAYAILRSIPNKLGGVLALA-ASVL-IL----------------LLIPFLHK----SKQRTMTFR--PLSQTL--------FWFLVANL-----------LILTWVGSQP-----VEH----PFIIIGQMASFSYFTILLILF-PVI---GTLENKML-N----Y--------------------------------------------------------------------------
>75937
----------------M--T----SLRKTHPILK-IVNDALIDLPAPANISVWWNFGSLLGLCLITQILTGLFLAM--HYTSDIST-AFSSV--CHICR-DVNYGWLIRNVH---------------ANGASLFFICIYLHIARGLYYGSY-LYK--ETWNIGVILFLLTMMTAFVG---Y-VLPWGQMSFWG-ATV-ITNLLSAVPYVGGSLVQ---------WIWG---GF-SVDNATLTR--------FFAFHFLFPFVIAAATVLHLLFLHET-GS-NNPMGINSDADKIPFHPYFSYKDLLGFVLMLLGLAFLAL------------------FTPNLLGDPDNFIPANPL-VTPPHIKPEW-YFLFAYAILRSIPNKLGGVLALL-FSIL-IL----------------MLVPILHT----SKQRGLTFR--PLTQLL--------FWALVADM-----------LILTWIGGMP-----VEH----PFIIIGQVTSVIYFLIFLLLT-PLA---GWLENKAL-E-------------------------------------------------------------------------------
>9793
----------------M--T----NIRKSHPLIK-IINHSFIDLPTPSNISSWWNFGSLLGICLILQILTGLFLAM--HYTSDTTT-AFSSV--THICR-DVNYGWIIRYLH---------------ANGASMFFICLFIHVGRGLYYGSY-TFL--ETWNIGIILLFTVMATAFMG---Y-VLPWGQMSFWG-ATV-ITNLLSAIPYIGTTLVE---------WIWG---GF-SVDKATLTR--------FFAFHFILPFIITALVIVHLLFLHET-GS-NNPSGIPSDMDKIPFHPYYTIKDILGLLLLVLLLLTLVL------------------FSPDLLGDPDNYTPANPL-STPPHIKPEW-YFLFAYAILRSIPNKLGGVLALI-LSIL-IL----------------ALIPTLHM----SKQRSMMFR--PLSQCV--------FWLLVADL-----------LTLTWIGGQP-----VEH----PYVIIGQLASILYFSLILIFM-PLA---STIENNLL-K----W--------------------------------------------------------------------------
>62061
----------------M--A----NIRKTHPLLK-IINGAFIDLPTPSNISVWWNFGSLLGLCLVTQILTGLFLAM--HYTADIST-AFSSV--AHICR-DVNYGWLIRNIH---------------ANGASFFFICLYLHVARGMYYGSY-LQK--ETWNIGVILLLLTMMTAFVG---Y-VLPWGQMSFWG-ATV-ITNLLSAFPYIGDTLVQ---------WIWG---GF-SVDNATLTR--------FFAFHFLLPFVIAGASMIHLLFLHQT-GS-NNPTGLNSDADKVTFHPYFSYKDLFGFILMLVGLTSVAL------------------FSPNLLGDPDNFTPANPL-VTPPHIKPEW-YFLFAYAILRSIPNKLGGVLALL-FSIL-VL----------------MLVPMLHT----SKQRGNTFR--PPSQIL--------FWALVADM-----------LVLTWIGGQP-----VEH----PFVLIGQVASTIYFALFLIAL-PLT---GWLENKAL-N----W--------N-----------------------------------------------------------------
>1652672
----------------M--A----SLRKTHPLIK-IANHALVDLPAPSNISVWWNFGSLLGLCLATQILTGLFLAM--HYTSDIST-AFSSV--AHICR-DVNYGWLIRNMH---------------ANGASFFFICLYMHIARELYYGSY-LYK--ETWNIGVVLFLLVMMTAFVG---Y-VLPWGQMSFWG-ATV-ITNLLSAVPYIGDVLVQ---------WIWG---GF-SVHNATLTR--------FFAFHFLFPFVIAAAIVLHLLFLHET-GS-NNPAGLNSDADKITFHPYFSYKDLLGFVVMLLALTSLAL------------------FSPNLLGDPENFTPANPL-VTPPHIKPEW-YFLFAYAILRSIPNKLGGVLALL-FSIL-VL----------------LVVPILHT----SKQRGLTFR--PFTQFL--------FWTLVADM-----------AILTWIGGMP-----VEH----PFIIIGQIASALYFALFLILM-PLA---GWVENKGM-E----W--------A-----------------------------------------------------------------
>400069
-------------------M----VTRKAHPLLK-IINDALIDLPAPSNISVWWNFGSLLLLCLMTQILTGLFLAM--HYTSDIST-AFSSV--AHICR-DVNYGWIIRNLH---------------ANGASFFFICIYLHIGRGLYYGSY-LYK--ETWNIGVVLLLLVMMTAFVG---Y-VLPWGQMSFWG-ATV-ITNLLSAVPYMGDALVQ---------WIWG---GF-SVDNATLTR--------FFAFHFLLPFAIVAATVLHALFLHET-GS-NNPVGLNSDADKISFHPYFSYKDVLGFIVLITALASLAL------------------FSPNLLGDPENFTPANPL-VTPPHIKPEW-YFLFAYAILRSIPNKLGGVLALL-FSIL-VL----------------MVVPLLHT----SKQQGTTFR--PLTQLL--------FWTLVADV-----------FILTWIGGMP-----VEH----PFIIIGQIASLLYFSLFLILY-PLA---GWLENKLL-N----F--------N-----------------------------------------------------------------
>224716
----------------M--A----SLRKTHPLLK-IANDALVDLPAPSNISAWWNFGSLLGLCLATQILTGLFLAM--HYTSDIAT-AFSSV--AHICR-DVNYGWLIRNMH---------------ANGASFFFICIYAHIGRGLYYGSY-LYM--ETWNIGVVLLLLVMMTAFVG---Y-VLPWGQMSFWG-ATV-ITNLLSAIPYVGGELVQ---------WIWG---GF-SVDNATLTR--------FFAFHFLFPFVIAGATILHLLFLHET-GS-NNPAGLNSDADKISFHPYFTYKDLLGFLLMLLGLTSLAL------------------FSPNLLGDPDNFTPANPL-VTPPHIKPEW-YFLFAYAILRSIPNKLGGVLALL-FSIL-VL----------------MVVPILHT----SKQRGLTFR--PITQFL--------FWTLVADV-----------IILTWIGGMP-----VEH----PYVIIGQIASVLYFSLFLVLL-PFA---GWAENKAL-K----W--------S-----------------------------------------------------------------
>1093613
----------------M--A----SLRKTHPLIK-IANDALVDLPAPSNISSWWNFGSLLGLCLITQILTGLFLAM--HYTSDIST-AFSSV--THICR-DVNYGWLIRNMH---------------ANGASFFFICIYMHIARGLYYGSY-LYK--ETWNIGVVLLLLVMMTAFVG---Y-VLPWGQMSFWG-ATV-ITNLLSAVPYMGDMLVQ---------WIWG---GF-SVDNATLTR--------FFAFHFLLPFIIAAATIIHLLFLHET-GS-NNPIGLNSDADKISFHPYFTYKDLLGFVIMLLALTLLVL------------------FSPNLLGDPENFTPANPL-VTPPHIKPEW-YFLFAYAILRSIPNKLGGVLALL-FSIL-VL----------------MVVPLLHT----SKQRGLTFR--PITQFL--------FWTLVADM-----------AILTWIGGMP-----VEH----PFIIIGQIASVLYFALFLIFM-PLA---GWLENKAL-K----W--------A-----------------------------------------------------------------
>1753971
----------------M--A----SLRKTHPLMK-IANDALVDLPTPSNISVWWNFGSLLGLCLITQILTGLFLAM--HYTSDIST-AFSSV--VHICR-DVNYGWLIRNLH---------------ANGASFFFICIYMHIARGLYYGSY-LYK--ETWNIGVVLLLLVMMTAFVG---Y-VLPWGQMSFWG-ATV-ITNLLSAVPYMGDTLVQ---------WIWG---GF-SVDNATLTR--------FFAFHFLLPFVIAAATILHLLFLHET-GS-NNPAGLNSDADKISFHPYFSYKDLLGFVVMLLALTSLAL------------------FSPNLLGDPDNFTPANPL-VTPPHIKPEW-YFLFAYAILRSIPNKLGGVLALL-SSIL-VL----------------MVVPILHT----SKQRGLTFR--PITQFL--------FWTLVADM-----------VILTWIGGMP-----VEH----PYVVIGQIASVLYFTLFLVLA-PLA---GWMENKAL-K----W--------A-----------------------------------------------------------------
>1071652
----------M-----A--P----NLRKNHPILK-IINDALIDLPTPSNISSWWNFGSLLGMCLITQIITGLLLAM--HYTADTAL-AFSSV--AHMCR-DVQFGWLIRNLH---------------ANGASFFFICIYLHIGRGFYYGSY-LNK--ETWNVGVLLLLALMATAFVG---Y-VLPWGQMSFWG-ATV-ITNLFSAIPYIGQTLVE---------WAWG---GF-SVDNPTLTR--------FFAIHFLLPFFIAGLTLVHLTLLHES-GS-NNPLGIPSDCDKIPFHPYYSTKDTLGFALMFIPLATLAL------------------FAPNLLGDPENFTPANPL-ATPPHIKPEW-YFLFAYAILRSIPNKLGGVLALA-ASVL-VL----------------FLIPLLHT----SKLRSMTFR--PLSQIL--------FWALVANL-----------LILTWVGSQP-----VEH----PFIIIGQLASFTYFTIILVLF-PLV---SILENKML-K----L--------------------------------------------------------------------------
>215402
----------------M--A----NLRKTHPLLK-IANDALIDLPTPSSISAWWNFGSLLGLCLVAQIITGLFLAM--HYTSDITT-AFSSV--AHICR-DVNYGWLIRNLH---------------ANGASFFFICIYLHIGRGLYYGSY-LYK--ETWNVGVVLLLLVMMTAFVG---Y-VLPWGQMSFWG-ATV-ITNLLSAVPYVGNMLVE---------WIWG---GF-SVDNATLTR--------FFAFHFLFPFLIAAFTIIHLLFLHET-GS-TNPVGLNSDADKIPFHPYFSYKDLLGFAILLITLISLSL------------------FAPNLLGDPDNFTPANPL-VTPPHIKPEW-YFLFAYAILRSIPNKLGGVLALL-ASIL-VL----------------MLVPILHT----SKQRSLTFR--PLTQLL--------FWLLVADV-----------IILTWIGGLP-----VEH----PYVAIGQVASFLYFSLFLVFI-PLS---GWLENKAL-K----W--------S-----------------------------------------------------------------
>8959
----------M-----A--P----NPRKSHPLLK-MINNSLIDLPTPPNISIWWNFGSLLGICLLTQILTGLLLAM--HYTADTSL-AFSSV--AHTCR-NVQYGWLIRNLH---------------ANGASFFFICIYLHIGRGLYYGSY-LYK--ETWNTGIVLLLTLMATAFVG---Y-VLPWGQMSFWG-ATV-ITNLFSAIPYIGQTLVE---------WTWG---GF-SVDNPTLTR--------FFALHFLLPFVIAGLTLIHLTFLHES-GS-NNPLGIISNCDKIPFHPYFSFKDILGFMLMLLPLTTLAL------------------FSPNLLGDPENFTPANPL-VTPPHIKPEW-YFLFAYAILRSIPNKLGGVLALA-ASVL-IL----------------LLIPFLHK----SKQRTSTFR--PLSNSM--------L-------------NPNRQPPYPHMNRQP-----TSS----TRIH-HHRSTSLYHRLHHPSS-PLPLNWGPVENKML-S----H--------------------------------------------------------------------------
>95602
----------M-----T--T----PMRKSHPLFK-IANGALVDMPLPSNISTFWNFGSLLGLCLVIQIATGLFLAM--HYSAHVDL-AFSSV--AHICR-DVNYGWMLRTLH---------------ANGASFFFICLYLHIGRGIYFSSY-MNL--HAWMVGVVILFMIMATAFLG---Y-VLPWGQMSFWG-ATV-ITNLFSAIPFIGTDLVQ---------WIWG---GF-SVDNATLTR--------FFSFHFILPLVDSAFSMIHILFLHQT-GA-NNPLGISSQTDKVPFHPYFTFKDIVGFVVMLTALILLTL------------------LAPYFLGDPDNFIPANPL-VTPPHIQPEW-YFLFAYAILRSIPNKLGGVVALA-ASVA-IL----------------MILPFTHT----SKFQSLAFY--PINQML--------FWTFVVIV-----------VLLTWIGARP-----VED----PYVITGQILTVSYFLFYIIN--PLI---LIWWDNML-K-------------------------------------------------------------------------------
>444703
----------------M--L----IWRKNFNIIK-IANLALVDLPTPSNLTFWWNFGSMLGICLIIQILTGLMISM--HYSGHIDI-AFQSI--IHTSR-DVNYGWLMRYIH---------------MNGASFFFICLYFHISRGIYYGSF-FLT--HTWMVGVSLLFLMMATAFLG---Y-VLPWGQMSFWG-ATV-ITNLVSAIPYFGLMVVQ---------WLWG---GF-SIDNATLTR--------FFSLHFILPFVISALVMVHLLFLHTT-GS-SNPIGLESDLDKISFHPYFSIKDLFGLMMMIFILMLMVL------------------LNPFIMSDPENFIPANPL-MTPIHIKPEW-YFLFAYAILRSIPNKLGGVVSLV-MSIS-IL----------------FFIPMMFK----LKFQSYSFY--PLNQVL--------FWYLISVI-----------LLLTWIGVRP-----VEP----PFILIGQVLTMMYFIMYMIL--SFL---MSFWNNV----------------------------------------------------------------------------------
>564076
----------------M--A----SLRKTHPLIK-IANHALVDLPTPSNISALWNFGSLLGLCLITQILTGLFLAM--HYTSDIST-AFSSV--AHICR-DVNYGWLIRSLH---------------ANGASFFFICIYMHIARGLYYGSY-LYK--ETWNIGVVLLLLVMATAFVG---Y-VLPWGQMSFWG-ATV-ITNLMSAVPYMGDTLVQ---------WIWG---GF-SVDNATLTR--------FFAFHFLLPFIIAGATILHLLFLHET-GS-NNPAGLNSDADKISFHPYFSYKDLLGFVVMLLALTSLAL------------------FSPNLLGDPDNFTPANPL-VTPPHIQPEW-YFLFAYAILRSIPNKLGGVLALL-FSIL-VL----------------MVVPILHT----SKQRGLTFR--PMTQLL--------FWTLVADM-----------LILTWIGGMP-----VEH----PYVIIGQIASTLYFALFLILV-PLA---GWMENKAL-K----W--------A-----------------------------------------------------------------
>63626
----------M-----N--K----PLRSNHPLLK-IMNNALVDLPTPSNISTWWNFGSLLGICLIMQIMTGLFLAM--HYCPNIDN-AFSSI--VHICR-DVNYGWMMRTTH---------------ANGASMFFMCIYIHIGRGLYYGSH-KFK--YTWTVGVIILFLTMGAAFMG---Y-VLPWGQMSFWG-ATV-ITNLLSAVPYLGIDMVQ---------WVWG---GF-AVDNATLNR--------FFTFHFLLPFIITAMVMIHLLFLHQT-GS-NNPMGLNSNIDKIPFHPYFTIKDTVGFTMMFMILSILSL------------------KEPYILGDPDNFTPANPL-VTPVHIQPEW-YFLFAYAILRSIPNKLGGVIALV-MSIM-IL----------------MIMPLM-K----SKFQGMQFY--PMNQMM--------FWTMVNMI-----------MLLTWIGARP-----VEE----PYVLTGQILTVSYFSYFMMM--PMI---TKYWEKKI-K-------------------------------------------------------------------------------
>36212
----------------M--A----NLRKTHPILK-IVNDSLIDLPAPSNISAWWNFGSLLALCLITQILTGLFLAM--HYTSDIAT-AFTSV--AHICR-DVNYGWLIRNMH---------------ANGASFFFICIYLHIGRGLYYGSY-LYK--ETWNTGVVLLLLLMGTAFVG---Y-VLPWGQMSFWG-ATV-ITNLLSAVPYVGNTLVQ---------WIWG---GF-SVDNATLTR--------FFAFHFLLPFVIAAFFVLHVLFLHET-GS-NNPTGLNSDADKISFHPYFSYKDLLGFAALLTSLAALAL------------------FSPNLLGDPDNFTPANPL-VTPPHIKPEW-YFLFAYAILRSIPNKLGGVLALL-FSIL-VL----------------MVVPILHT----SKQRGLTFR--PITQFL--------FWTLVADV-----------AILTWIGGMP-----VEH----PFVIIGQVASVLYFLLFLVFT-PLA---GWVENKML-G----W--------A-----------------------------------------------------------------
>260618
----------M-----T--T----NLRKTHPVMK-IINNSFIDLPSPSNISAWWNFGSLLGICLILQIITGIFLAM--HYSPDISL-AFSSV--AHITR-DVQYGWLIRNMH---------------ANGASIFFMCIYLHIGRGLYYGSY-LYK--ETWNTGIILLFLTMATAFVG---Y-VLPWGQMSFWG-ATV-ITNLLSATPYIGNTMVQ---------WIWG---GF-SVDNATLTR--------FFTFHFLLPFTIAGMAAVHLIFLHET-GS-NNPTGLNSSADKIPFHPYFSYKDLLGLVLMLTLLLTLAL------------------FSLYLLSDPDNFTPANPL-STPPHIKPEW-YFLFAYAILRSIPNKLGGVLALL-LSIL-VL----------------FMVPILHT----SKQRTTSFR--PLTQIL--------FWCLVANL-----------LILTWIGGQP-----VED----PFITIGQAASILYFMILLVLM-PLT---GSIENKML-N----Q--------K-----------------------------------------------------------------
>8052
----------------M--A----SLRKTHPILK-IANSALVDLPAPSNISVWWNFGSLLGLCLITQLLTGLFLAM--HYTSDIET-AFSSV--VHICR-DVNYGWLIRNMH---------------ANGASFFFICLYMHIARGLYYGSY-LFV--ETWNIGVVLFLLVMMTSFVG---Y-VLPWGQMSFWG-ATV-ITNLMSTVPYVGDALVQ---------WIWG---GF-SVDNATLTR--------FFAFHFLFPFVVAAFTMLHLLFLHET-GS-NNPTGINSNADKIPFHPYFTYKDLLGFAVMLLGLTALAL------------------FAPNLLGDPDNFTPANPI-VTPPHVKPEW-YFLFAYAILRSIPNKLGGVLALL-FSIL-VL----------------MVVPFLHT----SKQRGLTFR--PLTQML--------FWVLVADM-----------LVLTWIGGVP-----VEH----PFIIIGQVASVLYFSLFLVLF-PLA---GMTENKAL-E----W--------N-CPSSSV----------------------------------------------------------
>78424
----------M-----L--S----SLRKSHPVLK-IVNGALIDLPAPVNLSVWWNFGSLLGLCLVVQVLSGLFLAM--HYTSCVEM-AFDSV--IPIMR-DVNYGWVLRYIH---------------ANGASFFFICLYFHVARGIYYGSY-VLM--ETWNIGVVLLFLVMGTAFVG---Y-VLPWGQMSFWG-ATV-ITNLLSAIPYVGEMVVY---------WIWG---GF-SVDNATLSR--------FFCFHFLLPFVLMALVMMHFLFLHQT-GS-NNPLGINSNLDKIPFHQYYSYKDLLGFFVMLLLLIEISL------------------LFPNALGDSENFIPANSL-VTPLHIKPEW-YFLFAYAILRSIPSKLGGVISLV-MSIC-VL----------------FFLPFLHV----KGCRVCSYN--VFMQLN--------FWLMIGCF-----------FLLTWIGGCP-----VEY----PYEFIGQVLSVMWFGVFLIR--PFL---DLLWLYIL-D----Y--------------------------------------------------------------------------
>48742
----------------M--I----NIRKTHPLMK-TINNAFIDLPTPSNISSWWNFGSLLGLCLIMQILTGLFLAM--HYTPDTTT-AFSSV--AHICR-DVNYGWIIRYLH---------------ANGASMFFICLYAHVGRSLYYGSY-TFQ--ETWNIGVILLFTVMATAFVG---Y-VLPWGQMSFWG-ATV-ITNLLSAIPYIGTTLVE---------WIWG---GF-SVDKATLTR--------FFAFHFILPFIILTLAAVHLLFLHET-GS-NNPTGIPSNMDKIPFHPYYTIKDILGALLLILALLTLTL------------------FAPDLLGEPDNYTPANPL-STPTHIKPEW-YFLFAYAILRSVPNKLGGVLALL-LSIL-IL----------------LFIPLLHT----SKQRSMMFR--PFSQFF--------FWLLIADF-----------LTLTWIGSQP-----VEY----PYMTVGQLASILYFLLILVLM-PMA---GLIENKLL-K----W--------------------------------------------------------------------------
>290333
----------M-----I--S----PIRKSHPLLK-IANSALVDMPLPSNISIFWNFGSLLGLCLIFQIITGLFLAM--HYIPHIDL-AFSSV--THICR-DVNYGWLLRTTH---------------ANGASFFFICLYTHVGRGMFYGSY-MIF--HTWMVGVLILLMLMATAFLG---Y-VLPWGQMSFWG-ATV-ITNLFSAIPFIGTNLVQ---------WIWG---GF-SVDSATLTR--------FFAFHFLLPFVVAAFSLIHIMFLHQA-GA-NNPLGISTKTDKVPFHPYFTFKDIVGFIILILFLLFLSL------------------SFPYTLSDPDNFIPANPL-VTPAHIQPEW-YFLYAYAILRSIPNKLGGVVALV-LSVI-II----------------MILPFSHF----SKFRSLTFY--PSNQIL--------FWWLVNII-----------ILLTWIGARP-----VES----PYIFIGQILTFLYFSFYIIN--PLL---LIFWDKML-K-------------------------------------------------------------------------------
>443644
----------------M--A----SLRKTHPLLK-IANDALVDLPAPSNISVWWNFGSLLGLCLIAQILTGLFLAM--HYTADIST-AYSSV--THICR-DVTYGWLIRSMH---------------ANGASFFFICLYVHIARGLYYGSY-LYQ--ETWNIGVVLFLLTMMTAFVG---Y-VLPWGQMSFWG-ATV-ITNLMSAVPYIGNELVQ---------WIWG---GF-SVDSATLTR--------FFAFHFLFPFVIVAATVIHLLFLHET-GS-NNPAGLNSDADKISFHPYFSYKDLLGFAVLLVALTALAL------------------FWPNLLGDPDNFTPANPL-VTPPHIKPEW-YFLFAYAILRSIPNKLGGVLALL-ASIL-VL----------------LVVPILHT----SKQRGLTFR--PATQFL--------FWALVADL-----------LILTWIGGMP-----VEH----PYVLIGLVASVLYFSLFLVFM-PIA---GWAENKAL-E----W--------N-----------------------------------------------------------------
>8255
----------------M--A----SLRKSHPLLK-IANDALVDLPAPSNISVWWNFGSLLGLCLITQILTGLFLAM--HYTSDIAT-AFTSV--AHICR-DVNYGWLIRNIH---------------ANGASFFFICIYLHIGRGLYYGSF-LYK--ETWNVGVILLLLVMMTAFVG---Y-VLPWGQMSFWG-ATV-ITNLLSAVPYVGNTLVQ---------WIWG---GF-SVDNATLTR--------FFAFHFLFPFVIAAATVIHLIFLHET-GS-NNPTGLNSDSDKVPFHPYFSYKDLLGFAALLIALAALAL------------------FSPNLLGDPDNFTPANPL-VTPPHIKPEW-YFLFAYAILRSIPNKLGGVLALL-FSIL-IL----------------MLVPILHT----SKQRSLMFR--PFSQFL--------FWSLVADV-----------MILTWIGGMP-----VEH----PFVIIGQVASFLYFFLFLVMI-PVT---GWLENKIL-G----W--------Q-----------------------------------------------------------------
>710152
----------M-----V--G----PIRKSHPLLA-IVNSTFITLPCPGNFFVWWNFGSLLGLCLIVQILTGLFLSM--HYIADISM-AFSSV--SHICR-DVSYGWLLRSIH---------------ANGASLFFICLYFHIGRGLYYGSY-VNT--EVWNVGVLLFICVMITAFVG---Y-VLPWGQMSFWG-ATV-ITSLFSAVPYLGSSLVQ---------WIWG---GF-SVDSATLTR--------FFAFHFLFPFIVAALSAVHLLFLHDT-GS-NNPTGLESNFDKIPFHSYYTIKDILWFLAVFFIFGFVVL------------------FFPGLLIDPENFIPANPL-VTPVHIQPEW-YFLFAYAILRSIPNKLGGVLALV-GSIA-IL----------------FLVPFIHV----SNQQASFFR--PLSQFV--------FWALIVCF-----------WALTWLGGQP-----VET----PYIELGQAVSVFYFSLFLFWL-PFT---SYLENLLFIE-------------------------------------------------------------------------------
>28708
----------M-----A--P----NLRKSHPLLK-LINNSLIDLPTPSNISAWWNFGSLLGICLLTQILTGLLLAM--HYTADTTL-AFSSV--AHTCR-NVQYGWLIRNLH---------------ANGASFFFICIYLHIGRGFYYGSY-LNK--ETWNTGIILLLTLMATAFVG---Y-VLPWGQMSFWG-ATV-ITNLFSAVPYIGQTLVE---------WAWG---GF-SVDNPTLTR--------FFALHFLLPFMIAGLTLIHLTFLHES-GS-NNPLGILSNSDKIPFHPYFSLKDILGFIIMFLPLTTLAL------------------FSPNLLGDPENFTPANPL-VTPPHIKPEW-YFLFAYAILRSIPNKLGGVLALA-ASVL-VL----------------FLIPLLHK----SKQRAMTFR--PLSQLL--------FWTLAANL-----------FILTWVGSQP-----VEH----PFIIIGQLASITYFTILLLLF-PII---GTLENKML-N----Y--------------------------------------------------------------------------
>270849
----------M--------K----TLRKTHPLFK-IINNSLIDLPTPLNINSWWNFGSLLGICLTIQILTGLFLAM--HYTPNISM-AFESV--SHICR-DINYGWLLRTIH---------------ANGASLFFVCIYLHISRGIYYGSY-LLM--MTWNVGVLILFLVMATAFMG---Y-VLPWGQMSFWG-ATV-ITNLLSAIPYIGSILVQ---------WVWG---GF-AVDNATLTR--------FFTFHFVLPFIIMAFVMIHLLFLHQT-GS-NNPLGTQSNLNKIPFHPYFSFKDIVGFIVMIIVLIMLSL------------------TNPYLLGDPDNFTPANPL-VTPTHIQPEW-YFLFAYAILRSVPNKLGGVLALM-FSIA-IL----------------FILPFTSK----TKFQSTQFY--PLNQMM--------FWMMLMNT-----------TLLTWIGAKP-----VED----PYILTGQILTVTYFMYFILN--PII---FINWNKLM---------------------------------------------------------------------------------
>520161
----------M-----A--P----NLRKNHPLLK-IINDSLIDLPTPSNISTWWNFGSLLGICLITQIITGLLLAM--HYTADTSL-AFQSV--AHVCR-NVQFGWLIRNLH---------------ANGASFFFICIYFHIGRGLYYGSY-LNK--ETWNVGVVLLLALMATAFVG---Y-VLPWGQMSFWG-ATV-ITNLFSAIPYIGQTLVE---------WLWG---GF-SVDNPTLTR--------FFAIHFLLPFVIAGLTLVHLTFLHDT-GS-NNPLGIPSDCDKIPFHPYYSIKDILGFALMFVSLATLAL------------------FAPNLLGDPENFTPANPL-ATPPHIKPEW-YFLFAYAILRSIPNKLGGVLALA-ASVL-VL----------------FLIPLLHT----SKLRSMTFR--PLSQIL--------FWTLVANL-----------LVLTWVGSQP-----VEH----PFIIIGQLASISYFTIILVLF-PLV---SILENKLL-K----L--------------------------------------------------------------------------
>337173
----------M-----A--L----NLRKNHPILK-IVNDALIDLPTPSNISSWWNFGSLLGMCLITQIITGLLLAM--HYTADTSL-AFSSV--AHMCR-DVQFGWLIRNLH---------------ANGASFFFICIYLHIGRGFYYGSY-LNK--ETWNVGVLLLLALMATAFVG---Y-VLPWGQMSFWG-ATV-ITNLFSAIPYIGQTLVE---------WAWG---GF-SVDNPTLTR--------FFAIHFLLPFVITGLTLVHLTLLHET-GS-NNPLGIPSDCDKIPFHPYYSTKDVLGFALMFIPLATLAL------------------FAPNLLGDPENFTPANPL-ATPPHIKPEW-YFLFAYAILRSIPNKLGGVLALA-ASVL-VL----------------FFIPLLHT----SKLRSMTFR--PLSQIL--------FWTLVANL-----------LILTWVGSQP-----VEH----PFIIIGQLASLSYFTIILVLF-PLV---SILENKML-K----L--------------------------------------------------------------------------
>119562
----------------M--T----NIRKTHPLLK-IVNNAFIDLPAPSNISSWWNFGSLLGICLILQILTGLFLAM--HYTADTTT-AFSSV--THICR-DVNYGWIIRYMH---------------ANGASMFFICLFMHVGRGLYYGSY-AYT--ETWNIGVILLFATMATAFMG---Y-VLPWGQMSFWG-ATV-ITNLLSAIPYIGTNLVE---------WIWG---GF-SVDKATLTR--------FFAFHFIFPFIIAALAMVHLLFLHET-GS-NNPTGISSDADKIPFHPYYTIKDILGVLLLILALMTLVL------------------FSPDLLGDPDNYTPANPL-NTPPHIKPEW-YFLFAYAILRSIPNKLGGVLALV-LSIL-IL----------------ILMPLLHT----SKQRSMMFR--PISQCL--------FWILVADL-----------LTLTWIGGQP-----VEH----PYIIIGQLASIMYFLLILVLM-PTA---STIENNLL-K----W--------------------------------------------------------------------------
>471580
----------------M--A----SLRKTHPLFK-IANDALVDLPAPSNISSWWNFGSLLGLCLVAQILTGLFLAM--HYTSDIST-AFSSV--NHICR-DVNYGWLIRNMH---------------ANGASFFFICIYMHIARGLYYGSY-LYK--ETWNIGVVLFLLVMMTAFVG---Y-VLPWGQMSFWG-ATV-ITNLLSAVPYMGDALVQ---------WIWG---GF-SVDNATLTR--------FFAFHFLLPFIIAAATIIHLLFLHET-GS-NNPIGLNSDADKISFHPYFTYKDLLGFVIMLLALTLLAL------------------FSPNLLGDPENFTPANPL-VTPPHIKPEW-YFLFAYAILRSIPNKLGGVLALL-FSIL-VL----------------MVVPLLHT----SKQRGLTFR--PITQFL--------FWTLVADM-----------VILTWIGGMP-----VEH----PFIIIGQIASVLYFALFLILI-PLA---GWLENKAL-E----W--------A-----------------------------------------------------------------
>34869
----------------M--T----NIRKSHPLMK-IVNNAFIDLPAPSNISSWWNFGSLLGICLILQILTGLFLAM--HYTSDTAT-AFSSV--THICR-DVNYGWIIRYMH---------------ANGASMFFICLFMHVGRGLYYGSY-TFL--ETWNIGVILLLTTMATAFMG---Y-VLPWGQMSFWG-ATV-ITNLLSAIPYIGTDLVE---------WIWG---GF-SVDKATLTR--------FFAFHFILPFIIAALALVHLLFLHET-GS-NNPTGIPSDADKIPFHPYYTIKDILGAMLLVLTLMLLVL------------------FTPDLLGDPDNYTPANPL-NTPPHIKPEW-YFLFAYAILRSIPNKLGGVLALV-LSIL-IL----------------ALVPLLHT----SKQRSMMFR--PISQCM--------FWILAADL-----------LTLTWIGGQP-----VEH----PYIIIGQLASIMYFFIILVMM-PVA---STIENNLL-K----W--------K-----------------------------------------------------------------
>55142
----------M-----T--T----NIRKTHPLFK-IINHTLIDLPTPSNISIWWNFGSLLGLCLIIQILTGLFLAM--HYTADISL-AFSSV--IHICR-DVNYGWLIRNIH---------------ANGASIFFICIYLHVARGLYYGSY-LSK--ETWNIGVILLFLLMATAFVG---Y-VLPWGQMSFWG-ATV-ITNLLSALPYVGNTLVQ---------WIWG---GF-SIDNATLTR--------FFAFHFILPFLILGLTLIHLLFLHET-GS-NNPTGINSDMDKIPFHPYFSYKDILGFLLVILLLTLLAL------------------FSPNLLGDAENFIPANPL-VTPPHIKPEW-YFLFAYAILRSIPNKLGGVLALL-FSIF-IL----------------LLVPLLHT----SKQRSNTFR--PFTQFL--------FWMLITNT-----------IILTWIGGQP-----VEQ----PFIFIGQIASIFYFLLFLIFI-PLT---GWYENKML-N----L--------N-----------------------------------------------------------------
>384371
----------------M--A----NLRKTHPLLK-IANDALVDLPAPSNISVWWNFGSLLGLCLATQLLTGLFLAM--HYTSDIAT-AFTSV--AHICR-DVNYGWLIRNMH---------------ANGASFFFICIYLHIGRGLYYGSY-LYK--ETWNVGVVLLLLVMMTAFVG---Y-VLPWGQMSFWG-ATV-ITNLLSAVPYVGNTLVQ---------WIWG---GF-SVDNATLTR--------FFAFHFLLPFIIAAMTVIHLLFLHET-GS-NNPTGLNSDADKISFHPYFSYKDLLGFAALLIGLTSLAL------------------FSPNLLGDPDNFTPANPL-VTPPHIKPEW-YFLFAYAILRSIPNKLGGVLALL-ASIL-VL----------------MVVPILHT----SKQRGLTFR--PLTQFL--------FWTLVADV-----------VILTWIGGMP-----VEH----PFIIIGQVASFLYFFLFLVLT-PLA---GWLENKAL-G----W--------A-----------------------------------------------------------------
>504295
----------M-----A--P----NLRKNHRILK-IINDALIDLPAPSNISMWWNFGSLLGVCLITQIITGLLLAM--HYTADTNL-AFSSV--AHMCR-DVQFGWLIRNLH---------------ANGASFFFICIYLHIGRGLYYGSY-LYM--ETWNIGVILLLALMATAFVG---Y-VLPWGQMSFWG-ATV-ITNLFSAIPYIGQTLVE---------WAWG---GF-SVDNPTLTR--------FFALHFLLPFVIVGITLVHLTFLHET-GS-NNPLGIPSDCDKIPFHPYYTIKDALGFVLMLSVLVSLAL------------------FSPNLLGDPENFTPANPL-VTPPHIKPEW-YFLFAYAILRSIPNKLGGVLALA-ASIL-VL----------------FLVPLLHT----SKLRSMTFR--PLSQIL--------FWALVANI-----------LILTWVGSQP-----VEH----PFIIIGQLASLSYFTIILILF-PLA---AILENKLL-K----L--------------------------------------------------------------------------
>175801
-------------------M----VTRKTHPLFK-IVNDALIDLPAPSNISAWWNFGSLLLLCLMMQILTGLFLAM--HYTSDIST-AFSSV--VHICR-DVNYGWVIRNLH---------------ANGASFFFICIYLHIGRGLYYGSY-LYK--ETWNIGVVLLLLVMMTAFVG---Y-VLPWGQMSFWG-ATV-ITNLLSAVPYVGDTLVQ---------WIWG---GF-SVDNATLTR--------FFAFHFLLPFAIIAATLLHALFLHET-GS-NNPLGLNSNADKISFHPYFSYKDLLGFIMLITALTSLAL------------------FSPNLLGDPENFTPANPL-VTPPHIKPEW-YFLFAYAILRSIPNKLGGVLALL-FSIL-IL----------------MVVPLLHT----SKQQGLTFR--PLTQLL--------FWTLVADV-----------FILTWIGGMP-----VEH----PFIIIGQIASVLYFSLFLIIN-PLI---GWLENKLL-I----F--------N-----------------------------------------------------------------
>303304
----------M-----A--P----NLRKHHPLLK-MVNSSLIDLPTPSNISAWWNFGSLLGICLTTQILTGLLLAA--HYTADTSL-AFSSV--ANLCR-NVQYGWLIRNLH---------------ANGASFFFICIYLHIARGFYYGSY-LYK--ETWNTGIILLLTLMATAFVG---Y-VLPWGQMSFWG-ATV-ITNLFSAIPYIGHTLVE---------WTWG---GF-SVDNPTLTR--------FFTLHFLLPFMIASLILVHLTFLHES-GS-NNPLGIPSNCDKIPFHPYFSLKDLLGFTIMLFLLTTLAL------------------FSPNLLGDPENFTPANPL-VTPPHIKPEW-YFLFAYAILRSIPNKLGGVLALA-ASVL-IL----------------FLSPLLHK----SKQRAMTFR--PMSQLL--------FWTLAANL-----------FILTWIGSQP-----VEH----PFIIIGQLASLTYFTIILILL-PTI---SFLENKIL-N-------------------------------------------------------------------------------
>121285
----------------M--A----NLRKTHPLLK-IANDALVDLPAPSNISVWWNFGSLLGLCLITQILTGLFLAM--HYTSDIST-AFSSV--THICR-DVSYGWLIRNMH---------------ANGASFFFICIYMHIARGLYYGSY-LYK--ETWNVGVVLLLLVMMTAFVG---Y-VLPWGQMSFWG-ATV-ITNLLSAVPYVGDALVQ---------WIWG---GF-SVDNATLTR--------FFAFHFLFPFVILGATVLHLLFLHET-GS-NNPAGINSDADKISFHPYFSYKDLLGFVALLIALTSIAL------------------FTPNLLGDPDNFIPANPL-VTPPHIKPEW-YFLFAYAILRSIPNKLGGVLALL-SSIL-VL----------------MLVPILHT----SKQRGLTFR--PVTQIL--------FWTLVADM-----------AVLTWIGGMP-----VEH----PFVIIGQGASVLYFSLFLVLN-PLV---GWLENKAL-K----W--------A-----------------------------------------------------------------
>59538
----------------M--T----NIRKTHPLMK-IVNNAFVDLPAPSNISSWWNFGSLLGICLVLQILTGLFLAM--HYTSDTTT-AFSSV--THICR-DVNYGWIIRYMH---------------ANGASMFFICLFMHVGRGLYYGSY-IFL--ETWNIGVILLFATMATAFMG---Y-VLPWGQMSFWG-ATV-ITNLLSAIPYIGTDLVE---------WIWG---GF-SVDKATLTR--------FFAFHFILPFIIAALAMVHLLFLHET-GS-NNPTGIPSDADKIPFHPYYTIKDILGAMLLILILMLLVL------------------FSPDLLGDPDNYTPANPL-NTPPHIKPEW-YFLFAYAILRSIPNKLGGVLALV-LSIL-IL----------------VLVPFLHM----SKQRSMMFR--PISQCM--------FWILVADL-----------LTLTWIGGQP-----VEH----PYIIIGQLASIMYFLIILVLM-PVA---STIENNLL-K----W--------------------------------------------------------------------------
>412659
----------------M--A----SLRKAHPLLK-IANDALVDLPTPSNISVWWNFGSLLGLCLITQILTGLFLSM--HYTSDITT-AFSSI--THICR-DVNYGWLIRNIH---------------ANGASMFFVCIYLHIGRGLYYGSY-LYK--ETWNVGVVLLLLVMMTAFVG---Y-VLPWGQMSFWG-ATV-ITNLLSAVPYVGDSLVQ---------WIWG---GF-SVDNATLNR--------FFAFHFLFPFIIAAMTLIHLLFLHET-GS-NNPLGINSNSDKIPFHPYFSYKDLLGFAIMLTILAALAL------------------FAPNYLGDPDNFIPANPL-VTPPHIKPEW-YFLFAYAILRSIPNKLGGVLALL-ASIL-VL----------------FLVPMLHT----SKQRALTFR--PLTQLL--------FWTLVSDV-----------MVLTWIGGMP-----VEH----PFIIIGQVASFIYFFLFLVLM-PLA---GWLENKML-G----L--------L-----------------------------------------------------------------
>171643
----------------M--T----HYKTQSPIIK-TI-NPLINLPTPSNISAYWNFGSLLGMTLIIQLVTGIFLAA--HFTASTTM-AFDSM--IHILR-DVNFGWLMQNIH---------------ANGASMFFLCIYMHIGRGIYYGSY-LYK--KTWNIGIILLLLTMATAFMG---Y-VLPWGQMSFWA-ATV-ITSMISTIPYLGDPIIQ---------WIWG---GF-AVNEPTLTR--------FFTFHVITPFIISAFAAIHLMFLHDT-GS-NNPTGLSSTIDMIPFHPYFSFKDILGMSMMLMLFTAVTL------------------LAPNLLMESENFRQASPL-TTPAHIKPEW-YFLFAYTILRSIPNKLGGTLALI-ASIM-IL----------------ASLPTTHL----SKQRTMAFR--PTSQIM--------FWIFISNI-----------FILTWVGGQP-----VRY----PTIELGQTASLIYFSMLIALM-PGI---SILENKIL-Y----Q--------K-----------------------------------------------------------------
>1041453
---------MM-----N--K----AMRKTHPLIK-VMNNLLIDLPTPSSISLWWNFGSLLGMCLIIQIVTGLFLSM--HYTANIEM-AFESV--MHICR-DINYGWLIRNIH---------------MNGASLFFICMYLHMGRGLYYGSY-KLL--SVWNLGVLIFLTTMATAFLG---Y-VLPWGQMSMWG-ATV-ITNLVSAVPYLGESLVK---------WLWG---GF-SVSNATLNR--------FFTLHFIMPFIILAMVILHLLFLHLS-GS-NNPLGLNSNQDKTQFHPSFTTKDMMGMMLVLFMFVSLNL------------------IEPLMLLDPENFTPANPM-VTPVHIQPEW-YFLFAYAILRSIPNKLGGVISMF-MSIL-ML----------------MIVPFIDK----KKFQSNSFY--PVNKMM--------FWFFVMNL-----------ILLTWIGACP-----AEQ----PYIIVGQLLTISYFMFYPIN--SLM---FILWDNMT-I----N--------------------------------------------------------------------------
>146146
----------------M--A----NLRKTHPLLK-IVNDSLIDLPAPSNISAWWNFGSLLALCLMTQILTGLFLAM--HYTSDIAT-AFTSV--AHICR-DVNYGWLIRNMH---------------ANGASFFFICIYLHIGRGLYYGSY-LYK--ETWNTGVVLLLLLMGTAFVG---Y-VLPWGQMSFWG-ATV-ITNLLSAVPYVGNTLVQ---------WIWG---GF-SVDNATLTR--------FFAFHFLLPFIIAAMFILHVLFLHET-GS-NNPTGLNSDADKISFHPYFSYKDLLGFAALLTALASLAL------------------FSPNLLGDPDNFTPANPL-VTPPHIKPEW-YFLFAYAILRSIPNKLGGVLALL-FSIL-VL----------------MVVPILHT----SKQRGLTFR--PITQFL--------FWALVADV-----------AILTWIGGMP-----VEH----PFIIIGQVASVIYFLLFLVLT-PLA---GWVENKML-G----W--------A-----------------------------------------------------------------
>8022
----------------M--A----NLRKTHPLLK-IANDALVDLPAPSNISVWWNFGSLLGLCLATQILTGLFLAM--HYTSDIST-AFSSV--CHICR-DVSYGWLIRNIH---------------ANGASFFFICIYMHIARGLYYGSY-LYK--ETWNIGVVLLLLTMMTAFVG---Y-VLPWGQMSFWG-ATV-ITNLLSAVPYVGGALVQ---------WIWG---GF-SVDNATLTR--------FFAFHFLFPFVIAAATVLHLLFLHET-GS-NNPAGINSDADKISFHPYFSYKDLLGFVAMLLGLTSLAL------------------FAPNLLGDPDNFTPANPL-VTPPHIKPEW-YFLFAYAILRSIPNKLGGVLALL-FSIL-VL----------------MVVPILHT----SKQRGLTFR--PLTQFL--------FWALVADM-----------LILTWIGGMP-----VEH----PFIIIGQVASVIYFTIFLVLS-PLA---GWAEIKAL-Q----W--------A-----------------------------------------------------------------
>40818
----------M-----A--P----NLRKSHPLLK-MINSSLIDLPTPSNVSAWWNFGSLLGICLATQILTGLLLAA--HYTADTTL-AFSSV--AHTCR-NVQYGWLIRNLH---------------ANGASFFFICIYLHIGRGLYYGSY-LYK--ETWNTGVILLLTLMATAFVG---Y-VLPWGQMSFWG-ATV-ITNLFSAVPYIGQTLVE---------WAWG---GF-SVDNPTLTR--------FFTLHFLLPFMIMGLTLIHLTFLHES-GS-NNPLGIVSNCDKIPFHPYFSLKDILGFMFMLLPLMTLAL------------------FSPNLLGDPENFTPANPL-VTPPHIKPEW-YFLFAYAVLRSIPNKLGGVLALA-ASVL-IL----------------FLAPLLHK----SKQRTMTFR--PLSQLL--------FWTLTANL-----------LILTWVGSQP-----VEH----PFIIIGQLASLTYFTILLILF-PII---GALENKML-N----Y--------------------------------------------------------------------------
>191480
----------M-----A--P----NIRKSHPLIK-IVNNSFIDLPTPANISTLWNFGSLLGICLVAQIVTGLFLAM--HYTADTSM-AFSSV--AHICR-DVNYGWLIRNLH---------------ANGASFFFICIYLHIGRGIYYGSF-LYK--ETWNIGVVLLFLVMATAFVG---Y-VLPWGQMSFWG-ATV-ITNLLSAIPYIGNVLVQ---------WIWG---GF-SVDNATLTR--------FFAFHFLLPFLIAGASLIHLLFLHET-GS-TNPTGLNSNPDKVPFHPYFSYKDLLGFLILLTALTLLAM------------------FSPNLLGDPDNFTPANPL-VTPPHIKPEW-YFLFAYAILRSIPNKLGGVMALV-LSIL-IL----------------ALMPLLHT----AKQRSMMFR--PFTQLT--------FWLLVADT-----------LILTWIGGQP-----VED----PFITIGQLASILYFSTFLIAL-PLV---GLLENKLL-S----W--------------------------------------------------------------------------
>88713
----------------M--A----NLRKTHPLLK-IANDALVDLPTPSNISVWWNFGSLLGLCLATQILTGLFLAM--HYTSDIAT-AFSSV--THICR-DVNYGWLIRNMH---------------ANGASFFFICIYMHIGRGLYYGSY-LYK--ETWNIGVVLLLLVMMTAFVG---Y-VLPWGQMSFWG-ATV-ITNLLSAVPYVGNTLVQ---------WIWG---GF-SVDNATLTR--------FFAFHFLFPFVIAAMAVIHLLFLHET-GS-SNPAGLNSDADKISFHPYFSYKDLVGFVALLIALTSLAL------------------FSPNLLGDPDNFIPANPL-VTPPHIKPEW-YFLFAYAILRSIPNKLGGVLALL-SSIL-VL----------------MVVPILHT----SKQRGLTFR--PLTQFL--------FWTLIADV-----------IILTWIGGMP-----VED----PFVIIGQVASFVYFFLFLVLA-PLA---GWVENKAL-E----W--------T-----------------------------------------------------------------
>29065
----------------M--T----NIRKTHPLAK-IINNSFIDLPAPSNISAWWNFGSLLGICLILQILTGLFLAM--HYTSDTAT-AFSSV--THICR-DVNYGWIIRYMH---------------ANGASMFFICLFLHVGRGLYYGSY-MYP--ETWNIGIILLFAVMATAFMG---Y-VLPWGQMSFWG-ATV-ITNLLSAIPYIGTSLVE---------WIWG---GF-SVDKATLTR--------FFAFHFILPFIVSALAAVHLLFLHET-GS-NNPSGIPSDSDKIPFHPYYTIKDILGALFLILVLMMLVL------------------FSPDLLGDPDNYIPANPL-NTPPHIKPEW-YFLFAYAILRSIPNKLGGVLALV-FSIL-VL----------------AIVPLLHT----SKQRGMMFR--PLSQCL--------FWLLVADL-----------LTLTWIGGQP-----VEH----PFITIGQLASILYFAILLILM-PAI---SIIENNLL-K----W--------------------------------------------------------------------------
>1542591
------------------------MLNIKDPILK-TLDKSLIKLPTPMNISLFWNYGSLLGLYLLIQLISGILLSI--HYCPNIYY-AFDSI--IHIMK-DVKFGWLIRLTH---------------MNGASMFFILMYIHIGRGIYYNSF-KFN--IVWYIGIMTFLLSMATAFLG---Y-VLPWGQMSFWG-ATV-ITNLLSALPYIGQTLVE---------WIWG---GF-SINNATLNR--------FYSFHFILPMMIVMLVFIHLIYLHMT-GS-NNPLGTNSNYFKIYFHPYFTLKDILWFMIIMMIHYIIIM------------------QLPYYLSDPDNFIPANPL-STPEHIKPEW-YFLFAYSILRSIPNKLGGVLMLF-MSIL-IL----------------AILPNTSNM---HKIKTTMFY--PLNQIM--------FWMFTNTF-----------ILLTWLGNQL-----IEY----PYTEISQLLTIMYFSYFFIT--PLM---NIYWDKLM-F----Y--------N-----------------------------------------------------------------
>1355229
----------M-----A--G----PLRKHHPLLK-VVNHSFVDLPVPSNISVWWNFGSLLGLCLISQILTGLFLAM--HYTADVNL-AFSSV--AHICR-DVNYGWLLRNLH---------------ANGASFMFICLYCHIGRGLYYGSY-FNV--EAWNIGVILLIMTMGTAFLG---Y-VLPWGQMSFWG-ATV-ITNLASAIPYLGPELVQ---------WLWG---GF-SVDNATLTR--------FFAFHFCFPFLIAGLAIVHLLFLHQT-GA-SNPTGLIGDIDKVPFHAYFSYKDVVGFVVLFTGLLMIAL------------------FSPNLLTDPENYIPANPL-VTPVHIQPEW-YFLFAYAILRSIPNKLGGVVALA-MSIF-VL----------------FLVPVLHS----SKQTSNNFR--PLAQIL--------FWVIVVNV-----------LLLTWLGGQP-----VEY----PYIFLGQVASVLYFMNILLFF-PAV---GVLENKLLL--------------------------------------------------------------------------------
>1199066
----------M-----N--K----PMRNSHPLLK-VANNALVDLPTPSTITGWWNFGSLMGVCLILQILTGLLLAM--HYCPNTEM-AFSSI--SHICR-DVNHGWLLRTLH---------------ANGASLFFMCMFLHIGRNIYYGSY-KLV--HTWMIGVAILFVMMATAFMG---Y-VLPWGQMSFWG-ATV-ITNLLSAVPYMGKELVQ---------WVWG---GF-AVDNATLTR--------FFALHFLMPFVIAAMAMIHLLFLHQT-GS-NNPLGLNKNTDKIPFHPYFTTKDLVGFALTLSILTIITL------------------KEPYLLGDPDNFTPANPL-VTPVHIQPEW-YFLFAYAILRSIPNKLGGVIALA-MSIA-IL----------------FIMPAY-Q----SKFRGIQFY--PVNQVT--------FWIMANTV-----------ILLTWIGARP-----VED----PYITTGQTLTILYFLYYMTE--PLL---TKKWDKIL-S----N--------------------------------------------------------------------------
>1001920
----------------M--A----SLRKTHPLMK-IANDALVDLPTPSNISVWWNFGSLLGLCLITQILTGLFLAM--HYTSDIST-AFSSV--AHICR-DVNYGWLIRNLH---------------ANGASFFFICIYMHVARGLYYGSY-LYK--ETWNIGVVLLLLVMMTAFVG---Y-VLPWGQMSFWG-ATV-ITNLLSAVPYMGDTLVQ---------WIWG---GF-SVDNATLTR--------FFAFHFLLPFIIAAATLLHLLFLHET-GS-NNPAGLNSDADKISFHPYFSYKDLLGFVIMLLALTSLAL------------------FSPNLLGDPDNFTPANPM-VTPPHIKPEW-YFLFAYAILRSIPNKLGGVLALL-FSIL-IL----------------MVVPILHT----SKQRGLTFR--PITQFL--------FWTLVADM-----------LILTWIGGMP-----VEH----PYVIIGQVASILYFALFLVLV-PLA---GWVENKAL-K----W--------A-----------------------------------------------------------------
>161456
----------------M--A----SLRKTHPLLK-IANNALVDLPAPSNISVWWNFGSLLGLCLIIQILTGLFLAM--HYTSDIAT-AFSSV--GHICR-DVNYGWLIRNLH---------------ANGASFFFICIYMHIGRGLYYGSY-LYK--ETWNIGVVLLLLVMMTAFVG---Y-VLPWGQMSFWG-ATV-ITNLLSAVPYVGNSLVQ---------WIWG---GF-SVDNATLTR--------FFAFHFLFPFVIAGATLVHLLFLHQT-GS-NNPLGLNSDADKISFHPYFSYKDLLGFAALLIALTSLAL------------------FAPNLLGDPDNFTPANPL-VTPPHIKPEW-YFLFAYAILRSIPNKLGGVLALL-ASIL-VL----------------MVVPILHT----SKQRGLTFR--PITQFL--------FWTLIADV-----------AILTWIGGMP-----VEH----PFIIIGQIASVIYFSLFLVLY-PGA---AVMENKML-E----W--------T-----------------------------------------------------------------
>38632
----------------M--I----NIRKTHPLMK-IINHSFIDLPAPSNISAWWNFGSLLGVCLTIQILTGLFLAM--HYTSDTLT-AFSSV--AHICR-DVNYGWLIRNLH---------------ANGASMFFMCLFLHVGRGIYYGSY-LYK--ETWNIGVILLLTVMATAFVG---Y-VLPWGQMSFWG-ATV-ITNLLSAIPYIGTTLVE---------WIWG---GF-SVDKATLTR--------FFAFHFILPFIIMAMVIVHLLFLHET-GS-NNPTGIDPNSDKIPFHPYYTIKDILGLMFMLLTLLLLAL------------------FSPDMLGDPDNFTPANPL-NTPPHIKPEW-YFLFAYAILRSIPNKLGGVLALL-ASIL-VL----------------LIIPLLHT----SNQRSLIFR--PISQML--------FWMLTANL-----------FILTWIGGQP-----VEQ----PYIIIGQLASIMYFLLIIILI-PAA---SILENYLL-NP--K---------------------------------------------------------------------------
>443752
----------------M--A----SLRKTHPLLS-IANNALVDLPAPANISVWWNFGSLLGLCLATQILTGLFLAM--HYTSDIAT-AFSSV--AHICR-DVNYGWLIRNIH---------------ANGASFFFICIYMHIGRGLYYGSY-LYK--ETWNVGVILLLLVMMTAFVG---Y-VLPWGQMSFWG-ATV-ITNLLSAIPYVGNTLVQ---------WIWG---GF-SVDNATLTR--------FFAFHFLFPFVIAALTMIHLLFLHET-GS-NNPLGLNSNADKISFHPYFSYKDLLGFVALLIALTSLSL------------------FSPNLLGDPDNFTPANPL-VTPPHIKPEW-YFLFAYAILRSIPNKLGGVLALL-ASIL-VL----------------MVVPILHT----SKQRSLTFR--PLTQAL--------FWVLVANV-----------IILTWIGGMP-----VEE----PFVLIGQVASFLYFFIFLALI-PLA---GLVENIVL-K----W--------H-----------------------------------------------------------------
>9940
----------------M--I----NIRKTHPLMK-IVNNAFIDLPAPSNISSWWNFGSLLGICLILQILTGLFLAM--HYTPDTTT-AFSSV--THICR-DVNYGWIIRYMH---------------ANGASMFFICLFMHVGRGLYYGSY-TFL--ETWNIGVILLFATMATAFMG---Y-VLPWGQMSFWG-ATV-ITNLLSAIPYIGTNLVE---------WIWG---GF-SVDKATLTR--------FFAFHFIFPFIIAALAMVHLLFLHET-GS-NNPTGIPSDTDKIPFHPYYTIKDILGAILLILILMLLVL------------------FTPDLLGDPDNYTPANPL-NTPPHIKPEW-YFLFAYAILRSIPNKLGGVLALI-LSIL-VL----------------VIMPLLHT----SKQRSMMFR--PISQCM--------FWILVADL-----------LTLTWIGGQP-----VEH----PYIIIGQLASIMYFLIILVMM-PVA---SIIENNLL-K----W--------------------------------------------------------------------------
>320579
----------M-----S--M----NIRKTHPVLK-IINNSFIDLPSPSNLSSLWNYGSLLGLCLIAQTITGLFLAM--HYTADTSM-AFSSV--AHICR-DVNYGWLMRNIH---------------ANGASFFFICIYIHIGRGMYYGSY-LYK--ETWNTGVMLFLLVMATAFVG---Y-VLPWGQMSFWG-ATV-ITNLLSAIPYIGNTLVQ---------WIWG---GF-SIDNATLTR--------FFTFHFILPFIIMGASIMHLMFLHET-GS-NNPTGLNTNSDKITFHPYFSYKDMFGFIVLLSSLTLLAM------------------FSPNLLSDPENFTPANPL-VTPPHIKPEW-YFLFAYAILRSIPNKLGGVLSLL-FSIF-IL----------------MLIPLLHT----AKQRSTMFR--PLSQIL--------FWSIVANM-----------IILTWIGGQP-----VED----PFIIIGQLASLLYFTLFILIM-PLI---GLLENKML-N----L--------------------------------------------------------------------------
>304640
----------M-----A--P----NLRKSHPLLK-MVNDSLIDLPAPSNISAWWNFGSLLGLCLMTQILTGLLLAT--HYTADTTL-AFSSV--AHMCR-NVQYGWLIRNLH---------------ANGASFFFICIYLHIGRGFYYGSY-LYK--ETWNTGVILLLTLMATAFVG---Y-VLPWGQMSFWG-ATV-ITNLFSAIPYIGQTLVE---------WAWG---GF-SVDNPTLTR--------FFALHFLLPFVIAGLTLIHLTFLHET-GS-NNPLGITSNCDKIPFHPYFSTKDILGFLLLLLPLLTLAM------------------FSPNLLGDPENFTPANPL-VTPPHIKPEW-YFLFAYAILRSIPNKLGGVLALA-ASVL-IL----------------FLAPFLHK----SKQRALTFR--PLSQLL--------FWTLVANL-----------LILTWVGSQP-----VEH----PFIIIGQIASLTYFTILLILF-PIT---STLENKML-N----Y--------------------------------------------------------------------------
>303689
----------------M--A----SLRKTHPLLK-IANDAVVDLPTPSNISAWWNFGSLLGLCLIIQILTGLFLAM--HYTSDIAT-AFSSV--AHICR-DVNYGWLIRSLH---------------ANGASFFFICIYLHIGRGLYYGSY-LNK--ETWNIGVVLLLLVMMTAFVG---Y-VLPWGQMSFWG-ATV-ITNLLSAVPYIGNSLVQ---------WIWG---GF-SVDNATLTR--------FFAFHFLFPFVIAAATLIHLIFLHET-GS-NNPLGMNSDVDKIPFHPYFSYKDLLGFVIALLALSSLAL------------------FSPNLLGDPDNFTPANPL-VTPPHIKPEW-YFLFAYAILRSIPNKLGGVLALL-GSIL-VL----------------MVVPILHT----SKQRGLTFR--PLTQFL--------FWTLIADI-----------AILTWIGGMP-----VEH----PYIIIGQAASVIYFSLFLLIM-PLV---SLLENKFM-G----W--------L-----------------------------------------------------------------
>9187
----------M-----A--L----NLRKNHPLLK-TINNALIDLPTPSNISTWWNFGSLLGICLVTQIVTGLLLAM--HYTADTSL-AFNSV--AHMCR-NVQFGWLIRNLH---------------ANGASLFFICIYLHIGRGFYYGSY-LNK--ETWNIGVILLLTLMATAFVG---Y-VLPWGQMSFWG-ATV-ITNLFSAIPYIGQTLVE---------WAWG---GF-SVDNPTLTR--------FFALHFLLPFVIAGLTLVHLTFLHET-GS-NNPLGIPADCDKIPFHPYYSTKDILGFALMLILLASLAL------------------FSPNALGDPENFTPANPL-TTPPHIKPEW-YFLFAYAILRSIPNKLGGVLALA-ASVL-VL----------------FLTPLLHK----SKLRSMTFR--PLSQIL--------FWALVANL-----------LILTWVGSQP-----VEH----PFIIIGQLASLSYFTIILVLF-PLA---AVLENKML-K----L--------------------------------------------------------------------------
>907742
----------------M--T----NIRKTHPLMK-IVNNAFVDLPAPSNISSWWNFGSLLGICLILQILTGLFLAM--HYTADTTT-AFSSV--THICR-DVNYGWIIRYMH---------------ANGASMFFICLFMHVGRGLYYGSY-TFM--ETWNIGVILLFATMATAFMG---Y-VLPWGQMSFWG-ATV-ITNLLSAIPYIGTNLVE---------WIWG---GF-SVDKATLTR--------FFAFHFIFPFIIAALAMVHLLFLHET-GS-NNPTGISSDADKIPFHPYYTIKDILGALLLILTLMILVL------------------FSPDLLGDPDNYTPANPL-NTPPHIKPEW-YFLFAYAILRSIPNKLGGVLALV-LSIL-IL----------------ILMPLLHT----SKQRSMMFR--PISQCL--------FWILVADL-----------LTLTWIGGQP-----VEH----PYIIIGQLASIMYFLLILVLM-PMA---SAIENNLL-K----W--------------------------------------------------------------------------
>35732
----------------M--T----NIRKSHPLLK-IINHSFIDLPAPSNISSWWNFGSLLGVCLMIQIITGLFLAM--HYTSDTLT-AFSSV--THICR-DVNYGWLIRYLH---------------ANGASMFFICLFLHVGRGMYYGSY-TFL--ETWNIGVVLLFAVMATAFMG---Y-VLPWGQMSFWG-ATV-ITNLLSAIPYIGTTLVE---------WIWG---GF-SVDKATLTR--------FFAFHFILPFIIAALAIVHLLFLHET-GS-NNPTGLNSDADMIPFHPYYTIKDLLGVFMLLLFLMTLVL------------------FFPDLLGDPDNYTPANPL-NTPPHIKPEW-YFLFAYAILRSIPNKLGGVVALV-LSIL-IL----------------AFLPFLHT----SKQRSLTFR--PITQTL--------YWILVANL-----------FILTWIGGQP-----VEH----PFIIIGQLASISYFSIILILM-PIS---GIIEDKML-K----W--------N-----------------------------------------------------------------
>7928
----------------M--A----ILRKTHPLLK-IANSALVDLPAPSNISAWWNFGSLLGLCLASQIVTGLFLAM--HYTSDIST-AFSSV--AHICR-DVNFGWLIRNLH---------------ANGASFFFVCIYLHIGRGLYYGSY-LYK--ETWNIGVVLLLLVMMTAFVG---Y-VLPWGQMSFWG-ATV-ITNLLSAVPYVGDTLVQ---------WIWG---GF-SVDKATLTR--------FFAFHFLLPFVVAAATMLHLLFLHET-GS-NNPIGINSNADKIPFHPYYTYKDLLGFAILITALAALSL------------------FSPNLLGDPENFTPANPL-VTPPHIKPEW-YFLFAYAILRSIPNKLGGVLALL-FSIL-VL----------------LLVPFLHT----SKLRSMTFR--PISQFL--------LWTLVADV-----------AVLTWIGGMP-----VEH----PYIIIGQVASALYFALFLILM-PLA---GVVENKML-K----L--------S-----------------------------------------------------------------
>212017
----------M-----K--N----QYEKITPLIK-IVNSSLIDLPTPSNISLWWNFGSLLGMCLTIQLVTGIFLAM--HYTADIEL-AFKSV--IHICR-DVNNGWLLRSCH---------------ANGASMFFICLYMHVGRGMYYGSY-KLV--MTWAVGVVMLLVTMATAFLG---Y-VLPWGQMSFWG-ATV-ITNLMSAIPYIGPELVK---------WLWG---GF-SISNATLTR--------FFTLHFLMPFVLAALTMVHLMFLHQT-GS-NNPMGLNSNMDKIPFHPYFSTKDIMGMTVTMFMFMMLNL------------------LEPRMLGDPENYIPANPM-VTPVHIQPEW-YFLFAYAILRSIPNKLGGVIAMI-MSIA-II----------------IALPMTNK----MKFQSMAFY--PVNQVM--------FWSLVTTL-----------VLLTWIGARP-----AEE----PFIMTGQVLTTVYFSYYMIN--PMV---MWAWNKLT-D-------------------------------------------------------------------------------
>202457
----------------M--T----ITRKTHPLAK-IINNSFIDLPTPSNISSWWNFGSLLGICLITQIATGLFLAM--HYTPDTSS-AFSSV--AHITR-DVNYGWIIRYLH---------------ANGASMFFICLFLHIGRGLYYGSF-LFL--KTWNVGIILLLASMATAFMG---Y-VLPWGQMSFWG-ATV-ITNLLSAIPYIGSDLVQ---------WIWG---GF-SVDKATLTR--------FFTFHFILPFIIAALAAIHLLFLHDT-GS-NNPSGLVSSSDKIVFHPYYTIKDILGLIFLLLLLMSLTL------------------FAPDLLTDPDNYTLANPL-NTPPHIKPEW-YFLFAYAILRSIPNKLGGVLALI-LSIL-IL----------------AIIPMIHL----SKQQSMMFR--PIGQSL--------FWTLVAIL-----------LTLTWIGGQP-----VEY----PFVTIGQMASIMYFLTIITLI-PLS---SLIENKLL-K----W--------------------------------------------------------------------------
>61403
----------------M--T----NIRKSHPLIK-IINHSFIDLPAPSNISAWWNFGSLLGVCLILQILTGLFLAM--HYTSDTTT-AFSSV--THICR-DVNYGWIIRYMH---------------ANGASMFFICLYMHVGRGMYYGSY-TFS--ETWNIGVVLLFAIMATAFMG---Y-VLPWGQMSFWG-ATV-ITNLLSAIPYIGADLVE---------WIWG---GF-SVDKATLTR--------FFAFHFILPFIISALAAVHLLFLHET-GS-NNPSGIMSDSDKIPFHPYYTIKDVLGLLMLILMLMLLVL------------------FSPDLLGDPDNYIPANPL-NTPPHIKPEW-YFLFAYAILRSIPNKLGGVLALV-LSIL-IL----------------AIIPILHT----SKQRGMMFR--PLGQCL--------FWLLVADL-----------LILTWIGGQP-----VEY----PFITIGQLASILYFSTLLILM-PIS---GIIENRLL-K----W--------------------------------------------------------------------------
>42528
----------------M--A----SLRKTHPLLK-IANDALIDLPAPSNISAWWNFGSLLLLCLIMQILTGLFLAM--HYTSDIST-AFSSV--AHICR-DVNYGWLIRNMH---------------ANGASFFFICIYLHIGRGLYYGSY-LYK--ETWNIGVVLLLLVMMTAFVG---Y-VLPWGQMSFWG-ATV-ITNLLSAVPYVGDALVQ---------WIWG---GF-SVDNATLTR--------FFAFHFLLPFAIIAATALHALFLHET-GS-NNPTGLNSDADKISFHPYFSYKDLLGFVVLIMALASLAL------------------FSPNLLGDPENFTPANPL-VTPPHIKPEW-YFLFAYAILRSIPNKLGGVLALL-FSIL-VL----------------MLVPLLHT----SKQQGLTFR--PITQFL--------FWTLVADV-----------MILTWIGGMP-----VEH----PFIIIGQIASILYFALFLIFN-PLA---GWLENKSL-N----W--------S-----------------------------------------------------------------
>9798
----------------M--T----NIRKSHPLIK-IINHSFIDLPAPSNISSWWNFGSLLGICLILQILTGLFLAM--HYTSDTTT-AFSSV--THICR-DVNYGWIIRYLH---------------ANGASMFFICLFIHVGRGLYYGSY-TFL--ETWNIGIILLFTVMATAFMG---Y-VLPWGQMSFWG-ATV-ITNLLSAIPYIGTTLVE---------WIWG---GF-SVDKATLTR--------FFAFHFILPFIITALVVVHLLFLHET-GS-NNPSGIPSDMDKIPFHPYYTIKDILGLLLLILLLLTLVL------------------FSPDLLGDPDNYTPANPL-STPPHIKPEW-YFLFAYAILRSIPNKLGGVLALI-LSIL-IL----------------ALIPTLHM----SKQRSMMFR--PLSQCV--------FWLLVADL-----------LTLTWIGGQP-----VEH----PYVIIGQLASILYFSLILIFM-PLA---STIENNLL-K----W--------------------------------------------------------------------------
>39053
----------------M--T----HIRKSHPLFK-IINKSFIDLPTPPNISAWWNFGSLLGACLITQILTGLFLAM--HYTPDTMT-AFSSM--SHICR-DVNYGWTIRQLH---------------SNGASIFFLCLYAHIGRNIYYGSY-LYS--ETWNTGIMLLMITMATAFMG---Y-VLPWGQMSFWG-ATV-ITNLFSAIPYIGTSLVE---------WIWG---GF-SVDKATLNR--------FFALHFILPFMMATLAGVHLTFLHES-GS-NNPLGLTSNSDKIPFHPYYTIKDFLGLLILILLLLLLTL------------------LSPDMLGDPDNYTPADPL-NTPPHIKPEW-YFLFAYAILRSIPNKLGGVMALL-LSIL-IL----------------GLMPFLHT----SKYRSMTLR--PLSQIL--------FWTLTMDL-----------LMLTWIGSQP-----VEY----PYIIVGQTASVLYFSIILALL-PIA---GMIENHLI-K-------------------------------------------------------------------------------
>317483
----------------M--A----SLRKTHPLLK-IANDAVVDLPAPSNISVWWNFGSLLGLCLASQLLTGLFLAM--HYTSDIAT-AFSSV--AHICR-DVNYGWLIRNMH---------------ANGASFFFICIYLHIGRGLYYGSY-LYK--ETWNIGVVLLLLVMMTAFVG---Y-VLPWGQMSFWG-ATV-ITNLLSAVPYVGDALVQ---------WIWG---GF-SVDNATLTR--------FFAFHFLFPFVIAAATVVHLLFLHET-GS-NNPLGLNSDADKISFHPYFSYKDLLGFAGLLIALTSLAL------------------FSPNLLGDPDNFTPANPL-VTPPHIKPEW-YFLFAYAILRSIPNKLGGVLALL-SSIL-VL----------------MVVPILHT----SKQRSLTFR--PMTQFL--------FWTLVADV-----------AILTWIGGMP-----VEH----PFIIIGQIASFLYFGIFLLLA-PLA---GWAENKAL-R----W--------R-----------------------------------------------------------------
>61382
----------------M--T----NIRKSHPLVK-IINHSFIDLPAPSNISAWWNFGSLLGICLILQILTGLFLAM--HYTSDTAT-AFSSV--THICR-DVNYGWIIRYMH---------------ANGASMFFICLYMHVGRGMYYGSY-TFS--ETWNIGIMLLFAVMATAFMG---Y-VLPWGQMSFWG-ATV-ITNLLSAIPYIGTSLVE---------WIWG---GF-SVDKATLTR--------FFAFHFILPFIISALAAVHLLFLHET-GS-NNPSGITSDSDKIPFHPYYMIKDILGILALILTLMLLVL------------------FSPDLLGDPDNYTPANPL-NTPPHIKPEW-YFLFAYAILRSIPNKLGGVLALV-LSIL-VL----------------AMIPIFHT----SKQRGMMFR--PLSQCL--------FWLLVADL-----------LTLTWIGGQP-----VEH----PFITIGQLASVLYFSTLLILM-PIS---GIIENRLL-K----W--------------------------------------------------------------------------
>241451
----------------M--A----SLRKTHPLIK-IANDALVDLPAPSNISVWWNFGSLLGLCLITQILTGLFLAM--HYTSDITT-AFSSV--AHICR-DVNYGWLIRNMH---------------ANGASFFFICLYLHIARGLYYGSF-LYK--ETWNIGVILFLLVMMTAFVG---Y-VLPWGQMSFWG-ATV-ITNLLSAIPYVGNALVQ---------WIWG---GF-SVDNATLTR--------FFAFHFLLPFVVAAATIIHLLFLHET-GS-NNPMGLNSDADKISFHPYFSYKDLLGFVVMLLALASLAL------------------FSPNLLGDPDNFTPANPL-VTPPHIKPEW-YFLFAYAILRSIPNKLGGVLALL-FSIL-VL----------------MVVPILHT----SKQRGLTFR--PITQFL--------FWTLVADM-----------IILTWIGGMP-----VEH----PFIIIGQIASVLYFTLFLVLI-PLA---GWLENKAL-E----W--------A-----------------------------------------------------------------
>37699
----------------M--T----NLRKNHPLMK-IINHMFIDLPAPSNISAWWNFGSLLGICLIIQILTGLFLAM--HYTSDTTT-AFSSV--AHICR-DVNYGWLIRNLH---------------ANGASMFFMCLFLHVGRGIYYGSY-LYK--ETWNIGVILLLTVMATAFVG---Y-VLPWGQMSFWG-ATV-ITNLLSAIPYIGTTLVE---------WIWG---GF-SVDKATLTR--------FFAFHFILPFIIAALALVHLIFLHET-GS-NNPSGINPDADKIPFHPYYTIKDALGLVFLLLLLSSLAL------------------FTPDILGDPDNFSPANPL-NTPPHIKPEW-YFLFAYAILRSIPNKLGGVLALL-ASIM-IL----------------LIIPLLHT----SKQRSMAFR--PVSQTL--------FWMLTANL-----------LVLTWIGGQP-----VEQ----PYIIIGQLASILYFLLIIVLM-PLA---GMLENYML-KP--NG--------------------------------------------------------------------------
>163149
----------------M--A----SLRKTHPLLK-IANDALVDLPAPSNISVWWNFGSLLGLCLITQVLTGLFLAM--HYTSDIAT-AFSSV--AHICR-DVNYGWLIRNIH---------------ANGASFFFICIYMHIARGLYYGSY-LYK--EAWNVGVILLLLVMMTAFVG---Y-VLPWGQMSFWG-ATV-ITNLLSAIPYVGNTLVQ---------WIWG---GF-SVDNATLTR--------FFAFHFLFPFVIMAASLIHLLFLHET-GS-NNPLGLNSNADKVSFHPYFSYKDLLGFTVLLIALTSLAL------------------FSPNALGDPDNFTPANPL-VTPPHIKPEW-YFLFAYAILRSIPNKLGGVLALL-ASIL-VL----------------MVVPILHT----SNQRSLTFR--PLTQLL--------FWILVADV-----------AILTWIGGMP-----VEQ----PFIIIGQVASFLYFFLFLVLT-PLA---GWMENKML-Q----W--------H-----------------------------------------------------------------
>181425
----------------M--A----SLRKTHPLLK-IANNALVDLPAPSNISVWWNFGSLLGLCLAAQILTGLFLAM--HYTSDIAT-AFSSV--AHICR-DVNYGWLIRNMH---------------ANGASFFFICIYLHIGRGLYYGSY-LYK--ETWNIGVVLLLLVMMTAFVG---Y-VLPWGQMSFWG-ATV-ITNLLSAVPYVGNTLVQ---------WIWG---GF-SVDNATLTR--------FFAFHFLFPFIIAALTLIHLLFLHET-GS-NNPLGLNSDTDKIPFHPYFSYKDLLGFAAMLIALTSLAL------------------FSPNLLGDPDNFIPANPL-VTPPHIKPEW-YFLFAYAILRSIPNKLGGVLALL-ASIL-VL----------------LLVPVLHT----SKQRGLTFR--PLTQLL--------FWALVADV-----------AVLTWIGGMP-----VEH----PFIIIGQVASLLYFALFLIFM-PLT---GWLENKTL-E----L--------L-----------------------------------------------------------------
>244447
----------------M--V----SLRKSHPILK-IVNDALIDLPAPTNISTWWNFGSLLGLCLGVQIITGLFLAM--HYTADISM-AFSSV--THICR-DVNYGWLIRNLH---------------ANGASFFFICIYLHIGRGLYYGSY-LYK--ETWNTGVMLLLLVMATAFVG---Y-VLPWGQMSFWG-ATV-ITNLLSAIPYVGPSLVQ---------WIWG---GF-SVDNATLTR--------FFTFHFLLPFIIAAVVMLHLIFLHET-GS-NNPLGLNSNMDKIPFHPYFSYKDLLGFIMMLSLLTLLAL------------------FYPNALGDPDNFTPANPL-VTPPHIKPEW-YFLFAYAILRSIPNKLGGVLALL-FSIL-VL----------------TIIPLLHT----SKHRSMTFR--PLSQFL--------FWTLVADV-----------LILAWIGGMP-----VED----PYILIGQIASLLYFSIFLILM-PLT---GFLENKMF-K-------------------------------------------------------------------------------
>258930
----------------M--T----NIRKSHPLAK-IVNSSFIDLPAPSNISSWWNFGSLLGVCLGLQILTGLFLAM--HYTADIET-AFTSV--SHICR-NVNYGWLLRYLH---------------ANGASMFFICLYLHIGRGLYYGSY-MYK--ETWNVGIILLFAVMATAFMG---Y-VLPWGQMSFWG-ATV-ITNLFSAIPYIGKTIVE---------WIWG---SY-SVDKPTLTR--------FFAFHFLLPFIISAMVMVHLLFLHET-GS-NNPMGIPSNMDMIPFHPYYTIKDILGFGFFLMAFLAITL------------------FYPDMLGEPDNYMPADPM-VTPPHIKPEW-YFLFAYAILRSVPNKLGGVLALA-FSIL-IL----------------VIMPLIHT----SKQRSMSFR--PISQCM--------FWLLVINL-----------VTLTWIGGQP-----IDH----PYTIIGQVASITYFFIIIVMM-PLT---SLVENHLL-K----W--------------------------------------------------------------------------
>229990
----------M-----S--K----PLRIKHPMIK-IINNSLMDLPAPTNISMWWNLGSLLGMCMMIQIVTGLFLTM--HYTPNIEM-AFSSV--VHICR-DVNNGWLIRTLH---------------ANGASMFFICMYLHVGRGIYYGSY-MYM--NTWMTGTIILFLVMATAFMG---Y-VLPWGQMSFWG-ATV-ITNLLSAIPYIGTDIVQ---------WVWG---GF-AVDNATLNR--------FYTFHFVLPFIVMAMVMIHLFFLHQT-GS-NNPIGLNSNIDKIPFHPYFTYKDMITFIILMMILIMLCL------------------IDPYMLGDPDNFVPANPL-VTPIHIQPEW-YFLFAYAILRSIPNKLGGVIALV-MSIS-IL----------------MIMPFYNK----TKFRGNQFY--PMNQIM--------FWIMVIVI-----------CLLTWIGKRP-----VEE----PYIMTGQILTIIYFSYFLFN--VHI---AKMWDTLI-K----T--------------------------------------------------------------------------
>156990
----------M-----A--H----PIRKTHPLLK-IINGSFVDLPTPSNLSSLWNFGSLLGVCLISQIITGLFLAM--YYTADTSS-AFSSV--AHICR-DVNYGWLVRNIH---------------ANGASFFFICIYMHIGRGLYYGSY-MYK--ETWNIGIILLFLVMATAFVG---Y-VLPWGQMSFWG-ATV-ITNLLSAIPYLGDSLVQ---------WIWG---GF-SVDKATLTR--------FFTFHFLFPFLMVGMSIIHLLFLHET-GS-NNPTGITSNMDKVPFHPYFSYKDAIGFLIMLMALVLLSL------------------LNPNMLGDPDNFTPANPL-ITPPHIQPEW-YFLFAYAILRSIPNKLGGVLALL-ASIM-IL----------------VLIPTLHT----SKQRSLTFR--PLTQFV--------FWFMVSNT-----------LILTWIGGQP-----VEQ----PFIEIGQAASTLYFLLFIAMM-PLA---GWWENKSL-K----W--------------------------------------------------------------------------
>270564
----------------M--A----SLRKTHPLLK-IANDALVDLPAPSNISAWWNFGSLLGLCLITQILTGLFLAM--HYTSDIAT-AFSSV--AHICR-DVNYGWLIRNIH---------------ANGASFFFICIYLHIGRGLYYGSY-LYK--ETWNIGVVLLLLVMMTAFVG---Y-VLPWGQMSFWG-ATV-ITNLLSAVPYIGNTLVQ---------WIWG---GF-SVDNATLTR--------FFAFHFLFPFIILAATVIHLLFLHET-GS-NNPLGLNSDADKVSFHPYFSYKDLLGLAVLLSALTSLAL------------------FSPNLLGDPDNFTPANPL-VTPPHIKPEW-YFLFAYAILRSIPNKLGGVLALL-FSIL-VL----------------MLVPVLHT----SKQRSLTFR--PLTQLL--------FWTLIANV-----------AILTWIGGMP-----VED----PYIIIGQVASLSYFLLFLVLF-PMA---GWLENKAL-E----W--------T-----------------------------------------------------------------
>283637
----------M-----A--L----NLRKNHQILK-IINNALIDLPTPPNISTWWNFGSLLGICLITQIVTGLLLAT--HYTADTNL-AFSSV--AHMCR-DVQFGWLIRNLH---------------ANGASFFFICIYLHIGRGIYYGSY-LNK--ETWNIGVILLLTLMATAFVG---Y-VLPWGQMSFWG-ATV-ITNLFSAIPYIGQTLVE---------WAWG---GF-SVDNPTLTR--------FFALHFLLPFVIVGLTLVHLTFLHET-GS-NNPTGVPSDCDKIPFHPYYTVKDILGFALMISLLVSLAL------------------FSPNLLGDPENFTPANPL-VTPPHIKPEW-YFLFAYAILRSIPNKLGGVLALA-ASIL-VL----------------FLMPLLHT----SKLRSMTFR--PISQVL--------FWALVANV-----------LILTWVGSQP-----VEH----PFIIIGQLASFSYFTIILVLF-PIA---AALENKLL-K----L--------------------------------------------------------------------------
>398260
----------M-----A--I----NIRKTHPLLK-IMNHALVDLPAPSNISLWWNFGSLLGLCLIIQILTGLFLAM--HYTADISM-AFSSV--VHICR-DVNYGWLIRNIH---------------ANGASLFFICVYLHIARGLYYGSY-LYK--ETWNIGVILLFLLMATAFVG---Y-VLPWGQMSFWG-ATV-ITNLLSAFPYIGDTLVQ---------WIWG---GF-SVDNATLTR--------FFAFHFLLPFLILALTAIHLLFLHET-GS-NNPLGINSDADKISFHPYFSYKDLLGFFVMIFFLAALAL------------------FMPNLLGDAENFIPANPL-VTPPHIKPEW-YFLFAYAILRSIPNKLGGVLALL-FSIF-IL----------------MLVPLLHT----SKQRSTTFR--PMTQIL--------FWFLVANS-----------IILTWIGGQP-----VEQ----PFIMVGQIASISYFSLFLIIM-PFT---SWWENKIL-S----L--------N-----------------------------------------------------------------
>1244200
----------M-----N--K----PLRKSHPMIK-IINSSLIDLPSPSSISLWWNFGSLLGMCLMIQIITGVFLAM--HYTANIEL-AFNSV--IHICR-DVNNGWLIRNTH---------------ANGASLFFICLYLHIGRGMYYGSY-KLF--MTWNVGVILLFLIMATAFLG---Y-VLPWGQMSLWG-ATV-ITNLLSAIPYMGNELVK---------WLWG---GF-SVDNATLTR--------FFALHFLLPFIIASMVMIHLLFLHQT-GS-NNPMGLNSNYDKIPFHPYFSIKDIMGINITLFMFSILIL------------------LEPRILGDPENFIPANPL-VTPIHIQPEW-YFLFAYAILRSIPNKLGGVIAMV-LSIA-II----------------IILPMTNK----SKFQGMMFY--PINKIL--------FWTLVTTM-----------ILLTWIGARP-----AEE----PFILTGQILTVIYFLYFIIN--PIM---LKIWDKIN---------------------------------------------------------------------------------
>515817
----------M-----L--S----SLRKTHPVLQ-IINGALIDLPSPVNLFIWWNFGSLLGLCLIIQLLSGIFLAM--HYTSCIEY-SFDSV--IHIMR-DVNYGWVLRYIH---------------ANGASFFFICLYMHIGRGLYYGSY-MNI--YTWNVGVLLYILVMLTGFVG---Y-VLPWGQMSFWG-ATV-ITNLVSVVPYIGEILVY---------WIWG---GF-SVDNATLSR--------FFCFHFLFPFIIVGLVILHFLFLHET-GS-NNPLGLNSDLDKIPFHHYHSYKDMLGFFIMLFVLIELSL------------------LFPNMLGDAENFIPANPL-VTPIHIKPEW-YFLFAYAILRSIPNKLGGVVSLV-MSIM-IL----------------FICPFLHV----SGCMGLTYN--FLGQFC--------FWFLIGVF-----------LILTWIGSCP-----VEY----PYEMIGRIFSILYFMCFLVR--PLL---DMLWMYML-D----Y--------------------------------------------------------------------------
>72540
----------------M--T----NIRKTHPLMK-IVNNAFIDLPTPSNISSWWNFGSLLGICLILQILTGLFLAM--HYTSDTMT-AFSSV--THICR-DVNYGWIIRYMH---------------ANGASMFFICLFMHVGRGLYYGSY-TFL--ETWNIGVILLLATMATAFMG---Y-VLPWGQMSFWG-ATV-ITNLLSAIPYIGTNLVE---------WVWG---GF-SVDKATLTR--------FFAFHFILPFIIAALAMVHLLFLHET-GS-NNPTGIPSDTDKIPFHPYYTIKDILGVMLLILVLMLLVL------------------FTPDLLGDPDNYIPANPL-NTPPHIKPEW-YFLFAYAILRSIPNKLGGVLALV-LSIL-IL----------------VLVPFLHT----SKQRSMMFR--PISQCM--------FWILVADL-----------LTLTWIGGQP-----VEH----PYIIIGQLASIMYFLIILVMM-PVA---STIENNLL-K----W--------------------------------------------------------------------------
>61970
----------------M--A----NIRKTHPLLK-IINGAFIDLPTPSNISVWWNFGSLLGLCLVTQILTGLFLAM--HYTADIST-AFSSV--AHICR-DVNYGWLIRNIH---------------ANGASFFFICLYLHVARGMYYGSY-LQK--ETWNIGVILLLLTMMTAFVG---Y-VLPWGQMSFWG-ATV-ITNLLSAFPYIGDTLVQ---------WIWG---GF-SVDNATLTR--------FFAFHFLLPFVIAGASMIHLLFLHQT-GS-NNPTGLNSDADKVTFHPYFSYKDLLGFILMLVGLTSVAL------------------FSPNLLGDPDNFTPANPL-VTPPHIKPEW-YFLFAYAILRSIPNKLGGVLALL-FSIL-VL----------------MLVPMLHT----SKQRGDTFR--PLSQIL--------FWALVGDM-----------LVLTWIGGQP-----LEH----PFVLIGQVASTVYFALFLIAL-PLT---GLLENKGL-N----W--------N-----------------------------------------------------------------
>143942
----------------M--T----NIRKSHPLIK-IINSSFIDLPTPSSISSWWNFGSLLGTCLALQILTGLFLAM--HYTSDTAT-AFNSV--SHMCR-EVNYGWVLRYLH---------------ANGASMFFICLYMHVGRGIYYGSY-MFK--ETWNTGVILLFTVMATAFMG---Y-VLPWGQMSFWG-ATV-ITNLLSAIPYIGTDLVE---------WIWG---GF-SVDKATLTR--------FFAFHFLLPFIISALVMVHLLFLHET-GS-NNPTGMPSNTDMIPFHPYHTIKDMLGFFVMMLALLCLVL------------------FSPDMLGDPDNYSPANPL-STPPHIKPEW-YFLFAYAILRSIPNKLGGVLALV-LSIL-IL----------------VIIPLLHT----SKQRSMTFR--PFSQCL--------FWLLVADL-----------LTLTWIGGQP-----VEH----PYVIIGQLASILYFLIIIVLM-PLT---SLMENHLL-K----W--------------------------------------------------------------------------
>1523893
----------M-----A--L----NLRKNHQILK-IINNALIDLPTPPNISTWWNFGSLLGICLITQIVTGLLLAT--HYTADTNL-AFSSV--AHMCR-DVQFGWLIRNLH---------------ANGASFFFICIYLHIGRGIYYGSY-LNK--ETWNVGVILLLTLMATAFVG---Y-VLPWGQMSFWG-ATV-ITNLFSAIPYIGQTLVE---------WAWG---GF-SVDNPTLTR--------FFALHFLLPFVIVGLTLVHLTFLHET-GS-NNPTGVPSDCDKIPFHPYYTVKDILGFALMISLLVSLAL------------------FSPNLLGDPENFTPANPL-VTPPHIKPEW-YFLFAYAILRSIPNKLGGVLALA-ASIL-VL----------------FLMPLLHT----SKLRSMTFR--PISQIL--------FWALVANV-----------LILTWVGSQP-----VEH----PFIIIGQLASLSYFTIILVLF-PIA---AALENKLL-K----L--------------------------------------------------------------------------
>8153
----------------M--A----NLRKTHPLLK-IANDALVDLPAPSNISVWWNFGSLLGLCLAAQILTGLFLAM--HYTSDIAT-AFSSV--AHICR-DVNYGWLIRNMH---------------ANGASFFFICIYLHIGRGLYYGSY-LYK--ETWNVGVILLLLTMMTAFVG---Y-VLPWGQMSFWG-ATV-ITNLLSAVPYIGNSLVQ---------WIWG---GF-SVDNATLTR--------FFAFHFLLPFIIAAATMVHLIFLHET-GS-NNPTGLNSDADKISFHPYFSYKDLLGFAILLIALISLAL------------------FSPNLLGDPDNFTPANPL-VTPPHIKPEW-YFLFAYAILRSIPNKLGGVLALL-FSIL-VL----------------MVVPILHT----SKQRGLTFR--PITQFL--------FWLLVADV-----------AILTWIGGMP-----VEH----PFVIIGQIASFLYFFLFLVLA-PLT---GWLENKIL-E----W--------S-----------------------------------------------------------------
>1326985
-------------------M----QFRKVNPLLS-IVNGIIIDLPTPANLSYMWNFGSLLGVCLVVQIATGIFLAM--HYCADVSL-AFASV--DHIMR-DVNYGFLLRYFH---------------ANGASLFFLCLYFHIGRGVYYGSY-FKI--EVWNVGVVILILTMATAFIG---Y-VLPWGQMSFWG-ATV-ITNLLSAIPYIGTDIVQ---------WVWG---GF-SVSNATLNR--------FFSLHYLFPFLLAALGAVHLICLHVG-GS-NNPIGVKSDLDKVPFHVYYTSKDWYGIVAFVLFFCSLVY------------------LAPNLLGDPENFIQANPL-VTPVHIQPEW-YFLFAYAILRSIPNKLGGVVAMF-GSLL-IL----------------FLLPWIHT----SRLKGLTFR--PLTRFA--------FWFLVADF-----------LLLTWIGSQP-----VEE----PFILVGQLASIFYFAYFLVLA-PSL---GYFEDRLL-F----L--------K-LIF-------------------------------------------------------------
>1443078
----------------M--A----SLRKTHPLLK-IANDALVDLPAPSNISVWWNFGSLLGLCLVIQILTGLFLAM--HYTSDIAT-AFSSV--AHICR-DVNYGWLIRNIH---------------ANGASFFFICIYMHIGRGLYYGSY-LYK--ETWNIGVVLLLLVMMTAFVG---Y-VLPWGQMSFWG-ATV-ITNLLSAVPYIGNTLVQ---------WIWG---GF-SVDNATLTR--------FFAFHFLFPFIIAAATVIHLLFLHET-GS-NNPLGLNSDADKVSFHPYFSYKDLLGFAALLIALTSLAL------------------FSPNLLGDPDNFTPANPL-VTPPHIKPEW-YFLFAYAILRSIPNKLGGVLALL-FSIL-VL----------------MVVPILHT----SKQRSLTFR--PVTQFL--------FWALVADV-----------AILTWIGGMP-----VEH----PFIIIGQVASFLYFFLFLVLT-PLA---AWLENKAL-G----W--------S-----------------------------------------------------------------
>28743
----------------M--A----NLRKTHPLLK-IANNALVDLPAPVNISAWWNFGSLLGLCLIAQILTGLFLAM--HYTSDIST-AFSSV--AHICR-DVNYGWLIRNMH---------------ANGASFFFICIYLHIGRGLYYGSY-LYK--ETWNVGVVLLLLVMMTAFVG---Y-VLPWGQMSFWG-ATV-ITNLLSAVPYVGDALVQ---------WIWG---GF-SVDNATLTR--------FFAFHFLLPFVVAAATMVHLVFLHET-GS-NNPTGLNSDADKISFHPYFSYKDLLGFALLLATLIALAL------------------FSPNLLGDPENFTPANPL-VTPPHIKPEW-YFLFAYAILRSIPNKLGGVLALL-ASIL-VL----------------MVVPILHT----SKQRSLTFR--PFTQFL--------FWLLVADV-----------MILTWIGGMP-----VEH----PFVIIGQVASFLYFFLFLVLS-PAA---AWLENKVL-G----W--------------------------------------------------------------------------
>8501
----------M-----T--H----QLRKSHPLLK-LVNHSLIDLPTPSNISYWWNFGSLLGFTLLVQLASGILLMM--HFLADDSL-AFMSV--AYTSR-EVWYGWLIRSLH---------------ANGASLFFLCIFLHIGRGVYYGSY-LNE--NTWNIGVLLLLLLMATAFMG---Y-VLPWGQMSFWG-ATV-ITNLMSAIPYVGNTIVT---------WIWG---GP-SVNSATLTR--------FTTLHFLLPFILLAAVITHLIFLHER-GS-FNPLGLTSNADKIPFHPYFSAKDAMGMAMAAVLLTTLTF------------------YFPNLLGDPENFTPADPM-KTPDHIKPEW-YFLFAYTILRCIPNKLTGVLAMF-ASIL-VL----------------LLLPTLHT----SKRQSMSLR--PLSQLL--------FWALIADF-----------FILTWIGGQP-----VQD----PYILIGQVASFMYFFTILILL-PLA---GMIENLLI-K----PL---------RYPT------------------------------------------------------------
>82366
----------------M--A----SLRKSHPLLK-IANDALVDLPAPSNISVWWNFGSLLGLCLVTQIVTGLFLAM--HYTSDIAT-AFTSV--AHICR-DVNYGWLVRSIH---------------ANGASFFFICIYLHIGRGLYYGSY-LYK--ETWNIGVVLLLLVMMTAFVG---Y-VLPWGQMSFWG-ATV-ITNLLSAVPYVGNTLVQ---------WIWG---GF-SVDNATLTR--------FFAFHFLFPFIIAAATVIHLLFLHET-GS-NNPTGLTSDSDKVPFHPYFTYKDLLGFAVLLAALASLAL------------------FSPNLLGDPDNFTPANPL-VTPPHIKPEW-YFLFAYAILRSIPNKLGGVLALL-FSIL-VL----------------MLVPLLHT----SKQRSLMFR--PLTQFL--------FWSLVADV-----------MILTWIGGMP-----VEH----PFVIIGQMASLLYFSLFLILI-PAA---GWLENKVL-G----W--------K-----------------------------------------------------------------
>9865
----------------M--I----NTRKTHPLMK-IVNNAFIDLPAPSNISSWWNFGSLLGICLILQILTGLFLAM--HYTSDTMT-AFSSV--THICR-DVNYGWIIRYMH---------------ANGASMFFICLFMHVGRGLYYGSY-TFM--ETWNIGVILLFTVMATAFVG---Y-VLPWGQMSFWG-ATV-ITNLLSAIPYIGMNLVE---------WIWG---GF-SVDKATLTR--------FFAFHFILPFIIAALAMVHLLFLHET-GS-NNPTGIPSDADKIPFHPYYTIKDILGILLLVLFLMLLVL------------------FAPDLLGDPDNYTPANPL-NTPPHIKPEW-YFLFAYAILRSIPNKLGGVLALV-SSIL-IL----------------ILMPLLHT----SKQRSMMFR--PFSQCL--------FWILVADL-----------LTLTWIGGQP-----VEY----PFIIIGQLASVLYFFIILVLM-PIT---STIENNLL-K----W--------------------------------------------------------------------------
>8286
----------------M--T----SLRKKHPLIK-IANSAIIDLPTPSNISGWWNFGSLLGLCLIIQITTGLFLAM--HYTSSIDT-AFASV--AHISR-DVNYGWLIRNMH---------------ANGASFFFMCIYLHIGRGLYYGSY-LNK--ATWNTGVLLLLLVMATAFVG---Y-VLPWGQMSFWG-ATV-ITNLLSAVPYIGNTLVQ---------WIWG---GF-SVDNATLTR--------FFSFHFLLPFIIVAVIMLHLLFLHET-GS-NNPMGLNSNVDKISFHPYFIYKDLLGFVALIAMLAALAL------------------FSPNSLGDPDNFTPANPL-VTPPHIKPEW-YFLFAYAILRSIPNKLGGVLALL-SSIL-VL----------------LLVPILHT----SKLRTMTFR--PISQLL--------FWTLVADV-----------LILTWIGGMP-----VEQ----PYIIIGQIASLLYFLLFLVFM-PLA---GWVENKML-G----L--------S-----------------------------------------------------------------
>9755
----------------M--T----NIRKSHPLMK-IINNAFIDLPTPSNISSWWNFGSLLGLCLIMQILTGLFLAM--HYTPDTTT-AFSSI--THICR-DVNYGWTIRYLH---------------ANGASMFFICLYTHMGRGWYYGSY-IFQ--ETWNVGMMLLITVMATAFVG---Y-VLPWGQMSFWA-ATV-ITNLLSAIPYIGTTLVE---------WVWG---GF-SVDKATLTR--------FFTLHFILPFITLTLTMVHLLFLHET-GS-NNPTGIPSNMDKIPFHPYHTIKDTMGALLLILSLLTLTL------------------FAPDLLGDPDNYTPANPL-NTPTHIKPEW-YFLFAYAILRSVPNKLGGVLALL-LSIL-IL----------------VFIPMLHT----AKQRSMMFR--PFSQFL--------FWTLIMDL-----------LTLTWIGGQP-----VEH----PYVTVGQLASILYFLLILILM-PTA---SLIENKLL-K----W--------------------------------------------------------------------------
>36723
----------------M--T----NIRKTHPLTK-IINNSFIDLPAPSNISAWWNFGSLLGICLIIQILTGLFLAM--HYTSDTAT-AFSSV--THICR-DVNYGWIIRYMH---------------ANGASMFFICLFLHVGRGLYYGSY-MFP--EAWNIGIILLFAVMATAFMG---Y-VLPWGQMSFWG-ATV-ITNLLSAIPYIGTNLVE---------WIWG---GF-SVDKATLTR--------FFAFHFILPFIISALAAVHLLFLHET-GS-NNPSGIPSDSDKIPFHPYYTIKDILGALFLILTLMLLVL------------------FSPDLLGDPDNYIPANPL-NTPPHIKPEW-YFLFAYAILRSIPNKLGGVLALV-FSIL-VL----------------AIIPLLHT----SKQRSMMFR--PLSQCL--------FWLLVADL-----------LTLTWIGGQP-----VEH----PFITIGQLASILYFMILLVLM-PII---SIIENNML-K----W--------------------------------------------------------------------------
>120202
----------M--------A----TLRSTHPLIK-IMNNALVDLPAPANISAWWNFGSLLGLCLATQILTGLFLAM--HYTPHVDL-AFSSV--IHIIR-DVNYGWLLRTIH---------------ANGASFFFICLYLHVGRGMFYGSY-LYI--FTWFSGIALLLLTMGAAFMG---Y-VLPWGQMSFWG-ATV-ITNLLSAVPYVGDMVVQ---------WVWG---GF-AVDNATLNR--------FFTFHFLIPFIIAAVVMIHLLFLHQT-GS-NNPLGLNSESDKIPFHPYFTIKDLVGFLIMLSILVLLTL------------------LNPNLLGDPENFNPANPL-VTPVHIQPEW-YFLFAYAILRSIPNKLGGVIALL-MSIL-IL----------------AILPLWHK----SNFRGLSFY--PLNKFL--------FWTMVGTV-----------FILTWIGAKP-----VED----PYVFIGQLFTVIYFSYFILA--PLT---LKMWDFLI-K-------------------------------------------------------------------------------
>61852
----------------M--T----PLRKTNPLMK-LINHSLIDLPTPSNISMWWNLGSLLGTCLILQIVTGLFLAM--HYAPDASM-AFSSV--AHITR-DVNYGWIIRYLH---------------ANGASMFFICLFLHIGRGLYYGSF-LYL--ETWNIGIILLLATMATAFMG---Y-VLPWGQMSFWG-ATV-ITNLLSAVPYIGTDLVQ---------WVWG---GY-SVDNATLTR--------FFTFHFILPFIITALVALHLLFLHET-GS-NNPLGISSQPDKITFHPYYTTKDILGLFLLLLTLMSLVL------------------FSPDLLGDPDNYIQANPL-STPPHIKPEW-YFLFAYAILRSVPNKLGGVLALL-LSIL-IL----------------MTIPMLHT----AKQQSMMFR--PLSQLT--------YWLWAANL-----------LTLTWIGGQP-----VNY----PFITIGQVTSVLYFITILILM-PTA---SLIENKML-K----W--------T-----------------------------------------------------------------
>478957
----------------M--A----SLRKTHPLLK-IVNDMVIDLPTPSNISAWWNFGSLLGLCLITQIITGLFLAM--HYTSDIST-AFSSV--AHICR-DVNYGWLIRNLH---------------ANGASFFFICLYSHIGRGLYYGSY-LSK--ETWNVGVVLLLLVMATAFVG---Y-VLPWGQMSFWG-ATV-ITNLLSAVPYVGNTLVQ---------WVWG---GF-SVDSATLTR--------FFAFHFLLPFIIAAAAVVHLIFLHET-GS-NNPLGLNSNADKIPFHPYFSYKDLLGFTIMLSALATLAL------------------FSPNYLGDPDNFTPANPL-VTPAHIKPEW-YFLFAYAILRSIPNKLGGVLALL-ASIL-IL----------------MVVPFLHT----SKQRSLTFR--PLSQFL--------FWTLVADV-----------AILTWIGGMP-----VEH----PYIIIGQIASVLYFSLFLILM-PMA---GWLENKML-N-------------------------------------------------------------------------------
>507597
----------M-----A--P----NLRKSHPLLK-MVNDSLIDLPTPSNISAWWNFGSLLGICLLTQILTGLLLAM--HYTADTTL-AFSSV--AHTCR-NVQYGWLIRNLH---------------ANGASFFFICIYLHIGRGFYYGSY-LYK--ETWNTGVVLLLTLMATAFVG---Y-VLPWGQMSFWG-ATV-ITNLFSAIPYIGQTLVE---------WAWG---GF-SVDNPTLTR--------FFALHFLLPFMIAGLTIIHLTFLHES-GS-NNPLGILSNCDKIPFHPYFSLKDILGFAIMFLPLTTLAL------------------FSPNLLGDPENFTPANPL-VTPPHIKPEW-YFLFAYAILRSIPNKLGGVLALA-ASVL-VL----------------FLSPLLHK----SKQRSMTFR--PLSQLL--------FWILVANL-----------FILTWVGSQP-----VEH----PFIIIGQLASLTYFTILLLLF-PAI---GTLENKML-N----Y--------------------------------------------------------------------------
>565079
----------------M--A----SLRKTHPLLK-MMNDALIDLPAPSNISAWWNFGSLLGLCLVTQIMTGLFLAM--HYTSDIST-AFSSV--THICR-DVNFGWLIRSIH---------------ANGASFFFICIYLHIGRGIYYGSY-LYK--ETWNIGVILLLLVMMTAFVG---Y-VLPWGQMSFWG-ATV-ITNLLSAVPYVGNTLVQ---------WIWG---GF-SVDNATLNR--------FFAFHFLLPFIIAAMTIIHFLFLHET-GS-NNPTGLNSDADKISFHPYFSYKDLLGFVILFIALLILAF------------------FSPNLLGDPDNFIPANPL-VTPPHIKPEW-YFLFAYAILRSIPNKLGGVLALL-SSIL-VL----------------MFVPLLHT----SKQRGLTFR--PLTQFL--------FWTLIADV-----------ALLTWIGGMP-----VEH----PFIIIGQVASLLYFLLFLVFM-PLA---GLLENKAL-G----W--------N-----------------------------------------------------------------
>9064
----------M-----A--P----NIRKSHPLLK-MINNSLIDLPAPSNISAWWNFGSLLAVCLITQILTGLLLAM--HYTADTSL-AFSSV--AHTCR-NVQYGWLIRNLH---------------ANGASFFFICIFLHIGRGLYYGSY-LYK--ETWNTGVILLLTLMATAFVG---Y-VLPWGQMSFWG-ATV-ITNLFSAIPYIGQTLVE---------WAWG---GF-SVDNPTLTR--------FFALHFLLPFVITGITITHLMFLHES-GS-NNPLGISSNSDKIPFHPYYSLKDILGLALMLTPFLTLAL------------------FSPNLLGDPENFTPANPL-VTPPHIKPEW-YFLFAYAILRSIPNKLGGVLALA-ASVL-IL----------------LLIPFLHK----SKQRTMTFR--PLSQAL--------FWLLVANL-----------LILTWVGSQP-----VEH----PFIIIGQMASLSYFTILLILF-PTI---GTLENKML-N----Y--------------------------------------------------------------------------
>8496
----------M-----T--H----QLRKSHPIIK-LINRSLIDLPTPSNISAWWNFGSLLGLTLLIQILTGFFLMM--HFSSSDTL-AFSSV--SYTSR-EVWFGWLIRNLH---------------TNGASLFFMFIFLHIGRGLYYTSY-LHE--STWNIGVIMLLLLMATAFMG---Y-VLPWGQMSFWG-ATV-ITNLLSATPYVGSTVVP---------WIWG---GP-SVDNATLTR--------FTALHFLLPFALLASLITHLIFLHER-GS-FNPLGISPNADKIPFHPYFTMKDALGAALAASSLLILAL------------------YLPALLGDPENFTPANSM-ITPTHIKPEW-YFLFAYAILRSIPNKLGGVLAMF-SSIL-VL----------------FLMPALHT----AKQQPMSMR--PMSQLL--------FWALTLDF-----------LLLTWIGGQP-----VNP----PYILIGQTASLFYFIIILILM-PMA---GLLENKMV-E----PT---------YVTPK-----------------------------------------------------------
>586796
----------M-----A--T----NIRKTHPLFK-IVNHTLIDLPSPSNISIWWNFGSLLGLCLIIQILTGLFLAM--HYTADIST-AFSSV--THICR-DVNYGWLIRNIH---------------ANGASMFFICIYLHIARGIYYGSY-LNK--EAWNIGVILLFLLMATAFVG---Y-VLPWGQMSFWG-ATV-ITNLLSAFPYIGNTLVQ---------WIWG---GF-SVDNATLTR--------FFTFHFLLPFLIAALSMIHILFLHEK-GS-NNPTGLNSDMDKIPFHPYFSYKDLMGFFIMIFSLTLLAL------------------FLPNLLGDAENFIPANPL-VTPPHIKPEW-YFLFAYAILRSIPNKLGGVLALL-FSIL-IL----------------FLIPLLHT----SKQRSNIFR--PMSQLL--------FWTLAANT-----------IILTWIGGQP-----VEQ----PFILIGQIASIMYFLLFLIIM-PFV---SWWENKIL-S----L--------N-----------------------------------------------------------------
>295644
----------M-----K--T----PFRLKSPILK-IINSSLIDLPSPSNISAWWNFGSLLGLCLSIQLITGIFLAM--HYTANIEM-AFNSV--IHICR-DVNYGWLIRATH---------------ANGASFFFICIYLHIGRGIYYSSY-LLT--MTWIIGVIILFMVMGTAFLG---Y-VLPWGQMSFWG-ATV-ITNLLSAIPYLGFSIVQ---------WLWG---GF-AVDNATLTR--------FFTLHFLLPFIVSALTMIHLLFLHQT-GS-NNPLGTNSNIDKTPFHPYFSFKDLFGYSIMTMCLIILSL------------------HNPYLLGDPDNFIPANPL-STPVHIQPEW-YFLFAYAILRSIPNKLGGVIALF-MSIS-IL----------------LFMPFTNK----KNLKSNQFY--PINKIL--------FWTLLSML-----------ILLTWIGARP-----VED----PYIMTGQVLTLTYFSYFLIN--PLI---AKYWDSLI-F----N--------------------------------------------------------------------------
>39088
----------------M--T----NIRKTHPLMK-IINSSFIDLPAPSNISAWWNFGSLLGICLILQILTGLFLAM--HYTSDTTT-AFSSV--THICR-DVNYGWIIRYLH---------------ANGASMFFICLYMHVGRGLYYGSY-TFT--ETWNIGIILLFTVMATAFMG---Y-VLPWGQMSFWG-ATV-ITNLLSAIPYIGTDLVQ---------WIWG---GF-SVDKATLTR--------FFAFHFILPFVVSALAAVHLLFLHET-GS-NNPSGIVSDSDKIPFHPYYTIKDILGALLLILVLMLLVL------------------FSPDLLGDPDNYTPANPL-STPPHIKPEW-YFLFAYAILRSIPNKLGGVLALV-LSIL-IL----------------AIVPLLHT----SKQRGMMFR--PISQCL--------FWLLVADL-----------LTLTWIGGQP-----VEH----PYITIGQLASILYFMILLVLM-PIA---SIIENNIL-K----W--------------------------------------------------------------------------
>373251
----------------M--A----SLRKTHPLLK-IANDAVVDLPAPSNISVWWNFGSLLGLCLAAQILTGLFLAM--HYTSDIAT-AFSSV--AHICR-DVNYGWLIRNMH---------------ANGASFFFICIYAHIARGLYYGSY-LYK--ETWNVGVVLLLLVMMTAFVG---Y-VLPWGQMSFWG-ATV-ITNLLSAVPYVGDVLVQ---------WIWG---GF-SVDNATLTR--------FFAFHFLFPFVIAGATILHLLFLHET-GS-NNPAGLNSDADKISFHPYFSYKDLLGFVVMLLALTSLAL------------------FSPNLLGDPDNFTPANPL-VTPPHIKPEW-YFLFAYAILRSIPNKLGGVLALL-FSIL-VL----------------MVVPILHT----SKQRGLTFR--PLTQFL--------FWVLVADV-----------MILTWIGGMP-----VEY----PFVIIGQVASVLYFSLFLVFA-PLA---GWVENKAL-N----W--------S-----------------------------------------------------------------
>61853
----------------M--T----PLRKTNPLMK-LINHSLVDLPAPSNISMWWNLGSLLGTCLILQIITGLFLAM--HYTPDASM-AFSSV--AHITR-DVNYGWVIRYLH---------------ANGASMFFICLFLHIGRGMYYGSF-LYL--ETWNIGIILLLATMATAFMG---Y-VLPWGQMSFWG-ATV-ITNLLSAVPYIGTDLVQ---------WVWG---GY-SVDNATLTR--------FFTFHFILPFIITALVTLHLLFLHET-GS-NNPLGISSQPDKITFHPYYTTKDILGLFLLLLTLMSLVL------------------FSPDLLGDPDNYIQANPL-STPPHIKPEW-YFLFAYAILRSVPNKLGGVLALL-LSIL-IL----------------MTIPMLHT----AKQQSMMFR--PLSQLT--------YWLWAANL-----------LTLTWIGGQP-----VSY----PFITIGQVTSVLYFITILILM-PTA---SLIENKML-K----W--------T-----------------------------------------------------------------
>390428
-------------------M----ITRKTHPLFK-IANDALIDLPAPSNISAWWNFGSLLLLCLMAQILTGLFLAM--HYTSDVST-AFSSV--VHICR-DVNYGWAIRNLH---------------ANGASFFFICLYLHVGRGLYYGSY-LYK--ETWNIGVVLLLLVMMTAFVG---Y-VLPWGQMSFWG-ATV-ITNLLSAVPYVGDMLVQ---------WIWG---GF-SVDNATLTR--------FFAFHFLLPFLIVAATLLHALFLHET-GS-NNPIGLNSDADKIPFHPYFSYKDILGFLILMTALTSLAL------------------FSPNLLGDPENFTPANPL-VTPPHIKPEW-YFLFAYAILRSIPNKLGGVLALL-FSIL-IL----------------MVVPLLHT----SKQQGLTFR--PLAQLL--------FWVLVADV-----------AILTWIGGMP-----VEH----PFIIIGQIASILYFSLFLIFS-PMT---GWLENKFL-K----L--------N-----------------------------------------------------------------
>261967
----------M-----A--P----NPRKHHPLLK-MINNSLIDLPTPPNISTWWNFGSLLGICLITQILTGLLLAM--HYTADTTL-AFSSV--AHTCR-NVQYGWLLRNLH---------------ANGASFFFICIYLHIGRGFYYGSY-LYK--ETWNTGIILLLTLMATAFVG---Y-VLPWGQMSFWG-ATV-ITNLFSAVPYIGQTLVE---------WAWG---GF-SVDNPTLTR--------FFALHFLLPFMIAGMTVIHLTFLHET-GS-NNPLGITSNCDKIPFHPYYSLKDILGFALMLIPLTTLAL------------------FSPNLLGDPENFTPANPL-VTPPHIKPEW-YFLFAYAILRSIPNKLGGVLALA-ASVL-IL----------------FLSPLLHK----SKQRSMTFR--PLSQLL--------FWTLVANL-----------LILTWIGSQP-----VEH----PFIMIGQMASLTYFTILLILF-PTI---GALENKML-K----Y--------------------------------------------------------------------------
>69307
----------------M--I----NTRKTHPLMK-IVNNAFIDLPAPSNISSWWNFGSLLGICLILQILTGLFLAM--HYTADTAT-AFSSV--THICR-DVNYGWIIRYMH---------------ANGASMFFICLFMHVGRGLYYGSY-TFL--ETWNIGVILLFATMATAFMG---Y-VLPWGQMSFWG-ATV-ITNLLSAIPYIGTNLVE---------WIWG---GF-SVDKATLTR--------FFAFHFILPFIIAALAMVHLLFLHET-GS-NNPTGISSDADKIPFHPYYTIKDILGALLLILVLMLLVL------------------FSPDLLGDPDNYTPANPL-NTPPHIKPEW-YFLFAYAILRSIPNKLGGVLALV-LSIL-IL----------------ILMPLLHM----SKQRSMMFR--PISQCL--------FWILAADL-----------LTLTWIGGQP-----VEH----PYIIIGQLASIMYFLLILVLM-PAA---STIENNLL-K----W--------------------------------------------------------------------------
>1396425
----------------M--A----SLRKTHPLIK-IANDALVDLPAPSNISVWWNFGSLLGLCLITQILTGLFLAM--HYTSDIST-AFSSV--VHICR-DVNYGWLIRSIH---------------ANGASFFFICIYMHIARGLYYGSY-LYK--ETWNIGVVLLLLVMMTAFVG---Y-VLPWGQMSFWG-ATV-ITNLLSAVPYVGDMLVQ---------WIWG---GF-SVDNATLTR--------FFAFHFLLPFIIAAMTILHLLFLHET-GS-NNPAGLNSDADKITFHPYFSYKDLLGFVVMLLALTSLAL------------------FSPNLLGDSENFIPANPL-VTPPHIKPEW-YFLFAYAILRSIPNKLGGVLALL-FSIL-VL----------------MVVPILHT----SKQRGLTFR--PLTQFL--------FWTLVADM-----------VILTWIGGMP-----VEH----PFIIIGQIASILYFALFLILM-PVA---GWLENKAL-K----W--------A-----------------------------------------------------------------
>515997
----------M-----M--T----TLRKSHPVIK-IINHSFIDLPTPPNISAWWNFGSLLGICLVMQILTGMFLAM--HYTANTAL-AFSSM--SHICR-DVQYGWLIRNMH---------------ANGASLFFICLYLHIGRGLYYGSY-LYK--ETWNIGIILLFLVMATAFVG---Y-VLPWGQMSFWG-ATV-ITNLLSAIPYIGQTLVG---------WIWG---GF-SVDNATLTR--------FFTFHFLLPFAILAVVMLHLLYLHET-GS-NNPAGLNSNMDKIPFHPYFVYKDLLGMMMMMSLLLYLAL------------------FQPNLLGDPENFTPANPL-VTPPHIMPEW-YFLFAYAILRSIPNKLGGVIALI-MSIA-IL----------------LIFPMVHN----AKQRSNMFR--PMAQIT--------FWSLTMNI-----------IILTWIGGQP-----VED----PFIYIGQIASISYFMLILIVI-PTI---NKLENMLM-N----H--------------------------------------------------------------------------
>8325
----------M-----A--H----IMRKTHPLLK-IINGSFIDLPTPSNISYWWNFGSLLGVCLVMQILTGLFLAM--HYTADTQS-AFSSV--AHICR-DVNYGWLVRNIH---------------ANGASLFFICIYLHIGRGLYYGSY-MFK--ETWNIGVVLLFLVMATAFVG---Y-VLPWGQMSFWG-ATV-ITNLLSAVPYLGDSLVQ---------WIWG---GF-SVDKATLTR--------FFAFHFLFPFLIAGTSIVHLLFLHQT-GS-NNPTGISSNQDKITFHPYFSYKDVLGFMLMLLILMLISL------------------LTPNLLGDPENFTPANSL-VTPPHIQPEW-YFLFAYAILRSIPNKLGGVIALL-TSIL-IL----------------MAIPLLHT----SKQRSLTFR--PTSRIL--------FWALVANT-----------LILTWIGGKP-----VEP----PFIEVGQAASVLYFSLFIILI-PLI---GLWENKLM-K----W--------------------------------------------------------------------------
>61452
----------------M--T----NIRKSHPLIK-IINHSFIDLPAPSNISAWWNFGSLLGVCLILQILTGLFLAM--HYTSDTMT-AFSSV--THICR-DVNYGWIIRYLH---------------ANGASMFFICLYMHVGRGMYYGSY-TFS--ETWNIGIVLLFTVMATAFMG---Y-VLPWGQMSFWG-ATV-ITNLLSAIPYIGADLVE---------WIWG---GF-SVDKATLTR--------FFAFHFILPFIISALAAVHLLFLHET-GS-NNPSGMVSDSDKIPFHPYYTIKDILGLLVLILALTLLVL------------------FSPDLLGDPDNYTPANPL-NTPPHIKPEW-YFLFAYAILRSIPNKLGGVLALV-LSIL-VL----------------AIIPALHT----SKQRGMMFR--PMSQCL--------FWFLVADL-----------LTLTWIGGQP-----VEH----PFTTIGQLASILYFFTLLVLM-PIS---GMIENRLL-K----W--------------------------------------------------------------------------
>293917
----------------M--A----NLRKAHPLLK-IANDAVVDLPTPANISAWWNFGSLLGLCLIAQILTGLFLAM--HYTSDIAT-AFSSV--THICR-DVNYGWLIRNMH---------------ANGASFFFICIYLHIGRGLYYGSF-LNK--ETWNVGVVLLLLVMMTAFVG---Y-VLPWGQMSFWG-ATV-ITNLLSAVPYVGNALVQ---------WIWG---GF-SVDNATLTR--------FFAFHFLLPFVIAAATLVHLIFLHET-GS-NNPTGINSDADKISFHPYFSYKDVLGFAALLIALISLAL------------------FSPNLLGDPDNFTPANPL-VTPPHIKPEW-YFLFAYAILRSIPNKLGGVLALL-SSIL-VL----------------LLVPVLHT----SKQRSLTFR--PLTQFL--------FWALVADV-----------LILTWIGGMP-----VEH----PFIIIGQIASLIYFSIFLVFA-PTV---SWVENKLL-E----W--------Q-----------------------------------------------------------------
>443711
----------------M--T----SLRKTHPLLK-IANDALIDLPAPSNISAWWNFGSLLGLCLATQILTGLFLAM--HYTSDIAT-AFSSV--AHICR-DVNFGWLIRNLH---------------ANGASFFFICIYLHIGRGLYYGSY-LNK--ETWNIGVVLLLLVMMTAFVG---Y-VLPWGQMSFWG-ATV-ITNLLSAVPYVGNTLVQ---------WIWG---GF-SVDNATLTR--------FFAFHFLFPFVIAAATVLHLLFLHET-GS-NNPIGLNSDADKIPFHPYYSYKDLLGFALMLLTLTSLAL------------------FSPNLLGDPDNFTPANPL-VTPPHIKPEW-YFLFAYAILRSIPNKLGGVLALL-ASIL-VL----------------MLVPLLHT----SCQRSLTFR--PASQFL--------FWALVADV-----------IVLTWIGGMP-----VEH----PYIIIGQIASVLYFSLFLLVM-PAV---AWFENKAL-G----W--------K-----------------------------------------------------------------
>862805
----------------M--A----SLRKTHPLLK-IVNDMVIDLPTPSNISAWWNFGSLLGLCLIAQIITGLFLAM--HYTSDIST-AFSSV--AHICR-DVNYGWLIRNLH---------------ANGASFFFICLYSHIGRGLYYGSY-LSK--ETWNIGVVLLLLVMATAFVG---Y-VLPWGQMSFWG-ATV-ITNLLSAVPYVGNALVQ---------WVWG---GF-SVDSATLTR--------FFAFHFLLPFIVAAAAIVHLIFLHEA-GS-NNPLGLNSNADKIPFHPYFSYKDLLGFTVMLSALATIAL------------------FSPNYLGDPDNFTPANPL-VTPAHIKPEW-YFLFAYAILRSIPNKLGGVLALL-ASIL-VL----------------MVVPFLHT----SKQRSLTFR--PLSQLL--------FWTLIADV-----------AILTWIGGMP-----VEH----PYIIIGQIASVLYFSLFLVLM-PAA---GWLENKML-N-------------------------------------------------------------------------------
>255365
----------------M--T----NIRKTHPLMK-IVNDVFVDLPTPSNISSWWNFGSLLGLCLITQILTGLFLAM--HYTPDTTT-AFSSV--AHICR-DVNYGWVIRYLH---------------ANGASMFFICLYAHMGRGLYYGSY-AFR--ETWNIGVILLFTVMATAFMG---Y-VLPWGQMSFWG-ATV-ITNLLSAIPYIGTTLVE---------WIWG---GF-SVDKATLTR--------FFAFHFILPFIILALAMVHLIFLHET-GS-NNPTGIPSDMDKIPFHPYYTTKDILGALLLILTLLMLTL------------------FVPDLLGDPDNYTPANPL-STPTHIKPEW-YFLFAYAILRSIPNKLGGVLALL-LSIL-IL----------------ALIPMLHT----SKQRSMMFR--PFSQFL--------FWVLIADL-----------LTLTWIGGQP-----VEH----PYVIVGQFASILYFLLILVLM-PVT---SLIENKLM-K----W--------------------------------------------------------------------------
>13662
----------------M--A----SLRKTHPLLK-IANDALVDLPTPSNISAWWNFGSLLGICLISQILTGLFLAM--HYTPDVES-AFASV--AHICR-DVNFGWLIRNLH---------------ANGASFFFICIYFHIGRGLYYGSY-LYK--ETWNIGVVLLLLVMMTAFVG---Y-VLPWGQMSFWG-ATV-ITNLLSAVPYVGTMLVE---------WIWG---GF-SVDNATLTR--------FFAFHFLFPFVILAMTILHLLFLHET-GS-NNPIGLNSNADKISFHPYFSYKDLLGFAILLVALTSLAL------------------FSPNLLGDPDNFTPANPM-VTPPHIKPEW-YFLFAYAILRSIPNKLGGVLALL-ASIL-VL----------------MVVPFLHT----SKQRALTFR--PVSQLL--------FWTLIADV-----------AILTWIGGMP-----AEQ----PFIIIGQVASVLYFSLFLVFF-PLA---GWAENKVL-G----W--------S-----------------------------------------------------------------
>146130
----------------M--T----NLRKSHPLMK-IINHAFIDLPTPSNISVWWNFGSLLGICLIMQIITGLFLAM--HYSSDTYT-AFSSV--AHICR-DVNYGWLIRYIH---------------ANGASMFFICLFLHIGRGIYYGSY-TFL--ETWNIGILLVFSIMATAFLG---Y-VLPWGQMSFWG-ATV-ITNLLSAIPYIGPTLVE---------WIWG---GF-SVDKATLSR--------FFAFHFILPFIITALVMVHLLFLHET-GS-NNPTGLNSNADKIPFHPYYTIKDILGFIIMGLILVSLTL------------------FSPDLLGDPDNYTPANPL-NTPPHIKPEW-YFLFAYAILRSIPNKLGGVIALV-LSIL-IL----------------ILLPLLHT----SPMRSLTFR--PLSQCL--------FWILVADL-----------ITLTWIGGQP-----VET----PFILIGQVASVLYFSTLLIFL-PLA---GMLENKTM-K----F--------------------------------------------------------------------------
>89892
----------M--------L----TLRKSHPLLK-IINSALVDLPAPSNISIWWNFGSLLGLCLGVQIVTGLFLAM--HYSAHIDL-AFSSV--AHICR-DVNYGWLLRTLH---------------ANGASFFFICLYLHVGRGMYYGSY-LFT--LTWLVGVVLLLLVMGTAFMG---Y-VLPWGQMSFWG-ATV-ITNLVSAIPYIGNDVVQ---------WIWG---GF-AVDNPTLTR--------FFTIHFLLPFIVAGATMVHLLFLHQT-GS-NNPIGVSSDLDKIPFHPYFSIKDIVGFIVMLMSLTILSL------------------LHPYLLGDPDNFTPANPL-VTPAHIQPEW-YFLFAYAILRSIPNKLGGVIALL-MSIL-IL----------------MILPFFHN----SKFRGLEFY--PISQIY--------FWSLVATV-----------ILLTWIGARP-----VEE----PYILTGQILTVFYFSYYILN--PFV---LKFWDNLV-K-------------------------------------------------------------------------------
>291263
----------M-----T--H----TMRKTHPLLK-IINSSFIDLPAPSNLSYLWNFGSLMGVCLITQVLTGLFLAM--HYTADTTS-AFSSV--AHICR-DVNYGWMVRNIH---------------ANGASIFFICIYLHIGRGLYYGSY-TYK--ETWNIGVILLFLVMATAFVG---Y-VLPWGQMSFWG-ATV-ITNLLSAIPYMGDTLVQ---------WIWG---GF-SVDKATLTR--------FFAFHFILPFMIIGASIVHLLFLHET-GS-NNPTGLNSNPDKIPFHPYYSFKDLLGFLALILVMIIISL------------------LTPNLLGDPENFTPANPL-ITPPHIQPEW-YFLFAYAILRSIPNKLGGVMALL-ASIL-IL----------------MMIPALHT----SKHRSLSLR--PITQMF--------FWTLIANT-----------LILTWIGGQP-----VEP----PFIEIGQAASVLYFTLFLFIL-PIT---GTAENKLM-K----W--------------------------------------------------------------------------
>74434
----------M-----V--R-GCWGFKMSSQQLK-TYYYAALKYPCPPNLNIWWNMGSMLFLVLGLQIVTGLFLSV--NYTNDEVM-AVDSV--NFIMR-DVNYGWAVRSIH---------------MGGASLFFALIYMHIGRGVYYGGYMKNR--HLWYSGVTLYLLSMAVGFLG---Y-VLPWGVMSYWG-LTV-ITNMVTVVPG-GARVLE---------WFQG---GY-VITTLTLKR--------VFVLHFLLPFVILGVSLVHVLLLHEK-GS-SNPLGLDLSSFSIPFHPYYTSKDLVGFVFGLGALVALAF------------------TFPKLTADPLQWQIVDKV-KTPAVIKPEW-YFLYAYAILRSIPHKVGGIILMF-FSIF-SM----------------ALLPMLSSR---SKTQSMVIC--PIAELV--------FCVWVANF-----------MFLTVVGAQE-----PAG----VWIMAGQIGTFIHLFCVAAM--PLT---SVAWEALL-F----S--------A-QE--------------------------------------------------------------
>678551
----------------M--A----SLRKTHPLIK-IANDALVDLPTPSNISAWWNFGSLLGLCLITQILTGLFLAM--HYTSDIST-AFSSV--THICR-DVNYGWLIRNIH---------------ANGASFFFICIYMHIARGLYYGSY-LYK--ETWNIGVVLLLLVMMTAFVG---Y-VLPWGQMSFWG-ATV-ITNLLSAVPYMGDMLVQ---------WIWG---GF-SVDNATLTR--------FFAFHFLLPFIIAAATVIHLLFLHET-GS-NNPIGLNSDADKISFHPYFSYKDLLGFVIMLLALTLLAL------------------FSPNLLGDPENFTPANPL-VTPPHIKPEW-YFLFAYAILRSIPNKLGGVLALL-FSIL-VL----------------MVVPLLHT----SKQRGLTFR--PITQFL--------FWTLVADM-----------IILTWIGGMP-----VEH----PFIIIGQIASVLYFALFLVLF-PLA---GWLENKAL-K----W--------A-----------------------------------------------------------------
>1352416
----------M-----T--T----NIRKTHPLFK-IINSSLIDLPAPSNISIWWNYGSLLGLCLLIQILTGLFLAM--HYTPDISS-AFSSV--VHICR-DVNYGWLIRSIH---------------ANGASLFFICIYLHLARGFYYGSY-LNK--ETWNIGVILLFLLMATAFVG---Y-VLPWGQMSFWG-ATV-ITNLLSAFPYIGDILVQ---------WIWG---GF-SVDNATLTR--------FFAFHFLFPFLITALTLLHLLFLHEV-GS-NNPTGLNSNTDKIPFHPYFSYKDLLGFFVLALLLALLVL------------------FSPNLLGDTENFIPADPL-LTPPHIKPEW-YFLFAYAILRSIPNKLGGVLALL-FSIL-IL----------------MLVPSLHT----SKQRSVMFR--PITQAL--------FWTLVTNT-----------IILTWIGGQP-----VEQ----PFIIIGQVASVIYFLLFLVLL-PLA---GWWENKIL-N----L--------------------------------------------------------------------------
>77803
----------------M--A----SLRKTHPLMK-IANDALVDLPTPSNISVMWNFGSLLGLCLITQILTGLFLAM--HYTSDIST-AFSSV--THICR-DVNYGWLIRSLH---------------ANGASFFFICLYMHIARGLYYGSY-LYK--ETWNVGVVLFLLVMMTAFVG---Y-VLPWGQMSFWG-ATV-ITNLLSAVPYMGDTLVQ---------WIWG---GF-SVDNATLTR--------FFAFHFLLPFVIAGATILHLLFLHET-GS-NNPAGLNSDADKISFHPYFSYKDLLGFVAMLLALTSLTL------------------FSPNLLGDPENFTPANPL-VTPPHIQPEW-YFLFAYAILRSIPNKLGGVLALL-FSIL-VL----------------MVVPILHT----SKQRGLTFR--PMTQFL--------FWTLVADM-----------FILTWIGGMP-----VEH----PYIIIGQVASILYFALFLILV-PLA---GWVENKAL-K----W--------A-----------------------------------------------------------------
>8954
----------M-----A--P----NIRKSHPLVK-MINNSLIDLPTPPNISMWWNFGSLLGICLATQILTGLLLAM--HYTADTTL-AFSSV--AHTCR-NVQYGWLIRNLH---------------ANGASLFFICIYMHIGRGIYYGSY-LYK--ETWNTGIILLLTLMATAFVG---Y-VLPWGQMSFWG-ATV-ITNLFSAIPYIGQTLVE---------WAWG---GF-SVDNPTLTR--------FFALHFLLPFLIAGLTLIHLTFLHES-GS-NNPLGITSNCDKIPFHPYYSLKDILGFMLMYLPLMTLAL------------------FTPNLLGDPENFTPANPL-VTPPHIKPEW-YFLFAYAILRSIPNKLGGVLALA-ASVL-IL----------------FLSPLLHK----SKQRTMTFR--PLSQSL--------FWLLVTNL-----------LILTWVGSQP-----VEH----PFIIIGQLASLSYFTTLLILL-PLT---GALENKIL-N----Y--------------------------------------------------------------------------
>546522
----------------M--A----SLRKSHPIMK-IANDMVIDLPTPSNISAWWNFGSLLGLCLIAQILTGLFLAM--HYTSDIAT-AFSSV--THICR-DVNYGWLIRNLH---------------ANGASFFFICIYLHIGRGLYYGSF-LNK--ETWNVGVILLLLVMATAFVG---Y-VLPWGQMSFWG-ATV-ITNLLSAVPYVGNVLVQ---------WIWG---GF-SVDHATLTR--------FFAFHFLLPFIVAAATIVHLIFLHEV-GS-NNPLGLSSNADKIPFHPYFSYKDLLGFVILLTALTTLAL------------------FSPNYLGDPDNFTPANPL-VTPAHIKPEW-YFLFAYAILRSIPNKLGGVLALL-ASIL-VL----------------LLVPLLHT----SKQRSLTFR--PLTQFL--------FWTLVADV-----------AILTWIGGMP-----VEH----PYVIIGQLASILYFTLFLILM-PTT---GWLENKAF-S-------------------------------------------------------------------------------
>658384
----------M-----Y--K----PLRKKK-LLK-ILNSMIIDLPAPTNLSSWWNFGSLLGMCLMIQVITGIILAM--HYNANINN-AFESI--SHICR-NVNYGWMIRTLH---------------ANGASLFFMCMFIHVGRGLYYGSY-KFL--MTWITGVIIMLTTMATAFLG---Y-VLPWGQMSFWG-ATV-ITNLLSAIPYIGKTLVN---------WIWG---GY-AVDNPTLTR--------FFTLHFMMPFLIMALAGLHIFFLHQT-GS-NNPLGINSNNDKIPFHPYFSIKDMMGFMMVITIYVTLTM------------------TEPYLLGDPDNFSPANPL-NTPTHIKPEW-YFLFAYAILRSIPNKLGGVIALL-MSML-IL----------------LFVPIMKN----SKFQSMTFY--PMSQML--------FWIMLSTI-----------IMLTWIGARP-----VEE----PFIKTGMTMTWMYFLYFIIE--PIT---TKMWDKLI-K-------------------------------------------------------------------------------
>175797
-------------------M----VTRKTHPLFK-IINNALIDLPAPSNISAWWNFGSLLLLCLMMQILTGLFLAM--HYTSDIST-AFSSV--AHICR-DVNYGWLIRNIH---------------ANGASFFFICLYLHVGRGLYYGSY-LYK--ETWNIGVVLLLLVMMTAFVG---Y-VLPWGQMSFWG-ATV-ITNLLSAVPYMGDALVQ---------WIWG---GF-SVDNATLTR--------FFAFHFILPFAIVAATLLHALFLHET-GS-NNPTGLNSDTDKISFHPYFSYKDLLGFIILLTALTALAL------------------FSPNLLGDPENFTPANPL-VTPPHIKPEW-YFLFAYAILRSIPNKLGGVLALL-LSIL-VL----------------MIVPLLHT----SKQQGLTFR--PLAQLL--------FWALVADV-----------LILTWIGGMP-----VEH----PFVIIGQVASILYFSLFLILN-PLA---GLLENKYM-N----F--------N-----------------------------------------------------------------
>492019
----------------M--A----NLRKTHPLLK-IANNALVDLPAPANISVWWNFGSLLGLCLIAQLLTGLFLAM--HYTSDIAT-AFSSV--AHICR-DVNYGWLIRNMH---------------ANGASFFFICIYMHIGRGLYYGSY-LYK--ETWNVGVILLLLVMMTAFVG---Y-VLPWGQMSFWG-ATV-ITNLLSAVPYVGNALVQ---------WIWG---GF-SVDNATLTR--------FFAFHFLLPFVIAAATMVHLVFLHQT-GS-NNPTGLNSDADKISFHPYFSYKDLLGFAALLIALVSIAL------------------FSPNLLGDPDNFTPANPL-VTPPHIKPEW-YFLFAYAILRSIPNKLGGVLALL-SSIL-VL----------------MVVPILHT----SKQRSLTFR--PLTQFL--------FWLLVADV-----------AILTWIGGMP-----VEH----PFVIIGQVASFIYFFLFLVLT-PTV---SWMENKVL-D----W--------Q-----------------------------------------------------------------
>555144
----------M-----A--P----NIRKNHQILK-IINDALIDLPAPSNISTWWNFGSLLGVCLITQIITGLLLAM--HYTADTNL-AFSSV--AHMCR-DVQFGWLIRNLH---------------ANGASFFFICIYLHIGRGLYYGSY-LNK--ETWNVGVILLLTLMATAFVG---Y-VLPWGQMSFWG-ATV-ITNLFSAIPYIGQTLVE---------WAWG---GF-SVDNPTLTR--------FFALHFLLPFVIVGLTVVHLTLLHET-GS-NNPLGIPSDCDKIPFHPYYTIKDILGFVLMLSLLVSLAL------------------FSPNLLGDPENFTPANPL-VTPPHIKPEW-YFLFAYAILRSIPNKLGGVLALA-ASIL-VL----------------FLVPLLHT----SKLRSMTFR--PLSQIL--------FWALVANV-----------LVLTWVGSQP-----VEH----PFIIIGQLASLSYFTIILILF-PLA---AALENKML-K----L--------------------------------------------------------------------------
>121280
----------------M--A----NLRKTHPLLK-IANDALVDLPTPSNISAWWNFGSLLGLCLISQILTGLFLAM--HYTSDIST-AFSSV--AHICR-DVNYGWLIRNLH---------------ANGASFFFICLYMHIARGLYYGSY-LYK--ETWNVGVVLFLLVMMTAFVG---Y-VLPWGQMSFWG-ATV-ITNLLSAVPYVGDALVQ---------WIWG---GF-SVDNATLTR--------FFAFHFLFPFVVAGAAMLHLLFLHET-GS-NNPTGLNSDADKIPFHPYFSYKDLLGFIVMLTALATLAL------------------FHPNLLGDPDNFTPANPM-VTPPHIKPEW-YFLFAYAILRSIPNKLGGVLALL-SSIL-VL----------------MVVPILHT----SKQRGLTYR--PASQLL--------FWILVADM-----------LVLTWIGGMP-----VEH----PYVIIGQVASVLYFSLFLVVN-PFV---GWLENKTL-N----W--------------------------------------------------------------------------
>151527
----------M-----F--K----PLRKSNPVLK-ILNTALVDLPAPINLSTWWNFGSLLGLCLVLQIATGLFLSM--HYASNMDI-AFSSV--IHITR-DVNFGWFIRALH---------------ANGASAFFLCMYLHMGRGLYYSSF-KLK--ETWNIGVILFILTMATAFVG---Y-VLPWGQMSFWG-ATV-ITNLFSAIPYVGQDLVQ---------WLWG---GF-SVSNATLNR--------FFAFHFLLPFILAAMSAIHLLFLHQT-GS-NNPLGLNSDSDKIPFHIFYSVKDIVGFIVLLMALVSFCL------------------LCPNLLIDPDNFLPANPL-VTPAHIKPEW-YFLWAYAILRSIPNKLGGVCAMF-LAIL-LM----------------FVLPSTPQ----QR-RGNQFY--LPNQIL--------FWMFTTNF-----------LLLTWIGGCP-----VED----PFITMGSMFTAFYFLFFILN--PLL---FYLWDTLL-S----S--------S-K---------------------------------------------------------------
>487618
----------------M--T----SLRKTHPILK-IANDALVDLPTPLNISAWWNFGSLLGLCLITQILTGLFLAM--HYTSDITT-AFSSV--VHICR-DVNYGWLIRNTH---------------ANGASFFFICLYIHIARGLYYGSY-LYK--ETWNIGVVLFLLVMMTAFVG---Y-VLPWGQMSFWG-ATV-ITNLLSAVPYVGDLLVQ---------WIWG---GF-SVDNATLTR--------FFAFHFLLPFVVIAMVILHLLFLHET-GS-NNPLGLNPNMDKIPFHPYFSNKDLFGFAIMLISLALLAL------------------FSPNLLGDPENFTPANPL-VTPPHIKPEW-YFLFAYAILRSIPNKLGGVLALL-FSIL-VL----------------MVVPILHT----SKQRGLAFR--PATQFL--------FWTLVADM-----------LVLTWIGGMP-----VEH----PYVIIGQLASILYFMLFLVLF-PIT---GILENKTL-E----W--------A-----------------------------------------------------------------
>75360
----------------M--T----SLRKTHPLIK-IANDALVDLPTPPNISVWWNFGSLLGLCLITQILTGLFLAM--HYTSDITT-AFSSV--VHICR-DVNYGWLIRNVH---------------ANGASFFFVCLYIHIARGLYYGSY-LYK--ETWNLGVVLFLLVMMTAFVG---Y-VLPWGQMSFWG-ATV-ITNLLSAVPYVGDTLVQ---------WIWG---GF-SVDNATLTR--------FFAFHFLLPFIIAAVTILHLLFLHET-GS-NNPIGLNSNTDKISFHPYFSYKDLLGFVVMLVLLTALAL------------------FSPNLLGDPENFTPANPL-VTPPHIKPEW-YFLFAYAILRSIPNKLGGVLALL-FSIL-VL----------------LVVPILHT----SKQRGLTFR--PLTQLL--------FWTLVADM-----------LILTWIGGMP-----VEH----PFIIIGQIASALYFALFLVLF-PLA---GYLENKAL-E----W--------A-----------------------------------------------------------------
>55544
----------M-----T--T----NTRKTHPMMK-IINNSFIDLPSPSNISAWWNFGSLLGICLILQIITGIFLAM--HYSPDVSL-AFSSI--THISR-DVQYGWLIRNMH---------------ANGASLFFMYIYIHIGRGLYYGSY-LYK--ETWNTGIILLLLTMATAFVG---Y-VLPWGQMSFWG-ATV-ITNLLSAIPYMGSTLVQ---------WIWG---GF-SVDNATLTR--------FFTFHFLLPFITSGFAMVHLLFLHET-GS-NNPTGLNSNTDKIPFHPYFSYKDLLGIILTLALLLTLAL------------------FSPNLLGDPDNFTPANPL-STPPHIKPEW-YFLFAYAILRSIPNKLGGVLALL-LAIL-ML----------------LLMPILHT----SKQRTTSFR--PLTQIL--------FWFLVADL-----------LVLTWIGGQP-----VEA----PFTAISQMASILYFLIPLILM-PTT---GVIENKML-N----L--------K-----------------------------------------------------------------
>211834
----------------M--A----SLRKTHPLLK-IANNALVDLPAPSNISVWWNFGSLLGLCLIAQILTGLFLAM--HYTSDITM-AFSSV--AHICR-DVNYGWLIRNLH---------------ANGASFFFICIYLHIGRGLYYGSY-LYK--ETWNIGVVLLLLVMATAFVG---Y-VLPWGQMSFWG-ATV-ITNLLSAIPYVGNTLVQ---------WIWG---GF-SVDNATLTR--------FFAFHFLLPFIIAAVTMLHLLFLHET-GS-NNPLGLNSDVDKISFHPNLSYKDLLGFVVVLIALTSLAL------------------FSPNLLGDPDNFTPANPL-VTPPHIKPEW-YFLFAYAILRSIPNKLGGVLALL-ASIL-VL----------------MVVPILHT----SKQRGLTFR--PVTQFL--------FWTLIANV-----------AILTWIGGMP-----VEH----PFIIIGQVASVLYFLLFLVLA-PLA---GWLENKAL-G----W--------L-----------------------------------------------------------------
>711330
----------M-----K--H------------LK-TIKTSTLSLPAPSCLTSWWNLGSILLMCLGIQILTGLFLAM--HYKADIDL-AFSSI--IHIRQ-NVNSGWLIQSLH---------------ANGASLFFISIYIHAARGIYYGSY-MHK--KTWMTGTLILLTTMMTAFMG---Y-VLPWGQMSLWG-ATV-ITNLLSALPYMGQTLVT---------WIWG---GF-SVNNATLTR--------FFTFHFILPFILLALASLHIFFLHET-GS-NNPMGLNPDLDKIPFHPYYTIKDILGLIIALSTLLTLAL------------------FLPNTLGDPENFSKANPM-STPPHIKPEW-YFLFAYAILRAIPNKLGGVIALA-MSIL-II----------------TTTPLLHT----AKQQSMTFR--PLSQLT--------FWTLAATM-----------ATLTWVATKP-----VEN----PFIIISQAAATLYFTIFLILI-PAS---GLLENALT-W----R--------T-SKK-------------------------------------------------------------
>590991
----------M-----N--M----SLRKNHPMIK-IMNNSLIDLPTPINISSWWNFGSLLGLCLMTQIMTGIFLSM--HYSPNIEM-AFDSV--SHICR-NVNNGWMMRTIH---------------ANGASMFFICLYMHIGRGLYYGSY-KFM--ETWNTGLMIMLLVMMTSFMG---Y-VLPWGQMSFWG-ATV-ITNLMSAIPYLGSDLVQ---------WIWG---GF-AIENATLNR--------FFTMHFMMPFIISAAVMIHLLFLHQT-GS-NNPLGLNSNIDKITFHPFFSWKDIFGMLIIMMMLSMLVM------------------MEPNMLGDPDNFTPANPL-VTPIHIQPEW-YFLFAYAILRSIPNKLGGVIALM-MSIL-IL----------------MIMPLY-K----SKFQGNTFY--PINQMY--------YWMMINTF-----------MMLTLMGAKP-----VEE----PYIMMSQVLTIMYFMYFLTD--NWI---KMMWDKMM---------------------------------------------------------------------------------
>311526
----------------M--A----NLRKTHPLLK-IANDALVDLPAPSNISVWWNFGSLLGLCLAAQILTGLFLAM--HYTSDIAT-AFSSI--AHICR-DVNYGWLIRNMH---------------ANGASFFFICIYMHIGRGLYYGSY-LYK--ETWNIGVILLLLTMMTAFVG---Y-VLPWGQMSFWG-ATV-ITNLLSAVPYIGNSLVQ---------WIWG---GF-SVDNATLTR--------FFAFHFLLPFIIAAATMVHLIFLHET-GS-NNPAGLNSDADKISFHPYFSYKDLLGFAVLLIALISLAL------------------FSPNLLGDPDNFTPANPL-VTPPHIKPEW-YFLFAYAILRSIPNKLGGVLALL-FSIL-VL----------------MVVPILHT----SKQRGLTFR--PITQLL--------FWLLVADV-----------AILTWIGGMP-----VED----PFVIIGQIASFLYFFLFLVLA-PLA---GWLENKIL-E----W--------A-----------------------------------------------------------------
>280681
----------M-----N--K----PMRNKHPLLK-IANNALVDLPTPSTISGWWNFGSLLGVCLVTQILTGLFLAM--HYCPDISA-AFSSV--SHICR-DVNYGWLLRTLH---------------ANGASLFFVCIYMHIGRNMYYGSY-NFV--HTWSVGVAILFLTMATAFMG---Y-VLPWGQMSFWG-ATV-ITNLLSAIPYMEKEMVQ---------WVWG---GF-AVDNATLTR--------FFALHFLMPFVIAAATMVHLLFLHQT-GS-NNPLGLNKDTDKIPFHPYFTVKDILGFAIMIMLLSILTL------------------KEPYLLGDPDNFTPANPL-VTPVHIQPEW-YFLFAYAILRSIPNKLGGVIALA-MSIA-IL----------------FIMPTN-K----SKFRGTQFY--PVNQVM--------FWTMTNTV-----------ILLTWIGARP-----VED----PYILTGQILTVVYFMYYIAN--PMT---TNLWDKTM-N-------------------------------------------------------------------------------
>55534
----------M-----T--T----NLRKSHPMIK-IINNSLIDLPSPSNISIWWNFGSLLGACLAIQIITGLFLAM--HYSPNILT-AFSSV--SHITR-DVQYGWLIRNMH---------------ANGASLFFMCIYLHIGRGMYYGSY-LYK--QTWNTGVILLLLTMATAFMG---Y-VLPWGQMSFWG-ATV-ITNLLSAIPYIGTTMVQ---------WVWG---GF-SVDNATLTR--------FFTLHFLLPFMILGLAMIHLLFLHET-GS-NNPTGLNSNTDKIPFHPYFSYKDLLGFVAMLTVLLSIAM------------------FYPNLLGDPDNFTPANPL-STPPHIKPEW-YFLFAYAILRSIPNKLGGVLALL-MSIL-VL----------------FILPMLHT----SKQRTLTFR--PITQTL--------FWSFIANL-----------AVLTWIGGQP-----VEN----PFIIIGQMASILYFTILLVLM-PIS---NAMENK-----------------------------------------------------------------------------------
>334885
----------------M--A----SLRKTHPLLK-IANNALVDLPTPSNISVWWNFGSLLGLCLITQILTGLFLAM--HYTSDIAT-AFSSV--AHICR-DVNYGWLIRNIH---------------ANGASFFFICLYMHIGRGLYYGSY-LHK--ETWNVGVVLLLLVMMTAFVG---Y-VLPWGQMSFWG-ATV-ITNLLSAVPYVGNTLVQ---------WIWG---GF-SVDNATLTR--------FFAFHFLFPFVILGAAVIHLLFLHET-GS-NNPLGLNSDADKISFHPYFSYKDLLGFAALLTALVSLAL------------------FSPNLLGDPDNFTPANPL-VTPPHIKPEW-YFLFAYAILRSIPNKLGGVLALL-FSIL-VL----------------MLVPILHT----SKQRGLTFR--PLTQFL--------FWTLIANV-----------AILTWIGGMP-----VED----PYIIIGQVASLSYFLLFLILL-PTA---GWLENKAL-G----W--------T-----------------------------------------------------------------
>181443
----------------M--T----NIRKAHPLLK-IGSDSLVDLPAPINISTWWNFGSLLGLCLVSQILTGLFLAM--HYTSDVSS-AFSSV--AHICR-DVNYGWLIRNLH---------------ANGASFFFICIYLHVGRGLYYGSY-LNK--EAWNIGVVLLLLVMMTAFVG---Y-VLPWGQMSFWG-ATV-ITNLLSAIPYVGGTLVQ---------WIWG---GF-SVDNATLAR--------FFAFHFILPFIVAAMVILHLLFIHET-GA-FNPVGINSDSDKISFHPYFSYKDLLGFFILLTALFALSL------------------FSPNLLGDPDNFTPANPL-VTPPHIKPEW-YFLFAYAILRSIPNKLGGVLALL-ASIL-IL----------------MLVPILHT----SKQQGLTFR--PLTQAL--------FWTLVADI-----------AILTWIGGMP-----VEH----PFITVGQVASILYFSLFLVLI-PAT---GWMENKAL-E----W--------N-----------------------------------------------------------------
>7690
----------M-----T--G----PLRKSHPLFR-ILNGSLVDLPAPSNLSVWWNFGSLLSLCLIVQLITGIFLAM--HYTADVSL-AFSSV--SHICR-DVNYGWLLRNIH---------------ANSASFFFICLYCHIGRGIYYGSY-VNQ--ETWNIGVILFLITMVTAFVG---Y-VLPWGQMSFWA-ATV-ITNLLSAVPYIGEMLVQ---------WVWG---GF-SVDNATLTR--------FFTFHFLFPFIIAALSIIHLLFLHQT-GS-NNPTGLDSNYDKAPFHVYFSTKDLVGFLVLLAGILTLAL------------------LAPTALNDPENFIPANPL-VTPTHIQPEW-YFLFAYAILRSIPNKLGGVIALL-AAVL-VW----------------FLVPILHT----SWNQASTFR--PLTQLT--------FWILAATF-----------VILTWIGSQP-----VEE----PYIIIGQVASVLYFSVFVFLF-PGI---AIVENKLLLR-------------------------------------------------------------------------------
>39758
----------M-----N--K-------IQLMMLK-SQMNKILKIPTPQNISLFWNFGSLLGLCLMIQIITGMFLAF--RYSADTMI-AFESV--NNIMN-ESWKGFILRNLH---------------ANSASFFFLFLYLHIGRGMYYKSY-MMK--KTWMIGVLMFLIIMGTAFLG---Y-VLPWGQMSFWG-STV-ITNLISSIPYLGEYLVQ---------WIWG---GY-SVNNPTLTR--------FFCLHFIMPFIILMMVIIHLFFLHEK-GS-NNPLGMMSNNSKMMFTNYYIIKDLMGYMITFFIIWFIIT------------------YYPYILGDSDNFILANPM-VTPEHIQPEW-YFLFAYAILRSIPSKLGGVIALL-MSIM-IL----------------FFMPLFHL----SKMNTNQFY--LMSKLL--------FWILFITV-----------ILLTWIGMKP-----VEF----PFIMFGQFMSTMYFLLYLII--PSL---EYWFDNMI-N-------------------------------------------------------------------------------
>436291
----------M-----T--T----NIRKTHPLIK-IANHALVDLPSPSNISIWWNFGSLLGLCLIIQILTGLFLAM--HYTADIST-AFSSV--VHICR-DVNYGWLIRNIH---------------ANGASLFFICVYLHIARGLYYGSY-LFK--ETWNIGVILLFLLMATAFVG---Y-VLPWGQMSFWG-ATV-ITNLLSAFPYVGDMLVQ---------WIWG---GF-SIDNATLTR--------FFAFHFLLPFLIVGLTLIHLLFLHET-GS-NNPMGLNSDMDKISFHPYFSYKDILGFFLMIIILASLAL------------------FLPNLLGDAENFIPANPL-VTPPHIKPEW-YFLFAYAILRSIPNKLGGVLALL-LSIF-IL----------------MLVPLLHT----SKQRSNTFR--PMTQFL--------FWTLVANA-----------IILTWIGGQP-----VEQ----PFILVGQIASTTYFSLFLIII-PLT---GWWENKML-N----L--------N-----------------------------------------------------------------
>303724
----------------M--T----SLRKTHPLLK-IASDTVVDLPTPSNISAWWNFGSLLGMCLIVQILTGLFLAM--HYTSDIDT-AFSSV--THICR-DVNYGWLIRNLH---------------ANGASFFFICIYLHIGRGLYYGSY-LYK--ETWNVGVILLLLVMMTAFVG---Y-VLPWGQMSFWG-ATV-ITNLLSAVPYVGTDLVQ---------WIWG---GF-SVDKATLTR--------FFAFHFLFPFIIAAATLIHLIFLHET-GS-NNPLGLNSDADKIPFHPYFSYKDLLGFALALLALSSLAL------------------FAPTLLGDPDNFTPANPL-VTPPHIKPEW-YFLFAYAILRSIPNKLGGVVALL-ASIL-IL----------------MLVPILHT----SKHRGVTFR--PLSQFL--------FWVLVADV-----------AILTWIGGMP-----AED----PYVLIGQAASIIYFALFLCIM-PAA---GLLENKAL-A----R--------I-----------------------------------------------------------------
>1145316
-------------------M----VIRKTHPLFK-IINDALIDLPAPSNISAWWNFGSLLLLCLMAQILTGLFLAM--HYTSDVST-AFSSV--AHICR-DVNYGWIIRNLH---------------ANGASFFFICIYLHIGRGLYYGSY-LYK--ETWNIGVVLLLLVMMTAFVG---Y-VLPWGQMSFWG-ATV-ITNLLSAVPYVGDMLVQ---------WIWG---GF-SVDNATLTR--------FFAFHFLLPFAIVAATLMHALFLHET-GS-NNPLGLNSDADKITFHPYFSYKDVLGFILLITALASLAL------------------FSPNLLGDPENFTPANPL-VTPPHIKPEW-YFLFAYAILRSIPNKLGGVLALL-FSIL-VL----------------MVVPLLHT----SKQQGLTFR--PLAQLM--------FWTLVADV-----------AILTWIGGMP-----VEH----PFVIIGQIASVLYFALFLFLN-PLM---GLLENKLL-N----F--------N-----------------------------------------------------------------
>592172
----------M-----A--P----NPRKHHPLLK-MLNNSLIDLPTPPNISTWWNFGSLLGICLITQILTGLLLAM--HYTADTTL-AFSSV--AHTCR-NVQYGWLLRNLH---------------ANGASFFFICIYLHIGRGFYYGSY-LYK--ETWNTGIVLLLTLMATAFVG---Y-VLPWGQMSFWG-ATV-ITNLFSAVPYIGQTLVE---------WAWG---GF-SVDNPTLTR--------FFALHFLLPFMIAGMTMIHLTFLHET-GS-NNPLGITSNCDKIPFHPYYSLKDTLGFAMMLIPLTTLAL------------------FSPNLLGDPENFTPANPL-VTPPHIKPEW-YFLFAYAILRSIPNKLGGVLALA-ASVL-VL----------------FLSPLLHK----SKQRTMTFR--PLSQML--------FWILVANL-----------LILTWIGSQP-----VEH----PFILIGQTASFTYFTILLLLF-PII---GALENKML-N----H--------------------------------------------------------------------------
>476914
----------------M--A----SLRKTHPLLK-IANDALVDLPTPSNISVWWNFGSLLGLCLIAQILTGLFLAM--HYTSDINT-AFSSV--AHICR-DVNYGWLIRNLH---------------ANGASFFFICLYMHIGRGLYYGSY-LNK--ETWTVGVVLFLLVMMTAFVG---Y-VLPWGQMSFWG-ATV-ITNLLSAVPYVGGTLVQ---------WIWG---GF-SVDNATLTR--------FFAFHFLFPFVIAGATIIHLLFLHET-GS-NNPLGLNSDADKISFHPYFSYKDLLGFSALLVALSSLAL------------------FSPNLLGDPDNFIPANPL-VTPPHIKPEW-YFLFAYAILRSIPNKLGGVLALL-FSIL-VL----------------LVVPILHT----SKQRGLTFR--PVTQFL--------FWTLVADV-----------AILTWIGGMP-----VED----PYIVIGQVASVLYFSLFLVMF-PLV---GLAENKVF-G----W--------T-----------------------------------------------------------------
>8805
----------M-----A--P----NIRKSHPLLK-IINNSLIDLPSPSNISAWWNFGSLLGICLMTQIITGLLLAM--HYTADTSL-AFSSV--AHICR-DVQYGWLIRNLH---------------ANGASFFFICIYLHIGRGFYYGSY-LYK--ETWNTGIILLLTLMATAFVG---Y-VLPWGQMSFWG-ATV-ITNLFSAIPYIGHTLVE---------WAWG---GF-SVDNPTLTR--------FFALHFLLPFLIAGITIIHLTFLHES-GS-NNPLGIISHCDKIPFHPYFSTKDILGLTLLFLPLLTLTF------------------FSPNLLGDPENFTPANPL-STPPHIKPEW-YFLFAYAILRSIPNKLGGVLALA-ASVL-IL----------------FLCPLLHM----SKLRSMTFR--PLSQAL--------FWLLAATL-----------LILTWIGSQP-----VEH----PFIIIGQAASFLYFFILLFMF-PII---GTLENKIL-Y-------------------------------------------------------------------------------
>86967
----------------M--A----NLRKTHPLLK-IANDALVDLPTPSNISAWWNFGSLLGLCLISQIITGLFLAM--HYTSDIST-AFSSV--AHICR-DVNYGWLIRNLH---------------ANGASFFFICLYLHIARGLYYGSY-LYK--ETWNIGVVLFLLVMMTAFVG---Y-VLPWGQMSFWG-ATV-ITNLLSAVPYVGDSLVQ---------WIWG---GF-SVDNATLTR--------FFAFHFLFPFVVAGATMIHLLFLHET-GS-NNPVGLNSDADKIPFHPYFSYKDLLGFIIMLTALTMLAL------------------FYPNLLGDPDNFTPANPM-VTPPHIKPEW-YFLFAYAILRSIPNKLGGVLALL-SSIL-VL----------------MVVPILHT----SKQRGLTFR--PASQLL--------FWILVADM-----------LVLTWIGGMP-----VEH----PYIIIGQVASVLYFSLFLVLN-PLV---GWLENKMM-N----W--------------------------------------------------------------------------
>55720
----------M-----L--S----SLRKSHPVLK-IVNGALIDLPAPVNLSVWWNFGSLLGLCLVVQVLSGLFLAM--HYTSCVEM-AFDSV--IHIMR-DVNYGWVLRYIH---------------ANGASFFFICLYFHVARGIYYGSY-VLM--ETWNIGVVLLFLVMGTAFVG---Y-VLPWGQMSFWG-ATV-ITNLLSAIPYVGEMVVY---------WIWG---GF-SVDNATLSR--------FFCFHFLLPFVLMALVMMHFLFLHQT-GS-NNPLGINSNLDKIPFHQYYSYKDLLGFFVMLLLLIEISL------------------LFPNALGDSENFIPANSL-VTPLHIKPEW-YFLFAYAILRSIPSKLGGVISLV-MSIC-VL----------------FFLPFLHV----KGCRVCSYN--VFMQLN--------FWLMIGCF-----------FLLTWIGGCP-----VEY----PYEFIGQVLSVMWFGVFLVR--PFL---DLLWLNIL-D----Y--------------------------------------------------------------------------
>34866
----------------M--T----NIRKTHPLMK-IVNNAFIDLPTPSNISSWWNFGSLLGICLILQILTGLFLAM--HYTSDTTT-AFSSV--THICR-DVNYGWIIRYMH---------------ANGASMFFICLFMHVGRGLYYGSY-TFL--ETWNIGVILLLTTMATAFMG---Y-VLPWGQMSFWG-ATV-ITNLLSAIPYIGTNLVE---------WIWG---GF-SVDKATLTR--------FFAFHFILPFIITALAMVHLLFLHET-GS-NNPTGIPSDADKIPFHPYYTIKDILGAMLLILTLMLLVL------------------FMPDLLGDPDNYTPANPL-NTPPHIKPEW-YFLFAYAILRSIPNKLGGVLALV-LSIL-IL----------------ALVPLLHT----SKQRSMMFR--PISQCM--------FWILVADL-----------LTLTWIGGQP-----VEH----PYIIIGQLASIMYFLIILVLM-PVA---STIENNLL-K----W--------------------------------------------------------------------------
>356198
[truncated: 4,996,542 more chars]
