# Supplementary material for: Episodic evolution of coadapted sets of amino acid sites in mitochondrial proteins
Source: PLoS Genet. 2021 Jan 25;17(1):e1008711. doi: 10.1371/journal.pgen.1008711 (PMC7861529; doi:10.1371/journal.pgen.1008711)
Supplement: S1 Data — (ZIP) [file pgen.1008711.s025.zip › data/results/coevolution_graphs/atp6.supertree.pos_cor2pcor.l90.n0.up0262.lp0500.negative_edges.graphml]

<?xml version="1.0" encoding="UTF-8"?>
<graphml xmlns="http://graphml.graphdrawing.org/xmlns">
<key id="weight" for="edge" attr.name="weight" attr.type="double"/>
	<graph id="Gneg" edgedefault="undirected">
		<node id="253"/>
		<node id="355"/>
		<node id="42"/>
		<node id="360"/>
		<node id="345"/>
		<node id="226"/>
		<node id="280"/>
		<node id="382"/>
		<node id="346"/>
		<node id="375"/>
		<node id="234"/>
		<node id="344"/>
		<node id="255"/>
		<node id="125"/>
		<node id="192"/>
		<node id="258"/>
		<node id="257"/>
		<node id="246"/>
		<node id="300"/>
		<node id="113"/>
		<node id="244"/>
		<node id="384"/>
		<node id="361"/>
		<node id="249"/>
		<node id="385"/>
		<node id="358"/>
		<node id="299"/>
		<node id="251"/>
		<node id="186"/>
		<node id="24"/>
		<node id="204"/>
		<node id="343"/>
		<node id="378"/>
		<node id="115"/>
		<node id="369"/>
		<node id="383"/>
		<node id="305"/>
		<node id="229"/>
		<node id="368"/>
		<node id="372"/>
		<node id="268"/>
		<node id="380"/>
		<node id="379"/>
		<node id="152"/>
		<node id="364"/>
		<node id="84"/>
		<node id="38"/>
		<node id="271"/>
		<node id="128"/>
		<node id="161"/>
		<node id="370"/>
		<node id="93"/>
		<node id="219"/>
		<node id="371"/>
		<node id="302"/>
		<node id="273"/>
		<node id="350"/>
		<node id="83"/>
		<node id="386"/>
		<node id="168"/>
		<node id="157"/>
		<node id="171"/>
		<node id="363"/>
		<node id="352"/>
		<node id="159"/>
		<node id="176"/>
		<node id="272"/>
		<node id="356"/>
		<node id="119"/>
		<node id="298"/>
		<node id="190"/>
		<node id="275"/>
		<node id="201"/>
		<node id="153"/>
		<node id="120"/>
		<node id="241"/>
		<node id="303"/>
		<node id="227"/>
		<node id="259"/>
		<node id="359"/>
		<node id="134"/>
		<node id="267"/>
		<node id="142"/>
		<node id="67"/>
		<node id="40"/>
		<node id="195"/>
		<node id="174"/>
		<node id="170"/>
		<node id="112"/>
		<node id="191"/>
		<node id="304"/>
		<node id="129"/>
		<node id="187"/>
		<node id="235"/>
		<node id="366"/>
		<node id="215"/>
		<node id="316"/>
		<node id="173"/>
		<node id="55"/>
		<node id="357"/>
		<node id="238"/>
		<node id="133"/>
		<node id="348"/>
		<node id="248"/>
		<node id="351"/>
		<node id="250"/>
		<node id="188"/>
		<node id="217"/>
		<node id="376"/>
		<node id="373"/>
		<node id="162"/>
		<node id="262"/>
		<node id="270"/>
		<node id="237"/>
		<node id="79"/>
		<node id="196"/>
		<node id="166"/>
		<node id="72"/>
		<node id="169"/>
		<node id="362"/>
		<node id="158"/>
		<node id="117"/>
		<node id="265"/>
		<node id="220"/>
		<node id="33"/>
		<node id="353"/>
		<node id="218"/>
		<node id="381"/>
		<node id="306"/>
		<node id="202"/>
		<node id="256"/>
		<node id="233"/>
		<node id="185"/>
		<node id="194"/>
		<node id="252"/>
		<node id="19"/>
		<node id="223"/>
		<node id="124"/>
		<node id="39"/>
		<node id="203"/>
		<node id="308"/>
		<node id="232"/>
		<node id="164"/>
		<node id="141"/>
		<node id="50"/>
		<node id="242"/>
		<node id="240"/>
		<node id="247"/>
		<node id="45"/>
		<node id="274"/>
		<node id="160"/>
		<node id="269"/>
		<node id="37"/>
		<node id="349"/>
		<node id="239"/>
		<node id="167"/>
		<node id="23"/>
		<node id="297"/>
		<node id="193"/>
		<node id="127"/>
		<node id="106"/>
		<node id="77"/>
		<node id="177"/>
		<node id="144"/>
		<node id="131"/>
		<node id="230"/>
		<node id="260"/>
		<node id="108"/>
		<node id="44"/>
		<node id="216"/>
		<node id="165"/>
		<node id="224"/>
		<node id="301"/>
		<node id="116"/>
		<node id="365"/>
		<node id="91"/>
		<node id="326"/>
		<node id="243"/>
		<node id="367"/>
		<node id="25"/>
		<node id="41"/>
		<node id="276"/>
		<node id="278"/>
		<node id="342"/>
		<node id="374"/>
		<node id="130"/>
		<node id="43"/>
		<node id="122"/>
		<node id="52"/>
		<node id="261"/>
		<node id="118"/>
		<node id="175"/>
		<node id="277"/>
		<node id="34"/>
		<node id="189"/>
		<node id="163"/>
		<node id="199"/>
		<node id="172"/>
		<node id="36"/>
		<node id="178"/>
		<node id="13"/>
		<node id="354"/>
		<node id="281"/>
		<node id="214"/>
		<node id="66"/>
		<node id="228"/>
		<node id="377"/>
		<node id="236"/>
		<node id="266"/>
		<node id="200"/>
		<node id="92"/>
		<node id="279"/>
		<node id="254"/>
		<edge source="72" target="256">
			<data key="weight">-0.155</data>
		</edge>
		<edge source="119" target="176">
			<data key="weight">-0.132</data>
		</edge>
		<edge source="141" target="262">
			<data key="weight">-0.188</data>
		</edge>
		<edge source="50" target="55">
			<data key="weight">-0.249</data>
		</edge>
		<edge source="33" target="193">
			<data key="weight">-0.103</data>
		</edge>
		<edge source="153" target="224">
			<data key="weight">-0.176</data>
		</edge>
		<edge source="122" target="375">
			<data key="weight">-0.111</data>
		</edge>
		<edge source="186" target="368">
			<data key="weight">-0.120</data>
		</edge>
		<edge source="134" target="262">
			<data key="weight">-0.084</data>
		</edge>
		<edge source="141" target="369">
			<data key="weight">-0.143</data>
		</edge>
		<edge source="129" target="229">
			<data key="weight">-0.099</data>
		</edge>
		<edge source="33" target="306">
			<data key="weight">-0.214</data>
		</edge>
		<edge source="232" target="306">
			<data key="weight">-0.119</data>
		</edge>
		<edge source="42" target="134">
			<data key="weight">-0.087</data>
		</edge>
		<edge source="172" target="342">
			<data key="weight">-0.205</data>
		</edge>
		<edge source="77" target="297">
			<data key="weight">-0.090</data>
		</edge>
		<edge source="216" target="371">
			<data key="weight">-0.103</data>
		</edge>
		<edge source="33" target="272">
			<data key="weight">-0.159</data>
		</edge>
		<edge source="159" target="249">
			<data key="weight">-0.251</data>
		</edge>
		<edge source="45" target="302">
			<data key="weight">-0.118</data>
		</edge>
		<edge source="39" target="163">
			<data key="weight">-0.155</data>
		</edge>
		<edge source="45" target="359">
			<data key="weight">-0.165</data>
		</edge>
		<edge source="186" target="367">
			<data key="weight">-0.073</data>
		</edge>
		<edge source="142" target="216">
			<data key="weight">-0.165</data>
		</edge>
		<edge source="115" target="355">
			<data key="weight">-0.088</data>
		</edge>
		<edge source="67" target="238">
			<data key="weight">-0.211</data>
		</edge>
		<edge source="170" target="277">
			<data key="weight">-0.126</data>
		</edge>
		<edge source="43" target="112">
			<data key="weight">-0.196</data>
		</edge>
		<edge source="113" target="232">
			<data key="weight">-0.196</data>
		</edge>
		<edge source="115" target="301">
			<data key="weight">-0.193</data>
		</edge>
		<edge source="42" target="243">
			<data key="weight">-0.091</data>
		</edge>
		<edge source="25" target="186">
			<data key="weight">-0.112</data>
		</edge>
		<edge source="50" target="157">
			<data key="weight">-0.260</data>
		</edge>
		<edge source="91" target="220">
			<data key="weight">-0.137</data>
		</edge>
		<edge source="193" target="316">
			<data key="weight">-0.097</data>
		</edge>
		<edge source="37" target="371">
			<data key="weight">-0.121</data>
		</edge>
		<edge source="115" target="160">
			<data key="weight">-0.127</data>
		</edge>
		<edge source="229" target="277">
			<data key="weight">-0.078</data>
		</edge>
		<edge source="55" target="304">
			<data key="weight">-0.156</data>
		</edge>
		<edge source="343" target="372">
			<data key="weight">-0.208</data>
		</edge>
		<edge source="214" target="256">
			<data key="weight">-0.091</data>
		</edge>
		<edge source="142" target="176">
			<data key="weight">-0.165</data>
		</edge>
		<edge source="202" target="256">
			<data key="weight">-0.109</data>
		</edge>
		<edge source="92" target="354">
			<data key="weight">-0.106</data>
		</edge>
		<edge source="164" target="173">
			<data key="weight">-0.072</data>
		</edge>
		<edge source="220" target="316">
			<data key="weight">-0.078</data>
		</edge>
		<edge source="19" target="196">
			<data key="weight">-0.093</data>
		</edge>
		<edge source="40" target="260">
			<data key="weight">-0.109</data>
		</edge>
		<edge source="299" target="343">
			<data key="weight">-0.095</data>
		</edge>
		<edge source="42" target="112">
			<data key="weight">-0.118</data>
		</edge>
		<edge source="202" target="269">
			<data key="weight">-0.141</data>
		</edge>
		<edge source="201" target="304">
			<data key="weight">-0.105</data>
		</edge>
		<edge source="152" target="166">
			<data key="weight">-0.091</data>
		</edge>
		<edge source="84" target="202">
			<data key="weight">-0.208</data>
		</edge>
		<edge source="159" target="235">
			<data key="weight">-0.160</data>
		</edge>
		<edge source="67" target="124">
			<data key="weight">-0.101</data>
		</edge>
		<edge source="33" target="84">
			<data key="weight">-0.284</data>
		</edge>
		<edge source="162" target="219">
			<data key="weight">-0.131</data>
		</edge>
		<edge source="164" target="267">
			<data key="weight">-0.105</data>
		</edge>
		<edge source="199" target="374">
			<data key="weight">-0.066</data>
		</edge>
		<edge source="234" target="265">
			<data key="weight">-0.097</data>
		</edge>
		<edge source="13" target="303">
			<data key="weight">-0.108</data>
		</edge>
		<edge source="91" target="279">
			<data key="weight">-0.118</data>
		</edge>
		<edge source="36" target="229">
			<data key="weight">-0.106</data>
		</edge>
		<edge source="79" target="344">
			<data key="weight">-0.095</data>
		</edge>
		<edge source="36" target="216">
			<data key="weight">-0.090</data>
		</edge>
		<edge source="83" target="166">
			<data key="weight">-0.150</data>
		</edge>
		<edge source="202" target="350">
			<data key="weight">-0.148</data>
		</edge>
		<edge source="175" target="356">
			<data key="weight">-0.084</data>
		</edge>
		<edge source="238" target="316">
			<data key="weight">-0.089</data>
		</edge>
		<edge source="50" target="262">
			<data key="weight">-0.118</data>
		</edge>
		<edge source="43" target="215">
			<data key="weight">-0.158</data>
		</edge>
		<edge source="52" target="279">
			<data key="weight">-0.077</data>
		</edge>
		<edge source="159" target="260">
			<data key="weight">-0.126</data>
		</edge>
		<edge source="42" target="258">
			<data key="weight">-0.110</data>
		</edge>
		<edge source="240" target="251">
			<data key="weight">-0.090</data>
		</edge>
		<edge source="84" target="252">
			<data key="weight">-0.091</data>
		</edge>
		<edge source="45" target="141">
			<data key="weight">-0.157</data>
		</edge>
		<edge source="67" target="375">
			<data key="weight">-0.180</data>
		</edge>
		<edge source="116" target="362">
			<data key="weight">-0.087</data>
		</edge>
		<edge source="24" target="218">
			<data key="weight">-0.159</data>
		</edge>
		<edge source="13" target="215">
			<data key="weight">-0.082</data>
		</edge>
		<edge source="167" target="276">
			<data key="weight">-0.206</data>
		</edge>
		<edge source="42" target="373">
			<data key="weight">-0.138</data>
		</edge>
		<edge source="226" target="232">
			<data key="weight">-0.411</data>
		</edge>
		<edge source="124" target="255">
			<data key="weight">-0.166</data>
		</edge>
		<edge source="115" target="376">
			<data key="weight">-0.139</data>
		</edge>
		<edge source="120" target="350">
			<data key="weight">-0.170</data>
		</edge>
		<edge source="119" target="243">
			<data key="weight">-0.137</data>
		</edge>
		<edge source="258" target="343">
			<data key="weight">-0.124</data>
		</edge>
		<edge source="119" target="384">
			<data key="weight">-0.091</data>
		</edge>
		<edge source="24" target="172">
			<data key="weight">-0.150</data>
		</edge>
		<edge source="43" target="162">
			<data key="weight">-0.166</data>
		</edge>
		<edge source="166" target="253">
			<data key="weight">-0.098</data>
		</edge>
		<edge source="235" target="382">
			<data key="weight">-0.076</data>
		</edge>
		<edge source="77" target="141">
			<data key="weight">-0.112</data>
		</edge>
		<edge source="25" target="170">
			<data key="weight">-0.169</data>
		</edge>
		<edge source="91" target="129">
			<data key="weight">-0.085</data>
		</edge>
		<edge source="122" target="226">
			<data key="weight">-0.246</data>
		</edge>
		<edge source="93" target="195">
			<data key="weight">-0.137</data>
		</edge>
		<edge source="200" target="354">
			<data key="weight">-0.118</data>
		</edge>
		<edge source="303" target="343">
			<data key="weight">-0.101</data>
		</edge>
		<edge source="159" target="262">
			<data key="weight">-0.099</data>
		</edge>
		<edge source="77" target="204">
			<data key="weight">-0.086</data>
		</edge>
		<edge source="50" target="191">
			<data key="weight">-0.262</data>
		</edge>
		<edge source="270" target="375">
			<data key="weight">-0.064</data>
		</edge>
		<edge source="79" target="303">
			<data key="weight">-0.151</data>
		</edge>
		<edge source="79" target="353">
			<data key="weight">-0.157</data>
		</edge>
		<edge source="124" target="378">
			<data key="weight">-0.104</data>
		</edge>
		<edge source="142" target="386">
			<data key="weight">-0.129</data>
		</edge>
		<edge source="124" target="159">
			<data key="weight">-0.113</data>
		</edge>
		<edge source="172" target="265">
			<data key="weight">-0.150</data>
		</edge>
		<edge source="124" target="364">
			<data key="weight">-0.120</data>
		</edge>
		<edge source="108" target="131">
			<data key="weight">-0.103</data>
		</edge>
		<edge source="187" target="215">
			<data key="weight">-0.080</data>
		</edge>
		<edge source="38" target="228">
			<data key="weight">-0.102</data>
		</edge>
		<edge source="34" target="300">
			<data key="weight">-0.131</data>
		</edge>
		<edge source="218" target="378">
			<data key="weight">-0.126</data>
		</edge>
		<edge source="37" target="273">
			<data key="weight">-0.094</data>
		</edge>
		<edge source="125" target="253">
			<data key="weight">-0.088</data>
		</edge>
		<edge source="160" target="219">
			<data key="weight">-0.295</data>
		</edge>
		<edge source="144" target="276">
			<data key="weight">-0.089</data>
		</edge>
		<edge source="234" target="316">
			<data key="weight">-0.096</data>
		</edge>
		<edge source="72" target="383">
			<data key="weight">-0.080</data>
		</edge>
		<edge source="128" target="153">
			<data key="weight">-0.094</data>
		</edge>
		<edge source="171" target="386">
			<data key="weight">-0.100</data>
		</edge>
		<edge source="223" target="326">
			<data key="weight">-0.090</data>
		</edge>
		<edge source="160" target="167">
			<data key="weight">-0.119</data>
		</edge>
		<edge source="52" target="379">
			<data key="weight">-0.083</data>
		</edge>
		<edge source="157" target="354">
			<data key="weight">-0.091</data>
		</edge>
		<edge source="39" target="241">
			<data key="weight">-0.083</data>
		</edge>
		<edge source="172" target="214">
			<data key="weight">-0.164</data>
		</edge>
		<edge source="190" target="251">
			<data key="weight">-0.121</data>
		</edge>
		<edge source="244" target="326">
			<data key="weight">-0.178</data>
		</edge>
		<edge source="122" target="178">
			<data key="weight">-0.126</data>
		</edge>
		<edge source="19" target="354">
			<data key="weight">-0.199</data>
		</edge>
		<edge source="158" target="251">
			<data key="weight">-0.249</data>
		</edge>
		<edge source="133" target="224">
			<data key="weight">-0.094</data>
		</edge>
		<edge source="79" target="250">
			<data key="weight">-0.103</data>
		</edge>
		<edge source="142" target="229">
			<data key="weight">-0.133</data>
		</edge>
		<edge source="115" target="224">
			<data key="weight">-0.107</data>
		</edge>
		<edge source="169" target="219">
			<data key="weight">-0.147</data>
		</edge>
		<edge source="36" target="230">
			<data key="weight">-0.095</data>
		</edge>
		<edge source="113" target="163">
			<data key="weight">-0.165</data>
		</edge>
		<edge source="142" target="255">
			<data key="weight">-0.217</data>
		</edge>
		<edge source="163" target="201">
			<data key="weight">-0.115</data>
		</edge>
		<edge source="125" target="162">
			<data key="weight">-0.123</data>
		</edge>
		<edge source="66" target="172">
			<data key="weight">-0.301</data>
		</edge>
		<edge source="133" target="380">
			<data key="weight">-0.094</data>
		</edge>
		<edge source="141" target="152">
			<data key="weight">-0.080</data>
		</edge>
		<edge source="141" target="346">
			<data key="weight">-0.163</data>
		</edge>
		<edge source="45" target="240">
			<data key="weight">-0.258</data>
		</edge>
		<edge source="79" target="84">
			<data key="weight">-0.192</data>
		</edge>
		<edge source="186" target="305">
			<data key="weight">-0.112</data>
		</edge>
		<edge source="42" target="308">
			<data key="weight">-0.307</data>
		</edge>
		<edge source="142" target="230">
			<data key="weight">-0.165</data>
		</edge>
		<edge source="19" target="281">
			<data key="weight">-0.063</data>
		</edge>
		<edge source="42" target="165">
			<data key="weight">-0.117</data>
		</edge>
		<edge source="175" target="274">
			<data key="weight">-0.077</data>
		</edge>
		<edge source="50" target="239">
			<data key="weight">-0.127</data>
		</edge>
		<edge source="195" target="252">
			<data key="weight">-0.173</data>
		</edge>
		<edge source="187" target="326">
			<data key="weight">-0.080</data>
		</edge>
		<edge source="45" target="305">
			<data key="weight">-0.222</data>
		</edge>
		<edge source="72" target="202">
			<data key="weight">-0.186</data>
		</edge>
		<edge source="195" target="301">
			<data key="weight">-0.079</data>
		</edge>
		<edge source="171" target="326">
			<data key="weight">-0.172</data>
		</edge>
		<edge source="39" target="160">
			<data key="weight">-0.305</data>
		</edge>
		<edge source="346" target="378">
			<data key="weight">-0.205</data>
		</edge>
		<edge source="190" target="343">
			<data key="weight">-0.254</data>
		</edge>
		<edge source="343" target="361">
			<data key="weight">-0.112</data>
		</edge>
		<edge source="142" target="167">
			<data key="weight">-0.092</data>
		</edge>
		<edge source="39" target="108">
			<data key="weight">-0.253</data>
		</edge>
		<edge source="172" target="240">
			<data key="weight">-0.106</data>
		</edge>
		<edge source="141" target="365">
			<data key="weight">-0.146</data>
		</edge>
		<edge source="91" target="343">
			<data key="weight">-0.110</data>
		</edge>
		<edge source="163" target="228">
			<data key="weight">-0.135</data>
		</edge>
		<edge source="34" target="256">
			<data key="weight">-0.223</data>
		</edge>
		<edge source="199" target="350">
			<data key="weight">-0.139</data>
		</edge>
		<edge source="33" target="302">
			<data key="weight">-0.147</data>
		</edge>
		<edge source="133" target="160">
			<data key="weight">-0.248</data>
		</edge>
		<edge source="133" target="346">
			<data key="weight">-0.207</data>
		</edge>
		<edge source="217" target="300">
			<data key="weight">-0.079</data>
		</edge>
		<edge source="214" target="249">
			<data key="weight">-0.118</data>
		</edge>
		<edge source="232" target="250">
			<data key="weight">-0.090</data>
		</edge>
		<edge source="124" target="249">
			<data key="weight">-0.083</data>
		</edge>
		<edge source="127" target="376">
			<data key="weight">-0.092</data>
		</edge>
		<edge source="232" target="305">
			<data key="weight">-0.126</data>
		</edge>
		<edge source="120" target="227">
			<data key="weight">-0.119</data>
		</edge>
		<edge source="171" target="248">
			<data key="weight">-0.098</data>
		</edge>
		<edge source="204" target="350">
			<data key="weight">-0.124</data>
		</edge>
		<edge source="117" target="127">
			<data key="weight">-0.102</data>
		</edge>
		<edge source="23" target="348">
			<data key="weight">-0.111</data>
		</edge>
		<edge source="186" target="316">
			<data key="weight">-0.093</data>
		</edge>
		<edge source="77" target="383">
			<data key="weight">-0.052</data>
		</edge>
		<edge source="24" target="237">
			<data key="weight">-0.086</data>
		</edge>
		<edge source="72" target="120">
			<data key="weight">-0.442</data>
		</edge>
		<edge source="33" target="133">
			<data key="weight">-0.235</data>
		</edge>
		<edge source="187" target="233">
			<data key="weight">-0.086</data>
		</edge>
		<edge source="144" target="345">
			<data key="weight">-0.183</data>
		</edge>
		<edge source="39" target="342">
			<data key="weight">-0.102</data>
		</edge>
		<edge source="37" target="262">
			<data key="weight">-0.097</data>
		</edge>
		<edge source="262" target="343">
			<data key="weight">-0.211</data>
		</edge>
		<edge source="174" target="274">
			<data key="weight">-0.096</data>
		</edge>
		<edge source="45" target="299">
			<data key="weight">-0.132</data>
		</edge>
		<edge source="118" target="124">
			<data key="weight">-0.086</data>
		</edge>
		<edge source="77" target="278">
			<data key="weight">-0.096</data>
		</edge>
		<edge source="83" target="224">
			<data key="weight">-0.211</data>
		</edge>
		<edge source="164" target="252">
			<data key="weight">-0.181</data>
		</edge>
		<edge source="40" target="67">
			<data key="weight">-0.124</data>
		</edge>
		<edge source="193" target="244">
			<data key="weight">-0.159</data>
		</edge>
		<edge source="24" target="252">
			<data key="weight">-0.090</data>
		</edge>
		<edge source="141" target="271">
			<data key="weight">-0.106</data>
		</edge>
		<edge source="115" target="176">
			<data key="weight">-0.102</data>
		</edge>
		<edge source="45" target="306">
			<data key="weight">-0.225</data>
		</edge>
		<edge source="280" target="343">
			<data key="weight">-0.199</data>
		</edge>
		<edge source="67" target="83">
			<data key="weight">-0.302</data>
		</edge>
		<edge source="199" target="354">
			<data key="weight">-0.113</data>
		</edge>
		<edge source="232" target="252">
			<data key="weight">-0.161</data>
		</edge>
		<edge source="55" target="119">
			<data key="weight">-0.194</data>
		</edge>
		<edge source="43" target="142">
			<data key="weight">-0.151</data>
		</edge>
		<edge source="204" target="226">
			<data key="weight">-0.248</data>
		</edge>
		<edge source="50" target="219">
			<data key="weight">-0.271</data>
		</edge>
		<edge source="50" target="113">
			<data key="weight">-0.255</data>
		</edge>
		<edge source="224" target="299">
			<data key="weight">-0.082</data>
		</edge>
		<edge source="45" target="112">
			<data key="weight">-0.113</data>
		</edge>
		<edge source="77" target="369">
			<data key="weight">-0.100</data>
		</edge>
		<edge source="43" target="92">
			<data key="weight">-0.134</data>
		</edge>
		<edge source="115" target="374">
			<data key="weight">-0.108</data>
		</edge>
		<edge source="199" target="326">
			<data key="weight">-0.079</data>
		</edge>
		<edge source="67" target="273">
			<data key="weight">-0.128</data>
		</edge>
		<edge source="72" target="381">
			<data key="weight">-0.124</data>
		</edge>
		<edge source="117" target="214">
			<data key="weight">-0.111</data>
		</edge>
		<edge source="159" target="224">
			<data key="weight">-0.204</data>
		</edge>
		<edge source="144" target="366">
			<data key="weight">-0.155</data>
		</edge>
		<edge source="13" target="268">
			<data key="weight">-0.076</data>
		</edge>
		<edge source="162" target="378">
			<data key="weight">-0.121</data>
		</edge>
		<edge source="25" target="40">
			<data key="weight">-0.139</data>
		</edge>
		<edge source="44" target="220">
			<data key="weight">-0.104</data>
		</edge>
		<edge source="67" target="316">
			<data key="weight">-0.201</data>
		</edge>
		<edge source="37" target="194">
			<data key="weight">-0.183</data>
		</edge>
		<edge source="157" target="249">
			<data key="weight">-0.119</data>
		</edge>
		<edge source="52" target="93">
			<data key="weight">-0.124</data>
		</edge>
		<edge source="93" target="191">
			<data key="weight">-0.086</data>
		</edge>
		<edge source="37" target="117">
			<data key="weight">-0.095</data>
		</edge>
		<edge source="83" target="348">
			<data key="weight">-0.136</data>
		</edge>
		<edge source="125" target="247">
			<data key="weight">-0.097</data>
		</edge>
		<edge source="260" target="343">
			<data key="weight">-0.159</data>
		</edge>
		<edge source="23" target="142">
			<data key="weight">-0.103</data>
		</edge>
		<edge source="34" target="385">
			<data key="weight">-0.078</data>
		</edge>
		<edge source="19" target="377">
			<data key="weight">-0.062</data>
		</edge>
		<edge source="13" target="369">
			<data key="weight">-0.076</data>
		</edge>
		<edge source="39" target="106">
			<data key="weight">-0.154</data>
		</edge>
		<edge source="77" target="174">
			<data key="weight">-0.119</data>
		</edge>
		<edge source="161" target="375">
			<data key="weight">-0.087</data>
		</edge>
		<edge source="42" target="176">
			<data key="weight">-0.131</data>
		</edge>
		<edge source="248" target="316">
			<data key="weight">-0.092</data>
		</edge>
		<edge source="167" target="308">
			<data key="weight">-0.174</data>
		</edge>
		<edge source="42" target="83">
			<data key="weight">-0.323</data>
		</edge>
		<edge source="13" target="350">
			<data key="weight">-0.179</data>
		</edge>
		<edge source="168" target="280">
			<data key="weight">-0.180</data>
		</edge>
		<edge source="166" target="375">
			<data key="weight">-0.130</data>
		</edge>
		<edge source="119" target="364">
			<data key="weight">-0.164</data>
		</edge>
		<edge source="19" target="67">
			<data key="weight">-0.195</data>
		</edge>
		<edge source="186" target="273">
			<data key="weight">-0.077</data>
		</edge>
		<edge source="301" target="348">
			<data key="weight">-0.121</data>
		</edge>
		<edge source="83" target="128">
			<data key="weight">-0.093</data>
		</edge>
		<edge source="236" target="351">
			<data key="weight">-0.084</data>
		</edge>
		<edge source="115" target="379">
			<data key="weight">-0.087</data>
		</edge>
		<edge source="168" target="252">
			<data key="weight">-0.093</data>
		</edge>
		<edge source="72" target="275">
			<data key="weight">-0.180</data>
		</edge>
		<edge source="186" target="234">
			<data key="weight">-0.097</data>
		</edge>
		<edge source="220" target="348">
			<data key="weight">-0.095</data>
		</edge>
		<edge source="174" target="254">
			<data key="weight">-0.090</data>
		</edge>
		<edge source="116" target="214">
			<data key="weight">-0.090</data>
		</edge>
		<edge source="127" target="370">
			<data key="weight">-0.089</data>
		</edge>
		<edge source="175" target="233">
			<data key="weight">-0.182</data>
		</edge>
		<edge source="42" target="216">
			<data key="weight">-0.105</data>
		</edge>
		<edge source="144" target="350">
			<data key="weight">-0.214</data>
		</edge>
		<edge source="142" target="326">
			<data key="weight">-0.116</data>
		</edge>
		<edge source="92" target="277">
			<data key="weight">-0.093</data>
		</edge>
		<edge source="202" target="232">
			<data key="weight">-0.174</data>
		</edge>
		<edge source="43" target="91">
			<data key="weight">-0.286</data>
		</edge>
		<edge source="43" target="120">
			<data key="weight">-0.230</data>
		</edge>
		<edge source="67" target="368">
			<data key="weight">-0.139</data>
		</edge>
		<edge source="25" target="354">
			<data key="weight">-0.203</data>
		</edge>
		<edge source="67" target="246">
			<data key="weight">-0.088</data>
		</edge>
		<edge source="172" target="369">
			<data key="weight">-0.230</data>
		</edge>
		<edge source="172" target="227">
			<data key="weight">-0.119</data>
		</edge>
		<edge source="83" target="265">
			<data key="weight">-0.115</data>
		</edge>
		<edge source="168" target="376">
			<data key="weight">-0.094</data>
		</edge>
		<edge source="235" target="236">
			<data key="weight">-0.113</data>
		</edge>
		<edge source="37" target="66">
			<data key="weight">-0.260</data>
		</edge>
		<edge source="167" target="375">
			<data key="weight">-0.171</data>
		</edge>
		<edge source="168" target="214">
			<data key="weight">-0.116</data>
		</edge>
		<edge source="167" target="275">
			<data key="weight">-0.173</data>
		</edge>
		<edge source="167" target="241">
			<data key="weight">-0.085</data>
		</edge>
		<edge source="167" target="193">
			<data key="weight">-0.085</data>
		</edge>
		<edge source="93" target="279">
			<data key="weight">-0.102</data>
		</edge>
		<edge source="167" target="219">
			<data key="weight">-0.195</data>
		</edge>
		<edge source="171" target="265">
			<data key="weight">-0.105</data>
		</edge>
		<edge source="115" target="279">
			<data key="weight">-0.087</data>
		</edge>
		<edge source="19" target="232">
			<data key="weight">-0.158</data>
		</edge>
		<edge source="252" target="381">
			<data key="weight">-0.105</data>
		</edge>
		<edge source="244" target="372">
			<data key="weight">-0.108</data>
		</edge>
		<edge source="42" target="375">
			<data key="weight">-0.249</data>
		</edge>
		<edge source="226" target="251">
			<data key="weight">-0.228</data>
		</edge>
		<edge source="33" target="158">
			<data key="weight">-0.337</data>
		</edge>
		<edge source="304" target="385">
			<data key="weight">-0.075</data>
		</edge>
		<edge source="161" target="273">
			<data key="weight">-0.096</data>
		</edge>
		<edge source="33" target="113">
			<data key="weight">-0.159</data>
		</edge>
		<edge source="44" target="173">
			<data key="weight">-0.063</data>
		</edge>
		<edge source="83" target="141">
			<data key="weight">-0.202</data>
		</edge>
		<edge source="153" target="251">
			<data key="weight">-0.158</data>
		</edge>
		<edge source="215" target="385">
			<data key="weight">-0.062</data>
		</edge>
		<edge source="240" target="343">
			<data key="weight">-0.218</data>
		</edge>
		<edge source="13" target="116">
			<data key="weight">-0.135</data>
		</edge>
		<edge source="37" target="157">
			<data key="weight">-0.117</data>
		</edge>
		<edge source="45" target="189">
			<data key="weight">-0.120</data>
		</edge>
		<edge source="41" target="52">
			<data key="weight">-0.102</data>
		</edge>
		<edge source="72" target="190">
			<data key="weight">-0.325</data>
		</edge>
		<edge source="45" target="226">
			<data key="weight">-0.361</data>
		</edge>
		<edge source="133" target="271">
			<data key="weight">-0.096</data>
		</edge>
		<edge source="36" target="176">
			<data key="weight">-0.099</data>
		</edge>
		<edge source="128" target="219">
			<data key="weight">-0.215</data>
		</edge>
		<edge source="153" target="240">
			<data key="weight">-0.101</data>
		</edge>
		<edge source="116" target="224">
			<data key="weight">-0.134</data>
		</edge>
		<edge source="249" target="386">
			<data key="weight">-0.079</data>
		</edge>
		<edge source="122" target="160">
			<data key="weight">-0.098</data>
		</edge>
		<edge source="232" target="358">
			<data key="weight">-0.134</data>
		</edge>
		<edge source="244" target="380">
			<data key="weight">-0.230</data>
		</edge>
		<edge source="232" target="345">
			<data key="weight">-0.132</data>
		</edge>
		<edge source="119" target="190">
			<data key="weight">-0.216</data>
		</edge>
		<edge source="50" target="352">
			<data key="weight">-0.096</data>
		</edge>
		<edge source="166" target="257">
			<data key="weight">-0.086</data>
		</edge>
		<edge source="170" target="187">
			<data key="weight">-0.105</data>
		</edge>
		<edge source="39" target="201">
			<data key="weight">-0.150</data>
		</edge>
		<edge source="39" target="55">
			<data key="weight">-0.178</data>
		</edge>
		<edge source="142" target="354">
			<data key="weight">-0.108</data>
		</edge>
		<edge source="316" target="377">
			<data key="weight">-0.095</data>
		</edge>
		<edge source="119" target="255">
			<data key="weight">-0.191</data>
		</edge>
		<edge source="42" target="128">
			<data key="weight">-0.237</data>
		</edge>
		<edge source="43" target="351">
			<data key="weight">-0.215</data>
		</edge>
		<edge source="160" target="305">
			<data key="weight">-0.085</data>
		</edge>
		<edge source="40" target="42">
			<data key="weight">-0.134</data>
		</edge>
		<edge source="201" target="252">
			<data key="weight">-0.169</data>
		</edge>
		<edge source="326" target="343">
			<data key="weight">-0.113</data>
		</edge>
		<edge source="122" target="379">
			<data key="weight">-0.087</data>
		</edge>
		<edge source="33" target="91">
			<data key="weight">-0.120</data>
		</edge>
		<edge source="39" target="238">
			<data key="weight">-0.133</data>
		</edge>
		<edge source="91" target="350">
			<data key="weight">-0.086</data>
		</edge>
		<edge source="343" target="386">
			<data key="weight">-0.126</data>
		</edge>
		<edge source="249" target="364">
			<data key="weight">-0.246</data>
		</edge>
		<edge source="23" target="268">
			<data key="weight">-0.109</data>
		</edge>
		<edge source="200" target="219">
			<data key="weight">-0.140</data>
		</edge>
		<edge source="144" target="316">
			<data key="weight">-0.158</data>
		</edge>
		<edge source="158" target="233">
			<data key="weight">-0.232</data>
		</edge>
		<edge source="44" target="251">
			<data key="weight">-0.199</data>
		</edge>
		<edge source="124" target="362">
			<data key="weight">-0.140</data>
		</edge>
		<edge source="36" target="219">
			<data key="weight">-0.237</data>
		</edge>
		<edge source="238" target="300">
			<data key="weight">-0.091</data>
		</edge>
		<edge source="79" target="186">
			<data key="weight">-0.190</data>
		</edge>
		<edge source="166" target="373">
			<data key="weight">-0.098</data>
		</edge>
		<edge source="34" target="249">
			<data key="weight">-0.085</data>
		</edge>
		<edge source="19" target="259">
			<data key="weight">-0.114</data>
		</edge>
		<edge source="141" target="219">
			<data key="weight">-0.164</data>
		</edge>
		<edge source="42" target="223">
			<data key="weight">-0.189</data>
		</edge>
		<edge source="354" target="381">
			<data key="weight">-0.084</data>
		</edge>
		<edge source="167" target="351">
			<data key="weight">-0.107</data>
		</edge>
		<edge source="119" target="305">
			<data key="weight">-0.113</data>
		</edge>
		<edge source="175" target="345">
			<data key="weight">-0.126</data>
		</edge>
		<edge source="172" target="229">
			<data key="weight">-0.129</data>
		</edge>
		<edge source="77" target="91">
			<data key="weight">-0.156</data>
		</edge>
		<edge source="36" target="239">
			<data key="weight">-0.072</data>
		</edge>
		<edge source="39" target="131">
			<data key="weight">-0.132</data>
		</edge>
		<edge source="251" target="375">
			<data key="weight">-0.133</data>
		</edge>
		<edge source="33" target="305">
			<data key="weight">-0.131</data>
		</edge>
		<edge source="45" target="230">
			<data key="weight">-0.174</data>
		</edge>
		<edge source="124" target="252">
			<data key="weight">-0.158</data>
		</edge>
		<edge source="42" target="376">
			<data key="weight">-0.160</data>
		</edge>
		<edge source="120" target="233">
			<data key="weight">-0.170</data>
		</edge>
		<edge source="170" target="280">
			<data key="weight">-0.130</data>
		</edge>
		<edge source="252" target="280">
			<data key="weight">-0.094</data>
		</edge>
		<edge source="223" target="316">
			<data key="weight">-0.130</data>
		</edge>
		<edge source="24" target="357">
			<data key="weight">-0.158</data>
		</edge>
		<edge source="230" target="343">
			<data key="weight">-0.205</data>
		</edge>
		<edge source="45" target="343">
			<data key="weight">-0.082</data>
		</edge>
		<edge source="124" target="380">
			<data key="weight">-0.204</data>
		</edge>
		<edge source="36" target="40">
			<data key="weight">-0.141</data>
		</edge>
		<edge source="106" target="363">
			<data key="weight">-0.076</data>
		</edge>
		<edge source="91" target="235">
			<data key="weight">-0.093</data>
		</edge>
		<edge source="167" target="199">
			<data key="weight">-0.101</data>
		</edge>
		<edge source="169" target="265">
			<data key="weight">-0.117</data>
		</edge>
		<edge source="44" target="92">
			<data key="weight">-0.119</data>
		</edge>
		<edge source="124" target="176">
			<data key="weight">-0.091</data>
		</edge>
		<edge source="141" target="362">
			<data key="weight">-0.137</data>
		</edge>
		<edge source="19" target="159">
			<data key="weight">-0.110</data>
		</edge>
		<edge source="50" target="190">
			<data key="weight">-0.355</data>
		</edge>
		<edge source="244" target="269">
			<data key="weight">-0.079</data>
		</edge>
		<edge source="219" target="359">
			<data key="weight">-0.078</data>
		</edge>
		<edge source="244" target="316">
			<data key="weight">-0.143</data>
		</edge>
		<edge source="163" target="247">
			<data key="weight">-0.159</data>
		</edge>
		<edge source="43" target="127">
			<data key="weight">-0.133</data>
		</edge>
		<edge source="83" target="117">
			<data key="weight">-0.155</data>
		</edge>
		<edge source="92" target="203">
			<data key="weight">-0.107</data>
		</edge>
		<edge source="37" target="280">
			<data key="weight">-0.093</data>
		</edge>
		<edge source="66" target="125">
			<data key="weight">-0.214</data>
		</edge>
		<edge source="141" target="386">
			<data key="weight">-0.079</data>
		</edge>
		<edge source="79" target="214">
			<data key="weight">-0.121</data>
		</edge>
		<edge source="164" target="386">
			<data key="weight">-0.067</data>
		</edge>
		<edge source="281" target="343">
			<data key="weight">-0.096</data>
		</edge>
		<edge source="106" target="357">
			<data key="weight">-0.081</data>
		</edge>
		<edge source="167" target="369">
			<data key="weight">-0.228</data>
		</edge>
		<edge source="316" target="385">
			<data key="weight">-0.101</data>
		</edge>
		<edge source="167" target="302">
			<data key="weight">-0.084</data>
		</edge>
		<edge source="119" target="381">
			<data key="weight">-0.103</data>
		</edge>
		<edge source="91" target="128">
			<data key="weight">-0.104</data>
		</edge>
		<edge source="234" target="235">
			<data key="weight">-0.085</data>
		</edge>
		<edge source="50" target="344">
			<data key="weight">-0.164</data>
		</edge>
		<edge source="255" target="357">
			<data key="weight">-0.127</data>
		</edge>
		<edge source="44" target="258">
			<data key="weight">-0.078</data>
		</edge>
		<edge source="167" target="190">
			<data key="weight">-0.249</data>
		</edge>
		<edge source="220" target="252">
			<data key="weight">-0.087</data>
		</edge>
		<edge source="93" target="226">
			<data key="weight">-0.175</data>
		</edge>
		<edge source="304" target="380">
			<data key="weight">-0.181</data>
		</edge>
		<edge source="66" target="256">
			<data key="weight">-0.105</data>
		</edge>
		<edge source="191" target="233">
			<data key="weight">-0.148</data>
		</edge>
		<edge source="257" target="343">
			<data key="weight">-0.087</data>
		</edge>
		<edge source="246" target="249">
			<data key="weight">-0.088</data>
		</edge>
		<edge source="25" target="350">
			<data key="weight">-0.088</data>
		</edge>
		<edge source="55" target="163">
			<data key="weight">-0.208</data>
		</edge>
		<edge source="42" target="352">
			<data key="weight">-0.103</data>
		</edge>
		<edge source="38" target="235">
			<data key="weight">-0.081</data>
		</edge>
		<edge source="41" target="316">
			<data key="weight">-0.117</data>
		</edge>
		<edge source="77" target="160">
			<data key="weight">-0.145</data>
		</edge>
		<edge source="167" target="201">
			<data key="weight">-0.113</data>
		</edge>
		<edge source="119" target="230">
			<data key="weight">-0.083</data>
		</edge>
		<edge source="39" target="158">
			<data key="weight">-0.252</data>
		</edge>
		<edge source="84" target="346">
			<data key="weight">-0.127</data>
		</edge>
		<edge source="187" target="224">
			<data key="weight">-0.192</data>
		</edge>
		<edge source="67" target="189">
			<data key="weight">-0.102</data>
		</edge>
		<edge source="124" target="359">
			<data key="weight">-0.098</data>
		</edge>
		<edge source="67" target="239">
			<data key="weight">-0.078</data>
		</edge>
		<edge source="159" target="278">
			<data key="weight">-0.089</data>
		</edge>
		<edge source="170" target="364">
			<data key="weight">-0.120</data>
		</edge>
		<edge source="216" target="224">
			<data key="weight">-0.085</data>
		</edge>
		<edge source="164" target="278">
			<data key="weight">-0.090</data>
		</edge>
		<edge source="113" target="220">
			<data key="weight">-0.078</data>
		</edge>
		<edge source="36" target="371">
			<data key="weight">-0.101</data>
		</edge>
		<edge source="72" target="128">
			<data key="weight">-0.322</data>
		</edge>
		<edge source="50" target="158">
			<data key="weight">-0.412</data>
		</edge>
		<edge source="163" target="342">
			<data key="weight">-0.132</data>
		</edge>
		<edge source="13" target="229">
			<data key="weight">-0.128</data>
		</edge>
		<edge source="305" target="343">
			<data key="weight">-0.126</data>
		</edge>
		<edge source="189" target="354">
			<data key="weight">-0.097</data>
		</edge>
		<edge source="34" target="160">
			<data key="weight">-0.239</data>
		</edge>
		<edge source="348" target="376">
			<data key="weight">-0.080</data>
		</edge>
		<edge source="92" target="368">
			<data key="weight">-0.118</data>
		</edge>
		<edge source="19" target="316">
			<data key="weight">-0.082</data>
		</edge>
		<edge source="164" target="227">
			<data key="weight">-0.107</data>
		</edge>
		<edge source="36" target="157">
			<data key="weight">-0.103</data>
		</edge>
		<edge source="144" target="373">
			<data key="weight">-0.088</data>
		</edge>
		<edge source="244" target="262">
			<data key="weight">-0.154</data>
		</edge>
		<edge source="119" target="380">
			<data key="weight">-0.196</data>
		</edge>
		<edge source="25" target="233">
			<data key="weight">-0.181</data>
		</edge>
		<edge source="72" target="191">
			<data key="weight">-0.334</data>
		</edge>
		<edge source="316" target="366">
			<data key="weight">-0.120</data>
		</edge>
		<edge source="79" target="243">
			<data key="weight">-0.178</data>
		</edge>
		<edge source="84" target="374">
			<data key="weight">-0.077</data>
		</edge>
		<edge source="120" target="304">
			<data key="weight">-0.165</data>
		</edge>
		<edge source="77" target="269">
			<data key="weight">-0.095</data>
		</edge>
		<edge source="214" target="233">
			<data key="weight">-0.130</data>
		</edge>
		<edge source="175" target="363">
			<data key="weight">-0.076</data>
		</edge>
		<edge source="19" target="350">
			<data key="weight">-0.084</data>
		</edge>
		<edge source="19" target="134">
			<data key="weight">-0.142</data>
		</edge>
		<edge source="34" target="124">
			<data key="weight">-0.206</data>
		</edge>
		<edge source="141" target="175">
			<data key="weight">-0.130</data>
		</edge>
		<edge source="218" target="273">
			<data key="weight">-0.078</data>
		</edge>
		<edge source="196" target="384">
			<data key="weight">-0.071</data>
		</edge>
		<edge source="43" target="279">
			<data key="weight">-0.096</data>
		</edge>
		<edge source="39" target="280">
			<data key="weight">-0.085</data>
		</edge>
		<edge source="33" target="120">
			<data key="weight">-0.215</data>
		</edge>
		<edge source="23" target="299">
			<data key="weight">-0.057</data>
		</edge>
		<edge source="52" target="233">
			<data key="weight">-0.174</data>
		</edge>
		<edge source="13" target="343">
			<data key="weight">-0.239</data>
		</edge>
		<edge source="45" target="187">
			<data key="weight">-0.179</data>
		</edge>
		<edge source="13" target="297">
			<data key="weight">-0.084</data>
		</edge>
		<edge source="39" target="116">
			<data key="weight">-0.090</data>
		</edge>
		<edge source="188" target="248">
			<data key="weight">-0.074</data>
		</edge>
		<edge source="237" target="360">
			<data key="weight">-0.130</data>
		</edge>
		<edge source="42" target="175">
			<data key="weight">-0.200</data>
		</edge>
		<edge source="36" target="275">
			<data key="weight">-0.151</data>
		</edge>
		<edge source="142" target="345">
			<data key="weight">-0.157</data>
		</edge>
		<edge source="195" target="251">
			<data key="weight">-0.257</data>
		</edge>
		<edge source="25" target="134">
			<data key="weight">-0.137</data>
		</edge>
		<edge source="190" target="279">
			<data key="weight">-0.076</data>
		</edge>
		<edge source="50" target="215">
			<data key="weight">-0.094</data>
		</edge>
		<edge source="119" target="133">
			<data key="weight">-0.237</data>
		</edge>
		<edge source="244" target="305">
			<data key="weight">-0.213</data>
		</edge>
		<edge source="24" target="161">
			<data key="weight">-0.155</data>
		</edge>
		<edge source="113" target="134">
			<data key="weight">-0.089</data>
		</edge>
		<edge source="256" target="343">
			<data key="weight">-0.173</data>
		</edge>
		<edge source="144" target="363">
			<data key="weight">-0.081</data>
		</edge>
		<edge source="50" target="223">
			<data key="weight">-0.197</data>
		</edge>
		<edge source="37" target="255">
			<data key="weight">-0.119</data>
		</edge>
		<edge source="133" target="243">
			<data key="weight">-0.085</data>
		</edge>
		<edge source="178" target="249">
			<data key="weight">-0.158</data>
		</edge>
		<edge source="239" target="265">
			<data key="weight">-0.091</data>
		</edge>
		<edge source="186" target="233">
			<data key="weight">-0.103</data>
		</edge>
		<edge source="83" target="119">
			<data key="weight">-0.199</data>
		</edge>
		<edge source="159" target="233">
			<data key="weight">-0.177</data>
		</edge>
		<edge source="159" target="160">
			<data key="weight">-0.135</data>
		</edge>
		<edge source="129" target="170">
			<data key="weight">-0.097</data>
		</edge>
		<edge source="281" target="316">
			<data key="weight">-0.119</data>
		</edge>
		<edge source="215" target="363">
			<data key="weight">-0.074</data>
		</edge>
		<edge source="249" target="342">
			<data key="weight">-0.257</data>
		</edge>
		<edge source="249" target="385">
			<data key="weight">-0.079</data>
		</edge>
		<edge source="153" target="232">
			<data key="weight">-0.304</data>
		</edge>
		<edge source="117" target="373">
			<data key="weight">-0.089</data>
		</edge>
		<edge source="43" target="372">
			<data key="weight">-0.091</data>
		</edge>
		<edge source="141" target="229">
			<data key="weight">-0.180</data>
		</edge>
		<edge source="66" target="357">
			<data key="weight">-0.143</data>
		</edge>
		<edge source="33" target="201">
			<data key="weight">-0.155</data>
		</edge>
		<edge source="25" target="167">
			<data key="weight">-0.211</data>
		</edge>
		<edge source="83" target="167">
			<data key="weight">-0.252</data>
		</edge>
		<edge source="160" target="216">
			<data key="weight">-0.113</data>
		</edge>
		<edge source="141" target="248">
			<data key="weight">-0.120</data>
		</edge>
		<edge source="33" target="259">
			<data key="weight">-0.135</data>
		</edge>
		<edge source="344" target="359">
			<data key="weight">-0.079</data>
		</edge>
		<edge source="79" target="83">
			<data key="weight">-0.110</data>
		</edge>
		<edge source="116" target="249">
			<data key="weight">-0.140</data>
		</edge>
		<edge source="83" target="122">
			<data key="weight">-0.204</data>
		</edge>
		<edge source="79" target="176">
			<data key="weight">-0.130</data>
		</edge>
		<edge source="42" target="371">
			<data key="weight">-0.218</data>
		</edge>
		<edge source="142" target="381">
			<data key="weight">-0.097</data>
		</edge>
		<edge source="91" target="376">
			<data key="weight">-0.123</data>
		</edge>
		<edge source="158" target="254">
			<data key="weight">-0.067</data>
		</edge>
		<edge source="36" target="117">
			<data key="weight">-0.140</data>
		</edge>
		<edge source="34" target="252">
			<data key="weight">-0.226</data>
		</edge>
		<edge source="43" target="195">
			<data key="weight">-0.250</data>
		</edge>
		<edge source="273" target="344">
			<data key="weight">-0.084</data>
		</edge>
		<edge source="190" target="249">
			<data key="weight">-0.241</data>
		</edge>
		<edge source="117" target="163">
			<data key="weight">-0.123</data>
		</edge>
		<edge source="174" target="380">
			<data key="weight">-0.079</data>
		</edge>
		<edge source="167" target="187">
			<data key="weight">-0.150</data>
		</edge>
		<edge source="13" target="380">
			<data key="weight">-0.072</data>
		</edge>
		<edge source="161" target="216">
			<data key="weight">-0.146</data>
		</edge>
		<edge source="163" target="363">
			<data key="weight">-0.120</data>
		</edge>
		<edge source="141" target="353">
			<data key="weight">-0.150</data>
		</edge>
		<edge source="39" target="153">
			<data key="weight">-0.177</data>
		</edge>
		<edge source="40" target="262">
			<data key="weight">-0.090</data>
		</edge>
		<edge source="200" target="232">
			<data key="weight">-0.086</data>
		</edge>
		<edge source="186" target="344">
			<data key="weight">-0.094</data>
		</edge>
		<edge source="166" target="236">
			<data key="weight">-0.120</data>
		</edge>
		<edge source="113" target="251">
			<data key="weight">-0.083</data>
		</edge>
		<edge source="117" target="251">
			<data key="weight">-0.086</data>
		</edge>
		<edge source="161" target="199">
			<data key="weight">-0.093</data>
		</edge>
		<edge source="77" target="252">
			<data key="weight">-0.124</data>
		</edge>
		<edge source="345" target="378">
			<data key="weight">-0.105</data>
		</edge>
		<edge source="142" target="235">
			<data key="weight">-0.127</data>
		</edge>
		<edge source="77" target="122">
			<data key="weight">-0.194</data>
		</edge>
		<edge source="36" target="133">
			<data key="weight">-0.152</data>
		</edge>
		<edge source="161" target="265">
			<data key="weight">-0.138</data>
		</edge>
		<edge source="172" target="266">
			<data key="weight">-0.108</data>
		</edge>
		<edge source="23" target="233">
			<data key="weight">-0.174</data>
		</edge>
		<edge source="125" target="190">
			<data key="weight">-0.177</data>
		</edge>
		<edge source="172" target="378">
			<data key="weight">-0.226</data>
		</edge>
		<edge source="204" target="373">
			<data key="weight">-0.107</data>
		</edge>
		<edge source="33" target="385">
			<data key="weight">-0.085</data>
		</edge>
		<edge source="142" target="168">
			<data key="weight">-0.104</data>
		</edge>
		<edge source="43" target="128">
			<data key="weight">-0.302</data>
		</edge>
		<edge source="134" target="219">
			<data key="weight">-0.229</data>
		</edge>
		<edge source="25" target="115">
			<data key="weight">-0.128</data>
		</edge>
		<edge source="305" target="375">
			<data key="weight">-0.087</data>
		</edge>
		<edge source="66" target="304">
			<data key="weight">-0.185</data>
		</edge>
		<edge source="116" target="306">
			<data key="weight">-0.125</data>
		</edge>
		<edge source="171" target="297">
			<data key="weight">-0.086</data>
		</edge>
		<edge source="124" target="220">
			<data key="weight">-0.146</data>
		</edge>
		<edge source="67" target="364">
			<data key="weight">-0.223</data>
		</edge>
		<edge source="50" target="370">
			<data key="weight">-0.137</data>
		</edge>
		<edge source="265" target="269">
			<data key="weight">-0.097</data>
		</edge>
		<edge source="91" target="204">
			<data key="weight">-0.120</data>
		</edge>
		<edge source="157" target="351">
			<data key="weight">-0.080</data>
		</edge>
		<edge source="122" target="230">
			<data key="weight">-0.097</data>
		</edge>
		<edge source="350" target="376">
			<data key="weight">-0.121</data>
		</edge>
		<edge source="19" target="302">
			<data key="weight">-0.088</data>
		</edge>
		<edge source="258" target="316">
			<data key="weight">-0.083</data>
		</edge>
		<edge source="157" target="160">
			<data key="weight">-0.187</data>
		</edge>
		<edge source="45" target="165">
			<data key="weight">-0.155</data>
		</edge>
		<edge source="119" target="257">
			<data key="weight">-0.088</data>
		</edge>
		<edge source="50" target="360">
			<data key="weight">-0.294</data>
		</edge>
		<edge source="141" target="343">
			<data key="weight">-0.105</data>
		</edge>
		<edge source="37" target="191">
			<data key="weight">-0.179</data>
		</edge>
		<edge source="168" target="257">
			<data key="weight">-0.101</data>
		</edge>
		<edge source="113" target="127">
			<data key="weight">-0.079</data>
		</edge>
		<edge source="141" target="372">
			<data key="weight">-0.087</data>
		</edge>
		<edge source="23" target="342">
			<data key="weight">-0.138</data>
		</edge>
		<edge source="112" target="279">
			<data key="weight">-0.087</data>
		</edge>
		<edge source="45" target="153">
			<data key="weight">-0.285</data>
		</edge>
		<edge source="190" target="363">
			<data key="weight">-0.065</data>
		</edge>
		<edge source="214" target="237">
			<data key="weight">-0.125</data>
		</edge>
		<edge source="34" target="66">
			<data key="weight">-0.083</data>
		</edge>
		<edge source="39" target="381">
			<data key="weight">-0.107</data>
		</edge>
		<edge source="133" target="363">
			<data key="weight">-0.071</data>
		</edge>
		<edge source="24" target="253">
			<data key="weight">-0.082</data>
		</edge>
		<edge source="188" target="326">
			<data key="weight">-0.132</data>
		</edge>
		<edge source="174" target="360">
			<data key="weight">-0.078</data>
		</edge>
		<edge source="228" target="350">
			<data key="weight">-0.149</data>
		</edge>
		<edge source="34" target="92">
			<data key="weight">-0.172</data>
		</edge>
		<edge source="79" target="252">
			<data key="weight">-0.190</data>
		</edge>
		<edge source="19" target="217">
			<data key="weight">-0.087</data>
		</edge>
		<edge source="24" target="244">
			<data key="weight">-0.293</data>
		</edge>
		<edge source="67" target="262">
			<data key="weight">-0.175</data>
		</edge>
		<edge source="199" target="204">
			<data key="weight">-0.081</data>
		</edge>
		<edge source="24" target="115">
			<data key="weight">-0.202</data>
		</edge>
		<edge source="34" target="237">
			<data key="weight">-0.097</data>
		</edge>
		<edge source="219" target="300">
			<data key="weight">-0.159</data>
		</edge>
		<edge source="118" target="122">
			<data key="weight">-0.164</data>
		</edge>
		<edge source="122" target="265">
			<data key="weight">-0.195</data>
		</edge>
		<edge source="232" target="262">
			<data key="weight">-0.095</data>
		</edge>
		<edge source="167" target="316">
			<data key="weight">-0.231</data>
		</edge>
		<edge source="42" target="351">
			<data key="weight">-0.169</data>
		</edge>
		<edge source="144" target="353">
			<data key="weight">-0.112</data>
		</edge>
		<edge source="357" target="373">
			<data key="weight">-0.088</data>
		</edge>
		<edge source="267" target="380">
			<data key="weight">-0.060</data>
		</edge>
		<edge source="67" target="308">
			<data key="weight">-0.326</data>
		</edge>
		<edge source="259" target="346">
			<data key="weight">-0.094</data>
		</edge>
		<edge source="227" target="256">
			<data key="weight">-0.111</data>
		</edge>
		<edge source="91" target="366">
			<data key="weight">-0.081</data>
		</edge>
		<edge source="302" target="370">
			<data key="weight">-0.090</data>
		</edge>
		<edge source="118" target="232">
			<data key="weight">-0.277</data>
		</edge>
		<edge source="170" target="239">
			<data key="weight">-0.091</data>
		</edge>
		<edge source="55" target="357">
			<data key="weight">-0.102</data>
		</edge>
		<edge source="42" target="84">
			<data key="weight">-0.087</data>
		</edge>
		<edge source="19" target="119">
			<data key="weight">-0.271</data>
		</edge>
		<edge source="115" target="204">
			<data key="weight">-0.093</data>
		</edge>
		<edge source="33" target="194">
			<data key="weight">-0.235</data>
		</edge>
		<edge source="196" target="239">
			<data key="weight">-0.087</data>
		</edge>
		<edge source="115" target="278">
			<data key="weight">-0.086</data>
		</edge>
		<edge source="79" target="276">
			<data key="weight">-0.238</data>
		</edge>
		<edge source="248" target="343">
			<data key="weight">-0.115</data>
		</edge>
		<edge source="238" target="306">
			<data key="weight">-0.101</data>
		</edge>
		<edge source="42" target="201">
			<data key="weight">-0.245</data>
		</edge>
		<edge source="124" target="243">
			<data key="weight">-0.131</data>
		</edge>
		<edge source="112" target="227">
			<data key="weight">-0.096</data>
		</edge>
		<edge source="92" target="152">
			<data key="weight">-0.087</data>
		</edge>
		<edge source="79" target="367">
			<data key="weight">-0.083</data>
		</edge>
		<edge source="50" target="376">
			<data key="weight">-0.200</data>
		</edge>
		<edge source="34" target="253">
			<data key="weight">-0.110</data>
		</edge>
		<edge source="45" target="236">
			<data key="weight">-0.111</data>
		</edge>
		<edge source="118" target="374">
			<data key="weight">-0.092</data>
		</edge>
		<edge source="122" target="373">
			<data key="weight">-0.168</data>
		</edge>
		<edge source="142" target="199">
			<data key="weight">-0.175</data>
		</edge>
		<edge source="106" target="233">
			<data key="weight">-0.114</data>
		</edge>
		<edge source="84" target="326">
			<data key="weight">-0.103</data>
		</edge>
		<edge source="72" target="220">
			<data key="weight">-0.106</data>
		</edge>
		<edge source="40" target="79">
			<data key="weight">-0.166</data>
		</edge>
		<edge source="50" target="248">
			<data key="weight">-0.176</data>
		</edge>
		<edge source="25" target="79">
			<data key="weight">-0.092</data>
		</edge>
		<edge source="168" target="359">
			<data key="weight">-0.117</data>
		</edge>
		<edge source="275" target="357">
			<data key="weight">-0.096</data>
		</edge>
		<edge source="166" target="243">
			<data key="weight">-0.103</data>
		</edge>
		<edge source="39" target="125">
			<data key="weight">-0.126</data>
		</edge>
		<edge source="141" target="236">
			<data key="weight">-0.190</data>
		</edge>
		<edge source="133" target="161">
			<data key="weight">-0.177</data>
		</edge>
		<edge source="122" target="131">
			<data key="weight">-0.112</data>
		</edge>
		<edge source="163" target="270">
			<data key="weight">-0.092</data>
		</edge>
		<edge source="40" target="169">
			<data key="weight">-0.078</data>
		</edge>
		<edge source="39" target="239">
			<data key="weight">-0.076</data>
		</edge>
		<edge source="19" target="172">
			<data key="weight">-0.108</data>
		</edge>
		<edge source="171" target="299">
			<data key="weight">-0.086</data>
		</edge>
		<edge source="186" target="220">
			<data key="weight">-0.105</data>
		</edge>
		<edge source="247" target="268">
			<data key="weight">-0.109</data>
		</edge>
		<edge source="39" target="215">
			<data key="weight">-0.224</data>
		</edge>
		<edge source="163" target="236">
			<data key="weight">-0.124</data>
		</edge>
		<edge source="133" target="361">
			<data key="weight">-0.106</data>
		</edge>
		<edge source="159" target="204">
			<data key="weight">-0.141</data>
		</edge>
		<edge source="192" target="202">
			<data key="weight">-0.085</data>
		</edge>
		<edge source="219" target="235">
			<data key="weight">-0.140</data>
		</edge>
		<edge source="43" target="316">
			<data key="weight">-0.107</data>
		</edge>
		<edge source="79" target="227">
			<data key="weight">-0.131</data>
		</edge>
		<edge source="224" target="280">
			<data key="weight">-0.105</data>
		</edge>
		<edge source="216" target="237">
			<data key="weight">-0.090</data>
		</edge>
		<edge source="171" target="342">
			<data key="weight">-0.080</data>
		</edge>
		<edge source="45" target="246">
			<data key="weight">-0.078</data>
		</edge>
		<edge source="108" target="316">
			<data key="weight">-0.085</data>
		</edge>
		<edge source="120" target="122">
			<data key="weight">-0.123</data>
		</edge>
		<edge source="160" target="362">
			<data key="weight">-0.113</data>
		</edge>
		<edge source="115" target="252">
			<data key="weight">-0.148</data>
		</edge>
		<edge source="172" target="305">
			<data key="weight">-0.083</data>
		</edge>
		<edge source="204" target="382">
			<data key="weight">-0.112</data>
		</edge>
		<edge source="247" target="273">
			<data key="weight">-0.076</data>
		</edge>
		<edge source="232" target="234">
			<data key="weight">-0.162</data>
		</edge>
		<edge source="40" target="277">
			<data key="weight">-0.079</data>
		</edge>
		<edge source="93" target="219">
			<data key="weight">-0.135</data>
		</edge>
		<edge source="141" target="226">
			<data key="weight">-0.190</data>
		</edge>
		<edge source="42" target="52">
			<data key="weight">-0.297</data>
		</edge>
		<edge source="232" target="364">
			<data key="weight">-0.192</data>
		</edge>
		<edge source="172" target="354">
			<data key="weight">-0.193</data>
		</edge>
		<edge source="160" target="386">
			<data key="weight">-0.092</data>
		</edge>
		<edge source="144" target="227">
			<data key="weight">-0.121</data>
		</edge>
		<edge source="43" target="366">
			<data key="weight">-0.079</data>
		</edge>
		<edge source="163" target="371">
			<data key="weight">-0.118</data>
		</edge>
		<edge source="39" target="380">
			<data key="weight">-0.143</data>
		</edge>
		<edge source="45" target="316">
			<data key="weight">-0.293</data>
		</edge>
		<edge source="124" target="219">
			<data key="weight">-0.184</data>
		</edge>
		<edge source="249" target="303">
			<data key="weight">-0.116</data>
		</edge>
		<edge source="83" target="346">
			<data key="weight">-0.232</data>
		</edge>
		<edge source="251" target="308">
			<data key="weight">-0.173</data>
		</edge>
		<edge source="84" target="141">
			<data key="weight">-0.155</data>
		</edge>
		<edge source="45" target="220">
			<data key="weight">-0.100</data>
		</edge>
		<edge source="144" target="306">
			<data key="weight">-0.121</data>
		</edge>
		<edge source="19" target="106">
			<data key="weight">-0.113</data>
		</edge>
		<edge source="228" target="276">
			<data key="weight">-0.080</data>
		</edge>
		<edge source="55" target="166">
			<data key="weight">-0.090</data>
		</edge>
		<edge source="72" target="252">
			<data key="weight">-0.092</data>
		</edge>
		<edge source="134" target="358">
			<data key="weight">-0.116</data>
		</edge>
		<edge source="174" target="343">
			<data key="weight">-0.124</data>
		</edge>
		<edge source="72" target="124">
			<data key="weight">-0.099</data>
		</edge>
		<edge source="93" target="369">
			<data key="weight">-0.145</data>
		</edge>
		<edge source="195" target="249">
			<data key="weight">-0.416</data>
		</edge>
		<edge source="173" target="326">
			<data key="weight">-0.098</data>
		</edge>
		<edge source="218" target="232">
			<data key="weight">-0.104</data>
		</edge>
		<edge source="19" target="228">
			<data key="weight">-0.105</data>
		</edge>
		<edge source="124" target="165">
			<data key="weight">-0.095</data>
		</edge>
		<edge source="189" target="343">
			<data key="weight">-0.146</data>
		</edge>
		<edge source="159" target="348">
			<data key="weight">-0.080</data>
		</edge>
		<edge source="129" target="167">
			<data key="weight">-0.125</data>
		</edge>
		<edge source="112" target="377">
			<data key="weight">-0.142</data>
		</edge>
		<edge source="165" target="244">
			<data key="weight">-0.086</data>
		</edge>
		<edge source="39" target="161">
			<data key="weight">-0.255</data>
		</edge>
		<edge source="52" target="142">
			<data key="weight">-0.243</data>
		</edge>
		<edge source="40" target="174">
			<data key="weight">-0.088</data>
		</edge>
		<edge source="202" target="344">
			<data key="weight">-0.114</data>
		</edge>
		<edge source="244" target="352">
			<data key="weight">-0.138</data>
		</edge>
		<edge source="13" target="244">
			<data key="weight">-0.221</data>
		</edge>
		<edge source="116" target="280">
			<data key="weight">-0.102</data>
		</edge>
		<edge source="45" target="360">
			<data key="weight">-0.209</data>
		</edge>
		<edge source="25" target="36">
			<data key="weight">-0.129</data>
		</edge>
		<edge source="219" target="344">
			<data key="weight">-0.133</data>
		</edge>
		<edge source="33" target="360">
			<data key="weight">-0.229</data>
		</edge>
		<edge source="41" target="83">
			<data key="weight">-0.072</data>
		</edge>
		<edge source="196" target="252">
			<data key="weight">-0.089</data>
		</edge>
		<edge source="45" target="375">
			<data key="weight">-0.218</data>
		</edge>
		<edge source="193" target="350">
			<data key="weight">-0.106</data>
		</edge>
		<edge source="120" target="252">
			<data key="weight">-0.216</data>
		</edge>
		<edge source="130" target="326">
			<data key="weight">-0.128</data>
		</edge>
		<edge source="128" target="348">
			<data key="weight">-0.134</data>
		</edge>
		<edge source="43" target="235">
			<data key="weight">-0.125</data>
		</edge>
		<edge source="84" target="125">
			<data key="weight">-0.086</data>
		</edge>
		<edge source="172" target="244">
			<data key="weight">-0.220</data>
		</edge>
		<edge source="120" target="172">
			<data key="weight">-0.242</data>
		</edge>
		<edge source="244" target="345">
			<data key="weight">-0.101</data>
		</edge>
		<edge source="67" target="191">
			<data key="weight">-0.275</data>
		</edge>
		<edge source="216" target="343">
			<data key="weight">-0.190</data>
		</edge>
		<edge source="39" target="204">
			<data key="weight">-0.090</data>
		</edge>
		<edge source="244" target="376">
			<data key="weight">-0.084</data>
		</edge>
		<edge source="174" target="326">
			<data key="weight">-0.138</data>
		</edge>
		<edge source="124" target="247">
			<data key="weight">-0.190</data>
		</edge>
		<edge source="115" target="200">
			<data key="weight">-0.083</data>
		</edge>
		<edge source="42" target="236">
			<data key="weight">-0.164</data>
		</edge>
		<edge source="116" target="381">
			<data key="weight">-0.079</data>
		</edge>
		<edge source="161" target="377">
			<data key="weight">-0.112</data>
		</edge>
		<edge source="83" target="247">
			<data key="weight">-0.145</data>
		</edge>
		<edge source="233" target="344">
			<data key="weight">-0.167</data>
		</edge>
		<edge source="38" target="218">
			<data key="weight">-0.091</data>
		</edge>
		<edge source="23" target="203">
			<data key="weight">-0.100</data>
		</edge>
		<edge source="167" target="378">
			<data key="weight">-0.213</data>
		</edge>
		<edge source="133" target="260">
			<data key="weight">-0.077</data>
		</edge>
		<edge source="168" target="353">
			<data key="weight">-0.140</data>
		</edge>
		<edge source="160" target="306">
			<data key="weight">-0.163</data>
		</edge>
		<edge source="39" target="369">
			<data key="weight">-0.221</data>
		</edge>
		<edge source="19" target="166">
			<data key="weight">-0.127</data>
		</edge>
		<edge source="72" target="368">
			<data key="weight">-0.155</data>
		</edge>
		<edge source="92" target="269">
			<data key="weight">-0.178</data>
		</edge>
		<edge source="72" target="83">
			<data key="weight">-0.398</data>
		</edge>
		<edge source="199" target="304">
			<data key="weight">-0.084</data>
		</edge>
		<edge source="141" target="252">
			<data key="weight">-0.173</data>
		</edge>
		<edge source="55" target="252">
			<data key="weight">-0.112</data>
		</edge>
		<edge source="13" target="305">
			<data key="weight">-0.151</data>
		</edge>
		<edge source="275" target="346">
			<data key="weight">-0.103</data>
		</edge>
		<edge source="45" target="275">
			<data key="weight">-0.120</data>
		</edge>
		<edge source="161" target="190">
			<data key="weight">-0.155</data>
		</edge>
		<edge source="230" target="350">
			<data key="weight">-0.092</data>
		</edge>
		<edge source="350" target="378">
			<data key="weight">-0.172</data>
		</edge>
		<edge source="67" target="276">
			<data key="weight">-0.242</data>
		</edge>
		<edge source="38" target="174">
			<data key="weight">-0.084</data>
		</edge>
		<edge source="66" target="144">
			<data key="weight">-0.278</data>
		</edge>
		<edge source="24" target="124">
			<data key="weight">-0.257</data>
		</edge>
		<edge source="238" target="244">
			<data key="weight">-0.132</data>
		</edge>
		<edge source="66" target="170">
			<data key="weight">-0.114</data>
		</edge>
		<edge source="92" target="248">
			<data key="weight">-0.105</data>
		</edge>
		<edge source="306" target="359">
			<data key="weight">-0.119</data>
		</edge>
		<edge source="316" target="365">
			<data key="weight">-0.081</data>
		</edge>
		<edge source="24" target="162">
			<data key="weight">-0.100</data>
		</edge>
		<edge source="72" target="267">
			<data key="weight">-0.129</data>
		</edge>
		<edge source="117" target="171">
			<data key="weight">-0.192</data>
		</edge>
		<edge source="119" target="178">
			<data key="weight">-0.185</data>
		</edge>
		<edge source="33" target="381">
			<data key="weight">-0.111</data>
		</edge>
		<edge source="249" target="360">
			<data key="weight">-0.218</data>
		</edge>
		<edge source="45" target="355">
			<data key="weight">-0.082</data>
		</edge>
		<edge source="167" target="364">
			<data key="weight">-0.190</data>
		</edge>
		<edge source="39" target="117">
			<data key="weight">-0.092</data>
		</edge>
		<edge source="157" target="235">
			<data key="weight">-0.143</data>
		</edge>
		<edge source="118" target="249">
			<data key="weight">-0.248</data>
		</edge>
		<edge source="202" target="229">
			<data key="weight">-0.120</data>
		</edge>
		<edge source="119" target="275">
			<data key="weight">-0.248</data>
		</edge>
		<edge source="72" target="361">
			<data key="weight">-0.190</data>
		</edge>
		<edge source="66" target="122">
			<data key="weight">-0.122</data>
		</edge>
		<edge source="108" target="200">
			<data key="weight">-0.123</data>
		</edge>
		<edge source="224" target="306">
			<data key="weight">-0.157</data>
		</edge>
		<edge source="92" target="190">
			<data key="weight">-0.181</data>
		</edge>
		<edge source="144" target="356">
			<data key="weight">-0.101</data>
		</edge>
		<edge source="170" target="229">
			<data key="weight">-0.139</data>
		</edge>
		<edge source="108" target="265">
			<data key="weight">-0.214</data>
		</edge>
		<edge source="163" target="248">
			<data key="weight">-0.136</data>
		</edge>
		<edge source="119" target="122">
			<data key="weight">-0.093</data>
		</edge>
		<edge source="216" target="244">
			<data key="weight">-0.182</data>
		</edge>
		<edge source="196" target="276">
			<data key="weight">-0.083</data>
		</edge>
		<edge source="190" target="232">
			<data key="weight">-0.244</data>
		</edge>
		<edge source="13" target="158">
			<data key="weight">-0.101</data>
		</edge>
		<edge source="269" target="304">
			<data key="weight">-0.110</data>
		</edge>
		<edge source="33" target="342">
			<data key="weight">-0.209</data>
		</edge>
		<edge source="128" target="248">
			<data key="weight">-0.101</data>
		</edge>
		<edge source="50" target="300">
			<data key="weight">-0.086</data>
		</edge>
		<edge source="194" target="233">
			<data key="weight">-0.236</data>
		</edge>
		<edge source="44" target="84">
			<data key="weight">-0.082</data>
		</edge>
		<edge source="163" target="368">
			<data key="weight">-0.110</data>
		</edge>
		<edge source="235" target="366">
			<data key="weight">-0.075</data>
		</edge>
		<edge source="79" target="194">
			<data key="weight">-0.142</data>
		</edge>
		<edge source="79" target="175">
			<data key="weight">-0.096</data>
		</edge>
		<edge source="92" target="159">
			<data key="weight">-0.173</data>
		</edge>
		<edge source="233" target="273">
			<data key="weight">-0.084</data>
		</edge>
		<edge source="13" target="232">
			<data key="weight">-0.111</data>
		</edge>
		<edge source="233" target="306">
			<data key="weight">-0.082</data>
		</edge>
		<edge source="39" target="256">
			<data key="weight">-0.173</data>
		</edge>
		<edge source="176" target="316">
			<data key="weight">-0.110</data>
		</edge>
		<edge source="142" target="248">
			<data key="weight">-0.147</data>
		</edge>
		<edge source="244" target="260">
			<data key="weight">-0.143</data>
		</edge>
		<edge source="218" target="376">
			<data key="weight">-0.094</data>
		</edge>
		<edge source="232" target="308">
			<data key="weight">-0.283</data>
		</edge>
		<edge source="161" target="359">
			<data key="weight">-0.123</data>
		</edge>
		<edge source="118" target="343">
			<data key="weight">-0.223</data>
		</edge>
		<edge source="169" target="273">
			<data key="weight">-0.074</data>
		</edge>
		<edge source="232" target="259">
			<data key="weight">-0.248</data>
		</edge>
		<edge source="233" target="308">
			<data key="weight">-0.105</data>
		</edge>
		<edge source="161" target="385">
			<data key="weight">-0.087</data>
		</edge>
		<edge source="119" target="217">
			<data key="weight">-0.118</data>
		</edge>
		<edge source="187" target="346">
			<data key="weight">-0.121</data>
		</edge>
		<edge source="174" target="261">
			<data key="weight">-0.087</data>
		</edge>
		<edge source="23" target="344">
			<data key="weight">-0.089</data>
		</edge>
		<edge source="77" target="142">
			<data key="weight">-0.225</data>
		</edge>
		<edge source="175" target="186">
			<data key="weight">-0.104</data>
		</edge>
		<edge source="200" target="255">
			<data key="weight">-0.079</data>
		</edge>
		<edge source="33" target="273">
			<data key="weight">-0.126</data>
		</edge>
		<edge source="77" target="303">
			<data key="weight">-0.111</data>
		</edge>
		<edge source="167" target="352">
			<data key="weight">-0.169</data>
		</edge>
		<edge source="79" target="118">
			<data key="weight">-0.146</data>
		</edge>
		<edge source="44" target="244">
			<data key="weight">-0.147</data>
		</edge>
		<edge source="38" target="79">
			<data key="weight">-0.081</data>
		</edge>
		<edge source="134" target="381">
			<data key="weight">-0.076</data>
		</edge>
		<edge source="91" target="234">
			<data key="weight">-0.151</data>
		</edge>
		<edge source="160" target="229">
			<data key="weight">-0.208</data>
		</edge>
		<edge source="37" target="195">
			<data key="weight">-0.243</data>
		</edge>
		<edge source="217" target="247">
			<data key="weight">-0.123</data>
		</edge>
		<edge source="50" target="141">
			<data key="weight">-0.146</data>
		</edge>
		<edge source="157" target="204">
			<data key="weight">-0.125</data>
		</edge>
		<edge source="42" target="195">
			<data key="weight">-0.381</data>
		</edge>
		<edge source="50" target="199">
			<data key="weight">-0.141</data>
		</edge>
		<edge source="218" target="279">
			<data key="weight">-0.096</data>
		</edge>
		<edge source="112" target="343">
			<data key="weight">-0.086</data>
		</edge>
		<edge source="172" target="175">
			<data key="weight">-0.121</data>
		</edge>
		<edge source="344" target="352">
			<data key="weight">-0.105</data>
		</edge>
		<edge source="129" target="226">
			<data key="weight">-0.106</data>
		</edge>
		<edge source="119" target="350">
			<data key="weight">-0.140</data>
		</edge>
		<edge source="170" target="232">
			<data key="weight">-0.136</data>
		</edge>
		<edge source="119" target="191">
			<data key="weight">-0.130</data>
		</edge>
		<edge source="119" target="194">
			<data key="weight">-0.191</data>
		</edge>
		<edge source="50" target="386">
			<data key="weight">-0.110</data>
		</edge>
		<edge source="277" target="343">
			<data key="weight">-0.179</data>
		</edge>
		<edge source="36" target="297">
			<data key="weight">-0.086</data>
		</edge>
		<edge source="163" target="255">
			<data key="weight">-0.217</data>
		</edge>
		<edge source="120" target="299">
			<data key="weight">-0.092</data>
		</edge>
		<edge source="93" target="360">
			<data key="weight">-0.128</data>
		</edge>
		<edge source="141" target="171">
			<data key="weight">-0.090</data>
		</edge>
		<edge source="142" target="305">
			<data key="weight">-0.188</data>
		</edge>
		<edge source="45" target="217">
			<data key="weight">-0.256</data>
		</edge>
		<edge source="224" target="378">
			<data key="weight">-0.173</data>
		</edge>
		<edge source="23" target="300">
			<data key="weight">-0.088</data>
		</edge>
		<edge source="79" target="113">
			<data key="weight">-0.161</data>
		</edge>
		<edge source="141" target="304">
			<data key="weight">-0.119</data>
		</edge>
		<edge source="79" target="260">
			<data key="weight">-0.114</data>
		</edge>
		<edge source="106" target="130">
			<data key="weight">-0.093</data>
		</edge>
		<edge source="348" target="375">
			<data key="weight">-0.088</data>
		</edge>
		<edge source="39" target="230">
			<data key="weight">-0.203</data>
		</edge>
		<edge source="305" target="385">
			<data key="weight">-0.078</data>
		</edge>
		<edge source="84" target="112">
			<data key="weight">-0.180</data>
		</edge>
		<edge source="128" target="190">
			<data key="weight">-0.103</data>
		</edge>
		<edge source="232" target="298">
			<data key="weight">-0.135</data>
		</edge>
		<edge source="144" target="257">
			<data key="weight">-0.100</data>
		</edge>
		<edge source="33" target="214">
			<data key="weight">-0.169</data>
		</edge>
		<edge source="167" target="232">
			<data key="weight">-0.085</data>
		</edge>
		<edge source="72" target="113">
			<data key="weight">-0.272</data>
		</edge>
		<edge source="193" target="346">
			<data key="weight">-0.129</data>
		</edge>
		<edge source="77" target="279">
			<data key="weight">-0.079</data>
		</edge>
		<edge source="172" target="348">
			<data key="weight">-0.092</data>
		</edge>
		<edge source="220" target="275">
			<data key="weight">-0.099</data>
		</edge>
		<edge source="50" target="93">
			<data key="weight">-0.120</data>
		</edge>
		<edge source="24" target="153">
			<data key="weight">-0.112</data>
		</edge>
		<edge source="232" target="342">
			<data key="weight">-0.222</data>
		</edge>
		<edge source="345" target="354">
			<data key="weight">-0.089</data>
		</edge>
		<edge source="112" target="316">
			<data key="weight">-0.169</data>
		</edge>
		<edge source="38" target="229">
			<data key="weight">-0.077</data>
		</edge>
		<edge source="171" target="194">
			<data key="weight">-0.133</data>
		</edge>
		<edge source="39" target="203">
			<data key="weight">-0.171</data>
		</edge>
		<edge source="163" target="241">
			<data key="weight">-0.090</data>
		</edge>
		<edge source="125" target="217">
			<data key="weight">-0.142</data>
		</edge>
		<edge source="93" target="346">
			<data key="weight">-0.113</data>
		</edge>
		<edge source="39" target="248">
			<data key="weight">-0.144</data>
		</edge>
		<edge source="34" target="375">
			<data key="weight">-0.135</data>
		</edge>
		<edge source="122" target="268">
			<data key="weight">-0.137</data>
		</edge>
		<edge source="162" target="382">
			<data key="weight">-0.077</data>
		</edge>
		<edge source="36" target="152">
			<data key="weight">-0.112</data>
		</edge>
		<edge source="42" target="226">
			<data key="weight">-0.349</data>
		</edge>
		<edge source="36" target="153">
			<data key="weight">-0.170</data>
		</edge>
		<edge source="192" target="226">
			<data key="weight">-0.087</data>
		</edge>
		<edge source="84" target="378">
			<data key="weight">-0.116</data>
		</edge>
		<edge source="134" target="364">
			<data key="weight">-0.102</data>
		</edge>
		<edge source="158" target="237">
			<data key="weight">-0.173</data>
		</edge>
		<edge source="157" target="278">
			<data key="weight">-0.109</data>
		</edge>
		<edge source="251" target="348">
			<data key="weight">-0.114</data>
		</edge>
		<edge source="159" target="177">
			<data key="weight">-0.077</data>
		</edge>
		<edge source="170" target="175">
			<data key="weight">-0.105</data>
		</edge>
		<edge source="195" target="224">
			<data key="weight">-0.280</data>
		</edge>
		<edge source="24" target="45">
			<data key="weight">-0.143</data>
		</edge>
		<edge source="161" target="345">
			<data key="weight">-0.085</data>
		</edge>
		<edge source="79" target="298">
			<data key="weight">-0.093</data>
		</edge>
		<edge source="308" target="377">
			<data key="weight">-0.077</data>
		</edge>
		<edge source="141" target="345">
			<data key="weight">-0.097</data>
		</edge>
		<edge source="119" target="375">
			<data key="weight">-0.164</data>
		</edge>
		<edge source="92" target="280">
			<data key="weight">-0.124</data>
		</edge>
		<edge source="305" target="366">
			<data key="weight">-0.100</data>
		</edge>
		<edge source="72" target="352">
			<data key="weight">-0.105</data>
		</edge>
		<edge source="117" target="267">
			<data key="weight">-0.086</data>
		</edge>
		<edge source="115" target="129">
			<data key="weight">-0.100</data>
		</edge>
		<edge source="141" target="170">
			<data key="weight">-0.131</data>
		</edge>
		<edge source="300" target="382">
			<data key="weight">-0.093</data>
		</edge>
		<edge source="40" target="224">
			<data key="weight">-0.173</data>
		</edge>
		<edge source="224" target="238">
			<data key="weight">-0.140</data>
		</edge>
		<edge source="214" target="316">
			<data key="weight">-0.149</data>
		</edge>
		<edge source="159" target="343">
			<data key="weight">-0.128</data>
		</edge>
		<edge source="117" target="316">
			<data key="weight">-0.086</data>
		</edge>
		<edge source="244" target="358">
			<data key="weight">-0.204</data>
		</edge>
		<edge source="38" target="305">
			<data key="weight">-0.092</data>
		</edge>
		<edge source="249" target="280">
			<data key="weight">-0.082</data>
		</edge>
		<edge source="163" target="261">
			<data key="weight">-0.112</data>
		</edge>
		<edge source="37" target="153">
			<data key="weight">-0.193</data>
		</edge>
		<edge source="50" target="144">
			<data key="weight">-0.173</data>
		</edge>
		<edge source="120" target="271">
			<data key="weight">-0.079</data>
		</edge>
		<edge source="133" target="202">
			<data key="weight">-0.155</data>
		</edge>
		<edge source="164" target="241">
			<data key="weight">-0.113</data>
		</edge>
		<edge source="122" target="129">
			<data key="weight">-0.148</data>
		</edge>
		<edge source="232" target="255">
			<data key="weight">-0.262</data>
		</edge>
		<edge source="133" target="365">
			<data key="weight">-0.118</data>
		</edge>
		<edge source="354" target="357">
			<data key="weight">-0.117</data>
		</edge>
		<edge source="262" target="350">
			<data key="weight">-0.102</data>
		</edge>
		<edge source="33" target="77">
			<data key="weight">-0.143</data>
		</edge>
		<edge source="33" target="115">
			<data key="weight">-0.236</data>
		</edge>
		<edge source="204" target="244">
			<data key="weight">-0.139</data>
		</edge>
		<edge source="144" target="386">
			<data key="weight">-0.105</data>
		</edge>
		<edge source="50" target="343">
			<data key="weight">-0.150</data>
		</edge>
		<edge source="158" target="167">
			<data key="weight">-0.323</data>
		</edge>
		<edge source="141" target="366">
			<data key="weight">-0.133</data>
		</edge>
		<edge source="42" target="219">
			<data key="weight">-0.128</data>
		</edge>
		<edge source="306" target="353">
			<data key="weight">-0.116</data>
		</edge>
		<edge source="45" target="159">
			<data key="weight">-0.288</data>
		</edge>
		<edge source="160" target="226">
			<data key="weight">-0.164</data>
		</edge>
		<edge source="249" target="355">
			<data key="weight">-0.076</data>
		</edge>
		<edge source="265" target="368">
			<data key="weight">-0.082</data>
		</edge>
		<edge source="240" target="363">
			<data key="weight">-0.072</data>
		</edge>
		<edge source="217" target="260">
			<data key="weight">-0.083</data>
		</edge>
		<edge source="19" target="163">
			<data key="weight">-0.229</data>
		</edge>
		<edge source="166" target="230">
			<data key="weight">-0.117</data>
		</edge>
		<edge source="170" target="386">
			<data key="weight">-0.086</data>
		</edge>
		<edge source="39" target="44">
			<data key="weight">-0.184</data>
		</edge>
		<edge source="162" target="342">
			<data key="weight">-0.098</data>
		</edge>
		<edge source="36" target="354">
			<data key="weight">-0.151</data>
		</edge>
		<edge source="42" target="384">
			<data key="weight">-0.075</data>
		</edge>
		<edge source="232" target="352">
			<data key="weight">-0.089</data>
		</edge>
		<edge source="66" target="343">
			<data key="weight">-0.254</data>
		</edge>
		<edge source="141" target="354">
			<data key="weight">-0.143</data>
		</edge>
		<edge source="305" target="344">
			<data key="weight">-0.099</data>
		</edge>
		<edge source="301" target="343">
			<data key="weight">-0.118</data>
		</edge>
		<edge source="124" target="299">
			<data key="weight">-0.128</data>
		</edge>
		<edge source="133" target="134">
			<data key="weight">-0.147</data>
		</edge>
		<edge source="252" target="386">
			<data key="weight">-0.097</data>
		</edge>
		<edge source="249" target="373">
			<data key="weight">-0.125</data>
		</edge>
		<edge source="190" target="244">
			<data key="weight">-0.200</data>
		</edge>
		<edge source="190" target="304">
			<data key="weight">-0.162</data>
		</edge>
		<edge source="42" target="117">
			<data key="weight">-0.091</data>
		</edge>
		<edge source="188" target="244">
			<data key="weight">-0.081</data>
		</edge>
		<edge source="43" target="83">
			<data key="weight">-0.115</data>
		</edge>
		<edge source="39" target="77">
			<data key="weight">-0.160</data>
		</edge>
		<edge source="244" target="365">
			<data key="weight">-0.124</data>
		</edge>
		<edge source="119" target="175">
			<data key="weight">-0.117</data>
		</edge>
		<edge source="129" target="270">
			<data key="weight">-0.061</data>
		</edge>
		<edge source="66" target="162">
			<data key="weight">-0.154</data>
		</edge>
		<edge source="167" target="240">
			<data key="weight">-0.157</data>
		</edge>
		<edge source="232" target="346">
			<data key="weight">-0.095</data>
		</edge>
		<edge source="19" target="241">
			<data key="weight">-0.056</data>
		</edge>
		<edge source="122" target="244">
			<data key="weight">-0.106</data>
		</edge>
		<edge source="117" target="371">
			<data key="weight">-0.143</data>
		</edge>
		<edge source="219" target="302">
			<data key="weight">-0.132</data>
		</edge>
		<edge source="141" target="241">
			<data key="weight">-0.095</data>
		</edge>
		<edge source="276" target="354">
			<data key="weight">-0.087</data>
		</edge>
		<edge source="115" target="276">
			<data key="weight">-0.104</data>
		</edge>
		<edge source="44" target="174">
			<data key="weight">-0.109</data>
		</edge>
		<edge source="159" target="268">
			<data key="weight">-0.081</data>
		</edge>
		<edge source="277" target="344">
			<data key="weight">-0.100</data>
		</edge>
		<edge source="67" target="373">
			<data key="weight">-0.087</data>
		</edge>
		<edge source="372" target="378">
			<data key="weight">-0.078</data>
		</edge>
		<edge source="223" target="350">
			<data key="weight">-0.122</data>
		</edge>
		<edge source="72" target="119">
			<data key="weight">-0.090</data>
		</edge>
		<edge source="141" target="352">
			<data key="weight">-0.093</data>
		</edge>
		<edge source="166" target="378">
			<data key="weight">-0.118</data>
		</edge>
		<edge source="42" target="367">
			<data key="weight">-0.085</data>
		</edge>
		<edge source="275" target="343">
			<data key="weight">-0.155</data>
		</edge>
		<edge source="142" target="276">
			<data key="weight">-0.206</data>
		</edge>
		<edge source="251" target="373">
			<data key="weight">-0.098</data>
		</edge>
		<edge source="43" target="241">
			<data key="weight">-0.091</data>
		</edge>
		<edge source="170" target="247">
			<data key="weight">-0.105</data>
		</edge>
		<edge source="50" target="259">
			<data key="weight">-0.240</data>
		</edge>
		<edge source="191" target="252">
			<data key="weight">-0.135</data>
		</edge>
		<edge source="305" target="373">
			<data key="weight">-0.098</data>
		</edge>
		<edge source="119" target="265">
			<data key="weight">-0.204</data>
		</edge>
		<edge source="77" target="194">
			<data key="weight">-0.093</data>
		</edge>
		<edge source="42" target="316">
			<data key="weight">-0.127</data>
		</edge>
		<edge source="37" target="238">
			<data key="weight">-0.090</data>
		</edge>
		<edge source="141" target="351">
			<data key="weight">-0.153</data>
		</edge>
		<edge source="124" target="216">
			<data key="weight">-0.125</data>
		</edge>
		<edge source="219" target="271">
			<data key="weight">-0.090</data>
		</edge>
		<edge source="117" target="379">
			<data key="weight">-0.110</data>
		</edge>
		<edge source="77" target="344">
			<data key="weight">-0.144</data>
		</edge>
		<edge source="39" target="128">
			<data key="weight">-0.306</data>
		</edge>
		<edge source="92" target="230">
			<data key="weight">-0.109</data>
		</edge>
		<edge source="230" target="244">
			<data key="weight">-0.133</data>
		</edge>
		<edge source="171" target="352">
			<data key="weight">-0.104</data>
		</edge>
		<edge source="113" target="128">
			<data key="weight">-0.115</data>
		</edge>
		<edge source="45" target="308">
			<data key="weight">-0.296</data>
		</edge>
		<edge source="169" target="201">
			<data key="weight">-0.125</data>
		</edge>
		<edge source="133" target="344">
			<data key="weight">-0.163</data>
		</edge>
		<edge source="106" target="301">
			<data key="weight">-0.109</data>
		</edge>
		<edge source="192" target="229">
			<data key="weight">-0.093</data>
		</edge>
		<edge source="203" target="343">
			<data key="weight">-0.123</data>
		</edge>
		<edge source="166" target="191">
			<data key="weight">-0.124</data>
		</edge>
		<edge source="118" target="141">
			<data key="weight">-0.187</data>
		</edge>
		<edge source="39" target="191">
			<data key="weight">-0.131</data>
		</edge>
		<edge source="239" target="351">
			<data key="weight">-0.075</data>
		</edge>
		<edge source="301" target="380">
			<data key="weight">-0.132</data>
		</edge>
		<edge source="44" target="133">
			<data key="weight">-0.107</data>
		</edge>
		<edge source="204" target="376">
			<data key="weight">-0.185</data>
		</edge>
		<edge source="42" target="262">
			<data key="weight">-0.160</data>
		</edge>
		<edge source="124" target="190">
			<data key="weight">-0.179</data>
		</edge>
		<edge source="45" target="258">
			<data key="weight">-0.107</data>
		</edge>
		<edge source="44" target="172">
			<data key="weight">-0.160</data>
		</edge>
		<edge source="36" target="44">
			<data key="weight">-0.176</data>
		</edge>
		<edge source="45" target="253">
			<data key="weight">-0.112</data>
		</edge>
		<edge source="19" target="200">
			<data key="weight">-0.119</data>
		</edge>
		<edge source="176" target="306">
			<data key="weight">-0.091</data>
		</edge>
		<edge source="172" target="302">
			<data key="weight">-0.119</data>
		</edge>
		<edge source="122" target="301">
			<data key="weight">-0.131</data>
		</edge>
		<edge source="166" target="195">
			<data key="weight">-0.159</data>
		</edge>
		<edge source="252" target="301">
			<data key="weight">-0.161</data>
		</edge>
		<edge source="44" target="67">
			<data key="weight">-0.296</data>
		</edge>
		<edge source="141" target="247">
			<data key="weight">-0.108</data>
		</edge>
		<edge source="72" target="378">
			<data key="weight">-0.331</data>
		</edge>
		<edge source="66" target="168">
			<data key="weight">-0.154</data>
		</edge>
		<edge source="116" target="216">
			<data key="weight">-0.102</data>
		</edge>
		<edge source="142" target="265">
			<data key="weight">-0.089</data>
		</edge>
		<edge source="172" target="248">
			<data key="weight">-0.121</data>
		</edge>
		<edge source="33" target="226">
			<data key="weight">-0.291</data>
		</edge>
		<edge source="91" target="253">
			<data key="weight">-0.138</data>
		</edge>
		<edge source="119" target="152">
			<data key="weight">-0.106</data>
		</edge>
		<edge source="119" target="373">
			<data key="weight">-0.150</data>
		</edge>
		<edge source="116" target="252">
			<data key="weight">-0.219</data>
		</edge>
		<edge source="215" target="386">
			<data key="weight">-0.060</data>
		</edge>
		<edge source="194" target="304">
			<data key="weight">-0.125</data>
		</edge>
		<edge source="79" target="153">
			<data key="weight">-0.181</data>
		</edge>
		<edge source="171" target="350">
			<data key="weight">-0.090</data>
		</edge>
		<edge source="244" target="342">
			<data key="weight">-0.139</data>
		</edge>
		<edge source="160" target="343">
			<data key="weight">-0.127</data>
		</edge>
		<edge source="34" target="346">
			<data key="weight">-0.210</data>
		</edge>
		<edge source="243" target="326">
			<data key="weight">-0.150</data>
		</edge>
		<edge source="72" target="269">
			<data key="weight">-0.225</data>
		</edge>
		<edge source="19" target="252">
			<data key="weight">-0.129</data>
		</edge>
		<edge source="24" target="125">
			<data key="weight">-0.242</data>
		</edge>
		<edge source="79" target="195">
			<data key="weight">-0.129</data>
		</edge>
		<edge source="141" target="373">
			<data key="weight">-0.114</data>
		</edge>
		<edge source="116" target="370">
			<data key="weight">-0.080</data>
		</edge>
		<edge source="172" target="343">
			<data key="weight">-0.122</data>
		</edge>
		<edge source="112" target="217">
			<data key="weight">-0.090</data>
		</edge>
		<edge source="34" target="348">
			<data key="weight">-0.202</data>
		</edge>
		<edge source="232" target="350">
			<data key="weight">-0.142</data>
		</edge>
		<edge source="247" target="316">
			<data key="weight">-0.127</data>
		</edge>
		<edge source="153" target="162">
			<data key="weight">-0.163</data>
		</edge>
		<edge source="224" target="244">
			<data key="weight">-0.087</data>
		</edge>
		<edge source="120" target="249">
			<data key="weight">-0.271</data>
		</edge>
		<edge source="159" target="163">
			<data key="weight">-0.169</data>
		</edge>
		<edge source="83" target="160">
			<data key="weight">-0.143</data>
		</edge>
		<edge source="43" target="384">
			<data key="weight">-0.060</data>
		</edge>
		<edge source="167" target="236">
			<data key="weight">-0.102</data>
		</edge>
		<edge source="84" target="172">
			<data key="weight">-0.191</data>
		</edge>
		<edge source="116" target="300">
			<data key="weight">-0.127</data>
		</edge>
		<edge source="40" target="204">
			<data key="weight">-0.240</data>
		</edge>
		<edge source="44" target="249">
			<data key="weight">-0.224</data>
		</edge>
		<edge source="24" target="122">
			<data key="weight">-0.256</data>
		</edge>
		<edge source="252" target="375">
			<data key="weight">-0.168</data>
		</edge>
		<edge source="24" target="303">
			<data key="weight">-0.142</data>
		</edge>
		<edge source="24" target="305">
			<data key="weight">-0.157</data>
		</edge>
		<edge source="304" target="362">
			<data key="weight">-0.079</data>
		</edge>
		<edge source="194" target="343">
			<data key="weight">-0.221</data>
		</edge>
		<edge source="19" target="37">
			<data key="weight">-0.077</data>
		</edge>
		<edge source="91" target="316">
			<data key="weight">-0.080</data>
		</edge>
		<edge source="119" target="372">
			<data key="weight">-0.095</data>
		</edge>
		<edge source="265" target="379">
			<data key="weight">-0.099</data>
		</edge>
		<edge source="19" target="144">
			<data key="weight">-0.112</data>
		</edge>
		<edge source="41" target="201">
			<data key="weight">-0.080</data>
		</edge>
		<edge source="84" target="266">
			<data key="weight">-0.081</data>
		</edge>
		<edge source="125" target="226">
			<data key="weight">-0.091</data>
		</edge>
		<edge source="77" target="232">
			<data key="weight">-0.141</data>
		</edge>
		<edge source="165" target="172">
			<data key="weight">-0.092</data>
		</edge>
		<edge source="50" target="361">
			<data key="weight">-0.125</data>
		</edge>
		<edge source="122" target="252">
			<data key="weight">-0.134</data>
		</edge>
		<edge source="219" target="236">
			<data key="weight">-0.126</data>
		</edge>
		<edge source="91" target="243">
			<data key="weight">-0.081</data>
		</edge>
		<edge source="113" target="249">
			<data key="weight">-0.170</data>
		</edge>
		<edge source="168" target="224">
			<data key="weight">-0.096</data>
		</edge>
		<edge source="77" target="270">
			<data key="weight">-0.088</data>
		</edge>
		<edge source="170" target="217">
			<data key="weight">-0.115</data>
		</edge>
		<edge source="50" target="255">
			<data key="weight">-0.251</data>
		</edge>
		<edge source="23" target="253">
			<data key="weight">-0.070</data>
		</edge>
		<edge source="119" target="356">
			<data key="weight">-0.083</data>
		</edge>
		<edge source="172" target="267">
			<data key="weight">-0.114</data>
		</edge>
		<edge source="42" target="106">
			<data key="weight">-0.152</data>
		</edge>
		<edge source="33" target="116">
			<data key="weight">-0.242</data>
		</edge>
		<edge source="316" target="346">
			<data key="weight">-0.154</data>
		</edge>
		<edge source="79" target="378">
			<data key="weight">-0.177</data>
		</edge>
		<edge source="141" target="191">
			<data key="weight">-0.200</data>
		</edge>
		<edge source="304" target="384">
			<data key="weight">-0.081</data>
		</edge>
		<edge source="144" target="354">
			<data key="weight">-0.208</data>
		</edge>
		<edge source="119" target="316">
			<data key="weight">-0.161</data>
		</edge>
		<edge source="42" target="152">
			<data key="weight">-0.281</data>
		</edge>
		<edge source="50" target="187">
			<data key="weight">-0.148</data>
		</edge>
		<edge source="134" target="159">
			<data key="weight">-0.092</data>
		</edge>
		<edge source="144" target="232">
			<data key="weight">-0.264</data>
		</edge>
		<edge source="116" target="275">
			<data key="weight">-0.140</data>
		</edge>
		<edge source="251" target="378">
			<data key="weight">-0.143</data>
		</edge>
		<edge source="251" target="272">
			<data key="weight">-0.147</data>
		</edge>
		<edge source="112" target="192">
			<data key="weight">-0.135</data>
		</edge>
		<edge source="194" target="249">
			<data key="weight">-0.267</data>
		</edge>
		<edge source="128" target="204">
			<data key="weight">-0.195</data>
		</edge>
		<edge source="67" target="360">
			<data key="weight">-0.223</data>
		</edge>
		<edge source="178" target="346">
			<data key="weight">-0.121</data>
		</edge>
		<edge source="13" target="160">
			<data key="weight">-0.187</data>
		</edge>
		<edge source="167" target="353">
			<data key="weight">-0.116</data>
		</edge>
		<edge source="141" target="188">
			<data key="weight">-0.078</data>
		</edge>
		<edge source="34" target="259">
			<data key="weight">-0.092</data>
		</edge>
		<edge source="67" target="217">
			<data key="weight">-0.228</data>
		</edge>
		<edge source="77" target="357">
			<data key="weight">-0.084</data>
		</edge>
		<edge source="45" target="303">
			<data key="weight">-0.165</data>
		</edge>
		<edge source="92" target="227">
			<data key="weight">-0.087</data>
		</edge>
		<edge source="153" target="167">
			<data key="weight">-0.140</data>
		</edge>
		<edge source="153" target="202">
			<data key="weight">-0.192</data>
		</edge>
		<edge source="159" target="363">
			<data key="weight">-0.097</data>
		</edge>
		<edge source="163" target="199">
			<data key="weight">-0.164</data>
		</edge>
		<edge source="40" target="305">
			<data key="weight">-0.097</data>
		</edge>
		<edge source="232" target="242">
			<data key="weight">-0.104</data>
		</edge>
		<edge source="24" target="79">
			<data key="weight">-0.103</data>
		</edge>
		<edge source="113" target="125">
			<data key="weight">-0.158</data>
		</edge>
		<edge source="131" target="159">
			<data key="weight">-0.098</data>
		</edge>
		<edge source="219" target="232">
			<data key="weight">-0.211</data>
		</edge>
		<edge source="214" target="344">
			<data key="weight">-0.081</data>
		</edge>
		<edge source="218" target="276">
			<data key="weight">-0.079</data>
		</edge>
		<edge source="45" target="118">
			<data key="weight">-0.251</data>
		</edge>
		<edge source="79" target="277">
			<data key="weight">-0.125</data>
		</edge>
		<edge source="13" target="220">
			<data key="weight">-0.100</data>
		</edge>
		<edge source="38" target="316">
			<data key="weight">-0.102</data>
		</edge>
		<edge source="24" target="170">
			<data key="weight">-0.186</data>
		</edge>
		<edge source="36" target="91">
			<data key="weight">-0.190</data>
		</edge>
		<edge source="219" target="363">
			<data key="weight">-0.069</data>
		</edge>
		<edge source="92" target="386">
			<data key="weight">-0.108</data>
		</edge>
		<edge source="158" target="200">
			<data key="weight">-0.171</data>
		</edge>
		<edge source="227" target="354">
			<data key="weight">-0.096</data>
		</edge>
		<edge source="92" target="226">
			<data key="weight">-0.228</data>
		</edge>
		<edge source="227" target="316">
			<data key="weight">-0.090</data>
		</edge>
		<edge source="190" target="301">
			<data key="weight">-0.080</data>
		</edge>
		<edge source="120" target="303">
			<data key="weight">-0.095</data>
		</edge>
		<edge source="39" target="276">
			<data key="weight">-0.101</data>
		</edge>
		<edge source="227" target="306">
			<data key="weight">-0.117</data>
		</edge>
		<edge source="306" target="384">
			<data key="weight">-0.081</data>
		</edge>
		<edge source="34" target="342">
			<data key="weight">-0.146</data>
		</edge>
		<edge source="112" target="249">
			<data key="weight">-0.129</data>
		</edge>
		<edge source="37" target="83">
			<data key="weight">-0.201</data>
		</edge>
		<edge source="37" target="152">
			<data key="weight">-0.119</data>
		</edge>
		<edge source="194" target="357">
			<data key="weight">-0.092</data>
		</edge>
		<edge source="24" target="37">
			<data key="weight">-0.167</data>
		</edge>
		<edge source="40" target="119">
			<data key="weight">-0.155</data>
		</edge>
		<edge source="203" target="350">
			<data key="weight">-0.135</data>
		</edge>
		<edge source="34" target="144">
			<data key="weight">-0.126</data>
		</edge>
		<edge source="162" target="186">
			<data key="weight">-0.118</data>
		</edge>
		<edge source="43" target="308">
			<data key="weight">-0.232</data>
		</edge>
		<edge source="235" target="259">
			<data key="weight">-0.080</data>
		</edge>
		<edge source="232" target="343">
			<data key="weight">-0.168</data>
		</edge>
		<edge source="343" target="344">
			<data key="weight">-0.121</data>
		</edge>
		<edge source="159" target="300">
			<data key="weight">-0.087</data>
		</edge>
		<edge source="159" target="232">
			<data key="weight">-0.247</data>
		</edge>
		<edge source="120" target="356">
			<data key="weight">-0.102</data>
		</edge>
		<edge source="72" target="259">
			<data key="weight">-0.290</data>
		</edge>
		<edge source="194" target="224">
			<data key="weight">-0.259</data>
		</edge>
		<edge source="25" target="302">
			<data key="weight">-0.096</data>
		</edge>
		<edge source="174" target="191">
			<data key="weight">-0.095</data>
		</edge>
		<edge source="167" target="376">
			<data key="weight">-0.151</data>
		</edge>
		<edge source="119" target="359">
			<data key="weight">-0.163</data>
		</edge>
		<edge source="72" target="362">
			<data key="weight">-0.130</data>
		</edge>
		<edge source="128" target="159">
			<data key="weight">-0.261</data>
		</edge>
		<edge source="232" target="355">
			<data key="weight">-0.164</data>
		</edge>
		<edge source="50" target="367">
			<data key="weight">-0.078</data>
		</edge>
		<edge source="34" target="201">
			<data key="weight">-0.162</data>
		</edge>
		<edge source="66" target="239">
			<data key="weight">-0.076</data>
		</edge>
		<edge source="67" target="345">
			<data key="weight">-0.097</data>
		</edge>
		<edge source="256" target="265">
			<data key="weight">-0.094</data>
		</edge>
		<edge source="326" target="353">
			<data key="weight">-0.085</data>
		</edge>
		<edge source="120" target="133">
			<data key="weight">-0.172</data>
		</edge>
		<edge source="36" target="272">
			<data key="weight">-0.163</data>
		</edge>
		<edge source="91" target="173">
			<data key="weight">-0.105</data>
		</edge>
		<edge source="67" target="116">
			<data key="weight">-0.147</data>
		</edge>
		<edge source="77" target="115">
			<data key="weight">-0.172</data>
		</edge>
		<edge source="42" target="229">
			<data key="weight">-0.090</data>
		</edge>
		<edge source="13" target="168">
			<data key="weight">-0.135</data>
		</edge>
		<edge source="66" target="160">
			<data key="weight">-0.259</data>
		</edge>
		<edge source="25" target="45">
			<data key="weight">-0.100</data>
		</edge>
		<edge source="34" target="234">
			<data key="weight">-0.133</data>
		</edge>
		<edge source="224" target="375">
			<data key="weight">-0.166</data>
		</edge>
		<edge source="39" target="171">
			<data key="weight">-0.214</data>
		</edge>
		<edge source="77" target="348">
			<data key="weight">-0.138</data>
		</edge>
		<edge source="39" target="188">
			<data key="weight">-0.122</data>
		</edge>
		<edge source="41" target="237">
			<data key="weight">-0.075</data>
		</edge>
		<edge source="116" target="233">
			<data key="weight">-0.107</data>
		</edge>
		<edge source="170" target="240">
			<data key="weight">-0.083</data>
		</edge>
		<edge source="117" target="131">
			<data key="weight">-0.123</data>
		</edge>
		<edge source="33" target="251">
			<data key="weight">-0.088</data>
		</edge>
		<edge source="120" target="232">
			<data key="weight">-0.384</data>
		</edge>
		<edge source="226" target="252">
			<data key="weight">-0.316</data>
		</edge>
		<edge source="120" target="352">
			<data key="weight">-0.080</data>
		</edge>
		<edge source="348" target="357">
			<data key="weight">-0.136</data>
		</edge>
		<edge source="142" target="253">
			<data key="weight">-0.082</data>
		</edge>
		<edge source="202" target="358">
			<data key="weight">-0.080</data>
		</edge>
		<edge source="232" target="372">
			<data key="weight">-0.122</data>
		</edge>
		<edge source="133" target="164">
			<data key="weight">-0.096</data>
		</edge>
		<edge source="24" target="186">
			<data key="weight">-0.107</data>
		</edge>
		<edge source="164" target="187">
			<data key="weight">-0.139</data>
		</edge>
		<edge source="67" target="223">
			<data key="weight">-0.127</data>
		</edge>
		<edge source="84" target="129">
			<data key="weight">-0.148</data>
		</edge>
		<edge source="79" target="230">
			<data key="weight">-0.095</data>
		</edge>
		<edge source="165" target="251">
			<data key="weight">-0.144</data>
		</edge>
		<edge source="127" target="142">
			<data key="weight">-0.085</data>
		</edge>
		<edge source="234" target="343">
			<data key="weight">-0.137</data>
		</edge>
		<edge source="113" target="170">
			<data key="weight">-0.146</data>
		</edge>
		<edge source="50" target="201">
			<data key="weight">-0.201</data>
		</edge>
		<edge source="23" target="303">
			<data key="weight">-0.106</data>
		</edge>
		<edge source="118" target="119">
			<data key="weight">-0.084</data>
		</edge>
		<edge source="42" target="66">
			<data key="weight">-0.197</data>
		</edge>
		<edge source="39" target="92">
			<data key="weight">-0.176</data>
		</edge>
		<edge source="91" target="301">
			<data key="weight">-0.086</data>
		</edge>
		<edge source="187" target="380">
			<data key="weight">-0.083</data>
		</edge>
		<edge source="346" target="382">
			<data key="weight">-0.101</data>
		</edge>
		<edge source="13" target="186">
			<data key="weight">-0.065</data>
		</edge>
		<edge source="44" target="45">
			<data key="weight">-0.263</data>
		</edge>
		<edge source="350" target="368">
			<data key="weight">-0.107</data>
		</edge>
		<edge source="24" target="379">
			<data key="weight">-0.103</data>
		</edge>
		<edge source="83" target="115">
			<data key="weight">-0.109</data>
		</edge>
		<edge source="247" target="354">
			<data key="weight">-0.121</data>
		</edge>
		<edge source="72" target="144">
			<data key="weight">-0.199</data>
		</edge>
		<edge source="33" target="93">
			<data key="weight">-0.128</data>
		</edge>
		<edge source="25" target="218">
			<data key="weight">-0.168</data>
		</edge>
		<edge source="224" target="269">
			<data key="weight">-0.173</data>
		</edge>
		<edge source="42" target="248">
			<data key="weight">-0.178</data>
		</edge>
		<edge source="77" target="361">
			<data key="weight">-0.103</data>
		</edge>
		<edge source="254" target="306">
			<data key="weight">-0.117</data>
		</edge>
		<edge source="92" target="377">
			<data key="weight">-0.128</data>
		</edge>
		<edge source="44" target="363">
			<data key="weight">-0.076</data>
		</edge>
		<edge source="350" target="361">
			<data key="weight">-0.095</data>
		</edge>
		<edge source="168" target="232">
			<data key="weight">-0.101</data>
		</edge>
		<edge source="13" target="72">
			<data key="weight">-0.177</data>
		</edge>
		<edge source="117" target="275">
			<data key="weight">-0.084</data>
		</edge>
		<edge source="117" target="326">
			<data key="weight">-0.087</data>
		</edge>
		<edge source="142" target="252">
			<data key="weight">-0.191</data>
		</edge>
		<edge source="33" target="228">
			<data key="weight">-0.183</data>
		</edge>
		<edge source="176" target="357">
			<data key="weight">-0.087</data>
		</edge>
		<edge source="72" target="243">
			<data key="weight">-0.143</data>
		</edge>
		<edge source="13" target="112">
			<data key="weight">-0.116</data>
		</edge>
		<edge source="77" target="219">
			<data key="weight">-0.082</data>
		</edge>
		<edge source="141" target="237">
			<data key="weight">-0.087</data>
		</edge>
		<edge source="248" target="377">
			<data key="weight">-0.071</data>
		</edge>
		<edge source="93" target="270">
			<data key="weight">-0.085</data>
		</edge>
		<edge source="50" target="372">
			<data key="weight">-0.128</data>
		</edge>
		<edge source="343" target="376">
			<data key="weight">-0.140</data>
		</edge>
		<edge source="40" target="167">
			<data key="weight">-0.175</data>
		</edge>
		<edge source="122" target="190">
			<data key="weight">-0.216</data>
		</edge>
		<edge source="165" target="304">
			<data key="weight">-0.085</data>
		</edge>
		<edge source="144" target="248">
			<data key="weight">-0.115</data>
		</edge>
		<edge source="142" target="242">
			<data key="weight">-0.156</data>
		</edge>
		<edge source="72" target="162">
			<data key="weight">-0.126</data>
		</edge>
		<edge source="33" target="240">
			<data key="weight">-0.202</data>
		</edge>
		<edge source="133" target="249">
			<data key="weight">-0.227</data>
		</edge>
		<edge source="161" target="372">
			<data key="weight">-0.083</data>
		</edge>
		<edge source="116" target="247">
			<data key="weight">-0.111</data>
		</edge>
		<edge source="235" target="265">
			<data key="weight">-0.143</data>
		</edge>
		<edge source="350" target="382">
			<data key="weight">-0.078</data>
		</edge>
		<edge source="232" target="351">
			<data key="weight">-0.250</data>
		</edge>
		<edge source="167" target="348">
			<data key="weight">-0.164</data>
		</edge>
		<edge source="160" target="380">
			<data key="weight">-0.254</data>
		</edge>
		<edge source="120" target="237">
			<data key="weight">-0.081</data>
		</edge>
		<edge source="67" target="177">
			<data key="weight">-0.082</data>
		</edge>
		<edge source="165" target="350">
			<data key="weight">-0.163</data>
		</edge>
		<edge source="13" target="306">
			<data key="weight">-0.157</data>
		</edge>
		<edge source="67" target="369">
			<data key="weight">-0.296</data>
		</edge>
		<edge source="224" target="272">
			<data key="weight">-0.122</data>
		</edge>
		<edge source="77" target="259">
			<data key="weight">-0.181</data>
		</edge>
		<edge source="142" target="277">
			<data key="weight">-0.158</data>
		</edge>
		<edge source="91" target="167">
			<data key="weight">-0.193</data>
		</edge>
		<edge source="172" target="276">
			<data key="weight">-0.098</data>
		</edge>
		<edge source="122" target="141">
			<data key="weight">-0.085</data>
		</edge>
		<edge source="249" target="345">
			<data key="weight">-0.122</data>
		</edge>
		<edge source="186" target="195">
			<data key="weight">-0.081</data>
		</edge>
		<edge source="133" target="362">
			<data key="weight">-0.110</data>
		</edge>
		<edge source="167" target="368">
			<data key="weight">-0.081</data>
		</edge>
		<edge source="67" target="230">
			<data key="weight">-0.201</data>
		</edge>
		<edge source="50" target="176">
			<data key="weight">-0.127</data>
		</edge>
		<edge source="23" target="174">
			<data key="weight">-0.184</data>
		</edge>
		<edge source="77" target="342">
			<data key="weight">-0.132</data>
		</edge>
		<edge source="168" target="355">
			<data key="weight">-0.130</data>
		</edge>
		<edge source="158" target="297">
			<data key="weight">-0.081</data>
		</edge>
		<edge source="39" target="354">
			<data key="weight">-0.154</data>
		</edge>
		<edge source="42" target="364">
			<data key="weight">-0.284</data>
		</edge>
		<edge source="34" target="130">
			<data key="weight">-0.104</data>
		</edge>
		<edge source="42" target="234">
			<data key="weight">-0.097</data>
		</edge>
		<edge source="119" target="232">
			<data key="weight">-0.159</data>
		</edge>
		<edge source="122" target="234">
			<data key="weight">-0.108</data>
		</edge>
		<edge source="50" target="371">
			<data key="weight">-0.220</data>
		</edge>
		<edge source="124" target="223">
			<data key="weight">-0.113</data>
		</edge>
		<edge source="50" target="277">
			<data key="weight">-0.085</data>
		</edge>
		<edge source="266" target="380">
			<data key="weight">-0.074</data>
		</edge>
		<edge source="33" target="364">
			<data key="weight">-0.219</data>
		</edge>
		<edge source="129" target="357">
			<data key="weight">-0.078</data>
		</edge>
		<edge source="133" target="348">
			<data key="weight">-0.110</data>
		</edge>
		<edge source="72" target="117">
			<data key="weight">-0.154</data>
		</edge>
		<edge source="43" target="226">
			<data key="weight">-0.244</data>
		</edge>
		<edge source="134" target="367">
			<data key="weight">-0.096</data>
		</edge>
		<edge source="171" target="216">
			<data key="weight">-0.116</data>
		</edge>
		<edge source="118" target="251">
			<data key="weight">-0.143</data>
		</edge>
		<edge source="119" target="129">
			<data key="weight">-0.152</data>
		</edge>
		<edge source="36" target="141">
			<data key="weight">-0.085</data>
		</edge>
		<edge source="128" target="186">
			<data key="weight">-0.129</data>
		</edge>
		<edge source="25" target="116">
			<data key="weight">-0.111</data>
		</edge>
		<edge source="153" target="265">
			<data key="weight">-0.176</data>
		</edge>
		<edge source="45" target="113">
			<data key="weight">-0.150</data>
		</edge>
		<edge source="174" target="216">
			<data key="weight">-0.096</data>
		</edge>
		<edge source="120" target="141">
			<data key="weight">-0.183</data>
		</edge>
		<edge source="144" target="203">
			<data key="weight">-0.132</data>
		</edge>
		<edge source="142" target="194">
			<data key="weight">-0.205</data>
		</edge>
		<edge source="166" target="269">
			<data key="weight">-0.095</data>
		</edge>
		<edge source="174" target="348">
			<data key="weight">-0.147</data>
		</edge>
		<edge source="153" target="373">
			<data key="weight">-0.088</data>
		</edge>
		<edge source="163" target="344">
			<data key="weight">-0.117</data>
		</edge>
		<edge source="43" target="255">
			<data key="weight">-0.104</data>
		</edge>
		<edge source="13" target="142">
			<data key="weight">-0.152</data>
		</edge>
		<edge source="219" target="372">
			<data key="weight">-0.092</data>
		</edge>
		<edge source="79" target="259">
			<data key="weight">-0.188</data>
		</edge>
		<edge source="122" target="217">
			<data key="weight">-0.132</data>
		</edge>
		<edge source="50" target="169">
			<data key="weight">-0.116</data>
		</edge>
		<edge source="218" target="243">
			<data key="weight">-0.085</data>
		</edge>
		<edge source="25" target="42">
			<data key="weight">-0.218</data>
		</edge>
		<edge source="215" target="343">
			<data key="weight">-0.123</data>
		</edge>
		<edge source="204" target="272">
			<data key="weight">-0.107</data>
		</edge>
		<edge source="55" target="233">
			<data key="weight">-0.122</data>
		</edge>
		<edge source="133" target="158">
			<data key="weight">-0.104</data>
		</edge>
		<edge source="45" target="152">
			<data key="weight">-0.197</data>
		</edge>
		<edge source="92" target="133">
			<data key="weight">-0.142</data>
		</edge>
		<edge source="50" target="359">
			<data key="weight">-0.188</data>
		</edge>
		<edge source="163" target="191">
			<data key="weight">-0.252</data>
		</edge>
		<edge source="120" target="365">
			<data key="weight">-0.084</data>
		</edge>
		<edge source="44" target="346">
			<data key="weight">-0.169</data>
		</edge>
		<edge source="50" target="91">
			<data key="weight">-0.252</data>
		</edge>
		<edge source="116" target="133">
			<data key="weight">-0.101</data>
		</edge>
		<edge source="42" target="276">
			<data key="weight">-0.255</data>
		</edge>
		<edge source="19" target="248">
			<data key="weight">-0.057</data>
		</edge>
		<edge source="162" target="204">
			<data key="weight">-0.109</data>
		</edge>
		<edge source="115" target="305">
			<data key="weight">-0.142</data>
		</edge>
		<edge source="79" target="268">
			<data key="weight">-0.120</data>
		</edge>
		<edge source="67" target="378">
			<data key="weight">-0.321</data>
		</edge>
		<edge source="19" target="124">
			<data key="weight">-0.193</data>
		</edge>
		<edge source="115" target="190">
			<data key="weight">-0.155</data>
		</edge>
		<edge source="50" target="355">
			<data key="weight">-0.115</data>
		</edge>
		<edge source="119" target="367">
			<data key="weight">-0.167</data>
		</edge>
		<edge source="45" target="371">
			<data key="weight">-0.161</data>
		</edge>
		<edge source="50" target="195">
			<data key="weight">-0.385</data>
		</edge>
		<edge source="106" target="167">
			<data key="weight">-0.174</data>
		</edge>
		<edge source="34" target="235">
			<data key="weight">-0.144</data>
		</edge>
		<edge source="25" target="249">
			<data key="weight">-0.134</data>
		</edge>
		<edge source="34" target="152">
			<data key="weight">-0.091</data>
		</edge>
		<edge source="163" target="356">
			<data key="weight">-0.085</data>
		</edge>
		<edge source="153" target="233">
			<data key="weight">-0.207</data>
		</edge>
		<edge source="160" target="190">
			<data key="weight">-0.208</data>
		</edge>
		<edge source="25" target="196">
			<data key="weight">-0.179</data>
		</edge>
		<edge source="133" target="357">
			<data key="weight">-0.133</data>
		</edge>
		<edge source="194" target="237">
			<data key="weight">-0.109</data>
		</edge>
		<edge source="128" target="370">
			<data key="weight">-0.081</data>
		</edge>
		<edge source="161" target="177">
			<data key="weight">-0.132</data>
		</edge>
		<edge source="124" target="262">
			<data key="weight">-0.120</data>
		</edge>
		<edge source="106" target="252">
			<data key="weight">-0.130</data>
		</edge>
		<edge source="79" target="380">
			<data key="weight">-0.148</data>
		</edge>
		<edge source="152" target="365">
			<data key="weight">-0.092</data>
		</edge>
		<edge source="202" target="251">
			<data key="weight">-0.145</data>
		</edge>
		<edge source="44" target="237">
			<data key="weight">-0.083</data>
		</edge>
		<edge source="157" target="174">
			<data key="weight">-0.091</data>
		</edge>
		<edge source="34" target="158">
			<data key="weight">-0.083</data>
		</edge>
		<edge source="187" target="202">
			<data key="weight">-0.089</data>
		</edge>
		<edge source="235" target="360">
			<data key="weight">-0.083</data>
		</edge>
		<edge source="50" target="171">
			<data key="weight">-0.160</data>
		</edge>
		<edge source="50" target="116">
			<data key="weight">-0.134</data>
		</edge>
		<edge source="122" target="376">
			<data key="weight">-0.088</data>
		</edge>
		<edge source="133" target="144">
			<data key="weight">-0.308</data>
		</edge>
		<edge source="131" target="194">
			<data key="weight">-0.132</data>
		</edge>
		<edge source="77" target="249">
			<data key="weight">-0.222</data>
		</edge>
		<edge source="194" target="252">
			<data key="weight">-0.127</data>
		</edge>
		<edge source="171" target="367">
			<data key="weight">-0.095</data>
		</edge>
		<edge source="83" target="350">
			<data key="weight">-0.232</data>
		</edge>
		<edge source="357" target="378">
			<data key="weight">-0.106</data>
		</edge>
		<edge source="171" target="219">
			<data key="weight">-0.155</data>
		</edge>
		<edge source="122" target="363">
			<data key="weight">-0.125</data>
		</edge>
		<edge source="163" target="298">
			<data key="weight">-0.112</data>
		</edge>
		<edge source="50" target="382">
			<data key="weight">-0.153</data>
		</edge>
		<edge source="133" target="351">
			<data key="weight">-0.103</data>
		</edge>
		<edge source="128" target="247">
			<data key="weight">-0.137</data>
		</edge>
		<edge source="171" target="373">
			<data key="weight">-0.111</data>
		</edge>
		<edge source="172" target="344">
			<data key="weight">-0.135</data>
		</edge>
		<edge source="144" target="158">
			<data key="weight">-0.139</data>
		</edge>
		<edge source="112" target="252">
			<data key="weight">-0.124</data>
		</edge>
		<edge source="23" target="116">
			<data key="weight">-0.132</data>
		</edge>
		<edge source="190" target="345">
			<data key="weight">-0.122</data>
		</edge>
		<edge source="36" target="116">
			<data key="weight">-0.085</data>
		</edge>
		<edge source="117" target="252">
			<data key="weight">-0.247</data>
		</edge>
		<edge source="159" target="373">
			<data key="weight">-0.084</data>
		</edge>
		<edge source="37" target="158">
			<data key="weight">-0.198</data>
		</edge>
		<edge source="223" target="306">
			<data key="weight">-0.100</data>
		</edge>
		<edge source="115" target="247">
			<data key="weight">-0.134</data>
		</edge>
		<edge source="112" target="378">
			<data key="weight">-0.087</data>
		</edge>
		<edge source="77" target="343">
			<data key="weight">-0.142</data>
		</edge>
		<edge source="40" target="232">
			<data key="weight">-0.236</data>
		</edge>
		<edge source="120" target="224">
			<data key="weight">-0.213</data>
		</edge>
		<edge source="251" target="360">
			<data key="weight">-0.126</data>
		</edge>
		<edge source="273" target="350">
			<data key="weight">-0.112</data>
		</edge>
		<edge source="72" target="303">
			<data key="weight">-0.157</data>
		</edge>
		<edge source="253" target="326">
			<data key="weight">-0.137</data>
		</edge>
		<edge source="186" target="348">
			<data key="weight">-0.106</data>
		</edge>
		<edge source="108" target="304">
			<data key="weight">-0.117</data>
		</edge>
		<edge source="220" target="344">
			<data key="weight">-0.105</data>
		</edge>
		<edge source="79" target="385">
			<data key="weight">-0.128</data>
		</edge>
		<edge source="141" target="167">
			<data key="weight">-0.100</data>
		</edge>
		<edge source="42" target="199">
			<data key="weight">-0.099</data>
		</edge>
		<edge source="50" target="303">
			<data key="weight">-0.093</data>
		</edge>
		<edge source="106" target="346">
			<data key="weight">-0.135</data>
		</edge>
		<edge source="118" target="301">
			<data key="weight">-0.086</data>
		</edge>
		<edge source="196" target="232">
			<data key="weight">-0.146</data>
		</edge>
		<edge source="42" target="259">
			<data key="weight">-0.213</data>
		</edge>
		<edge source="124" target="175">
			<data key="weight">-0.081</data>
		</edge>
		<edge source="227" target="351">
			<data key="weight">-0.109</data>
		</edge>
		<edge source="84" target="260">
			<data key="weight">-0.121</data>
		</edge>
		<edge source="119" target="158">
			<data key="weight">-0.098</data>
		</edge>
		<edge source="159" target="216">
			<data key="weight">-0.127</data>
		</edge>
		<edge source="72" target="375">
			<data key="weight">-0.321</data>
		</edge>
		<edge source="122" target="215">
			<data key="weight">-0.086</data>
		</edge>
		<edge source="220" target="382">
			<data key="weight">-0.078</data>
		</edge>
		<edge source="41" target="305">
			<data key="weight">-0.096</data>
		</edge>
		<edge source="127" target="232">
			<data key="weight">-0.124</data>
		</edge>
		<edge source="160" target="177">
			<data key="weight">-0.100</data>
		</edge>
		<edge source="233" target="276">
			<data key="weight">-0.137</data>
		</edge>
		<edge source="187" target="247">
			<data key="weight">-0.106</data>
		</edge>
		<edge source="112" target="261">
			<data key="weight">-0.102</data>
		</edge>
		<edge source="79" target="191">
			<data key="weight">-0.171</data>
		</edge>
		<edge source="84" target="142">
			<data key="weight">-0.221</data>
		</edge>
		<edge source="24" target="342">
			<data key="weight">-0.159</data>
		</edge>
		<edge source="252" target="272">
			<data key="weight">-0.094</data>
		</edge>
		<edge source="260" target="316">
			<data key="weight">-0.152</data>
		</edge>
		<edge source="127" target="167">
			<data key="weight">-0.103</data>
		</edge>
		<edge source="223" target="249">
			<data key="weight">-0.165</data>
		</edge>
		<edge source="39" target="258">
			<data key="weight">-0.121</data>
		</edge>
		<edge source="232" target="269">
			<data key="weight">-0.271</data>
		</edge>
		<edge source="25" target="37">
			<data key="weight">-0.134</data>
		</edge>
		<edge source="45" target="106">
			<data key="weight">-0.227</data>
		</edge>
		<edge source="244" target="298">
			<data key="weight">-0.169</data>
		</edge>
		<edge source="127" target="274">
			<data key="weight">-0.096</data>
		</edge>
		<edge source="251" target="255">
			<data key="weight">-0.119</data>
		</edge>
		<edge source="24" target="232">
			<data key="weight">-0.174</data>
		</edge>
		<edge source="50" target="381">
			<data key="weight">-0.110</data>
		</edge>
		<edge source="34" target="168">
			<data key="weight">-0.139</data>
		</edge>
		<edge source="117" target="262">
			<data key="weight">-0.079</data>
		</edge>
		<edge source="166" target="381">
			<data key="weight">-0.071</data>
		</edge>
		<edge source="24" target="163">
			<data key="weight">-0.280</data>
		</edge>
		<edge source="141" target="194">
			<data key="weight">-0.152</data>
		</edge>
		<edge source="141" target="227">
			<data key="weight">-0.176</data>
		</edge>
		<edge source="223" target="244">
			<data key="weight">-0.092</data>
		</edge>
		<edge source="79" target="262">
			<data key="weight">-0.158</data>
		</edge>
		<edge source="216" target="233">
			<data key="weight">-0.136</data>
		</edge>
		<edge source="166" target="229">
			<data key="weight">-0.080</data>
		</edge>
		<edge source="72" target="215">
			<data key="weight">-0.123</data>
		</edge>
		<edge source="252" target="380">
			<data key="weight">-0.219</data>
		</edge>
		<edge source="248" target="350">
			<data key="weight">-0.115</data>
		</edge>
		<edge source="117" target="265">
			<data key="weight">-0.159</data>
		</edge>
		<edge source="153" target="350">
			<data key="weight">-0.182</data>
		</edge>
		<edge source="115" target="271">
			<data key="weight">-0.087</data>
		</edge>
		<edge source="300" target="367">
			<data key="weight">-0.075</data>
		</edge>
		<edge source="232" target="362">
			<data key="weight">-0.119</data>
		</edge>
		<edge source="40" target="72">
			<data key="weight">-0.283</data>
		</edge>
		<edge source="119" target="353">
			<data key="weight">-0.147</data>
		</edge>
		<edge source="128" target="273">
			<data key="weight">-0.087</data>
		</edge>
		<edge source="158" target="275">
			<data key="weight">-0.091</data>
		</edge>
		<edge source="162" target="257">
			<data key="weight">-0.082</data>
		</edge>
		<edge source="142" target="280">
			<data key="weight">-0.155</data>
		</edge>
		<edge source="13" target="308">
			<data key="weight">-0.076</data>
		</edge>
		<edge source="39" target="261">
			<data key="weight">-0.085</data>
		</edge>
		<edge source="187" target="257">
			<data key="weight">-0.071</data>
		</edge>
		<edge source="215" target="232">
			<data key="weight">-0.112</data>
		</edge>
		<edge source="67" target="252">
			<data key="weight">-0.121</data>
		</edge>
		<edge source="23" target="161">
			<data key="weight">-0.190</data>
		</edge>
		<edge source="34" target="240">
			<data key="weight">-0.109</data>
		</edge>
		<edge source="166" target="364">
			<data key="weight">-0.116</data>
		</edge>
		<edge source="39" target="199">
			<data key="weight">-0.128</data>
		</edge>
		<edge source="43" target="248">
			<data key="weight">-0.120</data>
		</edge>
		<edge source="141" target="186">
			<data key="weight">-0.129</data>
		</edge>
		<edge source="191" target="249">
			<data key="weight">-0.225</data>
		</edge>
		<edge source="174" target="368">
			<data key="weight">-0.079</data>
		</edge>
		<edge source="19" target="348">
			<data key="weight">-0.149</data>
		</edge>
		<edge source="39" target="371">
			<data key="weight">-0.124</data>
		</edge>
		<edge source="125" target="299">
			<data key="weight">-0.089</data>
		</edge>
		<edge source="33" target="177">
			<data key="weight">-0.081</data>
		</edge>
		<edge source="25" target="220">
			<data key="weight">-0.126</data>
		</edge>
		<edge source="128" target="252">
			<data key="weight">-0.230</data>
		</edge>
		<edge source="130" target="374">
			<data key="weight">-0.074</data>
		</edge>
		<edge source="124" target="372">
			<data key="weight">-0.103</data>
		</edge>
		<edge source="83" target="125">
			<data key="weight">-0.137</data>
		</edge>
		<edge source="84" target="350">
			<data key="weight">-0.080</data>
		</edge>
		<edge source="141" target="157">
			<data key="weight">-0.114</data>
		</edge>
		<edge source="219" target="244">
			<data key="weight">-0.179</data>
		</edge>
		<edge source="119" target="326">
			<data key="weight">-0.160</data>
		</edge>
		<edge source="93" target="244">
			<data key="weight">-0.233</data>
		</edge>
		<edge source="153" target="204">
			<data key="weight">-0.208</data>
		</edge>
		<edge source="357" target="377">
			<data key="weight">-0.088</data>
		</edge>
		<edge source="195" target="300">
			<data key="weight">-0.095</data>
		</edge>
		<edge source="33" target="178">
			<data key="weight">-0.159</data>
		</edge>
		<edge source="168" target="382">
			<data key="weight">-0.127</data>
		</edge>
		<edge source="164" target="279">
			<data key="weight">-0.083</data>
		</edge>
		<edge source="308" target="346">
			<data key="weight">-0.090</data>
		</edge>
		<edge source="235" target="349">
			<data key="weight">-0.080</data>
		</edge>
		<edge source="244" target="265">
			<data key="weight">-0.120</data>
		</edge>
		<edge source="176" target="202">
			<data key="weight">-0.108</data>
		</edge>
		<edge source="13" target="167">
			<data key="weight">-0.155</data>
		</edge>
		<edge source="45" target="190">
			<data key="weight">-0.246</data>
		</edge>
		<edge source="113" target="350">
			<data key="weight">-0.143</data>
		</edge>
		<edge source="160" target="186">
			<data key="weight">-0.126</data>
		</edge>
		<edge source="77" target="228">
			<data key="weight">-0.149</data>
		</edge>
		<edge source="72" target="169">
			<data key="weight">-0.138</data>
		</edge>
		<edge source="232" target="368">
			<data key="weight">-0.161</data>
		</edge>
		<edge source="346" target="358">
			<data key="weight">-0.140</data>
		</edge>
		<edge source="343" target="362">
			<data key="weight">-0.142</data>
		</edge>
		<edge source="202" target="306">
			<data key="weight">-0.220</data>
		</edge>
		<edge source="214" target="261">
			<data key="weight">-0.070</data>
		</edge>
		<edge source="352" target="354">
			<data key="weight">-0.123</data>
		</edge>
		<edge source="218" target="265">
			<data key="weight">-0.116</data>
		</edge>
		<edge source="157" target="348">
			<data key="weight">-0.122</data>
		</edge>
		<edge source="159" target="171">
			<data key="weight">-0.138</data>
		</edge>
		<edge source="33" target="40">
			<data key="weight">-0.290</data>
		</edge>
		<edge source="176" target="348">
			<data key="weight">-0.103</data>
		</edge>
		<edge source="72" target="242">
			<data key="weight">-0.117</data>
		</edge>
		<edge source="25" target="234">
			<data key="weight">-0.164</data>
		</edge>
		<edge source="343" target="373">
			<data key="weight">-0.232</data>
		</edge>
		<edge source="125" target="144">
			<data key="weight">-0.109</data>
		</edge>
		<edge source="224" target="344">
			<data key="weight">-0.122</data>
		</edge>
		<edge source="72" target="357">
			<data key="weight">-0.119</data>
		</edge>
		<edge source="119" target="260">
			<data key="weight">-0.141</data>
		</edge>
		<edge source="159" target="230">
			<data key="weight">-0.087</data>
		</edge>
		<edge source="163" target="364">
			<data key="weight">-0.161</data>
		</edge>
		<edge source="259" target="350">
			<data key="weight">-0.177</data>
		</edge>
		<edge source="168" target="274">
			<data key="weight">-0.090</data>
		</edge>
		<edge source="346" target="369">
			<data key="weight">-0.195</data>
		</edge>
		<edge source="244" target="354">
			<data key="weight">-0.119</data>
		</edge>
		<edge source="219" target="224">
			<data key="weight">-0.187</data>
		</edge>
		<edge source="67" target="383">
			<data key="weight">-0.076</data>
		</edge>
		<edge source="24" target="302">
			<data key="weight">-0.088</data>
		</edge>
		<edge source="25" target="142">
			<data key="weight">-0.196</data>
		</edge>
		<edge source="200" target="226">
			<data key="weight">-0.093</data>
		</edge>
		<edge source="45" target="351">
			<data key="weight">-0.168</data>
		</edge>
		<edge source="34" target="376">
			<data key="weight">-0.084</data>
		</edge>
		<edge source="93" target="278">
			<data key="weight">-0.098</data>
		</edge>
		<edge source="346" target="368">
			<data key="weight">-0.121</data>
		</edge>
		<edge source="144" target="342">
			<data key="weight">-0.097</data>
		</edge>
		<edge source="162" target="370">
			<data key="weight">-0.074</data>
		</edge>
		<edge source="228" target="265">
			<data key="weight">-0.205</data>
		</edge>
		<edge source="202" target="259">
			<data key="weight">-0.122</data>
		</edge>
		<edge source="24" target="233">
			<data key="weight">-0.190</data>
		</edge>
		<edge source="157" target="270">
			<data key="weight">-0.090</data>
		</edge>
		<edge source="43" target="364">
			<data key="weight">-0.196</data>
		</edge>
		<edge source="158" target="202">
			<data key="weight">-0.097</data>
		</edge>
		<edge source="67" target="122">
			<data key="weight">-0.197</data>
		</edge>
		<edge source="92" target="255">
			<data key="weight">-0.111</data>
		</edge>
		<edge source="232" target="381">
			<data key="weight">-0.080</data>
		</edge>
		<edge source="142" target="238">
			<data key="weight">-0.153</data>
		</edge>
		<edge source="157" target="241">
			<data key="weight">-0.084</data>
		</edge>
		<edge source="178" target="232">
			<data key="weight">-0.248</data>
		</edge>
		<edge source="39" target="281">
			<data key="weight">-0.076</data>
		</edge>
		<edge source="226" target="249">
			<data key="weight">-0.310</data>
		</edge>
		<edge source="66" target="119">
			<data key="weight">-0.257</data>
		</edge>
		<edge source="175" target="265">
			<data key="weight">-0.118</data>
		</edge>
		<edge source="249" target="362">
			<data key="weight">-0.080</data>
		</edge>
		<edge source="199" target="251">
			<data key="weight">-0.123</data>
		</edge>
		<edge source="79" target="234">
			<data key="weight">-0.128</data>
		</edge>
		<edge source="232" target="386">
			<data key="weight">-0.113</data>
		</edge>
		<edge source="316" target="379">
			<data key="weight">-0.161</data>
		</edge>
		<edge source="166" target="239">
			<data key="weight">-0.065</data>
		</edge>
		<edge source="43" target="233">
			<data key="weight">-0.080</data>
		</edge>
		<edge source="72" target="365">
			<data key="weight">-0.089</data>
		</edge>
		<edge source="227" target="247">
			<data key="weight">-0.085</data>
		</edge>
		<edge source="128" target="172">
			<data key="weight">-0.234</data>
		</edge>
		<edge source="112" target="344">
			<data key="weight">-0.105</data>
		</edge>
		<edge source="122" target="175">
			<data key="weight">-0.082</data>
		</edge>
		<edge source="25" target="355">
			<data key="weight">-0.062</data>
		</edge>
		<edge source="302" target="380">
			<data key="weight">-0.081</data>
		</edge>
		<edge source="72" target="258">
			<data key="weight">-0.136</data>
		</edge>
		<edge source="37" target="358">
			<data key="weight">-0.103</data>
		</edge>
		<edge source="122" target="185">
			<data key="weight">-0.102</data>
		</edge>
		<edge source="141" target="277">
			<data key="weight">-0.113</data>
		</edge>
		<edge source="39" target="270">
			<data key="weight">-0.096</data>
		</edge>
		<edge source="190" target="237">
			<data key="weight">-0.145</data>
		</edge>
		<edge source="84" target="232">
			<data key="weight">-0.144</data>
		</edge>
		<edge source="159" target="258">
			<data key="weight">-0.085</data>
		</edge>
		<edge source="79" target="178">
			<data key="weight">-0.204</data>
		</edge>
		<edge source="227" target="326">
			<data key="weight">-0.117</data>
		</edge>
		<edge source="66" target="79">
			<data key="weight">-0.117</data>
		</edge>
		<edge source="122" target="238">
			<data key="weight">-0.100</data>
		</edge>
		<edge source="346" target="351">
			<data key="weight">-0.090</data>
		</edge>
		<edge source="33" target="277">
			<data key="weight">-0.102</data>
		</edge>
		<edge source="234" target="373">
			<data key="weight">-0.080</data>
		</edge>
		<edge source="216" target="232">
			<data key="weight">-0.171</data>
		</edge>
		<edge source="50" target="373">
			<data key="weight">-0.151</data>
		</edge>
		<edge source="42" target="360">
			<data key="weight">-0.270</data>
		</edge>
		<edge source="163" target="232">
			<data key="weight">-0.128</data>
		</edge>
		<edge source="119" target="365">
			<data key="weight">-0.142</data>
		</edge>
		<edge source="134" target="343">
			<data key="weight">-0.106</data>
		</edge>
		<edge source="195" target="304">
			<data key="weight">-0.203</data>
		</edge>
		<edge source="237" target="276">
			<data key="weight">-0.121</data>
		</edge>
		<edge source="247" target="302">
			<data key="weight">-0.101</data>
		</edge>
		<edge source="52" target="144">
			<data key="weight">-0.126</data>
		</edge>
		<edge source="115" target="144">
			<data key="weight">-0.226</data>
		</edge>
		<edge source="202" target="369">
			<data key="weight">-0.091</data>
		</edge>
		<edge source="122" target="157">
			<data key="weight">-0.093</data>
		</edge>
		<edge source="125" target="195">
			<data key="weight">-0.109</data>
		</edge>
		<edge source="168" target="278">
			<data key="weight">-0.100</data>
		</edge>
		<edge source="142" target="308">
			<data key="weight">-0.144</data>
		</edge>
		<edge source="79" target="240">
			<data key="weight">-0.145</data>
		</edge>
		<edge source="91" target="133">
			<data key="weight">-0.116</data>
		</edge>
		<edge source="39" target="52">
			<data key="weight">-0.218</data>
		</edge>
		<edge source="160" target="385">
			<data key="weight">-0.085</data>
		</edge>
		<edge source="37" target="248">
			<data key="weight">-0.119</data>
		</edge>
		<edge source="45" target="255">
			<data key="weight">-0.286</data>
		</edge>
		<edge source="343" target="360">
			<data key="weight">-0.187</data>
		</edge>
		<edge source="92" target="108">
			<data key="weight">-0.105</data>
		</edge>
		<edge source="170" target="176">
			<data key="weight">-0.085</data>
		</edge>
		<edge source="224" target="369">
			<data key="weight">-0.254</data>
		</edge>
		<edge source="42" target="244">
			<data key="weight">-0.119</data>
		</edge>
		<edge source="115" target="262">
			<data key="weight">-0.130</data>
		</edge>
		<edge source="93" target="354">
			<data key="weight">-0.091</data>
		</edge>
		<edge source="157" target="359">
			<data key="weight">-0.077</data>
		</edge>
		<edge source="19" target="253">
			<data key="weight">-0.057</data>
		</edge>
		<edge source="84" target="116">
			<data key="weight">-0.090</data>
		</edge>
		<edge source="79" target="219">
			<data key="weight">-0.214</data>
		</edge>
		<edge source="66" target="166">
			<data key="weight">-0.165</data>
		</edge>
		<edge source="36" target="360">
			<data key="weight">-0.120</data>
		</edge>
		<edge source="160" target="236">
			<data key="weight">-0.100</data>
		</edge>
		<edge source="192" target="203">
			<data key="weight">-0.091</data>
		</edge>
		<edge source="115" target="199">
			<data key="weight">-0.139</data>
		</edge>
		<edge source="55" target="220">
			<data key="weight">-0.083</data>
		</edge>
		<edge source="134" target="251">
			<data key="weight">-0.123</data>
		</edge>
		<edge source="171" target="356">
			<data key="weight">-0.122</data>
		</edge>
		<edge source="265" target="361">
			<data key="weight">-0.083</data>
		</edge>
		<edge source="50" target="217">
			<data key="weight">-0.365</data>
		</edge>
		<edge source="108" target="127">
			<data key="weight">-0.097</data>
		</edge>
		<edge source="258" target="265">
			<data key="weight">-0.084</data>
		</edge>
		<edge source="50" target="178">
			<data key="weight">-0.289</data>
		</edge>
		<edge source="41" target="265">
			<data key="weight">-0.099</data>
		</edge>
		<edge source="25" target="281">
			<data key="weight">-0.087</data>
		</edge>
		<edge source="167" target="362">
			<data key="weight">-0.110</data>
		</edge>
		<edge source="34" target="166">
			<data key="weight">-0.098</data>
		</edge>
		<edge source="45" target="115">
			<data key="weight">-0.301</data>
		</edge>
		<edge source="251" target="368">
			<data key="weight">-0.098</data>
		</edge>
		<edge source="112" target="269">
			<data key="weight">-0.083</data>
		</edge>
		<edge source="50" target="272">
			<data key="weight">-0.228</data>
		</edge>
		<edge source="124" target="157">
			<data key="weight">-0.144</data>
		</edge>
		<edge source="188" target="255">
			<data key="weight">-0.076</data>
		</edge>
		<edge source="19" target="160">
			<data key="weight">-0.214</data>
		</edge>
		<edge source="244" target="259">
			<data key="weight">-0.151</data>
		</edge>
		<edge source="163" target="369">
			<data key="weight">-0.218</data>
		</edge>
		<edge source="44" target="79">
			<data key="weight">-0.166</data>
		</edge>
		<edge source="72" target="112">
			<data key="weight">-0.171</data>
		</edge>
		<edge source="45" target="122">
			<data key="weight">-0.105</data>
		</edge>
		<edge source="344" target="380">
			<data key="weight">-0.088</data>
		</edge>
		<edge source="84" target="174">
			<data key="weight">-0.140</data>
		</edge>
		<edge source="158" target="232">
			<data key="weight">-0.455</data>
		</edge>
		<edge source="164" target="384">
			<data key="weight">-0.068</data>
		</edge>
		<edge source="195" target="343">
			<data key="weight">-0.320</data>
		</edge>
		<edge source="92" target="117">
			<data key="weight">-0.084</data>
		</edge>
		<edge source="229" target="247">
			<data key="weight">-0.147</data>
		</edge>
		<edge source="67" target="106">
			<data key="weight">-0.249</data>
		</edge>
		<edge source="115" target="172">
			<data key="weight">-0.280</data>
		</edge>
		<edge source="346" target="364">
			<data key="weight">-0.135</data>
		</edge>
		<edge source="45" target="108">
			<data key="weight">-0.310</data>
		</edge>
		<edge source="160" target="265">
			<data key="weight">-0.195</data>
		</edge>
		<edge source="129" target="142">
			<data key="weight">-0.171</data>
		</edge>
		<edge source="166" target="217">
			<data key="weight">-0.135</data>
		</edge>
		<edge source="306" target="378">
			<data key="weight">-0.108</data>
		</edge>
		<edge source="141" target="242">
			<data key="weight">-0.142</data>
		</edge>
		<edge source="50" target="246">
			<data key="weight">-0.089</data>
		</edge>
		<edge source="220" target="276">
			<data key="weight">-0.129</data>
		</edge>
		<edge source="112" target="363">
			<data key="weight">-0.083</data>
		</edge>
		<edge source="158" target="252">
			<data key="weight">-0.204</data>
		</edge>
		<edge source="173" target="255">
			<data key="weight">-0.052</data>
		</edge>
		<edge source="50" target="203">
			<data key="weight">-0.297</data>
		</edge>
		<edge source="172" target="269">
			<data key="weight">-0.170</data>
		</edge>
		<edge source="122" target="199">
			<data key="weight">-0.154</data>
		</edge>
		<edge source="133" target="162">
			<data key="weight">-0.175</data>
		</edge>
		<edge source="306" target="366">
			<data key="weight">-0.082</data>
		</edge>
		<edge source="133" target="235">
			<data key="weight">-0.136</data>
		</edge>
		<edge source="91" target="280">
			<data key="weight">-0.085</data>
		</edge>
		<edge source="119" target="349">
			<data key="weight">-0.162</data>
		</edge>
		<edge source="164" target="360">
			<data key="weight">-0.081</data>
		</edge>
		<edge source="45" target="262">
			<data key="weight">-0.091</data>
		</edge>
		<edge source="125" target="382">
			<data key="weight">-0.078</data>
		</edge>
		<edge source="251" target="259">
			<data key="weight">-0.110</data>
		</edge>
		<edge source="119" target="306">
			<data key="weight">-0.181</data>
		</edge>
		<edge source="39" target="259">
			<data key="weight">-0.167</data>
		</edge>
		<edge source="34" target="171">
			<data key="weight">-0.109</data>
		</edge>
		<edge source="167" target="268">
			<data key="weight">-0.085</data>
		</edge>
		<edge source="115" target="275">
			<data key="weight">-0.144</data>
		</edge>
		<edge source="142" target="203">
			<data key="weight">-0.185</data>
		</edge>
		<edge source="134" target="386">
			<data key="weight">-0.083</data>
		</edge>
		<edge source="243" target="346">
			<data key="weight">-0.085</data>
		</edge>
		<edge source="158" target="163">
			<data key="weight">-0.182</data>
		</edge>
		<edge source="177" target="343">
			<data key="weight">-0.092</data>
		</edge>
		<edge source="232" target="303">
			<data key="weight">-0.192</data>
		</edge>
		<edge source="142" target="275">
			<data key="weight">-0.192</data>
		</edge>
		<edge source="115" target="232">
			<data key="weight">-0.183</data>
		</edge>
		<edge source="79" target="108">
			<data key="weight">-0.153</data>
		</edge>
		<edge source="55" target="142">
			<data key="weight">-0.237</data>
		</edge>
		<edge source="233" target="375">
			<data key="weight">-0.140</data>
		</edge>
		<edge source="79" target="238">
			<data key="weight">-0.195</data>
		</edge>
		<edge source="163" target="257">
			<data key="weight">-0.097</data>
		</edge>
		<edge source="124" target="239">
			<data key="weight">-0.094</data>
		</edge>
		<edge source="305" target="384">
			<data key="weight">-0.088</data>
		</edge>
		<edge source="37" target="360">
			<data key="weight">-0.168</data>
		</edge>
		<edge source="226" target="300">
			<data key="weight">-0.138</data>
		</edge>
		<edge source="161" target="280">
			<data key="weight">-0.113</data>
		</edge>
		<edge source="72" target="160">
			<data key="weight">-0.181</data>
		</edge>
		<edge source="37" target="276">
			<data key="weight">-0.109</data>
		</edge>
		<edge source="217" target="275">
			<data key="weight">-0.090</data>
		</edge>
		<edge source="55" target="232">
			<data key="weight">-0.304</data>
		</edge>
		<edge source="50" target="252">
			<data key="weight">-0.129</data>
		</edge>
		<edge source="134" target="375">
			<data key="weight">-0.085</data>
		</edge>
		<edge source="115" target="128">
			<data key="weight">-0.142</data>
		</edge>
		<edge source="195" target="352">
			<data key="weight">-0.087</data>
		</edge>
		<edge source="141" target="230">
			<data key="weight">-0.163</data>
		</edge>
		<edge source="237" target="380">
			<data key="weight">-0.160</data>
		</edge>
		<edge source="34" target="45">
			<data key="weight">-0.148</data>
		</edge>
		<edge source="50" target="358">
			<data key="weight">-0.173</data>
		</edge>
		<edge source="144" target="246">
			<data key="weight">-0.113</data>
		</edge>
		<edge source="127" target="168">
			<data key="weight">-0.095</data>
		</edge>
		<edge source="39" target="375">
			<data key="weight">-0.131</data>
		</edge>
		<edge source="24" target="167">
			<data key="weight">-0.178</data>
		</edge>
		<edge source="43" target="115">
			<data key="weight">-0.162</data>
		</edge>
		<edge source="134" target="382">
			<data key="weight">-0.103</data>
		</edge>
		<edge source="167" target="168">
			<data key="weight">-0.080</data>
		</edge>
		<edge source="19" target="92">
			<data key="weight">-0.124</data>
		</edge>
		<edge source="141" target="144">
			<data key="weight">-0.146</data>
		</edge>
		<edge source="343" target="371">
			<data key="weight">-0.286</data>
		</edge>
		<edge source="43" target="170">
			<data key="weight">-0.113</data>
		</edge>
		<edge source="39" target="118">
			<data key="weight">-0.159</data>
		</edge>
		<edge source="243" target="342">
			<data key="weight">-0.081</data>
		</edge>
		<edge source="345" target="380">
			<data key="weight">-0.090</data>
		</edge>
		<edge source="34" target="43">
			<data key="weight">-0.239</data>
		</edge>
		<edge source="160" target="223">
			<data key="weight">-0.125</data>
		</edge>
		<edge source="39" target="159">
			<data key="weight">-0.093</data>
		</edge>
		<edge source="67" target="302">
			<data key="weight">-0.154</data>
		</edge>
		<edge source="79" target="305">
			<data key="weight">-0.133</data>
		</edge>
		<edge source="50" target="308">
			<data key="weight">-0.308</data>
		</edge>
		<edge source="226" target="306">
			<data key="weight">-0.130</data>
		</edge>
		<edge source="37" target="203">
			<data key="weight">-0.117</data>
		</edge>
		<edge source="153" target="227">
			<data key="weight">-0.120</data>
		</edge>
		<edge source="13" target="200">
			<data key="weight">-0.075</data>
		</edge>
		<edge source="36" target="276">
			<data key="weight">-0.093</data>
		</edge>
		<edge source="122" target="277">
			<data key="weight">-0.170</data>
		</edge>
		<edge source="19" target="235">
			<data key="weight">-0.150</data>
		</edge>
		<edge source="50" target="218">
			<data key="weight">-0.104</data>
		</edge>
		<edge source="141" target="160">
			<data key="weight">-0.110</data>
		</edge>
		<edge source="42" target="361">
			<data key="weight">-0.122</data>
		</edge>
		<edge source="19" target="304">
			<data key="weight">-0.128</data>
		</edge>
		<edge source="34" target="203">
			<data key="weight">-0.098</data>
		</edge>
		<edge source="50" target="118">
			<data key="weight">-0.402</data>
		</edge>
		<edge source="37" target="230">
			<data key="weight">-0.101</data>
		</edge>
		<edge source="77" target="108">
			<data key="weight">-0.092</data>
		</edge>
		<edge source="157" target="363">
			<data key="weight">-0.093</data>
		</edge>
		<edge source="84" target="200">
			<data key="weight">-0.216</data>
		</edge>
		<edge source="158" target="172">
			<data key="weight">-0.333</data>
		</edge>
		<edge source="13" target="342">
			<data key="weight">-0.136</data>
		</edge>
		<edge source="124" target="375">
			<data key="weight">-0.135</data>
		</edge>
		<edge source="34" target="255">
			<data key="weight">-0.106</data>
		</edge>
		<edge source="50" target="242">
			<data key="weight">-0.089</data>
		</edge>
		<edge source="131" target="158">
			<data key="weight">-0.134</data>
		</edge>
		<edge source="45" target="268">
			<data key="weight">-0.113</data>
		</edge>
		<edge source="175" target="346">
			<data key="weight">-0.145</data>
		</edge>
		<edge source="39" target="127">
			<data key="weight">-0.109</data>
		</edge>
		<edge source="142" target="220">
			<data key="weight">-0.093</data>
		</edge>
		<edge source="67" target="214">
			<data key="weight">-0.223</data>
		</edge>
		<edge source="168" target="377">
			<data key="weight">-0.156</data>
		</edge>
		<edge source="172" target="199">
			<data key="weight">-0.125</data>
		</edge>
		<edge source="119" target="342">
			<data key="weight">-0.110</data>
		</edge>
		<edge source="33" target="255">
			<data key="weight">-0.211</data>
		</edge>
		<edge source="39" target="200">
			<data key="weight">-0.133</data>
		</edge>
		<edge source="66" target="167">
			<data key="weight">-0.239</data>
		</edge>
		<edge source="168" target="226">
			<data key="weight">-0.086</data>
		</edge>
		<edge source="193" target="343">
			<data key="weight">-0.132</data>
		</edge>
		<edge source="199" target="249">
			<data key="weight">-0.149</data>
		</edge>
		<edge source="72" target="253">
			<data key="weight">-0.093</data>
		</edge>
		<edge source="23" target="50">
			<data key="weight">-0.120</data>
		</edge>
		<edge source="113" target="252">
			<data key="weight">-0.148</data>
		</edge>
		<edge source="55" target="174">
			<data key="weight">-0.083</data>
		</edge>
		<edge source="45" target="280">
			<data key="weight">-0.191</data>
		</edge>
		<edge source="45" target="364">
			<data key="weight">-0.246</data>
		</edge>
		<edge source="166" target="344">
			<data key="weight">-0.117</data>
		</edge>
		<edge source="43" target="217">
			<data key="weight">-0.121</data>
		</edge>
		<edge source="158" target="249">
			<data key="weight">-0.349</data>
		</edge>
		<edge source="220" target="270">
			<data key="weight">-0.076</data>
		</edge>
		<edge source="122" target="298">
			<data key="weight">-0.179</data>
		</edge>
		<edge source="19" target="214">
			<data key="weight">-0.076</data>
		</edge>
		<edge source="119" target="371">
			<data key="weight">-0.090</data>
		</edge>
		<edge source="83" target="251">
			<data key="weight">-0.157</data>
		</edge>
		<edge source="219" target="379">
			<data key="weight">-0.083</data>
		</edge>
		<edge source="201" target="232">
			<data key="weight">-0.233</data>
		</edge>
		<edge source="215" target="229">
			<data key="weight">-0.101</data>
		</edge>
		<edge source="216" target="354">
			<data key="weight">-0.102</data>
		</edge>
		<edge source="217" target="357">
			<data key="weight">-0.112</data>
		</edge>
		<edge source="91" target="224">
			<data key="weight">-0.156</data>
		</edge>
		<edge source="36" target="376">
			<data key="weight">-0.115</data>
		</edge>
		<edge source="157" target="162">
			<data key="weight">-0.171</data>
		</edge>
		<edge source="199" target="344">
			<data key="weight">-0.081</data>
		</edge>
		<edge source="25" target="251">
			<data key="weight">-0.140</data>
		</edge>
		<edge source="275" target="316">
			<data key="weight">-0.164</data>
		</edge>
		<edge source="13" target="204">
			<data key="weight">-0.089</data>
		</edge>
		<edge source="163" target="376">
			<data key="weight">-0.087</data>
		</edge>
		<edge source="357" target="375">
			<data key="weight">-0.164</data>
		</edge>
		<edge source="83" target="233">
			<data key="weight">-0.227</data>
		</edge>
		<edge source="13" target="119">
			<data key="weight">-0.237</data>
		</edge>
		<edge source="125" target="214">
			<data key="weight">-0.230</data>
		</edge>
		<edge source="228" target="373">
			<data key="weight">-0.077</data>
		</edge>
		<edge source="227" target="232">
			<data key="weight">-0.179</data>
		</edge>
		<edge source="34" target="67">
			<data key="weight">-0.261</data>
		</edge>
		<edge source="67" target="158">
			<data key="weight">-0.389</data>
		</edge>
		<edge source="52" target="386">
			<data key="weight">-0.069</data>
		</edge>
		<edge source="252" target="253">
			<data key="weight">-0.088</data>
		</edge>
		<edge source="77" target="163">
			<data key="weight">-0.270</data>
		</edge>
		<edge source="252" target="354">
			<data key="weight">-0.097</data>
		</edge>
		<edge source="186" target="215">
			<data key="weight">-0.095</data>
		</edge>
		<edge source="79" target="376">
			<data key="weight">-0.170</data>
		</edge>
		<edge source="37" target="376">
			<data key="weight">-0.134</data>
		</edge>
		<edge source="122" target="177">
			<data key="weight">-0.188</data>
		</edge>
		<edge source="122" target="216">
			<data key="weight">-0.133</data>
		</edge>
		<edge source="174" target="277">
			<data key="weight">-0.150</data>
		</edge>
		<edge source="170" target="362">
			<data key="weight">-0.095</data>
		</edge>
		<edge source="91" target="233">
			<data key="weight">-0.157</data>
		</edge>
		<edge source="256" target="344">
			<data key="weight">-0.088</data>
		</edge>
		<edge source="34" target="304">
			<data key="weight">-0.146</data>
		</edge>
		<edge source="226" target="303">
			<data key="weight">-0.098</data>
		</edge>
		<edge source="227" target="266">
			<data key="weight">-0.085</data>
		</edge>
		<edge source="55" target="67">
			<data key="weight">-0.261</data>
		</edge>
		<edge source="204" target="356">
			<data key="weight">-0.085</data>
		</edge>
		<edge source="157" target="267">
			<data key="weight">-0.076</data>
		</edge>
		<edge source="45" target="52">
			<data key="weight">-0.319</data>
		</edge>
		<edge source="79" target="242">
			<data key="weight">-0.097</data>
		</edge>
		<edge source="119" target="187">
			<data key="weight">-0.127</data>
		</edge>
		<edge source="163" target="269">
			<data key="weight">-0.197</data>
		</edge>
		<edge source="219" target="305">
			<data key="weight">-0.095</data>
		</edge>
		<edge source="42" target="255">
			<data key="weight">-0.216</data>
		</edge>
		<edge source="152" target="377">
			<data key="weight">-0.128</data>
		</edge>
		<edge source="44" target="300">
			<data key="weight">-0.102</data>
		</edge>
		<edge source="204" target="360">
			<data key="weight">-0.180</data>
		</edge>
		<edge source="244" target="255">
			<data key="weight">-0.142</data>
		</edge>
		<edge source="117" target="358">
			<data key="weight">-0.153</data>
		</edge>
		<edge source="67" target="371">
			<data key="weight">-0.182</data>
		</edge>
		<edge source="33" target="238">
			<data key="weight">-0.132</data>
		</edge>
		<edge source="172" target="257">
			<data key="weight">-0.084</data>
		</edge>
		<edge source="106" target="251">
			<data key="weight">-0.090</data>
		</edge>
		<edge source="168" target="362">
			<data key="weight">-0.112</data>
		</edge>
		<edge source="247" target="308">
			<data key="weight">-0.139</data>
		</edge>
		<edge source="72" target="369">
			<data key="weight">-0.321</data>
		</edge>
		<edge source="171" target="226">
			<data key="weight">-0.148</data>
		</edge>
		<edge source="133" target="371">
			<data key="weight">-0.082</data>
		</edge>
		<edge source="232" target="361">
			<data key="weight">-0.229</data>
		</edge>
		<edge source="72" target="238">
			<data key="weight">-0.212</data>
		</edge>
		<edge source="152" target="343">
			<data key="weight">-0.167</data>
		</edge>
		<edge source="23" target="218">
			<data key="weight">-0.103</data>
		</edge>
		<edge source="240" target="249">
			<data key="weight">-0.138</data>
		</edge>
		<edge source="131" target="343">
			<data key="weight">-0.120</data>
		</edge>
		<edge source="36" target="93">
			<data key="weight">-0.096</data>
		</edge>
		<edge source="122" target="275">
			<data key="weight">-0.231</data>
		</edge>
		<edge source="232" target="354">
			<data key="weight">-0.245</data>
		</edge>
		<edge source="44" target="159">
			<data key="weight">-0.081</data>
		</edge>
		<edge source="142" target="349">
			<data key="weight">-0.083</data>
		</edge>
		<edge source="50" target="280">
			<data key="weight">-0.165</data>
		</edge>
		<edge source="120" target="267">
			<data key="weight">-0.091</data>
		</edge>
		<edge source="167" target="178">
			<data key="weight">-0.151</data>
		</edge>
		<edge source="226" target="357">
			<data key="weight">-0.207</data>
		</edge>
		<edge source="277" target="357">
			<data key="weight">-0.096</data>
		</edge>
		<edge source="343" target="358">
			<data key="weight">-0.194</data>
		</edge>
		<edge source="19" target="117">
			<data key="weight">-0.163</data>
		</edge>
		<edge source="217" target="224">
			<data key="weight">-0.214</data>
		</edge>
		<edge source="344" target="350">
			<data key="weight">-0.111</data>
		</edge>
		<edge source="224" target="259">
			<data key="weight">-0.105</data>
		</edge>
		<edge source="141" target="380">
			<data key="weight">-0.211</data>
		</edge>
		<edge source="43" target="52">
			<data key="weight">-0.166</data>
		</edge>
		<edge source="72" target="344">
			<data key="weight">-0.211</data>
		</edge>
		<edge source="178" target="343">
			<data key="weight">-0.191</data>
		</edge>
		<edge source="252" target="378">
			<data key="weight">-0.099</data>
		</edge>
		<edge source="163" target="348">
			<data key="weight">-0.137</data>
		</edge>
		<edge source="72" target="201">
			<data key="weight">-0.199</data>
		</edge>
		<edge source="187" target="265">
			<data key="weight">-0.082</data>
		</edge>
		<edge source="84" target="224">
			<data key="weight">-0.272</data>
		</edge>
		<edge source="84" target="229">
			<data key="weight">-0.083</data>
		</edge>
		<edge source="129" target="343">
			<data key="weight">-0.147</data>
		</edge>
		<edge source="157" target="167">
			<data key="weight">-0.151</data>
		</edge>
		<edge source="254" target="259">
			<data key="weight">-0.090</data>
		</edge>
		<edge source="167" target="365">
			<data key="weight">-0.083</data>
		</edge>
		<edge source="92" target="369">
			<data key="weight">-0.126</data>
		</edge>
		<edge source="91" target="134">
			<data key="weight">-0.104</data>
		</edge>
		<edge source="50" target="268">
			<data key="weight">-0.147</data>
		</edge>
		<edge source="204" target="217">
			<data key="weight">-0.188</data>
		</edge>
		<edge source="43" target="273">
			<data key="weight">-0.099</data>
		</edge>
		<edge source="50" target="241">
			<data key="weight">-0.081</data>
		</edge>
		<edge source="163" target="273">
			<data key="weight">-0.118</data>
		</edge>
		<edge source="67" target="173">
			<data key="weight">-0.075</data>
		</edge>
		<edge source="34" target="167">
			<data key="weight">-0.139</data>
		</edge>
		<edge source="119" target="272">
			<data key="weight">-0.137</data>
		</edge>
		<edge source="244" target="346">
			<data key="weight">-0.098</data>
		</edge>
		<edge source="93" target="350">
			<data key="weight">-0.089</data>
		</edge>
		<edge source="172" target="195">
			<data key="weight">-0.340</data>
		</edge>
		<edge source="36" target="240">
			<data key="weight">-0.123</data>
		</edge>
		<edge source="19" target="268">
			<data key="weight">-0.087</data>
		</edge>
		<edge source="127" target="354">
			<data key="weight">-0.080</data>
		</edge>
		<edge source="153" target="352">
			<data key="weight">-0.089</data>
		</edge>
		<edge source="236" target="316">
			<data key="weight">-0.110</data>
		</edge>
		<edge source="134" target="243">
			<data key="weight">-0.110</data>
		</edge>
		<edge source="52" target="125">
			<data key="weight">-0.133</data>
		</edge>
		<edge source="232" target="244">
			<data key="weight">-0.187</data>
		</edge>
		<edge source="52" target="162">
			<data key="weight">-0.115</data>
		</edge>
		<edge source="37" target="40">
			<data key="weight">-0.167</data>
		</edge>
		<edge source="203" target="265">
			<data key="weight">-0.128</data>
		</edge>
		<edge source="166" target="368">
			<data key="weight">-0.079</data>
		</edge>
		<edge source="52" target="343">
			<data key="weight">-0.242</data>
		</edge>
		<edge source="43" target="161">
			<data key="weight">-0.171</data>
		</edge>
		<edge source="43" target="119">
			<data key="weight">-0.262</data>
		</edge>
		<edge source="43" target="348">
			<data key="weight">-0.190</data>
		</edge>
		<edge source="159" target="357">
			<data key="weight">-0.175</data>
		</edge>
		<edge source="39" target="306">
			<data key="weight">-0.120</data>
		</edge>
		<edge source="270" target="380">
			<data key="weight">-0.058</data>
		</edge>
		<edge source="142" target="217">
			<data key="weight">-0.323</data>
		</edge>
		<edge source="343" target="375">
			<data key="weight">-0.198</data>
		</edge>
		<edge source="142" target="269">
			<data key="weight">-0.144</data>
		</edge>
		<edge source="67" target="108">
			<data key="weight">-0.282</data>
		</edge>
		<edge source="142" target="178">
			<data key="weight">-0.184</data>
		</edge>
		<edge source="34" target="50">
			<data key="weight">-0.164</data>
		</edge>
		<edge source="152" target="244">
			<data key="weight">-0.094</data>
		</edge>
		<edge source="232" target="276">
			<data key="weight">-0.222</data>
		</edge>
		<edge source="91" target="302">
			<data key="weight">-0.153</data>
		</edge>
		<edge source="45" target="277">
			<data key="weight">-0.117</data>
		</edge>
		<edge source="161" target="192">
			<data key="weight">-0.084</data>
		</edge>
		<edge source="34" target="268">
			<data key="weight">-0.083</data>
		</edge>
		<edge source="227" target="344">
			<data key="weight">-0.097</data>
		</edge>
		<edge source="163" target="351">
			<data key="weight">-0.125</data>
		</edge>
		<edge source="45" target="376">
			<data key="weight">-0.159</data>
		</edge>
		<edge source="84" target="279">
			<data key="weight">-0.133</data>
		</edge>
		<edge source="45" target="361">
			<data key="weight">-0.160</data>
		</edge>
		<edge source="232" target="268">
			<data key="weight">-0.103</data>
		</edge>
		<edge source="244" target="357">
			<data key="weight">-0.089</data>
		</edge>
		<edge source="44" target="232">
			<data key="weight">-0.322</data>
		</edge>
		<edge source="163" target="272">
			<data key="weight">-0.198</data>
		</edge>
		<edge source="37" target="201">
			<data key="weight">-0.100</data>
		</edge>
		<edge source="141" target="265">
			<data key="weight">-0.091</data>
		</edge>
		<edge source="122" target="242">
			<data key="weight">-0.132</data>
		</edge>
		<edge source="164" target="232">
			<data key="weight">-0.169</data>
		</edge>
		<edge source="72" target="171">
			<data key="weight">-0.142</data>
		</edge>
		<edge source="244" target="343">
			<data key="weight">-0.109</data>
		</edge>
		<edge source="67" target="361">
			<data key="weight">-0.169</data>
		</edge>
		<edge source="44" target="271">
			<data key="weight">-0.086</data>
		</edge>
		<edge source="72" target="217">
			<data key="weight">-0.336</data>
		</edge>
		<edge source="125" target="280">
			<data key="weight">-0.166</data>
		</edge>
		<edge source="128" target="164">
			<data key="weight">-0.087</data>
		</edge>
		<edge source="118" target="316">
			<data key="weight">-0.112</data>
		</edge>
		<edge source="36" target="351">
			<data key="weight">-0.194</data>
		</edge>
		<edge source="202" target="276">
			<data key="weight">-0.083</data>
		</edge>
		<edge source="25" target="268">
			<data key="weight">-0.131</data>
		</edge>
		<edge source="300" target="375">
			<data key="weight">-0.105</data>
		</edge>
		<edge source="152" target="232">
			<data key="weight">-0.306</data>
		</edge>
		<edge source="91" target="239">
			<data key="weight">-0.094</data>
		</edge>
		<edge source="233" target="380">
			<data key="weight">-0.150</data>
		</edge>
		<edge source="122" target="220">
			<data key="weight">-0.154</data>
		</edge>
		<edge source="187" target="274">
			<data key="weight">-0.066</data>
		</edge>
		<edge source="124" target="238">
			<data key="weight">-0.080</data>
		</edge>
		<edge source="84" target="144">
			<data key="weight">-0.121</data>
		</edge>
		<edge source="218" target="229">
			<data key="weight">-0.090</data>
		</edge>
		<edge source="167" target="169">
			<data key="weight">-0.081</data>
		</edge>
		<edge source="108" target="167">
			<data key="weight">-0.188</data>
		</edge>
		<edge source="67" target="257">
			<data key="weight">-0.102</data>
		</edge>
		<edge source="23" target="350">
			<data key="weight">-0.105</data>
		</edge>
		<edge source="172" target="243">
			<data key="weight">-0.087</data>
		</edge>
		<edge source="122" target="188">
			<data key="weight">-0.118</data>
		</edge>
		<edge source="159" target="351">
			<data key="weight">-0.104</data>
		</edge>
		<edge source="232" target="272">
			<data key="weight">-0.208</data>
		</edge>
		<edge source="37" target="159">
			<data key="weight">-0.234</data>
		</edge>
		<edge source="119" target="377">
			<data key="weight">-0.134</data>
		</edge>
		<edge source="131" target="356">
			<data key="weight">-0.075</data>
		</edge>
		<edge source="72" target="178">
			<data key="weight">-0.257</data>
		</edge>
		<edge source="120" target="275">
			<data key="weight">-0.093</data>
		</edge>
		<edge source="244" target="306">
			<data key="weight">-0.210</data>
		</edge>
		<edge source="24" target="350">
			<data key="weight">-0.145</data>
		</edge>
		<edge source="141" target="177">
			<data key="weight">-0.137</data>
		</edge>
		<edge source="25" target="300">
			<data key="weight">-0.094</data>
		</edge>
		<edge source="249" target="382">
			<data key="weight">-0.127</data>
		</edge>
		<edge source="39" target="254">
			<data key="weight">-0.080</data>
		</edge>
		<edge source="34" target="172">
			<data key="weight">-0.165</data>
		</edge>
		<edge source="44" target="160">
			<data key="weight">-0.152</data>
		</edge>
		<edge source="261" target="354">
			<data key="weight">-0.116</data>
		</edge>
		<edge source="160" target="350">
			<data key="weight">-0.257</data>
		</edge>
		<edge source="92" target="187">
			<data key="weight">-0.087</data>
		</edge>
		<edge source="52" target="170">
			<data key="weight">-0.092</data>
		</edge>
		<edge source="55" target="343">
			<data key="weight">-0.206</data>
		</edge>
		<edge source="115" target="177">
			<data key="weight">-0.112</data>
		</edge>
		<edge source="72" target="265">
			<data key="weight">-0.084</data>
		</edge>
		<edge source="187" target="249">
			<data key="weight">-0.156</data>
		</edge>
		<edge source="164" target="299">
			<data key="weight">-0.106</data>
		</edge>
		<edge source="192" target="343">
			<data key="weight">-0.143</data>
		</edge>
		<edge source="39" target="272">
			<data key="weight">-0.163</data>
		</edge>
		<edge source="141" target="364">
			<data key="weight">-0.113</data>
		</edge>
		<edge source="202" target="252">
			<data key="weight">-0.291</data>
		</edge>
		<edge source="230" target="357">
			<data key="weight">-0.088</data>
		</edge>
		<edge source="220" target="352">
			<data key="weight">-0.091</data>
		</edge>
		<edge source="232" target="240">
			<data key="weight">-0.100</data>
		</edge>
		<edge source="33" target="106">
			<data key="weight">-0.090</data>
		</edge>
		<edge source="249" target="369">
			<data key="weight">-0.242</data>
		</edge>
		<edge source="122" target="223">
			<data key="weight">-0.086</data>
		</edge>
		<edge source="37" target="176">
			<data key="weight">-0.085</data>
		</edge>
		<edge source="37" target="381">
			<data key="weight">-0.084</data>
		</edge>
		<edge source="144" target="238">
			<data key="weight">-0.086</data>
		</edge>
		<edge source="190" target="306">
			<data key="weight">-0.170</data>
		</edge>
		<edge source="72" target="170">
			<data key="weight">-0.103</data>
		</edge>
		<edge source="172" target="375">
			<data key="weight">-0.125</data>
		</edge>
		<edge source="186" target="202">
			<data key="weight">-0.084</data>
		</edge>
		<edge source="36" target="241">
			<data key="weight">-0.085</data>
		</edge>
		<edge source="159" target="172">
			<data key="weight">-0.102</data>
		</edge>
		<edge source="168" target="251">
			<data key="weight">-0.084</data>
		</edge>
		<edge source="45" target="227">
			<data key="weight">-0.150</data>
		</edge>
		<edge source="141" target="169">
			<data key="weight">-0.137</data>
		</edge>
		<edge source="66" target="350">
			<data key="weight">-0.193</data>
		</edge>
		<edge source="84" target="115">
			<data key="weight">-0.104</data>
		</edge>
		<edge source="124" target="280">
			<data key="weight">-0.164</data>
		</edge>
		<edge source="24" target="119">
			<data key="weight">-0.377</data>
		</edge>
		<edge source="44" target="119">
			<data key="weight">-0.223</data>
		</edge>
		<edge source="128" target="157">
			<data key="weight">-0.190</data>
		</edge>
		<edge source="142" target="281">
			<data key="weight">-0.098</data>
		</edge>
		<edge source="66" target="220">
			<data key="weight">-0.104</data>
		</edge>
		<edge source="106" target="200">
			<data key="weight">-0.136</data>
		</edge>
		<edge source="83" target="302">
			<data key="weight">-0.102</data>
		</edge>
		<edge source="42" target="275">
			<data key="weight">-0.097</data>
		</edge>
		<edge source="33" target="243">
			<data key="weight">-0.142</data>
		</edge>
		<edge source="165" target="167">
			<data key="weight">-0.155</data>
		</edge>
		<edge source="203" target="232">
			<data key="weight">-0.184</data>
		</edge>
		<edge source="255" target="346">
			<data key="weight">-0.196</data>
		</edge>
		<edge source="67" target="280">
			<data key="weight">-0.148</data>
		</edge>
		<edge source="316" target="364">
			<data key="weight">-0.098</data>
		</edge>
		<edge source="43" target="201">
			<data key="weight">-0.180</data>
		</edge>
		<edge source="125" target="276">
			<data key="weight">-0.153</data>
		</edge>
		<edge source="142" target="376">
			<data key="weight">-0.222</data>
		</edge>
		<edge source="144" target="357">
			<data key="weight">-0.090</data>
		</edge>
		<edge source="24" target="259">
			<data key="weight">-0.105</data>
		</edge>
		<edge source="252" target="275">
			<data key="weight">-0.103</data>
		</edge>
		<edge source="50" target="350">
			<data key="weight">-0.087</data>
		</edge>
		<edge source="34" target="120">
			<data key="weight">-0.149</data>
		</edge>
		<edge source="169" target="202">
			<data key="weight">-0.080</data>
		</edge>
		<edge source="40" target="144">
			<data key="weight">-0.184</data>
		</edge>
		<edge source="33" target="217">
			<data key="weight">-0.248</data>
		</edge>
		<edge source="42" target="178">
			<data key="weight">-0.178</data>
		</edge>
		<edge source="226" target="265">
			<data key="weight">-0.224</data>
		</edge>
		<edge source="38" target="303">
			<data key="weight">-0.095</data>
		</edge>
		<edge source="67" target="216">
			<data key="weight">-0.128</data>
		</edge>
		<edge source="224" target="226">
			<data key="weight">-0.169</data>
		</edge>
		<edge source="37" target="369">
			<data key="weight">-0.145</data>
		</edge>
		<edge source="247" target="346">
			<data key="weight">-0.080</data>
		</edge>
		<edge source="160" target="366">
			<data key="weight">-0.098</data>
		</edge>
		<edge source="190" target="305">
			<data key="weight">-0.143</data>
		</edge>
		<edge source="83" target="237">
			<data key="weight">-0.158</data>
		</edge>
		<edge source="166" target="219">
			<data key="weight">-0.131</data>
		</edge>
		<edge source="224" target="316">
			<data key="weight">-0.204</data>
		</edge>
		<edge source="91" target="345">
			<data key="weight">-0.134</data>
		</edge>
		<edge source="115" target="277">
			<data key="weight">-0.109</data>
		</edge>
		<edge source="161" target="376">
			<data key="weight">-0.096</data>
		</edge>
		<edge source="24" target="36">
			<data key="weight">-0.194</data>
		</edge>
		<edge source="106" target="188">
			<data key="weight">-0.092</data>
		</edge>
		<edge source="36" target="262">
			<data key="weight">-0.076</data>
		</edge>
		<edge source="67" target="178">
			<data key="weight">-0.233</data>
		</edge>
		<edge source="72" target="354">
			<data key="weight">-0.155</data>
		</edge>
		<edge source="43" target="234">
			<data key="weight">-0.100</data>
		</edge>
		<edge source="93" target="248">
			<data key="weight">-0.146</data>
		</edge>
		<edge source="72" target="248">
			<data key="weight">-0.196</data>
		</edge>
		<edge source="34" target="141">
			<data key="weight">-0.114</data>
		</edge>
		<edge source="175" target="251">
			<data key="weight">-0.136</data>
		</edge>
		<edge source="167" target="306">
			<data key="weight">-0.128</data>
		</edge>
		<edge source="93" target="378">
			<data key="weight">-0.098</data>
		</edge>
		<edge source="45" target="378">
			<data key="weight">-0.253</data>
		</edge>
		<edge source="226" target="343">
			<data key="weight">-0.235</data>
		</edge>
		<edge source="265" target="351">
			<data key="weight">-0.083</data>
		</edge>
		<edge source="166" target="362">
			<data key="weight">-0.077</data>
		</edge>
		<edge source="116" target="236">
			<data key="weight">-0.078</data>
		</edge>
		<edge source="153" target="161">
			<data key="weight">-0.087</data>
		</edge>
		<edge source="44" target="357">
			<data key="weight">-0.099</data>
		</edge>
		<edge source="144" target="159">
			<data key="weight">-0.189</data>
		</edge>
		<edge source="36" target="326">
			<data key="weight">-0.126</data>
		</edge>
		<edge source="244" target="362">
			<data key="weight">-0.111</data>
		</edge>
		<edge source="273" target="343">
			<data key="weight">-0.154</data>
		</edge>
		<edge source="34" target="52">
			<data key="weight">-0.164</data>
		</edge>
		<edge source="128" target="141">
			<data key="weight">-0.080</data>
		</edge>
		<edge source="230" target="232">
			<data key="weight">-0.148</data>
		</edge>
		<edge source="124" target="229">
			<data key="weight">-0.108</data>
		</edge>
		<edge source="350" target="365">
			<data key="weight">-0.141</data>
		</edge>
		<edge source="169" target="217">
			<data key="weight">-0.096</data>
		</edge>
		<edge source="72" target="316">
			<data key="weight">-0.191</data>
		</edge>
		<edge source="141" target="192">
			<data key="weight">-0.121</data>
		</edge>
		<edge source="281" target="368">
			<data key="weight">-0.105</data>
		</edge>
		<edge source="141" target="281">
			<data key="weight">-0.090</data>
		</edge>
		<edge source="249" target="259">
			<data key="weight">-0.204</data>
		</edge>
		<edge source="106" target="232">
			<data key="weight">-0.232</data>
		</edge>
		<edge source="343" target="353">
			<data key="weight">-0.203</data>
		</edge>
		<edge source="227" target="346">
			<data key="weight">-0.114</data>
		</edge>
		<edge source="119" target="378">
			<data key="weight">-0.218</data>
		</edge>
		<edge source="125" target="375">
			<data key="weight">-0.096</data>
		</edge>
		<edge source="220" target="351">
			<data key="weight">-0.160</data>
		</edge>
		<edge source="77" target="251">
			<data key="weight">-0.092</data>
		</edge>
		<edge source="72" target="308">
			<data key="weight">-0.378</data>
		</edge>
		<edge source="346" target="375">
			<data key="weight">-0.132</data>
		</edge>
		<edge source="346" target="376">
			<data key="weight">-0.158</data>
		</edge>
		<edge source="218" target="299">
			<data key="weight">-0.087</data>
		</edge>
		<edge source="142" target="228">
			<data key="weight">-0.084</data>
		</edge>
		<edge source="33" target="279">
			<data key="weight">-0.086</data>
		</edge>
		<edge source="214" target="244">
			<data key="weight">-0.148</data>
		</edge>
		<edge source="152" target="204">
			<data key="weight">-0.117</data>
		</edge>
		<edge source="79" target="115">
			<data key="weight">-0.146</data>
		</edge>
		<edge source="37" target="277">
			<data key="weight">-0.091</data>
		</edge>
		<edge source="237" target="273">
			<data key="weight">-0.086</data>
		</edge>
		<edge source="118" target="247">
			<data key="weight">-0.085</data>
		</edge>
		<edge source="44" target="370">
			<data key="weight">-0.075</data>
		</edge>
		<edge source="115" target="375">
			<data key="weight">-0.151</data>
		</edge>
		<edge source="25" target="160">
			<data key="weight">-0.255</data>
		</edge>
		<edge source="134" target="265">
			<data key="weight">-0.108</data>
		</edge>
		<edge source="191" target="377">
			<data key="weight">-0.079</data>
		</edge>
		<edge source="272" target="350">
			<data key="weight">-0.123</data>
		</edge>
		<edge source="224" target="368">
			<data key="weight">-0.167</data>
		</edge>
		<edge source="13" target="163">
			<data key="weight">-0.200</data>
		</edge>
		<edge source="34" target="354">
			<data key="weight">-0.189</data>
		</edge>
		<edge source="134" target="280">
			<data key="weight">-0.085</data>
		</edge>
		<edge source="50" target="256">
			<data key="weight">-0.215</data>
		</edge>
		<edge source="19" target="244">
			<data key="weight">-0.226</data>
		</edge>
		<edge source="188" target="376">
			<data key="weight">-0.079</data>
		</edge>
		<edge source="72" target="216">
			<data key="weight">-0.148</data>
		</edge>
		<edge source="243" target="344">
			<data key="weight">-0.084</data>
		</edge>
		<edge source="67" target="84">
			<data key="weight">-0.242</data>
		</edge>
		<edge source="189" target="346">
			<data key="weight">-0.128</data>
		</edge>
		<edge source="242" target="316">
			<data key="weight">-0.092</data>
		</edge>
		<edge source="50" target="354">
			<data key="weight">-0.169</data>
		</edge>
		<edge source="118" target="186">
			<data key="weight">-0.090</data>
		</edge>
		<edge source="116" target="348">
			<data key="weight">-0.164</data>
		</edge>
		<edge source="190" target="252">
			<data key="weight">-0.172</data>
		</edge>
		<edge source="45" target="248">
			<data key="weight">-0.175</data>
		</edge>
		<edge source="108" target="172">
			<data key="weight">-0.176</data>
		</edge>
		<edge source="119" target="195">
			<data key="weight">-0.154</data>
		</edge>
		<edge source="50" target="276">
			<data key="weight">-0.209</data>
		</edge>
		<edge source="106" target="297">
			<data key="weight">-0.081</data>
		</edge>
		<edge source="343" target="385">
			<data key="weight">-0.081</data>
		</edge>
		<edge source="166" target="190">
			<data key="weight">-0.224</data>
		</edge>
		<edge source="162" target="369">
			<data key="weight">-0.095</data>
		</edge>
		<edge source="50" target="133">
			<data key="weight">-0.104</data>
		</edge>
		<edge source="232" target="246">
			<data key="weight">-0.094</data>
		</edge>
		<edge source="42" target="246">
			<data key="weight">-0.079</data>
		</edge>
		<edge source="43" target="125">
			<data key="weight">-0.129</data>
		</edge>
		<edge source="113" target="124">
			<data key="weight">-0.147</data>
		</edge>
		<edge source="125" target="275">
			<data key="weight">-0.103</data>
		</edge>
		<edge source="203" target="224">
			<data key="weight">-0.142</data>
		</edge>
		<edge source="238" target="249">
			<data key="weight">-0.143</data>
		</edge>
		<edge source="141" target="308">
			<data key="weight">-0.151</data>
		</edge>
		<edge source="33" target="300">
			<data key="weight">-0.088</data>
		</edge>
		<edge source="165" target="252">
			<data key="weight">-0.142</data>
		</edge>
		<edge source="117" target="160">
			<data key="weight">-0.206</data>
		</edge>
		<edge source="72" target="274">
			<data key="weight">-0.117</data>
		</edge>
		<edge source="163" target="226">
			<data key="weight">-0.299</data>
		</edge>
		<edge source="142" target="378">
			<data key="weight">-0.213</data>
		</edge>
		<edge source="226" target="235">
			<data key="weight">-0.100</data>
		</edge>
		<edge source="253" target="343">
			<data key="weight">-0.140</data>
		</edge>
		<edge source="92" target="217">
			<data key="weight">-0.120</data>
		</edge>
		<edge source="214" target="251">
			<data key="weight">-0.094</data>
		</edge>
		<edge source="346" target="371">
			<data key="weight">-0.091</data>
		</edge>
		<edge source="306" target="355">
			<data key="weight">-0.088</data>
		</edge>
		<edge source="344" target="379">
			<data key="weight">-0.119</data>
		</edge>
		<edge source="84" target="128">
			<data key="weight">-0.197</data>
		</edge>
		<edge source="131" target="351">
			<data key="weight">-0.101</data>
		</edge>
		<edge source="83" target="249">
			<data key="weight">-0.296</data>
		</edge>
		<edge source="91" target="299">
			<data key="weight">-0.123</data>
		</edge>
		<edge source="232" target="271">
			<data key="weight">-0.125</data>
		</edge>
		<edge source="106" target="244">
			<data key="weight">-0.123</data>
		</edge>
		<edge source="45" target="241">
			<data key="weight">-0.090</data>
		</edge>
		<edge source="113" target="363">
			<data key="weight">-0.057</data>
		</edge>
		<edge source="235" target="377">
			<data key="weight">-0.089</data>
		</edge>
		<edge source="79" target="193">
			<data key="weight">-0.115</data>
		</edge>
		<edge source="201" target="306">
			<data key="weight">-0.082</data>
		</edge>
		<edge source="233" target="382">
			<data key="weight">-0.092</data>
		</edge>
		<edge source="141" target="355">
			<data key="weight">-0.149</data>
		</edge>
		<edge source="262" target="345">
			<data key="weight">-0.077</data>
		</edge>
		<edge source="122" target="261">
			<data key="weight">-0.082</data>
		</edge>
		<edge source="50" target="220">
			<data key="weight">-0.122</data>
		</edge>
		<edge source="108" target="252">
			<data key="weight">-0.199</data>
		</edge>
		<edge source="19" target="152">
			<data key="weight">-0.105</data>
		</edge>
		<edge source="45" target="223">
			<data key="weight">-0.141</data>
		</edge>
		<edge source="13" target="106">
			<data key="weight">-0.105</data>
		</edge>
		<edge source="127" target="384">
			<data key="weight">-0.075</data>
		</edge>
		<edge source="116" target="204">
			<data key="weight">-0.108</data>
		</edge>
		<edge source="144" target="163">
			<data key="weight">-0.087</data>
		</edge>
		<edge source="163" target="178">
			<data key="weight">-0.102</data>
		</edge>
		<edge source="13" target="348">
			<data key="weight">-0.099</data>
		</edge>
		<edge source="40" target="357">
			<data key="weight">-0.127</data>
		</edge>
		<edge source="167" target="326">
			<data key="weight">-0.180</data>
		</edge>
		<edge source="249" target="384">
			<data key="weight">-0.079</data>
		</edge>
		<edge source="226" target="237">
			<data key="weight">-0.171</data>
		</edge>
		<edge source="215" target="326">
			<data key="weight">-0.096</data>
		</edge>
		<edge source="157" target="224">
			<data key="weight">-0.107</data>
		</edge>
		<edge source="224" target="374">
			<data key="weight">-0.077</data>
		</edge>
		<edge source="195" target="254">
			<data key="weight">-0.081</data>
		</edge>
		<edge source="79" target="232">
			<data key="weight">-0.239</data>
		</edge>
		<edge source="157" target="266">
			<data key="weight">-0.085</data>
		</edge>
		<edge source="23" target="305">
			<data key="weight">-0.132</data>
		</edge>
		<edge source="25" target="326">
			<data key="weight">-0.119</data>
		</edge>
		<edge source="141" target="276">
			<data key="weight">-0.211</data>
		</edge>
		<edge source="42" target="368">
			<data key="weight">-0.103</data>
		</edge>
		<edge source="233" target="376">
			<data key="weight">-0.127</data>
		</edge>
		<edge source="160" target="178">
			<data key="weight">-0.121</data>
		</edge>
		<edge source="133" target="172">
			<data key="weight">-0.151</data>
		</edge>
		<edge source="79" target="386">
			<data key="weight">-0.081</data>
		</edge>
		<edge source="72" target="257">
			<data key="weight">-0.131</data>
		</edge>
		<edge source="219" target="220">
			<data key="weight">-0.131</data>
		</edge>
		<edge source="118" target="163">
			<data key="weight">-0.117</data>
		</edge>
		<edge source="33" target="375">
			<data key="weight">-0.160</data>
		</edge>
		<edge source="108" target="232">
			<data key="weight">-0.281</data>
		</edge>
		<edge source="44" target="304">
			<data key="weight">-0.145</data>
		</edge>
		<edge source="162" target="326">
			<data key="weight">-0.173</data>
		</edge>
		<edge source="247" target="265">
			<data key="weight">-0.097</data>
		</edge>
		<edge source="37" target="77">
			<data key="weight">-0.132</data>
		</edge>
		<edge source="244" target="368">
			<data key="weight">-0.142</data>
		</edge>
		<edge source="72" target="134">
			<data key="weight">-0.108</data>
		</edge>
		<edge source="43" target="191">
			<data key="weight">-0.152</data>
		</edge>
		<edge source="204" target="351">
			<data key="weight">-0.163</data>
		</edge>
		<edge source="113" target="167">
			<data key="weight">-0.126</data>
		</edge>
		<edge source="50" target="236">
			<data key="weight">-0.152</data>
		</edge>
		<edge source="216" target="357">
			<data key="weight">-0.095</data>
		</edge>
		<edge source="66" target="142">
			<data key="weight">-0.205</data>
		</edge>
		<edge source="219" target="348">
			<data key="weight">-0.134</data>
		</edge>
		<edge source="163" target="316">
			<data key="weight">-0.207</data>
		</edge>
		<edge source="125" target="366">
			<data key="weight">-0.093</data>
		</edge>
		<edge source="204" target="270">
			<data key="weight">-0.079</data>
		</edge>
		<edge source="142" target="361">
			<data key="weight">-0.098</data>
		</edge>
		<edge source="23" target="258">
			<data key="weight">-0.088</data>
		</edge>
		<edge source="72" target="279">
			<data key="weight">-0.127</data>
		</edge>
		<edge source="124" target="373">
			<data key="weight">-0.097</data>
		</edge>
		<edge source="91" target="162">
			<data key="weight">-0.115</data>
		</edge>
		<edge source="144" target="377">
			<data key="weight">-0.135</data>
		</edge>
		<edge source="24" target="234">
			<data key="weight">-0.154</data>
		</edge>
		<edge source="33" target="55">
			<data key="weight">-0.241</data>
		</edge>
		<edge source="39" target="91">
			<data key="weight">-0.132</data>
		</edge>
		<edge source="219" target="274">
			<data key="weight">-0.074</data>
		</edge>
		<edge source="163" target="280">
			<data key="weight">-0.190</data>
		</edge>
		<edge source="133" target="375">
			<data key="weight">-0.080</data>
		</edge>
		<edge source="255" target="343">
			<data key="weight">-0.240</data>
		</edge>
		<edge source="39" target="175">
			<data key="weight">-0.165</data>
		</edge>
		<edge source="175" target="249">
			<data key="weight">-0.219</data>
		</edge>
		<edge source="244" target="272">
			<data key="weight">-0.125</data>
		</edge>
		<edge source="343" target="349">
			<data key="weight">-0.100</data>
		</edge>
		<edge source="128" target="380">
			<data key="weight">-0.138</data>
		</edge>
		<edge source="153" target="301">
			<data key="weight">-0.104</data>
		</edge>
		<edge source="120" target="163">
			<data key="weight">-0.240</data>
		</edge>
		<edge source="13" target="164">
			<data key="weight">-0.076</data>
		</edge>
		<edge source="50" target="168">
			<data key="weight">-0.129</data>
		</edge>
		<edge source="227" target="348">
			<data key="weight">-0.164</data>
		</edge>
		<edge source="173" target="316">
			<data key="weight">-0.078</data>
		</edge>
		<edge source="200" target="316">
			<data key="weight">-0.107</data>
		</edge>
		<edge source="141" target="359">
			<data key="weight">-0.146</data>
		</edge>
		<edge source="39" target="124">
			<data key="weight">-0.217</data>
		</edge>
		<edge source="228" target="358">
			<data key="weight">-0.077</data>
		</edge>
		<edge source="119" target="271">
			<data key="weight">-0.116</data>
		</edge>
		<edge source="306" target="386">
			<data key="weight">-0.107</data>
		</edge>
		<edge source="72" target="298">
			<data key="weight">-0.187</data>
		</edge>
		<edge source="33" target="350">
			<data key="weight">-0.126</data>
		</edge>
		<edge source="23" target="133">
			<data key="weight">-0.112</data>
		</edge>
		<edge source="124" target="232">
			<data key="weight">-0.142</data>
		</edge>
		<edge source="190" target="233">
			<data key="weight">-0.154</data>
		</edge>
		<edge source="170" target="190">
			<data key="weight">-0.158</data>
		</edge>
		<edge source="116" target="220">
			<data key="weight">-0.155</data>
		</edge>
		<edge source="204" target="366">
			<data key="weight">-0.105</data>
		</edge>
		<edge source="25" target="297">
			<data key="weight">-0.088</data>
		</edge>
		<edge source="348" target="380">
			<data key="weight">-0.083</data>
		</edge>
		<edge source="118" target="142">
			<data key="weight">-0.219</data>
		</edge>
		<edge source="119" target="199">
			<data key="weight">-0.110</data>
		</edge>
		<edge source="163" target="354">
			<data key="weight">-0.137</data>
		</edge>
		<edge source="79" target="159">
			<data key="weight">-0.178</data>
		</edge>
		<edge source="66" target="134">
			<data key="weight">-0.108</data>
		</edge>
		<edge source="44" target="142">
			<data key="weight">-0.117</data>
		</edge>
		<edge source="144" target="381">
			<data key="weight">-0.085</data>
		</edge>
		<edge source="55" target="279">
			<data key="weight">-0.075</data>
		</edge>
		<edge source="117" target="253">
			<data key="weight">-0.094</data>
		</edge>
		<edge source="228" target="247">
			<data key="weight">-0.081</data>
		</edge>
		<edge source="24" target="297">
			<data key="weight">-0.099</data>
		</edge>
		<edge source="142" target="262">
			<data key="weight">-0.155</data>
		</edge>
		<edge source="166" target="203">
			<data key="weight">-0.133</data>
		</edge>
		<edge source="232" target="363">
			<data key="weight">-0.090</data>
		</edge>
		<edge source="161" target="364">
			<data key="weight">-0.148</data>
		</edge>
		<edge source="67" target="344">
			<data key="weight">-0.180</data>
		</edge>
		<edge source="236" target="343">
			<data key="weight">-0.167</data>
		</edge>
		<edge source="190" target="278">
			<data key="weight">-0.081</data>
		</edge>
		<edge source="350" target="360">
			<data key="weight">-0.176</data>
		</edge>
		<edge source="119" target="363">
			<data key="weight">-0.147</data>
		</edge>
		<edge source="142" target="352">
			<data key="weight">-0.091</data>
		</edge>
		<edge source="144" target="359">
			<data key="weight">-0.148</data>
		</edge>
		<edge source="67" target="199">
			<data key="weight">-0.139</data>
		</edge>
		<edge source="108" target="142">
			<data key="weight">-0.164</data>
		</edge>
		<edge source="79" target="106">
			<data key="weight">-0.148</data>
		</edge>
		<edge source="214" target="343">
			<data key="weight">-0.220</data>
		</edge>
		<edge source="42" target="272">
			<data key="weight">-0.175</data>
		</edge>
		<edge source="83" target="306">
			<data key="weight">-0.089</data>
		</edge>
		<edge source="301" target="369">
			<data key="weight">-0.102</data>
		</edge>
		<edge source="367" target="379">
			<data key="weight">-0.081</data>
		</edge>
		<edge source="249" target="344">
			<data key="weight">-0.167</data>
		</edge>
		<edge source="52" target="172">
			<data key="weight">-0.249</data>
		</edge>
		<edge source="112" target="229">
			<data key="weight">-0.123</data>
		</edge>
		<edge source="45" target="229">
			<data key="weight">-0.251</data>
		</edge>
		<edge source="224" target="348">
			<data key="weight">-0.159</data>
		</edge>
		<edge source="125" target="364">
			<data key="weight">-0.112</data>
		</edge>
		<edge source="217" target="249">
			<data key="weight">-0.231</data>
		</edge>
		<edge source="201" target="216">
			<data key="weight">-0.105</data>
		</edge>
		<edge source="34" target="316">
			<data key="weight">-0.166</data>
		</edge>
		<edge source="122" target="243">
			<data key="weight">-0.087</data>
		</edge>
		<edge source="170" target="378">
			<data key="weight">-0.089</data>
		</edge>
		<edge source="72" target="203">
			<data key="weight">-0.260</data>
		</edge>
		<edge source="77" target="127">
			<data key="weight">-0.092</data>
		</edge>
		<edge source="202" target="316">
			<data key="weight">-0.263</data>
		</edge>
		<edge source="72" target="349">
			<data key="weight">-0.126</data>
		</edge>
		<edge source="167" target="216">
			<data key="weight">-0.101</data>
		</edge>
		<edge source="122" target="189">
			<data key="weight">-0.097</data>
		</edge>
		<edge source="116" target="271">
			<data key="weight">-0.078</data>
		</edge>
		<edge source="158" target="301">
			<data key="weight">-0.102</data>
		</edge>
		<edge source="141" target="223">
			<data key="weight">-0.122</data>
		</edge>
		<edge source="117" target="172">
			<data key="weight">-0.227</data>
		</edge>
		<edge source="172" target="252">
			<data key="weight">-0.162</data>
		</edge>
		<edge source="37" target="382">
			<data key="weight">-0.082</data>
		</edge>
		<edge source="128" target="232">
			<data key="weight">-0.243</data>
		</edge>
		<edge source="19" target="249">
			<data key="weight">-0.159</data>
		</edge>
		<edge source="259" target="265">
			<data key="weight">-0.188</data>
		</edge>
		<edge source="50" target="122">
			<data key="weight">-0.085</data>
		</edge>
		<edge source="217" target="232">
			<data key="weight">-0.264</data>
		</edge>
		<edge source="25" target="348">
			<data key="weight">-0.161</data>
		</edge>
		<edge source="125" target="373">
			<data key="weight">-0.115</data>
		</edge>
		<edge source="36" target="52">
			<data key="weight">-0.194</data>
		</edge>
		<edge source="79" target="355">
			<data key="weight">-0.145</data>
		</edge>
		<edge source="215" target="252">
			<data key="weight">-0.087</data>
		</edge>
		<edge source="190" target="357">
			<data key="weight">-0.143</data>
		</edge>
		<edge source="167" target="269">
			<data key="weight">-0.115</data>
		</edge>
		<edge source="84" target="249">
			<data key="weight">-0.275</data>
		</edge>
		<edge source="72" target="246">
			<data key="weight">-0.077</data>
		</edge>
		<edge source="23" target="122">
			<data key="weight">-0.229</data>
		</edge>
		<edge source="108" target="214">
			<data key="weight">-0.085</data>
		</edge>
		<edge source="142" target="250">
			<data key="weight">-0.082</data>
		</edge>
		<edge source="36" target="364">
			<data key="weight">-0.172</data>
		</edge>
		<edge source="44" target="162">
			<data key="weight">-0.098</data>
		</edge>
		<edge source="237" target="368">
			<data key="weight">-0.079</data>
		</edge>
		<edge source="152" target="233">
			<data key="weight">-0.134</data>
		</edge>
		<edge source="163" target="352">
			<data key="weight">-0.109</data>
		</edge>
		<edge source="34" target="244">
			<data key="weight">-0.183</data>
		</edge>
		<edge source="92" target="120">
			<data key="weight">-0.098</data>
		</edge>
		<edge source="133" target="367">
			<data key="weight">-0.109</data>
		</edge>
		<edge source="233" target="362">
			<data key="weight">-0.103</data>
		</edge>
		<edge source="33" target="316">
			<data key="weight">-0.316</data>
		</edge>
		<edge source="50" target="298">
			<data key="weight">-0.097</data>
		</edge>
		<edge source="260" target="354">
			<data key="weight">-0.079</data>
		</edge>
		<edge source="72" target="165">
			<data key="weight">-0.208</data>
		</edge>
		<edge source="33" target="227">
			<data key="weight">-0.141</data>
		</edge>
		<edge source="115" target="384">
			<data key="weight">-0.100</data>
		</edge>
		<edge source="115" target="169">
			<data key="weight">-0.087</data>
		</edge>
		<edge source="243" target="306">
			<data key="weight">-0.123</data>
		</edge>
		<edge source="92" target="262">
			<data key="weight">-0.104</data>
		</edge>
		<edge source="128" target="214">
			<data key="weight">-0.096</data>
		</edge>
		<edge source="91" target="261">
			<data key="weight">-0.101</data>
		</edge>
		<edge source="195" target="265">
			<data key="weight">-0.179</data>
		</edge>
		<edge source="39" target="216">
			<data key="weight">-0.100</data>
		</edge>
		<edge source="144" target="253">
			<data key="weight">-0.091</data>
		</edge>
		<edge source="144" target="252">
			<data key="weight">-0.149</data>
		</edge>
		<edge source="67" target="194">
			<data key="weight">-0.347</data>
		</edge>
		<edge source="252" target="351">
			<data key="weight">-0.160</data>
		</edge>
		<edge source="39" target="217">
			<data key="weight">-0.187</data>
		</edge>
		<edge source="44" target="77">
			<data key="weight">-0.099</data>
		</edge>
		<edge source="34" target="119">
			<data key="weight">-0.182</data>
		</edge>
		<edge source="67" target="77">
			<data key="weight">-0.117</data>
		</edge>
		<edge source="164" target="365">
			<data key="weight">-0.096</data>
		</edge>
		<edge source="316" target="349">
			<data key="weight">-0.152</data>
		</edge>
		<edge source="242" target="350">
			<data key="weight">-0.100</data>
		</edge>
		<edge source="133" target="165">
			<data key="weight">-0.089</data>
		</edge>
		<edge source="106" target="356">
			<data key="weight">-0.083</data>
		</edge>
		<edge source="77" target="301">
			<data key="weight">-0.090</data>
		</edge>
		<edge source="166" target="355">
			<data key="weight">-0.100</data>
		</edge>
		<edge source="175" target="220">
			<data key="weight">-0.082</data>
		</edge>
		<edge source="239" target="350">
			<data key="weight">-0.098</data>
		</edge>
		<edge source="326" target="385">
			<data key="weight">-0.104</data>
		</edge>
		<edge source="117" target="134">
			<data key="weight">-0.098</data>
		</edge>
		<edge source="36" target="223">
			<data key="weight">-0.101</data>
		</edge>
		<edge source="24" target="168">
			<data key="weight">-0.130</data>
		</edge>
		<edge source="133" target="168">
			<data key="weight">-0.167</data>
		</edge>
		<edge source="79" target="255">
			<data key="weight">-0.182</data>
		</edge>
		<edge source="144" target="216">
			<data key="weight">-0.114</data>
		</edge>
		<edge source="39" target="368">
			<data key="weight">-0.125</data>
		</edge>
		<edge source="306" target="385">
			<data key="weight">-0.101</data>
		</edge>
		<edge source="159" target="170">
			<data key="weight">-0.096</data>
		</edge>
		<edge source="224" target="254">
			<data key="weight">-0.076</data>
		</edge>
		<edge source="186" target="226">
			<data key="weight">-0.172</data>
		</edge>
		<edge source="178" target="279">
			<data key="weight">-0.072</data>
		</edge>
		<edge source="141" target="298">
			<data key="weight">-0.113</data>
		</edge>
		<edge source="84" target="226">
			<data key="weight">-0.080</data>
		</edge>
		<edge source="33" target="39">
			<data key="weight">-0.191</data>
		</edge>
		<edge source="36" target="83">
			<data key="weight">-0.228</data>
		</edge>
		<edge source="41" target="308">
			<data key="weight">-0.079</data>
		</edge>
		<edge source="125" target="141">
			<data key="weight">-0.084</data>
		</edge>
		<edge source="33" target="219">
			<data key="weight">-0.345</data>
		</edge>
		<edge source="170" target="316">
			<data key="weight">-0.139</data>
		</edge>
		<edge source="84" target="196">
			<data key="weight">-0.102</data>
		</edge>
		<edge source="45" target="202">
			<data key="weight">-0.095</data>
		</edge>
		<edge source="168" target="279">
			<data key="weight">-0.098</data>
		</edge>
		<edge source="262" target="346">
			<data key="weight">-0.121</data>
		</edge>
		<edge source="127" target="350">
			<data key="weight">-0.123</data>
		</edge>
		<edge source="42" target="358">
			<data key="weight">-0.152</data>
		</edge>
		<edge source="42" target="228">
			<data key="weight">-0.145</data>
		</edge>
		<edge source="113" target="122">
			<data key="weight">-0.245</data>
		</edge>
		<edge source="141" target="164">
			<data key="weight">-0.133</data>
		</edge>
		<edge source="122" target="372">
			<data key="weight">-0.117</data>
		</edge>
		<edge source="316" target="368">
			<data key="weight">-0.083</data>
		</edge>
		<edge source="45" target="369">
			<data key="weight">-0.251</data>
		</edge>
		<edge source="131" target="348">
			<data key="weight">-0.082</data>
		</edge>
		<edge source="117" target="247">
			<data key="weight">-0.141</data>
		</edge>
		<edge source="167" target="303">
			<data key="weight">-0.126</data>
		</edge>
		<edge source="163" target="378">
			<data key="weight">-0.246</data>
		</edge>
		<edge source="125" target="246">
			<data key="weight">-0.087</data>
		</edge>
		<edge source="112" target="125">
			<data key="weight">-0.094</data>
		</edge>
		<edge source="34" target="42">
			<data key="weight">-0.232</data>
		</edge>
		<edge source="45" target="259">
			<data key="weight">-0.215</data>
		</edge>
		<edge source="229" target="249">
			<data key="weight">-0.128</data>
		</edge>
		<edge source="117" target="142">
			<data key="weight">-0.131</data>
		</edge>
		<edge source="166" target="176">
			<data key="weight">-0.097</data>
		</edge>
		<edge source="160" target="364">
			<data key="weight">-0.126</data>
		</edge>
		<edge source="66" target="202">
			<data key="weight">-0.083</data>
		</edge>
		<edge source="144" target="275">
			<data key="weight">-0.105</data>
		</edge>
		<edge source="134" target="141">
			<data key="weight">-0.160</data>
		</edge>
		<edge source="232" target="374">
			<data key="weight">-0.146</data>
		</edge>
		<edge source="186" target="269">
			<data key="weight">-0.076</data>
		</edge>
		<edge source="144" target="243">
			<data key="weight">-0.093</data>
		</edge>
		<edge source="247" target="361">
			<data key="weight">-0.101</data>
		</edge>
		<edge source="23" target="42">
			<data key="weight">-0.214</data>
		</edge>
		<edge source="24" target="266">
			<data key="weight">-0.068</data>
		</edge>
		<edge source="297" target="380">
			<data key="weight">-0.086</data>
		</edge>
		<edge source="257" target="379">
			<data key="weight">-0.084</data>
		</edge>
		<edge source="79" target="116">
			<data key="weight">-0.093</data>
		</edge>
		<edge source="39" target="202">
			<data key="weight">-0.255</data>
		</edge>
		<edge source="83" target="357">
			<data key="weight">-0.114</data>
		</edge>
		<edge source="36" target="236">
			<data key="weight">-0.141</data>
		</edge>
		<edge source="158" target="224">
			<data key="weight">-0.275</data>
		</edge>
		<edge source="229" target="346">
			<data key="weight">-0.122</data>
		</edge>
		<edge source="172" target="360">
			<data key="weight">-0.121</data>
		</edge>
		<edge source="128" target="376">
			<data key="weight">-0.095</data>
		</edge>
		<edge source="162" target="193">
			<data key="weight">-0.078</data>
		</edge>
		<edge source="220" target="267">
			<data key="weight">-0.079</data>
		</edge>
		<edge source="141" target="218">
			<data key="weight">-0.131</data>
		</edge>
		<edge source="42" target="187">
			<data key="weight">-0.140</data>
		</edge>
		<edge source="243" target="259">
			<data key="weight">-0.091</data>
		</edge>
		<edge source="168" target="243">
			<data key="weight">-0.091</data>
		</edge>
		<edge source="122" target="224">
			<data key="weight">-0.236</data>
		</edge>
		<edge source="45" target="84">
			<data key="weight">-0.219</data>
		</edge>
		<edge source="141" target="326">
			<data key="weight">-0.089</data>
		</edge>
		<edge source="343" target="380">
			<data key="weight">-0.215</data>
		</edge>
		<edge source="24" target="268">
			<data key="weight">-0.125</data>
		</edge>
		<edge source="249" target="371">
			<data key="weight">-0.182</data>
		</edge>
		<edge source="91" target="242">
			<data key="weight">-0.118</data>
		</edge>
		<edge source="19" target="233">
			<data key="weight">-0.144</data>
		</edge>
		<edge source="308" target="343">
			<data key="weight">-0.162</data>
		</edge>
		<edge source="36" target="343">
			<data key="weight">-0.143</data>
		</edge>
		<edge source="55" target="346">
			<data key="weight">-0.210</data>
		</edge>
		<edge source="224" target="277">
			<data key="weight">-0.123</data>
		</edge>
		<edge source="142" target="159">
			<data key="weight">-0.223</data>
		</edge>
		<edge source="178" target="348">
			<data key="weight">-0.125</data>
		</edge>
		<edge source="125" target="133">
			<data key="weight">-0.129</data>
		</edge>
		<edge source="246" target="304">
			<data key="weight">-0.118</data>
		</edge>
		<edge source="113" target="270">
			<data key="weight">-0.065</data>
		</edge>
		<edge source="141" target="361">
			<data key="weight">-0.171</data>
		</edge>
		<edge source="344" target="367">
			<data key="weight">-0.084</data>
		</edge>
		<edge source="84" target="352">
			<data key="weight">-0.131</data>
		</edge>
		<edge source="72" target="91">
			<data key="weight">-0.218</data>
		</edge>
		<edge source="201" target="301">
			<data key="weight">-0.095</data>
		</edge>
		<edge source="117" target="217">
			<data key="weight">-0.124</data>
		</edge>
		<edge source="43" target="228">
			<data key="weight">-0.169</data>
		</edge>
		<edge source="91" target="256">
			<data key="weight">-0.118</data>
		</edge>
		<edge source="172" target="381">
			<data key="weight">-0.091</data>
		</edge>
		<edge source="153" target="215">
			<data key="weight">-0.086</data>
		</edge>
		<edge source="45" target="270">
			<data key="weight">-0.107</data>
		</edge>
		<edge source="202" target="239">
			<data key="weight">-0.086</data>
		</edge>
		<edge source="142" target="306">
			<data key="weight">-0.144</data>
		</edge>
		<edge source="265" target="360">
			<data key="weight">-0.124</data>
		</edge>
		<edge source="91" target="163">
			<data key="weight">-0.154</data>
		</edge>
		<edge source="163" target="380">
			<data key="weight">-0.181</data>
		</edge>
		<edge source="122" target="365">
			<data key="weight">-0.138</data>
		</edge>
		<edge source="34" target="106">
			<data key="weight">-0.152</data>
		</edge>
		<edge source="24" target="228">
			<data key="weight">-0.128</data>
		</edge>
		<edge source="19" target="142">
			<data key="weight">-0.079</data>
		</edge>
		<edge source="171" target="234">
			<data key="weight">-0.079</data>
		</edge>
		<edge source="45" target="257">
			<data key="weight">-0.121</data>
		</edge>
		<edge source="91" target="192">
			<data key="weight">-0.080</data>
		</edge>
		<edge source="112" target="251">
			<data key="weight">-0.136</data>
		</edge>
		<edge source="34" target="232">
			<data key="weight">-0.212</data>
		</edge>
		<edge source="229" target="279">
			<data key="weight">-0.081</data>
		</edge>
		<edge source="170" target="358">
			<data key="weight">-0.086</data>
		</edge>
		<edge source="67" target="303">
			<data key="weight">-0.138</data>
		</edge>
		<edge source="131" target="306">
			<data key="weight">-0.181</data>
		</edge>
		<edge source="255" target="305">
			<data key="weight">-0.086</data>
		</edge>
		<edge source="84" target="379">
			<data key="weight">-0.084</data>
		</edge>
		<edge source="169" target="378">
			<data key="weight">-0.085</data>
		</edge>
		<edge source="19" target="234">
			<data key="weight">-0.120</data>
		</edge>
		<edge source="167" target="194">
			<data key="weight">-0.262</data>
		</edge>
		<edge source="204" target="342">
			<data key="weight">-0.107</data>
		</edge>
		<edge source="124" target="133">
			<data key="weight">-0.110</data>
		</edge>
		<edge source="249" target="272">
			<data key="weight">-0.181</data>
		</edge>
		<edge source="72" target="230">
			<data key="weight">-0.338</data>
		</edge>
		<edge source="158" target="166">
			<data key="weight">-0.157</data>
		</edge>
		<edge source="343" target="363">
			<data key="weight">-0.114</data>
		</edge>
		<edge source="142" target="226">
			<data key="weight">-0.215</data>
		</edge>
		<edge source="163" target="190">
			<data key="weight">-0.169</data>
		</edge>
		<edge source="23" target="115">
			<data key="weight">-0.184</data>
		</edge>
		<edge source="124" target="371">
			<data key="weight">-0.095</data>
		</edge>
		<edge source="45" target="164">
			<data key="weight">-0.090</data>
		</edge>
		<edge source="108" target="204">
			<data key="weight">-0.204</data>
		</edge>
		<edge source="120" target="359">
			<data key="weight">-0.090</data>
		</edge>
		<edge source="175" target="237">
			<data key="weight">-0.091</data>
		</edge>
		<edge source="40" target="280">
			<data key="weight">-0.080</data>
		</edge>
		<edge source="120" target="219">
			<data key="weight">-0.079</data>
		</edge>
		<edge source="42" target="118">
			<data key="weight">-0.252</data>
		</edge>
		<edge source="79" target="239">
			<data key="weight">-0.143</data>
		</edge>
		<edge source="77" target="125">
			<data key="weight">-0.248</data>
		</edge>
		<edge source="72" target="106">
			<data key="weight">-0.220</data>
		</edge>
		<edge source="174" target="316">
			<data key="weight">-0.094</data>
		</edge>
		<edge source="50" target="375">
			<data key="weight">-0.274</data>
		</edge>
		<edge source="116" target="161">
			<data key="weight">-0.098</data>
		</edge>
		<edge source="79" target="279">
			<data key="weight">-0.123</data>
		</edge>
		<edge source="113" target="343">
			<data key="weight">-0.222</data>
		</edge>
		<edge source="223" target="343">
			<data key="weight">-0.167</data>
		</edge>
		<edge source="227" target="369">
			<data key="weight">-0.103</data>
		</edge>
		<edge source="124" target="265">
			<data key="weight">-0.158</data>
		</edge>
		<edge source="163" target="252">
			<data key="weight">-0.083</data>
		</edge>
		<edge source="39" target="244">
			<data key="weight">-0.121</data>
		</edge>
		<edge source="125" target="227">
			<data key="weight">-0.094</data>
		</edge>
		<edge source="171" target="244">
			<data key="weight">-0.116</data>
		</edge>
		<edge source="122" target="360">
			<data key="weight">-0.180</data>
		</edge>
		<edge source="153" target="163">
			<data key="weight">-0.193</data>
		</edge>
		<edge source="24" target="116">
			<data key="weight">-0.142</data>
		</edge>
		<edge source="204" target="354">
			<data key="weight">-0.084</data>
		</edge>
		<edge source="25" target="161">
			<data key="weight">-0.193</data>
		</edge>
		<edge source="252" target="281">
			<data key="weight">-0.127</data>
		</edge>
		<edge source="170" target="178">
			<data key="weight">-0.156</data>
		</edge>
		<edge source="37" target="243">
			<data key="weight">-0.101</data>
		</edge>
		<edge source="43" target="165">
			<data key="weight">-0.080</data>
		</edge>
		<edge source="79" target="120">
			<data key="weight">-0.086</data>
		</edge>
		<edge source="127" target="353">
			<data key="weight">-0.094</data>
		</edge>
		<edge source="66" target="301">
			<data key="weight">-0.128</data>
		</edge>
		<edge source="124" target="162">
			<data key="weight">-0.130</data>
		</edge>
		<edge source="23" target="244">
			<data key="weight">-0.288</data>
		</edge>
		<edge source="39" target="305">
			<data key="weight">-0.186</data>
		</edge>
		<edge source="128" target="253">
			<data key="weight">-0.085</data>
		</edge>
		<edge source="83" target="144">
			<data key="weight">-0.102</data>
		</edge>
		<edge source="25" target="172">
			<data key="weight">-0.130</data>
		</edge>
		<edge source="170" target="195">
			<data key="weight">-0.109</data>
		</edge>
		<edge source="79" target="326">
			<data key="weight">-0.086</data>
		</edge>
		<edge source="224" target="376">
			<data key="weight">-0.088</data>
		</edge>
		<edge source="113" target="115">
			<data key="weight">-0.151</data>
		</edge>
		<edge source="25" target="266">
			<data key="weight">-0.068</data>
		</edge>
		<edge source="37" target="190">
			<data key="weight">-0.195</data>
		</edge>
		<edge source="13" target="251">
			<data key="weight">-0.082</data>
		</edge>
		<edge source="72" target="228">
			<data key="weight">-0.215</data>
		</edge>
		<edge source="224" target="308">
			<data key="weight">-0.191</data>
		</edge>
		<edge source="118" target="244">
			<data key="weight">-0.164</data>
		</edge>
		<edge source="219" target="346">
			<data key="weight">-0.302</data>
		</edge>
		<edge source="232" target="302">
			<data key="weight">-0.198</data>
		</edge>
		<edge source="52" target="167">
			<data key="weight">-0.255</data>
		</edge>
		<edge source="251" target="371">
			<data key="weight">-0.105</data>
		</edge>
		<edge source="159" target="353">
			<data key="weight">-0.123</data>
		</edge>
		<edge source="202" target="373">
			<data key="weight">-0.088</data>
		</edge>
		<edge source="13" target="376">
			<data key="weight">-0.085</data>
		</edge>
		<edge source="239" target="316">
			<data key="weight">-0.131</data>
		</edge>
		<edge source="37" target="133">
			<data key="weight">-0.169</data>
		</edge>
		<edge source="160" target="381">
			<data key="weight">-0.124</data>
		</edge>
		<edge source="39" target="249">
			<data key="weight">-0.145</data>
		</edge>
		<edge source="39" target="214">
			<data key="weight">-0.170</data>
		</edge>
		<edge source="38" target="159">
			<data key="weight">-0.091</data>
		</edge>
		<edge source="67" target="354">
			<data key="weight">-0.187</data>
		</edge>
		<edge source="163" target="246">
			<data key="weight">-0.108</data>
		</edge>
		<edge source="55" target="202">
			<data key="weight">-0.079</data>
		</edge>
		<edge source="343" target="368">
			<data key="weight">-0.146</data>
		</edge>
		<edge source="166" target="369">
			<data key="weight">-0.106</data>
		</edge>
		<edge source="41" target="364">
			<data key="weight">-0.062</data>
		</edge>
		<edge source="244" target="246">
			<data key="weight">-0.124</data>
		</edge>
		<edge source="19" target="174">
			<data key="weight">-0.174</data>
		</edge>
		<edge source="262" target="306">
			<data key="weight">-0.105</data>
		</edge>
		<edge source="128" target="227">
			<data key="weight">-0.126</data>
		</edge>
		<edge source="115" target="326">
			<data key="weight">-0.081</data>
		</edge>
		<edge source="84" target="169">
			<data key="weight">-0.105</data>
		</edge>
		<edge source="91" target="141">
			<data key="weight">-0.152</data>
		</edge>
		<edge source="66" target="161">
			<data key="weight">-0.118</data>
		</edge>
		<edge source="36" target="187">
			<data key="weight">-0.080</data>
		</edge>
		<edge source="131" target="354">
			<data key="weight">-0.115</data>
		</edge>
		<edge source="172" target="326">
			<data key="weight">-0.184</data>
		</edge>
		<edge source="270" target="378">
			<data key="weight">-0.066</data>
		</edge>
		<edge source="33" target="271">
			<data key="weight">-0.081</data>
		</edge>
		<edge source="79" target="297">
			<data key="weight">-0.136</data>
		</edge>
		<edge source="141" target="190">
			<data key="weight">-0.257</data>
		</edge>
		<edge source="40" target="373">
			<data key="weight">-0.088</data>
		</edge>
		<edge source="172" target="228">
			<data key="weight">-0.143</data>
		</edge>
		<edge source="113" target="142">
			<data key="weight">-0.205</data>
		</edge>
		<edge source="304" target="375">
			<data key="weight">-0.116</data>
		</edge>
		<edge source="186" target="308">
			<data key="weight">-0.117</data>
		</edge>
		<edge source="50" target="106">
			<data key="weight">-0.305</data>
		</edge>
		<edge source="122" target="358">
			<data key="weight">-0.171</data>
		</edge>
		<edge source="217" target="301">
			<data key="weight">-0.082</data>
		</edge>
		<edge source="163" target="259">
			<data key="weight">-0.188</data>
		</edge>
		<edge source="34" target="125">
			<data key="weight">-0.184</data>
		</edge>
		<edge source="34" target="174">
			<data key="weight">-0.113</data>
		</edge>
		<edge source="120" target="131">
			<data key="weight">-0.101</data>
		</edge>
		<edge source="172" target="230">
			<data key="weight">-0.162</data>
		</edge>
		<edge source="134" target="385">
			<data key="weight">-0.084</data>
		</edge>
		<edge source="224" target="256">
			<data key="weight">-0.128</data>
		</edge>
		<edge source="42" target="240">
			<data key="weight">-0.217</data>
		</edge>
		<edge source="244" target="364">
			<data key="weight">-0.112</data>
		</edge>
		<edge source="200" target="203">
			<data key="weight">-0.093</data>
		</edge>
		<edge source="122" target="201">
			<data key="weight">-0.118</data>
		</edge>
		<edge source="167" target="223">
			<data key="weight">-0.122</data>
		</edge>
		<edge source="172" target="272">
			<data key="weight">-0.226</data>
		</edge>
		<edge source="252" target="316">
			<data key="weight">-0.173</data>
		</edge>
		<edge source="172" target="217">
			<data key="weight">-0.227</data>
		</edge>
		<edge source="119" target="216">
			<data key="weight">-0.241</data>
		</edge>
		<edge source="255" target="350">
			<data key="weight">-0.162</data>
		</edge>
		<edge source="344" target="366">
			<data key="weight">-0.117</data>
		</edge>
		<edge source="142" target="351">
			<data key="weight">-0.082</data>
		</edge>
		<edge source="66" target="247">
			<data key="weight">-0.179</data>
		</edge>
		<edge source="67" target="195">
			<data key="weight">-0.399</data>
		</edge>
		<edge source="52" target="346">
			<data key="weight">-0.092</data>
		</edge>
		<edge source="169" target="343">
			<data key="weight">-0.098</data>
		</edge>
		<edge source="93" target="163">
			<data key="weight">-0.105</data>
		</edge>
		<edge source="141" target="254">
			<data key="weight">-0.126</data>
		</edge>
		<edge source="249" target="378">
			<data key="weight">-0.238</data>
		</edge>
		<edge source="43" target="379">
			<data key="weight">-0.141</data>
		</edge>
		<edge source="39" target="168">
			<data key="weight">-0.201</data>
		</edge>
		<edge source="38" target="224">
			<data key="weight">-0.106</data>
		</edge>
		<edge source="159" target="301">
			<data key="weight">-0.166</data>
		</edge>
		<edge source="44" target="170">
			<data key="weight">-0.138</data>
		</edge>
		<edge source="13" target="67">
			<data key="weight">-0.169</data>
		</edge>
		<edge source="92" target="232">
			<data key="weight">-0.138</data>
		</edge>
		<edge source="66" target="233">
			<data key="weight">-0.270</data>
		</edge>
		<edge source="37" target="378">
			<data key="weight">-0.195</data>
		</edge>
		<edge source="42" target="269">
			<data key="weight">-0.163</data>
		</edge>
		<edge source="300" target="369">
			<data key="weight">-0.089</data>
		</edge>
		<edge source="164" target="343">
			<data key="weight">-0.104</data>
		</edge>
		<edge source="66" target="67">
			<data key="weight">-0.254</data>
		</edge>
		<edge source="164" target="244">
			<data key="weight">-0.128</data>
		</edge>
		<edge source="36" target="118">
			<data key="weight">-0.122</data>
		</edge>
		<edge source="192" target="244">
			<data key="weight">-0.116</data>
		</edge>
		<edge source="42" target="270">
			<data key="weight">-0.121</data>
		</edge>
		<edge source="141" target="256">
			<data key="weight">-0.101</data>
		</edge>
		<edge source="159" target="162">
			<data key="weight">-0.173</data>
		</edge>
		<edge source="106" target="219">
			<data key="weight">-0.103</data>
		</edge>
		<edge source="66" target="216">
			<data key="weight">-0.094</data>
		</edge>
		<edge source="232" target="369">
			<data key="weight">-0.250</data>
		</edge>
		<edge source="244" target="360">
			<data key="weight">-0.093</data>
		</edge>
		<edge source="33" target="268">
			<data key="weight">-0.151</data>
		</edge>
		<edge source="172" target="358">
			<data key="weight">-0.087</data>
		</edge>
		<edge source="167" target="252">
			<data key="weight">-0.081</data>
		</edge>
		<edge source="161" target="236">
			<data key="weight">-0.099</data>
		</edge>
		<edge source="50" target="266">
			<data key="weight">-0.136</data>
		</edge>
		<edge source="33" target="265">
			<data key="weight">-0.118</data>
		</edge>
		<edge source="117" target="119">
			<data key="weight">-0.127</data>
		</edge>
		<edge source="39" target="187">
			<data key="weight">-0.088</data>
		</edge>
		<edge source="43" target="360">
			<data key="weight">-0.162</data>
		</edge>
		<edge source="13" target="203">
			<data key="weight">-0.071</data>
		</edge>
		<edge source="172" target="268">
			<data key="weight">-0.093</data>
		</edge>
		<edge source="141" target="217">
			<data key="weight">-0.230</data>
		</edge>
		<edge source="45" target="243">
			<data key="weight">-0.143</data>
		</edge>
		<edge source="92" target="365">
			<data key="weight">-0.081</data>
		</edge>
		<edge source="106" target="163">
			<data key="weight">-0.136</data>
		</edge>
		<edge source="165" target="346">
			<data key="weight">-0.103</data>
		</edge>
		<edge source="267" target="375">
			<data key="weight">-0.066</data>
		</edge>
		<edge source="93" target="160">
			<data key="weight">-0.151</data>
		</edge>
		<edge source="91" target="274">
			<data key="weight">-0.102</data>
		</edge>
		<edge source="66" target="215">
			<data key="weight">-0.110</data>
		</edge>
		<edge source="164" target="359">
			<data key="weight">-0.078</data>
		</edge>
		<edge source="45" target="266">
			<data key="weight">-0.086</data>
		</edge>
		<edge source="91" target="269">
			<data key="weight">-0.112</data>
		</edge>
		<edge source="224" target="364">
			<data key="weight">-0.097</data>
		</edge>
		<edge source="106" target="277">
			<data key="weight">-0.084</data>
		</edge>
		<edge source="43" target="116">
			<data key="weight">-0.187</data>
		</edge>
		<edge source="232" target="236">
			<data key="weight">-0.120</data>
		</edge>
		<edge source="234" target="374">
			<data key="weight">-0.081</data>
		</edge>
		<edge source="343" target="355">
			<data key="weight">-0.110</data>
		</edge>
		<edge source="141" target="243">
			<data key="weight">-0.107</data>
		</edge>
		<edge source="77" target="119">
			<data key="weight">-0.194</data>
		</edge>
		<edge source="202" target="218">
			<data key="weight">-0.105</data>
		</edge>
		<edge source="125" target="243">
			<data key="weight">-0.178</data>
		</edge>
		<edge source="115" target="381">
			<data key="weight">-0.080</data>
		</edge>
		<edge source="115" target="365">
			<data key="weight">-0.133</data>
		</edge>
		<edge source="186" target="277">
			<data key="weight">-0.072</data>
		</edge>
		<edge source="34" target="83">
			<data key="weight">-0.100</data>
		</edge>
		<edge source="167" target="354">
			<data key="weight">-0.174</data>
		</edge>
		<edge source="19" target="203">
			<data key="weight">-0.082</data>
		</edge>
		<edge source="91" target="266">
			<data key="weight">-0.083</data>
		</edge>
		<edge source="159" target="368">
			<data key="weight">-0.090</data>
		</edge>
		<edge source="229" target="239">
			<data key="weight">-0.073</data>
		</edge>
		<edge source="172" target="303">
			<data key="weight">-0.104</data>
		</edge>
		<edge source="160" target="176">
			<data key="weight">-0.092</data>
		</edge>
		<edge source="23" target="125">
			<data key="weight">-0.208</data>
		</edge>
		<edge source="52" target="224">
			<data key="weight">-0.185</data>
		</edge>
		<edge source="91" target="237">
			<data key="weight">-0.126</data>
		</edge>
		<edge source="36" target="165">
			<data key="weight">-0.139</data>
		</edge>
		<edge source="199" target="232">
			<data key="weight">-0.129</data>
		</edge>
		<edge source="128" target="316">
			<data key="weight">-0.125</data>
		</edge>
		<edge source="167" target="214">
			<data key="weight">-0.170</data>
		</edge>
		<edge source="122" target="204">
			<data key="weight">-0.112</data>
		</edge>
		<edge source="124" target="276">
			<data key="weight">-0.094</data>
		</edge>
		<edge source="122" target="174">
			<data key="weight">-0.083</data>
		</edge>
		<edge source="160" target="297">
			<data key="weight">-0.169</data>
		</edge>
		<edge source="52" target="265">
			<data key="weight">-0.120</data>
		</edge>
		<edge source="167" target="259">
			<data key="weight">-0.173</data>
		</edge>
		<edge source="122" target="272">
			<data key="weight">-0.138</data>
		</edge>
		<edge source="41" target="252">
			<data key="weight">-0.086</data>
		</edge>
		<edge source="122" target="200">
			<data key="weight">-0.190</data>
		</edge>
		<edge source="116" target="239">
			<data key="weight">-0.113</data>
		</edge>
		<edge source="34" target="305">
			<data key="weight">-0.185</data>
		</edge>
		<edge source="39" target="308">
			<data key="weight">-0.214</data>
		</edge>
		<edge source="346" target="384">
			<data key="weight">-0.096</data>
		</edge>
		<edge source="116" target="172">
			<data key="weight">-0.169</data>
		</edge>
		<edge source="55" target="125">
			<data key="weight">-0.191</data>
		</edge>
		<edge source="194" target="232">
			<data key="weight">-0.328</data>
		</edge>
		<edge source="316" target="358">
			<data key="weight">-0.112</data>
		</edge>
		<edge source="163" target="275">
			<data key="weight">-0.156</data>
		</edge>
		<edge source="129" target="344">
			<data key="weight">-0.109</data>
		</edge>
		<edge source="79" target="257">
			<data key="weight">-0.086</data>
		</edge>
		<edge source="131" target="369">
			<data key="weight">-0.151</data>
		</edge>
		<edge source="72" target="157">
			<data key="weight">-0.188</data>
		</edge>
		<edge source="166" target="214">
			<data key="weight">-0.157</data>
		</edge>
		<edge source="67" target="227">
			<data key="weight">-0.123</data>
		</edge>
		<edge source="43" target="50">
			<data key="weight">-0.106</data>
		</edge>
		<edge source="262" target="326">
			<data key="weight">-0.084</data>
		</edge>
		<edge source="33" target="186">
			<data key="weight">-0.097</data>
		</edge>
		<edge source="19" target="45">
			<data key="weight">-0.149</data>
		</edge>
		<edge source="218" target="380">
			<data key="weight">-0.100</data>
		</edge>
		<edge source="215" target="261">
			<data key="weight">-0.088</data>
		</edge>
		<edge source="55" target="141">
			<data key="weight">-0.211</data>
		</edge>
		<edge source="249" target="281">
			<data key="weight">-0.082</data>
		</edge>
		<edge source="91" target="174">
			<data key="weight">-0.107</data>
		</edge>
		<edge source="141" target="255">
			<data key="weight">-0.144</data>
		</edge>
		<edge source="52" target="247">
			<data key="weight">-0.177</data>
		</edge>
		<edge source="34" target="188">
			<data key="weight">-0.109</data>
		</edge>
		<edge source="178" target="357">
			<data key="weight">-0.135</data>
		</edge>
		<edge source="122" target="273">
			<data key="weight">-0.127</data>
		</edge>
		<edge source="200" target="385">
			<data key="weight">-0.063</data>
		</edge>
		<edge source="66" target="346">
			<data key="weight">-0.246</data>
		</edge>
		<edge source="152" target="304">
			<data key="weight">-0.116</data>
		</edge>
		<edge source="72" target="360">
			<data key="weight">-0.328</data>
		</edge>
		<edge source="83" target="161">
			<data key="weight">-0.097</data>
		</edge>
		<edge source="142" target="348">
			<data key="weight">-0.088</data>
		</edge>
		<edge source="127" target="249">
			<data key="weight">-0.105</data>
		</edge>
		<edge source="161" target="252">
			<data key="weight">-0.143</data>
		</edge>
		<edge source="172" target="382">
			<data key="weight">-0.124</data>
		</edge>
		<edge source="191" target="224">
			<data key="weight">-0.157</data>
		</edge>
		<edge source="50" target="383">
			<data key="weight">-0.098</data>
		</edge>
		<edge source="252" target="374">
			<data key="weight">-0.106</data>
		</edge>
		<edge source="24" target="346">
			<data key="weight">-0.247</data>
		</edge>
		<edge source="141" target="297">
			<data key="weight">-0.112</data>
		</edge>
		<edge source="305" target="378">
			<data key="weight">-0.080</data>
		</edge>
		<edge source="354" target="382">
			<data key="weight">-0.079</data>
		</edge>
		<edge source="152" target="157">
			<data key="weight">-0.097</data>
		</edge>
		<edge source="83" target="186">
			<data key="weight">-0.117</data>
		</edge>
		<edge source="72" target="247">
			<data key="weight">-0.147</data>
		</edge>
		<edge source="108" target="162">
			<data key="weight">-0.125</data>
		</edge>
		<edge source="115" target="194">
			<data key="weight">-0.093</data>
		</edge>
		<edge source="39" target="257">
			<data key="weight">-0.094</data>
		</edge>
		<edge source="92" target="326">
			<data key="weight">-0.081</data>
		</edge>
		<edge source="66" target="352">
			<data key="weight">-0.104</data>
		</edge>
		<edge source="238" target="343">
			<data key="weight">-0.170</data>
		</edge>
		<edge source="215" target="359">
			<data key="weight">-0.078</data>
		</edge>
		<edge source="25" target="133">
			<data key="weight">-0.079</data>
		</edge>
		<edge source="33" target="276">
			<data key="weight">-0.148</data>
		</edge>
		<edge source="200" target="383">
			<data key="weight">-0.056</data>
		</edge>
		<edge source="343" target="352">
			<data key="weight">-0.173</data>
		</edge>
		<edge source="24" target="354">
			<data key="weight">-0.193</data>
		</edge>
		<edge source="115" target="238">
			<data key="weight">-0.125</data>
		</edge>
		<edge source="161" target="275">
			<data key="weight">-0.132</data>
		</edge>
		<edge source="134" target="306">
			<data key="weight">-0.086</data>
		</edge>
		<edge source="34" target="233">
			<data key="weight">-0.113</data>
		</edge>
		<edge source="72" target="77">
			<data key="weight">-0.191</data>
		</edge>
		<edge source="92" target="158">
			<data key="weight">-0.156</data>
		</edge>
		<edge source="52" target="252">
			<data key="weight">-0.187</data>
		</edge>
		<edge source="343" target="382">
			<data key="weight">-0.096</data>
		</edge>
		<edge source="124" target="227">
			<data key="weight">-0.105</data>
		</edge>
		<edge source="204" target="383">
			<data key="weight">-0.077</data>
		</edge>
		<edge source="252" target="358">
			<data key="weight">-0.089</data>
		</edge>
		<edge source="43" target="118">
			<data key="weight">-0.123</data>
		</edge>
		<edge source="84" target="134">
			<data key="weight">-0.177</data>
		</edge>
		<edge source="201" target="202">
			<data key="weight">-0.093</data>
		</edge>
		<edge source="44" target="144">
			<data key="weight">-0.104</data>
		</edge>
		<edge source="72" target="385">
			<data key="weight">-0.092</data>
		</edge>
		<edge source="142" target="385">
			<data key="weight">-0.085</data>
		</edge>
		<edge source="115" target="188">
			<data key="weight">-0.141</data>
		</edge>
		<edge source="233" target="299">
			<data key="weight">-0.085</data>
		</edge>
		<edge source="50" target="348">
			<data key="weight">-0.154</data>
		</edge>
		<edge source="133" target="279">
			<data key="weight">-0.086</data>
		</edge>
		<edge source="83" target="200">
			<data key="weight">-0.115</data>
		</edge>
		<edge source="42" target="386">
			<data key="weight">-0.083</data>
		</edge>
		<edge source="119" target="358">
			<data key="weight">-0.217</data>
		</edge>
		<edge source="122" target="380">
			<data key="weight">-0.222</data>
		</edge>
		<edge source="37" target="214">
			<data key="weight">-0.166</data>
		</edge>
		<edge source="44" target="131">
			<data key="weight">-0.087</data>
		</edge>
		<edge source="117" target="306">
			<data key="weight">-0.102</data>
		</edge>
		<edge source="67" target="259">
			<data key="weight">-0.231</data>
		</edge>
		<edge source="131" target="246">
			<data key="weight">-0.111</data>
		</edge>
		<edge source="122" target="142">
			<data key="weight">-0.089</data>
		</edge>
		<edge source="92" target="266">
			<data key="weight">-0.112</data>
		</edge>
		<edge source="66" target="305">
			<data key="weight">-0.126</data>
		</edge>
		<edge source="168" target="192">
			<data key="weight">-0.086</data>
		</edge>
		<edge source="175" target="374">
			<data key="weight">-0.091</data>
		</edge>
		<edge source="127" target="244">
			<data key="weight">-0.209</data>
		</edge>
		<edge source="142" target="191">
			<data key="weight">-0.145</data>
		</edge>
		<edge source="38" target="141">
			<data key="weight">-0.090</data>
		</edge>
		<edge source="170" target="219">
			<data key="weight">-0.081</data>
		</edge>
		<edge source="66" target="93">
			<data key="weight">-0.134</data>
		</edge>
		<edge source="39" target="195">
			<data key="weight">-0.268</data>
		</edge>
		<edge source="92" target="344">
			<data key="weight">-0.146</data>
		</edge>
		<edge source="316" target="357">
			<data key="weight">-0.157</data>
		</edge>
		<edge source="195" target="278">
			<data key="weight">-0.078</data>
		</edge>
		<edge source="344" target="353">
			<data key="weight">-0.080</data>
		</edge>
		<edge source="50" target="265">
			<data key="weight">-0.112</data>
		</edge>
		<edge source="142" target="373">
			<data key="weight">-0.110</data>
		</edge>
		<edge source="55" target="79">
			<data key="weight">-0.141</data>
		</edge>
		<edge source="234" target="252">
			<data key="weight">-0.105</data>
		</edge>
		<edge source="67" target="120">
			<data key="weight">-0.328</data>
		</edge>
		<edge source="34" target="191">
			<data key="weight">-0.084</data>
		</edge>
		<edge source="91" target="304">
			<data key="weight">-0.086</data>
		</edge>
		<edge source="153" target="200">
			<data key="weight">-0.139</data>
		</edge>
		<edge source="50" target="165">
			<data key="weight">-0.207</data>
		</edge>
		<edge source="153" target="199">
			<data key="weight">-0.079</data>
		</edge>
		<edge source="33" target="175">
			<data key="weight">-0.115</data>
		</edge>
		<edge source="348" target="350">
			<data key="weight">-0.106</data>
		</edge>
		<edge source="194" target="350">
			<data key="weight">-0.164</data>
		</edge>
		<edge source="232" target="379">
			<data key="weight">-0.178</data>
		</edge>
		<edge source="167" target="235">
			<data key="weight">-0.096</data>
		</edge>
		<edge source="169" target="316">
			<data key="weight">-0.120</data>
		</edge>
		<edge source="252" target="361">
			<data key="weight">-0.093</data>
		</edge>
		<edge source="93" target="235">
			<data key="weight">-0.133</data>
		</edge>
		<edge source="169" target="232">
			<data key="weight">-0.133</data>
		</edge>
		<edge source="232" target="316">
			<data key="weight">-0.299</data>
		</edge>
		<edge source="55" target="167">
			<data key="weight">-0.191</data>
		</edge>
		<edge source="142" target="316">
			<data key="weight">-0.091</data>
		</edge>
		<edge source="119" target="226">
			<data key="weight">-0.190</data>
		</edge>
		<edge source="174" target="359">
			<data key="weight">-0.089</data>
		</edge>
		<edge source="119" target="177">
			<data key="weight">-0.163</data>
		</edge>
		<edge source="84" target="163">
			<data key="weight">-0.195</data>
		</edge>
		<edge source="66" target="249">
			<data key="weight">-0.325</data>
		</edge>
		<edge source="142" target="144">
			<data key="weight">-0.079</data>
		</edge>
		<edge source="43" target="361">
			<data key="weight">-0.142</data>
		</edge>
		<edge source="199" target="343">
			<data key="weight">-0.100</data>
		</edge>
		<edge source="131" target="141">
			<data key="weight">-0.091</data>
		</edge>
		<edge source="141" target="232">
			<data key="weight">-0.168</data>
		</edge>
		<edge source="112" target="266">
			<data key="weight">-0.080</data>
		</edge>
		<edge source="37" target="364">
			<data key="weight">-0.181</data>
		</edge>
		<edge source="142" target="240">
			<data key="weight">-0.233</data>
		</edge>
		<edge source="194" target="220">
			<data key="weight">-0.111</data>
		</edge>
		<edge source="168" target="299">
			<data key="weight">-0.136</data>
		</edge>
		<edge source="79" target="362">
			<data key="weight">-0.116</data>
		</edge>
		<edge source="52" target="160">
			<data key="weight">-0.120</data>
		</edge>
		<edge source="42" target="378">
			<data key="weight">-0.237</data>
		</edge>
		<edge source="191" target="251">
			<data key="weight">-0.140</data>
		</edge>
		<edge source="93" target="194">
			<data key="weight">-0.093</data>
		</edge>
		<edge source="25" target="125">
			<data key="weight">-0.214</data>
		</edge>
		<edge source="249" target="375">
			<data key="weight">-0.220</data>
		</edge>
		<edge source="214" target="252">
			<data key="weight">-0.118</data>
		</edge>
		<edge source="243" target="354">
			<data key="weight">-0.093</data>
		</edge>
		<edge source="160" target="280">
			<data key="weight">-0.118</data>
		</edge>
		<edge source="262" target="344">
			<data key="weight">-0.099</data>
		</edge>
		<edge source="120" target="277">
			<data key="weight">-0.114</data>
		</edge>
		<edge source="252" target="344">
			<data key="weight">-0.215</data>
		</edge>
		<edge source="117" target="239">
			<data key="weight">-0.088</data>
		</edge>
		<edge source="233" target="378">
			<data key="weight">-0.158</data>
		</edge>
		<edge source="45" target="157">
			<data key="weight">-0.203</data>
		</edge>
		<edge source="192" target="344">
			<data key="weight">-0.092</data>
		</edge>
		<edge source="112" target="265">
			<data key="weight">-0.186</data>
		</edge>
		<edge source="172" target="178">
			<data key="weight">-0.177</data>
		</edge>
		<edge source="66" target="265">
			<data key="weight">-0.100</data>
		</edge>
		<edge source="142" target="355">
			<data key="weight">-0.116</data>
		</edge>
		<edge source="226" target="348">
			<data key="weight">-0.089</data>
		</edge>
		<edge source="144" target="190">
			<data key="weight">-0.127</data>
		</edge>
		<edge source="128" target="262">
			<data key="weight">-0.078</data>
		</edge>
		<edge source="34" target="269">
			<data key="weight">-0.134</data>
		</edge>
		<edge source="124" target="167">
			<data key="weight">-0.134</data>
		</edge>
		<edge source="220" target="268">
			<data key="weight">-0.080</data>
		</edge>
		<edge source="106" target="160">
			<data key="weight">-0.161</data>
		</edge>
		<edge source="127" target="305">
			<data key="weight">-0.136</data>
		</edge>
		<edge source="236" target="348">
			<data key="weight">-0.112</data>
		</edge>
		<edge source="141" target="357">
			<data key="weight">-0.170</data>
		</edge>
		<edge source="24" target="201">
			<data key="weight">-0.097</data>
		</edge>
		<edge source="25" target="67">
			<data key="weight">-0.282</data>
		</edge>
		<edge source="106" target="265">
			<data key="weight">-0.118</data>
		</edge>
		<edge source="43" target="238">
			<data key="weight">-0.090</data>
		</edge>
		<edge source="350" target="364">
			<data key="weight">-0.155</data>
		</edge>
		<edge source="83" target="204">
			<data key="weight">-0.160</data>
		</edge>
		<edge source="224" target="261">
			<data key="weight">-0.089</data>
		</edge>
		<edge source="174" target="265">
			<data key="weight">-0.106</data>
		</edge>
		<edge source="178" target="235">
			<data key="weight">-0.107</data>
		</edge>
		<edge source="93" target="343">
			<data key="weight">-0.154</data>
		</edge>
		<edge source="43" target="204">
			<data key="weight">-0.080</data>
		</edge>
		<edge source="195" target="232">
			<data key="weight">-0.391</data>
		</edge>
		<edge source="38" target="125">
			<data key="weight">-0.112</data>
		</edge>
		<edge source="133" target="255">
			<data key="weight">-0.105</data>
		</edge>
		<edge source="115" target="226">
			<data key="weight">-0.105</data>
		</edge>
		<edge source="13" target="118">
			<data key="weight">-0.090</data>
		</edge>
		<edge source="119" target="280">
			<data key="weight">-0.211</data>
		</edge>
		<edge source="214" target="232">
			<data key="weight">-0.195</data>
		</edge>
		<edge source="269" target="379">
			<data key="weight">-0.136</data>
		</edge>
		<edge source="193" target="202">
			<data key="weight">-0.078</data>
		</edge>
		<edge source="158" target="377">
			<data key="weight">-0.104</data>
		</edge>
		<edge source="23" target="67">
			<data key="weight">-0.219</data>
		</edge>
		<edge source="175" target="273">
			<data key="weight">-0.080</data>
		</edge>
		<edge source="128" target="306">
			<data key="weight">-0.168</data>
		</edge>
		<edge source="220" target="378">
			<data key="weight">-0.086</data>
		</edge>
		<edge source="172" target="373">
			<data key="weight">-0.095</data>
		</edge>
		<edge source="43" target="164">
			<data key="weight">-0.144</data>
		</edge>
		<edge source="33" target="223">
			<data key="weight">-0.126</data>
		</edge>
		<edge source="115" target="236">
			<data key="weight">-0.081</data>
		</edge>
		<edge source="43" target="159">
			<data key="weight">-0.091</data>
		</edge>
		<edge source="113" target="116">
			<data key="weight">-0.105</data>
		</edge>
		<edge source="19" target="187">
			<data key="weight">-0.089</data>
		</edge>
		<edge source="228" target="365">
			<data key="weight">-0.083</data>
		</edge>
		<edge source="160" target="326">
			<data key="weight">-0.193</data>
		</edge>
		<edge source="158" target="359">
			<data key="weight">-0.076</data>
		</edge>
		<edge source="306" target="373">
			<data key="weight">-0.101</data>
		</edge>
		<edge source="39" target="45">
			<data key="weight">-0.119</data>
		</edge>
		<edge source="173" target="351">
			<data key="weight">-0.071</data>
		</edge>
		<edge source="23" target="343">
			<data key="weight">-0.297</data>
		</edge>
		<edge source="72" target="199">
			<data key="weight">-0.195</data>
		</edge>
		<edge source="204" target="316">
			<data key="weight">-0.170</data>
		</edge>
		<edge source="161" target="214">
			<data key="weight">-0.135</data>
		</edge>
		<edge source="191" target="346">
			<data key="weight">-0.133</data>
		</edge>
		<edge source="172" target="201">
			<data key="weight">-0.159</data>
		</edge>
		<edge source="39" target="360">
			<data key="weight">-0.193</data>
		</edge>
		<edge source="204" target="371">
			<data key="weight">-0.217</data>
		</edge>
		<edge source="174" target="190">
			<data key="weight">-0.102</data>
		</edge>
		<edge source="45" target="342">
			<data key="weight">-0.210</data>
		</edge>
		<edge source="301" target="326">
			<data key="weight">-0.159</data>
		</edge>
		<edge source="42" target="44">
			<data key="weight">-0.221</data>
		</edge>
		<edge source="175" target="232">
			<data key="weight">-0.224</data>
		</edge>
		<edge source="152" target="186">
			<data key="weight">-0.082</data>
		</edge>
		<edge source="50" target="131">
			<data key="weight">-0.093</data>
		</edge>
		<edge source="108" target="185">
			<data key="weight">-0.073</data>
		</edge>
		<edge source="19" target="218">
			<data key="weight">-0.094</data>
		</edge>
		<edge source="235" target="252">
			<data key="weight">-0.105</data>
		</edge>
		<edge source="45" target="178">
			<data key="weight">-0.263</data>
		</edge>
		<edge source="171" target="354">
			<data key="weight">-0.102</data>
		</edge>
		<edge source="45" target="326">
			<data key="weight">-0.253</data>
		</edge>
		<edge source="72" target="214">
			<data key="weight">-0.331</data>
		</edge>
		<edge source="91" target="357">
			<data key="weight">-0.155</data>
		</edge>
		<edge source="188" target="308">
			<data key="weight">-0.087</data>
		</edge>
		<edge source="50" target="194">
			<data key="weight">-0.296</data>
		</edge>
		<edge source="152" target="251">
			<data key="weight">-0.272</data>
		</edge>
		<edge source="122" target="362">
			<data key="weight">-0.159</data>
		</edge>
		<edge source="346" target="373">
			<data key="weight">-0.130</data>
		</edge>
		<edge source="174" target="362">
			<data key="weight">-0.126</data>
		</edge>
		<edge source="34" target="217">
			<data key="weight">-0.103</data>
		</edge>
		<edge source="45" target="77">
			<data key="weight">-0.232</data>
		</edge>
		<edge source="176" target="249">
			<data key="weight">-0.081</data>
		</edge>
		<edge source="113" target="306">
			<data key="weight">-0.205</data>
		</edge>
		<edge source="112" target="244">
			<data key="weight">-0.115</data>
		</edge>
		<edge source="141" target="195">
			<data key="weight">-0.188</data>
		</edge>
		<edge source="25" target="72">
			<data key="weight">-0.247</data>
		</edge>
		<edge source="44" target="345">
			<data key="weight">-0.109</data>
		</edge>
		<edge source="163" target="234">
			<data key="weight">-0.119</data>
		</edge>
		<edge source="157" target="356">
			<data key="weight">-0.078</data>
		</edge>
		<edge source="23" target="170">
			<data key="weight">-0.189</data>
		</edge>
		<edge source="176" target="326">
			<data key="weight">-0.113</data>
		</edge>
		<edge source="67" target="215">
			<data key="weight">-0.116</data>
		</edge>
		<edge source="36" target="55">
			<data key="weight">-0.213</data>
		</edge>
		<edge source="120" target="142">
			<data key="weight">-0.230</data>
		</edge>
		<edge source="50" target="306">
			<data key="weight">-0.182</data>
		</edge>
		<edge source="45" target="358">
			<data key="weight">-0.139</data>
		</edge>
		<edge source="19" target="40">
			<data key="weight">-0.103</data>
		</edge>
		<edge source="249" target="306">
			<data key="weight">-0.130</data>
		</edge>
		<edge source="188" target="343">
			<data key="weight">-0.083</data>
		</edge>
		<edge source="160" target="257">
			<data key="weight">-0.088</data>
		</edge>
		<edge source="106" target="302">
			<data key="weight">-0.096</data>
		</edge>
		<edge source="141" target="203">
			<data key="weight">-0.087</data>
		</edge>
		<edge source="41" target="204">
			<data key="weight">-0.083</data>
		</edge>
		<edge source="141" target="349">
			<data key="weight">-0.158</data>
		</edge>
		<edge source="239" target="344">
			<data key="weight">-0.094</data>
		</edge>
		<edge source="120" target="278">
			<data key="weight">-0.088</data>
		</edge>
		<edge source="33" target="361">
			<data key="weight">-0.132</data>
		</edge>
		<edge source="113" target="348">
			<data key="weight">-0.085</data>
		</edge>
		<edge source="122" target="281">
			<data key="weight">-0.168</data>
		</edge>
		<edge source="187" target="252">
			<data key="weight">-0.118</data>
		</edge>
		<edge source="343" target="351">
			<data key="weight">-0.106</data>
		</edge>
		<edge source="19" target="168">
			<data key="weight">-0.145</data>
		</edge>
		<edge source="161" target="239">
			<data key="weight">-0.078</data>
		</edge>
		<edge source="124" target="277">
			<data key="weight">-0.140</data>
		</edge>
		<edge source="92" target="384">
			<data key="weight">-0.101</data>
		</edge>
		<edge source="128" target="239">
			<data key="weight">-0.095</data>
		</edge>
		<edge source="50" target="112">
			<data key="weight">-0.180</data>
		</edge>
		<edge source="39" target="83">
			<data key="weight">-0.213</data>
		</edge>
		<edge source="93" target="355">
			<data key="weight">-0.075</data>
		</edge>
		<edge source="117" target="141">
			<data key="weight">-0.103</data>
		</edge>
		<edge source="72" target="367">
			<data key="weight">-0.110</data>
		</edge>
		<edge source="163" target="230">
			<data key="weight">-0.124</data>
		</edge>
		<edge source="134" target="373">
			<data key="weight">-0.113</data>
		</edge>
		<edge source="175" target="252">
			<data key="weight">-0.144</data>
		</edge>
		<edge source="117" target="216">
			<data key="weight">-0.106</data>
		</edge>
		<edge source="191" target="350">
			<data key="weight">-0.120</data>
		</edge>
		<edge source="118" target="348">
			<data key="weight">-0.134</data>
		</edge>
		<edge source="112" target="219">
			<data key="weight">-0.204</data>
		</edge>
		<edge source="72" target="372">
			<data key="weight">-0.102</data>
		</edge>
		<edge source="172" target="191">
			<data key="weight">-0.193</data>
		</edge>
		<edge source="249" target="351">
			<data key="weight">-0.180</data>
		</edge>
		<edge source="162" target="343">
			<data key="weight">-0.110</data>
		</edge>
		<edge source="116" target="167">
			<data key="weight">-0.185</data>
		</edge>
		<edge source="171" target="195">
			<data key="weight">-0.164</data>
		</edge>
		<edge source="243" target="343">
			<data key="weight">-0.150</data>
		</edge>
		<edge source="244" target="348">
			<data key="weight">-0.080</data>
		</edge>
		<edge source="142" target="303">
			<data key="weight">-0.118</data>
		</edge>
		<edge source="34" target="303">
			<data key="weight">-0.111</data>
		</edge>
		<edge source="45" target="354">
			<data key="weight">-0.236</data>
		</edge>
		<edge source="214" target="346">
			<data key="weight">-0.199</data>
		</edge>
		<edge source="13" target="124">
			<data key="weight">-0.191</data>
		</edge>
		<edge source="25" target="253">
			<data key="weight">-0.086</data>
		</edge>
		<edge source="190" target="316">
			<data key="weight">-0.194</data>
		</edge>
		<edge source="218" target="277">
			<data key="weight">-0.088</data>
		</edge>
		<edge source="235" target="383">
			<data key="weight">-0.060</data>
		</edge>
		<edge source="77" target="346">
			<data key="weight">-0.145</data>
		</edge>
		<edge source="92" target="219">
			<data key="weight">-0.173</data>
		</edge>
		<edge source="36" target="255">
			<data key="weight">-0.188</data>
		</edge>
		<edge source="36" target="115">
			<data key="weight">-0.159</data>
		</edge>
		<edge source="131" target="153">
			<data key="weight">-0.082</data>
		</edge>
		<edge source="130" target="247">
			<data key="weight">-0.122</data>
		</edge>
		<edge source="203" target="306">
			<data key="weight">-0.128</data>
		</edge>
		<edge source="23" target="304">
			<data key="weight">-0.114</data>
		</edge>
		<edge source="43" target="194">
			<data key="weight">-0.211</data>
		</edge>
		<edge source="232" target="357">
			<data key="weight">-0.092</data>
		</edge>
		<edge source="142" target="190">
			<data key="weight">-0.235</data>
		</edge>
		<edge source="33" target="378">
			<data key="weight">-0.200</data>
		</edge>
		<edge source="275" target="354">
			<data key="weight">-0.081</data>
		</edge>
		<edge source="160" target="191">
			<data key="weight">-0.094</data>
		</edge>
		<edge source="106" target="119">
			<data key="weight">-0.089</data>
		</edge>
		<edge source="55" target="115">
			<data key="weight">-0.103</data>
		</edge>
		<edge source="13" target="260">
			<data key="weight">-0.058</data>
		</edge>
		<edge source="122" target="246">
			<data key="weight">-0.088</data>
		</edge>
		<edge source="191" target="244">
			<data key="weight">-0.088</data>
		</edge>
		<edge source="230" target="251">
			<data key="weight">-0.140</data>
		</edge>
		<edge source="170" target="366">
			<data key="weight">-0.076</data>
		</edge>
		<edge source="160" target="277">
			<data key="weight">-0.163</data>
		</edge>
		<edge source="23" target="379">
			<data key="weight">-0.123</data>
		</edge>
		<edge source="25" target="305">
			<data key="weight">-0.138</data>
		</edge>
		<edge source="157" target="244">
			<data key="weight">-0.174</data>
		</edge>
		<edge source="131" target="252">
			<data key="weight">-0.137</data>
		</edge>
		<edge source="249" target="376">
			<data key="weight">-0.161</data>
		</edge>
		<edge source="232" target="238">
			<data key="weight">-0.144</data>
		</edge>
		<edge source="131" target="326">
			<data key="weight">-0.143</data>
		</edge>
		<edge source="162" target="354">
			<data key="weight">-0.222</data>
		</edge>
		<edge source="33" target="157">
			<data key="weight">-0.173</data>
		</edge>
		<edge source="244" target="270">
			<data key="weight">-0.095</data>
		</edge>
		<edge source="67" target="226">
			<data key="weight">-0.382</data>
		</edge>
		<edge source="33" target="108">
			<data key="weight">-0.303</data>
		</edge>
		<edge source="199" target="218">
			<data key="weight">-0.089</data>
		</edge>
		<edge source="79" target="299">
			<data key="weight">-0.111</data>
		</edge>
		<edge source="253" target="308">
			<data key="weight">-0.088</data>
		</edge>
		<edge source="25" target="166">
			<data key="weight">-0.169</data>
		</edge>
		<edge source="161" target="178">
			<data key="weight">-0.085</data>
		</edge>
		<edge source="232" target="373">
			<data key="weight">-0.131</data>
		</edge>
		<edge source="220" target="280">
			<data key="weight">-0.117</data>
		</edge>
		<edge source="170" target="348">
			<data key="weight">-0.084</data>
		</edge>
		<edge source="34" target="243">
			<data key="weight">-0.124</data>
		</edge>
		<edge source="119" target="276">
			<data key="weight">-0.218</data>
		</edge>
		<edge source="77" target="224">
			<data key="weight">-0.143</data>
		</edge>
		<edge source="36" target="108">
			<data key="weight">-0.186</data>
		</edge>
		<edge source="43" target="375">
			<data key="weight">-0.122</data>
		</edge>
		<edge source="45" target="201">
			<data key="weight">-0.165</data>
		</edge>
		<edge source="127" target="306">
			<data key="weight">-0.089</data>
		</edge>
		<edge source="215" target="377">
			<data key="weight">-0.126</data>
		</edge>
		<edge source="167" target="189">
			<data key="weight">-0.111</data>
		</edge>
		<edge source="45" target="218">
			<data key="weight">-0.123</data>
		</edge>
		<edge source="45" target="238">
			<data key="weight">-0.122</data>
		</edge>
		<edge source="196" target="243">
			<data key="weight">-0.095</data>
		</edge>
		<edge source="34" target="350">
			<data key="weight">-0.206</data>
		</edge>
		<edge source="168" target="273">
			<data key="weight">-0.117</data>
		</edge>
		<edge source="43" target="357">
			<data key="weight">-0.170</data>
		</edge>
		<edge source="163" target="262">
			<data key="weight">-0.201</data>
		</edge>
		<edge source="79" target="112">
			<data key="weight">-0.088</data>
		</edge>
		<edge source="52" target="79">
			<data key="weight">-0.160</data>
		</edge>
		<edge source="108" target="144">
			<data key="weight">-0.104</data>
		</edge>
		<edge source="119" target="141">
			<data key="weight">-0.139</data>
		</edge>
		<edge source="113" target="346">
			<data key="weight">-0.188</data>
		</edge>
		<edge source="224" target="326">
			<data key="weight">-0.217</data>
		</edge>
		<edge source="219" target="279">
			<data key="weight">-0.078</data>
		</edge>
		<edge source="113" target="160">
			<data key="weight">-0.206</data>
		</edge>
		<edge source="163" target="203">
			<data key="weight">-0.132</data>
		</edge>
		<edge source="83" target="172">
			<data key="weight">-0.186</data>
		</edge>
		<edge source="187" target="350">
			<data key="weight">-0.112</data>
		</edge>
		<edge source="224" target="373">
			<data key="weight">-0.107</data>
		</edge>
		<edge source="52" target="92">
			<data key="weight">-0.104</data>
		</edge>
		<edge source="25" target="163">
			<data key="weight">-0.285</data>
		</edge>
		<edge source="300" target="384">
			<data key="weight">-0.058</data>
		</edge>
		<edge source="25" target="228">
			<data key="weight">-0.128</data>
		</edge>
		<edge source="220" target="357">
			<data key="weight">-0.157</data>
		</edge>
		<edge source="36" target="178">
			<data key="weight">-0.125</data>
		</edge>
		<edge source="202" target="374">
			<data key="weight">-0.080</data>
		</edge>
		<edge source="91" target="172">
			<data key="weight">-0.130</data>
		</edge>
		<edge source="248" target="306">
			<data key="weight">-0.079</data>
		</edge>
		<edge source="252" target="376">
			<data key="weight">-0.079</data>
		</edge>
		<edge source="72" target="236">
			<data key="weight">-0.218</data>
		</edge>
		<edge source="45" target="368">
			<data key="weight">-0.126</data>
		</edge>
		<edge source="163" target="223">
			<data key="weight">-0.135</data>
		</edge>
		<edge source="44" target="343">
			<data key="weight">-0.281</data>
		</edge>
		<edge source="235" target="251">
			<data key="weight">-0.113</data>
		</edge>
		<edge source="40" target="161">
			<data key="weight">-0.111</data>
		</edge>
		<edge source="72" target="194">
			<data key="weight">-0.349</data>
		</edge>
		<edge source="36" target="175">
			<data key="weight">-0.182</data>
		</edge>
		<edge source="36" target="77">
			<data key="weight">-0.127</data>
		</edge>
		<edge source="115" target="216">
			<data key="weight">-0.163</data>
		</edge>
		<edge source="153" target="357">
			<data key="weight">-0.146</data>
		</edge>
		<edge source="115" target="256">
			<data key="weight">-0.087</data>
		</edge>
		<edge source="50" target="83">
			<data key="weight">-0.415</data>
		</edge>
		<edge source="84" target="127">
			<data key="weight">-0.114</data>
		</edge>
		<edge source="202" target="378">
			<data key="weight">-0.080</data>
		</edge>
		<edge source="37" target="269">
			<data key="weight">-0.120</data>
		</edge>
		<edge source="115" target="141">
			<data key="weight">-0.206</data>
		</edge>
		<edge source="161" target="251">
			<data key="weight">-0.152</data>
		</edge>
		<edge source="91" target="241">
			<data key="weight">-0.085</data>
		</edge>
		<edge source="113" target="357">
			<data key="weight">-0.129</data>
		</edge>
		<edge source="52" target="72">
			<data key="weight">-0.352</data>
		</edge>
		<edge source="158" target="350">
			<data key="weight">-0.169</data>
		</edge>
		<edge source="24" target="196">
			<data key="weight">-0.154</data>
		</edge>
		<edge source="24" target="92">
			<data key="weight">-0.191</data>
		</edge>
		<edge source="174" target="219">
			<data key="weight">-0.106</data>
		</edge>
		<edge source="129" target="158">
			<data key="weight">-0.088</data>
		</edge>
		<edge source="187" target="232">
			<data key="weight">-0.210</data>
		</edge>
		<edge source="153" target="174">
			<data key="weight">-0.100</data>
		</edge>
		<edge source="79" target="345">
			<data key="weight">-0.115</data>
		</edge>
		<edge source="25" target="168">
			<data key="weight">-0.130</data>
		</edge>
		<edge source="45" target="214">
			<data key="weight">-0.220</data>
		</edge>
		<edge source="40" target="343">
			<data key="weight">-0.138</data>
		</edge>
		<edge source="33" target="52">
			<data key="weight">-0.193</data>
		</edge>
		<edge source="204" target="378">
			<data key="weight">-0.198</data>
		</edge>
		<edge source="79" target="273">
			<data key="weight">-0.143</data>
		</edge>
		<edge source="50" target="362">
			<data key="weight">-0.124</data>
		</edge>
		<edge source="133" target="262">
			<data key="weight">-0.111</data>
		</edge>
		<edge source="19" target="303">
			<data key="weight">-0.083</data>
		</edge>
		<edge source="38" target="163">
			<data key="weight">-0.091</data>
		</edge>
		<edge source="23" target="228">
			<data key="weight">-0.141</data>
		</edge>
		<edge source="125" target="363">
			<data key="weight">-0.092</data>
		</edge>
		<edge source="229" target="244">
			<data key="weight">-0.136</data>
		</edge>
		<edge source="350" target="369">
			<data key="weight">-0.157</data>
		</edge>
		<edge source="185" target="316">
			<data key="weight">-0.114</data>
		</edge>
		<edge source="224" target="266">
			<data key="weight">-0.098</data>
		</edge>
		<edge source="19" target="161">
			<data key="weight">-0.116</data>
		</edge>
		<edge source="134" target="277">
			<data key="weight">-0.137</data>
		</edge>
		<edge source="128" target="167">
			<data key="weight">-0.088</data>
		</edge>
		<edge source="345" target="368">
			<data key="weight">-0.093</data>
		</edge>
		<edge source="157" target="163">
			<data key="weight">-0.234</data>
		</edge>
		<edge source="77" target="304">
			<data key="weight">-0.088</data>
		</edge>
		<edge source="43" target="79">
			<data key="weight">-0.210</data>
		</edge>
		<edge source="72" target="175">
			<data key="weight">-0.227</data>
		</edge>
		<edge source="160" target="262">
			<data key="weight">-0.142</data>
		</edge>
		<edge source="117" target="384">
			<data key="weight">-0.082</data>
		</edge>
		<edge source="77" target="196">
			<data key="weight">-0.120</data>
		</edge>
		<edge source="217" target="306">
			<data key="weight">-0.106</data>
		</edge>
		<edge source="127" target="220">
			<data key="weight">-0.085</data>
		</edge>
		<edge source="50" target="349">
			<data key="weight">-0.113</data>
		</edge>
		<edge source="346" target="360">
			<data key="weight">-0.135</data>
		</edge>
		<edge source="130" target="386">
			<data key="weight">-0.055</data>
		</edge>
		<edge source="162" target="276">
			<data key="weight">-0.097</data>
		</edge>
		<edge source="128" target="354">
			<data key="weight">-0.085</data>
		</edge>
		<edge source="167" target="175">
			<data key="weight">-0.187</data>
		</edge>
		<edge source="152" target="202">
			<data key="weight">-0.087</data>
		</edge>
		<edge source="134" target="350">
			<data key="weight">-0.151</data>
		</edge>
		<edge source="118" target="224">
			<data key="weight">-0.159</data>
		</edge>
		<edge source="39" target="348">
			<data key="weight">-0.223</data>
		</edge>
		<edge source="24" target="128">
			<data key="weight">-0.098</data>
		</edge>
		<edge source="72" target="342">
			<data key="weight">-0.258</data>
		</edge>
		<edge source="120" target="242">
			<data key="weight">-0.102</data>
		</edge>
		<edge source="166" target="365">
			<data key="weight">-0.085</data>
		</edge>
		<edge source="33" target="377">
			<data key="weight">-0.090</data>
		</edge>
		<edge source="142" target="384">
			<data key="weight">-0.101</data>
		</edge>
		<edge source="13" target="187">
			<data key="weight">-0.092</data>
		</edge>
		<edge source="115" target="227">
			<data key="weight">-0.082</data>
		</edge>
		<edge source="25" target="174">
			<data key="weight">-0.195</data>
		</edge>
		<edge source="125" target="167">
			<data key="weight">-0.089</data>
		</edge>
		<edge source="39" target="343">
			<data key="weight">-0.154</data>
		</edge>
		<edge source="142" target="380">
			<data key="weight">-0.177</data>
		</edge>
		<edge source="39" target="240">
			<data key="weight">-0.126</data>
		</edge>
		<edge source="83" target="301">
			<data key="weight">-0.085</data>
		</edge>
		<edge source="251" target="381">
			<data key="weight">-0.094</data>
		</edge>
		<edge source="173" target="345">
			<data key="weight">-0.067</data>
		</edge>
		<edge source="204" target="377">
			<data key="weight">-0.086</data>
		</edge>
		<edge source="66" target="300">
			<data key="weight">-0.131</data>
		</edge>
		<edge source="79" target="302">
			<data key="weight">-0.175</data>
		</edge>
		<edge source="252" target="276">
			<data key="weight">-0.101</data>
		</edge>
		<edge source="239" target="308">
			<data key="weight">-0.082</data>
		</edge>
		<edge source="77" target="116">
			<data key="weight">-0.125</data>
		</edge>
		<edge source="224" target="305">
			<data key="weight">-0.096</data>
		</edge>
		<edge source="43" target="190">
			<data key="weight">-0.181</data>
		</edge>
		<edge source="115" target="380">
			<data key="weight">-0.146</data>
		</edge>
		<edge source="164" target="167">
			<data key="weight">-0.085</data>
		</edge>
		<edge source="36" target="217">
			<data key="weight">-0.140</data>
		</edge>
		<edge source="25" target="357">
			<data key="weight">-0.158</data>
		</edge>
		<edge source="117" target="249">
			<data key="weight">-0.219</data>
		</edge>
		<edge source="204" target="358">
			<data key="weight">-0.098</data>
		</edge>
		<edge source="161" target="219">
			<data key="weight">-0.147</data>
		</edge>
		<edge source="24" target="345">
			<data key="weight">-0.180</data>
		</edge>
		<edge source="34" target="308">
			<data key="weight">-0.081</data>
		</edge>
		<edge source="227" target="249">
			<data key="weight">-0.148</data>
		</edge>
		<edge source="244" target="384">
			<data key="weight">-0.083</data>
		</edge>
		<edge source="41" target="345">
			<data key="weight">-0.095</data>
		</edge>
		<edge source="214" target="326">
			<data key="weight">-0.092</data>
		</edge>
		<edge source="248" target="249">
			<data key="weight">-0.150</data>
		</edge>
		<edge source="167" target="238">
			<data key="weight">-0.162</data>
		</edge>
		<edge source="228" target="252">
			<data key="weight">-0.198</data>
		</edge>
		<edge source="38" target="128">
			<data key="weight">-0.111</data>
		</edge>
		<edge source="141" target="260">
			<data key="weight">-0.104</data>
		</edge>
		<edge source="252" target="259">
			<data key="weight">-0.179</data>
		</edge>
		<edge source="93" target="303">
			<data key="weight">-0.139</data>
		</edge>
		<edge source="172" target="203">
			<data key="weight">-0.126</data>
		</edge>
		<edge source="39" target="164">
			<data key="weight">-0.161</data>
		</edge>
		<edge source="92" target="299">
			<data key="weight">-0.108</data>
		</edge>
		<edge source="157" target="345">
			<data key="weight">-0.105</data>
		</edge>
		<edge source="43" target="175">
			<data key="weight">-0.125</data>
		</edge>
		<edge source="159" target="261">
			<data key="weight">-0.090</data>
		</edge>
		<edge source="24" target="142">
			<data key="weight">-0.182</data>
		</edge>
		<edge source="232" target="248">
			<data key="weight">-0.113</data>
		</edge>
		<edge source="72" target="270">
			<data key="weight">-0.110</data>
		</edge>
		<edge source="174" target="373">
			<data key="weight">-0.127</data>
		</edge>
		<edge source="224" target="265">
			<data key="weight">-0.109</data>
		</edge>
		<edge source="108" target="166">
			<data key="weight">-0.142</data>
		</edge>
		<edge source="50" target="77">
			<data key="weight">-0.239</data>
		</edge>
		<edge source="167" target="250">
			<data key="weight">-0.091</data>
		</edge>
		<edge source="67" target="380">
			<data key="weight">-0.184</data>
		</edge>
		<edge source="77" target="378">
			<data key="weight">-0.119</data>
		</edge>
		<edge source="19" target="357">
			<data key="weight">-0.146</data>
		</edge>
		<edge source="157" target="306">
			<data key="weight">-0.097</data>
		</edge>
		<edge source="33" target="83">
			<data key="weight">-0.202</data>
		</edge>
		<edge source="45" target="251">
			<data key="weight">-0.099</data>
		</edge>
		<edge source="34" target="215">
			<data key="weight">-0.105</data>
		</edge>
		<edge source="34" target="108">
			<data key="weight">-0.125</data>
		</edge>
		<edge source="175" target="279">
			<data key="weight">-0.095</data>
		</edge>
		<edge source="72" target="118">
			<data key="weight">-0.374</data>
		</edge>
		<edge source="316" target="375">
			<data key="weight">-0.108</data>
		</edge>
		<edge source="191" target="232">
			<data key="weight">-0.176</data>
		</edge>
		<edge source="108" target="163">
			<data key="weight">-0.184</data>
		</edge>
		<edge source="171" target="363">
			<data key="weight">-0.108</data>
		</edge>
		<edge source="42" target="91">
			<data key="weight">-0.255</data>
		</edge>
		<edge source="350" target="380">
			<data key="weight">-0.125</data>
		</edge>
		<edge source="217" target="304">
			<data key="weight">-0.110</data>
		</edge>
		<edge source="44" target="254">
			<data key="weight">-0.079</data>
		</edge>
		<edge source="116" target="162">
			<data key="weight">-0.085</data>
		</edge>
		<edge source="79" target="306">
			<data key="weight">-0.179</data>
		</edge>
		<edge source="43" target="203">
			<data key="weight">-0.142</data>
		</edge>
		<edge source="39" target="226">
			<data key="weight">-0.258</data>
		</edge>
		<edge source="168" target="358">
			<data key="weight">-0.097</data>
		</edge>
		<edge source="260" target="326">
			<data key="weight">-0.097</data>
		</edge>
		<edge source="178" target="244">
			<data key="weight">-0.122</data>
		</edge>
		<edge source="79" target="348">
			<data key="weight">-0.106</data>
		</edge>
		<edge source="265" target="344">
			<data key="weight">-0.167</data>
		</edge>
		<edge source="232" target="299">
			<data key="weight">-0.112</data>
		</edge>
		<edge source="72" target="281">
			<data key="weight">-0.105</data>
		</edge>
		<edge source="83" target="300">
			<data key="weight">-0.138</data>
		</edge>
		<edge source="67" target="342">
			<data key="weight">-0.264</data>
		</edge>
		<edge source="44" target="141">
			<data key="weight">-0.233</data>
		</edge>
		<edge source="158" target="265">
			<data key="weight">-0.121</data>
		</edge>
		<edge source="45" target="144">
			<data key="weight">-0.088</data>
		</edge>
		<edge source="344" target="384">
			<data key="weight">-0.080</data>
		</edge>
		<edge source="239" target="343">
			<data key="weight">-0.083</data>
		</edge>
		<edge source="23" target="168">
			<data key="weight">-0.151</data>
		</edge>
		<edge source="67" target="118">
			<data key="weight">-0.312</data>
		</edge>
		<edge source="33" target="349">
			<data key="weight">-0.084</data>
		</edge>
		<edge source="83" target="252">
			<data key="weight">-0.212</data>
		</edge>
		<edge source="128" target="256">
			<data key="weight">-0.182</data>
		</edge>
		<edge source="168" target="250">
			<data key="weight">-0.086</data>
		</edge>
		<edge source="19" target="300">
			<data key="weight">-0.117</data>
		</edge>
		<edge source="133" target="272">
			<data key="weight">-0.081</data>
		</edge>
		<edge source="252" target="268">
			<data key="weight">-0.110</data>
		</edge>
		<edge source="92" target="348">
			<data key="weight">-0.158</data>
		</edge>
		<edge source="43" target="196">
			<data key="weight">-0.111</data>
		</edge>
		<edge source="67" target="351">
			<data key="weight">-0.154</data>
		</edge>
		<edge source="195" target="200">
			<data key="weight">-0.104</data>
		</edge>
		<edge source="217" target="366">
			<data key="weight">-0.079</data>
		</edge>
		<edge source="174" target="306">
			<data key="weight">-0.105</data>
		</edge>
		<edge source="50" target="269">
			<data key="weight">-0.261</data>
		</edge>
		<edge source="144" target="242">
			<data key="weight">-0.086</data>
		</edge>
		<edge source="186" target="360">
			<data key="weight">-0.116</data>
		</edge>
		<edge source="19" target="204">
			<data key="weight">-0.095</data>
		</edge>
		<edge source="106" target="350">
			<data key="weight">-0.153</data>
		</edge>
		<edge source="67" target="272">
			<data key="weight">-0.228</data>
		</edge>
		<edge source="119" target="220">
			<data key="weight">-0.095</data>
		</edge>
		<edge source="39" target="267">
			<data key="weight">-0.100</data>
		</edge>
		<edge source="170" target="380">
			<data key="weight">-0.155</data>
		</edge>
		<edge source="122" target="192">
			<data key="weight">-0.102</data>
		</edge>
		<edge source="220" target="326">
			<data key="weight">-0.082</data>
		</edge>
		<edge source="34" target="306">
			<data key="weight">-0.197</data>
		</edge>
		<edge source="343" target="369">
			<data key="weight">-0.256</data>
		</edge>
		<edge source="33" target="303">
			<data key="weight">-0.135</data>
		</edge>
		<edge source="168" target="227">
			<data key="weight">-0.125</data>
		</edge>
		<edge source="350" target="375">
			<data key="weight">-0.137</data>
		</edge>
		<edge source="228" target="251">
			<data key="weight">-0.125</data>
		</edge>
		<edge source="117" target="305">
			<data key="weight">-0.091</data>
		</edge>
		<edge source="157" target="308">
			<data key="weight">-0.118</data>
		</edge>
		<edge source="122" target="352">
			<data key="weight">-0.160</data>
		</edge>
		<edge source="113" target="141">
			<data key="weight">-0.150</data>
		</edge>
		<edge source="113" target="174">
			<data key="weight">-0.112</data>
		</edge>
		<edge source="142" target="193">
			<data key="weight">-0.149</data>
		</edge>
		<edge source="77" target="218">
			<data key="weight">-0.105</data>
		</edge>
		<edge source="42" target="113">
			<data key="weight">-0.162</data>
		</edge>
		<edge source="67" target="153">
			<data key="weight">-0.250</data>
		</edge>
		<edge source="23" target="266">
			<data key="weight">-0.058</data>
		</edge>
		<edge source="142" target="259">
			<data key="weight">-0.101</data>
		</edge>
		<edge source="91" target="305">
			<data key="weight">-0.093</data>
		</edge>
		<edge source="129" target="354">
			<data key="weight">-0.153</data>
		</edge>
		<edge source="194" target="204">
			<data key="weight">-0.156</data>
		</edge>
		<edge source="301" target="386">
			<data key="weight">-0.057</data>
		</edge>
		<edge source="120" target="251">
			<data key="weight">-0.248</data>
		</edge>
		<edge source="93" target="128">
			<data key="weight">-0.204</data>
		</edge>
		<edge source="116" target="366">
			<data key="weight">-0.089</data>
		</edge>
		<edge source="42" target="215">
			<data key="weight">-0.133</data>
		</edge>
		<edge source="117" target="190">
			<data key="weight">-0.080</data>
		</edge>
		<edge source="226" target="266">
			<data key="weight">-0.120</data>
		</edge>
		<edge source="67" target="269">
			<data key="weight">-0.233</data>
		</edge>
		<edge source="122" target="202">
			<data key="weight">-0.086</data>
		</edge>
		<edge source="161" target="232">
			<data key="weight">-0.208</data>
		</edge>
		<edge source="191" target="220">
			<data key="weight">-0.103</data>
		</edge>
		<edge source="36" target="158">
			<data key="weight">-0.210</data>
		</edge>
		<edge source="237" target="369">
			<data key="weight">-0.158</data>
		</edge>
		<edge source="40" target="77">
			<data key="weight">-0.079</data>
		</edge>
		<edge source="244" target="350">
			<data key="weight">-0.202</data>
		</edge>
		<edge source="37" target="380">
			<data key="weight">-0.158</data>
		</edge>
		<edge source="13" target="228">
			<data key="weight">-0.098</data>
		</edge>
		<edge source="117" target="346">
			<data key="weight">-0.213</data>
		</edge>
		<edge source="238" target="346">
			<data key="weight">-0.140</data>
		</edge>
		<edge source="142" target="369">
			<data key="weight">-0.158</data>
		</edge>
		<edge source="158" target="372">
			<data key="weight">-0.121</data>
		</edge>
		<edge source="38" target="91">
			<data key="weight">-0.122</data>
		</edge>
		<edge source="305" target="371">
			<data key="weight">-0.126</data>
		</edge>
		<edge source="141" target="350">
			<data key="weight">-0.117</data>
		</edge>
		<edge source="228" target="277">
			<data key="weight">-0.083</data>
		</edge>
		<edge source="168" target="366">
			<data key="weight">-0.103</data>
		</edge>
		<edge source="172" target="364">
			<data key="weight">-0.135</data>
		</edge>
		<edge source="106" target="141">
			<data key="weight">-0.098</data>
		</edge>
		<edge source="244" target="386">
			<data key="weight">-0.101</data>
		</edge>
		<edge source="72" target="255">
			<data key="weight">-0.304</data>
		</edge>
		<edge source="34" target="84">
			<data key="weight">-0.248</data>
		</edge>
		<edge source="36" target="248">
			<data key="weight">-0.085</data>
		</edge>
		<edge source="167" target="358">
			<data key="weight">-0.152</data>
		</edge>
		<edge source="66" target="345">
			<data key="weight">-0.145</data>
		</edge>
		<edge source="45" target="273">
			<data key="weight">-0.120</data>
		</edge>
		<edge source="144" target="152">
			<data key="weight">-0.103</data>
		</edge>
		<edge source="44" target="166">
			<data key="weight">-0.146</data>
		</edge>
		<edge source="142" target="187">
			<data key="weight">-0.134</data>
		</edge>
		<edge source="122" target="233">
			<data key="weight">-0.115</data>
		</edge>
		<edge source="37" target="44">
			<data key="weight">-0.204</data>
		</edge>
		<edge source="84" target="233">
			<data key="weight">-0.147</data>
		</edge>
		<edge source="39" target="220">
			<data key="weight">-0.099</data>
		</edge>
		<edge source="249" target="326">
			<data key="weight">-0.165</data>
		</edge>
		<edge source="72" target="108">
			<data key="weight">-0.402</data>
		</edge>
		<edge source="159" target="174">
			<data key="weight">-0.141</data>
		</edge>
		<edge source="171" target="217">
			<data key="weight">-0.118</data>
		</edge>
		<edge source="159" target="257">
			<data key="weight">-0.079</data>
		</edge>
		<edge source="159" target="188">
			<data key="weight">-0.083</data>
		</edge>
		<edge source="50" target="84">
			<data key="weight">-0.308</data>
		</edge>
		<edge source="50" target="240">
			<data key="weight">-0.297</data>
		</edge>
		<edge source="229" target="265">
			<data key="weight">-0.134</data>
		</edge>
		<edge source="19" target="112">
			<data key="weight">-0.089</data>
		</edge>
		<edge source="141" target="258">
			<data key="weight">-0.126</data>
		</edge>
		<edge source="106" target="142">
			<data key="weight">-0.089</data>
		</edge>
		<edge source="129" target="244">
			<data key="weight">-0.098</data>
		</edge>
		<edge source="160" target="275">
			<data key="weight">-0.120</data>
		</edge>
		<edge source="118" target="271">
			<data key="weight">-0.084</data>
		</edge>
		<edge source="43" target="269">
			<data key="weight">-0.078</data>
		</edge>
		<edge source="120" target="355">
			<data key="weight">-0.112</data>
		</edge>
		<edge source="13" target="45">
			<data key="weight">-0.142</data>
		</edge>
		<edge source="92" target="178">
			<data key="weight">-0.085</data>
		</edge>
		<edge source="128" target="220">
			<data key="weight">-0.204</data>
		</edge>
		<edge source="168" target="275">
			<data key="weight">-0.123</data>
		</edge>
		<edge source="158" target="304">
			<data key="weight">-0.192</data>
		</edge>
		<edge source="33" target="152">
			<data key="weight">-0.195</data>
		</edge>
		<edge source="228" target="306">
			<data key="weight">-0.126</data>
		</edge>
		<edge source="23" target="141">
			<data key="weight">-0.102</data>
		</edge>
		<edge source="220" target="244">
			<data key="weight">-0.142</data>
		</edge>
		<edge source="112" target="278">
			<data key="weight">-0.095</data>
		</edge>
		<edge source="202" target="305">
			<data key="weight">-0.099</data>
		</edge>
		<edge source="43" target="342">
			<data key="weight">-0.095</data>
		</edge>
		<edge source="125" target="199">
			<data key="weight">-0.088</data>
		</edge>
		<edge source="144" target="352">
			<data key="weight">-0.083</data>
		</edge>
		<edge source="44" target="350">
			<data key="weight">-0.218</data>
		</edge>
		<edge source="218" target="227">
			<data key="weight">-0.079</data>
		</edge>
		<edge source="266" target="343">
			<data key="weight">-0.115</data>
		</edge>
		<edge source="195" target="357">
			<data key="weight">-0.094</data>
		</edge>
		<edge source="92" target="257">
			<data key="weight">-0.107</data>
		</edge>
		<edge source="130" target="365">
			<data key="weight">-0.079</data>
		</edge>
		<edge source="44" target="167">
			<data key="weight">-0.242</data>
		</edge>
		<edge source="67" target="255">
			<data key="weight">-0.314</data>
		</edge>
		<edge source="164" target="366">
			<data key="weight">-0.103</data>
		</edge>
		<edge source="42" target="385">
			<data key="weight">-0.076</data>
		</edge>
		<edge source="37" target="178">
			<data key="weight">-0.097</data>
		</edge>
		<edge source="157" target="253">
			<data key="weight">-0.077</data>
		</edge>
		<edge source="142" target="360">
			<data key="weight">-0.161</data>
		</edge>
		<edge source="159" target="267">
			<data key="weight">-0.081</data>
		</edge>
		<edge source="45" target="356">
			<data key="weight">-0.078</data>
		</edge>
		<edge source="91" target="359">
			<data key="weight">-0.077</data>
		</edge>
		<edge source="144" target="251">
			<data key="weight">-0.143</data>
		</edge>
		<edge source="84" target="244">
			<data key="weight">-0.243</data>
		</edge>
		<edge source="24" target="343">
			<data key="weight">-0.312</data>
		</edge>
		<edge source="343" target="354">
			<data key="weight">-0.199</data>
		</edge>
		<edge source="33" target="239">
			<data key="weight">-0.073</data>
		</edge>
		<edge source="141" target="239">
			<data key="weight">-0.080</data>
		</edge>
		<edge source="237" target="381">
			<data key="weight">-0.086</data>
		</edge>
		<edge source="166" target="279">
			<data key="weight">-0.091</data>
		</edge>
		<edge source="91" target="271">
			<data key="weight">-0.103</data>
		</edge>
		<edge source="247" target="373">
			<data key="weight">-0.078</data>
		</edge>
		<edge source="128" target="251">
			<data key="weight">-0.226</data>
		</edge>
		<edge source="244" target="247">
			<data key="weight">-0.097</data>
		</edge>
		<edge source="45" target="133">
			<data key="weight">-0.109</data>
		</edge>
		<edge source="42" target="383">
			<data key="weight">-0.071</data>
		</edge>
		<edge source="134" target="158">
			<data key="weight">-0.097</data>
		</edge>
		<edge source="40" target="304">
			<data key="weight">-0.082</data>
		</edge>
		<edge source="33" target="187">
			<data key="weight">-0.171</data>
		</edge>
		<edge source="41" target="306">
			<data key="weight">-0.089</data>
		</edge>
		<edge source="128" target="280">
			<data key="weight">-0.093</data>
		</edge>
		<edge source="252" target="308">
			<data key="weight">-0.185</data>
		</edge>
		<edge source="124" target="377">
			<data key="weight">-0.081</data>
		</edge>
		<edge source="144" target="303">
			<data key="weight">-0.212</data>
		</edge>
		<edge source="251" target="384">
			<data key="weight">-0.056</data>
		</edge>
		<edge source="142" target="152">
			<data key="weight">-0.161</data>
		</edge>
		<edge source="141" target="367">
			<data key="weight">-0.124</data>
		</edge>
		<edge source="72" target="226">
			<data key="weight">-0.491</data>
		</edge>
		<edge source="265" target="348">
			<data key="weight">-0.118</data>
		</edge>
		<edge source="217" target="316">
			<data key="weight">-0.150</data>
		</edge>
		<edge source="37" target="118">
			<data key="weight">-0.165</data>
		</edge>
		<edge source="232" target="267">
			<data key="weight">-0.094</data>
		</edge>
		<edge source="249" target="276">
			<data key="weight">-0.183</data>
		</edge>
		<edge source="220" target="358">
			<data key="weight">-0.077</data>
		</edge>
		<edge source="142" target="232">
			<data key="weight">-0.140</data>
		</edge>
		<edge source="50" target="115">
			<data key="weight">-0.192</data>
		</edge>
		<edge source="217" target="220">
			<data key="weight">-0.116</data>
		</edge>
		<edge source="25" target="244">
			<data key="weight">-0.232</data>
		</edge>
		<edge source="204" target="265">
			<data key="weight">-0.087</data>
		</edge>
		<edge source="91" target="346">
			<data key="weight">-0.248</data>
		</edge>
		<edge source="13" target="302">
			<data key="weight">-0.103</data>
		</edge>
		<edge source="239" target="368">
			<data key="weight">-0.073</data>
		</edge>
		<edge source="119" target="277">
			<data key="weight">-0.236</data>
		</edge>
		<edge source="50" target="227">
			<data key="weight">-0.207</data>
		</edge>
		<edge source="244" target="273">
			<data key="weight">-0.142</data>
		</edge>
		<edge source="34" target="251">
			<data key="weight">-0.167</data>
		</edge>
		<edge source="172" target="308">
			<data key="weight">-0.205</data>
		</edge>
		<edge source="163" target="308">
			<data key="weight">-0.206</data>
		</edge>
		<edge source="214" target="377">
			<data key="weight">-0.079</data>
		</edge>
		<edge source="116" target="262">
			<data key="weight">-0.122</data>
		</edge>
		<edge source="152" target="271">
			<data key="weight">-0.079</data>
		</edge>
		<edge source="45" target="298">
			<data key="weight">-0.137</data>
		</edge>
		<edge source="91" target="244">
			<data key="weight">-0.105</data>
		</edge>
		<edge source="141" target="172">
			<data key="weight">-0.185</data>
		</edge>
		<edge source="165" target="249">
			<data key="weight">-0.084</data>
		</edge>
		<edge source="215" target="367">
			<data key="weight">-0.093</data>
		</edge>
		<edge source="50" target="228">
			<data key="weight">-0.222</data>
		</edge>
		<edge source="133" target="308">
			<data key="weight">-0.167</data>
		</edge>
		<edge source="43" target="354">
			<data key="weight">-0.115</data>
		</edge>
		<edge source="91" target="170">
			<data key="weight">-0.087</data>
		</edge>
		<edge source="188" target="261">
			<data key="weight">-0.057</data>
		</edge>
		<edge source="170" target="236">
			<data key="weight">-0.128</data>
		</edge>
		<edge source="67" target="127">
			<data key="weight">-0.185</data>
		</edge>
		<edge source="128" target="377">
			<data key="weight">-0.137</data>
		</edge>
		<edge source="195" target="247">
			<data key="weight">-0.130</data>
		</edge>
		<edge source="50" target="378">
			<data key="weight">-0.265</data>
		</edge>
		<edge source="214" target="342">
			<data key="weight">-0.080</data>
		</edge>
		<edge source="167" target="226">
			<data key="weight">-0.339</data>
		</edge>
		<edge source="92" target="175">
			<data key="weight">-0.148</data>
		</edge>
		<edge source="34" target="133">
			<data key="weight">-0.207</data>
		</edge>
		<edge source="115" target="235">
			<data key="weight">-0.080</data>
		</edge>
		<edge source="249" target="366">
			<data key="weight">-0.083</data>
		</edge>
		<edge source="19" target="42">
			<data key="weight">-0.151</data>
		</edge>
		<edge source="217" target="278">
			<data key="weight">-0.096</data>
		</edge>
		<edge source="92" target="360">
			<data key="weight">-0.156</data>
		</edge>
		<edge source="43" target="160">
			<data key="weight">-0.213</data>
		</edge>
		<edge source="33" target="308">
			<data key="weight">-0.180</data>
		</edge>
		<edge source="252" target="377">
			<data key="weight">-0.104</data>
		</edge>
		<edge source="249" target="273">
			<data key="weight">-0.077</data>
		</edge>
		<edge source="119" target="157">
			<data key="weight">-0.159</data>
		</edge>
		<edge source="141" target="214">
			<data key="weight">-0.192</data>
		</edge>
		<edge source="141" target="165">
			<data key="weight">-0.132</data>
		</edge>
		<edge source="34" target="345">
			<data key="weight">-0.204</data>
		</edge>
		<edge source="55" target="251">
			<data key="weight">-0.148</data>
		</edge>
		<edge source="113" target="305">
			<data key="weight">-0.160</data>
		</edge>
		<edge source="36" target="380">
			<data key="weight">-0.176</data>
		</edge>
		<edge source="133" target="301">
			<data key="weight">-0.133</data>
		</edge>
		<edge source="39" target="346">
			<data key="weight">-0.266</data>
		</edge>
		<edge source="72" target="223">
			<data key="weight">-0.209</data>
		</edge>
		<edge source="142" target="239">
			<data key="weight">-0.153</data>
		</edge>
		<edge source="39" target="169">
			<data key="weight">-0.112</data>
		</edge>
		<edge source="25" target="379">
			<data key="weight">-0.140</data>
		</edge>
		<edge source="119" target="369">
			<data key="weight">-0.150</data>
		</edge>
		<edge source="164" target="238">
			<data key="weight">-0.093</data>
		</edge>
		<edge source="227" target="308">
			<data key="weight">-0.101</data>
		</edge>
		<edge source="201" target="247">
			<data key="weight">-0.128</data>
		</edge>
		<edge source="119" target="240">
			<data key="weight">-0.096</data>
		</edge>
		<edge source="122" target="260">
			<data key="weight">-0.129</data>
		</edge>
		<edge source="34" target="302">
			<data key="weight">-0.148</data>
		</edge>
		<edge source="118" target="363">
			<data key="weight">-0.077</data>
		</edge>
		<edge source="204" target="248">
			<data key="weight">-0.093</data>
		</edge>
		<edge source="83" target="168">
			<data key="weight">-0.090</data>
		</edge>
		<edge source="50" target="326">
			<data key="weight">-0.212</data>
		</edge>
		<edge source="217" target="367">
			<data key="weight">-0.104</data>
		</edge>
		<edge source="37" target="275">
			<data key="weight">-0.087</data>
		</edge>
		<edge source="42" target="55">
			<data key="weight">-0.253</data>
		</edge>
		<edge source="161" target="229">
			<data key="weight">-0.091</data>
		</edge>
		<edge source="233" target="364">
			<data key="weight">-0.138</data>
		</edge>
		<edge source="201" target="265">
			<data key="weight">-0.195</data>
		</edge>
		<edge source="249" target="297">
			<data key="weight">-0.107</data>
		</edge>
		<edge source="33" target="159">
			<data key="weight">-0.297</data>
		</edge>
		<edge source="128" target="326">
			<data key="weight">-0.194</data>
		</edge>
		<edge source="55" target="379">
			<data key="weight">-0.085</data>
		</edge>
		<edge source="163" target="276">
			<data key="weight">-0.244</data>
		</edge>
		<edge source="45" target="373">
			<data key="weight">-0.111</data>
		</edge>
		<edge source="119" target="229">
			<data key="weight">-0.116</data>
		</edge>
		<edge source="217" target="252">
			<data key="weight">-0.148</data>
		</edge>
		<edge source="249" target="305">
			<data key="weight">-0.084</data>
		</edge>
		<edge source="122" target="357">
			<data key="weight">-0.130</data>
		</edge>
		<edge source="122" target="368">
			<data key="weight">-0.112</data>
		</edge>
		<edge source="33" target="199">
			<data key="weight">-0.130</data>
		</edge>
		<edge source="144" target="360">
			<data key="weight">-0.126</data>
		</edge>
		<edge source="344" target="372">
			<data key="weight">-0.158</data>
		</edge>
		<edge source="326" target="346">
			<data key="weight">-0.083</data>
		</edge>
		<edge source="43" target="174">
			<data key="weight">-0.174</data>
		</edge>
		<edge source="117" target="304">
			<data key="weight">-0.168</data>
		</edge>
		<edge source="159" target="279">
			<data key="weight">-0.116</data>
		</edge>
		<edge source="271" target="376">
			<data key="weight">-0.077</data>
		</edge>
		<edge source="92" target="239">
			<data key="weight">-0.080</data>
		</edge>
		<edge source="122" target="240">
			<data key="weight">-0.088</data>
		</edge>
		<edge source="219" target="249">
			<data key="weight">-0.259</data>
		</edge>
		<edge source="19" target="115">
			<data key="weight">-0.201</data>
		</edge>
		<edge source="39" target="233">
			<data key="weight">-0.151</data>
		</edge>
		<edge source="119" target="214">
			<data key="weight">-0.189</data>
		</edge>
		<edge source="36" target="203">
			<data key="weight">-0.144</data>
		</edge>
		<edge source="72" target="159">
			<data key="weight">-0.183</data>
		</edge>
		<edge source="79" target="358">
			<data key="weight">-0.087</data>
		</edge>
		<edge source="33" target="269">
			<data key="weight">-0.183</data>
		</edge>
		<edge source="265" target="326">
			<data key="weight">-0.120</data>
		</edge>
		<edge source="249" target="358">
			<data key="weight">-0.156</data>
		</edge>
		<edge source="24" target="72">
			<data key="weight">-0.280</data>
		</edge>
		<edge source="113" target="233">
			<data key="weight">-0.100</data>
		</edge>
		<edge source="217" target="305">
			<data key="weight">-0.105</data>
		</edge>
		<edge source="227" target="357">
			<data key="weight">-0.101</data>
		</edge>
		<edge source="24" target="174">
			<data key="weight">-0.190</data>
		</edge>
		<edge source="344" target="368">
			<data key="weight">-0.128</data>
		</edge>
		<edge source="25" target="144">
			<data key="weight">-0.115</data>
		</edge>
		<edge source="118" target="357">
			<data key="weight">-0.094</data>
		</edge>
		<edge source="91" target="377">
			<data key="weight">-0.119</data>
		</edge>
		<edge source="119" target="273">
			<data key="weight">-0.163</data>
		</edge>
		<edge source="119" target="308">
			<data key="weight">-0.120</data>
		</edge>
		<edge source="72" target="364">
			<data key="weight">-0.301</data>
		</edge>
		<edge source="37" target="223">
			<data key="weight">-0.081</data>
		</edge>
		<edge source="153" target="171">
			<data key="weight">-0.127</data>
		</edge>
		<edge source="33" target="229">
			<data key="weight">-0.123</data>
		</edge>
		<edge source="166" target="277">
			<data key="weight">-0.109</data>
		</edge>
		<edge source="168" target="219">
			<data key="weight">-0.278</data>
		</edge>
		<edge source="250" target="316">
			<data key="weight">-0.115</data>
		</edge>
		<edge source="79" target="374">
			<data key="weight">-0.097</data>
		</edge>
		<edge source="77" target="215">
			<data key="weight">-0.102</data>
		</edge>
		<edge source="33" target="191">
			<data key="weight">-0.243</data>
		</edge>
		<edge source="42" target="217">
			<data key="weight">-0.275</data>
		</edge>
		<edge source="160" target="252">
			<data key="weight">-0.098</data>
		</edge>
		<edge source="201" target="260">
			<data key="weight">-0.083</data>
		</edge>
		<edge source="161" target="277">
			<data key="weight">-0.098</data>
		</edge>
		<edge source="44" target="122">
			<data key="weight">-0.139</data>
		</edge>
		<edge source="118" target="170">
			<data key="weight">-0.088</data>
		</edge>
		<edge source="167" target="360">
			<data key="weight">-0.193</data>
		</edge>
		<edge source="43" target="343">
			<data key="weight">-0.100</data>
		</edge>
		<edge source="306" target="360">
			<data key="weight">-0.143</data>
		</edge>
		<edge source="116" target="376">
			<data key="weight">-0.081</data>
		</edge>
		<edge source="45" target="120">
			<data key="weight">-0.300</data>
		</edge>
		<edge source="43" target="305">
			<data key="weight">-0.172</data>
		</edge>
		<edge source="141" target="161">
			<data key="weight">-0.096</data>
		</edge>
		<edge source="141" target="142">
			<data key="weight">-0.139</data>
		</edge>
		<edge source="39" target="351">
			<data key="weight">-0.169</data>
		</edge>
		<edge source="253" target="357">
			<data key="weight">-0.083</data>
		</edge>
		<edge source="162" target="350">
			<data key="weight">-0.135</data>
		</edge>
		<edge source="223" target="237">
			<data key="weight">-0.095</data>
		</edge>
		<edge source="371" target="379">
			<data key="weight">-0.118</data>
		</edge>
		<edge source="33" target="230">
			<data key="weight">-0.107</data>
		</edge>
		<edge source="79" target="349">
			<data key="weight">-0.143</data>
		</edge>
		<edge source="72" target="380">
			<data key="weight">-0.317</data>
		</edge>
		<edge source="127" target="344">
			<data key="weight">-0.078</data>
		</edge>
		<edge source="77" target="354">
			<data key="weight">-0.137</data>
		</edge>
		<edge source="195" target="220">
			<data key="weight">-0.095</data>
		</edge>
		<edge source="72" target="188">
			<data key="weight">-0.155</data>
		</edge>
		<edge source="33" target="66">
			<data key="weight">-0.315</data>
		</edge>
		<edge source="159" target="167">
			<data key="weight">-0.244</data>
		</edge>
		<edge source="39" target="122">
			<data key="weight">-0.109</data>
		</edge>
		<edge source="244" target="349">
			<data key="weight">-0.086</data>
		</edge>
		<edge source="36" target="353">
			<data key="weight">-0.080</data>
		</edge>
		<edge source="50" target="380">
			<data key="weight">-0.302</data>
		</edge>
		<edge source="125" target="216">
			<data key="weight">-0.117</data>
		</edge>
		<edge source="160" target="316">
			<data key="weight">-0.176</data>
		</edge>
		<edge source="45" target="219">
			<data key="weight">-0.273</data>
		</edge>
		<edge source="92" target="141">
			<data key="weight">-0.082</data>
		</edge>
		<edge source="108" target="350">
			<data key="weight">-0.142</data>
		</edge>
		<edge source="93" target="280">
			<data key="weight">-0.079</data>
		</edge>
		<edge source="117" target="162">
			<data key="weight">-0.268</data>
		</edge>
		<edge source="144" target="376">
			<data key="weight">-0.186</data>
		</edge>
		<edge source="226" target="363">
			<data key="weight">-0.078</data>
		</edge>
		<edge source="202" target="360">
			<data key="weight">-0.083</data>
		</edge>
		<edge source="188" target="316">
			<data key="weight">-0.085</data>
		</edge>
		<edge source="172" target="299">
			<data key="weight">-0.120</data>
		</edge>
		<edge source="67" target="244">
			<data key="weight">-0.108</data>
		</edge>
		<edge source="115" target="358">
			<data key="weight">-0.107</data>
		</edge>
		<edge source="42" target="108">
			<data key="weight">-0.281</data>
		</edge>
		<edge source="249" target="353">
			<data key="weight">-0.095</data>
		</edge>
		<edge source="115" target="360">
			<data key="weight">-0.088</data>
		</edge>
		<edge source="120" target="216">
			<data key="weight">-0.082</data>
		</edge>
		<edge source="173" target="357">
			<data key="weight">-0.097</data>
		</edge>
		<edge source="92" target="157">
			<data key="weight">-0.126</data>
		</edge>
		<edge source="133" target="369">
			<data key="weight">-0.079</data>
		</edge>
		<edge source="72" target="371">
			<data key="weight">-0.208</data>
		</edge>
		<edge source="118" target="274">
			<data key="weight">-0.083</data>
		</edge>
		<edge source="170" target="216">
			<data key="weight">-0.111</data>
		</edge>
		<edge source="66" target="232">
			<data key="weight">-0.285</data>
		</edge>
		<edge source="19" target="170">
			<data key="weight">-0.146</data>
		</edge>
		<edge source="252" target="373">
			<data key="weight">-0.104</data>
		</edge>
		<edge source="24" target="40">
			<data key="weight">-0.135</data>
		</edge>
		<edge source="39" target="365">
			<data key="weight">-0.112</data>
		</edge>
		<edge source="122" target="172">
			<data key="weight">-0.188</data>
		</edge>
		<edge source="116" target="343">
			<data key="weight">-0.105</data>
		</edge>
		<edge source="232" target="277">
			<data key="weight">-0.147</data>
		</edge>
		<edge source="215" target="350">
			<data key="weight">-0.115</data>
		</edge>
		<edge source="174" target="386">
			<data key="weight">-0.074</data>
		</edge>
		<edge source="36" target="84">
			<data key="weight">-0.194</data>
		</edge>
		<edge source="174" target="358">
			<data key="weight">-0.130</data>
		</edge>
		<edge source="42" target="159">
			<data key="weight">-0.093</data>
		</edge>
		<edge source="164" target="219">
			<data key="weight">-0.090</data>
		</edge>
		<edge source="92" target="276">
			<data key="weight">-0.103</data>
		</edge>
		<edge source="326" target="373">
			<data key="weight">-0.096</data>
		</edge>
		<edge source="43" target="122">
			<data key="weight">-0.176</data>
		</edge>
		<edge source="233" target="368">
			<data key="weight">-0.173</data>
		</edge>
		<edge source="191" target="265">
			<data key="weight">-0.086</data>
		</edge>
		<edge source="43" target="244">
			<data key="weight">-0.242</data>
		</edge>
		<edge source="72" target="277">
			<data key="weight">-0.211</data>
		</edge>
		<edge source="67" target="128">
			<data key="weight">-0.155</data>
		</edge>
		<edge source="144" target="281">
			<data key="weight">-0.084</data>
		</edge>
		<edge source="34" target="228">
			<data key="weight">-0.132</data>
		</edge>
		<edge source="50" target="229">
			<data key="weight">-0.228</data>
		</edge>
		<edge source="244" target="373">
			<data key="weight">-0.201</data>
		</edge>
		<edge source="316" target="371">
			<data key="weight">-0.085</data>
		</edge>
		<edge source="219" target="247">
			<data key="weight">-0.121</data>
		</edge>
		<edge source="120" target="300">
			<data key="weight">-0.091</data>
		</edge>
		<edge source="201" target="224">
			<data key="weight">-0.159</data>
		</edge>
		<edge source="67" target="144">
			<data key="weight">-0.132</data>
		</edge>
		<edge source="13" target="133">
			<data key="weight">-0.105</data>
		</edge>
		<edge source="45" target="194">
			<data key="weight">-0.239</data>
		</edge>
		<edge source="128" target="133">
			<data key="weight">-0.257</data>
		</edge>
		<edge source="343" target="365">
			<data key="weight">-0.079</data>
		</edge>
		<edge source="84" target="167">
			<data key="weight">-0.115</data>
		</edge>
		<edge source="34" target="281">
			<data key="weight">-0.127</data>
		</edge>
		<edge source="25" target="377">
			<data key="weight">-0.090</data>
		</edge>
		<edge source="41" target="166">
			<data key="weight">-0.083</data>
		</edge>
		<edge source="24" target="67">
			<data key="weight">-0.256</data>
		</edge>
		<edge source="39" target="364">
			<data key="weight">-0.182</data>
		</edge>
		<edge source="142" target="153">
			<data key="weight">-0.145</data>
		</edge>
		<edge source="157" target="168">
			<data key="weight">-0.120</data>
		</edge>
		<edge source="119" target="192">
			<data key="weight">-0.147</data>
		</edge>
		<edge source="50" target="247">
			<data key="weight">-0.135</data>
		</edge>
		<edge source="304" target="348">
			<data key="weight">-0.122</data>
		</edge>
		<edge source="276" target="346">
			<data key="weight">-0.160</data>
		</edge>
		<edge source="344" target="357">
			<data key="weight">-0.090</data>
		</edge>
		<edge source="172" target="376">
			<data key="weight">-0.125</data>
		</edge>
		<edge source="37" target="106">
			<data key="weight">-0.170</data>
		</edge>
		<edge source="217" target="233">
			<data key="weight">-0.210</data>
		</edge>
		<edge source="226" target="278">
			<data key="weight">-0.082</data>
		</edge>
		<edge source="172" target="273">
			<data key="weight">-0.091</data>
		</edge>
		<edge source="164" target="374">
			<data key="weight">-0.074</data>
		</edge>
		<edge source="33" target="117">
			<data key="weight">-0.329</data>
		</edge>
		<edge source="142" target="371">
			<data key="weight">-0.125</data>
		</edge>
		<edge source="130" target="316">
			<data key="weight">-0.094</data>
		</edge>
		<edge source="79" target="203">
			<data key="weight">-0.150</data>
		</edge>
		<edge source="41" target="164">
			<data key="weight">-0.089</data>
		</edge>
		<edge source="348" target="373">
			<data key="weight">-0.130</data>
		</edge>
		<edge source="67" target="175">
			<data key="weight">-0.209</data>
		</edge>
		<edge source="141" target="168">
			<data key="weight">-0.105</data>
		</edge>
		<edge source="268" target="343">
			<data key="weight">-0.120</data>
		</edge>
		<edge source="83" target="343">
			<data key="weight">-0.333</data>
		</edge>
		<edge source="119" target="269">
			<data key="weight">-0.206</data>
		</edge>
		<edge source="50" target="152">
			<data key="weight">-0.255</data>
		</edge>
		<edge source="249" target="359">
			<data key="weight">-0.083</data>
		</edge>
		<edge source="83" target="133">
			<data key="weight">-0.102</data>
		</edge>
		<edge source="45" target="252">
			<data key="weight">-0.087</data>
		</edge>
		<edge source="133" target="188">
			<data key="weight">-0.077</data>
		</edge>
		<edge source="67" target="247">
			<data key="weight">-0.085</data>
		</edge>
		<edge source="67" target="91">
			<data key="weight">-0.344</data>
		</edge>
		<edge source="13" target="357">
			<data key="weight">-0.118</data>
		</edge>
		<edge source="93" target="168">
			<data key="weight">-0.131</data>
		</edge>
		<edge source="79" target="342">
			<data key="weight">-0.146</data>
		</edge>
		<edge source="277" target="354">
			<data key="weight">-0.097</data>
		</edge>
		<edge source="251" target="276">
			<data key="weight">-0.093</data>
		</edge>
		<edge source="122" target="258">
			<data key="weight">-0.111</data>
		</edge>
		<edge source="79" target="220">
			<data key="weight">-0.084</data>
		</edge>
		<edge source="33" target="232">
			<data key="weight">-0.093</data>
		</edge>
		<edge source="163" target="277">
			<data key="weight">-0.207</data>
		</edge>
		<edge source="24" target="377">
			<data key="weight">-0.080</data>
		</edge>
		<edge source="133" target="204">
			<data key="weight">-0.149</data>
		</edge>
		<edge source="218" target="236">
			<data key="weight">-0.087</data>
		</edge>
		<edge source="83" target="305">
			<data key="weight">-0.083</data>
		</edge>
		<edge source="66" target="252">
			<data key="weight">-0.270</data>
		</edge>
		<edge source="141" target="187">
			<data key="weight">-0.104</data>
		</edge>
		<edge source="79" target="158">
			<data key="weight">-0.170</data>
		</edge>
		<edge source="42" target="277">
			<data key="weight">-0.154</data>
		</edge>
		<edge source="226" target="350">
			<data key="weight">-0.277</data>
		</edge>
		<edge source="229" target="304">
			<data key="weight">-0.085</data>
		</edge>
		<edge source="190" target="348">
			<data key="weight">-0.180</data>
		</edge>
		<edge source="77" target="243">
			<data key="weight">-0.086</data>
		</edge>
		<edge source="128" target="255">
			<data key="weight">-0.092</data>
		</edge>
		<edge source="219" target="252">
			<data key="weight">-0.155</data>
		</edge>
		<edge source="92" target="129">
			<data key="weight">-0.086</data>
		</edge>
		<edge source="42" target="380">
			<data key="weight">-0.228</data>
		</edge>
		<edge source="190" target="235">
			<data key="weight">-0.131</data>
		</edge>
		<edge source="118" target="326">
			<data key="weight">-0.092</data>
		</edge>
		<edge source="345" target="360">
			<data key="weight">-0.083</data>
		</edge>
		<edge source="166" target="238">
			<data key="weight">-0.076</data>
		</edge>
		<edge source="141" target="358">
			<data key="weight">-0.099</data>
		</edge>
		<edge source="33" target="343">
			<data key="weight">-0.118</data>
		</edge>
		<edge source="236" target="345">
			<data key="weight">-0.122</data>
		</edge>
		<edge source="113" target="356">
			<data key="weight">-0.061</data>
		</edge>
		<edge source="93" target="122">
			<data key="weight">-0.140</data>
		</edge>
		<edge source="194" target="202">
			<data key="weight">-0.105</data>
		</edge>
		<edge source="153" target="252">
			<data key="weight">-0.187</data>
		</edge>
		<edge source="52" target="350">
			<data key="weight">-0.179</data>
		</edge>
		<edge source="67" target="353">
			<data key="weight">-0.122</data>
		</edge>
		<edge source="72" target="84">
			<data key="weight">-0.187</data>
		</edge>
		<edge source="67" target="305">
			<data key="weight">-0.082</data>
		</edge>
		<edge source="115" target="167">
			<data key="weight">-0.137</data>
		</edge>
		<edge source="77" target="233">
			<data key="weight">-0.148</data>
		</edge>
		<edge source="122" target="364">
			<data key="weight">-0.112</data>
		</edge>
		<edge source="249" target="270">
			<data key="weight">-0.080</data>
		</edge>
		<edge source="25" target="50">
			<data key="weight">-0.146</data>
		</edge>
		<edge source="144" target="385">
			<data key="weight">-0.101</data>
		</edge>
		<edge source="144" target="368">
			<data key="weight">-0.099</data>
		</edge>
		<edge source="127" target="278">
			<data key="weight">-0.114</data>
		</edge>
		<edge source="128" target="193">
			<data key="weight">-0.089</data>
		</edge>
		<edge source="34" target="267">
			<data key="weight">-0.088</data>
		</edge>
		<edge source="39" target="162">
			<data key="weight">-0.181</data>
		</edge>
		<edge source="195" target="377">
			<data key="weight">-0.109</data>
		</edge>
		<edge source="124" target="352">
			<data key="weight">-0.137</data>
		</edge>
		<edge source="36" target="243">
			<data key="weight">-0.122</data>
		</edge>
		<edge source="240" target="265">
			<data key="weight">-0.085</data>
		</edge>
		<edge source="127" target="386">
			<data key="weight">-0.080</data>
		</edge>
		<edge source="141" target="174">
			<data key="weight">-0.099</data>
		</edge>
		<edge source="168" target="177">
			<data key="weight">-0.085</data>
		</edge>
		<edge source="72" target="161">
			<data key="weight">-0.119</data>
		</edge>
		<edge source="93" target="162">
			<data key="weight">-0.107</data>
		</edge>
		<edge source="236" target="306">
			<data key="weight">-0.124</data>
		</edge>
		<edge source="24" target="224">
			<data key="weight">-0.085</data>
		</edge>
		<edge source="42" target="220">
			<data key="weight">-0.084</data>
		</edge>
		<edge source="77" target="353">
			<data key="weight">-0.101</data>
		</edge>
		<edge source="79" target="369">
			<data key="weight">-0.135</data>
		</edge>
		<edge source="120" target="171">
			<data key="weight">-0.109</data>
		</edge>
		<edge source="42" target="120">
			<data key="weight">-0.347</data>
		</edge>
		<edge source="166" target="358">
			<data key="weight">-0.098</data>
		</edge>
		<edge source="166" target="280">
			<data key="weight">-0.091</data>
		</edge>
		<edge source="19" target="116">
			<data key="weight">-0.121</data>
		</edge>
		<edge source="24" target="366">
			<data key="weight">-0.055</data>
		</edge>
		<edge source="228" target="380">
			<data key="weight">-0.082</data>
		</edge>
		<edge source="67" target="115">
			<data key="weight">-0.245</data>
		</edge>
		<edge source="142" target="171">
			<data key="weight">-0.108</data>
		</edge>
		<edge source="44" target="200">
			<data key="weight">-0.090</data>
		</edge>
		<edge source="40" target="124">
			<data key="weight">-0.079</data>
		</edge>
		<edge source="128" target="353">
			<data key="weight">-0.158</data>
		</edge>
		<edge source="39" target="190">
			<data key="weight">-0.204</data>
		</edge>
		<edge source="251" target="344">
			<data key="weight">-0.094</data>
		</edge>
		<edge source="119" target="352">
			<data key="weight">-0.106</data>
		</edge>
		<edge source="177" target="201">
			<data key="weight">-0.089</data>
		</edge>
		<edge source="45" target="261">
			<data key="weight">-0.097</data>
		</edge>
		<edge source="66" target="278">
			<data key="weight">-0.097</data>
		</edge>
		<edge source="170" target="350">
			<data key="weight">-0.095</data>
		</edge>
		<edge source="44" target="72">
			<data key="weight">-0.345</data>
		</edge>
		<edge source="33" target="122">
			<data key="weight">-0.180</data>
		</edge>
		<edge source="113" target="161">
			<data key="weight">-0.085</data>
		</edge>
		<edge source="36" target="316">
			<data key="weight">-0.180</data>
		</edge>
		<edge source="134" target="214">
			<data key="weight">-0.092</data>
		</edge>
		<edge source="67" target="201">
			<data key="weight">-0.231</data>
		</edge>
		<edge source="52" target="251">
			<data key="weight">-0.172</data>
		</edge>
		<edge source="34" target="39">
			<data key="weight">-0.110</data>
		</edge>
		<edge source="265" target="305">
			<data key="weight">-0.120</data>
		</edge>
		<edge source="176" target="350">
			<data key="weight">-0.083</data>
		</edge>
		<edge source="119" target="159">
			<data key="weight">-0.182</data>
		</edge>
		<edge source="79" target="152">
			<data key="weight">-0.185</data>
		</edge>
		<edge source="235" target="344">
			<data key="weight">-0.093</data>
		</edge>
		<edge source="202" target="343">
			<data key="weight">-0.112</data>
		</edge>
		<edge source="34" target="241">
			<data key="weight">-0.085</data>
		</edge>
		<edge source="134" target="186">
			<data key="weight">-0.081</data>
		</edge>
		<edge source="33" target="195">
			<data key="weight">-0.400</data>
		</edge>
		<edge source="232" target="243">
			<data key="weight">-0.138</data>
		</edge>
		<edge source="178" target="350">
			<data key="weight">-0.139</data>
		</edge>
		<edge source="66" target="348">
			<data key="weight">-0.136</data>
		</edge>
		<edge source="170" target="214">
			<data key="weight">-0.110</data>
		</edge>
		<edge source="113" target="354">
			<data key="weight">-0.102</data>
		</edge>
		<edge source="152" target="163">
			<data key="weight">-0.194</data>
		</edge>
		<edge source="39" target="379">
			<data key="weight">-0.100</data>
		</edge>
		<edge source="45" target="281">
			<data key="weight">-0.115</data>
		</edge>
		<edge source="226" target="247">
			<data key="weight">-0.082</data>
		</edge>
		<edge source="36" target="344">
			<data key="weight">-0.253</data>
		</edge>
		<edge source="36" target="159">
			<data key="weight">-0.160</data>
		</edge>
		<edge source="50" target="305">
			<data key="weight">-0.098</data>
		</edge>
		<edge source="170" target="368">
			<data key="weight">-0.102</data>
		</edge>
		<edge source="226" target="304">
			<data key="weight">-0.220</data>
		</edge>
		<edge source="67" target="379">
			<data key="weight">-0.102</data>
		</edge>
		<edge source="67" target="203">
			<data key="weight">-0.214</data>
		</edge>
		<edge source="39" target="119">
			<data key="weight">-0.266</data>
		</edge>
		<edge source="37" target="226">
			<data key="weight">-0.176</data>
		</edge>
		<edge source="142" target="353">
			<data key="weight">-0.173</data>
		</edge>
		<edge source="43" target="168">
			<data key="weight">-0.142</data>
		</edge>
		<edge source="233" target="280">
			<data key="weight">-0.118</data>
		</edge>
		<edge source="204" target="384">
			<data key="weight">-0.078</data>
		</edge>
		<edge source="172" target="226">
			<data key="weight">-0.256</data>
		</edge>
		<edge source="167" target="265">
			<data key="weight">-0.133</data>
		</edge>
		<edge source="131" target="191">
			<data key="weight">-0.087</data>
		</edge>
		<edge source="119" target="360">
			<data key="weight">-0.169</data>
		</edge>
		<edge source="77" target="316">
			<data key="weight">-0.158</data>
		</edge>
		<edge source="117" target="202">
			<data key="weight">-0.150</data>
		</edge>
		<edge source="24" target="144">
			<data key="weight">-0.095</data>
		</edge>
		<edge source="44" target="279">
			<data key="weight">-0.081</data>
		</edge>
		<edge source="163" target="281">
			<data key="weight">-0.116</data>
		</edge>
		<edge source="92" target="272">
			<data key="weight">-0.105</data>
		</edge>
		<edge source="79" target="216">
			<data key="weight">-0.138</data>
		</edge>
		<edge source="25" target="343">
			<data key="weight">-0.300</data>
		</edge>
		<edge source="33" target="141">
			<data key="weight">-0.236</data>
		</edge>
		<edge source="216" target="344">
			<data key="weight">-0.148</data>
		</edge>
		<edge source="36" target="194">
			<data key="weight">-0.179</data>
		</edge>
		<edge source="170" target="343">
			<data key="weight">-0.120</data>
		</edge>
		<edge source="127" target="259">
			<data key="weight">-0.116</data>
		</edge>
		<edge source="171" target="259">
			<data key="weight">-0.125</data>
		</edge>
		<edge source="141" target="368">
			<data key="weight">-0.192</data>
		</edge>
		<edge source="159" target="200">
			<data key="weight">-0.132</data>
		</edge>
		<edge source="45" target="66">
			<data key="weight">-0.321</data>
		</edge>
		<edge source="204" target="279">
			<data key="weight">-0.090</data>
		</edge>
		<edge source="39" target="273">
			<data key="weight">-0.086</data>
		</edge>
		<edge source="45" target="244">
			<data key="weight">-0.166</data>
		</edge>
		<edge source="40" target="216">
			<data key="weight">-0.074</data>
		</edge>
		<edge source="117" target="277">
			<data key="weight">-0.105</data>
		</edge>
		<edge source="23" target="234">
			<data key="weight">-0.133</data>
		</edge>
		<edge source="93" target="274">
			<data key="weight">-0.080</data>
		</edge>
		<edge source="265" target="308">
			<data key="weight">-0.140</data>
		</edge>
		<edge source="187" target="204">
			<data key="weight">-0.196</data>
		</edge>
		<edge source="67" target="219">
			<data key="weight">-0.145</data>
		</edge>
		<edge source="33" target="256">
			<data key="weight">-0.080</data>
		</edge>
		<edge source="33" target="244">
			<data key="weight">-0.137</data>
		</edge>
		<edge source="175" target="304">
			<data key="weight">-0.136</data>
		</edge>
		<edge source="122" target="386">
			<data key="weight">-0.114</data>
		</edge>
		<edge source="19" target="220">
			<data key="weight">-0.113</data>
		</edge>
		<edge source="106" target="247">
			<data key="weight">-0.169</data>
		</edge>
		<edge source="39" target="177">
			<data key="weight">-0.102</data>
		</edge>
		<edge source="42" target="158">
			<data key="weight">-0.351</data>
		</edge>
		<edge source="79" target="364">
			<data key="weight">-0.179</data>
		</edge>
		<edge source="246" target="252">
			<data key="weight">-0.106</data>
		</edge>
		<edge source="171" target="374">
			<data key="weight">-0.115</data>
		</edge>
		<edge source="128" target="265">
			<data key="weight">-0.187</data>
		</edge>
		<edge source="112" target="232">
			<data key="weight">-0.087</data>
		</edge>
		<edge source="23" target="252">
			<data key="weight">-0.115</data>
		</edge>
		<edge source="166" target="356">
			<data key="weight">-0.072</data>
		</edge>
		<edge source="23" target="357">
			<data key="weight">-0.147</data>
		</edge>
		<edge source="188" target="371">
			<data key="weight">-0.091</data>
		</edge>
		<edge source="247" target="326">
			<data key="weight">-0.196</data>
		</edge>
		<edge source="343" target="384">
			<data key="weight">-0.078</data>
		</edge>
		<edge source="133" target="174">
			<data key="weight">-0.087</data>
		</edge>
		<edge source="116" target="279">
			<data key="weight">-0.100</data>
		</edge>
		<edge source="142" target="268">
			<data key="weight">-0.139</data>
		</edge>
		<edge source="141" target="280">
			<data key="weight">-0.148</data>
		</edge>
		<edge source="226" target="233">
			<data key="weight">-0.214</data>
		</edge>
		<edge source="44" target="252">
			<data key="weight">-0.141</data>
		</edge>
		<edge source="93" target="305">
			<data key="weight">-0.130</data>
		</edge>
		<edge source="171" target="343">
			<data key="weight">-0.134</data>
		</edge>
		<edge source="66" target="163">
			<data key="weight">-0.198</data>
		</edge>
		<edge source="40" target="50">
			<data key="weight">-0.222</data>
		</edge>
		<edge source="278" target="380">
			<data key="weight">-0.065</data>
		</edge>
		<edge source="162" target="194">
			<data key="weight">-0.140</data>
		</edge>
		<edge source="117" target="227">
			<data key="weight">-0.111</data>
		</edge>
		<edge source="162" target="252">
			<data key="weight">-0.142</data>
		</edge>
		<edge source="84" target="161">
			<data key="weight">-0.097</data>
		</edge>
		<edge source="141" target="375">
			<data key="weight">-0.152</data>
		</edge>
		<edge source="24" target="134">
			<data key="weight">-0.178</data>
		</edge>
		<edge source="24" target="348">
			<data key="weight">-0.152</data>
		</edge>
		<edge source="34" target="112">
			<data key="weight">-0.116</data>
		</edge>
		<edge source="252" target="343">
			<data key="weight">-0.135</data>
		</edge>
		<edge source="125" target="176">
			<data key="weight">-0.106</data>
		</edge>
		<edge source="93" target="141">
			<data key="weight">-0.120</data>
		</edge>
		<edge source="168" target="363">
			<data key="weight">-0.103</data>
		</edge>
		<edge source="34" target="219">
			<data key="weight">-0.165</data>
		</edge>
		<edge source="249" target="277">
			<data key="weight">-0.085</data>
		</edge>
		<edge source="252" target="297">
			<data key="weight">-0.165</data>
		</edge>
		<edge source="166" target="272">
			<data key="weight">-0.134</data>
		</edge>
		<edge source="204" target="359">
			<data key="weight">-0.083</data>
		</edge>
		<edge source="159" target="346">
			<data key="weight">-0.193</data>
		</edge>
		<edge source="50" target="153">
			<data key="weight">-0.333</data>
		</edge>
		<edge source="122" target="262">
			<data key="weight">-0.155</data>
		</edge>
		<edge source="142" target="241">
			<data key="weight">-0.080</data>
		</edge>
		<edge source="125" target="362">
			<data key="weight">-0.131</data>
		</edge>
		<edge source="119" target="302">
			<data key="weight">-0.083</data>
		</edge>
		<edge source="50" target="353">
			<data key="weight">-0.154</data>
		</edge>
		<edge source="217" target="343">
			<data key="weight">-0.194</data>
		</edge>
		<edge source="79" target="190">
			<data key="weight">-0.193</data>
		</edge>
		<edge source="127" target="195">
			<data key="weight">-0.143</data>
		</edge>
		<edge source="119" target="153">
			<data key="weight">-0.187</data>
		</edge>
		<edge source="33" target="358">
			<data key="weight">-0.085</data>
		</edge>
		<edge source="232" target="344">
			<data key="weight">-0.326</data>
		</edge>
		<edge source="354" target="373">
			<data key="weight">-0.099</data>
		</edge>
		<edge source="19" target="133">
			<data key="weight">-0.107</data>
		</edge>
		<edge source="224" target="252">
			<data key="weight">-0.124</data>
		</edge>
		<edge source="25" target="366">
			<data key="weight">-0.059</data>
		</edge>
		<edge source="163" target="176">
			<data key="weight">-0.173</data>
		</edge>
		<edge source="23" target="36">
			<data key="weight">-0.111</data>
		</edge>
		<edge source="34" target="351">
			<data key="weight">-0.117</data>
		</edge>
		<edge source="34" target="297">
			<data key="weight">-0.099</data>
		</edge>
		<edge source="37" target="55">
			<data key="weight">-0.134</data>
		</edge>
		<edge source="38" target="234">
			<data key="weight">-0.074</data>
		</edge>
		<edge source="91" target="278">
			<data key="weight">-0.130</data>
		</edge>
		<edge source="125" target="378">
			<data key="weight">-0.131</data>
		</edge>
		<edge source="79" target="359">
			<data key="weight">-0.120</data>
		</edge>
		<edge source="113" target="302">
			<data key="weight">-0.096</data>
		</edge>
		<edge source="120" target="204">
			<data key="weight">-0.168</data>
		</edge>
		<edge source="124" target="366">
			<data key="weight">-0.087</data>
		</edge>
		<edge source="124" target="275">
			<data key="weight">-0.163</data>
		</edge>
		<edge source="23" target="152">
			<data key="weight">-0.077</data>
		</edge>
		<edge source="122" target="302">
			<data key="weight">-0.087</data>
		</edge>
		<edge source="34" target="159">
			<data key="weight">-0.179</data>
		</edge>
		<edge source="92" target="273">
			<data key="weight">-0.166</data>
		</edge>
		<edge source="67" target="365">
			<data key="weight">-0.117</data>
		</edge>
		<edge source="235" target="384">
			<data key="weight">-0.066</data>
		</edge>
		<edge source="83" target="92">
			<data key="weight">-0.127</data>
		</edge>
		<edge source="175" target="326">
			<data key="weight">-0.079</data>
		</edge>
		<edge source="227" target="382">
			<data key="weight">-0.083</data>
		</edge>
		<edge source="202" target="226">
			<data key="weight">-0.081</data>
		</edge>
		<edge source="163" target="385">
			<data key="weight">-0.098</data>
		</edge>
		<edge source="119" target="223">
			<data key="weight">-0.134</data>
		</edge>
		<edge source="160" target="217">
			<data key="weight">-0.124</data>
		</edge>
		<edge source="39" target="172">
			<data key="weight">-0.165</data>
		</edge>
		<edge source="167" target="191">
			<data key="weight">-0.186</data>
		</edge>
		<edge source="13" target="125">
			<data key="weight">-0.191</data>
		</edge>
		<edge source="166" target="175">
			<data key="weight">-0.096</data>
		</edge>
		<edge source="153" target="343">
			<data key="weight">-0.219</data>
		</edge>
		<edge source="39" target="363">
			<data key="weight">-0.090</data>
		</edge>
		<edge source="297" target="343">
			<data key="weight">-0.087</data>
		</edge>
		<edge source="168" target="277">
			<data key="weight">-0.125</data>
		</edge>
		<edge source="79" target="93">
			<data key="weight">-0.103</data>
		</edge>
		<edge source="45" target="193">
			<data key="weight">-0.089</data>
		</edge>
		<edge source="226" target="326">
			<data key="weight">-0.086</data>
		</edge>
		<edge source="113" target="316">
			<data key="weight">-0.201</data>
		</edge>
		<edge source="66" target="188">
			<data key="weight">-0.138</data>
		</edge>
		<edge source="219" target="233">
			<data key="weight">-0.147</data>
		</edge>
		<edge source="343" target="359">
			<data key="weight">-0.104</data>
		</edge>
		<edge source="115" target="158">
			<data key="weight">-0.123</data>
		</edge>
		<edge source="122" target="280">
			<data key="weight">-0.188</data>
		</edge>
		<edge source="122" target="236">
			<data key="weight">-0.201</data>
		</edge>
		<edge source="125" target="367">
			<data key="weight">-0.083</data>
		</edge>
		<edge source="91" target="303">
			<data key="weight">-0.109</data>
		</edge>
		<edge source="39" target="234">
			<data key="weight">-0.117</data>
		</edge>
		<edge source="42" target="257">
			<data key="weight">-0.102</data>
		</edge>
		<edge source="160" target="193">
			<data key="weight">-0.086</data>
		</edge>
		<edge source="23" target="134">
			<data key="weight">-0.155</data>
		</edge>
		<edge source="226" target="345">
			<data key="weight">-0.135</data>
		</edge>
		<edge source="219" target="278">
			<data key="weight">-0.075</data>
		</edge>
		<edge source="72" target="152">
			<data key="weight">-0.311</data>
		</edge>
		<edge source="303" target="380">
			<data key="weight">-0.127</data>
		</edge>
		<edge source="202" target="348">
			<data key="weight">-0.107</data>
		</edge>
		<edge source="34" target="134">
			<data key="weight">-0.080</data>
		</edge>
		<edge source="252" target="384">
			<data key="weight">-0.086</data>
		</edge>
		<edge source="125" target="255">
			<data key="weight">-0.109</data>
		</edge>
		<edge source="214" target="345">
			<data key="weight">-0.145</data>
		</edge>
		<edge source="127" target="343">
			<data key="weight">-0.121</data>
		</edge>
		<edge source="113" target="235">
			<data key="weight">-0.109</data>
		</edge>
		<edge source="44" target="224">
			<data key="weight">-0.085</data>
		</edge>
		<edge source="92" target="281">
			<data key="weight">-0.095</data>
		</edge>
		<edge source="43" target="249">
			<data key="weight">-0.148</data>
		</edge>
		<edge source="204" target="308">
			<data key="weight">-0.128</data>
		</edge>
		<edge source="36" target="265">
			<data key="weight">-0.165</data>
		</edge>
		<edge source="92" target="358">
			<data key="weight">-0.161</data>
		</edge>
		<edge source="116" target="131">
			<data key="weight">-0.109</data>
		</edge>
		<edge source="117" target="343">
			<data key="weight">-0.125</data>
		</edge>
		<edge source="167" target="230">
			<data key="weight">-0.171</data>
		</edge>
		<edge source="227" target="379">
			<data key="weight">-0.100</data>
		</edge>
		<edge source="122" target="371">
			<data key="weight">-0.096</data>
		</edge>
		<edge source="160" target="175">
			<data key="weight">-0.089</data>
		</edge>
		<edge source="25" target="346">
			<data key="weight">-0.225</data>
		</edge>
		<edge source="72" target="219">
			<data key="weight">-0.128</data>
		</edge>
		<edge source="171" target="253">
			<data key="weight">-0.082</data>
		</edge>
		<edge source="201" target="372">
			<data key="weight">-0.122</data>
		</edge>
		<edge source="108" target="141">
			<data key="weight">-0.191</data>
		</edge>
		<edge source="37" target="91">
			<data key="weight">-0.099</data>
		</edge>
		<edge source="42" target="280">
			<data key="weight">-0.112</data>
		</edge>
		<edge source="19" target="308">
			<data key="weight">-0.105</data>
		</edge>
		<edge source="67" target="376">
			<data key="weight">-0.158</data>
		</edge>
		<edge source="343" target="364">
			<data key="weight">-0.202</data>
		</edge>
		<edge source="232" target="360">
			<data key="weight">-0.234</data>
		</edge>
		<edge source="153" target="166">
			<data key="weight">-0.112</data>
		</edge>
		<edge source="122" target="378">
			<data key="weight">-0.094</data>
		</edge>
		<edge source="244" target="280">
			<data key="weight">-0.104</data>
		</edge>
		<edge source="118" target="204">
			<data key="weight">-0.144</data>
		</edge>
		<edge source="52" target="67">
			<data key="weight">-0.318</data>
		</edge>
		<edge source="163" target="305">
			<data key="weight">-0.179</data>
		</edge>
		<edge source="118" target="167">
			<data key="weight">-0.209</data>
		</edge>
		<edge source="43" target="117">
			<data key="weight">-0.134</data>
		</edge>
		<edge source="33" target="344">
			<data key="weight">-0.145</data>
		</edge>
		<edge source="39" target="252">
			<data key="weight">-0.131</data>
		</edge>
		<edge source="39" target="271">
			<data key="weight">-0.096</data>
		</edge>
		<edge source="93" target="142">
			<data key="weight">-0.171</data>
		</edge>
		<edge source="163" target="256">
			<data key="weight">-0.098</data>
		</edge>
		<edge source="23" target="167">
			<data key="weight">-0.176</data>
		</edge>
		<edge source="118" target="254">
			<data key="weight">-0.078</data>
		</edge>
		<edge source="249" target="354">
			<data key="weight">-0.232</data>
		</edge>
		<edge source="153" target="244">
			<data key="weight">-0.165</data>
		</edge>
		<edge source="164" target="261">
			<data key="weight">-0.091</data>
		</edge>
		<edge source="357" target="386">
			<data key="weight">-0.082</data>
		</edge>
		<edge source="92" target="115">
			<data key="weight">-0.096</data>
		</edge>
		<edge source="66" target="72">
			<data key="weight">-0.251</data>
		</edge>
		<edge source="23" target="72">
			<data key="weight">-0.244</data>
		</edge>
		<edge source="119" target="299">
			<data key="weight">-0.123</data>
		</edge>
		<edge source="93" target="167">
			<data key="weight">-0.139</data>
		</edge>
		<edge source="115" target="242">
			<data key="weight">-0.092</data>
		</edge>
		<edge source="235" target="386">
			<data key="weight">-0.068</data>
		</edge>
		<edge source="163" target="359">
			<data key="weight">-0.162</data>
		</edge>
		<edge source="36" target="375">
			<data key="weight">-0.143</data>
		</edge>
		<edge source="124" target="343">
			<data key="weight">-0.100</data>
		</edge>
		<edge source="44" target="50">
			<data key="weight">-0.236</data>
		</edge>
		<edge source="25" target="158">
			<data key="weight">-0.094</data>
		</edge>
		<edge source="39" target="361">
			<data key="weight">-0.209</data>
		</edge>
		<edge source="66" target="353">
			<data key="weight">-0.106</data>
		</edge>
		<edge source="19" target="125">
			<data key="weight">-0.192</data>
		</edge>
		<edge source="50" target="52">
			<data key="weight">-0.396</data>
		</edge>
		<edge source="37" target="219">
			<data key="weight">-0.227</data>
		</edge>
		<edge source="108" target="119">
			<data key="weight">-0.129</data>
		</edge>
		<edge source="252" target="368">
			<data key="weight">-0.138</data>
		</edge>
		<edge source="42" target="230">
			<data key="weight">-0.151</data>
		</edge>
		<edge source="161" target="380">
			<data key="weight">-0.206</data>
		</edge>
		<edge source="178" target="278">
			<data key="weight">-0.082</data>
		</edge>
		<edge source="165" target="247">
			<data key="weight">-0.078</data>
		</edge>
		<edge source="19" target="130">
			<data key="weight">-0.108</data>
		</edge>
		<edge source="165" target="239">
			<data key="weight">-0.060</data>
		</edge>
		<edge source="93" target="357">
			<data key="weight">-0.124</data>
		</edge>
		<edge source="113" target="244">
			<data key="weight">-0.149</data>
		</edge>
		<edge source="113" target="204">
			<data key="weight">-0.082</data>
		</edge>
		<edge source="52" target="188">
			<data key="weight">-0.113</data>
		</edge>
		<edge source="144" target="358">
			<data key="weight">-0.129</data>
		</edge>
		<edge source="232" target="326">
			<data key="weight">-0.234</data>
		</edge>
		<edge source="220" target="265">
			<data key="weight">-0.156</data>
		</edge>
		<edge source="247" target="259">
			<data key="weight">-0.083</data>
		</edge>
		<edge source="67" target="243">
			<data key="weight">-0.142</data>
		</edge>
		<edge source="224" target="360">
			<data key="weight">-0.142</data>
		</edge>
		<edge source="34" target="40">
			<data key="weight">-0.121</data>
		</edge>
		<edge source="234" target="346">
			<data key="weight">-0.116</data>
		</edge>
		<edge source="232" target="385">
			<data key="weight">-0.108</data>
		</edge>
		<edge source="141" target="185">
			<data key="weight">-0.100</data>
		</edge>
		<edge source="34" target="195">
			<data key="weight">-0.080</data>
		</edge>
		<edge source="50" target="243">
			<data key="weight">-0.107</data>
		</edge>
		<edge source="201" target="243">
			<data key="weight">-0.083</data>
		</edge>
		<edge source="230" target="278">
			<data key="weight">-0.083</data>
		</edge>
		<edge source="194" target="251">
			<data key="weight">-0.222</data>
		</edge>
		<edge source="172" target="255">
			<data key="weight">-0.148</data>
		</edge>
		<edge source="92" target="372">
			<data key="weight">-0.101</data>
		</edge>
		<edge source="152" target="227">
			<data key="weight">-0.110</data>
		</edge>
		<edge source="84" target="236">
			<data key="weight">-0.110</data>
		</edge>
		<edge source="204" target="374">
			<data key="weight">-0.099</data>
		</edge>
		<edge source="141" target="249">
			<data key="weight">-0.173</data>
		</edge>
		<edge source="160" target="240">
			<data key="weight">-0.117</data>
		</edge>
		<edge source="166" target="380">
			<data key="weight">-0.166</data>
		</edge>
		<edge source="34" target="220">
			<data key="weight">-0.126</data>
		</edge>
		<edge source="131" target="316">
			<data key="weight">-0.110</data>
		</edge>
		<edge source="253" target="265">
			<data key="weight">-0.080</data>
		</edge>
		<edge source="236" target="354">
			<data key="weight">-0.104</data>
		</edge>
		<edge source="38" target="204">
			<data key="weight">-0.112</data>
		</edge>
		<edge source="158" target="343">
			<data key="weight">-0.220</data>
		</edge>
		<edge source="115" target="373">
			<data key="weight">-0.163</data>
		</edge>
		<edge source="39" target="356">
			<data key="weight">-0.087</data>
		</edge>
		<edge source="124" target="350">
			<data key="weight">-0.099</data>
		</edge>
		<edge source="45" target="267">
			<data key="weight">-0.081</data>
		</edge>
		<edge source="160" target="375">
			<data key="weight">-0.123</data>
		</edge>
		<edge source="119" target="386">
			<data key="weight">-0.079</data>
		</edge>
		<edge source="224" target="255">
			<data key="weight">-0.135</data>
		</edge>
		<edge source="55" target="122">
			<data key="weight">-0.148</data>
		</edge>
		<edge source="152" target="171">
			<data key="weight">-0.106</data>
		</edge>
		<edge source="42" target="261">
			<data key="weight">-0.086</data>
		</edge>
		<edge source="188" target="247">
			<data key="weight">-0.082</data>
		</edge>
		<edge source="144" target="186">
			<data key="weight">-0.242</data>
		</edge>
		<edge source="141" target="224">
			<data key="weight">-0.194</data>
		</edge>
		<edge source="234" target="249">
			<data key="weight">-0.103</data>
		</edge>
		<edge source="67" target="152">
			<data key="weight">-0.333</data>
		</edge>
		<edge source="216" target="346">
			<data key="weight">-0.084</data>
		</edge>
		<edge source="23" target="106">
			<data key="weight">-0.130</data>
		</edge>
		<edge source="204" target="355">
			<data key="weight">-0.086</data>
		</edge>
		<edge source="348" target="366">
			<data key="weight">-0.081</data>
		</edge>
		<edge source="167" target="227">
			<data key="weight">-0.120</data>
		</edge>
		<edge source="36" target="191">
			<data key="weight">-0.189</data>
		</edge>
		<edge source="43" target="370">
			<data key="weight">-0.078</data>
		</edge>
		<edge source="142" target="299">
			<data key="weight">-0.134</data>
		</edge>
		<edge source="172" target="194">
			<data key="weight">-0.250</data>
		</edge>
		<edge source="251" target="364">
			<data key="weight">-0.119</data>
		</edge>
		<edge source="117" target="350">
			<data key="weight">-0.165</data>
		</edge>
		<edge source="177" target="244">
			<data key="weight">-0.087</data>
		</edge>
		<edge source="124" target="273">
			<data key="weight">-0.114</data>
		</edge>
		<edge source="43" target="108">
			<data key="weight">-0.225</data>
		</edge>
		<edge source="186" target="380">
			<data key="weight">-0.113</data>
		</edge>
		<edge source="160" target="214">
			<data key="weight">-0.131</data>
		</edge>
		<edge source="66" target="379">
			<data key="weight">-0.105</data>
		</edge>
		<edge source="269" target="345">
			<data key="weight">-0.103</data>
		</edge>
		<edge source="170" target="349">
			<data key="weight">-0.124</data>
		</edge>
		<edge source="171" target="269">
			<data key="weight">-0.102</data>
		</edge>
		<edge source="72" target="355">
			<data key="weight">-0.110</data>
		</edge>
		<edge source="204" target="269">
			<data key="weight">-0.210</data>
		</edge>
		<edge source="116" target="265">
			<data key="weight">-0.189</data>
		</edge>
		<edge source="227" target="274">
			<data key="weight">-0.093</data>
		</edge>
		<edge source="242" target="343">
			<data key="weight">-0.121</data>
		</edge>
		<edge source="79" target="129">
			<data key="weight">-0.126</data>
		</edge>
		<edge source="379" target="386">
			<data key="weight">-0.076</data>
		</edge>
		<edge source="42" target="202">
			<data key="weight">-0.150</data>
		</edge>
		<edge source="239" target="326">
			<data key="weight">-0.093</data>
		</edge>
		<edge source="42" target="203">
			<data key="weight">-0.228</data>
		</edge>
		<edge source="233" target="371">
			<data key="weight">-0.116</data>
		</edge>
		<edge source="178" target="265">
			<data key="weight">-0.083</data>
		</edge>
		<edge source="200" target="326">
			<data key="weight">-0.086</data>
		</edge>
		<edge source="226" target="305">
			<data key="weight">-0.098</data>
		</edge>
		<edge source="164" target="277">
			<data key="weight">-0.090</data>
		</edge>
		<edge source="141" target="378">
			<data key="weight">-0.158</data>
		</edge>
		<edge source="200" target="201">
			<data key="weight">-0.129</data>
		</edge>
		<edge source="92" target="371">
			<data key="weight">-0.102</data>
		</edge>
		<edge source="122" target="349">
			<data key="weight">-0.132</data>
		</edge>
		<edge source="42" target="214">
			<data key="weight">-0.187</data>
		</edge>
		<edge source="163" target="265">
			<data key="weight">-0.119</data>
		</edge>
		<edge source="36" target="214">
			<data key="weight">-0.225</data>
		</edge>
		<edge source="164" target="350">
			<data key="weight">-0.091</data>
		</edge>
		<edge source="122" target="356">
			<data key="weight">-0.110</data>
		</edge>
		<edge source="326" target="368">
			<data key="weight">-0.092</data>
		</edge>
		<edge source="19" target="297">
			<data key="weight">-0.079</data>
		</edge>
		<edge source="232" target="376">
			<data key="weight">-0.226</data>
		</edge>
		<edge source="116" target="176">
			<data key="weight">-0.099</data>
		</edge>
		<edge source="265" target="346">
			<data key="weight">-0.197</data>
		</edge>
		<edge source="45" target="256">
			<data key="weight">-0.120</data>
		</edge>
		<edge source="37" target="308">
			<data key="weight">-0.109</data>
		</edge>
		<edge source="202" target="326">
			<data key="weight">-0.243</data>
		</edge>
		<edge source="152" target="265">
			<data key="weight">-0.227</data>
		</edge>
		<edge source="122" target="343">
			<data key="weight">-0.142</data>
		</edge>
		<edge source="125" target="370">
			<data key="weight">-0.078</data>
		</edge>
		<edge source="13" target="134">
			<data key="weight">-0.162</data>
		</edge>
		<edge source="161" target="176">
			<data key="weight">-0.084</data>
		</edge>
		<edge source="142" target="243">
			<data key="weight">-0.170</data>
		</edge>
		<edge source="119" target="227">
			<data key="weight">-0.173</data>
		</edge>
		<edge source="72" target="358">
			<data key="weight">-0.163</data>
		</edge>
		<edge source="160" target="255">
			<data key="weight">-0.174</data>
		</edge>
		<edge source="188" target="354">
			<data key="weight">-0.111</data>
		</edge>
		<edge source="142" target="214">
			<data key="weight">-0.240</data>
		</edge>
		<edge source="52" target="297">
			<data key="weight">-0.108</data>
		</edge>
		<edge source="24" target="42">
			<data key="weight">-0.206</data>
		</edge>
		<edge source="108" target="224">
			<data key="weight">-0.133</data>
		</edge>
		<edge source="217" target="251">
			<data key="weight">-0.220</data>
		</edge>
		<edge source="72" target="187">
			<data key="weight">-0.176</data>
		</edge>
		<edge source="52" target="244">
			<data key="weight">-0.130</data>
		</edge>
		<edge source="240" target="316">
			<data key="weight">-0.123</data>
		</edge>
		<edge source="50" target="385">
			<data key="weight">-0.110</data>
		</edge>
		<edge source="144" target="229">
			<data key="weight">-0.212</data>
		</edge>
		<edge source="33" target="153">
			<data key="weight">-0.275</data>
		</edge>
		<edge source="84" target="265">
			<data key="weight">-0.145</data>
		</edge>
		<edge source="79" target="280">
			<data key="weight">-0.143</data>
		</edge>
		<edge source="106" target="202">
			<data key="weight">-0.102</data>
		</edge>
		<edge source="92" target="362">
			<data key="weight">-0.118</data>
		</edge>
		<edge source="127" target="144">
			<data key="weight">-0.118</data>
		</edge>
		<edge source="256" target="350">
			<data key="weight">-0.123</data>
		</edge>
		<edge source="125" target="191">
			<data key="weight">-0.191</data>
		</edge>
		<edge source="124" target="355">
			<data key="weight">-0.105</data>
		</edge>
		<edge source="224" target="273">
			<data key="weight">-0.128</data>
		</edge>
		<edge source="142" target="258">
			<data key="weight">-0.102</data>
		</edge>
		<edge source="23" target="166">
			<data key="weight">-0.134</data>
		</edge>
		<edge source="232" target="367">
			<data key="weight">-0.131</data>
		</edge>
		<edge source="141" target="202">
			<data key="weight">-0.121</data>
		</edge>
		<edge source="172" target="259">
			<data key="weight">-0.199</data>
		</edge>
		<edge source="124" target="214">
			<data key="weight">-0.183</data>
		</edge>
		<edge source="186" target="200">
			<data key="weight">-0.085</data>
		</edge>
		<edge source="79" target="133">
			<data key="weight">-0.157</data>
		</edge>
		<edge source="235" target="371">
			<data key="weight">-0.141</data>
		</edge>
		<edge source="163" target="194">
			<data key="weight">-0.265</data>
		</edge>
		<edge source="113" target="218">
			<data key="weight">-0.139</data>
		</edge>
		<edge source="220" target="299">
			<data key="weight">-0.075</data>
		</edge>
		<edge source="36" target="385">
			<data key="weight">-0.062</data>
		</edge>
		<edge source="187" target="343">
			<data key="weight">-0.190</data>
		</edge>
		<edge source="50" target="369">
			<data key="weight">-0.332</data>
		</edge>
		<edge source="79" target="372">
			<data key="weight">-0.080</data>
		</edge>
		<edge source="133" target="216">
			<data key="weight">-0.110</data>
		</edge>
		<edge source="252" target="349">
			<data key="weight">-0.104</data>
		</edge>
		<edge source="232" target="275">
			<data key="weight">-0.133</data>
		</edge>
		<edge source="202" target="354">
			<data key="weight">-0.190</data>
		</edge>
		<edge source="34" target="173">
			<data key="weight">-0.079</data>
		</edge>
		<edge source="45" target="269">
			<data key="weight">-0.200</data>
		</edge>
		<edge source="195" target="202">
			<data key="weight">-0.108</data>
		</edge>
		<edge source="45" target="116">
			<data key="weight">-0.188</data>
		</edge>
		<edge source="40" target="163">
			<data key="weight">-0.152</data>
		</edge>
		<edge source="163" target="353">
			<data key="weight">-0.145</data>
		</edge>
		<edge source="77" target="201">
			<data key="weight">-0.146</data>
		</edge>
		<edge source="174" target="350">
			<data key="weight">-0.082</data>
		</edge>
		<edge source="157" target="346">
			<data key="weight">-0.180</data>
		</edge>
		<edge source="304" target="369">
			<data key="weight">-0.120</data>
		</edge>
		<edge source="141" target="244">
			<data key="weight">-0.278</data>
		</edge>
		<edge source="193" target="344">
			<data key="weight">-0.095</data>
		</edge>
		<edge source="164" target="273">
			<data key="weight">-0.123</data>
		</edge>
		<edge source="19" target="342">
			<data key="weight">-0.143</data>
		</edge>
		<edge source="168" target="193">
			<data key="weight">-0.117</data>
		</edge>
		<edge source="159" target="202">
			<data key="weight">-0.166</data>
		</edge>
		<edge source="115" target="243">
			<data key="weight">-0.086</data>
		</edge>
		<edge source="34" target="204">
			<data key="weight">-0.183</data>
		</edge>
		<edge source="23" target="124">
			<data key="weight">-0.196</data>
		</edge>
		<edge source="19" target="167">
			<data key="weight">-0.248</data>
		</edge>
		<edge source="174" target="252">
			<data key="weight">-0.183</data>
		</edge>
		<edge source="219" target="345">
			<data key="weight">-0.097</data>
		</edge>
		<edge source="171" target="376">
			<data key="weight">-0.081</data>
		</edge>
		<edge source="160" target="342">
			<data key="weight">-0.151</data>
		</edge>
		<edge source="84" target="353">
			<data key="weight">-0.085</data>
		</edge>
		<edge source="119" target="193">
			<data key="weight">-0.174</data>
		</edge>
		<edge source="224" target="356">
			<data key="weight">-0.088</data>
		</edge>
		<edge source="92" target="259">
			<data key="weight">-0.107</data>
		</edge>
		<edge source="50" target="124">
			<data key="weight">-0.083</data>
		</edge>
		<edge source="108" target="249">
			<data key="weight">-0.293</data>
		</edge>
		<edge source="55" target="350">
			<data key="weight">-0.249</data>
		</edge>
		<edge source="67" target="358">
			<data key="weight">-0.117</data>
		</edge>
		<edge source="45" target="117">
			<data key="weight">-0.312</data>
		</edge>
		<edge source="247" target="344">
			<data key="weight">-0.175</data>
		</edge>
		<edge source="93" target="144">
			<data key="weight">-0.087</data>
		</edge>
		<edge source="43" target="134">
			<data key="weight">-0.143</data>
		</edge>
		<edge source="233" target="272">
			<data key="weight">-0.146</data>
		</edge>
		<edge source="128" target="345">
			<data key="weight">-0.181</data>
		</edge>
		<edge source="33" target="354">
			<data key="weight">-0.261</data>
		</edge>
		<edge source="164" target="229">
			<data key="weight">-0.084</data>
		</edge>
		<edge source="230" target="233">
			<data key="weight">-0.105</data>
		</edge>
		<edge source="122" target="308">
			<data key="weight">-0.100</data>
		</edge>
		<edge source="43" target="106">
			<data key="weight">-0.080</data>
		</edge>
		<edge source="233" target="255">
			<data key="weight">-0.159</data>
		</edge>
		<edge source="23" target="232">
			<data key="weight">-0.134</data>
		</edge>
		<edge source="72" target="129">
			<data key="weight">-0.084</data>
		</edge>
		<edge source="230" target="265">
			<data key="weight">-0.174</data>
		</edge>
		<edge source="246" target="326">
			<data key="weight">-0.080</data>
		</edge>
		<edge source="67" target="275">
			<data key="weight">-0.160</data>
		</edge>
		<edge source="252" target="299">
			<data key="weight">-0.115</data>
		</edge>
		<edge source="120" target="166">
			<data key="weight">-0.126</data>
		</edge>
		<edge source="50" target="258">
			<data key="weight">-0.183</data>
		</edge>
		<edge source="160" target="232">
			<data key="weight">-0.192</data>
		</edge>
		<edge source="235" target="376">
			<data key="weight">-0.116</data>
		</edge>
		<edge source="141" target="301">
			<data key="weight">-0.103</data>
		</edge>
		<edge source="174" target="367">
			<data key="weight">-0.094</data>
		</edge>
		<edge source="79" target="157">
			<data key="weight">-0.081</data>
		</edge>
		<edge source="13" target="166">
			<data key="weight">-0.076</data>
		</edge>
		<edge source="157" target="200">
			<data key="weight">-0.085</data>
		</edge>
		<edge source="93" target="269">
			<data key="weight">-0.112</data>
		</edge>
		<edge source="33" target="220">
			<data key="weight">-0.132</data>
		</edge>
		<edge source="72" target="195">
			<data key="weight">-0.517</data>
		</edge>
		<edge source="249" target="316">
			<data key="weight">-0.183</data>
		</edge>
		<edge source="122" target="355">
			<data key="weight">-0.122</data>
		</edge>
		<edge source="141" target="360">
			<data key="weight">-0.146</data>
		</edge>
		<edge source="19" target="186">
			<data key="weight">-0.074</data>
		</edge>
		<edge source="19" target="224">
			<data key="weight">-0.087</data>
		</edge>
		<edge source="13" target="92">
			<data key="weight">-0.092</data>
		</edge>
		<edge source="178" target="379">
			<data key="weight">-0.094</data>
		</edge>
		<edge source="66" target="128">
			<data key="weight">-0.087</data>
		</edge>
		<edge source="252" target="258">
			<data key="weight">-0.124</data>
		</edge>
		<edge source="40" target="92">
			<data key="weight">-0.102</data>
		</edge>
		<edge source="23" target="235">
			<data key="weight">-0.077</data>
		</edge>
		<edge source="39" target="134">
			<data key="weight">-0.152</data>
		</edge>
		<edge source="131" target="360">
			<data key="weight">-0.095</data>
		</edge>
		<edge source="39" target="247">
			<data key="weight">-0.093</data>
		</edge>
		<edge source="226" target="346">
			<data key="weight">-0.159</data>
		</edge>
		<edge source="23" target="160">
			<data key="weight">-0.264</data>
		</edge>
		<edge source="92" target="265">
			<data key="weight">-0.148</data>
		</edge>
		<edge source="214" target="270">
			<data key="weight">-0.058</data>
		</edge>
		<edge source="130" target="385">
			<data key="weight">-0.056</data>
		</edge>
		<edge source="163" target="373">
			<data key="weight">-0.166</data>
		</edge>
		<edge source="13" target="115">
			<data key="weight">-0.138</data>
		</edge>
		<edge source="153" target="235">
			<data key="weight">-0.102</data>
		</edge>
		<edge source="117" target="357">
			<data key="weight">-0.098</data>
		</edge>
		<edge source="144" target="187">
			<data key="weight">-0.164</data>
		</edge>
		<edge source="196" target="277">
			<data key="weight">-0.081</data>
		</edge>
		<edge source="40" target="164">
			<data key="weight">-0.080</data>
		</edge>
		<edge source="252" target="352">
			<data key="weight">-0.122</data>
		</edge>
		<edge source="234" target="275">
			<data key="weight">-0.078</data>
		</edge>
		<edge source="84" target="204">
			<data key="weight">-0.096</data>
		</edge>
		<edge source="67" target="298">
			<data key="weight">-0.183</data>
		</edge>
		<edge source="160" target="354">
			<data key="weight">-0.117</data>
		</edge>
		<edge source="43" target="274">
			<data key="weight">-0.083</data>
		</edge>
		<edge source="252" target="300">
			<data key="weight">-0.101</data>
		</edge>
		<edge source="34" target="265">
			<data key="weight">-0.165</data>
		</edge>
		<edge source="120" target="343">
			<data key="weight">-0.271</data>
		</edge>
		<edge source="115" target="165">
			<data key="weight">-0.090</data>
		</edge>
		<edge source="144" target="167">
			<data key="weight">-0.103</data>
		</edge>
		<edge source="190" target="270">
			<data key="weight">-0.071</data>
		</edge>
		<edge source="93" target="255">
			<data key="weight">-0.083</data>
		</edge>
		<edge source="236" target="244">
			<data key="weight">-0.104</data>
		</edge>
		<edge source="167" target="344">
			<data key="weight">-0.151</data>
		</edge>
		<edge source="125" target="219">
			<data key="weight">-0.197</data>
		</edge>
		<edge source="122" target="255">
			<data key="weight">-0.170</data>
		</edge>
		<edge source="243" target="316">
			<data key="weight">-0.092</data>
		</edge>
		<edge source="175" target="271">
			<data key="weight">-0.092</data>
		</edge>
		<edge source="173" target="308">
			<data key="weight">-0.081</data>
		</edge>
		<edge source="188" target="269">
			<data key="weight">-0.080</data>
		</edge>
		<edge source="106" target="172">
			<data key="weight">-0.163</data>
		</edge>
		<edge source="67" target="190">
			<data key="weight">-0.202</data>
		</edge>
		<edge source="195" target="346">
			<data key="weight">-0.204</data>
		</edge>
		<edge source="204" target="219">
			<data key="weight">-0.243</data>
		</edge>
		<edge source="106" target="343">
			<data key="weight">-0.213</data>
		</edge>
		<edge source="117" target="144">
			<data key="weight">-0.156</data>
		</edge>
		<edge source="279" target="343">
			<data key="weight">-0.105</data>
		</edge>
		<edge source="23" target="201">
			<data key="weight">-0.117</data>
		</edge>
		<edge source="116" target="277">
			<data key="weight">-0.106</data>
		</edge>
		<edge source="79" target="352">
			<data key="weight">-0.112</data>
		</edge>
		<edge source="66" target="124">
			<data key="weight">-0.138</data>
		</edge>
		<edge source="144" target="236">
			<data key="weight">-0.080</data>
		</edge>
		<edge source="118" target="133">
			<data key="weight">-0.103</data>
		</edge>
		<edge source="160" target="351">
			<data key="weight">-0.079</data>
		</edge>
		<edge source="167" target="297">
			<data key="weight">-0.111</data>
		</edge>
		<edge source="163" target="268">
			<data key="weight">-0.118</data>
		</edge>
		<edge source="127" target="217">
			<data key="weight">-0.083</data>
		</edge>
		<edge source="162" target="306">
			<data key="weight">-0.191</data>
		</edge>
		<edge source="171" target="316">
			<data key="weight">-0.182</data>
		</edge>
		<edge source="190" target="356">
			<data key="weight">-0.068</data>
		</edge>
		<edge source="195" target="366">
			<data key="weight">-0.099</data>
		</edge>
		<edge source="93" target="199">
			<data key="weight">-0.100</data>
		</edge>
		<edge source="67" target="113">
			<data key="weight">-0.166</data>
		</edge>
		<edge source="52" target="249">
			<data key="weight">-0.299</data>
		</edge>
		<edge source="161" target="247">
			<data key="weight">-0.131</data>
		</edge>
		<edge source="13" target="258">
			<data key="weight">-0.062</data>
		</edge>
		<edge source="25" target="38">
			<data key="weight">-0.061</data>
		</edge>
		<edge source="24" target="220">
			<data key="weight">-0.141</data>
		</edge>
		<edge source="259" target="373">
			<data key="weight">-0.096</data>
		</edge>
		<edge source="216" target="252">
			<data key="weight">-0.097</data>
		</edge>
		<edge source="252" target="255">
			<data key="weight">-0.133</data>
		</edge>
		<edge source="133" target="343">
			<data key="weight">-0.098</data>
		</edge>
		<edge source="13" target="234">
			<data key="weight">-0.103</data>
		</edge>
		<edge source="43" target="356">
			<data key="weight">-0.076</data>
		</edge>
		<edge source="224" target="342">
			<data key="weight">-0.144</data>
		</edge>
		<edge source="72" target="384">
			<data key="weight">-0.092</data>
		</edge>
		<edge source="163" target="306">
			<data key="weight">-0.129</data>
		</edge>
		<edge source="218" target="275">
			<data key="weight">-0.103</data>
		</edge>
		<edge source="153" target="346">
			<data key="weight">-0.194</data>
		</edge>
		<edge source="33" target="382">
			<data key="weight">-0.119</data>
		</edge>
		<edge source="243" target="357">
			<data key="weight">-0.087</data>
		</edge>
		<edge source="45" target="130">
			<data key="weight">-0.082</data>
		</edge>
		<edge source="24" target="50">
			<data key="weight">-0.138</data>
		</edge>
		<edge source="34" target="239">
			<data key="weight">-0.096</data>
		</edge>
		<edge source="52" target="204">
			<data key="weight">-0.196</data>
		</edge>
		<edge source="122" target="299">
			<data key="weight">-0.125</data>
		</edge>
		<edge source="130" target="232">
			<data key="weight">-0.130</data>
		</edge>
		<edge source="117" target="233">
			<data key="weight">-0.200</data>
		</edge>
		<edge source="128" target="269">
			<data key="weight">-0.090</data>
		</edge>
		<edge source="36" target="362">
			<data key="weight">-0.121</data>
		</edge>
		<edge source="117" target="380">
			<data key="weight">-0.102</data>
		</edge>
		<edge source="171" target="251">
			<data key="weight">-0.082</data>
		</edge>
		<edge source="247" target="343">
			<data key="weight">-0.097</data>
		</edge>
		<edge source="168" target="373">
			<data key="weight">-0.141</data>
		</edge>
		<edge source="106" target="278">
			<data key="weight">-0.078</data>
		</edge>
		<edge source="217" target="265">
			<data key="weight">-0.128</data>
		</edge>
		<edge source="173" target="300">
			<data key="weight">-0.062</data>
		</edge>
		<edge source="108" target="188">
			<data key="weight">-0.086</data>
		</edge>
		<edge source="79" target="365">
			<data key="weight">-0.133</data>
		</edge>
		<edge source="93" target="306">
			<data key="weight">-0.084</data>
		</edge>
		<edge source="39" target="228">
			<data key="weight">-0.234</data>
		</edge>
		<edge source="33" target="369">
			<data key="weight">-0.255</data>
		</edge>
		<edge source="166" target="202">
			<data key="weight">-0.126</data>
		</edge>
		<edge source="13" target="117">
			<data key="weight">-0.179</data>
		</edge>
		<edge source="42" target="382">
			<data key="weight">-0.110</data>
		</edge>
		<edge source="125" target="265">
			<data key="weight">-0.098</data>
		</edge>
		<edge source="128" target="358">
			<data key="weight">-0.106</data>
		</edge>
		<edge source="72" target="158">
			<data key="weight">-0.467</data>
		</edge>
		<edge source="168" target="253">
			<data key="weight">-0.118</data>
		</edge>
		<edge source="40" target="171">
			<data key="weight">-0.129</data>
		</edge>
		<edge source="164" target="249">
			<data key="weight">-0.086</data>
		</edge>
		<edge source="118" target="350">
			<data key="weight">-0.206</data>
		</edge>
		<edge source="175" target="278">
			<data key="weight">-0.104</data>
		</edge>
		<edge source="79" target="117">
			<data key="weight">-0.208</data>
		</edge>
		<edge source="40" target="142">
			<data key="weight">-0.200</data>
		</edge>
		<edge source="25" target="303">
			<data key="weight">-0.143</data>
		</edge>
		<edge source="163" target="243">
			<data key="weight">-0.097</data>
		</edge>
		<edge source="36" target="386">
			<data key="weight">-0.063</data>
		</edge>
		<edge source="116" target="356">
			<data key="weight">-0.076</data>
		</edge>
		<edge source="217" target="350">
			<data key="weight">-0.143</data>
		</edge>
		<edge source="144" target="269">
			<data key="weight">-0.193</data>
		</edge>
		<edge source="116" target="244">
			<data key="weight">-0.175</data>
		</edge>
		<edge source="50" target="234">
			<data key="weight">-0.199</data>
		</edge>
		<edge source="37" target="272">
			<data key="weight">-0.097</data>
		</edge>
		<edge source="178" target="224">
			<data key="weight">-0.105</data>
		</edge>
		<edge source="67" target="266">
			<data key="weight">-0.076</data>
		</edge>
		<edge source="34" target="238">
			<data key="weight">-0.078</data>
		</edge>
		<edge source="13" target="170">
			<data key="weight">-0.144</data>
		</edge>
		<edge source="237" target="246">
			<data key="weight">-0.076</data>
		</edge>
		<edge source="122" target="353">
			<data key="weight">-0.145</data>
		</edge>
		<edge source="217" target="279">
			<data key="weight">-0.092</data>
		</edge>
		<edge source="196" target="219">
			<data key="weight">-0.093</data>
		</edge>
		<edge source="44" target="163">
			<data key="weight">-0.156</data>
		</edge>
		<edge source="160" target="227">
			<data key="weight">-0.147</data>
		</edge>
		<edge source="131" target="219">
			<data key="weight">-0.207</data>
		</edge>
		<edge source="24" target="106">
			<data key="weight">-0.090</data>
		</edge>
		<edge source="119" target="298">
			<data key="weight">-0.089</data>
		</edge>
		<edge source="141" target="201">
			<data key="weight">-0.163</data>
		</edge>
		<edge source="33" target="299">
			<data key="weight">-0.109</data>
		</edge>
		<edge source="36" target="308">
			<data key="weight">-0.128</data>
		</edge>
		<edge source="162" target="195">
			<data key="weight">-0.178</data>
		</edge>
		<edge source="116" target="374">
			<data key="weight">-0.092</data>
		</edge>
		<edge source="160" target="276">
			<data key="weight">-0.150</data>
		</edge>
		<edge source="38" target="172">
			<data key="weight">-0.101</data>
		</edge>
		<edge source="33" target="376">
			<data key="weight">-0.135</data>
		</edge>
		<edge source="219" target="304">
			<data key="weight">-0.092</data>
		</edge>
		<edge source="128" target="372">
			<data key="weight">-0.080</data>
		</edge>
		<edge source="305" target="377">
			<data key="weight">-0.089</data>
		</edge>
		<edge source="239" target="306">
			<data key="weight">-0.119</data>
		</edge>
		<edge source="34" target="343">
			<data key="weight">-0.257</data>
		</edge>
		<edge source="115" target="269">
			<data key="weight">-0.080</data>
		</edge>
		<edge source="33" target="203">
			<data key="weight">-0.205</data>
		</edge>
		<edge source="50" target="232">
			<data key="weight">-0.081</data>
		</edge>
		<edge source="33" target="118">
			<data key="weight">-0.184</data>
		</edge>
		<edge source="144" target="299">
			<data key="weight">-0.089</data>
		</edge>
		<edge source="269" target="343">
			<data key="weight">-0.225</data>
		</edge>
		<edge source="37" target="229">
			<data key="weight">-0.105</data>
		</edge>
		<edge source="216" target="345">
			<data key="weight">-0.084</data>
		</edge>
		<edge source="93" target="267">
			<data key="weight">-0.090</data>
		</edge>
		<edge source="52" target="141">
			<data key="weight">-0.224</data>
		</edge>
		<edge source="72" target="386">
			<data key="weight">-0.092</data>
		</edge>
		<edge source="170" target="306">
			<data key="weight">-0.084</data>
		</edge>
		<edge source="25" target="122">
			<data key="weight">-0.188</data>
		</edge>
		<edge source="160" target="378">
			<data key="weight">-0.107</data>
		</edge>
		<edge source="40" target="172">
			<data key="weight">-0.249</data>
		</edge>
		<edge source="38" target="160">
			<data key="weight">-0.078</data>
		</edge>
		<edge source="93" target="117">
			<data key="weight">-0.126</data>
		</edge>
		<edge source="163" target="240">
			<data key="weight">-0.166</data>
		</edge>
		<edge source="77" target="128">
			<data key="weight">-0.250</data>
		</edge>
		<edge source="116" target="232">
			<data key="weight">-0.280</data>
		</edge>
		<edge source="175" target="350">
			<data key="weight">-0.170</data>
		</edge>
		<edge source="142" target="359">
			<data key="weight">-0.116</data>
		</edge>
		<edge source="91" target="92">
			<data key="weight">-0.103</data>
		</edge>
		<edge source="204" target="228">
			<data key="weight">-0.139</data>
		</edge>
		<edge source="44" target="247">
			<data key="weight">-0.116</data>
		</edge>
		<edge source="119" target="186">
			<data key="weight">-0.134</data>
		</edge>
		<edge source="122" target="249">
			<data key="weight">-0.144</data>
		</edge>
		<edge source="164" target="266">
			<data key="weight">-0.096</data>
		</edge>
		<edge source="25" target="128">
			<data key="weight">-0.141</data>
		</edge>
		<edge source="252" target="371">
			<data key="weight">-0.118</data>
		</edge>
		<edge source="304" target="378">
			<data key="weight">-0.106</data>
		</edge>
		<edge source="186" target="214">
			<data key="weight">-0.098</data>
		</edge>
		<edge source="79" target="360">
			<data key="weight">-0.100</data>
		</edge>
		<edge source="77" target="170">
			<data key="weight">-0.140</data>
		</edge>
		<edge source="203" target="249">
			<data key="weight">-0.155</data>
		</edge>
		<edge source="67" target="176">
			<data key="weight">-0.143</data>
		</edge>
		<edge source="127" target="355">
			<data key="weight">-0.079</data>
		</edge>
		<edge source="25" target="232">
			<data key="weight">-0.206</data>
		</edge>
		<edge source="232" target="353">
			<data key="weight">-0.184</data>
		</edge>
		<edge source="224" target="230">
			<data key="weight">-0.094</data>
		</edge>
		<edge source="165" target="232">
			<data key="weight">-0.202</data>
		</edge>
		<edge source="201" target="251">
			<data key="weight">-0.087</data>
		</edge>
		<edge source="42" target="344">
			<data key="weight">-0.181</data>
		</edge>
		<edge source="233" target="269">
			<data key="weight">-0.186</data>
		</edge>
		<edge source="129" target="278">
			<data key="weight">-0.070</data>
		</edge>
		<edge source="214" target="350">
			<data key="weight">-0.217</data>
		</edge>
		<edge source="23" target="316">
			<data key="weight">-0.111</data>
		</edge>
		<edge source="133" target="230">
			<data key="weight">-0.137</data>
		</edge>
		<edge source="229" target="358">
			<data key="weight">-0.082</data>
		</edge>
		<edge source="24" target="200">
			<data key="weight">-0.086</data>
		</edge>
		<edge source="153" target="249">
			<data key="weight">-0.291</data>
		</edge>
		<edge source="24" target="141">
			<data key="weight">-0.175</data>
		</edge>
		<edge source="234" target="386">
			<data key="weight">-0.054</data>
		</edge>
		<edge source="24" target="160">
			<data key="weight">-0.293</data>
		</edge>
		<edge source="163" target="214">
			<data key="weight">-0.179</data>
		</edge>
		<edge source="113" target="168">
			<data key="weight">-0.085</data>
		</edge>
		<edge source="13" target="42">
			<data key="weight">-0.139</data>
		</edge>
		<edge source="176" target="252">
			<data key="weight">-0.088</data>
		</edge>
		<edge source="66" target="235">
			<data key="weight">-0.121</data>
		</edge>
		<edge source="93" target="234">
			<data key="weight">-0.079</data>
		</edge>
		<edge source="33" target="234">
			<data key="weight">-0.127</data>
		</edge>
		<edge source="108" target="233">
			<data key="weight">-0.193</data>
		</edge>
		<edge source="36" target="342">
			<data key="weight">-0.119</data>
		</edge>
		<edge source="43" target="344">
			<data key="weight">-0.231</data>
		</edge>
		<edge source="72" target="272">
			<data key="weight">-0.298</data>
		</edge>
		<edge source="172" target="306">
			<data key="weight">-0.107</data>
		</edge>
		<edge source="36" target="277">
			<data key="weight">-0.078</data>
		</edge>
		<edge source="253" target="306">
			<data key="weight">-0.129</data>
		</edge>
		<edge source="122" target="253">
			<data key="weight">-0.163</data>
		</edge>
		<edge source="144" target="255">
			<data key="weight">-0.112</data>
		</edge>
		<edge source="127" target="204">
			<data key="weight">-0.096</data>
		</edge>
		<edge source="34" target="142">
			<data key="weight">-0.142</data>
		</edge>
		<edge source="93" target="202">
			<data key="weight">-0.090</data>
		</edge>
		<edge source="40" target="202">
			<data key="weight">-0.170</data>
		</edge>
		<edge source="43" target="346">
			<data key="weight">-0.188</data>
		</edge>
		<edge source="163" target="349">
			<data key="weight">-0.109</data>
		</edge>
		<edge source="228" target="232">
			<data key="weight">-0.160</data>
		</edge>
		<edge source="244" target="276">
			<data key="weight">-0.168</data>
		</edge>
		<edge source="50" target="238">
			<data key="weight">-0.195</data>
		</edge>
		<edge source="161" target="350">
			<data key="weight">-0.191</data>
		</edge>
		<edge source="24" target="304">
			<data key="weight">-0.163</data>
		</edge>
		<edge source="67" target="169">
			<data key="weight">-0.113</data>
		</edge>
		<edge source="33" target="353">
			<data key="weight">-0.153</data>
		</edge>
		<edge source="92" target="275">
			<data key="weight">-0.119</data>
		</edge>
		<edge source="316" target="355">
			<data key="weight">-0.085</data>
		</edge>
		<edge source="117" target="220">
			<data key="weight">-0.154</data>
		</edge>
		<edge source="141" target="363">
			<data key="weight">-0.123</data>
		</edge>
		<edge source="174" target="251">
			<data key="weight">-0.101</data>
		</edge>
		<edge source="164" target="188">
			<data key="weight">-0.104</data>
		</edge>
		<edge source="33" target="348">
			<data key="weight">-0.086</data>
		</edge>
		<edge source="84" target="301">
			<data key="weight">-0.129</data>
		</edge>
		<edge source="50" target="189">
			<data key="weight">-0.108</data>
		</edge>
		<edge source="252" target="369">
			<data key="weight">-0.159</data>
		</edge>
		<edge source="276" target="350">
			<data key="weight">-0.139</data>
		</edge>
		<edge source="13" target="249">
			<data key="weight">-0.144</data>
		</edge>
		<edge source="72" target="176">
			<data key="weight">-0.156</data>
		</edge>
		<edge source="166" target="226">
			<data key="weight">-0.145</data>
		</edge>
		<edge source="45" target="272">
			<data key="weight">-0.209</data>
		</edge>
		<edge source="214" target="357">
			<data key="weight">-0.091</data>
		</edge>
		<edge source="52" target="166">
			<data key="weight">-0.124</data>
		</edge>
		<edge source="165" target="233">
			<data key="weight">-0.130</data>
		</edge>
		<edge source="157" target="252">
			<data key="weight">-0.175</data>
		</edge>
		<edge source="37" target="175">
			<data key="weight">-0.123</data>
		</edge>
		<edge source="177" target="350">
			<data key="weight">-0.088</data>
		</edge>
		<edge source="72" target="273">
			<data key="weight">-0.154</data>
		</edge>
		<edge source="178" target="204">
			<data key="weight">-0.125</data>
		</edge>
		<edge source="201" target="367">
			<data key="weight">-0.088</data>
		</edge>
		<edge source="39" target="165">
			<data key="weight">-0.113</data>
		</edge>
		<edge source="43" target="259">
			<data key="weight">-0.136</data>
		</edge>
		<edge source="67" target="117">
			<data key="weight">-0.330</data>
		</edge>
		<edge source="167" target="367">
			<data key="weight">-0.097</data>
		</edge>
		<edge source="204" target="344">
			<data key="weight">-0.133</data>
		</edge>
		<edge source="316" target="372">
			<data key="weight">-0.119</data>
		</edge>
		<edge source="36" target="106">
			<data key="weight">-0.133</data>
		</edge>
		<edge source="117" target="157">
			<data key="weight">-0.151</data>
		</edge>
		<edge source="108" target="247">
			<data key="weight">-0.113</data>
		</edge>
		<edge source="166" target="262">
			<data key="weight">-0.131</data>
		</edge>
		<edge source="92" target="113">
			<data key="weight">-0.169</data>
		</edge>
		<edge source="119" target="385">
			<data key="weight">-0.112</data>
		</edge>
		<edge source="217" target="346">
			<data key="weight">-0.148</data>
		</edge>
		<edge source="194" target="346">
			<data key="weight">-0.100</data>
		</edge>
		<edge source="235" target="350">
			<data key="weight">-0.136</data>
		</edge>
		<edge source="350" target="358">
			<data key="weight">-0.092</data>
		</edge>
		<edge source="13" target="159">
			<data key="weight">-0.128</data>
		</edge>
		<edge source="33" target="248">
			<data key="weight">-0.149</data>
		</edge>
		<edge source="40" target="233">
			<data key="weight">-0.137</data>
		</edge>
		<edge source="79" target="270">
			<data key="weight">-0.118</data>
		</edge>
		<edge source="244" target="275">
			<data key="weight">-0.190</data>
		</edge>
		<edge source="232" target="256">
			<data key="weight">-0.128</data>
		</edge>
		<edge source="37" target="115">
			<data key="weight">-0.134</data>
		</edge>
		<edge source="92" target="278">
			<data key="weight">-0.100</data>
		</edge>
		<edge source="25" target="141">
			<data key="weight">-0.168</data>
		</edge>
		<edge source="127" target="363">
			<data key="weight">-0.088</data>
		</edge>
		<edge source="40" target="235">
			<data key="weight">-0.092</data>
		</edge>
		<edge source="39" target="218">
			<data key="weight">-0.132</data>
		</edge>
		<edge source="106" target="258">
			<data key="weight">-0.081</data>
		</edge>
		<edge source="195" target="345">
			<data key="weight">-0.162</data>
		</edge>
		<edge source="204" target="281">
			<data key="weight">-0.134</data>
		</edge>
		<edge source="106" target="162">
			<data key="weight">-0.084</data>
		</edge>
		<edge source="13" target="40">
			<data key="weight">-0.088</data>
		</edge>
		<edge source="23" target="45">
			<data key="weight">-0.099</data>
		</edge>
		<edge source="204" target="278">
			<data key="weight">-0.103</data>
		</edge>
		<edge source="204" target="253">
			<data key="weight">-0.109</data>
		</edge>
		<edge source="106" target="355">
			<data key="weight">-0.081</data>
		</edge>
		<edge source="163" target="217">
			<data key="weight">-0.267</data>
		</edge>
		<edge source="167" target="234">
			<data key="weight">-0.114</data>
		</edge>
		<edge source="188" target="201">
			<data key="weight">-0.101</data>
		</edge>
		<edge source="131" target="195">
			<data key="weight">-0.123</data>
		</edge>
		<edge source="19" target="122">
			<data key="weight">-0.212</data>
		</edge>
		<edge source="13" target="50">
			<data key="weight">-0.098</data>
		</edge>
		<edge source="249" target="348">
			<data key="weight">-0.079</data>
		</edge>
		<edge source="127" target="316">
			<data key="weight">-0.155</data>
		</edge>
		<edge source="55" target="172">
			<data key="weight">-0.109</data>
		</edge>
		<edge source="66" target="131">
			<data key="weight">-0.149</data>
		</edge>
		<edge source="201" target="358">
			<data key="weight">-0.091</data>
		</edge>
		<edge source="124" target="253">
			<data key="weight">-0.132</data>
		</edge>
		<edge source="237" target="269">
			<data key="weight">-0.103</data>
		</edge>
		<edge source="42" target="190">
			<data key="weight">-0.275</data>
		</edge>
		<edge source="186" target="199">
			<data key="weight">-0.102</data>
		</edge>
		<edge source="40" target="129">
			<data key="weight">-0.089</data>
		</edge>
		<edge source="160" target="251">
			<data key="weight">-0.176</data>
		</edge>
		<edge source="39" target="235">
			<data key="weight">-0.183</data>
		</edge>
		<edge source="142" target="272">
			<data key="weight">-0.174</data>
		</edge>
		<edge source="153" target="172">
			<data key="weight">-0.149</data>
		</edge>
		<edge source="84" target="162">
			<data key="weight">-0.194</data>
		</edge>
		<edge source="316" target="373">
			<data key="weight">-0.117</data>
		</edge>
		<edge source="52" target="163">
			<data key="weight">-0.189</data>
		</edge>
		<edge source="24" target="133">
			<data key="weight">-0.092</data>
		</edge>
		<edge source="227" target="375">
			<data key="weight">-0.084</data>
		</edge>
		<edge source="249" target="255">
			<data key="weight">-0.183</data>
		</edge>
		<edge source="168" target="267">
			<data key="weight">-0.096</data>
		</edge>
		<edge source="157" target="279">
			<data key="weight">-0.110</data>
		</edge>
		<edge source="200" target="364">
			<data key="weight">-0.083</data>
		</edge>
		<edge source="50" target="342">
			<data key="weight">-0.301</data>
		</edge>
		<edge source="72" target="153">
			<data key="weight">-0.218</data>
		</edge>
		<edge source="142" target="342">
			<data key="weight">-0.149</data>
		</edge>
		<edge source="25" target="224">
			<data key="weight">-0.082</data>
		</edge>
		<edge source="220" target="374">
			<data key="weight">-0.072</data>
		</edge>
		<edge source="36" target="378">
			<data key="weight">-0.171</data>
		</edge>
		<edge source="204" target="266">
			<data key="weight">-0.100</data>
		</edge>
		<edge source="144" target="202">
			<data key="weight">-0.147</data>
		</edge>
		<edge source="25" target="112">
			<data key="weight">-0.101</data>
		</edge>
		<edge source="39" target="120">
			<data key="weight">-0.302</data>
		</edge>
		<edge source="163" target="227">
			<data key="weight">-0.098</data>
		</edge>
		<edge source="33" target="383">
			<data key="weight">-0.076</data>
		</edge>
		<edge source="195" target="204">
			<data key="weight">-0.229</data>
		</edge>
		<edge source="178" target="252">
			<data key="weight">-0.112</data>
		</edge>
		<edge source="93" target="201">
			<data key="weight">-0.089</data>
		</edge>
		<edge source="91" target="265">
			<data key="weight">-0.132</data>
		</edge>
		<edge source="252" target="362">
			<data key="weight">-0.150</data>
		</edge>
		<edge source="34" target="118">
			<data key="weight">-0.166</data>
		</edge>
		<edge source="37" target="120">
			<data key="weight">-0.109</data>
		</edge>
		<edge source="133" target="226">
			<data key="weight">-0.169</data>
		</edge>
		<edge source="13" target="174">
			<data key="weight">-0.150</data>
		</edge>
		<edge source="33" target="190">
			<data key="weight">-0.193</data>
		</edge>
		<edge source="119" target="351">
			<data key="weight">-0.095</data>
		</edge>
		<edge source="233" target="369">
			<data key="weight">-0.183</data>
		</edge>
		<edge source="167" target="203">
			<data key="weight">-0.108</data>
		</edge>
		<edge source="167" target="255">
			<data key="weight">-0.150</data>
		</edge>
		<edge source="67" target="277">
			<data key="weight">-0.186</data>
		</edge>
		<edge source="83" target="316">
			<data key="weight">-0.173</data>
		</edge>
		<edge source="251" target="268">
			<data key="weight">-0.115</data>
		</edge>
		<edge source="252" target="363">
			<data key="weight">-0.080</data>
		</edge>
		<edge source="166" target="178">
			<data key="weight">-0.127</data>
		</edge>
		<edge source="157" target="170">
			<data key="weight">-0.099</data>
		</edge>
		<edge source="37" target="375">
			<data key="weight">-0.174</data>
		</edge>
		<edge source="79" target="189">
			<data key="weight">-0.137</data>
		</edge>
		<edge source="79" target="226">
			<data key="weight">-0.133</data>
		</edge>
		<edge source="354" target="380">
			<data key="weight">-0.091</data>
		</edge>
		<edge source="43" target="272">
			<data key="weight">-0.129</data>
		</edge>
		<edge source="37" target="108">
			<data key="weight">-0.191</data>
		</edge>
		<edge source="160" target="273">
			<data key="weight">-0.081</data>
		</edge>
		<edge source="39" target="344">
			<data key="weight">-0.185</data>
		</edge>
		<edge source="50" target="66">
			<data key="weight">-0.188</data>
		</edge>
		<edge source="141" target="240">
			<data key="weight">-0.136</data>
		</edge>
		<edge source="45" target="380">
			<data key="weight">-0.193</data>
		</edge>
		<edge source="125" target="262">
			<data key="weight">-0.125</data>
		</edge>
		<edge source="43" target="383">
			<data key="weight">-0.053</data>
		</edge>
		<edge source="67" target="229">
			<data key="weight">-0.088</data>
		</edge>
		<edge source="13" target="224">
			<data key="weight">-0.093</data>
		</edge>
		<edge source="304" target="386">
			<data key="weight">-0.080</data>
		</edge>
		<edge source="19" target="305">
			<data key="weight">-0.107</data>
		</edge>
		<edge source="141" target="344">
			<data key="weight">-0.299</data>
		</edge>
		<edge source="220" target="251">
			<data key="weight">-0.084</data>
		</edge>
		<edge source="161" target="195">
			<data key="weight">-0.091</data>
		</edge>
		<edge source="119" target="376">
			<data key="weight">-0.174</data>
		</edge>
		<edge source="117" target="232">
			<data key="weight">-0.309</data>
		</edge>
		<edge source="106" target="249">
			<data key="weight">-0.169</data>
		</edge>
		<edge source="152" target="301">
			<data key="weight">-0.122</data>
		</edge>
		<edge source="50" target="108">
			<data key="weight">-0.308</data>
		</edge>
		<edge source="124" target="172">
			<data key="weight">-0.084</data>
		</edge>
		<edge source="256" target="316">
			<data key="weight">-0.128</data>
		</edge>
		<edge source="72" target="359">
			<data key="weight">-0.139</data>
		</edge>
		<edge source="83" target="232">
			<data key="weight">-0.345</data>
		</edge>
		<edge source="43" target="158">
			<data key="weight">-0.189</data>
		</edge>
		<edge source="19" target="258">
			<data key="weight">-0.072</data>
		</edge>
		<edge source="91" target="125">
			<data key="weight">-0.130</data>
		</edge>
		<edge source="194" target="253">
			<data key="weight">-0.095</data>
		</edge>
		<edge source="34" target="127">
			<data key="weight">-0.116</data>
		</edge>
		<edge source="67" target="253">
			<data key="weight">-0.095</data>
		</edge>
		<edge source="189" target="232">
			<data key="weight">-0.130</data>
		</edge>
		<edge source="115" target="346">
			<data key="weight">-0.124</data>
		</edge>
		<edge source="39" target="167">
			<data key="weight">-0.159</data>
		</edge>
		<edge source="346" target="362">
			<data key="weight">-0.078</data>
		</edge>
		<edge source="72" target="189">
			<data key="weight">-0.093</data>
		</edge>
		<edge source="55" target="92">
			<data key="weight">-0.088</data>
		</edge>
		<edge source="249" target="383">
			<data key="weight">-0.069</data>
		</edge>
		<edge source="161" target="343">
			<data key="weight">-0.129</data>
		</edge>
		<edge source="45" target="348">
			<data key="weight">-0.153</data>
		</edge>
		<edge source="119" target="236">
			<data key="weight">-0.161</data>
		</edge>
		<edge source="19" target="79">
			<data key="weight">-0.087</data>
		</edge>
		<edge source="43" target="187">
			<data key="weight">-0.089</data>
		</edge>
		<edge source="93" target="344">
			<data key="weight">-0.114</data>
		</edge>
		<edge source="43" target="171">
			<data key="weight">-0.151</data>
		</edge>
		<edge source="42" target="342">
			<data key="weight">-0.186</data>
		</edge>
		<edge source="45" target="204">
			<data key="weight">-0.106</data>
		</edge>
		<edge source="43" target="253">
			<data key="weight">-0.088</data>
		</edge>
		<edge source="272" target="343">
			<data key="weight">-0.200</data>
		</edge>
		<edge source="24" target="316">
			<data key="weight">-0.129</data>
		</edge>
		<edge source="115" target="168">
			<data key="weight">-0.125</data>
		</edge>
		<edge source="258" target="350">
			<data key="weight">-0.095</data>
		</edge>
		<edge source="43" target="220">
			<data key="weight">-0.083</data>
		</edge>
		<edge source="163" target="189">
			<data key="weight">-0.151</data>
		</edge>
		<edge source="199" target="224">
			<data key="weight">-0.092</data>
		</edge>
		<edge source="218" target="367">
			<data key="weight">-0.083</data>
		</edge>
		<edge source="92" target="252">
			<data key="weight">-0.090</data>
		</edge>
		<edge source="234" target="378">
			<data key="weight">-0.116</data>
		</edge>
		<edge source="108" target="346">
			<data key="weight">-0.178</data>
		</edge>
		<edge source="191" target="204">
			<data key="weight">-0.114</data>
		</edge>
		<edge source="152" target="167">
			<data key="weight">-0.143</data>
		</edge>
		<edge source="214" target="224">
			<data key="weight">-0.131</data>
		</edge>
		<edge source="128" target="229">
			<data key="weight">-0.162</data>
		</edge>
		<edge source="72" target="351">
			<data key="weight">-0.257</data>
		</edge>
		<edge source="200" target="386">
			<data key="weight">-0.064</data>
		</edge>
		<edge source="240" target="350">
			<data key="weight">-0.155</data>
		</edge>
		<edge source="91" target="365">
			<data key="weight">-0.079</data>
		</edge>
		<edge source="92" target="316">
			<data key="weight">-0.159</data>
		</edge>
		<edge source="144" target="241">
			<data key="weight">-0.158</data>
		</edge>
		<edge source="167" target="228">
			<data key="weight">-0.102</data>
		</edge>
		<edge source="55" target="133">
			<data key="weight">-0.130</data>
		</edge>
		<edge source="25" target="306">
			<data key="weight">-0.173</data>
		</edge>
		<edge source="127" target="171">
			<data key="weight">-0.086</data>
		</edge>
		<edge source="39" target="79">
			<data key="weight">-0.170</data>
		</edge>
		<edge source="92" target="355">
			<data key="weight">-0.089</data>
		</edge>
		<edge source="23" target="354">
			<data key="weight">-0.184</data>
		</edge>
		<edge source="232" target="382">
			<data key="weight">-0.101</data>
		</edge>
		<edge source="113" target="119">
			<data key="weight">-0.220</data>
		</edge>
		<edge source="190" target="204">
			<data key="weight">-0.121</data>
		</edge>
		<edge source="67" target="384">
			<data key="weight">-0.087</data>
		</edge>
		<edge source="142" target="364">
			<data key="weight">-0.173</data>
		</edge>
		<edge source="127" target="362">
			<data key="weight">-0.085</data>
		</edge>
		<edge source="93" target="363">
			<data key="weight">-0.078</data>
		</edge>
		<edge source="163" target="358">
			<data key="weight">-0.205</data>
		</edge>
		<edge source="34" target="115">
			<data key="weight">-0.270</data>
		</edge>
		<edge source="259" target="343">
			<data key="weight">-0.096</data>
		</edge>
		<edge source="25" target="252">
			<data key="weight">-0.126</data>
		</edge>
		<edge source="13" target="153">
			<data key="weight">-0.120</data>
		</edge>
		<edge source="200" target="229">
			<data key="weight">-0.125</data>
		</edge>
		<edge source="39" target="194">
			<data key="weight">-0.115</data>
		</edge>
		<edge source="265" target="370">
			<data key="weight">-0.080</data>
		</edge>
		<edge source="40" target="160">
			<data key="weight">-0.160</data>
		</edge>
		<edge source="39" target="112">
			<data key="weight">-0.207</data>
		</edge>
		<edge source="83" target="163">
			<data key="weight">-0.266</data>
		</edge>
		<edge source="163" target="175">
			<data key="weight">-0.150</data>
		</edge>
		<edge source="192" target="354">
			<data key="weight">-0.111</data>
		</edge>
		<edge source="40" target="131">
			<data key="weight">-0.105</data>
		</edge>
		<edge source="131" target="269">
			<data key="weight">-0.107</data>
		</edge>
		<edge source="36" target="120">
			<data key="weight">-0.148</data>
		</edge>
		<edge source="204" target="369">
			<data key="weight">-0.141</data>
		</edge>
		<edge source="189" target="252">
			<data key="weight">-0.109</data>
		</edge>
		<edge source="199" target="252">
			<data key="weight">-0.104</data>
		</edge>
		<edge source="279" target="380">
			<data key="weight">-0.061</data>
		</edge>
		<edge source="24" target="112">
			<data key="weight">-0.087</data>
		</edge>
		<edge source="67" target="187">
			<data key="weight">-0.142</data>
		</edge>
		<edge source="166" target="276">
			<data key="weight">-0.117</data>
		</edge>
		<edge source="177" target="308">
			<data key="weight">-0.092</data>
		</edge>
		<edge source="165" target="377">
			<data key="weight">-0.107</data>
		</edge>
		<edge source="24" target="249">
			<data key="weight">-0.127</data>
		</edge>
		<edge source="37" target="259">
			<data key="weight">-0.094</data>
		</edge>
		<edge source="188" target="203">
			<data key="weight">-0.100</data>
		</edge>
		<edge source="50" target="275">
			<data key="weight">-0.155</data>
		</edge>
		<edge source="33" target="326">
			<data key="weight">-0.270</data>
		</edge>
		<edge source="67" target="248">
			<data key="weight">-0.175</data>
		</edge>
		<edge source="92" target="364">
			<data key="weight">-0.137</data>
		</edge>
		<edge source="167" target="342">
			<data key="weight">-0.119</data>
		</edge>
		<edge source="144" target="302">
			<data key="weight">-0.150</data>
		</edge>
		<edge source="122" target="169">
			<data key="weight">-0.119</data>
		</edge>
		<edge source="39" target="174">
			<data key="weight">-0.166</data>
		</edge>
		<edge source="162" target="265">
			<data key="weight">-0.091</data>
		</edge>
		<edge source="45" target="216">
			<data key="weight">-0.109</data>
		</edge>
		<edge source="36" target="358">
			<data key="weight">-0.086</data>
		</edge>
		<edge source="350" target="367">
			<data key="weight">-0.105</data>
		</edge>
		<edge source="39" target="358">
			<data key="weight">-0.102</data>
		</edge>
		<edge source="165" target="343">
			<data key="weight">-0.177</data>
		</edge>
		<edge source="24" target="281">
			<data key="weight">-0.073</data>
		</edge>
		<edge source="172" target="350">
			<data key="weight">-0.158</data>
		</edge>
		<edge source="190" target="350">
			<data key="weight">-0.129</data>
		</edge>
		<edge source="354" target="372">
			<data key="weight">-0.090</data>
		</edge>
		<edge source="199" target="215">
			<data key="weight">-0.083</data>
		</edge>
		<edge source="229" target="252">
			<data key="weight">-0.129</data>
		</edge>
		<edge source="127" target="216">
			<data key="weight">-0.094</data>
		</edge>
		<edge source="115" target="352">
			<data key="weight">-0.116</data>
		</edge>
		<edge source="72" target="280">
			<data key="weight">-0.202</data>
		</edge>
		<edge source="232" target="273">
			<data key="weight">-0.119</data>
		</edge>
		<edge source="170" target="360">
			<data key="weight">-0.087</data>
		</edge>
		<edge source="36" target="66">
			<data key="weight">-0.274</data>
		</edge>
		<edge source="67" target="367">
			<data key="weight">-0.081</data>
		</edge>
		<edge source="161" target="242">
			<data key="weight">-0.088</data>
		</edge>
		<edge source="120" target="188">
			<data key="weight">-0.095</data>
		</edge>
		<edge source="77" target="124">
			<data key="weight">-0.202</data>
		</edge>
		<edge source="252" target="302">
			<data key="weight">-0.122</data>
		</edge>
		<edge source="45" target="55">
			<data key="weight">-0.219</data>
		</edge>
		<edge source="108" target="177">
			<data key="weight">-0.084</data>
		</edge>
		<edge source="129" target="316">
			<data key="weight">-0.098</data>
		</edge>
		<edge source="232" target="375">
			<data key="weight">-0.211</data>
		</edge>
		<edge source="84" target="173">
			<data key="weight">-0.079</data>
		</edge>
		<edge source="122" target="162">
			<data key="weight">-0.197</data>
		</edge>
		<edge source="130" target="362">
			<data key="weight">-0.085</data>
		</edge>
		<edge source="118" target="172">
			<data key="weight">-0.099</data>
		</edge>
		<edge source="117" target="301">
			<data key="weight">-0.175</data>
		</edge>
		<edge source="115" target="192">
			<data key="weight">-0.110</data>
		</edge>
		<edge source="232" target="280">
			<data key="weight">-0.146</data>
		</edge>
		<edge source="44" target="235">
			<data key="weight">-0.103</data>
		</edge>
		<edge source="144" target="178">
			<data key="weight">-0.185</data>
		</edge>
		<edge source="142" target="195">
			<data key="weight">-0.172</data>
		</edge>
		<edge source="83" target="244">
			<data key="weight">-0.189</data>
		</edge>
		<edge source="134" target="176">
			<data key="weight">-0.127</data>
		</edge>
		<edge source="72" target="373">
			<data key="weight">-0.165</data>
		</edge>
		<edge source="79" target="275">
			<data key="weight">-0.155</data>
		</edge>
		<edge source="119" target="262">
			<data key="weight">-0.188</data>
		</edge>
		<edge source="67" target="234">
			<data key="weight">-0.140</data>
		</edge>
		<edge source="252" target="372">
			<data key="weight">-0.091</data>
		</edge>
		<edge source="163" target="239">
			<data key="weight">-0.110</data>
		</edge>
		<edge source="93" target="351">
			<data key="weight">-0.097</data>
		</edge>
		<edge source="33" target="351">
			<data key="weight">-0.168</data>
		</edge>
		<edge source="115" target="127">
			<data key="weight">-0.155</data>
		</edge>
		<edge source="13" target="172">
			<data key="weight">-0.108</data>
		</edge>
		<edge source="159" target="305">
			<data key="weight">-0.137</data>
		</edge>
		<edge source="220" target="277">
			<data key="weight">-0.095</data>
		</edge>
		<edge source="233" target="277">
			<data key="weight">-0.099</data>
		</edge>
		<edge source="25" target="304">
			<data key="weight">-0.208</data>
		</edge>
		<edge source="72" target="382">
			<data key="weight">-0.125</data>
		</edge>
		<edge source="55" target="72">
			<data key="weight">-0.306</data>
		</edge>
		<edge source="43" target="247">
			<data key="weight">-0.166</data>
		</edge>
		<edge source="84" target="131">
			<data key="weight">-0.200</data>
		</edge>
		<edge source="66" target="204">
			<data key="weight">-0.244</data>
		</edge>
		<edge source="219" target="343">
			<data key="weight">-0.231</data>
		</edge>
		<edge source="45" target="385">
			<data key="weight">-0.101</data>
		</edge>
		<edge source="44" target="265">
			<data key="weight">-0.163</data>
		</edge>
		<edge source="141" target="178">
			<data key="weight">-0.201</data>
		</edge>
		<edge source="33" target="345">
			<data key="weight">-0.129</data>
		</edge>
		<edge source="163" target="360">
			<data key="weight">-0.190</data>
		</edge>
		<edge source="50" target="351">
			<data key="weight">-0.163</data>
		</edge>
		<edge source="84" target="160">
			<data key="weight">-0.221</data>
		</edge>
		<edge source="141" target="371">
			<data key="weight">-0.166</data>
		</edge>
		<edge source="25" target="92">
			<data key="weight">-0.090</data>
		</edge>
		<edge source="36" target="259">
			<data key="weight">-0.128</data>
		</edge>
		<edge source="308" target="350">
			<data key="weight">-0.151</data>
		</edge>
		<edge source="174" target="278">
			<data key="weight">-0.085</data>
		</edge>
		<edge source="45" target="191">
			<data key="weight">-0.171</data>
		</edge>
		<edge source="34" target="326">
			<data key="weight">-0.212</data>
		</edge>
		<edge source="172" target="219">
			<data key="weight">-0.236</data>
		</edge>
		<edge source="134" target="187">
			<data key="weight">-0.096</data>
		</edge>
		<edge source="223" target="251">
			<data key="weight">-0.079</data>
		</edge>
		<edge source="118" target="265">
			<data key="weight">-0.111</data>
		</edge>
		<edge source="159" target="274">
			<data key="weight">-0.091</data>
		</edge>
		<edge source="228" target="343">
			<data key="weight">-0.128</data>
		</edge>
		<edge source="162" target="316">
			<data key="weight">-0.228</data>
		</edge>
		<edge source="125" target="175">
			<data key="weight">-0.124</data>
		</edge>
		<edge source="252" target="348">
			<data key="weight">-0.095</data>
		</edge>
		<edge source="161" target="260">
			<data key="weight">-0.112</data>
		</edge>
		<edge source="218" target="343">
			<data key="weight">-0.113</data>
		</edge>
		<edge source="92" target="194">
			<data key="weight">-0.128</data>
		</edge>
		<edge source="230" target="252">
			<data key="weight">-0.155</data>
		</edge>
		<edge source="44" target="278">
			<data key="weight">-0.088</data>
		</edge>
		<edge source="144" target="219">
			<data key="weight">-0.282</data>
		</edge>
		<edge source="79" target="308">
			<data key="weight">-0.137</data>
		</edge>
		<edge source="115" target="362">
			<data key="weight">-0.128</data>
		</edge>
		<edge source="34" target="378">
			<data key="weight">-0.087</data>
		</edge>
		<edge source="92" target="214">
			<data key="weight">-0.196</data>
		</edge>
		<edge source="133" target="167">
			<data key="weight">-0.141</data>
		</edge>
		<edge source="24" target="251">
			<data key="weight">-0.117</data>
		</edge>
		<edge source="144" target="244">
			<data key="weight">-0.217</data>
		</edge>
		<edge source="193" target="232">
			<data key="weight">-0.108</data>
		</edge>
		<edge source="43" target="236">
			<data key="weight">-0.094</data>
		</edge>
		<edge source="141" target="220">
			<data key="weight">-0.099</data>
		</edge>
		<edge source="52" target="363">
			<data key="weight">-0.095</data>
		</edge>
		<edge source="133" target="194">
			<data key="weight">-0.088</data>
		</edge>
		<edge source="152" target="249">
			<data key="weight">-0.197</data>
		</edge>
		<edge source="219" target="259">
			<data key="weight">-0.134</data>
		</edge>
		<edge source="84" target="305">
			<data key="weight">-0.084</data>
		</edge>
		<edge source="167" target="176">
			<data key="weight">-0.082</data>
		</edge>
		<edge source="124" target="358">
			<data key="weight">-0.121</data>
		</edge>
		<edge source="120" target="265">
			<data key="weight">-0.207</data>
		</edge>
		<edge source="39" target="268">
			<data key="weight">-0.139</data>
		</edge>
		<edge source="201" target="373">
			<data key="weight">-0.116</data>
		</edge>
		<edge source="124" target="202">
			<data key="weight">-0.110</data>
		</edge>
		<edge source="131" target="350">
			<data key="weight">-0.115</data>
		</edge>
		<edge source="119" target="238">
			<data key="weight">-0.173</data>
		</edge>
		<edge source="50" target="281">
			<data key="weight">-0.132</data>
		</edge>
		<edge source="168" target="385">
			<data key="weight">-0.078</data>
		</edge>
		<edge source="175" target="244">
			<data key="weight">-0.154</data>
		</edge>
		<edge source="44" target="261">
			<data key="weight">-0.077</data>
		</edge>
		<edge source="168" target="265">
			<data key="weight">-0.251</data>
		</edge>
		<edge source="50" target="214">
			<data key="weight">-0.248</data>
		</edge>
		<edge source="162" target="232">
			<data key="weight">-0.138</data>
		</edge>
		<edge source="174" target="232">
			<data key="weight">-0.173</data>
		</edge>
		<edge source="66" target="200">
			<data key="weight">-0.139</data>
		</edge>
		<edge source="276" target="343">
			<data key="weight">-0.245</data>
		</edge>
		<edge source="133" target="175">
			<data key="weight">-0.151</data>
		</edge>
		<edge source="19" target="379">
			<data key="weight">-0.121</data>
		</edge>
		<edge source="24" target="326">
			<data key="weight">-0.148</data>
		</edge>
		<edge source="158" target="192">
			<data key="weight">-0.100</data>
		</edge>
		<edge source="233" target="373">
			<data key="weight">-0.090</data>
		</edge>
		<edge source="50" target="345">
			<data key="weight">-0.133</data>
		</edge>
		<edge source="249" target="308">
			<data key="weight">-0.254</data>
		</edge>
		<edge source="44" target="233">
			<data key="weight">-0.130</data>
		</edge>
		<edge source="232" target="365">
			<data key="weight">-0.134</data>
[truncated: 48,206 more chars]
