# Supplementary material for: Episodic evolution of coadapted sets of amino acid sites in mitochondrial proteins
Source: PLoS Genet. 2021 Jan 25;17(1):e1008711. doi: 10.1371/journal.pgen.1008711 (PMC7861529; doi:10.1371/journal.pgen.1008711)
Supplement: S1 Data — (ZIP) [file pgen.1008711.s025.zip › data/results/coevolution_graphs/atp6.supertree.pos_cor2pcor.l90.n0.up0262.lp0500.net]

*Vertices 213
1 "13"
2 "19"
3 "23"
4 "24"
5 "25"
6 "33"
7 "34"
8 "36"
9 "37"
10 "38"
11 "39"
12 "40"
13 "41"
14 "42"
15 "43"
16 "44"
17 "45"
18 "50"
19 "52"
20 "55"
21 "66"
22 "67"
23 "72"
24 "77"
25 "79"
26 "83"
27 "84"
28 "91"
29 "92"
30 "93"
31 "106"
32 "108"
33 "112"
34 "113"
35 "115"
36 "116"
37 "117"
38 "118"
39 "119"
40 "120"
41 "122"
42 "124"
43 "125"
44 "127"
45 "128"
46 "129"
47 "130"
48 "131"
49 "133"
50 "134"
51 "141"
52 "142"
53 "144"
54 "152"
55 "153"
56 "157"
57 "158"
58 "159"
59 "160"
60 "161"
61 "162"
62 "163"
63 "164"
64 "165"
65 "166"
66 "167"
67 "168"
68 "169"
69 "170"
70 "171"
71 "172"
72 "173"
73 "174"
74 "175"
75 "176"
76 "177"
77 "178"
78 "185"
79 "186"
80 "187"
81 "188"
82 "189"
83 "190"
84 "191"
85 "192"
86 "193"
87 "194"
88 "195"
89 "196"
90 "199"
91 "200"
92 "201"
93 "202"
94 "203"
95 "204"
96 "214"
97 "215"
98 "216"
99 "217"
100 "218"
101 "219"
102 "220"
103 "223"
104 "224"
105 "226"
106 "227"
107 "228"
108 "229"
109 "230"
110 "232"
111 "233"
112 "234"
113 "235"
114 "236"
115 "237"
116 "238"
117 "239"
118 "240"
119 "241"
120 "242"
121 "243"
122 "244"
123 "246"
124 "247"
125 "248"
126 "249"
127 "250"
128 "251"
129 "252"
130 "253"
131 "254"
132 "255"
133 "256"
134 "257"
135 "258"
136 "259"
137 "260"
138 "261"
139 "262"
140 "265"
141 "266"
142 "267"
143 "268"
144 "269"
145 "270"
146 "271"
147 "272"
148 "273"
149 "274"
150 "275"
151 "276"
152 "277"
153 "278"
154 "279"
155 "280"
156 "281"
157 "297"
158 "298"
159 "299"
160 "300"
161 "301"
162 "302"
163 "303"
164 "304"
165 "305"
166 "306"
167 "308"
168 "316"
169 "326"
170 "342"
171 "343"
172 "344"
173 "345"
174 "346"
175 "348"
176 "349"
177 "350"
178 "351"
179 "352"
180 "353"
181 "354"
182 "355"
183 "356"
184 "357"
185 "358"
186 "359"
187 "360"
188 "361"
189 "362"
190 "363"
191 "364"
192 "365"
193 "366"
194 "367"
195 "368"
196 "369"
197 "370"
198 "371"
199 "372"
200 "373"
201 "374"
202 "375"
203 "376"
204 "377"
205 "378"
206 "379"
207 "380"
208 "381"
209 "382"
210 "383"
211 "384"
212 "385"
213 "386"
*Edges
1 2 0.0642965062124191
1 3 0.0564849535863865
1 4 0.0438288863047144
1 5 0.0394307675646944
1 12 -0.088
1 14 -0.139
1 17 -0.142
1 18 -0.098
1 22 -0.169
1 23 -0.177
1 29 -0.092
1 31 -0.105
1 33 -0.116
1 34 0.0243113474124033
1 35 -0.138
1 36 -0.135
1 37 -0.179
1 38 -0.090
1 39 -0.237
1 41 -0.218
1 42 -0.191
1 43 -0.191
1 49 -0.105
1 50 -0.162
1 52 -0.152
1 54 -0.114
1 55 -0.120
1 56 0.0166264378857672
1 57 -0.101
1 58 -0.128
1 59 -0.187
1 62 -0.200
1 63 -0.076
1 65 -0.076
1 66 -0.155
1 67 -0.135
1 69 -0.144
1 71 -0.108
1 73 -0.150
1 79 -0.065
1 80 -0.092
1 91 -0.075
1 93 -0.091
1 94 -0.071
1 95 -0.089
1 97 -0.082
1 99 -0.074
1 102 -0.100
1 104 -0.093
1 107 -0.098
1 108 -0.128
1 110 -0.111
1 111 -0.123
1 112 -0.103
1 122 -0.221
1 124 -0.087
1 126 -0.144
1 128 -0.082
1 132 0.014689157134725
1 135 -0.062
1 137 -0.058
1 138 0.0150956610027062
1 139 0.0157144659587382
1 143 -0.076
1 144 -0.084
1 148 0.00768924998312344
1 151 0.0132276950237025
1 152 0.0247693729808027
1 157 -0.084
1 158 0.0180827334540381
1 160 -0.113
1 162 -0.103
1 163 -0.108
1 165 -0.151
1 166 -0.157
1 167 -0.076
1 170 -0.136
1 171 -0.239
1 173 -0.118
1 174 -0.167
1 175 -0.099
1 177 -0.179
1 181 -0.126
1 184 -0.118
1 185 0.0205414097314336
1 196 -0.076
1 200 0.044782508763788
1 203 -0.085
1 207 -0.072
2 3 0.0600456590694705
2 4 0.0521097411679116
2 5 0.0486692926211162
2 9 -0.077
2 11 0.00938770334952654
2 12 -0.103
2 14 -0.151
2 17 -0.149
2 22 -0.195
2 23 -0.204
2 24 0.00810028246319222
2 25 -0.087
2 26 0.0173288507005615
2 27 0.00669600029740902
2 29 -0.124
2 30 0.02003091351988
2 31 -0.113
2 33 -0.089
2 34 0.0342061346464233
2 35 -0.201
2 36 -0.121
2 37 -0.163
2 39 -0.271
2 41 -0.212
2 42 -0.193
2 43 -0.192
2 44 -0.081
2 47 -0.108
2 49 -0.107
2 50 -0.142
2 52 -0.079
2 53 -0.112
2 54 -0.105
2 55 -0.132
2 56 0.0189007380218957
2 58 -0.110
2 59 -0.214
2 60 -0.116
2 62 -0.229
2 65 -0.127
2 66 -0.248
2 67 -0.145
2 69 -0.146
2 71 -0.108
2 73 -0.174
2 76 0.0208895654621414
2 77 0.00957260115862007
2 79 -0.074
2 80 -0.089
2 82 0.00492777155966972
2 89 -0.093
2 91 -0.119
2 94 -0.082
2 95 -0.095
2 96 -0.076
2 99 -0.087
2 100 -0.094
2 102 -0.113
2 103 0.0128291463583225
2 104 -0.087
2 106 0.0141811902421412
2 107 -0.105
2 110 -0.158
2 111 -0.144
2 112 -0.120
2 113 -0.150
2 114 0.0181168981561252
2 119 -0.056
2 122 -0.226
2 124 -0.093
2 125 -0.057
2 126 -0.159
2 129 -0.129
2 130 -0.057
2 135 -0.072
2 136 -0.114
2 139 0.0115926041047229
2 143 -0.087
2 147 0.00779508302067072
2 151 0.0131490022450291
2 152 0.0211258891668989
2 156 -0.063
2 157 -0.079
2 158 0.0114029376322914
2 160 -0.117
2 162 -0.088
2 163 -0.083
2 164 -0.128
2 165 -0.107
2 166 -0.133
2 167 -0.105
2 168 -0.082
2 170 -0.143
2 171 -0.292
2 173 -0.140
2 174 -0.254
2 175 -0.149
2 177 -0.084
2 181 -0.199
2 184 -0.146
2 185 0.0242681011616332
2 191 0.00480174684412872
2 192 0.00957897151690598
2 194 0.0177620948151345
2 198 0.0161104900582921
2 200 0.0344470151274499
2 204 -0.062
2 206 -0.121
3 4 0.0558552200233696
3 5 0.0545982526015881
3 7 0.00788212552360117
3 8 -0.111
3 9 -0.100
3 12 -0.126
3 14 -0.214
3 17 -0.099
3 18 -0.120
3 20 0.0142769332284057
3 22 -0.219
3 23 -0.244
3 26 0.0176684715442002
3 28 0.00980495073983542
3 29 -0.115
3 30 0.0150480734492627
3 31 -0.130
3 34 0.0290434306880777
3 35 -0.184
3 36 -0.132
3 37 -0.181
3 39 -0.332
3 41 -0.229
3 42 -0.196
3 43 -0.208
3 47 -0.078
3 49 -0.112
3 50 -0.155
3 51 -0.102
3 52 -0.103
3 54 -0.077
3 55 -0.133
3 56 0.0220116516186996
3 59 -0.264
3 60 -0.190
3 62 -0.280
3 65 -0.134
3 66 -0.176
3 67 -0.151
3 69 -0.189
3 71 -0.154
3 73 -0.184
3 76 0.0215628049339649
3 77 0.010018851580398
3 79 -0.093
3 83 0.0100078270205001
3 85 0.010544081718776
3 87 0.00728069464996256
3 90 0.00680379573582925
3 92 -0.117
3 94 -0.100
3 96 0.00846652950341588
3 98 0.0133599414490391
3 100 -0.103
3 102 -0.140
3 103 0.0126814902195449
3 106 0.017754154206653
3 107 -0.141
3 110 -0.134
3 111 -0.174
3 112 -0.133
3 113 -0.077
3 114 0.0233108192519632
3 116 0.0115780499727857
3 122 -0.288
3 126 -0.122
3 128 -0.110
3 129 -0.115
3 130 -0.070
3 132 0.0140050554947123
3 134 0.00427992791200748
3 135 -0.088
3 139 0.0146174983662205
3 141 -0.058
3 143 -0.109
3 146 -0.058
3 147 0.0125323489958307
3 150 0.0115055084875919
3 151 0.0205749511185411
3 152 0.024085988734967
3 158 0.0120322173426616
3 159 -0.057
3 160 -0.088
3 163 -0.106
3 164 -0.114
3 165 -0.132
3 166 -0.146
3 168 -0.111
3 170 -0.138
3 171 -0.297
3 172 -0.089
3 173 -0.170
3 174 -0.257
3 175 -0.111
3 177 -0.105
3 179 0.0105367016081414
3 181 -0.184
3 184 -0.147
3 185 0.0240767035715576
3 192 0.00928804356299191
3 194 0.0166456397079464
3 198 0.0146066893505816
3 200 0.0325056076666039
3 202 0.0135150358133744
3 204 -0.077
3 205 0.0152433416115439
3 206 -0.123
3 207 0.00792715770180663
4 5 0.0579719731358057
4 8 -0.194
4 9 -0.167
4 12 -0.135
4 14 -0.206
4 17 -0.143
4 18 -0.138
4 20 0.0202041907183763
4 22 -0.256
4 23 -0.280
4 25 -0.103
4 26 0.0211471581471901
4 29 -0.191
4 31 -0.090
4 33 -0.087
4 34 0.0366236777412038
4 35 -0.202
4 36 -0.142
4 37 -0.145
4 39 -0.377
4 41 -0.256
4 42 -0.257
4 43 -0.242
4 45 -0.098
4 46 0.0100008406859653
4 49 -0.092
4 50 -0.178
4 51 -0.175
4 52 -0.182
4 53 -0.095
4 55 -0.112
4 56 0.021476710586091
4 59 -0.293
4 60 -0.155
4 61 -0.100
4 62 -0.280
4 65 -0.151
4 66 -0.178
4 67 -0.130
4 69 -0.186
4 71 -0.150
4 73 -0.190
4 76 0.0236838434684248
4 77 0.0104775388032727
4 79 -0.107
4 83 0.016348394749381
4 84 0.00908499900800559
4 85 0.0122713717021368
4 86 0.0178029425933262
4 87 0.00819931528356145
4 89 -0.154
4 91 -0.086
4 92 -0.097
4 94 -0.084
4 96 0.0139309615901223
4 100 -0.159
4 102 -0.141
4 103 0.0153226811153321
4 104 -0.085
4 106 0.0179403185903963
4 107 -0.128
4 110 -0.174
4 111 -0.190
4 112 -0.154
4 114 0.0279063524558297
4 115 -0.086
4 116 0.0121929474228375
4 122 -0.293
4 126 -0.127
4 128 -0.117
4 129 -0.090
4 130 -0.082
4 134 0.00772605337692141
4 136 -0.105
4 137 0.00959507813908695
4 139 0.0141060637589808
4 141 -0.068
4 143 -0.125
4 147 0.0116653064238165
4 148 0.00727553668016234
4 150 0.0149684167748259
4 151 0.0190142731289586
4 152 0.023484229798254
4 155 0.00569703453883461
4 156 -0.073
4 157 -0.099
4 160 -0.112
4 162 -0.088
4 163 -0.142
4 164 -0.163
4 165 -0.157
4 166 -0.159
4 168 -0.129
4 169 -0.148
4 170 -0.159
4 171 -0.312
4 173 -0.180
4 174 -0.247
4 175 -0.152
4 177 -0.145
4 179 0.0145726601156722
4 181 -0.193
4 184 -0.158
4 185 0.0189951766914505
4 193 -0.055
4 198 0.0162892428864603
4 200 0.0212274999330205
4 202 0.0175315763702307
4 204 -0.080
4 205 0.0164904640020469
4 206 -0.103
4 207 0.0112648263739829
5 8 -0.129
5 9 -0.134
5 10 -0.061
5 12 -0.139
5 14 -0.218
5 16 0.0120715574765189
5 17 -0.100
5 18 -0.146
5 20 0.0201240853995636
5 22 -0.282
5 23 -0.247
5 25 -0.092
5 26 0.0180258737504389
5 28 0.0124365318745304
5 29 -0.090
5 30 0.016794650885533
5 33 -0.101
5 34 0.0289115791512072
5 35 -0.128
5 36 -0.111
5 38 0.00172985911565594
5 39 -0.357
5 41 -0.188
5 42 -0.213
5 43 -0.214
5 45 -0.141
5 46 0.015592132362343
5 49 -0.079
5 50 -0.137
5 51 -0.168
5 52 -0.196
5 53 -0.115
5 56 0.0230738499333174
5 57 -0.094
5 59 -0.255
5 60 -0.193
5 62 -0.285
5 65 -0.169
5 66 -0.211
5 67 -0.130
5 69 -0.169
5 71 -0.130
5 73 -0.195
5 76 0.0206173160256322
5 79 -0.112
5 83 0.0189306499766544
5 84 0.00741113140847254
5 85 0.0118859410800064
5 86 0.0157454116073923
5 87 0.00788097634791732
5 89 -0.179
5 92 -0.128
5 96 0.0131184117185034
5 100 -0.168
5 102 -0.126
5 103 0.0176615545167118
5 104 -0.082
5 106 0.0211131273210585
5 107 -0.128
5 110 -0.206
5 111 -0.181
5 112 -0.164
5 113 -0.084
5 114 0.0258860063801438
5 116 0.0118378631906246
5 122 -0.232
5 126 -0.134
5 128 -0.140
5 129 -0.126
5 130 -0.086
5 132 0.0160332251832619
5 135 -0.097
5 136 -0.140
5 139 0.0120558726916967
5 141 -0.068
5 143 -0.131
5 146 -0.071
5 148 0.00653973332859578
5 150 0.0139100359077044
5 151 0.0254431474476331
5 152 0.0226115763649715
5 155 0.00890883736996705
5 156 -0.087
5 157 -0.088
5 158 0.0120142020604398
5 160 -0.094
5 162 -0.096
5 163 -0.143
5 164 -0.208
5 165 -0.138
5 166 -0.173
5 169 -0.119
5 170 -0.148
5 171 -0.300
5 173 -0.158
5 174 -0.225
5 175 -0.161
5 177 -0.088
5 179 0.0127644429423174
5 181 -0.203
5 182 -0.062
5 184 -0.158
5 185 0.0219233109746561
5 193 -0.059
5 195 0.0150033545778867
5 198 0.0157551478468977
5 199 0.00947507158398388
5 200 0.0191927922468359
5 204 -0.090
5 205 0.0145825209764078
5 206 -0.140
5 207 0.0126671383319068
6 8 0.0586901561387199
6 9 0.0331040751008111
6 11 -0.191
6 12 -0.290
6 15 -0.108
6 16 -0.205
6 17 0.023702901725435
6 18 0.0258524013371924
6 19 -0.193
6 20 -0.241
6 21 -0.315
6 22 0.0205669672376619
6 24 -0.143
6 26 -0.202
6 27 -0.284
6 28 -0.120
6 30 -0.128
6 31 -0.090
6 32 -0.303
6 34 -0.159
6 35 -0.236
6 36 -0.242
6 37 -0.329
6 38 -0.184
6 40 -0.215
6 41 -0.180
6 42 -0.095
6 48 0.0172877415325044
6 49 -0.235
6 50 0.0139172005633385
6 51 -0.236
6 54 -0.195
6 55 -0.275
6 56 -0.173
6 57 -0.337
6 58 -0.297
6 59 0.0298111319074912
6 61 0.0368767385277883
6 64 -0.128
6 71 0.0190771104201582
6 74 -0.115
6 76 -0.081
6 77 -0.159
6 79 -0.097
6 80 -0.171
6 83 -0.193
6 84 -0.243
6 86 -0.103
6 87 -0.235
6 88 -0.400
6 90 -0.130
6 91 0.0130419065684845
6 92 -0.155
6 94 -0.205
6 96 -0.169
6 99 -0.248
6 101 -0.345
6 102 -0.132
6 103 -0.126
6 104 0.0142573734284907
6 105 -0.291
6 106 -0.141
6 107 -0.183
6 108 -0.123
6 109 -0.107
6 110 -0.093
6 111 0.0165945643626008
6 112 -0.127
6 116 -0.132
6 117 -0.073
6 118 -0.202
6 121 -0.142
6 122 -0.137
6 125 -0.149
6 126 0.0397355595178181
6 128 -0.088
6 132 -0.211
6 133 -0.080
6 136 -0.135
6 140 -0.118
6 142 -0.104
6 143 -0.151
6 144 -0.183
6 146 -0.081
6 147 -0.159
6 148 -0.126
6 151 -0.148
6 152 -0.102
6 154 -0.086
6 157 -0.197
6 159 -0.109
6 160 -0.088
6 161 0.0163145114703618
6 162 -0.147
6 163 -0.135
6 165 -0.131
6 166 -0.214
6 167 -0.180
6 168 -0.316
6 169 -0.270
6 170 -0.209
6 171 -0.118
6 172 -0.145
6 173 -0.129
6 174 0.0217984688538377
6 175 -0.086
6 176 -0.084
6 177 -0.126
6 178 -0.168
6 180 -0.153
6 181 -0.261
6 185 -0.085
6 187 -0.229
6 188 -0.132
6 191 -0.219
6 196 -0.255
6 202 -0.160
6 203 -0.135
6 204 -0.090
6 205 -0.200
6 207 -0.079
6 208 -0.111
6 209 -0.119
6 210 -0.076
6 211 -0.084
6 212 -0.085
7 11 -0.110
7 12 -0.121
7 14 -0.232
7 15 -0.239
7 16 -0.095
7 17 -0.148
7 18 -0.164
7 19 -0.164
7 21 -0.083
7 22 -0.261
7 23 -0.197
7 24 -0.154
7 26 -0.100
7 27 -0.248
7 29 -0.172
7 31 -0.152
7 32 -0.125
7 33 -0.116
7 35 -0.270
7 36 -0.217
7 38 -0.166
7 39 -0.182
7 40 -0.149
7 41 -0.298
7 42 -0.206
7 43 -0.184
7 44 -0.116
7 47 -0.104
7 49 -0.207
7 50 -0.080
7 51 -0.114
7 52 -0.142
7 53 -0.126
7 54 -0.091
7 55 -0.081
7 57 -0.083
7 58 -0.179
7 59 -0.239
7 65 -0.098
7 66 -0.139
7 67 -0.139
7 69 -0.162
7 70 -0.109
7 71 -0.165
7 72 -0.079
7 73 -0.113
7 79 -0.127
7 81 -0.109
7 84 -0.084
7 88 -0.080
7 91 -0.093
7 92 -0.162
7 94 -0.098
7 95 -0.183
7 97 -0.105
7 99 -0.103
7 101 -0.165
7 102 -0.126
7 103 -0.090
7 107 -0.132
7 110 -0.212
7 111 -0.113
7 112 -0.133
7 113 -0.144
7 115 -0.097
7 116 -0.078
7 117 -0.096
7 118 -0.109
7 119 -0.085
7 121 -0.124
7 122 -0.183
7 126 -0.085
7 128 -0.167
7 129 -0.226
7 130 -0.110
7 132 -0.106
7 133 -0.223
7 136 -0.092
7 137 0.0131714968680644
7 140 -0.165
7 142 -0.088
7 143 -0.083
7 144 -0.134
7 156 -0.127
7 157 -0.099
7 159 -0.105
7 160 -0.131
7 162 -0.148
7 163 -0.111
7 164 -0.146
7 165 -0.185
7 166 -0.197
7 167 -0.081
7 168 -0.166
7 169 -0.212
7 170 -0.146
7 171 -0.257
7 172 -0.268
7 173 -0.204
7 174 -0.210
7 175 -0.202
7 177 -0.206
7 178 -0.117
7 181 -0.189
7 195 0.0139962875391591
7 202 -0.135
7 203 -0.084
7 205 -0.087
7 212 -0.078
8 9 0.0401534143967404
8 12 -0.141
8 14 0.0194651900590595
8 16 -0.176
8 18 0.0222167229107724
8 19 -0.194
8 20 -0.213
8 21 -0.274
8 22 0.0185287853999466
8 24 -0.127
8 26 -0.228
8 27 -0.194
8 28 -0.190
8 30 -0.096
8 31 -0.133
8 32 -0.186
8 34 -0.132
8 35 -0.159
8 36 -0.085
8 37 -0.140
8 38 -0.122
8 39 0.0179422036599108
8 40 -0.148
8 49 -0.152
8 50 0.0145553562674555
8 51 -0.085
8 54 -0.112
8 55 -0.170
8 56 -0.103
8 57 -0.210
8 58 -0.160
8 59 0.0322532934190992
8 64 -0.139
8 71 0.025518475354626
8 74 -0.182
8 75 -0.099
8 76 -0.132
8 77 -0.125
8 80 -0.080
8 83 -0.252
8 84 -0.189
8 86 -0.091
8 87 -0.179
8 88 -0.254
8 94 -0.144
8 96 -0.225
8 98 -0.090
8 99 -0.140
8 101 -0.237
8 103 -0.101
8 105 -0.221
8 106 -0.142
8 108 -0.106
8 109 -0.095
8 111 0.0209009687469281
8 114 -0.141
8 117 -0.072
8 118 -0.123
8 119 -0.085
8 121 -0.122
8 125 -0.085
8 126 0.0413544199579307
8 132 -0.188
8 136 -0.128
8 139 -0.076
8 140 -0.165
8 147 -0.163
8 150 -0.151
8 151 -0.093
8 152 -0.078
8 157 -0.086
8 160 0.0171826087322059
8 161 0.0174866858354343
8 164 0.0161954962775483
8 167 -0.128
8 168 -0.180
8 169 -0.126
8 170 -0.119
8 171 -0.143
8 172 -0.253
8 174 0.0197026907353936
8 178 -0.194
8 179 0.0120081210925069
8 180 -0.080
8 181 -0.151
8 185 -0.086
8 187 -0.120
8 189 -0.121
8 191 -0.172
8 196 -0.123
8 198 -0.101
8 202 -0.143
8 203 -0.115
8 205 -0.171
8 206 0.0136096437295561
8 207 -0.176
8 212 -0.062
8 213 -0.063
9 12 -0.167
9 14 0.0233007450499686
9 16 -0.204
9 17 0.0272383943086236
9 18 0.0310355938449481
9 19 -0.199
9 20 -0.134
9 21 -0.260
9 22 0.025521166936604
9 23 0.0176357624753061
9 24 -0.132
9 26 -0.201
9 27 -0.185
9 28 -0.099
9 31 -0.170
9 32 -0.191
9 35 -0.134
9 37 -0.095
9 38 -0.165
9 39 0.0186296067781979
9 40 -0.109
9 42 0.0095038644568559
9 43 0.021872651388902
9 45 0.0154984154288198
9 46 0.00937621944262569
9 48 0.00998526663636114
9 49 -0.169
9 50 0.0149535275420285
9 51 0.00741540996029696
9 52 0.0120569094129673
9 54 -0.119
9 55 -0.193
9 56 -0.117
9 57 -0.198
9 58 -0.234
9 59 0.0205215633901862
9 60 0.0107528326668431
9 61 0.0173628799732497
9 65 0.0198960268613563
9 67 0.0135514770391312
9 68 0.00821712771917721
9 71 0.0144729918864613
9 73 0.0158327258749141
9 74 -0.123
9 75 -0.085
9 77 -0.097
9 83 -0.195
9 84 -0.179
9 87 -0.183
9 88 -0.243
9 89 0.014541971509433
9 91 0.0373531836717791
9 92 -0.100
9 94 -0.117
9 95 0.0162240014623346
9 96 -0.166
9 99 -0.200
9 101 -0.227
9 103 -0.081
9 104 0.0175928701589684
9 105 -0.176
9 108 -0.105
9 109 -0.101
9 111 0.0317830532019111
9 113 0.0210238266157387
9 114 -0.094
9 115 0.00962720752364103
9 116 -0.090
9 118 -0.112
9 121 -0.101
9 125 -0.119
9 126 0.032090390696285
9 132 -0.119
9 136 -0.094
9 139 -0.097
9 144 -0.120
9 147 -0.097
9 148 -0.094
9 150 -0.087
9 151 -0.109
9 152 -0.091
9 155 -0.093
9 158 0.0140773313628913
9 160 0.0245240007713228
9 161 0.0327358192619984
9 162 0.0216806975219439
9 164 0.0324157591748513
9 167 -0.109
9 171 0.00916585022196453
9 174 0.0322088794179775
9 176 0.00964977370123127
9 177 0.00785286935852651
9 184 0.0181689183613462
9 185 -0.103
9 187 -0.168
9 191 -0.181
9 196 -0.145
9 198 -0.121
9 202 -0.174
9 203 -0.134
9 205 -0.195
9 206 0.0135249562475859
9 207 -0.158
9 208 -0.084
9 209 -0.082
10 12 0.0265964680812881
10 13 0.0675126490564701
10 21 0.0220488236290126
10 24 0.0161600443534729
10 25 -0.081
10 28 -0.122
10 43 -0.112
10 45 -0.111
10 51 -0.090
10 58 -0.091
10 59 -0.078
10 62 -0.091
10 67 -0.090
10 71 -0.101
10 73 -0.084
10 93 -0.111
10 95 -0.112
10 97 -0.085
10 100 -0.091
10 104 -0.106
10 107 -0.102
10 108 -0.077
10 112 -0.074
10 113 -0.081
10 127 0.0132543701047128
10 149 0.0133656068866612
10 155 0.0144959590838869
10 156 0.0205432601399834
10 163 -0.095
10 165 -0.092
10 167 -0.088
10 168 -0.102
10 182 0.0286509033670778
10 189 0.02201719352982
10 198 0.0177548389876903
10 201 0.0276011341635865
10 204 0.0153796702027485
11 14 0.0309451877701036
11 15 0.0184487016361532
11 16 -0.184
11 17 -0.119
11 19 -0.218
11 20 -0.178
11 24 -0.160
11 25 -0.170
11 26 -0.213
11 28 -0.132
11 29 -0.176
11 31 -0.154
11 32 -0.253
11 33 -0.207
11 34 -0.155
11 36 -0.090
11 37 -0.092
11 38 -0.159
11 39 -0.266
11 40 -0.302
11 41 -0.109
11 42 -0.217
11 43 -0.126
11 44 -0.109
11 45 -0.306
11 47 -0.100
11 48 -0.132
11 49 0.0144246102647272
11 50 -0.152
11 53 -0.302
11 54 -0.214
11 55 -0.177
11 57 -0.252
11 58 -0.093
11 59 -0.305
11 60 -0.255
11 61 -0.181
11 62 -0.155
11 63 -0.161
11 64 -0.113
11 66 -0.159
11 67 -0.201
11 68 -0.112
11 69 -0.119
11 70 -0.214
11 71 -0.165
11 73 -0.166
11 74 -0.165
11 76 -0.102
11 80 -0.088
11 81 -0.122
11 83 -0.204
11 84 -0.131
11 87 -0.115
11 88 -0.268
11 90 -0.128
11 91 -0.133
11 92 -0.150
11 93 -0.255
11 94 -0.171
11 95 -0.090
11 96 -0.170
11 97 -0.224
11 98 -0.100
11 99 -0.187
11 100 -0.132
11 102 -0.099
11 105 -0.258
11 107 -0.234
11 109 -0.203
11 111 -0.151
11 112 -0.117
11 113 -0.183
11 114 -0.111
11 116 -0.133
11 117 -0.076
11 118 -0.126
11 119 -0.083
11 122 -0.121
11 124 -0.093
11 125 -0.144
11 126 -0.145
11 129 -0.131
11 131 -0.080
11 133 -0.173
11 134 -0.094
11 135 -0.121
11 136 -0.167
11 138 -0.085
11 142 -0.100
11 143 -0.139
11 145 -0.096
11 146 -0.096
11 147 -0.163
11 148 -0.086
11 151 -0.101
11 155 -0.085
11 156 -0.076
11 157 0.0156730655181378
11 165 -0.186
11 166 -0.120
11 167 -0.214
11 170 -0.102
11 171 -0.154
11 172 -0.185
11 174 -0.266
11 175 -0.223
11 178 -0.169
11 181 -0.154
11 183 -0.087
11 184 -0.220
11 185 -0.102
11 187 -0.193
11 188 -0.209
11 190 -0.090
11 191 -0.182
11 192 -0.112
11 195 -0.125
11 196 -0.221
11 198 -0.124
11 202 -0.131
11 206 -0.100
11 207 -0.143
11 208 -0.107
12 13 0.020267402838864
12 14 -0.134
12 17 -0.169
12 18 -0.222
12 22 -0.124
12 23 -0.283
12 24 -0.079
12 25 -0.166
12 29 -0.102
12 32 0.0182579150106845
12 39 -0.155
12 42 -0.079
12 45 -0.099
12 46 -0.089
12 48 -0.105
12 49 0.0410434692967378
12 50 -0.114
12 52 -0.200
12 53 -0.184
12 55 0.0299628985897525
12 57 0.0241630437165548
12 59 -0.160
12 60 -0.111
12 61 -0.121
12 62 -0.152
12 63 -0.080
12 66 -0.175
12 68 -0.078
12 70 -0.129
12 71 -0.249
12 73 -0.088
12 79 0.0282748900033935
12 80 0.016974001972004
12 87 0.0206523766666422
12 93 -0.170
12 95 -0.240
12 98 -0.074
12 104 -0.173
12 109 0.0151987920505905
12 110 -0.236
12 111 -0.137
12 113 -0.092
12 114 -0.095
12 122 -0.094
12 126 -0.304
12 137 -0.109
12 139 -0.090
12 144 0.0147561719855343
12 152 -0.079
12 155 -0.080
12 163 0.0194724578410467
12 164 -0.082
12 165 -0.097
12 170 0.017903834700722
12 171 -0.138
12 174 -0.121
12 184 -0.127
12 187 0.00823002532119504
12 191 0.00875941254436065
12 196 0.0257077788111546
12 200 -0.088
12 203 0.0210783542882188
12 204 0.0227758161060717
13 19 -0.102
13 26 -0.072
13 63 -0.089
13 65 -0.083
13 92 -0.080
13 95 -0.083
13 115 -0.075
13 129 -0.086
13 140 -0.099
13 165 -0.096
13 166 -0.089
13 167 -0.079
13 168 -0.117
13 169 -0.079
13 173 -0.095
13 191 -0.062
13 199 0.014160053262921
13 201 0.020086274929376
14 15 0.0164886949356288
14 16 -0.221
14 17 0.030573147919872
14 18 0.0293127375911188
14 19 -0.297
14 20 -0.253
14 21 -0.197
14 22 0.0371300166079242
14 23 0.0348270940123222
14 26 -0.323
14 27 -0.087
14 28 -0.255
14 31 -0.152
14 32 -0.281
14 33 -0.118
14 34 -0.162
14 37 -0.091
14 38 -0.252
14 40 -0.347
14 45 -0.237
14 50 -0.087
14 52 0.0170222563884872
14 54 -0.281
14 55 -0.224
14 57 -0.351
14 58 -0.093
14 64 -0.117
14 65 0.0283618522867136
14 66 0.0171689828744517
14 74 -0.200
14 75 -0.131
14 77 -0.178
14 80 -0.140
14 83 -0.275
14 84 -0.261
14 86 -0.095
14 87 -0.292
14 88 -0.381
14 90 -0.099
14 92 -0.245
14 93 -0.150
14 94 -0.228
14 96 -0.187
14 97 -0.133
14 98 -0.105
14 99 -0.275
14 101 -0.128
14 102 -0.084
14 103 -0.189
14 105 -0.349
14 107 -0.145
14 108 -0.090
14 109 -0.151
14 111 0.023598269888057
14 112 -0.097
14 114 -0.164
14 115 0.0241205675237012
14 116 -0.163
14 118 -0.217
14 121 -0.091
14 122 -0.119
14 123 -0.079
14 125 -0.178
14 126 0.0152145540792035
14 128 0.0228471083674064
14 129 -0.090
14 132 -0.216
14 134 -0.102
14 135 -0.110
14 136 -0.213
14 138 -0.086
14 139 -0.160
14 144 -0.163
14 145 -0.121
14 147 -0.175
14 148 -0.125
14 150 -0.097
14 151 -0.255
14 152 -0.154
14 155 -0.112
14 163 -0.083
14 164 0.015112614166516
14 167 -0.307
14 168 -0.127
14 170 -0.186
14 172 -0.181
14 177 0.0211380130705459
14 178 -0.169
14 179 -0.103
14 181 -0.143
14 185 -0.152
14 187 -0.270
14 188 -0.122
14 191 -0.284
14 194 -0.085
14 195 -0.103
14 196 -0.274
14 198 -0.218
14 199 -0.122
14 200 -0.138
14 202 -0.249
14 203 -0.160
14 205 -0.237
14 207 -0.228
14 209 -0.110
14 210 -0.071
14 211 -0.075
14 212 -0.076
14 213 -0.083
15 18 -0.106
15 19 -0.166
15 22 0.0148134953321672
15 25 -0.210
15 26 -0.115
15 28 -0.286
15 29 -0.134
15 31 -0.080
15 32 -0.225
15 33 -0.196
15 35 -0.162
15 36 -0.187
15 37 -0.134
15 38 -0.123
15 39 -0.262
15 40 -0.230
15 41 -0.176
15 42 -0.189
15 43 -0.129
15 44 -0.133
15 45 -0.302
15 49 0.0165033875497142
15 50 -0.143
15 51 -0.110
15 52 -0.151
15 53 -0.249
15 54 -0.194
15 57 -0.189
15 58 -0.091
15 59 -0.213
15 60 -0.171
15 61 -0.166
15 63 -0.144
15 64 -0.080
15 67 -0.142
15 69 -0.113
15 70 -0.151
15 71 -0.118
15 73 -0.174
15 74 -0.125
15 76 0.0217149223987424
15 80 -0.089
15 83 -0.181
15 84 -0.152
15 85 0.0168353761894171
15 86 0.0186554593064644
15 87 -0.211
15 88 -0.250
15 89 -0.111
15 92 -0.180
15 93 -0.135
15 94 -0.142
15 95 -0.080
15 97 -0.158
15 99 -0.121
15 102 -0.083
15 105 -0.244
15 107 -0.169
15 108 -0.099
15 111 -0.080
15 112 -0.100
15 113 -0.125
15 114 -0.094
15 115 0.0149919791365268
15 116 -0.090
15 119 -0.091
15 122 -0.242
15 124 -0.166
15 125 -0.120
15 126 -0.148
15 130 -0.088
15 132 -0.104
15 136 -0.136
15 144 -0.078
15 147 -0.129
15 148 -0.099
15 149 -0.083
15 154 -0.096
15 165 -0.172
15 167 -0.232
15 168 -0.107
15 170 -0.095
15 171 -0.100
15 172 -0.231
15 174 -0.188
15 175 -0.190
15 178 -0.215
15 181 -0.115
15 183 -0.076
15 184 -0.170
15 187 -0.162
15 188 -0.142
15 190 -0.077
15 191 -0.196
15 193 -0.079
15 196 -0.176
15 197 -0.078
15 199 -0.091
15 202 -0.122
15 205 -0.097
15 206 -0.141
15 210 -0.053
15 211 -0.060
16 17 -0.263
16 18 -0.236
16 19 0.0158176060874083
16 20 0.0229089222169397
16 22 -0.296
16 23 -0.345
16 24 -0.099
16 25 -0.166
16 26 0.012104327575988
16 27 -0.082
16 29 -0.119
16 31 0.0148123922185346
16 32 0.0142281706109173
16 39 -0.223
16 40 0.012841017026746
16 41 -0.139
16 48 -0.087
16 49 -0.107
16 51 -0.233
16 52 -0.117
16 53 -0.104
16 57 0.0132333410781986
16 58 -0.081
16 59 -0.152
16 61 -0.098
16 62 -0.156
16 64 0.0132656573890666
16 65 -0.146
16 66 -0.242
16 69 -0.138
16 71 -0.160
16 72 -0.063
16 73 -0.109
16 77 0.0126978905297093
16 87 0.0219075701469556
16 88 0.0200130610019994
16 91 -0.090
16 95 -0.098
16 102 -0.104
16 103 0.0205311404819166
16 104 -0.085
16 108 0.0155384151340467
16 109 0.0236908187531188
16 110 -0.322
16 111 -0.130
16 113 -0.103
16 115 -0.083
16 118 0.0204396637457851
16 122 -0.147
16 123 0.0127619673743426
16 124 -0.116
16 126 -0.224
16 128 -0.199
16 129 -0.141
16 131 -0.079
16 135 -0.078
16 138 -0.077
16 139 0.00879566234081175
16 140 -0.163
16 146 -0.086
16 147 0.0156055994055619
16 151 0.0114387274730703
16 153 -0.088
16 154 -0.081
16 160 -0.102
16 164 -0.145
16 167 0.0252715788216906
16 170 0.0150134605564801
16 171 -0.281
16 172 0.0142116994999657
16 173 -0.109
16 174 -0.169
16 177 -0.218
16 184 -0.099
16 190 -0.076
16 195 0.0175798073113034
16 196 0.0219058226775548
16 197 -0.075
16 205 0.0132709049610826
17 18 0.0228924044368989
17 19 -0.319
17 20 -0.219
17 21 -0.321
17 22 0.0271896231000617
17 24 -0.232
17 26 -0.332
17 27 -0.219
17 28 -0.304
17 31 -0.227
17 32 -0.310
17 33 -0.113
17 34 -0.150
17 35 -0.301
17 36 -0.188
17 37 -0.312
17 38 -0.251
17 40 -0.300
17 41 -0.105
17 45 -0.089
17 47 -0.082
17 49 -0.109
17 51 -0.157
17 53 -0.088
17 54 -0.197
17 55 -0.285
17 56 -0.203
17 57 -0.340
17 58 -0.288
17 63 -0.090
17 64 -0.155
17 66 0.0207992041151269
17 74 -0.203
17 77 -0.263
17 80 -0.179
17 82 -0.120
17 83 -0.246
17 84 -0.171
17 86 -0.089
17 87 -0.239
17 88 -0.390
17 91 0.0225196534164913
17 92 -0.165
17 93 -0.095
17 94 -0.245
17 95 -0.106
17 96 -0.220
17 98 -0.109
17 99 -0.256
17 100 -0.123
17 101 -0.273
17 102 -0.100
17 103 -0.141
17 105 -0.361
17 106 -0.150
17 108 -0.251
17 109 -0.174
17 111 0.0246108678013491
17 112 -0.193
17 113 -0.116
17 114 -0.111
17 116 -0.122
17 118 -0.258
17 119 -0.090
17 121 -0.143
17 122 -0.166
17 123 -0.078
17 125 -0.175
17 126 0.0196306253424855
17 128 -0.099
17 129 -0.087
17 130 -0.112
17 132 -0.286
17 133 -0.120
17 134 -0.121
17 135 -0.107
17 136 -0.215
17 138 -0.097
17 139 -0.091
17 141 -0.086
17 142 -0.081
17 143 -0.113
17 144 -0.200
17 145 -0.107
17 147 -0.209
17 148 -0.120
17 150 -0.120
17 151 -0.240
17 152 -0.117
17 155 -0.191
17 156 -0.115
17 158 -0.137
17 159 -0.132
17 162 -0.118
17 163 -0.165
17 165 -0.222
17 166 -0.225
17 167 -0.296
17 168 -0.293
17 169 -0.253
17 170 -0.210
17 171 -0.082
17 172 -0.188
17 173 -0.149
17 175 -0.153
17 178 -0.168
17 180 -0.089
17 181 -0.236
17 182 -0.082
17 183 -0.078
17 185 -0.139
17 186 -0.165
17 187 -0.209
17 188 -0.160
17 191 -0.246
17 195 -0.126
17 196 -0.251
17 198 -0.161
17 199 -0.160
17 200 -0.111
17 202 -0.218
17 203 -0.159
17 205 -0.253
17 207 -0.193
17 212 -0.101
17 213 -0.107
18 19 -0.396
18 20 -0.249
18 21 -0.188
18 24 -0.239
18 26 -0.415
18 27 -0.308
18 28 -0.252
18 30 -0.120
18 31 -0.305
18 32 -0.308
18 33 -0.180
18 34 -0.255
18 35 -0.192
18 36 -0.134
18 37 -0.106
18 38 -0.402
18 40 -0.355
18 41 -0.085
18 42 -0.083
18 48 -0.093
18 49 -0.104
18 51 -0.146
18 52 0.0200112255257776
18 53 -0.173
18 54 -0.255
18 55 -0.333
18 56 -0.260
18 57 -0.412
18 58 -0.201
18 64 -0.207
18 67 -0.129
18 68 -0.116
18 70 -0.160
18 74 -0.211
18 75 -0.127
18 77 -0.289
18 80 -0.148
18 82 -0.108
18 83 -0.355
18 84 -0.262
18 87 -0.296
18 88 -0.385
18 90 -0.141
18 91 0.0157911477811889
18 92 -0.201
18 94 -0.297
18 96 -0.248
18 97 -0.094
18 99 -0.365
18 100 -0.104
18 101 -0.271
18 102 -0.122
18 103 -0.197
18 105 -0.482
18 106 -0.207
18 107 -0.222
18 108 -0.228
18 109 -0.256
18 110 -0.081
18 112 -0.199
18 114 -0.152
18 116 -0.195
18 117 -0.127
18 118 -0.297
18 119 -0.081
18 120 -0.089
18 121 -0.107
18 123 -0.089
18 124 -0.135
18 125 -0.176
18 126 0.0304683053775831
18 127 -0.120
18 128 0.0196081184923911
18 129 -0.129
18 132 -0.251
18 133 -0.215
18 135 -0.183
18 136 -0.240
18 139 -0.118
18 140 -0.112
18 141 -0.136
18 143 -0.147
18 144 -0.261
18 147 -0.228
18 150 -0.155
18 151 -0.209
18 152 -0.085
18 155 -0.165
18 156 -0.132
18 158 -0.097
18 160 -0.086
18 163 -0.093
18 165 -0.098
18 166 -0.182
18 167 -0.308
18 169 -0.212
18 170 -0.301
18 171 -0.150
18 172 -0.164
18 173 -0.133
18 175 -0.154
18 176 -0.113
18 177 -0.087
18 178 -0.163
18 179 -0.096
18 180 -0.154
18 181 -0.169
18 182 -0.115
18 185 -0.173
18 186 -0.188
18 187 -0.294
18 188 -0.125
18 189 -0.124
18 191 -0.261
18 192 -0.088
18 194 -0.078
18 195 -0.120
18 196 -0.332
18 197 -0.137
18 198 -0.220
18 199 -0.128
18 200 -0.151
18 202 -0.274
18 203 -0.200
18 204 -0.096
18 205 -0.265
18 207 -0.302
18 208 -0.110
18 209 -0.153
18 210 -0.098
18 211 -0.112
18 212 -0.110
18 213 -0.110
19 20 0.0139044940137632
19 21 0.0151804627460603
19 22 -0.318
19 23 -0.352
19 25 -0.160
19 26 0.0171998739144111
19 29 -0.104
19 30 -0.124
19 31 0.0229693660100205
19 32 0.0216729402314053
19 38 0.0254251252966818
19 40 0.0272117350611294
19 43 -0.133
19 47 0.0115630840090389
19 51 -0.224
19 52 -0.243
19 53 -0.126
19 54 0.0162834425252697
19 57 0.0274819642854444
19 59 -0.120
19 61 -0.115
19 62 -0.189
19 64 0.0156902678960479
19 65 -0.124
19 66 -0.255
19 69 -0.092
19 71 -0.249
19 81 -0.113
19 83 0.013901857230954
19 84 0.0203641951395502
19 87 0.0227324315652207
19 88 0.0236320715898688
19 92 0.0151263554452814
19 94 0.0179588639328696
19 95 -0.196
19 99 0.018663350442723
19 104 -0.185
19 105 0.0295764750978601
19 107 0.0140675943572652
19 109 0.0168934837810986
19 110 -0.242
19 111 -0.174
19 118 0.018666951873369
19 122 -0.130
19 124 -0.177
19 126 -0.299
19 128 -0.172
19 129 -0.187
19 132 0.0205030145955406
19 136 0.018364651375318
19 140 -0.120
19 147 0.0167489715016705
19 154 -0.077
19 157 -0.108
19 158 0.00762587120977429
19 167 0.0203352667793056
19 171 -0.242
19 174 -0.092
19 175 -0.093
19 177 -0.179
19 188 0.0130617080993227
19 190 -0.095
19 196 0.0207089550924162
19 202 0.0125261907960099
19 206 -0.083
19 207 0.0113481797288625
19 213 -0.069
20 21 0.0178129504684626
20 22 -0.261
20 23 -0.306
20 25 -0.141
20 26 0.026449972359125
20 29 -0.088
20 31 0.0138432920483883
20 32 0.0114858248192196
20 34 0.0227071831373482
20 35 -0.103
20 38 0.0135779307512643
20 39 -0.194
20 41 -0.148
20 43 -0.191
20 45 -0.085
20 49 -0.130
20 51 -0.211
20 52 -0.237
20 55 0.0132251409234711
20 56 0.019102048639028
20 59 -0.134
20 62 -0.208
20 64 0.0136783382655839
20 65 -0.090
20 66 -0.191
20 69 -0.148
20 71 -0.109
20 73 -0.083
20 74 0.0152374630768589
20 75 0.0105475162245659
20 80 0.0105337138807906
20 83 0.0117691881011576
20 84 0.0181466536771036
20 86 0.0183523014142621
20 87 0.0106163971611697
20 88 0.0140701544001065
20 90 0.011459547531587
20 93 -0.079
20 94 0.0109964871918508
20 96 0.0285668625386356
20 97 0.00996630286468832
20 102 -0.083
20 104 -0.160
20 105 0.0175919874330903
20 109 0.0172906462255026
20 110 -0.304
20 111 -0.122
20 118 0.0153178873485728
20 122 -0.144
20 126 -0.189
20 128 -0.148
20 129 -0.112
20 132 0.0197108425659387
20 147 0.0176899388794429
20 151 0.0145081471641063
20 154 -0.075
20 158 0.00804598249698708
20 164 -0.156
20 171 -0.206
20 173 -0.167
20 174 -0.210
20 177 -0.249
20 184 -0.102
20 185 0.0103877291045029
20 191 0.0154734525867204
20 192 0.00903549866577711
20 194 0.0167264115513496
20 195 0.0200211225599315
20 202 0.0166895501480956
20 205 0.0242597624885618
20 206 -0.085
20 207 0.0193826513817066
21 22 -0.254
21 23 -0.251
21 25 -0.117
21 26 0.0121929619717744
21 29 -0.208
21 30 -0.134
21 39 -0.257
21 41 -0.122
21 42 -0.138
21 43 -0.214
21 45 -0.087
21 48 -0.149
21 50 -0.108
21 51 -0.163
21 52 -0.205
21 53 -0.278
21 57 0.0178384528634252
21 59 -0.259
21 60 -0.118
21 61 -0.154
21 62 -0.198
21 65 -0.165
21 66 -0.239
21 67 -0.154
21 69 -0.114
21 71 -0.301
21 81 -0.138
21 88 0.0112701072218623
21 91 -0.139
21 93 -0.083
21 95 -0.244
21 97 -0.110
21 98 -0.094
21 99 0.0236403530923478
21 101 0.0186337342921938
21 102 -0.104
21 104 -0.175
21 110 -0.285
21 111 -0.270
21 113 -0.121
21 117 -0.076
21 118 0.0128265313814899
21 124 -0.179
21 126 -0.325
21 129 -0.270
21 133 -0.105
21 140 -0.100
21 147 0.00998645363014274
21 153 -0.097
21 160 -0.131
21 161 -0.128
21 164 -0.185
21 165 -0.126
21 171 -0.254
21 173 -0.145
21 174 -0.246
21 175 -0.136
21 177 -0.193
21 179 -0.104
21 180 -0.106
21 184 -0.143
21 192 -0.115
21 205 0.014130017290841
21 206 -0.105
22 23 0.0205189089468419
22 24 -0.117
22 26 -0.302
22 27 -0.242
22 28 -0.344
22 30 -0.103
22 31 -0.249
22 32 -0.282
22 34 -0.166
22 35 -0.245
22 36 -0.147
22 37 -0.330
22 38 -0.312
22 40 -0.328
22 41 -0.197
22 42 -0.101
22 44 -0.185
22 45 -0.155
22 53 -0.132
22 54 -0.333
22 55 -0.250
22 56 -0.186
22 57 -0.389
22 58 -0.201
22 64 -0.253
22 68 -0.113
22 72 -0.075
22 74 -0.209
22 75 -0.143
22 76 -0.082
22 77 -0.233
22 80 -0.142
22 82 -0.102
22 83 -0.202
22 84 -0.275
22 87 -0.347
22 88 -0.399
22 90 -0.139
22 92 -0.231
22 94 -0.214
22 96 -0.223
22 97 -0.116
22 98 -0.128
22 99 -0.228
22 101 -0.145
22 103 -0.127
22 105 -0.382
22 106 -0.123
22 107 -0.151
22 108 -0.088
22 109 -0.201
22 111 0.0243309369104921
22 112 -0.140
22 116 -0.211
22 117 -0.078
22 118 -0.149
22 121 -0.142
22 122 -0.108
22 123 -0.088
22 124 -0.085
22 125 -0.175
22 126 0.0192493488729331
22 129 -0.121
22 130 -0.095
22 132 -0.314
22 134 -0.102
22 136 -0.231
22 137 -0.087
22 139 -0.175
22 141 -0.076
22 143 -0.115
22 144 -0.233
22 145 -0.091
22 147 -0.228
22 148 -0.128
22 150 -0.160
22 151 -0.242
22 152 -0.186
22 155 -0.148
22 158 -0.183
22 162 -0.154
22 163 -0.138
22 165 -0.082
22 167 -0.326
22 168 -0.201
22 169 -0.173
22 170 -0.264
22 172 -0.180
22 173 -0.097
22 178 -0.154
22 180 -0.122
22 181 -0.187
22 184 -0.117
22 185 -0.117
22 187 -0.223
22 188 -0.169
22 191 -0.223
22 192 -0.117
22 194 -0.081
22 195 -0.139
22 196 -0.296
22 198 -0.182
22 200 -0.087
22 202 -0.180
22 203 -0.158
22 205 -0.321
22 206 -0.102
22 207 -0.184
22 209 -0.138
22 210 -0.076
22 211 -0.087
23 24 -0.191
23 26 -0.398
23 27 -0.187
23 28 -0.218
23 31 -0.220
23 32 -0.402
23 33 -0.171
23 34 -0.272
23 36 -0.230
23 37 -0.154
23 38 -0.374
23 39 -0.090
23 40 -0.442
23 42 -0.099
23 45 -0.322
23 46 -0.084
23 50 -0.108
23 53 -0.199
23 54 -0.311
23 55 -0.218
23 56 -0.188
23 57 -0.467
23 58 -0.183
23 59 -0.181
23 60 -0.119
23 61 -0.126
23 62 0.0182257865022686
23 64 -0.208
23 65 0.020273351054919
23 67 -0.131
23 68 -0.138
23 69 -0.103
23 70 -0.142
23 73 -0.091
23 74 -0.227
23 75 -0.156
23 77 -0.257
23 79 0.0199373399509012
23 80 -0.176
23 81 -0.155
23 82 -0.093
23 83 -0.325
23 84 -0.334
23 85 -0.103
23 87 -0.349
23 88 -0.517
23 90 -0.195
23 92 -0.199
23 93 -0.186
23 94 -0.260
23 96 -0.331
23 97 -0.123
23 98 -0.148
23 99 -0.336
23 101 -0.128
23 102 -0.106
23 103 -0.209
23 105 -0.491
23 107 -0.215
23 108 -0.150
23 109 -0.338
23 112 -0.183
23 113 -0.162
23 114 -0.218
23 115 0.0128141762374524
23 116 -0.212
23 118 -0.336
23 120 -0.117
23 121 -0.143
23 123 -0.077
23 124 -0.147
23 125 -0.196
23 126 0.0249949299829537
23 128 0.0269381032776029
23 129 -0.092
23 130 -0.093
23 132 -0.304
23 133 -0.155
23 134 -0.131
23 135 -0.136
23 136 -0.290
23 139 -0.207
23 140 -0.084
23 142 -0.129
23 143 -0.097
23 144 -0.225
23 145 -0.110
23 147 -0.298
23 148 -0.154
23 149 -0.117
23 150 -0.180
23 151 -0.271
23 152 -0.211
23 154 -0.127
23 155 -0.202
23 156 -0.105
23 158 -0.187
23 163 -0.157
23 165 -0.290
23 167 -0.378
23 168 -0.191
23 169 -0.165
23 170 -0.258
23 172 -0.211
23 175 -0.193
23 176 -0.126
23 178 -0.257
23 179 -0.105
23 181 -0.155
23 182 -0.110
23 184 -0.119
23 185 -0.163
23 186 -0.139
23 187 -0.328
23 188 -0.190
23 189 -0.130
23 191 -0.301
23 192 -0.089
23 194 -0.110
23 195 -0.155
23 196 -0.321
23 198 -0.208
23 199 -0.102
23 200 -0.165
23 202 -0.321
23 203 -0.192
23 205 -0.331
23 207 -0.317
23 208 -0.124
23 209 -0.125
23 210 -0.080
23 211 -0.092
23 212 -0.092
23 213 -0.092
24 25 -0.175
24 26 0.0183493771094369
24 28 -0.156
24 32 -0.092
24 33 0.0213599062757272
24 35 -0.172
24 36 -0.125
24 37 -0.134
24 38 0.0203631289830078
24 39 -0.194
24 40 -0.126
24 41 -0.194
24 42 -0.202
24 43 -0.248
24 44 -0.092
24 45 -0.250
24 51 -0.112
24 52 -0.225
24 53 -0.109
24 59 -0.145
24 60 -0.115
24 62 -0.270
24 65 -0.128
24 66 -0.134
24 69 -0.140
24 73 -0.119
24 76 0.0141979840832356
24 83 0.019677952919071
24 87 -0.093
24 89 -0.120
24 92 -0.146
24 95 -0.086
24 97 -0.102
24 100 -0.105
24 101 -0.082
24 104 -0.143
24 107 -0.149
24 110 -0.141
24 111 -0.148
24 114 0.0223220877738424
24 121 -0.086
24 122 -0.318
24 126 -0.222
24 128 -0.092
24 129 -0.124
24 136 -0.181
24 144 -0.095
24 145 -0.088
24 153 -0.096
24 154 -0.079
24 157 -0.090
24 161 -0.090
24 163 -0.111
24 164 -0.088
24 167 -0.092
24 168 -0.158
24 170 -0.132
24 171 -0.142
24 172 -0.144
24 174 -0.145
24 175 -0.138
24 180 -0.101
24 181 -0.137
24 182 0.0106575520038028
24 184 -0.084
24 186 0.0110309401780833
24 188 -0.103
24 196 -0.100
24 205 -0.119
24 207 0.0211279598909339
24 210 -0.052
25 26 -0.110
25 27 -0.192
25 30 -0.103
25 31 -0.148
25 32 -0.153
25 33 -0.088
25 34 -0.161
25 35 -0.146
25 36 -0.093
25 37 -0.208
25 38 -0.146
25 40 -0.086
25 46 -0.126
25 48 0.0216296698885747
25 49 -0.157
25 52 0.0222695636692584
25 54 -0.185
25 55 -0.181
25 56 -0.081
25 57 -0.170
25 58 -0.178
25 64 -0.118
25 74 -0.096
25 75 -0.130
25 77 -0.204
25 79 -0.190
25 82 -0.137
25 83 -0.193
25 84 -0.171
25 86 -0.115
25 87 -0.142
25 88 -0.129
25 92 -0.110
25 94 -0.150
25 95 -0.179
25 96 -0.121
25 98 -0.138
25 101 -0.214
25 102 -0.084
25 103 -0.108
25 105 -0.133
25 106 -0.131
25 109 -0.095
25 110 -0.239
25 112 -0.128
25 114 -0.120
25 116 -0.195
25 117 -0.143
25 118 -0.145
25 120 -0.097
25 121 -0.178
25 125 -0.145
25 127 -0.103
25 129 -0.190
25 130 -0.110
25 132 -0.182
25 133 -0.141
25 134 -0.086
25 136 -0.188
25 137 -0.114
25 139 -0.158
25 140 -0.137
25 142 -0.086
25 143 -0.120
25 145 -0.118
25 148 -0.143
25 150 -0.155
25 151 -0.238
25 152 -0.125
25 154 -0.123
25 155 -0.143
25 157 -0.136
25 158 -0.093
25 159 -0.111
25 162 -0.175
25 163 -0.151
25 165 -0.133
25 166 -0.179
25 167 -0.137
25 168 -0.145
25 169 -0.086
25 170 -0.146
25 171 -0.085
25 172 -0.095
25 173 -0.115
25 175 -0.106
25 176 -0.143
25 179 -0.112
25 180 -0.157
25 182 -0.145
25 185 -0.087
25 186 -0.120
25 187 -0.100
25 188 -0.125
25 189 -0.116
25 191 -0.179
25 192 -0.133
25 194 -0.083
25 196 -0.135
25 199 -0.080
25 201 -0.097
25 202 -0.094
25 203 -0.170
25 205 -0.177
25 207 -0.148
25 212 -0.128
25 213 -0.081
26 28 0.0142319526152798
26 29 -0.127
26 32 0.014498269801362
26 34 0.0256421150870842
26 35 -0.109
26 37 -0.155
26 38 0.0347958776699128
26 39 -0.199
26 40 0.0181975408501581
26 41 -0.204
26 42 -0.209
26 43 -0.137
26 45 -0.093
26 49 -0.102
26 51 -0.202
26 52 -0.286
26 53 -0.102
26 56 0.0147496909237636
26 57 0.0167983766212124
26 59 -0.143
26 60 -0.097
26 62 -0.266
26 64 0.0170940141918927
26 65 -0.150
26 66 -0.252
26 67 -0.090
26 68 0.0105557764777517
26 69 -0.181
26 71 -0.186
26 74 0.0173938502363558
26 76 0.0101984487481628
26 77 0.0205711145150618
26 79 -0.117
26 83 0.0293112842546078
26 84 0.0125452954001387
26 86 0.00879226213415943
26 87 0.01367219271141
26 88 0.0133858937590308
26 91 -0.115
26 94 0.00878572406741245
26 95 -0.160
26 96 0.0165155502587446
26 97 0.011825556984165
26 99 0.0124141739225554
26 101 0.0111060588170047
26 103 0.0181643506477328
26 104 -0.211
26 105 0.0171343413731966
26 109 0.0130983367118767
26 110 -0.345
26 111 -0.227
26 114 0.0179678114576452
26 115 -0.158
26 116 0.0154320468484262
26 118 0.0246395653094412
26 122 -0.189
26 124 -0.145
26 126 -0.296
26 128 -0.157
26 129 -0.212
26 132 0.0181759386189975
26 140 -0.115
26 147 0.0140757827791965
26 151 0.00713231659439699
26 152 0.00413494800963335
26 158 0.0066450815378297
26 160 -0.138
26 161 -0.085
26 162 -0.102
26 165 -0.083
26 166 -0.089
26 168 -0.173
26 171 -0.333
26 174 -0.232
26 175 -0.136
26 177 -0.232
26 182 0.00268665010939863
26 184 -0.114
26 185 0.0100428283946309
26 187 0.013248978875228
26 191 0.0183946636650677
26 192 0.0105931014702909
26 194 0.00941885158344334
26 195 0.0127728313239521
26 196 0.0188244975889546
26 198 0.0271711346806679
26 200 0.015724357266669
26 202 0.0243516197229378
26 205 0.0196575539492052
26 207 0.0307876660022987
26 209 0.0155072622096016
26 210 0.0179087976390029
26 213 0.0101990355007303
27 33 -0.180
27 35 -0.104
27 36 -0.090
27 39 -0.175
27 43 -0.086
27 44 -0.114
27 45 -0.197
27 46 -0.148
27 48 -0.200
27 50 -0.177
27 51 -0.155
27 52 -0.221
27 53 -0.121
27 59 -0.221
27 60 -0.097
27 61 -0.194
27 62 -0.195
27 66 -0.115
27 67 0.0182124657532251
27 68 -0.105
27 71 -0.191
27 72 -0.079
27 73 -0.140
27 89 -0.102
27 91 -0.216
27 93 -0.208
27 95 -0.096
27 104 -0.272
27 105 -0.080
27 108 -0.083
27 110 -0.144
27 111 -0.147
27 114 -0.110
27 122 -0.243
27 124 -0.099
27 126 -0.275
27 129 -0.091
27 137 -0.121
27 140 -0.145
27 141 -0.081
27 153 -0.101
27 154 -0.133
27 159 -0.086
27 161 -0.129
27 165 -0.084
27 169 -0.103
27 174 -0.127
27 177 -0.080
27 179 -0.131
27 180 -0.085
27 184 -0.135
27 197 0.0132852459718032
27 199 -0.085
27 201 -0.077
27 205 -0.116
27 206 -0.084
28 29 -0.103
28 32 0.0141675255447063
28 43 -0.130
28 45 -0.104
28 46 -0.085
28 49 -0.116
28 50 -0.104
28 51 -0.152
28 53 -0.092
28 59 -0.141
28 61 -0.115
28 62 -0.154
28 66 -0.193
28 69 -0.087
28 71 -0.130
28 72 -0.105
28 73 -0.107
28 74 0.0240490040514102
28 81 -0.108
28 85 -0.080
28 91 -0.132
28 95 -0.120
28 99 -0.089
28 102 -0.137
28 104 -0.156
28 110 -0.255
28 111 -0.157
28 112 -0.151
28 113 -0.093
28 115 -0.126
28 117 -0.094
28 119 -0.085
28 120 -0.118
28 121 -0.081
28 122 -0.105
28 126 -0.179
28 129 -0.192
28 130 -0.138
28 133 -0.118
28 138 -0.101
28 140 -0.132
28 141 -0.083
28 144 -0.112
28 146 -0.103
28 149 -0.102
28 153 -0.130
28 154 -0.118
28 155 -0.085
28 159 -0.123
28 161 -0.086
28 162 -0.153
28 163 -0.109
28 164 -0.086
28 165 -0.093
28 168 -0.080
28 171 -0.110
28 173 -0.134
28 174 -0.248
28 175 -0.117
28 177 -0.086
28 181 0.015419507466171
28 184 -0.155
28 186 -0.077
28 192 -0.079
28 193 -0.081
28 195 -0.086
28 203 -0.123
28 204 -0.119
29 32 -0.105
29 34 -0.169
29 35 -0.096
29 37 -0.084
29 39 0.025156952295662
29 40 -0.098
29 46 -0.086
29 49 -0.142
29 51 -0.082
29 54 -0.087
29 55 -0.199
29 56 -0.126
29 57 -0.156
29 58 -0.173
29 70 0.0290718464142184
29 74 -0.148
29 77 -0.085
29 80 -0.087
29 83 -0.181
29 87 -0.128
29 88 -0.155
29 94 -0.107
29 96 -0.196
29 99 -0.120
29 101 -0.173
29 102 -0.104
29 105 -0.228
29 106 -0.087
29 109 -0.109
29 110 -0.138
29 117 -0.080
29 124 -0.131
29 125 -0.105
29 129 -0.090
29 132 -0.111
29 133 -0.089
29 134 -0.107
29 136 -0.107
29 139 -0.104
29 140 -0.148
29 141 -0.112
29 144 -0.178
29 147 -0.105
29 148 -0.166
29 150 -0.119
29 151 -0.103
29 152 -0.093
29 153 -0.100
29 155 -0.124
29 156 -0.095
29 159 -0.108
29 168 -0.159
29 169 -0.081
29 172 -0.146
29 175 -0.158
29 176 -0.107
29 181 -0.106
29 182 -0.089
29 185 -0.161
29 186 -0.119
29 187 -0.156
29 189 -0.118
29 191 -0.137
29 192 -0.081
29 195 -0.118
29 196 -0.126
29 198 -0.102
29 199 -0.101
29 204 -0.128
29 207 -0.148
29 211 -0.101
29 213 -0.108
30 37 -0.126
30 41 -0.140
30 45 -0.204
30 46 0.0183410426836727
30 51 -0.120
30 52 -0.171
30 53 -0.087
30 57 -0.164
30 58 0.0197889478988897
30 59 -0.151
30 61 -0.107
30 62 -0.105
30 63 0.0147668515994208
30 66 -0.139
30 67 -0.131
30 76 0.0228684415052229
30 84 -0.086
30 87 -0.093
30 88 -0.137
30 90 -0.100
30 92 -0.089
30 93 -0.090
30 101 -0.135
30 105 -0.175
30 112 -0.079
30 113 -0.133
30 122 -0.233
30 125 -0.146
30 132 -0.083
30 142 -0.090
30 144 -0.112
30 145 -0.085
30 147 -0.104
30 149 -0.080
30 153 -0.098
30 154 -0.102
30 155 -0.079
30 163 -0.139
30 165 -0.130
30 166 -0.084
30 167 -0.187
30 171 -0.154
30 172 -0.114
30 174 -0.113
30 177 -0.089
30 178 -0.097
30 181 -0.091
30 182 -0.075
30 184 -0.124
30 187 -0.128
30 190 -0.078
30 196 -0.145
30 199 0.0142790309591102
30 203 0.0147388601413486
30 204 0.0159038211982221
30 205 -0.098
30 207 0.0128792253740329
31 32 0.0175603445528202
31 38 0.0116692720671364
31 39 -0.089
31 47 -0.093
31 51 -0.098
31 52 -0.089
31 55 0.017191523081467
31 57 0.0168237070848585
31 59 -0.161
31 61 -0.084
31 62 -0.136
31 66 -0.174
31 71 -0.163
31 74 0.0131941163629404
31 81 -0.092
31 88 0.0143374902842947
31 91 -0.136
31 92 0.0223354684728501
31 93 -0.102
31 101 -0.103
31 109 0.0157926975468587
31 110 -0.232
31 111 -0.114
31 122 -0.123
31 124 -0.169
31 126 -0.169
31 128 -0.090
31 129 -0.130
31 135 -0.081
31 136 0.0181806891068592
31 140 -0.118
31 152 -0.084
31 153 -0.078
31 154 -0.074
31 157 -0.081
31 161 -0.109
31 162 -0.096
31 167 0.0244522366504399
31 171 -0.213
31 174 -0.135
31 177 -0.153
31 182 -0.081
31 183 -0.083
31 184 -0.081
31 190 -0.076
31 207 0.0153339789773025
32 36 0.0251397040386839
32 37 0.0157570098533563
32 38 0.0113155576404753
32 39 -0.129
32 40 0.0274067706056649
32 44 -0.097
32 48 -0.103
32 51 -0.191
32 52 -0.164
32 53 -0.104
32 54 0.0258529322403985
32 57 0.0256912977041109
32 61 -0.125
32 62 -0.184
32 65 -0.142
32 66 -0.188
32 71 -0.176
32 76 -0.084
32 78 -0.073
32 81 -0.086
32 84 0.0246776173865902
32 87 0.0211770422790694
32 88 0.0348823397693922
32 91 -0.123
32 92 0.0194117061841672
32 94 0.0137389305108216
32 95 -0.204
32 96 -0.085
32 104 -0.133
32 105 0.0287982411961442
32 109 0.0136710863868973
32 110 -0.281
32 111 -0.193
32 118 0.0220895784280301
32 124 -0.113
32 126 -0.293
32 128 -0.197
32 129 -0.199
32 140 -0.214
32 147 0.0122871834796417
32 156 0.00762996780250167
32 161 -0.107
32 164 -0.117
32 167 0.0288619520203661
32 168 -0.085
32 170 0.0134915314860602
32 171 -0.157
32 174 -0.178
32 177 -0.142
32 178 0.0193215872379037
32 196 0.0181503309361497
32 202 0.0117410245712379
32 209 0.0115502384361327
33 38 0.0159267292372436
33 43 -0.094
33 49 -0.158
33 61 0.0164049301510567
33 72 -0.073
33 73 0.0152142483060507
33 79 -0.113
33 85 -0.135
33 99 -0.090
33 101 -0.204
33 106 -0.096
33 107 0.0210881582615455
33 108 -0.123
33 109 0.0136590391138469
33 110 -0.087
33 122 -0.115
33 124 -0.114
33 126 -0.129
33 128 -0.136
33 129 -0.124
33 138 -0.102
33 140 -0.186
33 141 -0.080
33 144 -0.083
33 151 -0.114
33 153 -0.095
33 154 -0.087
33 168 -0.169
33 171 -0.086
33 172 -0.105
33 190 -0.083
33 204 -0.142
33 205 -0.087
33 207 0.0197142194465559
34 35 -0.151
34 36 -0.105
34 38 0.0100650409957389
34 39 -0.220
34 41 -0.245
34 42 -0.147
34 43 -0.158
34 44 -0.079
34 45 -0.115
34 50 -0.089
34 51 -0.150
34 52 -0.205
34 56 0.0150489360178865
34 59 -0.206
34 60 -0.085
34 62 -0.165
34 66 -0.126
34 67 -0.085
34 69 -0.146
34 73 -0.112
34 76 0.0286950570000273
34 82 0.0232978530492836
34 83 0.0254573754109362
34 86 0.0167459910044584
34 95 -0.082
34 100 -0.139
34 102 -0.078
34 105 0.011967874610776
34 110 -0.196
34 111 -0.100
34 113 -0.109
34 114 0.0179438651584988
34 115 -0.092
34 118 0.0106774721080145
34 122 -0.149
34 126 -0.170
34 128 -0.083
34 129 -0.148
34 137 0.0129828217124226
34 139 0.0141056309880183
34 145 -0.065
34 154 -0.069
34 162 -0.096
34 165 -0.160
34 166 -0.205
34 168 -0.201
34 169 -0.084
34 171 -0.222
34 173 -0.130
34 174 -0.188
34 175 -0.085
34 177 -0.143
34 181 -0.102
34 183 -0.061
34 184 -0.129
34 187 0.0181453228042992
34 190 -0.057
34 199 0.0115440002766114
34 202 0.0148651048439372
34 205 0.0144708033077282
34 207 0.0157280926184402
34 211 0.0199295635665999
34 213 0.0210265908310731
35 37 0.020052613410517
35 44 -0.155
35 45 -0.142
35 46 -0.100
35 51 -0.206
35 53 -0.226
35 56 -0.165
35 57 -0.123
35 59 -0.127
35 61 -0.121
35 64 -0.090
35 66 -0.137
35 67 -0.125
35 68 -0.087
35 70 -0.119
35 71 -0.280
35 75 -0.102
35 76 -0.112
35 77 -0.121
35 81 -0.141
35 83 -0.155
35 85 -0.110
35 87 -0.093
35 88 -0.146
35 90 -0.139
35 91 -0.083
35 95 -0.093
35 96 -0.121
35 98 -0.163
35 104 -0.107
35 105 -0.105
35 106 -0.082
35 110 -0.183
35 113 -0.080
35 114 -0.081
35 115 0.0130615130579446
35 116 -0.125
35 117 -0.111
35 120 -0.092
35 121 -0.086
35 124 -0.134
35 129 -0.148
35 133 -0.087
35 139 -0.130
35 140 -0.112
35 144 -0.080
35 146 -0.087
35 150 -0.144
35 151 -0.104
35 152 -0.109
35 153 -0.086
35 154 -0.087
35 161 -0.193
35 165 -0.142
35 166 -0.107
35 169 -0.081
35 174 -0.124
35 176 -0.115
35 179 -0.116
35 182 -0.088
35 185 -0.107
35 187 -0.088
35 189 -0.128
35 192 -0.133
35 200 -0.163
35 201 -0.108
35 202 -0.151
35 203 -0.139
35 206 -0.087
35 207 -0.146
35 208 -0.080
35 211 -0.100
36 37 0.0228532766130021
36 40 0.0205164535659827
36 48 -0.109
36 49 -0.101
36 51 -0.120
36 60 -0.098
36 61 -0.085
36 66 -0.185
36 69 -0.102
36 71 -0.169
36 75 -0.099
36 88 0.013474123422528
36 89 0.01923096022707
36 95 -0.108
36 96 -0.090
36 98 -0.102
36 102 -0.155
36 104 -0.134
36 109 0.016867961243603
36 110 -0.280
36 111 -0.107
36 114 -0.078
36 117 -0.113
36 122 -0.175
36 124 -0.111
36 126 -0.140
36 129 -0.219
36 139 -0.122
36 140 -0.189
36 146 -0.078
36 150 -0.140
36 152 -0.106
36 154 -0.100
36 155 -0.102
36 159 -0.104
36 160 -0.127
36 162 0.014279258119513
36 166 -0.125
36 171 -0.105
36 175 -0.164
36 183 -0.076
36 185 -0.102
36 189 -0.087
36 193 -0.089
36 197 -0.080
36 200 -0.133
36 201 -0.092
36 203 -0.081
36 208 -0.079
37 39 -0.127
37 40 0.0156841548130435
37 44 -0.102
37 48 -0.123
37 50 -0.098
37 51 -0.103
37 52 -0.131
37 53 -0.156
37 56 -0.151
37 59 -0.206
37 61 -0.268
37 62 -0.123
37 66 -0.156
37 70 -0.192
37 71 -0.227
37 75 -0.098
37 76 -0.097
37 81 -0.134
37 83 -0.080
37 91 -0.107
37 92 0.0196556638477709
37 93 -0.150
37 96 -0.111
37 98 -0.106
37 99 -0.124
37 102 -0.154
37 104 -0.281
37 106 -0.111
37 110 -0.309
37 111 -0.200
37 117 -0.088
37 124 -0.141
37 126 -0.219
37 128 -0.086
37 129 -0.247
37 130 -0.094
37 139 -0.079
37 140 -0.159
37 142 -0.086
37 150 -0.084
37 152 -0.105
37 161 -0.175
37 164 -0.168
37 165 -0.091
37 166 -0.102
37 168 -0.086
37 169 -0.087
37 171 -0.125
37 174 -0.213
37 177 -0.165
37 180 -0.085
37 184 -0.098
37 185 -0.153
37 192 -0.103
37 198 -0.143
37 200 -0.089
37 206 -0.110
37 207 -0.102
37 211 -0.082
38 39 -0.084
38 40 0.0296894640438289
38 41 -0.164
38 42 -0.086
38 47 0.0132330818973641
38 49 -0.103
38 51 -0.187
38 52 -0.219
38 59 -0.104
38 62 -0.117
38 64 0.0225438616165742
38 66 -0.209
38 69 -0.088
38 71 -0.099
38 77 0.0182746130750803
38 79 -0.090
38 82 0.0104195048275231
38 83 0.0278176758578358
38 86 0.014330695835766
38 88 0.0123872165830045
38 90 0.0177521715856918
38 95 -0.144
38 96 0.0159397040596275
38 97 0.016998354226459
38 103 0.0147470202841062
38 104 -0.159
38 105 0.0123689474380037
38 109 0.0171195747492982
38 110 -0.277
38 111 -0.135
38 112 0.0177324373844537
38 114 0.0196924692555396
38 116 0.0167798046986552
38 118 0.0264271846770153
38 122 -0.164
38 124 -0.085
38 126 -0.248
38 128 -0.143
38 131 -0.078
38 132 0.0153006743818686
38 135 0.0153867740372226
38 140 -0.111
38 146 -0.084
38 147 0.0143429254803226
38 149 -0.083
38 158 0.0177729846260341
38 161 -0.086
38 167 0.00918817683656874
38 168 -0.112
38 169 -0.092
38 171 -0.223
38 175 -0.134
38 177 -0.206
38 184 -0.094
38 187 0.0161062544193024
38 188 0.011508061344287
38 190 -0.077
38 191 0.0192874426447016
38 193 -0.093
38 199 0.0120236839946244
38 201 -0.092
38 202 0.0133708476737542
38 207 0.027656037180372
38 209 0.013478461476961
39 41 -0.093
39 43 0.0178609138405803
39 46 -0.152
39 49 -0.237
39 50 0.0277612365610964
39 51 -0.139
39 54 -0.106
39 55 -0.187
39 56 -0.159
39 57 -0.098
39 58 -0.182
39 59 0.0265766986801661
39 60 0.0292315432890068
39 61 0.0206629756834252
39 67 0.0146156559119865
39 73 0.0218150691695083
39 74 -0.117
39 75 -0.132
39 76 -0.163
39 77 -0.185
39 79 -0.134
39 80 -0.127
39 82 -0.144
39 83 -0.216
39 84 -0.130
39 85 -0.147
39 86 -0.174
39 87 -0.191
39 88 -0.154
39 90 -0.110
39 96 -0.189
39 97 0.0150269977763607
39 98 -0.241
39 99 -0.118
39 101 -0.307
39 102 -0.095
39 103 -0.134
39 105 -0.190
39 106 -0.173
39 108 -0.116
39 109 -0.083
39 110 -0.159
39 114 -0.161
39 116 -0.173
39 118 -0.096
39 120 -0.120
39 121 -0.137
39 126 0.0157988163427438
39 132 -0.191
39 134 -0.088
39 137 -0.141
39 139 -0.188
39 140 -0.204
39 144 -0.206
39 146 -0.116
39 147 -0.137
39 148 -0.163
39 150 -0.248
39 151 -0.218
39 152 -0.236
39 155 -0.211
39 157 -0.086
39 158 -0.089
39 159 -0.123
39 162 -0.083
39 165 -0.113
39 166 -0.181
39 167 -0.120
39 168 -0.161
39 169 -0.160
39 170 -0.110
39 174 0.0155229795360264
39 176 -0.162
39 177 -0.140
39 178 -0.095
39 179 -0.106
39 180 -0.147
39 183 -0.083
39 185 -0.217
39 186 -0.163
39 187 -0.169
39 190 -0.147
39 191 -0.164
39 192 -0.142
39 194 -0.167
39 195 -0.123
39 196 -0.150
39 198 -0.090
39 199 -0.095
39 200 -0.150
39 202 -0.164
39 203 -0.174
39 204 -0.134
39 205 -0.218
39 207 -0.196
39 208 -0.103
39 211 -0.091
39 212 -0.112
39 213 -0.079
40 41 -0.123
40 48 -0.101
40 49 -0.172
40 51 -0.183
40 52 -0.230
40 54 0.0268830802291406
40 57 0.0191700142513416
40 62 -0.240
40 63 0.0169587192642214
40 64 0.0142895565353919
40 65 -0.126
40 66 -0.214
40 67 0.0151882953299621
40 70 -0.109
40 71 -0.242
40 81 -0.095
40 83 0.00932774397941085
40 84 0.0127403256079882
40 87 0.0143636565851519
40 88 0.0278241581760195
40 94 0.0176839708605947
40 95 -0.168
40 98 -0.082
40 99 0.016701346713338
40 101 -0.079
40 104 -0.213
40 106 -0.119
40 110 -0.384
40 111 -0.170
40 112 0.0162225691325889
40 115 -0.081
40 118 0.022635624930336
40 120 -0.102
40 126 -0.271
40 128 -0.248
40 129 -0.216
40 136 0.0145213863036076
40 140 -0.207
40 142 -0.091
40 146 -0.079
40 147 0.0187684762953779
40 150 -0.093
40 152 -0.114
40 153 -0.088
40 159 -0.092
40 160 -0.091
40 161 -0.126
40 163 -0.095
40 164 -0.165
40 167 0.0215596839421972
40 170 0.0134677692996063
40 171 -0.271
40 177 -0.170
40 179 -0.080
40 182 -0.112
40 183 -0.102
40 186 -0.090
40 192 -0.084
40 196 0.0174933518662364
40 198 0.0146543844870382
40 205 0.012026725902157
41 42 0.0236923162641887
41 46 -0.148
41 48 -0.112
41 51 -0.085
41 52 -0.089
41 56 -0.093
41 59 -0.098
41 61 -0.197
41 64 -0.086
41 68 -0.119
41 71 -0.188
41 73 -0.083
41 74 -0.082
41 76 -0.188
41 77 -0.126
41 78 -0.102
41 81 -0.118
41 82 -0.097
41 83 -0.216
41 85 -0.102
41 86 -0.087
41 90 -0.154
41 91 -0.190
41 92 -0.118
41 93 -0.086
41 95 -0.112
41 96 -0.231
41 97 -0.086
41 98 -0.133
41 99 -0.132
41 102 -0.154
41 103 -0.086
41 104 -0.236
41 105 -0.246
41 106 -0.221
41 109 -0.097
41 111 -0.115
41 112 -0.108
41 114 -0.201
41 116 -0.100
41 118 -0.088
41 120 -0.132
41 121 -0.087
41 122 -0.106
41 123 -0.088
41 126 -0.144
41 129 -0.134
41 130 -0.163
41 132 -0.170
41 135 -0.111
41 137 -0.129
41 138 -0.082
41 139 -0.155
41 140 -0.195
41 143 -0.137
41 144 -0.104
41 146 -0.115
41 147 -0.138
41 148 -0.127
41 150 -0.231
41 151 -0.132
41 152 -0.170
41 155 -0.188
41 156 -0.168
41 158 -0.179
41 159 -0.125
41 161 -0.131
41 162 -0.087
41 167 -0.100
41 171 -0.142
41 176 -0.132
41 179 -0.160
41 180 -0.145
41 182 -0.122
41 183 -0.110
41 184 -0.130
41 185 -0.171
41 186 -0.150
41 187 -0.180
41 189 -0.159
41 190 -0.125
41 191 -0.112
41 192 -0.138
41 194 -0.082
41 195 -0.112
41 197 -0.081
41 198 -0.096
41 199 -0.117
41 200 -0.168
41 202 -0.111
41 203 -0.088
41 205 -0.094
41 206 -0.087
41 207 -0.222
41 208 -0.085
41 213 -0.114
42 43 0.0332593348321343
42 49 -0.110
42 55 0.0134499801507543
42 56 -0.144
42 58 -0.113
42 61 -0.130
42 64 -0.095
42 65 0.0161737715851164
42 66 -0.134
42 67 0.0397487663248744
42 71 -0.084
42 74 -0.081
42 75 -0.091
42 83 -0.179
42 89 0.0222684406009605
42 93 -0.110
42 96 -0.183
42 98 -0.125
42 100 0.0172085615628069
42 101 -0.184
42 102 -0.146
42 103 -0.113
42 106 -0.105
42 108 -0.108
42 110 -0.142
42 116 -0.080
42 117 -0.094
42 121 -0.131
42 124 -0.190
42 126 -0.083
42 129 -0.158
42 130 -0.132
42 132 -0.166
42 139 -0.120
42 140 -0.158
42 148 -0.114
42 150 -0.163
42 151 -0.094
42 152 -0.140
42 155 -0.164
42 159 -0.128
42 171 -0.100
42 177 -0.099
42 179 -0.137
42 182 -0.105
42 185 -0.121
42 186 -0.098
42 189 -0.140
42 191 -0.120
42 193 -0.087
42 198 -0.095
42 199 -0.103
42 200 -0.097
42 202 -0.135
42 204 -0.081
42 205 -0.104
42 207 -0.204
43 44 0.0150078650469288
43 49 -0.129
43 50 0.0203490820721925
43 51 -0.084
43 53 -0.109
43 61 -0.123
43 64 -0.090
43 65 0.0259356982750691
43 66 -0.089
43 74 -0.124
43 75 -0.106
43 77 -0.100
43 83 -0.177
43 84 -0.191
43 88 -0.109
43 90 -0.088
43 91 0.0132496368926598
43 96 -0.230
43 98 -0.117
43 99 -0.142
43 101 -0.197
43 105 -0.091
43 106 -0.094
43 116 -0.091
43 121 -0.178
43 123 -0.087
43 124 -0.097
43 130 -0.088
43 132 -0.109
43 139 -0.125
43 140 -0.098
43 148 -0.126
43 150 -0.103
43 151 -0.153
43 152 -0.142
43 155 -0.166
43 159 -0.089
43 160 0.016840784398863
43 179 -0.125
43 185 -0.162
43 188 0.012119881200331
43 189 -0.131
43 190 -0.092
43 191 -0.112
43 193 -0.093
43 194 -0.083
43 197 -0.078
43 200 -0.115
43 202 -0.096
43 203 -0.090
43 205 -0.131
43 207 -0.233
43 209 -0.078
44 51 -0.159
44 52 -0.085
44 53 -0.118
44 54 -0.089
44 58 0.0261263633425076
44 66 -0.103
44 67 -0.095
44 70 -0.086
44 88 -0.143
44 92 -0.156
44 95 -0.096
44 98 -0.094
44 99 -0.083
44 102 -0.085
44 110 -0.124
44 122 -0.209
44 124 -0.090
44 126 -0.105
44 129 -0.127
44 136 -0.116
44 142 -0.082
44 149 -0.096
44 153 -0.114
44 165 -0.136
44 166 -0.089
44 168 -0.155
44 171 -0.121
44 172 -0.078
44 177 -0.123
44 180 -0.094
44 181 -0.080
44 182 -0.079
44 189 -0.085
44 190 -0.088
44 197 -0.089
44 199 -0.100
44 201 -0.106
44 203 -0.092
44 211 -0.075
44 213 -0.080
45 49 -0.257
45 51 -0.080
45 55 -0.094
45 56 -0.190
45 57 0.0120275417066397
45 58 -0.261
45 61 0.01894846258104
45 63 -0.087
45 66 -0.088
45 71 -0.234
45 73 0.0315280922717067
45 79 -0.129
45 83 -0.103
45 86 -0.089
45 91 0.01619242894475
45 93 0.0247626634710884
45 95 -0.195
45 96 -0.096
45 101 -0.215
45 102 -0.204
45 106 -0.126
45 108 -0.162
45 110 -0.243
45 117 -0.095
45 123 -0.103
45 124 -0.137
45 125 -0.101
45 128 -0.226
45 129 -0.230
45 130 -0.085
45 132 -0.092
45 133 -0.182
45 139 -0.078
45 140 -0.187
45 144 -0.090
45 148 -0.087
45 155 -0.093
45 157 -0.119
45 159 -0.083
45 166 -0.168
45 168 -0.125
45 169 -0.194
45 173 -0.181
45 175 -0.134
45 177 -0.139
45 178 0.0163642599486884
45 180 -0.158
45 181 -0.085
45 185 -0.106
45 197 -0.081
45 199 -0.080
45 200 -0.089
45 203 -0.095
45 204 -0.137
45 207 -0.138
46 47 0.0164860704637348
46 52 -0.171
46 53 -0.081
46 57 -0.088
46 62 -0.129
46 66 -0.125
46 68 0.0150462352158818
46 69 -0.097
46 76 0.0159362585711916
46 82 0.017225074524526
46 86 0.0247293889489131
46 91 0.017249686288435
46 98 0.0175794986654323
46 105 -0.106
46 108 -0.099
46 110 -0.135
46 114 0.0180593152687783
46 122 -0.098
46 127 0.0146243446772713
46 145 -0.061
46 150 0.0121228948331597
46 153 -0.070
46 156 0.0102801039578779
46 158 0.0216012853942876
46 168 -0.098
46 169 -0.100
46 171 -0.147
46 172 -0.109
46 176 0.017581756062081
46 181 -0.153
46 184 -0.078
46 185 0.0111801164340735
46 203 0.0153123617182067
47 48 0.0192844484312997
47 49 0.0195892016055715
47 61 0.0126718363601145
47 79 0.013325453957257
47 86 0.0175378240771081
47 106 0.0220082087577461
47 108 0.0184894721653638
47 110 -0.130
47 122 -0.098
47 124 -0.122
47 158 0.0135910905744163
47 160 0.0148103552751775
47 162 0.0221117977300032
47 168 -0.094
47 169 -0.128
47 170 0.0129903129499483
47 189 -0.085
47 192 -0.079
47 201 -0.074
47 212 -0.056
47 213 -0.055
48 51 -0.091
48 52 0.0227761143524312
48 54 -0.081
48 55 -0.082
48 57 -0.134
48 58 -0.098
48 60 0.0150672277388727
48 61 0.0359357722536553
48 68 0.0153465375693532
48 73 0.0174613697026434
48 81 0.0139422803181231
48 84 -0.087
48 87 -0.132
48 88 -0.123
48 93 0.0306723876285224
48 101 -0.207
48 104 0.0161189783314301
48 114 0.0104551147008518
48 123 -0.111
48 129 -0.137
48 137 0.0149667839488284
48 144 -0.107
48 164 0.0190053748906003
48 166 -0.181
48 168 -0.110
48 169 -0.143
48 171 -0.120
48 175 -0.082
48 177 -0.115
48 178 -0.101
48 181 -0.115
48 183 -0.075
48 187 -0.095
48 196 -0.151
48 213 0.0119933721348782
49 50 -0.147
49 53 -0.308
49 55 0.0208689852945486
49 57 -0.104
49 59 -0.248
49 60 -0.177
49 61 -0.175
49 63 -0.096
49 64 -0.089
49 66 -0.141
49 67 -0.167
49 70 -0.110
49 71 -0.151
49 73 -0.087
49 74 -0.151
49 79 0.0334967020607395
49 81 -0.077
49 87 -0.088
49 88 -0.161
49 93 -0.155
49 95 -0.149
49 97 -0.092
49 98 -0.110
49 99 -0.124
49 101 0.0174217673614175
49 104 -0.094
49 105 -0.169
49 109 -0.137
49 113 -0.136
49 115 0.0143026223373877
49 121 -0.085
49 122 -0.112
49 126 -0.227
49 132 -0.105
49 137 -0.077
49 139 -0.111
49 140 0.0166413428028076
49 146 -0.096
49 147 -0.081
49 151 -0.092
49 154 -0.086
49 161 -0.133
49 165 -0.206
49 167 -0.167
49 171 -0.098
49 172 -0.163
49 173 0.0147201937633042
49 174 -0.207
49 175 -0.110
49 178 -0.103
49 184 -0.133
49 188 -0.106
49 189 -0.110
49 190 -0.071
49 192 -0.118
49 194 -0.109
49 195 -0.098
49 196 -0.079
49 198 -0.082
49 202 -0.080
49 203 0.0187032257512361
49 204 0.0349705872406526
49 206 -0.106
49 207 -0.094
50 51 -0.160
50 57 -0.097
50 58 -0.092
50 59 0.0295098509823813
50 60 0.0233941581425691
50 63 0.0215580893804885
50 67 0.0196123334926466
50 68 0.0135087764443084
50 75 -0.127
50 79 -0.081
50 80 -0.096
50 89 0.0229889889559714
50 91 0.0125416732231942
50 96 -0.092
50 101 -0.229
50 110 -0.142
50 121 -0.110
50 122 -0.119
50 128 -0.123
50 139 -0.084
50 140 -0.108
50 152 -0.137
50 155 -0.085
50 161 0.0116933199117108
50 166 -0.086
50 171 -0.106
50 174 0.0183650543319327
50 177 -0.151
50 185 -0.116
50 191 -0.102
50 194 -0.096
50 200 -0.113
50 202 -0.085
50 208 -0.076
50 209 -0.103
50 212 -0.084
50 213 -0.083
51 52 -0.139
51 53 -0.146
51 54 -0.080
51 56 -0.114
51 57 -0.129
51 58 -0.168
51 59 -0.110
51 60 -0.096
51 63 -0.133
51 64 -0.132
51 66 -0.100
51 67 -0.105
51 68 -0.137
51 69 -0.131
51 70 -0.090
51 71 -0.185
51 73 -0.099
51 74 -0.130
51 75 -0.117
51 76 -0.137
51 77 -0.201
51 78 -0.100
51 79 -0.129
51 80 -0.104
51 81 -0.078
51 83 -0.257
51 84 -0.200
51 85 -0.121
51 87 -0.152
51 88 -0.188
51 92 -0.163
51 93 -0.121
51 94 -0.087
51 96 -0.192
51 97 -0.109
51 99 -0.230
51 100 -0.131
51 101 -0.164
51 102 -0.099
51 103 -0.122
51 104 -0.194
51 105 -0.190
51 106 -0.176
51 108 -0.180
51 109 -0.163
51 110 -0.168
51 111 -0.091
51 114 -0.190
51 115 -0.087
51 117 -0.080
51 118 -0.136
51 119 -0.095
51 120 -0.142
51 121 -0.107
51 122 -0.278
51 124 -0.108
51 125 -0.120
51 126 -0.173
51 129 -0.173
51 131 -0.126
51 132 -0.144
51 133 -0.101
51 135 -0.126
51 136 -0.093
51 137 -0.104
51 139 -0.188
51 140 -0.091
51 144 -0.112
51 146 -0.106
51 150 -0.152
51 151 -0.211
51 152 -0.113
51 155 -0.148
51 156 -0.090
51 157 -0.112
51 158 -0.113
51 161 -0.103
51 164 -0.119
51 167 -0.151
51 169 -0.089
51 171 -0.105
51 172 -0.299
51 173 -0.097
51 174 -0.163
51 176 -0.158
51 177 -0.117
51 178 -0.153
51 179 -0.093
51 180 -0.150
51 181 -0.143
51 182 -0.149
51 184 -0.170
51 185 -0.099
51 186 -0.146
51 187 -0.146
51 188 -0.171
51 189 -0.137
51 190 -0.123
51 191 -0.113
51 192 -0.146
51 193 -0.133
51 194 -0.124
51 195 -0.192
51 196 -0.143
51 198 -0.166
51 199 -0.087
51 200 -0.114
51 202 -0.152
51 205 -0.158
51 207 -0.211
51 213 -0.079
52 53 -0.079
52 54 -0.161
52 55 -0.145
52 56 -0.158
52 57 -0.168
52 58 -0.223
52 62 0.0236152106444909
52 64 -0.173
52 66 -0.092
52 67 -0.104
52 70 -0.108
52 74 -0.141
52 75 -0.165
52 77 -0.184
52 80 -0.134
52 82 -0.093
52 83 -0.235
52 84 -0.145
52 86 -0.149
52 87 -0.205
52 88 -0.172
52 89 0.0209102089723968
52 90 -0.175
52 94 -0.185
52 96 -0.240
52 98 -0.165
52 99 -0.323
52 101 -0.168
52 102 -0.093
52 104 0.0150275654242312
52 105 -0.215
52 107 -0.084
52 108 -0.133
52 109 -0.165
52 110 -0.140
52 111 0.0162067881775031
52 113 -0.127
52 116 -0.153
52 117 -0.153
52 118 -0.233
52 119 -0.080
52 120 -0.156
52 121 -0.170
52 123 -0.091
52 124 -0.206
52 125 -0.147
52 127 -0.082
52 129 -0.191
52 130 -0.082
52 132 -0.217
52 135 -0.102
52 136 -0.101
52 139 -0.155
52 140 -0.089
52 143 -0.139
52 144 -0.144
52 147 -0.174
52 148 -0.118
52 150 -0.192
52 151 -0.206
52 152 -0.158
52 155 -0.155
52 156 -0.098
52 159 -0.134
52 163 -0.118
52 165 -0.188
52 166 -0.144
52 167 -0.144
52 168 -0.091
52 169 -0.116
52 170 -0.149
52 173 -0.157
52 175 -0.088
52 176 -0.083
52 178 -0.082
52 179 -0.091
52 180 -0.173
52 181 -0.108
52 182 -0.116
52 185 -0.192
52 186 -0.116
52 187 -0.161
52 188 -0.098
52 191 -0.173
52 196 -0.158
52 198 -0.125
52 200 -0.110
52 202 -0.183
52 203 -0.222
52 205 -0.213
52 207 -0.177
52 208 -0.097
52 211 -0.101
52 212 -0.085
52 213 -0.129
53 54 -0.103
53 56 -0.109
53 57 -0.139
53 58 -0.189
53 62 -0.087
53 66 -0.103
53 67 0.0212225089143828
53 70 0.0161248737349214
53 77 -0.185
53 79 -0.242
53 80 -0.164
53 83 -0.127
53 93 -0.147
53 94 -0.132
53 98 -0.114
53 101 -0.282
53 106 -0.121
53 108 -0.212
53 110 -0.264
53 114 -0.080
53 116 -0.086
53 119 -0.158
53 120 -0.086
53 121 -0.093
53 122 -0.217
53 123 -0.113
53 125 -0.115
53 128 -0.143
53 129 -0.149
53 130 -0.091
53 132 -0.112
53 134 -0.100
53 140 -0.192
53 144 -0.193
53 150 -0.105
53 151 -0.089
53 153 -0.118
53 155 -0.112
53 156 -0.084
53 157 -0.089
53 159 -0.089
53 162 -0.150
53 163 -0.212
53 166 -0.121
53 167 -0.092
53 168 -0.158
53 170 -0.097
53 172 -0.137
53 173 -0.183
53 177 -0.214
53 179 -0.083
53 180 -0.112
53 181 -0.208
53 182 -0.093
53 183 -0.101
53 184 -0.090
53 185 -0.129
53 186 -0.148
53 187 -0.126
53 190 -0.081
53 193 -0.155
53 195 -0.099
53 200 -0.088
53 203 -0.186
53 204 -0.135
53 205 -0.083
53 208 -0.085
53 212 -0.101
53 213 -0.105
54 55 0.0346206184531486
54 56 -0.097
54 57 0.0185182817891465
54 62 -0.194
54 64 0.015346114688499
54 65 -0.091
54 66 -0.143
54 67 0.0133643736095055
54 70 -0.106
54 71 -0.187
54 74 0.016280040816688
54 79 -0.082
54 84 0.0295774780024155
54 87 0.0259981384486017
54 88 0.0322568575052211
54 89 0.0179092603697756
54 92 0.0277169810016287
54 93 -0.087
54 95 -0.117
54 102 -0.085
54 104 -0.192
54 106 -0.110
54 107 0.0216923798026272
54 109 0.0117765357488985
54 110 -0.306
54 111 -0.134
54 116 0.010764279884559
54 122 -0.094
54 125 0.0185635914465192
54 126 -0.197
54 128 -0.272
54 129 -0.144
54 136 0.0142638785346901
54 140 -0.227
54 143 0.011301944557547
54 144 0.0128806241626461
54 146 -0.079
54 161 -0.122
54 164 -0.116
54 167 0.0274985530162002
54 170 0.0257586112404307
54 171 -0.167
54 174 -0.141
54 177 -0.137
54 187 0.00966368061030358
54 191 0.0134428189552912
54 192 -0.092
54 196 0.0166165199648235
54 204 -0.128
54 205 0.0124920547286177
54 209 0.0103194511101086
55 57 0.0200131118988597
55 60 -0.087
55 61 -0.163
55 62 -0.193
55 65 -0.112
55 66 -0.140
55 70 -0.127
55 71 -0.149
55 73 -0.100
55 80 0.0148184196133856
55 84 0.0219420437808665
55 87 0.0213790372650184
55 88 0.0200403901361414
55 90 -0.079
55 91 -0.139
55 92 0.0175872276810414
55 93 -0.192
55 94 0.0145344353110661
55 95 -0.208
55 97 -0.086
55 104 -0.176
55 105 0.0116942393781313
55 106 -0.120
55 110 -0.304
55 111 -0.207
55 112 0.0162876371704005
55 113 -0.102
55 114 0.00909765179613362
55 116 0.0117253013941362
55 118 -0.101
55 122 -0.165
55 126 -0.291
55 128 -0.158
55 129 -0.187
55 136 0.0164419225329788
55 140 -0.176
55 161 -0.104
55 164 -0.196
55 170 0.0229895864362071
55 171 -0.219
55 174 -0.194
55 177 -0.182
55 179 -0.089
55 184 -0.146
55 191 0.0188338339267453
55 195 0.0134941407932794
55 196 0.0146139381726922
55 200 -0.088
56 59 -0.187
56 61 -0.171
56 62 -0.234
56 66 -0.151
56 67 -0.120
56 69 -0.099
56 71 -0.177
56 73 -0.091
56 76 0.0246825885760753
56 86 0.0161113553396657
56 91 -0.085
56 92 -0.113
56 95 -0.125
56 104 -0.107
56 107 -0.086
56 110 -0.146
56 111 -0.132
56 112 -0.119
56 113 -0.143
56 119 -0.084
56 122 -0.174
56 126 -0.119
56 129 -0.175
56 130 -0.077
56 132 0.0130293153178192
56 140 0.0192866459531158
56 141 -0.085
56 142 -0.076
56 145 -0.090
56 153 -0.109
56 154 -0.110
56 158 0.00985475023537683
56 166 -0.097
56 167 -0.118
56 171 -0.228
56 173 -0.105
56 174 -0.180
56 175 -0.122
56 178 -0.080
56 181 -0.091
56 183 -0.078
56 186 -0.077
56 190 -0.093
56 195 0.0147678326994422
56 200 0.0156198967930226
56 207 0.0257319907741295
57 62 -0.182
57 64 0.0128595594779052
57 65 -0.157
57 66 -0.323
57 67 0.00952416653536053
57 71 -0.333
57 77 0.0114133397005432
57 80 0.0246244650950054
57 84 0.0190949202764104
57 85 -0.100
57 87 0.0268757695431156
57 88 0.034223251847337
57 91 -0.171
57 92 0.016126190771138
57 93 -0.097
57 94 0.0215216464560695
57 95 -0.296
57 99 0.0231311368690632
57 104 -0.275
57 105 0.0277258901329107
57 107 0.0221015829293748
57 110 -0.455
57 111 -0.232
57 115 -0.173
57 116 0.0127682446394525
57 118 0.0173033692810186
57 120 -0.090
57 124 -0.087
57 126 -0.349
57 128 -0.249
57 129 -0.204
57 131 -0.067
57 140 -0.121
57 144 0.0131880234517811
57 147 0.0139396985743467
57 150 -0.091
57 157 -0.081
57 161 -0.102
57 164 -0.192
57 167 0.0198470512124844
57 171 -0.220
57 174 -0.139
57 177 -0.169
57 181 0.0148225237203174
57 186 -0.076
57 187 0.0108509897472788
57 188 0.0149925271591119
57 196 0.035662840624789
57 199 -0.121
57 202 0.0167236468789153
57 203 0.0149172360358762
57 204 -0.104
57 205 0.014570300345683
57 208 0.0135693121531082
57 209 0.015069316107601
58 59 -0.135
58 61 -0.173
58 62 -0.169
58 66 -0.244
58 69 -0.096
58 70 -0.138
58 71 -0.102
58 73 -0.141
58 76 -0.077
58 81 -0.083
58 91 -0.132
58 93 -0.166
58 95 -0.141
58 98 -0.127
58 104 -0.204
58 109 -0.087
58 110 -0.247
58 111 -0.177
58 113 -0.160
58 122 -0.134
58 126 -0.251
58 129 -0.142
58 134 -0.079
58 135 -0.085
58 137 -0.126
58 138 -0.090
58 139 -0.099
58 142 -0.081
58 143 -0.081
58 149 -0.091
58 153 -0.089
58 154 -0.116
58 160 -0.087
58 161 -0.166
58 164 -0.120
58 165 -0.137
58 171 -0.128
58 174 -0.193
58 175 -0.080
58 178 -0.104
58 180 -0.123
58 184 -0.175
58 190 -0.097
58 195 -0.090
58 200 -0.084
59 60 0.0272691723516372
59 61 0.0211485945165004
59 63 0.016578194753885
59 66 -0.119
59 71 0.0223545830290586
59 74 -0.089
59 75 -0.092
59 76 -0.100
59 77 -0.121
59 79 -0.126
59 83 -0.208
59 84 -0.094
59 86 -0.086
59 88 -0.115
59 91 0.012428126629253
59 96 -0.131
59 98 -0.113
59 99 -0.124
59 100 0.0144942082204341
59 101 -0.295
59 103 -0.125
59 105 -0.164
59 106 -0.147
59 107 0.0128907390044429
59 108 -0.208
59 110 -0.192
59 114 -0.100
59 118 -0.117
59 121 -0.096
59 123 -0.108
59 126 0.0264708792568748
59 128 -0.176
59 129 -0.098
59 132 -0.174
59 134 -0.088
59 136 -0.113
59 139 -0.142
59 140 -0.195
59 147 -0.084
59 148 -0.081
59 150 -0.120
59 151 -0.150
59 152 -0.163
59 155 -0.118
59 157 -0.169
59 165 -0.085
59 166 -0.163
59 168 -0.176
59 169 -0.193
59 170 -0.151
59 171 -0.127
59 177 -0.257
59 178 -0.079
59 181 -0.117
59 185 -0.125
59 187 -0.221
59 189 -0.113
59 191 -0.126
59 193 -0.098
59 200 -0.136
59 202 -0.123
59 204 -0.084
59 205 -0.107
59 207 -0.254
59 208 -0.124
59 212 -0.085
59 213 -0.092
60 61 0.0231738190538037
60 62 0.016321419393295
60 67 0.0249454335709172
60 73 0.0217113891021496
60 75 -0.084
60 76 -0.132
60 77 -0.085
60 83 -0.155
60 85 -0.084
60 88 -0.091
60 90 -0.093
60 96 -0.135
60 97 0.027412740734849
60 98 -0.146
60 101 -0.147
60 108 -0.091
60 110 -0.208
60 114 -0.099
60 116 -0.112
60 117 -0.078
60 120 -0.088
60 124 -0.131
60 128 -0.152
60 129 -0.143
60 137 -0.112
60 140 -0.138
60 148 -0.096
60 150 -0.132
60 152 -0.098
60 155 -0.113
60 171 -0.129
60 173 -0.085
60 174 0.0164569807260869
60 177 -0.191
60 186 -0.123
60 191 -0.148
60 199 -0.083
60 202 -0.087
60 203 -0.096
60 204 -0.112
60 207 -0.206
60 212 -0.087
61 62 0.0196486552613398
61 66 0.0123737316607572
61 73 0.0245882492378207
61 79 -0.118
61 86 -0.078
61 87 -0.140
61 88 -0.178
61 91 0.0184583283966636
61 93 0.0393219049513986
61 95 -0.109
61 97 0.0157280082543462
61 101 -0.131
61 104 0.0162841639778059
61 110 -0.138
61 111 0.0130865519694851
61 126 0.0139917782764505
61 129 -0.142
61 134 -0.082
61 140 -0.091
61 144 -0.133
61 151 -0.097
61 161 0.0155266886653229
61 166 -0.191
61 168 -0.228
61 169 -0.173
61 170 -0.098
61 171 -0.110
61 174 0.0186590218676805
61 177 -0.135
61 181 -0.222
61 196 -0.095
61 197 -0.074
61 198 0.0110234411492507
61 205 -0.121
61 206 0.0171560837982749
61 209 -0.077
62 64 -0.163
62 73 0.0152894543804379
62 74 -0.150
62 75 -0.173
62 77 -0.102
62 80 -0.135
62 82 -0.151
62 83 -0.169
62 84 -0.252
62 86 -0.214
62 87 -0.265
62 88 -0.321
62 90 -0.164
62 92 -0.115
62 94 -0.132
62 96 -0.179
62 98 -0.166
62 99 -0.267
62 101 -0.156
62 103 -0.135
62 105 -0.299
62 106 -0.098
62 107 -0.135
62 109 -0.124
62 110 -0.128
62 112 -0.119
62 113 -0.186
62 114 -0.124
62 116 -0.189
62 117 -0.110
62 118 -0.166
62 119 -0.090
62 120 -0.168
62 121 -0.097
62 123 -0.108
62 124 -0.159
62 125 -0.136
62 129 -0.083
62 132 -0.217
62 133 -0.098
62 134 -0.097
62 136 -0.188
62 138 -0.112
62 139 -0.201
62 140 -0.119
62 143 -0.118
62 144 -0.197
62 145 -0.092
62 146 -0.097
62 147 -0.198
62 148 -0.118
62 150 -0.156
62 151 -0.244
62 152 -0.207
62 155 -0.190
62 156 -0.116
62 158 -0.112
62 159 -0.099
62 165 -0.179
62 166 -0.129
62 167 -0.206
62 168 -0.207
62 169 -0.178
62 170 -0.132
62 172 -0.117
62 174 0.0159903308421539
62 175 -0.137
62 176 -0.109
62 178 -0.125
62 179 -0.109
62 180 -0.145
62 181 -0.137
62 183 -0.085
62 185 -0.205
62 186 -0.162
62 187 -0.190
62 189 -0.111
62 190 -0.120
62 191 -0.161
62 194 -0.155
62 195 -0.110
62 196 -0.218
62 198 -0.118
62 200 -0.166
62 202 -0.186
62 203 -0.087
62 205 -0.246
62 207 -0.181
62 212 -0.098
63 66 -0.085
63 67 0.0152992960938502
63 71 -0.089
63 72 -0.072
63 80 -0.139
63 81 -0.104
63 85 0.0168300187540861
63 100 0.0323305097975475
63 101 -0.090
63 106 -0.107
63 108 -0.084
63 110 -0.169
63 116 -0.093
63 119 -0.113
63 122 -0.128
63 126 -0.086
63 129 -0.181
63 138 -0.091
63 141 -0.096
63 142 -0.105
63 148 -0.123
63 152 -0.090
63 153 -0.090
63 154 -0.083
63 159 -0.106
63 171 -0.104
63 177 -0.091
63 186 -0.078
63 187 -0.081
63 188 0.0165057648853768
63 192 -0.096
63 193 -0.103
63 201 -0.074
63 210 -0.059
63 211 -0.068
63 212 -0.067
63 213 -0.067
64 66 -0.155
64 68 0.0242668050669752
64 71 -0.092
64 84 0.0232816262326964
64 86 0.0170356400968816
64 87 0.0210465347141674
64 88 0.0118614661697361
64 90 0.0248104447181346
64 95 -0.078
64 99 0.0167597734543156
64 109 0.0183450229460911
64 110 -0.202
64 111 -0.130
64 117 -0.060
64 118 0.0197679155182479
64 122 -0.086
64 124 -0.078
64 126 -0.084
64 127 0.0148074497035375
64 128 -0.144
64 129 -0.142
64 132 0.021195977332374
64 147 0.0134301460623725
64 156 0.0120679496344555
64 164 -0.085
64 167 0.01409322176492
64 171 -0.177
64 174 -0.103
64 177 -0.163
64 188 0.0123746495743832
64 194 0.010737447264764
64 195 0.0111796966331906
64 203 0.0153302384912122
64 204 -0.107
64 205 0.019293136147884
65 74 -0.096
65 75 -0.097
65 77 -0.127
65 83 -0.224
65 84 -0.124
65 87 -0.159
65 88 -0.159
65 91 0.0198746373759271
65 93 -0.126
65 94 -0.133
65 96 -0.157
65 98 -0.096
65 99 -0.135
65 101 -0.131
65 103 -0.115
65 105 -0.145
65 108 -0.080
65 109 -0.117
65 110 0.0152398362160615
65 114 -0.120
65 115 0.0147690648898096
65 116 -0.076
65 117 -0.065
65 121 -0.103
65 126 0.0138537865366192
65 128 0.0205793452109822
65 129 0.0158806912890369
65 130 -0.098
65 134 -0.086
65 139 -0.131
65 144 -0.095
65 147 -0.134
65 149 -0.080
65 151 -0.117
65 152 -0.109
65 154 -0.091
65 155 -0.091
65 164 0.0173743941181231
65 172 -0.117
65 173 0.0121304597172079
65 174 0.0212421404760174
65 182 -0.100
65 183 -0.072
65 184 0.015166689840359
65 185 -0.098
65 187 -0.202
65 189 -0.077
65 191 -0.116
65 192 -0.085
65 195 -0.079
65 196 -0.106
65 200 -0.098
65 202 -0.130
65 205 -0.118
65 207 -0.166
65 208 -0.071
65 213 -0.056
66 67 -0.080
66 68 -0.081
66 74 -0.187
66 75 -0.082
66 77 -0.151
66 80 -0.150
66 82 -0.111
66 83 -0.249
66 84 -0.186
66 86 -0.085
66 87 -0.262
66 88 -0.280
66 90 -0.101
66 92 -0.113
66 94 -0.108
66 96 -0.170
66 98 -0.101
66 99 -0.259
66 101 -0.195
66 103 -0.122
66 104 0.016367989780537
66 105 -0.339
66 106 -0.120
66 107 -0.102
66 109 -0.171
66 110 -0.085
66 112 -0.114
66 113 -0.096
66 114 -0.102
66 116 -0.162
66 118 -0.157
66 119 -0.085
66 120 -0.113
66 127 -0.091
66 129 -0.081
66 132 -0.150
66 136 -0.173
66 139 -0.085
66 140 -0.133
66 143 -0.085
66 144 -0.115
66 147 -0.137
66 150 -0.173
66 151 -0.206
66 155 -0.134
66 157 -0.111
66 162 -0.084
66 163 -0.126
66 166 -0.128
66 167 -0.174
66 168 -0.231
66 169 -0.180
66 170 -0.119
66 172 -0.151
66 174 0.0201354890434426
66 175 -0.164
66 178 -0.107
66 179 -0.169
66 180 -0.116
66 181 -0.174
66 184 -0.148
66 185 -0.152
66 187 -0.193
66 189 -0.110
66 191 -0.190
66 192 -0.083
66 194 -0.097
66 195 -0.081
66 196 -0.228
66 200 -0.103
66 202 -0.171
66 203 -0.151
66 205 -0.213
66 207 -0.217
66 211 -0.090
67 76 -0.085
67 79 -0.111
67 85 -0.086
67 86 -0.117
67 89 0.0221825394702102
67 96 -0.116
67 98 -0.105
67 101 -0.278
67 104 -0.096
67 105 -0.086
67 106 -0.125
67 110 -0.101
67 121 -0.091
67 122 -0.094
67 127 -0.086
67 128 -0.084
67 129 -0.093
67 130 -0.118
67 134 -0.101
67 140 -0.251
67 142 -0.096
67 148 -0.117
67 149 -0.090
67 150 -0.123
67 152 -0.125
67 153 -0.100
67 154 -0.098
67 155 -0.180
67 159 -0.136
67 166 0.0181105437109782
67 174 0.0179676018546408
67 180 -0.140
67 181 0.0192490871371226
67 182 -0.130
67 185 -0.097
67 186 -0.117
67 189 -0.112
67 190 -0.103
67 193 -0.103
67 200 -0.141
67 203 -0.094
67 204 -0.156
67 209 -0.127
67 212 -0.078
68 76 0.011669314585944
68 83 0.0158402872743859
68 90 0.0254954661227077
68 91 0.0171763125368561
68 92 -0.125
68 93 -0.080
68 96 0.0116689782899808
68 99 -0.096
68 101 -0.147
68 110 -0.133
68 140 -0.117
68 148 -0.074
68 156 0.0185038677781451
68 168 -0.120
68 170 0.0120725308825606
68 171 -0.098
68 180 0.0146810680902023
68 186 0.0084386277010826
68 189 0.0186292202614832
68 198 0.0127555774379787
68 205 -0.085
68 207 0.0181835062713895
68 213 0.0143915342328032
69 73 0.0229289209822485
69 74 -0.105
69 75 -0.085
69 77 -0.156
69 79 0.0198570851640649
69 80 -0.105
69 83 -0.158
69 88 -0.109
69 89 0.0146438702776072
69 96 -0.110
69 97 0.0158996048266112
69 98 -0.111
69 99 -0.115
69 101 -0.081
69 104 0.0220813179084039
69 105 -0.164
69 108 -0.139
69 110 -0.136
69 114 -0.128
69 115 0.0115659229734898
69 116 -0.118
69 117 -0.091
69 118 -0.083
69 124 -0.105
69 152 -0.126
69 155 -0.130
69 161 0.0185209509248153
69 164 0.0172986107781118
69 166 -0.084
69 168 -0.139
69 169 -0.141
69 171 -0.120
69 175 -0.084
69 176 -0.124
69 177 -0.095
69 185 -0.086
69 187 -0.087
69 189 -0.095
69 191 -0.120
69 193 -0.076
69 195 -0.102
69 198 -0.091
69 205 -0.089
69 207 -0.155
69 213 -0.086
70 87 -0.133
70 88 -0.164
70 98 -0.116
70 99 -0.118
70 101 -0.155
70 104 0.0170630917851641
70 105 -0.148
70 112 -0.079
70 122 -0.116
70 125 -0.098
70 128 -0.082
70 130 -0.082
70 132 -0.111
70 136 -0.125
70 140 -0.105
70 144 -0.102
70 147 -0.097
70 155 -0.084
70 157 -0.086
70 159 -0.086
70 168 -0.182
70 169 -0.172
70 170 -0.080
70 171 -0.134
70 177 -0.090
70 179 -0.104
70 181 -0.102
70 182 -0.113
70 183 -0.122
70 190 -0.108
70 194 -0.095
70 200 -0.111
70 201 -0.115
70 203 -0.081
70 213 -0.100
71 74 -0.121
71 77 -0.177
71 80 -0.156
71 84 -0.193
71 87 -0.250
71 88 -0.340
71 90 -0.125
71 92 -0.159
71 94 -0.126
71 96 -0.164
71 99 -0.227
71 101 -0.236
71 104 0.0189872814523171
71 105 -0.256
71 106 -0.119
71 107 -0.143
71 108 -0.129
71 109 -0.162
71 112 -0.095
71 116 -0.153
71 118 -0.106
71 121 -0.087
71 122 -0.220
71 125 -0.121
71 126 0.0240324551997673
71 129 -0.162
71 132 -0.148
71 134 -0.084
71 136 -0.199
71 140 -0.150
71 141 -0.108
71 142 -0.114
71 143 -0.093
71 144 -0.170
71 147 -0.226
71 148 -0.091
71 151 -0.098
71 155 -0.130
71 159 -0.120
71 162 -0.119
71 163 -0.104
71 165 -0.083
71 166 -0.107
71 167 -0.205
71 168 -0.305
71 169 -0.184
71 170 -0.205
71 171 -0.122
71 172 -0.135
71 175 -0.092
71 177 -0.158
71 178 -0.203
71 180 -0.084
71 181 -0.193
71 185 -0.087
71 187 -0.121
71 188 -0.135
71 191 -0.135
71 196 -0.230
71 198 -0.116
71 200 -0.095
71 202 -0.125
71 203 -0.125
71 205 -0.226
71 208 -0.091
71 209 -0.124
72 110 0.0163930790600663
72 132 -0.052
72 145 0.0243505978580318
72 160 -0.062
72 167 -0.081
72 168 -0.078
72 169 -0.098
72 173 -0.067
72 178 -0.071
72 184 -0.097
73 83 -0.102
73 84 -0.095
73 91 0.0165089324923145
73 98 -0.096
73 101 -0.106
73 104 0.021132128933038
73 110 -0.173
73 113 0.014291561591725
73 119 0.0142085777726596
73 128 -0.101
73 129 -0.183
73 131 -0.090
73 138 -0.087
73 140 -0.106
73 149 -0.096
73 152 -0.150
73 153 -0.085
73 154 -0.075
73 161 0.0213452001501651
73 164 0.0293924402930668
73 166 -0.105
73 168 -0.094
73 169 -0.138
73 171 -0.124
73 174 0.0154139026818883
73 175 -0.147
73 177 -0.082
73 181 -0.128
73 184 0.0243450434369331
73 185 -0.130
73 186 -0.089
73 187 -0.078
73 188 0.0274782680377252
73 189 -0.126
73 194 -0.094
73 195 -0.079
73 200 -0.127
73 207 -0.079
73 213 -0.074
74 75 0.015455831129896
74 76 0.0135618265010518
74 79 -0.104
74 83 0.0181909985383719
74 87 0.0109823073873706
74 88 0.013532197747903
74 95 -0.111
74 96 0.026533295910845
74 98 0.018751456417096
74 101 -0.100
74 102 -0.082
74 109 0.0151600623457741
74 110 -0.224
74 111 -0.182
74 114 0.0159958407228901
74 115 -0.091
74 116 0.0237188607785971
74 122 -0.154
74 126 -0.219
74 128 -0.136
74 129 -0.144
74 139 0.013503589538483
74 140 -0.118
74 141 -0.089
74 146 -0.092
74 147 0.00950484014615282
74 148 -0.080
74 149 -0.077
74 153 -0.104
74 154 -0.095
74 164 -0.136
74 166 -0.124
74 169 -0.079
74 171 -0.253
74 173 -0.126
74 174 -0.145
74 177 -0.170
74 183 -0.084
74 189 0.0119090959069904
74 190 -0.076
74 201 -0.091
74 207 0.0257766734457299
74 209 0.0223239727442806
74 210 0.0179642636868484
75 82 0.0437327024493195
75 84 0.0132071847868082
75 85 0.0204145710327629
75 86 0.017571873837287
75 87 0.0103665937254427
75 93 -0.108
75 94 0.0186585437484575
75 96 0.0157628371044031
75 116 0.0145660693298505
75 117 0.0237066577704003
75 120 0.0295498673525195
75 121 0.0355814409243405
75 126 -0.081
75 129 -0.088
75 150 0.0111567596945566
75 166 -0.091
75 168 -0.110
75 169 -0.113
75 171 -0.166
75 172 -0.094
75 175 -0.103
75 177 -0.083
75 184 -0.087
76 81 0.016241290539652
76 82 0.0203814761722284
76 86 0.0282139584809811
76 92 -0.089
76 96 0.0141401515921892
76 106 0.0178811118418577
76 114 0.0183364821667688
76 115 0.0136028135553442
76 116 0.0212025482325427
76 118 0.0082606548043503
76 119 0.0303044856509273
76 122 -0.087
76 167 -0.092
76 171 -0.092
76 174 -0.108
76 177 -0.088
76 180 0.0185033699327136
76 185 0.0166719526314815
76 198 0.0134878959043515
76 200 0.0143562258197932
77 80 0.0361970082393748
77 81 -0.079
77 83 0.0280470465794269
77 84 0.00952123134113027
77 88 0.011268949147102
77 95 -0.125
77 96 0.0124350873524289
77 104 -0.105
77 108 0.0181111309800076
77 109 0.0161044657776919
77 110 -0.248
77 111 -0.158
77 113 -0.107
77 114 0.0216292158332226
77 122 -0.122
77 126 -0.158
77 129 -0.112
77 140 -0.083
77 153 -0.082
77 154 -0.072
77 158 0.0146228828902977
77 171 -0.191
77 174 -0.121
77 175 -0.125
77 177 -0.139
77 184 -0.135
77 202 0.0247501298089282
77 206 -0.094
77 207 0.0174726735821433
77 208 0.0168633112552826
78 168 -0.114
78 173 0.0159322133625069
78 179 0.0193527653533743
79 88 -0.081
79 90 -0.102
79 91 -0.085
79 93 -0.084
79 96 -0.098
79 97 -0.095
79 102 -0.105
79 105 -0.172
79 111 -0.103
79 112 -0.097
79 119 -0.079
79 124 -0.108
79 139 -0.076
79 144 -0.076
79 148 -0.077
79 152 -0.072
79 156 0.0127325776152944
79 157 0.0210465673997716
79 165 -0.112
79 167 -0.117
79 168 -0.093
79 172 -0.094
79 175 -0.106
79 177 0.0171008397276606
79 187 -0.116
79 194 -0.073
79 195 -0.120
79 203 0.0144449885238152
79 204 0.0262278256948591
79 207 -0.113
80 87 0.0115052862851047
80 88 0.0130264287960661
80 93 -0.089
80 95 -0.196
80 97 -0.080
80 102 -0.100
80 104 -0.192
80 108 0.0167607661302667
80 110 -0.210
80 111 -0.086
80 116 0.0168557649313966
80 118 0.0140163581246972
80 124 -0.106
80 126 -0.156
80 129 -0.118
80 134 -0.071
80 140 -0.082
80 149 -0.066
80 165 -0.124
80 169 -0.080
80 171 -0.190
80 174 -0.121
80 175 -0.100
80 177 -0.112
80 202 0.0145321351387822
80 207 -0.083
81 86 0.0248112347388049
81 91 0.0366512815757592
81 92 -0.101
81 94 -0.100
81 109 0.00963059344006754
81 116 0.0208179266433574
81 122 -0.081
81 124 -0.082
81 125 -0.074
81 127 -0.064
81 132 -0.076
81 138 -0.057
81 143 -0.103
81 144 -0.080
81 167 -0.087
81 168 -0.085
81 169 -0.132
81 171 -0.083
81 174 0.0141368449768262
81 176 0.0121965198862209
81 181 -0.111
81 198 -0.091
81 203 -0.079
81 204 -0.074
82 83 0.012743008694034
82 85 0.0277673884688095
82 86 0.0341442419908299
82 87 0.0136737528216195
82 98 0.0200536226941761
82 103 0.0255878111151146
82 110 -0.130
82 127 0.0171579781184068
82 129 -0.109
82 150 0.0153314031808694
82 158 0.0122159926260681
82 160 0.0111743974302129
82 171 -0.146
82 174 -0.128
82 176 0.0133662871997193
82 179 0.0141414569586764
82 181 -0.097
82 199 0.0145320617480298
82 207 0.015352573758415
83 84 0.010971485375135
83 87 0.0177138752698051
83 90 0.0122333438029148
83 95 -0.121
83 96 0.0149233669874291
83 99 0.0161287480124275
83 103 0.0259678310212604
83 105 0.0143373613813628
83 109 0.0155430457994754
83 110 -0.244
83 111 -0.154
83 113 -0.131
83 114 0.037312066919073
83 115 -0.145
83 116 0.0119226404072607
83 122 -0.200
83 126 -0.241
83 127 0.0134761030608375
83 128 -0.121
83 129 -0.172
83 145 -0.071
83 151 0.0109869314924852
83 153 -0.081
83 154 -0.076
83 155 0.0107578204283107
83 156 0.0113118259562927
83 161 -0.080
83 164 -0.162
83 165 -0.143
83 166 -0.170
83 168 -0.194
83 171 -0.254
83 173 -0.122
83 174 -0.208
83 175 -0.180
83 177 -0.129
83 183 -0.068
83 184 -0.143
83 185 0.00929834595354858
83 187 0.0219617096016133
83 189 0.0130642554577306
83 190 -0.065
83 191 0.0126835672524476
83 198 0.016447253289297
83 202 0.0118481993703849
83 207 0.0383314846450569
83 213 0.0119659239196492
84 86 0.0126116500446226
84 87 0.0359982509139188
84 88 0.025729870038326
84 89 0.0129248744385713
84 90 0.0192612609723479
84 94 0.0188746267601673
84 95 -0.114
84 96 0.0162510044469719
84 102 -0.103
84 104 -0.157
84 107 0.0119951153069967
84 109 0.0179408439240763
84 110 -0.176
84 111 -0.148
84 115 -0.135
84 118 0.0151984746518273
84 122 -0.088
84 123 0.0145919972744027
84 126 -0.225
84 128 -0.140
84 129 -0.135
84 132 0.0145833677583725
84 139 0.00891599995102382
84 140 -0.086
84 145 0.00830396345629197
84 147 0.0189748989087311
84 151 0.0140702758922971
84 152 0.00869303640543074
84 158 0.00856867596127249
84 164 -0.163
84 167 0.0221494274257236
84 171 -0.150
84 174 -0.133
84 177 -0.120
84 178 0.0154470127186796
84 187 0.00991772477842454
84 191 0.0174043413836541
84 194 0.0119813380048241
84 196 0.0296207628745356
84 198 0.0109565896011174
84 202 0.0152134532870449
84 204 -0.079
84 205 0.0211748336670108
85 86 0.0260962726826403
85 93 -0.085
85 94 -0.091
85 105 -0.087
85 107 -0.094
85 108 -0.093
85 115 0.016809626891154
85 120 0.0237190050544065
85 122 -0.116
85 150 0.0196265954468556
85 158 0.0267555484317739
85 161 0.0165672902521962
85 162 0.0156752477085019
85 171 -0.143
85 172 -0.092
85 179 0.0157984120222431
85 180 0.0174264550072533
85 181 -0.111
85 186 -0.084
86 87 0.0126607988109429
86 93 -0.078
86 94 -0.074
86 101 0.0135378217039304
86 110 -0.108
86 116 0.0143582807206791
86 118 0.0119853291965112
86 122 -0.159
86 147 0.0197738563586562
86 150 0.0167509449420669
86 152 0.0114035575822551
86 158 0.0211792396567018
86 168 -0.097
86 171 -0.132
86 172 -0.095
86 174 -0.129
86 177 -0.106
86 194 0.0219075660457023
86 195 0.0160492873356636
86 202 0.01503271965183
86 205 0.016300483442721
87 88 0.0310657264723819
87 93 -0.105
87 95 -0.156
87 96 0.0103737515603313
87 99 0.0226337303932911
87 102 -0.111
87 104 -0.259
87 105 0.0268800798240695
87 109 0.0281128681560346
87 110 -0.328
87 111 -0.236
87 114 0.00855428797153765
87 115 -0.109
87 116 0.0267940416905275
87 118 0.00900369284892695
87 122 -0.133
87 126 -0.267
87 128 -0.222
87 129 -0.127
87 130 -0.095
87 132 0.0191407067793556
87 136 0.012865907914767
87 139 0.00665896393371376
87 141 0.00611916249063942
87 144 0.0261943036858505
87 147 0.0269980578606727
87 151 0.0140660101604042
87 164 -0.125
87 167 0.0214427656023085
87 170 0.0130244213414384
87 171 -0.221
87 174 -0.100
87 177 -0.164
87 184 -0.092
87 187 0.0161129852240549
87 191 0.0149553001447648
87 194 0.00937460664940813
87 195 0.0107395290105852
87 196 0.0385615927021126
87 202 0.0189436340375612
87 205 0.0254569431820317
88 89 0.0103436351196462
88 91 -0.104
88 92 0.0193261933161757
88 93 -0.108
88 94 0.0222313013292739
88 95 -0.229
88 99 0.017355880507785
88 102 -0.095
88 104 -0.280
88 105 0.0278624517171355
88 107 0.0127296812888043
88 109 0.014184932048748
88 110 -0.391
88 111 -0.294
88 114 0.0102386260020005
88 116 0.0129635656732162
88 118 0.0165822959097368
88 121 -0.114
88 122 -0.096
88 124 -0.130
88 125 0.0119177282355367
88 126 -0.416
88 128 -0.257
88 129 -0.173
88 131 -0.081
88 132 0.0127231499862995
88 136 0.0187629899771325
88 140 -0.179
88 143 0.0106320284611894
88 144 0.0116863668471772
88 147 0.0186543169985682
88 151 0.00813271623847746
88 153 -0.078
88 160 -0.095
88 161 -0.079
88 164 -0.203
88 167 0.0284306161166385
88 170 0.0167282327410695
88 171 -0.320
88 172 0.015612656800618
88 173 -0.162
88 174 -0.204
88 177 -0.293
88 178 0.0131251799452838
88 179 -0.087
88 184 -0.094
88 187 0.0178446342782634
88 191 0.0129256858526046
88 193 -0.099
88 196 0.0233292907292781
88 197 -0.075
88 204 -0.109
88 205 0.0188931849091195
89 90 0.0167614262255863
89 91 0.0168494102274031
89 92 0.0145883452167819
89 97 0.0155675780961996
89 100 0.012530130572118
89 101 -0.093
89 110 -0.146
89 111 0.0136873804957634
89 115 0.0130868045300953
89 117 -0.087
89 121 -0.095
89 129 -0.089
89 135 0.01270276585641
89 145 0.00577033229237944
89 147 0.014710483002646
89 151 -0.083
89 152 -0.081
89 157 0.0143474796657155
89 158 0.0117578940123749
89 160 0.0194266442051155
89 161 0.0192357518311806
89 162 0.0231516667865911
89 170 0.0169118118774673
89 176 0.0145421984128466
89 211 -0.071
90 91 0.0206871382893252
90 95 -0.081
90 96 0.0164463815732227
90 97 -0.083
90 100 -0.089
90 104 -0.092
90 109 0.0138256450019411
90 110 -0.129
90 113 0.0220586232076927
90 116 0.0144194673069712
90 118 0.0172042214425375
90 126 -0.149
90 128 -0.123
90 129 -0.104
90 144 0.0119771924973802
90 146 0.0110333241622053
90 147 0.0291800788549343
90 148 0.00713994309935434
90 155 0.0110615396401205
90 156 0.0284995783698182
90 158 0.0146970914300055
90 164 -0.084
90 169 -0.079
90 171 -0.100
90 172 -0.081
90 177 -0.139
90 179 0.014901925650955
90 181 -0.113
90 190 0.00683423652482825
90 191 0.0136166431470971
90 194 0.0206115311240279
90 196 0.00893496487701794
90 201 -0.066
90 202 0.0115795275180574
90 207 0.0167965364282047
91 92 -0.129
91 93 0.0178588570878193
91 94 -0.093
91 101 -0.140
91 104 0.0167423258523824
91 105 -0.093
91 108 -0.125
91 110 -0.086
91 111 0.0221740435406897
91 113 0.0207114984518688
91 115 0.011905316448717
91 126 0.0219554842425552
91 132 -0.079
91 137 0.0147600586540519
91 143 0.0142792238458436
91 150 0.00745126567446103
91 158 0.0166945636100798
91 160 0.013885916688765
91 161 0.0299615731215712
91 162 0.0229567688832281
91 163 0.0226705312645022
91 164 0.0281607004150341
91 168 -0.107
91 169 -0.086
91 174 0.0275476371348902
91 176 0.0119922970156577
91 181 -0.118
91 191 -0.083
91 206 0.0178161473156836
91 210 -0.056
91 211 -0.064
91 212 -0.063
91 213 -0.064
92 93 -0.093
92 98 -0.105
92 104 -0.159
92 105 0.0185787124967534
92 109 0.0104339319279262
92 110 -0.233
92 111 -0.190
92 121 -0.083
92 124 -0.128
92 126 -0.181
92 128 -0.087
92 129 -0.169
92 137 -0.083
92 140 -0.195
92 143 0.0138322087774965
92 161 -0.095
92 164 -0.105
92 166 -0.082
92 167 0.0174324030304665
92 177 -0.167
92 185 -0.091
92 193 -0.086
92 194 -0.088
92 199 -0.122
92 200 -0.116
93 100 -0.105
93 105 -0.081
93 108 -0.120
93 110 -0.174
93 117 -0.086
93 128 -0.145
93 129 -0.291
93 133 -0.109
93 136 -0.122
93 140 -0.086
93 144 -0.141
93 151 -0.083
93 164 0.0131612962735251
93 165 -0.099
93 166 -0.220
93 168 -0.263
93 169 -0.243
93 171 -0.112
93 172 -0.114
93 175 -0.107
93 177 -0.148
93 181 -0.190
93 185 -0.080
93 187 -0.083
93 188 -0.082
93 196 -0.091
93 200 -0.088
93 201 -0.080
93 205 -0.080
93 206 0.0166649088611661
94 95 -0.128
94 96 0.0120426983665511
94 97 0.0135881850214472
94 99 0.0143394555147059
94 102 -0.083
94 104 -0.142
94 105 0.0162913387854705
94 110 -0.184
94 111 -0.125
94 118 0.011932688492408
94 126 -0.155
94 127 0.0169331530426432
94 140 -0.128
94 143 0.0158503440779277
94 145 0.0162256647405515
94 149 0.0104133558611088
94 166 -0.128
94 167 0.0176211853588413
94 171 -0.123
94 177 -0.135
94 186 0.0178261891289913
94 187 0.0143456907514011
94 196 0.0180442758366309
94 210 0.016174116387803
95 99 -0.188
95 101 -0.243
95 105 -0.248
95 107 -0.139
95 122 -0.139
95 125 -0.093
95 126 0.0169288150135833
95 130 -0.109
95 132 -0.097
95 140 -0.087
95 141 -0.100
95 144 -0.210
95 145 -0.079
95 147 -0.107
95 153 -0.103
95 154 -0.090
95 156 -0.134
95 167 -0.128
95 168 -0.170
95 170 -0.107
95 172 -0.133
95 177 -0.124
95 178 -0.163
95 181 -0.084
95 182 -0.086
95 183 -0.085
95 185 -0.098
95 186 -0.083
95 187 -0.180
95 193 -0.105
95 196 -0.141
95 198 -0.217
95 200 -0.107
95 201 -0.099
95 202 -0.142
95 203 -0.185
95 204 -0.086
95 205 -0.198
95 209 -0.112
95 210 -0.077
95 211 -0.078
96 98 0.014693877909539
96 104 -0.131
96 105 0.0122557765976757
96 108 0.0128568435690437
96 109 0.0244899076335442
96 110 -0.195
96 111 -0.130
96 112 -0.125
96 115 -0.125
96 116 0.0245114826939033
96 118 0.0116102285724809
96 122 -0.148
96 126 -0.118
96 128 -0.094
96 129 -0.118
96 132 0.0139298788460352
96 133 -0.091
96 138 -0.070
96 139 0.0127256358258925
96 145 -0.058
96 147 0.0157584406025596
96 148 0.0103406418763099
96 150 0.0256920523802883
96 151 0.0165084532056333
96 155 0.0111955799946813
96 158 0.0110823717632938
96 168 -0.149
96 169 -0.092
96 170 -0.080
96 171 -0.220
96 172 -0.081
96 173 -0.145
96 174 -0.199
96 176 0.00648560219942125
96 177 -0.217
96 180 0.0119090972519645
96 184 -0.091
96 186 0.00837077214540214
96 189 0.00970538832046247
96 191 0.0324925355950286
96 192 0.00917000458387165
96 195 0.0292460439699928
96 202 0.0138835207039886
96 204 -0.079
96 205 0.0133304012010892
96 207 0.0225283276322676
97 107 0.0185034293652517
97 108 -0.101
97 110 -0.112
97 111 0.012058214366726
97 129 -0.087
97 138 -0.088
97 144 -0.116
97 161 0.0149485464980707
97 169 -0.096
97 171 -0.123
97 177 -0.115
97 186 -0.078
97 190 -0.074
97 194 -0.093
97 198 0.0148376500203978
97 204 -0.126
97 209 0.0177331132725749
97 212 -0.062
97 213 -0.060
98 104 -0.085
98 110 -0.171
98 111 -0.136
98 114 0.0149793591365212
98 115 -0.090
98 116 0.0187612059374947
98 122 -0.182
98 123 0.0170623916129924
98 129 -0.097
98 139 0.0235266997024653
98 141 0.0163672527724767
98 144 0.0159213588881074
98 148 0.0175140369355123
98 149 0.0175464326595036
98 150 0.024671888415293
98 151 0.0188743186581285
98 152 0.0191461422005247
98 155 0.0163140388089046
98 156 -0.066
98 159 0.0223450816575732
98 171 -0.190
98 172 -0.148
98 173 -0.084
98 174 -0.084
98 176 0.0166696673995873
98 181 -0.102
98 184 -0.095
98 192 0.0165240514954899
98 198 -0.103
98 207 0.0129134695506714
99 102 -0.116
99 104 -0.214
99 105 0.0235771618867436
99 109 0.0164098411845054
99 110 -0.264
99 111 -0.210
99 118 0.0185753095536395
99 124 -0.123
99 126 -0.231
99 128 -0.220
99 129 -0.148
99 137 -0.083
99 140 -0.128
99 148 -0.090
99 150 -0.090
99 153 -0.096
99 154 -0.092
99 160 -0.079
99 161 -0.082
99 164 -0.110
99 165 -0.105
99 166 -0.106
99 168 -0.150
99 171 -0.194
99 174 -0.148
99 177 -0.143
99 184 -0.112
99 187 0.0139149533167886
99 193 -0.079
99 194 -0.104
99 207 0.0128571525099483
100 101 -0.102
100 106 -0.079
100 107 0.0142511179654287
100 108 -0.090
100 110 -0.104
100 111 0.0141281593534918
100 114 -0.087
100 115 0.0139886986935599
100 121 -0.085
100 140 -0.116
100 148 -0.078
100 150 -0.103
100 151 -0.079
100 152 -0.088
100 154 -0.096
100 155 -0.136
100 157 0.01593847701989
100 159 -0.087
100 171 -0.113
100 173 0.0160856682304503
100 194 -0.083
100 200 -0.085
100 203 -0.094
100 205 -0.126
100 207 -0.100
101 102 -0.131
101 104 -0.187
101 110 -0.211
101 111 -0.147
101 113 -0.140
101 114 -0.126
101 118 0.0171180585519248
101 122 -0.179
101 124 -0.121
101 126 -0.259
101 129 -0.155
101 136 -0.134
101 146 -0.090
101 149 -0.074
101 153 -0.075
101 154 -0.078
101 156 -0.084
101 160 -0.159
101 162 -0.132
101 164 -0.092
101 165 -0.095
101 171 -0.231
101 172 -0.133
101 173 -0.097
101 174 -0.302
101 175 -0.134
101 184 -0.165
101 186 -0.078
101 190 -0.069
101 192 -0.101
101 199 -0.092
101 202 0.0288987816939753
101 206 -0.083
101 209 0.018006135719864
102 122 -0.142
102 128 -0.084
102 129 -0.087
102 135 0.0287213017673853
102 140 -0.156
102 142 -0.079
102 143 -0.080
102 145 -0.076
102 150 -0.099
102 151 -0.129
102 152 -0.095
102 155 -0.117
102 159 -0.075
102 168 -0.078
102 169 -0.082
102 171 -0.166
102 172 -0.105
102 175 -0.095
102 178 -0.160
102 179 -0.091
102 184 -0.157
102 185 -0.077
102 201 -0.072
102 205 -0.086
102 209 -0.078
103 106 0.0156338731744373
103 113 -0.091
103 114 0.0251884182291106
103 115 -0.095
103 122 -0.092
103 126 -0.165
103 128 -0.079
103 130 0.0118754918019371
103 135 0.0141226958825634
103 151 0.0132298326719412
103 158 0.0151072461909532
103 166 -0.100
103 168 -0.130
103 169 -0.090
103 171 -0.167
103 177 -0.122
103 185 0.0164853326936014
103 186 0.00764995886474345
103 191 0.0170952199991103
103 192 0.00949175778529155
103 194 0.0142801868859089
103 196 0.0102555404443792
103 207 0.0188752856507595
104 105 -0.169
104 106 0.0139066413723708
104 109 -0.094
104 111 0.0222368862950242
104 115 0.0232017014654743
104 116 -0.140
104 122 -0.087
104 126 0.0294315492828139
104 129 -0.124
104 131 -0.076
104 132 -0.135
104 133 -0.128
104 136 -0.105
104 138 -0.089
104 140 -0.109
104 141 -0.098
104 144 -0.173
104 145 -0.096
104 147 -0.122
104 148 -0.128
104 151 -0.137
104 152 -0.123
104 155 -0.105
104 159 -0.082
104 160 0.0153592756964808
104 161 0.0163123372997843
104 164 0.0202907831411326
104 165 -0.096
104 166 -0.157
104 167 -0.191
104 168 -0.204
104 169 -0.217
104 170 -0.144
104 172 -0.122
104 174 0.0178927816360271
104 175 -0.159
104 183 -0.088
104 187 -0.142
104 191 -0.097
104 195 -0.167
104 196 -0.254
104 200 -0.107
104 201 -0.077
104 202 -0.166
104 203 -0.088
104 205 -0.173
105 109 0.0238339132901612
105 110 -0.411
105 111 -0.214
105 113 -0.100
105 114 0.00836943352478302
105 115 -0.171
105 118 0.0148115547359783
105 122 -0.213
105 124 -0.082
105 126 -0.310
105 128 -0.228
105 129 -0.316
105 132 0.0206427008889134
105 140 -0.224
105 141 -0.120
105 147 0.0167613115064004
105 153 -0.082
105 160 -0.138
105 163 -0.098
105 164 -0.220
105 165 -0.098
105 166 -0.130
105 167 0.0212021089932503
105 169 -0.086
105 171 -0.235
105 173 -0.135
105 174 -0.159
105 175 -0.089
105 177 -0.277
105 184 -0.207
105 187 0.01661330902675
105 190 -0.078
105 196 0.0192194538150769
105 202 0.0193720117193817
105 203 0.0155700986780846
105 207 0.0126344888793016
105 213 0.0118153379296251
106 110 -0.179
106 124 -0.085
106 126 -0.148
106 129 -0.146
106 133 -0.111
106 141 -0.085
106 149 -0.093
106 154 -0.111
106 165 -0.086
106 166 -0.117
106 167 -0.101
106 168 -0.090
106 169 -0.117
106 170 -0.095
106 172 -0.097
106 174 -0.114
106 175 -0.164
106 178 -0.109
106 180 0.0193119773569244
106 181 -0.096
106 184 -0.101
106 196 -0.103
106 202 -0.084
106 206 -0.100
106 207 0.0125077168245349
106 209 -0.083
107 109 0.0151304962971148
107 110 -0.160
107 112 0.0173644125084402
107 113 0.0206573057461893
107 116 0.011156984006422
107 118 0.0124234825313735
107 124 -0.081
107 128 -0.125
107 129 -0.198
107 135 0.0144018312085501
107 140 -0.205
107 151 -0.080
107 152 -0.083
107 158 0.0162306502785459
107 166 -0.126
107 170 0.0263387146307009
107 171 -0.128
107 177 -0.149
107 185 -0.077
107 188 0.0158359788280059
107 192 -0.083
107 196 0.0148966193569857
107 200 -0.077
107 207 -0.082
107 209 0.0136219028244743
108 110 -0.163
108 117 -0.073
108 122 -0.136
108 124 -0.147
108 126 -0.128
108 129 -0.129
108 132 0.0126520797260004
108 140 -0.134
108 152 -0.078
108 154 -0.081
108 164 -0.085
108 174 -0.122
108 175 -0.087
108 184 -0.139
108 185 -0.082
109 110 -0.148
109 111 -0.105
109 113 0.0163068584342011
109 116 0.0138503774489917
109 118 0.0189915236171726
109 122 -0.133
109 126 -0.142
109 128 -0.140
109 129 -0.155
109 132 0.0225180364375425
109 136 0.0184243772340955
109 140 -0.174
109 147 0.0129756953269811
109 153 -0.083
109 156 0.00901071625827306
109 158 0.0103979601740753
109 165 0.017456667360595
109 167 0.0186038993826207
109 171 -0.205
109 177 -0.092
109 184 -0.088
109 188 0.0121542323003623
109 191 0.0223160200051333
109 195 0.0148686004404307
109 196 0.0143454706802544
109 202 0.00953448639846902
109 207 0.0166625326555084
110 112 -0.162
110 114 -0.120
110 116 -0.144
110 118 -0.100
110 119 -0.094
110 120 -0.104
110 121 -0.138
110 122 -0.187
110 123 -0.094
110 125 -0.113
110 127 -0.090
110 129 -0.161
110 132 -0.262
110 133 -0.128
110 136 -0.248
110 139 -0.095
110 140 -0.147
110 142 -0.094
110 143 -0.103
110 144 -0.271
110 146 -0.125
110 147 -0.208
110 148 -0.119
110 150 -0.133
110 151 -0.222
110 152 -0.147
110 155 -0.146
110 157 -0.098
110 158 -0.135
110 159 -0.112
110 162 -0.198
110 163 -0.192
110 165 -0.126
110 166 -0.119
110 167 -0.283
110 168 -0.299
110 169 -0.234
110 170 -0.222
110 171 -0.168
110 172 -0.326
110 173 -0.132
110 174 -0.095
110 176 -0.097
110 177 -0.142
110 178 -0.250
110 179 -0.089
110 180 -0.184
110 181 -0.245
110 182 -0.164
110 184 -0.092
110 185 -0.134
110 187 -0.234
110 188 -0.229
110 189 -0.119
110 190 -0.090
110 191 -0.192
110 192 -0.134
110 194 -0.131
110 195 -0.161
110 196 -0.250
110 198 -0.221
110 199 -0.122
110 200 -0.131
110 201 -0.146
110 202 -0.211
110 203 -0.226
110 205 -0.216
110 206 -0.178
110 207 -0.249
110 208 -0.080
110 209 -0.101
110 211 -0.088
110 212 -0.108
110 213 -0.113
111 113 0.0157138498760333
111 115 0.0268639029682833
111 126 0.0171522935226648
111 129 -0.090
111 132 -0.159
111 144 -0.186
111 147 -0.146
111 148 -0.084
111 151 -0.137
111 152 -0.099
111 155 -0.118
111 159 -0.085
111 161 0.0229443215509476
111 166 -0.082
111 167 -0.105
111 170 -0.101
111 172 -0.167
111 174 0.0215197901047614
111 187 -0.148
111 189 -0.103
111 191 -0.138
111 195 -0.173
111 196 -0.183
111 198 -0.116
111 200 -0.090
111 202 -0.140
111 203 -0.127
111 205 -0.158
111 207 -0.150
111 209 -0.092
112 113 -0.085
112 115 0.0186921904328096
112 119 0.0158403520423069
112 126 -0.103
112 129 -0.105
112 140 -0.097
112 150 -0.078
112 168 -0.096
112 170 0.0184356387801364
112 171 -0.137
112 174 -0.116
112 200 -0.080
112 201 -0.081
112 205 -0.116
112 213 -0.054
113 114 -0.113
113 115 0.0270718033193034
113 116 0.0108193844320848
113 122 -0.153
113 128 -0.113
113 129 -0.105
113 136 -0.080
113 140 -0.143
113 143 0.0158109796593086
113 158 0.0132138442337361
113 161 0.0162583013613483
113 165 0.0187712068228823
113 171 -0.156
113 172 -0.093
113 176 -0.080
113 177 -0.136
113 178 0.018955747894845
113 187 -0.083
113 193 -0.075
113 198 -0.141
113 200 -0.086
113 203 -0.116
113 204 -0.089
113 209 -0.076
113 210 -0.060
113 211 -0.066
113 213 -0.068
114 116 0.0149893111906532
114 122 -0.104
114 126 -0.135
114 127 0.0159223592337487
114 132 0.0137054235450039
114 135 0.0237616676435069
114 150 0.0140450604756799
114 151 0.0134593546321362
114 152 0.0107934911214361
114 155 0.0107136705958331
114 158 0.00821115776046452
114 166 -0.124
114 168 -0.110
114 171 -0.167
114 173 -0.122
114 175 -0.112
114 178 -0.084
114 179 0.0214712611812998
114 181 -0.104
114 185 0.0136043346217639
114 186 0.0158166961945675
114 187 0.0114961941053058
114 189 0.0117029918657234
114 207 0.0278990113295153
115 118 0.00658015368646714
115 119 0.0182708064939533
115 123 -0.076
115 128 0.0142326970606509
115 135 0.022099135189361
115 140 0.0228988620978467
115 143 0.0124539473188481
115 144 -0.103
115 146 0.00776279055069573
115 148 -0.086
115 151 -0.121
115 158 0.00927626324564173
115 160 0.0136040208245615
115 161 0.0132188354993861
115 162 0.0153322057997827
115 164 0.0175669766834334
115 166 0.0103594715819447
115 170 0.0127379966922934
115 173 0.018962914392085
115 177 0.0127201269199444
115 184 0.0134104098326012
115 187 -0.130
115 195 -0.079
115 196 -0.158
115 197 -0.073
115 204 0.0188040039369212
115 207 -0.160
115 208 -0.086
116 120 0.0194404698694184
116 122 -0.132
116 126 -0.143
116 141 0.00812151097697277
116 144 0.0187087524080446
116 150 0.0198477473892443
116 151 0.0186712581087304
116 160 -0.091
116 166 -0.101
116 168 -0.089
116 171 -0.170
116 174 -0.140
116 176 0.0102358179104962
116 179 0.0194763761794221
116 180 0.0128723590671392
116 187 0.0111330155780893
116 191 0.0208689986088244
116 192 0.0128457389740245
116 194 0.017939074427611
116 195 0.015370116408763
116 196 0.0218467902667013
116 202 0.0173185146810179
116 207 0.0180291013486995
116 209 0.01028505197541
117 120 0.0210689746184508
117 121 0.0307456581960254
117 127 0.0353447836187985
117 130 0.0298327027682451
117 139 0.0172093773296783
117 140 -0.091
117 166 -0.119
117 167 -0.082
117 168 -0.131
117 169 -0.093
117 171 -0.083
117 172 -0.094
117 177 -0.098
117 178 -0.075
117 184 -0.088
117 195 -0.073
118 126 -0.138
118 128 -0.090
118 129 -0.110
118 132 0.0229520117517629
118 133 0.02704762410155
118 135 0.01507740188004
118 139 0.00977204222460962
118 140 -0.085
118 147 0.0197486499450097
118 150 0.00882630165555766
118 151 0.00629292936184044
118 156 0.0129228246539715
118 158 0.0243902457468038
118 167 0.0146456974010869
118 168 -0.123
118 170 0.00685885198108499
118 171 -0.218
118 177 -0.155
118 187 0.0208385425483838
118 188 0.0279012490115207
118 190 -0.072
118 191 0.0247659847956562
118 196 0.0107108148250408
118 198 0.0201914570525411
118 202 0.0224965003457592
118 205 0.0190519848816184
118 207 0.013546116098655
118 209 0.0212920235184554
118 210 0.0103407519391492
119 122 0.0187243625887826
119 125 0.0170139481333542
119 127 0.0328623344703549
119 130 0.0212422799205377
119 151 0.00819051122449455
119 155 0.0103005990491859
119 161 0.01261740447499
119 164 0.0145955194018303
119 180 0.0182489156832427
119 203 0.0190704108869042
120 122 -0.128
120 124 0.022263969852465
120 137 0.013977498782168
120 139 0.0123758013329852
120 150 0.0227904775953526
120 168 -0.092
120 171 -0.121
120 177 -0.100
120 179 0.0208626721526602
120 181 -0.107
121 127 0.0240014007783141
121 136 -0.091
121 139 0.0218096030301853
121 142 0.0131284920331447
121 148 0.0143485570651027
121 149 0.0151957339164006
121 152 0.0155346573815179
121 154 0.0150104054434038
121 155 0.0131592665658837
121 166 -0.123
121 168 -0.092
121 169 -0.150
121 170 -0.081
121 171 -0.150
121 172 -0.084
121 174 -0.085
121 181 -0.093
121 182 0.01700447585781
121 184 -0.087
122 123 -0.124
122 124 -0.097
122 128 -0.089
122 132 -0.142
122 136 -0.151
122 137 -0.143
122 139 -0.154
122 140 -0.120
122 144 -0.079
122 145 -0.095
122 147 -0.125
122 148 -0.142
122 150 -0.190
122 151 -0.168
122 152 -0.193
122 155 -0.104
122 158 -0.169
122 159 -0.084
122 165 -0.213
122 166 -0.210
122 167 -0.103
122 168 -0.143
122 169 -0.178
122 170 -0.139
122 171 -0.109
122 173 -0.101
122 174 -0.098
122 175 -0.080
122 176 -0.086
122 177 -0.202
122 179 -0.138
122 181 -0.119
122 184 -0.089
122 185 -0.204
122 187 -0.093
122 189 -0.111
122 191 -0.112
122 192 -0.124
122 195 -0.142
122 199 -0.108
122 200 -0.201
122 202 -0.104
122 203 -0.084
122 207 -0.230
122 211 -0.083
122 213 -0.101
123 126 -0.088
123 129 -0.106
123 140 0.0159367855025687
123 143 0.0178761368377094
123 145 0.0157241753464215
123 146 0.0156276558721647
123 149 0.0127742708541841
123 164 -0.118
123 169 -0.080
123 171 -0.086
123 183 0.0150272620187345
123 186 0.0251212554078454
123 200 0.0207810219568579
123 201 0.0163685350342269
123 208 0.0261112725115545
124 136 -0.083
124 140 -0.097
124 143 -0.109
124 148 -0.076
124 156 -0.080
124 162 -0.101
124 167 -0.139
124 168 -0.127
124 169 -0.196
124 170 -0.108
124 171 -0.097
124 172 -0.175
124 174 -0.080
124 181 -0.121
124 188 -0.101
124 200 -0.078
125 126 -0.150
125 132 0.0141861152224416
125 143 0.0158156795971527
125 166 -0.079
125 168 -0.092
125 171 -0.115
125 177 -0.115
125 191 0.0140986085183809
125 198 0.0138761904329394
125 204 -0.071
126 132 -0.183
126 133 -0.093
126 136 -0.204
126 144 -0.168
126 145 -0.080
126 147 -0.181
126 148 -0.077
126 151 -0.183
126 152 -0.085
126 155 -0.082
126 156 -0.082
126 157 -0.107
126 160 0.0122762042845003
126 163 -0.116
126 164 0.0273032378514117
126 165 -0.084
126 166 -0.130
126 167 -0.254
126 168 -0.183
126 169 -0.165
126 170 -0.257
126 172 -0.167
126 173 -0.122
126 174 0.0294153179437469
126 175 -0.079
126 178 -0.180
126 180 -0.095
126 181 -0.232
126 182 -0.076
126 185 -0.156
126 186 -0.083
126 187 -0.218
126 189 -0.080
126 191 -0.246
126 193 -0.083
126 196 -0.242
126 198 -0.182
126 200 -0.125
126 202 -0.220
126 203 -0.161
126 205 -0.238
126 206 0.0199061231032563
126 207 -0.186
126 208 -0.078
126 209 -0.127
126 210 -0.069
126 211 -0.079
126 212 -0.079
126 213 -0.079
127 135 0.0150699762353063
127 138 0.0145128761844116
127 141 0.0110022174988237
127 142 0.0125376441096311
127 146 0.015405439743488
127 150 0.00837834138870971
127 155 0.0195107649868402
127 156 0.0163700927153709
127 157 0.0134364910991661
127 168 -0.115
127 176 0.0141648232349306
127 179 0.0156276169103819
127 198 0.0095811394038495
127 203 0.0143028238791067
128 130 0.0171345021413573
128 132 -0.119
128 136 -0.110
128 139 0.00993436960869234
128 143 -0.115
128 147 -0.147
128 151 -0.093
128 167 -0.173
128 172 -0.094
128 175 -0.114
128 177 0.0287076922981895
128 187 -0.126
128 188 -0.084
128 191 -0.119
128 195 -0.098
128 196 -0.170
128 198 -0.105
128 200 -0.098
128 201 -0.086
128 202 -0.133
128 205 -0.143
128 207 -0.120
128 208 -0.094
128 211 -0.056
128 212 -0.056
129 130 -0.088
129 132 -0.133
129 135 -0.124
129 136 -0.179
129 140 -0.157
129 143 -0.110
129 144 -0.152
129 147 -0.094
129 150 -0.103
129 151 -0.101
129 155 -0.094
129 156 -0.127
129 157 -0.165
129 158 -0.126
129 159 -0.115
129 160 -0.101
129 161 -0.161
129 162 -0.122
129 166 -0.082
129 167 -0.185
129 168 -0.173
129 170 -0.141
129 171 -0.135
129 172 -0.215
129 175 -0.095
129 176 -0.104
129 178 -0.160
129 179 -0.122
129 181 -0.097
129 185 -0.089
129 186 -0.095
129 188 -0.093
129 189 -0.150
129 190 -0.080
129 191 -0.110
129 195 -0.138
129 196 -0.159
129 198 -0.118
129 199 -0.091
129 200 -0.104
129 201 -0.106
129 202 -0.168
129 203 -0.079
129 204 -0.104
129 205 -0.099
129 207 -0.219
129 208 -0.105
129 211 -0.086
129 212 -0.096
129 213 -0.097
130 131 0.027592200773352
130 133 0.0183867169877668
130 140 -0.080
130 142 0.0143045682424209
130 145 0.025726031244845
130 154 0.0166897706979494
130 166 -0.129
130 167 -0.088
130 168 -0.118
130 169 -0.137
130 171 -0.140
130 184 -0.083
131 134 0.0273120962778083
131 136 -0.090
131 145 0.0327908264751347
131 148 0.016852598753694
131 149 0.0207560895791257
131 154 0.0251988721195322
131 166 -0.117
131 182 0.0177043099613059
131 186 0.0139696540812442
131 193 0.0239535354214311
132 136 0.0180839467911715
132 147 0.0221061762344181
132 150 0.0147557219230766
132 151 0.01990546916066
132 152 0.00960029821905161
132 158 0.0151473979375747
132 164 -0.119
132 165 -0.086
132 166 -0.129
132 167 0.0110992072710816
132 171 -0.240
132 174 -0.196
132 177 -0.162
132 184 -0.127
132 187 0.0107380722380852
132 191 0.0167045372874115
132 196 0.0155987342025223
132 198 0.0131279292130232
132 202 0.02097110058128
132 205 0.0139407001162649
132 207 0.012866431055525
133 140 -0.094
133 141 0.0126950772253971
133 168 -0.128
133 171 -0.173
133 172 -0.088
133 177 -0.123
134 137 0.0262332412003856
134 138 0.0252164591365592
134 139 0.0245681257827735
134 141 0.0212047325291002
134 142 0.0382642260084072
134 145 0.030520974389363
134 146 0.0220982507627501
134 148 0.0284629238030891
134 149 0.0292667268511909
134 150 0.0119429055255495
134 152 0.0149500912701065
134 153 0.0232231311920129
134 154 0.0234435692699916
134 155 0.0117721873494361
134 171 -0.087
134 176 0.011746330249816
134 182 0.0270332448881175
134 183 0.0258424176743276
134 185 0.0124559526387289
134 186 0.0251072021312852
134 187 0.0115446284842475
134 189 0.0170633954975956
134 190 0.0311046066075532
134 192 0.0250603647774962
134 193 0.0204162677925261
134 199 0.0122713276056049
134 201 0.0190664903148141
134 206 -0.084
135 136 0.0118073724688697
135 137 0.0282174989012073
135 138 0.022257304021102
135 140 -0.084
135 141 0.0173541002094837
135 156 0.0130667606854632
135 158 0.016501734216607
135 159 0.0152491216283191
135 168 -0.083
135 171 -0.124
135 177 -0.095
135 186 0.0197147421107777
135 189 0.0123229161433285
135 190 0.0115116121452549
136 139 0.0108526866792357
136 140 -0.188
136 166 -0.100
136 170 0.0152633411027524
136 171 -0.096
136 174 -0.094
136 177 -0.177
136 188 0.0170533328082841
136 190 0.00927776883939694
136 200 -0.096
137 138 0.019617094722901
137 139 0.0304470154315563
137 141 0.0251576444926107
137 142 0.0203581036500493
137 145 0.0318481195074689
137 146 0.0181557809502072
137 148 0.0192095437618415
137 149 0.0168300002938844
137 150 0.0136168702172209
137 151 0.0103289754142451
137 155 0.012222630509569
137 159 0.0143592437872114
137 161 0.0172638127907049
137 168 -0.152
137 169 -0.097
137 171 -0.159
137 172 -0.117
137 176 0.0127658197060783
137 181 -0.079
137 186 0.0178790106799558
137 190 0.0137962292320596
137 193 0.013162686052359
137 199 0.0202979086911715
138 139 0.014856120122758
138 141 0.0309194736187336
138 142 0.0256090295319299
138 143 0.0181726885048781
138 145 0.0314319553161444
138 146 0.0210973974054636
138 149 0.0212239696932568
138 151 0.0146664333158639
138 152 0.0261330928808058
138 153 0.0203146835090138
138 154 0.0281028297162309
138 155 0.0171665980408339
138 181 -0.116
138 182 0.0166770066981322
138 183 0.0211394599227387
138 185 0.0178271878776471
138 189 0.0214347404943653
138 190 0.0237746748435844
138 192 0.0227309418767063
138 197 0.0149838689977536
138 198 0.0104226036818287
138 200 0.0168052103509967
138 201 0.0171118569590728
138 204 0.0240271061614521
139 141 0.0186978841959917
139 142 0.0174727927193576
139 144 0.0136132927619768
139 145 0.0309281284495918
139 147 0.00983348080962359
139 148 0.0259591725573409
139 149 0.0213971066380608
139 150 0.0170398707386152
139 151 0.0241523676807374
139 152 0.0162251779873709
139 153 0.012098851812316
139 154 0.0129201123247481
139 158 0.0059468935506666
139 159 0.0119260805844652
139 161 0.00939277584454749
139 166 -0.105
139 169 -0.084
139 171 -0.211
139 172 -0.099
139 173 -0.077
139 174 -0.121
139 176 0.0175828640454057
139 177 -0.102
139 183 0.0127636869719037
139 185 0.0128326661694315
139 186 0.015803223570296
139 187 0.0104155882815217
139 189 0.0135286975393662
139 190 0.0177087122007899
139 192 0.0321395488867714
139 198 0.0118830293537555
139 201 0.0113314743847247
139 207 0.0137974334109142
140 144 -0.097
140 165 -0.120
140 167 -0.140
140 169 -0.120
140 170 -0.126
140 172 -0.167
140 173 -0.087
140 174 -0.197
140 175 -0.118
140 178 -0.083
140 187 -0.124
140 188 -0.083
140 195 -0.082
140 197 -0.080
140 206 -0.099
141 142 0.0293161155174526
141 143 0.0189323361764347
141 144 0.0159090466185024
141 145 0.0292169390461921
141 146 0.0227652388081478
141 147 0.0109775115656784
141 148 0.0275196637423411
141 149 0.0327534044452814
141 150 0.0221814532499282
141 151 0.0129074213723906
141 152 0.0234731503953492
141 153 0.0376128565365707
141 154 0.0294710069711471
141 155 0.0186359393883102
141 156 0.0151544184550668
141 158 0.0143485364954542
141 159 0.024387885130063
141 163 0.0139837503533956
141 170 0.0146070154654781
141 171 -0.115
141 176 0.0174887688751909
141 178 0.0125769776119136
141 182 0.0210670307093891
141 183 0.0299421530937161
141 186 0.0200140538444661
141 190 0.0213280932437346
141 192 0.0162472897748258
141 205 0.00552086464693404
141 207 -0.074
142 143 0.0192406634016688
142 144 0.0147882260884673
142 145 0.0412171642373103
142 146 0.0366342613595549
142 147 0.00672591771056475
142 148 0.0336172599437831
142 149 0.0337601665553552
142 150 0.0139508942189585
142 151 0.0160732586847111
142 152 0.0187890874092877
142 153 0.0324931129626574
142 154 0.0319777067248485
142 155 0.0208356092881378
142 159 0.0210659589414371
142 163 0.0218233512638406
142 182 0.0218805513319802
142 183 0.0220744096423577
142 186 0.0151349360516456
142 189 0.0133138927058224
142 190 0.0275534944157309
142 191 0.00975626566893292
142 192 0.022313024151191
142 194 0.0118377429197795
142 201 0.0165175826037043
142 202 -0.066
142 207 -0.060
143 146 0.0172555311374864
143 147 0.00977413748062341
143 149 0.00986559014615766
143 150 0.00984042940270779
143 153 0.0135133712263129
143 157 0.0166931950256161
143 158 0.0119215196291525
143 159 0.0141251218960606
143 163 0.0339227573783429
143 171 -0.120
143 183 0.013233009065026
143 186 0.0112611495611366
144 146 0.0190803312960086
144 147 0.018483965284346
144 149 0.00718852100576838
144 150 0.0176361382751898
144 151 0.0177966894770776
144 152 0.0109641398020484
144 155 0.0153114551190987
144 164 -0.110
144 171 -0.225
144 173 -0.103
144 174 -0.105
144 177 -0.145
144 183 0.0100451292427554
144 186 0.0100852178264405
144 187 0.0128491433567472
144 192 0.014674583279829
144 196 0.0241074447951594
144 206 -0.136
145 146 0.0206296346754184
145 148 0.0335456825393464
145 149 0.0336522767815838
145 151 0.0198108110362521
145 152 0.0180168384683316
145 153 0.024455693390711
145 154 0.0315099270946305
145 155 0.0160245240937968
145 156 0.00941165559024162
145 176 0.0119467382986881
145 182 0.0179285124414172
145 183 0.0204694092873853
145 186 0.0208740164711758
145 187 0.00989990867743829
145 189 0.0129950726621138
145 190 0.0267427561199783
145 191 0.00767321962249712
145 192 0.0225860017405126
145 193 0.0167720792594837
145 199 0.00942120917702038
145 201 0.0164593463059478
145 202 -0.064
145 205 -0.066
145 207 -0.058
146 148 0.0201865720112204
146 149 0.0254823400711484
146 151 0.0118928217114724
146 152 0.0128170299205357
146 153 0.0265548909596474
146 154 0.0254559607278596
146 155 0.0215819805477887
146 156 0.0178641125314291
146 158 0.00804684980784263
146 159 0.0189570470078154
146 163 0.0182754176311211
146 170 0.0109439627373008
146 173 0.0186349608059568
146 182 0.0230736846373085
146 183 0.0175418409297278
146 184 0.0114148023242451
146 190 0.0204624064782347
146 192 0.0209766682836663
146 203 -0.077
146 208 0.0191051142236297
147 150 0.0131319635515436
147 151 0.0211726656151732
147 152 0.0149049221563596
147 155 0.0150895886622442
147 156 0.0148958934811392
147 157 0.00967820183500147
147 158 0.0170193283769985
147 161 0.00905996669658274
147 163 0.0136550802643537
147 167 0.0135657503440587
147 171 -0.200
147 174 -0.105
147 177 -0.123
147 178 0.0101440164641085
147 183 0.00552869341891663
147 185 0.0106901137766568
147 186 0.00683219311542225
147 187 0.0158483948131637
147 189 0.0104494602283068
147 191 0.0157712968421845
147 196 0.0207683946394339
147 202 0.0246601430325703
147 205 0.024319111243266
147 207 0.00770509746330848
148 149 0.038089692222517
148 150 0.0178152581465518
148 151 0.0179004910041872
148 152 0.0281936892450013
148 153 0.0328487049471989
148 154 0.0248287381064634
148 155 0.0130335031568583
148 158 0.01322937392486
148 159 0.0139631142124839
148 161 0.0193366482800426
148 171 -0.154
148 172 -0.084
148 176 0.0144332887791266
148 177 -0.112
148 180 0.00947198370768445
148 182 0.0151830117599644
148 183 0.0175718125365583
148 186 0.0195258486454427
148 187 0.0149383261811796
148 190 0.0354429577544419
148 191 0.0169402983659701
148 192 0.0221492940496156
148 194 0.0163381101301801
149 150 0.0161591862880033
149 151 0.0201032358232405
149 152 0.027690557220426
149 153 0.04307658105594
149 154 0.040520774825091
149 155 0.0253042138131761
149 156 0.011711147824642
149 158 0.00851792749753637
149 159 0.0236662513826839
149 160 0.00580771539872935
149 161 0.0176678395529128
149 163 0.00836758490947392
149 165 0.00790372712308168
149 167 0.00684171995825109
149 170 0.00630299073560494
149 173 0.010074125140339
149 176 0.0145873450871439
149 178 0.00890527347992877
149 182 0.0260438317524398
149 183 0.0244043240774481
149 186 0.0226596146393692
149 189 0.0241984000273767
149 190 0.0268474306068149
149 192 0.0226013778101981
149 193 0.0107880384944425
149 201 0.0318075545310671
149 204 0.00669341890806808
150 151 0.0297807472515685
150 152 0.0324497822119581
150 153 0.0219798314870136
150 154 0.0198099932183252
150 155 0.0284488644405374
150 156 0.0137906440405214
150 157 0.0129152817255159
150 158 0.0280399557742306
150 159 0.0291475815279588
150 161 0.013447376278728
150 168 -0.164
150 171 -0.155
150 174 -0.103
150 176 0.0163000537468972
150 179 0.0261674347982146
150 180 0.0140074949455806
150 181 -0.081
150 182 0.00917351479195361
150 183 0.0170581718410206
150 184 -0.096
150 185 0.0152004302504392
150 186 0.012497740571874
150 187 0.0135570960254084
150 189 0.0132189012220183
150 191 0.0149252573506511
150 192 0.0114930062304877
150 194 0.00998309806938149
150 202 0.0123484302227341
150 205 0.014947094850154
150 207 0.0075815797472097
151 152 0.033097895205889
151 153 0.0223973670104839
151 154 0.0243981787435921
151 155 0.0339672703771656
151 156 0.0167268519832331
151 158 0.0182151817142185
151 159 0.0160298435089294
151 161 0.0154014158099519
151 163 0.0111914909120627
151 167 0.0109866876759889
151 171 -0.245
151 174 -0.160
151 176 0.0121188441195681
151 177 -0.139
151 180 0.011202477904352
151 181 -0.087
151 182 0.0106776355790594
151 183 0.00948046292471145
151 185 0.01940237070865
151 187 0.0158615315596528
151 191 0.00995503652740829
151 192 0.0187798268279309
151 194 0.0104580978174402
151 195 0.0122099617308045
151 196 0.0118190555965155
151 199 0.0104402568368697
151 201 0.0151476385316769
151 202 0.0103861284992478
152 153 0.033074992526515
152 154 0.0318718344856563
152 155 0.0288387772501122
152 156 0.00956193039722323
152 158 0.022945236188314
152 159 0.0249388108302342
152 161 0.0228084112409607
152 167 0.00600349209911233
152 171 -0.179
152 172 -0.100
152 176 0.0143468417804053
152 178 0.0114214779654969
152 181 -0.097
152 182 0.0134890014442069
152 183 0.0213102297172207
152 184 -0.096
152 185 0.0316189347234473
152 186 0.0153058425877469
152 187 0.0132390531071873
152 189 0.0154521625898808
152 190 0.0142549141053049
152 192 0.0154629312722745
152 194 0.0155855762257558
152 199 0.0112815099915489
152 200 0.0169144967699816
152 201 0.0158644106699216
152 205 0.0095983376129125
153 154 0.0433326798227596
153 155 0.0272233765553221
153 156 0.0161614552004035
153 157 0.0174217905224488
153 158 0.0139470028380273
153 159 0.0298958439813588
153 160 0.0100828105868304
153 161 0.0191372296785815
153 162 0.0114075888515025
153 163 0.0137193897338333
153 164 0.01296563735332
153 170 0.00965851764068775
153 173 0.0147956602751102
153 180 0.00861648266824971
153 182 0.0231119322552124
153 183 0.0266620094444182
153 189 0.0196094748845526
153 190 0.0235179134822382
153 192 0.019028208988606
153 201 0.0266286172944269
153 207 -0.065
154 155 0.0337646494454626
154 156 0.0190708195348784
154 157 0.0111080051897065
154 158 0.0105867192607648
154 159 0.0293196052150177
154 161 0.0159571529502666
154 162 0.00808572023832871
154 163 0.0150979035650734
154 171 -0.105
154 173 0.0094352285061818
154 176 0.00954875453656059
154 182 0.0286628867290293
154 183 0.0271273369721864
154 185 0.0153123280162237
154 186 0.0146788502276087
154 189 0.0301673246062308
154 190 0.0241290190986365
154 192 0.0190843584856107
154 201 0.0335571253353269
154 207 -0.061
155 156 0.0370380412122434
155 158 0.0145556961110043
155 159 0.0414984659283254
155 160 0.0132181769345783
155 163 0.0150857556266268
155 168 -0.117
155 171 -0.199
155 174 -0.145
155 176 0.015197961272856
155 179 0.0144849029013927
155 180 0.00852332406364282
155 182 0.0197167655649112
155 183 0.0154931351414507
155 185 0.0129023775125646
155 186 0.0162764632182247
155 187 0.00890512327642045
155 189 0.0285318613573881
155 190 0.0100476870988762
155 192 0.0112696186354707
155 201 0.0218383768165746
155 208 0.0150596446475902
155 209 0.0119477006327054
156 157 0.0213784340527437
156 158 0.0143827402456525
156 159 0.0354313138309912
156 160 0.0222173682848448
156 163 0.0242581471684564
156 168 -0.119
156 171 -0.096
156 178 0.0114728647677762
156 179 0.0184888785216613
156 182 0.0223956480332085
156 183 0.013887837181821
156 186 0.0109145060535118
156 187 0.0102356106885418
156 189 0.0182032391939206
156 195 -0.105
156 201 0.0155983588918339
156 208 0.0179866900679937
157 158 0.0210743987518057
157 159 0.0154738345703429
157 162 0.019946900799873
157 171 -0.087
157 179 0.0108905281486783
157 180 0.0180558613945525
157 207 -0.086
158 159 0.0188405809825215
158 161 0.0327166187410743
158 162 0.0343027113362864
158 163 0.0155187147897194
158 167 0.00913877947493221
158 170 0.00797431704809446
158 171 -0.128
158 176 0.0135876467877619
158 178 0.00972398885148936
158 183 0.00556999844198741
158 185 0.0121637153325474
158 187 0.0106296297487273
158 188 0.0122755263085797
158 191 0.0108023710065452
158 195 0.0125663037277817
158 199 0.011520874652931
158 200 0.0192963839146714
158 209 0.0114959950461181
159 160 0.025617819863967
159 163 0.0200850369384646
159 171 -0.095
159 182 0.0159383939918053
159 183 0.0198856704488689
159 185 0.0119336238904993
159 186 0.0192700187394978
159 189 0.0218912575825137
159 190 0.0129539420895428
159 192 0.0175844478752711
160 161 0.0201254369972326
160 162 0.0212888357444989
160 163 0.0173069929785958
160 164 0.0206927363341297
160 173 0.0225202956739124
160 176 0.0225825859140414
160 194 -0.075
160 196 -0.089
160 202 -0.105
160 209 -0.093
160 211 -0.058
161 164 0.0323898021586318
161 169 -0.159
161 171 -0.118
161 174 0.0170161680607237
161 175 -0.121
161 176 0.0138118593641713
161 196 -0.102
161 201 0.00969023973375788
161 207 -0.132
161 213 -0.057
162 163 0.0314843573072034
162 170 0.0195633880488156
162 176 0.0134633150645703
162 180 0.0161646195773915
162 197 -0.090
162 204 0.0172359914502812
162 207 -0.081
163 164 0.0127308497687836
163 170 0.0192995281635185
163 171 -0.101
163 173 0.0306293547432918
163 207 -0.127
164 173 0.0170890161598946
164 174 0.0328552824393225
164 175 -0.122
164 180 0.0143254096258717
164 184 0.0210046211265386
164 189 -0.079
164 196 -0.120
164 202 -0.116
164 205 -0.106
164 207 -0.181
164 211 -0.081
164 212 -0.075
164 213 -0.080
165 166 0.0302787712820584
165 171 -0.126
165 172 -0.099
165 175 0.0244339989397867
165 193 -0.100
165 198 -0.126
165 200 -0.098
165 202 -0.087
165 203 -0.120
165 204 -0.089
165 205 -0.080
165 211 -0.088
165 212 -0.078
166 168 0.0205696173011915
166 180 -0.116
166 182 -0.088
166 186 -0.119
166 187 -0.143
166 193 -0.082
166 200 -0.101
166 205 -0.108
166 211 -0.081
166 212 -0.101
166 213 -0.107
167 170 0.0348031849546221
167 171 -0.162
167 172 0.0145994210944548
167 173 0.0160632932365559
167 174 -0.090
167 177 -0.151
167 178 0.0145073066014317
167 184 -0.109
167 187 0.00972803328186502
167 191 0.0164898938474968
167 196 0.0196933903681011
167 202 0.011817502219727
167 204 -0.077
168 171 -0.132
168 174 -0.154
168 176 -0.152
168 179 -0.093
168 182 -0.085
168 184 -0.157
168 185 -0.112
168 191 -0.098
168 192 -0.081
168 193 -0.120
168 195 -0.083
168 197 -0.117
168 198 -0.085
168 199 -0.119
168 200 -0.117
168 202 -0.108
168 204 -0.095
168 206 -0.161
168 207 -0.191
168 212 -0.101
169 170 0.0227036141913822
169 171 -0.113
169 174 -0.083
169 180 -0.085
169 184 -0.093
169 195 -0.092
169 200 -0.096
169 212 -0.104
170 173 0.0163761845630142
170 190 0.0088715829797422
170 196 0.012247982308214
170 202 0.00693014693995008
170 204 0.0136564116050012
171 172 -0.121
171 176 -0.100
171 178 -0.106
171 179 -0.173
171 180 -0.203
171 181 -0.199
171 182 -0.110
171 185 -0.194
171 186 -0.104
171 187 -0.187
171 188 -0.112
171 189 -0.142
171 190 -0.114
171 191 -0.202
171 192 -0.079
171 195 -0.146
171 196 -0.256
171 198 -0.286
171 199 -0.208
171 200 -0.232
171 202 -0.198
171 203 -0.140
171 205 -0.256
171 207 -0.215
171 209 -0.096
171 211 -0.078
171 212 -0.081
171 213 -0.126
172 177 -0.111
172 179 -0.105
172 180 -0.080
172 184 -0.090
172 186 -0.079
172 193 -0.117
172 194 -0.084
172 195 -0.128
172 199 -0.158
172 206 -0.119
172 207 -0.088
172 211 -0.080
173 181 -0.089
173 183 0.00847982201274411
173 187 -0.083
173 195 -0.093
173 199 0.0121825967947447
173 205 -0.105
173 207 -0.090
174 178 -0.090
174 181 -0.202
174 185 -0.140
174 187 -0.135
174 189 -0.078
174 191 -0.135
174 195 -0.121
174 196 -0.195
174 198 -0.091
174 200 -0.130
174 202 -0.132
174 203 -0.158
174 205 -0.205
174 207 -0.148
174 209 -0.101
174 211 -0.096
175 177 -0.106
175 184 -0.136
175 193 -0.081
175 200 -0.130
175 202 -0.088
175 203 -0.080
175 205 0.0127226233956056
175 207 -0.083
176 178 0.0140958153403577
176 179 0.0288314883263396
176 180 0.0143097054921788
176 182 0.0232630547377757
176 183 0.0280635930999341
176 185 0.0221263205280796
176 186 0.0301851005932553
176 187 0.0159125218194481
176 190 0.0188932737682178
176 192 0.0249971639486976
176 193 0.018417812046138
176 198 0.00841988860735771
176 199 0.014360659999707
176 204 0.0138289833487077
177 185 -0.092
177 187 -0.176
177 188 -0.095
177 191 -0.155
177 192 -0.141
177 194 -0.105
177 195 -0.107
177 196 -0.157
177 200 -0.110
177 202 -0.137
177 203 -0.121
177 205 -0.172
177 207 -0.125
177 209 -0.078
178 179 0.0143692131584468
178 180 0.0134415874556137
178 183 0.0143208214157016
178 205 0.0153542546900328
178 209 0.0108142178049596
179 180 0.0180885201774688
179 181 -0.123
179 182 0.0157961193632674
179 183 0.0171560696839906
179 186 0.0217598793280528
179 194 0.014892476810326
179 199 0.0120777467761544
180 182 0.0135882647712164
180 183 0.0161483501888111
180 185 0.0162930938367768
180 186 0.0133480637608457
180 187 0.0125827463819495
180 188 0.0203010553969649
180 191 0.0183036887425492
180 194 0.0198635372717005
180 195 0.0161691945359673
181 184 -0.117
181 199 -0.090
181 200 -0.099
181 207 -0.091
181 208 -0.084
181 209 -0.079
181 212 -0.089
182 183 0.0432034587301795
182 185 0.0249943595568595
182 186 0.0326459219046077
182 187 0.0221236641790263
182 189 0.0325772950877443
182 190 0.0348844508958365
182 192 0.0224307323841812
182 193 0.0259620778141652
182 194 0.0129166893900746
182 197 0.0348108524627345
182 198 0.0101049540771271
182 200 0.0101871291635989
182 201 0.0358992142747482
183 184 0.00750030808968561
183 185 0.0280810116336633
183 186 0.0402443457203885
183 187 0.022488630718232
183 189 0.0266365161950059
183 190 0.0398323289789893
183 192 0.0241030695967638
183 193 0.023142803347673
183 194 0.017094775864446
183 197 0.0245956836813263
183 201 0.0309121227953683
184 200 -0.088
184 202 -0.164
184 203 -0.088
184 204 -0.088
184 205 -0.106
184 213 -0.082
185 186 0.0199928318303796
185 187 0.012269769057698
185 189 0.026277282096761
185 190 0.019182241028462
185 192 0.0163080295641002
185 194 0.0240387908864896
185 198 0.0132555562913249
185 200 0.0255387981213534
185 201 0.0150636544022156
185 207 0.00884073601542329
186 187 0.0145776943095824
186 189 0.0280431959784123
186 190 0.0303360638259341
186 192 0.0212258293058928
186 193 0.0248658515612875
186 194 0.0181799608067556
186 195 0.00793419643075273
186 197 0.0246050115255424
186 201 0.0221700148353395
187 190 0.0162095238101344
187 191 0.014831456809648
187 193 0.0122410390183349
187 197 0.0157224152575961
187 209 0.0215366666756865
187 210 0.0288326498581533
188 196 0.011090853971029
188 205 0.0132305321819456
188 209 0.0136690225761518
189 190 0.028776613338484
189 192 0.0167142733845638
189 193 0.0160761686177205
189 197 0.02848042057901
189 199 0.0121271270104727
189 200 0.0222975769772764
189 201 0.0402984590209389
189 202 0.013104879530104
189 207 0.0193367906490919
189 209 0.0104443804672571
190 192 0.0291598301303023
190 193 0.0291582245595978
190 194 0.0225924140638878
190 197 0.027646200994128
190 201 0.0350577755662382
191 192 0.0132197475165856
191 193 0.0118704129096629
191 194 0.0251364404427687
191 195 0.0305711900863948
191 196 0.0142909320204282
191 199 0.0076046668209998
191 202 0.0176141219142929
191 205 0.0107384622332129
191 207 0.0141898932464995
192 193 0.0378532549439753
192 194 0.0294917896158981
192 195 0.0123060565734319
192 196 0.00778933584696314
192 197 0.0209210210763649
192 201 0.0195105655541996
192 207 0.0162319386082506
193 194 0.0310233693059865
193 195 0.014311780208327
193 197 0.0387711606609416
193 198 0.0198557203499187
193 199 0.0138447220229576
193 200 0.0170886387005946
193 201 0.0189383788781085
193 206 -0.086
194 195 0.0170131442209742
194 197 0.0177849692197004
194 202 0.0169079445789025
194 206 -0.081
195 196 0.0226959334625347
195 205 0.0117819092318587
196 197 0.0132540127215896
196 198 0.0169932943990723
196 202 0.0199380651403888
196 205 0.0159391505324547
197 201 0.0246019537175123
198 200 0.0189038682899883
198 201 0.0105148292669962
198 202 0.0152546390212361
198 205 0.0190228510485049
198 206 -0.118
199 201 0.0134075348199738
199 203 0.0195028429185172
199 205 -0.078
200 201 0.0214908141965583
200 202 0.018406703345636
200 203 0.015949840103931
200 205 0.0150140829220663
201 203 0.0121213838560222
202 203 0.0166485782920242
202 205 0.0281933753537106
202 207 0.0170888041241882
203 205 0.0146129458379295
203 207 0.0155817748154593
203 213 0.0181475203839878
206 209 0.0111899153347081
206 213 -0.076
207 211 0.0143914830829456
208 209 0.0324079455076633
209 210 0.0580272570028502
209 212 0.0223362896134535
210 211 0.0761671990050113
210 213 0.0498476047305653
211 213 0.0583669890469518
212 213 0.0617146655920587
