# Supplementary material for: Episodic evolution of coadapted sets of amino acid sites in mitochondrial proteins
Source: PLoS Genet. 2021 Jan 25;17(1):e1008711. doi: 10.1371/journal.pgen.1008711 (PMC7861529; doi:10.1371/journal.pgen.1008711)
Supplement: S1 Data — (ZIP) [file pgen.1008711.s025.zip › data/results/coevolution_graphs/atp6.supertree.pos_cor2pcor.l90.n0.up0262.lp0500.positive_edges.graphml]

<?xml version="1.0" encoding="UTF-8"?>
<graphml xmlns="http://graphml.graphdrawing.org/xmlns">
<key id="weight" for="edge" attr.name="weight" attr.type="double"/>
	<graph id="Gpos" edgedefault="undirected">
		<node id="253"/>
		<node id="355"/>
		<node id="42"/>
		<node id="360"/>
		<node id="345"/>
		<node id="226"/>
		<node id="280"/>
		<node id="382"/>
		<node id="346"/>
		<node id="375"/>
		<node id="234"/>
		<node id="344"/>
		<node id="255"/>
		<node id="125"/>
		<node id="192"/>
		<node id="258"/>
		<node id="257"/>
		<node id="246"/>
		<node id="300"/>
		<node id="113"/>
		<node id="244"/>
		<node id="384"/>
		<node id="361"/>
		<node id="249"/>
		<node id="385"/>
		<node id="358"/>
		<node id="299"/>
		<node id="251"/>
		<node id="186"/>
		<node id="24"/>
		<node id="204"/>
		<node id="343"/>
		<node id="378"/>
		<node id="115"/>
		<node id="369"/>
		<node id="383"/>
		<node id="305"/>
		<node id="229"/>
		<node id="368"/>
		<node id="372"/>
		<node id="268"/>
		<node id="380"/>
		<node id="379"/>
		<node id="152"/>
		<node id="364"/>
		<node id="84"/>
		<node id="38"/>
		<node id="271"/>
		<node id="128"/>
		<node id="161"/>
		<node id="370"/>
		<node id="93"/>
		<node id="219"/>
		<node id="371"/>
		<node id="302"/>
		<node id="273"/>
		<node id="350"/>
		<node id="83"/>
		<node id="386"/>
		<node id="168"/>
		<node id="157"/>
		<node id="171"/>
		<node id="363"/>
		<node id="352"/>
		<node id="159"/>
		<node id="176"/>
		<node id="272"/>
		<node id="356"/>
		<node id="119"/>
		<node id="298"/>
		<node id="190"/>
		<node id="275"/>
		<node id="201"/>
		<node id="153"/>
		<node id="120"/>
		<node id="241"/>
		<node id="303"/>
		<node id="227"/>
		<node id="259"/>
		<node id="359"/>
		<node id="134"/>
		<node id="267"/>
		<node id="142"/>
		<node id="67"/>
		<node id="40"/>
		<node id="195"/>
		<node id="174"/>
		<node id="170"/>
		<node id="112"/>
		<node id="191"/>
		<node id="304"/>
		<node id="129"/>
		<node id="187"/>
		<node id="235"/>
		<node id="366"/>
		<node id="215"/>
		<node id="316"/>
		<node id="173"/>
		<node id="55"/>
		<node id="357"/>
		<node id="238"/>
		<node id="133"/>
		<node id="348"/>
		<node id="248"/>
		<node id="351"/>
		<node id="250"/>
		<node id="188"/>
		<node id="217"/>
		<node id="376"/>
		<node id="373"/>
		<node id="162"/>
		<node id="262"/>
		<node id="270"/>
		<node id="237"/>
		<node id="79"/>
		<node id="196"/>
		<node id="166"/>
		<node id="72"/>
		<node id="169"/>
		<node id="362"/>
		<node id="158"/>
		<node id="117"/>
		<node id="265"/>
		<node id="220"/>
		<node id="33"/>
		<node id="353"/>
		<node id="218"/>
		<node id="381"/>
		<node id="306"/>
		<node id="202"/>
		<node id="256"/>
		<node id="233"/>
		<node id="185"/>
		<node id="194"/>
		<node id="252"/>
		<node id="19"/>
		<node id="223"/>
		<node id="124"/>
		<node id="39"/>
		<node id="203"/>
		<node id="308"/>
		<node id="232"/>
		<node id="164"/>
		<node id="141"/>
		<node id="50"/>
		<node id="242"/>
		<node id="240"/>
		<node id="247"/>
		<node id="45"/>
		<node id="274"/>
		<node id="160"/>
		<node id="269"/>
		<node id="37"/>
		<node id="349"/>
		<node id="239"/>
		<node id="167"/>
		<node id="23"/>
		<node id="297"/>
		<node id="193"/>
		<node id="127"/>
		<node id="106"/>
		<node id="77"/>
		<node id="177"/>
		<node id="144"/>
		<node id="131"/>
		<node id="230"/>
		<node id="260"/>
		<node id="108"/>
		<node id="44"/>
		<node id="216"/>
		<node id="165"/>
		<node id="224"/>
		<node id="301"/>
		<node id="116"/>
		<node id="365"/>
		<node id="91"/>
		<node id="326"/>
		<node id="243"/>
		<node id="367"/>
		<node id="25"/>
		<node id="41"/>
		<node id="276"/>
		<node id="278"/>
		<node id="342"/>
		<node id="374"/>
		<node id="130"/>
		<node id="43"/>
		<node id="122"/>
		<node id="52"/>
		<node id="261"/>
		<node id="118"/>
		<node id="175"/>
		<node id="277"/>
		<node id="34"/>
		<node id="189"/>
		<node id="163"/>
		<node id="199"/>
		<node id="172"/>
		<node id="36"/>
		<node id="178"/>
		<node id="13"/>
		<node id="354"/>
		<node id="281"/>
		<node id="214"/>
		<node id="66"/>
		<node id="228"/>
		<node id="377"/>
		<node id="236"/>
		<node id="266"/>
		<node id="200"/>
		<node id="92"/>
		<node id="279"/>
		<node id="254"/>
		<edge source="253" target="254">
			<data key="weight">0.027592200773352</data>
		</edge>
		<edge source="50" target="249">
			<data key="weight">0.0304683053775831</data>
		</edge>
		<edge source="113" target="384">
			<data key="weight">0.0199295635665999</data>
		</edge>
		<edge source="278" target="362">
			<data key="weight">0.0196094748845526</data>
		</edge>
		<edge source="250" target="258">
			<data key="weight">0.0150699762353063</data>
		</edge>
		<edge source="223" target="298">
			<data key="weight">0.0151072461909532</data>
		</edge>
		<edge source="191" target="214">
			<data key="weight">0.0162510044469719</data>
		</edge>
		<edge source="250" target="271">
			<data key="weight">0.015405439743488</data>
		</edge>
		<edge source="186" target="377">
			<data key="weight">0.0262278256948591</data>
		</edge>
		<edge source="157" target="193">
			<data key="weight">0.0161113553396657</data>
		</edge>
		<edge source="199" target="214">
			<data key="weight">0.0164463815732227</data>
		</edge>
		<edge source="266" target="355">
			<data key="weight">0.0210670307093891</data>
		</edge>
		<edge source="276" target="356">
			<data key="weight">0.00948046292471145</data>
		</edge>
		<edge source="266" target="359">
			<data key="weight">0.0200140538444661</data>
		</edge>
		<edge source="257" target="359">
			<data key="weight">0.0251072021312852</data>
		</edge>
		<edge source="257" target="362">
			<data key="weight">0.0170633954975956</data>
		</edge>
		<edge source="38" target="371">
			<data key="weight">0.0177548389876903</data>
		</edge>
		<edge source="230" target="235">
			<data key="weight">0.0163068584342011</data>
		</edge>
		<edge source="356" target="365">
			<data key="weight">0.0241030695967638</data>
		</edge>
		<edge source="158" target="375">
			<data key="weight">0.0167236468789153</data>
		</edge>
		<edge source="275" target="352">
			<data key="weight">0.0261674347982146</data>
		</edge>
		<edge source="270" target="349">
			<data key="weight">0.0119467382986881</data>
		</edge>
		<edge source="166" target="252">
			<data key="weight">0.0158806912890369</data>
		</edge>
		<edge source="299" target="303">
			<data key="weight">0.0200850369384646</data>
		</edge>
		<edge source="214" target="368">
			<data key="weight">0.0292460439699928</data>
		</edge>
		<edge source="308" target="344">
			<data key="weight">0.0145994210944548</data>
		</edge>
		<edge source="217" target="230">
			<data key="weight">0.0164098411845054</data>
		</edge>
		<edge source="169" target="371">
			<data key="weight">0.0127555774379787</data>
		</edge>
		<edge source="37" target="235">
			<data key="weight">0.0210238266157387</data>
		</edge>
		<edge source="272" target="298">
			<data key="weight">0.0170193283769985</data>
		</edge>
		<edge source="196" target="342">
			<data key="weight">0.0169118118774673</data>
		</edge>
		<edge source="187" target="238">
			<data key="weight">0.0168557649313966</data>
		</edge>
		<edge source="23" target="93">
			<data key="weight">0.0150480734492627</data>
		</edge>
		<edge source="267" target="299">
			<data key="weight">0.0210659589414371</data>
		</edge>
		<edge source="268" target="275">
			<data key="weight">0.00984042940270779</data>
		</edge>
		<edge source="365" target="369">
			<data key="weight">0.00778933584696314</data>
		</edge>
		<edge source="267" target="268">
			<data key="weight">0.0192406634016688</data>
		</edge>
		<edge source="259" target="363">
			<data key="weight">0.00927776883939694</data>
		</edge>
		<edge source="158" target="382">
			<data key="weight">0.015069316107601</data>
		</edge>
		<edge source="359" target="367">
			<data key="weight">0.0181799608067556</data>
		</edge>
		<edge source="24" target="352">
			<data key="weight">0.0145726601156722</data>
		</edge>
		<edge source="36" target="134">
			<data key="weight">0.0145553562674555</data>
		</edge>
		<edge source="277" target="363">
			<data key="weight">0.0142549141053049</data>
		</edge>
		<edge source="262" target="363">
			<data key="weight">0.0177087122007899</data>
		</edge>
		<edge source="280" target="303">
			<data key="weight">0.0150857556266268</data>
		</edge>
		<edge source="240" target="383">
			<data key="weight">0.0103407519391492</data>
		</edge>
		<edge source="45" target="167">
			<data key="weight">0.0207992041151269</data>
		</edge>
		<edge source="77" target="380">
			<data key="weight">0.0211279598909339</data>
		</edge>
		<edge source="176" target="192">
			<data key="weight">0.0204145710327629</data>
		</edge>
		<edge source="25" target="55">
			<data key="weight">0.0201240853995636</data>
		</edge>
		<edge source="195" target="272">
			<data key="weight">0.0186543169985682</data>
		</edge>
		<edge source="361" target="369">
			<data key="weight">0.011090853971029</data>
		</edge>
		<edge source="44" target="83">
			<data key="weight">0.012104327575988</data>
		</edge>
		<edge source="190" target="380">
			<data key="weight">0.0383314846450569</data>
		</edge>
		<edge source="168" target="306">
			<data key="weight">0.0181105437109782</data>
		</edge>
		<edge source="158" target="191">
			<data key="weight">0.0190949202764104</data>
		</edge>
		<edge source="266" target="280">
			<data key="weight">0.0186359393883102</data>
		</edge>
		<edge source="261" target="370">
			<data key="weight">0.0149838689977536</data>
		</edge>
		<edge source="236" target="258">
			<data key="weight">0.0237616676435069</data>
		</edge>
		<edge source="118" target="308">
			<data key="weight">0.00918817683656874</data>
		</edge>
		<edge source="161" target="346">
			<data key="weight">0.0164569807260869</data>
		</edge>
		<edge source="195" target="369">
			<data key="weight">0.0233292907292781</data>
		</edge>
		<edge source="276" target="360">
			<data key="weight">0.0158615315596528</data>
		</edge>
		<edge source="170" target="301">
			<data key="weight">0.0185209509248153</data>
		</edge>
		<edge source="261" target="377">
			<data key="weight">0.0240271061614521</data>
		</edge>
		<edge source="190" target="386">
			<data key="weight">0.0119659239196492</data>
		</edge>
		<edge source="83" target="364">
			<data key="weight">0.0183946636650677</data>
		</edge>
		<edge source="373" target="374">
			<data key="weight">0.0214908141965583</data>
		</edge>
		<edge source="272" target="375">
			<data key="weight">0.0246601430325703</data>
		</edge>
		<edge source="169" target="214">
			<data key="weight">0.0116689782899808</data>
		</edge>
		<edge source="164" target="192">
			<data key="weight">0.0168300187540861</data>
		</edge>
		<edge source="275" target="280">
			<data key="weight">0.0284488644405374</data>
		</edge>
		<edge source="358" target="367">
			<data key="weight">0.0240387908864896</data>
		</edge>
		<edge source="266" target="378">
			<data key="weight">0.00552086464693404</data>
		</edge>
		<edge source="234" target="342">
			<data key="weight">0.0184356387801364</data>
		</edge>
		<edge source="260" target="280">
			<data key="weight">0.012222630509569</data>
		</edge>
		<edge source="366" target="372">
			<data key="weight">0.0138447220229576</data>
		</edge>
		<edge source="131" target="304">
			<data key="weight">0.0190053748906003</data>
		</edge>
		<edge source="266" target="269">
			<data key="weight">0.0159090466185024</data>
		</edge>
		<edge source="300" target="301">
			<data key="weight">0.0201254369972326</data>
		</edge>
		<edge source="217" target="360">
			<data key="weight">0.0139149533167886</data>
		</edge>
		<edge source="153" target="236">
			<data key="weight">0.00909765179613362</data>
		</edge>
		<edge source="13" target="113">
			<data key="weight">0.0243113474124033</data>
		</edge>
		<edge source="40" target="194">
			<data key="weight">0.0206523766666422</data>
		</edge>
		<edge source="279" target="298">
			<data key="weight">0.0105867192607648</data>
		</edge>
		<edge source="216" target="277">
			<data key="weight">0.0191461422005247</data>
		</edge>
		<edge source="238" target="369">
			<data key="weight">0.0218467902667013</data>
		</edge>
		<edge source="248" target="371">
			<data key="weight">0.0138761904329394</data>
		</edge>
		<edge source="275" target="380">
			<data key="weight">0.0075815797472097</data>
		</edge>
		<edge source="175" target="383">
			<data key="weight">0.0179642636868484</data>
		</edge>
		<edge source="190" target="223">
			<data key="weight">0.0259678310212604</data>
		</edge>
		<edge source="298" target="349">
			<data key="weight">0.0135876467877619</data>
		</edge>
		<edge source="160" target="172">
			<data key="weight">0.0223545830290586</data>
		</edge>
		<edge source="226" target="386">
			<data key="weight">0.0118153379296251</data>
		</edge>
		<edge source="55" target="203">
			<data key="weight">0.0109964871918508</data>
		</edge>
		<edge source="83" target="215">
			<data key="weight">0.011825556984165</data>
		</edge>
		<edge source="280" target="359">
			<data key="weight">0.0162764632182247</data>
		</edge>
		<edge source="358" target="360">
			<data key="weight">0.012269769057698</data>
		</edge>
		<edge source="273" target="301">
			<data key="weight">0.0193366482800426</data>
		</edge>
		<edge source="278" target="353">
			<data key="weight">0.00861648266824971</data>
		</edge>
		<edge source="36" target="352">
			<data key="weight">0.0120081210925069</data>
		</edge>
		<edge source="266" target="276">
			<data key="weight">0.0129074213723906</data>
		</edge>
		<edge source="118" target="214">
			<data key="weight">0.0159397040596275</data>
		</edge>
		<edge source="175" target="177">
			<data key="weight">0.0135618265010518</data>
		</edge>
		<edge source="72" target="251">
			<data key="weight">0.0269381032776029</data>
		</edge>
		<edge source="268" target="274">
			<data key="weight">0.00986559014615766</data>
		</edge>
		<edge source="275" target="349">
			<data key="weight">0.0163000537468972</data>
		</edge>
		<edge source="118" target="189">
			<data key="weight">0.0104195048275231</data>
		</edge>
		<edge source="131" target="162">
			<data key="weight">0.0359357722536553</data>
		</edge>
		<edge source="13" target="23">
			<data key="weight">0.0564849535863865</data>
		</edge>
		<edge source="223" target="253">
			<data key="weight">0.0118754918019371</data>
		</edge>
		<edge source="83" target="373">
			<data key="weight">0.015724357266669</data>
		</edge>
		<edge source="356" target="362">
			<data key="weight">0.0266365161950059</data>
		</edge>
		<edge source="108" target="342">
			<data key="weight">0.0134915314860602</data>
		</edge>
		<edge source="280" target="362">
			<data key="weight">0.0285318613573881</data>
		</edge>
		<edge source="161" target="174">
			<data key="weight">0.0217113891021496</data>
		</edge>
		<edge source="152" target="268">
			<data key="weight">0.011301944557547</data>
		</edge>
		<edge source="164" target="168">
			<data key="weight">0.0152992960938502</data>
		</edge>
		<edge source="52" target="375">
			<data key="weight">0.0125261907960099</data>
		</edge>
		<edge source="251" target="262">
			<data key="weight">0.00993436960869234</data>
		</edge>
		<edge source="302" target="303">
			<data key="weight">0.0314843573072034</data>
		</edge>
		<edge source="246" target="374">
			<data key="weight">0.0163685350342269</data>
		</edge>
		<edge source="108" target="375">
			<data key="weight">0.0117410245712379</data>
		</edge>
		<edge source="83" target="113">
			<data key="weight">0.0256421150870842</data>
		</edge>
		<edge source="160" target="164">
			<data key="weight">0.016578194753885</data>
		</edge>
		<edge source="238" target="266">
			<data key="weight">0.00812151097697277</data>
		</edge>
		<edge source="25" target="373">
			<data key="weight">0.0191927922468359</data>
		</edge>
		<edge source="189" target="190">
			<data key="weight">0.012743008694034</data>
		</edge>
		<edge source="83" target="214">
			<data key="weight">0.0165155502587446</data>
		</edge>
		<edge source="271" target="355">
			<data key="weight">0.0230736846373085</data>
		</edge>
		<edge source="36" target="119">
			<data key="weight">0.0179422036599108</data>
		</edge>
		<edge source="125" target="200">
			<data key="weight">0.0132496368926598</data>
		</edge>
		<edge source="274" target="359">
			<data key="weight">0.0226596146393692</data>
		</edge>
		<edge source="23" target="236">
			<data key="weight">0.0233108192519632</data>
		</edge>
		<edge source="216" target="275">
			<data key="weight">0.024671888415293</data>
		</edge>
		<edge source="226" target="230">
			<data key="weight">0.0238339132901612</data>
		</edge>
		<edge source="237" target="350">
			<data key="weight">0.0127201269199444</data>
		</edge>
		<edge source="192" target="242">
			<data key="weight">0.0237190050544065</data>
		</edge>
		<edge source="176" target="238">
			<data key="weight">0.0145660693298505</data>
		</edge>
		<edge source="356" target="357">
			<data key="weight">0.00750030808968561</data>
		</edge>
		<edge source="23" target="55">
			<data key="weight">0.0142769332284057</data>
		</edge>
		<edge source="218" target="345">
			<data key="weight">0.0160856682304503</data>
		</edge>
		<edge source="260" target="266">
			<data key="weight">0.0251576444926107</data>
		</edge>
		<edge source="271" target="357">
			<data key="weight">0.0114148023242451</data>
		</edge>
		<edge source="342" target="375">
			<data key="weight">0.00693014693995008</data>
		</edge>
		<edge source="233" target="249">
			<data key="weight">0.0171522935226648</data>
		</edge>
		<edge source="349" target="366">
			<data key="weight">0.018417812046138</data>
		</edge>
		<edge source="83" target="369">
			<data key="weight">0.0188244975889546</data>
		</edge>
		<edge source="300" target="303">
			<data key="weight">0.0173069929785958</data>
		</edge>
		<edge source="106" target="308">
			<data key="weight">0.0244522366504399</data>
		</edge>
		<edge source="243" target="267">
			<data key="weight">0.0131284920331447</data>
		</edge>
		<edge source="277" target="280">
			<data key="weight">0.0288387772501122</data>
		</edge>
		<edge source="42" target="45">
			<data key="weight">0.030573147919872</data>
		</edge>
		<edge source="281" target="297">
			<data key="weight">0.0213784340527437</data>
		</edge>
		<edge source="37" target="349">
			<data key="weight">0.00964977370123127</data>
		</edge>
		<edge source="360" target="382">
			<data key="weight">0.0215366666756865</data>
		</edge>
		<edge source="262" target="272">
			<data key="weight">0.00983348080962359</data>
		</edge>
		<edge source="270" target="271">
			<data key="weight">0.0206296346754184</data>
		</edge>
		<edge source="363" target="366">
			<data key="weight">0.0291582245595978</data>
		</edge>
		<edge source="24" target="373">
			<data key="weight">0.0212274999330205</data>
		</edge>
		<edge source="238" target="364">
			<data key="weight">0.0208689986088244</data>
		</edge>
		<edge source="134" target="196">
			<data key="weight">0.0229889889559714</data>
		</edge>
		<edge source="118" target="298">
			<data key="weight">0.0177729846260341</data>
		</edge>
		<edge source="52" target="190">
			<data key="weight">0.013901857230954</data>
		</edge>
		<edge source="276" target="374">
			<data key="weight">0.0151476385316769</data>
		</edge>
		<edge source="44" target="344">
			<data key="weight">0.0142116994999657</data>
		</edge>
		<edge source="119" target="125">
			<data key="weight">0.0178609138405803</data>
		</edge>
		<edge source="241" target="280">
			<data key="weight">0.0103005990491859</data>
		</edge>
		<edge source="355" target="370">
			<data key="weight">0.0348108524627345</data>
		</edge>
		<edge source="268" target="303">
			<data key="weight">0.0339227573783429</data>
		</edge>
		<edge source="273" target="349">
			<data key="weight">0.0144332887791266</data>
		</edge>
		<edge source="191" target="240">
			<data key="weight">0.0151984746518273</data>
		</edge>
		<edge source="55" target="367">
			<data key="weight">0.0167264115513496</data>
		</edge>
		<edge source="55" target="113">
			<data key="weight">0.0227071831373482</data>
		</edge>
		<edge source="178" target="229">
			<data key="weight">0.0181111309800076</data>
		</edge>
		<edge source="348" target="378">
			<data key="weight">0.0127226233956056</data>
		</edge>
		<edge source="270" target="281">
			<data key="weight">0.00941165559024162</data>
		</edge>
		<edge source="44" target="272">
			<data key="weight">0.0156055994055619</data>
		</edge>
		<edge source="66" target="272">
			<data key="weight">0.00998645363014274</data>
		</edge>
		<edge source="196" target="270">
			<data key="weight">0.00577033229237944</data>
		</edge>
		<edge source="175" target="262">
			<data key="weight">0.013503589538483</data>
		</edge>
		<edge source="367" target="368">
			<data key="weight">0.0170131442209742</data>
		</edge>
		<edge source="37" target="357">
			<data key="weight">0.0181689183613462</data>
		</edge>
		<edge source="195" target="238">
			<data key="weight">0.0129635656732162</data>
		</edge>
		<edge source="230" target="238">
			<data key="weight">0.0138503774489917</data>
		</edge>
		<edge source="40" target="364">
			<data key="weight">0.00875941254436065</data>
		</edge>
		<edge source="170" target="186">
			<data key="weight">0.0198570851640649</data>
		</edge>
		<edge source="19" target="298">
			<data key="weight">0.0114029376322914</data>
		</edge>
		<edge source="142" target="224">
			<data key="weight">0.0150275654242312</data>
		</edge>
		<edge source="240" target="382">
			<data key="weight">0.0212920235184554</data>
		</edge>
		<edge source="118" target="190">
			<data key="weight">0.0278176758578358</data>
		</edge>
		<edge source="199" target="364">
			<data key="weight">0.0136166431470971</data>
		</edge>
		<edge source="195" target="217">
			<data key="weight">0.017355880507785</data>
		</edge>
		<edge source="274" target="280">
			<data key="weight">0.0253042138131761</data>
		</edge>
		<edge source="279" target="363">
			<data key="weight">0.0241290190986365</data>
		</edge>
		<edge source="248" target="255">
			<data key="weight">0.0141861152224416</data>
		</edge>
		<edge source="106" target="175">
			<data key="weight">0.0131941163629404</data>
		</edge>
		<edge source="351" target="356">
			<data key="weight">0.0143208214157016</data>
		</edge>
		<edge source="160" target="200">
			<data key="weight">0.012428126629253</data>
		</edge>
		<edge source="270" target="362">
			<data key="weight">0.0129950726621138</data>
		</edge>
		<edge source="161" target="162">
			<data key="weight">0.0231738190538037</data>
		</edge>
		<edge source="262" target="278">
			<data key="weight">0.012098851812316</data>
		</edge>
		<edge source="279" target="359">
			<data key="weight">0.0146788502276087</data>
		</edge>
		<edge source="189" target="372">
			<data key="weight">0.0145320617480298</data>
		</edge>
		<edge source="195" target="201">
			<data key="weight">0.0193261933161757</data>
		</edge>
		<edge source="195" target="344">
			<data key="weight">0.015612656800618</data>
		</edge>
		<edge source="362" target="380">
			<data key="weight">0.0193367906490919</data>
		</edge>
		<edge source="23" target="378">
			<data key="weight">0.0152433416115439</data>
		</edge>
		<edge source="243" target="279">
			<data key="weight">0.0150104054434038</data>
		</edge>
		<edge source="19" target="113">
			<data key="weight">0.0342061346464233</data>
		</edge>
		<edge source="349" target="365">
			<data key="weight">0.0249971639486976</data>
		</edge>
		<edge source="214" target="380">
			<data key="weight">0.0225283276322676</data>
		</edge>
		<edge source="195" target="364">
			<data key="weight">0.0129256858526046</data>
		</edge>
		<edge source="165" target="199">
			<data key="weight">0.0248104447181346</data>
		</edge>
		<edge source="269" target="277">
			<data key="weight">0.0109641398020484</data>
		</edge>
		<edge source="298" target="364">
			<data key="weight">0.0108023710065452</data>
		</edge>
		<edge source="192" target="193">
			<data key="weight">0.0260962726826403</data>
		</edge>
		<edge source="255" target="371">
			<data key="weight">0.0131279292130232</data>
		</edge>
		<edge source="52" target="230">
			<data key="weight">0.0168934837810986</data>
		</edge>
		<edge source="260" target="349">
			<data key="weight">0.0127658197060783</data>
		</edge>
		<edge source="271" target="278">
			<data key="weight">0.0265548909596474</data>
		</edge>
		<edge source="25" target="83">
			<data key="weight">0.0180258737504389</data>
		</edge>
		<edge source="195" target="259">
			<data key="weight">0.0187629899771325</data>
		</edge>
		<edge source="176" target="203">
			<data key="weight">0.0186585437484575</data>
		</edge>
		<edge source="228" target="235">
			<data key="weight">0.0206573057461893</data>
		</edge>
		<edge source="36" target="172">
			<data key="weight">0.025518475354626</data>
		</edge>
		<edge source="40" target="269">
			<data key="weight">0.0147561719855343</data>
		</edge>
		<edge source="262" target="359">
			<data key="weight">0.015803223570296</data>
		</edge>
		<edge source="165" target="308">
			<data key="weight">0.01409322176492</data>
		</edge>
		<edge source="196" target="218">
			<data key="weight">0.012530130572118</data>
		</edge>
		<edge source="118" target="230">
			<data key="weight">0.0171195747492982</data>
		</edge>
		<edge source="275" target="279">
			<data key="weight">0.0198099932183252</data>
		</edge>
		<edge source="52" target="118">
			<data key="weight">0.0254251252966818</data>
		</edge>
		<edge source="37" target="304">
			<data key="weight">0.0324157591748513</data>
		</edge>
		<edge source="270" target="276">
			<data key="weight">0.0198108110362521</data>
		</edge>
		<edge source="191" target="203">
			<data key="weight">0.0188746267601673</data>
		</edge>
		<edge source="55" target="108">
			<data key="weight">0.0114858248192196</data>
		</edge>
		<edge source="240" target="258">
			<data key="weight">0.01507740188004</data>
		</edge>
		<edge source="169" target="177">
			<data key="weight">0.011669314585944</data>
		</edge>
		<edge source="261" target="355">
			<data key="weight">0.0166770066981322</data>
		</edge>
		<edge source="118" target="234">
			<data key="weight">0.0177324373844537</data>
		</edge>
		<edge source="166" target="304">
			<data key="weight">0.0173743941181231</data>
		</edge>
		<edge source="236" target="255">
			<data key="weight">0.0137054235450039</data>
		</edge>
		<edge source="36" target="301">
			<data key="weight">0.0174866858354343</data>
		</edge>
		<edge source="189" target="192">
			<data key="weight">0.0277673884688095</data>
		</edge>
		<edge source="195" target="308">
			<data key="weight">0.0284306161166385</data>
		</edge>
		<edge source="19" target="157">
			<data key="weight">0.0189007380218957</data>
		</edge>
		<edge source="240" target="369">
			<data key="weight">0.0107108148250408</data>
		</edge>
		<edge source="116" target="230">
			<data key="weight">0.016867961243603</data>
		</edge>
		<edge source="352" target="372">
			<data key="weight">0.0120777467761544</data>
		</edge>
		<edge source="41" target="374">
			<data key="weight">0.020086274929376</data>
		</edge>
		<edge source="52" target="55">
			<data key="weight">0.0139044940137632</data>
		</edge>
		<edge source="13" target="157">
			<data key="weight">0.0166264378857672</data>
		</edge>
		<edge source="279" target="374">
			<data key="weight">0.0335571253353269</data>
		</edge>
		<edge source="191" target="375">
			<data key="weight">0.0152134532870449</data>
		</edge>
		<edge source="260" target="267">
			<data key="weight">0.0203581036500493</data>
		</edge>
		<edge source="274" target="275">
			<data key="weight">0.0161591862880033</data>
		</edge>
		<edge source="226" target="360">
			<data key="weight">0.01661330902675</data>
		</edge>
		<edge source="226" target="255">
			<data key="weight">0.0206427008889134</data>
		</edge>
		<edge source="308" target="369">
			<data key="weight">0.0196933903681011</data>
		</edge>
		<edge source="199" target="273">
			<data key="weight">0.00713994309935434</data>
		</edge>
		<edge source="129" target="189">
			<data key="weight">0.017225074524526</data>
		</edge>
		<edge source="153" target="187">
			<data key="weight">0.0148184196133856</data>
		</edge>
		<edge source="260" target="275">
			<data key="weight">0.0136168702172209</data>
		</edge>
		<edge source="24" target="178">
			<data key="weight">0.0104775388032727</data>
		</edge>
		<edge source="259" target="262">
			<data key="weight">0.0108526866792357</data>
		</edge>
		<edge source="355" target="362">
			<data key="weight">0.0325772950877443</data>
		</edge>
		<edge source="120" target="259">
			<data key="weight">0.0145213863036076</data>
		</edge>
		<edge source="13" target="25">
			<data key="weight">0.0394307675646944</data>
		</edge>
		<edge source="223" target="258">
			<data key="weight">0.0141226958825634</data>
		</edge>
		<edge source="194" target="368">
			<data key="weight">0.0107395290105852</data>
		</edge>
		<edge source="273" target="353">
			<data key="weight">0.00947198370768445</data>
		</edge>
		<edge source="158" target="165">
			<data key="weight">0.0128595594779052</data>
		</edge>
		<edge source="158" target="361">
			<data key="weight">0.0149925271591119</data>
		</edge>
		<edge source="23" target="199">
			<data key="weight">0.00680379573582925</data>
		</edge>
		<edge source="214" target="375">
			<data key="weight">0.0138835207039886</data>
		</edge>
		<edge source="223" target="359">
			<data key="weight">0.00764995886474345</data>
		</edge>
		<edge source="223" target="227">
			<data key="weight">0.0156338731744373</data>
		</edge>
		<edge source="188" target="200">
			<data key="weight">0.0366512815757592</data>
		</edge>
		<edge source="129" target="358">
			<data key="weight">0.0111801164340735</data>
		</edge>
		<edge source="83" target="298">
			<data key="weight">0.0066450815378297</data>
		</edge>
		<edge source="238" target="365">
			<data key="weight">0.0128457389740245</data>
		</edge>
		<edge source="257" target="355">
			<data key="weight">0.0270332448881175</data>
		</edge>
		<edge source="55" target="157">
			<data key="weight">0.019102048639028</data>
		</edge>
		<edge source="23" target="194">
			<data key="weight">0.00728069464996256</data>
		</edge>
		<edge source="52" target="259">
			<data key="weight">0.018364651375318</data>
		</edge>
		<edge source="277" target="298">
			<data key="weight">0.022945236188314</data>
		</edge>
		<edge source="277" target="279">
			<data key="weight">0.0318718344856563</data>
		</edge>
		<edge source="262" target="273">
			<data key="weight">0.0259591725573409</data>
		</edge>
		<edge source="44" target="308">
			<data key="weight">0.0252715788216906</data>
		</edge>
		<edge source="200" target="224">
			<data key="weight">0.0167423258523824</data>
		</edge>
		<edge source="112" target="118">
			<data key="weight">0.0159267292372436</data>
		</edge>
		<edge source="277" target="374">
			<data key="weight">0.0158644106699216</data>
		</edge>
		<edge source="43" target="192">
			<data key="weight">0.0168353761894171</data>
		</edge>
		<edge source="367" target="375">
			<data key="weight">0.0169079445789025</data>
		</edge>
		<edge source="112" target="174">
			<data key="weight">0.0152142483060507</data>
		</edge>
		<edge source="19" target="93">
			<data key="weight">0.02003091351988</data>
		</edge>
		<edge source="93" target="159">
			<data key="weight">0.0197889478988897</data>
		</edge>
		<edge source="113" target="177">
			<data key="weight">0.0286950570000273</data>
		</edge>
		<edge source="249" target="379">
			<data key="weight">0.0199061231032563</data>
		</edge>
		<edge source="253" target="270">
			<data key="weight">0.025726031244845</data>
		</edge>
		<edge source="273" target="356">
			<data key="weight">0.0175718125365583</data>
		</edge>
		<edge source="199" target="380">
			<data key="weight">0.0167965364282047</data>
		</edge>
		<edge source="190" target="236">
			<data key="weight">0.037312066919073</data>
		</edge>
		<edge source="37" target="119">
			<data key="weight">0.0186296067781979</data>
		</edge>
		<edge source="223" target="236">
			<data key="weight">0.0251884182291106</data>
		</edge>
		<edge source="356" target="360">
			<data key="weight">0.022488630718232</data>
		</edge>
		<edge source="267" target="274">
			<data key="weight">0.0337601665553552</data>
		</edge>
		<edge source="266" target="267">
			<data key="weight">0.0293161155174526</data>
		</edge>
		<edge source="169" target="380">
			<data key="weight">0.0181835062713895</data>
		</edge>
		<edge source="119" target="160">
			<data key="weight">0.0265766986801661</data>
		</edge>
		<edge source="191" target="255">
			<data key="weight">0.0145833677583725</data>
		</edge>
		<edge source="271" target="303">
			<data key="weight">0.0182754176311211</data>
		</edge>
		<edge source="274" target="299">
			<data key="weight">0.0236662513826839</data>
		</edge>
		<edge source="153" target="238">
			<data key="weight">0.0117253013941362</data>
		</edge>
		<edge source="23" target="238">
			<data key="weight">0.0115780499727857</data>
		</edge>
		<edge source="153" target="368">
			<data key="weight">0.0134941407932794</data>
		</edge>
		<edge source="193" target="368">
			<data key="weight">0.0160492873356636</data>
		</edge>
		<edge source="38" target="355">
			<data key="weight">0.0286509033670778</data>
		</edge>
		<edge source="228" target="298">
			<data key="weight">0.0162306502785459</data>
		</edge>
		<edge source="267" target="272">
			<data key="weight">0.00672591771056475</data>
		</edge>
		<edge source="174" target="361">
			<data key="weight">0.0274782680377252</data>
		</edge>
		<edge source="356" target="363">
			<data key="weight">0.0398323289789893</data>
		</edge>
		<edge source="280" target="374">
			<data key="weight">0.0218383768165746</data>
		</edge>
		<edge source="266" target="279">
			<data key="weight">0.0294710069711471</data>
		</edge>
		<edge source="273" target="355">
			<data key="weight">0.0151830117599644</data>
		</edge>
		<edge source="152" target="165">
			<data key="weight">0.015346114688499</data>
		</edge>
		<edge source="361" target="382">
			<data key="weight">0.0136690225761518</data>
		</edge>
		<edge source="365" target="380">
			<data key="weight">0.0162319386082506</data>
		</edge>
		<edge source="255" target="380">
			<data key="weight">0.012866431055525</data>
		</edge>
		<edge source="218" target="233">
			<data key="weight">0.0141281593534918</data>
		</edge>
		<edge source="235" target="238">
			<data key="weight">0.0108193844320848</data>
		</edge>
		<edge source="236" target="277">
			<data key="weight">0.0107934911214361</data>
		</edge>
		<edge source="191" target="351">
			<data key="weight">0.0154470127186796</data>
		</edge>
		<edge source="238" target="269">
			<data key="weight">0.0187087524080446</data>
		</edge>
		<edge source="196" target="258">
			<data key="weight">0.01270276585641</data>
		</edge>
		<edge source="177" target="358">
			<data key="weight">0.0166719526314815</data>
		</edge>
		<edge source="281" target="360">
			<data key="weight">0.0102356106885418</data>
		</edge>
		<edge source="276" target="298">
			<data key="weight">0.0182151817142185</data>
		</edge>
		<edge source="116" target="196">
			<data key="weight">0.01923096022707</data>
		</edge>
		<edge source="194" target="266">
			<data key="weight">0.00611916249063942</data>
		</edge>
		<edge source="214" target="280">
			<data key="weight">0.0111955799946813</data>
		</edge>
		<edge source="52" target="203">
			<data key="weight">0.0179588639328696</data>
		</edge>
		<edge source="23" target="25">
			<data key="weight">0.0545982526015881</data>
		</edge>
		<edge source="214" target="353">
			<data key="weight">0.0119090972519645</data>
		</edge>
		<edge source="281" target="362">
			<data key="weight">0.0182032391939206</data>
		</edge>
		<edge source="77" target="190">
			<data key="weight">0.019677952919071</data>
		</edge>
		<edge source="131" target="188">
			<data key="weight">0.0139422803181231</data>
		</edge>
		<edge source="152" target="195">
			<data key="weight">0.0322568575052211</data>
		</edge>
		<edge source="119" target="162">
			<data key="weight">0.0206629756834252</data>
		</edge>
		<edge source="214" target="273">
			<data key="weight">0.0103406418763099</data>
		</edge>
		<edge source="118" target="130">
			<data key="weight">0.0132330818973641</data>
		</edge>
		<edge source="187" target="229">
			<data key="weight">0.0167607661302667</data>
		</edge>
		<edge source="195" target="196">
			<data key="weight">0.0103436351196462</data>
		</edge>
		<edge source="195" target="351">
			<data key="weight">0.0131251799452838</data>
		</edge>
		<edge source="276" target="369">
			<data key="weight">0.0118190555965155</data>
		</edge>
		<edge source="262" target="349">
			<data key="weight">0.0175828640454057</data>
		</edge>
		<edge source="165" target="376">
			<data key="weight">0.0153302384912122</data>
		</edge>
		<edge source="93" target="129">
			<data key="weight">0.0183410426836727</data>
		</edge>
		<edge source="353" target="359">
			<data key="weight">0.0133480637608457</data>
		</edge>
		<edge source="261" target="274">
			<data key="weight">0.0212239696932568</data>
		</edge>
		<edge source="190" target="280">
			<data key="weight">0.0107578204283107</data>
		</edge>
		<edge source="55" target="365">
			<data key="weight">0.00903549866577711</data>
		</edge>
		<edge source="118" target="238">
			<data key="weight">0.0167798046986552</data>
		</edge>
		<edge source="190" target="362">
			<data key="weight">0.0130642554577306</data>
		</edge>
		<edge source="278" target="302">
			<data key="weight">0.0114075888515025</data>
		</edge>
		<edge source="276" target="281">
			<data key="weight">0.0167268519832331</data>
		</edge>
		<edge source="173" target="270">
			<data key="weight">0.0243505978580318</data>
		</edge>
		<edge source="23" target="255">
			<data key="weight">0.0140050554947123</data>
		</edge>
		<edge source="240" target="375">
			<data key="weight">0.0224965003457592</data>
		</edge>
		<edge source="299" target="358">
			<data key="weight">0.0119336238904993</data>
		</edge>
		<edge source="25" target="238">
			<data key="weight">0.0118378631906246</data>
		</edge>
		<edge source="266" target="277">
			<data key="weight">0.0234731503953492</data>
		</edge>
		<edge source="246" target="356">
			<data key="weight">0.0150272620187345</data>
		</edge>
		<edge source="262" target="266">
			<data key="weight">0.0186978841959917</data>
		</edge>
		<edge source="274" target="342">
			<data key="weight">0.00630299073560494</data>
		</edge>
		<edge source="271" target="345">
			<data key="weight">0.0186349608059568</data>
		</edge>
		<edge source="152" target="382">
			<data key="weight">0.0103194511101086</data>
		</edge>
		<edge source="261" target="278">
			<data key="weight">0.0203146835090138</data>
		</edge>
		<edge source="131" target="169">
			<data key="weight">0.0153465375693532</data>
		</edge>
		<edge source="372" target="374">
			<data key="weight">0.0134075348199738</data>
		</edge>
		<edge source="268" target="297">
			<data key="weight">0.0166931950256161</data>
		</edge>
		<edge source="188" target="230">
			<data key="weight">0.00963059344006754</data>
		</edge>
		<edge source="152" target="158">
			<data key="weight">0.0185182817891465</data>
		</edge>
		<edge source="203" target="383">
			<data key="weight">0.016174116387803</data>
		</edge>
		<edge source="298" target="368">
			<data key="weight">0.0125663037277817</data>
		</edge>
		<edge source="297" target="298">
			<data key="weight">0.0210743987518057</data>
		</edge>
		<edge source="93" target="372">
			<data key="weight">0.0142790309591102</data>
		</edge>
		<edge source="108" target="201">
			<data key="weight">0.0194117061841672</data>
		</edge>
		<edge source="274" target="300">
			<data key="weight">0.00580771539872935</data>
		</edge>
		<edge source="128" target="158">
			<data key="weight">0.0120275417066397</data>
		</edge>
		<edge source="158" target="203">
			<data key="weight">0.0215216464560695</data>
		</edge>
		<edge source="276" target="279">
			<data key="weight">0.0243981787435921</data>
		</edge>
		<edge source="191" target="364">
			<data key="weight">0.0174043413836541</data>
		</edge>
		<edge source="40" target="187">
			<data key="weight">0.016974001972004</data>
		</edge>
		<edge source="55" target="176">
			<data key="weight">0.0105475162245659</data>
		</edge>
		<edge source="52" target="380">
			<data key="weight">0.0113481797288625</data>
		</edge>
		<edge source="353" target="361">
			<data key="weight">0.0203010553969649</data>
		</edge>
		<edge source="191" target="276">
			<data key="weight">0.0140702758922971</data>
		</edge>
		<edge source="50" target="142">
			<data key="weight">0.0200112255257776</data>
		</edge>
		<edge source="194" target="238">
			<data key="weight">0.0267940416905275</data>
		</edge>
		<edge source="165" target="230">
			<data key="weight">0.0183450229460911</data>
		</edge>
		<edge source="364" target="375">
			<data key="weight">0.0176141219142929</data>
		</edge>
		<edge source="281" target="381">
			<data key="weight">0.0179866900679937</data>
		</edge>
		<edge source="278" target="355">
			<data key="weight">0.0231119322552124</data>
		</edge>
		<edge source="359" target="365">
			<data key="weight">0.0212258293058928</data>
		</edge>
		<edge source="356" target="359">
			<data key="weight">0.0402443457203885</data>
		</edge>
		<edge source="272" target="360">
			<data key="weight">0.0158483948131637</data>
		</edge>
		<edge source="55" target="193">
			<data key="weight">0.0183523014142621</data>
		</edge>
		<edge source="36" target="346">
			<data key="weight">0.0197026907353936</data>
		</edge>
		<edge source="83" target="203">
			<data key="weight">0.00878572406741245</data>
		</edge>
		<edge source="368" target="378">
			<data key="weight">0.0117819092318587</data>
		</edge>
		<edge source="165" target="194">
			<data key="weight">0.0210465347141674</data>
		</edge>
		<edge source="120" target="369">
			<data key="weight">0.0174933518662364</data>
		</edge>
		<edge source="266" target="365">
			<data key="weight">0.0162472897748258</data>
		</edge>
		<edge source="281" target="303">
			<data key="weight">0.0242581471684564</data>
		</edge>
		<edge source="195" target="236">
			<data key="weight">0.0102386260020005</data>
		</edge>
		<edge source="191" target="371">
			<data key="weight">0.0109565896011174</data>
		</edge>
		<edge source="50" target="200">
			<data key="weight">0.0157911477811889</data>
		</edge>
		<edge source="129" target="275">
			<data key="weight">0.0121228948331597</data>
		</edge>
		<edge source="118" target="361">
			<data key="weight">0.011508061344287</data>
		</edge>
		<edge source="272" target="364">
			<data key="weight">0.0157712968421845</data>
		</edge>
		<edge source="240" target="371">
			<data key="weight">0.0201914570525411</data>
		</edge>
		<edge source="270" target="374">
			<data key="weight">0.0164593463059478</data>
		</edge>
		<edge source="189" target="223">
			<data key="weight">0.0255878111151146</data>
		</edge>
		<edge source="41" target="372">
			<data key="weight">0.014160053262921</data>
		</edge>
		<edge source="118" target="258">
			<data key="weight">0.0153867740372226</data>
		</edge>
		<edge source="238" target="349">
			<data key="weight">0.0102358179104962</data>
		</edge>
		<edge source="272" target="351">
			<data key="weight">0.0101440164641085</data>
		</edge>
		<edge source="238" target="380">
			<data key="weight">0.0180291013486995</data>
		</edge>
		<edge source="238" target="353">
			<data key="weight">0.0128723590671392</data>
		</edge>
		<edge source="262" target="358">
			<data key="weight">0.0128326661694315</data>
		</edge>
		<edge source="178" target="190">
			<data key="weight">0.0280470465794269</data>
		</edge>
		<edge source="162" target="346">
			<data key="weight">0.0186590218676805</data>
		</edge>
		<edge source="83" target="178">
			<data key="weight">0.0205711145150618</data>
		</edge>
		<edge source="177" target="371">
			<data key="weight">0.0134878959043515</data>
		</edge>
		<edge source="257" target="366">
			<data key="weight">0.0204162677925261</data>
		</edge>
		<edge source="203" target="360">
			<data key="weight">0.0143456907514011</data>
		</edge>
		<edge source="276" target="303">
			<data key="weight">0.0111914909120627</data>
		</edge>
		<edge source="301" target="349">
			<data key="weight">0.0138118593641713</data>
		</edge>
		<edge source="55" target="358">
			<data key="weight">0.0103877291045029</data>
		</edge>
		<edge source="262" target="298">
			<data key="weight">0.0059468935506666</data>
		</edge>
		<edge source="36" target="300">
			<data key="weight">0.0171826087322059</data>
		</edge>
		<edge source="248" target="364">
			<data key="weight">0.0140986085183809</data>
		</edge>
		<edge source="177" target="237">
			<data key="weight">0.0136028135553442</data>
		</edge>
		<edge source="24" target="83">
			<data key="weight">0.0211471581471901</data>
		</edge>
		<edge source="83" target="177">
			<data key="weight">0.0101984487481628</data>
		</edge>
		<edge source="230" target="308">
			<data key="weight">0.0186038993826207</data>
		</edge>
		<edge source="270" target="365">
			<data key="weight">0.0225860017405126</data>
		</edge>
		<edge source="19" target="272">
			<data key="weight">0.00779508302067072</data>
		</edge>
		<edge source="13" target="261">
			<data key="weight">0.0150956610027062</data>
		</edge>
		<edge source="153" target="195">
			<data key="weight">0.0200403901361414</data>
		</edge>
		<edge source="177" target="238">
			<data key="weight">0.0212025482325427</data>
		</edge>
		<edge source="38" target="250">
			<data key="weight">0.0132543701047128</data>
		</edge>
		<edge source="277" target="362">
			<data key="weight">0.0154521625898808</data>
		</edge>
		<edge source="120" target="234">
			<data key="weight">0.0162225691325889</data>
		</edge>
		<edge source="266" target="268">
			<data key="weight">0.0189323361764347</data>
		</edge>
		<edge source="257" target="260">
			<data key="weight">0.0262332412003856</data>
		</edge>
		<edge source="189" target="193">
			<data key="weight">0.0341442419908299</data>
		</edge>
		<edge source="170" target="174">
			<data key="weight">0.0229289209822485</data>
		</edge>
		<edge source="144" target="168">
			<data key="weight">0.0212225089143828</data>
		</edge>
		<edge source="190" target="281">
			<data key="weight">0.0113118259562927</data>
		</edge>
		<edge source="52" target="272">
			<data key="weight">0.0167489715016705</data>
		</edge>
		<edge source="281" target="298">
			<data key="weight">0.0143827402456525</data>
		</edge>
		<edge source="83" target="194">
			<data key="weight">0.01367219271141</data>
		</edge>
		<edge source="267" target="355">
			<data key="weight">0.0218805513319802</data>
		</edge>
		<edge source="167" target="224">
			<data key="weight">0.016367989780537</data>
		</edge>
		<edge source="194" target="255">
			<data key="weight">0.0191407067793556</data>
		</edge>
		<edge source="261" target="371">
			<data key="weight">0.0104226036818287</data>
		</edge>
		<edge source="25" target="113">
			<data key="weight">0.0289115791512072</data>
		</edge>
		<edge source="52" target="201">
			<data key="weight">0.0151263554452814</data>
		</edge>
		<edge source="106" target="108">
			<data key="weight">0.0175603445528202</data>
		</edge>
		<edge source="214" target="240">
			<data key="weight">0.0116102285724809</data>
		</edge>
		<edge source="23" target="113">
			<data key="weight">0.0290434306880777</data>
		</edge>
		<edge source="345" target="372">
			<data key="weight">0.0121825967947447</data>
		</edge>
		<edge source="356" target="358">
			<data key="weight">0.0280810116336633</data>
		</edge>
		<edge source="342" target="377">
			<data key="weight">0.0136564116050012</data>
		</edge>
		<edge source="188" target="238">
			<data key="weight">0.0208179266433574</data>
		</edge>
		<edge source="257" target="274">
			<data key="weight">0.0292667268511909</data>
		</edge>
		<edge source="274" target="345">
			<data key="weight">0.010074125140339</data>
		</edge>
		<edge source="37" target="174">
			<data key="weight">0.0158327258749141</data>
		</edge>
		<edge source="280" target="281">
			<data key="weight">0.0370380412122434</data>
		</edge>
		<edge source="200" target="275">
			<data key="weight">0.00745126567446103</data>
		</edge>
		<edge source="276" target="358">
			<data key="weight">0.01940237070865</data>
		</edge>
		<edge source="191" target="277">
			<data key="weight">0.00869303640543074</data>
		</edge>
		<edge source="113" target="378">
			<data key="weight">0.0144708033077282</data>
		</edge>
		<edge source="271" target="299">
			<data key="weight">0.0189570470078154</data>
		</edge>
		<edge source="262" target="277">
			<data key="weight">0.0162251779873709</data>
		</edge>
		<edge source="383" target="386">
			<data key="weight">0.0498476047305653</data>
		</edge>
		<edge source="23" target="373">
			<data key="weight">0.0325056076666039</data>
		</edge>
		<edge source="362" target="382">
			<data key="weight">0.0104443804672571</data>
		</edge>
		<edge source="193" target="378">
			<data key="weight">0.016300483442721</data>
		</edge>
		<edge source="188" target="349">
			<data key="weight">0.0121965198862209</data>
		</edge>
		<edge source="83" target="371">
			<data key="weight">0.0271711346806679</data>
		</edge>
		<edge source="55" target="66">
			<data key="weight">0.0178129504684626</data>
		</edge>
		<edge source="298" target="301">
			<data key="weight">0.0327166187410743</data>
		</edge>
		<edge source="24" target="273">
			<data key="weight">0.00727553668016234</data>
		</edge>
		<edge source="37" target="300">
			<data key="weight">0.0245240007713228</data>
		</edge>
		<edge source="37" target="142">
			<data key="weight">0.0120569094129673</data>
		</edge>
		<edge source="190" target="371">
			<data key="weight">0.016447253289297</data>
		</edge>
		<edge source="230" target="272">
			<data key="weight">0.0129756953269811</data>
		</edge>
		<edge source="118" target="120">
			<data key="weight">0.0296894640438289</data>
		</edge>
		<edge source="201" target="230">
			<data key="weight">0.0104339319279262</data>
		</edge>
		<edge source="131" target="386">
			<data key="weight">0.0119933721348782</data>
		</edge>
		<edge source="251" target="350">
			<data key="weight">0.0287076922981895</data>
		</edge>
		<edge source="91" target="175">
			<data key="weight">0.0240490040514102</data>
		</edge>
		<edge source="267" target="365">
			<data key="weight">0.022313024151191</data>
		</edge>
		<edge source="353" target="364">
			<data key="weight">0.0183036887425492</data>
		</edge>
		<edge source="24" target="55">
			<data key="weight">0.0202041907183763</data>
		</edge>
		<edge source="130" target="133">
			<data key="weight">0.0195892016055715</data>
		</edge>
		<edge source="260" target="261">
			<data key="weight">0.019617094722901</data>
		</edge>
		<edge source="115" target="117">
			<data key="weight">0.020052613410517</data>
		</edge>
		<edge source="169" target="342">
			<data key="weight">0.0120725308825606</data>
		</edge>
		<edge source="239" target="253">
			<data key="weight">0.0298327027682451</data>
		</edge>
		<edge source="193" target="219">
			<data key="weight">0.0135378217039304</data>
		</edge>
		<edge source="187" target="375">
			<data key="weight">0.0145321351387822</data>
		</edge>
		<edge source="169" target="190">
			<data key="weight">0.0158402872743859</data>
		</edge>
		<edge source="19" target="178">
			<data key="weight">0.00957260115862007</data>
		</edge>
		<edge source="44" target="230">
			<data key="weight">0.0236908187531188</data>
		</edge>
		<edge source="157" target="255">
			<data key="weight">0.0130293153178192</data>
		</edge>
		<edge source="24" target="262">
			<data key="weight">0.0141060637589808</data>
		</edge>
		<edge source="355" target="371">
			<data key="weight">0.0101049540771271</data>
		</edge>
		<edge source="273" target="279">
			<data key="weight">0.0248287381064634</data>
		</edge>
		<edge source="304" target="345">
			<data key="weight">0.0170890161598946</data>
		</edge>
		<edge source="113" target="193">
			<data key="weight">0.0167459910044584</data>
		</edge>
		<edge source="261" target="374">
			<data key="weight">0.0171118569590728</data>
		</edge>
		<edge source="158" target="195">
			<data key="weight">0.034223251847337</data>
		</edge>
		<edge source="44" target="158">
			<data key="weight">0.0132333410781986</data>
		</edge>
		<edge source="194" target="236">
			<data key="weight">0.00855428797153765</data>
		</edge>
		<edge source="218" target="297">
			<data key="weight">0.01593847701989</data>
		</edge>
		<edge source="72" target="166">
			<data key="weight">0.020273351054919</data>
		</edge>
		<edge source="130" target="227">
			<data key="weight">0.0220082087577461</data>
		</edge>
		<edge source="158" target="228">
			<data key="weight">0.0221015829293748</data>
		</edge>
		<edge source="129" target="250">
			<data key="weight">0.0146243446772713</data>
		</edge>
		<edge source="274" target="277">
			<data key="weight">0.027690557220426</data>
		</edge>
		<edge source="72" target="237">
			<data key="weight">0.0128141762374524</data>
		</edge>
		<edge source="152" target="259">
			<data key="weight">0.0142638785346901</data>
		</edge>
		<edge source="152" target="369">
			<data key="weight">0.0166165199648235</data>
		</edge>
		<edge source="255" target="272">
			<data key="weight">0.0221061762344181</data>
		</edge>
		<edge source="358" target="374">
			<data key="weight">0.0150636544022156</data>
		</edge>
		<edge source="301" target="304">
			<data key="weight">0.0323898021586318</data>
		</edge>
		<edge source="276" target="375">
			<data key="weight">0.0103861284992478</data>
		</edge>
		<edge source="298" target="342">
			<data key="weight">0.00797431704809446</data>
		</edge>
		<edge source="25" target="255">
			<data key="weight">0.0160332251832619</data>
		</edge>
		<edge source="274" target="363">
			<data key="weight">0.0268474306068149</data>
		</edge>
		<edge source="362" target="375">
			<data key="weight">0.013104879530104</data>
		</edge>
		<edge source="281" target="351">
			<data key="weight">0.0114728647677762</data>
		</edge>
		<edge source="112" target="228">
			<data key="weight">0.0210881582615455</data>
		</edge>
		<edge source="267" target="278">
			<data key="weight">0.0324931129626574</data>
		</edge>
		<edge source="278" target="298">
			<data key="weight">0.0139470028380273</data>
		</edge>
		<edge source="33" target="36">
			<data key="weight">0.0586901561387199</data>
		</edge>
		<edge source="106" target="158">
			<data key="weight">0.0168237070848585</data>
		</edge>
		<edge source="267" target="277">
			<data key="weight">0.0187890874092877</data>
		</edge>
		<edge source="194" target="342">
			<data key="weight">0.0130244213414384</data>
		</edge>
		<edge source="305" target="306">
			<data key="weight">0.0302787712820584</data>
		</edge>
		<edge source="279" target="356">
			<data key="weight">0.0271273369721864</data>
		</edge>
		<edge source="91" target="354">
			<data key="weight">0.015419507466171</data>
		</edge>
		<edge source="120" target="158">
			<data key="weight">0.0191700142513416</data>
		</edge>
		<edge source="298" target="308">
			<data key="weight">0.00913877947493221</data>
		</edge>
		<edge source="276" target="277">
			<data key="weight">0.033097895205889</data>
		</edge>
		<edge source="267" target="356">
			<data key="weight">0.0220744096423577</data>
		</edge>
		<edge source="119" target="174">
			<data key="weight">0.0218150691695083</data>
		</edge>
		<edge source="258" target="299">
			<data key="weight">0.0152491216283191</data>
		</edge>
		<edge source="239" target="250">
			<data key="weight">0.0353447836187985</data>
		</edge>
		<edge source="133" target="376">
			<data key="weight">0.0187032257512361</data>
		</edge>
		<edge source="358" target="359">
			<data key="weight">0.0199928318303796</data>
		</edge>
		<edge source="270" target="355">
			<data key="weight">0.0179285124414172</data>
		</edge>
		<edge source="278" target="356">
			<data key="weight">0.0266620094444182</data>
		</edge>
		<edge source="217" target="226">
			<data key="weight">0.0235771618867436</data>
		</edge>
		<edge source="153" target="203">
			<data key="weight">0.0145344353110661</data>
		</edge>
		<edge source="266" target="270">
			<data key="weight">0.0292169390461921</data>
		</edge>
		<edge source="278" target="342">
			<data key="weight">0.00965851764068775</data>
		</edge>
		<edge source="238" target="375">
			<data key="weight">0.0173185146810179</data>
		</edge>
		<edge source="158" target="168">
			<data key="weight">0.00952416653536053</data>
		</edge>
		<edge source="38" target="362">
			<data key="weight">0.02201719352982</data>
		</edge>
		<edge source="83" target="223">
			<data key="weight">0.0181643506477328</data>
		</edge>
		<edge source="52" target="361">
			<data key="weight">0.0130617080993227</data>
		</edge>
		<edge source="83" target="191">
			<data key="weight">0.0125452954001387</data>
		</edge>
		<edge source="195" target="268">
			<data key="weight">0.0106320284611894</data>
		</edge>
		<edge source="246" target="373">
			<data key="weight">0.0207810219568579</data>
		</edge>
		<edge source="280" target="360">
			<data key="weight">0.00890512327642045</data>
		</edge>
		<edge source="167" target="346">
			<data key="weight">0.0201354890434426</data>
		</edge>
		<edge source="266" target="273">
			<data key="weight">0.0275196637423411</data>
		</edge>
		<edge source="118" target="178">
			<data key="weight">0.0182746130750803</data>
		</edge>
		<edge source="200" target="235">
			<data key="weight">0.0207114984518688</data>
		</edge>
		<edge source="187" target="240">
			<data key="weight">0.0140163581246972</data>
		</edge>
		<edge source="217" target="380">
			<data key="weight">0.0128571525099483</data>
		</edge>
		<edge source="158" target="378">
			<data key="weight">0.014570300345683</data>
		</edge>
		<edge source="214" target="359">
			<data key="weight">0.00837077214540214</data>
		</edge>
		<edge source="52" target="226">
			<data key="weight">0.0295764750978601</data>
		</edge>
		<edge source="276" target="308">
			<data key="weight">0.0109866876759889</data>
		</edge>
		<edge source="273" target="363">
			<data key="weight">0.0354429577544419</data>
		</edge>
		<edge source="120" target="342">
			<data key="weight">0.0134677692996063</data>
		</edge>
		<edge source="376" target="378">
			<data key="weight">0.0146129458379295</data>
		</edge>
		<edge source="83" target="375">
			<data key="weight">0.0243516197229378</data>
		</edge>
		<edge source="272" target="356">
			<data key="weight">0.00552869341891663</data>
		</edge>
		<edge source="42" target="167">
			<data key="weight">0.0171689828744517</data>
		</edge>
		<edge source="268" target="272">
			<data key="weight">0.00977413748062341</data>
		</edge>
		<edge source="258" target="259">
			<data key="weight">0.0118073724688697</data>
		</edge>
		<edge source="23" target="192">
			<data key="weight">0.010544081718776</data>
		</edge>
		<edge source="152" target="201">
			<data key="weight">0.0277169810016287</data>
		</edge>
		<edge source="174" target="301">
			<data key="weight">0.0213452001501651</data>
		</edge>
		<edge source="23" target="223">
			<data key="weight">0.0126814902195449</data>
		</edge>
		<edge source="281" target="300">
			<data key="weight">0.0222173682848448</data>
		</edge>
		<edge source="25" target="129">
			<data key="weight">0.015592132362343</data>
		</edge>
		<edge source="37" target="172">
			<data key="weight">0.0144729918864613</data>
		</edge>
		<edge source="200" target="237">
			<data key="weight">0.011905316448717</data>
		</edge>
		<edge source="270" target="359">
			<data key="weight">0.0208740164711758</data>
		</edge>
		<edge source="192" target="353">
			<data key="weight">0.0174264550072533</data>
		</edge>
		<edge source="117" target="120">
			<data key="weight">0.0156841548130435</data>
		</edge>
		<edge source="129" target="177">
			<data key="weight">0.0159362585711916</data>
		</edge>
		<edge source="277" target="367">
			<data key="weight">0.0155855762257558</data>
		</edge>
		<edge source="228" target="258">
			<data key="weight">0.0144018312085501</data>
		</edge>
		<edge source="238" target="242">
			<data key="weight">0.0194404698694184</data>
		</edge>
		<edge source="272" target="280">
			<data key="weight">0.0150895886622442</data>
		</edge>
		<edge source="365" target="368">
			<data key="weight">0.0123060565734319</data>
		</edge>
		<edge source="129" target="200">
			<data key="weight">0.017249686288435</data>
		</edge>
		<edge source="280" target="349">
			<data key="weight">0.015197961272856</data>
		</edge>
		<edge source="226" target="308">
			<data key="weight">0.0212021089932503</data>
		</edge>
		<edge source="274" target="366">
			<data key="weight">0.0107880384944425</data>
		</edge>
		<edge source="268" target="299">
			<data key="weight">0.0141251218960606</data>
		</edge>
		<edge source="44" target="342">
			<data key="weight">0.0150134605564801</data>
		</edge>
		<edge source="257" target="356">
			<data key="weight">0.0258424176743276</data>
		</edge>
		<edge source="25" target="192">
			<data key="weight">0.0118859410800064</data>
		</edge>
		<edge source="272" target="380">
			<data key="weight">0.00770509746330848</data>
		</edge>
		<edge source="351" target="353">
			<data key="weight">0.0134415874556137</data>
		</edge>
		<edge source="279" target="358">
			<data key="weight">0.0153123280162237</data>
		</edge>
		<edge source="192" target="352">
			<data key="weight">0.0157984120222431</data>
		</edge>
		<edge source="261" target="279">
			<data key="weight">0.0281028297162309</data>
		</edge>
		<edge source="371" target="374">
			<data key="weight">0.0105148292669962</data>
		</edge>
		<edge source="39" target="297">
			<data key="weight">0.0156730655181378</data>
		</edge>
		<edge source="113" target="236">
			<data key="weight">0.0179438651584988</data>
		</edge>
		<edge source="178" target="380">
			<data key="weight">0.0174726735821433</data>
		</edge>
		<edge source="215" target="382">
			<data key="weight">0.0177331132725749</data>
		</edge>
		<edge source="299" target="362">
			<data key="weight">0.0218912575825137</data>
		</edge>
		<edge source="200" target="249">
			<data key="weight">0.0219554842425552</data>
		</edge>
		<edge source="215" target="233">
			<data key="weight">0.012058214366726</data>
		</edge>
		<edge source="131" target="142">
			<data key="weight">0.0227761143524312</data>
		</edge>
		<edge source="113" target="372">
			<data key="weight">0.0115440002766114</data>
		</edge>
		<edge source="83" target="226">
			<data key="weight">0.0171343413731966</data>
		</edge>
		<edge source="178" target="230">
			<data key="weight">0.0161044657776919</data>
		</edge>
		<edge source="189" target="250">
			<data key="weight">0.0171579781184068</data>
		</edge>
		<edge source="236" target="362">
			<data key="weight">0.0117029918657234</data>
		</edge>
		<edge source="174" target="346">
			<data key="weight">0.0154139026818883</data>
		</edge>
		<edge source="33" target="346">
			<data key="weight">0.0217984688538377</data>
		</edge>
		<edge source="83" target="120">
			<data key="weight">0.0181975408501581</data>
		</edge>
		<edge source="366" target="367">
			<data key="weight">0.0310233693059865</data>
		</edge>
		<edge source="243" target="262">
			<data key="weight">0.0218096030301853</data>
		</edge>
		<edge source="118" target="236">
			<data key="weight">0.0196924692555396</data>
		</edge>
		<edge source="66" target="195">
			<data key="weight">0.0112701072218623</data>
		</edge>
		<edge source="382" target="385">
			<data key="weight">0.0223362896134535</data>
		</edge>
		<edge source="196" target="298">
			<data key="weight">0.0117578940123749</data>
		</edge>
		<edge source="37" target="237">
			<data key="weight">0.00962720752364103</data>
		</edge>
		<edge source="269" target="276">
			<data key="weight">0.0177966894770776</data>
		</edge>
		<edge source="298" target="358">
			<data key="weight">0.0121637153325474</data>
		</edge>
		<edge source="228" target="234">
			<data key="weight">0.0173644125084402</data>
		</edge>
		<edge source="236" target="298">
			<data key="weight">0.00821115776046452</data>
		</edge>
		<edge source="45" target="200">
			<data key="weight">0.0225196534164913</data>
		</edge>
		<edge source="124" target="196">
			<data key="weight">0.0222684406009605</data>
		</edge>
		<edge source="113" target="226">
			<data key="weight">0.011967874610776</data>
		</edge>
		<edge source="272" target="358">
			<data key="weight">0.0106901137766568</data>
		</edge>
		<edge source="42" target="304">
			<data key="weight">0.015112614166516</data>
		</edge>
		<edge source="302" target="349">
			<data key="weight">0.0134633150645703</data>
		</edge>
		<edge source="106" target="380">
			<data key="weight">0.0153339789773025</data>
		</edge>
		<edge source="55" target="364">
			<data key="weight">0.0154734525867204</data>
		</edge>
		<edge source="218" target="237">
			<data key="weight">0.0139886986935599</data>
		</edge>
		<edge source="39" target="43">
			<data key="weight">0.0184487016361532</data>
		</edge>
		<edge source="194" target="240">
			<data key="weight">0.00900369284892695</data>
		</edge>
		<edge source="158" target="376">
			<data key="weight">0.0149172360358762</data>
		</edge>
		<edge source="352" target="356">
			<data key="weight">0.0171560696839906</data>
		</edge>
		<edge source="275" target="362">
			<data key="weight">0.0132189012220183</data>
		</edge>
		<edge source="120" target="308">
			<data key="weight">0.0215596839421972</data>
		</edge>
		<edge source="216" target="299">
			<data key="weight">0.0223450816575732</data>
		</edge>
		<edge source="116" target="302">
			<data key="weight">0.014279258119513</data>
		</edge>
		<edge source="153" target="234">
			<data key="weight">0.0162876371704005</data>
		</edge>
		<edge source="227" target="353">
			<data key="weight">0.0193119773569244</data>
		</edge>
		<edge source="269" target="275">
			<data key="weight">0.0176361382751898</data>
		</edge>
		<edge source="119" target="161">
			<data key="weight">0.0292315432890068</data>
		</edge>
		<edge source="270" target="360">
			<data key="weight">0.00989990867743829</data>
		</edge>
		<edge source="38" target="40">
			<data key="weight">0.0265964680812881</data>
		</edge>
		<edge source="45" target="233">
			<data key="weight">0.0246108678013491</data>
		</edge>
		<edge source="55" target="83">
			<data key="weight">0.026449972359125</data>
		</edge>
		<edge source="278" target="280">
			<data key="weight">0.0272233765553221</data>
		</edge>
		<edge source="165" target="240">
			<data key="weight">0.0197679155182479</data>
		</edge>
		<edge source="195" target="255">
			<data key="weight">0.0127231499862995</data>
		</edge>
		<edge source="200" target="346">
			<data key="weight">0.0275476371348902</data>
		</edge>
		<edge source="260" target="372">
			<data key="weight">0.0202979086911715</data>
		</edge>
		<edge source="372" target="376">
			<data key="weight">0.0195028429185172</data>
		</edge>
		<edge source="19" target="24">
			<data key="weight">0.0521097411679116</data>
		</edge>
		<edge source="275" target="278">
			<data key="weight">0.0219798314870136</data>
		</edge>
		<edge source="362" target="366">
			<data key="weight">0.0160761686177205</data>
		</edge>
		<edge source="257" target="365">
			<data key="weight">0.0250603647774962</data>
		</edge>
		<edge source="160" target="228">
			<data key="weight">0.0128907390044429</data>
		</edge>
		<edge source="260" target="271">
			<data key="weight">0.0181557809502072</data>
		</edge>
		<edge source="352" target="367">
			<data key="weight">0.014892476810326</data>
		</edge>
		<edge source="113" target="189">
			<data key="weight">0.0232978530492836</data>
		</edge>
		<edge source="160" target="218">
			<data key="weight">0.0144942082204341</data>
		</edge>
		<edge source="66" target="217">
			<data key="weight">0.0236403530923478</data>
		</edge>
		<edge source="24" target="276">
			<data key="weight">0.0190142731289586</data>
		</edge>
		<edge source="19" target="227">
			<data key="weight">0.0141811902421412</data>
		</edge>
		<edge source="223" target="369">
			<data key="weight">0.0102555404443792</data>
		</edge>
		<edge source="298" target="361">
			<data key="weight">0.0122755263085797</data>
		</edge>
		<edge source="144" target="171">
			<data key="weight">0.0161248737349214</data>
		</edge>
		<edge source="255" target="369">
			<data key="weight">0.0155987342025223</data>
		</edge>
		<edge source="272" target="281">
			<data key="weight">0.0148958934811392</data>
		</edge>
		<edge source="280" target="356">
			<data key="weight">0.0154931351414507</data>
		</edge>
		<edge source="366" target="370">
			<data key="weight">0.0387711606609416</data>
		</edge>
		<edge source="152" target="196">
			<data key="weight">0.0179092603697756</data>
		</edge>
		<edge source="162" target="371">
			<data key="weight">0.0110234411492507</data>
		</edge>
		<edge source="275" target="358">
			<data key="weight">0.0152004302504392</data>
		</edge>
		<edge source="243" target="274">
			<data key="weight">0.0151957339164006</data>
		</edge>
		<edge source="119" target="215">
			<data key="weight">0.0150269977763607</data>
		</edge>
		<edge source="37" target="343">
			<data key="weight">0.00916585022196453</data>
		</edge>
		<edge source="349" target="360">
			<data key="weight">0.0159125218194481</data>
		</edge>
		<edge source="194" target="308">
			<data key="weight">0.0214427656023085</data>
		</edge>
		<edge source="199" target="298">
			<data key="weight">0.0146970914300055</data>
		</edge>
		<edge source="192" target="237">
			<data key="weight">0.016809626891154</data>
		</edge>
		<edge source="37" target="72">
			<data key="weight">0.0176357624753061</data>
		</edge>
		<edge source="257" target="360">
			<data key="weight">0.0115446284842475</data>
		</edge>
		<edge source="83" target="158">
			<data key="weight">0.0167983766212124</data>
		</edge>
		<edge source="258" target="261">
			<data key="weight">0.022257304021102</data>
		</edge>
		<edge source="303" target="342">
			<data key="weight">0.0192995281635185</data>
		</edge>
		<edge source="44" target="246">
			<data key="weight">0.0127619673743426</data>
		</edge>
		<edge source="349" target="359">
			<data key="weight">0.0301851005932553</data>
		</edge>
		<edge source="277" target="358">
			<data key="weight">0.0316189347234473</data>
		</edge>
		<edge source="153" target="369">
			<data key="weight">0.0146139381726922</data>
		</edge>
		<edge source="373" target="375">
			<data key="weight">0.018406703345636</data>
		</edge>
		<edge source="257" target="271">
			<data key="weight">0.0220982507627501</data>
		</edge>
		<edge source="237" target="240">
			<data key="weight">0.00658015368646714</data>
		</edge>
		<edge source="191" target="262">
			<data key="weight">0.00891599995102382</data>
		</edge>
		<edge source="19" target="77">
			<data key="weight">0.00810028246319222</data>
		</edge>
		<edge source="192" target="275">
			<data key="weight">0.0196265954468556</data>
		</edge>
		<edge source="246" target="381">
			<data key="weight">0.0261112725115545</data>
		</edge>
		<edge source="275" target="301">
			<data key="weight">0.013447376278728</data>
		</edge>
		<edge source="364" target="380">
			<data key="weight">0.0141898932464995</data>
		</edge>
		<edge source="175" target="238">
			<data key="weight">0.0237188607785971</data>
		</edge>
		<edge source="194" target="375">
			<data key="weight">0.0189436340375612</data>
		</edge>
		<edge source="360" target="366">
			<data key="weight">0.0122410390183349</data>
		</edge>
		<edge source="304" target="357">
			<data key="weight">0.0210046211265386</data>
		</edge>
		<edge source="214" target="349">
			<data key="weight">0.00648560219942125</data>
		</edge>
		<edge source="242" target="262">
			<data key="weight">0.0123758013329852</data>
		</edge>
		<edge source="236" target="360">
			<data key="weight">0.0114961941053058</data>
		</edge>
		<edge source="120" target="190">
			<data key="weight">0.00932774397941085</data>
		</edge>
		<edge source="55" target="175">
			<data key="weight">0.0152374630768589</data>
		</edge>
		<edge source="374" target="376">
			<data key="weight">0.0121213838560222</data>
		</edge>
		<edge source="44" target="194">
			<data key="weight">0.0219075701469556</data>
		</edge>
		<edge source="305" target="348">
			<data key="weight">0.0244339989397867</data>
		</edge>
		<edge source="190" target="360">
			<data key="weight">0.0219617096016133</data>
		</edge>
		<edge source="23" target="83">
			<data key="weight">0.0176684715442002</data>
		</edge>
		<edge source="278" target="303">
			<data key="weight">0.0137193897338333</data>
		</edge>
		<edge source="235" target="298">
			<data key="weight">0.0132138442337361</data>
		</edge>
		<edge source="33" target="37">
			<data key="weight">0.0331040751008111</data>
		</edge>
		<edge source="262" target="380">
			<data key="weight">0.0137974334109142</data>
		</edge>
		<edge source="267" target="367">
			<data key="weight">0.0118377429197795</data>
		</edge>
		<edge source="246" target="274">
			<data key="weight">0.0127742708541841</data>
		</edge>
		<edge source="276" target="278">
			<data key="weight">0.0223973670104839</data>
		</edge>
		<edge source="302" target="342">
			<data key="weight">0.0195633880488156</data>
		</edge>
		<edge source="152" target="248">
			<data key="weight">0.0185635914465192</data>
		</edge>
		<edge source="191" target="369">
			<data key="weight">0.0296207628745356</data>
		</edge>
		<edge source="240" target="272">
			<data key="weight">0.0197486499450097</data>
		</edge>
		<edge source="217" target="240">
			<data key="weight">0.0185753095536395</data>
		</edge>
		<edge source="275" target="299">
			<data key="weight">0.0291475815279588</data>
		</edge>
		<edge source="42" target="142">
			<data key="weight">0.0170222563884872</data>
		</edge>
		<edge source="262" target="275">
			<data key="weight">0.0170398707386152</data>
		</edge>
		<edge source="275" target="353">
			<data key="weight">0.0140074949455806</data>
		</edge>
		<edge source="33" target="224">
			<data key="weight">0.0142573734284907</data>
		</edge>
		<edge source="359" target="362">
			<data key="weight">0.0280431959784123</data>
		</edge>
		<edge source="40" target="369">
			<data key="weight">0.0257077788111546</data>
		</edge>
		<edge source="214" target="229">
			<data key="weight">0.0128568435690437</data>
		</edge>
		<edge source="280" target="365">
			<data key="weight">0.0112696186354707</data>
		</edge>
		<edge source="25" target="358">
			<data key="weight">0.0219233109746561</data>
		</edge>
		<edge source="240" target="262">
			<data key="weight">0.00977204222460962</data>
		</edge>
		<edge source="118" target="272">
			<data key="weight">0.0143429254803226</data>
		</edge>
		<edge source="352" target="355">
			<data key="weight">0.0157961193632674</data>
		</edge>
		<edge source="83" target="272">
			<data key="weight">0.0140757827791965</data>
		</edge>
		<edge source="362" target="365">
			<data key="weight">0.0167142733845638</data>
		</edge>
		<edge source="127" target="159">
			<data key="weight">0.0261263633425076</data>
		</edge>
		<edge source="276" target="368">
			<data key="weight">0.0122099617308045</data>
		</edge>
		<edge source="281" target="299">
			<data key="weight">0.0354313138309912</data>
		</edge>
		<edge source="133" target="219">
			<data key="weight">0.0174217673614175</data>
		</edge>
		<edge source="24" target="272">
			<data key="weight">0.0116653064238165</data>
		</edge>
		<edge source="25" target="118">
			<data key="weight">0.00172985911565594</data>
		</edge>
		<edge source="13" target="19">
			<data key="weight">0.0642965062124191</data>
		</edge>
		<edge source="277" target="349">
			<data key="weight">0.0143468417804053</data>
		</edge>
		<edge source="25" target="262">
			<data key="weight">0.0120558726916967</data>
		</edge>
		<edge source="24" target="257">
			<data key="weight">0.00772605337692141</data>
		</edge>
		<edge source="237" target="298">
			<data key="weight">0.00927626324564173</data>
		</edge>
		<edge source="255" target="259">
			<data key="weight">0.0180839467911715</data>
		</edge>
		<edge source="280" target="363">
			<data key="weight">0.0100476870988762</data>
		</edge>
		<edge source="169" target="386">
			<data key="weight">0.0143915342328032</data>
		</edge>
		<edge source="250" target="280">
			<data key="weight">0.0195107649868402</data>
		</edge>
		<edge source="178" target="195">
			<data key="weight">0.011268949147102</data>
		</edge>
		<edge source="236" target="276">
			<data key="weight">0.0134593546321362</data>
		</edge>
		<edge source="271" target="281">
			<data key="weight">0.0178641125314291</data>
		</edge>
		<edge source="260" target="273">
			<data key="weight">0.0192095437618415</data>
		</edge>
		<edge source="113" target="240">
			<data key="weight">0.0106774721080145</data>
		</edge>
		<edge source="84" target="370">
			<data key="weight">0.0132852459718032</data>
		</edge>
		<edge source="52" target="106">
			<data key="weight">0.0229693660100205</data>
		</edge>
		<edge source="351" target="382">
			<data key="weight">0.0108142178049596</data>
		</edge>
		<edge source="36" target="50">
			<data key="weight">0.0222167229107724</data>
		</edge>
		<edge source="189" target="300">
			<data key="weight">0.0111743974302129</data>
		</edge>
		<edge source="34" target="368">
			<data key="weight">0.0139962875391591</data>
		</edge>
		<edge source="92" target="119">
			<data key="weight">0.025156952295662</data>
		</edge>
		<edge source="365" target="374">
			<data key="weight">0.0195105655541996</data>
		</edge>
		<edge source="25" target="157">
			<data key="weight">0.0230738499333174</data>
		</edge>
		<edge source="200" target="202">
			<data key="weight">0.0178588570878193</data>
		</edge>
		<edge source="38" target="280">
			<data key="weight">0.0144959590838869</data>
		</edge>
		<edge source="25" target="91">
			<data key="weight">0.0124365318745304</data>
		</edge>
		<edge source="272" target="303">
			<data key="weight">0.0136550802643537</data>
		</edge>
		<edge source="363" target="367">
			<data key="weight">0.0225924140638878</data>
		</edge>
		<edge source="37" target="224">
			<data key="weight">0.0175928701589684</data>
		</edge>
		<edge source="19" target="276">
			<data key="weight">0.0131490022450291</data>
		</edge>
		<edge source="279" target="280">
			<data key="weight">0.0337646494454626</data>
		</edge>
		<edge source="108" target="116">
			<data key="weight">0.0251397040386839</data>
		</edge>
		<edge source="24" target="223">
			<data key="weight">0.0153226811153321</data>
		</edge>
		<edge source="120" target="152">
			<data key="weight">0.0268830802291406</data>
		</edge>
		<edge source="25" target="277">
			<data key="weight">0.0226115763649715</data>
		</edge>
		<edge source="33" target="162">
			<data key="weight">0.0368767385277883</data>
		</edge>
		<edge source="362" target="363">
			<data key="weight">0.028776613338484</data>
		</edge>
		<edge source="152" target="238">
			<data key="weight">0.010764279884559</data>
		</edge>
		<edge source="23" target="262">
			<data key="weight">0.0146174983662205</data>
		</edge>
		<edge source="13" target="273">
			<data key="weight">0.00768924998312344</data>
		</edge>
		<edge source="242" target="260">
			<data key="weight">0.013977498782168</data>
		</edge>
		<edge source="226" target="272">
			<data key="weight">0.0167613115064004</data>
		</edge>
		<edge source="230" target="368">
			<data key="weight">0.0148686004404307</data>
		</edge>
		<edge source="164" target="361">
			<data key="weight">0.0165057648853768</data>
		</edge>
		<edge source="203" target="369">
			<data key="weight">0.0180442758366309</data>
		</edge>
		<edge source="108" target="382">
			<data key="weight">0.0115502384361327</data>
		</edge>
		<edge source="108" target="369">
			<data key="weight">0.0181503309361497</data>
		</edge>
		<edge source="271" target="279">
			<data key="weight">0.0254559607278596</data>
		</edge>
		<edge source="364" target="368">
			<data key="weight">0.0305711900863948</data>
		</edge>
		<edge source="355" target="356">
			<data key="weight">0.0432034587301795</data>
		</edge>
		<edge source="158" target="226">
			<data key="weight">0.0277258901329107</data>
		</edge>
		<edge source="92" target="171">
			<data key="weight">0.0290718464142184</data>
		</edge>
		<edge source="236" target="359">
			<data key="weight">0.0158166961945675</data>
		</edge>
		<edge source="37" target="200">
			<data key="weight">0.0373531836717791</data>
		</edge>
		<edge source="118" target="382">
			<data key="weight">0.013478461476961</data>
		</edge>
		<edge source="108" target="191">
			<data key="weight">0.0246776173865902</data>
		</edge>
		<edge source="55" target="190">
			<data key="weight">0.0117691881011576</data>
		</edge>
		<edge source="152" target="360">
			<data key="weight">0.00966368061030358</data>
		</edge>
		<edge source="176" target="243">
			<data key="weight">0.0355814409243405</data>
		</edge>
		<edge source="261" target="276">
			<data key="weight">0.0146664333158639</data>
		</edge>
		<edge source="203" target="214">
			<data key="weight">0.0120426983665511</data>
		</edge>
		<edge source="129" target="169">
			<data key="weight">0.0150462352158818</data>
		</edge>
		<edge source="24" target="238">
			<data key="weight">0.0121929474228375</data>
		</edge>
		<edge source="203" target="240">
			<data key="weight">0.011932688492408</data>
		</edge>
		<edge source="355" target="360">
			<data key="weight">0.0221236641790263</data>
		</edge>
		<edge source="118" target="375">
			<data key="weight">0.0133708476737542</data>
		</edge>
		<edge source="365" target="367">
			<data key="weight">0.0294917896158981</data>
		</edge>
		<edge source="274" target="278">
			<data key="weight">0.04307658105594</data>
		</edge>
		<edge source="164" target="218">
			<data key="weight">0.0323305097975475</data>
		</edge>
		<edge source="376" target="380">
			<data key="weight">0.0155817748154593</data>
		</edge>
		<edge source="195" target="276">
			<data key="weight">0.00813271623847746</data>
		</edge>
		<edge source="177" target="236">
			<data key="weight">0.0183364821667688</data>
		</edge>
		<edge source="278" target="281">
			<data key="weight">0.0161614552004035</data>
		</edge>
		<edge source="194" target="269">
			<data key="weight">0.0261943036858505</data>
		</edge>
		<edge source="266" target="278">
			<data key="weight">0.0376128565365707</data>
		</edge>
		<edge source="79" target="142">
			<data key="weight">0.0222695636692584</data>
		</edge>
		<edge source="108" target="118">
			<data key="weight">0.0113155576404753</data>
		</edge>
		<edge source="214" target="365">
			<data key="weight">0.00917000458387165</data>
		</edge>
		<edge source="355" target="359">
			<data key="weight">0.0326459219046077</data>
		</edge>
		<edge source="271" target="356">
			<data key="weight">0.0175418409297278</data>
		</edge>
		<edge source="108" target="195">
			<data key="weight">0.0348823397693922</data>
		</edge>
		<edge source="52" target="240">
			<data key="weight">0.018666951873369</data>
		</edge>
		<edge source="191" target="272">
			<data key="weight">0.0189748989087311</data>
		</edge>
		<edge source="33" target="160">
			<data key="weight">0.0298111319074912</data>
		</edge>
		<edge source="261" target="268">
			<data key="weight">0.0181726885048781</data>
		</edge>
		<edge source="176" target="191">
			<data key="weight">0.0132071847868082</data>
		</edge>
		<edge source="196" target="215">
			<data key="weight">0.0155675780961996</data>
		</edge>
		<edge source="66" target="240">
			<data key="weight">0.0128265313814899</data>
		</edge>
		<edge source="276" target="301">
			<data key="weight">0.0154014158099519</data>
		</edge>
		<edge source="240" target="256">
			<data key="weight">0.02704762410155</data>
		</edge>
		<edge source="33" target="45">
			<data key="weight">0.023702901725435</data>
		</edge>
		<edge source="23" target="257">
			<data key="weight">0.00427992791200748</data>
		</edge>
		<edge source="162" target="202">
			<data key="weight">0.0393219049513986</data>
		</edge>
		<edge source="19" target="84">
			<data key="weight">0.00669600029740902</data>
		</edge>
		<edge source="269" target="356">
			<data key="weight">0.0100451292427554</data>
		</edge>
		<edge source="373" target="376">
			<data key="weight">0.015949840103931</data>
		</edge>
		<edge source="228" target="240">
			<data key="weight">0.0124234825313735</data>
		</edge>
		<edge source="268" target="359">
			<data key="weight">0.0112611495611366</data>
		</edge>
		<edge source="237" target="377">
			<data key="weight">0.0188040039369212</data>
		</edge>
		<edge source="186" target="350">
			<data key="weight">0.0171008397276606</data>
		</edge>
		<edge source="19" target="277">
			<data key="weight">0.0211258891668989</data>
		</edge>
		<edge source="40" target="108">
			<data key="weight">0.0182579150106845</data>
		</edge>
		<edge source="124" target="168">
			<data key="weight">0.0397487663248744</data>
		</edge>
		<edge source="83" target="165">
			<data key="weight">0.0170940141918927</data>
		</edge>
		<edge source="37" target="168">
			<data key="weight">0.0135514770391312</data>
		</edge>
		<edge source="191" target="199">
			<data key="weight">0.0192612609723479</data>
		</edge>
		<edge source="281" target="374">
			<data key="weight">0.0155983588918339</data>
		</edge>
		<edge source="168" target="346">
			<data key="weight">0.0179676018546408</data>
		</edge>
		<edge source="153" target="191">
			<data key="weight">0.0219420437808665</data>
		</edge>
		<edge source="24" target="191">
			<data key="weight">0.00908499900800559</data>
		</edge>
		<edge source="177" target="188">
			<data key="weight">0.016241290539652</data>
		</edge>
		<edge source="369" target="375">
			<data key="weight">0.0199380651403888</data>
		</edge>
		<edge source="25" target="275">
			<data key="weight">0.0139100359077044</data>
		</edge>
		<edge source="270" target="356">
			<data key="weight">0.0204694092873853</data>
		</edge>
		<edge source="275" target="364">
			<data key="weight">0.0149252573506511</data>
		</edge>
		<edge source="275" target="355">
			<data key="weight">0.00917351479195361</data>
		</edge>
		<edge source="42" target="43">
			<data key="weight">0.0164886949356288</data>
		</edge>
		<edge source="223" target="367">
			<data key="weight">0.0142801868859089</data>
		</edge>
		<edge source="43" target="67">
			<data key="weight">0.0148134953321672</data>
		</edge>
		<edge source="133" target="265">
			<data key="weight">0.0166413428028076</data>
		</edge>
		<edge source="40" target="230">
			<data key="weight">0.0151987920505905</data>
		</edge>
		<edge source="279" target="299">
			<data key="weight">0.0293196052150177</data>
		</edge>
		<edge source="269" target="280">
			<data key="weight">0.0153114551190987</data>
		</edge>
		<edge source="215" target="371">
			<data key="weight">0.0148376500203978</data>
		</edge>
		<edge source="199" target="238">
			<data key="weight">0.0144194673069712</data>
		</edge>
		<edge source="237" target="268">
			<data key="weight">0.0124539473188481</data>
		</edge>
		<edge source="257" target="374">
			<data key="weight">0.0190664903148141</data>
		</edge>
		<edge source="25" target="227">
			<data key="weight">0.0211131273210585</data>
		</edge>
		<edge source="116" target="120">
			<data key="weight">0.0205164535659827</data>
		</edge>
		<edge source="37" target="196">
			<data key="weight">0.014541971509433</data>
		</edge>
		<edge source="279" target="301">
			<data key="weight">0.0159571529502666</data>
		</edge>
		<edge source="250" target="352">
			<data key="weight">0.0156276169103819</data>
		</edge>
		<edge source="23" target="371">
			<data key="weight">0.0146066893505816</data>
		</edge>
		<edge source="261" target="266">
			<data key="weight">0.0309194736187336</data>
		</edge>
		<edge source="118" target="223">
			<data key="weight">0.0147470202841062</data>
		</edge>
		<edge source="44" target="120">
			<data key="weight">0.012841017026746</data>
		</edge>
		<edge source="275" target="281">
			<data key="weight">0.0137906440405214</data>
		</edge>
		<edge source="37" target="233">
			<data key="weight">0.0317830532019111</data>
		</edge>
		<edge source="364" target="369">
			<data key="weight">0.0142909320204282</data>
		</edge>
		<edge source="277" target="360">
			<data key="weight">0.0132390531071873</data>
		</edge>
		<edge source="38" target="66">
			<data key="weight">0.0220488236290126</data>
		</edge>
		<edge source="37" target="67">
			<data key="weight">0.025521166936604</data>
		</edge>
		<edge source="240" target="308">
			<data key="weight">0.0146456974010869</data>
		</edge>
		<edge source="120" target="168">
			<data key="weight">0.0151882953299621</data>
		</edge>
		<edge source="19" target="83">
			<data key="weight">0.0173288507005615</data>
		</edge>
		<edge source="44" target="369">
			<data key="weight">0.0219058226775548</data>
		</edge>
		<edge source="254" target="257">
			<data key="weight">0.0273120962778083</data>
		</edge>
		<edge source="266" target="281">
			<data key="weight">0.0151544184550668</data>
		</edge>
		<edge source="301" target="374">
			<data key="weight">0.00969023973375788</data>
		</edge>
		<edge source="153" target="259">
			<data key="weight">0.0164419225329788</data>
		</edge>
		<edge source="194" target="262">
			<data key="weight">0.00665896393371376</data>
		</edge>
		<edge source="238" target="367">
			<data key="weight">0.017939074427611</data>
		</edge>
		<edge source="250" target="281">
			<data key="weight">0.0163700927153709</data>
		</edge>
		<edge source="255" target="298">
			<data key="weight">0.0151473979375747</data>
		</edge>
		<edge source="23" target="276">
			<data key="weight">0.0205749511185411</data>
		</edge>
		<edge source="267" target="276">
			<data key="weight">0.0160732586847111</data>
		</edge>
		<edge source="36" target="249">
			<data key="weight">0.0413544199579307</data>
		</edge>
		<edge source="83" target="386">
			<data key="weight">0.0101990355007303</data>
		</edge>
		<edge source="276" target="353">
			<data key="weight">0.011202477904352</data>
		</edge>
		<edge source="66" target="83">
			<data key="weight">0.0121929619717744</data>
		</edge>
		<edge source="195" target="248">
			<data key="weight">0.0119177282355367</data>
		</edge>
		<edge source="83" target="175">
			<data key="weight">0.0173938502363558</data>
		</edge>
		<edge source="301" target="346">
			<data key="weight">0.0170161680607237</data>
		</edge>
		<edge source="239" target="243">
			<data key="weight">0.0307456581960254</data>
		</edge>
		<edge source="253" target="256">
			<data key="weight">0.0183867169877668</data>
		</edge>
		<edge source="38" target="377">
			<data key="weight">0.0153796702027485</data>
		</edge>
		<edge source="55" target="255">
			<data key="weight">0.0197108425659387</data>
		</edge>
		<edge source="13" target="255">
			<data key="weight">0.014689157134725</data>
		</edge>
		<edge source="194" target="276">
			<data key="weight">0.0140660101604042</data>
		</edge>
		<edge source="134" target="168">
			<data key="weight">0.0196123334926466</data>
		</edge>
		<edge source="193" target="238">
			<data key="weight">0.0143582807206791</data>
		</edge>
		<edge source="134" target="346">
			<data key="weight">0.0183650543319327</data>
		</edge>
		<edge source="262" target="276">
			<data key="weight">0.0241523676807374</data>
		</edge>
		<edge source="158" target="354">
			<data key="weight">0.0148225237203174</data>
		</edge>
		<edge source="371" target="378">
			<data key="weight">0.0190228510485049</data>
		</edge>
		<edge source="233" target="235">
			<data key="weight">0.0157138498760333</data>
		</edge>
		<edge source="67" target="233">
			<data key="weight">0.0243309369104921</data>
		</edge>
		<edge source="158" target="269">
			<data key="weight">0.0131880234517811</data>
		</edge>
		<edge source="262" target="374">
			<data key="weight">0.0113314743847247</data>
		</edge>
		<edge source="304" target="346">
			<data key="weight">0.0328552824393225</data>
		</edge>
		<edge source="77" target="112">
			<data key="weight">0.0213599062757272</data>
		</edge>
		<edge source="278" target="279">
			<data key="weight">0.0433326798227596</data>
		</edge>
		<edge source="25" target="193">
			<data key="weight">0.0157454116073923</data>
		</edge>
		<edge source="19" target="25">
			<data key="weight">0.0486692926211162</data>
		</edge>
		<edge source="250" target="297">
			<data key="weight">0.0134364910991661</data>
		</edge>
		<edge source="152" target="342">
			<data key="weight">0.0257586112404307</data>
		</edge>
		<edge source="194" target="217">
			<data key="weight">0.0226337303932911</data>
		</edge>
		<edge source="178" target="236">
			<data key="weight">0.0216292158332226</data>
		</edge>
		<edge source="24" target="358">
			<data key="weight">0.0189951766914505</data>
		</edge>
		<edge source="276" target="349">
			<data key="weight">0.0121188441195681</data>
		</edge>
		<edge source="193" target="240">
			<data key="weight">0.0119853291965112</data>
		</edge>
		<edge source="93" target="164">
			<data key="weight">0.0147668515994208</data>
		</edge>
		<edge source="23" target="24">
			<data key="weight">0.0558552200233696</data>
		</edge>
		<edge source="240" target="380">
			<data key="weight">0.013546116098655</data>
		</edge>
		<edge source="304" target="353">
			<data key="weight">0.0143254096258717</data>
		</edge>
		<edge source="273" target="359">
			<data key="weight">0.0195258486454427</data>
		</edge>
		<edge source="358" target="373">
			<data key="weight">0.0255387981213534</data>
		</edge>
		<edge source="216" target="236">
			<data key="weight">0.0149793591365212</data>
		</edge>
		<edge source="153" target="364">
			<data key="weight">0.0188338339267453</data>
		</edge>
		<edge source="277" target="278">
			<data key="weight">0.033074992526515</data>
		</edge>
		<edge source="194" target="230">
			<data key="weight">0.0281128681560346</data>
		</edge>
		<edge source="120" target="272">
			<data key="weight">0.0187684762953779</data>
		</edge>
		<edge source="152" target="191">
			<data key="weight">0.0295774780024155</data>
		</edge>
		<edge source="277" target="308">
			<data key="weight">0.00600349209911233</data>
		</edge>
		<edge source="44" target="108">
			<data key="weight">0.0142281706109173</data>
		</edge>
		<edge source="19" target="189">
			<data key="weight">0.00492777155966972</data>
		</edge>
		<edge source="270" target="279">
			<data key="weight">0.0315099270946305</data>
		</edge>
		<edge source="260" target="366">
			<data key="weight">0.013162686052359</data>
		</edge>
		<edge source="349" target="351">
			<data key="weight">0.0140958153403577</data>
		</edge>
		<edge source="40" target="133">
			<data key="weight">0.0410434692967378</data>
		</edge>
		<edge source="52" target="191">
			<data key="weight">0.0203641951395502</data>
		</edge>
		<edge source="272" target="277">
			<data key="weight">0.0149049221563596</data>
		</edge>
		<edge source="214" target="238">
			<data key="weight">0.0245114826939033</data>
		</edge>
		<edge source="257" target="267">
			<data key="weight">0.0382642260084072</data>
		</edge>
		<edge source="37" target="204">
			<data key="weight">0.0162240014623346</data>
		</edge>
		<edge source="274" target="355">
			<data key="weight">0.0260438317524398</data>
		</edge>
		<edge source="236" target="250">
			<data key="weight">0.0159223592337487</data>
		</edge>
		<edge source="262" target="371">
			<data key="weight">0.0118830293537555</data>
		</edge>
		<edge source="66" target="158">
			<data key="weight">0.0178384528634252</data>
		</edge>
		<edge source="195" target="360">
			<data key="weight">0.0178446342782634</data>
		</edge>
		<edge source="83" target="230">
			<data key="weight">0.0130983367118767</data>
		</edge>
		<edge source="24" target="113">
			<data key="weight">0.0366236777412038</data>
		</edge>
		<edge source="108" target="240">
			<data key="weight">0.0220895784280301</data>
		</edge>
		<edge source="382" target="383">
			<data key="weight">0.0580272570028502</data>
		</edge>
		<edge source="326" target="342">
			<data key="weight">0.0227036141913822</data>
		</edge>
		<edge source="241" target="253">
			<data key="weight">0.0212422799205377</data>
		</edge>
		<edge source="44" target="178">
			<data key="weight">0.0126978905297093</data>
		</edge>
		<edge source="108" target="226">
			<data key="weight">0.0287982411961442</data>
		</edge>
		<edge source="195" target="226">
			<data key="weight">0.0278624517171355</data>
		</edge>
		<edge source="93" target="377">
			<data key="weight">0.0159038211982221</data>
		</edge>
		<edge source="196" target="301">
			<data key="weight">0.0192357518311806</data>
		</edge>
		<edge source="13" target="277">
			<data key="weight">0.0247693729808027</data>
		</edge>
		<edge source="365" target="370">
			<data key="weight">0.0209210210763649</data>
		</edge>
		<edge source="116" target="117">
			<data key="weight">0.0228532766130021</data>
		</edge>
		<edge source="262" target="267">
			<data key="weight">0.0174727927193576</data>
		</edge>
		<edge source="120" target="217">
			<data key="weight">0.016701346713338</data>
		</edge>
		<edge source="237" target="345">
			<data key="weight">0.018962914392085</data>
		</edge>
		<edge source="157" target="368">
			<data key="weight">0.0147678326994422</data>
		</edge>
		<edge source="113" target="375">
			<data key="weight">0.0148651048439372</data>
		</edge>
		<edge source="130" target="342">
			<data key="weight">0.0129903129499483</data>
		</edge>
		<edge source="237" target="265">
			<data key="weight">0.0228988620978467</data>
		</edge>
		<edge source="361" target="378">
			<data key="weight">0.0132305321819456</data>
		</edge>
		<edge source="113" target="360">
			<data key="weight">0.0181453228042992</data>
		</edge>
		<edge source="175" target="380">
			<data key="weight">0.0257766734457299</data>
		</edge>
		<edge source="190" target="226">
			<data key="weight">0.0143373613813628</data>
		</edge>
		<edge source="177" target="189">
			<data key="weight">0.0203814761722284</data>
		</edge>
		<edge source="177" target="353">
			<data key="weight">0.0185033699327136</data>
		</edge>
		<edge source="24" target="190">
			<data key="weight">0.016348394749381</data>
		</edge>
		<edge source="174" target="235">
			<data key="weight">0.014291561591725</data>
		</edge>
		<edge source="165" target="191">
			<data key="weight">0.0232816262326964</data>
		</edge>
		<edge source="260" target="299">
			<data key="weight">0.0143592437872114</data>
		</edge>
		<edge source="195" target="378">
			<data key="weight">0.0188931849091195</data>
		</edge>
		<edge source="297" target="353">
			<data key="weight">0.0180558613945525</data>
		</edge>
		<edge source="308" target="351">
			<data key="weight">0.0145073066014317</data>
		</edge>
		<edge source="237" target="300">
			<data key="weight">0.0136040208245615</data>
		</edge>
		<edge source="224" target="233">
			<data key="weight">0.0222368862950242</data>
		</edge>
		<edge source="269" target="359">
			<data key="weight">0.0100852178264405</data>
		</edge>
		<edge source="349" target="363">
			<data key="weight">0.0188932737682178</data>
		</edge>
		<edge source="258" target="298">
			<data key="weight">0.016501734216607</data>
		</edge>
		<edge source="266" target="275">
			<data key="weight">0.0221814532499282</data>
		</edge>
		<edge source="33" target="200">
			<data key="weight">0.0130419065684845</data>
		</edge>
		<edge source="44" target="378">
			<data key="weight">0.0132709049610826</data>
		</edge>
		<edge source="355" target="363">
			<data key="weight">0.0348844508958365</data>
		</edge>
		<edge source="250" target="266">
			<data key="weight">0.0110022174988237</data>
		</edge>
		<edge source="215" target="228">
			<data key="weight">0.0185034293652517</data>
		</edge>
		<edge source="52" target="195">
			<data key="weight">0.0236320715898688</data>
		</edge>
		<edge source="268" target="271">
			<data key="weight">0.0172555311374864</data>
		</edge>
		<edge source="166" target="345">
			<data key="weight">0.0121304597172079</data>
		</edge>
		<edge source="257" target="270">
			<data key="weight">0.030520974389363</data>
		</edge>
		<edge source="270" target="277">
			<data key="weight">0.0180168384683316</data>
		</edge>
		<edge source="257" target="266">
			<data key="weight">0.0212047325291002</data>
		</edge>
		<edge source="199" target="367">
			<data key="weight">0.0206115311240279</data>
		</edge>
		<edge source="157" target="177">
			<data key="weight">0.0246825885760753</data>
		</edge>
		<edge source="380" target="384">
			<data key="weight">0.0143914830829456</data>
		</edge>
		<edge source="273" target="298">
			<data key="weight">0.01322937392486</data>
		</edge>
		<edge source="83" target="378">
			<data key="weight">0.0196575539492052</data>
		</edge>
		<edge source="203" target="215">
			<data key="weight">0.0135881850214472</data>
		</edge>
		<edge source="152" target="308">
			<data key="weight">0.0274985530162002</data>
		</edge>
		<edge source="165" target="217">
			<data key="weight">0.0167597734543156</data>
		</edge>
		<edge source="191" target="196">
			<data key="weight">0.0129248744385713</data>
		</edge>
		<edge source="308" target="342">
			<data key="weight">0.0348031849546221</data>
		</edge>
		<edge source="91" target="108">
			<data key="weight">0.0141675255447063</data>
		</edge>
		<edge source="37" target="45">
			<data key="weight">0.0272383943086236</data>
		</edge>
		<edge source="300" target="302">
			<data key="weight">0.0212888357444989</data>
		</edge>
		<edge source="165" target="193">
			<data key="weight">0.0170356400968816</data>
		</edge>
		<edge source="238" target="360">
			<data key="weight">0.0111330155780893</data>
		</edge>
		<edge source="23" target="177">
			<data key="weight">0.0215628049339649</data>
		</edge>
		<edge source="267" target="279">
			<data key="weight">0.0319777067248485</data>
		</edge>
		<edge source="40" target="153">
			<data key="weight">0.0299628985897525</data>
		</edge>
		<edge source="33" target="131">
			<data key="weight">0.0172877415325044</data>
		</edge>
		<edge source="25" target="372">
			<data key="weight">0.00947507158398388</data>
		</edge>
		<edge source="363" target="370">
			<data key="weight">0.027646200994128</data>
		</edge>
		<edge source="254" target="274">
			<data key="weight">0.0207560895791257</data>
		</edge>
		<edge source="55" target="368">
			<data key="weight">0.0200211225599315</data>
		</edge>
		<edge source="83" target="236">
			<data key="weight">0.0179678114576452</data>
		</edge>
		<edge source="342" target="363">
			<data key="weight">0.0088715829797422</data>
		</edge>
		<edge source="298" target="351">
			<data key="weight">0.00972398885148936</data>
		</edge>
		<edge source="342" target="345">
			<data key="weight">0.0163761845630142</data>
		</edge>
		<edge source="194" target="259">
			<data key="weight">0.012865907914767</data>
		</edge>
		<edge source="44" target="106">
			<data key="weight">0.0148123922185346</data>
		</edge>
		<edge source="298" target="360">
			<data key="weight">0.0106296297487273</data>
		</edge>
		<edge source="298" target="373">
			<data key="weight">0.0192963839146714</data>
		</edge>
		<edge source="193" target="277">
			<data key="weight">0.0114035575822551</data>
		</edge>
		<edge source="267" target="362">
			<data key="weight">0.0133138927058224</data>
		</edge>
		<edge source="308" target="345">
			<data key="weight">0.0160632932365559</data>
		</edge>
		<edge source="44" target="55">
			<data key="weight">0.0229089222169397</data>
		</edge>
		<edge source="196" target="349">
			<data key="weight">0.0145421984128466</data>
		</edge>
		<edge source="83" target="169">
			<data key="weight">0.0105557764777517</data>
		</edge>
		<edge source="234" target="241">
			<data key="weight">0.0158403520423069</data>
		</edge>
		<edge source="237" target="306">
			<data key="weight">0.0103594715819447</data>
		</edge>
		<edge source="52" target="66">
			<data key="weight">0.0151804627460603</data>
		</edge>
		<edge source="131" target="174">
			<data key="weight">0.0174613697026434</data>
		</edge>
		<edge source="118" target="215">
			<data key="weight">0.016998354226459</data>
		</edge>
		<edge source="176" target="214">
			<data key="weight">0.0157628371044031</data>
		</edge>
		<edge source="166" target="251">
			<data key="weight">0.0205793452109822</data>
		</edge>
		<edge source="119" target="168">
			<data key="weight">0.0146156559119865</data>
		</edge>
		<edge source="118" target="360">
			<data key="weight">0.0161062544193024</data>
		</edge>
		<edge source="359" target="370">
			<data key="weight">0.0246050115255424</data>
		</edge>
		<edge source="271" target="280">
			<data key="weight">0.0215819805477887</data>
		</edge>
		<edge source="257" target="261">
			<data key="weight">0.0252164591365592</data>
		</edge>
		<edge source="191" target="228">
			<data key="weight">0.0119951153069967</data>
		</edge>
		<edge source="270" target="280">
			<data key="weight">0.0160245240937968</data>
		</edge>
		<edge source="199" target="269">
			<data key="weight">0.0119771924973802</data>
		</edge>
		<edge source="270" target="364">
			<data key="weight">0.00767321962249712</data>
		</edge>
		<edge source="174" target="200">
			<data key="weight">0.0165089324923145</data>
		</edge>
		<edge source="199" target="240">
			<data key="weight">0.0172042214425375</data>
		</edge>
		<edge source="203" target="359">
			<data key="weight">0.0178261891289913</data>
		</edge>
		<edge source="273" target="278">
			<data key="weight">0.0328487049471989</data>
		</edge>
		<edge source="108" target="158">
			<data key="weight">0.0256912977041109</data>
		</edge>
		<edge source="277" target="299">
			<data key="weight">0.0249388108302342</data>
		</edge>
		<edge source="237" target="271">
			<data key="weight">0.00776279055069573</data>
		</edge>
		<edge source="218" target="228">
			<data key="weight">0.0142511179654287</data>
		</edge>
		<edge source="131" target="161">
			<data key="weight">0.0150672277388727</data>
		</edge>
		<edge source="237" target="342">
			<data key="weight">0.0127379966922934</data>
		</edge>
		<edge source="359" target="363">
			<data key="weight">0.0303360638259341</data>
		</edge>
		<edge source="259" target="361">
			<data key="weight">0.0170533328082841</data>
		</edge>
		<edge source="300" target="304">
			<data key="weight">0.0206927363341297</data>
		</edge>
		<edge source="376" target="386">
			<data key="weight">0.0181475203839878</data>
		</edge>
		<edge source="42" target="350">
			<data key="weight">0.0211380130705459</data>
		</edge>
		<edge source="36" target="160">
			<data key="weight">0.0322532934190992</data>
		</edge>
		<edge source="268" target="356">
			<data key="weight">0.013233009065026</data>
		</edge>
		<edge source="118" target="193">
			<data key="weight">0.014330695835766</data>
		</edge>
		<edge source="166" target="232">
			<data key="weight">0.0152398362160615</data>
		</edge>
		<edge source="224" target="300">
			<data key="weight">0.0153592756964808</data>
		</edge>
		<edge source="272" target="308">
			<data key="weight">0.0135657503440587</data>
		</edge>
		<edge source="33" target="301">
			<data key="weight">0.0163145114703618</data>
		</edge>
		<edge source="275" target="277">
			<data key="weight">0.0324497822119581</data>
		</edge>
		<edge source="281" target="352">
			<data key="weight">0.0184888785216613</data>
		</edge>
		<edge source="230" target="281">
			<data key="weight">0.00901071625827306</data>
		</edge>
		<edge source="52" target="120">
			<data key="weight">0.0272117350611294</data>
		</edge>
		<edge source="83" target="255">
			<data key="weight">0.0181759386189975</data>
		</edge>
		<edge source="129" target="376">
			<data key="weight">0.0153123617182067</data>
		</edge>
		<edge source="228" target="238">
			<data key="weight">0.011156984006422</data>
		</edge>
		<edge source="108" target="194">
			<data key="weight">0.0211770422790694</data>
		</edge>
		<edge source="45" target="67">
			<data key="weight">0.0271896231000617</data>
		</edge>
		<edge source="153" target="226">
			<data key="weight">0.0116942393781313</data>
		</edge>
		<edge source="277" target="359">
			<data key="weight">0.0153058425877469</data>
		</edge>
		<edge source="175" target="362">
			<data key="weight">0.0119090959069904</data>
		</edge>
		<edge source="237" target="251">
			<data key="weight">0.0142326970606509</data>
		</edge>
		<edge source="250" target="267">
			<data key="weight">0.0125376441096311</data>
		</edge>
		<edge source="279" target="365">
			<data key="weight">0.0190843584856107</data>
		</edge>
		<edge source="36" target="379">
			<data key="weight">0.0136096437295561</data>
		</edge>
		<edge source="272" target="359">
			<data key="weight">0.00683219311542225</data>
		</edge>
		<edge source="194" target="367">
			<data key="weight">0.00937460664940813</data>
		</edge>
		<edge source="274" target="362">
			<data key="weight">0.0241984000273767</data>
		</edge>
		<edge source="37" target="134">
			<data key="weight">0.0149535275420285</data>
		</edge>
		<edge source="199" target="281">
			<data key="weight">0.0284995783698182</data>
		</edge>
		<edge source="299" target="355">
			<data key="weight">0.0159383939918053</data>
		</edge>
		<edge source="270" target="363">
			<data key="weight">0.0267427561199783</data>
		</edge>
		<edge source="240" target="361">
			<data key="weight">0.0279012490115207</data>
		</edge>
		<edge source="112" target="162">
			<data key="weight">0.0164049301510567</data>
		</edge>
		<edge source="274" target="356">
			<data key="weight">0.0244043240774481</data>
		</edge>
		<edge source="270" target="273">
			<data key="weight">0.0335456825393464</data>
		</edge>
		<edge source="281" target="356">
			<data key="weight">0.013887837181821</data>
		</edge>
		<edge source="362" target="374">
			<data key="weight">0.0402984590209389</data>
		</edge>
		<edge source="37" target="249">
			<data key="weight">0.032090390696285</data>
		</edge>
		<edge source="366" target="373">
			<data key="weight">0.0170886387005946</data>
		</edge>
		<edge source="302" target="377">
			<data key="weight">0.0172359914502812</data>
		</edge>
		<edge source="192" target="301">
			<data key="weight">0.0165672902521962</data>
		</edge>
		<edge source="269" target="274">
			<data key="weight">0.00718852100576838</data>
		</edge>
		<edge source="186" target="281">
			<data key="weight">0.0127325776152944</data>
		</edge>
		<edge source="279" target="349">
			<data key="weight">0.00954875453656059</data>
		</edge>
		<edge source="40" target="360">
			<data key="weight">0.00823002532119504</data>
		</edge>
		<edge source="214" target="378">
			<data key="weight">0.0133304012010892</data>
		</edge>
		<edge source="237" target="357">
			<data key="weight">0.0134104098326012</data>
		</edge>
		<edge source="24" target="277">
			<data key="weight">0.023484229798254</data>
		</edge>
		<edge source="24" target="275">
			<data key="weight">0.0149684167748259</data>
		</edge>
		<edge source="216" target="269">
			<data key="weight">0.0159213588881074</data>
		</edge>
		<edge source="200" target="301">
			<data key="weight">0.0299615731215712</data>
		</edge>
		<edge source="174" target="241">
			<data key="weight">0.0142085777726596</data>
		</edge>
		<edge source="52" target="108">
			<data key="weight">0.0216729402314053</data>
		</edge>
		<edge source="255" target="308">
			<data key="weight">0.0110992072710816</data>
		</edge>
		<edge source="37" target="50">
			<data key="weight">0.0310355938449481</data>
		</edge>
		<edge source="303" target="304">
			<data key="weight">0.0127308497687836</data>
		</edge>
		<edge source="66" target="219">
			<data key="weight">0.0186337342921938</data>
		</edge>
		<edge source="237" target="258">
			<data key="weight">0.022099135189361</data>
		</edge>
		<edge source="271" target="276">
			<data key="weight">0.0118928217114724</data>
		</edge>
		<edge source="169" target="199">
			<data key="weight">0.0254954661227077</data>
		</edge>
		<edge source="278" target="374">
			<data key="weight">0.0266286172944269</data>
		</edge>
		<edge source="269" target="369">
			<data key="weight">0.0241074447951594</data>
		</edge>
		<edge source="173" target="232">
			<data key="weight">0.0163930790600663</data>
		</edge>
		<edge source="130" target="193">
			<data key="weight">0.0175378240771081</data>
		</edge>
		<edge source="249" target="304">
			<data key="weight">0.0273032378514117</data>
		</edge>
		<edge source="364" target="378">
			<data key="weight">0.0107384622332129</data>
		</edge>
		<edge source="214" target="262">
			<data key="weight">0.0127256358258925</data>
		</edge>
		<edge source="24" target="227">
			<data key="weight">0.0179403185903963</data>
		</edge>
		<edge source="253" target="267">
			<data key="weight">0.0143045682424209</data>
		</edge>
		<edge source="298" target="299">
			<data key="weight">0.0188405809825215</data>
		</edge>
		<edge source="216" target="365">
			<data key="weight">0.0165240514954899</data>
		</edge>
		<edge source="267" target="269">
			<data key="weight">0.0147882260884673</data>
		</edge>
		<edge source="120" target="371">
			<data key="weight">0.0146543844870382</data>
		</edge>
		<edge source="40" target="342">
			<data key="weight">0.017903834700722</data>
		</edge>
		<edge source="120" target="203">
			<data key="weight">0.0176839708605947</data>
		</edge>
		<edge source="24" target="260">
			<data key="weight">0.00959507813908695</data>
		</edge>
		<edge source="299" target="363">
			<data key="weight">0.0129539420895428</data>
		</edge>
		<edge source="262" target="299">
			<data key="weight">0.0119260805844652</data>
		</edge>
		<edge source="278" target="363">
			<data key="weight">0.0235179134822382</data>
		</edge>
		<edge source="224" target="346">
			<data key="weight">0.0178927816360271</data>
		</edge>
		<edge source="297" target="352">
			<data key="weight">0.0108905281486783</data>
		</edge>
		<edge source="360" target="364">
			<data key="weight">0.014831456809648</data>
		</edge>
		<edge source="37" target="346">
			<data key="weight">0.0322088794179775</data>
		</edge>
		<edge source="72" target="163">
			<data key="weight">0.0182257865022686</data>
		</edge>
		<edge source="153" target="201">
			<data key="weight">0.0175872276810414</data>
		</edge>
		<edge source="199" target="230">
			<data key="weight">0.0138256450019411</data>
		</edge>
		<edge source="142" target="233">
			<data key="weight">0.0162067881775031</data>
		</edge>
		<edge source="219" target="375">
			<data key="weight">0.0288987816939753</data>
		</edge>
		<edge source="216" target="266">
			<data key="weight">0.0163672527724767</data>
		</edge>
		<edge source="191" target="194">
			<data key="weight">0.0359982509139188</data>
		</edge>
		<edge source="234" target="237">
			<data key="weight">0.0186921904328096</data>
		</edge>
		<edge source="276" target="280">
			<data key="weight">0.0339672703771656</data>
		</edge>
		<edge source="362" target="373">
			<data key="weight">0.0222975769772764</data>
		</edge>
		<edge source="191" target="378">
			<data key="weight">0.0211748336670108</data>
		</edge>
		<edge source="124" target="125">
			<data key="weight">0.0332593348321343</data>
		</edge>
		<edge source="276" target="299">
			<data key="weight">0.0160298435089294</data>
		</edge>
		<edge source="19" target="177">
			<data key="weight">0.0208895654621414</data>
		</edge>
		<edge source="268" target="298">
			<data key="weight">0.0119215196291525</data>
		</edge>
		<edge source="203" target="270">
			<data key="weight">0.0162256647405515</data>
		</edge>
		<edge source="152" target="168">
			<data key="weight">0.0133643736095055</data>
		</edge>
		<edge source="355" target="367">
			<data key="weight">0.0129166893900746</data>
		</edge>
		<edge source="240" target="276">
			<data key="weight">0.00629292936184044</data>
		</edge>
		<edge source="215" target="301">
			<data key="weight">0.0149485464980707</data>
		</edge>
		<edge source="220" target="258">
			<data key="weight">0.0287213017673853</data>
		</edge>
		<edge source="44" target="229">
			<data key="weight">0.0155384151340467</data>
		</edge>
		<edge source="275" target="378">
			<data key="weight">0.014947094850154</data>
		</edge>
		<edge source="214" target="276">
			<data key="weight">0.0165084532056333</data>
		</edge>
		<edge source="236" target="358">
			<data key="weight">0.0136043346217639</data>
		</edge>
		<edge source="52" target="255">
			<data key="weight">0.0205030145955406</data>
		</edge>
		<edge source="37" target="301">
			<data key="weight">0.0327358192619984</data>
		</edge>
		<edge source="240" target="364">
			<data key="weight">0.0247659847956562</data>
		</edge>
		<edge source="37" target="129">
			<data key="weight">0.00937621944262569</data>
		</edge>
		<edge source="276" target="367">
			<data key="weight">0.0104580978174402</data>
		</edge>
		<edge source="262" target="362">
			<data key="weight">0.0135286975393662</data>
		</edge>
		<edge source="238" target="352">
			<data key="weight">0.0194763761794221</data>
		</edge>
		<edge source="177" target="241">
			<data key="weight">0.0303044856509273</data>
		</edge>
		<edge source="189" target="298">
			<data key="weight">0.0122159926260681</data>
		</edge>
		<edge source="364" target="366">
			<data key="weight">0.0118704129096629</data>
		</edge>
		<edge source="52" target="83">
			<data key="weight">0.0171998739144111</data>
		</edge>
		<edge source="257" target="279">
			<data key="weight">0.0234435692699916</data>
		</edge>
		<edge source="162" target="379">
			<data key="weight">0.0171560837982749</data>
		</edge>
		<edge source="257" target="349">
			<data key="weight">0.011746330249816</data>
		</edge>
		<edge source="33" target="233">
			<data key="weight">0.0165945643626008</data>
		</edge>
		<edge source="300" target="345">
			<data key="weight">0.0225202956739124</data>
		</edge>
		<edge source="194" target="364">
			<data key="weight">0.0149553001447648</data>
		</edge>
		<edge source="175" target="190">
			<data key="weight">0.0181909985383719</data>
		</edge>
		<edge source="83" target="277">
			<data key="weight">0.00413494800963335</data>
		</edge>
		<edge source="158" target="187">
			<data key="weight">0.0246244650950054</data>
		</edge>
		<edge source="200" target="379">
			<data key="weight">0.0178161473156836</data>
		</edge>
		<edge source="233" target="346">
			<data key="weight">0.0215197901047614</data>
		</edge>
		<edge source="52" target="130">
			<data key="weight">0.0115630840090389</data>
		</edge>
		<edge source="24" target="378">
			<data key="weight">0.0164904640020469</data>
		</edge>
		<edge source="113" target="380">
			<data key="weight">0.0157280926184402</data>
		</edge>
		<edge source="44" target="223">
			<data key="weight">0.0205311404819166</data>
		</edge>
		<edge source="129" target="216">
			<data key="weight">0.0175794986654323</data>
		</edge>
		<edge source="196" target="201">
			<data key="weight">0.0145883452167819</data>
		</edge>
		<edge source="349" target="377">
			<data key="weight">0.0138289833487077</data>
		</edge>
		<edge source="362" target="370">
			<data key="weight">0.02848042057901</data>
		</edge>
		<edge source="227" target="380">
			<data key="weight">0.0125077168245349</data>
		</edge>
		<edge source="262" target="270">
			<data key="weight">0.0309281284495918</data>
		</edge>
		<edge source="216" target="280">
			<data key="weight">0.0163140388089046</data>
		</edge>
		<edge source="274" target="377">
			<data key="weight">0.00669341890806808</data>
		</edge>
		<edge source="83" target="383">
			<data key="weight">0.0179087976390029</data>
		</edge>
		<edge source="169" target="200">
			<data key="weight">0.0171763125368561</data>
		</edge>
		<edge source="131" target="224">
			<data key="weight">0.0161189783314301</data>
		</edge>
		<edge source="120" target="195">
			<data key="weight">0.0278241581760195</data>
		</edge>
		<edge source="214" target="362">
			<data key="weight">0.00970538832046247</data>
		</edge>
		<edge source="93" target="177">
			<data key="weight">0.0228684415052229</data>
		</edge>
		<edge source="161" target="215">
			<data key="weight">0.027412740734849</data>
		</edge>
		<edge source="129" target="281">
			<data key="weight">0.0102801039578779</data>
		</edge>
		<edge source="24" target="375">
			<data key="weight">0.0175315763702307</data>
		</edge>
		<edge source="38" target="274">
			<data key="weight">0.0133656068866612</data>
		</edge>
		<edge source="25" target="368">
			<data key="weight">0.0150033545778867</data>
		</edge>
		<edge source="186" target="376">
			<data key="weight">0.0144449885238152</data>
		</edge>
		<edge source="272" target="378">
			<data key="weight">0.024319111243266</data>
		</edge>
		<edge source="230" target="305">
			<data key="weight">0.017456667360595</data>
		</edge>
		<edge source="214" target="272">
			<data key="weight">0.0157584406025596</data>
		</edge>
		<edge source="190" target="191">
			<data key="weight">0.010971485375135</data>
		</edge>
		<edge source="271" target="277">
			<data key="weight">0.0128170299205357</data>
		</edge>
		<edge source="274" target="281">
			<data key="weight">0.011711147824642</data>
		</edge>
		<edge source="355" target="365">
			<data key="weight">0.0224307323841812</data>
		</edge>
		<edge source="299" target="300">
			<data key="weight">0.025617819863967</data>
		</edge>
		<edge source="83" target="219">
			<data key="weight">0.0111060588170047</data>
		</edge>
		<edge source="44" target="368">
			<data key="weight">0.0175798073113034</data>
		</edge>
		<edge source="125" target="166">
			<data key="weight">0.0259356982750691</data>
		</edge>
		<edge source="33" target="67">
			<data key="weight">0.0205669672376619</data>
		</edge>
		<edge source="24" target="280">
			<data key="weight">0.00569703453883461</data>
		</edge>
		<edge source="240" target="275">
			<data key="weight">0.00882630165555766</data>
		</edge>
		<edge source="125" target="127">
			<data key="weight">0.0150078650469288</data>
		</edge>
		<edge source="193" target="272">
			<data key="weight">0.0197738563586562</data>
		</edge>
		<edge source="83" target="365">
			<data key="weight">0.0105931014702909</data>
		</edge>
		<edge source="256" target="266">
			<data key="weight">0.0126950772253971</data>
		</edge>
		<edge source="223" target="358">
			<data key="weight">0.0164853326936014</data>
		</edge>
		<edge source="37" target="131">
			<data key="weight">0.00998526663636114</data>
		</edge>
		<edge source="236" target="275">
			<data key="weight">0.0140450604756799</data>
		</edge>
		<edge source="191" target="193">
			<data key="weight">0.0126116500446226</data>
		</edge>
		<edge source="200" target="303">
			<data key="weight">0.0226705312645022</data>
		</edge>
		<edge source="236" target="280">
			<data key="weight">0.0107136705958331</data>
		</edge>
		<edge source="52" target="165">
			<data key="weight">0.0156902678960479</data>
		</edge>
		<edge source="270" target="278">
			<data key="weight">0.024455693390711</data>
		</edge>
		<edge source="13" target="276">
			<data key="weight">0.0132276950237025</data>
		</edge>
		<edge source="230" target="259">
			<data key="weight">0.0184243772340955</data>
		</edge>
		<edge source="237" target="304">
			<data key="weight">0.0175669766834334</data>
		</edge>
		<edge source="261" target="277">
			<data key="weight">0.0261330928808058</data>
		</edge>
		<edge source="165" target="281">
			<data key="weight">0.0120679496344555</data>
		</edge>
		<edge source="214" target="298">
			<data key="weight">0.0110823717632938</data>
		</edge>
		<edge source="25" target="280">
			<data key="weight">0.00890883736996705</data>
		</edge>
		<edge source="260" target="270">
			<data key="weight">0.0318481195074689</data>
		</edge>
		<edge source="271" target="298">
			<data key="weight">0.00804684980784263</data>
		</edge>
		<edge source="108" target="203">
			<data key="weight">0.0137389305108216</data>
		</edge>
		<edge source="165" target="250">
			<data key="weight">0.0148074497035375</data>
		</edge>
		<edge source="239" target="262">
			<data key="weight">0.0172093773296783</data>
		</edge>
		<edge source="363" target="374">
			<data key="weight">0.0350577755662382</data>
		</edge>
		<edge source="13" target="358">
			<data key="weight">0.0205414097314336</data>
		</edge>
		<edge source="360" target="383">
			<data key="weight">0.0288326498581533</data>
		</edge>
		<edge source="55" target="226">
			<data key="weight">0.0175919874330903</data>
		</edge>
		<edge source="216" target="349">
			<data key="weight">0.0166696673995873</data>
		</edge>
		<edge source="358" target="362">
			<data key="weight">0.026277282096761</data>
		</edge>
		<edge source="55" target="272">
			<data key="weight">0.0176899388794429</data>
		</edge>
		<edge source="228" target="382">
			<data key="weight">0.0136219028244743</data>
		</edge>
		<edge source="19" target="364">
			<data key="weight">0.00480174684412872</data>
		</edge>
		<edge source="262" target="274">
			<data key="weight">0.0213971066380608</data>
		</edge>
		<edge source="129" target="349">
			<data key="weight">0.017581756062081</data>
		</edge>
		<edge source="160" target="162">
			<data key="weight">0.0211485945165004</data>
		</edge>
		<edge source="116" target="195">
			<data key="weight">0.013474123422528</data>
		</edge>
		<edge source="194" target="226">
			<data key="weight">0.0268800798240695</data>
		</edge>
		<edge source="42" target="166">
			<data key="weight">0.0283618522867136</data>
		</edge>
		<edge source="191" target="298">
			<data key="weight">0.00856867596127249</data>
		</edge>
		<edge source="246" target="271">
			<data key="weight">0.0156276558721647</data>
		</edge>
		<edge source="359" target="360">
			<data key="weight">0.0145776943095824</data>
		</edge>
		<edge source="267" target="374">
			<data key="weight">0.0165175826037043</data>
		</edge>
		<edge source="275" target="365">
			<data key="weight">0.0114930062304877</data>
		</edge>
		<edge source="228" target="361">
			<data key="weight">0.0158359788280059</data>
		</edge>
		<edge source="24" target="371">
			<data key="weight">0.0162892428864603</data>
		</edge>
		<edge source="266" target="356">
			<data key="weight">0.0299421530937161</data>
		</edge>
		<edge source="262" target="356">
			<data key="weight">0.0127636869719037</data>
		</edge>
		<edge source="243" target="355">
			<data key="weight">0.01700447585781</data>
		</edge>
		<edge source="45" target="50">
			<data key="weight">0.0228924044368989</data>
		</edge>
		<edge source="230" target="364">
			<data key="weight">0.0223160200051333</data>
		</edge>
		<edge source="40" target="376">
			<data key="weight">0.0210783542882188</data>
		</edge>
		<edge source="158" target="178">
			<data key="weight">0.0114133397005432</data>
		</edge>
		<edge source="278" target="345">
			<data key="weight">0.0147956602751102</data>
		</edge>
		<edge source="67" target="249">
			<data key="weight">0.0192493488729331</data>
		</edge>
		<edge source="152" target="194">
			<data key="weight">0.0259981384486017</data>
		</edge>
		<edge source="128" target="200">
			<data key="weight">0.01619242894475</data>
		</edge>
		<edge source="254" target="270">
			<data key="weight">0.0327908264751347</data>
		</edge>
		<edge source="24" target="192">
			<data key="weight">0.0122713717021368</data>
		</edge>
		<edge source="37" target="166">
			<data key="weight">0.0198960268613563</data>
		</edge>
		<edge source="240" target="298">
			<data key="weight">0.0243902457468038</data>
		</edge>
		<edge source="269" target="271">
			<data key="weight">0.0190803312960086</data>
		</edge>
		<edge source="174" target="224">
			<data key="weight">0.021132128933038</data>
		</edge>
		<edge source="162" target="215">
			<data key="weight">0.0157280082543462</data>
		</edge>
		<edge source="266" target="351">
			<data key="weight">0.0125769776119136</data>
		</edge>
		<edge source="356" target="370">
			<data key="weight">0.0245956836813263</data>
		</edge>
		<edge source="158" target="360">
			<data key="weight">0.0108509897472788</data>
		</edge>
		<edge source="274" target="301">
			<data key="weight">0.0176678395529128</data>
		</edge>
		<edge source="366" target="371">
			<data key="weight">0.0198557203499187</data>
		</edge>
		<edge source="77" target="177">
			<data key="weight">0.0141979840832356</data>
		</edge>
		<edge source="196" target="237">
			<data key="weight">0.0130868045300953</data>
		</edge>
		<edge source="258" target="362">
			<data key="weight">0.0123229161433285</data>
		</edge>
		<edge source="106" target="230">
			<data key="weight">0.0157926975468587</data>
		</edge>
		<edge source="133" target="237">
			<data key="weight">0.0143026223373877</data>
		</edge>
		<edge source="118" target="165">
			<data key="weight">0.0225438616165742</data>
		</edge>
		<edge source="177" target="373">
			<data key="weight">0.0143562258197932</data>
		</edge>
		<edge source="261" target="365">
			<data key="weight">0.0227309418767063</data>
		</edge>
		<edge source="191" target="270">
			<data key="weight">0.00830396345629197</data>
		</edge>
		<edge source="189" target="275">
			<data key="weight">0.0153314031808694</data>
		</edge>
		<edge source="177" target="193">
			<data key="weight">0.0282139584809811</data>
		</edge>
		<edge source="266" target="363">
			<data key="weight">0.0213280932437346</data>
		</edge>
		<edge source="303" target="345">
			<data key="weight">0.0306293547432918</data>
		</edge>
		<edge source="258" target="281">
			<data key="weight">0.0130667606854632</data>
		</edge>
		<edge source="266" target="274">
			<data key="weight">0.0327534044452814</data>
		</edge>
		<edge source="278" target="365">
			<data key="weight">0.019028208988606</data>
		</edge>
		<edge source="279" target="303">
			<data key="weight">0.0150979035650734</data>
		</edge>
		<edge source="24" target="129">
			<data key="weight">0.0100008406859653</data>
		</edge>
		<edge source="108" target="272">
			<data key="weight">0.0122871834796417</data>
		</edge>
		<edge source="162" target="233">
			<data key="weight">0.0130865519694851</data>
		</edge>
		<edge source="243" target="280">
			<data key="weight">0.0131592665658837</data>
		</edge>
		<edge source="258" target="359">
			<data key="weight">0.0197147421107777</data>
		</edge>
		<edge source="240" target="255">
			<data key="weight">0.0229520117517629</data>
		</edge>
		<edge source="25" target="298">
			<data key="weight">0.0120142020604398</data>
		</edge>
		<edge source="366" target="374">
			<data key="weight">0.0189383788781085</data>
		</edge>
		<edge source="267" target="364">
			<data key="weight">0.00975626566893292</data>
		</edge>
		<edge source="243" target="273">
			<data key="weight">0.0143485570651027</data>
		</edge>
		<edge source="131" target="236">
			<data key="weight">0.0104551147008518</data>
		</edge>
		<edge source="300" target="349">
			<data key="weight">0.0225825859140414</data>
		</edge>
		<edge source="175" target="214">
			<data key="weight">0.026533295910845</data>
		</edge>
		<edge source="258" target="260">
			<data key="weight">0.0282174989012073</data>
		</edge>
		<edge source="277" target="355">
			<data key="weight">0.0134890014442069</data>
		</edge>
		<edge source="226" target="375">
			<data key="weight">0.0193720117193817</data>
		</edge>
		<edge source="77" target="83">
			<data key="weight">0.0183493771094369</data>
		</edge>
		<edge source="275" target="367">
			<data key="weight">0.00998309806938149</data>
		</edge>
		<edge source="55" target="187">
			<data key="weight">0.0105337138807906</data>
		</edge>
		<edge source="241" target="376">
			<data key="weight">0.0190704108869042</data>
		</edge>
		<edge source="158" target="240">
			<data key="weight">0.0173033692810186</data>
		</edge>
		<edge source="200" target="304">
			<data key="weight">0.0281607004150341</data>
		</edge>
		<edge source="152" target="228">
			<data key="weight">0.0216923798026272</data>
		</edge>
		<edge source="186" target="297">
			<data key="weight">0.0210465673997716</data>
		</edge>
		<edge source="23" target="367">
			<data key="weight">0.0166456397079464</data>
		</edge>
		<edge source="39" target="133">
			<data key="weight">0.0144246102647272</data>
		</edge>
		<edge source="277" target="301">
			<data key="weight">0.0228084112409607</data>
		</edge>
		<edge source="120" target="194">
			<data key="weight">0.0143636565851519</data>
		</edge>
		<edge source="130" target="186">
			<data key="weight">0.013325453957257</data>
		</edge>
		<edge source="226" target="380">
			<data key="weight">0.0126344888793016</data>
		</edge>
		<edge source="190" target="375">
			<data key="weight">0.0118481993703849</data>
		</edge>
		<edge source="83" target="367">
			<data key="weight">0.00941885158344334</data>
		</edge>
		<edge source="157" target="373">
			<data key="weight">0.0156198967930226</data>
		</edge>
		<edge source="153" target="194">
			<data key="weight">0.0213790372650184</data>
		</edge>
		<edge source="128" target="351">
			<data key="weight">0.0163642599486884</data>
		</edge>
		<edge source="44" target="165">
			<data key="weight">0.0132656573890666</data>
		</edge>
		<edge source="277" target="372">
			<data key="weight">0.0112815099915489</data>
		</edge>
		<edge source="83" target="240">
			<data key="weight">0.0246395653094412</data>
		</edge>
		<edge source="274" target="349">
			<data key="weight">0.0145873450871439</data>
		</edge>
		<edge source="55" target="214">
			<data key="weight">0.0285668625386356</data>
		</edge>
		<edge source="178" target="375">
			<data key="weight">0.0247501298089282</data>
		</edge>
		<edge source="269" target="365">
			<data key="weight">0.014674583279829</data>
		</edge>
		<edge source="177" target="240">
			<data key="weight">0.0082606548043503</data>
		</edge>
		<edge source="193" target="194">
			<data key="weight">0.0126607988109429</data>
		</edge>
		<edge source="280" target="353">
			<data key="weight">0.00852332406364282</data>
		</edge>
		<edge source="24" target="25">
			<data key="weight">0.0579719731358057</data>
		</edge>
		<edge source="271" target="273">
			<data key="weight">0.0201865720112204</data>
		</edge>
		<edge source="281" target="359">
			<data key="weight">0.0109145060535118</data>
		</edge>
		<edge source="175" target="194">
			<data key="weight">0.0109823073873706</data>
		</edge>
		<edge source="228" target="342">
			<data key="weight">0.0263387146307009</data>
		</edge>
		<edge source="349" target="355">
			<data key="weight">0.0232630547377757</data>
		</edge>
		<edge source="37" target="125">
			<data key="weight">0.021872651388902</data>
		</edge>
		<edge source="275" target="359">
			<data key="weight">0.012497740571874</data>
		</edge>
		<edge source="249" target="346">
			<data key="weight">0.0294153179437469</data>
		</edge>
		<edge source="277" target="351">
			<data key="weight">0.0114214779654969</data>
		</edge>
		<edge source="196" target="297">
			<data key="weight">0.0143474796657155</data>
		</edge>
		<edge source="275" target="276">
			<data key="weight">0.0297807472515685</data>
		</edge>
		<edge source="254" target="355">
			<data key="weight">0.0177043099613059</data>
		</edge>
		<edge source="177" target="214">
			<data key="weight">0.0141401515921892</data>
		</edge>
		<edge source="25" target="276">
			<data key="weight">0.0254431474476331</data>
		</edge>
		<edge source="44" target="276">
			<data key="weight">0.0114387274730703</data>
		</edge>
		<edge source="134" target="161">
			<data key="weight">0.0233941581425691</data>
		</edge>
		<edge source="195" target="342">
			<data key="weight">0.0167282327410695</data>
		</edge>
		<edge source="306" target="316">
			<data key="weight">0.0205696173011915</data>
		</edge>
		<edge source="23" target="157">
			<data key="weight">0.0220116516186996</data>
		</edge>
		<edge source="175" target="382">
			<data key="weight">0.0223239727442806</data>
		</edge>
		<edge source="257" target="273">
			<data key="weight">0.0284629238030891</data>
		</edge>
		<edge source="160" target="161">
			<data key="weight">0.0272691723516372</data>
		</edge>
		<edge source="216" target="380">
			<data key="weight">0.0129134695506714</data>
		</edge>
		<edge source="202" target="379">
			<data key="weight">0.0166649088611661</data>
		</edge>
		<edge source="83" target="276">
			<data key="weight">0.00713231659439699</data>
		</edge>
		<edge source="267" target="363">
			<data key="weight">0.0275534944157309</data>
		</edge>
		<edge source="364" target="367">
			<data key="weight">0.0251364404427687</data>
		</edge>
		<edge source="37" target="298">
			<data key="weight">0.0140773313628913</data>
		</edge>
		<edge source="274" target="303">
			<data key="weight">0.00836758490947392</data>
		</edge>
		<edge source="178" target="191">
			<data key="weight">0.00952123134113027</data>
		</edge>
		<edge source="52" target="369">
			<data key="weight">0.0207089550924162</data>
		</edge>
		<edge source="201" target="226">
			<data key="weight">0.0185787124967534</data>
		</edge>
		<edge source="267" target="303">
			<data key="weight">0.0218233512638406</data>
		</edge>
		<edge source="25" target="44">
			<data key="weight">0.0120715574765189</data>
		</edge>
		<edge source="259" target="342">
			<data key="weight">0.0152633411027524</data>
		</edge>
		<edge source="358" target="365">
			<data key="weight">0.0163080295641002</data>
		</edge>
		<edge source="365" target="366">
			<data key="weight">0.0378532549439753</data>
		</edge>
		<edge source="106" target="153">
			<data key="weight">0.017191523081467</data>
		</edge>
		<edge source="233" target="301">
			<data key="weight">0.0229443215509476</data>
		</edge>
		<edge source="214" target="216">
			<data key="weight">0.014693877909539</data>
		</edge>
		<edge source="375" target="380">
			<data key="weight">0.0170888041241882</data>
		</edge>
		<edge source="160" target="249">
			<data key="weight">0.0264708792568748</data>
		</edge>
		<edge source="108" target="281">
			<data key="weight">0.00762996780250167</data>
		</edge>
		<edge source="133" target="377">
			<data key="weight">0.0349705872406526</data>
		</edge>
		<edge source="280" target="382">
			<data key="weight">0.0119477006327054</data>
		</edge>
		<edge source="224" target="249">
			<data key="weight">0.0294315492828139</data>
		</edge>
		<edge source="261" target="362">
			<data key="weight">0.0214347404943653</data>
		</edge>
		<edge source="108" target="152">
			<data key="weight">0.0258529322403985</data>
		</edge>
		<edge source="216" target="274">
			<data key="weight">0.0175464326595036</data>
		</edge>
		<edge source="38" target="41">
			<data key="weight">0.0675126490564701</data>
		</edge>
		<edge source="44" target="240">
			<data key="weight">0.0204396637457851</data>
		</edge>
		<edge source="254" target="359">
			<data key="weight">0.0139696540812442</data>
		</edge>
		<edge source="363" target="365">
			<data key="weight">0.0291598301303023</data>
		</edge>
		<edge source="278" target="300">
			<data key="weight">0.0100828105868304</data>
		</edge>
		<edge source="55" target="380">
			<data key="weight">0.0193826513817066</data>
		</edge>
		<edge source="261" target="280">
			<data key="weight">0.0171665980408339</data>
		</edge>
		<edge source="25" target="352">
			<data key="weight">0.0127644429423174</data>
		</edge>
		<edge source="383" target="384">
			<data key="weight">0.0761671990050113</data>
		</edge>
		<edge source="42" target="249">
			<data key="weight">0.0152145540792035</data>
		</edge>
		<edge source="52" target="217">
			<data key="weight">0.018663350442723</data>
		</edge>
		<edge source="203" target="226">
			<data key="weight">0.0162913387854705</data>
		</edge>
		<edge source="257" target="358">
			<data key="weight">0.0124559526387289</data>
		</edge>
		<edge source="120" target="191">
			<data key="weight">0.0127403256079882</data>
		</edge>
		<edge source="278" target="297">
			<data key="weight">0.0174217905224488</data>
		</edge>
		<edge source="24" target="177">
			<data key="weight">0.0236838434684248</data>
		</edge>
		<edge source="203" target="274">
			<data key="weight">0.0104133558611088</data>
		</edge>
		<edge source="169" target="359">
			<data key="weight">0.0084386277010826</data>
		</edge>
		<edge source="19" target="236">
			<data key="weight">0.0181168981561252</data>
		</edge>
		<edge source="157" target="380">
			<data key="weight">0.0257319907741295</data>
		</edge>
		<edge source="191" target="360">
			<data key="weight">0.00991772477842454</data>
		</edge>
		<edge source="271" target="381">
			<data key="weight">0.0191051142236297</data>
		</edge>
		<edge source="278" target="304">
			<data key="weight">0.01296563735332</data>
		</edge>
		<edge source="202" target="304">
			<data key="weight">0.0131612962735251</data>
		</edge>
		<edge source="55" target="153">
			<data key="weight">0.0132251409234711</data>
		</edge>
		<edge source="349" target="356">
			<data key="weight">0.0280635930999341</data>
		</edge>
		<edge source="267" target="270">
			<data key="weight">0.0412171642373103</data>
		</edge>
		<edge source="118" target="195">
			<data key="weight">0.0123872165830045</data>
		</edge>
		<edge source="273" target="276">
			<data key="weight">0.0179004910041872</data>
		</edge>
		<edge source="55" target="195">
			<data key="weight">0.0140701544001065</data>
		</edge>
		<edge source="214" target="230">
			<data key="weight">0.0244899076335442</data>
		</edge>
		<edge source="24" target="236">
			<data key="weight">0.0279063524558297</data>
		</edge>
		<edge source="298" target="303">
			<data key="weight">0.0155187147897194</data>
		</edge>
		<edge source="178" target="381">
			<data key="weight">0.0168633112552826</data>
		</edge>
		<edge source="192" target="298">
			<data key="weight">0.0267555484317739</data>
		</edge>
		<edge source="298" target="372">
			<data key="weight">0.011520874652931</data>
		</edge>
		<edge source="83" target="108">
			<data key="weight">0.014498269801362</data>
		</edge>
		<edge source="193" target="375">
			<data key="weight">0.01503271965183</data>
		</edge>
		<edge source="169" target="362">
			<data key="weight">0.0186292202614832</data>
		</edge>
		<edge source="153" target="342">
			<data key="weight">0.0229895864362071</data>
		</edge>
		<edge source="276" target="355">
			<data key="weight">0.0106776355790594</data>
		</edge>
		<edge source="52" target="228">
			<data key="weight">0.0140675943572652</data>
		</edge>
		<edge source="270" target="372">
			<data key="weight">0.00942120917702038</data>
		</edge>
		<edge source="175" target="230">
			<data key="weight">0.0151600623457741</data>
		</edge>
		<edge source="356" target="374">
			<data key="weight">0.0309121227953683</data>
		</edge>
		<edge source="226" target="240">
			<data key="weight">0.0148115547359783</data>
		</edge>
		<edge source="246" target="268">
			<data key="weight">0.0178761368377094</data>
		</edge>
		<edge source="129" target="130">
			<data key="weight">0.0164860704637348</data>
		</edge>
		<edge source="25" target="380">
			<data key="weight">0.0126671383319068</data>
		</edge>
		<edge source="175" target="236">
			<data key="weight">0.0159958407228901</data>
		</edge>
		<edge source="224" target="304">
			<data key="weight">0.0202907831411326</data>
		</edge>
		<edge source="175" target="195">
			<data key="weight">0.013532197747903</data>
		</edge>
		<edge source="190" target="217">
			<data key="weight">0.0161287480124275</data>
		</edge>
		<edge source="37" target="350">
			<data key="weight">0.00785286935852651</data>
		</edge>
		<edge source="19" target="223">
			<data key="weight">0.0128291463583225</data>
		</edge>
		<edge source="280" target="352">
			<data key="weight">0.0144849029013927</data>
		</edge>
		<edge source="19" target="23">
			<data key="weight">0.0600456590694705</data>
		</edge>
		<edge source="235" target="268">
			<data key="weight">0.0158109796593086</data>
		</edge>
		<edge source="199" target="200">
			<data key="weight">0.0206871382893252</data>
		</edge>
		<edge source="272" target="275">
			<data key="weight">0.0131319635515436</data>
		</edge>
		<edge source="261" target="358">
			<data key="weight">0.0178271878776471</data>
		</edge>
		<edge source="190" target="250">
			<data key="weight">0.0134761030608375</data>
		</edge>
		<edge source="199" target="272">
			<data key="weight">0.0291800788549343</data>
		</edge>
		<edge source="191" target="246">
			<data key="weight">0.0145919972744027</data>
		</edge>
		<edge source="83" target="217">
			<data key="weight">0.0124141739225554</data>
		</edge>
		<edge source="241" target="244">
			<data key="weight">0.0187243625887826</data>
		</edge>
		<edge source="280" target="358">
			<data key="weight">0.0129023775125646</data>
		</edge>
		<edge source="189" target="352">
			<data key="weight">0.0141414569586764</data>
		</edge>
		<edge source="176" target="275">
			<data key="weight">0.0111567596945566</data>
		</edge>
		<edge source="352" target="353">
			<data key="weight">0.0180885201774688</data>
		</edge>
		<edge source="199" target="363">
			<data key="weight">0.00683423652482825</data>
		</edge>
		<edge source="165" target="169">
			<data key="weight">0.0242668050669752</data>
		</edge>
		<edge source="178" target="214">
			<data key="weight">0.0124350873524289</data>
		</edge>
		<edge source="199" target="352">
			<data key="weight">0.014901925650955</data>
		</edge>
		<edge source="128" target="202">
			<data key="weight">0.0247626634710884</data>
		</edge>
		<edge source="248" target="268">
			<data key="weight">0.0158156795971527</data>
		</edge>
		<edge source="235" target="305">
			<data key="weight">0.0187712068228823</data>
		</edge>
		<edge source="19" target="365">
			<data key="weight">0.00957897151690598</data>
		</edge>
		<edge source="166" target="200">
			<data key="weight">0.0198746373759271</data>
		</edge>
		<edge source="308" target="360">
			<data key="weight">0.00972803328186502</data>
		</edge>
		<edge source="142" target="196">
			<data key="weight">0.0209102089723968</data>
		</edge>
		<edge source="170" target="224">
			<data key="weight">0.0220813179084039</data>
		</edge>
		<edge source="118" target="240">
			<data key="weight">0.0264271846770153</data>
		</edge>
		<edge source="272" target="276">
			<data key="weight">0.0211726656151732</data>
		</edge>
		<edge source="133" target="153">
			<data key="weight">0.0208689852945486</data>
		</edge>
		<edge source="40" target="186">
			<data key="weight">0.0282748900033935</data>
		</edge>
		<edge source="351" target="378">
			<data key="weight">0.0153542546900328</data>
		</edge>
		<edge source="270" target="274">
			<data key="weight">0.0336522767815838</data>
		</edge>
		<edge source="261" target="262">
			<data key="weight">0.014856120122758</data>
		</edge>
		<edge source="364" target="372">
			<data key="weight">0.0076046668209998</data>
		</edge>
		<edge source="199" target="369">
			<data key="weight">0.00893496487701794</data>
		</edge>
		<edge source="230" target="380">
			<data key="weight">0.0166625326555084</data>
		</edge>
		<edge source="106" target="201">
			<data key="weight">0.0223354684728501</data>
		</edge>
		<edge source="43" target="193">
			<data key="weight">0.0186554593064644</data>
		</edge>
		<edge source="157" target="298">
			<data key="weight">0.00985475023537683</data>
		</edge>
		<edge source="25" target="194">
			<data key="weight">0.00788097634791732</data>
		</edge>
		<edge source="108" target="230">
			<data key="weight">0.0136710863868973</data>
		</edge>
		<edge source="37" target="42">
			<data key="weight">0.0233007450499686</data>
		</edge>
		<edge source="118" target="199">
			<data key="weight">0.0177521715856918</data>
		</edge>
		<edge source="175" target="176">
			<data key="weight">0.015455831129896</data>
		</edge>
		<edge source="219" target="240">
			<data key="weight">0.0171180585519248</data>
		</edge>
		<edge source="187" target="195">
			<data key="weight">0.0130264287960661</data>
		</edge>
		<edge source="275" target="356">
			<data key="weight">0.0170581718410206</data>
		</edge>
		<edge source="214" target="255">
			<data key="weight">0.0139298788460352</data>
		</edge>
		<edge source="190" target="358">
			<data key="weight">0.00929834595354858</data>
		</edge>
		<edge source="38" target="281">
			<data key="weight">0.0205432601399834</data>
		</edge>
		<edge source="188" target="346">
			<data key="weight">0.0141368449768262</data>
		</edge>
		<edge source="77" target="359">
			<data key="weight">0.0110309401780833</data>
		</edge>
		<edge source="185" target="352">
			<data key="weight">0.0193527653533743</data>
		</edge>
		<edge source="274" target="279">
			<data key="weight">0.040520774825091</data>
		</edge>
		<edge source="158" target="201">
			<data key="weight">0.016126190771138</data>
		</edge>
		<edge source="193" target="275">
			<data key="weight">0.0167509449420669</data>
		</edge>
		<edge source="37" target="124">
			<data key="weight">0.0095038644568559</data>
		</edge>
		<edge source="163" target="174">
			<data key="weight">0.0152894543804379</data>
		</edge>
		<edge source="166" target="237">
			<data key="weight">0.0147690648898096</data>
		</edge>
		<edge source="242" target="352">
			<data key="weight">0.0208626721526602</data>
		</edge>
		<edge source="278" target="299">
			<data key="weight">0.0298958439813588</data>
		</edge>
		<edge source="276" target="364">
			<data key="weight">0.00995503652740829</data>
		</edge>
		<edge source="113" target="386">
			<data key="weight">0.0210265908310731</data>
		</edge>
		<edge source="112" target="230">
			<data key="weight">0.0136590391138469</data>
		</edge>
		<edge source="77" target="118">
			<data key="weight">0.0203631289830078</data>
		</edge>
		<edge source="216" target="273">
			<data key="weight">0.0175140369355123</data>
		</edge>
		<edge source="366" target="368">
			<data key="weight">0.014311780208327</data>
		</edge>
		<edge source="19" target="373">
			<data key="weight">0.0344470151274499</data>
		</edge>
		<edge source="271" target="365">
			<data key="weight">0.0209766682836663</data>
		</edge>
		<edge source="34" target="260">
			<data key="weight">0.0131714968680644</data>
		</edge>
		<edge source="193" target="367">
			<data key="weight">0.0219075660457023</data>
		</edge>
		<edge source="44" target="262">
			<data key="weight">0.00879566234081175</data>
		</edge>
		<edge source="40" target="303">
			<data key="weight">0.0194724578410467</data>
		</edge>
		<edge source="162" target="200">
			<data key="weight">0.0184583283966636</data>
		</edge>
		<edge source="37" target="302">
			<data key="weight">0.0216806975219439</data>
		</edge>
		<edge source="219" target="382">
			<data key="weight">0.018006135719864</data>
		</edge>
		<edge source="355" target="358">
			<data key="weight">0.0249943595568595</data>
		</edge>
		<edge source="33" target="50">
			<data key="weight">0.0258524013371924</data>
		</edge>
		<edge source="23" target="275">
			<data key="weight">0.0115055084875919</data>
		</edge>
		<edge source="278" target="301">
			<data key="weight">0.0191372296785815</data>
		</edge>
		<edge source="161" target="163">
			<data key="weight">0.016321419393295</data>
		</edge>
		<edge source="196" target="300">
			<data key="weight">0.0194266442051155</data>
		</edge>
		<edge source="279" target="302">
			<data key="weight">0.00808572023832871</data>
		</edge>
		<edge source="353" target="356">
			<data key="weight">0.0161483501888111</data>
		</edge>
		<edge source="367" target="370">
			<data key="weight">0.0177849692197004</data>
		</edge>
		<edge source="262" target="301">
			<data key="weight">0.00939277584454749</data>
		</edge>
		<edge source="40" target="41">
			<data key="weight">0.020267402838864</data>
		</edge>
		<edge source="273" target="299">
			<data key="weight">0.0139631142124839</data>
		</edge>
		<edge source="128" target="174">
			<data key="weight">0.0315280922717067</data>
		</edge>
		<edge source="204" target="249">
			<data key="weight">0.0169288150135833</data>
		</edge>
		<edge source="162" target="167">
			<data key="weight">0.0123737316607572</data>
		</edge>
		<edge source="119" target="346">
			<data key="weight">0.0155229795360264</data>
		</edge>
		<edge source="55" target="375">
			<data key="weight">0.0166895501480956</data>
		</edge>
		<edge source="176" target="189">
			<data key="weight">0.0437327024493195</data>
		</edge>
		<edge source="190" target="238">
			<data key="weight">0.0119226404072607</data>
		</edge>
		<edge source="308" target="375">
			<data key="weight">0.011817502219727</data>
		</edge>
		<edge source="163" target="346">
			<data key="weight">0.0159903308421539</data>
		</edge>
		<edge source="238" target="368">
			<data key="weight">0.015370116408763</data>
		</edge>
		<edge source="203" target="217">
			<data key="weight">0.0143394555147059</data>
		</edge>
		<edge source="255" target="360">
			<data key="weight">0.0107380722380852</data>
		</edge>
		<edge source="255" target="275">
			<data key="weight">0.0147557219230766</data>
		</edge>
		<edge source="83" target="358">
			<data key="weight">0.0100428283946309</data>
		</edge>
		<edge source="260" target="363">
			<data key="weight">0.0137962292320596</data>
		</edge>
		<edge source="200" target="268">
			<data key="weight">0.0142792238458436</data>
		</edge>
		<edge source="83" target="118">
			<data key="weight">0.0347958776699128</data>
		</edge>
		<edge source="257" target="280">
			<data key="weight">0.0117721873494361</data>
		</edge>
		<edge source="166" target="346">
			<data key="weight">0.0212421404760174</data>
		</edge>
		<edge source="369" target="378">
			<data key="weight">0.0159391505324547</data>
		</edge>
		<edge source="106" target="259">
			<data key="weight">0.0181806891068592</data>
		</edge>
		<edge source="190" target="276">
			<data key="weight">0.0109869314924852</data>
		</edge>
		<edge source="226" target="236">
			<data key="weight">0.00836943352478302</data>
		</edge>
		<edge source="298" target="356">
			<data key="weight">0.00556999844198741</data>
		</edge>
		<edge source="199" target="235">
			<data key="weight">0.0220586232076927</data>
		</edge>
		<edge source="13" target="373">
			<data key="weight">0.044782508763788</data>
		</edge>
		<edge source="191" target="308">
			<data key="weight">0.0221494274257236</data>
		</edge>
		<edge source="250" target="349">
			<data key="weight">0.0141648232349306</data>
		</edge>
		<edge source="358" target="371">
			<data key="weight">0.0132555562913249</data>
		</edge>
		<edge source="196" target="199">
			<data key="weight">0.0167614262255863</data>
		</edge>
		<edge source="13" target="262">
			<data key="weight">0.0157144659587382</data>
		</edge>
		<edge source="279" target="345">
			<data key="weight">0.0094352285061818</data>
		</edge>
		<edge source="250" target="371">
			<data key="weight">0.0095811394038495</data>
		</edge>
		<edge source="37" target="161">
			<data key="weight">0.0107528326668431</data>
		</edge>
		<edge source="250" target="376">
			<data key="weight">0.0143028238791067</data>
		</edge>
		<edge source="243" target="277">
			<data key="weight">0.0155346573815179</data>
		</edge>
		<edge source="260" target="262">
			<data key="weight">0.0304470154315563</data>
		</edge>
		<edge source="45" target="249">
			<data key="weight">0.0196306253424855</data>
		</edge>
		<edge source="261" target="356">
			<data key="weight">0.0211394599227387</data>
		</edge>
		<edge source="77" target="355">
			<data key="weight">0.0106575520038028</data>
		</edge>
		<edge source="257" target="262">
			<data key="weight">0.0245681257827735</data>
		</edge>
		<edge source="226" target="376">
			<data key="weight">0.0155700986780846</data>
		</edge>
		<edge source="254" target="279">
			<data key="weight">0.0251988721195322</data>
		</edge>
		<edge source="281" target="355">
			<data key="weight">0.0223956480332085</data>
		</edge>
		<edge source="113" target="260">
			<data key="weight">0.0129828217124226</data>
		</edge>
		<edge source="359" target="368">
			<data key="weight">0.00793419643075273</data>
		</edge>
		<edge source="273" target="280">
			<data key="weight">0.0130335031568583</data>
		</edge>
		<edge source="19" target="39">
			<data key="weight">0.00938770334952654</data>
		</edge>
		<edge source="230" target="361">
			<data key="weight">0.0121542323003623</data>
		</edge>
		<edge source="274" target="365">
			<data key="weight">0.0226013778101981</data>
		</edge>
		<edge source="349" target="371">
			<data key="weight">0.00841988860735771</data>
		</edge>
		<edge source="50" target="251">
			<data key="weight">0.0196081184923911</data>
		</edge>
		<edge source="233" target="237">
			<data key="weight">0.0268639029682833</data>
		</edge>
		<edge source="158" target="194">
			<data key="weight">0.0268757695431156</data>
		</edge>
		<edge source="275" target="360">
			<data key="weight">0.0135570960254084</data>
		</edge>
		<edge source="162" target="249">
			<data key="weight">0.0139917782764505</data>
		</edge>
		<edge source="130" target="302">
			<data key="weight">0.0221117977300032</data>
		</edge>
		<edge source="297" target="299">
			<data key="weight">0.0154738345703429</data>
		</edge>
		<edge source="170" target="304">
			<data key="weight">0.0172986107781118</data>
		</edge>
		<edge source="362" target="372">
			<data key="weight">0.0121271270104727</data>
		</edge>
		<edge source="195" target="203">
			<data key="weight">0.0222313013292739</data>
		</edge>
		<edge source="353" target="367">
			<data key="weight">0.0198635372717005</data>
		</edge>
		<edge source="187" target="194">
			<data key="weight">0.0115052862851047</data>
		</edge>
		<edge source="308" target="364">
			<data key="weight">0.0164898938474968</data>
		</edge>
		<edge source="134" target="169">
			<data key="weight">0.0135087764443084</data>
		</edge>
		<edge source="113" target="190">
			<data key="weight">0.0254573754109362</data>
		</edge>
		<edge source="55" target="106">
			<data key="weight">0.0138432920483883</data>
		</edge>
		<edge source="25" target="273">
			<data key="weight">0.00653973332859578</data>
		</edge>
		<edge source="216" target="246">
			<data key="weight">0.0170623916129924</data>
		</edge>
		<edge source="162" target="163">
			<data key="weight">0.0196486552613398</data>
		</edge>
		<edge source="275" target="297">
			<data key="weight">0.0129152817255159</data>
		</edge>
		<edge source="131" target="260">
			<data key="weight">0.0149667839488284</data>
		</edge>
		<edge source="299" target="356">
			<data key="weight">0.0198856704488689</data>
		</edge>
		<edge source="177" target="227">
			<data key="weight">0.0178811118418577</data>
		</edge>
		<edge source="353" target="355">
			<data key="weight">0.0135882647712164</data>
		</edge>
		<edge source="373" target="378">
			<data key="weight">0.0150140829220663</data>
		</edge>
		<edge source="258" target="363">
			<data key="weight">0.0115116121452549</data>
		</edge>
		<edge source="355" target="374">
			<data key="weight">0.0358992142747482</data>
		</edge>
		<edge source="260" target="301">
			<data key="weight">0.0172638127907049</data>
		</edge>
		<edge source="251" target="253">
			<data key="weight">0.0171345021413573</data>
		</edge>
		<edge source="42" target="251">
			<data key="weight">0.0228471083674064</data>
		</edge>
		<edge source="166" target="249">
			<data key="weight">0.0138537865366192</data>
		</edge>
		<edge source="260" target="274">
			<data key="weight">0.0168300002938844</data>
		</edge>
		<edge source="269" target="360">
			<data key="weight">0.0128491433567472</data>
		</edge>
		<edge source="129" target="193">
			<data key="weight">0.0247293889489131</data>
		</edge>
		<edge source="199" target="280">
			<data key="weight">0.0110615396401205</data>
		</edge>
		<edge source="261" target="271">
			<data key="weight">0.0210973974054636</data>
		</edge>
		<edge source="216" target="262">
			<data key="weight">0.0235266997024653</data>
		</edge>
		<edge source="196" target="200">
			<data key="weight">0.0168494102274031</data>
		</edge>
		<edge source="134" target="301">
			<data key="weight">0.0116933199117108</data>
		</edge>
		<edge source="23" target="277">
			<data key="weight">0.024085988734967</data>
		</edge>
		<edge source="42" target="50">
			<data key="weight">0.0293127375911188</data>
		</edge>
		<edge source="375" target="376">
			<data key="weight">0.0166485782920242</data>
		</edge>
		<edge source="271" target="274">
			<data key="weight">0.0254823400711484</data>
		</edge>
		<edge source="124" target="153">
			<data key="weight">0.0134499801507543</data>
		</edge>
		<edge source="241" target="353">
			<data key="weight">0.0182489156832427</data>
		</edge>
		<edge source="120" target="164">
			<data key="weight">0.0169587192642214</data>
		</edge>
		<edge source="38" target="374">
			<data key="weight">0.0276011341635865</data>
		</edge>
		<edge source="124" target="166">
			<data key="weight">0.0161737715851164</data>
		</edge>
		<edge source="274" target="276">
			<data key="weight">0.0201032358232405</data>
		</edge>
		<edge source="272" target="297">
			<data key="weight">0.00967820183500147</data>
		</edge>
		<edge source="37" target="128">
			<data key="weight">0.0154984154288198</data>
		</edge>
		<edge source="255" target="375">
			<data key="weight">0.02097110058128</data>
		</edge>
		<edge source="370" target="374">
			<data key="weight">0.0246019537175123</data>
		</edge>
		<edge source="228" target="230">
			<data key="weight">0.0151304962971148</data>
		</edge>
		<edge source="273" target="274">
			<data key="weight">0.038089692222517</data>
		</edge>
		<edge source="190" target="214">
			<data key="weight">0.0149233669874291</data>
		</edge>
		<edge source="55" target="230">
			<data key="weight">0.0172906462255026</data>
		</edge>
		<edge source="115" target="237">
			<data key="weight">0.0130615130579446</data>
		</edge>
		<edge source="72" target="249">
			<data key="weight">0.0249949299829537</data>
		</edge>
		<edge source="266" target="299">
			<data key="weight">0.024387885130063</data>
		</edge>
		<edge source="19" target="358">
			<data key="weight">0.0242681011616332</data>
		</edge>
		<edge source="359" target="366">
			<data key="weight">0.0248658515612875</data>
		</edge>
		<edge source="349" target="372">
			<data key="weight">0.014360659999707</data>
		</edge>
		<edge source="257" target="275">
			<data key="weight">0.0119429055255495</data>
		</edge>
		<edge source="93" target="380">
			<data key="weight">0.0128792253740329</data>
		</edge>
		<edge source="375" target="378">
			<data key="weight">0.0281933753537106</data>
		</edge>
		<edge source="261" target="363">
			<data key="weight">0.0237746748435844</data>
		</edge>
		<edge source="55" target="298">
			<data key="weight">0.00804598249698708</data>
		</edge>
		<edge source="255" target="378">
			<data key="weight">0.0139407001162649</data>
		</edge>
		<edge source="25" target="223">
			<data key="weight">0.0176615545167118</data>
		</edge>
		<edge source="240" target="342">
			<data key="weight">0.00685885198108499</data>
		</edge>
		<edge source="130" target="131">
			<data key="weight">0.0192844484312997</data>
		</edge>
		<edge source="349" target="358">
			<data key="weight">0.0221263205280796</data>
		</edge>
		<edge source="364" target="365">
			<data key="weight">0.0132197475165856</data>
		</edge>
		<edge source="200" target="300">
			<data key="weight">0.013885916688765</data>
		</edge>
		<edge source="230" target="369">
			<data key="weight">0.0143454706802544</data>
		</edge>
		<edge source="195" target="228">
			<data key="weight">0.0127296812888043</data>
		</edge>
		<edge source="122" target="124">
			<data key="weight">0.0236923162641887</data>
		</edge>
		<edge source="55" target="240">
			<data key="weight">0.0153178873485728</data>
		</edge>
		<edge source="200" target="260">
			<data key="weight">0.0147600586540519</data>
		</edge>
		<edge source="158" target="308">
			<data key="weight">0.0198470512124844</data>
		</edge>
		<edge source="178" target="298">
			<data key="weight">0.0146228828902977</data>
		</edge>
		<edge source="190" target="199">
			<data key="weight">0.0122333438029148</data>
		</edge>
		<edge source="42" target="233">
			<data key="weight">0.023598269888057</data>
		</edge>
		<edge source="119" target="249">
			<data key="weight">0.0157988163427438</data>
		</edge>
		<edge source="170" target="237">
			<data key="weight">0.0115659229734898</data>
		</edge>
		<edge source="113" target="118">
			<data key="weight">0.0100650409957389</data>
		</edge>
		<edge source="128" target="162">
			<data key="weight">0.01894846258104</data>
		</edge>
		<edge source="267" target="280">
			<data key="weight">0.0208356092881378</data>
		</edge>
		<edge source="125" target="361">
			<data key="weight">0.012119881200331</data>
		</edge>
		<edge source="189" target="380">
			<data key="weight">0.015352573758415</data>
		</edge>
		<edge source="24" target="193">
			<data key="weight">0.0178029425933262</data>
		</edge>
		<edge source="257" target="277">
			<data key="weight">0.0149500912701065</data>
		</edge>
		<edge source="55" target="199">
			<data key="weight">0.011459547531587</data>
		</edge>
		<edge source="185" target="345">
			<data key="weight">0.0159322133625069</data>
		</edge>
		<edge source="152" target="175">
			<data key="weight">0.016280040816688</data>
		</edge>
		<edge source="262" target="365">
			<data key="weight">0.0321395488867714</data>
		</edge>
		<edge source="349" target="352">
			<data key="weight">0.0288314883263396</data>
		</edge>
		<edge source="195" target="230">
			<data key="weight">0.014184932048748</data>
		</edge>
		<edge source="125" target="134">
			<data key="weight">0.0203490820721925</data>
		</edge>
		<edge source="42" target="72">
			<data key="weight">0.0348270940123222</data>
		</edge>
		<edge source="356" target="366">
			<data key="weight">0.023142803347673</data>
		</edge>
		<edge source="52" target="194">
			<data key="weight">0.0227324315652207</data>
		</edge>
		<edge source="23" target="91">
			<data key="weight">0.00980495073983542</data>
		</edge>
		<edge source="106" target="195">
			<data key="weight">0.0143374902842947</data>
		</edge>
		<edge source="276" target="365">
			<data key="weight">0.0187798268279309</data>
		</edge>
		<edge source="176" target="239">
			<data key="weight">0.0237066577704003</data>
		</edge>
		<edge source="165" target="361">
			<data key="weight">0.0123746495743832</data>
		</edge>
		<edge source="273" target="275">
			<data key="weight">0.0178152581465518</data>
		</edge>
		<edge source="298" target="382">
			<data key="weight">0.0114959950461181</data>
		</edge>
		<edge source="175" target="272">
			<data key="weight">0.00950484014615282</data>
		</edge>
		<edge source="25" target="191">
			<data key="weight">0.00741113140847254</data>
		</edge>
		<edge source="176" target="194">
			<data key="weight">0.0103665937254427</data>
		</edge>
		<edge source="203" target="250">
			<data key="weight">0.0169331530426432</data>
		</edge>
		<edge source="39" target="42">
			<data key="weight">0.0309451877701036</data>
		</edge>
		<edge source="134" target="200">
			<data key="weight">0.0125416732231942</data>
		</edge>
		<edge source="188" target="193">
			<data key="weight">0.0248112347388049</data>
		</edge>
		<edge source="200" target="298">
			<data key="weight">0.0166945636100798</data>
		</edge>
		<edge source="134" target="164">
			<data key="weight">0.0215580893804885</data>
		</edge>
		<edge source="23" target="380">
			<data key="weight">0.00792715770180663</data>
		</edge>
		<edge source="36" target="67">
			<data key="weight">0.0185287853999466</data>
		</edge>
		<edge source="196" target="272">
			<data key="weight">0.014710483002646</data>
		</edge>
		<edge source="23" target="216">
			<data key="weight">0.0133599414490391</data>
		</edge>
		<edge source="192" target="302">
			<data key="weight">0.0156752477085019</data>
		</edge>
		<edge source="223" target="380">
			<data key="weight">0.0188752856507595</data>
		</edge>
		<edge source="52" target="298">
			<data key="weight">0.00762587120977429</data>
		</edge>
		<edge source="266" target="303">
			<data key="weight">0.0139837503533956</data>
		</edge>
		<edge source="72" target="186">
			<data key="weight">0.0199373399509012</data>
		</edge>
		<edge source="229" target="255">
			<data key="weight">0.0126520797260004</data>
		</edge>
		<edge source="67" target="72">
			<data key="weight">0.0205189089468419</data>
		</edge>
		<edge source="84" target="168">
			<data key="weight">0.0182124657532251</data>
		</edge>
		<edge source="273" target="365">
			<data key="weight">0.0221492940496156</data>
		</edge>
		<edge source="266" target="298">
			<data key="weight">0.0143485364954542</data>
		</edge>
		<edge source="190" target="364">
			<data key="weight">0.0126835672524476</data>
		</edge>
		<edge source="33" target="249">
			<data key="weight">0.0397355595178181</data>
		</edge>
		<edge source="272" target="362">
			<data key="weight">0.0104494602283068</data>
		</edge>
		<edge source="235" target="351">
			<data key="weight">0.018955747894845</data>
		</edge>
		<edge source="178" target="187">
			<data key="weight">0.0361970082393748</data>
		</edge>
		<edge source="279" target="355">
			<data key="weight">0.0286628867290293</data>
		</edge>
		<edge source="224" target="237">
			<data key="weight">0.0232017014654743</data>
		</edge>
		<edge source="134" target="160">
			<data key="weight">0.0295098509823813</data>
		</edge>
		<edge source="359" target="374">
			<data key="weight">0.0221700148353395</data>
		</edge>
		<edge source="228" target="369">
			<data key="weight">0.0148966193569857</data>
		</edge>
		<edge source="118" target="226">
			<data key="weight">0.0123689474380037</data>
		</edge>
		<edge source="277" target="356">
			<data key="weight">0.0213102297172207</data>
		</edge>
		<edge source="55" target="378">
			<data key="weight">0.0242597624885618</data>
		</edge>
		<edge source="266" target="271">
			<data key="weight">0.0227652388081478</data>
		</edge>
		<edge source="37" target="379">
			<data key="weight">0.0135249562475859</data>
		</edge>
		<edge source="23" target="214">
			<data key="weight">0.00846652950341588</data>
		</edge>
		<edge source="171" target="224">
			<data key="weight">0.0170630917851641</data>
		</edge>
		<edge source="24" target="157">
			<data key="weight">0.021476710586091</data>
		</edge>
		<edge source="175" target="216">
			<data key="weight">0.018751456417096</data>
		</edge>
		<edge source="358" target="363">
			<data key="weight">0.019182241028462</data>
		</edge>
		<edge source="216" target="276">
			<data key="weight">0.0188743186581285</data>
		</edge>
		<edge source="274" target="298">
			<data key="weight">0.00851792749753637</data>
		</edge>
		<edge source="257" target="372">
			<data key="weight">0.0122713276056049</data>
		</edge>
		<edge source="273" target="360">
			<data key="weight">0.0149383261811796</data>
		</edge>
		<edge source="158" target="272">
			<data key="weight">0.0139396985743467</data>
		</edge>
		<edge source="83" target="355">
			<data key="weight">0.00268665010939863</data>
		</edge>
		<edge source="23" target="178">
			<data key="weight">0.010018851580398</data>
		</edge>
		<edge source="166" target="357">
			<data key="weight">0.015166689840359</data>
		</edge>
		<edge source="161" target="168">
			<data key="weight">0.0249454335709172</data>
		</edge>
		<edge source="162" target="224">
			<data key="weight">0.0162841639778059</data>
		</edge>
		<edge source="152" target="153">
			<data key="weight">0.0346206184531486</data>
		</edge>
		<edge source="196" target="233">
			<data key="weight">0.0136873804957634</data>
		</edge>
		<edge source="83" target="190">
			<data key="weight">0.0293112842546078</data>
		</edge>
		<edge source="25" target="177">
			<data key="weight">0.0206173160256322</data>
		</edge>
		<edge source="23" target="272">
			<data key="weight">0.0125323489958307</data>
		</edge>
		<edge source="120" target="165">
			<data key="weight">0.0142895565353919</data>
		</edge>
		<edge source="83" target="195">
			<data key="weight">0.0133858937590308</data>
		</edge>
		<edge source="279" target="281">
			<data key="weight">0.0190708195348784</data>
		</edge>
		<edge source="241" target="248">
			<data key="weight">0.0170139481333542</data>
		</edge>
		<edge source="236" target="238">
			<data key="weight">0.0149893111906532</data>
		</edge>
		<edge source="224" target="301">
			<data key="weight">0.0163123372997843</data>
		</edge>
		<edge source="214" target="226">
			<data key="weight">0.0122557765976757</data>
		</edge>
		<edge source="24" target="194">
			<data key="weight">0.00819931528356145</data>
		</edge>
		<edge source="24" target="380">
			<data key="weight">0.0112648263739829</data>
		</edge>
		<edge source="153" target="158">
			<data key="weight">0.0200131118988597</data>
		</edge>
		<edge source="262" target="279">
			<data key="weight">0.0129201123247481</data>
		</edge>
		<edge source="165" target="255">
			<data key="weight">0.021195977332374</data>
		</edge>
		<edge source="40" target="158">
			<data key="weight">0.0241630437165548</data>
		</edge>
		<edge source="230" target="255">
			<data key="weight">0.0225180364375425</data>
		</edge>
		<edge source="195" target="240">
			<data key="weight">0.0165822959097368</data>
		</edge>
		<edge source="36" target="37">
			<data key="weight">0.0401534143967404</data>
		</edge>
		<edge source="133" target="186">
			<data key="weight">0.0334967020607395</data>
		</edge>
		<edge source="276" target="372">
			<data key="weight">0.0104402568368697</data>
		</edge>
		<edge source="280" target="355">
			<data key="weight">0.0197167655649112</data>
		</edge>
		<edge source="342" target="369">
			<data key="weight">0.012247982308214</data>
		</edge>
		<edge source="226" target="369">
			<data key="weight">0.0192194538150769</data>
		</edge>
		<edge source="117" target="201">
			<data key="weight">0.0196556638477709</data>
		</edge>
		<edge source="189" target="349">
			<data key="weight">0.0133662871997193</data>
		</edge>
		<edge source="194" target="378">
			<data key="weight">0.0254569431820317</data>
		</edge>
		<edge source="242" target="247">
			<data key="weight">0.022263969852465</data>
		</edge>
		<edge source="162" target="301">
			<data key="weight">0.0155266886653229</data>
		</edge>
		<edge source="267" target="359">
			<data key="weight">0.0151349360516456</data>
		</edge>
		<edge source="249" target="300">
			<data key="weight">0.0122762042845003</data>
		</edge>
		<edge source="83" target="382">
			<data key="weight">0.0155072622096016</data>
		</edge>
		<edge source="120" target="240">
			<data key="weight">0.022635624930336</data>
		</edge>
		<edge source="267" target="273">
			<data key="weight">0.0336172599437831</data>
		</edge>
		<edge source="371" target="375">
			<data key="weight">0.0152546390212361</data>
		</edge>
		<edge source="83" target="157">
			<data key="weight">0.0147496909237636</data>
		</edge>
		<edge source="194" target="214">
			<data key="weight">0.0103737515603313</data>
		</edge>
		<edge source="270" target="366">
			<data key="weight">0.0167720792594837</data>
		</edge>
		<edge source="277" target="378">
			<data key="weight">0.0095983376129125</data>
		</edge>
		<edge source="274" target="305">
			<data key="weight">0.00790372712308168</data>
		</edge>
		<edge source="246" target="265">
			<data key="weight">0.0159367855025687</data>
		</edge>
		<edge source="108" target="308">
			<data key="weight">0.0288619520203661</data>
		</edge>
		<edge source="237" target="302">
			<data key="weight">0.0153322057997827</data>
		</edge>
		<edge source="237" target="241">
			<data key="weight">0.0182708064939533</data>
		</edge>
		<edge source="199" target="271">
			<data key="weight">0.0110333241622053</data>
		</edge>
		<edge source="37" target="169">
			<data key="weight">0.00821712771917721</data>
		</edge>
		<edge source="108" target="117">
			<data key="weight">0.0157570098533563</data>
		</edge>
		<edge source="44" target="195">
			<data key="weight">0.0200130610019994</data>
		</edge>
		<edge source="19" target="262">
			<data key="weight">0.0115926041047229</data>
		</edge>
		<edge source="119" target="134">
			<data key="weight">0.0277612365610964</data>
		</edge>
		<edge source="108" target="351">
			<data key="weight">0.0193215872379037</data>
		</edge>
		<edge source="258" target="266">
			<data key="weight">0.0173541002094837</data>
		</edge>
		<edge source="277" target="365">
			<data key="weight">0.0154629312722745</data>
		</edge>
		<edge source="120" target="378">
			<data key="weight">0.012026725902157</data>
		</edge>
		<edge source="267" target="271">
			<data key="weight">0.0366342613595549</data>
		</edge>
		<edge source="302" target="353">
			<data key="weight">0.0161646195773915</data>
		</edge>
		<edge source="223" target="276">
			<data key="weight">0.0132298326719412</data>
		</edge>
		<edge source="257" target="363">
			<data key="weight">0.0311046066075532</data>
		</edge>
		<edge source="158" target="238">
			<data key="weight">0.0127682446394525</data>
		</edge>
		<edge source="157" target="265">
			<data key="weight">0.0192866459531158</data>
		</edge>
		<edge source="130" target="229">
			<data key="weight">0.0184894721653638</data>
		</edge>
		<edge source="241" target="301">
			<data key="weight">0.01261740447499</data>
		</edge>
		<edge source="271" target="363">
			<data key="weight">0.0204624064782347</data>
		</edge>
		<edge source="275" target="375">
			<data key="weight">0.0123484302227341</data>
		</edge>
		<edge source="170" target="196">
			<data key="weight">0.0146438702776072</data>
		</edge>
		<edge source="381" target="382">
			<data key="weight">0.0324079455076633</data>
		</edge>
		<edge source="142" target="163">
			<data key="weight">0.0236152106444909</data>
		</edge>
		<edge source="240" target="360">
			<data key="weight">0.0208385425483838</data>
		</edge>
		<edge source="37" target="162">
			<data key="weight">0.0173628799732497</data>
		</edge>
		<edge source="369" target="370">
			<data key="weight">0.0132540127215896</data>
		</edge>
		<edge source="165" target="368">
			<data key="weight">0.0111796966331906</data>
		</edge>
		<edge source="279" target="362">
			<data key="weight">0.0301673246062308</data>
		</edge>
		<edge source="83" target="380">
			<data key="weight">0.0307876660022987</data>
		</edge>
		<edge source="200" target="349">
			<data key="weight">0.0119922970156577</data>
		</edge>
		<edge source="43" target="133">
			<data key="weight">0.0165033875497142</data>
		</edge>
		<edge source="169" target="281">
			<data key="weight">0.0185038677781451</data>
		</edge>
		<edge source="274" target="351">
			<data key="weight">0.00890527347992877</data>
		</edge>
		<edge source="261" target="267">
			<data key="weight">0.0256090295319299</data>
		</edge>
		<edge source="379" target="382">
			<data key="weight">0.0111899153347081</data>
		</edge>
		<edge source="190" target="194">
			<data key="weight">0.0177138752698051</data>
		</edge>
		<edge source="66" target="378">
			<data key="weight">0.014130017290841</data>
		</edge>
		<edge source="13" target="298">
			<data key="weight">0.0180827334540381</data>
		</edge>
		<edge source="235" target="301">
			<data key="weight">0.0162583013613483</data>
		</edge>
		<edge source="201" target="268">
			<data key="weight">0.0138322087774965</data>
		</edge>
		<edge source="356" target="367">
			<data key="weight">0.017094775864446</data>
		</edge>
		<edge source="191" target="367">
			<data key="weight">0.0119813380048241</data>
		</edge>
		<edge source="385" target="386">
			<data key="weight">0.0617146655920587</data>
		</edge>
		<edge source="201" target="308">
			<data key="weight">0.0174324030304665</data>
		</edge>
		<edge source="194" target="369">
			<data key="weight">0.0385615927021126</data>
		</edge>
		<edge source="360" target="370">
			<data key="weight">0.0157224152575961</data>
		</edge>
		<edge source="118" target="372">
			<data key="weight">0.0120236839946244</data>
		</edge>
		<edge source="190" target="230">
			<data key="weight">0.0155430457994754</data>
		</edge>
		<edge source="262" target="269">
			<data key="weight">0.0136132927619768</data>
		</edge>
		<edge source="55" target="215">
			<data key="weight">0.00996630286468832</data>
		</edge>
		<edge source="55" target="276">
			<data key="weight">0.0145081471641063</data>
		</edge>
		<edge source="189" target="194">
			<data key="weight">0.0136737528216195</data>
		</edge>
		<edge source="261" target="373">
			<data key="weight">0.0168052103509967</data>
		</edge>
		<edge source="273" target="277">
			<data key="weight">0.0281936892450013</data>
		</edge>
		<edge source="246" target="359">
			<data key="weight">0.0251212554078454</data>
		</edge>
		<edge source="152" target="230">
			<data key="weight">0.0117765357488985</data>
		</edge>
		<edge source="37" target="141">
			<data key="weight">0.00741540996029696</data>
		</edge>
		<edge source="23" target="190">
			<data key="weight">0.0100078270205001</data>
		</edge>
		<edge source="345" target="356">
			<data key="weight">0.00847982201274411</data>
		</edge>
		<edge source="203" target="308">
			<data key="weight">0.0176211853588413</data>
		</edge>
		<edge source="158" target="381">
			<data key="weight">0.0135693121531082</data>
		</edge>
		<edge source="152" target="269">
			<data key="weight">0.0128806241626461</data>
		</edge>
		<edge source="152" target="364">
			<data key="weight">0.0134428189552912</data>
		</edge>
		<edge source="23" target="365">
			<data key="weight">0.00928804356299191</data>
		</edge>
		<edge source="353" target="368">
			<data key="weight">0.0161691945359673</data>
		</edge>
		<edge source="223" target="364">
			<data key="weight">0.0170952199991103</data>
		</edge>
		<edge source="214" target="275">
			<data key="weight">0.0256920523802883</data>
		</edge>
		<edge source="272" target="369">
			<data key="weight">0.0207683946394339</data>
		</edge>
		<edge source="194" target="272">
			<data key="weight">0.0269980578606727</data>
		</edge>
		<edge source="297" target="302">
			<data key="weight">0.019946900799873</data>
		</edge>
		<edge source="214" target="364">
			<data key="weight">0.0324925355950286</data>
		</edge>
		<edge source="113" target="157">
			<data key="weight">0.0150489360178865</data>
		</edge>
		<edge source="241" target="276">
			<data key="weight">0.00819051122449455</data>
		</edge>
		<edge source="176" target="242">
			<data key="weight">0.0295498673525195</data>
		</edge>
		<edge source="124" target="218">
			<data key="weight">0.0172085615628069</data>
		</edge>
		<edge source="93" target="376">
			<data key="weight">0.0147388601413486</data>
		</edge>
		<edge source="243" target="250">
			<data key="weight">0.0240014007783141</data>
		</edge>
		<edge source="83" target="193">
			<data key="weight">0.00879226213415943</data>
		</edge>
		<edge source="25" target="93">
			<data key="weight">0.016794650885533</data>
		</edge>
		<edge source="199" target="375">
			<data key="weight">0.0115795275180574</data>
		</edge>
		<edge source="129" target="236">
			<data key="weight">0.0180593152687783</data>
		</edge>
		<edge source="272" target="301">
			<data key="weight">0.00905996669658274</data>
		</edge>
		<edge source="23" target="375">
			<data key="weight">0.0135150358133744</data>
		</edge>
		<edge source="165" target="367">
			<data key="weight">0.010737447264764</data>
		</edge>
		<edge source="133" target="345">
			<data key="weight">0.0147201937633042</data>
		</edge>
		<edge source="83" target="91">
			<data key="weight">0.0142319526152798</data>
		</edge>
		<edge source="37" target="160">
			<data key="weight">0.0205215633901862</data>
		</edge>
		<edge source="257" target="278">
			<data key="weight">0.0232231311920129</data>
		</edge>
		<edge source="174" target="304">
			<data key="weight">0.0293924402930668</data>
		</edge>
		<edge source="236" target="380">
			<data key="weight">0.0278990113295153</data>
		</edge>
		<edge source="118" target="380">
			<data key="weight">0.027656037180372</data>
		</edge>
		<edge source="250" target="275">
			<data key="weight">0.00837834138870971</data>
		</edge>
		<edge source="236" target="352">
			<data key="weight">0.0214712611812998</data>
		</edge>
		<edge source="299" target="365">
			<data key="weight">0.0175844478752711</data>
		</edge>
		<edge source="113" target="262">
			<data key="weight">0.0141056309880183</data>
		</edge>
		<edge source="158" target="217">
			<data key="weight">0.0231311368690632</data>
		</edge>
		<edge source="23" target="227">
			<data key="weight">0.017754154206653</data>
		</edge>
		<edge source="266" target="272">
			<data key="weight">0.0109775115656784</data>
		</edge>
		<edge source="230" target="375">
			<data key="weight">0.00953448639846902</data>
		</edge>
		<edge source="266" target="342">
			<data key="weight">0.0146070154654781</data>
		</edge>
		<edge source="280" target="300">
			<data key="weight">0.0132181769345783</data>
		</edge>
		<edge source="298" target="302">
			<data key="weight">0.0343027113362864</data>
		</edge>
		<edge source="191" target="230">
			<data key="weight">0.0179408439240763</data>
		</edge>
		<edge source="349" target="353">
			<data key="weight">0.0143097054921788</data>
		</edge>
		<edge source="25" target="214">
			<data key="weight">0.0131184117185034</data>
		</edge>
		<edge source="237" target="301">
			<data key="weight">0.0132188354993861</data>
		</edge>
		<edge source="371" target="373">
			<data key="weight">0.0189038682899883</data>
		</edge>
		<edge source="353" target="358">
			<data key="weight">0.0162930938367768</data>
		</edge>
		<edge source="280" target="299">
			<data key="weight">0.0414984659283254</data>
		</edge>
		<edge source="260" target="276">
			<data key="weight">0.0103289754142451</data>
		</edge>
		<edge source="108" target="120">
			<data key="weight">0.0274067706056649</data>
		</edge>
		<edge source="55" target="194">
			<data key="weight">0.0106163971611697</data>
		</edge>
		<edge source="38" target="77">
			<data key="weight">0.0161600443534729</data>
		</edge>
		<edge source="19" target="367">
			<data key="weight">0.0177620948151345</data>
		</edge>
		<edge source="112" target="380">
			<data key="weight">0.0197142194465559</data>
		</edge>
		<edge source="267" target="275">
			<data key="weight">0.0139508942189585</data>
		</edge>
		<edge source="355" target="373">
			<data key="weight">0.0101871291635989</data>
		</edge>
		<edge source="230" target="298">
			<data key="weight">0.0103979601740753</data>
		</edge>
		<edge source="130" target="300">
			<data key="weight">0.0148103552751775</data>
		</edge>
		<edge source="271" target="342">
			<data key="weight">0.0109439627373008</data>
		</edge>
		<edge source="223" target="365">
			<data key="weight">0.00949175778529155</data>
		</edge>
		<edge source="125" target="300">
			<data key="weight">0.016840784398863</data>
		</edge>
		<edge source="269" target="272">
			<data key="weight">0.018483965284346</data>
		</edge>
		<edge source="23" target="34">
			<data key="weight">0.00788212552360117</data>
		</edge>
		<edge source="52" target="152">
			<data key="weight">0.0162834425252697</data>
		</edge>
		<edge source="240" target="378">
			<data key="weight">0.0190519848816184</data>
		</edge>
		<edge source="165" target="272">
			<data key="weight">0.0134301460623725</data>
		</edge>
		<edge source="360" target="363">
			<data key="weight">0.0162095238101344</data>
		</edge>
		<edge source="246" target="270">
			<data key="weight">0.0157241753464215</data>
		</edge>
		<edge source="273" target="367">
			<data key="weight">0.0163381101301801</data>
		</edge>
		<edge source="169" target="353">
			<data key="weight">0.0146810680902023</data>
		</edge>
		<edge source="40" target="377">
			<data key="weight">0.0227758161060717</data>
		</edge>
		<edge source="261" target="270">
			<data key="weight">0.0314319553161444</data>
		</edge>
		<edge source="55" target="118">
			<data key="weight">0.0135779307512643</data>
		</edge>
		<edge source="172" target="249">
			<data key="weight">0.0240324551997673</data>
		</edge>
		<edge source="42" target="237">
			<data key="weight">0.0241205675237012</data>
		</edge>
		<edge source="255" target="364">
			<data key="weight">0.0167045372874115</data>
		</edge>
		<edge source="255" target="277">
			<data key="weight">0.00960029821905161</data>
		</edge>
		<edge source="118" target="255">
			<data key="weight">0.0153006743818686</data>
		</edge>
		<edge source="77" target="236">
			<data key="weight">0.0223220877738424</data>
		</edge>
		<edge source="24" target="214">
			<data key="weight">0.0139309615901223</data>
		</edge>
		<edge source="200" target="302">
			<data key="weight">0.0229567688832281</data>
		</edge>
		<edge source="368" target="369">
			<data key="weight">0.0226959334625347</data>
		</edge>
		<edge source="106" target="118">
			<data key="weight">0.0116692720671364</data>
		</edge>
		<edge source="230" target="240">
			<data key="weight">0.0189915236171726</data>
		</edge>
		<edge source="131" target="202">
			<data key="weight">0.0306723876285224</data>
		</edge>
		<edge source="242" target="275">
			<data key="weight">0.0227904775953526</data>
		</edge>
		<edge source="274" target="308">
			<data key="weight">0.00684171995825109</data>
		</edge>
		<edge source="369" target="371">
			<data key="weight">0.0169932943990723</data>
		</edge>
		<edge source="277" target="373">
			<data key="weight">0.0169144967699816</data>
		</edge>
		<edge source="266" target="349">
			<data key="weight">0.0174887688751909</data>
		</edge>
		<edge source="158" target="369">
			<data key="weight">0.035662840624789</data>
		</edge>
		<edge source="299" target="359">
			<data key="weight">0.0192700187394978</data>
		</edge>
		<edge source="352" target="359">
			<data key="weight">0.0217598793280528</data>
		</edge>
		<edge source="25" target="190">
			<data key="weight">0.0189306499766544</data>
		</edge>
		<edge source="189" target="216">
			<data key="weight">0.0200536226941761</data>
		</edge>
		<edge source="351" target="352">
			<data key="weight">0.0143692131584468</data>
		</edge>
		<edge source="55" target="191">
			<data key="weight">0.0181466536771036</data>
		</edge>
		<edge source="275" target="298">
			<data key="weight">0.0280399557742306</data>
		</edge>
		<edge source="25" target="371">
			<data key="weight">0.0157551478468977</data>
		</edge>
		<edge source="200" target="233">
			<data key="weight">0.0221740435406897</data>
		</edge>
		<edge source="165" target="195">
			<data key="weight">0.0118614661697361</data>
		</edge>
		<edge source="239" target="242">
			<data key="weight">0.0210689746184508</data>
		</edge>
		<edge source="168" target="196">
			<data key="weight">0.0221825394702102</data>
		</edge>
		<edge source="196" target="302">
			<data key="weight">0.0231516667865911</data>
		</edge>
		<edge source="152" target="378">
			<data key="weight">0.0124920547286177</data>
		</edge>
		<edge source="353" target="360">
			<data key="weight">0.0125827463819495</data>
		</edge>
		<edge source="172" target="224">
			<data key="weight">0.0189872814523171</data>
		</edge>
		<edge source="358" target="380">
			<data key="weight">0.00884073601542329</data>
		</edge>
		<edge source="193" target="298">
			<data key="weight">0.0211792396567018</data>
		</edge>
		<edge source="33" target="172">
			<data key="weight">0.0190771104201582</data>
		</edge>
		<edge source="23" target="352">
			<data key="weight">0.0105367016081414</data>
		</edge>
		<edge source="129" target="298">
			<data key="weight">0.0216012853942876</data>
		</edge>
		<edge source="238" target="276">
			<data key="weight">0.0186712581087304</data>
		</edge>
		<edge source="36" target="42">
			<data key="weight">0.0194651900590595</data>
		</edge>
		<edge source="238" target="275">
			<data key="weight">0.0198477473892443</data>
		</edge>
		<edge source="83" target="360">
			<data key="weight">0.013248978875228</data>
		</edge>
		<edge source="277" target="281">
			<data key="weight">0.00956193039722323</data>
		</edge>
		<edge source="254" target="366">
			<data key="weight">0.0239535354214311</data>
		</edge>
		<edge source="13" target="24">
			<data key="weight">0.0438288863047144</data>
		</edge>
		<edge source="162" target="174">
			<data key="weight">0.0245882492378207</data>
		</edge>
		<edge source="36" target="233">
			<data key="weight">0.0209009687469281</data>
		</edge>
		<edge source="130" target="298">
			<data key="weight">0.0135910905744163</data>
		</edge>
		<edge source="253" target="279">
			<data key="weight">0.0166897706979494</data>
		</edge>
		<edge source="274" target="374">
			<data key="weight">0.0318075545310671</data>
		</edge>
		<edge source="384" target="386">
			<data key="weight">0.0583669890469518</data>
		</edge>
		<edge source="254" target="273">
			<data key="weight">0.016852598753694</data>
		</edge>
		<edge source="235" target="237">
			<data key="weight">0.0270718033193034</data>
		</edge>
		<edge source="170" target="215">
			<data key="weight">0.0158996048266112</data>
		</edge>
		<edge source="260" target="359">
			<data key="weight">0.0178790106799558</data>
		</edge>
		<edge source="191" target="195">
			<data key="weight">0.025729870038326</data>
		</edge>
		<edge source="52" target="308">
			<data key="weight">0.0203352667793056</data>
		</edge>
		<edge source="195" target="269">
			<data key="weight">0.0116863668471772</data>
		</edge>
		<edge source="280" target="298">
			<data key="weight">0.0145556961110043</data>
		</edge>
		<edge source="25" target="378">
			<data key="weight">0.0145825209764078</data>
		</edge>
		<edge source="240" target="281">
			<data key="weight">0.0129228246539715</data>
		</edge>
		<edge source="25" target="236">
			<data key="weight">0.0258860063801438</data>
		</edge>
		<edge source="19" target="371">
			<data key="weight">0.0161104900582921</data>
		</edge>
		<edge source="43" target="237">
			<data key="weight">0.0149919791365268</data>
		</edge>
		<edge source="83" target="368">
			<data key="weight">0.0127728313239521</data>
		</edge>
		<edge source="224" target="227">
			<data key="weight">0.0139066413723708</data>
		</edge>
		<edge source="241" target="304">
			<data key="weight">0.0145955194018303</data>
		</edge>
		<edge source="79" target="131">
			<data key="weight">0.0216296698885747</data>
		</edge>
		<edge source="44" target="52">
			<data key="weight">0.0158176060874083</data>
		</edge>
		<edge source="194" target="360">
			<data key="weight">0.0161129852240549</data>
		</edge>
		<edge source="238" target="382">
			<data key="weight">0.01028505197541</data>
		</edge>
		<edge source="255" target="276">
			<data key="weight">0.01990546916066</data>
		</edge>
		<edge source="203" target="268">
			<data key="weight">0.0158503440779277</data>
		</edge>
		<edge source="280" target="381">
			<data key="weight">0.0150596446475902</data>
		</edge>
		<edge source="118" target="364">
			<data key="weight">0.0192874426447016</data>
		</edge>
		<edge source="279" target="297">
			<data key="weight">0.0111080051897065</data>
		</edge>
		<edge source="273" target="364">
			<data key="weight">0.0169402983659701</data>
		</edge>
		<edge source="262" target="360">
			<data key="weight">0.0104155882815217</data>
		</edge>
		<edge source="23" target="358">
			<data key="weight">0.0240767035715576</data>
		</edge>
		<edge source="33" target="134">
			<data key="weight">0.0139172005633385</data>
		</edge>
		<edge source="176" target="193">
			<data key="weight">0.017571873837287</data>
		</edge>
		<edge source="168" target="354">
			<data key="weight">0.0192490871371226</data>
		</edge>
		<edge source="43" target="177">
			<data key="weight">0.0217149223987424</data>
		</edge>
		<edge source="23" target="298">
			<data key="weight">0.0120322173426616</data>
		</edge>
		<edge source="268" target="278">
			<data key="weight">0.0135133712263129</data>
		</edge>
		<edge source="52" target="158">
			<data key="weight">0.0274819642854444</data>
		</edge>
		<edge source="130" target="162">
			<data key="weight">0.0126718363601145</data>
		</edge>
		<edge source="55" target="165">
			<data key="weight">0.0136783382655839</data>
		</edge>
		<edge source="250" target="261">
			<data key="weight">0.0145128761844116</data>
		</edge>
		<edge source="216" target="238">
			<data key="weight">0.0187612059374947</data>
		</edge>
		<edge source="355" target="366">
			<data key="weight">0.0259620778141652</data>
		</edge>
		<edge source="42" target="67">
			<data key="weight">0.0371300166079242</data>
		</edge>
		<edge source="83" target="238">
			<data key="weight">0.0154320468484262</data>
		</edge>
		<edge source="165" target="378">
			<data key="weight">0.019293136147884</data>
		</edge>
		<edge source="241" target="250">
			<data key="weight">0.0328623344703549</data>
		</edge>
		<edge source="174" target="357">
			<data key="weight">0.0243450434369331</data>
		</edge>
		<edge source="194" target="195">
			<data key="weight">0.0310657264723819</data>
		</edge>
		<edge source="36" target="304">
			<data key="weight">0.0161954962775483</data>
		</edge>
	</graph>
</graphml>
