# Supplementary material for: Episodic evolution of coadapted sets of amino acid sites in mitochondrial proteins
Source: PLoS Genet. 2021 Jan 25;17(1):e1008711. doi: 10.1371/journal.pgen.1008711 (PMC7861529; doi:10.1371/journal.pgen.1008711)
Supplement: S1 Data — (ZIP) [file pgen.1008711.s025.zip › data/results/coevolution_graphs/cox1.supertree.pos_cor2pcor.l90.n0.up0316.lp0500.negative_edges.graphml]

<?xml version="1.0" encoding="UTF-8"?>
<graphml xmlns="http://graphml.graphdrawing.org/xmlns">
<key id="weight" for="edge" attr.name="weight" attr.type="double"/>
	<graph id="Gneg" edgedefault="undirected">
		<node id="289"/>
		<node id="635"/>
		<node id="229"/>
		<node id="808"/>
		<node id="772"/>
		<node id="944"/>
		<node id="747"/>
		<node id="392"/>
		<node id="243"/>
		<node id="902"/>
		<node id="1023"/>
		<node id="427"/>
		<node id="854"/>
		<node id="304"/>
		<node id="683"/>
		<node id="202"/>
		<node id="802"/>
		<node id="487"/>
		<node id="440"/>
		<node id="816"/>
		<node id="830"/>
		<node id="144"/>
		<node id="928"/>
		<node id="197"/>
		<node id="943"/>
		<node id="368"/>
		<node id="831"/>
		<node id="397"/>
		<node id="706"/>
		<node id="1189"/>
		<node id="195"/>
		<node id="839"/>
		<node id="903"/>
		<node id="744"/>
		<node id="804"/>
		<node id="810"/>
		<node id="343"/>
		<node id="294"/>
		<node id="760"/>
		<node id="720"/>
		<node id="282"/>
		<node id="559"/>
		<node id="286"/>
		<node id="815"/>
		<node id="432"/>
		<node id="249"/>
		<node id="885"/>
		<node id="703"/>
		<node id="752"/>
		<node id="557"/>
		<node id="178"/>
		<node id="430"/>
		<node id="640"/>
		<node id="946"/>
		<node id="754"/>
		<node id="375"/>
		<node id="493"/>
		<node id="489"/>
		<node id="704"/>
		<node id="429"/>
		<node id="116"/>
		<node id="391"/>
		<node id="860"/>
		<node id="486"/>
		<node id="185"/>
		<node id="873"/>
		<node id="805"/>
		<node id="893"/>
		<node id="925"/>
		<node id="994"/>
		<node id="509"/>
		<node id="743"/>
		<node id="887"/>
		<node id="645"/>
		<node id="668"/>
		<node id="770"/>
		<node id="663"/>
		<node id="853"/>
		<node id="1051"/>
		<node id="859"/>
		<node id="837"/>
		<node id="886"/>
		<node id="920"/>
		<node id="155"/>
		<node id="450"/>
		<node id="389"/>
		<node id="146"/>
		<node id="746"/>
		<node id="992"/>
		<node id="497"/>
		<node id="210"/>
		<node id="170"/>
		<node id="869"/>
		<node id="369"/>
		<node id="901"/>
		<node id="836"/>
		<node id="441"/>
		<node id="169"/>
		<node id="386"/>
		<node id="511"/>
		<node id="252"/>
		<node id="495"/>
		<node id="644"/>
		<node id="435"/>
		<node id="888"/>
		<node id="806"/>
		<node id="776"/>
		<node id="198"/>
		<node id="666"/>
		<node id="705"/>
		<node id="190"/>
		<node id="656"/>
		<node id="284"/>
		<node id="171"/>
		<node id="781"/>
		<node id="918"/>
		<node id="220"/>
		<node id="513"/>
		<node id="558"/>
		<node id="409"/>
		<node id="248"/>
		<node id="498"/>
		<node id="871"/>
		<node id="247"/>
		<node id="378"/>
		<node id="145"/>
		<node id="499"/>
		<node id="287"/>
		<node id="443"/>
		<node id="654"/>
		<node id="940"/>
		<node id="1004"/>
		<node id="1049"/>
		<node id="276"/>
		<node id="1039"/>
		<node id="201"/>
		<node id="344"/>
		<node id="411"/>
		<node id="774"/>
		<node id="709"/>
		<node id="921"/>
		<node id="561"/>
		<node id="156"/>
		<node id="494"/>
		<node id="379"/>
		<node id="933"/>
		<node id="385"/>
		<node id="827"/>
		<node id="841"/>
		<node id="500"/>
		<node id="991"/>
		<node id="813"/>
		<node id="381"/>
		<node id="407"/>
		<node id="331"/>
		<node id="880"/>
		<node id="858"/>
		<node id="365"/>
		<node id="661"/>
		<node id="159"/>
		<node id="496"/>
		<node id="281"/>
		<node id="927"/>
		<node id="515"/>
		<node id="865"/>
		<node id="192"/>
		<node id="765"/>
		<node id="677"/>
		<node id="138"/>
		<node id="160"/>
		<node id="139"/>
		<node id="194"/>
		<node id="851"/>
		<node id="659"/>
		<node id="313"/>
		<node id="418"/>
		<node id="1040"/>
		<node id="562"/>
		<node id="667"/>
		<node id="684"/>
		<node id="288"/>
		<node id="393"/>
		<node id="412"/>
		<node id="932"/>
		<node id="777"/>
		<node id="186"/>
		<node id="434"/>
		<node id="700"/>
		<node id="448"/>
		<node id="874"/>
		<node id="436"/>
		<node id="773"/>
		<node id="835"/>
		<node id="686"/>
		<node id="237"/>
		<node id="905"/>
		<node id="137"/>
		<node id="396"/>
		<node id="748"/>
		<node id="367"/>
		<node id="250"/>
		<node id="488"/>
		<node id="633"/>
		<node id="844"/>
		<node id="942"/>
		<node id="939"/>
		<node id="172"/>
		<node id="1191"/>
		<node id="414"/>
		<node id="1006"/>
		<node id="990"/>
		<node id="803"/>
		<node id="310"/>
		<node id="399"/>
		<node id="141"/>
		<node id="1010"/>
		<node id="280"/>
		<node id="245"/>
		<node id="846"/>
		<node id="883"/>
		<node id="162"/>
		<node id="217"/>
		<node id="895"/>
		<node id="997"/>
		<node id="655"/>
		<node id="626"/>
		<node id="251"/>
		<node id="892"/>
		<node id="283"/>
		<node id="660"/>
		<node id="778"/>
		<node id="187"/>
		<node id="763"/>
		<node id="679"/>
		<node id="405"/>
		<node id="687"/>
		<node id="832"/>
		<node id="657"/>
		<node id="739"/>
		<node id="724"/>
		<node id="696"/>
		<node id="669"/>
		<node id="685"/>
		<node id="277"/>
		<node id="842"/>
		<node id="775"/>
		<node id="303"/>
		<node id="814"/>
		<node id="889"/>
		<node id="241"/>
		<node id="579"/>
		<node id="290"/>
		<node id="425"/>
		<node id="935"/>
		<node id="199"/>
		<node id="771"/>
		<node id="1048"/>
		<node id="681"/>
		<node id="403"/>
		<node id="949"/>
		<node id="882"/>
		<node id="756"/>
		<node id="560"/>
		<node id="819"/>
		<node id="630"/>
		<node id="416"/>
		<node id="451"/>
		<node id="413"/>
		<node id="822"/>
		<node id="838"/>
		<node id="556"/>
		<node id="606"/>
		<node id="856"/>
		<node id="828"/>
		<node id="945"/>
		<node id="168"/>
		<node id="829"/>
		<node id="710"/>
		<node id="164"/>
		<node id="738"/>
		<node id="584"/>
		<node id="420"/>
		<node id="291"/>
		<node id="213"/>
		<node id="723"/>
		<node id="751"/>
		<node id="305"/>
		<node id="208"/>
		<node id="314"/>
		<node id="986"/>
		<node id="702"/>
		<node id="278"/>
		<node id="779"/>
		<node id="904"/>
		<node id="315"/>
		<node id="206"/>
		<node id="1050"/>
		<node id="383"/>
		<node id="608"/>
		<node id="898"/>
		<node id="899"/>
		<node id="406"/>
		<node id="868"/>
		<node id="179"/>
		<node id="750"/>
		<node id="609"/>
		<node id="176"/>
		<node id="431"/>
		<node id="402"/>
		<node id="938"/>
		<node id="833"/>
		<node id="664"/>
		<node id="981"/>
		<node id="382"/>
		<node id="438"/>
		<node id="780"/>
		<node id="1190"/>
		<node id="947"/>
		<node id="639"/>
		<node id="189"/>
		<node id="452"/>
		<node id="292"/>
		<node id="742"/>
		<node id="941"/>
		<node id="745"/>
		<node id="140"/>
		<node id="401"/>
		<node id="514"/>
		<node id="384"/>
		<node id="214"/>
		<node id="937"/>
		<node id="607"/>
		<node id="675"/>
		<node id="228"/>
		<node id="180"/>
		<node id="377"/>
		<node id="221"/>
		<node id="834"/>
		<node id="782"/>
		<node id="766"/>
		<node id="239"/>
		<node id="439"/>
		<node id="207"/>
		<node id="708"/>
		<node id="680"/>
		<node id="205"/>
		<node id="1188"/>
		<node id="714"/>
		<node id="624"/>
		<node id="510"/>
		<node id="801"/>
		<node id="161"/>
		<node id="218"/>
		<node id="916"/>
		<node id="165"/>
		<node id="109"/>
		<node id="490"/>
		<node id="641"/>
		<node id="843"/>
		<node id="625"/>
		<node id="1045"/>
		<node id="784"/>
		<node id="380"/>
		<node id="658"/>
		<node id="713"/>
		<node id="914"/>
		<node id="894"/>
		<node id="387"/>
		<node id="796"/>
		<node id="285"/>
		<node id="931"/>
		<node id="512"/>
		<node id="632"/>
		<node id="147"/>
		<node id="948"/>
		<node id="678"/>
		<node id="820"/>
		<node id="1046"/>
		<node id="861"/>
		<node id="143"/>
		<node id="923"/>
		<node id="809"/>
		<node id="864"/>
		<node id="840"/>
		<node id="930"/>
		<node id="437"/>
		<node id="135"/>
		<node id="982"/>
		<node id="117"/>
		<node id="722"/>
		<node id="826"/>
		<node id="922"/>
		<node id="825"/>
		<node id="891"/>
		<node id="749"/>
		<node id="307"/>
		<node id="631"/>
		<node id="428"/>
		<node id="740"/>
		<node id="1007"/>
		<node id="753"/>
		<node id="712"/>
		<node id="204"/>
		<node id="203"/>
		<node id="173"/>
		<node id="852"/>
		<node id="897"/>
		<node id="366"/>
		<node id="421"/>
		<node id="698"/>
		<node id="741"/>
		<node id="302"/>
		<node id="637"/>
		<node id="583"/>
		<node id="1009"/>
		<node id="582"/>
		<node id="881"/>
		<node id="293"/>
		<node id="417"/>
		<node id="177"/>
		<node id="404"/>
		<node id="711"/>
		<node id="1003"/>
		<node id="643"/>
		<node id="807"/>
		<node id="824"/>
		<node id="376"/>
		<node id="847"/>
		<node id="306"/>
		<node id="1002"/>
		<node id="983"/>
		<node id="312"/>
		<node id="638"/>
		<node id="426"/>
		<node id="701"/>
		<node id="309"/>
		<node id="811"/>
		<node id="917"/>
		<node id="1047"/>
		<node id="295"/>
		<node id="33"/>
		<node id="821"/>
		<node id="240"/>
		<node id="1000"/>
		<node id="636"/>
		<node id="1012"/>
		<node id="394"/>
		<node id="175"/>
		<node id="1005"/>
		<node id="998"/>
		<node id="924"/>
		<node id="136"/>
		<node id="707"/>
		<node id="388"/>
		<node id="737"/>
		<node id="987"/>
		<node id="642"/>
		<node id="345"/>
		<node id="422"/>
		<node id="900"/>
		<node id="800"/>
		<node id="415"/>
		<node id="408"/>
		<node id="400"/>
		<node id="867"/>
		<node id="768"/>
		<node id="398"/>
		<node id="395"/>
		<node id="419"/>
		<node id="219"/>
		<node id="242"/>
		<node id="855"/>
		<node id="665"/>
		<node id="699"/>
		<node id="797"/>
		<node id="674"/>
		<node id="721"/>
		<node id="872"/>
		<node id="246"/>
		<node id="989"/>
		<node id="798"/>
		<edge source="900" target="1051">
			<data key="weight">-0.052</data>
		</edge>
		<edge source="557" target="867">
			<data key="weight">-0.115</data>
		</edge>
		<edge source="765" target="992">
			<data key="weight">-0.136</data>
		</edge>
		<edge source="380" target="701">
			<data key="weight">-0.070</data>
		</edge>
		<edge source="187" target="770">
			<data key="weight">-0.078</data>
		</edge>
		<edge source="117" target="366">
			<data key="weight">-0.087</data>
		</edge>
		<edge source="711" target="874">
			<data key="weight">-0.066</data>
		</edge>
		<edge source="156" target="1045">
			<data key="weight">-0.085</data>
		</edge>
		<edge source="847" target="982">
			<data key="weight">-0.091</data>
		</edge>
		<edge source="766" target="800">
			<data key="weight">-0.065</data>
		</edge>
		<edge source="426" target="914">
			<data key="weight">-0.144</data>
		</edge>
		<edge source="510" target="851">
			<data key="weight">-0.083</data>
		</edge>
		<edge source="248" target="703">
			<data key="weight">-0.055</data>
		</edge>
		<edge source="160" target="851">
			<data key="weight">-0.117</data>
		</edge>
		<edge source="441" target="933">
			<data key="weight">-0.067</data>
		</edge>
		<edge source="510" target="1009">
			<data key="weight">-0.074</data>
		</edge>
		<edge source="856" target="1046">
			<data key="weight">-0.171</data>
		</edge>
		<edge source="409" target="513">
			<data key="weight">-0.085</data>
		</edge>
		<edge source="141" target="294">
			<data key="weight">-0.100</data>
		</edge>
		<edge source="186" target="404">
			<data key="weight">-0.118</data>
		</edge>
		<edge source="305" target="754">
			<data key="weight">-0.116</data>
		</edge>
		<edge source="858" target="1048">
			<data key="weight">-0.110</data>
		</edge>
		<edge source="699" target="867">
			<data key="weight">-0.070</data>
		</edge>
		<edge source="369" target="632">
			<data key="weight">-0.053</data>
		</edge>
		<edge source="420" target="921">
			<data key="weight">-0.086</data>
		</edge>
		<edge source="633" target="1046">
			<data key="weight">-0.088</data>
		</edge>
		<edge source="304" target="918">
			<data key="weight">-0.105</data>
		</edge>
		<edge source="778" target="1023">
			<data key="weight">-0.070</data>
		</edge>
		<edge source="177" target="900">
			<data key="weight">-0.066</data>
		</edge>
		<edge source="217" target="754">
			<data key="weight">-0.180</data>
		</edge>
		<edge source="855" target="1039">
			<data key="weight">-0.196</data>
		</edge>
		<edge source="500" target="924">
			<data key="weight">-0.053</data>
		</edge>
		<edge source="858" target="860">
			<data key="weight">-0.152</data>
		</edge>
		<edge source="770" target="851">
			<data key="weight">-0.104</data>
		</edge>
		<edge source="285" target="768">
			<data key="weight">-0.081</data>
		</edge>
		<edge source="147" target="1047">
			<data key="weight">-0.067</data>
		</edge>
		<edge source="369" target="800">
			<data key="weight">-0.095</data>
		</edge>
		<edge source="488" target="867">
			<data key="weight">-0.102</data>
		</edge>
		<edge source="626" target="1039">
			<data key="weight">-0.110</data>
		</edge>
		<edge source="432" target="836">
			<data key="weight">-0.068</data>
		</edge>
		<edge source="195" target="832">
			<data key="weight">-0.062</data>
		</edge>
		<edge source="409" target="561">
			<data key="weight">-0.093</data>
		</edge>
		<edge source="208" target="741">
			<data key="weight">-0.066</data>
		</edge>
		<edge source="892" target="1049">
			<data key="weight">-0.113</data>
		</edge>
		<edge source="303" target="1049">
			<data key="weight">-0.105</data>
		</edge>
		<edge source="409" target="1000">
			<data key="weight">-0.084</data>
		</edge>
		<edge source="187" target="779">
			<data key="weight">-0.058</data>
		</edge>
		<edge source="856" target="918">
			<data key="weight">-0.129</data>
		</edge>
		<edge source="403" target="1045">
			<data key="weight">-0.208</data>
		</edge>
		<edge source="304" target="886">
			<data key="weight">-0.068</data>
		</edge>
		<edge source="760" target="914">
			<data key="weight">-0.140</data>
		</edge>
		<edge source="777" target="1039">
			<data key="weight">-0.115</data>
		</edge>
		<edge source="943" target="1046">
			<data key="weight">-0.154</data>
		</edge>
		<edge source="804" target="1040">
			<data key="weight">-0.070</data>
		</edge>
		<edge source="643" target="856">
			<data key="weight">-0.117</data>
		</edge>
		<edge source="178" target="495">
			<data key="weight">-0.052</data>
		</edge>
		<edge source="376" target="641">
			<data key="weight">-0.077</data>
		</edge>
		<edge source="304" target="556">
			<data key="weight">-0.082</data>
		</edge>
		<edge source="291" target="925">
			<data key="weight">-0.101</data>
		</edge>
		<edge source="416" target="860">
			<data key="weight">-0.111</data>
		</edge>
		<edge source="495" target="981">
			<data key="weight">-0.074</data>
		</edge>
		<edge source="202" target="753">
			<data key="weight">-0.118</data>
		</edge>
		<edge source="443" target="765">
			<data key="weight">-0.081</data>
		</edge>
		<edge source="607" target="836">
			<data key="weight">-0.057</data>
		</edge>
		<edge source="281" target="843">
			<data key="weight">-0.067</data>
		</edge>
		<edge source="394" target="411">
			<data key="weight">-0.076</data>
		</edge>
		<edge source="383" target="1023">
			<data key="weight">-0.099</data>
		</edge>
		<edge source="808" target="1003">
			<data key="weight">-0.154</data>
		</edge>
		<edge source="291" target="754">
			<data key="weight">-0.180</data>
		</edge>
		<edge source="409" target="434">
			<data key="weight">-0.101</data>
		</edge>
		<edge source="219" target="986">
			<data key="weight">-0.079</data>
		</edge>
		<edge source="198" target="1039">
			<data key="weight">-0.081</data>
		</edge>
		<edge source="283" target="925">
			<data key="weight">-0.069</data>
		</edge>
		<edge source="404" target="901">
			<data key="weight">-0.094</data>
		</edge>
		<edge source="770" target="949">
			<data key="weight">-0.075</data>
		</edge>
		<edge source="559" target="768">
			<data key="weight">-0.108</data>
		</edge>
		<edge source="162" target="1039">
			<data key="weight">-0.160</data>
		</edge>
		<edge source="667" target="756">
			<data key="weight">-0.086</data>
		</edge>
		<edge source="808" target="940">
			<data key="weight">-0.086</data>
		</edge>
		<edge source="289" target="707">
			<data key="weight">-0.063</data>
		</edge>
		<edge source="217" target="981">
			<data key="weight">-0.121</data>
		</edge>
		<edge source="252" target="751">
			<data key="weight">-0.052</data>
		</edge>
		<edge source="1007" target="1046">
			<data key="weight">-0.135</data>
		</edge>
		<edge source="368" target="781">
			<data key="weight">-0.063</data>
		</edge>
		<edge source="187" target="765">
			<data key="weight">-0.075</data>
		</edge>
		<edge source="858" target="880">
			<data key="weight">-0.073</data>
		</edge>
		<edge source="251" target="1040">
			<data key="weight">-0.062</data>
		</edge>
		<edge source="825" target="1039">
			<data key="weight">-0.054</data>
		</edge>
		<edge source="513" target="932">
			<data key="weight">-0.074</data>
		</edge>
		<edge source="203" target="1045">
			<data key="weight">-0.173</data>
		</edge>
		<edge source="721" target="944">
			<data key="weight">-0.133</data>
		</edge>
		<edge source="229" target="768">
			<data key="weight">-0.077</data>
		</edge>
		<edge source="293" target="798">
			<data key="weight">-0.078</data>
		</edge>
		<edge source="754" target="1007">
			<data key="weight">-0.199</data>
		</edge>
		<edge source="187" target="409">
			<data key="weight">-0.119</data>
		</edge>
		<edge source="417" target="983">
			<data key="weight">-0.090</data>
		</edge>
		<edge source="160" target="724">
			<data key="weight">-0.065</data>
		</edge>
		<edge source="495" target="946">
			<data key="weight">-0.061</data>
		</edge>
		<edge source="195" target="1045">
			<data key="weight">-0.088</data>
		</edge>
		<edge source="858" target="920">
			<data key="weight">-0.068</data>
		</edge>
		<edge source="286" target="839">
			<data key="weight">-0.076</data>
		</edge>
		<edge source="315" target="583">
			<data key="weight">-0.051</data>
		</edge>
		<edge source="387" target="1050">
			<data key="weight">-0.065</data>
		</edge>
		<edge source="201" target="808">
			<data key="weight">-0.064</data>
		</edge>
		<edge source="677" target="1188">
			<data key="weight">-0.069</data>
		</edge>
		<edge source="705" target="1049">
			<data key="weight">-0.070</data>
		</edge>
		<edge source="302" target="856">
			<data key="weight">-0.079</data>
		</edge>
		<edge source="384" target="751">
			<data key="weight">-0.087</data>
		</edge>
		<edge source="747" target="932">
			<data key="weight">-0.131</data>
		</edge>
		<edge source="427" target="773">
			<data key="weight">-0.151</data>
		</edge>
		<edge source="775" target="943">
			<data key="weight">-0.055</data>
		</edge>
		<edge source="705" target="1012">
			<data key="weight">-0.092</data>
		</edge>
		<edge source="814" target="843">
			<data key="weight">-0.052</data>
		</edge>
		<edge source="293" target="1040">
			<data key="weight">-0.206</data>
		</edge>
		<edge source="109" target="1046">
			<data key="weight">-0.081</data>
		</edge>
		<edge source="561" target="1046">
			<data key="weight">-0.057</data>
		</edge>
		<edge source="856" target="1023">
			<data key="weight">-0.158</data>
		</edge>
		<edge source="943" target="1050">
			<data key="weight">-0.110</data>
		</edge>
		<edge source="294" target="821">
			<data key="weight">-0.077</data>
		</edge>
		<edge source="33" target="904">
			<data key="weight">-0.087</data>
		</edge>
		<edge source="659" target="754">
			<data key="weight">-0.108</data>
		</edge>
		<edge source="399" target="1046">
			<data key="weight">-0.056</data>
		</edge>
		<edge source="290" target="801">
			<data key="weight">-0.075</data>
		</edge>
		<edge source="366" target="941">
			<data key="weight">-0.069</data>
		</edge>
		<edge source="294" target="513">
			<data key="weight">-0.081</data>
		</edge>
		<edge source="667" target="851">
			<data key="weight">-0.077</data>
		</edge>
		<edge source="391" target="945">
			<data key="weight">-0.075</data>
		</edge>
		<edge source="403" target="1046">
			<data key="weight">-0.181</data>
		</edge>
		<edge source="143" target="404">
			<data key="weight">-0.077</data>
		</edge>
		<edge source="213" target="1023">
			<data key="weight">-0.110</data>
		</edge>
		<edge source="869" target="925">
			<data key="weight">-0.089</data>
		</edge>
		<edge source="203" target="430">
			<data key="weight">-0.111</data>
		</edge>
		<edge source="708" target="770">
			<data key="weight">-0.066</data>
		</edge>
		<edge source="819" target="836">
			<data key="weight">-0.091</data>
		</edge>
		<edge source="488" target="655">
			<data key="weight">-0.091</data>
		</edge>
		<edge source="416" target="814">
			<data key="weight">-0.063</data>
		</edge>
		<edge source="109" target="178">
			<data key="weight">-0.075</data>
		</edge>
		<edge source="434" target="808">
			<data key="weight">-0.083</data>
		</edge>
		<edge source="190" target="941">
			<data key="weight">-0.070</data>
		</edge>
		<edge source="434" target="840">
			<data key="weight">-0.078</data>
		</edge>
		<edge source="607" target="983">
			<data key="weight">-0.071</data>
		</edge>
		<edge source="813" target="874">
			<data key="weight">-0.109</data>
		</edge>
		<edge source="366" target="1049">
			<data key="weight">-0.092</data>
		</edge>
		<edge source="773" target="811">
			<data key="weight">-0.059</data>
		</edge>
		<edge source="147" target="343">
			<data key="weight">-0.068</data>
		</edge>
		<edge source="779" target="942">
			<data key="weight">-0.055</data>
		</edge>
		<edge source="305" target="1039">
			<data key="weight">-0.183</data>
		</edge>
		<edge source="208" target="982">
			<data key="weight">-0.110</data>
		</edge>
		<edge source="579" target="770">
			<data key="weight">-0.082</data>
		</edge>
		<edge source="221" target="853">
			<data key="weight">-0.072</data>
		</edge>
		<edge source="510" target="854">
			<data key="weight">-0.071</data>
		</edge>
		<edge source="168" target="844">
			<data key="weight">-0.081</data>
		</edge>
		<edge source="920" target="981">
			<data key="weight">-0.124</data>
		</edge>
		<edge source="141" target="377">
			<data key="weight">-0.055</data>
		</edge>
		<edge source="560" target="931">
			<data key="weight">-0.074</data>
		</edge>
		<edge source="645" target="770">
			<data key="weight">-0.095</data>
		</edge>
		<edge source="147" target="366">
			<data key="weight">-0.083</data>
		</edge>
		<edge source="654" target="781">
			<data key="weight">-0.203</data>
		</edge>
		<edge source="860" target="930">
			<data key="weight">-0.114</data>
		</edge>
		<edge source="744" target="892">
			<data key="weight">-0.056</data>
		</edge>
		<edge source="213" target="781">
			<data key="weight">-0.095</data>
		</edge>
		<edge source="859" target="1003">
			<data key="weight">-0.091</data>
		</edge>
		<edge source="380" target="1188">
			<data key="weight">-0.063</data>
		</edge>
		<edge source="779" target="1003">
			<data key="weight">-0.089</data>
		</edge>
		<edge source="310" target="1047">
			<data key="weight">-0.052</data>
		</edge>
		<edge source="411" target="413">
			<data key="weight">-0.118</data>
		</edge>
		<edge source="403" target="1023">
			<data key="weight">-0.080</data>
		</edge>
		<edge source="798" target="900">
			<data key="weight">-0.085</data>
		</edge>
		<edge source="640" target="945">
			<data key="weight">-0.083</data>
		</edge>
		<edge source="208" target="1046">
			<data key="weight">-0.098</data>
		</edge>
		<edge source="367" target="422">
			<data key="weight">-0.116</data>
		</edge>
		<edge source="562" target="1007">
			<data key="weight">-0.079</data>
		</edge>
		<edge source="643" target="827">
			<data key="weight">-0.062</data>
		</edge>
		<edge source="856" target="1045">
			<data key="weight">-0.150</data>
		</edge>
		<edge source="109" target="864">
			<data key="weight">-0.073</data>
		</edge>
		<edge source="638" target="847">
			<data key="weight">-0.079</data>
		</edge>
		<edge source="295" target="556">
			<data key="weight">-0.089</data>
		</edge>
		<edge source="186" target="838">
			<data key="weight">-0.166</data>
		</edge>
		<edge source="452" target="839">
			<data key="weight">-0.066</data>
		</edge>
		<edge source="159" target="851">
			<data key="weight">-0.072</data>
		</edge>
		<edge source="293" target="405">
			<data key="weight">-0.063</data>
		</edge>
		<edge source="187" target="989">
			<data key="weight">-0.062</data>
		</edge>
		<edge source="187" target="637">
			<data key="weight">-0.081</data>
		</edge>
		<edge source="420" target="440">
			<data key="weight">-0.061</data>
		</edge>
		<edge source="432" target="1039">
			<data key="weight">-0.093</data>
		</edge>
		<edge source="294" target="738">
			<data key="weight">-0.078</data>
		</edge>
		<edge source="398" target="430">
			<data key="weight">-0.063</data>
		</edge>
		<edge source="918" target="1039">
			<data key="weight">-0.204</data>
		</edge>
		<edge source="556" target="937">
			<data key="weight">-0.132</data>
		</edge>
		<edge source="641" target="770">
			<data key="weight">-0.090</data>
		</edge>
		<edge source="982" target="1050">
			<data key="weight">-0.139</data>
		</edge>
		<edge source="609" target="983">
			<data key="weight">-0.071</data>
		</edge>
		<edge source="172" target="946">
			<data key="weight">-0.095</data>
		</edge>
		<edge source="858" target="998">
			<data key="weight">-0.085</data>
		</edge>
		<edge source="242" target="779">
			<data key="weight">-0.056</data>
		</edge>
		<edge source="707" target="1039">
			<data key="weight">-0.086</data>
		</edge>
		<edge source="303" target="754">
			<data key="weight">-0.126</data>
		</edge>
		<edge source="403" target="853">
			<data key="weight">-0.112</data>
		</edge>
		<edge source="170" target="422">
			<data key="weight">-0.130</data>
		</edge>
		<edge source="945" target="1005">
			<data key="weight">-0.066</data>
		</edge>
		<edge source="409" target="633">
			<data key="weight">-0.096</data>
		</edge>
		<edge source="640" target="867">
			<data key="weight">-0.073</data>
		</edge>
		<edge source="376" target="666">
			<data key="weight">-0.080</data>
		</edge>
		<edge source="283" target="855">
			<data key="weight">-0.073</data>
		</edge>
		<edge source="753" target="1051">
			<data key="weight">-0.111</data>
		</edge>
		<edge source="240" target="904">
			<data key="weight">-0.075</data>
		</edge>
		<edge source="280" target="933">
			<data key="weight">-0.090</data>
		</edge>
		<edge source="146" target="750">
			<data key="weight">-0.055</data>
		</edge>
		<edge source="419" target="838">
			<data key="weight">-0.075</data>
		</edge>
		<edge source="401" target="838">
			<data key="weight">-0.109</data>
		</edge>
		<edge source="217" target="1050">
			<data key="weight">-0.068</data>
		</edge>
		<edge source="178" target="438">
			<data key="weight">-0.051</data>
		</edge>
		<edge source="171" target="739">
			<data key="weight">-0.053</data>
		</edge>
		<edge source="171" target="427">
			<data key="weight">-0.067</data>
		</edge>
		<edge source="765" target="942">
			<data key="weight">-0.067</data>
		</edge>
		<edge source="289" target="807">
			<data key="weight">-0.084</data>
		</edge>
		<edge source="451" target="856">
			<data key="weight">-0.073</data>
		</edge>
		<edge source="748" target="1039">
			<data key="weight">-0.121</data>
		</edge>
		<edge source="856" target="949">
			<data key="weight">-0.089</data>
		</edge>
		<edge source="836" target="938">
			<data key="weight">-0.120</data>
		</edge>
		<edge source="160" target="489">
			<data key="weight">-0.058</data>
		</edge>
		<edge source="387" target="986">
			<data key="weight">-0.076</data>
		</edge>
		<edge source="284" target="856">
			<data key="weight">-0.072</data>
		</edge>
		<edge source="138" target="1040">
			<data key="weight">-0.070</data>
		</edge>
		<edge source="753" target="846">
			<data key="weight">-0.075</data>
		</edge>
		<edge source="946" target="1003">
			<data key="weight">-0.118</data>
		</edge>
		<edge source="33" target="497">
			<data key="weight">-0.074</data>
		</edge>
		<edge source="770" target="1039">
			<data key="weight">-0.199</data>
		</edge>
		<edge source="412" target="834">
			<data key="weight">-0.081</data>
		</edge>
		<edge source="773" target="918">
			<data key="weight">-0.125</data>
		</edge>
		<edge source="145" target="1039">
			<data key="weight">-0.134</data>
		</edge>
		<edge source="219" target="1045">
			<data key="weight">-0.073</data>
		</edge>
		<edge source="856" target="1010">
			<data key="weight">-0.074</data>
		</edge>
		<edge source="404" target="1039">
			<data key="weight">-0.157</data>
		</edge>
		<edge source="280" target="1012">
			<data key="weight">-0.093</data>
		</edge>
		<edge source="147" target="404">
			<data key="weight">-0.122</data>
		</edge>
		<edge source="509" target="753">
			<data key="weight">-0.069</data>
		</edge>
		<edge source="367" target="986">
			<data key="weight">-0.065</data>
		</edge>
		<edge source="744" target="983">
			<data key="weight">-0.101</data>
		</edge>
		<edge source="882" target="1048">
			<data key="weight">-0.073</data>
		</edge>
		<edge source="367" target="556">
			<data key="weight">-0.101</data>
		</edge>
		<edge source="237" target="981">
			<data key="weight">-0.133</data>
		</edge>
		<edge source="155" target="1040">
			<data key="weight">-0.111</data>
		</edge>
		<edge source="418" target="858">
			<data key="weight">-0.091</data>
		</edge>
		<edge source="805" target="920">
			<data key="weight">-0.067</data>
		</edge>
		<edge source="420" target="703">
			<data key="weight">-0.072</data>
		</edge>
		<edge source="562" target="805">
			<data key="weight">-0.060</data>
		</edge>
		<edge source="404" target="763">
			<data key="weight">-0.085</data>
		</edge>
		<edge source="186" target="654">
			<data key="weight">-0.170</data>
		</edge>
		<edge source="436" target="675">
			<data key="weight">-0.074</data>
		</edge>
		<edge source="494" target="1048">
			<data key="weight">-0.111</data>
		</edge>
		<edge source="756" target="920">
			<data key="weight">-0.121</data>
		</edge>
		<edge source="663" target="706">
			<data key="weight">-0.065</data>
		</edge>
		<edge source="784" target="1040">
			<data key="weight">-0.117</data>
		</edge>
		<edge source="409" target="512">
			<data key="weight">-0.076</data>
		</edge>
		<edge source="366" target="806">
			<data key="weight">-0.081</data>
		</edge>
		<edge source="186" target="867">
			<data key="weight">-0.151</data>
		</edge>
		<edge source="303" target="436">
			<data key="weight">-0.136</data>
		</edge>
		<edge source="381" target="1051">
			<data key="weight">-0.117</data>
		</edge>
		<edge source="624" target="858">
			<data key="weight">-0.080</data>
		</edge>
		<edge source="664" target="840">
			<data key="weight">-0.117</data>
		</edge>
		<edge source="925" target="1051">
			<data key="weight">-0.123</data>
		</edge>
		<edge source="635" target="1002">
			<data key="weight">-0.086</data>
		</edge>
		<edge source="421" target="932">
			<data key="weight">-0.080</data>
		</edge>
		<edge source="404" target="584">
			<data key="weight">-0.074</data>
		</edge>
		<edge source="858" target="914">
			<data key="weight">-0.186</data>
		</edge>
		<edge source="654" target="992">
			<data key="weight">-0.096</data>
		</edge>
		<edge source="723" target="1012">
			<data key="weight">-0.070</data>
		</edge>
		<edge source="251" target="944">
			<data key="weight">-0.066</data>
		</edge>
		<edge source="440" target="997">
			<data key="weight">-0.079</data>
		</edge>
		<edge source="635" target="914">
			<data key="weight">-0.066</data>
		</edge>
		<edge source="291" target="944">
			<data key="weight">-0.073</data>
		</edge>
		<edge source="798" target="872">
			<data key="weight">-0.080</data>
		</edge>
		<edge source="751" target="754">
			<data key="weight">-0.066</data>
		</edge>
		<edge source="882" target="1045">
			<data key="weight">-0.092</data>
		</edge>
		<edge source="345" target="930">
			<data key="weight">-0.066</data>
		</edge>
		<edge source="304" target="931">
			<data key="weight">-0.125</data>
		</edge>
		<edge source="294" target="497">
			<data key="weight">-0.093</data>
		</edge>
		<edge source="217" target="1051">
			<data key="weight">-0.062</data>
		</edge>
		<edge source="810" target="992">
			<data key="weight">-0.055</data>
		</edge>
		<edge source="415" target="654">
			<data key="weight">-0.095</data>
		</edge>
		<edge source="381" target="669">
			<data key="weight">-0.060</data>
		</edge>
		<edge source="422" target="658">
			<data key="weight">-0.070</data>
		</edge>
		<edge source="283" target="781">
			<data key="weight">-0.075</data>
		</edge>
		<edge source="760" target="771">
			<data key="weight">-0.072</data>
		</edge>
		<edge source="178" target="806">
			<data key="weight">-0.060</data>
		</edge>
		<edge source="366" target="509">
			<data key="weight">-0.082</data>
		</edge>
		<edge source="738" target="918">
			<data key="weight">-0.086</data>
		</edge>
		<edge source="494" target="641">
			<data key="weight">-0.087</data>
		</edge>
		<edge source="707" target="1047">
			<data key="weight">-0.051</data>
		</edge>
		<edge source="779" target="1009">
			<data key="weight">-0.051</data>
		</edge>
		<edge source="397" target="497">
			<data key="weight">-0.085</data>
		</edge>
		<edge source="306" target="660">
			<data key="weight">-0.088</data>
		</edge>
		<edge source="675" target="828">
			<data key="weight">-0.062</data>
		</edge>
		<edge source="494" target="1188">
			<data key="weight">-0.074</data>
		</edge>
		<edge source="556" target="858">
			<data key="weight">-0.173</data>
		</edge>
		<edge source="631" target="643">
			<data key="weight">-0.112</data>
		</edge>
		<edge source="156" target="1023">
			<data key="weight">-0.110</data>
		</edge>
		<edge source="770" target="1009">
			<data key="weight">-0.065</data>
		</edge>
		<edge source="218" target="847">
			<data key="weight">-0.069</data>
		</edge>
		<edge source="654" target="753">
			<data key="weight">-0.221</data>
		</edge>
		<edge source="396" target="770">
			<data key="weight">-0.094</data>
		</edge>
		<edge source="706" target="770">
			<data key="weight">-0.061</data>
		</edge>
		<edge source="637" target="946">
			<data key="weight">-0.112</data>
		</edge>
		<edge source="277" target="1039">
			<data key="weight">-0.061</data>
		</edge>
		<edge source="837" target="994">
			<data key="weight">-0.068</data>
		</edge>
		<edge source="228" target="933">
			<data key="weight">-0.084</data>
		</edge>
		<edge source="840" target="947">
			<data key="weight">-0.137</data>
		</edge>
		<edge source="162" target="448">
			<data key="weight">-0.089</data>
		</edge>
		<edge source="1003" target="1188">
			<data key="weight">-0.110</data>
		</edge>
		<edge source="420" target="853">
			<data key="weight">-0.182</data>
		</edge>
		<edge source="840" target="914">
			<data key="weight">-0.130</data>
		</edge>
		<edge source="366" target="1039">
			<data key="weight">-0.215</data>
		</edge>
		<edge source="814" target="859">
			<data key="weight">-0.061</data>
		</edge>
		<edge source="249" target="1040">
			<data key="weight">-0.102</data>
		</edge>
		<edge source="658" target="1046">
			<data key="weight">-0.109</data>
		</edge>
		<edge source="198" target="945">
			<data key="weight">-0.077</data>
		</edge>
		<edge source="514" target="781">
			<data key="weight">-0.094</data>
		</edge>
		<edge source="289" target="994">
			<data key="weight">-0.068</data>
		</edge>
		<edge source="369" target="880">
			<data key="weight">-0.068</data>
		</edge>
		<edge source="281" target="805">
			<data key="weight">-0.070</data>
		</edge>
		<edge source="398" target="754">
			<data key="weight">-0.094</data>
		</edge>
		<edge source="429" target="583">
			<data key="weight">-0.057</data>
		</edge>
		<edge source="404" target="770">
			<data key="weight">-0.120</data>
		</edge>
		<edge source="658" target="855">
			<data key="weight">-0.071</data>
		</edge>
		<edge source="304" target="641">
			<data key="weight">-0.099</data>
		</edge>
		<edge source="493" target="997">
			<data key="weight">-0.084</data>
		</edge>
		<edge source="384" target="409">
			<data key="weight">-0.112</data>
		</edge>
		<edge source="756" target="949">
			<data key="weight">-0.093</data>
		</edge>
		<edge source="304" target="914">
			<data key="weight">-0.157</data>
		</edge>
		<edge source="836" target="948">
			<data key="weight">-0.171</data>
		</edge>
		<edge source="206" target="983">
			<data key="weight">-0.089</data>
		</edge>
		<edge source="705" target="981">
			<data key="weight">-0.128</data>
		</edge>
		<edge source="655" target="891">
			<data key="weight">-0.075</data>
		</edge>
		<edge source="486" target="654">
			<data key="weight">-0.086</data>
		</edge>
		<edge source="490" target="905">
			<data key="weight">-0.051</data>
		</edge>
		<edge source="382" target="677">
			<data key="weight">-0.062</data>
		</edge>
		<edge source="343" target="510">
			<data key="weight">-0.083</data>
		</edge>
		<edge source="928" target="1039">
			<data key="weight">-0.312</data>
		</edge>
		<edge source="422" target="768">
			<data key="weight">-0.134</data>
		</edge>
		<edge source="1010" target="1050">
			<data key="weight">-0.098</data>
		</edge>
		<edge source="294" target="745">
			<data key="weight">-0.097</data>
		</edge>
		<edge source="189" target="853">
			<data key="weight">-0.133</data>
		</edge>
		<edge source="306" target="1040">
			<data key="weight">-0.185</data>
		</edge>
		<edge source="283" target="760">
			<data key="weight">-0.070</data>
		</edge>
		<edge source="439" target="1045">
			<data key="weight">-0.053</data>
		</edge>
		<edge source="411" target="1012">
			<data key="weight">-0.087</data>
		</edge>
		<edge source="160" target="660">
			<data key="weight">-0.069</data>
		</edge>
		<edge source="186" target="837">
			<data key="weight">-0.091</data>
		</edge>
		<edge source="203" target="441">
			<data key="weight">-0.076</data>
		</edge>
		<edge source="160" target="853">
			<data key="weight">-0.066</data>
		</edge>
		<edge source="430" target="584">
			<data key="weight">-0.072</data>
		</edge>
		<edge source="638" target="943">
			<data key="weight">-0.131</data>
		</edge>
		<edge source="494" target="1051">
			<data key="weight">-0.089</data>
		</edge>
		<edge source="630" target="928">
			<data key="weight">-0.086</data>
		</edge>
		<edge source="427" target="932">
			<data key="weight">-0.104</data>
		</edge>
		<edge source="510" target="835">
			<data key="weight">-0.082</data>
		</edge>
		<edge source="494" target="700">
			<data key="weight">-0.082</data>
		</edge>
		<edge source="155" target="1049">
			<data key="weight">-0.085</data>
		</edge>
		<edge source="698" target="768">
			<data key="weight">-0.062</data>
		</edge>
		<edge source="294" target="807">
			<data key="weight">-0.089</data>
		</edge>
		<edge source="488" target="657">
			<data key="weight">-0.065</data>
		</edge>
		<edge source="369" target="1190">
			<data key="weight">-0.065</data>
		</edge>
		<edge source="514" target="928">
			<data key="weight">-0.062</data>
		</edge>
		<edge source="109" target="724">
			<data key="weight">-0.059</data>
		</edge>
		<edge source="178" target="723">
			<data key="weight">-0.060</data>
		</edge>
		<edge source="807" target="852">
			<data key="weight">-0.068</data>
		</edge>
		<edge source="284" target="304">
			<data key="weight">-0.085</data>
		</edge>
		<edge source="858" target="1051">
			<data key="weight">-0.117</data>
		</edge>
		<edge source="665" target="808">
			<data key="weight">-0.066</data>
		</edge>
		<edge source="294" target="806">
			<data key="weight">-0.099</data>
		</edge>
		<edge source="379" target="904">
			<data key="weight">-0.070</data>
		</edge>
		<edge source="809" target="1040">
			<data key="weight">-0.084</data>
		</edge>
		<edge source="753" target="947">
			<data key="weight">-0.130</data>
		</edge>
		<edge source="426" target="856">
			<data key="weight">-0.067</data>
		</edge>
		<edge source="248" target="1039">
			<data key="weight">-0.113</data>
		</edge>
		<edge source="838" target="839">
			<data key="weight">-0.074</data>
		</edge>
		<edge source="495" target="986">
			<data key="weight">-0.071</data>
		</edge>
		<edge source="198" target="855">
			<data key="weight">-0.074</data>
		</edge>
		<edge source="404" target="781">
			<data key="weight">-0.133</data>
		</edge>
		<edge source="429" target="853">
			<data key="weight">-0.092</data>
		</edge>
		<edge source="778" target="939">
			<data key="weight">-0.066</data>
		</edge>
		<edge source="641" target="946">
			<data key="weight">-0.148</data>
		</edge>
		<edge source="894" target="1039">
			<data key="weight">-0.100</data>
		</edge>
		<edge source="369" target="1000">
			<data key="weight">-0.086</data>
		</edge>
		<edge source="680" target="836">
			<data key="weight">-0.091</data>
		</edge>
		<edge source="439" target="808">
			<data key="weight">-0.066</data>
		</edge>
		<edge source="637" target="780">
			<data key="weight">-0.071</data>
		</edge>
		<edge source="33" target="835">
			<data key="weight">-0.056</data>
		</edge>
		<edge source="117" target="853">
			<data key="weight">-0.101</data>
		</edge>
		<edge source="422" target="1003">
			<data key="weight">-0.184</data>
		</edge>
		<edge source="304" target="773">
			<data key="weight">-0.081</data>
		</edge>
		<edge source="854" target="1047">
			<data key="weight">-0.165</data>
		</edge>
		<edge source="292" target="1040">
			<data key="weight">-0.076</data>
		</edge>
		<edge source="898" target="997">
			<data key="weight">-0.073</data>
		</edge>
		<edge source="874" target="987">
			<data key="weight">-0.091</data>
		</edge>
		<edge source="411" target="820">
			<data key="weight">-0.095</data>
		</edge>
		<edge source="722" target="1188">
			<data key="weight">-0.057</data>
		</edge>
		<edge source="922" target="1039">
			<data key="weight">-0.165</data>
		</edge>
		<edge source="395" target="981">
			<data key="weight">-0.095</data>
		</edge>
		<edge source="203" target="396">
			<data key="weight">-0.092</data>
		</edge>
		<edge source="190" target="292">
			<data key="weight">-0.055</data>
		</edge>
		<edge source="714" target="1046">
			<data key="weight">-0.059</data>
		</edge>
		<edge source="756" target="851">
			<data key="weight">-0.081</data>
		</edge>
		<edge source="185" target="425">
			<data key="weight">-0.076</data>
		</edge>
		<edge source="409" target="625">
			<data key="weight">-0.073</data>
		</edge>
		<edge source="766" target="923">
			<data key="weight">-0.057</data>
		</edge>
		<edge source="366" target="609">
			<data key="weight">-0.085</data>
		</edge>
		<edge source="228" target="997">
			<data key="weight">-0.068</data>
		</edge>
		<edge source="749" target="983">
			<data key="weight">-0.088</data>
		</edge>
		<edge source="306" target="744">
			<data key="weight">-0.068</data>
		</edge>
		<edge source="420" target="1040">
			<data key="weight">-0.085</data>
		</edge>
		<edge source="422" target="874">
			<data key="weight">-0.094</data>
		</edge>
		<edge source="420" target="992">
			<data key="weight">-0.075</data>
		</edge>
		<edge source="245" target="1046">
			<data key="weight">-0.063</data>
		</edge>
		<edge source="899" target="1023">
			<data key="weight">-0.121</data>
		</edge>
		<edge source="293" target="583">
			<data key="weight">-0.084</data>
		</edge>
		<edge source="426" target="1048">
			<data key="weight">-0.137</data>
		</edge>
		<edge source="556" target="781">
			<data key="weight">-0.096</data>
		</edge>
		<edge source="411" target="1007">
			<data key="weight">-0.191</data>
		</edge>
		<edge source="304" target="644">
			<data key="weight">-0.065</data>
		</edge>
		<edge source="136" target="840">
			<data key="weight">-0.074</data>
		</edge>
		<edge source="306" target="840">
			<data key="weight">-0.144</data>
		</edge>
		<edge source="427" target="847">
			<data key="weight">-0.104</data>
		</edge>
		<edge source="294" target="582">
			<data key="weight">-0.077</data>
		</edge>
		<edge source="772" target="1046">
			<data key="weight">-0.152</data>
		</edge>
		<edge source="144" target="946">
			<data key="weight">-0.074</data>
		</edge>
		<edge source="387" target="853">
			<data key="weight">-0.084</data>
		</edge>
		<edge source="400" target="1049">
			<data key="weight">-0.052</data>
		</edge>
		<edge source="147" target="384">
			<data key="weight">-0.073</data>
		</edge>
		<edge source="864" target="1050">
			<data key="weight">-0.095</data>
		</edge>
		<edge source="851" target="892">
			<data key="weight">-0.067</data>
		</edge>
		<edge source="306" target="842">
			<data key="weight">-0.064</data>
		</edge>
		<edge source="557" target="938">
			<data key="weight">-0.071</data>
		</edge>
		<edge source="509" target="643">
			<data key="weight">-0.101</data>
		</edge>
		<edge source="304" target="847">
			<data key="weight">-0.098</data>
		</edge>
		<edge source="430" target="944">
			<data key="weight">-0.096</data>
		</edge>
		<edge source="389" target="946">
			<data key="weight">-0.075</data>
		</edge>
		<edge source="116" target="701">
			<data key="weight">-0.068</data>
		</edge>
		<edge source="242" target="864">
			<data key="weight">-0.079</data>
		</edge>
		<edge source="756" target="1003">
			<data key="weight">-0.143</data>
		</edge>
		<edge source="220" target="1012">
			<data key="weight">-0.073</data>
		</edge>
		<edge source="285" target="413">
			<data key="weight">-0.083</data>
		</edge>
		<edge source="637" target="928">
			<data key="weight">-0.066</data>
		</edge>
		<edge source="168" target="1045">
			<data key="weight">-0.073</data>
		</edge>
		<edge source="185" target="944">
			<data key="weight">-0.082</data>
		</edge>
		<edge source="931" target="945">
			<data key="weight">-0.077</data>
		</edge>
		<edge source="858" target="948">
			<data key="weight">-0.092</data>
		</edge>
		<edge source="806" target="847">
			<data key="weight">-0.078</data>
		</edge>
		<edge source="643" target="828">
			<data key="weight">-0.072</data>
		</edge>
		<edge source="408" target="510">
			<data key="weight">-0.086</data>
		</edge>
		<edge source="33" target="306">
			<data key="weight">-0.094</data>
		</edge>
		<edge source="401" target="798">
			<data key="weight">-0.084</data>
		</edge>
		<edge source="495" target="983">
			<data key="weight">-0.080</data>
		</edge>
		<edge source="807" target="991">
			<data key="weight">-0.067</data>
		</edge>
		<edge source="949" target="1039">
			<data key="weight">-0.301</data>
		</edge>
		<edge source="376" target="1003">
			<data key="weight">-0.089</data>
		</edge>
		<edge source="740" target="981">
			<data key="weight">-0.115</data>
		</edge>
		<edge source="777" target="944">
			<data key="weight">-0.101</data>
		</edge>
		<edge source="497" target="770">
			<data key="weight">-0.077</data>
		</edge>
		<edge source="413" target="806">
			<data key="weight">-0.062</data>
		</edge>
		<edge source="770" target="992">
			<data key="weight">-0.105</data>
		</edge>
		<edge source="756" target="881">
			<data key="weight">-0.068</data>
		</edge>
		<edge source="195" target="860">
			<data key="weight">-0.087</data>
		</edge>
		<edge source="343" target="855">
			<data key="weight">-0.092</data>
		</edge>
		<edge source="436" target="994">
			<data key="weight">-0.079</data>
		</edge>
		<edge source="365" target="842">
			<data key="weight">-0.072</data>
		</edge>
		<edge source="425" target="1051">
			<data key="weight">-0.089</data>
		</edge>
		<edge source="677" target="1046">
			<data key="weight">-0.097</data>
		</edge>
		<edge source="290" target="632">
			<data key="weight">-0.060</data>
		</edge>
		<edge source="808" target="1012">
			<data key="weight">-0.084</data>
		</edge>
		<edge source="948" target="1048">
			<data key="weight">-0.067</data>
		</edge>
		<edge source="177" target="606">
			<data key="weight">-0.059</data>
		</edge>
		<edge source="429" target="1050">
			<data key="weight">-0.095</data>
		</edge>
		<edge source="421" target="770">
			<data key="weight">-0.072</data>
		</edge>
		<edge source="206" target="1002">
			<data key="weight">-0.074</data>
		</edge>
		<edge source="657" target="784">
			<data key="weight">-0.078</data>
		</edge>
		<edge source="139" target="860">
			<data key="weight">-0.065</data>
		</edge>
		<edge source="189" target="753">
			<data key="weight">-0.102</data>
		</edge>
		<edge source="645" target="918">
			<data key="weight">-0.126</data>
		</edge>
		<edge source="401" target="511">
			<data key="weight">-0.064</data>
		</edge>
		<edge source="513" target="853">
			<data key="weight">-0.080</data>
		</edge>
		<edge source="186" target="824">
			<data key="weight">-0.060</data>
		</edge>
		<edge source="208" target="859">
			<data key="weight">-0.065</data>
		</edge>
		<edge source="640" target="753">
			<data key="weight">-0.074</data>
		</edge>
		<edge source="146" target="366">
			<data key="weight">-0.067</data>
		</edge>
		<edge source="939" target="987">
			<data key="weight">-0.123</data>
		</edge>
		<edge source="307" target="856">
			<data key="weight">-0.059</data>
		</edge>
		<edge source="763" target="1051">
			<data key="weight">-0.111</data>
		</edge>
		<edge source="409" target="428">
			<data key="weight">-0.083</data>
		</edge>
		<edge source="425" target="986">
			<data key="weight">-0.130</data>
		</edge>
		<edge source="815" target="855">
			<data key="weight">-0.067</data>
		</edge>
		<edge source="931" target="1046">
			<data key="weight">-0.136</data>
		</edge>
		<edge source="438" target="556">
			<data key="weight">-0.066</data>
		</edge>
		<edge source="833" target="949">
			<data key="weight">-0.083</data>
		</edge>
		<edge source="829" target="1040">
			<data key="weight">-0.062</data>
		</edge>
		<edge source="162" target="779">
			<data key="weight">-0.059</data>
		</edge>
		<edge source="197" target="981">
			<data key="weight">-0.100</data>
		</edge>
		<edge source="510" target="782">
			<data key="weight">-0.054</data>
		</edge>
		<edge source="643" target="941">
			<data key="weight">-0.141</data>
		</edge>
		<edge source="116" target="655">
			<data key="weight">-0.124</data>
		</edge>
		<edge source="171" target="901">
			<data key="weight">-0.081</data>
		</edge>
		<edge source="205" target="942">
			<data key="weight">-0.063</data>
		</edge>
		<edge source="561" target="867">
			<data key="weight">-0.101</data>
		</edge>
		<edge source="367" target="922">
			<data key="weight">-0.099</data>
		</edge>
		<edge source="696" target="933">
			<data key="weight">-0.073</data>
		</edge>
		<edge source="368" target="1012">
			<data key="weight">-0.079</data>
		</edge>
		<edge source="839" target="948">
			<data key="weight">-0.087</data>
		</edge>
		<edge source="239" target="366">
			<data key="weight">-0.069</data>
		</edge>
		<edge source="744" target="997">
			<data key="weight">-0.073</data>
		</edge>
		<edge source="514" target="1010">
			<data key="weight">-0.067</data>
		</edge>
		<edge source="276" target="1039">
			<data key="weight">-0.157</data>
		</edge>
		<edge source="813" target="943">
			<data key="weight">-0.112</data>
		</edge>
		<edge source="836" target="943">
			<data key="weight">-0.123</data>
		</edge>
		<edge source="379" target="914">
			<data key="weight">-0.068</data>
		</edge>
		<edge source="797" target="1023">
			<data key="weight">-0.065</data>
		</edge>
		<edge source="186" target="904">
			<data key="weight">-0.109</data>
		</edge>
		<edge source="185" target="1047">
			<data key="weight">-0.084</data>
		</edge>
		<edge source="430" target="802">
			<data key="weight">-0.069</data>
		</edge>
		<edge source="229" target="1045">
			<data key="weight">-0.074</data>
		</edge>
		<edge source="395" target="945">
			<data key="weight">-0.079</data>
		</edge>
		<edge source="495" target="914">
			<data key="weight">-0.064</data>
		</edge>
		<edge source="655" target="855">
			<data key="weight">-0.171</data>
		</edge>
		<edge source="766" target="945">
			<data key="weight">-0.104</data>
		</edge>
		<edge source="556" target="939">
			<data key="weight">-0.145</data>
		</edge>
		<edge source="452" target="945">
			<data key="weight">-0.078</data>
		</edge>
		<edge source="408" target="583">
			<data key="weight">-0.076</data>
		</edge>
		<edge source="833" target="925">
			<data key="weight">-0.063</data>
		</edge>
		<edge source="489" target="1002">
			<data key="weight">-0.072</data>
		</edge>
		<edge source="935" target="986">
			<data key="weight">-0.081</data>
		</edge>
		<edge source="331" target="772">
			<data key="weight">-0.058</data>
		</edge>
		<edge source="289" target="562">
			<data key="weight">-0.064</data>
		</edge>
		<edge source="435" target="1039">
			<data key="weight">-0.072</data>
		</edge>
		<edge source="556" target="991">
			<data key="weight">-0.136</data>
		</edge>
		<edge source="859" target="922">
			<data key="weight">-0.079</data>
		</edge>
		<edge source="386" target="781">
			<data key="weight">-0.070</data>
		</edge>
		<edge source="633" target="937">
			<data key="weight">-0.072</data>
		</edge>
		<edge source="282" target="860">
			<data key="weight">-0.065</data>
		</edge>
		<edge source="422" target="609">
			<data key="weight">-0.062</data>
		</edge>
		<edge source="626" target="754">
			<data key="weight">-0.141</data>
		</edge>
		<edge source="404" target="851">
			<data key="weight">-0.171</data>
		</edge>
		<edge source="172" target="853">
			<data key="weight">-0.094</data>
		</edge>
		<edge source="434" target="1023">
			<data key="weight">-0.137</data>
		</edge>
		<edge source="495" target="918">
			<data key="weight">-0.074</data>
		</edge>
		<edge source="625" target="751">
			<data key="weight">-0.062</data>
		</edge>
		<edge source="250" target="997">
			<data key="weight">-0.068</data>
		</edge>
		<edge source="441" target="756">
			<data key="weight">-0.096</data>
		</edge>
		<edge source="560" target="946">
			<data key="weight">-0.065</data>
		</edge>
		<edge source="375" target="637">
			<data key="weight">-0.065</data>
		</edge>
		<edge source="303" target="903">
			<data key="weight">-0.064</data>
		</edge>
		<edge source="705" target="939">
			<data key="weight">-0.120</data>
		</edge>
		<edge source="280" target="714">
			<data key="weight">-0.054</data>
		</edge>
		<edge source="290" target="422">
			<data key="weight">-0.122</data>
		</edge>
		<edge source="930" target="1051">
			<data key="weight">-0.111</data>
		</edge>
		<edge source="846" target="945">
			<data key="weight">-0.075</data>
		</edge>
		<edge source="741" target="858">
			<data key="weight">-0.080</data>
		</edge>
		<edge source="383" target="997">
			<data key="weight">-0.075</data>
		</edge>
		<edge source="368" target="922">
			<data key="weight">-0.099</data>
		</edge>
		<edge source="643" target="887">
			<data key="weight">-0.072</data>
		</edge>
		<edge source="981" target="1050">
			<data key="weight">-0.190</data>
		</edge>
		<edge source="918" target="1049">
			<data key="weight">-0.114</data>
		</edge>
		<edge source="644" target="808">
			<data key="weight">-0.096</data>
		</edge>
		<edge source="855" target="983">
			<data key="weight">-0.109</data>
		</edge>
		<edge source="391" target="638">
			<data key="weight">-0.055</data>
		</edge>
		<edge source="345" target="654">
			<data key="weight">-0.066</data>
		</edge>
		<edge source="242" target="943">
			<data key="weight">-0.152</data>
		</edge>
		<edge source="404" target="754">
			<data key="weight">-0.144</data>
		</edge>
		<edge source="367" target="806">
			<data key="weight">-0.061</data>
		</edge>
		<edge source="938" target="1190">
			<data key="weight">-0.059</data>
		</edge>
		<edge source="190" target="933">
			<data key="weight">-0.077</data>
		</edge>
		<edge source="376" target="897">
			<data key="weight">-0.073</data>
		</edge>
		<edge source="800" target="922">
			<data key="weight">-0.070</data>
		</edge>
		<edge source="925" target="992">
			<data key="weight">-0.107</data>
		</edge>
		<edge source="748" target="1048">
			<data key="weight">-0.074</data>
		</edge>
		<edge source="117" target="1003">
			<data key="weight">-0.083</data>
		</edge>
		<edge source="811" target="1002">
			<data key="weight">-0.071</data>
		</edge>
		<edge source="186" target="643">
			<data key="weight">-0.148</data>
		</edge>
		<edge source="625" target="1039">
			<data key="weight">-0.065</data>
		</edge>
		<edge source="177" target="404">
			<data key="weight">-0.081</data>
		</edge>
		<edge source="838" target="892">
			<data key="weight">-0.098</data>
		</edge>
		<edge source="1006" target="1188">
			<data key="weight">-0.071</data>
		</edge>
		<edge source="657" target="1003">
			<data key="weight">-0.148</data>
		</edge>
		<edge source="367" target="811">
			<data key="weight">-0.050</data>
		</edge>
		<edge source="452" target="798">
			<data key="weight">-0.062</data>
		</edge>
		<edge source="284" target="981">
			<data key="weight">-0.079</data>
		</edge>
		<edge source="894" target="1040">
			<data key="weight">-0.065</data>
		</edge>
		<edge source="404" target="644">
			<data key="weight">-0.074</data>
		</edge>
		<edge source="310" target="1046">
			<data key="weight">-0.062</data>
		</edge>
		<edge source="239" target="856">
			<data key="weight">-0.064</data>
		</edge>
		<edge source="303" target="1003">
			<data key="weight">-0.087</data>
		</edge>
		<edge source="632" target="992">
			<data key="weight">-0.063</data>
		</edge>
		<edge source="626" target="981">
			<data key="weight">-0.141</data>
		</edge>
		<edge source="429" target="779">
			<data key="weight">-0.050</data>
		</edge>
		<edge source="428" target="997">
			<data key="weight">-0.067</data>
		</edge>
		<edge source="705" target="1045">
			<data key="weight">-0.097</data>
		</edge>
		<edge source="801" target="1003">
			<data key="weight">-0.074</data>
		</edge>
		<edge source="147" target="1051">
			<data key="weight">-0.098</data>
		</edge>
		<edge source="801" target="1039">
			<data key="weight">-0.200</data>
		</edge>
		<edge source="302" target="1045">
			<data key="weight">-0.067</data>
		</edge>
		<edge source="138" target="381">
			<data key="weight">-0.064</data>
		</edge>
		<edge source="109" target="654">
			<data key="weight">-0.127</data>
		</edge>
		<edge source="897" target="1010">
			<data key="weight">-0.061</data>
		</edge>
		<edge source="137" target="657">
			<data key="weight">-0.061</data>
		</edge>
		<edge source="425" target="949">
			<data key="weight">-0.140</data>
		</edge>
		<edge source="116" target="645">
			<data key="weight">-0.077</data>
		</edge>
		<edge source="398" target="904">
			<data key="weight">-0.057</data>
		</edge>
		<edge source="304" target="391">
			<data key="weight">-0.063</data>
		</edge>
		<edge source="33" target="858">
			<data key="weight">-0.072</data>
		</edge>
		<edge source="436" target="1005">
			<data key="weight">-0.080</data>
		</edge>
		<edge source="489" target="807">
			<data key="weight">-0.054</data>
		</edge>
		<edge source="136" target="784">
			<data key="weight">-0.054</data>
		</edge>
		<edge source="766" target="1046">
			<data key="weight">-0.147</data>
		</edge>
		<edge source="221" target="1003">
			<data key="weight">-0.072</data>
		</edge>
		<edge source="219" target="843">
			<data key="weight">-0.071</data>
		</edge>
		<edge source="765" target="1188">
			<data key="weight">-0.068</data>
		</edge>
		<edge source="766" target="1007">
			<data key="weight">-0.069</data>
		</edge>
		<edge source="937" target="1009">
			<data key="weight">-0.086</data>
		</edge>
		<edge source="893" target="939">
			<data key="weight">-0.083</data>
		</edge>
		<edge source="186" target="402">
			<data key="weight">-0.053</data>
		</edge>
		<edge source="663" target="992">
			<data key="weight">-0.122</data>
		</edge>
		<edge source="638" target="922">
			<data key="weight">-0.069</data>
		</edge>
		<edge source="763" target="840">
			<data key="weight">-0.093</data>
		</edge>
		<edge source="737" target="1051">
			<data key="weight">-0.078</data>
		</edge>
		<edge source="798" target="898">
			<data key="weight">-0.073</data>
		</edge>
		<edge source="203" target="882">
			<data key="weight">-0.068</data>
		</edge>
		<edge source="143" target="853">
			<data key="weight">-0.105</data>
		</edge>
		<edge source="187" target="411">
			<data key="weight">-0.066</data>
		</edge>
		<edge source="381" target="657">
			<data key="weight">-0.068</data>
		</edge>
		<edge source="426" target="607">
			<data key="weight">-0.062</data>
		</edge>
		<edge source="658" target="1003">
			<data key="weight">-0.074</data>
		</edge>
		<edge source="170" target="914">
			<data key="weight">-0.086</data>
		</edge>
		<edge source="203" target="1051">
			<data key="weight">-0.114</data>
		</edge>
		<edge source="430" target="497">
			<data key="weight">-0.075</data>
		</edge>
		<edge source="194" target="983">
			<data key="weight">-0.099</data>
		</edge>
		<edge source="286" target="1050">
			<data key="weight">-0.064</data>
		</edge>
		<edge source="756" target="856">
			<data key="weight">-0.163</data>
		</edge>
		<edge source="286" target="855">
			<data key="weight">-0.090</data>
		</edge>
		<edge source="199" target="556">
			<data key="weight">-0.097</data>
		</edge>
		<edge source="288" target="664">
			<data key="weight">-0.065</data>
		</edge>
		<edge source="293" target="851">
			<data key="weight">-0.131</data>
		</edge>
		<edge source="203" target="420">
			<data key="weight">-0.097</data>
		</edge>
		<edge source="754" target="900">
			<data key="weight">-0.127</data>
		</edge>
		<edge source="171" target="742">
			<data key="weight">-0.050</data>
		</edge>
		<edge source="397" target="723">
			<data key="weight">-0.060</data>
		</edge>
		<edge source="641" target="657">
			<data key="weight">-0.088</data>
		</edge>
		<edge source="914" target="948">
			<data key="weight">-0.098</data>
		</edge>
		<edge source="276" target="699">
			<data key="weight">-0.071</data>
		</edge>
		<edge source="836" target="1188">
			<data key="weight">-0.082</data>
		</edge>
		<edge source="422" target="853">
			<data key="weight">-0.169</data>
		</edge>
		<edge source="291" target="949">
			<data key="weight">-0.133</data>
		</edge>
		<edge source="310" target="1023">
			<data key="weight">-0.069</data>
		</edge>
		<edge source="243" target="986">
			<data key="weight">-0.090</data>
		</edge>
		<edge source="443" target="938">
			<data key="weight">-0.070</data>
		</edge>
		<edge source="162" target="813">
			<data key="weight">-0.067</data>
		</edge>
		<edge source="655" target="858">
			<data key="weight">-0.149</data>
		</edge>
		<edge source="655" target="937">
			<data key="weight">-0.132</data>
		</edge>
		<edge source="293" target="1004">
			<data key="weight">-0.063</data>
		</edge>
		<edge source="397" target="709">
			<data key="weight">-0.056</data>
		</edge>
		<edge source="860" target="1050">
			<data key="weight">-0.101</data>
		</edge>
		<edge source="490" target="874">
			<data key="weight">-0.091</data>
		</edge>
		<edge source="141" target="1003">
			<data key="weight">-0.097</data>
		</edge>
		<edge source="136" target="1002">
			<data key="weight">-0.068</data>
		</edge>
		<edge source="368" target="949">
			<data key="weight">-0.092</data>
		</edge>
		<edge source="429" target="836">
			<data key="weight">-0.128</data>
		</edge>
		<edge source="660" target="1045">
			<data key="weight">-0.050</data>
		</edge>
		<edge source="290" target="1046">
			<data key="weight">-0.141</data>
		</edge>
		<edge source="494" target="1003">
			<data key="weight">-0.109</data>
		</edge>
		<edge source="194" target="304">
			<data key="weight">-0.071</data>
		</edge>
		<edge source="644" target="932">
			<data key="weight">-0.093</data>
		</edge>
		<edge source="290" target="992">
			<data key="weight">-0.079</data>
		</edge>
		<edge source="932" target="1000">
			<data key="weight">-0.091</data>
		</edge>
		<edge source="556" target="946">
			<data key="weight">-0.129</data>
		</edge>
		<edge source="746" target="925">
			<data key="weight">-0.060</data>
		</edge>
		<edge source="932" target="989">
			<data key="weight">-0.084</data>
		</edge>
		<edge source="291" target="765">
			<data key="weight">-0.145</data>
		</edge>
		<edge source="939" target="1010">
			<data key="weight">-0.105</data>
		</edge>
		<edge source="156" target="655">
			<data key="weight">-0.077</data>
		</edge>
		<edge source="811" target="937">
			<data key="weight">-0.078</data>
		</edge>
		<edge source="417" target="920">
			<data key="weight">-0.064</data>
		</edge>
		<edge source="289" target="724">
			<data key="weight">-0.066</data>
		</edge>
		<edge source="306" target="1009">
			<data key="weight">-0.093</data>
		</edge>
		<edge source="723" target="983">
			<data key="weight">-0.076</data>
		</edge>
		<edge source="493" target="933">
			<data key="weight">-0.096</data>
		</edge>
		<edge source="658" target="939">
			<data key="weight">-0.101</data>
		</edge>
		<edge source="202" target="1188">
			<data key="weight">-0.060</data>
		</edge>
		<edge source="159" target="365">
			<data key="weight">-0.069</data>
		</edge>
		<edge source="860" target="922">
			<data key="weight">-0.131</data>
		</edge>
		<edge source="409" target="824">
			<data key="weight">-0.067</data>
		</edge>
		<edge source="946" target="1048">
			<data key="weight">-0.078</data>
		</edge>
		<edge source="203" target="287">
			<data key="weight">-0.085</data>
		</edge>
		<edge source="683" target="808">
			<data key="weight">-0.068</data>
		</edge>
		<edge source="441" target="768">
			<data key="weight">-0.090</data>
		</edge>
		<edge source="489" target="1007">
			<data key="weight">-0.075</data>
		</edge>
		<edge source="707" target="839">
			<data key="weight">-0.092</data>
		</edge>
		<edge source="293" target="440">
			<data key="weight">-0.064</data>
		</edge>
		<edge source="405" target="655">
			<data key="weight">-0.069</data>
		</edge>
		<edge source="707" target="945">
			<data key="weight">-0.095</data>
		</edge>
		<edge source="404" target="808">
			<data key="weight">-0.114</data>
		</edge>
		<edge source="172" target="855">
			<data key="weight">-0.063</data>
		</edge>
		<edge source="398" target="808">
			<data key="weight">-0.077</data>
		</edge>
		<edge source="981" target="986">
			<data key="weight">-0.092</data>
		</edge>
		<edge source="210" target="743">
			<data key="weight">-0.066</data>
		</edge>
		<edge source="241" target="409">
			<data key="weight">-0.082</data>
		</edge>
		<edge source="395" target="991">
			<data key="weight">-0.111</data>
		</edge>
		<edge source="426" target="636">
			<data key="weight">-0.080</data>
		</edge>
		<edge source="304" target="562">
			<data key="weight">-0.081</data>
		</edge>
		<edge source="178" target="840">
			<data key="weight">-0.095</data>
		</edge>
		<edge source="144" target="1047">
			<data key="weight">-0.072</data>
		</edge>
		<edge source="228" target="981">
			<data key="weight">-0.076</data>
		</edge>
		<edge source="240" target="1040">
			<data key="weight">-0.101</data>
		</edge>
		<edge source="290" target="754">
			<data key="weight">-0.159</data>
		</edge>
		<edge source="237" target="677">
			<data key="weight">-0.066</data>
		</edge>
		<edge source="194" target="369">
			<data key="weight">-0.065</data>
		</edge>
		<edge source="738" target="892">
			<data key="weight">-0.052</data>
		</edge>
		<edge source="853" target="1045">
			<data key="weight">-0.197</data>
		</edge>
		<edge source="948" target="1049">
			<data key="weight">-0.101</data>
		</edge>
		<edge source="450" target="765">
			<data key="weight">-0.070</data>
		</edge>
		<edge source="867" target="1188">
			<data key="weight">-0.102</data>
		</edge>
		<edge source="781" target="815">
			<data key="weight">-0.070</data>
		</edge>
		<edge source="305" target="864">
			<data key="weight">-0.065</data>
		</edge>
		<edge source="428" target="933">
			<data key="weight">-0.086</data>
		</edge>
		<edge source="644" target="838">
			<data key="weight">-0.083</data>
		</edge>
		<edge source="448" target="655">
			<data key="weight">-0.069</data>
		</edge>
		<edge source="208" target="411">
			<data key="weight">-0.095</data>
		</edge>
		<edge source="186" target="655">
			<data key="weight">-0.100</data>
		</edge>
		<edge source="510" target="860">
			<data key="weight">-0.079</data>
		</edge>
		<edge source="821" target="983">
			<data key="weight">-0.076</data>
		</edge>
		<edge source="228" target="847">
			<data key="weight">-0.059</data>
		</edge>
		<edge source="145" target="1050">
			<data key="weight">-0.071</data>
		</edge>
		<edge source="245" target="939">
			<data key="weight">-0.067</data>
		</edge>
		<edge source="303" target="745">
			<data key="weight">-0.070</data>
		</edge>
		<edge source="655" target="861">
			<data key="weight">-0.083</data>
		</edge>
		<edge source="165" target="425">
			<data key="weight">-0.067</data>
		</edge>
		<edge source="187" target="754">
			<data key="weight">-0.209</data>
		</edge>
		<edge source="247" target="494">
			<data key="weight">-0.052</data>
		</edge>
		<edge source="165" target="579">
			<data key="weight">-0.062</data>
		</edge>
		<edge source="187" target="1039">
			<data key="weight">-0.178</data>
		</edge>
		<edge source="293" target="840">
			<data key="weight">-0.076</data>
		</edge>
		<edge source="331" target="675">
			<data key="weight">-0.063</data>
		</edge>
		<edge source="303" target="1048">
			<data key="weight">-0.096</data>
		</edge>
		<edge source="738" target="853">
			<data key="weight">-0.081</data>
		</edge>
		<edge source="654" target="1007">
			<data key="weight">-0.290</data>
		</edge>
		<edge source="640" target="858">
			<data key="weight">-0.083</data>
		</edge>
		<edge source="288" target="699">
			<data key="weight">-0.064</data>
		</edge>
		<edge source="250" target="1010">
			<data key="weight">-0.062</data>
		</edge>
		<edge source="276" target="1048">
			<data key="weight">-0.093</data>
		</edge>
		<edge source="421" target="983">
			<data key="weight">-0.086</data>
		</edge>
		<edge source="156" target="1051">
			<data key="weight">-0.054</data>
		</edge>
		<edge source="385" target="754">
			<data key="weight">-0.109</data>
		</edge>
		<edge source="808" target="856">
			<data key="weight">-0.237</data>
		</edge>
		<edge source="1003" target="1023">
			<data key="weight">-0.115</data>
		</edge>
		<edge source="859" target="860">
			<data key="weight">-0.099</data>
		</edge>
		<edge source="739" target="946">
			<data key="weight">-0.064</data>
		</edge>
		<edge source="155" target="404">
			<data key="weight">-0.122</data>
		</edge>
		<edge source="171" target="1190">
			<data key="weight">-0.054</data>
		</edge>
		<edge source="276" target="846">
			<data key="weight">-0.077</data>
		</edge>
		<edge source="641" target="991">
			<data key="weight">-0.081</data>
		</edge>
		<edge source="657" target="827">
			<data key="weight">-0.052</data>
		</edge>
		<edge source="746" target="874">
			<data key="weight">-0.066</data>
		</edge>
		<edge source="389" target="754">
			<data key="weight">-0.092</data>
		</edge>
		<edge source="383" target="858">
			<data key="weight">-0.065</data>
		</edge>
		<edge source="144" target="840">
			<data key="weight">-0.164</data>
		</edge>
		<edge source="579" target="654">
			<data key="weight">-0.066</data>
		</edge>
		<edge source="435" target="643">
			<data key="weight">-0.072</data>
		</edge>
		<edge source="381" target="631">
			<data key="weight">-0.072</data>
		</edge>
		<edge source="240" target="1046">
			<data key="weight">-0.107</data>
		</edge>
		<edge source="409" target="1045">
			<data key="weight">-0.217</data>
		</edge>
		<edge source="228" target="854">
			<data key="weight">-0.064</data>
		</edge>
		<edge source="397" target="626">
			<data key="weight">-0.085</data>
		</edge>
		<edge source="510" target="983">
			<data key="weight">-0.139</data>
		</edge>
		<edge source="396" target="768">
			<data key="weight">-0.070</data>
		</edge>
		<edge source="208" target="1007">
			<data key="weight">-0.084</data>
		</edge>
		<edge source="291" target="641">
			<data key="weight">-0.070</data>
		</edge>
		<edge source="641" target="760">
			<data key="weight">-0.102</data>
		</edge>
		<edge source="159" target="376">
			<data key="weight">-0.123</data>
		</edge>
		<edge source="190" target="425">
			<data key="weight">-0.064</data>
		</edge>
		<edge source="752" target="983">
			<data key="weight">-0.069</data>
		</edge>
		<edge source="366" target="740">
			<data key="weight">-0.086</data>
		</edge>
		<edge source="763" target="1045">
			<data key="weight">-0.181</data>
		</edge>
		<edge source="294" target="872">
			<data key="weight">-0.066</data>
		</edge>
		<edge source="165" target="448">
			<data key="weight">-0.086</data>
		</edge>
		<edge source="645" target="921">
			<data key="weight">-0.068</data>
		</edge>
		<edge source="366" target="779">
			<data key="weight">-0.084</data>
		</edge>
		<edge source="197" target="943">
			<data key="weight">-0.091</data>
		</edge>
		<edge source="436" target="772">
			<data key="weight">-0.072</data>
		</edge>
		<edge source="658" target="1040">
			<data key="weight">-0.118</data>
		</edge>
		<edge source="856" target="1000">
			<data key="weight">-0.139</data>
		</edge>
		<edge source="396" target="981">
			<data key="weight">-0.082</data>
		</edge>
		<edge source="643" target="882">
			<data key="weight">-0.138</data>
		</edge>
		<edge source="709" target="904">
			<data key="weight">-0.056</data>
		</edge>
		<edge source="655" target="760">
			<data key="weight">-0.098</data>
		</edge>
		<edge source="409" target="562">
			<data key="weight">-0.081</data>
		</edge>
		<edge source="751" target="916">
			<data key="weight">-0.058</data>
		</edge>
		<edge source="303" target="720">
			<data key="weight">-0.077</data>
		</edge>
		<edge source="249" target="935">
			<data key="weight">-0.070</data>
		</edge>
		<edge source="921" target="1003">
			<data key="weight">-0.138</data>
		</edge>
		<edge source="498" target="945">
			<data key="weight">-0.085</data>
		</edge>
		<edge source="192" target="377">
			<data key="weight">-0.077</data>
		</edge>
		<edge source="642" target="1040">
			<data key="weight">-0.089</data>
		</edge>
		<edge source="495" target="836">
			<data key="weight">-0.064</data>
		</edge>
		<edge source="295" target="436">
			<data key="weight">-0.064</data>
		</edge>
		<edge source="109" target="1010">
			<data key="weight">-0.072</data>
		</edge>
		<edge source="190" target="388">
			<data key="weight">-0.056</data>
		</edge>
		<edge source="765" target="894">
			<data key="weight">-0.075</data>
		</edge>
		<edge source="219" target="409">
			<data key="weight">-0.101</data>
		</edge>
		<edge source="408" target="679">
			<data key="weight">-0.064</data>
		</edge>
		<edge source="403" target="1048">
			<data key="weight">-0.110</data>
		</edge>
		<edge source="228" target="918">
			<data key="weight">-0.078</data>
		</edge>
		<edge source="376" target="811">
			<data key="weight">-0.067</data>
		</edge>
		<edge source="411" target="927">
			<data key="weight">-0.116</data>
		</edge>
		<edge source="753" target="874">
			<data key="weight">-0.071</data>
		</edge>
		<edge source="376" target="882">
			<data key="weight">-0.078</data>
		</edge>
		<edge source="631" target="943">
			<data key="weight">-0.118</data>
		</edge>
		<edge source="781" target="1000">
			<data key="weight">-0.111</data>
		</edge>
		<edge source="451" target="808">
			<data key="weight">-0.062</data>
		</edge>
		<edge source="429" target="922">
			<data key="weight">-0.095</data>
		</edge>
		<edge source="811" target="930">
			<data key="weight">-0.061</data>
		</edge>
		<edge source="406" target="937">
			<data key="weight">-0.074</data>
		</edge>
		<edge source="198" target="748">
			<data key="weight">-0.057</data>
		</edge>
		<edge source="808" target="1047">
			<data key="weight">-0.092</data>
		</edge>
		<edge source="189" target="404">
			<data key="weight">-0.123</data>
		</edge>
		<edge source="180" target="303">
			<data key="weight">-0.073</data>
		</edge>
		<edge source="217" target="918">
			<data key="weight">-0.102</data>
		</edge>
		<edge source="203" target="808">
			<data key="weight">-0.105</data>
		</edge>
		<edge source="291" target="860">
			<data key="weight">-0.078</data>
		</edge>
		<edge source="678" target="931">
			<data key="weight">-0.065</data>
		</edge>
		<edge source="851" target="905">
			<data key="weight">-0.103</data>
		</edge>
		<edge source="376" target="986">
			<data key="weight">-0.088</data>
		</edge>
		<edge source="403" target="638">
			<data key="weight">-0.066</data>
		</edge>
		<edge source="294" target="661">
			<data key="weight">-0.079</data>
		</edge>
		<edge source="654" target="705">
			<data key="weight">-0.119</data>
		</edge>
		<edge source="487" target="760">
			<data key="weight">-0.097</data>
		</edge>
		<edge source="248" target="855">
			<data key="weight">-0.078</data>
		</edge>
		<edge source="441" target="856">
			<data key="weight">-0.080</data>
		</edge>
		<edge source="393" target="981">
			<data key="weight">-0.077</data>
		</edge>
		<edge source="164" target="381">
			<data key="weight">-0.064</data>
		</edge>
		<edge source="871" target="1040">
			<data key="weight">-0.064</data>
		</edge>
		<edge source="392" target="922">
			<data key="weight">-0.095</data>
		</edge>
		<edge source="420" target="657">
			<data key="weight">-0.070</data>
		</edge>
		<edge source="897" target="983">
			<data key="weight">-0.100</data>
		</edge>
		<edge source="303" target="738">
			<data key="weight">-0.074</data>
		</edge>
		<edge source="206" target="937">
			<data key="weight">-0.073</data>
		</edge>
		<edge source="386" target="409">
			<data key="weight">-0.091</data>
		</edge>
		<edge source="448" target="751">
			<data key="weight">-0.069</data>
		</edge>
		<edge source="290" target="425">
			<data key="weight">-0.127</data>
		</edge>
		<edge source="138" target="654">
			<data key="weight">-0.066</data>
		</edge>
		<edge source="408" target="584">
			<data key="weight">-0.082</data>
		</edge>
		<edge source="631" target="945">
			<data key="weight">-0.079</data>
		</edge>
		<edge source="426" target="808">
			<data key="weight">-0.081</data>
		</edge>
		<edge source="700" target="760">
			<data key="weight">-0.134</data>
		</edge>
		<edge source="303" target="831">
			<data key="weight">-0.081</data>
		</edge>
		<edge source="401" target="1048">
			<data key="weight">-0.103</data>
		</edge>
		<edge source="994" target="1046">
			<data key="weight">-0.178</data>
		</edge>
		<edge source="186" target="1039">
			<data key="weight">-0.193</data>
		</edge>
		<edge source="703" target="943">
			<data key="weight">-0.067</data>
		</edge>
		<edge source="510" target="856">
			<data key="weight">-0.113</data>
		</edge>
		<edge source="493" target="1003">
			<data key="weight">-0.080</data>
		</edge>
		<edge source="683" target="1046">
			<data key="weight">-0.050</data>
		</edge>
		<edge source="240" target="753">
			<data key="weight">-0.107</data>
		</edge>
		<edge source="409" target="486">
			<data key="weight">-0.070</data>
		</edge>
		<edge source="289" target="773">
			<data key="weight">-0.082</data>
		</edge>
		<edge source="938" target="1003">
			<data key="weight">-0.071</data>
		</edge>
		<edge source="294" target="797">
			<data key="weight">-0.061</data>
		</edge>
		<edge source="376" target="637">
			<data key="weight">-0.072</data>
		</edge>
		<edge source="556" target="1188">
			<data key="weight">-0.082</data>
		</edge>
		<edge source="165" target="583">
			<data key="weight">-0.058</data>
		</edge>
		<edge source="841" target="1046">
			<data key="weight">-0.114</data>
		</edge>
		<edge source="382" target="643">
			<data key="weight">-0.087</data>
		</edge>
		<edge source="307" target="945">
			<data key="weight">-0.066</data>
		</edge>
		<edge source="293" target="836">
			<data key="weight">-0.089</data>
		</edge>
		<edge source="376" target="636">
			<data key="weight">-0.073</data>
		</edge>
		<edge source="922" target="1051">
			<data key="weight">-0.098</data>
		</edge>
		<edge source="763" target="851">
			<data key="weight">-0.158</data>
		</edge>
		<edge source="288" target="1051">
			<data key="weight">-0.076</data>
		</edge>
		<edge source="853" target="914">
			<data key="weight">-0.134</data>
		</edge>
		<edge source="187" target="856">
			<data key="weight">-0.075</data>
		</edge>
		<edge source="303" target="780">
			<data key="weight">-0.067</data>
		</edge>
		<edge source="171" target="852">
			<data key="weight">-0.059</data>
		</edge>
		<edge source="203" target="754">
			<data key="weight">-0.201</data>
		</edge>
		<edge source="556" target="1006">
			<data key="weight">-0.078</data>
		</edge>
		<edge source="744" target="859">
			<data key="weight">-0.061</data>
		</edge>
		<edge source="160" target="429">
			<data key="weight">-0.066</data>
		</edge>
		<edge source="376" target="808">
			<data key="weight">-0.098</data>
		</edge>
		<edge source="882" target="1039">
			<data key="weight">-0.125</data>
		</edge>
		<edge source="771" target="840">
			<data key="weight">-0.109</data>
		</edge>
		<edge source="302" target="858">
			<data key="weight">-0.129</data>
		</edge>
		<edge source="982" target="1003">
			<data key="weight">-0.068</data>
		</edge>
		<edge source="806" target="997">
			<data key="weight">-0.088</data>
		</edge>
		<edge source="861" target="901">
			<data key="weight">-0.059</data>
		</edge>
		<edge source="378" target="853">
			<data key="weight">-0.076</data>
		</edge>
		<edge source="295" target="838">
			<data key="weight">-0.069</data>
		</edge>
		<edge source="436" target="946">
			<data key="weight">-0.083</data>
		</edge>
		<edge source="294" target="1045">
			<data key="weight">-0.145</data>
		</edge>
		<edge source="116" target="754">
			<data key="weight">-0.171</data>
		</edge>
		<edge source="170" target="811">
			<data key="weight">-0.066</data>
		</edge>
		<edge source="162" target="584">
			<data key="weight">-0.065</data>
		</edge>
		<edge source="753" target="854">
			<data key="weight">-0.091</data>
		</edge>
		<edge source="754" target="942">
			<data key="weight">-0.069</data>
		</edge>
		<edge source="669" target="768">
			<data key="weight">-0.068</data>
		</edge>
		<edge source="411" target="892">
			<data key="weight">-0.153</data>
		</edge>
		<edge source="294" target="819">
			<data key="weight">-0.068</data>
		</edge>
		<edge source="165" target="806">
			<data key="weight">-0.052</data>
		</edge>
		<edge source="177" target="760">
			<data key="weight">-0.146</data>
		</edge>
		<edge source="754" target="889">
			<data key="weight">-0.066</data>
		</edge>
		<edge source="991" target="1006">
			<data key="weight">-0.107</data>
		</edge>
		<edge source="315" target="422">
			<data key="weight">-0.067</data>
		</edge>
		<edge source="116" target="1045">
			<data key="weight">-0.106</data>
		</edge>
		<edge source="237" target="867">
			<data key="weight">-0.101</data>
		</edge>
		<edge source="1010" target="1047">
			<data key="weight">-0.124</data>
		</edge>
		<edge source="172" target="366">
			<data key="weight">-0.089</data>
		</edge>
		<edge source="367" target="608">
			<data key="weight">-0.050</data>
		</edge>
		<edge source="698" target="856">
			<data key="weight">-0.066</data>
		</edge>
		<edge source="412" target="821">
			<data key="weight">-0.099</data>
		</edge>
		<edge source="294" target="487">
			<data key="weight">-0.071</data>
		</edge>
		<edge source="409" target="641">
			<data key="weight">-0.139</data>
		</edge>
		<edge source="844" target="1040">
			<data key="weight">-0.121</data>
		</edge>
		<edge source="814" target="853">
			<data key="weight">-0.078</data>
		</edge>
		<edge source="117" target="937">
			<data key="weight">-0.075</data>
		</edge>
		<edge source="246" target="945">
			<data key="weight">-0.072</data>
		</edge>
		<edge source="290" target="678">
			<data key="weight">-0.072</data>
		</edge>
		<edge source="510" target="556">
			<data key="weight">-0.090</data>
		</edge>
		<edge source="213" target="1002">
			<data key="weight">-0.071</data>
		</edge>
		<edge source="289" target="1002">
			<data key="weight">-0.067</data>
		</edge>
		<edge source="448" target="922">
			<data key="weight">-0.086</data>
		</edge>
		<edge source="486" target="943">
			<data key="weight">-0.106</data>
		</edge>
		<edge source="802" target="994">
			<data key="weight">-0.067</data>
		</edge>
		<edge source="287" target="366">
			<data key="weight">-0.080</data>
		</edge>
		<edge source="281" target="840">
			<data key="weight">-0.084</data>
		</edge>
		<edge source="208" target="921">
			<data key="weight">-0.072</data>
		</edge>
		<edge source="280" target="754">
			<data key="weight">-0.163</data>
		</edge>
		<edge source="805" target="836">
			<data key="weight">-0.141</data>
		</edge>
		<edge source="425" target="1046">
			<data key="weight">-0.094</data>
		</edge>
		<edge source="751" target="1046">
			<data key="weight">-0.125</data>
		</edge>
		<edge source="186" target="411">
			<data key="weight">-0.073</data>
		</edge>
		<edge source="584" target="1000">
			<data key="weight">-0.050</data>
		</edge>
		<edge source="839" target="1039">
			<data key="weight">-0.248</data>
		</edge>
		<edge source="635" target="905">
			<data key="weight">-0.064</data>
		</edge>
		<edge source="901" target="1040">
			<data key="weight">-0.084</data>
		</edge>
		<edge source="203" target="853">
			<data key="weight">-0.077</data>
		</edge>
		<edge source="33" target="918">
			<data key="weight">-0.109</data>
		</edge>
		<edge source="609" target="933">
			<data key="weight">-0.067</data>
		</edge>
		<edge source="752" target="859">
			<data key="weight">-0.056</data>
		</edge>
		<edge source="606" target="938">
			<data key="weight">-0.058</data>
		</edge>
		<edge source="376" target="922">
			<data key="weight">-0.110</data>
		</edge>
		<edge source="661" target="807">
			<data key="weight">-0.054</data>
		</edge>
		<edge source="394" target="981">
			<data key="weight">-0.102</data>
		</edge>
		<edge source="945" target="1010">
			<data key="weight">-0.091</data>
		</edge>
		<edge source="208" target="858">
			<data key="weight">-0.081</data>
		</edge>
		<edge source="369" target="860">
			<data key="weight">-0.135</data>
		</edge>
		<edge source="853" target="860">
			<data key="weight">-0.097</data>
		</edge>
		<edge source="409" target="810">
			<data key="weight">-0.067</data>
		</edge>
		<edge source="412" target="781">
			<data key="weight">-0.067</data>
		</edge>
		<edge source="285" target="981">
			<data key="weight">-0.143</data>
		</edge>
		<edge source="284" target="860">
			<data key="weight">-0.080</data>
		</edge>
		<edge source="409" target="489">
			<data key="weight">-0.091</data>
		</edge>
		<edge source="407" target="1000">
			<data key="weight">-0.068</data>
		</edge>
		<edge source="811" target="858">
			<data key="weight">-0.110</data>
		</edge>
		<edge source="608" target="991">
			<data key="weight">-0.082</data>
		</edge>
		<edge source="176" target="203">
			<data key="weight">-0.067</data>
		</edge>
		<edge source="281" target="754">
			<data key="weight">-0.128</data>
		</edge>
		<edge source="677" target="1039">
			<data key="weight">-0.146</data>
		</edge>
		<edge source="930" target="1040">
			<data key="weight">-0.171</data>
		</edge>
		<edge source="277" target="770">
			<data key="weight">-0.052</data>
		</edge>
		<edge source="195" target="429">
			<data key="weight">-0.094</data>
		</edge>
		<edge source="515" target="1039">
			<data key="weight">-0.079</data>
		</edge>
		<edge source="389" target="675">
			<data key="weight">-0.072</data>
		</edge>
		<edge source="635" target="853">
			<data key="weight">-0.096</data>
		</edge>
		<edge source="277" target="922">
			<data key="weight">-0.075</data>
		</edge>
		<edge source="606" target="914">
			<data key="weight">-0.066</data>
		</edge>
		<edge source="839" target="860">
			<data key="weight">-0.097</data>
		</edge>
		<edge source="864" target="1007">
			<data key="weight">-0.085</data>
		</edge>
		<edge source="186" target="997">
			<data key="weight">-0.118</data>
		</edge>
		<edge source="409" target="806">
			<data key="weight">-0.109</data>
		</edge>
		<edge source="750" target="1051">
			<data key="weight">-0.105</data>
		</edge>
		<edge source="137" target="289">
			<data key="weight">-0.060</data>
		</edge>
		<edge source="306" target="636">
			<data key="weight">-0.081</data>
		</edge>
		<edge source="858" target="937">
			<data key="weight">-0.117</data>
		</edge>
		<edge source="395" target="986">
			<data key="weight">-0.068</data>
		</edge>
		<edge source="813" target="945">
			<data key="weight">-0.090</data>
		</edge>
		<edge source="177" target="853">
			<data key="weight">-0.072</data>
		</edge>
		<edge source="754" target="867">
			<data key="weight">-0.159</data>
		</edge>
		<edge source="745" target="992">
			<data key="weight">-0.062</data>
		</edge>
		<edge source="636" target="992">
			<data key="weight">-0.071</data>
		</edge>
		<edge source="304" target="763">
			<data key="weight">-0.106</data>
		</edge>
		<edge source="304" target="905">
			<data key="weight">-0.103</data>
		</edge>
		<edge source="779" target="1010">
			<data key="weight">-0.062</data>
		</edge>
		<edge source="367" target="745">
			<data key="weight">-0.056</data>
		</edge>
		<edge source="306" target="867">
			<data key="weight">-0.087</data>
		</edge>
		<edge source="768" target="809">
			<data key="weight">-0.078</data>
		</edge>
		<edge source="169" target="982">
			<data key="weight">-0.069</data>
		</edge>
		<edge source="136" target="497">
			<data key="weight">-0.061</data>
		</edge>
		<edge source="243" target="860">
			<data key="weight">-0.091</data>
		</edge>
		<edge source="286" target="981">
			<data key="weight">-0.088</data>
		</edge>
		<edge source="434" target="944">
			<data key="weight">-0.093</data>
		</edge>
		<edge source="292" target="1023">
			<data key="weight">-0.087</data>
		</edge>
		<edge source="290" target="944">
			<data key="weight">-0.096</data>
		</edge>
		<edge source="664" target="946">
			<data key="weight">-0.086</data>
		</edge>
		<edge source="294" target="389">
			<data key="weight">-0.068</data>
		</edge>
		<edge source="663" target="1045">
			<data key="weight">-0.155</data>
		</edge>
		<edge source="303" target="656">
			<data key="weight">-0.093</data>
		</edge>
		<edge source="243" target="1046">
			<data key="weight">-0.069</data>
		</edge>
		<edge source="440" target="768">
			<data key="weight">-0.070</data>
		</edge>
		<edge source="562" target="781">
			<data key="weight">-0.065</data>
		</edge>
		<edge source="437" target="754">
			<data key="weight">-0.101</data>
		</edge>
		<edge source="33" target="773">
			<data key="weight">-0.065</data>
		</edge>
		<edge source="705" target="1048">
			<data key="weight">-0.062</data>
		</edge>
		<edge source="766" target="853">
			<data key="weight">-0.133</data>
		</edge>
		<edge source="162" target="945">
			<data key="weight">-0.137</data>
		</edge>
		<edge source="197" target="853">
			<data key="weight">-0.113</data>
		</edge>
		<edge source="365" target="669">
			<data key="weight">-0.074</data>
		</edge>
		<edge source="989" target="1045">
			<data key="weight">-0.051</data>
		</edge>
		<edge source="838" target="981">
			<data key="weight">-0.212</data>
		</edge>
		<edge source="187" target="945">
			<data key="weight">-0.072</data>
		</edge>
		<edge source="641" target="1002">
			<data key="weight">-0.096</data>
		</edge>
		<edge source="815" target="840">
			<data key="weight">-0.069</data>
		</edge>
		<edge source="425" target="510">
			<data key="weight">-0.073</data>
		</edge>
		<edge source="175" target="874">
			<data key="weight">-0.075</data>
		</edge>
		<edge source="645" target="983">
			<data key="weight">-0.121</data>
		</edge>
		<edge source="381" target="1047">
			<data key="weight">-0.081</data>
		</edge>
		<edge source="805" target="917">
			<data key="weight">-0.059</data>
		</edge>
		<edge source="421" target="768">
			<data key="weight">-0.068</data>
		</edge>
		<edge source="33" target="1012">
			<data key="weight">-0.077</data>
		</edge>
		<edge source="741" target="1010">
			<data key="weight">-0.080</data>
		</edge>
		<edge source="425" target="945">
			<data key="weight">-0.183</data>
		</edge>
		<edge source="418" target="932">
			<data key="weight">-0.072</data>
		</edge>
		<edge source="626" target="840">
			<data key="weight">-0.120</data>
		</edge>
		<edge source="422" target="644">
			<data key="weight">-0.108</data>
		</edge>
		<edge source="489" target="1003">
			<data key="weight">-0.077</data>
		</edge>
		<edge source="636" target="986">
			<data key="weight">-0.081</data>
		</edge>
		<edge source="422" target="949">
			<data key="weight">-0.235</data>
		</edge>
		<edge source="768" target="801">
			<data key="weight">-0.096</data>
		</edge>
		<edge source="290" target="1051">
			<data key="weight">-0.089</data>
		</edge>
		<edge source="218" target="983">
			<data key="weight">-0.084</data>
		</edge>
		<edge source="945" target="992">
			<data key="weight">-0.145</data>
		</edge>
		<edge source="939" target="945">
			<data key="weight">-0.135</data>
		</edge>
		<edge source="412" target="840">
			<data key="weight">-0.077</data>
		</edge>
		<edge source="199" target="836">
			<data key="weight">-0.076</data>
		</edge>
		<edge source="290" target="660">
			<data key="weight">-0.078</data>
		</edge>
		<edge source="304" target="868">
			<data key="weight">-0.078</data>
		</edge>
		<edge source="658" target="943">
			<data key="weight">-0.111</data>
		</edge>
		<edge source="839" target="1051">
			<data key="weight">-0.110</data>
		</edge>
		<edge source="435" target="945">
			<data key="weight">-0.068</data>
		</edge>
		<edge source="654" target="945">
			<data key="weight">-0.163</data>
		</edge>
		<edge source="498" target="1012">
			<data key="weight">-0.095</data>
		</edge>
		<edge source="583" target="1040">
			<data key="weight">-0.063</data>
		</edge>
		<edge source="867" target="1045">
			<data key="weight">-0.129</data>
		</edge>
		<edge source="186" target="745">
			<data key="weight">-0.062</data>
		</edge>
		<edge source="638" target="930">
			<data key="weight">-0.092</data>
		</edge>
		<edge source="194" target="859">
			<data key="weight">-0.060</data>
		</edge>
		<edge source="190" target="949">
			<data key="weight">-0.072</data>
		</edge>
		<edge source="170" target="636">
			<data key="weight">-0.070</data>
		</edge>
		<edge source="165" target="666">
			<data key="weight">-0.052</data>
		</edge>
		<edge source="411" target="680">
			<data key="weight">-0.134</data>
		</edge>
		<edge source="443" target="754">
			<data key="weight">-0.104</data>
		</edge>
		<edge source="291" target="654">
			<data key="weight">-0.087</data>
		</edge>
		<edge source="276" target="1051">
			<data key="weight">-0.081</data>
		</edge>
		<edge source="770" target="983">
			<data key="weight">-0.084</data>
		</edge>
		<edge source="914" target="1049">
			<data key="weight">-0.070</data>
		</edge>
		<edge source="393" target="918">
			<data key="weight">-0.072</data>
		</edge>
		<edge source="663" target="1040">
			<data key="weight">-0.214</data>
		</edge>
		<edge source="388" target="945">
			<data key="weight">-0.119</data>
		</edge>
		<edge source="366" target="641">
			<data key="weight">-0.132</data>
		</edge>
		<edge source="819" target="1046">
			<data key="weight">-0.055</data>
		</edge>
		<edge source="773" target="860">
			<data key="weight">-0.083</data>
		</edge>
		<edge source="746" target="994">
			<data key="weight">-0.057</data>
		</edge>
		<edge source="237" target="760">
			<data key="weight">-0.113</data>
		</edge>
		<edge source="33" target="155">
			<data key="weight">-0.063</data>
		</edge>
		<edge source="178" target="766">
			<data key="weight">-0.093</data>
		</edge>
		<edge source="185" target="1040">
			<data key="weight">-0.116</data>
		</edge>
		<edge source="515" target="836">
			<data key="weight">-0.063</data>
		</edge>
		<edge source="147" target="867">
			<data key="weight">-0.133</data>
		</edge>
		<edge source="417" target="497">
			<data key="weight">-0.083</data>
		</edge>
		<edge source="413" target="556">
			<data key="weight">-0.074</data>
		</edge>
		<edge source="366" target="439">
			<data key="weight">-0.072</data>
		</edge>
		<edge source="807" target="853">
			<data key="weight">-0.160</data>
		</edge>
		<edge source="420" target="660">
			<data key="weight">-0.070</data>
		</edge>
		<edge source="660" target="1003">
			<data key="weight">-0.083</data>
		</edge>
		<edge source="248" target="404">
			<data key="weight">-0.098</data>
		</edge>
		<edge source="760" target="797">
			<data key="weight">-0.055</data>
		</edge>
		<edge source="687" target="992">
			<data key="weight">-0.068</data>
		</edge>
		<edge source="843" target="1046">
			<data key="weight">-0.102</data>
		</edge>
		<edge source="805" target="1049">
			<data key="weight">-0.071</data>
		</edge>
		<edge source="638" target="708">
			<data key="weight">-0.064</data>
		</edge>
		<edge source="282" target="808">
			<data key="weight">-0.083</data>
		</edge>
		<edge source="429" target="816">
			<data key="weight">-0.053</data>
		</edge>
		<edge source="409" target="745">
			<data key="weight">-0.103</data>
		</edge>
		<edge source="217" target="657">
			<data key="weight">-0.071</data>
		</edge>
		<edge source="381" target="949">
			<data key="weight">-0.070</data>
		</edge>
		<edge source="33" target="305">
			<data key="weight">-0.063</data>
		</edge>
		<edge source="556" target="1005">
			<data key="weight">-0.089</data>
		</edge>
		<edge source="738" target="944">
			<data key="weight">-0.080</data>
		</edge>
		<edge source="412" target="889">
			<data key="weight">-0.064</data>
		</edge>
		<edge source="185" target="885">
			<data key="weight">-0.065</data>
		</edge>
		<edge source="197" target="808">
			<data key="weight">-0.106</data>
		</edge>
		<edge source="754" target="852">
			<data key="weight">-0.082</data>
		</edge>
		<edge source="185" target="1004">
			<data key="weight">-0.057</data>
		</edge>
		<edge source="185" target="404">
			<data key="weight">-0.135</data>
		</edge>
		<edge source="853" target="932">
			<data key="weight">-0.129</data>
		</edge>
		<edge source="436" target="841">
			<data key="weight">-0.077</data>
		</edge>
		<edge source="631" target="756">
			<data key="weight">-0.067</data>
		</edge>
		<edge source="838" target="992">
			<data key="weight">-0.154</data>
		</edge>
		<edge source="398" target="781">
			<data key="weight">-0.081</data>
		</edge>
		<edge source="179" target="944">
			<data key="weight">-0.072</data>
		</edge>
		<edge source="625" target="756">
			<data key="weight">-0.074</data>
		</edge>
		<edge source="239" target="938">
			<data key="weight">-0.054</data>
		</edge>
		<edge source="658" target="981">
			<data key="weight">-0.129</data>
		</edge>
		<edge source="187" target="608">
			<data key="weight">-0.051</data>
		</edge>
		<edge source="677" target="1040">
			<data key="weight">-0.116</data>
		</edge>
		<edge source="246" target="1048">
			<data key="weight">-0.059</data>
		</edge>
		<edge source="175" target="922">
			<data key="weight">-0.067</data>
		</edge>
		<edge source="709" target="874">
			<data key="weight">-0.092</data>
		</edge>
		<edge source="751" target="1039">
			<data key="weight">-0.161</data>
		</edge>
		<edge source="177" target="293">
			<data key="weight">-0.087</data>
		</edge>
		<edge source="427" target="905">
			<data key="weight">-0.073</data>
		</edge>
		<edge source="659" target="860">
			<data key="weight">-0.079</data>
		</edge>
		<edge source="178" target="606">
			<data key="weight">-0.057</data>
		</edge>
		<edge source="700" target="945">
			<data key="weight">-0.125</data>
		</edge>
		<edge source="750" target="782">
			<data key="weight">-0.050</data>
		</edge>
		<edge source="712" target="949">
			<data key="weight">-0.084</data>
		</edge>
		<edge source="146" target="982">
			<data key="weight">-0.063</data>
		</edge>
		<edge source="109" target="494">
			<data key="weight">-0.089</data>
		</edge>
		<edge source="228" target="426">
			<data key="weight">-0.061</data>
		</edge>
		<edge source="179" target="285">
			<data key="weight">-0.059</data>
		</edge>
		<edge source="753" target="811">
			<data key="weight">-0.057</data>
		</edge>
		<edge source="411" target="853">
			<data key="weight">-0.187</data>
		</edge>
		<edge source="147" target="249">
			<data key="weight">-0.069</data>
		</edge>
		<edge source="779" target="843">
			<data key="weight">-0.060</data>
		</edge>
		<edge source="658" target="840">
			<data key="weight">-0.075</data>
		</edge>
		<edge source="738" target="904">
			<data key="weight">-0.052</data>
		</edge>
		<edge source="315" target="1023">
			<data key="weight">-0.081</data>
		</edge>
		<edge source="421" target="807">
			<data key="weight">-0.061</data>
		</edge>
		<edge source="641" target="1045">
			<data key="weight">-0.112</data>
		</edge>
		<edge source="179" target="1048">
			<data key="weight">-0.076</data>
		</edge>
		<edge source="415" target="645">
			<data key="weight">-0.066</data>
		</edge>
		<edge source="839" target="858">
			<data key="weight">-0.143</data>
		</edge>
		<edge source="389" target="808">
			<data key="weight">-0.066</data>
		</edge>
		<edge source="144" target="412">
			<data key="weight">-0.119</data>
		</edge>
		<edge source="385" target="1050">
			<data key="weight">-0.051</data>
		</edge>
		<edge source="426" target="1045">
			<data key="weight">-0.206</data>
		</edge>
		<edge source="436" target="768">
			<data key="weight">-0.076</data>
		</edge>
		<edge source="229" target="858">
			<data key="weight">-0.075</data>
		</edge>
		<edge source="763" target="1188">
			<data key="weight">-0.087</data>
		</edge>
		<edge source="931" target="1190">
			<data key="weight">-0.067</data>
		</edge>
		<edge source="640" target="933">
			<data key="weight">-0.077</data>
		</edge>
		<edge source="404" target="760">
			<data key="weight">-0.117</data>
		</edge>
		<edge source="860" target="1005">
			<data key="weight">-0.090</data>
		</edge>
		<edge source="189" target="1003">
			<data key="weight">-0.072</data>
		</edge>
		<edge source="644" target="1049">
			<data key="weight">-0.064</data>
		</edge>
		<edge source="249" target="366">
			<data key="weight">-0.097</data>
		</edge>
		<edge source="837" target="1003">
			<data key="weight">-0.100</data>
		</edge>
		<edge source="938" target="1045">
			<data key="weight">-0.099</data>
		</edge>
		<edge source="803" target="836">
			<data key="weight">-0.064</data>
		</edge>
		<edge source="1000" target="1045">
			<data key="weight">-0.072</data>
		</edge>
		<edge source="155" target="1047">
			<data key="weight">-0.062</data>
		</edge>
		<edge source="411" target="705">
			<data key="weight">-0.077</data>
		</edge>
		<edge source="820" target="840">
			<data key="weight">-0.104</data>
		</edge>
		<edge source="412" target="740">
			<data key="weight">-0.097</data>
		</edge>
		<edge source="754" target="928">
			<data key="weight">-0.207</data>
		</edge>
		<edge source="416" target="945">
			<data key="weight">-0.128</data>
		</edge>
		<edge source="280" target="944">
			<data key="weight">-0.075</data>
		</edge>
		<edge source="607" target="928">
			<data key="weight">-0.066</data>
		</edge>
		<edge source="229" target="760">
			<data key="weight">-0.077</data>
		</edge>
		<edge source="798" target="854">
			<data key="weight">-0.073</data>
		</edge>
		<edge source="282" target="925">
			<data key="weight">-0.069</data>
		</edge>
		<edge source="404" target="841">
			<data key="weight">-0.087</data>
		</edge>
		<edge source="666" target="807">
			<data key="weight">-0.061</data>
		</edge>
		<edge source="914" target="939">
			<data key="weight">-0.117</data>
		</edge>
		<edge source="1003" target="1046">
			<data key="weight">-0.135</data>
		</edge>
		<edge source="645" target="1046">
			<data key="weight">-0.114</data>
		</edge>
		<edge source="304" target="888">
			<data key="weight">-0.062</data>
		</edge>
		<edge source="315" target="932">
			<data key="weight">-0.081</data>
		</edge>
		<edge source="425" target="765">
			<data key="weight">-0.101</data>
		</edge>
		<edge source="607" target="931">
			<data key="weight">-0.055</data>
		</edge>
		<edge source="837" target="905">
			<data key="weight">-0.078</data>
		</edge>
		<edge source="417" target="654">
			<data key="weight">-0.109</data>
		</edge>
		<edge source="294" target="723">
			<data key="weight">-0.097</data>
		</edge>
		<edge source="419" target="946">
			<data key="weight">-0.097</data>
		</edge>
		<edge source="203" target="687">
			<data key="weight">-0.087</data>
		</edge>
		<edge source="933" target="1039">
			<data key="weight">-0.125</data>
		</edge>
		<edge source="750" target="860">
			<data key="weight">-0.096</data>
		</edge>
		<edge source="376" target="422">
			<data key="weight">-0.097</data>
		</edge>
		<edge source="488" target="703">
			<data key="weight">-0.061</data>
		</edge>
		<edge source="633" target="982">
			<data key="weight">-0.065</data>
		</edge>
		<edge source="383" target="991">
			<data key="weight">-0.079</data>
		</edge>
		<edge source="675" target="860">
			<data key="weight">-0.105</data>
		</edge>
		<edge source="711" target="914">
			<data key="weight">-0.065</data>
		</edge>
		<edge source="383" target="675">
			<data key="weight">-0.073</data>
		</edge>
		<edge source="286" target="1047">
			<data key="weight">-0.064</data>
		</edge>
		<edge source="278" target="1039">
			<data key="weight">-0.061</data>
		</edge>
		<edge source="867" target="940">
			<data key="weight">-0.079</data>
		</edge>
		<edge source="772" target="1045">
			<data key="weight">-0.144</data>
		</edge>
		<edge source="700" target="1049">
			<data key="weight">-0.072</data>
		</edge>
		<edge source="714" target="983">
			<data key="weight">-0.081</data>
		</edge>
		<edge source="147" target="636">
			<data key="weight">-0.057</data>
		</edge>
		<edge source="515" target="675">
			<data key="weight">-0.082</data>
		</edge>
		<edge source="801" target="986">
			<data key="weight">-0.077</data>
		</edge>
		<edge source="281" target="1023">
			<data key="weight">-0.125</data>
		</edge>
		<edge source="414" target="1048">
			<data key="weight">-0.088</data>
		</edge>
		<edge source="205" target="751">
			<data key="weight">-0.083</data>
		</edge>
		<edge source="806" target="933">
			<data key="weight">-0.077</data>
		</edge>
		<edge source="194" target="1023">
			<data key="weight">-0.086</data>
		</edge>
		<edge source="294" target="810">
			<data key="weight">-0.063</data>
		</edge>
		<edge source="935" target="989">
			<data key="weight">-0.060</data>
		</edge>
		<edge source="381" target="920">
			<data key="weight">-0.075</data>
		</edge>
		<edge source="556" target="935">
			<data key="weight">-0.102</data>
		</edge>
		<edge source="659" target="981">
			<data key="weight">-0.097</data>
		</edge>
		<edge source="856" target="932">
			<data key="weight">-0.073</data>
		</edge>
		<edge source="281" target="992">
			<data key="weight">-0.067</data>
		</edge>
		<edge source="237" target="949">
			<data key="weight">-0.070</data>
		</edge>
		<edge source="175" target="853">
			<data key="weight">-0.082</data>
		</edge>
		<edge source="382" target="655">
			<data key="weight">-0.081</data>
		</edge>
		<edge source="874" target="914">
			<data key="weight">-0.077</data>
		</edge>
		<edge source="836" target="992">
			<data key="weight">-0.122</data>
		</edge>
		<edge source="655" target="1040">
			<data key="weight">-0.164</data>
		</edge>
		<edge source="144" target="637">
			<data key="weight">-0.071</data>
		</edge>
		<edge source="202" target="933">
			<data key="weight">-0.079</data>
		</edge>
		<edge source="637" target="775">
			<data key="weight">-0.050</data>
		</edge>
		<edge source="427" target="944">
			<data key="weight">-0.142</data>
		</edge>
		<edge source="146" target="655">
			<data key="weight">-0.055</data>
		</edge>
		<edge source="408" target="813">
			<data key="weight">-0.065</data>
		</edge>
		<edge source="427" target="948">
			<data key="weight">-0.251</data>
		</edge>
		<edge source="922" target="981">
			<data key="weight">-0.159</data>
		</edge>
		<edge source="754" target="842">
			<data key="weight">-0.091</data>
		</edge>
		<edge source="365" target="411">
			<data key="weight">-0.199</data>
		</edge>
		<edge source="381" target="807">
			<data key="weight">-0.068</data>
		</edge>
		<edge source="703" target="899">
			<data key="weight">-0.061</data>
		</edge>
		<edge source="189" target="655">
			<data key="weight">-0.065</data>
		</edge>
		<edge source="937" target="1046">
			<data key="weight">-0.120</data>
		</edge>
		<edge source="654" target="680">
			<data key="weight">-0.144</data>
		</edge>
		<edge source="409" target="496">
			<data key="weight">-0.080</data>
		</edge>
		<edge source="366" target="738">
			<data key="weight">-0.067</data>
		</edge>
		<edge source="742" target="773">
			<data key="weight">-0.054</data>
		</edge>
		<edge source="369" target="806">
			<data key="weight">-0.078</data>
		</edge>
		<edge source="369" target="992">
			<data key="weight">-0.074</data>
		</edge>
		<edge source="416" target="939">
			<data key="weight">-0.090</data>
		</edge>
		<edge source="860" target="892">
			<data key="weight">-0.108</data>
		</edge>
		<edge source="140" target="1040">
			<data key="weight">-0.085</data>
		</edge>
		<edge source="220" target="867">
			<data key="weight">-0.118</data>
		</edge>
		<edge source="304" target="928">
			<data key="weight">-0.099</data>
		</edge>
		<edge source="431" target="836">
			<data key="weight">-0.083</data>
		</edge>
		<edge source="295" target="654">
			<data key="weight">-0.097</data>
		</edge>
		<edge source="171" target="1009">
			<data key="weight">-0.074</data>
		</edge>
		<edge source="146" target="807">
			<data key="weight">-0.049</data>
		</edge>
		<edge source="840" target="1188">
			<data key="weight">-0.110</data>
		</edge>
		<edge source="409" target="1003">
			<data key="weight">-0.192</data>
		</edge>
		<edge source="242" target="366">
			<data key="weight">-0.085</data>
		</edge>
		<edge source="630" target="943">
			<data key="weight">-0.071</data>
		</edge>
		<edge source="836" target="1046">
			<data key="weight">-0.098</data>
		</edge>
		<edge source="992" target="1191">
			<data key="weight">-0.062</data>
		</edge>
		<edge source="190" target="809">
			<data key="weight">-0.055</data>
		</edge>
		<edge source="245" target="945">
			<data key="weight">-0.088</data>
		</edge>
		<edge source="766" target="1188">
			<data key="weight">-0.084</data>
		</edge>
		<edge source="836" target="991">
			<data key="weight">-0.134</data>
		</edge>
		<edge source="768" target="1046">
			<data key="weight">-0.140</data>
		</edge>
		<edge source="625" target="807">
			<data key="weight">-0.062</data>
		</edge>
		<edge source="487" target="855">
			<data key="weight">-0.085</data>
		</edge>
		<edge source="203" target="315">
			<data key="weight">-0.066</data>
		</edge>
		<edge source="429" target="645">
			<data key="weight">-0.088</data>
		</edge>
		<edge source="141" target="645">
			<data key="weight">-0.066</data>
		</edge>
		<edge source="626" target="768">
			<data key="weight">-0.118</data>
		</edge>
		<edge source="376" target="814">
			<data key="weight">-0.067</data>
		</edge>
		<edge source="199" target="1045">
			<data key="weight">-0.117</data>
		</edge>
		<edge source="434" target="753">
			<data key="weight">-0.067</data>
		</edge>
		<edge source="743" target="754">
			<data key="weight">-0.072</data>
		</edge>
		<edge source="416" target="754">
			<data key="weight">-0.120</data>
		</edge>
		<edge source="294" target="856">
			<data key="weight">-0.202</data>
		</edge>
		<edge source="708" target="1023">
			<data key="weight">-0.065</data>
		</edge>
		<edge source="33" target="986">
			<data key="weight">-0.064</data>
		</edge>
		<edge source="773" target="900">
			<data key="weight">-0.068</data>
		</edge>
		<edge source="240" target="937">
			<data key="weight">-0.070</data>
		</edge>
		<edge source="305" target="701">
			<data key="weight">-0.072</data>
		</edge>
		<edge source="179" target="1050">
			<data key="weight">-0.071</data>
		</edge>
		<edge source="404" target="989">
			<data key="weight">-0.068</data>
		</edge>
		<edge source="406" target="874">
			<data key="weight">-0.079</data>
		</edge>
		<edge source="176" target="922">
			<data key="weight">-0.086</data>
		</edge>
		<edge source="378" target="982">
			<data key="weight">-0.097</data>
		</edge>
		<edge source="1002" target="1040">
			<data key="weight">-0.208</data>
		</edge>
		<edge source="369" target="487">
			<data key="weight">-0.086</data>
		</edge>
		<edge source="189" target="1010">
			<data key="weight">-0.065</data>
		</edge>
		<edge source="819" target="946">
			<data key="weight">-0.062</data>
		</edge>
		<edge source="177" target="187">
			<data key="weight">-0.068</data>
		</edge>
		<edge source="404" target="918">
			<data key="weight">-0.222</data>
		</edge>
		<edge source="582" target="867">
			<data key="weight">-0.085</data>
		</edge>
		<edge source="686" target="943">
			<data key="weight">-0.062</data>
		</edge>
		<edge source="147" target="655">
			<data key="weight">-0.128</data>
		</edge>
		<edge source="677" target="700">
			<data key="weight">-0.068</data>
		</edge>
		<edge source="208" target="1050">
			<data key="weight">-0.070</data>
		</edge>
		<edge source="488" target="768">
			<data key="weight">-0.065</data>
		</edge>
		<edge source="832" target="992">
			<data key="weight">-0.087</data>
		</edge>
		<edge source="994" target="1048">
			<data key="weight">-0.108</data>
		</edge>
		<edge source="1000" target="1049">
			<data key="weight">-0.080</data>
		</edge>
		<edge source="367" target="724">
			<data key="weight">-0.063</data>
		</edge>
		<edge source="687" target="1046">
			<data key="weight">-0.055</data>
		</edge>
		<edge source="997" target="1191">
			<data key="weight">-0.061</data>
		</edge>
		<edge source="143" target="770">
			<data key="weight">-0.078</data>
		</edge>
		<edge source="814" target="904">
			<data key="weight">-0.057</data>
		</edge>
		<edge source="427" target="900">
			<data key="weight">-0.077</data>
		</edge>
		<edge source="411" target="657">
			<data key="weight">-0.121</data>
		</edge>
		<edge source="810" target="997">
			<data key="weight">-0.054</data>
		</edge>
		<edge source="412" target="742">
			<data key="weight">-0.079</data>
		</edge>
		<edge source="427" target="859">
			<data key="weight">-0.138</data>
		</edge>
		<edge source="175" target="638">
			<data key="weight">-0.070</data>
		</edge>
		<edge source="584" target="756">
			<data key="weight">-0.077</data>
		</edge>
		<edge source="637" target="711">
			<data key="weight">-0.050</data>
		</edge>
		<edge source="745" target="914">
			<data key="weight">-0.075</data>
		</edge>
		<edge source="384" target="918">
			<data key="weight">-0.081</data>
		</edge>
		<edge source="434" target="992">
			<data key="weight">-0.065</data>
		</edge>
		<edge source="744" target="925">
			<data key="weight">-0.088</data>
		</edge>
		<edge source="198" target="937">
			<data key="weight">-0.089</data>
		</edge>
		<edge source="584" target="853">
			<data key="weight">-0.110</data>
		</edge>
		<edge source="245" target="765">
			<data key="weight">-0.103</data>
		</edge>
		<edge source="636" target="932">
			<data key="weight">-0.070</data>
		</edge>
		<edge source="381" target="983">
			<data key="weight">-0.068</data>
		</edge>
		<edge source="422" target="747">
			<data key="weight">-0.075</data>
		</edge>
		<edge source="170" target="625">
			<data key="weight">-0.073</data>
		</edge>
		<edge source="510" target="1191">
			<data key="weight">-0.053</data>
		</edge>
		<edge source="773" target="864">
			<data key="weight">-0.122</data>
		</edge>
		<edge source="365" target="806">
			<data key="weight">-0.067</data>
		</edge>
		<edge source="922" target="949">
			<data key="weight">-0.106</data>
		</edge>
		<edge source="760" target="811">
			<data key="weight">-0.078</data>
		</edge>
		<edge source="239" target="1023">
			<data key="weight">-0.088</data>
		</edge>
		<edge source="631" target="904">
			<data key="weight">-0.070</data>
		</edge>
		<edge source="186" target="760">
			<data key="weight">-0.119</data>
		</edge>
		<edge source="584" target="874">
			<data key="weight">-0.103</data>
		</edge>
		<edge source="779" target="991">
			<data key="weight">-0.095</data>
		</edge>
		<edge source="659" target="1039">
			<data key="weight">-0.205</data>
		</edge>
		<edge source="867" target="1040">
			<data key="weight">-0.190</data>
		</edge>
		<edge source="189" target="760">
			<data key="weight">-0.117</data>
		</edge>
		<edge source="747" target="992">
			<data key="weight">-0.071</data>
		</edge>
		<edge source="997" target="1046">
			<data key="weight">-0.155</data>
		</edge>
		<edge source="170" target="556">
			<data key="weight">-0.123</data>
		</edge>
		<edge source="583" target="1045">
			<data key="weight">-0.055</data>
		</edge>
		<edge source="938" target="1188">
			<data key="weight">-0.090</data>
		</edge>
		<edge source="435" target="992">
			<data key="weight">-0.077</data>
		</edge>
		<edge source="367" target="814">
			<data key="weight">-0.051</data>
		</edge>
		<edge source="515" target="657">
			<data key="weight">-0.061</data>
		</edge>
		<edge source="304" target="645">
			<data key="weight">-0.077</data>
		</edge>
		<edge source="834" target="1047">
			<data key="weight">-0.080</data>
		</edge>
		<edge source="426" target="754">
			<data key="weight">-0.189</data>
		</edge>
		<edge source="868" target="901">
			<data key="weight">-0.056</data>
		</edge>
		<edge source="145" target="425">
			<data key="weight">-0.071</data>
		</edge>
		<edge source="635" target="946">
			<data key="weight">-0.082</data>
		</edge>
		<edge source="858" target="981">
			<data key="weight">-0.186</data>
		</edge>
		<edge source="304" target="844">
			<data key="weight">-0.073</data>
		</edge>
		<edge source="829" target="1023">
			<data key="weight">-0.110</data>
		</edge>
		<edge source="202" target="981">
			<data key="weight">-0.142</data>
		</edge>
		<edge source="763" target="923">
			<data key="weight">-0.057</data>
		</edge>
		<edge source="562" target="933">
			<data key="weight">-0.090</data>
		</edge>
		<edge source="867" target="1046">
			<data key="weight">-0.168</data>
		</edge>
		<edge source="822" target="853">
			<data key="weight">-0.062</data>
		</edge>
		<edge source="836" target="1006">
			<data key="weight">-0.067</data>
		</edge>
		<edge source="864" target="914">
			<data key="weight">-0.090</data>
		</edge>
		<edge source="409" target="754">
			<data key="weight">-0.118</data>
		</edge>
		<edge source="657" target="778">
			<data key="weight">-0.068</data>
		</edge>
		<edge source="798" target="1039">
			<data key="weight">-0.105</data>
		</edge>
		<edge source="241" target="643">
			<data key="weight">-0.068</data>
		</edge>
		<edge source="607" target="839">
			<data key="weight">-0.052</data>
		</edge>
		<edge source="240" target="303">
			<data key="weight">-0.068</data>
		</edge>
		<edge source="837" target="948">
			<data key="weight">-0.096</data>
		</edge>
		<edge source="303" target="918">
			<data key="weight">-0.095</data>
		</edge>
		<edge source="139" target="411">
			<data key="weight">-0.083</data>
		</edge>
		<edge source="426" target="1009">
			<data key="weight">-0.072</data>
		</edge>
		<edge source="880" target="1048">
			<data key="weight">-0.059</data>
		</edge>
		<edge source="1023" target="1040">
			<data key="weight">-0.213</data>
		</edge>
		<edge source="391" target="943">
			<data key="weight">-0.068</data>
		</edge>
		<edge source="345" target="867">
			<data key="weight">-0.070</data>
		</edge>
		<edge source="409" target="941">
			<data key="weight">-0.132</data>
		</edge>
		<edge source="709" target="994">
			<data key="weight">-0.077</data>
		</edge>
		<edge source="207" target="853">
			<data key="weight">-0.068</data>
		</edge>
		<edge source="141" target="177">
			<data key="weight">-0.070</data>
		</edge>
		<edge source="180" target="945">
			<data key="weight">-0.069</data>
		</edge>
		<edge source="208" target="944">
			<data key="weight">-0.111</data>
		</edge>
		<edge source="836" target="982">
			<data key="weight">-0.105</data>
		</edge>
		<edge source="488" target="1045">
			<data key="weight">-0.095</data>
		</edge>
		<edge source="365" target="860">
			<data key="weight">-0.109</data>
		</edge>
		<edge source="514" target="918">
			<data key="weight">-0.070</data>
		</edge>
		<edge source="705" target="1051">
			<data key="weight">-0.062</data>
		</edge>
		<edge source="436" target="654">
			<data key="weight">-0.087</data>
		</edge>
		<edge source="632" target="986">
			<data key="weight">-0.059</data>
		</edge>
		<edge source="409" target="427">
			<data key="weight">-0.275</data>
		</edge>
		<edge source="779" target="946">
			<data key="weight">-0.074</data>
		</edge>
		<edge source="379" target="807">
			<data key="weight">-0.065</data>
		</edge>
		<edge source="289" target="832">
			<data key="weight">-0.095</data>
		</edge>
		<edge source="949" target="989">
			<data key="weight">-0.087</data>
		</edge>
		<edge source="186" target="1051">
			<data key="weight">-0.100</data>
		</edge>
		<edge source="384" target="798">
			<data key="weight">-0.095</data>
		</edge>
		<edge source="243" target="403">
			<data key="weight">-0.079</data>
		</edge>
		<edge source="379" target="994">
			<data key="weight">-0.064</data>
		</edge>
		<edge source="638" target="706">
			<data key="weight">-0.060</data>
		</edge>
		<edge source="949" target="1045">
			<data key="weight">-0.209</data>
		</edge>
		<edge source="664" target="853">
			<data key="weight">-0.079</data>
		</edge>
		<edge source="946" target="1050">
			<data key="weight">-0.094</data>
		</edge>
		<edge source="160" target="658">
			<data key="weight">-0.070</data>
		</edge>
		<edge source="439" target="986">
			<data key="weight">-0.097</data>
		</edge>
		<edge source="510" target="1047">
			<data key="weight">-0.132</data>
		</edge>
		<edge source="807" target="856">
			<data key="weight">-0.074</data>
		</edge>
		<edge source="202" target="946">
			<data key="weight">-0.087</data>
		</edge>
		<edge source="1010" target="1045">
			<data key="weight">-0.158</data>
		</edge>
		<edge source="579" target="1045">
			<data key="weight">-0.060</data>
		</edge>
		<edge source="636" target="982">
			<data key="weight">-0.078</data>
		</edge>
		<edge source="417" target="722">
			<data key="weight">-0.071</data>
		</edge>
		<edge source="286" target="808">
			<data key="weight">-0.095</data>
		</edge>
		<edge source="945" target="987">
			<data key="weight">-0.138</data>
		</edge>
		<edge source="220" target="892">
			<data key="weight">-0.066</data>
		</edge>
		<edge source="206" target="997">
			<data key="weight">-0.064</data>
		</edge>
		<edge source="411" target="426">
			<data key="weight">-0.099</data>
		</edge>
		<edge source="171" target="655">
			<data key="weight">-0.080</data>
		</edge>
		<edge source="807" target="1003">
			<data key="weight">-0.083</data>
		</edge>
		<edge source="420" target="1004">
			<data key="weight">-0.062</data>
		</edge>
		<edge source="781" target="944">
			<data key="weight">-0.145</data>
		</edge>
		<edge source="636" target="997">
			<data key="weight">-0.079</data>
		</edge>
		<edge source="905" target="1039">
			<data key="weight">-0.195</data>
		</edge>
		<edge source="495" target="931">
			<data key="weight">-0.062</data>
		</edge>
		<edge source="763" target="800">
			<data key="weight">-0.073</data>
		</edge>
		<edge source="898" target="1045">
			<data key="weight">-0.066</data>
		</edge>
		<edge source="249" target="945">
			<data key="weight">-0.118</data>
		</edge>
		<edge source="162" target="1045">
			<data key="weight">-0.112</data>
		</edge>
		<edge source="409" target="636">
			<data key="weight">-0.098</data>
		</edge>
		<edge source="781" target="860">
			<data key="weight">-0.091</data>
		</edge>
		<edge source="420" target="939">
			<data key="weight">-0.127</data>
		</edge>
		<edge source="918" target="992">
			<data key="weight">-0.078</data>
		</edge>
		<edge source="511" target="997">
			<data key="weight">-0.075</data>
		</edge>
		<edge source="779" target="840">
			<data key="weight">-0.062</data>
		</edge>
		<edge source="754" target="933">
			<data key="weight">-0.110</data>
		</edge>
		<edge source="343" target="853">
			<data key="weight">-0.107</data>
		</edge>
		<edge source="775" target="944">
			<data key="weight">-0.087</data>
		</edge>
		<edge source="425" target="1039">
			<data key="weight">-0.105</data>
		</edge>
		<edge source="160" target="847">
			<data key="weight">-0.069</data>
		</edge>
		<edge source="511" target="643">
			<data key="weight">-0.064</data>
		</edge>
		<edge source="411" target="760">
			<data key="weight">-0.250</data>
		</edge>
		<edge source="770" target="981">
			<data key="weight">-0.070</data>
		</edge>
		<edge source="289" target="1009">
			<data key="weight">-0.081</data>
		</edge>
		<edge source="838" target="946">
			<data key="weight">-0.125</data>
		</edge>
		<edge source="161" target="643">
			<data key="weight">-0.075</data>
		</edge>
		<edge source="947" target="1046">
			<data key="weight">-0.089</data>
		</edge>
		<edge source="177" target="397">
			<data key="weight">-0.099</data>
		</edge>
		<edge source="949" target="992">
			<data key="weight">-0.093</data>
		</edge>
		<edge source="705" target="753">
			<data key="weight">-0.074</data>
		</edge>
		<edge source="872" target="944">
			<data key="weight">-0.075</data>
		</edge>
		<edge source="416" target="828">
			<data key="weight">-0.066</data>
		</edge>
		<edge source="429" target="754">
			<data key="weight">-0.141</data>
		</edge>
		<edge source="290" target="921">
			<data key="weight">-0.086</data>
		</edge>
		<edge source="388" target="808">
			<data key="weight">-0.081</data>
		</edge>
		<edge source="187" target="490">
			<data key="weight">-0.051</data>
		</edge>
		<edge source="430" target="637">
			<data key="weight">-0.069</data>
		</edge>
		<edge source="557" target="808">
			<data key="weight">-0.086</data>
		</edge>
		<edge source="247" target="991">
			<data key="weight">-0.068</data>
		</edge>
		<edge source="291" target="1045">
			<data key="weight">-0.094</data>
		</edge>
		<edge source="377" target="1039">
			<data key="weight">-0.117</data>
		</edge>
		<edge source="411" target="737">
			<data key="weight">-0.084</data>
		</edge>
		<edge source="655" target="753">
			<data key="weight">-0.077</data>
		</edge>
		<edge source="751" target="858">
			<data key="weight">-0.132</data>
		</edge>
		<edge source="917" target="986">
			<data key="weight">-0.064</data>
		</edge>
		<edge source="720" target="853">
			<data key="weight">-0.061</data>
		</edge>
		<edge source="379" target="983">
			<data key="weight">-0.071</data>
		</edge>
		<edge source="405" target="991">
			<data key="weight">-0.086</data>
		</edge>
		<edge source="404" target="773">
			<data key="weight">-0.089</data>
		</edge>
		<edge source="608" target="760">
			<data key="weight">-0.076</data>
		</edge>
		<edge source="658" target="756">
			<data key="weight">-0.077</data>
		</edge>
		<edge source="376" target="739">
			<data key="weight">-0.066</data>
		</edge>
		<edge source="663" target="1003">
			<data key="weight">-0.098</data>
		</edge>
		<edge source="631" target="1023">
			<data key="weight">-0.111</data>
		</edge>
		<edge source="643" target="872">
			<data key="weight">-0.102</data>
		</edge>
		<edge source="1009" target="1046">
			<data key="weight">-0.075</data>
		</edge>
		<edge source="434" target="654">
			<data key="weight">-0.068</data>
		</edge>
		<edge source="606" target="932">
			<data key="weight">-0.086</data>
		</edge>
		<edge source="314" target="663">
			<data key="weight">-0.061</data>
		</edge>
		<edge source="395" target="756">
			<data key="weight">-0.077</data>
		</edge>
		<edge source="366" target="579">
			<data key="weight">-0.068</data>
		</edge>
		<edge source="404" target="836">
			<data key="weight">-0.151</data>
		</edge>
		<edge source="164" target="404">
			<data key="weight">-0.081</data>
		</edge>
		<edge source="179" target="754">
			<data key="weight">-0.110</data>
		</edge>
		<edge source="775" target="983">
			<data key="weight">-0.071</data>
		</edge>
		<edge source="626" target="760">
			<data key="weight">-0.122</data>
		</edge>
		<edge source="643" target="1047">
			<data key="weight">-0.099</data>
		</edge>
		<edge source="674" target="1046">
			<data key="weight">-0.063</data>
		</edge>
		<edge source="381" target="635">
			<data key="weight">-0.065</data>
		</edge>
		<edge source="810" target="1003">
			<data key="weight">-0.056</data>
		</edge>
		<edge source="294" target="827">
			<data key="weight">-0.077</data>
		</edge>
		<edge source="33" target="770">
			<data key="weight">-0.080</data>
		</edge>
		<edge source="306" target="487">
			<data key="weight">-0.067</data>
		</edge>
		<edge source="416" target="630">
			<data key="weight">-0.071</data>
		</edge>
		<edge source="315" target="808">
			<data key="weight">-0.101</data>
		</edge>
		<edge source="164" target="429">
			<data key="weight">-0.056</data>
		</edge>
		<edge source="422" target="743">
			<data key="weight">-0.081</data>
		</edge>
		<edge source="378" target="858">
			<data key="weight">-0.106</data>
		</edge>
		<edge source="345" target="644">
			<data key="weight">-0.058</data>
		</edge>
		<edge source="705" target="754">
			<data key="weight">-0.130</data>
		</edge>
		<edge source="434" target="941">
			<data key="weight">-0.074</data>
		</edge>
		<edge source="768" target="774">
			<data key="weight">-0.072</data>
		</edge>
		<edge source="512" target="781">
			<data key="weight">-0.067</data>
		</edge>
		<edge source="383" target="1002">
			<data key="weight">-0.073</data>
		</edge>
		<edge source="168" target="944">
			<data key="weight">-0.077</data>
		</edge>
		<edge source="905" target="1040">
			<data key="weight">-0.176</data>
		</edge>
		<edge source="289" target="556">
			<data key="weight">-0.120</data>
		</edge>
		<edge source="248" target="1046">
			<data key="weight">-0.058</data>
		</edge>
		<edge source="109" target="416">
			<data key="weight">-0.068</data>
		</edge>
		<edge source="412" target="514">
			<data key="weight">-0.080</data>
		</edge>
		<edge source="766" target="1045">
			<data key="weight">-0.142</data>
		</edge>
		<edge source="412" target="712">
			<data key="weight">-0.089</data>
		</edge>
		<edge source="427" target="632">
			<data key="weight">-0.060</data>
		</edge>
		<edge source="687" target="1007">
			<data key="weight">-0.064</data>
		</edge>
		<edge source="705" target="760">
			<data key="weight">-0.079</data>
		</edge>
		<edge source="654" target="807">
			<data key="weight">-0.105</data>
		</edge>
		<edge source="422" target="928">
			<data key="weight">-0.074</data>
		</edge>
		<edge source="392" target="914">
			<data key="weight">-0.083</data>
		</edge>
		<edge source="657" target="856">
			<data key="weight">-0.091</data>
		</edge>
		<edge source="427" target="946">
			<data key="weight">-0.151</data>
		</edge>
		<edge source="859" target="939">
			<data key="weight">-0.137</data>
		</edge>
		<edge source="213" target="1039">
			<data key="weight">-0.063</data>
		</edge>
		<edge source="808" target="861">
			<data key="weight">-0.075</data>
		</edge>
		<edge source="765" target="867">
			<data key="weight">-0.090</data>
		</edge>
		<edge source="855" target="1003">
			<data key="weight">-0.072</data>
		</edge>
		<edge source="945" target="1003">
			<data key="weight">-0.163</data>
		</edge>
		<edge source="186" target="1046">
			<data key="weight">-0.152</data>
		</edge>
		<edge source="420" target="864">
			<data key="weight">-0.144</data>
		</edge>
		<edge source="276" target="940">
			<data key="weight">-0.064</data>
		</edge>
		<edge source="310" target="1045">
			<data key="weight">-0.068</data>
		</edge>
		<edge source="185" target="489">
			<data key="weight">-0.052</data>
		</edge>
		<edge source="448" target="760">
			<data key="weight">-0.067</data>
		</edge>
		<edge source="815" target="856">
			<data key="weight">-0.077</data>
		</edge>
		<edge source="136" target="914">
			<data key="weight">-0.087</data>
		</edge>
		<edge source="293" target="902">
			<data key="weight">-0.074</data>
		</edge>
		<edge source="146" target="986">
			<data key="weight">-0.062</data>
		</edge>
		<edge source="312" target="1039">
			<data key="weight">-0.068</data>
		</edge>
		<edge source="867" target="892">
			<data key="weight">-0.097</data>
		</edge>
		<edge source="249" target="303">
			<data key="weight">-0.065</data>
		</edge>
		<edge source="404" target="826">
			<data key="weight">-0.083</data>
		</edge>
		<edge source="180" target="1045">
			<data key="weight">-0.087</data>
		</edge>
		<edge source="674" target="1047">
			<data key="weight">-0.052</data>
		</edge>
		<edge source="194" target="847">
			<data key="weight">-0.063</data>
		</edge>
		<edge source="922" target="1049">
			<data key="weight">-0.095</data>
		</edge>
		<edge source="187" target="1051">
			<data key="weight">-0.074</data>
		</edge>
		<edge source="294" target="891">
			<data key="weight">-0.078</data>
		</edge>
		<edge source="808" target="1191">
			<data key="weight">-0.063</data>
		</edge>
		<edge source="384" target="946">
			<data key="weight">-0.108</data>
		</edge>
		<edge source="810" target="931">
			<data key="weight">-0.049</data>
		</edge>
		<edge source="768" target="1047">
			<data key="weight">-0.130</data>
		</edge>
		<edge source="376" target="939">
			<data key="weight">-0.151</data>
		</edge>
		<edge source="194" target="294">
			<data key="weight">-0.084</data>
		</edge>
		<edge source="711" target="981">
			<data key="weight">-0.065</data>
		</edge>
		<edge source="880" target="1045">
			<data key="weight">-0.075</data>
		</edge>
		<edge source="683" target="867">
			<data key="weight">-0.106</data>
		</edge>
		<edge source="202" target="855">
			<data key="weight">-0.081</data>
		</edge>
		<edge source="557" target="858">
			<data key="weight">-0.101</data>
		</edge>
		<edge source="805" target="992">
			<data key="weight">-0.086</data>
		</edge>
		<edge source="412" target="893">
			<data key="weight">-0.068</data>
		</edge>
		<edge source="513" target="1003">
			<data key="weight">-0.071</data>
		</edge>
		<edge source="407" target="1040">
			<data key="weight">-0.102</data>
		</edge>
		<edge source="366" target="440">
			<data key="weight">-0.085</data>
		</edge>
		<edge source="861" target="867">
			<data key="weight">-0.113</data>
		</edge>
		<edge source="365" target="1047">
			<data key="weight">-0.090</data>
		</edge>
		<edge source="679" target="805">
			<data key="weight">-0.064</data>
		</edge>
		<edge source="380" target="655">
			<data key="weight">-0.081</data>
		</edge>
		<edge source="109" target="421">
			<data key="weight">-0.054</data>
		</edge>
		<edge source="677" target="1049">
			<data key="weight">-0.071</data>
		</edge>
		<edge source="285" target="942">
			<data key="weight">-0.075</data>
		</edge>
		<edge source="290" target="636">
			<data key="weight">-0.079</data>
		</edge>
		<edge source="387" target="1039">
			<data key="weight">-0.140</data>
		</edge>
		<edge source="948" target="1039">
			<data key="weight">-0.263</data>
		</edge>
		<edge source="635" target="949">
			<data key="weight">-0.111</data>
		</edge>
		<edge source="560" target="982">
			<data key="weight">-0.093</data>
		</edge>
		<edge source="844" target="1049">
			<data key="weight">-0.068</data>
		</edge>
		<edge source="248" target="427">
			<data key="weight">-0.068</data>
		</edge>
		<edge source="304" target="489">
			<data key="weight">-0.075</data>
		</edge>
		<edge source="665" target="753">
			<data key="weight">-0.068</data>
		</edge>
		<edge source="579" target="754">
			<data key="weight">-0.121</data>
		</edge>
		<edge source="161" target="982">
			<data key="weight">-0.077</data>
		</edge>
		<edge source="109" target="1039">
			<data key="weight">-0.142</data>
		</edge>
		<edge source="557" target="992">
			<data key="weight">-0.065</data>
		</edge>
		<edge source="806" target="841">
			<data key="weight">-0.059</data>
		</edge>
		<edge source="982" target="1048">
			<data key="weight">-0.164</data>
		</edge>
		<edge source="304" target="430">
			<data key="weight">-0.066</data>
		</edge>
		<edge source="284" target="1040">
			<data key="weight">-0.105</data>
		</edge>
		<edge source="252" target="1039">
			<data key="weight">-0.080</data>
		</edge>
		<edge source="399" target="808">
			<data key="weight">-0.095</data>
		</edge>
		<edge source="176" target="854">
			<data key="weight">-0.069</data>
		</edge>
		<edge source="397" target="708">
			<data key="weight">-0.063</data>
		</edge>
		<edge source="314" target="925">
			<data key="weight">-0.073</data>
		</edge>
		<edge source="864" target="1045">
			<data key="weight">-0.145</data>
		</edge>
		<edge source="366" target="914">
			<data key="weight">-0.096</data>
		</edge>
		<edge source="208" target="303">
			<data key="weight">-0.080</data>
		</edge>
		<edge source="683" target="981">
			<data key="weight">-0.102</data>
		</edge>
		<edge source="136" target="411">
			<data key="weight">-0.078</data>
		</edge>
		<edge source="914" target="992">
			<data key="weight">-0.109</data>
		</edge>
		<edge source="994" target="1045">
			<data key="weight">-0.186</data>
		</edge>
		<edge source="835" target="1046">
			<data key="weight">-0.098</data>
		</edge>
		<edge source="776" target="1050">
			<data key="weight">-0.089</data>
		</edge>
		<edge source="202" target="1039">
			<data key="weight">-0.080</data>
		</edge>
		<edge source="304" target="1009">
			<data key="weight">-0.081</data>
		</edge>
		<edge source="637" target="943">
			<data key="weight">-0.077</data>
		</edge>
		<edge source="409" target="493">
			<data key="weight">-0.095</data>
		</edge>
		<edge source="721" target="1045">
			<data key="weight">-0.051</data>
		</edge>
		<edge source="171" target="391">
			<data key="weight">-0.054</data>
		</edge>
		<edge source="203" target="903">
			<data key="weight">-0.085</data>
		</edge>
		<edge source="765" target="770">
			<data key="weight">-0.084</data>
		</edge>
		<edge source="136" target="556">
			<data key="weight">-0.092</data>
		</edge>
		<edge source="303" target="422">
			<data key="weight">-0.111</data>
		</edge>
		<edge source="639" target="836">
			<data key="weight">-0.065</data>
		</edge>
		<edge source="556" target="677">
			<data key="weight">-0.112</data>
		</edge>
		<edge source="606" target="994">
			<data key="weight">-0.082</data>
		</edge>
		<edge source="704" target="944">
			<data key="weight">-0.088</data>
		</edge>
		<edge source="922" target="991">
			<data key="weight">-0.079</data>
		</edge>
		<edge source="139" target="991">
			<data key="weight">-0.077</data>
		</edge>
		<edge source="289" target="493">
			<data key="weight">-0.070</data>
		</edge>
		<edge source="302" target="943">
			<data key="weight">-0.070</data>
		</edge>
		<edge source="411" target="819">
			<data key="weight">-0.074</data>
		</edge>
		<edge source="283" target="918">
			<data key="weight">-0.069</data>
		</edge>
		<edge source="205" target="303">
			<data key="weight">-0.084</data>
		</edge>
		<edge source="561" target="754">
			<data key="weight">-0.074</data>
		</edge>
		<edge source="409" target="899">
			<data key="weight">-0.084</data>
		</edge>
		<edge source="147" target="949">
			<data key="weight">-0.139</data>
		</edge>
		<edge source="381" target="609">
			<data key="weight">-0.060</data>
		</edge>
		<edge source="422" target="765">
			<data key="weight">-0.079</data>
		</edge>
		<edge source="304" target="737">
			<data key="weight">-0.066</data>
		</edge>
		<edge source="293" target="712">
			<data key="weight">-0.060</data>
		</edge>
		<edge source="448" target="918">
			<data key="weight">-0.080</data>
		</edge>
		<edge source="700" target="839">
			<data key="weight">-0.064</data>
		</edge>
		<edge source="654" target="933">
			<data key="weight">-0.123</data>
		</edge>
		<edge source="700" target="856">
			<data key="weight">-0.066</data>
		</edge>
		<edge source="856" target="928">
			<data key="weight">-0.182</data>
		</edge>
		<edge source="407" target="864">
			<data key="weight">-0.095</data>
		</edge>
		<edge source="396" target="1188">
			<data key="weight">-0.058</data>
		</edge>
		<edge source="139" target="1045">
			<data key="weight">-0.051</data>
		</edge>
		<edge source="754" target="881">
			<data key="weight">-0.081</data>
		</edge>
		<edge source="421" target="943">
			<data key="weight">-0.062</data>
		</edge>
		<edge source="658" target="766">
			<data key="weight">-0.071</data>
		</edge>
		<edge source="515" target="1012">
			<data key="weight">-0.070</data>
		</edge>
		<edge source="240" target="411">
			<data key="weight">-0.078</data>
		</edge>
		<edge source="190" target="867">
			<data key="weight">-0.069</data>
		</edge>
		<edge source="880" target="986">
			<data key="weight">-0.092</data>
		</edge>
		<edge source="176" target="655">
			<data key="weight">-0.060</data>
		</edge>
		<edge source="420" target="982">
			<data key="weight">-0.117</data>
		</edge>
		<edge source="404" target="874">
			<data key="weight">-0.087</data>
		</edge>
		<edge source="379" target="772">
			<data key="weight">-0.070</data>
		</edge>
		<edge source="810" target="994">
			<data key="weight">-0.058</data>
		</edge>
		<edge source="860" target="921">
			<data key="weight">-0.120</data>
		</edge>
		<edge source="187" target="633">
			<data key="weight">-0.067</data>
		</edge>
		<edge source="159" target="798">
			<data key="weight">-0.079</data>
		</edge>
		<edge source="412" target="747">
			<data key="weight">-0.071</data>
		</edge>
		<edge source="760" target="1050">
			<data key="weight">-0.073</data>
		</edge>
		<edge source="248" target="808">
			<data key="weight">-0.076</data>
		</edge>
		<edge source="832" target="945">
			<data key="weight">-0.082</data>
		</edge>
		<edge source="720" target="932">
			<data key="weight">-0.082</data>
		</edge>
		<edge source="723" target="992">
			<data key="weight">-0.087</data>
		</edge>
		<edge source="180" target="855">
			<data key="weight">-0.077</data>
		</edge>
		<edge source="314" target="773">
			<data key="weight">-0.055</data>
		</edge>
		<edge source="143" target="1049">
			<data key="weight">-0.054</data>
		</edge>
		<edge source="436" target="997">
			<data key="weight">-0.129</data>
		</edge>
		<edge source="898" target="981">
			<data key="weight">-0.134</data>
		</edge>
		<edge source="784" target="935">
			<data key="weight">-0.073</data>
		</edge>
		<edge source="838" target="854">
			<data key="weight">-0.172</data>
		</edge>
		<edge source="770" target="1051">
			<data key="weight">-0.092</data>
		</edge>
		<edge source="221" target="851">
			<data key="weight">-0.068</data>
		</edge>
		<edge source="754" target="994">
			<data key="weight">-0.293</data>
		</edge>
		<edge source="276" target="657">
			<data key="weight">-0.067</data>
		</edge>
		<edge source="558" target="1046">
			<data key="weight">-0.064</data>
		</edge>
		<edge source="422" target="948">
			<data key="weight">-0.191</data>
		</edge>
		<edge source="450" target="754">
			<data key="weight">-0.099</data>
		</edge>
		<edge source="304" target="856">
			<data key="weight">-0.135</data>
		</edge>
		<edge source="928" target="1049">
			<data key="weight">-0.082</data>
		</edge>
		<edge source="754" target="883">
			<data key="weight">-0.089</data>
		</edge>
		<edge source="840" target="989">
			<data key="weight">-0.063</data>
		</edge>
		<edge source="843" target="983">
			<data key="weight">-0.082</data>
		</edge>
		<edge source="381" target="654">
			<data key="weight">-0.133</data>
		</edge>
		<edge source="945" target="1046">
			<data key="weight">-0.110</data>
		</edge>
		<edge source="801" target="1188">
			<data key="weight">-0.073</data>
		</edge>
		<edge source="556" target="760">
			<data key="weight">-0.214</data>
		</edge>
		<edge source="708" target="753">
			<data key="weight">-0.066</data>
		</edge>
		<edge source="404" target="937">
			<data key="weight">-0.096</data>
		</edge>
		<edge source="398" target="983">
			<data key="weight">-0.070</data>
		</edge>
		<edge source="366" target="1046">
			<data key="weight">-0.122</data>
		</edge>
		<edge source="669" target="853">
			<data key="weight">-0.069</data>
		</edge>
		<edge source="190" target="1051">
			<data key="weight">-0.053</data>
		</edge>
		<edge source="858" target="939">
			<data key="weight">-0.146</data>
		</edge>
		<edge source="378" target="948">
			<data key="weight">-0.094</data>
		</edge>
		<edge source="807" target="839">
			<data key="weight">-0.104</data>
		</edge>
		<edge source="381" target="700">
			<data key="weight">-0.076</data>
		</edge>
		<edge source="284" target="1046">
			<data key="weight">-0.091</data>
		</edge>
		<edge source="367" target="754">
			<data key="weight">-0.076</data>
		</edge>
		<edge source="944" target="1009">
			<data key="weight">-0.076</data>
		</edge>
		<edge source="750" target="844">
			<data key="weight">-0.081</data>
		</edge>
		<edge source="208" target="765">
			<data key="weight">-0.089</data>
		</edge>
		<edge source="276" target="945">
			<data key="weight">-0.120</data>
		</edge>
		<edge source="583" target="1046">
			<data key="weight">-0.050</data>
		</edge>
		<edge source="33" target="1002">
			<data key="weight">-0.096</data>
		</edge>
		<edge source="303" target="559">
			<data key="weight">-0.109</data>
		</edge>
		<edge source="409" target="1046">
			<data key="weight">-0.218</data>
		</edge>
		<edge source="931" target="1047">
			<data key="weight">-0.067</data>
		</edge>
		<edge source="928" target="981">
			<data key="weight">-0.085</data>
		</edge>
		<edge source="116" target="1046">
			<data key="weight">-0.098</data>
		</edge>
		<edge source="409" target="842">
			<data key="weight">-0.074</data>
		</edge>
		<edge source="422" target="1012">
			<data key="weight">-0.122</data>
		</edge>
		<edge source="187" target="1047">
			<data key="weight">-0.078</data>
		</edge>
		<edge source="420" target="741">
			<data key="weight">-0.067</data>
		</edge>
		<edge source="997" target="1188">
			<data key="weight">-0.082</data>
		</edge>
		<edge source="116" target="509">
			<data key="weight">-0.066</data>
		</edge>
		<edge source="418" target="840">
			<data key="weight">-0.063</data>
		</edge>
		<edge source="409" target="660">
			<data key="weight">-0.101</data>
		</edge>
		<edge source="654" target="925">
			<data key="weight">-0.110</data>
		</edge>
		<edge source="203" target="831">
			<data key="weight">-0.066</data>
		</edge>
		<edge source="494" target="1040">
			<data key="weight">-0.184</data>
		</edge>
		<edge source="412" target="771">
			<data key="weight">-0.086</data>
		</edge>
		<edge source="745" target="925">
			<data key="weight">-0.083</data>
		</edge>
		<edge source="206" target="420">
			<data key="weight">-0.066</data>
		</edge>
		<edge source="579" target="867">
			<data key="weight">-0.082</data>
		</edge>
		<edge source="304" target="426">
			<data key="weight">-0.079</data>
		</edge>
		<edge source="675" target="1046">
			<data key="weight">-0.121</data>
		</edge>
		<edge source="176" target="510">
			<data key="weight">-0.064</data>
		</edge>
		<edge source="630" target="931">
			<data key="weight">-0.079</data>
		</edge>
		<edge source="834" target="1188">
			<data key="weight">-0.056</data>
		</edge>
		<edge source="840" target="944">
			<data key="weight">-0.132</data>
		</edge>
		<edge source="304" target="809">
			<data key="weight">-0.081</data>
		</edge>
		<edge source="391" target="914">
			<data key="weight">-0.091</data>
		</edge>
		<edge source="162" target="654">
			<data key="weight">-0.192</data>
		</edge>
		<edge source="864" target="904">
			<data key="weight">-0.068</data>
		</edge>
		<edge source="160" target="739">
			<data key="weight">-0.058</data>
		</edge>
		<edge source="645" target="675">
			<data key="weight">-0.071</data>
		</edge>
		<edge source="939" target="943">
			<data key="weight">-0.076</data>
		</edge>
		<edge source="109" target="643">
			<data key="weight">-0.106</data>
		</edge>
		<edge source="305" target="840">
			<data key="weight">-0.085</data>
		</edge>
		<edge source="306" target="745">
			<data key="weight">-0.076</data>
		</edge>
		<edge source="220" target="933">
			<data key="weight">-0.074</data>
		</edge>
		<edge source="864" target="982">
			<data key="weight">-0.072</data>
		</edge>
		<edge source="562" target="770">
			<data key="weight">-0.076</data>
		</edge>
		<edge source="838" target="1012">
			<data key="weight">-0.140</data>
		</edge>
		<edge source="376" target="1046">
			<data key="weight">-0.113</data>
		</edge>
		<edge source="835" target="1039">
			<data key="weight">-0.115</data>
		</edge>
		<edge source="490" target="992">
			<data key="weight">-0.065</data>
		</edge>
		<edge source="378" target="925">
			<data key="weight">-0.076</data>
		</edge>
		<edge source="246" target="1046">
			<data key="weight">-0.067</data>
		</edge>
		<edge source="367" target="831">
			<data key="weight">-0.054</data>
		</edge>
		<edge source="696" target="982">
			<data key="weight">-0.113</data>
		</edge>
		<edge source="765" target="905">
			<data key="weight">-0.093</data>
		</edge>
		<edge source="494" target="779">
			<data key="weight">-0.055</data>
		</edge>
		<edge source="203" target="625">
			<data key="weight">-0.072</data>
		</edge>
		<edge source="407" target="638">
			<data key="weight">-0.082</data>
		</edge>
		<edge source="770" target="831">
			<data key="weight">-0.062</data>
		</edge>
		<edge source="294" target="686">
			<data key="weight">-0.062</data>
		</edge>
		<edge source="246" target="1039">
			<data key="weight">-0.100</data>
		</edge>
		<edge source="584" target="948">
			<data key="weight">-0.069</data>
		</edge>
		<edge source="387" target="1045">
			<data key="weight">-0.088</data>
		</edge>
		<edge source="714" target="1040">
			<data key="weight">-0.077</data>
		</edge>
		<edge source="229" target="1039">
			<data key="weight">-0.119</data>
		</edge>
		<edge source="427" target="840">
			<data key="weight">-0.139</data>
		</edge>
		<edge source="500" target="922">
			<data key="weight">-0.106</data>
		</edge>
		<edge source="847" target="1050">
			<data key="weight">-0.129</data>
		</edge>
		<edge source="452" target="949">
			<data key="weight">-0.083</data>
		</edge>
		<edge source="803" target="1039">
			<data key="weight">-0.078</data>
		</edge>
		<edge source="808" target="843">
			<data key="weight">-0.069</data>
		</edge>
		<edge source="707" target="949">
			<data key="weight">-0.082</data>
		</edge>
		<edge source="399" target="770">
			<data key="weight">-0.092</data>
		</edge>
		<edge source="700" target="1046">
			<data key="weight">-0.093</data>
		</edge>
		<edge source="192" target="847">
			<data key="weight">-0.072</data>
		</edge>
		<edge source="172" target="643">
			<data key="weight">-0.113</data>
		</edge>
		<edge source="935" target="1049">
			<data key="weight">-0.081</data>
		</edge>
		<edge source="992" target="1050">
			<data key="weight">-0.082</data>
		</edge>
		<edge source="864" target="1046">
			<data key="weight">-0.134</data>
		</edge>
		<edge source="178" target="1040">
			<data key="weight">-0.195</data>
		</edge>
		<edge source="675" target="1047">
			<data key="weight">-0.103</data>
		</edge>
		<edge source="237" target="369">
			<data key="weight">-0.068</data>
		</edge>
		<edge source="932" target="942">
			<data key="weight">-0.080</data>
		</edge>
		<edge source="1009" target="1051">
			<data key="weight">-0.080</data>
		</edge>
		<edge source="405" target="947">
			<data key="weight">-0.053</data>
		</edge>
		<edge source="383" target="768">
			<data key="weight">-0.071</data>
		</edge>
		<edge source="294" target="742">
			<data key="weight">-0.078</data>
		</edge>
		<edge source="411" target="742">
			<data key="weight">-0.064</data>
		</edge>
		<edge source="243" target="1039">
			<data key="weight">-0.078</data>
		</edge>
		<edge source="402" target="981">
			<data key="weight">-0.083</data>
		</edge>
		<edge source="194" target="638">
			<data key="weight">-0.056</data>
		</edge>
		<edge source="443" target="654">
			<data key="weight">-0.094</data>
		</edge>
		<edge source="306" target="945">
			<data key="weight">-0.137</data>
		</edge>
		<edge source="176" target="760">
			<data key="weight">-0.076</data>
		</edge>
		<edge source="366" target="679">
			<data key="weight">-0.069</data>
		</edge>
		<edge source="202" target="944">
			<data key="weight">-0.081</data>
		</edge>
		<edge source="304" target="409">
			<data key="weight">-0.179</data>
		</edge>
		<edge source="763" target="821">
			<data key="weight">-0.062</data>
		</edge>
		<edge source="420" target="562">
			<data key="weight">-0.071</data>
		</edge>
		<edge source="434" target="922">
			<data key="weight">-0.066</data>
		</edge>
		<edge source="638" target="756">
			<data key="weight">-0.114</data>
		</edge>
		<edge source="851" target="855">
			<data key="weight">-0.078</data>
		</edge>
		<edge source="805" target="1047">
			<data key="weight">-0.080</data>
		</edge>
		<edge source="803" target="1023">
			<data key="weight">-0.098</data>
		</edge>
		<edge source="860" target="939">
			<data key="weight">-0.143</data>
		</edge>
		<edge source="304" target="583">
			<data key="weight">-0.098</data>
		</edge>
		<edge source="401" target="723">
			<data key="weight">-0.051</data>
		</edge>
		<edge source="165" target="1188">
			<data key="weight">-0.066</data>
		</edge>
		<edge source="179" target="558">
			<data key="weight">-0.059</data>
		</edge>
		<edge source="314" target="1003">
			<data key="weight">-0.062</data>
		</edge>
		<edge source="880" target="981">
			<data key="weight">-0.107</data>
		</edge>
		<edge source="136" target="436">
			<data key="weight">-0.062</data>
		</edge>
		<edge source="199" target="847">
			<data key="weight">-0.102</data>
		</edge>
		<edge source="798" target="932">
			<data key="weight">-0.085</data>
		</edge>
		<edge source="305" target="944">
			<data key="weight">-0.133</data>
		</edge>
		<edge source="766" target="946">
			<data key="weight">-0.068</data>
		</edge>
		<edge source="638" target="854">
			<data key="weight">-0.112</data>
		</edge>
		<edge source="775" target="918">
			<data key="weight">-0.065</data>
		</edge>
		<edge source="411" target="450">
			<data key="weight">-0.099</data>
		</edge>
		<edge source="331" target="944">
			<data key="weight">-0.074</data>
		</edge>
		<edge source="561" target="760">
			<data key="weight">-0.084</data>
		</edge>
		<edge source="240" target="1048">
			<data key="weight">-0.064</data>
		</edge>
		<edge source="380" target="836">
			<data key="weight">-0.071</data>
		</edge>
		<edge source="655" target="844">
			<data key="weight">-0.069</data>
		</edge>
		<edge source="137" target="840">
			<data key="weight">-0.085</data>
		</edge>
		<edge source="159" target="839">
			<data key="weight">-0.070</data>
		</edge>
		<edge source="189" target="1047">
			<data key="weight">-0.071</data>
		</edge>
		<edge source="280" target="867">
			<data key="weight">-0.081</data>
		</edge>
		<edge source="556" target="867">
			<data key="weight">-0.134</data>
		</edge>
		<edge source="765" target="931">
			<data key="weight">-0.073</data>
		</edge>
		<edge source="784" target="1051">
			<data key="weight">-0.060</data>
		</edge>
		<edge source="944" target="1039">
			<data key="weight">-0.118</data>
		</edge>
		<edge source="420" target="938">
			<data key="weight">-0.074</data>
		</edge>
		<edge source="853" target="920">
			<data key="weight">-0.101</data>
		</edge>
		<edge source="669" target="949">
			<data key="weight">-0.088</data>
		</edge>
		<edge source="654" target="998">
			<data key="weight">-0.072</data>
		</edge>
		<edge source="448" target="808">
			<data key="weight">-0.182</data>
		</edge>
		<edge source="488" target="1051">
			<data key="weight">-0.062</data>
		</edge>
		<edge source="170" target="510">
			<data key="weight">-0.069</data>
		</edge>
		<edge source="435" target="1009">
			<data key="weight">-0.070</data>
		</edge>
		<edge source="291" target="1023">
			<data key="weight">-0.097</data>
		</edge>
		<edge source="397" target="714">
			<data key="weight">-0.062</data>
		</edge>
		<edge source="739" target="904">
			<data key="weight">-0.058</data>
		</edge>
		<edge source="510" target="888">
			<data key="weight">-0.053</data>
		</edge>
		<edge source="143" target="1047">
			<data key="weight">-0.058</data>
		</edge>
		<edge source="368" target="839">
			<data key="weight">-0.060</data>
		</edge>
		<edge source="805" target="939">
			<data key="weight">-0.083</data>
		</edge>
		<edge source="219" target="677">
			<data key="weight">-0.076</data>
		</edge>
		<edge source="425" target="497">
			<data key="weight">-0.086</data>
		</edge>
		<edge source="800" target="938">
			<data key="weight">-0.061</data>
		</edge>
		<edge source="905" target="989">
			<data key="weight">-0.062</data>
		</edge>
		<edge source="493" target="1023">
			<data key="weight">-0.073</data>
		</edge>
		<edge source="784" target="840">
			<data key="weight">-0.117</data>
		</edge>
		<edge source="366" target="932">
			<data key="weight">-0.089</data>
		</edge>
		<edge source="426" target="654">
			<data key="weight">-0.217</data>
		</edge>
		<edge source="172" target="657">
			<data key="weight">-0.070</data>
		</edge>
		<edge source="427" target="644">
			<data key="weight">-0.103</data>
		</edge>
		<edge source="872" target="1045">
			<data key="weight">-0.077</data>
		</edge>
		<edge source="939" target="1040">
			<data key="weight">-0.231</data>
		</edge>
		<edge source="493" target="992">
			<data key="weight">-0.063</data>
		</edge>
		<edge source="807" target="824">
			<data key="weight">-0.059</data>
		</edge>
		<edge source="754" target="998">
			<data key="weight">-0.092</data>
		</edge>
		<edge source="738" target="859">
			<data key="weight">-0.055</data>
		</edge>
		<edge source="283" target="429">
			<data key="weight">-0.050</data>
		</edge>
		<edge source="249" target="997">
			<data key="weight">-0.078</data>
		</edge>
		<edge source="248" target="556">
			<data key="weight">-0.079</data>
		</edge>
		<edge source="314" target="997">
			<data key="weight">-0.067</data>
		</edge>
		<edge source="556" target="855">
			<data key="weight">-0.176</data>
		</edge>
		<edge source="175" target="404">
			<data key="weight">-0.093</data>
		</edge>
		<edge source="557" target="1045">
			<data key="weight">-0.057</data>
		</edge>
		<edge source="290" target="858">
			<data key="weight">-0.112</data>
		</edge>
		<edge source="303" target="1005">
			<data key="weight">-0.089</data>
		</edge>
		<edge source="290" target="677">
			<data key="weight">-0.067</data>
		</edge>
		<edge source="220" target="1048">
			<data key="weight">-0.052</data>
		</edge>
		<edge source="416" target="921">
			<data key="weight">-0.079</data>
		</edge>
		<edge source="840" target="1046">
			<data key="weight">-0.166</data>
		</edge>
		<edge source="1007" target="1188">
			<data key="weight">-0.080</data>
		</edge>
		<edge source="147" target="203">
			<data key="weight">-0.115</data>
		</edge>
		<edge source="856" target="983">
			<data key="weight">-0.153</data>
		</edge>
		<edge source="343" target="838">
			<data key="weight">-0.066</data>
		</edge>
		<edge source="766" target="867">
			<data key="weight">-0.096</data>
		</edge>
		<edge source="981" target="1012">
			<data key="weight">-0.073</data>
		</edge>
		<edge source="282" target="288">
			<data key="weight">-0.058</data>
		</edge>
		<edge source="655" target="808">
			<data key="weight">-0.104</data>
		</edge>
		<edge source="315" target="935">
			<data key="weight">-0.090</data>
		</edge>
		<edge source="942" target="1045">
			<data key="weight">-0.110</data>
		</edge>
		<edge source="744" target="1023">
			<data key="weight">-0.101</data>
		</edge>
		<edge source="869" target="932">
			<data key="weight">-0.081</data>
		</edge>
		<edge source="287" target="1039">
			<data key="weight">-0.089</data>
		</edge>
		<edge source="666" target="854">
			<data key="weight">-0.074</data>
		</edge>
		<edge source="294" target="1047">
			<data key="weight">-0.111</data>
		</edge>
		<edge source="448" target="944">
			<data key="weight">-0.118</data>
		</edge>
		<edge source="851" target="930">
			<data key="weight">-0.108</data>
		</edge>
		<edge source="770" target="796">
			<data key="weight">-0.061</data>
		</edge>
		<edge source="450" target="768">
			<data key="weight">-0.122</data>
		</edge>
		<edge source="836" target="843">
			<data key="weight">-0.129</data>
		</edge>
		<edge source="285" target="429">
			<data key="weight">-0.062</data>
		</edge>
		<edge source="33" target="905">
			<data key="weight">-0.078</data>
		</edge>
		<edge source="204" target="294">
			<data key="weight">-0.085</data>
		</edge>
		<edge source="808" target="829">
			<data key="weight">-0.077</data>
		</edge>
		<edge source="177" target="860">
			<data key="weight">-0.106</data>
		</edge>
		<edge source="177" target="409">
			<data key="weight">-0.079</data>
		</edge>
		<edge source="855" target="981">
			<data key="weight">-0.093</data>
		</edge>
		<edge source="303" target="630">
			<data key="weight">-0.090</data>
		</edge>
		<edge source="185" target="927">
			<data key="weight">-0.080</data>
		</edge>
		<edge source="922" target="1189">
			<data key="weight">-0.061</data>
		</edge>
		<edge source="199" target="939">
			<data key="weight">-0.074</data>
		</edge>
		<edge source="366" target="637">
			<data key="weight">-0.107</data>
		</edge>
		<edge source="305" target="854">
			<data key="weight">-0.093</data>
		</edge>
		<edge source="141" target="756">
			<data key="weight">-0.085</data>
		</edge>
		<edge source="310" target="703">
			<data key="weight">-0.057</data>
		</edge>
		<edge source="429" target="943">
			<data key="weight">-0.079</data>
		</edge>
		<edge source="851" target="854">
			<data key="weight">-0.145</data>
		</edge>
		<edge source="186" target="708">
			<data key="weight">-0.063</data>
		</edge>
		<edge source="981" target="989">
			<data key="weight">-0.075</data>
		</edge>
		<edge source="654" target="1012">
			<data key="weight">-0.189</data>
		</edge>
		<edge source="285" target="409">
			<data key="weight">-0.122</data>
		</edge>
		<edge source="199" target="1047">
			<data key="weight">-0.077</data>
		</edge>
		<edge source="641" target="1040">
			<data key="weight">-0.141</data>
		</edge>
		<edge source="369" target="986">
			<data key="weight">-0.083</data>
		</edge>
		<edge source="833" target="944">
			<data key="weight">-0.070</data>
		</edge>
		<edge source="683" target="937">
			<data key="weight">-0.084</data>
		</edge>
		<edge source="756" target="853">
			<data key="weight">-0.094</data>
		</edge>
		<edge source="847" target="1045">
			<data key="weight">-0.133</data>
		</edge>
		<edge source="276" target="556">
			<data key="weight">-0.113</data>
		</edge>
		<edge source="304" target="643">
			<data key="weight">-0.069</data>
		</edge>
		<edge source="404" target="784">
			<data key="weight">-0.102</data>
		</edge>
		<edge source="923" target="986">
			<data key="weight">-0.065</data>
		</edge>
		<edge source="806" target="918">
			<data key="weight">-0.115</data>
		</edge>
		<edge source="687" target="925">
			<data key="weight">-0.081</data>
		</edge>
		<edge source="655" target="832">
			<data key="weight">-0.070</data>
		</edge>
		<edge source="766" target="856">
			<data key="weight">-0.144</data>
		</edge>
		<edge source="155" target="493">
			<data key="weight">-0.054</data>
		</edge>
		<edge source="409" target="903">
			<data key="weight">-0.075</data>
		</edge>
		<edge source="655" target="859">
			<data key="weight">-0.094</data>
		</edge>
		<edge source="246" target="943">
			<data key="weight">-0.081</data>
		</edge>
		<edge source="945" target="1039">
			<data key="weight">-0.141</data>
		</edge>
		<edge source="700" target="1039">
			<data key="weight">-0.079</data>
		</edge>
		<edge source="754" target="763">
			<data key="weight">-0.186</data>
		</edge>
		<edge source="654" target="846">
			<data key="weight">-0.066</data>
		</edge>
		<edge source="556" target="657">
			<data key="weight">-0.115</data>
		</edge>
		<edge source="245" target="853">
			<data key="weight">-0.084</data>
		</edge>
		<edge source="165" target="584">
			<data key="weight">-0.054</data>
		</edge>
		<edge source="701" target="983">
			<data key="weight">-0.091</data>
		</edge>
		<edge source="427" target="925">
			<data key="weight">-0.072</data>
		</edge>
		<edge source="643" target="874">
			<data key="weight">-0.109</data>
		</edge>
		<edge source="750" target="917">
			<data key="weight">-0.063</data>
		</edge>
		<edge source="116" target="938">
			<data key="weight">-0.098</data>
		</edge>
		<edge source="834" target="981">
			<data key="weight">-0.099</data>
		</edge>
		<edge source="241" target="369">
			<data key="weight">-0.080</data>
		</edge>
		<edge source="156" target="643">
			<data key="weight">-0.083</data>
		</edge>
		<edge source="686" target="997">
			<data key="weight">-0.061</data>
		</edge>
		<edge source="376" target="640">
			<data key="weight">-0.064</data>
		</edge>
		<edge source="807" target="992">
			<data key="weight">-0.067</data>
		</edge>
		<edge source="245" target="981">
			<data key="weight">-0.081</data>
		</edge>
		<edge source="420" target="747">
			<data key="weight">-0.067</data>
		</edge>
		<edge source="242" target="922">
			<data key="weight">-0.069</data>
		</edge>
		<edge source="645" target="851">
			<data key="weight">-0.078</data>
		</edge>
		<edge source="380" target="683">
			<data key="weight">-0.055</data>
		</edge>
		<edge source="384" target="944">
			<data key="weight">-0.096</data>
		</edge>
		<edge source="655" target="948">
			<data key="weight">-0.125</data>
		</edge>
		<edge source="399" target="1012">
			<data key="weight">-0.079</data>
		</edge>
		<edge source="178" target="864">
			<data key="weight">-0.100</data>
		</edge>
		<edge source="781" target="939">
			<data key="weight">-0.068</data>
		</edge>
		<edge source="837" target="922">
			<data key="weight">-0.079</data>
		</edge>
		<edge source="369" target="811">
			<data key="weight">-0.065</data>
		</edge>
		<edge source="302" target="630">
			<data key="weight">-0.060</data>
		</edge>
		<edge source="838" target="1005">
			<data key="weight">-0.065</data>
		</edge>
		<edge source="844" target="1045">
			<data key="weight">-0.097</data>
		</edge>
		<edge source="395" target="943">
			<data key="weight">-0.077</data>
		</edge>
		<edge source="914" target="991">
			<data key="weight">-0.092</data>
		</edge>
		<edge source="405" target="853">
			<data key="weight">-0.065</data>
		</edge>
		<edge source="724" target="943">
			<data key="weight">-0.065</data>
		</edge>
		<edge source="635" target="1005">
			<data key="weight">-0.056</data>
		</edge>
		<edge source="415" target="429">
			<data key="weight">-0.080</data>
		</edge>
		<edge source="838" target="994">
			<data key="weight">-0.148</data>
		</edge>
		<edge source="626" target="1012">
			<data key="weight">-0.069</data>
		</edge>
		<edge source="427" target="1002">
			<data key="weight">-0.194</data>
		</edge>
		<edge source="441" target="853">
			<data key="weight">-0.100</data>
		</edge>
		<edge source="579" target="944">
			<data key="weight">-0.079</data>
		</edge>
		<edge source="930" target="1046">
			<data key="weight">-0.108</data>
		</edge>
		<edge source="630" target="933">
			<data key="weight">-0.091</data>
		</edge>
		<edge source="427" target="928">
			<data key="weight">-0.153</data>
		</edge>
		<edge source="808" target="892">
			<data key="weight">-0.081</data>
		</edge>
		<edge source="500" target="1048">
			<data key="weight">-0.065</data>
		</edge>
		<edge source="943" target="1009">
			<data key="weight">-0.094</data>
		</edge>
		<edge source="814" target="983">
			<data key="weight">-0.094</data>
		</edge>
		<edge source="141" target="703">
			<data key="weight">-0.061</data>
		</edge>
		<edge source="376" target="638">
			<data key="weight">-0.105</data>
		</edge>
		<edge source="451" target="949">
			<data key="weight">-0.102</data>
		</edge>
		<edge source="192" target="1039">
			<data key="weight">-0.078</data>
		</edge>
		<edge source="771" target="1039">
			<data key="weight">-0.092</data>
		</edge>
		<edge source="168" target="1050">
			<data key="weight">-0.084</data>
		</edge>
		<edge source="1023" target="1045">
			<data key="weight">-0.143</data>
		</edge>
		<edge source="219" target="1048">
			<data key="weight">-0.059</data>
		</edge>
		<edge source="422" target="892">
			<data key="weight">-0.066</data>
		</edge>
		<edge source="509" target="1045">
			<data key="weight">-0.080</data>
		</edge>
		<edge source="834" target="1046">
			<data key="weight">-0.097</data>
		</edge>
		<edge source="654" target="948">
			<data key="weight">-0.274</data>
		</edge>
		<edge source="806" target="949">
			<data key="weight">-0.083</data>
		</edge>
		<edge source="409" target="881">
			<data key="weight">-0.068</data>
		</edge>
		<edge source="711" target="858">
			<data key="weight">-0.078</data>
		</edge>
		<edge source="192" target="840">
			<data key="weight">-0.073</data>
		</edge>
		<edge source="396" target="412">
			<data key="weight">-0.092</data>
		</edge>
		<edge source="858" target="887">
			<data key="weight">-0.096</data>
		</edge>
		<edge source="804" target="1023">
			<data key="weight">-0.072</data>
		</edge>
		<edge source="560" target="1002">
			<data key="weight">-0.073</data>
		</edge>
		<edge source="756" target="806">
			<data key="weight">-0.090</data>
		</edge>
		<edge source="391" target="944">
			<data key="weight">-0.092</data>
		</edge>
		<edge source="557" target="944">
			<data key="weight">-0.075</data>
		</edge>
		<edge source="747" target="833">
			<data key="weight">-0.056</data>
		</edge>
		<edge source="932" target="945">
			<data key="weight">-0.068</data>
		</edge>
		<edge source="186" target="1045">
			<data key="weight">-0.162</data>
		</edge>
		<edge source="723" target="1007">
			<data key="weight">-0.064</data>
		</edge>
		<edge source="217" target="643">
			<data key="weight">-0.091</data>
		</edge>
		<edge source="436" target="983">
			<data key="weight">-0.072</data>
		</edge>
		<edge source="412" target="852">
			<data key="weight">-0.071</data>
		</edge>
		<edge source="401" target="816">
			<data key="weight">-0.054</data>
		</edge>
		<edge source="302" target="949">
			<data key="weight">-0.099</data>
		</edge>
		<edge source="625" target="753">
			<data key="weight">-0.074</data>
		</edge>
		<edge source="487" target="798">
			<data key="weight">-0.063</data>
		</edge>
		<edge source="396" target="754">
			<data key="weight">-0.170</data>
		</edge>
		<edge source="675" target="1050">
			<data key="weight">-0.117</data>
		</edge>
		<edge source="147" target="198">
			<data key="weight">-0.065</data>
		</edge>
		<edge source="409" target="584">
			<data key="weight">-0.079</data>
		</edge>
		<edge source="556" target="948">
			<data key="weight">-0.122</data>
		</edge>
		<edge source="304" target="608">
			<data key="weight">-0.074</data>
		</edge>
		<edge source="801" target="1048">
			<data key="weight">-0.110</data>
		</edge>
		<edge source="162" target="937">
			<data key="weight">-0.079</data>
		</edge>
		<edge source="310" target="808">
			<data key="weight">-0.105</data>
		</edge>
		<edge source="306" target="998">
			<data key="weight">-0.059</data>
		</edge>
		<edge source="194" target="805">
			<data key="weight">-0.050</data>
		</edge>
		<edge source="937" target="989">
			<data key="weight">-0.080</data>
		</edge>
		<edge source="654" target="1023">
			<data key="weight">-0.234</data>
		</edge>
		<edge source="237" target="754">
			<data key="weight">-0.152</data>
		</edge>
		<edge source="186" target="743">
			<data key="weight">-0.082</data>
		</edge>
		<edge source="943" target="1188">
			<data key="weight">-0.091</data>
		</edge>
		<edge source="203" target="513">
			<data key="weight">-0.068</data>
		</edge>
		<edge source="117" target="1012">
			<data key="weight">-0.069</data>
		</edge>
		<edge source="427" target="748">
			<data key="weight">-0.070</data>
		</edge>
		<edge source="427" target="852">
			<data key="weight">-0.064</data>
		</edge>
		<edge source="663" target="981">
			<data key="weight">-0.098</data>
		</edge>
		<edge source="376" target="1040">
			<data key="weight">-0.151</data>
		</edge>
		<edge source="147" target="946">
			<data key="weight">-0.112</data>
		</edge>
		<edge source="443" target="1023">
			<data key="weight">-0.085</data>
		</edge>
		<edge source="303" target="661">
			<data key="weight">-0.076</data>
		</edge>
		<edge source="304" target="626">
			<data key="weight">-0.097</data>
		</edge>
		<edge source="933" target="1045">
			<data key="weight">-0.120</data>
		</edge>
		<edge source="140" target="654">
			<data key="weight">-0.070</data>
		</edge>
		<edge source="418" target="856">
			<data key="weight">-0.065</data>
		</edge>
		<edge source="500" target="930">
			<data key="weight">-0.064</data>
		</edge>
		<edge source="288" target="1045">
			<data key="weight">-0.073</data>
		</edge>
		<edge source="883" target="981">
			<data key="weight">-0.070</data>
		</edge>
		<edge source="750" target="1048">
			<data key="weight">-0.095</data>
		</edge>
		<edge source="860" target="946">
			<data key="weight">-0.201</data>
		</edge>
		<edge source="383" target="754">
			<data key="weight">-0.107</data>
		</edge>
		<edge source="720" target="982">
			<data key="weight">-0.088</data>
		</edge>
		<edge source="808" target="917">
			<data key="weight">-0.067</data>
		</edge>
		<edge source="394" target="858">
			<data key="weight">-0.074</data>
		</edge>
		<edge source="743" target="1050">
			<data key="weight">-0.085</data>
		</edge>
		<edge source="420" target="946">
			<data key="weight">-0.095</data>
		</edge>
		<edge source="304" target="495">
			<data key="weight">-0.069</data>
		</edge>
		<edge source="436" target="1012">
			<data key="weight">-0.119</data>
		</edge>
		<edge source="422" target="750">
			<data key="weight">-0.106</data>
		</edge>
		<edge source="304" target="923">
			<data key="weight">-0.068</data>
		</edge>
		<edge source="925" target="1045">
			<data key="weight">-0.125</data>
		</edge>
		<edge source="992" target="1045">
			<data key="weight">-0.075</data>
		</edge>
		<edge source="856" target="930">
			<data key="weight">-0.086</data>
		</edge>
		<edge source="803" target="935">
			<data key="weight">-0.062</data>
		</edge>
		<edge source="509" target="1023">
			<data key="weight">-0.174</data>
		</edge>
		<edge source="654" target="808">
			<data key="weight">-0.070</data>
		</edge>
		<edge source="678" target="858">
			<data key="weight">-0.086</data>
		</edge>
		<edge source="1007" target="1049">
			<data key="weight">-0.103</data>
		</edge>
		<edge source="750" target="1047">
			<data key="weight">-0.079</data>
		</edge>
		<edge source="777" target="1051">
			<data key="weight">-0.055</data>
		</edge>
		<edge source="171" target="851">
			<data key="weight">-0.151</data>
		</edge>
		<edge source="630" target="858">
			<data key="weight">-0.085</data>
		</edge>
		<edge source="997" target="1040">
			<data key="weight">-0.233</data>
		</edge>
		<edge source="186" target="684">
			<data key="weight">-0.086</data>
		</edge>
		<edge source="631" target="808">
			<data key="weight">-0.088</data>
		</edge>
		<edge source="291" target="921">
			<data key="weight">-0.065</data>
		</edge>
		<edge source="303" target="487">
			<data key="weight">-0.066</data>
		</edge>
		<edge source="310" target="945">
			<data key="weight">-0.095</data>
		</edge>
		<edge source="756" target="808">
			<data key="weight">-0.080</data>
		</edge>
		<edge source="781" target="992">
			<data key="weight">-0.097</data>
		</edge>
		<edge source="751" target="800">
			<data key="weight">-0.074</data>
		</edge>
		<edge source="640" target="836">
			<data key="weight">-0.079</data>
		</edge>
		<edge source="417" target="943">
			<data key="weight">-0.083</data>
		</edge>
		<edge source="753" target="882">
			<data key="weight">-0.113</data>
		</edge>
		<edge source="199" target="983">
			<data key="weight">-0.103</data>
		</edge>
		<edge source="331" target="840">
			<data key="weight">-0.061</data>
		</edge>
		<edge source="583" target="933">
			<data key="weight">-0.067</data>
		</edge>
		<edge source="987" target="1188">
			<data key="weight">-0.069</data>
		</edge>
		<edge source="429" target="654">
			<data key="weight">-0.073</data>
		</edge>
		<edge source="427" target="768">
			<data key="weight">-0.155</data>
		</edge>
		<edge source="664" target="945">
			<data key="weight">-0.089</data>
		</edge>
		<edge source="412" target="1051">
			<data key="weight">-0.074</data>
		</edge>
		<edge source="136" target="921">
			<data key="weight">-0.055</data>
		</edge>
		<edge source="495" target="904">
			<data key="weight">-0.052</data>
		</edge>
		<edge source="489" target="918">
			<data key="weight">-0.083</data>
		</edge>
		<edge source="403" target="838">
			<data key="weight">-0.091</data>
		</edge>
		<edge source="674" target="754">
			<data key="weight">-0.077</data>
		</edge>
		<edge source="756" target="948">
			<data key="weight">-0.073</data>
		</edge>
		<edge source="170" target="851">
			<data key="weight">-0.102</data>
		</edge>
		<edge source="660" target="781">
			<data key="weight">-0.098</data>
		</edge>
		<edge source="393" target="1023">
			<data key="weight">-0.104</data>
		</edge>
		<edge source="173" target="556">
			<data key="weight">-0.072</data>
		</edge>
		<edge source="194" target="944">
			<data key="weight">-0.086</data>
		</edge>
		<edge source="187" target="1009">
			<data key="weight">-0.076</data>
		</edge>
		<edge source="772" target="864">
			<data key="weight">-0.095</data>
		</edge>
		<edge source="773" target="881">
			<data key="weight">-0.055</data>
		</edge>
		<edge source="635" target="944">
			<data key="weight">-0.089</data>
		</edge>
		<edge source="136" target="425">
			<data key="weight">-0.062</data>
		</edge>
		<edge source="307" target="991">
			<data key="weight">-0.063</data>
		</edge>
		<edge source="302" target="981">
			<data key="weight">-0.110</data>
		</edge>
		<edge source="305" target="851">
			<data key="weight">-0.107</data>
		</edge>
		<edge source="382" target="1039">
			<data key="weight">-0.079</data>
		</edge>
		<edge source="187" target="772">
			<data key="weight">-0.065</data>
		</edge>
		<edge source="494" target="1049">
			<data key="weight">-0.100</data>
		</edge>
		<edge source="136" target="638">
			<data key="weight">-0.093</data>
		</edge>
		<edge source="160" target="1045">
			<data key="weight">-0.104</data>
		</edge>
		<edge source="609" target="1012">
			<data key="weight">-0.097</data>
		</edge>
		<edge source="645" target="933">
			<data key="weight">-0.072</data>
		</edge>
		<edge source="137" target="939">
			<data key="weight">-0.068</data>
		</edge>
		<edge source="747" target="1046">
			<data key="weight">-0.106</data>
		</edge>
		<edge source="493" target="982">
			<data key="weight">-0.083</data>
		</edge>
		<edge source="117" target="939">
			<data key="weight">-0.072</data>
		</edge>
		<edge source="287" target="654">
			<data key="weight">-0.100</data>
		</edge>
		<edge source="981" target="1045">
			<data key="weight">-0.168</data>
		</edge>
		<edge source="607" target="937">
			<data key="weight">-0.064</data>
		</edge>
		<edge source="425" target="858">
			<data key="weight">-0.210</data>
		</edge>
		<edge source="162" target="606">
			<data key="weight">-0.052</data>
		</edge>
		<edge source="289" target="633">
			<data key="weight">-0.073</data>
		</edge>
		<edge source="345" target="753">
			<data key="weight">-0.066</data>
		</edge>
		<edge source="251" target="654">
			<data key="weight">-0.075</data>
		</edge>
		<edge source="654" target="861">
			<data key="weight">-0.083</data>
		</edge>
		<edge source="420" target="438">
			<data key="weight">-0.053</data>
		</edge>
		<edge source="938" target="1023">
			<data key="weight">-0.105</data>
		</edge>
		<edge source="185" target="765">
			<data key="weight">-0.067</data>
		</edge>
		<edge source="282" target="997">
			<data key="weight">-0.066</data>
		</edge>
		<edge source="801" target="1045">
			<data key="weight">-0.109</data>
		</edge>
		<edge source="369" target="1040">
			<data key="weight">-0.189</data>
		</edge>
		<edge source="177" target="921">
			<data key="weight">-0.085</data>
		</edge>
		<edge source="293" target="1009">
			<data key="weight">-0.071</data>
		</edge>
		<edge source="412" target="687">
			<data key="weight">-0.080</data>
		</edge>
		<edge source="645" target="1012">
			<data key="weight">-0.078</data>
		</edge>
		<edge source="422" target="763">
			<data key="weight">-0.120</data>
		</edge>
		<edge source="366" target="1051">
			<data key="weight">-0.088</data>
		</edge>
		<edge source="854" target="1046">
			<data key="weight">-0.201</data>
		</edge>
		<edge source="185" target="994">
			<data key="weight">-0.066</data>
		</edge>
		<edge source="304" target="994">
			<data key="weight">-0.151</data>
		</edge>
		<edge source="304" target="1048">
			<data key="weight">-0.071</data>
		</edge>
		<edge source="198" target="303">
			<data key="weight">-0.079</data>
		</edge>
		<edge source="422" target="987">
			<data key="weight">-0.123</data>
		</edge>
		<edge source="429" target="856">
			<data key="weight">-0.107</data>
		</edge>
		<edge source="186" target="945">
			<data key="weight">-0.204</data>
		</edge>
		<edge source="983" target="1046">
			<data key="weight">-0.081</data>
		</edge>
		<edge source="487" target="1023">
			<data key="weight">-0.130</data>
		</edge>
		<edge source="556" target="644">
			<data key="weight">-0.088</data>
		</edge>
		<edge source="376" target="626">
			<data key="weight">-0.080</data>
		</edge>
		<edge source="867" target="882">
			<data key="weight">-0.069</data>
		</edge>
		<edge source="384" target="1012">
			<data key="weight">-0.082</data>
		</edge>
		<edge source="202" target="808">
			<data key="weight">-0.115</data>
		</edge>
		<edge source="250" target="914">
			<data key="weight">-0.077</data>
		</edge>
		<edge source="427" target="1023">
			<data key="weight">-0.151</data>
		</edge>
		<edge source="513" target="1007">
			<data key="weight">-0.069</data>
		</edge>
		<edge source="385" target="943">
			<data key="weight">-0.097</data>
		</edge>
		<edge source="147" target="514">
			<data key="weight">-0.061</data>
		</edge>
		<edge source="140" target="756">
			<data key="weight">-0.077</data>
		</edge>
		<edge source="315" target="657">
			<data key="weight">-0.068</data>
		</edge>
		<edge source="498" target="931">
			<data key="weight">-0.073</data>
		</edge>
		<edge source="905" target="1051">
			<data key="weight">-0.095</data>
		</edge>
		<edge source="198" target="840">
			<data key="weight">-0.120</data>
		</edge>
		<edge source="33" target="940">
			<data key="weight">-0.053</data>
		</edge>
		<edge source="229" target="401">
			<data key="weight">-0.065</data>
		</edge>
		<edge source="375" target="1040">
			<data key="weight">-0.082</data>
		</edge>
		<edge source="411" target="777">
			<data key="weight">-0.071</data>
		</edge>
		<edge source="753" target="1050">
			<data key="weight">-0.130</data>
		</edge>
		<edge source="304" target="937">
			<data key="weight">-0.099</data>
		</edge>
		<edge source="746" target="853">
			<data key="weight">-0.063</data>
		</edge>
		<edge source="295" target="638">
			<data key="weight">-0.081</data>
		</edge>
		<edge source="404" target="700">
			<data key="weight">-0.087</data>
		</edge>
		<edge source="861" target="1039">
			<data key="weight">-0.148</data>
		</edge>
		<edge source="657" target="858">
			<data key="weight">-0.141</data>
		</edge>
		<edge source="251" target="1039">
			<data key="weight">-0.076</data>
		</edge>
		<edge source="639" target="1023">
			<data key="weight">-0.077</data>
		</edge>
		<edge source="109" target="165">
			<data key="weight">-0.100</data>
		</edge>
		<edge source="657" target="933">
			<data key="weight">-0.073</data>
		</edge>
		<edge source="170" target="744">
			<data key="weight">-0.065</data>
		</edge>
		<edge source="582" target="853">
			<data key="weight">-0.064</data>
		</edge>
		<edge source="663" target="797">
			<data key="weight">-0.048</data>
		</edge>
		<edge source="247" target="918">
			<data key="weight">-0.070</data>
		</edge>
		<edge source="287" target="938">
			<data key="weight">-0.062</data>
		</edge>
		<edge source="766" target="921">
			<data key="weight">-0.094</data>
		</edge>
		<edge source="722" target="1051">
			<data key="weight">-0.071</data>
		</edge>
		<edge source="306" target="1049">
			<data key="weight">-0.095</data>
		</edge>
		<edge source="784" target="1045">
			<data key="weight">-0.095</data>
		</edge>
		<edge source="365" target="638">
			<data key="weight">-0.080</data>
		</edge>
		<edge source="206" target="754">
			<data key="weight">-0.074</data>
		</edge>
		<edge source="556" target="766">
			<data key="weight">-0.126</data>
		</edge>
		<edge source="187" target="903">
			<data key="weight">-0.061</data>
		</edge>
		<edge source="981" target="982">
			<data key="weight">-0.071</data>
		</edge>
		<edge source="855" target="858">
			<data key="weight">-0.095</data>
		</edge>
		<edge source="312" target="772">
			<data key="weight">-0.052</data>
		</edge>
		<edge source="187" target="836">
			<data key="weight">-0.093</data>
		</edge>
		<edge source="451" target="874">
			<data key="weight">-0.068</data>
		</edge>
		<edge source="160" target="635">
			<data key="weight">-0.073</data>
		</edge>
		<edge source="179" target="304">
			<data key="weight">-0.064</data>
		</edge>
		<edge source="768" target="938">
			<data key="weight">-0.081</data>
		</edge>
		<edge source="427" target="923">
			<data key="weight">-0.066</data>
		</edge>
		<edge source="774" target="992">
			<data key="weight">-0.076</data>
		</edge>
		<edge source="427" target="430">
			<data key="weight">-0.127</data>
		</edge>
		<edge source="1007" target="1045">
			<data key="weight">-0.130</data>
		</edge>
		<edge source="583" target="1002">
			<data key="weight">-0.072</data>
		</edge>
		<edge source="33" target="657">
			<data key="weight">-0.073</data>
		</edge>
		<edge source="116" target="992">
			<data key="weight">-0.086</data>
		</edge>
		<edge source="304" target="1047">
			<data key="weight">-0.096</data>
		</edge>
		<edge source="305" target="1048">
			<data key="weight">-0.094</data>
		</edge>
		<edge source="637" target="991">
			<data key="weight">-0.068</data>
		</edge>
		<edge source="399" target="853">
			<data key="weight">-0.096</data>
		</edge>
		<edge source="143" target="986">
			<data key="weight">-0.098</data>
		</edge>
		<edge source="754" target="924">
			<data key="weight">-0.104</data>
		</edge>
		<edge source="779" target="930">
			<data key="weight">-0.069</data>
		</edge>
		<edge source="834" target="982">
			<data key="weight">-0.080</data>
		</edge>
		<edge source="409" target="1009">
			<data key="weight">-0.098</data>
		</edge>
		<edge source="680" target="856">
			<data key="weight">-0.088</data>
		</edge>
		<edge source="156" target="945">
			<data key="weight">-0.098</data>
		</edge>
		<edge source="286" target="1045">
			<data key="weight">-0.084</data>
		</edge>
		<edge source="633" target="768">
			<data key="weight">-0.070</data>
		</edge>
		<edge source="186" target="858">
			<data key="weight">-0.112</data>
		</edge>
		<edge source="925" target="981">
			<data key="weight">-0.093</data>
		</edge>
		<edge source="441" target="1039">
			<data key="weight">-0.080</data>
		</edge>
		<edge source="394" target="853">
			<data key="weight">-0.113</data>
		</edge>
		<edge source="500" target="944">
			<data key="weight">-0.068</data>
		</edge>
		<edge source="417" target="914">
			<data key="weight">-0.088</data>
		</edge>
		<edge source="313" target="1012">
			<data key="weight">-0.058</data>
		</edge>
		<edge source="805" target="938">
			<data key="weight">-0.086</data>
		</edge>
		<edge source="162" target="641">
			<data key="weight">-0.070</data>
		</edge>
		<edge source="369" target="660">
			<data key="weight">-0.078</data>
		</edge>
		<edge source="411" target="942">
			<data key="weight">-0.133</data>
		</edge>
		<edge source="379" target="655">
			<data key="weight">-0.073</data>
		</edge>
		<edge source="290" target="837">
			<data key="weight">-0.073</data>
		</edge>
		<edge source="436" target="858">
			<data key="weight">-0.100</data>
		</edge>
		<edge source="252" target="1010">
			<data key="weight">-0.059</data>
		</edge>
		<edge source="556" target="905">
			<data key="weight">-0.069</data>
		</edge>
		<edge source="411" target="664">
			<data key="weight">-0.091</data>
		</edge>
		<edge source="140" target="366">
			<data key="weight">-0.090</data>
		</edge>
		<edge source="411" target="425">
			<data key="weight">-0.071</data>
		</edge>
		<edge source="206" target="847">
			<data key="weight">-0.074</data>
		</edge>
		<edge source="283" target="983">
			<data key="weight">-0.082</data>
		</edge>
		<edge source="808" target="846">
			<data key="weight">-0.081</data>
		</edge>
		<edge source="766" target="1040">
			<data key="weight">-0.131</data>
		</edge>
		<edge source="378" target="1040">
			<data key="weight">-0.081</data>
		</edge>
		<edge source="404" target="892">
			<data key="weight">-0.147</data>
		</edge>
		<edge source="185" target="1046">
			<data key="weight">-0.083</data>
		</edge>
		<edge source="195" target="942">
			<data key="weight">-0.077</data>
		</edge>
		<edge source="378" target="756">
			<data key="weight">-0.086</data>
		</edge>
		<edge source="779" target="945">
			<data key="weight">-0.102</data>
		</edge>
		<edge source="905" target="992">
			<data key="weight">-0.105</data>
		</edge>
		<edge source="557" target="657">
			<data key="weight">-0.066</data>
		</edge>
		<edge source="421" target="1010">
			<data key="weight">-0.063</data>
		</edge>
		<edge source="660" target="808">
			<data key="weight">-0.065</data>
		</edge>
		<edge source="655" target="782">
			<data key="weight">-0.051</data>
		</edge>
		<edge source="851" target="853">
			<data key="weight">-0.124</data>
		</edge>
		<edge source="305" target="582">
			<data key="weight">-0.050</data>
		</edge>
		<edge source="497" target="855">
			<data key="weight">-0.107</data>
		</edge>
		<edge source="399" target="840">
			<data key="weight">-0.083</data>
		</edge>
		<edge source="808" target="883">
			<data key="weight">-0.062</data>
		</edge>
		<edge source="397" target="815">
			<data key="weight">-0.068</data>
		</edge>
		<edge source="203" target="285">
			<data key="weight">-0.086</data>
		</edge>
		<edge source="292" target="942">
			<data key="weight">-0.067</data>
		</edge>
		<edge source="192" target="1047">
			<data key="weight">-0.077</data>
		</edge>
		<edge source="683" target="754">
			<data key="weight">-0.075</data>
		</edge>
		<edge source="419" target="773">
			<data key="weight">-0.084</data>
		</edge>
		<edge source="630" target="992">
			<data key="weight">-0.086</data>
		</edge>
		<edge source="654" target="853">
			<data key="weight">-0.160</data>
		</edge>
		<edge source="493" target="807">
			<data key="weight">-0.064</data>
		</edge>
		<edge source="303" target="724">
			<data key="weight">-0.067</data>
		</edge>
		<edge source="784" target="851">
			<data key="weight">-0.070</data>
		</edge>
		<edge source="766" target="1004">
			<data key="weight">-0.066</data>
		</edge>
		<edge source="448" target="928">
			<data key="weight">-0.066</data>
		</edge>
		<edge source="430" target="914">
			<data key="weight">-0.079</data>
		</edge>
		<edge source="203" target="851">
			<data key="weight">-0.138</data>
		</edge>
		<edge source="754" target="1010">
			<data key="weight">-0.185</data>
		</edge>
		<edge source="514" target="773">
			<data key="weight">-0.071</data>
		</edge>
		<edge source="307" target="1039">
			<data key="weight">-0.061</data>
		</edge>
		<edge source="559" target="855">
			<data key="weight">-0.072</data>
		</edge>
		<edge source="136" target="1023">
			<data key="weight">-0.091</data>
		</edge>
		<edge source="858" target="940">
			<data key="weight">-0.069</data>
		</edge>
		<edge source="838" target="928">
			<data key="weight">-0.130</data>
		</edge>
		<edge source="416" target="660">
			<data key="weight">-0.070</data>
		</edge>
		<edge source="237" target="654">
			<data key="weight">-0.102</data>
		</edge>
		<edge source="412" target="839">
			<data key="weight">-0.094</data>
		</edge>
		<edge source="380" target="840">
			<data key="weight">-0.109</data>
		</edge>
		<edge source="748" target="836">
			<data key="weight">-0.066</data>
		</edge>
		<edge source="303" target="983">
			<data key="weight">-0.104</data>
		</edge>
		<edge source="388" target="867">
			<data key="weight">-0.070</data>
		</edge>
		<edge source="750" target="869">
			<data key="weight">-0.066</data>
		</edge>
		<edge source="836" target="914">
			<data key="weight">-0.097</data>
		</edge>
		<edge source="376" target="633">
			<data key="weight">-0.079</data>
		</edge>
		<edge source="773" target="1040">
			<data key="weight">-0.126</data>
		</edge>
		<edge source="294" target="1003">
			<data key="weight">-0.161</data>
		</edge>
		<edge source="654" target="922">
			<data key="weight">-0.177</data>
		</edge>
		<edge source="409" target="838">
			<data key="weight">-0.104</data>
		</edge>
		<edge source="932" target="1040">
			<data key="weight">-0.088</data>
		</edge>
		<edge source="930" target="983">
			<data key="weight">-0.080</data>
		</edge>
		<edge source="803" target="853">
			<data key="weight">-0.068</data>
		</edge>
		<edge source="754" target="880">
			<data key="weight">-0.165</data>
		</edge>
		<edge source="781" target="1048">
			<data key="weight">-0.145</data>
		</edge>
		<edge source="305" target="631">
			<data key="weight">-0.075</data>
		</edge>
		<edge source="409" target="836">
			<data key="weight">-0.156</data>
		</edge>
		<edge source="665" target="1039">
			<data key="weight">-0.080</data>
		</edge>
		<edge source="943" target="1040">
			<data key="weight">-0.252</data>
		</edge>
		<edge source="221" target="1039">
			<data key="weight">-0.085</data>
		</edge>
		<edge source="290" target="838">
			<data key="weight">-0.127</data>
		</edge>
		<edge source="304" target="806">
			<data key="weight">-0.073</data>
		</edge>
		<edge source="439" target="991">
			<data key="weight">-0.063</data>
		</edge>
		<edge source="666" target="801">
			<data key="weight">-0.057</data>
		</edge>
		<edge source="511" target="856">
			<data key="weight">-0.076</data>
		</edge>
		<edge source="989" target="1023">
			<data key="weight">-0.085</data>
		</edge>
		<edge source="276" target="1046">
			<data key="weight">-0.115</data>
		</edge>
		<edge source="289" target="1050">
			<data key="weight">-0.078</data>
		</edge>
		<edge source="645" target="882">
			<data key="weight">-0.074</data>
		</edge>
		<edge source="367" target="854">
			<data key="weight">-0.085</data>
		</edge>
		<edge source="137" target="751">
			<data key="weight">-0.059</data>
		</edge>
		<edge source="422" target="922">
			<data key="weight">-0.120</data>
		</edge>
		<edge source="509" target="1006">
			<data key="weight">-0.081</data>
		</edge>
		<edge source="638" target="858">
			<data key="weight">-0.147</data>
		</edge>
		<edge source="249" target="657">
			<data key="weight">-0.069</data>
		</edge>
		<edge source="420" target="765">
			<data key="weight">-0.131</data>
		</edge>
		<edge source="366" target="706">
			<data key="weight">-0.075</data>
		</edge>
		<edge source="645" target="853">
			<data key="weight">-0.108</data>
		</edge>
		<edge source="165" target="949">
			<data key="weight">-0.070</data>
		</edge>
		<edge source="643" target="1039">
			<data key="weight">-0.182</data>
		</edge>
		<edge source="737" target="1046">
			<data key="weight">-0.106</data>
		</edge>
		<edge source="983" target="1051">
			<data key="weight">-0.170</data>
		</edge>
		<edge source="331" target="638">
			<data key="weight">-0.055</data>
		</edge>
		<edge source="933" target="989">
			<data key="weight">-0.064</data>
		</edge>
		<edge source="439" target="1010">
			<data key="weight">-0.062</data>
		</edge>
		<edge source="411" target="494">
			<data key="weight">-0.106</data>
		</edge>
		<edge source="994" target="1039">
			<data key="weight">-0.262</data>
		</edge>
		<edge source="657" target="927">
			<data key="weight">-0.074</data>
		</edge>
		<edge source="556" target="806">
			<data key="weight">-0.062</data>
		</edge>
		<edge source="768" target="1039">
			<data key="weight">-0.201</data>
		</edge>
		<edge source="844" target="864">
			<data key="weight">-0.085</data>
		</edge>
		<edge source="436" target="940">
			<data key="weight">-0.092</data>
		</edge>
		<edge source="417" target="1040">
			<data key="weight">-0.120</data>
		</edge>
		<edge source="394" target="1051">
			<data key="weight">-0.053</data>
		</edge>
		<edge source="509" target="981">
			<data key="weight">-0.090</data>
		</edge>
		<edge source="412" target="851">
			<data key="weight">-0.115</data>
		</edge>
		<edge source="488" target="754">
			<data key="weight">-0.161</data>
		</edge>
		<edge source="408" target="938">
			<data key="weight">-0.084</data>
		</edge>
		<edge source="448" target="556">
			<data key="weight">-0.071</data>
		</edge>
		<edge source="807" target="945">
			<data key="weight">-0.113</data>
		</edge>
		<edge source="707" target="1046">
			<data key="weight">-0.062</data>
		</edge>
		<edge source="743" target="1188">
			<data key="weight">-0.062</data>
		</edge>
		<edge source="141" target="992">
			<data key="weight">-0.065</data>
		</edge>
		<edge source="828" target="994">
			<data key="weight">-0.073</data>
		</edge>
		<edge source="401" target="1051">
			<data key="weight">-0.084</data>
		</edge>
		<edge source="657" target="813">
			<data key="weight">-0.074</data>
		</edge>
		<edge source="810" target="858">
			<data key="weight">-0.079</data>
		</edge>
		<edge source="768" target="947">
			<data key="weight">-0.067</data>
		</edge>
		<edge source="179" target="1047">
			<data key="weight">-0.072</data>
		</edge>
		<edge source="246" target="855">
			<data key="weight">-0.109</data>
		</edge>
		<edge source="944" target="1051">
			<data key="weight">-0.090</data>
		</edge>
		<edge source="434" target="937">
			<data key="weight">-0.065</data>
		</edge>
		<edge source="819" target="1007">
			<data key="weight">-0.073</data>
		</edge>
		<edge source="306" target="641">
			<data key="weight">-0.100</data>
		</edge>
		<edge source="306" target="607">
			<data key="weight">-0.060</data>
		</edge>
		<edge source="684" target="1047">
			<data key="weight">-0.087</data>
		</edge>
		<edge source="738" target="773">
			<data key="weight">-0.055</data>
		</edge>
		<edge source="800" target="1046">
			<data key="weight">-0.056</data>
		</edge>
		<edge source="241" target="768">
			<data key="weight">-0.063</data>
		</edge>
		<edge source="160" target="708">
			<data key="weight">-0.061</data>
		</edge>
		<edge source="189" target="654">
			<data key="weight">-0.124</data>
		</edge>
		<edge source="304" target="696">
			<data key="weight">-0.076</data>
		</edge>
		<edge source="217" target="747">
			<data key="weight">-0.076</data>
		</edge>
		<edge source="427" target="855">
			<data key="weight">-0.121</data>
		</edge>
		<edge source="770" target="836">
			<data key="weight">-0.196</data>
		</edge>
		<edge source="368" target="928">
			<data key="weight">-0.079</data>
		</edge>
		<edge source="763" target="1003">
			<data key="weight">-0.089</data>
		</edge>
		<edge source="943" target="1047">
			<data key="weight">-0.123</data>
		</edge>
		<edge source="932" target="981">
			<data key="weight">-0.103</data>
		</edge>
		<edge source="425" target="1050">
			<data key="weight">-0.078</data>
		</edge>
		<edge source="846" target="1048">
			<data key="weight">-0.078</data>
		</edge>
		<edge source="283" target="943">
			<data key="weight">-0.074</data>
		</edge>
		<edge source="409" target="665">
			<data key="weight">-0.067</data>
		</edge>
		<edge source="294" target="922">
			<data key="weight">-0.109</data>
		</edge>
		<edge source="404" target="1003">
			<data key="weight">-0.143</data>
		</edge>
		<edge source="366" target="855">
			<data key="weight">-0.093</data>
		</edge>
		<edge source="189" target="838">
			<data key="weight">-0.092</data>
		</edge>
		<edge source="858" target="867">
			<data key="weight">-0.112</data>
		</edge>
		<edge source="369" target="945">
			<data key="weight">-0.083</data>
		</edge>
		<edge source="288" target="1050">
			<data key="weight">-0.062</data>
		</edge>
		<edge source="712" target="945">
			<data key="weight">-0.067</data>
		</edge>
		<edge source="427" target="645">
			<data key="weight">-0.075</data>
		</edge>
		<edge source="770" target="1003">
			<data key="weight">-0.104</data>
		</edge>
		<edge source="637" target="948">
			<data key="weight">-0.119</data>
		</edge>
		<edge source="632" target="983">
			<data key="weight">-0.083</data>
		</edge>
		<edge source="243" target="882">
			<data key="weight">-0.056</data>
		</edge>
		<edge source="900" target="1003">
			<data key="weight">-0.073</data>
		</edge>
		<edge source="136" target="939">
			<data key="weight">-0.083</data>
		</edge>
		<edge source="436" target="1023">
			<data key="weight">-0.111</data>
		</edge>
		<edge source="286" target="983">
			<data key="weight">-0.113</data>
		</edge>
		<edge source="451" target="853">
			<data key="weight">-0.069</data>
		</edge>
		<edge source="165" target="1047">
			<data key="weight">-0.094</data>
		</edge>
		<edge source="376" target="981">
			<data key="weight">-0.102</data>
		</edge>
		<edge source="33" target="992">
			<data key="weight">-0.077</data>
		</edge>
		<edge source="366" target="1188">
			<data key="weight">-0.090</data>
		</edge>
		<edge source="228" target="1012">
			<data key="weight">-0.081</data>
		</edge>
		<edge source="754" target="776">
			<data key="weight">-0.118</data>
		</edge>
		<edge source="939" target="992">
			<data key="weight">-0.161</data>
		</edge>
		<edge source="388" target="937">
			<data key="weight">-0.102</data>
		</edge>
		<edge source="814" target="986">
			<data key="weight">-0.073</data>
		</edge>
		<edge source="560" target="928">
			<data key="weight">-0.083</data>
		</edge>
		<edge source="422" target="556">
			<data key="weight">-0.140</data>
		</edge>
		<edge source="136" target="722">
			<data key="weight">-0.062</data>
		</edge>
		<edge source="641" target="943">
			<data key="weight">-0.127</data>
		</edge>
		<edge source="427" target="663">
			<data key="weight">-0.084</data>
		</edge>
		<edge source="667" target="904">
			<data key="weight">-0.081</data>
		</edge>
		<edge source="197" target="754">
			<data key="weight">-0.117</data>
		</edge>
		<edge source="802" target="855">
			<data key="weight">-0.065</data>
		</edge>
		<edge source="450" target="986">
			<data key="weight">-0.076</data>
		</edge>
		<edge source="237" target="840">
			<data key="weight">-0.112</data>
		</edge>
		<edge source="220" target="680">
			<data key="weight">-0.063</data>
		</edge>
		<edge source="1003" target="1048">
			<data key="weight">-0.093</data>
		</edge>
		<edge source="228" target="290">
			<data key="weight">-0.061</data>
		</edge>
		<edge source="822" target="925">
			<data key="weight">-0.064</data>
		</edge>
		<edge source="427" target="609">
			<data key="weight">-0.076</data>
		</edge>
		<edge source="641" target="858">
			<data key="weight">-0.083</data>
		</edge>
		<edge source="756" target="1009">
			<data key="weight">-0.150</data>
		</edge>
		<edge source="165" target="1051">
			<data key="weight">-0.080</data>
		</edge>
		<edge source="738" target="982">
			<data key="weight">-0.093</data>
		</edge>
		<edge source="714" target="839">
			<data key="weight">-0.068</data>
		</edge>
		<edge source="664" target="756">
			<data key="weight">-0.078</data>
		</edge>
		<edge source="197" target="840">
			<data key="weight">-0.115</data>
		</edge>
		<edge source="635" target="992">
			<data key="weight">-0.065</data>
		</edge>
		<edge source="404" target="828">
			<data key="weight">-0.088</data>
		</edge>
		<edge source="294" target="607">
			<data key="weight">-0.072</data>
		</edge>
		<edge source="626" target="1051">
			<data key="weight">-0.051</data>
		</edge>
		<edge source="369" target="385">
			<data key="weight">-0.079</data>
		</edge>
		<edge source="417" target="933">
			<data key="weight">-0.072</data>
		</edge>
		<edge source="147" target="657">
			<data key="weight">-0.077</data>
		</edge>
		<edge source="420" target="722">
			<data key="weight">-0.090</data>
		</edge>
		<edge source="756" target="835">
			<data key="weight">-0.065</data>
		</edge>
		<edge source="452" target="840">
			<data key="weight">-0.069</data>
		</edge>
		<edge source="440" target="760">
			<data key="weight">-0.087</data>
		</edge>
		<edge source="738" target="1012">
			<data key="weight">-0.086</data>
		</edge>
		<edge source="607" target="1012">
			<data key="weight">-0.080</data>
		</edge>
		<edge source="440" target="918">
			<data key="weight">-0.078</data>
		</edge>
		<edge source="486" target="677">
			<data key="weight">-0.076</data>
		</edge>
		<edge source="669" target="997">
			<data key="weight">-0.085</data>
		</edge>
		<edge source="208" target="839">
			<data key="weight">-0.098</data>
		</edge>
		<edge source="175" target="991">
			<data key="weight">-0.082</data>
		</edge>
		<edge source="430" target="699">
			<data key="weight">-0.066</data>
		</edge>
		<edge source="33" target="1000">
			<data key="weight">-0.060</data>
		</edge>
		<edge source="859" target="1188">
			<data key="weight">-0.074</data>
		</edge>
		<edge source="312" target="931">
			<data key="weight">-0.061</data>
		</edge>
		<edge source="747" target="1003">
			<data key="weight">-0.069</data>
		</edge>
		<edge source="375" target="1039">
			<data key="weight">-0.120</data>
		</edge>
		<edge source="290" target="865">
			<data key="weight">-0.077</data>
		</edge>
		<edge source="185" target="1188">
			<data key="weight">-0.070</data>
		</edge>
		<edge source="427" target="836">
			<data key="weight">-0.133</data>
		</edge>
		<edge source="396" target="1010">
			<data key="weight">-0.070</data>
		</edge>
		<edge source="714" target="1023">
			<data key="weight">-0.087</data>
		</edge>
		<edge source="401" target="851">
			<data key="weight">-0.075</data>
		</edge>
		<edge source="608" target="994">
			<data key="weight">-0.080</data>
		</edge>
		<edge source="441" target="760">
			<data key="weight">-0.094</data>
		</edge>
		<edge source="170" target="194">
			<data key="weight">-0.064</data>
		</edge>
		<edge source="170" target="425">
			<data key="weight">-0.079</data>
		</edge>
		<edge source="939" target="949">
			<data key="weight">-0.115</data>
		</edge>
		<edge source="177" target="723">
			<data key="weight">-0.066</data>
		</edge>
		<edge source="229" target="840">
			<data key="weight">-0.111</data>
		</edge>
		<edge source="304" target="1051">
			<data key="weight">-0.122</data>
		</edge>
		<edge source="402" target="914">
			<data key="weight">-0.064</data>
		</edge>
		<edge source="161" target="1045">
			<data key="weight">-0.105</data>
		</edge>
		<edge source="746" target="982">
			<data key="weight">-0.073</data>
		</edge>
		<edge source="434" target="1050">
			<data key="weight">-0.058</data>
		</edge>
		<edge source="289" target="687">
			<data key="weight">-0.063</data>
		</edge>
		<edge source="772" target="1190">
			<data key="weight">-0.058</data>
		</edge>
		<edge source="285" target="841">
			<data key="weight">-0.063</data>
		</edge>
		<edge source="443" target="840">
			<data key="weight">-0.077</data>
		</edge>
		<edge source="404" target="994">
			<data key="weight">-0.156</data>
		</edge>
		<edge source="206" target="494">
			<data key="weight">-0.055</data>
		</edge>
		<edge source="160" target="497">
			<data key="weight">-0.079</data>
		</edge>
		<edge source="250" target="1040">
			<data key="weight">-0.064</data>
		</edge>
		<edge source="606" target="928">
			<data key="weight">-0.075</data>
		</edge>
		<edge source="398" target="1007">
			<data key="weight">-0.065</data>
		</edge>
		<edge source="836" target="854">
			<data key="weight">-0.090</data>
		</edge>
		<edge source="922" target="1048">
			<data key="weight">-0.167</data>
		</edge>
		<edge source="194" target="943">
			<data key="weight">-0.076</data>
		</edge>
		<edge source="303" target="748">
			<data key="weight">-0.083</data>
		</edge>
		<edge source="776" target="945">
			<data key="weight">-0.074</data>
		</edge>
		<edge source="661" target="781">
			<data key="weight">-0.081</data>
		</edge>
		<edge source="811" target="983">
			<data key="weight">-0.102</data>
		</edge>
		<edge source="820" target="839">
			<data key="weight">-0.079</data>
		</edge>
		<edge source="288" target="898">
			<data key="weight">-0.060</data>
		</edge>
		<edge source="109" target="140">
			<data key="weight">-0.075</data>
		</edge>
		<edge source="219" target="768">
			<data key="weight">-0.082</data>
		</edge>
		<edge source="426" target="1040">
			<data key="weight">-0.222</data>
		</edge>
		<edge source="772" target="887">
			<data key="weight">-0.068</data>
		</edge>
		<edge source="821" target="991">
			<data key="weight">-0.076</data>
		</edge>
		<edge source="303" target="707">
			<data key="weight">-0.087</data>
		</edge>
		<edge source="632" target="997">
			<data key="weight">-0.061</data>
		</edge>
		<edge source="303" target="742">
			<data key="weight">-0.074</data>
		</edge>
		<edge source="855" target="1046">
			<data key="weight">-0.136</data>
		</edge>
		<edge source="756" target="901">
			<data key="weight">-0.103</data>
		</edge>
		<edge source="210" target="754">
			<data key="weight">-0.101</data>
		</edge>
		<edge source="945" target="981">
			<data key="weight">-0.081</data>
		</edge>
		<edge source="395" target="997">
			<data key="weight">-0.073</data>
		</edge>
		<edge source="434" target="701">
			<data key="weight">-0.054</data>
		</edge>
		<edge source="307" target="808">
			<data key="weight">-0.064</data>
		</edge>
		<edge source="948" target="983">
			<data key="weight">-0.076</data>
		</edge>
		<edge source="178" target="814">
			<data key="weight">-0.056</data>
		</edge>
		<edge source="143" target="427">
			<data key="weight">-0.065</data>
		</edge>
		<edge source="345" target="836">
			<data key="weight">-0.073</data>
		</edge>
		<edge source="805" target="813">
			<data key="weight">-0.069</data>
		</edge>
		<edge source="708" target="943">
			<data key="weight">-0.069</data>
		</edge>
		<edge source="805" target="949">
			<data key="weight">-0.073</data>
		</edge>
		<edge source="187" target="1040">
			<data key="weight">-0.124</data>
		</edge>
		<edge source="860" target="914">
			<data key="weight">-0.103</data>
		</edge>
		<edge source="606" target="781">
			<data key="weight">-0.063</data>
		</edge>
		<edge source="165" target="582">
			<data key="weight">-0.053</data>
		</edge>
		<edge source="853" target="872">
			<data key="weight">-0.069</data>
		</edge>
		<edge source="178" target="655">
			<data key="weight">-0.088</data>
		</edge>
		<edge source="420" target="851">
			<data key="weight">-0.099</data>
		</edge>
		<edge source="939" target="948">
			<data key="weight">-0.121</data>
		</edge>
		<edge source="400" target="654">
			<data key="weight">-0.074</data>
		</edge>
		<edge source="419" target="981">
			<data key="weight">-0.114</data>
		</edge>
		<edge source="203" target="945">
			<data key="weight">-0.112</data>
		</edge>
		<edge source="654" target="655">
			<data key="weight">-0.134</data>
		</edge>
		<edge source="305" target="983">
			<data key="weight">-0.137</data>
		</edge>
		<edge source="278" target="935">
			<data key="weight">-0.050</data>
		</edge>
		<edge source="178" target="860">
			<data key="weight">-0.115</data>
		</edge>
		<edge source="401" target="981">
			<data key="weight">-0.071</data>
		</edge>
		<edge source="392" target="638">
			<data key="weight">-0.051</data>
		</edge>
		<edge source="674" target="1039">
			<data key="weight">-0.074</data>
		</edge>
		<edge source="143" target="760">
			<data key="weight">-0.101</data>
		</edge>
		<edge source="368" target="982">
			<data key="weight">-0.070</data>
		</edge>
		<edge source="143" target="772">
			<data key="weight">-0.075</data>
		</edge>
		<edge source="245" target="654">
			<data key="weight">-0.098</data>
		</edge>
		<edge source="631" target="677">
			<data key="weight">-0.067</data>
		</edge>
		<edge source="366" target="696">
			<data key="weight">-0.080</data>
		</edge>
		<edge source="556" target="841">
			<data key="weight">-0.115</data>
		</edge>
		<edge source="440" target="991">
			<data key="weight">-0.085</data>
		</edge>
		<edge source="784" target="1050">
			<data key="weight">-0.070</data>
		</edge>
		<edge source="185" target="933">
			<data key="weight">-0.070</data>
		</edge>
		<edge source="630" target="930">
			<data key="weight">-0.068</data>
		</edge>
		<edge source="641" target="1047">
			<data key="weight">-0.116</data>
		</edge>
		<edge source="367" target="914">
			<data key="weight">-0.092</data>
		</edge>
		<edge source="766" target="859">
			<data key="weight">-0.073</data>
		</edge>
		<edge source="667" target="1045">
			<data key="weight">-0.064</data>
		</edge>
		<edge source="661" target="943">
			<data key="weight">-0.066</data>
		</edge>
		<edge source="117" target="807">
			<data key="weight">-0.060</data>
		</edge>
		<edge source="657" target="992">
			<data key="weight">-0.133</data>
		</edge>
		<edge source="584" target="840">
			<data key="weight">-0.091</data>
		</edge>
		<edge source="197" target="1046">
			<data key="weight">-0.089</data>
		</edge>
		<edge source="190" target="285">
			<data key="weight">-0.051</data>
		</edge>
		<edge source="391" target="949">
			<data key="weight">-0.070</data>
		</edge>
		<edge source="811" target="859">
			<data key="weight">-0.060</data>
		</edge>
		<edge source="753" target="1000">
			<data key="weight">-0.071</data>
		</edge>
		<edge source="306" target="1050">
			<data key="weight">-0.090</data>
		</edge>
		<edge source="162" target="500">
			<data key="weight">-0.066</data>
		</edge>
		<edge source="428" target="1039">
			<data key="weight">-0.068</data>
		</edge>
		<edge source="766" target="864">
			<data key="weight">-0.081</data>
		</edge>
		<edge source="515" target="853">
			<data key="weight">-0.090</data>
		</edge>
		<edge source="660" target="997">
			<data key="weight">-0.080</data>
		</edge>
		<edge source="743" target="1039">
			<data key="weight">-0.175</data>
		</edge>
		<edge source="160" target="560">
			<data key="weight">-0.067</data>
		</edge>
		<edge source="369" target="941">
			<data key="weight">-0.079</data>
		</edge>
		<edge source="893" target="930">
			<data key="weight">-0.073</data>
		</edge>
		<edge source="208" target="305">
			<data key="weight">-0.065</data>
		</edge>
		<edge source="808" target="1049">
			<data key="weight">-0.065</data>
		</edge>
		<edge source="663" target="851">
			<data key="weight">-0.110</data>
		</edge>
		<edge source="290" target="814">
			<data key="weight">-0.073</data>
		</edge>
		<edge source="742" target="1023">
			<data key="weight">-0.089</data>
		</edge>
		<edge source="409" target="609">
			<data key="weight">-0.098</data>
		</edge>
		<edge source="607" target="858">
			<data key="weight">-0.090</data>
		</edge>
		<edge source="229" target="772">
			<data key="weight">-0.073</data>
		</edge>
		<edge source="409" target="679">
			<data key="weight">-0.087</data>
		</edge>
		<edge source="202" target="379">
			<data key="weight">-0.050</data>
		</edge>
		<edge source="835" target="945">
			<data key="weight">-0.076</data>
		</edge>
		<edge source="165" target="514">
			<data key="weight">-0.052</data>
		</edge>
		<edge source="203" target="386">
			<data key="weight">-0.065</data>
		</edge>
		<edge source="654" target="997">
			<data key="weight">-0.203</data>
		</edge>
		<edge source="383" target="840">
			<data key="weight">-0.071</data>
		</edge>
		<edge source="411" target="430">
			<data key="weight">-0.102</data>
		</edge>
		<edge source="33" target="289">
			<data key="weight">-0.080</data>
		</edge>
		<edge source="404" target="844">
			<data key="weight">-0.083</data>
		</edge>
		<edge source="422" target="931">
			<data key="weight">-0.091</data>
		</edge>
		<edge source="161" target="378">
			<data key="weight">-0.061</data>
		</edge>
		<edge source="488" target="1048">
			<data key="weight">-0.066</data>
		</edge>
		<edge source="657" target="801">
			<data key="weight">-0.082</data>
		</edge>
		<edge source="942" target="1046">
			<data key="weight">-0.112</data>
		</edge>
		<edge source="293" target="858">
			<data key="weight">-0.157</data>
		</edge>
		<edge source="411" target="626">
			<data key="weight">-0.088</data>
		</edge>
		<edge source="714" target="1045">
			<data key="weight">-0.064</data>
		</edge>
		<edge source="412" target="981">
			<data key="weight">-0.106</data>
		</edge>
		<edge source="141" target="404">
			<data key="weight">-0.102</data>
		</edge>
		<edge source="643" target="935">
			<data key="weight">-0.073</data>
		</edge>
		<edge source="412" target="643">
			<data key="weight">-0.074</data>
		</edge>
		<edge source="291" target="904">
			<data key="weight">-0.090</data>
		</edge>
		<edge source="1023" target="1189">
			<data key="weight">-0.062</data>
		</edge>
		<edge source="414" target="1047">
			<data key="weight">-0.085</data>
		</edge>
		<edge source="997" target="1039">
			<data key="weight">-0.295</data>
		</edge>
		<edge source="164" target="840">
			<data key="weight">-0.077</data>
		</edge>
		<edge source="345" target="808">
			<data key="weight">-0.088</data>
		</edge>
		<edge source="414" target="945">
			<data key="weight">-0.068</data>
		</edge>
		<edge source="194" target="1002">
			<data key="weight">-0.068</data>
		</edge>
		<edge source="816" target="922">
			<data key="weight">-0.076</data>
		</edge>
		<edge source="432" target="494">
			<data key="weight">-0.061</data>
		</edge>
		<edge source="178" target="1049">
			<data key="weight">-0.107</data>
		</edge>
		<edge source="33" target="925">
			<data key="weight">-0.101</data>
		</edge>
		<edge source="203" target="500">
			<data key="weight">-0.073</data>
		</edge>
		<edge source="411" target="701">
			<data key="weight">-0.081</data>
		</edge>
		<edge source="860" target="997">
			<data key="weight">-0.100</data>
		</edge>
		<edge source="1003" target="1045">
			<data key="weight">-0.123</data>
		</edge>
		<edge source="140" target="1046">
			<data key="weight">-0.066</data>
		</edge>
		<edge source="426" target="641">
			<data key="weight">-0.088</data>
		</edge>
		<edge source="403" target="943">
			<data key="weight">-0.093</data>
		</edge>
		<edge source="859" target="1050">
			<data key="weight">-0.084</data>
		</edge>
		<edge source="409" target="1006">
			<data key="weight">-0.106</data>
		</edge>
		<edge source="437" target="753">
			<data key="weight">-0.084</data>
		</edge>
		<edge source="738" target="997">
			<data key="weight">-0.068</data>
		</edge>
		<edge source="753" target="856">
			<data key="weight">-0.117</data>
		</edge>
		<edge source="660" target="991">
			<data key="weight">-0.064</data>
		</edge>
		<edge source="393" target="411">
			<data key="weight">-0.089</data>
		</edge>
		<edge source="140" target="939">
			<data key="weight">-0.082</data>
		</edge>
		<edge source="723" target="807">
			<data key="weight">-0.060</data>
		</edge>
		<edge source="220" target="770">
			<data key="weight">-0.082</data>
		</edge>
		<edge source="756" target="840">
			<data key="weight">-0.093</data>
		</edge>
		<edge source="807" target="943">
			<data key="weight">-0.099</data>
		</edge>
		<edge source="412" target="810">
			<data key="weight">-0.073</data>
		</edge>
		<edge source="304" target="941">
			<data key="weight">-0.070</data>
		</edge>
		<edge source="366" target="583">
			<data key="weight">-0.078</data>
		</edge>
		<edge source="145" target="1051">
			<data key="weight">-0.061</data>
		</edge>
		<edge source="419" target="655">
			<data key="weight">-0.086</data>
		</edge>
		<edge source="194" target="949">
			<data key="weight">-0.091</data>
		</edge>
		<edge source="771" target="937">
			<data key="weight">-0.077</data>
		</edge>
		<edge source="411" target="946">
			<data key="weight">-0.198</data>
		</edge>
		<edge source="199" target="981">
			<data key="weight">-0.107</data>
		</edge>
		<edge source="486" target="1003">
			<data key="weight">-0.066</data>
		</edge>
		<edge source="833" target="1023">
			<data key="weight">-0.079</data>
		</edge>
		<edge source="303" target="900">
			<data key="weight">-0.087</data>
		</edge>
		<edge source="175" target="367">
			<data key="weight">-0.062</data>
		</edge>
		<edge source="409" target="632">
			<data key="weight">-0.076</data>
		</edge>
		<edge source="403" target="1051">
			<data key="weight">-0.138</data>
		</edge>
		<edge source="514" target="981">
			<data key="weight">-0.118</data>
		</edge>
		<edge source="814" target="991">
			<data key="weight">-0.083</data>
		</edge>
		<edge source="203" target="842">
			<data key="weight">-0.066</data>
		</edge>
		<edge source="816" target="1039">
			<data key="weight">-0.089</data>
		</edge>
		<edge source="287" target="420">
			<data key="weight">-0.061</data>
		</edge>
		<edge source="365" target="1039">
			<data key="weight">-0.256</data>
		</edge>
		<edge source="294" target="510">
			<data key="weight">-0.074</data>
		</edge>
		<edge source="376" target="559">
			<data key="weight">-0.078</data>
		</edge>
		<edge source="500" target="1040">
			<data key="weight">-0.103</data>
		</edge>
		<edge source="867" target="922">
			<data key="weight">-0.110</data>
		</edge>
		<edge source="145" target="1045">
			<data key="weight">-0.094</data>
		</edge>
		<edge source="675" target="1039">
			<data key="weight">-0.198</data>
		</edge>
		<edge source="737" target="938">
			<data key="weight">-0.068</data>
		</edge>
		<edge source="760" target="806">
			<data key="weight">-0.067</data>
		</edge>
		<edge source="202" target="949">
			<data key="weight">-0.083</data>
		</edge>
		<edge source="836" target="945">
			<data key="weight">-0.116</data>
		</edge>
		<edge source="655" target="1049">
			<data key="weight">-0.110</data>
		</edge>
		<edge source="637" target="760">
			<data key="weight">-0.085</data>
		</edge>
		<edge source="856" target="1050">
			<data key="weight">-0.086</data>
		</edge>
		<edge source="829" target="1046">
			<data key="weight">-0.060</data>
		</edge>
		<edge source="400" target="655">
			<data key="weight">-0.064</data>
		</edge>
		<edge source="285" target="808">
			<data key="weight">-0.074</data>
		</edge>
		<edge source="711" target="992">
			<data key="weight">-0.055</data>
		</edge>
		<edge source="560" target="949">
			<data key="weight">-0.108</data>
		</edge>
		<edge source="366" target="803">
			<data key="weight">-0.067</data>
		</edge>
		<edge source="180" target="801">
			<data key="weight">-0.078</data>
		</edge>
		<edge source="640" target="925">
			<data key="weight">-0.093</data>
		</edge>
		<edge source="245" target="766">
			<data key="weight">-0.065</data>
		</edge>
		<edge source="425" target="981">
			<data key="weight">-0.171</data>
		</edge>
		<edge source="161" target="1040">
			<data key="weight">-0.123</data>
		</edge>
		<edge source="312" target="853">
			<data key="weight">-0.076</data>
		</edge>
		<edge source="422" target="666">
			<data key="weight">-0.072</data>
		</edge>
		<edge source="511" target="773">
			<data key="weight">-0.067</data>
		</edge>
		<edge source="663" target="779">
			<data key="weight">-0.076</data>
		</edge>
		<edge source="180" target="938">
			<data key="weight">-0.071</data>
		</edge>
		<edge source="276" target="914">
			<data key="weight">-0.118</data>
		</edge>
		<edge source="489" target="928">
			<data key="weight">-0.079</data>
		</edge>
		<edge source="395" target="409">
			<data key="weight">-0.066</data>
		</edge>
		<edge source="814" target="1002">
			<data key="weight">-0.072</data>
		</edge>
		<edge source="365" target="922">
			<data key="weight">-0.067</data>
		</edge>
		<edge source="498" target="992">
			<data key="weight">-0.073</data>
		</edge>
		<edge source="162" target="1050">
			<data key="weight">-0.084</data>
		</edge>
		<edge source="312" target="756">
			<data key="weight">-0.071</data>
		</edge>
		<edge source="391" target="922">
			<data key="weight">-0.078</data>
		</edge>
		<edge source="838" target="918">
			<data key="weight">-0.118</data>
		</edge>
		<edge source="221" target="770">
			<data key="weight">-0.071</data>
		</edge>
		<edge source="579" target="1010">
			<data key="weight">-0.079</data>
		</edge>
		<edge source="434" target="645">
			<data key="weight">-0.076</data>
		</edge>
		<edge source="178" target="498">
			<data key="weight">-0.061</data>
		</edge>
		<edge source="165" target="635">
			<data key="weight">-0.054</data>
		</edge>
		<edge source="770" target="941">
			<data key="weight">-0.083</data>
		</edge>
		<edge source="185" target="828">
			<data key="weight">-0.056</data>
		</edge>
		<edge source="109" target="922">
			<data key="weight">-0.129</data>
		</edge>
		<edge source="754" target="807">
			<data key="weight">-0.160</data>
		</edge>
		<edge source="745" target="892">
			<data key="weight">-0.063</data>
		</edge>
		<edge source="303" target="749">
			<data key="weight">-0.082</data>
		</edge>
		<edge source="404" target="847">
			<data key="weight">-0.081</data>
		</edge>
		<edge source="639" target="807">
			<data key="weight">-0.054</data>
		</edge>
		<edge source="933" target="1046">
			<data key="weight">-0.104</data>
		</edge>
		<edge source="161" target="422">
			<data key="weight">-0.113</data>
		</edge>
		<edge source="683" target="1045">
			<data key="weight">-0.055</data>
		</edge>
		<edge source="409" target="797">
			<data key="weight">-0.066</data>
		</edge>
		<edge source="304" target="925">
			<data key="weight">-0.111</data>
		</edge>
		<edge source="723" target="930">
			<data key="weight">-0.069</data>
		</edge>
		<edge source="705" target="840">
			<data key="weight">-0.085</data>
		</edge>
		<edge source="763" target="860">
			<data key="weight">-0.157</data>
		</edge>
		<edge source="138" target="677">
			<data key="weight">-0.067</data>
		</edge>
		<edge source="400" target="643">
			<data key="weight">-0.066</data>
		</edge>
		<edge source="305" target="625">
			<data key="weight">-0.051</data>
		</edge>
		<edge source="239" target="304">
			<data key="weight">-0.069</data>
		</edge>
		<edge source="284" target="1051">
			<data key="weight">-0.064</data>
		</edge>
		<edge source="626" target="1045">
			<data key="weight">-0.078</data>
		</edge>
		<edge source="607" target="867">
			<data key="weight">-0.086</data>
		</edge>
		<edge source="292" target="497">
			<data key="weight">-0.066</data>
		</edge>
		<edge source="175" target="1045">
			<data key="weight">-0.053</data>
		</edge>
		<edge source="290" target="1040">
			<data key="weight">-0.179</data>
		</edge>
		<edge source="369" target="436">
			<data key="weight">-0.070</data>
		</edge>
		<edge source="808" target="943">
			<data key="weight">-0.122</data>
		</edge>
		<edge source="170" target="742">
			<data key="weight">-0.059</data>
		</edge>
		<edge source="426" target="828">
			<data key="weight">-0.064</data>
		</edge>
		<edge source="285" target="856">
			<data key="weight">-0.068</data>
		</edge>
		<edge source="159" target="1045">
			<data key="weight">-0.064</data>
		</edge>
		<edge source="366" target="839">
			<data key="weight">-0.103</data>
		</edge>
		<edge source="285" target="997">
			<data key="weight">-0.065</data>
		</edge>
		<edge source="195" target="944">
			<data key="weight">-0.084</data>
		</edge>
		<edge source="286" target="840">
			<data key="weight">-0.082</data>
		</edge>
		<edge source="140" target="404">
			<data key="weight">-0.092</data>
		</edge>
		<edge source="425" target="905">
			<data key="weight">-0.081</data>
		</edge>
		<edge source="219" target="942">
			<data key="weight">-0.077</data>
		</edge>
		<edge source="293" target="451">
			<data key="weight">-0.070</data>
		</edge>
		<edge source="141" target="416">
			<data key="weight">-0.077</data>
		</edge>
		<edge source="452" target="858">
			<data key="weight">-0.067</data>
		</edge>
		<edge source="177" target="839">
			<data key="weight">-0.082</data>
		</edge>
		<edge source="206" target="933">
			<data key="weight">-0.075</data>
		</edge>
		<edge source="556" target="805">
			<data key="weight">-0.078</data>
		</edge>
		<edge source="708" target="925">
			<data key="weight">-0.064</data>
		</edge>
		<edge source="185" target="1045">
			<data key="weight">-0.137</data>
		</edge>
		<edge source="208" target="1040">
			<data key="weight">-0.091</data>
		</edge>
		<edge source="744" target="918">
			<data key="weight">-0.099</data>
		</edge>
		<edge source="246" target="935">
			<data key="weight">-0.086</data>
		</edge>
		<edge source="141" target="186">
			<data key="weight">-0.079</data>
		</edge>
		<edge source="657" target="839">
			<data key="weight">-0.069</data>
		</edge>
		<edge source="776" target="856">
			<data key="weight">-0.074</data>
		</edge>
		<edge source="631" target="839">
			<data key="weight">-0.096</data>
		</edge>
		<edge source="851" target="941">
			<data key="weight">-0.086</data>
		</edge>
		<edge source="802" target="946">
			<data key="weight">-0.066</data>
		</edge>
		<edge source="411" target="713">
			<data key="weight">-0.101</data>
		</edge>
		<edge source="657" target="721">
			<data key="weight">-0.057</data>
		</edge>
		<edge source="392" target="808">
			<data key="weight">-0.065</data>
		</edge>
		<edge source="766" target="943">
			<data key="weight">-0.114</data>
		</edge>
		<edge source="678" target="756">
			<data key="weight">-0.086</data>
		</edge>
		<edge source="430" target="943">
			<data key="weight">-0.104</data>
		</edge>
		<edge source="116" target="832">
			<data key="weight">-0.067</data>
		</edge>
		<edge source="772" target="851">
			<data key="weight">-0.115</data>
		</edge>
		<edge source="844" target="1003">
			<data key="weight">-0.084</data>
		</edge>
		<edge source="404" target="1023">
			<data key="weight">-0.161</data>
		</edge>
		<edge source="422" target="770">
			<data key="weight">-0.153</data>
		</edge>
		<edge source="948" target="992">
			<data key="weight">-0.114</data>
		</edge>
		<edge source="169" target="928">
			<data key="weight">-0.057</data>
		</edge>
		<edge source="557" target="1002">
			<data key="weight">-0.070</data>
		</edge>
		<edge source="765" target="948">
			<data key="weight">-0.138</data>
		</edge>
		<edge source="856" target="944">
			<data key="weight">-0.172</data>
		</edge>
		<edge source="420" target="918">
			<data key="weight">-0.102</data>
		</edge>
		<edge source="203" target="752">
			<data key="weight">-0.065</data>
		</edge>
		<edge source="641" target="904">
			<data key="weight">-0.084</data>
		</edge>
		<edge source="303" target="1004">
			<data key="weight">-0.068</data>
		</edge>
		<edge source="741" target="1007">
			<data key="weight">-0.068</data>
		</edge>
		<edge source="721" target="904">
			<data key="weight">-0.066</data>
		</edge>
		<edge source="293" target="889">
			<data key="weight">-0.054</data>
		</edge>
		<edge source="435" target="839">
			<data key="weight">-0.079</data>
		</edge>
		<edge source="609" target="982">
			<data key="weight">-0.091</data>
		</edge>
		<edge source="939" target="998">
			<data key="weight">-0.068</data>
		</edge>
		<edge source="436" target="754">
			<data key="weight">-0.095</data>
		</edge>
		<edge source="643" target="944">
			<data key="weight">-0.148</data>
		</edge>
		<edge source="304" target="677">
			<data key="weight">-0.094</data>
		</edge>
		<edge source="137" target="856">
			<data key="weight">-0.074</data>
		</edge>
		<edge source="291" target="677">
			<data key="weight">-0.067</data>
		</edge>
		<edge source="392" target="772">
			<data key="weight">-0.054</data>
		</edge>
		<edge source="305" target="992">
			<data key="weight">-0.104</data>
		</edge>
		<edge source="853" target="1051">
			<data key="weight">-0.135</data>
		</edge>
		<edge source="749" target="994">
			<data key="weight">-0.079</data>
		</edge>
		<edge source="667" target="922">
			<data key="weight">-0.099</data>
		</edge>
		<edge source="659" target="1003">
			<data key="weight">-0.089</data>
		</edge>
		<edge source="641" target="997">
			<data key="weight">-0.119</data>
		</edge>
		<edge source="109" target="294">
			<data key="weight">-0.066</data>
		</edge>
		<edge source="847" target="992">
			<data key="weight">-0.165</data>
		</edge>
		<edge source="834" target="1045">
			<data key="weight">-0.106</data>
		</edge>
		<edge source="411" target="859">
			<data key="weight">-0.133</data>
		</edge>
		<edge source="609" target="808">
			<data key="weight">-0.069</data>
		</edge>
		<edge source="675" target="1051">
			<data key="weight">-0.086</data>
		</edge>
		<edge source="304" target="724">
			<data key="weight">-0.065</data>
		</edge>
		<edge source="654" target="981">
			<data key="weight">-0.212</data>
		</edge>
		<edge source="421" target="925">
			<data key="weight">-0.072</data>
		</edge>
		<edge source="811" target="928">
			<data key="weight">-0.079</data>
		</edge>
		<edge source="560" target="781">
			<data key="weight">-0.082</data>
		</edge>
		<edge source="315" target="918">
			<data key="weight">-0.092</data>
		</edge>
		<edge source="204" target="366">
			<data key="weight">-0.062</data>
		</edge>
		<edge source="378" target="840">
			<data key="weight">-0.098</data>
		</edge>
		<edge source="384" target="851">
			<data key="weight">-0.086</data>
		</edge>
		<edge source="654" target="937">
			<data key="weight">-0.173</data>
		</edge>
		<edge source="869" target="1045">
			<data key="weight">-0.050</data>
		</edge>
		<edge source="644" target="1007">
			<data key="weight">-0.093</data>
		</edge>
		<edge source="396" target="933">
			<data key="weight">-0.088</data>
		</edge>
		<edge source="434" target="939">
			<data key="weight">-0.091</data>
		</edge>
		<edge source="180" target="1051">
			<data key="weight">-0.056</data>
		</edge>
		<edge source="666" target="1040">
			<data key="weight">-0.060</data>
		</edge>
		<edge source="853" target="990">
			<data key="weight">-0.077</data>
		</edge>
		<edge source="654" target="930">
			<data key="weight">-0.122</data>
		</edge>
		<edge source="284" target="657">
			<data key="weight">-0.070</data>
		</edge>
		<edge source="493" target="918">
			<data key="weight">-0.115</data>
		</edge>
		<edge source="779" target="867">
			<data key="weight">-0.093</data>
		</edge>
		<edge source="846" target="992">
			<data key="weight">-0.071</data>
		</edge>
		<edge source="854" target="1045">
			<data key="weight">-0.252</data>
		</edge>
		<edge source="700" target="904">
			<data key="weight">-0.069</data>
		</edge>
		<edge source="306" target="742">
			<data key="weight">-0.061</data>
		</edge>
		<edge source="798" target="943">
			<data key="weight">-0.078</data>
		</edge>
		<edge source="411" target="417">
			<data key="weight">-0.096</data>
		</edge>
		<edge source="217" target="1040">
			<data key="weight">-0.106</data>
		</edge>
		<edge source="165" target="947">
			<data key="weight">-0.080</data>
		</edge>
		<edge source="770" target="989">
			<data key="weight">-0.075</data>
		</edge>
		<edge source="381" target="898">
			<data key="weight">-0.095</data>
		</edge>
		<edge source="155" target="417">
			<data key="weight">-0.063</data>
		</edge>
		<edge source="343" target="904">
			<data key="weight">-0.075</data>
		</edge>
		<edge source="512" target="925">
			<data key="weight">-0.070</data>
		</edge>
		<edge source="836" target="1023">
			<data key="weight">-0.139</data>
		</edge>
		<edge source="632" target="928">
			<data key="weight">-0.067</data>
		</edge>
		<edge source="419" target="858">
			<data key="weight">-0.097</data>
		</edge>
		<edge source="398" target="992">
			<data key="weight">-0.075</data>
		</edge>
		<edge source="171" target="802">
			<data key="weight">-0.054</data>
		</edge>
		<edge source="770" target="1191">
			<data key="weight">-0.052</data>
		</edge>
		<edge source="765" target="994">
			<data key="weight">-0.102</data>
		</edge>
		<edge source="438" target="847">
			<data key="weight">-0.059</data>
		</edge>
		<edge source="185" target="847">
			<data key="weight">-0.070</data>
		</edge>
		<edge source="429" target="869">
			<data key="weight">-0.053</data>
		</edge>
		<edge source="285" target="858">
			<data key="weight">-0.129</data>
		</edge>
		<edge source="170" target="858">
			<data key="weight">-0.142</data>
		</edge>
		<edge source="245" target="1045">
			<data key="weight">-0.111</data>
		</edge>
		<edge source="172" target="1046">
			<data key="weight">-0.075</data>
		</edge>
		<edge source="738" target="840">
			<data key="weight">-0.063</data>
		</edge>
		<edge source="384" target="942">
			<data key="weight">-0.089</data>
		</edge>
		<edge source="513" target="859">
			<data key="weight">-0.055</data>
		</edge>
		<edge source="493" target="925">
			<data key="weight">-0.103</data>
		</edge>
		<edge source="146" target="992">
			<data key="weight">-0.064</data>
		</edge>
		<edge source="420" target="1003">
			<data key="weight">-0.084</data>
		</edge>
		<edge source="385" target="760">
			<data key="weight">-0.074</data>
		</edge>
		<edge source="393" target="654">
			<data key="weight">-0.083</data>
		</edge>
		<edge source="291" target="858">
			<data key="weight">-0.128</data>
		</edge>
		<edge source="411" target="579">
			<data key="weight">-0.097</data>
		</edge>
		<edge source="430" target="922">
			<data key="weight">-0.080</data>
		</edge>
		<edge source="860" target="983">
			<data key="weight">-0.146</data>
		</edge>
		<edge source="556" target="1048">
			<data key="weight">-0.163</data>
		</edge>
		<edge source="170" target="514">
			<data key="weight">-0.076</data>
		</edge>
		<edge source="853" target="989">
			<data key="weight">-0.092</data>
		</edge>
		<edge source="945" target="949">
			<data key="weight">-0.102</data>
		</edge>
		<edge source="427" target="858">
			<data key="weight">-0.141</data>
		</edge>
		<edge source="858" target="931">
			<data key="weight">-0.089</data>
		</edge>
		<edge source="418" target="948">
			<data key="weight">-0.082</data>
		</edge>
		<edge source="304" target="892">
			<data key="weight">-0.126</data>
		</edge>
		<edge source="756" target="810">
			<data key="weight">-0.060</data>
		</edge>
		<edge source="804" target="981">
			<data key="weight">-0.086</data>
		</edge>
		<edge source="947" target="1040">
			<data key="weight">-0.115</data>
		</edge>
		<edge source="187" target="412">
			<data key="weight">-0.109</data>
		</edge>
		<edge source="687" target="853">
			<data key="weight">-0.065</data>
		</edge>
		<edge source="654" target="1190">
			<data key="weight">-0.067</data>
		</edge>
		<edge source="302" target="1039">
			<data key="weight">-0.169</data>
		</edge>
		<edge source="304" target="921">
			<data key="weight">-0.136</data>
		</edge>
		<edge source="135" target="1023">
			<data key="weight">-0.087</data>
		</edge>
		<edge source="367" target="858">
			<data key="weight">-0.122</data>
		</edge>
		<edge source="630" target="766">
			<data key="weight">-0.069</data>
		</edge>
		<edge source="195" target="425">
			<data key="weight">-0.064</data>
		</edge>
		<edge source="411" target="633">
			<data key="weight">-0.132</data>
		</edge>
		<edge source="922" target="1040">
			<data key="weight">-0.184</data>
		</edge>
		<edge source="409" target="864">
			<data key="weight">-0.139</data>
		</edge>
		<edge source="109" target="660">
			<data key="weight">-0.056</data>
		</edge>
		<edge source="839" target="992">
			<data key="weight">-0.093</data>
		</edge>
		<edge source="315" target="753">
			<data key="weight">-0.068</data>
		</edge>
		<edge source="375" target="945">
			<data key="weight">-0.066</data>
		</edge>
		<edge source="249" target="946">
			<data key="weight">-0.093</data>
		</edge>
		<edge source="392" target="944">
			<data key="weight">-0.092</data>
		</edge>
		<edge source="281" target="768">
			<data key="weight">-0.067</data>
		</edge>
		<edge source="162" target="838">
			<data key="weight">-0.161</data>
		</edge>
		<edge source="404" target="859">
			<data key="weight">-0.085</data>
		</edge>
		<edge source="949" target="986">
			<data key="weight">-0.114</data>
		</edge>
		<edge source="432" target="643">
			<data key="weight">-0.063</data>
		</edge>
		<edge source="249" target="918">
			<data key="weight">-0.068</data>
		</edge>
		<edge source="170" target="641">
			<data key="weight">-0.114</data>
		</edge>
		<edge source="745" target="859">
			<data key="weight">-0.068</data>
		</edge>
		<edge source="914" target="1046">
			<data key="weight">-0.178</data>
		</edge>
		<edge source="305" target="1045">
			<data key="weight">-0.118</data>
		</edge>
		<edge source="411" target="905">
			<data key="weight">-0.103</data>
		</edge>
		<edge source="606" target="925">
			<data key="weight">-0.077</data>
		</edge>
		<edge source="203" target="765">
			<data key="weight">-0.091</data>
		</edge>
		<edge source="489" target="994">
			<data key="weight">-0.082</data>
		</edge>
		<edge source="202" target="677">
			<data key="weight">-0.087</data>
		</edge>
		<edge source="285" target="380">
			<data key="weight">-0.070</data>
		</edge>
		<edge source="386" target="914">
			<data key="weight">-0.086</data>
		</edge>
		<edge source="217" target="1023">
			<data key="weight">-0.081</data>
		</edge>
		<edge source="411" target="989">
			<data key="weight">-0.082</data>
		</edge>
		<edge source="645" target="798">
			<data key="weight">-0.078</data>
		</edge>
		<edge source="144" target="190">
			<data key="weight">-0.063</data>
		</edge>
		<edge source="512" target="982">
			<data key="weight">-0.087</data>
		</edge>
		<edge source="702" target="932">
			<data key="weight">-0.076</data>
		</edge>
		<edge source="765" target="944">
			<data key="weight">-0.114</data>
		</edge>
		<edge source="687" target="1040">
			<data key="weight">-0.071</data>
		</edge>
		<edge source="425" target="933">
			<data key="weight">-0.081</data>
		</edge>
		<edge source="343" target="836">
			<data key="weight">-0.068</data>
		</edge>
		<edge source="210" target="904">
			<data key="weight">-0.063</data>
		</edge>
		<edge source="632" target="1012">
			<data key="weight">-0.074</data>
		</edge>
		<edge source="872" target="1046">
			<data key="weight">-0.070</data>
		</edge>
		<edge source="303" target="835">
			<data key="weight">-0.070</data>
		</edge>
		<edge source="287" target="918">
			<data key="weight">-0.088</data>
		</edge>
		<edge source="203" target="773">
			<data key="weight">-0.079</data>
		</edge>
		<edge source="687" target="997">
			<data key="weight">-0.096</data>
		</edge>
		<edge source="798" target="819">
			<data key="weight">-0.066</data>
		</edge>
		<edge source="696" target="781">
			<data key="weight">-0.082</data>
		</edge>
		<edge source="381" target="411">
			<data key="weight">-0.081</data>
		</edge>
		<edge source="635" target="836">
			<data key="weight">-0.089</data>
		</edge>
		<edge source="185" target="916">
			<data key="weight">-0.059</data>
		</edge>
		<edge source="379" target="657">
			<data key="weight">-0.058</data>
		</edge>
		<edge source="289" target="927">
			<data key="weight">-0.075</data>
		</edge>
		<edge source="171" target="421">
			<data key="weight">-0.061</data>
		</edge>
		<edge source="376" target="851">
			<data key="weight">-0.116</data>
		</edge>
		<edge source="228" target="867">
			<data key="weight">-0.097</data>
		</edge>
		<edge source="33" target="836">
			<data key="weight">-0.064</data>
		</edge>
		<edge source="411" target="882">
			<data key="weight">-0.075</data>
		</edge>
		<edge source="488" target="1039">
			<data key="weight">-0.140</data>
		</edge>
		<edge source="635" target="948">
			<data key="weight">-0.064</data>
		</edge>
		<edge source="367" target="800">
			<data key="weight">-0.062</data>
		</edge>
		<edge source="932" target="1012">
			<data key="weight">-0.084</data>
		</edge>
		<edge source="703" target="832">
			<data key="weight">-0.062</data>
		</edge>
		<edge source="417" target="683">
			<data key="weight">-0.050</data>
		</edge>
		<edge source="366" target="808">
			<data key="weight">-0.105</data>
		</edge>
		<edge source="366" target="840">
			<data key="weight">-0.071</data>
		</edge>
		<edge source="488" target="981">
			<data key="weight">-0.162</data>
		</edge>
		<edge source="411" target="920">
			<data key="weight">-0.100</data>
		</edge>
		<edge source="865" target="1003">
			<data key="weight">-0.074</data>
		</edge>
		<edge source="510" target="867">
			<data key="weight">-0.081</data>
		</edge>
		<edge source="396" target="663">
			<data key="weight">-0.066</data>
		</edge>
		<edge source="303" target="784">
			<data key="weight">-0.100</data>
		</edge>
		<edge source="840" target="1000">
			<data key="weight">-0.078</data>
		</edge>
		<edge source="294" target="927">
			<data key="weight">-0.066</data>
		</edge>
		<edge source="189" target="851">
			<data key="weight">-0.084</data>
		</edge>
		<edge source="143" target="945">
			<data key="weight">-0.076</data>
		</edge>
		<edge source="409" target="885">
			<data key="weight">-0.084</data>
		</edge>
		<edge source="429" target="756">
			<data key="weight">-0.067</data>
		</edge>
		<edge source="178" target="635">
			<data key="weight">-0.062</data>
		</edge>
		<edge source="448" target="837">
			<data key="weight">-0.076</data>
		</edge>
		<edge source="561" target="808">
			<data key="weight">-0.064</data>
		</edge>
		<edge source="488" target="643">
			<data key="weight">-0.112</data>
		</edge>
		<edge source="770" target="858">
			<data key="weight">-0.119</data>
		</edge>
		<edge source="737" target="1045">
			<data key="weight">-0.099</data>
		</edge>
		<edge source="705" target="937">
			<data key="weight">-0.069</data>
		</edge>
		<edge source="706" target="1012">
			<data key="weight">-0.075</data>
		</edge>
		<edge source="630" target="948">
			<data key="weight">-0.064</data>
		</edge>
		<edge source="391" target="948">
			<data key="weight">-0.077</data>
		</edge>
		<edge source="686" target="855">
			<data key="weight">-0.054</data>
		</edge>
		<edge source="894" target="1023">
			<data key="weight">-0.081</data>
		</edge>
		<edge source="207" target="855">
			<data key="weight">-0.064</data>
		</edge>
		<edge source="365" target="836">
			<data key="weight">-0.170</data>
		</edge>
		<edge source="180" target="986">
			<data key="weight">-0.093</data>
		</edge>
		<edge source="775" target="997">
			<data key="weight">-0.053</data>
		</edge>
		<edge source="389" target="944">
			<data key="weight">-0.088</data>
		</edge>
		<edge source="386" target="805">
			<data key="weight">-0.050</data>
		</edge>
		<edge source="138" target="856">
			<data key="weight">-0.079</data>
		</edge>
		<edge source="303" target="411">
			<data key="weight">-0.081</data>
		</edge>
		<edge source="376" target="872">
			<data key="weight">-0.078</data>
		</edge>
		<edge source="949" target="1188">
			<data key="weight">-0.148</data>
		</edge>
		<edge source="389" target="657">
			<data key="weight">-0.057</data>
		</edge>
		<edge source="302" target="945">
			<data key="weight">-0.110</data>
		</edge>
		<edge source="397" target="779">
			<data key="weight">-0.064</data>
		</edge>
		<edge source="396" target="561">
			<data key="weight">-0.057</data>
		</edge>
		<edge source="641" target="981">
			<data key="weight">-0.086</data>
		</edge>
		<edge source="933" target="1048">
			<data key="weight">-0.104</data>
		</edge>
		<edge source="288" target="493">
			<data key="weight">-0.053</data>
		</edge>
		<edge source="836" target="925">
			<data key="weight">-0.070</data>
		</edge>
		<edge source="414" target="666">
			<data key="weight">-0.060</data>
		</edge>
		<edge source="295" target="722">
			<data key="weight">-0.063</data>
		</edge>
		<edge source="669" target="808">
			<data key="weight">-0.069</data>
		</edge>
		<edge source="707" target="904">
			<data key="weight">-0.076</data>
		</edge>
		<edge source="557" target="768">
			<data key="weight">-0.088</data>
		</edge>
		<edge source="922" target="1003">
			<data key="weight">-0.117</data>
		</edge>
		<edge source="162" target="836">
			<data key="weight">-0.143</data>
		</edge>
		<edge source="186" target="753">
			<data key="weight">-0.124</data>
		</edge>
		<edge source="302" target="1023">
			<data key="weight">-0.092</data>
		</edge>
		<edge source="171" target="842">
			<data key="weight">-0.066</data>
		</edge>
		<edge source="821" target="994">
			<data key="weight">-0.067</data>
		</edge>
		<edge source="707" target="856">
			<data key="weight">-0.093</data>
		</edge>
		<edge source="303" target="816">
			<data key="weight">-0.071</data>
		</edge>
		<edge source="892" target="1048">
			<data key="weight">-0.130</data>
		</edge>
		<edge source="377" target="820">
			<data key="weight">-0.053</data>
		</edge>
		<edge source="701" target="784">
			<data key="weight">-0.065</data>
		</edge>
		<edge source="419" target="921">
			<data key="weight">-0.055</data>
		</edge>
		<edge source="276" target="654">
			<data key="weight">-0.200</data>
		</edge>
		<edge source="160" target="1188">
			<data key="weight">-0.089</data>
		</edge>
		<edge source="147" target="422">
			<data key="weight">-0.080</data>
		</edge>
		<edge source="756" target="882">
			<data key="weight">-0.084</data>
		</edge>
		<edge source="420" target="838">
			<data key="weight">-0.080</data>
		</edge>
		<edge source="168" target="933">
			<data key="weight">-0.123</data>
		</edge>
		<edge source="943" target="1048">
			<data key="weight">-0.138</data>
		</edge>
		<edge source="141" target="654">
			<data key="weight">-0.082</data>
		</edge>
		<edge source="237" target="643">
			<data key="weight">-0.115</data>
		</edge>
		<edge source="771" target="981">
			<data key="weight">-0.068</data>
		</edge>
		<edge source="813" target="853">
			<data key="weight">-0.100</data>
		</edge>
		<edge source="560" target="935">
			<data key="weight">-0.062</data>
		</edge>
		<edge source="779" target="949">
			<data key="weight">-0.095</data>
		</edge>
		<edge source="880" target="1039">
			<data key="weight">-0.095</data>
		</edge>
		<edge source="557" target="892">
			<data key="weight">-0.076</data>
		</edge>
		<edge source="1023" target="1188">
			<data key="weight">-0.082</data>
		</edge>
		<edge source="820" target="1046">
			<data key="weight">-0.061</data>
		</edge>
		<edge source="304" target="487">
			<data key="weight">-0.071</data>
		</edge>
		<edge source="404" target="888">
			<data key="weight">-0.069</data>
		</edge>
		<edge source="380" target="641">
			<data key="weight">-0.075</data>
		</edge>
		<edge source="836" target="981">
			<data key="weight">-0.203</data>
		</edge>
		<edge source="417" target="754">
			<data key="weight">-0.170</data>
		</edge>
		<edge source="763" target="827">
			<data key="weight">-0.063</data>
		</edge>
		<edge source="749" target="930">
			<data key="weight">-0.062</data>
		</edge>
		<edge source="343" target="497">
			<data key="weight">-0.063</data>
		</edge>
		<edge source="655" target="886">
			<data key="weight">-0.056</data>
		</edge>
		<edge source="293" target="822">
			<data key="weight">-0.054</data>
		</edge>
		<edge source="377" target="805">
			<data key="weight">-0.063</data>
		</edge>
		<edge source="804" target="939">
			<data key="weight">-0.069</data>
		</edge>
		<edge source="245" target="808">
			<data key="weight">-0.101</data>
		</edge>
		<edge source="931" target="1051">
			<data key="weight">-0.089</data>
		</edge>
		<edge source="753" target="801">
			<data key="weight">-0.107</data>
		</edge>
		<edge source="835" target="840">
			<data key="weight">-0.089</data>
		</edge>
		<edge source="631" target="946">
			<data key="weight">-0.095</data>
		</edge>
		<edge source="306" target="858">
			<data key="weight">-0.125</data>
		</edge>
		<edge source="290" target="836">
			<data key="weight">-0.102</data>
		</edge>
		<edge source="510" target="938">
			<data key="weight">-0.072</data>
		</edge>
		<edge source="178" target="944">
			<data key="weight">-0.088</data>
		</edge>
		<edge source="499" target="945">
			<data key="weight">-0.081</data>
		</edge>
		<edge source="448" target="904">
			<data key="weight">-0.082</data>
		</edge>
		<edge source="165" target="511">
			<data key="weight">-0.060</data>
		</edge>
		<edge source="283" target="753">
			<data key="weight">-0.067</data>
		</edge>
		<edge source="221" target="754">
			<data key="weight">-0.075</data>
		</edge>
		<edge source="306" target="838">
			<data key="weight">-0.076</data>
		</edge>
		<edge source="494" target="891">
			<data key="weight">-0.069</data>
		</edge>
		<edge source="392" target="904">
			<data key="weight">-0.053</data>
		</edge>
		<edge source="754" target="829">
			<data key="weight">-0.129</data>
		</edge>
		<edge source="289" target="945">
			<data key="weight">-0.101</data>
		</edge>
		<edge source="185" target="641">
			<data key="weight">-0.104</data>
		</edge>
		<edge source="411" target="893">
			<data key="weight">-0.078</data>
		</edge>
		<edge source="853" target="925">
			<data key="weight">-0.069</data>
		</edge>
		<edge source="147" target="493">
			<data key="weight">-0.066</data>
		</edge>
		<edge source="411" target="930">
			<data key="weight">-0.099</data>
		</edge>
		<edge source="448" target="921">
			<data key="weight">-0.076</data>
		</edge>
		<edge source="285" target="1049">
			<data key="weight">-0.052</data>
		</edge>
		<edge source="176" target="763">
			<data key="weight">-0.063</data>
		</edge>
		<edge source="186" target="426">
			<data key="weight">-0.086</data>
		</edge>
		<edge source="407" target="1046">
			<data key="weight">-0.071</data>
		</edge>
		<edge source="187" target="1046">
			<data key="weight">-0.124</data>
		</edge>
		<edge source="864" target="1188">
			<data key="weight">-0.084</data>
		</edge>
		<edge source="810" target="937">
			<data key="weight">-0.056</data>
		</edge>
		<edge source="643" target="947">
			<data key="weight">-0.171</data>
		</edge>
		<edge source="252" target="638">
			<data key="weight">-0.059</data>
		</edge>
		<edge source="803" target="937">
			<data key="weight">-0.089</data>
		</edge>
		<edge source="178" target="811">
			<data key="weight">-0.056</data>
		</edge>
		<edge source="687" target="983">
			<data key="weight">-0.085</data>
		</edge>
		<edge source="378" target="637">
			<data key="weight">-0.089</data>
		</edge>
		<edge source="509" target="805">
			<data key="weight">-0.061</data>
		</edge>
		<edge source="777" target="1048">
			<data key="weight">-0.068</data>
		</edge>
		<edge source="737" target="1048">
			<data key="weight">-0.096</data>
		</edge>
		<edge source="776" target="1048">
			<data key="weight">-0.100</data>
		</edge>
		<edge source="858" target="1006">
			<data key="weight">-0.129</data>
		</edge>
		<edge source="773" target="983">
			<data key="weight">-0.070</data>
		</edge>
		<edge source="411" target="756">
			<data key="weight">-0.173</data>
		</edge>
		<edge source="931" target="1040">
			<data key="weight">-0.190</data>
		</edge>
		<edge source="981" target="1047">
			<data key="weight">-0.176</data>
		</edge>
		<edge source="512" target="997">
			<data key="weight">-0.061</data>
		</edge>
		<edge source="497" target="856">
			<data key="weight">-0.069</data>
		</edge>
		<edge source="147" target="981">
			<data key="weight">-0.092</data>
		</edge>
		<edge source="855" target="860">
			<data key="weight">-0.176</data>
		</edge>
		<edge source="415" target="635">
			<data key="weight">-0.062</data>
		</edge>
		<edge source="773" target="886">
			<data key="weight">-0.054</data>
		</edge>
		<edge source="304" target="933">
			<data key="weight">-0.167</data>
		</edge>
		<edge source="773" target="1190">
			<data key="weight">-0.059</data>
		</edge>
		<edge source="801" target="945">
			<data key="weight">-0.135</data>
		</edge>
		<edge source="171" target="744">
			<data key="weight">-0.054</data>
		</edge>
		<edge source="412" target="803">
			<data key="weight">-0.075</data>
		</edge>
		<edge source="303" target="385">
			<data key="weight">-0.071</data>
		</edge>
		<edge source="169" target="1023">
			<data key="weight">-0.064</data>
		</edge>
		<edge source="515" target="855">
			<data key="weight">-0.064</data>
		</edge>
		<edge source="419" target="1049">
			<data key="weight">-0.051</data>
		</edge>
		<edge source="245" target="840">
			<data key="weight">-0.095</data>
		</edge>
		<edge source="654" target="776">
			<data key="weight">-0.112</data>
		</edge>
		<edge source="763" target="983">
			<data key="weight">-0.085</data>
		</edge>
		<edge source="304" target="858">
			<data key="weight">-0.234</data>
		</edge>
		<edge source="140" target="643">
			<data key="weight">-0.065</data>
		</edge>
		<edge source="561" target="992">
			<data key="weight">-0.064</data>
		</edge>
		<edge source="833" target="945">
			<data key="weight">-0.068</data>
		</edge>
		<edge source="721" target="949">
			<data key="weight">-0.092</data>
		</edge>
		<edge source="510" target="948">
			<data key="weight">-0.099</data>
		</edge>
		<edge source="305" target="771">
			<data key="weight">-0.060</data>
		</edge>
		<edge source="754" target="796">
			<data key="weight">-0.070</data>
		</edge>
		<edge source="836" target="1040">
			<data key="weight">-0.142</data>
		</edge>
		<edge source="441" target="939">
			<data key="weight">-0.092</data>
		</edge>
		<edge source="781" target="922">
			<data key="weight">-0.113</data>
		</edge>
		<edge source="369" target="740">
			<data key="weight">-0.074</data>
		</edge>
		<edge source="412" target="582">
			<data key="weight">-0.076</data>
		</edge>
		<edge source="419" target="847">
			<data key="weight">-0.088</data>
		</edge>
		<edge source="765" target="900">
			<data key="weight">-0.078</data>
		</edge>
		<edge source="630" target="1012">
			<data key="weight">-0.121</data>
		</edge>
		<edge source="869" target="918">
			<data key="weight">-0.076</data>
		</edge>
		<edge source="155" target="1046">
			<data key="weight">-0.109</data>
		</edge>
		<edge source="217" target="1045">
			<data key="weight">-0.071</data>
		</edge>
		<edge source="666" target="928">
			<data key="weight">-0.076</data>
		</edge>
		<edge source="389" target="643">
			<data key="weight">-0.083</data>
		</edge>
		<edge source="760" target="801">
			<data key="weight">-0.091</data>
		</edge>
		<edge source="369" target="1009">
			<data key="weight">-0.080</data>
		</edge>
		<edge source="366" target="556">
			<data key="weight">-0.128</data>
		</edge>
		<edge source="408" target="838">
			<data key="weight">-0.118</data>
		</edge>
		<edge source="411" target="784">
			<data key="weight">-0.075</data>
		</edge>
		<edge source="303" target="746">
			<data key="weight">-0.061</data>
		</edge>
		<edge source="187" target="811">
			<data key="weight">-0.051</data>
		</edge>
		<edge source="307" target="754">
			<data key="weight">-0.086</data>
		</edge>
		<edge source="426" target="556">
			<data key="weight">-0.141</data>
		</edge>
		<edge source="310" target="805">
			<data key="weight">-0.066</data>
		</edge>
		<edge source="289" target="1051">
			<data key="weight">-0.086</data>
		</edge>
		<edge source="655" target="932">
			<data key="weight">-0.159</data>
		</edge>
		<edge source="186" target="409">
			<data key="weight">-0.175</data>
		</edge>
		<edge source="768" target="914">
			<data key="weight">-0.083</data>
		</edge>
		<edge source="429" target="867">
			<data key="weight">-0.073</data>
		</edge>
		<edge source="661" target="1003">
			<data key="weight">-0.067</data>
		</edge>
		<edge source="412" target="744">
			<data key="weight">-0.089</data>
		</edge>
		<edge source="746" target="983">
			<data key="weight">-0.070</data>
		</edge>
		<edge source="488" target="851">
			<data key="weight">-0.080</data>
		</edge>
		<edge source="654" target="748">
			<data key="weight">-0.084</data>
		</edge>
		<edge source="278" target="643">
			<data key="weight">-0.059</data>
		</edge>
		<edge source="385" target="839">
			<data key="weight">-0.062</data>
		</edge>
		<edge source="745" target="1012">
			<data key="weight">-0.098</data>
		</edge>
		<edge source="557" target="854">
			<data key="weight">-0.064</data>
		</edge>
		<edge source="143" target="1050">
			<data key="weight">-0.059</data>
		</edge>
		<edge source="399" target="497">
			<data key="weight">-0.071</data>
		</edge>
		<edge source="683" target="1040">
			<data key="weight">-0.061</data>
		</edge>
		<edge source="411" target="1010">
			<data key="weight">-0.118</data>
		</edge>
		<edge source="626" target="766">
			<data key="weight">-0.064</data>
		</edge>
		<edge source="139" target="427">
			<data key="weight">-0.075</data>
		</edge>
		<edge source="382" target="853">
			<data key="weight">-0.065</data>
		</edge>
		<edge source="162" target="824">
			<data key="weight">-0.055</data>
		</edge>
		<edge source="429" target="1046">
			<data key="weight">-0.098</data>
		</edge>
		<edge source="763" target="945">
			<data key="weight">-0.083</data>
		</edge>
		<edge source="867" target="1048">
			<data key="weight">-0.089</data>
		</edge>
		<edge source="696" target="1012">
			<data key="weight">-0.064</data>
		</edge>
		<edge source="426" target="660">
			<data key="weight">-0.081</data>
		</edge>
		<edge source="654" target="904">
			<data key="weight">-0.209</data>
		</edge>
		<edge source="701" target="1049">
			<data key="weight">-0.060</data>
		</edge>
		<edge source="835" target="1045">
			<data key="weight">-0.085</data>
		</edge>
		<edge source="420" target="635">
			<data key="weight">-0.066</data>
		</edge>
		<edge source="413" target="1046">
			<data key="weight">-0.093</data>
		</edge>
		<edge source="776" target="1051">
			<data key="weight">-0.079</data>
		</edge>
		<edge source="858" target="944">
			<data key="weight">-0.136</data>
		</edge>
		<edge source="116" target="411">
			<data key="weight">-0.141</data>
		</edge>
		<edge source="411" target="872">
			<data key="weight">-0.122</data>
		</edge>
		<edge source="189" target="981">
			<data key="weight">-0.128</data>
		</edge>
		<edge source="675" target="1004">
			<data key="weight">-0.065</data>
		</edge>
		<edge source="204" target="864">
			<data key="weight">-0.061</data>
		</edge>
		<edge source="654" target="1039">
			<data key="weight">-0.070</data>
		</edge>
		<edge source="289" target="916">
			<data key="weight">-0.060</data>
		</edge>
		<edge source="858" target="938">
			<data key="weight">-0.117</data>
		</edge>
		<edge source="427" target="770">
			<data key="weight">-0.103</data>
		</edge>
		<edge source="220" target="840">
			<data key="weight">-0.074</data>
		</edge>
		<edge source="413" target="440">
			<data key="weight">-0.066</data>
		</edge>
		<edge source="772" target="827">
			<data key="weight">-0.062</data>
		</edge>
		<edge source="197" target="867">
			<data key="weight">-0.080</data>
		</edge>
		<edge source="754" target="800">
			<data key="weight">-0.068</data>
		</edge>
		<edge source="497" target="860">
			<data key="weight">-0.066</data>
		</edge>
		<edge source="435" target="765">
			<data key="weight">-0.095</data>
		</edge>
		<edge source="117" target="186">
			<data key="weight">-0.061</data>
		</edge>
		<edge source="765" target="935">
			<data key="weight">-0.083</data>
		</edge>
		<edge source="419" target="992">
			<data key="weight">-0.085</data>
		</edge>
		<edge source="156" target="1040">
			<data key="weight">-0.100</data>
		</edge>
		<edge source="814" target="858">
			<data key="weight">-0.109</data>
		</edge>
		<edge source="368" target="638">
			<data key="weight">-0.064</data>
		</edge>
		<edge source="241" target="1023">
			<data key="weight">-0.121</data>
		</edge>
		<edge source="367" target="1039">
			<data key="weight">-0.144</data>
		</edge>
		<edge source="981" target="1046">
			<data key="weight">-0.150</data>
		</edge>
		<edge source="864" target="1040">
			<data key="weight">-0.127</data>
		</edge>
		<edge source="709" target="943">
			<data key="weight">-0.075</data>
		</edge>
		<edge source="289" target="837">
			<data key="weight">-0.081</data>
		</edge>
		<edge source="303" target="434">
			<data key="weight">-0.066</data>
		</edge>
		<edge source="310" target="949">
			<data key="weight">-0.087</data>
		</edge>
		<edge source="497" target="798">
			<data key="weight">-0.109</data>
		</edge>
		<edge source="139" target="366">
			<data key="weight">-0.081</data>
		</edge>
		<edge source="143" target="701">
			<data key="weight">-0.053</data>
		</edge>
		<edge source="606" target="874">
			<data key="weight">-0.078</data>
		</edge>
		<edge source="312" target="922">
			<data key="weight">-0.090</data>
		</edge>
		<edge source="427" target="843">
			<data key="weight">-0.104</data>
		</edge>
		<edge source="753" target="1040">
			<data key="weight">-0.197</data>
		</edge>
		<edge source="412" target="816">
			<data key="weight">-0.066</data>
		</edge>
		<edge source="412" target="899">
			<data key="weight">-0.075</data>
		</edge>
		<edge source="397" target="489">
			<data key="weight">-0.055</data>
		</edge>
		<edge source="859" target="1000">
			<data key="weight">-0.074</data>
		</edge>
		<edge source="303" target="851">
			<data key="weight">-0.112</data>
		</edge>
		<edge source="556" target="859">
			<data key="weight">-0.160</data>
		</edge>
		<edge source="366" target="486">
			<data key="weight">-0.093</data>
		</edge>
		<edge source="383" target="948">
			<data key="weight">-0.077</data>
		</edge>
		<edge source="643" target="914">
			<data key="weight">-0.140</data>
		</edge>
		<edge source="401" target="654">
			<data key="weight">-0.116</data>
		</edge>
		<edge source="240" target="855">
			<data key="weight">-0.089</data>
		</edge>
		<edge source="240" target="935">
			<data key="weight">-0.067</data>
		</edge>
		<edge source="411" target="770">
			<data key="weight">-0.177</data>
		</edge>
		<edge source="722" target="981">
			<data key="weight">-0.082</data>
		</edge>
		<edge source="839" target="1045">
			<data key="weight">-0.159</data>
		</edge>
		<edge source="218" target="781">
			<data key="weight">-0.082</data>
		</edge>
		<edge source="667" target="855">
			<data key="weight">-0.087</data>
		</edge>
		<edge source="637" target="945">
			<data key="weight">-0.117</data>
		</edge>
		<edge source="243" target="854">
			<data key="weight">-0.071</data>
		</edge>
		<edge source="197" target="1051">
			<data key="weight">-0.062</data>
		</edge>
		<edge source="773" target="883">
			<data key="weight">-0.049</data>
		</edge>
		<edge source="781" target="1189">
			<data key="weight">-0.048</data>
		</edge>
		<edge source="175" target="983">
			<data key="weight">-0.087</data>
		</edge>
		<edge source="509" target="944">
			<data key="weight">-0.069</data>
		</edge>
		<edge source="282" target="409">
			<data key="weight">-0.085</data>
		</edge>
		<edge source="177" target="932">
			<data key="weight">-0.089</data>
		</edge>
		<edge source="162" target="853">
			<data key="weight">-0.075</data>
		</edge>
		<edge source="754" target="894">
			<data key="weight">-0.101</data>
		</edge>
		<edge source="633" target="922">
			<data key="weight">-0.096</data>
		</edge>
		<edge source="747" target="754">
			<data key="weight">-0.125</data>
		</edge>
		<edge source="383" target="1012">
			<data key="weight">-0.066</data>
		</edge>
		<edge source="116" target="420">
			<data key="weight">-0.102</data>
		</edge>
		<edge source="557" target="904">
			<data key="weight">-0.079</data>
		</edge>
		<edge source="632" target="931">
			<data key="weight">-0.056</data>
		</edge>
		<edge source="1003" target="1190">
			<data key="weight">-0.064</data>
		</edge>
		<edge source="874" target="1040">
			<data key="weight">-0.171</data>
		</edge>
		<edge source="237" target="753">
			<data key="weight">-0.116</data>
		</edge>
		<edge source="773" target="853">
			<data key="weight">-0.114</data>
		</edge>
		<edge source="206" target="1039">
			<data key="weight">-0.086</data>
		</edge>
		<edge source="780" target="1039">
			<data key="weight">-0.085</data>
		</edge>
		<edge source="487" target="904">
			<data key="weight">-0.075</data>
		</edge>
		<edge source="144" target="864">
			<data key="weight">-0.071</data>
		</edge>
		<edge source="197" target="1050">
			<data key="weight">-0.065</data>
		</edge>
		<edge source="190" target="948">
			<data key="weight">-0.076</data>
		</edge>
		<edge source="922" target="933">
			<data key="weight">-0.074</data>
		</edge>
		<edge source="991" target="1188">
			<data key="weight">-0.122</data>
		</edge>
		<edge source="839" target="947">
			<data key="weight">-0.073</data>
		</edge>
		<edge source="631" target="981">
			<data key="weight">-0.162</data>
		</edge>
		<edge source="394" target="914">
			<data key="weight">-0.092</data>
		</edge>
		<edge source="417" target="836">
			<data key="weight">-0.100</data>
		</edge>
		<edge source="409" target="796">
			<data key="weight">-0.074</data>
		</edge>
		<edge source="840" target="983">
			<data key="weight">-0.093</data>
		</edge>
		<edge source="219" target="943">
			<data key="weight">-0.070</data>
		</edge>
		<edge source="801" target="1040">
			<data key="weight">-0.134</data>
		</edge>
		<edge source="409" target="637">
			<data key="weight">-0.135</data>
		</edge>
		<edge source="170" target="779">
			<data key="weight">-0.075</data>
		</edge>
		<edge source="434" target="864">
			<data key="weight">-0.062</data>
		</edge>
		<edge source="805" target="1048">
			<data key="weight">-0.085</data>
		</edge>
		<edge source="394" target="1040">
			<data key="weight">-0.091</data>
		</edge>
		<edge source="655" target="1051">
			<data key="weight">-0.106</data>
		</edge>
		<edge source="438" target="838">
			<data key="weight">-0.060</data>
		</edge>
		<edge source="635" target="855">
			<data key="weight">-0.081</data>
		</edge>
		<edge source="367" target="903">
			<data key="weight">-0.061</data>
		</edge>
		<edge source="304" target="834">
			<data key="weight">-0.106</data>
		</edge>
		<edge source="515" target="1045">
			<data key="weight">-0.053</data>
		</edge>
		<edge source="383" target="657">
			<data key="weight">-0.055</data>
		</edge>
		<edge source="846" target="867">
			<data key="weight">-0.075</data>
		</edge>
		<edge source="840" target="858">
			<data key="weight">-0.109</data>
		</edge>
		<edge source="770" target="1049">
			<data key="weight">-0.104</data>
		</edge>
		<edge source="766" target="784">
			<data key="weight">-0.087</data>
		</edge>
		<edge source="144" target="1039">
			<data key="weight">-0.120</data>
		</edge>
		<edge source="853" target="893">
			<data key="weight">-0.072</data>
		</edge>
		<edge source="654" target="701">
			<data key="weight">-0.076</data>
		</edge>
		<edge source="1009" target="1039">
			<data key="weight">-0.111</data>
		</edge>
		<edge source="413" target="562">
			<data key="weight">-0.065</data>
		</edge>
		<edge source="310" target="853">
			<data key="weight">-0.086</data>
		</edge>
		<edge source="739" target="930">
			<data key="weight">-0.061</data>
		</edge>
		<edge source="304" target="514">
			<data key="weight">-0.084</data>
		</edge>
		<edge source="427" target="657">
			<data key="weight">-0.100</data>
		</edge>
		<edge source="558" target="997">
			<data key="weight">-0.079</data>
		</edge>
		<edge source="293" target="869">
			<data key="weight">-0.065</data>
		</edge>
		<edge source="709" target="1012">
			<data key="weight">-0.090</data>
		</edge>
		<edge source="680" target="922">
			<data key="weight">-0.076</data>
		</edge>
		<edge source="160" target="806">
			<data key="weight">-0.071</data>
		</edge>
		<edge source="510" target="944">
			<data key="weight">-0.099</data>
		</edge>
		<edge source="633" target="1039">
			<data key="weight">-0.085</data>
		</edge>
		<edge source="1000" target="1040">
			<data key="weight">-0.110</data>
		</edge>
		<edge source="645" target="935">
			<data key="weight">-0.098</data>
		</edge>
		<edge source="760" target="1003">
			<data key="weight">-0.093</data>
		</edge>
		<edge source="486" target="798">
			<data key="weight">-0.077</data>
		</edge>
		<edge source="723" target="928">
			<data key="weight">-0.087</data>
		</edge>
		<edge source="147" target="178">
			<data key="weight">-0.071</data>
		</edge>
		<edge source="176" target="840">
			<data key="weight">-0.067</data>
		</edge>
		<edge source="430" target="658">
			<data key="weight">-0.071</data>
		</edge>
		<edge source="365" target="712">
			<data key="weight">-0.061</data>
		</edge>
		<edge source="413" target="992">
			<data key="weight">-0.114</data>
		</edge>
		<edge source="439" target="768">
			<data key="weight">-0.062</data>
		</edge>
		<edge source="607" target="944">
			<data key="weight">-0.077</data>
		</edge>
		<edge source="369" target="738">
			<data key="weight">-0.060</data>
		</edge>
		<edge source="365" target="701">
			<data key="weight">-0.067</data>
		</edge>
		<edge source="811" target="1003">
			<data key="weight">-0.077</data>
		</edge>
		<edge source="246" target="760">
			<data key="weight">-0.115</data>
		</edge>
		<edge source="186" target="754">
			<data key="weight">-0.234</data>
		</edge>
		<edge source="146" target="637">
			<data key="weight">-0.063</data>
		</edge>
		<edge source="412" target="645">
			<data key="weight">-0.083</data>
		</edge>
		<edge source="288" target="1039">
			<data key="weight">-0.131</data>
		</edge>
		<edge source="277" target="949">
			<data key="weight">-0.078</data>
		</edge>
		<edge source="383" target="770">
			<data key="weight">-0.070</data>
		</edge>
		<edge source="415" target="655">
			<data key="weight">-0.066</data>
		</edge>
		<edge source="925" target="1188">
			<data key="weight">-0.109</data>
		</edge>
		<edge source="384" target="677">
			<data key="weight">-0.082</data>
		</edge>
		<edge source="556" target="901">
			<data key="weight">-0.069</data>
		</edge>
		<edge source="290" target="822">
			<data key="weight">-0.060</data>
		</edge>
		<edge source="147" target="904">
			<data key="weight">-0.093</data>
		</edge>
		<edge source="765" target="986">
			<data key="weight">-0.116</data>
		</edge>
		<edge source="560" target="983">
			<data key="weight">-0.109</data>
		</edge>
		<edge source="781" target="1049">
			<data key="weight">-0.120</data>
		</edge>
		<edge source="207" target="303">
			<data key="weight">-0.082</data>
		</edge>
		<edge source="376" target="807">
			<data key="weight">-0.095</data>
		</edge>
		<edge source="407" target="835">
			<data key="weight">-0.064</data>
		</edge>
		<edge source="927" target="1046">
			<data key="weight">-0.058</data>
		</edge>
		<edge source="841" target="851">
			<data key="weight">-0.081</data>
		</edge>
		<edge source="893" target="1023">
			<data key="weight">-0.091</data>
		</edge>
		<edge source="745" target="1023">
			<data key="weight">-0.094</data>
		</edge>
		<edge source="185" target="948">
			<data key="weight">-0.094</data>
		</edge>
		<edge source="637" target="914">
			<data key="weight">-0.096</data>
		</edge>
		<edge source="753" target="754">
			<data key="weight">-0.079</data>
		</edge>
		<edge source="655" target="924">
			<data key="weight">-0.077</data>
		</edge>
		<edge source="1005" target="1039">
			<data key="weight">-0.190</data>
		</edge>
		<edge source="438" target="922">
			<data key="weight">-0.075</data>
		</edge>
		<edge source="293" target="901">
			<data key="weight">-0.080</data>
		</edge>
		<edge source="171" target="992">
			<data key="weight">-0.082</data>
		</edge>
		<edge source="640" target="1039">
			<data key="weight">-0.068</data>
		</edge>
		<edge source="388" target="840">
			<data key="weight">-0.130</data>
		</edge>
		<edge source="169" target="853">
			<data key="weight">-0.064</data>
		</edge>
		<edge source="245" target="497">
			<data key="weight">-0.083</data>
		</edge>
		<edge source="207" target="948">
			<data key="weight">-0.072</data>
		</edge>
		<edge source="856" target="905">
			<data key="weight">-0.091</data>
		</edge>
		<edge source="312" target="928">
			<data key="weight">-0.068</data>
		</edge>
		<edge source="643" target="815">
			<data key="weight">-0.073</data>
		</edge>
		<edge source="426" target="945">
			<data key="weight">-0.071</data>
		</edge>
		<edge source="376" target="855">
			<data key="weight">-0.070</data>
		</edge>
		<edge source="739" target="1003">
			<data key="weight">-0.077</data>
		</edge>
		<edge source="739" target="807">
			<data key="weight">-0.054</data>
		</edge>
		<edge source="33" target="366">
			<data key="weight">-0.101</data>
		</edge>
		<edge source="807" target="840">
			<data key="weight">-0.088</data>
		</edge>
		<edge source="635" target="1003">
			<data key="weight">-0.088</data>
		</edge>
		<edge source="409" target="777">
			<data key="weight">-0.127</data>
		</edge>
		<edge source="177" target="942">
			<data key="weight">-0.091</data>
		</edge>
		<edge source="654" target="1010">
			<data key="weight">-0.159</data>
		</edge>
		<edge source="367" target="630">
			<data key="weight">-0.059</data>
		</edge>
		<edge source="801" target="944">
			<data key="weight">-0.073</data>
		</edge>
		<edge source="202" target="303">
			<data key="weight">-0.111</data>
		</edge>
		<edge source="667" target="939">
			<data key="weight">-0.116</data>
		</edge>
		<edge source="409" target="752">
			<data key="weight">-0.064</data>
		</edge>
		<edge source="366" target="1040">
			<data key="weight">-0.179</data>
		</edge>
		<edge source="367" target="744">
			<data key="weight">-0.051</data>
		</edge>
		<edge source="493" target="983">
			<data key="weight">-0.121</data>
		</edge>
		<edge source="397" target="1045">
			<data key="weight">-0.095</data>
		</edge>
		<edge source="280" target="808">
			<data key="weight">-0.100</data>
		</edge>
		<edge source="701" target="808">
			<data key="weight">-0.079</data>
		</edge>
		<edge source="722" target="943">
			<data key="weight">-0.076</data>
		</edge>
		<edge source="443" target="751">
			<data key="weight">-0.061</data>
		</edge>
		<edge source="838" target="1003">
			<data key="weight">-0.128</data>
		</edge>
		<edge source="289" target="989">
			<data key="weight">-0.059</data>
		</edge>
		<edge source="856" target="948">
			<data key="weight">-0.194</data>
		</edge>
		<edge source="740" target="858">
			<data key="weight">-0.085</data>
		</edge>
		<edge source="393" target="867">
			<data key="weight">-0.067</data>
		</edge>
		<edge source="109" target="412">
			<data key="weight">-0.102</data>
		</edge>
		<edge source="427" target="931">
			<data key="weight">-0.087</data>
		</edge>
		<edge source="630" target="854">
			<data key="weight">-0.081</data>
		</edge>
		<edge source="944" target="989">
			<data key="weight">-0.129</data>
		</edge>
		<edge source="412" target="860">
			<data key="weight">-0.096</data>
		</edge>
		<edge source="147" target="994">
			<data key="weight">-0.066</data>
		</edge>
		<edge source="514" target="983">
			<data key="weight">-0.119</data>
		</edge>
		<edge source="203" target="368">
			<data key="weight">-0.063</data>
		</edge>
		<edge source="343" target="657">
			<data key="weight">-0.069</data>
		</edge>
		<edge source="291" target="922">
			<data key="weight">-0.073</data>
		</edge>
		<edge source="194" target="675">
			<data key="weight">-0.066</data>
		</edge>
		<edge source="394" target="427">
			<data key="weight">-0.076</data>
		</edge>
		<edge source="637" target="925">
			<data key="weight">-0.070</data>
		</edge>
		<edge source="808" target="832">
			<data key="weight">-0.095</data>
		</edge>
		<edge source="440" target="756">
			<data key="weight">-0.065</data>
		</edge>
		<edge source="136" target="409">
			<data key="weight">-0.078</data>
		</edge>
		<edge source="282" target="942">
			<data key="weight">-0.064</data>
		</edge>
		<edge source="237" target="1051">
			<data key="weight">-0.063</data>
		</edge>
		<edge source="840" target="902">
			<data key="weight">-0.062</data>
		</edge>
		<edge source="668" target="928">
			<data key="weight">-0.066</data>
		</edge>
		<edge source="247" target="365">
			<data key="weight">-0.063</data>
		</edge>
		<edge source="145" target="412">
			<data key="weight">-0.071</data>
		</edge>
		<edge source="248" target="840">
			<data key="weight">-0.086</data>
		</edge>
		<edge source="175" target="365">
			<data key="weight">-0.077</data>
		</edge>
		<edge source="283" target="853">
			<data key="weight">-0.072</data>
		</edge>
		<edge source="765" target="1040">
			<data key="weight">-0.126</data>
		</edge>
		<edge source="189" target="412">
			<data key="weight">-0.110</data>
		</edge>
		<edge source="228" target="904">
			<data key="weight">-0.052</data>
		</edge>
		<edge source="411" target="997">
			<data key="weight">-0.113</data>
		</edge>
		<edge source="836" target="944">
			<data key="weight">-0.078</data>
		</edge>
		<edge source="939" target="1007">
			<data key="weight">-0.090</data>
		</edge>
		<edge source="933" target="1003">
			<data key="weight">-0.119</data>
		</edge>
		<edge source="659" target="851">
			<data key="weight">-0.117</data>
		</edge>
		<edge source="289" target="422">
			<data key="weight">-0.110</data>
		</edge>
		<edge source="451" target="1023">
			<data key="weight">-0.098</data>
		</edge>
		<edge source="657" target="771">
			<data key="weight">-0.072</data>
		</edge>
		<edge source="145" target="411">
			<data key="weight">-0.083</data>
		</edge>
		<edge source="766" target="1049">
			<data key="weight">-0.093</data>
		</edge>
		<edge source="434" target="768">
			<data key="weight">-0.099</data>
		</edge>
		<edge source="722" target="773">
			<data key="weight">-0.069</data>
		</edge>
		<edge source="560" target="904">
			<data key="weight">-0.066</data>
		</edge>
		<edge source="245" target="948">
			<data key="weight">-0.084</data>
		</edge>
		<edge source="515" target="981">
			<data key="weight">-0.074</data>
		</edge>
		<edge source="557" target="864">
			<data key="weight">-0.069</data>
		</edge>
		<edge source="754" target="997">
			<data key="weight">-0.137</data>
		</edge>
		<edge source="703" target="1007">
			<data key="weight">-0.099</data>
		</edge>
		<edge source="826" target="1039">
			<data key="weight">-0.075</data>
		</edge>
		<edge source="408" target="654">
			<data key="weight">-0.183</data>
		</edge>
		<edge source="765" target="1023">
			<data key="weight">-0.073</data>
		</edge>
		<edge source="109" target="874">
			<data key="weight">-0.082</data>
		</edge>
		<edge source="510" target="645">
			<data key="weight">-0.096</data>
		</edge>
		<edge source="678" target="933">
			<data key="weight">-0.068</data>
		</edge>
		<edge source="109" target="675">
			<data key="weight">-0.121</data>
		</edge>
		<edge source="186" target="944">
			<data key="weight">-0.178</data>
		</edge>
		<edge source="700" target="943">
			<data key="weight">-0.087</data>
		</edge>
		<edge source="800" target="944">
			<data key="weight">-0.086</data>
		</edge>
		<edge source="515" target="801">
			<data key="weight">-0.060</data>
		</edge>
		<edge source="678" target="768">
			<data key="weight">-0.063</data>
		</edge>
		<edge source="304" target="825">
			<data key="weight">-0.054</data>
		</edge>
		<edge source="171" target="981">
			<data key="weight">-0.107</data>
		</edge>
		<edge source="278" target="853">
			<data key="weight">-0.070</data>
		</edge>
		<edge source="190" target="1046">
			<data key="weight">-0.065</data>
		</edge>
		<edge source="583" target="1007">
			<data key="weight">-0.099</data>
		</edge>
		<edge source="109" target="798">
			<data key="weight">-0.085</data>
		</edge>
		<edge source="190" target="858">
			<data key="weight">-0.086</data>
		</edge>
		<edge source="981" target="1006">
			<data key="weight">-0.127</data>
		</edge>
		<edge source="413" target="1045">
			<data key="weight">-0.104</data>
		</edge>
		<edge source="894" target="949">
			<data key="weight">-0.096</data>
		</edge>
		<edge source="173" target="847">
			<data key="weight">-0.064</data>
		</edge>
		<edge source="401" target="900">
			<data key="weight">-0.063</data>
		</edge>
		<edge source="304" target="832">
			<data key="weight">-0.082</data>
		</edge>
		<edge source="701" target="1009">
			<data key="weight">-0.069</data>
		</edge>
		<edge source="515" target="1040">
			<data key="weight">-0.063</data>
		</edge>
		<edge source="833" target="981">
			<data key="weight">-0.109</data>
		</edge>
		<edge source="376" target="723">
			<data key="weight">-0.077</data>
		</edge>
		<edge source="302" target="436">
			<data key="weight">-0.079</data>
		</edge>
		<edge source="180" target="1046">
			<data key="weight">-0.080</data>
		</edge>
		<edge source="367" target="851">
			<data key="weight">-0.074</data>
		</edge>
		<edge source="396" target="905">
			<data key="weight">-0.111</data>
		</edge>
		<edge source="808" target="834">
			<data key="weight">-0.092</data>
		</edge>
		<edge source="201" target="380">
			<data key="weight">-0.053</data>
		</edge>
		<edge source="170" target="986">
			<data key="weight">-0.083</data>
		</edge>
		<edge source="661" target="949">
			<data key="weight">-0.075</data>
		</edge>
		<edge source="305" target="584">
			<data key="weight">-0.052</data>
		</edge>
		<edge source="304" target="939">
			<data key="weight">-0.111</data>
		</edge>
		<edge source="781" target="851">
			<data key="weight">-0.223</data>
		</edge>
		<edge source="739" target="1012">
			<data key="weight">-0.080</data>
		</edge>
		<edge source="654" target="942">
			<data key="weight">-0.139</data>
		</edge>
		<edge source="709" target="937">
			<data key="weight">-0.078</data>
		</edge>
		<edge source="632" target="991">
			<data key="weight">-0.068</data>
		</edge>
		<edge source="914" target="1010">
			<data key="weight">-0.084</data>
		</edge>
		<edge source="204" target="839">
			<data key="weight">-0.062</data>
		</edge>
		<edge source="218" target="751">
			<data key="weight">-0.053</data>
		</edge>
		<edge source="397" target="940">
			<data key="weight">-0.074</data>
		</edge>
		<edge source="584" target="1012">
			<data key="weight">-0.115</data>
		</edge>
		<edge source="186" target="828">
			<data key="weight">-0.059</data>
		</edge>
		<edge source="33" target="851">
			<data key="weight">-0.097</data>
		</edge>
		<edge source="638" target="856">
			<data key="weight">-0.125</data>
		</edge>
		<edge source="657" target="840">
			<data key="weight">-0.099</data>
		</edge>
		<edge source="893" target="933">
			<data key="weight">-0.083</data>
		</edge>
		<edge source="754" target="937">
			<data key="weight">-0.180</data>
		</edge>
		<edge source="199" target="867">
			<data key="weight">-0.077</data>
		</edge>
		<edge source="754" target="781">
			<data key="weight">-0.185</data>
		</edge>
		<edge source="420" target="987">
			<data key="weight">-0.084</data>
		</edge>
		<edge source="33" target="867">
			<data key="weight">-0.100</data>
		</edge>
		<edge source="798" target="820">
			<data key="weight">-0.065</data>
		</edge>
		<edge source="748" target="992">
			<data key="weight">-0.121</data>
		</edge>
		<edge source="636" target="1007">
			<data key="weight">-0.080</data>
		</edge>
		<edge source="203" target="391">
			<data key="weight">-0.072</data>
		</edge>
		<edge source="659" target="992">
			<data key="weight">-0.091</data>
		</edge>
		<edge source="140" target="497">
			<data key="weight">-0.071</data>
		</edge>
		<edge source="770" target="1050">
			<data key="weight">-0.113</data>
		</edge>
		<edge source="808" target="1005">
			<data key="weight">-0.068</data>
		</edge>
		<edge source="422" target="745">
			<data key="weight">-0.066</data>
		</edge>
		<edge source="660" target="986">
			<data key="weight">-0.083</data>
		</edge>
		<edge source="162" target="828">
			<data key="weight">-0.055</data>
		</edge>
		<edge source="452" target="930">
			<data key="weight">-0.072</data>
		</edge>
		<edge source="140" target="655">
			<data key="weight">-0.085</data>
		</edge>
		<edge source="304" target="1007">
			<data key="weight">-0.068</data>
		</edge>
		<edge source="806" target="946">
			<data key="weight">-0.070</data>
		</edge>
		<edge source="208" target="983">
			<data key="weight">-0.144</data>
		</edge>
		<edge source="366" target="891">
			<data key="weight">-0.074</data>
		</edge>
		<edge source="250" target="643">
			<data key="weight">-0.086</data>
		</edge>
		<edge source="117" target="839">
			<data key="weight">-0.073</data>
		</edge>
		<edge source="914" target="928">
			<data key="weight">-0.078</data>
		</edge>
		<edge source="828" target="983">
			<data key="weight">-0.085</data>
		</edge>
		<edge source="381" target="860">
			<data key="weight">-0.082</data>
		</edge>
		<edge source="33" target="414">
			<data key="weight">-0.070</data>
		</edge>
		<edge source="773" target="1191">
			<data key="weight">-0.049</data>
		</edge>
		<edge source="781" target="1039">
			<data key="weight">-0.237</data>
		</edge>
		<edge source="744" target="1007">
			<data key="weight">-0.074</data>
		</edge>
		<edge source="772" target="858">
			<data key="weight">-0.102</data>
		</edge>
		<edge source="665" target="754">
			<data key="weight">-0.112</data>
		</edge>
		<edge source="171" target="514">
			<data key="weight">-0.066</data>
		</edge>
		<edge source="303" target="775">
			<data key="weight">-0.060</data>
		</edge>
		<edge source="186" target="948">
			<data key="weight">-0.087</data>
		</edge>
		<edge source="510" target="994">
			<data key="weight">-0.097</data>
		</edge>
		<edge source="202" target="376">
			<data key="weight">-0.065</data>
		</edge>
		<edge source="403" target="654">
			<data key="weight">-0.182</data>
		</edge>
		<edge source="511" target="754">
			<data key="weight">-0.100</data>
		</edge>
		<edge source="417" target="1039">
			<data key="weight">-0.128</data>
		</edge>
		<edge source="438" target="773">
			<data key="weight">-0.054</data>
		</edge>
		<edge source="294" target="636">
			<data key="weight">-0.071</data>
		</edge>
		<edge source="420" target="855">
			<data key="weight">-0.160</data>
		</edge>
		<edge source="997" target="1050">
			<data key="weight">-0.123</data>
		</edge>
		<edge source="778" target="949">
			<data key="weight">-0.097</data>
		</edge>
		<edge source="743" target="1048">
			<data key="weight">-0.090</data>
		</edge>
		<edge source="117" target="808">
			<data key="weight">-0.080</data>
		</edge>
		<edge source="654" target="760">
			<data key="weight">-0.268</data>
		</edge>
		<edge source="511" target="949">
			<data key="weight">-0.097</data>
		</edge>
		<edge source="202" target="1040">
			<data key="weight">-0.090</data>
		</edge>
		<edge source="177" target="945">
			<data key="weight">-0.135</data>
		</edge>
		<edge source="765" target="939">
			<data key="weight">-0.077</data>
		</edge>
		<edge source="389" target="840">
			<data key="weight">-0.084</data>
		</edge>
		<edge source="168" target="754">
			<data key="weight">-0.106</data>
		</edge>
		<edge source="643" target="854">
			<data key="weight">-0.155</data>
		</edge>
		<edge source="365" target="1009">
			<data key="weight">-0.085</data>
		</edge>
		<edge source="427" target="816">
			<data key="weight">-0.068</data>
		</edge>
		<edge source="409" target="827">
			<data key="weight">-0.068</data>
		</edge>
		<edge source="202" target="494">
			<data key="weight">-0.070</data>
		</edge>
		<edge source="169" target="943">
			<data key="weight">-0.054</data>
		</edge>
		<edge source="162" target="949">
			<data key="weight">-0.116</data>
		</edge>
		<edge source="290" target="981">
			<data key="weight">-0.079</data>
		</edge>
		<edge source="304" target="512">
			<data key="weight">-0.063</data>
		</edge>
		<edge source="836" target="1047">
			<data key="weight">-0.086</data>
		</edge>
		<edge source="219" target="303">
			<data key="weight">-0.127</data>
		</edge>
		<edge source="186" target="422">
			<data key="weight">-0.092</data>
		</edge>
		<edge source="366" target="608">
			<data key="weight">-0.075</data>
		</edge>
		<edge source="178" target="945">
			<data key="weight">-0.094</data>
		</edge>
		<edge source="765" target="835">
			<data key="weight">-0.092</data>
		</edge>
		<edge source="175" target="855">
			<data key="weight">-0.074</data>
		</edge>
		<edge source="186" target="608">
			<data key="weight">-0.057</data>
		</edge>
		<edge source="666" target="781">
			<data key="weight">-0.097</data>
		</edge>
		<edge source="304" target="408">
			<data key="weight">-0.096</data>
		</edge>
		<edge source="859" target="992">
			<data key="weight">-0.155</data>
		</edge>
		<edge source="753" target="1048">
			<data key="weight">-0.138</data>
		</edge>
		<edge source="557" target="798">
			<data key="weight">-0.067</data>
		</edge>
		<edge source="162" target="493">
			<data key="weight">-0.060</data>
		</edge>
		<edge source="579" target="808">
			<data key="weight">-0.064</data>
		</edge>
		<edge source="306" target="608">
			<data key="weight">-0.074</data>
		</edge>
		<edge source="312" target="654">
			<data key="weight">-0.070</data>
		</edge>
		<edge source="281" target="942">
			<data key="weight">-0.070</data>
		</edge>
		<edge source="367" target="808">
			<data key="weight">-0.086</data>
		</edge>
		<edge source="686" target="945">
			<data key="weight">-0.065</data>
		</edge>
		<edge source="241" target="1046">
			<data key="weight">-0.065</data>
		</edge>
		<edge source="377" target="411">
			<data key="weight">-0.120</data>
		</edge>
		<edge source="171" target="714">
			<data key="weight">-0.074</data>
		</edge>
		<edge source="306" target="1045">
			<data key="weight">-0.152</data>
		</edge>
		<edge source="608" target="781">
			<data key="weight">-0.080</data>
		</edge>
		<edge source="185" target="982">
			<data key="weight">-0.071</data>
		</edge>
		<edge source="838" target="1002">
			<data key="weight">-0.153</data>
		</edge>
		<edge source="626" target="986">
			<data key="weight">-0.075</data>
		</edge>
		<edge source="806" target="1045">
			<data key="weight">-0.050</data>
		</edge>
		<edge source="176" target="839">
			<data key="weight">-0.060</data>
		</edge>
		<edge source="556" target="680">
			<data key="weight">-0.103</data>
		</edge>
		<edge source="630" target="1023">
			<data key="weight">-0.095</data>
		</edge>
		<edge source="116" target="208">
			<data key="weight">-0.086</data>
		</edge>
		<edge source="280" target="983">
			<data key="weight">-0.076</data>
		</edge>
		<edge source="675" target="699">
			<data key="weight">-0.082</data>
		</edge>
		<edge source="208" target="922">
			<data key="weight">-0.090</data>
		</edge>
		<edge source="386" target="937">
			<data key="weight">-0.078</data>
		</edge>
		<edge source="147" target="417">
			<data key="weight">-0.088</data>
		</edge>
		<edge source="657" target="941">
			<data key="weight">-0.097</data>
		</edge>
		<edge source="746" target="931">
			<data key="weight">-0.049</data>
		</edge>
		<edge source="640" target="997">
			<data key="weight">-0.098</data>
		</edge>
		<edge source="239" target="983">
			<data key="weight">-0.094</data>
		</edge>
		<edge source="305" target="556">
			<data key="weight">-0.124</data>
		</edge>
		<edge source="658" target="922">
			<data key="weight">-0.093</data>
		</edge>
		<edge source="411" target="949">
			<data key="weight">-0.190</data>
		</edge>
		<edge source="250" target="839">
			<data key="weight">-0.061</data>
		</edge>
		<edge source="661" target="1007">
			<data key="weight">-0.064</data>
		</edge>
		<edge source="556" target="810">
			<data key="weight">-0.052</data>
		</edge>
		<edge source="739" target="949">
			<data key="weight">-0.098</data>
		</edge>
		<edge source="304" target="756">
			<data key="weight">-0.149</data>
		</edge>
		<edge source="383" target="933">
			<data key="weight">-0.097</data>
		</edge>
		<edge source="935" target="943">
			<data key="weight">-0.099</data>
		</edge>
		<edge source="437" target="982">
			<data key="weight">-0.095</data>
		</edge>
		<edge source="409" target="419">
			<data key="weight">-0.067</data>
		</edge>
		<edge source="631" target="753">
			<data key="weight">-0.121</data>
		</edge>
		<edge source="645" target="1003">
			<data key="weight">-0.106</data>
		</edge>
		<edge source="198" target="753">
			<data key="weight">-0.101</data>
		</edge>
		<edge source="809" target="1046">
			<data key="weight">-0.074</data>
		</edge>
		<edge source="397" target="660">
			<data key="weight">-0.067</data>
		</edge>
		<edge source="302" target="1050">
			<data key="weight">-0.076</data>
		</edge>
		<edge source="292" target="808">
			<data key="weight">-0.068</data>
		</edge>
		<edge source="409" target="851">
			<data key="weight">-0.205</data>
		</edge>
		<edge source="429" target="1051">
			<data key="weight">-0.082</data>
		</edge>
		<edge source="654" target="844">
			<data key="weight">-0.075</data>
		</edge>
		<edge source="409" target="431">
			<data key="weight">-0.081</data>
		</edge>
		<edge source="760" target="814">
			<data key="weight">-0.067</data>
		</edge>
		<edge source="293" target="1003">
			<data key="weight">-0.068</data>
		</edge>
		<edge source="294" target="811">
			<data key="weight">-0.088</data>
		</edge>
		<edge source="306" target="899">
			<data key="weight">-0.070</data>
		</edge>
		<edge source="415" target="427">
			<data key="weight">-0.092</data>
		</edge>
		<edge source="218" target="366">
			<data key="weight">-0.080</data>
		</edge>
		<edge source="208" target="997">
			<data key="weight">-0.099</data>
		</edge>
		<edge source="302" target="948">
			<data key="weight">-0.077</data>
		</edge>
		<edge source="408" target="1048">
			<data key="weight">-0.137</data>
		</edge>
		<edge source="499" target="654">
			<data key="weight">-0.073</data>
		</edge>
		<edge source="450" target="949">
			<data key="weight">-0.082</data>
		</edge>
		<edge source="422" target="754">
			<data key="weight">-0.129</data>
		</edge>
		<edge source="556" target="770">
			<data key="weight">-0.130</data>
		</edge>
		<edge source="859" target="1046">
			<data key="weight">-0.125</data>
		</edge>
		<edge source="117" target="429">
			<data key="weight">-0.054</data>
		</edge>
		<edge source="770" target="777">
			<data key="weight">-0.066</data>
		</edge>
		<edge source="814" target="1003">
			<data key="weight">-0.073</data>
		</edge>
		<edge source="421" target="854">
			<data key="weight">-0.096</data>
		</edge>
		<edge source="844" target="892">
			<data key="weight">-0.077</data>
		</edge>
		<edge source="176" target="367">
			<data key="weight">-0.050</data>
		</edge>
		<edge source="427" target="438">
			<data key="weight">-0.066</data>
		</edge>
		<edge source="771" target="855">
			<data key="weight">-0.095</data>
		</edge>
		<edge source="164" target="948">
			<data key="weight">-0.064</data>
		</edge>
		<edge source="868" target="1039">
			<data key="weight">-0.130</data>
		</edge>
		<edge source="932" target="1039">
			<data key="weight">-0.207</data>
		</edge>
		<edge source="840" target="861">
			<data key="weight">-0.151</data>
		</edge>
		<edge source="412" target="775">
			<data key="weight">-0.074</data>
		</edge>
		<edge source="295" target="860">
			<data key="weight">-0.069</data>
		</edge>
		<edge source="366" target="882">
			<data key="weight">-0.079</data>
		</edge>
		<edge source="746" target="937">
			<data key="weight">-0.057</data>
		</edge>
		<edge source="241" target="983">
			<data key="weight">-0.067</data>
		</edge>
		<edge source="498" target="858">
			<data key="weight">-0.126</data>
		</edge>
		<edge source="654" target="1006">
			<data key="weight">-0.074</data>
		</edge>
		<edge source="177" target="841">
			<data key="weight">-0.068</data>
		</edge>
		<edge source="247" target="760">
			<data key="weight">-0.064</data>
		</edge>
		<edge source="189" target="855">
			<data key="weight">-0.134</data>
		</edge>
		<edge source="176" target="365">
			<data key="weight">-0.059</data>
		</edge>
		<edge source="643" target="858">
			<data key="weight">-0.223</data>
		</edge>
		<edge source="409" target="418">
			<data key="weight">-0.075</data>
		</edge>
		<edge source="172" target="754">
			<data key="weight">-0.071</data>
		</edge>
		<edge source="116" target="395">
			<data key="weight">-0.062</data>
		</edge>
		<edge source="914" target="1003">
			<data key="weight">-0.125</data>
		</edge>
		<edge source="633" target="754">
			<data key="weight">-0.142</data>
		</edge>
		<edge source="677" target="981">
			<data key="weight">-0.081</data>
		</edge>
		<edge source="846" target="1047">
			<data key="weight">-0.074</data>
		</edge>
		<edge source="162" target="240">
			<data key="weight">-0.084</data>
		</edge>
		<edge source="644" target="779">
			<data key="weight">-0.057</data>
		</edge>
		<edge source="420" target="556">
			<data key="weight">-0.098</data>
		</edge>
		<edge source="420" target="858">
			<data key="weight">-0.155</data>
		</edge>
		<edge source="434" target="945">
			<data key="weight">-0.081</data>
		</edge>
		<edge source="180" target="1040">
			<data key="weight">-0.111</data>
		</edge>
		<edge source="997" target="1045">
			<data key="weight">-0.171</data>
		</edge>
		<edge source="315" target="409">
			<data key="weight">-0.069</data>
		</edge>
		<edge source="397" target="814">
			<data key="weight">-0.055</data>
		</edge>
		<edge source="344" target="928">
			<data key="weight">-0.056</data>
		</edge>
		<edge source="899" target="991">
			<data key="weight">-0.068</data>
		</edge>
		<edge source="654" target="766">
			<data key="weight">-0.087</data>
		</edge>
		<edge source="369" target="1051">
			<data key="weight">-0.087</data>
		</edge>
		<edge source="700" target="949">
			<data key="weight">-0.087</data>
		</edge>
		<edge source="945" target="1045">
			<data key="weight">-0.120</data>
		</edge>
		<edge source="170" target="981">
			<data key="weight">-0.068</data>
		</edge>
		<edge source="722" target="946">
			<data key="weight">-0.066</data>
		</edge>
		<edge source="409" target="723">
			<data key="weight">-0.080</data>
		</edge>
		<edge source="626" target="839">
			<data key="weight">-0.067</data>
		</edge>
		<edge source="161" target="404">
			<data key="weight">-0.121</data>
		</edge>
		<edge source="203" target="310">
			<data key="weight">-0.072</data>
		</edge>
		<edge source="922" target="1046">
			<data key="weight">-0.185</data>
		</edge>
		<edge source="829" target="933">
			<data key="weight">-0.066</data>
		</edge>
		<edge source="416" target="981">
			<data key="weight">-0.085</data>
		</edge>
		<edge source="893" target="946">
			<data key="weight">-0.069</data>
		</edge>
		<edge source="804" target="1045">
			<data key="weight">-0.065</data>
		</edge>
		<edge source="637" target="924">
			<data key="weight">-0.078</data>
		</edge>
		<edge source="983" target="1045">
			<data key="weight">-0.131</data>
		</edge>
		<edge source="1002" target="1046">
			<data key="weight">-0.102</data>
		</edge>
		<edge source="820" target="905">
			<data key="weight">-0.061</data>
		</edge>
		<edge source="756" target="814">
			<data key="weight">-0.084</data>
		</edge>
		<edge source="187" target="422">
			<data key="weight">-0.069</data>
		</edge>
		<edge source="630" target="853">
			<data key="weight">-0.080</data>
		</edge>
		<edge source="369" target="626">
			<data key="weight">-0.091</data>
		</edge>
		<edge source="303" target="773">
			<data key="weight">-0.080</data>
		</edge>
		<edge source="189" target="921">
			<data key="weight">-0.072</data>
		</edge>
		<edge source="156" target="798">
			<data key="weight">-0.066</data>
		</edge>
		<edge source="33" target="931">
			<data key="weight">-0.082</data>
		</edge>
		<edge source="813" target="840">
			<data key="weight">-0.068</data>
		</edge>
		<edge source="199" target="1051">
			<data key="weight">-0.076</data>
		</edge>
		<edge source="982" target="992">
			<data key="weight">-0.133</data>
		</edge>
		<edge source="411" target="922">
			<data key="weight">-0.068</data>
		</edge>
		<edge source="756" target="947">
			<data key="weight">-0.069</data>
		</edge>
		<edge source="394" target="945">
			<data key="weight">-0.080</data>
		</edge>
		<edge source="189" target="840">
			<data key="weight">-0.106</data>
		</edge>
		<edge source="156" target="901">
			<data key="weight">-0.053</data>
		</edge>
		<edge source="834" target="840">
			<data key="weight">-0.078</data>
		</edge>
		<edge source="562" target="1012">
			<data key="weight">-0.073</data>
		</edge>
		<edge source="303" target="641">
			<data key="weight">-0.092</data>
		</edge>
		<edge source="413" target="1039">
			<data key="weight">-0.245</data>
		</edge>
		<edge source="583" target="981">
			<data key="weight">-0.090</data>
		</edge>
		<edge source="838" target="1000">
			<data key="weight">-0.086</data>
		</edge>
		<edge source="177" target="420">
			<data key="weight">-0.085</data>
		</edge>
		<edge source="644" target="1045">
			<data key="weight">-0.137</data>
		</edge>
		<edge source="858" target="1046">
			<data key="weight">-0.180</data>
		</edge>
		<edge source="430" target="1009">
			<data key="weight">-0.110</data>
		</edge>
		<edge source="661" target="904">
			<data key="weight">-0.058</data>
		</edge>
		<edge source="756" target="828">
			<data key="weight">-0.082</data>
		</edge>
		<edge source="384" target="654">
			<data key="weight">-0.079</data>
		</edge>
		<edge source="770" target="932">
			<data key="weight">-0.094</data>
		</edge>
		<edge source="147" target="304">
			<data key="weight">-0.094</data>
		</edge>
		<edge source="192" target="853">
			<data key="weight">-0.073</data>
		</edge>
		<edge source="819" target="992">
			<data key="weight">-0.085</data>
		</edge>
		<edge source="315" target="840">
			<data key="weight">-0.113</data>
		</edge>
		<edge source="397" target="667">
			<data key="weight">-0.082</data>
		</edge>
		<edge source="290" target="756">
			<data key="weight">-0.071</data>
		</edge>
		<edge source="187" target="854">
			<data key="weight">-0.074</data>
		</edge>
		<edge source="180" target="637">
			<data key="weight">-0.080</data>
		</edge>
		<edge source="927" target="987">
			<data key="weight">-0.068</data>
		</edge>
		<edge source="241" target="1045">
			<data key="weight">-0.077</data>
		</edge>
		<edge source="170" target="657">
			<data key="weight">-0.087</data>
		</edge>
		<edge source="749" target="914">
			<data key="weight">-0.072</data>
		</edge>
		<edge source="203" target="871">
			<data key="weight">-0.066</data>
		</edge>
		<edge source="925" target="1189">
			<data key="weight">-0.054</data>
		</edge>
		<edge source="251" target="851">
			<data key="weight">-0.070</data>
		</edge>
		<edge source="284" target="366">
			<data key="weight">-0.089</data>
		</edge>
		<edge source="561" target="981">
			<data key="weight">-0.088</data>
		</edge>
		<edge source="500" target="1045">
			<data key="weight">-0.083</data>
		</edge>
		<edge source="707" target="946">
			<data key="weight">-0.080</data>
		</edge>
		<edge source="659" target="1051">
			<data key="weight">-0.077</data>
		</edge>
		<edge source="186" target="949">
			<data key="weight">-0.097</data>
		</edge>
		<edge source="949" target="1000">
			<data key="weight">-0.090</data>
		</edge>
		<edge source="856" target="902">
			<data key="weight">-0.069</data>
		</edge>
		<edge source="655" target="921">
			<data key="weight">-0.080</data>
		</edge>
		<edge source="584" target="867">
			<data key="weight">-0.105</data>
		</edge>
		<edge source="625" target="992">
			<data key="weight">-0.074</data>
		</edge>
		<edge source="494" target="981">
			<data key="weight">-0.096</data>
		</edge>
		<edge source="314" target="1023">
			<data key="weight">-0.086</data>
		</edge>
		<edge source="178" target="1046">
			<data key="weight">-0.126</data>
		</edge>
		<edge source="949" target="1040">
			<data key="weight">-0.215</data>
		</edge>
		<edge source="293" target="660">
			<data key="weight">-0.078</data>
		</edge>
		<edge source="186" target="369">
			<data key="weight">-0.079</data>
		</edge>
		<edge source="608" target="859">
			<data key="weight">-0.059</data>
		</edge>
		<edge source="945" target="1051">
			<data key="weight">-0.102</data>
		</edge>
		<edge source="416" target="851">
			<data key="weight">-0.144</data>
		</edge>
		<edge source="513" target="986">
			<data key="weight">-0.068</data>
		</edge>
		<edge source="289" target="404">
			<data key="weight">-0.095</data>
		</edge>
		<edge source="137" target="943">
			<data key="weight">-0.072</data>
		</edge>
		<edge source="144" target="660">
			<data key="weight">-0.054</data>
		</edge>
		<edge source="675" target="805">
			<data key="weight">-0.094</data>
		</edge>
		<edge source="381" target="1048">
			<data key="weight">-0.121</data>
		</edge>
		<edge source="393" target="997">
			<data key="weight">-0.072</data>
		</edge>
		<edge source="144" target="856">
			<data key="weight">-0.141</data>
		</edge>
		<edge source="709" target="843">
			<data key="weight">-0.052</data>
		</edge>
		<edge source="422" target="947">
			<data key="weight">-0.093</data>
		</edge>
		<edge source="633" target="981">
			<data key="weight">-0.093</data>
		</edge>
		<edge source="293" target="513">
			<data key="weight">-0.060</data>
		</edge>
		<edge source="109" target="436">
			<data key="weight">-0.069</data>
		</edge>
		<edge source="606" target="773">
			<data key="weight">-0.060</data>
		</edge>
		<edge source="584" target="905">
			<data key="weight">-0.065</data>
		</edge>
		<edge source="754" target="891">
			<data key="weight">-0.148</data>
		</edge>
		<edge source="606" target="982">
			<data key="weight">-0.078</data>
		</edge>
		<edge source="417" target="925">
			<data key="weight">-0.089</data>
		</edge>
		<edge source="750" target="1046">
			<data key="weight">-0.114</data>
		</edge>
		<edge source="905" target="982">
			<data key="weight">-0.066</data>
		</edge>
		<edge source="712" target="937">
			<data key="weight">-0.070</data>
		</edge>
		<edge source="239" target="655">
			<data key="weight">-0.056</data>
		</edge>
		<edge source="411" target="939">
			<data key="weight">-0.146</data>
		</edge>
		<edge source="170" target="283">
			<data key="weight">-0.064</data>
		</edge>
		<edge source="185" target="419">
			<data key="weight">-0.067</data>
		</edge>
		<edge source="556" target="776">
			<data key="weight">-0.081</data>
		</edge>
		<edge source="753" target="941">
			<data key="weight">-0.069</data>
		</edge>
		<edge source="696" target="805">
			<data key="weight">-0.054</data>
		</edge>
		<edge source="753" target="829">
			<data key="weight">-0.087</data>
		</edge>
		<edge source="813" target="1012">
			<data key="weight">-0.067</data>
		</edge>
		<edge source="219" target="856">
			<data key="weight">-0.079</data>
		</edge>
		<edge source="925" target="1040">
			<data key="weight">-0.189</data>
		</edge>
		<edge source="742" target="858">
			<data key="weight">-0.067</data>
		</edge>
		<edge source="486" target="840">
			<data key="weight">-0.119</data>
		</edge>
		<edge source="426" target="584">
			<data key="weight">-0.089</data>
		</edge>
		<edge source="303" target="847">
			<data key="weight">-0.085</data>
		</edge>
		<edge source="250" target="1045">
			<data key="weight">-0.056</data>
		</edge>
		<edge source="706" target="918">
			<data key="weight">-0.075</data>
		</edge>
		<edge source="203" target="1003">
			<data key="weight">-0.096</data>
		</edge>
		<edge source="294" target="579">
			<data key="weight">-0.081</data>
		</edge>
		<edge source="179" target="856">
			<data key="weight">-0.120</data>
		</edge>
		<edge source="177" target="1049">
			<data key="weight">-0.083</data>
		</edge>
		<edge source="768" target="858">
			<data key="weight">-0.115</data>
		</edge>
		<edge source="510" target="1051">
			<data key="weight">-0.120</data>
		</edge>
		<edge source="841" target="1040">
			<data key="weight">-0.149</data>
		</edge>
		<edge source="366" target="744">
			<data key="weight">-0.075</data>
		</edge>
		<edge source="641" target="643">
			<data key="weight">-0.077</data>
		</edge>
		<edge source="395" target="983">
			<data key="weight">-0.083</data>
		</edge>
		<edge source="642" target="981">
			<data key="weight">-0.069</data>
		</edge>
		<edge source="440" target="798">
			<data key="weight">-0.054</data>
		</edge>
		<edge source="136" target="147">
			<data key="weight">-0.074</data>
		</edge>
		<edge source="366" target="606">
			<data key="weight">-0.074</data>
		</edge>
		<edge source="981" target="992">
			<data key="weight">-0.146</data>
		</edge>
		<edge source="839" target="900">
			<data key="weight">-0.084</data>
		</edge>
		<edge source="932" target="992">
			<data key="weight">-0.081</data>
		</edge>
		<edge source="667" target="1023">
			<data key="weight">-0.082</data>
		</edge>
		<edge source="284" target="1023">
			<data key="weight">-0.074</data>
		</edge>
		<edge source="276" target="658">
			<data key="weight">-0.066</data>
		</edge>
		<edge source="768" target="829">
			<data key="weight">-0.074</data>
		</edge>
		<edge source="189" target="867">
			<data key="weight">-0.110</data>
		</edge>
		<edge source="409" target="557">
			<data key="weight">-0.100</data>
		</edge>
		<edge source="864" target="981">
			<data key="weight">-0.143</data>
		</edge>
		<edge source="842" target="1012">
			<data key="weight">-0.074</data>
		</edge>
		<edge source="765" target="937">
			<data key="weight">-0.122</data>
		</edge>
		<edge source="643" target="1023">
			<data key="weight">-0.091</data>
		</edge>
		<edge source="156" target="840">
			<data key="weight">-0.136</data>
		</edge>
		<edge source="933" target="1040">
			<data key="weight">-0.178</data>
		</edge>
		<edge source="847" target="983">
			<data key="weight">-0.079</data>
		</edge>
		<edge source="514" target="930">
			<data key="weight">-0.067</data>
		</edge>
		<edge source="781" target="836">
			<data key="weight">-0.140</data>
		</edge>
		<edge source="822" target="937">
			<data key="weight">-0.065</data>
		</edge>
		<edge source="159" target="1040">
			<data key="weight">-0.114</data>
		</edge>
		<edge source="284" target="1049">
			<data key="weight">-0.071</data>
		</edge>
		<edge source="178" target="856">
			<data key="weight">-0.117</data>
		</edge>
		<edge source="138" target="643">
			<data key="weight">-0.091</data>
		</edge>
		<edge source="366" target="632">
			<data key="weight">-0.061</data>
		</edge>
		<edge source="289" target="941">
			<data key="weight">-0.088</data>
		</edge>
		<edge source="203" target="746">
			<data key="weight">-0.053</data>
		</edge>
		<edge source="712" target="858">
			<data key="weight">-0.102</data>
		</edge>
		<edge source="171" target="495">
			<data key="weight">-0.049</data>
		</edge>
		<edge source="840" target="900">
			<data key="weight">-0.084</data>
		</edge>
		<edge source="416" target="833">
			<data key="weight">-0.069</data>
		</edge>
		<edge source="384" target="981">
			<data key="weight">-0.133</data>
		</edge>
		<edge source="303" target="938">
			<data key="weight">-0.111</data>
		</edge>
		<edge source="409" target="441">
			<data key="weight">-0.071</data>
		</edge>
		<edge source="707" target="853">
			<data key="weight">-0.108</data>
		</edge>
		<edge source="287" target="427">
			<data key="weight">-0.074</data>
		</edge>
		<edge source="203" target="429">
			<data key="weight">-0.106</data>
		</edge>
		<edge source="644" target="836">
			<data key="weight">-0.079</data>
		</edge>
		<edge source="558" target="854">
			<data key="weight">-0.065</data>
		</edge>
		<edge source="641" target="1023">
			<data key="weight">-0.136</data>
		</edge>
		<edge source="380" target="654">
			<data key="weight">-0.126</data>
		</edge>
		<edge source="281" target="1007">
			<data key="weight">-0.076</data>
		</edge>
		<edge source="399" target="981">
			<data key="weight">-0.086</data>
		</edge>
		<edge source="778" target="946">
			<data key="weight">-0.084</data>
		</edge>
		<edge source="286" target="1046">
			<data key="weight">-0.077</data>
		</edge>
		<edge source="414" target="858">
			<data key="weight">-0.114</data>
		</edge>
		<edge source="657" target="1040">
			<data key="weight">-0.111</data>
		</edge>
		<edge source="655" target="898">
			<data key="weight">-0.063</data>
		</edge>
		<edge source="187" target="638">
			<data key="weight">-0.077</data>
		</edge>
		<edge source="781" target="1045">
			<data key="weight">-0.175</data>
		</edge>
		<edge source="208" target="945">
			<data key="weight">-0.137</data>
		</edge>
		<edge source="860" target="982">
			<data key="weight">-0.167</data>
		</edge>
		<edge source="366" target="888">
			<data key="weight">-0.062</data>
		</edge>
		<edge source="438" target="943">
			<data key="weight">-0.064</data>
		</edge>
		<edge source="407" target="654">
			<data key="weight">-0.128</data>
		</edge>
		<edge source="411" target="644">
			<data key="weight">-0.103</data>
		</edge>
		<edge source="412" target="583">
			<data key="weight">-0.093</data>
		</edge>
		<edge source="409" target="698">
			<data key="weight">-0.084</data>
		</edge>
		<edge source="384" target="808">
			<data key="weight">-0.076</data>
		</edge>
		<edge source="250" target="1023">
			<data key="weight">-0.095</data>
		</edge>
		<edge source="422" target="940">
			<data key="weight">-0.076</data>
		</edge>
		<edge source="803" target="858">
			<data key="weight">-0.079</data>
		</edge>
		<edge source="109" target="655">
			<data key="weight">-0.079</data>
		</edge>
		<edge source="245" target="1040">
			<data key="weight">-0.114</data>
		</edge>
		<edge source="742" target="992">
			<data key="weight">-0.070</data>
		</edge>
		<edge source="290" target="452">
			<data key="weight">-0.077</data>
		</edge>
		<edge source="177" target="856">
			<data key="weight">-0.121</data>
		</edge>
		<edge source="427" target="997">
			<data key="weight">-0.153</data>
		</edge>
		<edge source="419" target="638">
			<data key="weight">-0.067</data>
		</edge>
		<edge source="756" target="858">
			<data key="weight">-0.165</data>
		</edge>
		<edge source="584" target="944">
			<data key="weight">-0.121</data>
		</edge>
		<edge source="369" target="1188">
			<data key="weight">-0.067</data>
		</edge>
		<edge source="185" target="1049">
			<data key="weight">-0.078</data>
		</edge>
		<edge source="838" target="991">
			<data key="weight">-0.181</data>
		</edge>
		<edge source="283" target="931">
			<data key="weight">-0.063</data>
		</edge>
		<edge source="403" target="411">
			<data key="weight">-0.069</data>
		</edge>
		<edge source="198" target="643">
			<data key="weight">-0.085</data>
		</edge>
		<edge source="559" target="945">
			<data key="weight">-0.077</data>
		</edge>
		<edge source="801" target="997">
			<data key="weight">-0.115</data>
		</edge>
		<edge source="579" target="753">
			<data key="weight">-0.086</data>
		</edge>
		<edge source="434" target="853">
			<data key="weight">-0.090</data>
		</edge>
		<edge source="417" target="840">
			<data key="weight">-0.079</data>
		</edge>
		<edge source="667" target="853">
			<data key="weight">-0.123</data>
		</edge>
		<edge source="366" target="638">
			<data key="weight">-0.097</data>
		</edge>
		<edge source="220" target="946">
			<data key="weight">-0.083</data>
		</edge>
		<edge source="939" target="1003">
			<data key="weight">-0.102</data>
		</edge>
		<edge source="851" target="1010">
			<data key="weight">-0.168</data>
		</edge>
		<edge source="197" target="939">
			<data key="weight">-0.077</data>
		</edge>
		<edge source="751" target="1188">
			<data key="weight">-0.076</data>
		</edge>
		<edge source="854" target="1040">
			<data key="weight">-0.318</data>
		</edge>
		<edge source="147" target="633">
			<data key="weight">-0.083</data>
		</edge>
		<edge source="798" target="835">
			<data key="weight">-0.098</data>
		</edge>
		<edge source="939" target="1050">
			<data key="weight">-0.100</data>
		</edge>
		<edge source="388" target="856">
			<data key="weight">-0.065</data>
		</edge>
		<edge source="367" target="487">
			<data key="weight">-0.066</data>
		</edge>
		<edge source="388" target="858">
			<data key="weight">-0.083</data>
		</edge>
		<edge source="189" target="643">
			<data key="weight">-0.112</data>
		</edge>
		<edge source="667" target="946">
			<data key="weight">-0.122</data>
		</edge>
		<edge source="186" target="922">
			<data key="weight">-0.079</data>
		</edge>
		<edge source="176" target="994">
			<data key="weight">-0.080</data>
		</edge>
		<edge source="186" target="811">
			<data key="weight">-0.058</data>
		</edge>
		<edge source="990" target="1046">
			<data key="weight">-0.052</data>
		</edge>
		<edge source="626" target="643">
			<data key="weight">-0.133</data>
		</edge>
		<edge source="415" target="1045">
			<data key="weight">-0.081</data>
		</edge>
		<edge source="708" target="763">
			<data key="weight">-0.064</data>
		</edge>
		<edge source="366" target="512">
			<data key="weight">-0.061</data>
		</edge>
		<edge source="641" target="949">
			<data key="weight">-0.143</data>
		</edge>
		<edge source="579" target="751">
			<data key="weight">-0.071</data>
		</edge>
		<edge source="192" target="1049">
			<data key="weight">-0.072</data>
		</edge>
		<edge source="779" target="853">
			<data key="weight">-0.100</data>
		</edge>
		<edge source="397" target="661">
			<data key="weight">-0.056</data>
		</edge>
		<edge source="248" target="1045">
			<data key="weight">-0.064</data>
		</edge>
		<edge source="155" target="162">
			<data key="weight">-0.064</data>
		</edge>
		<edge source="766" target="892">
			<data key="weight">-0.075</data>
		</edge>
		<edge source="405" target="981">
			<data key="weight">-0.091</data>
		</edge>
		<edge source="171" target="1050">
			<data key="weight">-0.093</data>
		</edge>
		<edge source="439" target="807">
			<data key="weight">-0.067</data>
		</edge>
		<edge source="409" target="683">
			<data key="weight">-0.072</data>
		</edge>
		<edge source="411" target="897">
			<data key="weight">-0.083</data>
		</edge>
		<edge source="635" target="904">
			<data key="weight">-0.073</data>
		</edge>
		<edge source="294" target="630">
			<data key="weight">-0.081</data>
		</edge>
		<edge source="203" target="583">
			<data key="weight">-0.087</data>
		</edge>
		<edge source="820" target="1039">
			<data key="weight">-0.086</data>
		</edge>
		<edge source="280" target="303">
			<data key="weight">-0.065</data>
		</edge>
		<edge source="411" target="904">
			<data key="weight">-0.129</data>
		</edge>
		<edge source="784" target="1039">
			<data key="weight">-0.163</data>
		</edge>
		<edge source="776" target="1040">
			<data key="weight">-0.159</data>
		</edge>
		<edge source="246" target="836">
			<data key="weight">-0.070</data>
		</edge>
		<edge source="422" target="437">
			<data key="weight">-0.069</data>
		</edge>
		<edge source="935" target="1051">
			<data key="weight">-0.111</data>
		</edge>
		<edge source="855" target="1047">
			<data key="weight">-0.078</data>
		</edge>
		<edge source="419" target="868">
			<data key="weight">-0.054</data>
		</edge>
		<edge source="810" target="943">
			<data key="weight">-0.055</data>
		</edge>
		<edge source="808" target="820">
			<data key="weight">-0.090</data>
		</edge>
		<edge source="487" target="657">
			<data key="weight">-0.064</data>
		</edge>
		<edge source="365" target="1190">
			<data key="weight">-0.063</data>
		</edge>
		<edge source="159" target="751">
			<data key="weight">-0.069</data>
		</edge>
		<edge source="384" target="943">
			<data key="weight">-0.078</data>
		</edge>
		<edge source="931" target="1048">
			<data key="weight">-0.079</data>
		</edge>
		<edge source="228" target="376">
			<data key="weight">-0.059</data>
		</edge>
		<edge source="187" target="942">
			<data key="weight">-0.083</data>
		</edge>
		<edge source="420" target="923">
			<data key="weight">-0.054</data>
		</edge>
		<edge source="304" target="885">
			<data key="weight">-0.071</data>
		</edge>
		<edge source="760" target="1049">
			<data key="weight">-0.101</data>
		</edge>
		<edge source="643" target="1191">
			<data key="weight">-0.059</data>
		</edge>
		<edge source="198" target="754">
			<data key="weight">-0.139</data>
		</edge>
		<edge source="771" target="1040">
			<data key="weight">-0.079</data>
		</edge>
		<edge source="162" target="935">
			<data key="weight">-0.068</data>
		</edge>
		<edge source="510" target="992">
			<data key="weight">-0.073</data>
		</edge>
		<edge source="109" target="1003">
			<data key="weight">-0.114</data>
		</edge>
		<edge source="312" target="1023">
			<data key="weight">-0.085</data>
		</edge>
		<edge source="304" target="742">
			<data key="weight">-0.067</data>
		</edge>
		<edge source="858" target="1012">
			<data key="weight">-0.086</data>
		</edge>
		<edge source="429" target="838">
			<data key="weight">-0.109</data>
		</edge>
		<edge source="509" target="853">
			<data key="weight">-0.122</data>
		</edge>
		<edge source="294" target="498">
			<data key="weight">-0.099</data>
		</edge>
		<edge source="638" target="901">
			<data key="weight">-0.070</data>
		</edge>
		<edge source="203" target="709">
			<data key="weight">-0.064</data>
		</edge>
		<edge source="302" target="916">
			<data key="weight">-0.059</data>
		</edge>
		<edge source="203" target="998">
			<data key="weight">-0.059</data>
		</edge>
		<edge source="443" target="982">
			<data key="weight">-0.071</data>
		</edge>
		<edge source="858" target="1047">
			<data key="weight">-0.141</data>
		</edge>
		<edge source="836" target="847">
			<data key="weight">-0.112</data>
		</edge>
		<edge source="427" target="844">
			<data key="weight">-0.077</data>
		</edge>
		<edge source="189" target="754">
			<data key="weight">-0.163</data>
		</edge>
		<edge source="654" target="899">
			<data key="weight">-0.087</data>
		</edge>
		<edge source="746" target="932">
			<data key="weight">-0.077</data>
		</edge>
		<edge source="655" target="991">
			<data key="weight">-0.087</data>
		</edge>
		<edge source="366" target="633">
			<data key="weight">-0.096</data>
		</edge>
		<edge source="706" target="930">
			<data key="weight">-0.059</data>
		</edge>
		<edge source="882" target="1051">
			<data key="weight">-0.059</data>
		</edge>
		<edge source="1005" target="1047">
			<data key="weight">-0.060</data>
		</edge>
		<edge source="939" target="983">
			<data key="weight">-0.075</data>
		</edge>
		<edge source="509" target="677">
			<data key="weight">-0.076</data>
		</edge>
		<edge source="189" target="1049">
			<data key="weight">-0.067</data>
		</edge>
		<edge source="185" target="1003">
			<data key="weight">-0.080</data>
		</edge>
		<edge source="377" target="784">
			<data key="weight">-0.074</data>
		</edge>
		<edge source="276" target="1040">
			<data key="weight">-0.113</data>
		</edge>
		<edge source="654" target="939">
			<data key="weight">-0.246</data>
		</edge>
		<edge source="365" target="832">
			<data key="weight">-0.105</data>
		</edge>
		<edge source="162" target="1188">
			<data key="weight">-0.068</data>
		</edge>
		<edge source="667" target="943">
			<data key="weight">-0.105</data>
		</edge>
		<edge source="391" target="409">
			<data key="weight">-0.072</data>
		</edge>
		<edge source="398" target="1002">
			<data key="weight">-0.064</data>
		</edge>
		<edge source="294" target="632">
			<data key="weight">-0.071</data>
		</edge>
		<edge source="160" target="194">
			<data key="weight">-0.058</data>
		</edge>
		<edge source="838" target="840">
			<data key="weight">-0.182</data>
		</edge>
		<edge source="412" target="819">
			<data key="weight">-0.083</data>
		</edge>
		<edge source="686" target="840">
			<data key="weight">-0.058</data>
		</edge>
		<edge source="381" target="891">
			<data key="weight">-0.066</data>
		</edge>
		<edge source="203" target="886">
			<data key="weight">-0.062</data>
		</edge>
		<edge source="155" target="765">
			<data key="weight">-0.066</data>
		</edge>
		<edge source="429" target="666">
			<data key="weight">-0.052</data>
		</edge>
		<edge source="657" target="882">
			<data key="weight">-0.062</data>
		</edge>
		<edge source="416" target="666">
			<data key="weight">-0.083</data>
		</edge>
		<edge source="395" target="1039">
			<data key="weight">-0.069</data>
		</edge>
		<edge source="422" target="904">
			<data key="weight">-0.105</data>
		</edge>
		<edge source="240" target="867">
			<data key="weight">-0.068</data>
		</edge>
		<edge source="285" target="946">
			<data key="weight">-0.064</data>
		</edge>
		<edge source="438" target="914">
			<data key="weight">-0.070</data>
		</edge>
		<edge source="383" target="654">
			<data key="weight">-0.075</data>
		</edge>
		<edge source="664" target="1039">
			<data key="weight">-0.166</data>
		</edge>
		<edge source="853" target="1005">
			<data key="weight">-0.076</data>
		</edge>
		<edge source="435" target="760">
			<data key="weight">-0.081</data>
		</edge>
		<edge source="178" target="745">
			<data key="weight">-0.062</data>
		</edge>
		<edge source="494" target="1047">
			<data key="weight">-0.104</data>
		</edge>
		<edge source="172" target="772">
			<data key="weight">-0.105</data>
		</edge>
		<edge source="185" target="821">
			<data key="weight">-0.053</data>
		</edge>
		<edge source="657" target="828">
			<data key="weight">-0.051</data>
		</edge>
		<edge source="394" target="422">
			<data key="weight">-0.082</data>
		</edge>
		<edge source="404" target="756">
			<data key="weight">-0.198</data>
		</edge>
		<edge source="815" target="933">
			<data key="weight">-0.095</data>
		</edge>
		<edge source="852" target="986">
			<data key="weight">-0.065</data>
		</edge>
		<edge source="427" target="992">
			<data key="weight">-0.097</data>
		</edge>
		<edge source="378" target="918">
			<data key="weight">-0.074</data>
		</edge>
		<edge source="397" target="703">
			<data key="weight">-0.074</data>
		</edge>
		<edge source="772" target="882">
			<data key="weight">-0.067</data>
		</edge>
		<edge source="409" target="1048">
			<data key="weight">-0.175</data>
		</edge>
		<edge source="655" target="1048">
			<data key="weight">-0.122</data>
		</edge>
		<edge source="202" target="1045">
			<data key="weight">-0.111</data>
		</edge>
		<edge source="198" target="949">
			<data key="weight">-0.080</data>
		</edge>
		<edge source="304" target="754">
			<data key="weight">-0.195</data>
		</edge>
		<edge source="310" target="983">
			<data key="weight">-0.093</data>
		</edge>
		<edge source="315" target="939">
			<data key="weight">-0.104</data>
		</edge>
		<edge source="376" target="738">
			<data key="weight">-0.060</data>
		</edge>
		<edge source="376" target="949">
			<data key="weight">-0.087</data>
		</edge>
		<edge source="935" target="1050">
			<data key="weight">-0.085</data>
		</edge>
		<edge source="409" target="630">
			<data key="weight">-0.098</data>
		</edge>
		<edge source="411" target="631">
			<data key="weight">-0.088</data>
		</edge>
		<edge source="938" target="994">
			<data key="weight">-0.068</data>
		</edge>
		<edge source="376" target="667">
			<data key="weight">-0.081</data>
		</edge>
		<edge source="289" target="940">
			<data key="weight">-0.102</data>
		</edge>
		<edge source="722" target="858">
			<data key="weight">-0.134</data>
		</edge>
		<edge source="738" target="937">
			<data key="weight">-0.071</data>
		</edge>
		<edge source="667" target="981">
			<data key="weight">-0.114</data>
		</edge>
		<edge source="315" target="921">
			<data key="weight">-0.079</data>
		</edge>
		<edge source="304" target="894">
			<data key="weight">-0.085</data>
		</edge>
		<edge source="637" target="982">
			<data key="weight">-0.104</data>
		</edge>
		<edge source="441" target="858">
			<data key="weight">-0.095</data>
		</edge>
		<edge source="441" target="1040">
			<data key="weight">-0.079</data>
		</edge>
		<edge source="992" target="1190">
			<data key="weight">-0.074</data>
		</edge>
		<edge source="165" target="427">
			<data key="weight">-0.071</data>
		</edge>
		<edge source="773" target="888">
			<data key="weight">-0.049</data>
		</edge>
		<edge source="754" target="927">
			<data key="weight">-0.099</data>
		</edge>
		<edge source="185" target="836">
			<data key="weight">-0.113</data>
		</edge>
		<edge source="948" target="1045">
			<data key="weight">-0.200</data>
		</edge>
		<edge source="220" target="905">
			<data key="weight">-0.071</data>
		</edge>
		<edge source="860" target="925">
			<data key="weight">-0.149</data>
		</edge>
		<edge source="294" target="493">
			<data key="weight">-0.090</data>
		</edge>
		<edge source="560" target="1007">
			<data key="weight">-0.076</data>
		</edge>
		<edge source="856" target="900">
			<data key="weight">-0.098</data>
		</edge>
		<edge source="304" target="949">
			<data key="weight">-0.121</data>
		</edge>
		<edge source="249" target="760">
			<data key="weight">-0.084</data>
		</edge>
		<edge source="413" target="860">
			<data key="weight">-0.127</data>
		</edge>
		<edge source="436" target="770">
			<data key="weight">-0.075</data>
		</edge>
		<edge source="394" target="1047">
			<data key="weight">-0.063</data>
		</edge>
		<edge source="412" target="784">
			<data key="weight">-0.065</data>
		</edge>
		<edge source="933" target="1047">
			<data key="weight">-0.067</data>
		</edge>
		<edge source="404" target="809">
			<data key="weight">-0.093</data>
		</edge>
		<edge source="944" target="1006">
			<data key="weight">-0.122</data>
		</edge>
		<edge source="365" target="903">
			<data key="weight">-0.062</data>
		</edge>
		<edge source="763" target="1046">
			<data key="weight">-0.162</data>
		</edge>
		<edge source="754" target="820">
			<data key="weight">-0.125</data>
		</edge>
		<edge source="1005" target="1049">
			<data key="weight">-0.088</data>
		</edge>
		<edge source="293" target="838">
			<data key="weight">-0.079</data>
		</edge>
		<edge source="435" target="939">
			<data key="weight">-0.084</data>
		</edge>
		<edge source="384" target="933">
			<data key="weight">-0.070</data>
		</edge>
		<edge source="369" target="427">
			<data key="weight">-0.105</data>
		</edge>
		<edge source="655" target="905">
			<data key="weight">-0.071</data>
		</edge>
		<edge source="141" target="770">
			<data key="weight">-0.074</data>
		</edge>
		<edge source="245" target="404">
			<data key="weight">-0.093</data>
		</edge>
		<edge source="367" target="562">
			<data key="weight">-0.061</data>
		</edge>
		<edge source="754" target="938">
			<data key="weight">-0.173</data>
		</edge>
		<edge source="252" target="853">
			<data key="weight">-0.063</data>
		</edge>
		<edge source="178" target="938">
			<data key="weight">-0.080</data>
		</edge>
		<edge source="496" target="756">
			<data key="weight">-0.070</data>
		</edge>
		<edge source="427" target="556">
			<data key="weight">-0.147</data>
		</edge>
		<edge source="307" target="840">
			<data key="weight">-0.059</data>
		</edge>
		<edge source="698" target="756">
			<data key="weight">-0.076</data>
		</edge>
		<edge source="1000" target="1188">
			<data key="weight">-0.061</data>
		</edge>
		<edge source="33" target="1046">
			<data key="weight">-0.058</data>
		</edge>
		<edge source="641" target="1039">
			<data key="weight">-0.180</data>
		</edge>
		<edge source="294" target="655">
			<data key="weight">-0.093</data>
		</edge>
		<edge source="800" target="948">
			<data key="weight">-0.085</data>
		</edge>
		<edge source="556" target="987">
			<data key="weight">-0.079</data>
		</edge>
		<edge source="657" target="1009">
			<data key="weight">-0.112</data>
		</edge>
		<edge source="33" target="765">
			<data key="weight">-0.066</data>
		</edge>
		<edge source="512" target="981">
			<data key="weight">-0.085</data>
		</edge>
		<edge source="249" target="754">
			<data key="weight">-0.187</data>
		</edge>
		<edge source="190" target="1040">
			<data key="weight">-0.067</data>
		</edge>
		<edge source="738" target="928">
			<data key="weight">-0.073</data>
		</edge>
		<edge source="305" target="991">
			<data key="weight">-0.097</data>
		</edge>
		<edge source="658" target="867">
			<data key="weight">-0.081</data>
		</edge>
		<edge source="714" target="981">
			<data key="weight">-0.072</data>
		</edge>
		<edge source="556" target="1190">
			<data key="weight">-0.071</data>
		</edge>
		<edge source="404" target="675">
			<data key="weight">-0.097</data>
		</edge>
		<edge source="186" target="687">
			<data key="weight">-0.063</data>
		</edge>
		<edge source="489" target="931">
			<data key="weight">-0.067</data>
		</edge>
		<edge source="918" target="1000">
			<data key="weight">-0.100</data>
		</edge>
		<edge source="208" target="409">
			<data key="weight">-0.083</data>
		</edge>
		<edge source="144" target="411">
			<data key="weight">-0.076</data>
		</edge>
		<edge source="366" target="784">
			<data key="weight">-0.075</data>
		</edge>
		<edge source="851" target="914">
			<data key="weight">-0.161</data>
		</edge>
		<edge source="135" target="754">
			<data key="weight">-0.086</data>
		</edge>
		<edge source="398" target="847">
			<data key="weight">-0.065</data>
		</edge>
		<edge source="177" target="938">
			<data key="weight">-0.083</data>
		</edge>
		<edge source="284" target="1047">
			<data key="weight">-0.076</data>
		</edge>
		<edge source="395" target="941">
			<data key="weight">-0.074</data>
		</edge>
		<edge source="932" target="1009">
			<data key="weight">-0.068</data>
		</edge>
		<edge source="513" target="945">
			<data key="weight">-0.084</data>
		</edge>
		<edge source="408" target="765">
			<data key="weight">-0.080</data>
		</edge>
		<edge source="409" target="667">
			<data key="weight">-0.109</data>
		</edge>
		<edge source="213" target="997">
			<data key="weight">-0.076</data>
		</edge>
		<edge source="709" target="914">
			<data key="weight">-0.089</data>
		</edge>
		<edge source="294" target="981">
			<data key="weight">-0.136</data>
		</edge>
		<edge source="436" target="1007">
			<data key="weight">-0.077</data>
		</edge>
		<edge source="784" target="860">
			<data key="weight">-0.086</data>
		</edge>
		<edge source="667" target="840">
			<data key="weight">-0.133</data>
		</edge>
		<edge source="419" target="1047">
			<data key="weight">-0.054</data>
		</edge>
		<edge source="199" target="765">
			<data key="weight">-0.074</data>
		</edge>
		<edge source="680" target="1047">
			<data key="weight">-0.101</data>
		</edge>
		<edge source="721" target="1023">
			<data key="weight">-0.092</data>
		</edge>
		<edge source="802" target="807">
			<data key="weight">-0.053</data>
		</edge>
		<edge source="432" target="1007">
			<data key="weight">-0.068</data>
		</edge>
		<edge source="436" target="843">
			<data key="weight">-0.071</data>
		</edge>
		<edge source="376" target="902">
			<data key="weight">-0.072</data>
		</edge>
		<edge source="162" target="173">
			<data key="weight">-0.052</data>
		</edge>
		<edge source="425" target="997">
			<data key="weight">-0.103</data>
		</edge>
		<edge source="754" target="833">
			<data key="weight">-0.100</data>
		</edge>
		<edge source="155" target="754">
			<data key="weight">-0.152</data>
		</edge>
		<edge source="289" target="824">
			<data key="weight">-0.056</data>
		</edge>
		<edge source="674" target="1048">
			<data key="weight">-0.056</data>
		</edge>
		<edge source="768" target="1040">
			<data key="weight">-0.214</data>
		</edge>
		<edge source="289" target="1000">
			<data key="weight">-0.081</data>
		</edge>
		<edge source="499" target="808">
			<data key="weight">-0.066</data>
		</edge>
		<edge source="981" target="1003">
			<data key="weight">-0.112</data>
		</edge>
		<edge source="369" target="698">
			<data key="weight">-0.060</data>
		</edge>
		<edge source="635" target="801">
			<data key="weight">-0.059</data>
		</edge>
		<edge source="404" target="925">
			<data key="weight">-0.184</data>
		</edge>
		<edge source="426" target="992">
			<data key="weight">-0.117</data>
		</edge>
		<edge source="147" target="609">
			<data key="weight">-0.058</data>
		</edge>
		<edge source="443" target="922">
			<data key="weight">-0.112</data>
		</edge>
		<edge source="162" target="404">
			<data key="weight">-0.077</data>
		</edge>
		<edge source="283" target="807">
			<data key="weight">-0.061</data>
		</edge>
		<edge source="558" target="918">
			<data key="weight">-0.096</data>
		</edge>
		<edge source="294" target="860">
			<data key="weight">-0.138</data>
		</edge>
		<edge source="313" target="853">
			<data key="weight">-0.052</data>
		</edge>
		<edge source="288" target="899">
			<data key="weight">-0.065</data>
		</edge>
		<edge source="667" target="772">
			<data key="weight">-0.070</data>
		</edge>
		<edge source="187" target="437">
			<data key="weight">-0.062</data>
		</edge>
		<edge source="559" target="1050">
			<data key="weight">-0.058</data>
		</edge>
		<edge source="109" target="206">
			<data key="weight">-0.054</data>
		</edge>
		<edge source="839" target="1040">
			<data key="weight">-0.140</data>
		</edge>
		<edge source="367" target="606">
			<data key="weight">-0.050</data>
		</edge>
		<edge source="920" target="1012">
			<data key="weight">-0.075</data>
		</edge>
		<edge source="394" target="856">
			<data key="weight">-0.116</data>
		</edge>
		<edge source="243" target="994">
			<data key="weight">-0.072</data>
		</edge>
		<edge source="403" target="824">
			<data key="weight">-0.072</data>
		</edge>
		<edge source="921" target="992">
			<data key="weight">-0.122</data>
		</edge>
		<edge source="177" target="1045">
			<data key="weight">-0.132</data>
		</edge>
		<edge source="683" target="997">
			<data key="weight">-0.073</data>
		</edge>
		<edge source="420" target="745">
			<data key="weight">-0.064</data>
		</edge>
		<edge source="677" target="840">
			<data key="weight">-0.088</data>
		</edge>
		<edge source="208" target="949">
			<data key="weight">-0.095</data>
		</edge>
		<edge source="840" target="1050">
			<data key="weight">-0.146</data>
		</edge>
		<edge source="187" target="436">
			<data key="weight">-0.118</data>
		</edge>
		<edge source="303" target="920">
			<data key="weight">-0.111</data>
		</edge>
		<edge source="781" target="1040">
			<data key="weight">-0.182</data>
		</edge>
		<edge source="860" target="918">
			<data key="weight">-0.106</data>
		</edge>
		<edge source="381" target="1007">
			<data key="weight">-0.084</data>
		</edge>
		<edge source="403" target="709">
			<data key="weight">-0.075</data>
		</edge>
		<edge source="199" target="840">
			<data key="weight">-0.073</data>
		</edge>
		<edge source="675" target="902">
			<data key="weight">-0.061</data>
		</edge>
		<edge source="439" target="982">
			<data key="weight">-0.115</data>
		</edge>
		<edge source="847" target="1023">
			<data key="weight">-0.094</data>
		</edge>
		<edge source="192" target="1048">
			<data key="weight">-0.081</data>
		</edge>
		<edge source="380" target="583">
			<data key="weight">-0.054</data>
		</edge>
		<edge source="836" target="856">
			<data key="weight">-0.145</data>
		</edge>
		<edge source="631" target="675">
			<data key="weight">-0.069</data>
		</edge>
		<edge source="411" target="429">
			<data key="weight">-0.094</data>
		</edge>
		<edge source="162" target="497">
			<data key="weight">-0.097</data>
		</edge>
		<edge source="867" target="920">
			<data key="weight">-0.098</data>
		</edge>
		<edge source="189" target="303">
			<data key="weight">-0.089</data>
		</edge>
		<edge source="376" target="816">
			<data key="weight">-0.079</data>
		</edge>
		<edge source="278" target="1012">
			<data key="weight">-0.071</data>
		</edge>
		<edge source="178" target="1003">
			<data key="weight">-0.098</data>
		</edge>
		<edge source="187" target="815">
			<data key="weight">-0.059</data>
		</edge>
		<edge source="448" target="765">
			<data key="weight">-0.085</data>
		</edge>
		<edge source="187" target="982">
			<data key="weight">-0.083</data>
		</edge>
		<edge source="208" target="781">
			<data key="weight">-0.111</data>
		</edge>
		<edge source="185" target="842">
			<data key="weight">-0.060</data>
		</edge>
		<edge source="427" target="941">
			<data key="weight">-0.093</data>
		</edge>
		<edge source="245" target="753">
			<data key="weight">-0.080</data>
		</edge>
		<edge source="198" target="494">
			<data key="weight">-0.070</data>
		</edge>
		<edge source="742" target="1012">
			<data key="weight">-0.089</data>
		</edge>
		<edge source="858" target="949">
			<data key="weight">-0.222</data>
		</edge>
		<edge source="242" target="412">
			<data key="weight">-0.083</data>
		</edge>
		<edge source="146" target="763">
			<data key="weight">-0.056</data>
		</edge>
		<edge source="512" target="994">
			<data key="weight">-0.066</data>
		</edge>
		<edge source="367" target="654">
			<data key="weight">-0.143</data>
		</edge>
		<edge source="394" target="1048">
			<data key="weight">-0.066</data>
		</edge>
		<edge source="190" target="641">
			<data key="weight">-0.072</data>
		</edge>
		<edge source="284" target="754">
			<data key="weight">-0.131</data>
		</edge>
		<edge source="276" target="625">
			<data key="weight">-0.055</data>
		</edge>
		<edge source="185" target="654">
			<data key="weight">-0.128</data>
		</edge>
		<edge source="33" target="1006">
			<data key="weight">-0.077</data>
		</edge>
		<edge source="306" target="806">
			<data key="weight">-0.074</data>
		</edge>
		<edge source="707" target="854">
			<data key="weight">-0.068</data>
		</edge>
		<edge source="763" target="856">
			<data key="weight">-0.105</data>
		</edge>
		<edge source="389" target="839">
			<data key="weight">-0.067</data>
		</edge>
		<edge source="386" target="854">
			<data key="weight">-0.074</data>
		</edge>
		<edge source="33" target="750">
			<data key="weight">-0.082</data>
		</edge>
		<edge source="832" target="981">
			<data key="weight">-0.124</data>
		</edge>
		<edge source="750" target="806">
			<data key="weight">-0.065</data>
		</edge>
		<edge source="404" target="981">
			<data key="weight">-0.198</data>
		</edge>
		<edge source="643" target="1040">
			<data key="weight">-0.146</data>
		</edge>
		<edge source="654" target="928">
			<data key="weight">-0.151</data>
		</edge>
		<edge source="242" target="918">
			<data key="weight">-0.112</data>
		</edge>
		<edge source="660" target="867">
			<data key="weight">-0.084</data>
		</edge>
		<edge source="411" target="773">
			<data key="weight">-0.151</data>
		</edge>
		<edge source="655" target="1047">
			<data key="weight">-0.119</data>
		</edge>
		<edge source="228" target="663">
			<data key="weight">-0.059</data>
		</edge>
		<edge source="754" target="943">
			<data key="weight">-0.272</data>
		</edge>
		<edge source="510" target="637">
			<data key="weight">-0.071</data>
		</edge>
		<edge source="312" target="808">
			<data key="weight">-0.069</data>
		</edge>
		<edge source="808" target="941">
			<data key="weight">-0.155</data>
		</edge>
		<edge source="893" target="931">
			<data key="weight">-0.065</data>
		</edge>
		<edge source="331" target="922">
			<data key="weight">-0.098</data>
		</edge>
		<edge source="942" target="1039">
			<data key="weight">-0.146</data>
		</edge>
		<edge source="559" target="858">
			<data key="weight">-0.091</data>
		</edge>
		<edge source="385" target="1039">
			<data key="weight">-0.068</data>
		</edge>
		<edge source="304" target="687">
			<data key="weight">-0.073</data>
		</edge>
		<edge source="409" target="439">
			<data key="weight">-0.072</data>
		</edge>
		<edge source="147" target="760">
			<data key="weight">-0.098</data>
		</edge>
		<edge source="411" target="740">
			<data key="weight">-0.086</data>
		</edge>
		<edge source="369" target="418">
			<data key="weight">-0.061</data>
		</edge>
		<edge source="160" target="838">
			<data key="weight">-0.098</data>
		</edge>
		<edge source="369" target="754">
			<data key="weight">-0.143</data>
		</edge>
		<edge source="666" target="992">
			<data key="weight">-0.080</data>
		</edge>
		<edge source="921" target="1009">
			<data key="weight">-0.067</data>
		</edge>
		<edge source="304" target="412">
			<data key="weight">-0.115</data>
		</edge>
		<edge source="1002" target="1051">
			<data key="weight">-0.110</data>
		</edge>
		<edge source="874" target="983">
			<data key="weight">-0.072</data>
		</edge>
		<edge source="190" target="943">
			<data key="weight">-0.075</data>
		</edge>
		<edge source="409" target="666">
			<data key="weight">-0.109</data>
		</edge>
		<edge source="401" target="844">
			<data key="weight">-0.089</data>
		</edge>
		<edge source="630" target="945">
			<data key="weight">-0.075</data>
		</edge>
		<edge source="631" target="751">
			<data key="weight">-0.081</data>
		</edge>
		<edge source="439" target="933">
			<data key="weight">-0.097</data>
		</edge>
		<edge source="644" target="856">
			<data key="weight">-0.075</data>
		</edge>
		<edge source="411" target="847">
			<data key="weight">-0.105</data>
		</edge>
		<edge source="754" target="756">
			<data key="weight">-0.123</data>
		</edge>
		<edge source="435" target="1051">
			<data key="weight">-0.052</data>
		</edge>
		<edge source="513" target="994">
			<data key="weight">-0.075</data>
		</edge>
		<edge source="499" target="981">
			<data key="weight">-0.097</data>
		</edge>
		<edge source="414" target="1045">
			<data key="weight">-0.126</data>
		</edge>
		<edge source="837" target="860">
			<data key="weight">-0.082</data>
		</edge>
		<edge source="420" target="636">
			<data key="weight">-0.062</data>
		</edge>
		<edge source="751" target="827">
			<data key="weight">-0.052</data>
		</edge>
		<edge source="147" target="765">
			<data key="weight">-0.129</data>
		</edge>
		<edge source="1002" target="1048">
			<data key="weight">-0.086</data>
		</edge>
		<edge source="760" target="815">
			<data key="weight">-0.084</data>
		</edge>
		<edge source="165" target="411">
			<data key="weight">-0.086</data>
		</edge>
		<edge source="609" target="781">
			<data key="weight">-0.085</data>
		</edge>
		<edge source="229" target="289">
			<data key="weight">-0.073</data>
		</edge>
		<edge source="636" target="807">
			<data key="weight">-0.058</data>
		</edge>
		<edge source="398" target="663">
			<data key="weight">-0.066</data>
		</edge>
		<edge source="369" target="932">
			<data key="weight">-0.122</data>
		</edge>
		<edge source="170" target="1045">
			<data key="weight">-0.179</data>
		</edge>
		<edge source="748" target="1003">
			<data key="weight">-0.071</data>
		</edge>
		<edge source="287" target="415">
			<data key="weight">-0.062</data>
		</edge>
		<edge source="584" target="858">
			<data key="weight">-0.078</data>
		</edge>
		<edge source="160" target="383">
			<data key="weight">-0.059</data>
		</edge>
		<edge source="248" target="748">
			<data key="weight">-0.052</data>
		</edge>
		<edge source="638" target="811">
			<data key="weight">-0.056</data>
		</edge>
		<edge source="868" target="1049">
			<data key="weight">-0.064</data>
		</edge>
		<edge source="413" target="899">
			<data key="weight">-0.075</data>
		</edge>
		<edge source="206" target="430">
			<data key="weight">-0.076</data>
		</edge>
		<edge source="854" target="858">
			<data key="weight">-0.071</data>
		</edge>
		<edge source="750" target="888">
			<data key="weight">-0.050</data>
		</edge>
		<edge source="170" target="1049">
			<data key="weight">-0.095</data>
		</edge>
		<edge source="394" target="838">
			<data key="weight">-0.081</data>
		</edge>
		<edge source="635" target="931">
			<data key="weight">-0.063</data>
		</edge>
		<edge source="753" target="992">
			<data key="weight">-0.122</data>
		</edge>
		<edge source="165" target="1049">
			<data key="weight">-0.088</data>
		</edge>
		<edge source="178" target="678">
			<data key="weight">-0.059</data>
		</edge>
		<edge source="293" target="802">
			<data key="weight">-0.065</data>
		</edge>
		<edge source="117" target="986">
			<data key="weight">-0.075</data>
		</edge>
		<edge source="756" target="992">
			<data key="weight">-0.180</data>
		</edge>
		<edge source="746" target="928">
			<data key="weight">-0.057</data>
		</edge>
		<edge source="754" target="768">
			<data key="weight">-0.088</data>
		</edge>
		<edge source="427" target="943">
			<data key="weight">-0.190</data>
		</edge>
		<edge source="630" target="994">
			<data key="weight">-0.091</data>
		</edge>
		<edge source="511" target="933">
			<data key="weight">-0.067</data>
		</edge>
		<edge source="344" target="1012">
			<data key="weight">-0.065</data>
		</edge>
		<edge source="760" target="1048">
			<data key="weight">-0.096</data>
		</edge>
		<edge source="422" target="839">
			<data key="weight">-0.146</data>
		</edge>
		<edge source="706" target="855">
			<data key="weight">-0.065</data>
		</edge>
		<edge source="712" target="840">
			<data key="weight">-0.072</data>
		</edge>
		<edge source="33" target="380">
			<data key="weight">-0.063</data>
		</edge>
		<edge source="904" target="1040">
			<data key="weight">-0.153</data>
		</edge>
		<edge source="658" target="836">
			<data key="weight">-0.071</data>
		</edge>
		<edge source="811" target="946">
			<data key="weight">-0.064</data>
		</edge>
		<edge source="422" target="868">
			<data key="weight">-0.069</data>
		</edge>
		<edge source="303" target="1040">
			<data key="weight">-0.173</data>
		</edge>
		<edge source="443" target="992">
			<data key="weight">-0.085</data>
		</edge>
		<edge source="139" target="412">
			<data key="weight">-0.092</data>
		</edge>
		<edge source="164" target="986">
			<data key="weight">-0.091</data>
		</edge>
		<edge source="655" target="943">
			<data key="weight">-0.136</data>
		</edge>
		<edge source="427" target="701">
			<data key="weight">-0.077</data>
		</edge>
		<edge source="428" target="781">
			<data key="weight">-0.062</data>
		</edge>
		<edge source="797" target="982">
			<data key="weight">-0.071</data>
		</edge>
		<edge source="293" target="639">
			<data key="weight">-0.065</data>
		</edge>
		<edge source="376" target="858">
			<data key="weight">-0.089</data>
		</edge>
		<edge source="376" target="606">
			<data key="weight">-0.061</data>
		</edge>
		<edge source="419" target="986">
			<data key="weight">-0.089</data>
		</edge>
		<edge source="625" target="798">
			<data key="weight">-0.060</data>
		</edge>
		<edge source="443" target="756">
			<data key="weight">-0.102</data>
		</edge>
		<edge source="407" target="945">
			<data key="weight">-0.085</data>
		</edge>
		<edge source="654" target="713">
			<data key="weight">-0.091</data>
		</edge>
		<edge source="772" target="814">
			<data key="weight">-0.058</data>
		</edge>
		<edge source="402" target="754">
			<data key="weight">-0.067</data>
		</edge>
		<edge source="176" target="768">
			<data key="weight">-0.060</data>
		</edge>
		<edge source="443" target="997">
			<data key="weight">-0.074</data>
		</edge>
		<edge source="703" target="853">
			<data key="weight">-0.076</data>
		</edge>
		<edge source="654" target="816">
			<data key="weight">-0.078</data>
		</edge>
		<edge source="285" target="765">
			<data key="weight">-0.069</data>
		</edge>
		<edge source="914" target="943">
			<data key="weight">-0.149</data>
		</edge>
		<edge source="413" target="654">
			<data key="weight">-0.169</data>
		</edge>
		<edge source="178" target="514">
			<data key="weight">-0.062</data>
		</edge>
		<edge source="781" target="1188">
			<data key="weight">-0.101</data>
		</edge>
		<edge source="283" target="922">
			<data key="weight">-0.103</data>
		</edge>
		<edge source="386" target="1023">
			<data key="weight">-0.094</data>
		</edge>
		<edge source="698" target="770">
			<data key="weight">-0.058</data>
		</edge>
		<edge source="739" target="858">
			<data key="weight">-0.080</data>
		</edge>
		<edge source="982" target="1040">
			<data key="weight">-0.181</data>
		</edge>
		<edge source="344" target="556">
			<data key="weight">-0.052</data>
		</edge>
		<edge source="1002" target="1045">
			<data key="weight">-0.091</data>
		</edge>
		<edge source="426" target="810">
			<data key="weight">-0.055</data>
		</edge>
		<edge source="772" target="779">
			<data key="weight">-0.066</data>
		</edge>
		<edge source="510" target="1040">
			<data key="weight">-0.099</data>
		</edge>
		<edge source="645" target="1040">
			<data key="weight">-0.111</data>
		</edge>
		<edge source="408" target="741">
			<data key="weight">-0.081</data>
		</edge>
		<edge source="820" target="1040">
			<data key="weight">-0.092</data>
		</edge>
		<edge source="663" target="1046">
			<data key="weight">-0.151</data>
		</edge>
		<edge source="770" target="1045">
			<data key="weight">-0.137</data>
		</edge>
		<edge source="414" target="1051">
			<data key="weight">-0.072</data>
		</edge>
		<edge source="304" target="747">
			<data key="weight">-0.076</data>
		</edge>
		<edge source="380" target="851">
			<data key="weight">-0.116</data>
		</edge>
		<edge source="303" target="801">
			<data key="weight">-0.072</data>
		</edge>
		<edge source="834" target="1023">
			<data key="weight">-0.105</data>
		</edge>
		<edge source="803" target="855">
			<data key="weight">-0.078</data>
		</edge>
		<edge source="486" target="935">
			<data key="weight">-0.061</data>
		</edge>
		<edge source="177" target="1050">
			<data key="weight">-0.088</data>
		</edge>
		<edge source="175" target="1023">
			<data key="weight">-0.083</data>
		</edge>
		<edge source="315" target="997">
			<data key="weight">-0.082</data>
		</edge>
		<edge source="664" target="858">
			<data key="weight">-0.161</data>
		</edge>
		<edge source="109" target="852">
			<data key="weight">-0.059</data>
		</edge>
		<edge source="798" target="891">
			<data key="weight">-0.061</data>
		</edge>
		<edge source="677" target="920">
			<data key="weight">-0.065</data>
		</edge>
		<edge source="283" target="867">
			<data key="weight">-0.070</data>
		</edge>
		<edge source="139" target="992">
			<data key="weight">-0.079</data>
		</edge>
		<edge source="561" target="840">
			<data key="weight">-0.083</data>
		</edge>
		<edge source="641" target="901">
			<data key="weight">-0.081</data>
		</edge>
		<edge source="417" target="853">
			<data key="weight">-0.090</data>
		</edge>
		<edge source="754" target="827">
			<data key="weight">-0.070</data>
		</edge>
		<edge source="302" target="437">
			<data key="weight">-0.065</data>
		</edge>
		<edge source="409" target="898">
			<data key="weight">-0.066</data>
		</edge>
		<edge source="720" target="1039">
			<data key="weight">-0.069</data>
		</edge>
		<edge source="684" target="1051">
			<data key="weight">-0.068</data>
		</edge>
		<edge source="427" target="935">
			<data key="weight">-0.077</data>
		</edge>
		<edge source="744" target="992">
			<data key="weight">-0.076</data>
		</edge>
		<edge source="143" target="303">
			<data key="weight">-0.084</data>
		</edge>
		<edge source="856" target="868">
			<data key="weight">-0.074</data>
		</edge>
		<edge source="392" target="997">
			<data key="weight">-0.066</data>
		</edge>
		<edge source="840" target="1048">
			<data key="weight">-0.147</data>
		</edge>
		<edge source="389" target="855">
			<data key="weight">-0.073</data>
		</edge>
		<edge source="385" target="986">
			<data key="weight">-0.063</data>
		</edge>
		<edge source="841" target="856">
			<data key="weight">-0.086</data>
		</edge>
		<edge source="655" target="1039">
			<data key="weight">-0.178</data>
		</edge>
		<edge source="145" target="838">
			<data key="weight">-0.081</data>
		</edge>
		<edge source="772" target="990">
			<data key="weight">-0.077</data>
		</edge>
		<edge source="493" target="931">
			<data key="weight">-0.073</data>
		</edge>
		<edge source="33" target="944">
			<data key="weight">-0.077</data>
		</edge>
		<edge source="411" target="763">
			<data key="weight">-0.187</data>
		</edge>
		<edge source="378" target="1039">
			<data key="weight">-0.115</data>
		</edge>
		<edge source="703" target="925">
			<data key="weight">-0.066</data>
		</edge>
		<edge source="418" target="839">
			<data key="weight">-0.058</data>
		</edge>
		<edge source="242" target="655">
			<data key="weight">-0.065</data>
		</edge>
		<edge source="304" target="753">
			<data key="weight">-0.124</data>
		</edge>
		<edge source="435" target="840">
			<data key="weight">-0.079</data>
		</edge>
		<edge source="493" target="773">
			<data key="weight">-0.073</data>
		</edge>
		<edge source="164" target="753">
			<data key="weight">-0.064</data>
		</edge>
		<edge source="399" target="1023">
			<data key="weight">-0.127</data>
		</edge>
		<edge source="858" target="983">
			<data key="weight">-0.168</data>
		</edge>
		<edge source="943" target="1051">
			<data key="weight">-0.138</data>
		</edge>
		<edge source="379" target="1010">
			<data key="weight">-0.068</data>
		</edge>
		<edge source="700" target="901">
			<data key="weight">-0.062</data>
		</edge>
		<edge source="441" target="946">
			<data key="weight">-0.068</data>
		</edge>
		<edge source="195" target="500">
			<data key="weight">-0.059</data>
		</edge>
		<edge source="664" target="760">
			<data key="weight">-0.111</data>
		</edge>
		<edge source="145" target="1049">
			<data key="weight">-0.066</data>
		</edge>
		<edge source="369" target="700">
			<data key="weight">-0.073</data>
		</edge>
		<edge source="294" target="430">
			<data key="weight">-0.075</data>
		</edge>
		<edge source="294" target="903">
			<data key="weight">-0.086</data>
		</edge>
		<edge source="753" target="842">
			<data key="weight">-0.061</data>
		</edge>
		<edge source="426" target="1050">
			<data key="weight">-0.116</data>
		</edge>
		<edge source="33" target="677">
			<data key="weight">-0.070</data>
		</edge>
		<edge source="203" target="782">
			<data key="weight">-0.062</data>
		</edge>
		<edge source="383" target="837">
			<data key="weight">-0.063</data>
		</edge>
		<edge source="243" target="949">
			<data key="weight">-0.082</data>
		</edge>
		<edge source="392" target="510">
			<data key="weight">-0.059</data>
		</edge>
		<edge source="160" target="427">
			<data key="weight">-0.109</data>
		</edge>
		<edge source="687" target="856">
			<data key="weight">-0.073</data>
		</edge>
		<edge source="186" target="495">
			<data key="weight">-0.053</data>
		</edge>
		<edge source="659" target="945">
			<data key="weight">-0.070</data>
		</edge>
		<edge source="781" target="903">
			<data key="weight">-0.082</data>
		</edge>
		<edge source="836" target="867">
			<data key="weight">-0.070</data>
		</edge>
		<edge source="239" target="1002">
			<data key="weight">-0.061</data>
		</edge>
		<edge source="117" target="420">
			<data key="weight">-0.065</data>
		</edge>
		<edge source="369" target="486">
			<data key="weight">-0.072</data>
		</edge>
		<edge source="398" target="772">
			<data key="weight">-0.058</data>
		</edge>
		<edge source="208" target="680">
			<data key="weight">-0.066</data>
		</edge>
		<edge source="404" target="949">
			<data key="weight">-0.144</data>
		</edge>
		<edge source="310" target="921">
			<data key="weight">-0.052</data>
		</edge>
		<edge source="494" target="887">
			<data key="weight">-0.059</data>
		</edge>
		<edge source="304" target="889">
			<data key="weight">-0.062</data>
		</edge>
		<edge source="434" target="914">
			<data key="weight">-0.071</data>
		</edge>
		<edge source="186" target="1040">
			<data key="weight">-0.160</data>
		</edge>
		<edge source="385" target="1046">
			<data key="weight">-0.061</data>
		</edge>
		<edge source="155" target="1048">
			<data key="weight">-0.095</data>
		</edge>
		<edge source="770" target="807">
			<data key="weight">-0.072</data>
		</edge>
		<edge source="395" target="1047">
			<data key="weight">-0.054</data>
		</edge>
		<edge source="210" target="844">
			<data key="weight">-0.061</data>
		</edge>
		<edge source="746" target="944">
			<data key="weight">-0.087</data>
		</edge>
		<edge source="180" target="933">
			<data key="weight">-0.079</data>
		</edge>
		<edge source="637" target="1051">
			<data key="weight">-0.079</data>
		</edge>
		<edge source="283" target="946">
			<data key="weight">-0.074</data>
		</edge>
		<edge source="684" target="1040">
			<data key="weight">-0.159</data>
		</edge>
		<edge source="558" target="754">
			<data key="weight">-0.098</data>
		</edge>
		<edge source="409" target="858">
			<data key="weight">-0.111</data>
		</edge>
		<edge source="189" target="677">
			<data key="weight">-0.065</data>
		</edge>
		<edge source="858" target="943">
			<data key="weight">-0.121</data>
		</edge>
		<edge source="165" target="754">
			<data key="weight">-0.106</data>
		</edge>
		<edge source="420" target="854">
			<data key="weight">-0.093</data>
		</edge>
		<edge source="748" target="1040">
			<data key="weight">-0.103</data>
		</edge>
		<edge source="873" target="1039">
			<data key="weight">-0.054</data>
		</edge>
		<edge source="213" target="855">
			<data key="weight">-0.078</data>
		</edge>
		<edge source="489" target="982">
			<data key="weight">-0.064</data>
		</edge>
		<edge source="160" target="1039">
			<data key="weight">-0.227</data>
		</edge>
		<edge source="217" target="768">
			<data key="weight">-0.065</data>
		</edge>
		<edge source="654" target="947">
			<data key="weight">-0.154</data>
		</edge>
		<edge source="411" target="804">
			<data key="weight">-0.093</data>
		</edge>
		<edge source="412" target="1040">
			<data key="weight">-0.198</data>
		</edge>
		<edge source="420" target="944">
			<data key="weight">-0.101</data>
		</edge>
		<edge source="409" target="847">
			<data key="weight">-0.070</data>
		</edge>
		<edge source="766" target="874">
			<data key="weight">-0.102</data>
		</edge>
		<edge source="195" target="422">
			<data key="weight">-0.112</data>
		</edge>
		<edge source="241" target="677">
			<data key="weight">-0.079</data>
		</edge>
		<edge source="237" target="1040">
			<data key="weight">-0.116</data>
		</edge>
		<edge source="117" target="380">
			<data key="weight">-0.052</data>
		</edge>
		<edge source="772" target="922">
			<data key="weight">-0.082</data>
		</edge>
		<edge source="654" target="854">
			<data key="weight">-0.237</data>
		</edge>
		<edge source="116" target="486">
			<data key="weight">-0.059</data>
		</edge>
		<edge source="161" target="1047">
			<data key="weight">-0.080</data>
		</edge>
		<edge source="773" target="1004">
			<data key="weight">-0.063</data>
		</edge>
		<edge source="186" target="739">
			<data key="weight">-0.056</data>
		</edge>
		<edge source="776" target="1045">
			<data key="weight">-0.135</data>
		</edge>
		<edge source="378" target="1048">
			<data key="weight">-0.062</data>
		</edge>
		<edge source="494" target="992">
			<data key="weight">-0.069</data>
		</edge>
		<edge source="894" target="918">
			<data key="weight">-0.071</data>
		</edge>
		<edge source="178" target="608">
			<data key="weight">-0.056</data>
		</edge>
		<edge source="377" target="1050">
			<data key="weight">-0.072</data>
		</edge>
		<edge source="843" target="944">
			<data key="weight">-0.089</data>
		</edge>
		<edge source="217" target="753">
			<data key="weight">-0.084</data>
		</edge>
		<edge source="489" target="986">
			<data key="weight">-0.075</data>
		</edge>
		<edge source="510" target="1188">
			<data key="weight">-0.098</data>
		</edge>
		<edge source="411" target="1002">
			<data key="weight">-0.132</data>
		</edge>
		<edge source="378" target="983">
			<data key="weight">-0.071</data>
		</edge>
		<edge source="404" target="408">
			<data key="weight">-0.095</data>
		</edge>
		<edge source="375" target="1050">
			<data key="weight">-0.053</data>
		</edge>
		<edge source="899" target="1003">
			<data key="weight">-0.104</data>
		</edge>
		<edge source="304" target="991">
			<data key="weight">-0.184</data>
		</edge>
		<edge source="404" target="680">
			<data key="weight">-0.073</data>
		</edge>
		<edge source="437" target="981">
			<data key="weight">-0.094</data>
		</edge>
		<edge source="427" target="854">
			<data key="weight">-0.173</data>
		</edge>
		<edge source="856" target="994">
			<data key="weight">-0.139</data>
		</edge>
		<edge source="584" target="854">
			<data key="weight">-0.073</data>
		</edge>
		<edge source="377" target="874">
			<data key="weight">-0.073</data>
		</edge>
		<edge source="779" target="939">
			<data key="weight">-0.081</data>
		</edge>
		<edge source="422" target="494">
			<data key="weight">-0.130</data>
		</edge>
		<edge source="763" target="811">
			<data key="weight">-0.063</data>
		</edge>
		<edge source="403" target="609">
			<data key="weight">-0.078</data>
		</edge>
		<edge source="583" target="805">
			<data key="weight">-0.061</data>
		</edge>
		<edge source="162" target="898">
			<data key="weight">-0.064</data>
		</edge>
		<edge source="366" target="660">
			<data key="weight">-0.081</data>
		</edge>
		<edge source="430" target="856">
			<data key="weight">-0.071</data>
		</edge>
		<edge source="289" target="917">
			<data key="weight">-0.063</data>
		</edge>
		<edge source="452" target="981">
			<data key="weight">-0.090</data>
		</edge>
		<edge source="700" target="1003">
			<data key="weight">-0.070</data>
		</edge>
		<edge source="809" target="838">
			<data key="weight">-0.083</data>
		</edge>
		<edge source="186" target="805">
			<data key="weight">-0.072</data>
		</edge>
		<edge source="368" target="853">
			<data key="weight">-0.087</data>
		</edge>
		<edge source="411" target="874">
			<data key="weight">-0.132</data>
		</edge>
		<edge source="686" target="928">
			<data key="weight">-0.065</data>
		</edge>
		<edge source="427" target="750">
			<data key="weight">-0.155</data>
		</edge>
		<edge source="765" target="914">
			<data key="weight">-0.111</data>
		</edge>
		<edge source="880" target="1047">
			<data key="weight">-0.056</data>
		</edge>
		<edge source="417" target="808">
			<data key="weight">-0.066</data>
		</edge>
		<edge source="369" target="805">
			<data key="weight">-0.108</data>
		</edge>
		<edge source="448" target="981">
			<data key="weight">-0.082</data>
		</edge>
		<edge source="683" target="768">
			<data key="weight">-0.075</data>
		</edge>
		<edge source="631" target="754">
			<data key="weight">-0.110</data>
		</edge>
		<edge source="383" target="943">
			<data key="weight">-0.072</data>
		</edge>
		<edge source="187" target="773">
			<data key="weight">-0.083</data>
		</edge>
		<edge source="760" target="835">
			<data key="weight">-0.119</data>
		</edge>
		<edge source="914" target="1051">
			<data key="weight">-0.085</data>
		</edge>
		<edge source="135" target="854">
			<data key="weight">-0.066</data>
		</edge>
		<edge source="754" target="901">
			<data key="weight">-0.096</data>
		</edge>
		<edge source="827" target="986">
			<data key="weight">-0.073</data>
		</edge>
		<edge source="178" target="493">
			<data key="weight">-0.062</data>
		</edge>
		<edge source="739" target="983">
			<data key="weight">-0.070</data>
		</edge>
		<edge source="420" target="1012">
			<data key="weight">-0.088</data>
		</edge>
		<edge source="645" target="1010">
			<data key="weight">-0.104</data>
		</edge>
		<edge source="439" target="997">
			<data key="weight">-0.079</data>
		</edge>
		<edge source="703" target="1005">
			<data key="weight">-0.066</data>
		</edge>
		<edge source="703" target="914">
			<data key="weight">-0.083</data>
		</edge>
		<edge source="430" target="756">
			<data key="weight">-0.102</data>
		</edge>
		<edge source="838" target="1007">
			<data key="weight">-0.115</data>
		</edge>
		<edge source="630" target="944">
			<data key="weight">-0.108</data>
		</edge>
		<edge source="116" target="874">
			<data key="weight">-0.099</data>
		</edge>
		<edge source="247" target="416">
			<data key="weight">-0.069</data>
		</edge>
		<edge source="699" target="853">
			<data key="weight">-0.086</data>
		</edge>
		<edge source="860" target="948">
			<data key="weight">-0.107</data>
		</edge>
		<edge source="1023" target="1048">
			<data key="weight">-0.132</data>
		</edge>
		<edge source="210" target="303">
			<data key="weight">-0.076</data>
		</edge>
		<edge source="398" target="409">
			<data key="weight">-0.092</data>
		</edge>
		<edge source="289" target="1048">
			<data key="weight">-0.088</data>
		</edge>
		<edge source="487" target="684">
			<data key="weight">-0.060</data>
		</edge>
		<edge source="807" target="886">
			<data key="weight">-0.050</data>
		</edge>
		<edge source="189" target="943">
			<data key="weight">-0.083</data>
		</edge>
		<edge source="187" target="756">
			<data key="weight">-0.115</data>
		</edge>
		<edge source="409" target="801">
			<data key="weight">-0.080</data>
		</edge>
		<edge source="176" target="991">
			<data key="weight">-0.065</data>
		</edge>
		<edge source="510" target="1050">
			<data key="weight">-0.137</data>
		</edge>
		<edge source="288" target="635">
			<data key="weight">-0.052</data>
		</edge>
		<edge source="922" target="1045">
			<data key="weight">-0.166</data>
		</edge>
		<edge source="497" target="828">
			<data key="weight">-0.052</data>
		</edge>
		<edge source="387" target="422">
			<data key="weight">-0.098</data>
		</edge>
		<edge source="381" target="1049">
			<data key="weight">-0.101</data>
		</edge>
		<edge source="287" target="935">
			<data key="weight">-0.065</data>
		</edge>
		<edge source="556" target="997">
			<data key="weight">-0.109</data>
		</edge>
		<edge source="427" target="772">
			<data key="weight">-0.131</data>
		</edge>
		<edge source="160" target="667">
			<data key="weight">-0.082</data>
		</edge>
		<edge source="162" target="388">
			<data key="weight">-0.062</data>
		</edge>
		<edge source="194" target="637">
			<data key="weight">-0.069</data>
		</edge>
		<edge source="376" target="635">
			<data key="weight">-0.084</data>
		</edge>
		<edge source="683" target="805">
			<data key="weight">-0.066</data>
		</edge>
		<edge source="486" target="1045">
			<data key="weight">-0.068</data>
		</edge>
		<edge source="203" target="421">
			<data key="weight">-0.073</data>
		</edge>
		<edge source="426" target="1047">
			<data key="weight">-0.135</data>
		</edge>
		<edge source="710" target="1012">
			<data key="weight">-0.057</data>
		</edge>
		<edge source="369" target="739">
			<data key="weight">-0.065</data>
		</edge>
		<edge source="404" target="921">
			<data key="weight">-0.141</data>
		</edge>
		<edge source="654" target="860">
			<data key="weight">-0.067</data>
		</edge>
		<edge source="804" target="904">
			<data key="weight">-0.073</data>
		</edge>
		<edge source="500" target="1049">
			<data key="weight">-0.057</data>
		</edge>
		<edge source="303" target="804">
			<data key="weight">-0.068</data>
		</edge>
		<edge source="417" target="932">
			<data key="weight">-0.067</data>
		</edge>
		<edge source="583" target="949">
			<data key="weight">-0.064</data>
		</edge>
		<edge source="798" target="1048">
			<data key="weight">-0.072</data>
		</edge>
		<edge source="376" target="427">
			<data key="weight">-0.178</data>
		</edge>
		<edge source="643" target="829">
			<data key="weight">-0.083</data>
		</edge>
		<edge source="427" target="742">
			<data key="weight">-0.060</data>
		</edge>
		<edge source="194" target="760">
			<data key="weight">-0.065</data>
		</edge>
		<edge source="674" target="1040">
			<data key="weight">-0.087</data>
		</edge>
		<edge source="411" target="642">
			<data key="weight">-0.125</data>
		</edge>
		<edge source="858" target="925">
			<data key="weight">-0.126</data>
		</edge>
		<edge source="293" target="512">
			<data key="weight">-0.054</data>
		</edge>
		<edge source="303" target="1047">
			<data key="weight">-0.080</data>
		</edge>
		<edge source="766" target="1023">
			<data key="weight">-0.103</data>
		</edge>
		<edge source="667" target="760">
			<data key="weight">-0.106</data>
		</edge>
		<edge source="557" target="843">
			<data key="weight">-0.065</data>
		</edge>
		<edge source="141" target="556">
			<data key="weight">-0.076</data>
		</edge>
		<edge source="892" target="1045">
			<data key="weight">-0.152</data>
		</edge>
		<edge source="638" target="814">
			<data key="weight">-0.056</data>
		</edge>
		<edge source="510" target="784">
			<data key="weight">-0.066</data>
		</edge>
		<edge source="860" target="944">
			<data key="weight">-0.069</data>
		</edge>
		<edge source="306" target="556">
			<data key="weight">-0.088</data>
		</edge>
		<edge source="740" target="859">
			<data key="weight">-0.068</data>
		</edge>
		<edge source="295" target="559">
			<data key="weight">-0.053</data>
		</edge>
		<edge source="427" target="867">
			<data key="weight">-0.135</data>
		</edge>
		<edge source="160" target="836">
			<data key="weight">-0.076</data>
		</edge>
		<edge source="293" target="584">
			<data key="weight">-0.080</data>
		</edge>
		<edge source="658" target="1045">
			<data key="weight">-0.088</data>
		</edge>
		<edge source="558" target="921">
			<data key="weight">-0.063</data>
		</edge>
		<edge source="657" target="1039">
			<data key="weight">-0.126</data>
		</edge>
		<edge source="156" target="1048">
			<data key="weight">-0.067</data>
		</edge>
		<edge source="408" target="856">
			<data key="weight">-0.098</data>
		</edge>
		<edge source="450" target="867">
			<data key="weight">-0.135</data>
		</edge>
		<edge source="404" target="1007">
			<data key="weight">-0.083</data>
		</edge>
		<edge source="194" target="855">
			<data key="weight">-0.065</data>
		</edge>
		<edge source="203" target="677">
			<data key="weight">-0.108</data>
		</edge>
		<edge source="859" target="920">
			<data key="weight">-0.064</data>
		</edge>
		<edge source="170" target="495">
			<data key="weight">-0.060</data>
		</edge>
		<edge source="187" target="853">
			<data key="weight">-0.104</data>
		</edge>
		<edge source="851" target="946">
			<data key="weight">-0.180</data>
		</edge>
		<edge source="248" target="768">
			<data key="weight">-0.090</data>
		</edge>
		<edge source="412" target="989">
			<data key="weight">-0.068</data>
		</edge>
		<edge source="806" target="991">
			<data key="weight">-0.077</data>
		</edge>
		<edge source="304" target="851">
			<data key="weight">-0.082</data>
		</edge>
		<edge source="779" target="925">
			<data key="weight">-0.066</data>
		</edge>
		<edge source="654" target="856">
			<data key="weight">-0.120</data>
		</edge>
		<edge source="304" target="938">
			<data key="weight">-0.104</data>
		</edge>
		<edge source="194" target="808">
			<data key="weight">-0.077</data>
		</edge>
		<edge source="675" target="708">
			<data key="weight">-0.075</data>
		</edge>
		<edge source="427" target="744">
			<data key="weight">-0.066</data>
		</edge>
		<edge source="630" target="981">
			<data key="weight">-0.103</data>
		</edge>
		<edge source="289" target="1040">
			<data key="weight">-0.102</data>
		</edge>
		<edge source="560" target="925">
			<data key="weight">-0.085</data>
		</edge>
		<edge source="781" target="893">
			<data key="weight">-0.081</data>
		</edge>
		<edge source="510" target="1048">
			<data key="weight">-0.130</data>
		</edge>
		<edge source="932" target="1188">
			<data key="weight">-0.082</data>
		</edge>
		<edge source="709" target="946">
			<data key="weight">-0.062</data>
		</edge>
		<edge source="286" target="851">
			<data key="weight">-0.074</data>
		</edge>
		<edge source="806" target="982">
			<data key="weight">-0.086</data>
		</edge>
		<edge source="420" target="824">
			<data key="weight">-0.062</data>
		</edge>
		<edge source="556" target="1045">
			<data key="weight">-0.179</data>
		</edge>
		<edge source="754" target="949">
			<data key="weight">-0.208</data>
		</edge>
		<edge source="772" target="1049">
			<data key="weight">-0.117</data>
		</edge>
		<edge source="606" target="986">
			<data key="weight">-0.074</data>
		</edge>
		<edge source="638" target="991">
			<data key="weight">-0.136</data>
		</edge>
		<edge source="345" target="937">
			<data key="weight">-0.066</data>
		</edge>
		<edge source="307" target="853">
			<data key="weight">-0.071</data>
		</edge>
		<edge source="836" target="946">
			<data key="weight">-0.115</data>
		</edge>
		<edge source="306" target="668">
			<data key="weight">-0.071</data>
		</edge>
		<edge source="430" target="1051">
			<data key="weight">-0.091</data>
		</edge>
		<edge source="195" target="1039">
			<data key="weight">-0.120</data>
		</edge>
		<edge source="160" target="637">
			<data key="weight">-0.076</data>
		</edge>
		<edge source="281" target="949">
			<data key="weight">-0.116</data>
		</edge>
		<edge source="411" target="659">
			<data key="weight">-0.149</data>
		</edge>
		<edge source="413" target="422">
			<data key="weight">-0.107</data>
		</edge>
		<edge source="644" target="914">
			<data key="weight">-0.072</data>
		</edge>
		<edge source="753" target="1003">
			<data key="weight">-0.095</data>
		</edge>
		<edge source="941" target="981">
			<data key="weight">-0.154</data>
		</edge>
		<edge source="660" target="1012">
			<data key="weight">-0.084</data>
		</edge>
		<edge source="366" target="1050">
			<data key="weight">-0.142</data>
		</edge>
		<edge source="304" target="701">
			<data key="weight">-0.073</data>
		</edge>
		<edge source="816" target="1045">
			<data key="weight">-0.050</data>
		</edge>
		<edge source="203" target="1039">
			<data key="weight">-0.213</data>
		</edge>
		<edge source="669" target="992">
			<data key="weight">-0.075</data>
		</edge>
		<edge source="450" target="808">
			<data key="weight">-0.107</data>
		</edge>
		<edge source="436" target="914">
			<data key="weight">-0.069</data>
		</edge>
		<edge source="280" target="922">
			<data key="weight">-0.067</data>
		</edge>
		<edge source="293" target="861">
			<data key="weight">-0.071</data>
		</edge>
		<edge source="765" target="869">
			<data key="weight">-0.065</data>
		</edge>
		<edge source="237" target="945">
			<data key="weight">-0.134</data>
		</edge>
		<edge source="411" target="584">
			<data key="weight">-0.099</data>
		</edge>
		<edge source="801" target="981">
			<data key="weight">-0.143</data>
		</edge>
		<edge source="684" target="1003">
			<data key="weight">-0.072</data>
		</edge>
		<edge source="109" target="867">
			<data key="weight">-0.083</data>
		</edge>
		<edge source="381" target="945">
			<data key="weight">-0.083</data>
		</edge>
		<edge source="700" target="840">
			<data key="weight">-0.159</data>
		</edge>
		<edge source="838" target="987">
			<data key="weight">-0.104</data>
		</edge>
		<edge source="430" target="858">
			<data key="weight">-0.119</data>
		</edge>
		<edge source="189" target="369">
			<data key="weight">-0.070</data>
		</edge>
		<edge source="941" target="1040">
			<data key="weight">-0.089</data>
		</edge>
		<edge source="874" target="894">
			<data key="weight">-0.090</data>
		</edge>
		<edge source="243" target="838">
			<data key="weight">-0.070</data>
		</edge>
		<edge source="394" target="986">
			<data key="weight">-0.092</data>
		</edge>
		<edge source="310" target="1048">
			<data key="weight">-0.054</data>
		</edge>
		<edge source="856" target="1039">
			<data key="weight">-0.215</data>
		</edge>
		<edge source="844" target="1051">
			<data key="weight">-0.061</data>
		</edge>
		<edge source="170" target="660">
			<data key="weight">-0.068</data>
		</edge>
		<edge source="411" target="860">
			<data key="weight">-0.124</data>
		</edge>
		<edge source="409" target="643">
			<data key="weight">-0.068</data>
		</edge>
		<edge source="645" target="945">
			<data key="weight">-0.109</data>
		</edge>
		<edge source="836" target="853">
			<data key="weight">-0.128</data>
		</edge>
		<edge source="664" target="856">
			<data key="weight">-0.116</data>
		</edge>
		<edge source="412" target="846">
			<data key="weight">-0.071</data>
		</edge>
		<edge source="510" target="889">
			<data key="weight">-0.054</data>
		</edge>
		<edge source="513" target="931">
			<data key="weight">-0.062</data>
		</edge>
		<edge source="756" target="802">
			<data key="weight">-0.084</data>
		</edge>
		<edge source="248" target="409">
			<data key="weight">-0.097</data>
		</edge>
		<edge source="245" target="982">
			<data key="weight">-0.073</data>
		</edge>
		<edge source="495" target="867">
			<data key="weight">-0.072</data>
		</edge>
		<edge source="867" target="992">
			<data key="weight">-0.125</data>
		</edge>
		<edge source="510" target="807">
			<data key="weight">-0.106</data>
		</edge>
		<edge source="654" target="932">
			<data key="weight">-0.139</data>
		</edge>
		<edge source="667" target="753">
			<data key="weight">-0.125</data>
		</edge>
		<edge source="156" target="1047">
			<data key="weight">-0.059</data>
		</edge>
		<edge source="389" target="770">
			<data key="weight">-0.072</data>
		</edge>
		<edge source="384" target="949">
			<data key="weight">-0.092</data>
		</edge>
		<edge source="417" target="949">
			<data key="weight">-0.114</data>
		</edge>
		<edge source="366" target="903">
			<data key="weight">-0.087</data>
		</edge>
		<edge source="630" target="643">
			<data key="weight">-0.088</data>
		</edge>
		<edge source="303" target="366">
			<data key="weight">-0.072</data>
		</edge>
		<edge source="366" target="752">
			<data key="weight">-0.068</data>
		</edge>
		<edge source="771" target="798">
			<data key="weight">-0.060</data>
		</edge>
		<edge source="658" target="1039">
			<data key="weight">-0.109</data>
		</edge>
		<edge source="286" target="654">
			<data key="weight">-0.118</data>
		</edge>
		<edge source="422" target="781">
			<data key="weight">-0.105</data>
		</edge>
		<edge source="286" target="945">
			<data key="weight">-0.106</data>
		</edge>
		<edge source="208" target="1045">
			<data key="weight">-0.068</data>
		</edge>
		<edge source="797" target="997">
			<data key="weight">-0.053</data>
		</edge>
		<edge source="409" target="498">
			<data key="weight">-0.078</data>
		</edge>
		<edge source="637" target="854">
			<data key="weight">-0.074</data>
		</edge>
		<edge source="287" target="981">
			<data key="weight">-0.094</data>
		</edge>
		<edge source="403" target="856">
			<data key="weight">-0.081</data>
		</edge>
		<edge source="397" target="842">
			<data key="weight">-0.063</data>
		</edge>
		<edge source="686" target="918">
			<data key="weight">-0.072</data>
		</edge>
		<edge source="203" target="1188">
			<data key="weight">-0.112</data>
		</edge>
		<edge source="625" target="981">
			<data key="weight">-0.071</data>
		</edge>
		<edge source="304" target="655">
			<data key="weight">-0.070</data>
		</edge>
		<edge source="187" target="1048">
			<data key="weight">-0.076</data>
		</edge>
		<edge source="855" target="856">
			<data key="weight">-0.114</data>
		</edge>
		<edge source="418" target="768">
			<data key="weight">-0.062</data>
		</edge>
		<edge source="432" target="944">
			<data key="weight">-0.098</data>
		</edge>
		<edge source="640" target="922">
			<data key="weight">-0.077</data>
		</edge>
		<edge source="779" target="986">
			<data key="weight">-0.084</data>
		</edge>
		<edge source="488" target="921">
			<data key="weight">-0.068</data>
		</edge>
		<edge source="750" target="1003">
			<data key="weight">-0.097</data>
		</edge>
		<edge source="809" target="1047">
			<data key="weight">-0.059</data>
		</edge>
		<edge source="833" target="933">
			<data key="weight">-0.072</data>
		</edge>
		<edge source="283" target="933">
			<data key="weight">-0.070</data>
		</edge>
		<edge source="435" target="1049">
			<data key="weight">-0.057</data>
		</edge>
		<edge source="147" target="584">
			<data key="weight">-0.063</data>
		</edge>
		<edge source="724" target="982">
			<data key="weight">-0.068</data>
		</edge>
		<edge source="771" target="945">
			<data key="weight">-0.103</data>
		</edge>
		<edge source="760" target="922">
			<data key="weight">-0.074</data>
		</edge>
		<edge source="422" target="642">
			<data key="weight">-0.085</data>
		</edge>
		<edge source="141" target="677">
			<data key="weight">-0.070</data>
		</edge>
		<edge source="203" target="937">
			<data key="weight">-0.089</data>
		</edge>
		<edge source="426" target="802">
			<data key="weight">-0.075</data>
		</edge>
		<edge source="805" target="902">
			<data key="weight">-0.059</data>
		</edge>
		<edge source="375" target="754">
			<data key="weight">-0.104</data>
		</edge>
		<edge source="839" target="1000">
			<data key="weight">-0.072</data>
		</edge>
		<edge source="750" target="1040">
			<data key="weight">-0.159</data>
		</edge>
		<edge source="381" target="874">
			<data key="weight">-0.067</data>
		</edge>
		<edge source="638" target="657">
			<data key="weight">-0.095</data>
		</edge>
		<edge source="408" target="1040">
			<data key="weight">-0.186</data>
		</edge>
		<edge source="663" target="708">
			<data key="weight">-0.070</data>
		</edge>
		<edge source="765" target="901">
			<data key="weight">-0.070</data>
		</edge>
		<edge source="239" target="1039">
			<data key="weight">-0.068</data>
		</edge>
		<edge source="760" target="920">
			<data key="weight">-0.094</data>
		</edge>
		<edge source="404" target="422">
			<data key="weight">-0.075</data>
		</edge>
		<edge source="305" target="1046">
			<data key="weight">-0.082</data>
		</edge>
		<edge source="696" target="1010">
			<data key="weight">-0.060</data>
		</edge>
		<edge source="312" target="840">
			<data key="weight">-0.066</data>
		</edge>
		<edge source="891" target="1039">
			<data key="weight">-0.130</data>
		</edge>
		<edge source="738" target="855">
			<data key="weight">-0.060</data>
		</edge>
		<edge source="674" target="1045">
			<data key="weight">-0.069</data>
		</edge>
		<edge source="701" target="858">
			<data key="weight">-0.129</data>
		</edge>
		<edge source="654" target="943">
			<data key="weight">-0.217</data>
		</edge>
		<edge source="304" target="413">
			<data key="weight">-0.147</data>
		</edge>
		<edge source="33" target="756">
			<data key="weight">-0.125</data>
		</edge>
		<edge source="387" target="856">
			<data key="weight">-0.118</data>
		</edge>
		<edge source="808" target="836">
			<data key="weight">-0.094</data>
		</edge>
		<edge source="315" target="987">
			<data key="weight">-0.066</data>
		</edge>
		<edge source="421" target="945">
			<data key="weight">-0.076</data>
		</edge>
		<edge source="760" target="1045">
			<data key="weight">-0.185</data>
		</edge>
		<edge source="772" target="1039">
			<data key="weight">-0.141</data>
		</edge>
		<edge source="683" target="853">
			<data key="weight">-0.073</data>
		</edge>
		<edge source="808" target="872">
			<data key="weight">-0.109</data>
		</edge>
		<edge source="175" target="659">
			<data key="weight">-0.067</data>
		</edge>
		<edge source="186" target="935">
			<data key="weight">-0.115</data>
		</edge>
		<edge source="709" target="948">
			<data key="weight">-0.087</data>
		</edge>
		<edge source="192" target="921">
			<data key="weight">-0.067</data>
		</edge>
		<edge source="290" target="1048">
			<data key="weight">-0.067</data>
		</edge>
		<edge source="451" target="781">
			<data key="weight">-0.086</data>
		</edge>
		<edge source="644" target="904">
			<data key="weight">-0.073</data>
		</edge>
		<edge source="868" target="1048">
			<data key="weight">-0.072</data>
		</edge>
		<edge source="310" target="409">
			<data key="weight">-0.089</data>
		</edge>
		<edge source="684" target="1049">
			<data key="weight">-0.080</data>
		</edge>
		<edge source="412" target="853">
			<data key="weight">-0.076</data>
		</edge>
		<edge source="826" target="986">
			<data key="weight">-0.072</data>
		</edge>
		<edge source="741" target="991">
			<data key="weight">-0.090</data>
		</edge>
		<edge source="245" target="1051">
			<data key="weight">-0.063</data>
		</edge>
		<edge source="404" target="430">
			<data key="weight">-0.094</data>
		</edge>
		<edge source="898" target="986">
			<data key="weight">-0.071</data>
		</edge>
		<edge source="411" target="696">
			<data key="weight">-0.069</data>
		</edge>
		<edge source="109" target="854">
			<data key="weight">-0.078</data>
		</edge>
		<edge source="500" target="931">
			<data key="weight">-0.069</data>
		</edge>
		<edge source="853" target="900">
			<data key="weight">-0.098</data>
		</edge>
		<edge source="656" target="1039">
			<data key="weight">-0.068</data>
		</edge>
		<edge source="293" target="654">
			<data key="weight">-0.229</data>
		</edge>
		<edge source="366" target="1045">
			<data key="weight">-0.117</data>
		</edge>
		<edge source="377" target="707">
			<data key="weight">-0.053</data>
		</edge>
		<edge source="895" target="949">
			<data key="weight">-0.068</data>
		</edge>
		<edge source="797" target="853">
			<data key="weight">-0.060</data>
		</edge>
		<edge source="171" target="696">
			<data key="weight">-0.058</data>
		</edge>
		<edge source="707" target="1023">
			<data key="weight">-0.117</data>
		</edge>
		<edge source="143" target="839">
			<data key="weight">-0.063</data>
		</edge>
		<edge source="643" target="859">
			<data key="weight">-0.085</data>
		</edge>
		<edge source="291" target="942">
			<data key="weight">-0.075</data>
		</edge>
		<edge source="409" target="1050">
			<data key="weight">-0.173</data>
		</edge>
		<edge source="394" target="944">
			<data key="weight">-0.112</data>
		</edge>
		<edge source="377" target="417">
			<data key="weight">-0.065</data>
		</edge>
		<edge source="943" target="986">
			<data key="weight">-0.082</data>
		</edge>
		<edge source="343" target="945">
			<data key="weight">-0.094</data>
		</edge>
		<edge source="247" target="556">
			<data key="weight">-0.065</data>
		</edge>
		<edge source="858" target="869">
			<data key="weight">-0.074</data>
		</edge>
		<edge source="285" target="748">
			<data key="weight">-0.061</data>
		</edge>
		<edge source="141" target="199">
			<data key="weight">-0.065</data>
		</edge>
		<edge source="584" target="941">
			<data key="weight">-0.056</data>
		</edge>
		<edge source="394" target="1045">
			<data key="weight">-0.084</data>
		</edge>
		<edge source="305" target="654">
			<data key="weight">-0.141</data>
		</edge>
		<edge source="765" target="1047">
			<data key="weight">-0.087</data>
		</edge>
		<edge source="399" target="754">
			<data key="weight">-0.127</data>
		</edge>
		<edge source="942" target="1040">
			<data key="weight">-0.137</data>
		</edge>
		<edge source="655" target="677">
			<data key="weight">-0.102</data>
		</edge>
		<edge source="220" target="369">
			<data key="weight">-0.075</data>
		</edge>
		<edge source="608" target="756">
			<data key="weight">-0.085</data>
		</edge>
		<edge source="709" target="855">
			<data key="weight">-0.065</data>
		</edge>
		<edge source="773" target="923">
			<data key="weight">-0.055</data>
		</edge>
		<edge source="249" target="921">
			<data key="weight">-0.061</data>
		</edge>
		<edge source="438" target="992">
			<data key="weight">-0.063</data>
		</edge>
		<edge source="161" target="944">
			<data key="weight">-0.079</data>
		</edge>
		<edge source="276" target="838">
			<data key="weight">-0.131</data>
		</edge>
		<edge source="177" target="584">
			<data key="weight">-0.076</data>
		</edge>
		<edge source="407" target="1039">
			<data key="weight">-0.142</data>
		</edge>
		<edge source="147" target="1039">
			<data key="weight">-0.150</data>
		</edge>
		<edge source="396" target="430">
			<data key="weight">-0.076</data>
		</edge>
		<edge source="378" target="945">
			<data key="weight">-0.076</data>
		</edge>
		<edge source="170" target="1039">
			<data key="weight">-0.249</data>
		</edge>
		<edge source="561" target="946">
			<data key="weight">-0.072</data>
		</edge>
		<edge source="943" target="1039">
			<data key="weight">-0.303</data>
		</edge>
		<edge source="404" target="827">
			<data key="weight">-0.085</data>
		</edge>
		<edge source="946" target="1051">
			<data key="weight">-0.121</data>
		</edge>
		<edge source="365" target="660">
			<data key="weight">-0.066</data>
		</edge>
		<edge source="171" target="923">
			<data key="weight">-0.050</data>
		</edge>
		<edge source="294" target="625">
			<data key="weight">-0.071</data>
		</edge>
		<edge source="411" target="687">
			<data key="weight">-0.092</data>
		</edge>
		<edge source="380" target="832">
			<data key="weight">-0.061</data>
		</edge>
		<edge source="667" target="768">
			<data key="weight">-0.096</data>
		</edge>
		<edge source="288" target="304">
			<data key="weight">-0.088</data>
		</edge>
		<edge source="633" target="945">
			<data key="weight">-0.081</data>
		</edge>
		<edge source="740" target="1010">
			<data key="weight">-0.059</data>
		</edge>
		<edge source="162" target="921">
			<data key="weight">-0.080</data>
		</edge>
		<edge source="451" target="994">
			<data key="weight">-0.072</data>
		</edge>
		<edge source="703" target="1045">
			<data key="weight">-0.072</data>
		</edge>
		<edge source="382" target="754">
			<data key="weight">-0.108</data>
		</edge>
		<edge source="943" target="1045">
			<data key="weight">-0.189</data>
		</edge>
		<edge source="861" target="1045">
			<data key="weight">-0.108</data>
		</edge>
		<edge source="933" target="1000">
			<data key="weight">-0.096</data>
		</edge>
		<edge source="644" target="781">
			<data key="weight">-0.081</data>
		</edge>
		<edge source="949" target="1003">
			<data key="weight">-0.095</data>
[truncated: 642,750 more chars]
