# Supplementary material for: Episodic evolution of coadapted sets of amino acid sites in mitochondrial proteins
Source: PLoS Genet. 2021 Jan 25;17(1):e1008711. doi: 10.1371/journal.pgen.1008711 (PMC7861529; doi:10.1371/journal.pgen.1008711)
Supplement: S1 Data — (ZIP) [file pgen.1008711.s025.zip › data/results/coevolution_graphs/cox1.supertree.pos_cor2pcor.l90.n0.up0316.lp0500.net]

*Vertices 481
1 "33"
2 "109"
3 "116"
4 "117"
5 "135"
6 "136"
7 "137"
8 "138"
9 "139"
10 "140"
11 "141"
12 "143"
13 "144"
14 "145"
15 "146"
16 "147"
17 "155"
18 "156"
19 "159"
20 "160"
21 "161"
22 "162"
23 "164"
24 "165"
25 "168"
26 "169"
27 "170"
28 "171"
29 "172"
30 "173"
31 "175"
32 "176"
33 "177"
34 "178"
35 "179"
36 "180"
37 "185"
38 "186"
39 "187"
40 "189"
41 "190"
42 "192"
43 "194"
44 "195"
45 "197"
46 "198"
47 "199"
48 "201"
49 "202"
50 "203"
51 "204"
52 "205"
53 "206"
54 "207"
55 "208"
56 "210"
57 "213"
58 "214"
59 "217"
60 "218"
61 "219"
62 "220"
63 "221"
64 "228"
65 "229"
66 "237"
67 "239"
68 "240"
69 "241"
70 "242"
71 "243"
72 "245"
73 "246"
74 "247"
75 "248"
76 "249"
77 "250"
78 "251"
79 "252"
80 "276"
81 "277"
82 "278"
83 "280"
84 "281"
85 "282"
86 "283"
87 "284"
88 "285"
89 "286"
90 "287"
91 "288"
92 "289"
93 "290"
94 "291"
95 "292"
96 "293"
97 "294"
98 "295"
99 "302"
100 "303"
101 "304"
102 "305"
103 "306"
104 "307"
105 "309"
106 "310"
107 "312"
108 "313"
109 "314"
110 "315"
111 "331"
112 "343"
113 "344"
114 "345"
115 "365"
116 "366"
117 "367"
118 "368"
119 "369"
120 "375"
121 "376"
122 "377"
123 "378"
124 "379"
125 "380"
126 "381"
127 "382"
128 "383"
129 "384"
130 "385"
131 "386"
132 "387"
133 "388"
134 "389"
135 "391"
136 "392"
137 "393"
138 "394"
139 "395"
140 "396"
141 "397"
142 "398"
143 "399"
144 "400"
145 "401"
146 "402"
147 "403"
148 "404"
149 "405"
150 "406"
151 "407"
152 "408"
153 "409"
154 "411"
155 "412"
156 "413"
157 "414"
158 "415"
159 "416"
160 "417"
161 "418"
162 "419"
163 "420"
164 "421"
165 "422"
166 "425"
167 "426"
168 "427"
169 "428"
170 "429"
171 "430"
172 "431"
173 "432"
174 "434"
175 "435"
176 "436"
177 "437"
178 "438"
179 "439"
180 "440"
181 "441"
182 "443"
183 "448"
184 "450"
185 "451"
186 "452"
187 "486"
188 "487"
189 "488"
190 "489"
191 "490"
192 "493"
193 "494"
194 "495"
195 "496"
196 "497"
197 "498"
198 "499"
199 "500"
200 "509"
201 "510"
202 "511"
203 "512"
204 "513"
205 "514"
206 "515"
207 "556"
208 "557"
209 "558"
210 "559"
211 "560"
212 "561"
213 "562"
214 "579"
215 "582"
216 "583"
217 "584"
218 "606"
219 "607"
220 "608"
221 "609"
222 "624"
223 "625"
224 "626"
225 "630"
226 "631"
227 "632"
228 "633"
229 "635"
230 "636"
231 "637"
232 "638"
233 "639"
234 "640"
235 "641"
236 "642"
237 "643"
238 "644"
239 "645"
240 "654"
241 "655"
242 "656"
243 "657"
244 "658"
245 "659"
246 "660"
247 "661"
248 "663"
249 "664"
250 "665"
251 "666"
252 "667"
253 "668"
254 "669"
255 "674"
256 "675"
257 "677"
258 "678"
259 "679"
260 "680"
261 "681"
262 "683"
263 "684"
264 "685"
265 "686"
266 "687"
267 "696"
268 "698"
269 "699"
270 "700"
271 "701"
272 "702"
273 "703"
274 "704"
275 "705"
276 "706"
277 "707"
278 "708"
279 "709"
280 "710"
281 "711"
282 "712"
283 "713"
284 "714"
285 "720"
286 "721"
287 "722"
288 "723"
289 "724"
290 "737"
291 "738"
292 "739"
293 "740"
294 "741"
295 "742"
296 "743"
297 "744"
298 "745"
299 "746"
300 "747"
301 "748"
302 "749"
303 "750"
304 "751"
305 "752"
306 "753"
307 "754"
308 "756"
309 "760"
310 "763"
311 "765"
312 "766"
313 "768"
314 "770"
315 "771"
316 "772"
317 "773"
318 "774"
319 "775"
320 "776"
321 "777"
322 "778"
323 "779"
324 "780"
325 "781"
326 "782"
327 "784"
328 "796"
329 "797"
330 "798"
331 "800"
332 "801"
333 "802"
334 "803"
335 "804"
336 "805"
337 "806"
338 "807"
339 "808"
340 "809"
341 "810"
342 "811"
343 "813"
344 "814"
345 "815"
346 "816"
347 "819"
348 "820"
349 "821"
350 "822"
351 "824"
352 "825"
353 "826"
354 "827"
355 "828"
356 "829"
357 "830"
358 "831"
359 "832"
360 "833"
361 "834"
362 "835"
363 "836"
364 "837"
365 "838"
366 "839"
367 "840"
368 "841"
369 "842"
370 "843"
371 "844"
372 "846"
373 "847"
374 "851"
375 "852"
376 "853"
377 "854"
378 "855"
379 "856"
380 "858"
381 "859"
382 "860"
383 "861"
384 "864"
385 "865"
386 "867"
387 "868"
388 "869"
389 "871"
390 "872"
391 "873"
392 "874"
393 "880"
394 "881"
395 "882"
396 "883"
397 "885"
398 "886"
399 "887"
400 "888"
401 "889"
402 "891"
403 "892"
404 "893"
405 "894"
406 "895"
407 "897"
408 "898"
409 "899"
410 "900"
411 "901"
412 "902"
413 "903"
414 "904"
415 "905"
416 "914"
417 "916"
418 "917"
419 "918"
420 "920"
421 "921"
422 "922"
423 "923"
424 "924"
425 "925"
426 "927"
427 "928"
428 "930"
429 "931"
430 "932"
431 "933"
432 "935"
433 "937"
434 "938"
435 "939"
436 "940"
437 "941"
438 "942"
439 "943"
440 "944"
441 "945"
442 "946"
443 "947"
444 "948"
445 "949"
446 "981"
447 "982"
448 "983"
449 "986"
450 "987"
451 "989"
452 "990"
453 "991"
454 "992"
455 "994"
456 "997"
457 "998"
458 "1000"
459 "1002"
460 "1003"
461 "1004"
462 "1005"
463 "1006"
464 "1007"
465 "1009"
466 "1010"
467 "1012"
468 "1023"
469 "1039"
470 "1040"
471 "1045"
472 "1046"
473 "1047"
474 "1048"
475 "1049"
476 "1050"
477 "1051"
478 "1188"
479 "1189"
480 "1190"
481 "1191"
*Edges
1 2 0.0270398533492913
1 16 -0.066
1 17 -0.063
1 22 -0.068
1 24 -0.065
1 25 -0.064
1 33 -0.076
1 35 -0.050
1 37 -0.069
1 42 -0.054
1 50 0.0160726597669893
1 60 0.011889496741331
1 63 0.0169372814758527
1 74 0.0180050964146861
1 75 0.0102449940013856
1 92 -0.080
1 101 -0.106
1 102 -0.063
1 103 -0.094
1 116 -0.101
1 121 -0.070
1 125 -0.063
1 129 0.0100824174538279
1 135 0.0186614013574938
1 136 0.0253226223884635
1 137 0.0182569184265211
1 142 0.0171653428038118
1 153 -0.097
1 154 -0.104
1 155 -0.087
1 157 -0.070
1 158 -0.077
1 159 -0.077
1 163 -0.079
1 165 -0.108
1 168 -0.079
1 170 -0.067
1 171 -0.068
1 176 -0.061
1 182 0.0188175321834773
1 187 0.0117405120215544
1 196 -0.074
1 200 0.0136801730199888
1 201 -0.098
1 221 0.00992184222724844
1 229 0.0107330317389747
1 231 -0.072
1 234 0.0105638664571118
1 243 -0.073
1 254 0.0113114380204733
1 256 -0.081
1 257 -0.070
1 270 -0.055
1 273 -0.054
1 275 -0.051
1 287 -0.058
1 300 -0.061
1 301 -0.053
1 303 -0.082
1 304 -0.076
1 307 -0.169
1 308 -0.125
1 311 -0.066
1 314 -0.080
1 317 -0.065
1 361 -0.056
1 362 -0.056
1 363 -0.064
1 364 -0.090
1 365 -0.075
1 372 -0.053
1 374 -0.097
1 376 -0.117
1 380 -0.072
1 386 -0.100
1 391 0.0202778652278254
1 396 0.0163485980183201
1 414 -0.087
1 415 -0.078
1 419 -0.109
1 425 -0.101
1 429 -0.082
1 436 -0.053
1 437 0.0178691816620055
1 440 -0.077
1 443 0.0112496561938526
1 447 -0.073
1 449 -0.064
1 450 -0.074
1 454 -0.077
1 458 -0.060
1 459 -0.096
1 460 -0.071
1 463 -0.077
1 466 -0.088
1 467 -0.077
1 468 -0.097
1 469 -0.112
1 470 -0.088
1 471 -0.064
1 472 -0.058
1 475 0.0049960996571449
1 479 0.0233695793623879
1 481 0.018682219477987
2 7 0.013170619439488
2 10 -0.075
2 13 0.00835668680008193
2 19 0.0128347365845955
2 24 -0.100
2 29 0.0131577815649678
2 33 -0.092
2 34 -0.075
2 49 0.0110259831733045
2 52 0.0181206021655169
2 53 -0.054
2 59 0.0152891100579973
2 61 0.00813615347186198
2 62 0.0107175087846954
2 65 0.00837605120901578
2 73 0.00980126951700927
2 75 0.00725351173349482
2 95 0.0156359646456749
2 97 -0.066
2 116 -0.110
2 121 -0.084
2 127 0.0136565617047974
2 129 0.0104803531219495
2 130 0.0121378635928086
2 137 0.0194350649166377
2 144 0.0124572970042366
2 148 -0.075
2 149 -0.054
2 154 -0.126
2 155 -0.102
2 157 0.012457979682473
2 159 -0.068
2 164 -0.054
2 165 -0.083
2 176 -0.069
2 179 -0.061
2 181 0.0131078938230557
2 182 0.0134146024405336
2 186 0.0119411574839385
2 187 0.0116363971684624
2 192 -0.062
2 193 -0.089
2 200 0.0169710814018029
2 236 0.00933035776947738
2 237 -0.106
2 240 -0.127
2 241 -0.079
2 243 -0.111
2 244 0.00912634962752538
2 246 -0.056
2 251 -0.057
2 255 0.0075717362534453
2 256 -0.121
2 257 -0.107
2 261 0.012313021169832
2 266 -0.067
2 271 -0.064
2 287 0.0129428760965581
2 289 -0.059
2 303 -0.095
2 304 -0.104
2 306 -0.064
2 307 -0.214
2 308 -0.114
2 311 -0.118
2 314 -0.114
2 316 -0.082
2 323 -0.054
2 324 -0.053
2 325 0.0109716009764629
2 328 0.00972122026661401
2 330 -0.085
2 332 -0.066
2 339 -0.125
2 358 0.00566245523038106
2 365 -0.140
2 367 -0.098
2 374 -0.131
2 375 -0.059
2 376 -0.172
2 377 -0.078
2 378 -0.085
2 379 -0.095
2 384 -0.073
2 386 -0.083
2 387 0.010051174117473
2 390 0.00944910186115236
2 392 -0.082
2 393 0.00919259044349799
2 402 0.0109645420007495
2 414 -0.080
2 419 -0.067
2 422 -0.129
2 437 0.0165448792775814
2 438 -0.086
2 439 -0.075
2 440 -0.071
2 442 -0.066
2 443 0.0181108028822794
2 445 -0.067
2 446 -0.128
2 452 0.0112008484318406
2 454 -0.110
2 459 0.0103104922571694
2 460 -0.114
2 466 -0.072
2 468 -0.067
2 469 -0.142
2 470 -0.138
2 471 -0.103
2 472 -0.081
2 478 -0.071
2 481 0.0132133779974241
3 4 0.0288560867884721
3 6 0.0162748333109963
3 7 0.0138661347169286
3 10 0.0128111670632938
3 14 0.0146678594857125
3 19 -0.075
3 21 0.0112935793903391
3 38 -0.069
3 40 -0.072
3 49 -0.085
3 55 -0.086
3 79 0.0103263471153678
3 88 -0.066
3 97 0.0155986476070181
3 101 -0.116
3 115 0.0197576567374738
3 116 -0.106
3 117 -0.063
3 139 -0.062
3 140 -0.074
3 147 0.0137220141856275
3 151 0.0109971684741003
3 154 -0.141
3 156 0.0109407509517327
3 162 -0.060
3 163 -0.102
3 166 -0.087
3 168 -0.108
3 175 -0.065
3 184 -0.065
3 187 -0.059
3 191 0.0103458665051762
3 196 -0.118
3 200 -0.066
3 201 -0.070
3 207 -0.137
3 208 -0.052
3 209 -0.069
3 238 -0.070
3 239 -0.077
3 240 -0.128
3 241 -0.124
3 271 -0.068
3 283 0.0119768423395246
3 307 -0.171
3 309 0.0141674398842676
3 312 -0.072
3 316 0.0133369150727432
3 320 0.00932117251306631
3 322 -0.053
3 327 0.0175632650907332
3 336 0.0127465720171683
3 340 0.0174037986756517
3 343 -0.056
3 359 -0.067
3 362 -0.076
3 363 -0.072
3 365 -0.102
3 368 0.0104230353029481
3 370 0.00975860927079616
3 373 -0.071
3 378 0.014989333373655
3 379 -0.065
3 382 -0.152
3 384 -0.067
3 386 -0.085
3 392 -0.099
3 394 0.00943435849789437
3 399 0.0127167951886371
3 400 0.00586859197162998
3 403 0.0182591835577579
3 407 0.0191155041390591
3 416 -0.082
3 431 0.010375907617764
3 434 -0.098
3 444 0.0158092181600034
3 454 -0.086
3 455 0.0105277702865053
3 456 0.014639814736362
3 460 -0.091
3 469 -0.186
3 470 -0.139
3 471 -0.106
3 472 -0.098
3 473 -0.081
3 474 -0.084
3 475 -0.075
3 476 -0.081
3 477 -0.068
3 478 -0.057
4 5 0.0276699119830302
4 6 0.0369087433406606
4 7 0.0264729566329015
4 8 0.00900662456080979
4 14 0.0229004617109516
4 15 0.0145926954699436
4 23 0.0139934608496306
4 25 0.0124203638028049
4 33 -0.068
4 38 -0.061
4 86 0.0193133476115428
4 100 -0.074
4 102 -0.053
4 108 0.0282132859312083
4 116 -0.087
4 117 -0.063
4 125 -0.052
4 126 -0.061
4 163 -0.065
4 164 0.0141769512873001
4 170 -0.054
4 193 -0.061
4 196 -0.062
4 208 0.0102110796081658
4 211 0.0112216336187805
4 213 0.0177636787521281
4 215 0.0151625884074598
4 216 0.0107510338682145
4 217 0.0126633078934021
4 218 0.0141840360689105
4 229 0.0151496018643999
4 230 0.0105739846622418
4 237 -0.076
4 243 -0.061
4 246 0.0116469100277782
4 247 0.0142398664659128
4 251 0.00984683656701021
4 253 0.0131368917957498
4 254 0.0137183849826151
4 258 0.0159753969721682
4 265 0.016782490639024
4 288 0.0109203116915456
4 289 0.0104900968809114
4 291 0.0113110294461395
4 292 0.012699844105263
4 293 0.00845696362300475
4 295 0.00957255007443041
4 297 0.00998866042346395
4 298 0.0101099767651808
4 299 0.0161702611154574
4 302 0.0094544701649455
4 303 -0.067
4 305 0.0128239931963444
4 307 -0.086
4 314 -0.078
4 317 -0.076
4 324 0.0145730844630187
4 330 -0.057
4 332 -0.058
4 338 -0.060
4 339 -0.080
4 358 0.0118487722284044
4 366 -0.073
4 369 0.0120588180733323
4 376 -0.101
4 380 -0.070
4 417 0.0108853543809525
4 419 -0.066
4 425 -0.079
4 427 -0.084
4 430 -0.067
4 431 -0.088
4 433 -0.075
4 435 -0.072
4 436 0.0156620570494477
4 440 -0.072
4 445 -0.109
4 447 -0.074
4 448 -0.123
4 449 -0.075
4 452 0.0148465334265701
4 454 -0.082
4 455 -0.089
4 460 -0.083
4 464 -0.069
4 466 -0.067
4 467 -0.069
4 471 -0.053
5 6 0.0341306003000656
5 7 0.0307034912307871
5 8 0.0195037433123758
5 9 0.0211128919292917
5 10 0.0215982057307307
5 12 0.00920917129661169
5 54 0.0133949261266782
5 81 0.0103145644329398
5 143 0.0153620400263055
5 153 -0.081
5 198 0.00938340420330249
5 207 -0.077
5 231 -0.072
5 237 -0.064
5 243 -0.052
5 288 0.0166049110904638
5 289 0.0173836278014279
5 291 0.0172750323134658
5 292 0.0191681899727368
5 293 0.0142299541845772
5 295 0.0151838407897058
5 297 0.0161069865696849
5 298 0.016244898421488
5 302 0.0149200459711805
5 305 0.0183285980121013
5 307 -0.086
5 358 0.0203099966522404
5 376 -0.076
5 377 -0.066
5 439 -0.066
5 440 -0.071
5 445 -0.094
5 448 -0.093
5 467 -0.073
5 468 -0.087
6 7 0.0409874499646072
6 8 0.0255949754766847
6 10 0.0241614542937351
6 12 0.0142679768739919
6 13 0.013119480123623
6 15 0.0143261309691051
6 16 -0.074
6 23 0.0170044579752544
6 38 -0.062
6 98 0.0181654514142021
6 116 -0.088
6 153 -0.078
6 154 -0.078
6 155 -0.086
6 159 -0.073
6 166 -0.062
6 170 -0.069
6 176 -0.062
6 187 0.014171781560183
6 193 -0.070
6 196 -0.061
6 198 0.0110111103429405
6 200 0.0230750098577959
6 207 -0.092
6 232 -0.093
6 237 -0.079
6 239 0.0207633023749439
6 287 -0.062
6 307 -0.109
6 311 -0.087
6 316 -0.065
6 324 0.00904500820862133
6 327 -0.054
6 367 -0.074
6 372 -0.057
6 376 -0.106
6 416 -0.087
6 419 -0.065
6 421 -0.055
6 435 -0.083
6 438 -0.064
6 439 -0.083
6 445 -0.067
6 448 -0.147
6 450 -0.061
6 458 -0.060
6 459 -0.068
6 468 -0.091
6 469 -0.094
6 471 -0.069
6 472 -0.063
7 8 0.0300964205380655
7 9 0.0149771902757168
7 10 0.0265045264503581
7 11 0.0268801317251838
7 12 0.0232776323887557
7 13 0.0135670846946962
7 14 0.0212959134196259
7 15 0.0162400571486563
7 18 0.0254901018705289
7 19 0.0110455422380173
7 23 0.0276731340727848
7 25 0.00959858466082595
7 27 0.00920660721905036
7 29 0.014304400755415
7 44 0.0138292887391744
7 45 0.0105943894970791
7 49 0.0103344860092719
7 52 0.0200922538433452
7 54 0.0220856760534704
7 55 0.00922878388776192
7 57 0.00902186190570401
7 59 0.00822036623706402
7 61 0.0145538464638745
7 68 0.0104687663253679
7 69 0.00831033682196243
7 78 0.0102504876792396
7 83 0.00801784749062264
7 92 -0.060
7 93 -0.062
7 94 0.0105237685382971
7 95 0.00745874170893641
7 102 -0.052
7 130 0.0123297275420393
7 157 0.00878419425058286
7 181 0.0194347557304319
7 186 0.0215226641485596
7 198 0.01418318736896
7 202 0.0114076673299524
7 210 0.00971356611985596
7 237 -0.080
7 241 -0.067
7 243 -0.061
7 256 -0.067
7 258 0.00875500635189155
7 261 0.0157743754450023
7 263 0.00924249619822184
7 275 0.0142690202137577
7 277 0.0105549459781168
7 287 0.00741348719886613
7 304 -0.059
7 307 -0.096
7 315 0.00661378443722479
7 331 0.00728649909908975
7 348 0.015812640254389
7 366 -0.067
7 367 -0.085
7 372 0.00961942587771933
7 376 -0.099
7 379 -0.074
7 380 -0.067
7 393 0.00573346185971522
7 435 -0.068
7 439 -0.072
7 443 0.00582825804008602
7 452 0.0172108763156699
7 469 -0.087
7 471 -0.053
8 9 0.0198775404078258
8 10 0.0297173456619144
8 11 0.0249382065617052
8 12 0.0280777590438894
8 13 0.025017831255426
8 14 0.0154076753646515
8 15 0.0203921548490151
8 16 0.00866132986450711
8 17 0.00589019306821757
8 18 0.0204724784316339
8 19 0.00325014297431523
8 20 0.00773680455756167
8 21 0.0108760169758476
8 23 0.0158702625916509
8 25 0.00523894412173134
8 27 0.00790191172117688
8 28 0.00763626100522105
8 29 0.00948329349254414
8 35 0.0138183327743477
8 37 0.00763438710886524
8 40 0.0138042328153013
8 45 0.00829639999299539
8 49 0.00270546031016365
8 54 0.0127384102678023
8 55 0.00518463574424353
8 59 0.00668546079279121
8 61 0.00764721449191991
8 63 0.0102772377221517
8 65 0.00498442830070626
8 66 0.00937129131051645
8 68 0.0115723610484456
8 69 0.00539955771327964
8 77 0.00640446662682506
8 78 0.0185093333325425
8 87 0.00955688992601486
8 89 0.00690720141653244
8 95 0.0130308009087881
8 112 0.0174916452963947
8 126 -0.064
8 133 0.0101623874160363
8 134 0.00977209388044752
8 144 0.00393541928268324
8 145 0.00823592471859538
8 148 -0.087
8 157 0.00979578156567843
8 169 0.00655475320812216
8 172 0.0039387563440484
8 173 0.00437823768757272
8 178 0.0111250553264081
8 181 0.00461163896189041
8 182 0.0074265029905855
8 184 0.00872946251356587
8 186 0.00469121264216022
8 187 0.0124826931926661
8 188 0.0215818532777329
8 189 0.012774516866019
8 198 0.00978634771940489
8 200 0.0192307408845071
8 206 0.0169400428407255
8 217 0.00439828691116189
8 237 -0.091
8 240 -0.066
8 243 -0.077
8 248 0.00538145835653534
8 249 0.00490329479877062
8 257 -0.067
8 269 0.00960648589241003
8 275 0.0228417363524944
8 277 0.00720114564284825
8 287 0.0123288394484123
8 293 0.00929087279903952
8 306 -0.078
8 310 0.00912884882450411
8 315 0.0262685470211163
8 318 0.00759076236686135
8 328 0.0073085351734204
8 334 0.0215270983781403
8 335 0.0164771213589896
8 343 0.0188505121281988
8 348 0.0112132573835185
8 352 0.0121044960465849
8 356 0.00659776827210847
8 357 0.00680353843901149
8 358 0.00486315833838656
8 359 0.00883347425160765
8 362 0.0145337664930247
8 366 0.00859048122665367
8 367 -0.074
8 368 0.0109866801068851
8 372 0.00560041692101581
8 377 0.00997136472756909
8 379 -0.079
8 383 0.0172111178318979
8 384 0.0109908433422328
8 387 0.0159219145419983
8 389 0.00769520754606205
8 390 0.00707000822291757
8 391 0.00991395672844645
8 393 0.00466469865635497
8 395 0.00451302108152583
8 396 0.00734051231319041
8 397 0.0110519358293933
8 402 0.00689619728665089
8 409 0.0198320046571407
8 417 0.00337623171314987
8 420 0.0144089317304617
8 428 0.00845530032275568
8 429 0.00880099102112175
8 434 0.0092974788005625
8 443 0.00450301667907647
8 445 0.00745153391447814
8 450 0.00768687594873708
8 452 0.00356779266575288
8 456 0.00682449607340302
8 462 0.014526549322676
8 469 -0.106
8 470 -0.070
8 471 -0.068
8 472 -0.062
9 10 0.0283667419519185
9 12 0.0191258278091284
9 13 0.0162582817148738
9 15 0.0211143012775447
9 102 0.00865703822591136
9 116 -0.081
9 154 -0.083
9 155 -0.092
9 163 -0.069
9 168 -0.075
9 241 -0.070
9 258 0.00671934433255494
9 310 0.00680025563459471
9 325 -0.071
9 332 -0.058
9 336 -0.058
9 338 -0.063
9 349 0.0153425249436951
9 351 0.0155511956946699
9 352 0.0264207077535024
9 353 0.0205117963494543
9 354 0.0165281060773692
9 355 0.0157534585361785
9 357 0.0183906614550147
9 358 0.0154737230239488
9 373 0.0130325935287096
9 382 -0.065
9 391 0.0209788470999463
9 396 0.0157486672691298
9 398 0.0166783697004383
9 400 0.0190662714488539
9 401 0.0191070030069435
9 421 0.0136395640899483
9 423 0.0133460158558886
9 437 -0.054
9 453 -0.077
9 454 -0.079
9 469 -0.089
9 471 -0.051
10 11 0.0335348366284055
10 12 0.0249642933225875
10 13 0.0210505323039372
10 14 0.0169961100696991
10 15 0.0389711069390898
10 18 0.0217196232891008
10 20 0.00983911028391822
10 23 0.014430051534192
10 31 0.0153647962848298
10 34 0.0113368916207226
10 63 0.0145475115957672
10 66 0.00566889578359781
10 69 0.00712394075223089
10 101 -0.074
10 116 -0.090
10 119 0.00981825702203014
10 148 -0.092
10 149 0.00619033489208819
10 155 -0.107
10 156 0.00540465888391231
10 159 -0.091
10 169 0.00939149043598413
10 178 0.0150624585888273
10 196 -0.071
10 207 -0.118
10 232 -0.070
10 237 -0.065
10 239 -0.070
10 240 -0.070
10 241 -0.085
10 263 0.0083218984147963
10 307 -0.109
10 308 -0.077
10 325 -0.070
10 333 0.0121142816744964
10 339 -0.068
10 342 0.0113764683605857
10 352 0.0160276608891549
10 357 0.010231967797976
10 360 0.0223017912017031
10 366 -0.066
10 367 -0.078
10 368 0.00916883425749002
10 375 0.012075532165175
10 380 -0.096
10 384 -0.066
10 388 0.0180522358083202
10 391 0.0121149653557118
10 392 -0.098
10 397 0.0113447701852108
10 402 0.00507776676976889
10 419 -0.081
10 435 -0.082
10 440 -0.067
10 448 -0.106
10 449 -0.099
10 454 -0.066
10 468 -0.073
10 469 -0.073
10 470 -0.085
10 472 -0.066
11 12 0.0268740655055265
11 13 0.0178747841308628
11 14 0.0292157146156924
11 15 0.036712628668223
11 16 0.0173906565475813
11 20 0.0156019929156061
11 21 0.0194100302345896
11 23 0.0156604398169822
11 27 0.00964436838258334
11 33 -0.070
11 38 -0.079
11 47 -0.065
11 52 0.0119539648406908
11 64 0.0125564210664655
11 97 -0.100
11 100 -0.111
11 103 -0.066
11 116 -0.100
11 117 -0.071
11 122 -0.055
11 127 0.0098034447884699
11 140 -0.061
11 148 -0.102
11 155 -0.092
11 159 -0.077
11 169 0.011164460218949
11 173 0.0103778303947988
11 174 0.0097440710852824
11 178 0.0162540627796062
11 182 0.0216802719122123
11 207 -0.076
11 239 -0.066
11 240 -0.082
11 241 -0.078
11 243 -0.080
11 257 -0.070
11 273 -0.061
11 307 -0.128
11 308 -0.085
11 310 -0.094
11 312 -0.091
11 314 -0.074
11 332 -0.078
11 338 -0.074
11 352 0.031931293860044
11 355 0.0195172478013128
11 357 0.0115916776733982
11 358 0.00787992855272568
11 376 -0.075
11 380 -0.076
11 383 -0.060
11 391 0.0123562638413743
11 397 0.01013792941146
11 430 -0.094
11 440 -0.105
11 447 -0.091
11 449 -0.073
11 454 -0.065
11 455 -0.080
11 460 -0.097
11 467 -0.066
11 469 -0.101
11 471 -0.070
11 472 -0.062
11 473 -0.053
11 474 -0.055
11 476 -0.052
12 13 0.0321967622460019
12 14 0.0234321987435407
12 15 0.0270800523607824
12 16 0.011856272222793
12 17 0.0227516830429411
12 18 0.00969109217361772
12 19 0.0158548767192508
12 21 0.0227303069379529
12 23 0.0266279601721655
12 34 0.00674335742571902
12 36 0.0130566752178923
12 38 0.00607224741003218
12 40 0.0162980438729196
12 42 0.0119226582384362
12 45 0.0075677089622786
12 46 0.0100062224445614
12 49 0.00902481028594082
12 54 0.0140459778275406
12 56 0.00958066381424831
12 59 0.00427663943764915
12 61 0.0175221698228134
12 62 0.00640764584839396
12 65 0.00959452487372
12 66 0.00582933213144402
12 69 0.00821331882641536
12 75 0.0175146895788468
12 78 0.00728833150801759
12 82 0.00525475334512167
12 88 0.0112353753443193
12 89 0.0100930559498496
12 90 0.00996232628726438
12 95 0.00710635791749227
12 100 -0.084
12 102 -0.065
12 103 0.00674039070243314
12 116 -0.068
12 127 0.00534436076038339
12 129 0.0113035409269968
12 130 0.0101686676408386
12 133 0.00654676996747386
12 144 0.00328292043584363
12 148 -0.077
12 153 -0.066
12 162 0.0111431572273139
12 168 -0.065
12 169 0.00507975093636489
12 175 0.00785540003254976
12 178 0.0122117852944737
12 182 0.0096003471718614
12 183 0.00766237743822678
12 184 0.019156590274424
12 189 0.0127250125046585
12 199 0.00657727578621336
12 200 0.00287979658051942
12 202 0.00744535050653784
12 206 0.00357589525658306
12 208 0.00720580930783197
12 209 -0.052
12 210 0.00732119458004066
12 212 0.00470622216359227
12 237 -0.065
12 243 -0.088
12 249 0.00992142779239667
12 257 -0.081
12 270 0.0113250827207028
12 271 -0.053
12 275 0.00707871700487078
12 290 0.0035061927134613
12 306 -0.095
12 307 -0.095
12 309 -0.101
12 311 -0.067
12 314 -0.078
12 315 0.0127949650104795
12 316 -0.075
12 318 0.00839672101775716
12 327 0.00846278694521803
12 339 -0.099
12 346 0.0144053335039888
12 352 0.0114430927718982
12 353 0.0126793461954307
12 354 0.00809958943113695
12 357 0.00582728531905525
12 359 0.0195274021215949
12 362 0.00874198429743715
12 363 0.00887793841862013
12 366 -0.063
12 367 -0.099
12 371 0.00951909391093835
12 372 0.0131814065839302
12 376 -0.105
12 378 -0.089
12 385 0.00524770845426082
12 389 0.0127803729268834
12 393 0.0173400921695279
12 395 0.00686829254340392
12 402 0.00543248769811864
12 410 0.00689692751601455
12 426 0.0124055465965232
12 437 0.00614882332850588
12 441 -0.076
12 443 0.0111638300864104
12 446 -0.066
12 449 -0.098
12 450 -0.061
12 452 0.012917572848764
12 454 -0.087
12 463 0.0108663052865777
12 468 -0.073
12 469 -0.100
12 470 -0.066
12 471 -0.076
12 472 -0.069
12 473 -0.058
12 474 -0.061
12 475 -0.054
12 476 -0.059
12 479 0.0118483993082851
13 14 0.0167909881636314
13 15 0.0176619727987941
13 18 0.013239688306759
13 19 0.00835370385828412
13 22 0.00861900514554382
13 23 0.00884353517241123
13 25 0.00885506217997685
13 28 0.0132505757616483
13 29 0.0142160972810022
13 36 0.0104944863081777
13 39 0.0110681875831858
13 40 0.0141694816817426
13 41 -0.063
13 42 0.0128387659428754
13 46 0.00763176308537255
13 48 0.00875670326717409
13 50 -0.092
13 52 0.00671324650999136
13 54 0.0074600367865573
13 59 0.00714629396893763
13 66 0.00598951155899039
13 68 0.00868987762093754
13 75 0.0119592314693858
13 77 0.0122253786828882
13 78 0.0103083364028615
13 81 0.00423772731950187
13 82 0.00737040992575127
13 87 0.00678285452515189
13 94 0.0107942169985443
13 95 0.0138333332343262
13 110 0.00998597172023358
13 111 0.00479620303459176
13 120 0.00975503596267575
13 124 -0.056
13 127 0.018366864210731
13 130 0.0111419814444934
13 132 0.008433981396052
13 133 0.0066912760413123
13 144 0.0162868285235738
13 154 -0.076
13 155 -0.119
13 157 0.00831418579884802
13 168 -0.073
13 172 0.00951284259118915
13 173 0.0089209660975806
13 174 0.00687768270979094
13 175 0.0145199326482809
13 182 0.0122820929187269
13 184 0.00920268109693299
13 187 0.00595077429830378
13 189 0.00928529508180774
13 200 0.0103684918186397
13 211 -0.053
13 217 0.00346558626954325
13 226 0.0107060552972766
13 231 -0.071
13 237 -0.104
13 240 -0.152
13 241 -0.088
13 243 -0.072
13 246 -0.054
13 249 0.00663996733018856
13 252 0.00868475686306073
13 256 -0.073
13 257 -0.071
13 275 0.0132539999228895
13 306 -0.104
13 307 -0.165
13 311 -0.083
13 315 0.0105975891779233
13 322 0.00845713488243138
13 323 -0.053
13 330 -0.070
13 339 -0.107
13 348 0.006228797167973
13 356 0.0107033310238577
13 358 0.00827232285537778
13 359 0.0173763882605511
13 362 0.00811386749324364
13 367 -0.164
13 372 0.00510344980723904
13 374 -0.068
13 376 -0.094
13 378 -0.083
13 379 -0.141
13 380 -0.089
13 384 -0.071
13 387 0.0100761841508672
13 390 0.00831475741484928
13 392 0.0110776850741426
13 393 0.0141706527145924
13 395 0.00737717304814865
13 402 0.0117049669718535
13 408 0.00750401610814839
13 426 0.00896824756780382
13 430 -0.066
13 442 -0.074
13 443 0.0093764086581038
13 445 -0.077
13 446 -0.147
13 448 -0.076
13 454 -0.096
13 455 0.00918461486310098
13 462 0.0105235626090581
13 463 0.00795224436922725
13 469 -0.120
13 470 -0.092
13 471 -0.132
13 472 -0.090
13 473 -0.072
13 476 -0.067
13 479 0.00864742720283028
14 15 0.0285436359146513
14 16 0.0149734797533988
14 19 0.0114836647883353
14 20 0.0175041834059553
14 21 0.0250158064687077
14 23 0.020150585078936
14 25 0.0166217756090856
14 27 0.0184949888267246
14 32 0.0130633696366487
14 34 0.012272867629174
14 70 0.00947623967014963
14 75 0.00803647145872542
14 90 0.010453446651693
14 108 0.00911352838033284
14 119 0.0108412800116074
14 154 -0.083
14 155 -0.071
14 165 -0.089
14 166 -0.071
14 168 -0.069
14 208 0.0098587543714808
14 240 -0.149
14 241 -0.080
14 245 0.00511263979334925
14 261 0.0118611095252052
14 263 0.00736097054513198
14 300 0.0103281130066035
14 331 0.0108045989276955
14 354 0.01290591591591
14 357 0.00733240277079142
14 365 -0.081
14 375 0.00842655189214687
14 376 0.0116634467131232
14 378 0.0111265976132061
14 382 -0.076
14 393 0.00672163807157944
14 398 0.00714079113068081
14 402 0.00739791544329495
14 432 0.0132046273348065
14 438 0.00738128717420532
14 442 0.0100087968016259
14 459 0.0100775571549441
14 469 -0.134
14 470 -0.129
14 471 -0.094
14 473 -0.071
14 474 -0.075
14 475 -0.066
14 476 -0.071
14 477 -0.061
15 16 0.0191194131927075
15 20 0.0137005505935737
15 21 0.0270309896471286
15 23 0.0145965805875294
15 116 -0.067
15 133 0.00477970428904695
15 148 -0.077
15 155 -0.076
15 163 -0.053
15 207 -0.066
15 225 0.0122685697785464
15 231 -0.063
15 241 -0.055
15 303 -0.055
15 308 -0.066
15 310 -0.056
15 314 -0.057
15 317 -0.055
15 323 0.0123947352758653
15 333 0.0207231815403957
15 338 -0.049
15 342 0.0194097193643814
15 349 0.0170599619254509
15 351 0.0156405017148325
15 352 0.0278788330394009
15 353 0.0211626795669159
15 354 0.0149434179595385
15 355 0.0166099039154153
15 357 0.0193573814262252
15 358 0.0130743553923795
15 360 0.0416603657003935
15 362 0.0123593526199658
15 364 0.0101769421488388
15 369 0.011298244844482
15 374 0.0101153655842114
15 375 0.0136961977290954
15 388 0.0314352563721588
15 389 0.00950753409398656
15 391 0.022027374849627
15 395 0.0107698236029573
15 396 0.0164742313276674
15 398 0.0156835533197502
15 400 0.0182641814210421
15 401 0.0198458405279563
15 413 0.0103966123092989
15 417 0.00805650946142545
15 418 0.0111926537851395
15 423 0.0116937704416039
15 436 0.0131497329089364
15 444 0.00625492170847426
15 447 -0.063
15 449 -0.062
15 454 -0.064
16 21 0.0174351374733823
16 34 -0.071
16 46 -0.065
16 50 -0.115
16 56 -0.085
16 76 -0.069
16 97 -0.097
16 101 -0.094
16 102 -0.091
16 112 -0.068
16 116 -0.083
16 117 -0.066
16 121 -0.079
16 129 -0.073
16 130 0.0116552826047112
16 144 0.0095709893482753
16 145 -0.078
16 148 -0.122
16 153 -0.128
16 155 -0.112
16 159 -0.070
16 160 -0.088
16 163 -0.085
16 165 -0.080
16 187 -0.072
16 192 -0.066
16 197 -0.061
16 205 -0.061
16 207 -0.114
16 217 -0.063
16 221 -0.058
16 228 -0.083
16 230 -0.057
16 237 -0.084
16 239 -0.089
16 240 -0.118
16 241 -0.128
16 243 -0.077
16 254 -0.059
16 255 0.00921487237417113
16 257 -0.088
16 266 -0.072
16 271 -0.088
16 283 0.0108360239604059
16 284 -0.074
16 287 0.0112109908370235
16 289 -0.061
16 303 -0.102
16 306 -0.092
16 307 -0.087
16 308 -0.099
16 309 -0.098
16 310 -0.086
16 311 -0.129
16 312 -0.070
16 313 -0.101
16 316 -0.153
16 317 -0.099
16 323 -0.058
16 335 -0.066
16 374 0.0131339148510851
16 376 -0.094
16 377 -0.127
16 378 -0.094
16 380 -0.145
16 386 -0.133
16 414 -0.093
16 422 -0.104
16 428 -0.073
16 430 -0.115
16 433 -0.123
16 439 -0.111
16 440 -0.113
16 441 -0.127
16 442 -0.112
16 444 -0.133
16 445 -0.139
16 446 -0.092
16 447 -0.110
16 453 -0.133
16 455 -0.066
16 464 -0.085
16 469 -0.150
16 470 -0.114
16 471 -0.081
16 472 -0.081
16 473 -0.067
16 474 -0.100
16 475 -0.075
16 476 -0.071
16 477 -0.098
16 478 -0.079
17 21 0.0144429326194842
17 22 -0.064
17 23 0.0208101867741862
17 31 -0.052
17 33 -0.093
17 46 0.0117598006223132
17 61 0.0119701617573226
17 66 0.00885743616333419
17 76 0.0114083312450206
17 78 0.00751838358372444
17 89 0.0129728560366953
17 103 0.011641687976178
17 126 -0.071
17 129 0.00729097742870749
17 130 0.00983198649920911
17 144 0.0121236835592379
17 148 -0.122
17 154 -0.119
17 160 -0.063
17 162 0.0115097774920976
17 175 0.0198700447794874
17 180 0.0148207883280367
17 189 0.0133064498489491
17 192 -0.054
17 224 0.0189548976678656
17 225 0.00682018819279212
17 229 -0.052
17 240 -0.174
17 289 -0.053
17 290 0.00939139186913029
17 296 0.01036261386505
17 301 0.0106226724268947
17 307 -0.152
17 310 0.0094135425239901
17 311 -0.066
17 314 0.010549761460174
17 331 0.0127888232762824
17 335 -0.062
17 340 0.0129732999670992
17 346 0.0208115892602727
17 367 -0.097
17 372 0.0175882490584742
17 374 -0.093
17 380 -0.110
17 389 0.0128765324276336
17 393 0.0171361540967836
17 398 0.00878371900637883
17 402 0.00898309650164104
17 425 0.0130393488656043
17 426 0.0124691968281155
17 429 0.0103397363927828
17 436 0.0116759103597312
17 446 -0.088
17 452 0.0146775134670203
17 456 0.0109518317087118
17 469 -0.168
17 470 -0.111
17 471 -0.093
17 472 -0.109
17 473 -0.062
17 474 -0.095
17 475 -0.085
17 478 -0.063
18 23 0.014534395062447
18 25 0.00827209901605203
18 27 0.00861634295446391
18 29 0.0117886583823711
18 33 0.0105203188149988
18 34 0.00925261901315475
18 38 0.0195203008527288
18 40 0.0151971195382504
18 45 0.0153197328190571
18 46 0.0142176206496219
18 48 0.00824138429617355
18 49 0.0100967182051259
18 51 0.0124748229885648
18 52 0.0124614099203537
18 54 0.0121107194260593
18 56 0.00618413166564421
18 59 0.0135839065838626
18 61 0.00617261234642525
18 65 0.00503724596041117
18 66 0.0103551185959709
18 68 0.0135072838023836
18 69 0.00956999079833696
18 70 0.0106228658809878
18 72 0.00946133724017538
18 75 0.0138835941396213
18 77 0.00920163748035353
18 78 0.0147101242082679
18 83 0.0128620274867965
18 87 0.00886911119864651
18 100 -0.070
18 112 0.0076507599138165
18 127 0.00515679738175681
18 129 0.00632427205863295
18 132 0.00761113090986766
18 133 0.0300019699797798
18 134 0.00925138171552535
18 181 0.0097376143117785
18 183 0.0132660050143715
18 184 0.00666217601665368
18 186 0.0104724570773312
18 189 0.0149819248432199
18 198 0.0138016490271761
18 200 0.0122121923281365
18 214 0.0127280198279759
18 217 0.00948759362493251
18 224 0.00714539382403825
18 226 0.0190341365911124
18 228 0.0102139077504222
18 237 -0.083
18 240 -0.079
18 241 -0.077
18 243 -0.099
18 244 0.0035212363942573
18 249 0.00418353863578122
18 262 0.00780864042300826
18 263 0.00939552343113549
18 269 0.0107683582110959
18 273 0.00646381099416041
18 275 0.0178361025009369
18 277 0.012578905220072
18 293 0.00339735279743872
18 306 -0.099
18 307 -0.167
18 315 0.0144743269460453
18 318 0.00994304839402493
18 321 0.00878287426192969
18 327 0.010335368762443
18 330 -0.066
18 334 0.0126782716167997
18 339 -0.087
18 348 0.0244636502608448
18 361 0.00968130409650087
18 362 0.0123614017659829
18 367 -0.136
18 368 0.0120252100292356
18 372 0.00884713663131273
18 376 -0.095
18 383 0.015673731059144
18 390 0.00750480113026414
18 395 0.00439771118723436
18 402 0.0164639676043035
18 411 -0.053
18 420 0.00746599083689956
18 421 -0.066
18 433 -0.082
18 440 -0.068
18 441 -0.098
18 443 0.00649626577205705
18 445 -0.070
18 446 -0.095
18 458 0.0146109855957754
18 464 -0.074
18 465 0.0173914781594194
18 468 -0.110
18 469 -0.139
18 470 -0.100
18 471 -0.085
18 472 -0.075
18 473 -0.059
18 474 -0.067
18 475 -0.060
18 476 -0.064
18 477 -0.054
19 27 -0.095
19 28 0.0181053815326173
19 42 0.0103939516236693
19 49 0.0193231843000424
19 52 0.00879004095440857
19 54 0.0116932266749836
19 59 0.00629048444687235
19 61 0.0103252385224159
19 65 0.0205487022666385
19 68 0.01065216596106
19 69 0.0094337292361529
19 72 0.00860934297351398
19 95 0.0226279340010928
19 108 0.0286864833291635
19 114 0.0116205855429156
19 115 -0.069
19 121 -0.123
19 127 0.0218245833842535
19 129 0.00651969624068354
19 130 0.0241344695366148
19 148 -0.095
19 157 0.0177682582973682
19 166 0.0137430664845748
19 167 -0.086
19 170 -0.077
19 181 0.00606993869888607
19 183 0.0098504715043772
19 199 0.010182420955736
19 208 0.0145900437387946
19 210 0.0109654731653139
19 224 0.00699289848169503
19 226 0.00748902732336275
19 243 -0.068
19 244 0.011913765462283
19 249 0.0174542543587641
19 252 0.016484194166199
19 253 0.0102715152969417
19 255 0.0173075488407793
19 258 0.0130219368658855
19 259 0.00526258258246246
19 265 0.00742152693615856
19 269 0.0115597414664356
19 270 0.0110036041145894
19 299 0.00645658305336943
19 304 -0.069
19 306 -0.097
19 307 -0.085
19 309 -0.068
19 316 -0.100
19 330 -0.079
19 331 0.0255964522205937
19 339 -0.082
19 346 0.014384791821185
19 353 0.0144492191884137
19 357 0.00351254948928076
19 359 0.00843008468739095
19 366 -0.070
19 367 -0.111
19 369 0.0138356322482945
19 372 0.015472717685017
19 374 -0.072
19 379 -0.075
19 381 0.0202044904398434
19 393 0.0188162011947602
19 402 0.0128434258674375
19 408 0.0163796574566137
19 413 0.00711240015462819
19 417 0.00791440128096091
19 422 -0.083
19 436 0.0210336781650277
19 437 0.016180526311514
19 439 -0.075
19 440 -0.068
19 443 0.011462477300254
19 446 -0.124
19 452 0.0201013973409543
19 463 0.0103204111865957
19 469 -0.092
19 470 -0.114
19 471 -0.064
20 21 0.0166430605759936
20 22 0.0109170351835013
20 23 0.00956518765088013
20 25 0.0127644836943503
20 27 0.01961960295209
20 34 0.0144115369785872
20 35 0.00756060003755807
20 43 -0.058
20 50 0.0100346992213348
20 78 0.0087461068864453
20 80 0.0171878156951704
20 91 0.0129908389992623
20 97 0.013739816024744
20 101 -0.093
20 110 -0.092
20 115 0.0126775100623341
20 119 0.0111086773162152
20 128 -0.059
20 131 -0.058
20 142 -0.059
20 148 -0.091
20 149 -0.067
20 152 0.00965923142807843
20 153 0.0206276374753863
20 154 -0.177
20 156 0.015701156305009
20 157 0.00659664817997551
20 167 0.0118859820476399
20 168 -0.109
20 170 -0.066
20 181 0.00660642070663595
20 190 -0.058
20 191 0.00521179695776357
20 196 -0.079
20 205 -0.071
20 207 -0.084
20 211 -0.067
20 220 -0.057
20 221 -0.066
20 229 -0.073
20 230 -0.063
20 231 -0.076
20 233 -0.058
20 240 -0.157
20 242 -0.059
20 244 -0.070
20 245 0.00763989688680458
20 246 -0.069
20 247 -0.058
20 248 0.0121171365506343
20 251 -0.071
20 252 -0.082
20 254 -0.062
20 263 0.00898999681778065
20 266 -0.075
20 267 -0.063
20 278 -0.061
20 282 -0.063
20 289 -0.065
20 292 -0.058
20 294 -0.069
20 297 -0.058
20 298 -0.066
20 303 0.0180268653649282
20 307 -0.177
20 309 0.016038605722501
20 310 0.0128089798910999
20 313 0.013003648635604
20 320 0.00851602461587213
20 323 -0.067
20 333 -0.058
20 336 0.00906005812291264
20 337 -0.071
20 340 0.0138698569696831
20 342 -0.057
20 344 -0.058
20 363 -0.076
20 364 0.00865430244118016
20 365 -0.098
20 366 0.00968024966187101
20 368 0.0079048346556439
20 373 -0.069
20 374 -0.117
20 376 -0.066
20 379 -0.170
20 380 -0.078
20 382 -0.107
20 402 0.00448061473650114
20 414 0.0181353040753448
20 415 0.0123766114612887
20 420 0.005617326712607
20 421 0.0180720935337598
20 425 0.0116652978546872
20 427 0.011222762748263
20 428 0.0239254889983916
20 429 0.0139176116962281
20 438 0.0100552854375002
20 442 0.0122704336525472
20 444 0.0131858965238591
20 445 0.0162941165039994
20 448 -0.091
20 454 -0.120
20 455 0.0133898989935303
20 456 0.017962777951906
20 459 0.0127248428781222
20 460 -0.112
20 462 0.010415276614349
20 469 -0.227
20 470 -0.157
20 471 -0.104
20 472 -0.119
20 473 -0.088
20 474 -0.099
20 475 -0.121
20 476 -0.129
20 477 -0.109
20 478 -0.089
20 480 -0.056
21 23 0.0180527500205215
21 42 0.0138221577169867
21 102 -0.088
21 123 -0.061
21 148 -0.121
21 165 -0.113
21 207 -0.097
21 237 -0.075
21 240 -0.109
21 255 0.010412795146469
21 307 -0.087
21 314 -0.076
21 320 0.0103697572927515
21 341 0.0147516833554291
21 349 0.0149810065561638
21 351 0.0144689397649844
21 355 0.0142389819194413
21 361 0.0127142209134098
21 373 -0.066
21 380 -0.067
21 389 0.00969234729778378
21 415 0.00971269126591251
21 428 0.0117790856217985
21 438 0.0120932155606531
21 440 -0.079
21 441 -0.112
21 445 -0.067
21 447 -0.077
21 448 -0.092
21 469 -0.158
21 470 -0.123
21 471 -0.105
21 472 -0.070
21 473 -0.080
21 474 -0.084
21 475 -0.075
21 477 -0.069
21 478 -0.056
22 25 0.0198189133408398
22 30 -0.052
22 38 0.0136529824944059
22 47 0.0182510772855613
22 48 0.013267861405814
22 65 -0.068
22 68 -0.084
22 99 0.0112653244384832
22 133 -0.062
22 148 -0.077
22 154 -0.112
22 162 -0.086
22 165 -0.128
22 167 0.0113681057902014
22 168 -0.076
22 172 0.0103810627214159
22 183 -0.089
22 190 -0.052
22 192 -0.060
22 196 -0.097
22 199 -0.066
22 207 -0.105
22 215 -0.062
22 216 -0.067
22 217 -0.065
22 218 -0.052
22 220 -0.051
22 225 -0.061
22 235 -0.070
22 236 0.0122011226404379
22 239 -0.066
22 240 -0.192
22 243 -0.077
22 262 0.0146861597960663
22 275 0.0107743973041095
22 288 -0.057
22 307 -0.185
22 308 -0.082
22 311 -0.105
22 323 -0.059
22 339 -0.067
22 342 -0.051
22 343 -0.067
22 344 -0.051
22 349 -0.052
22 351 -0.055
22 353 -0.052
22 355 -0.055
22 356 0.0130193569298217
22 360 0.0121598229172865
22 363 -0.143
22 365 -0.161
22 374 -0.143
22 376 -0.075
22 377 -0.087
22 378 -0.079
22 381 0.0118038275051018
22 382 -0.076
22 389 -0.064
22 408 -0.064
22 416 -0.101
22 421 -0.080
22 429 0.0116312149985918
22 431 -0.088
22 432 -0.068
22 433 -0.079
22 435 -0.083
22 440 -0.146
22 441 -0.137
22 445 -0.116
22 446 -0.116
22 448 -0.118
22 450 0.0107324905924631
22 469 -0.160
22 470 -0.095
22 471 -0.112
22 472 -0.098
22 473 -0.086
22 474 -0.074
22 475 -0.068
22 476 -0.084
22 478 -0.068
23 25 0.00886510814842422
23 34 0.0106130333978093
23 35 0.0164083821782615
23 36 0.017723484732791
23 37 0.0106284646305086
23 42 0.0123457314492768
23 45 0.028524108189443
23 46 0.0140321871573703
23 49 0.0137985607553369
23 52 0.0119656676273764
23 54 0.0275074791505561
23 56 0.016862291793951
23 59 0.00853795493911513
23 60 0.00681568871448489
23 68 0.0133834097706245
23 69 0.00784174559537191
23 78 0.00893893710516089
23 83 0.00737310598803165
23 87 0.00707910149789705
23 102 -0.052
23 108 0.0182719895909197
23 126 -0.064
23 130 0.0194979672171893
23 148 -0.081
23 162 0.0150721469552351
23 170 -0.056
23 193 -0.061
23 208 0.0068764958163778
23 224 0.0127467297510232
23 225 0.0105540330516308
23 240 -0.089
23 248 0.00455341710603144
23 269 0.0076390164860797
23 270 0.00871875730165679
23 304 -0.064
23 306 -0.064
23 307 -0.067
23 309 -0.085
23 314 -0.062
23 317 -0.060
23 331 0.0174788629389931
23 346 0.0234697038440675
23 359 0.00732102219355808
23 367 -0.077
23 372 0.016922729387827
23 378 -0.065
23 379 -0.070
23 384 0.00859743434597894
23 398 0.00792700203223801
23 436 0.00965714712923601
23 437 0.00760438688106977
23 439 -0.084
23 440 -0.073
23 442 -0.064
23 444 -0.064
23 445 -0.070
23 449 -0.091
23 451 0.0193821469877806
23 452 0.0161399703051091
23 456 0.0088649039691499
24 25 0.0243543055418475
24 28 0.0118443520371014
24 31 0.0155676948550206
24 80 0.0102083871426653
24 88 -0.066
24 102 0.0135260379030813
24 103 0.012307380319472
24 112 -0.057
24 117 0.0149213992069841
24 124 -0.052
24 126 0.012125374695963
24 147 -0.085
24 154 -0.086
24 165 -0.081
24 166 -0.067
24 168 -0.071
24 183 -0.086
24 187 -0.070
24 192 -0.058
24 201 0.0128387046108346
24 202 -0.060
24 205 -0.052
24 206 -0.055
24 207 -0.095
24 214 -0.062
24 215 -0.053
24 216 -0.058
24 217 -0.054
24 223 -0.054
24 224 -0.081
24 225 -0.057
24 229 -0.054
24 240 -0.115
24 241 -0.099
24 248 0.0173938562226465
24 251 -0.052
24 252 -0.064
24 270 -0.066
24 289 -0.055
24 303 0.0118115823563796
24 307 -0.106
24 311 -0.077
24 337 -0.052
24 340 -0.064
24 346 -0.052
24 362 -0.076
24 365 -0.083
24 371 -0.095
24 374 -0.122
24 379 -0.090
24 380 -0.132
24 382 -0.100
24 429 0.0182145794226585
24 431 -0.067
24 437 -0.126
24 440 -0.077
24 441 -0.130
24 443 -0.080
24 445 -0.070
24 467 0.0122110325103881
24 469 -0.138
24 471 -0.104
24 472 -0.114
24 473 -0.094
24 474 -0.099
24 475 -0.088
24 476 -0.093
24 477 -0.080
24 478 -0.066
25 27 0.0094243468314286
25 28 0.012179436475791
25 34 0.0124498569289006
25 37 0.0125326394606584
25 44 0.0158396753001796
25 45 0.0147409228913437
25 48 0.0105046326052047
25 50 -0.073
25 93 0.0114708621763646
25 94 0.0115986427232401
25 96 0.0154948261052724
25 102 0.0152932784578124
25 103 0.0197140993041682
25 110 0.0110288452387124
25 138 0.00976881363341491
25 139 0.0101213213917676
25 154 -0.099
25 165 -0.099
25 167 0.013472457359036
25 172 0.00581158717389512
25 175 0.021410126335841
25 192 -0.056
25 201 0.0120112487459645
25 236 0.0100831366326922
25 239 -0.093
25 240 -0.155
25 245 0.0072119423298715
25 257 0.0157692536317665
25 263 0.00889489602910244
25 275 0.005200083059625
25 289 0.0115845451166759
25 290 0.0114602837938643
25 291 0.00655489696782336
25 292 0.00716286654993911
25 293 0.00462184332966703
25 300 0.0172701595375485
25 303 0.0115180176779883
25 307 -0.106
25 309 0.00750563409016611
25 310 0.00870152366046557
25 347 0.0112225750305987
25 363 -0.118
25 367 -0.120
25 368 0.00703551216420269
25 371 -0.081
25 374 -0.086
25 377 -0.081
25 408 -0.062
25 414 0.0108010835576738
25 415 0.00917925419712703
25 428 0.0117691712941636
25 429 0.0144220549771047
25 431 -0.123
25 435 -0.085
25 440 -0.077
25 442 -0.070
25 446 -0.074
25 458 -0.064
25 464 0.0122995838902238
25 469 -0.169
25 470 -0.066
25 471 -0.073
25 474 -0.064
25 475 -0.064
25 476 -0.084
25 477 -0.077
25 478 -0.064
26 55 0.0148900879488362
26 56 0.0359682020829474
26 110 0.0132405078831792
26 113 0.0598982690693794
26 153 -0.066
26 164 0.0232230831511007
26 168 0.0143489290587074
26 207 -0.052
26 248 -0.048
26 325 -0.057
26 339 -0.056
26 362 0.0123968469459652
26 376 -0.064
26 380 0.0215363141163345
26 427 -0.057
26 433 -0.055
26 439 -0.054
26 447 -0.069
26 448 -0.063
26 454 -0.055
26 467 -0.067
26 468 -0.064
26 470 0.00552393158889805
27 34 0.0140873306936916
27 38 0.00992332370080745
27 43 -0.064
27 50 0.0203114754825643
27 78 0.00846764923937561
27 80 0.018591288702527
27 86 -0.064
27 101 -0.077
27 103 0.0094007000890195
27 115 0.0150409534310598
27 119 0.0169655040379275
27 123 -0.066
27 127 -0.071
27 132 0.0113739859506646
27 148 -0.189
27 152 0.0158562808187642
27 153 0.0112108369866298
27 154 -0.172
27 156 0.01520501432098
27 159 0.0157168336427094
27 165 -0.130
27 166 -0.079
27 176 -0.102
27 192 -0.080
27 194 -0.060
27 199 -0.064
27 201 -0.069
27 203 -0.053
27 204 -0.060
27 205 -0.076
27 207 -0.123
27 211 -0.062
27 219 -0.054
27 220 -0.064
27 221 -0.071
27 223 -0.073
27 225 -0.082
27 227 -0.053
27 229 -0.070
27 230 -0.070
27 235 -0.114
27 240 -0.225
27 241 -0.125
27 243 -0.087
27 246 -0.068
27 248 0.0078356319215843
27 251 -0.077
27 258 -0.064
27 263 0.0111981340084984
27 266 -0.068
27 267 -0.069
27 275 0.0113192004150817
27 276 -0.064
27 288 -0.074
27 291 -0.060
27 295 -0.059
27 296 0.0112118044113075
27 297 -0.065
27 298 -0.073
27 304 0.0110238810688641
27 307 -0.194
27 309 0.025128522184743
27 311 -0.069
27 313 0.0134130837373905
27 316 0.0138142474146993
27 320 0.0122697200819948
27 323 -0.075
27 331 -0.068
27 333 -0.065
27 337 -0.066
27 342 -0.066
27 346 -0.061
27 348 0.0136702394713943
27 363 -0.107
27 365 -0.146
27 368 0.0090727807474119
27 374 -0.102
27 379 -0.134
27 380 -0.142
27 382 -0.180
27 403 0.0215815815154172
27 408 -0.077
27 414 0.0150927453517177
27 416 -0.086
27 425 0.0116928265703777
27 426 0.0106905008528982
27 427 0.0105133064628097
27 428 0.0106345985926726
27 429 0.0154690846027596
27 439 0.0124674470471931
27 446 -0.068
27 449 -0.083
27 450 -0.082
27 453 0.0122151621656844
27 456 0.0196303316333033
27 462 0.0159575465111089
27 469 -0.249
27 470 -0.202
27 471 -0.179
27 472 -0.157
27 473 -0.088
27 474 -0.138
27 475 -0.095
27 476 -0.105
27 477 -0.108
27 478 -0.097
27 480 -0.063
28 29 0.0170793095343444
28 43 -0.053
28 62 -0.075
28 63 0.00884315815427876
28 68 0.00920841310680318
28 78 0.00663863278844878
28 83 0.00911276855353925
28 93 0.0159763689990127
28 95 0.0140301320829666
28 97 0.0143324958839426
28 115 0.00897239308273784
28 119 0.00985668798825334
28 125 0.0183266186546371
28 127 0.0150957469352526
28 132 0.0135703732350602
28 135 -0.054
28 136 -0.050
28 142 -0.054
28 144 0.0203675452041336
28 153 0.0169388181951561
28 164 -0.061
28 168 -0.067
28 169 -0.049
28 180 -0.059
28 190 -0.054
28 192 -0.072
28 194 -0.049
28 202 -0.064
28 204 -0.050
28 205 -0.066
28 220 -0.054
28 222 -0.055
28 233 -0.054
28 236 0.0104422179660542
28 239 -0.069
28 240 -0.096
28 241 -0.080
28 245 0.0161524503382488
28 248 0.0144866249978619
28 251 -0.066
28 253 -0.065
28 254 -0.061
28 267 -0.058
28 278 -0.062
28 284 -0.074
28 291 -0.050
28 292 -0.053
28 295 -0.050
28 297 -0.054
28 298 -0.061
28 307 -0.140
28 308 -0.078
28 311 -0.067
28 320 0.0160942593087469
28 323 -0.062
28 333 -0.054
28 337 -0.063
28 342 -0.054
28 349 -0.054
28 351 -0.058
28 353 -0.054
28 354 -0.058
28 355 -0.058
28 363 -0.068
28 365 -0.077
28 367 -0.084
28 369 -0.066
28 374 -0.151
28 375 -0.059
28 379 -0.079
28 380 -0.074
28 382 -0.108
28 386 -0.073
28 394 -0.050
28 402 0.00890381397592438
28 411 -0.081
28 413 -0.062
28 414 0.00853360484585251
28 415 0.0145494179705967
28 423 -0.050
28 426 -0.062
28 429 0.00930929212671048
28 433 0.0101455740801889
28 435 -0.074
28 440 -0.068
28 444 0.0113944436960698
28 446 -0.107
28 454 -0.082
28 456 0.0164769372542978
28 465 -0.074
28 466 0.0109887750403635
28 469 -0.206
28 470 -0.176
28 471 -0.139
28 472 -0.116
28 474 -0.103
28 475 -0.076
28 476 -0.093
28 477 -0.101
28 480 -0.054
29 35 0.00764364643653617
29 42 0.01259998883519
29 45 0.0153607399196621
29 46 0.014931654132702
29 49 0.0179742390515691
29 52 0.0210149266408136
29 54 0.0157968265504006
29 56 0.00622183624778274
29 59 0.0152796018136033
29 61 0.0122904202380096
29 69 0.00825822918323996
29 70 0.00691604591416016
29 77 0.00796103308780311
29 94 0.0119958457173004
29 95 0.0168057361383341
29 110 0.00868471260336786
29 116 -0.089
29 120 0.00738973323781314
29 123 0.011889981319319
29 127 0.0181463644856572
29 130 0.00970255651182108
29 132 0.0101186360181509
29 137 0.0113683375017588
29 144 0.0128169558351406
29 151 0.00956449049607832
29 157 0.00928833894539263
29 181 0.0126870604032892
29 186 0.0119397254257225
29 189 0.00769912616546551
29 196 0.00901175215941206
29 200 0.00812740085278415
29 210 0.00285499041948183
29 213 0.0102644427804511
29 226 0.0200249940133465
29 236 0.00799506040727944
29 237 -0.113
29 240 -0.073
29 243 -0.070
29 249 0.0118435752829741
29 250 0.0136876080340643
29 269 0.0108799353181336
29 270 0.00792631165518407
29 271 -0.057
29 275 0.0142761473866926
29 277 0.0201323875724956
29 304 -0.063
29 307 -0.071
29 308 -0.077
29 309 -0.072
29 316 -0.105
29 328 0.010549187446993
29 335 0.0105212974204158
29 338 0.0144940920243074
29 345 0.0116159056146072
29 347 0.0150647651995286
29 356 0.00760902770942382
29 362 0.00709922590347614
29 372 0.0107236173657838
29 376 -0.094
29 377 0.00975090629110095
29 378 -0.063
29 379 -0.071
29 383 0.0124243653050719
29 386 -0.081
29 387 0.00763384899614099
29 393 0.00805860399881737
29 395 0.00720677365563871
29 402 0.0126635570263745
29 429 0.00747354837100032
29 435 -0.080
29 442 -0.095
29 443 0.00658967206648768
29 446 -0.121
29 452 0.00997856738894646
29 469 -0.067
29 470 -0.087
29 471 -0.081
29 472 -0.075
30 31 0.043170197673672
30 32 0.047023493667518
30 35 0.0152527495195327
30 40 0.015462076334287
30 41 0.0250514848148628
30 51 0.0356809986850432
30 63 0.0287211854640385
30 67 0.0153774491833478
30 74 0.0386254713126442
30 81 0.0128984228062205
30 83 0.0105697805789178
30 85 0.0208613585012903
30 101 -0.074
30 163 -0.058
30 207 -0.072
30 241 -0.060
30 325 -0.065
30 346 0.0114784111674567
30 373 -0.064
30 448 -0.077
30 469 -0.075
31 32 0.0421944006490464
31 40 0.0139958633872383
31 41 0.0197020601667506
31 42 0.0163902654171409
31 50 -0.063
31 93 -0.073
31 97 -0.071
31 115 -0.077
31 117 -0.062
31 148 -0.093
31 154 -0.080
31 163 -0.065
31 166 -0.061
31 232 -0.070
31 237 -0.063
31 245 -0.067
31 310 -0.069
31 365 -0.065
31 367 -0.067
31 376 -0.082
31 378 -0.074
31 392 -0.075
31 422 -0.067
31 430 -0.079
31 448 -0.087
31 449 -0.064
31 453 -0.082
31 468 -0.083
31 469 -0.075
31 471 -0.053
32 50 -0.067
32 67 0.0131022186187224
32 77 0.0253350615195254
32 81 0.0113569984622199
32 97 -0.078
32 101 -0.074
32 103 -0.064
32 115 -0.059
32 116 -0.074
32 117 -0.050
32 148 -0.079
32 153 -0.082
32 161 0.016614357950826
32 201 -0.064
32 207 -0.072
32 237 -0.066
32 241 -0.060
32 309 -0.076
32 310 -0.063
32 313 -0.060
32 325 -0.072
32 336 0.0123477246364877
32 354 0.0139269311038033
32 366 -0.060
32 367 -0.067
32 374 0.00991752941028974
32 377 -0.069
32 384 -0.055
32 419 -0.069
32 422 -0.086
32 430 -0.074
32 440 -0.090
32 444 -0.086
32 445 -0.097
32 447 -0.097
32 448 -0.096
32 453 -0.065
32 455 -0.080
32 459 -0.065
32 464 -0.063
33 39 -0.068
33 48 0.0166333897363829
33 53 0.0136249978861033
33 56 0.0095838775621154
33 69 0.0147256459530257
33 74 0.00991820408977743
33 96 -0.087
33 99 0.0126177452038127
33 100 -0.093
33 115 -0.065
33 121 -0.085
33 126 0.0126727767851735
33 141 -0.099
33 148 -0.081
33 151 0.0105729891587199
33 152 -0.094
33 153 -0.079
33 163 -0.085
33 176 0.0139216463776074
33 215 -0.070
33 216 -0.071
33 217 -0.076
33 218 -0.059
33 248 -0.066
33 277 0.0108662569008034
33 288 -0.066
33 300 -0.084
33 302 -0.060
33 309 -0.146
33 314 -0.134
33 331 -0.071
33 332 0.017862058586577
33 366 -0.082
33 367 -0.085
33 368 -0.068
33 376 -0.072
33 379 -0.121
33 380 -0.096
33 381 -0.076
33 382 -0.106
33 392 -0.125
33 410 -0.066
33 413 -0.063
33 414 -0.075
33 416 0.0139352573549876
33 421 -0.085
33 422 -0.080
33 430 -0.089
33 431 -0.079
33 432 -0.076
33 433 -0.069
33 434 -0.083
33 435 -0.130
33 437 -0.107
33 438 -0.091
33 439 -0.122
33 441 -0.135
33 444 -0.085
33 445 -0.153
33 446 -0.067
33 449 -0.079
33 454 -0.104
33 462 -0.070
33 469 -0.166
33 470 -0.131
33 471 -0.132
33 472 -0.147
33 473 -0.091
33 474 -0.082
33 475 -0.083
33 476 -0.088
33 477 -0.095
33 478 -0.085
34 38 -0.069
34 54 0.0161566585212173
34 65 0.00943565436286654
34 66 0.0105785414015628
34 69 0.00823363755817252
34 87 0.00772019758305154
34 91 -0.073
34 94 0.0143681097993608
34 95 0.00738140427631259
34 96 0.0197344722837626
34 103 0.0121723509917236
34 115 0.00958246978130144
34 119 0.0104748847188439
34 120 0.0112184679856455
34 132 0.0113019439904322
34 139 -0.071
34 140 -0.085
34 141 0.0158019245160406
34 145 0.0158121595797779
34 148 -0.074
34 152 0.010281719278562
34 154 -0.172
34 156 0.0111517729481528
34 157 0.00783617629490097
34 158 0.013205038868207
34 163 0.0137965423392116
34 164 -0.061
34 165 -0.142
34 166 -0.092
34 168 -0.104
34 176 -0.074
34 178 -0.051
34 179 -0.071
34 190 -0.056
34 192 -0.062
34 194 -0.052
34 197 -0.061
34 205 -0.062
34 207 -0.150
34 211 -0.064
34 216 -0.061
34 218 -0.057
34 220 -0.056
34 229 -0.062
34 231 -0.079
34 240 -0.205
34 241 -0.088
34 245 0.0129444172114439
34 248 0.0122240593462776
34 258 -0.059
34 275 0.00677127424224175
34 288 -0.060
34 296 0.00897180492224854
34 298 -0.062
34 303 0.0159873081671973
34 307 -0.233
34 311 -0.082
34 312 -0.093
34 313 0.00983073359171408
34 314 0.0123407804570567
34 327 0.00934177973747072
34 337 -0.060
34 339 -0.128
34 342 -0.056
34 344 -0.056
34 363 -0.075
34 365 -0.068
34 367 -0.095
34 368 0.0104959599475225
34 370 0.0171756040444355
34 372 0.00719770091163715
34 374 -0.114
34 376 -0.121
34 379 -0.117
34 380 -0.074
34 381 0.0142205191082581
34 382 -0.115
34 384 -0.100
34 412 -0.061
34 414 0.013951444228159
34 415 0.0113828805297088
34 422 -0.093
34 429 0.0173992754990885
34 432 -0.073
34 434 -0.080
34 435 -0.070
34 436 0.0166594190810025
34 439 0.0157726734473748
34 440 -0.088
34 441 -0.094
34 446 -0.067
34 448 -0.144
34 449 -0.129
34 454 -0.097
34 455 0.0118066656675502
34 460 -0.098
34 462 0.0124664852729448
34 464 0.0120468457245771
34 469 -0.241
34 470 -0.195
34 471 -0.160
34 472 -0.126
34 473 -0.107
34 474 -0.120
34 475 -0.107
34 476 -0.110
34 477 -0.098
34 478 -0.076
35 36 0.0311832451223169
35 42 0.0138677737489846
35 45 0.0103923520722532
35 49 0.0136682175649551
35 53 0.0133488048113539
35 54 0.0205099508019632
35 57 0.00846409088562109
35 60 0.00861640464278655
35 65 0.0171288730057027
35 66 0.016156018699997
35 69 0.00774762912458361
35 83 0.011036006997067
35 85 0.0095792717507012
35 88 -0.059
35 95 0.00987544248464847
35 100 -0.076
35 101 -0.064
35 112 0.0194064322687884
35 148 -0.069
35 157 0.0180823064525729
35 159 0.0112536330819629
35 165 -0.073
35 175 -0.064
35 187 0.00767017514867499
35 188 0.0197291377506365
35 189 0.010241012970299
35 206 0.011631352420665
35 207 -0.072
35 209 -0.059
35 240 -0.088
35 248 0.0158283790868859
35 249 0.0114010224911355
35 252 0.0124410992508266
35 269 0.0122271934817655
35 275 0.00924820813515628
35 287 0.0117355749250444
35 293 0.00745263342069183
35 307 -0.110
35 310 0.0158098661126282
35 315 0.0123568880189081
35 327 0.00974713053600073
35 334 0.0201721977004717
35 335 0.0179214058311629
35 371 0.0150235713058726
35 372 0.0117436778608218
35 374 -0.105
35 379 -0.120
35 385 0.0132653182906089
35 386 -0.084
35 416 0.0147893492165456
35 420 0.0126506096607763
35 435 -0.066
35 437 0.011284172705461
35 440 -0.072
35 441 -0.068
35 446 -0.094
35 455 0.0120504395996862
35 459 0.00844021793550738
35 469 -0.156
35 470 -0.118
35 471 -0.095
35 472 -0.087
35 473 -0.072
35 474 -0.076
35 475 -0.068
35 476 -0.071
35 477 -0.060
36 39 0.016407901733207
36 40 0.00815889953369168
36 42 0.0177064357728312
36 46 0.0137779437516356
36 47 0.0120257808019039
36 49 0.0102453397573224
36 52 0.00846716381045673
36 54 0.030978509055955
36 59 0.0110295589138171
36 60 0.00775982969212147
36 61 0.0165548924303941
36 62 0.010301187431016
36 63 0.0199071521500758
36 65 0.0164938865110518
36 66 0.0120397039115054
36 69 0.0113378290379752
36 71 0.0177718376467995
36 72 0.0239894882742039
36 73 0.00949746368734029
36 78 0.0108411979819177
36 85 0.0145134742434405
36 95 0.0108686666243271
36 100 -0.073
36 110 0.00830896243111778
36 112 0.0083836409342592
36 122 -0.069
36 130 0.0138662187353254
36 139 -0.052
36 144 0.00875979579872066
36 157 0.0134445872739096
36 165 -0.068
36 207 -0.065
36 210 0.00536815510209177
36 222 0.00713013195874888
36 231 -0.080
36 240 -0.071
36 252 0.0121223617085989
36 270 0.0120902660387777
36 302 0.00354077407519777
36 307 -0.147
36 327 0.0100424521479366
36 332 -0.078
36 372 0.01061595207584
36 374 -0.096
36 376 -0.083
36 378 -0.077
36 379 -0.131
36 408 0.010653923287886
36 410 0.0272162443661519
36 422 -0.068
36 424 -0.056
36 431 -0.079
36 434 -0.071
36 435 -0.090
36 437 0.008775993643902
36 438 -0.064
36 441 -0.069
36 448 -0.066
36 449 -0.093
36 454 -0.088
36 462 -0.065
36 469 -0.111
36 470 -0.111
36 471 -0.087
36 472 -0.080
36 473 -0.065
36 477 -0.056
37 41 0.014186971480819
37 54 0.0114018000800501
37 70 0.0114765520034276
37 87 0.010515880796742
37 115 0.0132767307665191
37 128 -0.057
37 131 -0.053
37 148 -0.135
37 154 -0.105
37 155 -0.085
37 162 -0.067
37 165 -0.097
37 166 -0.076
37 185 -0.057
37 190 -0.052
37 207 -0.106
37 210 -0.062
37 211 -0.060
37 218 -0.052
37 220 -0.052
37 223 -0.066
37 228 -0.086
37 231 -0.077
37 232 -0.072
37 235 -0.104
37 238 -0.073
37 240 -0.128
37 262 -0.070
37 300 0.0154846175695619
37 311 -0.067
37 323 -0.060
37 342 -0.053
37 345 -0.066
37 346 -0.058
37 347 -0.063
37 349 -0.053
37 355 -0.056
37 361 -0.072
37 363 -0.113
37 369 -0.060
37 373 -0.070
37 374 -0.098
37 379 -0.120
37 382 -0.081
37 385 -0.056
37 395 -0.069
37 397 -0.065
37 413 -0.063
37 417 -0.059
37 426 -0.080
37 430 -0.101
37 431 -0.070
37 439 -0.067
37 440 -0.082
37 444 -0.094
37 445 -0.088
37 446 -0.131
37 447 -0.071
37 448 -0.145
37 449 -0.068
37 454 -0.068
37 455 -0.066
37 456 -0.083
37 458 -0.064
37 460 -0.080
37 461 -0.057
37 465 -0.101
37 469 -0.146
37 470 -0.116
37 471 -0.137
37 472 -0.083
37 473 -0.084
37 474 -0.080
37 475 -0.078
37 478 -0.070
38 40 0.0125630080191256
38 46 0.0220578224450499
38 66 0.0150712701022443
38 69 0.0121618784497407
38 71 -0.069
38 72 0.00840224507688178
38 75 0.0157884458333677
38 76 0.0162020109754261
38 77 0.0112748139654908
38 84 0.00887772138141056
38 93 -0.081
38 100 -0.093
38 112 0.00674951714684077
38 119 -0.079
38 124 -0.061
38 132 0.0127758300356187
38 141 -0.122
38 146 -0.053
38 147 -0.098
38 148 -0.118
38 152 -0.126
38 153 -0.175
38 154 -0.073
38 155 -0.086
38 156 -0.069
38 165 -0.092
38 167 -0.086
38 188 0.00870833298145507
38 190 -0.057
38 193 -0.083
38 194 -0.053
38 201 -0.103
38 205 -0.062
38 214 0.0116220854638317
38 220 -0.057
38 224 0.00969041072822466
38 234 0.0109606488114323
38 237 -0.148
38 240 -0.170
38 241 -0.100
38 243 -0.104
38 257 -0.103
38 262 0.0191517226075468
38 263 -0.086
38 266 -0.063
38 270 0.0135367717208895
38 275 0.0156728596940984
38 278 -0.063
38 288 -0.063
38 292 -0.056
38 296 -0.082
38 297 -0.056
38 298 -0.062
38 300 -0.072
38 306 -0.124
38 307 -0.234
38 308 -0.140
38 309 -0.119
38 311 -0.073
38 313 -0.114
38 315 0.0117468486508994
38 316 -0.100
38 317 -0.075
38 327 0.0168958564584554
38 330 -0.080
38 333 -0.058
38 336 -0.072
38 339 -0.144
38 342 -0.058
38 344 -0.058
38 351 -0.060
38 355 -0.059
38 359 0.0109726687372471
38 360 0.0103436234044957
38 362 0.0117941196356796
38 363 -0.155
38 364 -0.091
38 365 -0.166
38 367 -0.174
38 376 -0.070
38 378 -0.098
38 380 -0.112
38 386 -0.151
38 390 0.00906003284433811
38 395 0.0116098498648015
38 402 0.014621155058645
38 407 -0.062
38 412 -0.067
38 413 -0.064
38 414 -0.109
38 416 -0.101
38 421 -0.119
38 422 -0.079
38 426 0.0113521157657061
38 431 -0.083
38 432 -0.115
38 433 -0.126
38 439 -0.112
38 440 -0.178
38 441 -0.204
38 442 -0.152
38 444 -0.087
38 445 -0.097
38 446 -0.156
38 447 -0.087
38 449 -0.084
38 453 -0.133
38 456 -0.118
38 464 -0.145
38 468 -0.138
38 469 -0.193
38 470 -0.160
38 471 -0.162
38 472 -0.152
38 473 -0.119
38 474 -0.126
38 475 -0.111
38 476 -0.113
38 477 -0.100
39 78 0.00864033532189533
39 89 0.0115325610629114
39 93 0.0137665144400022
39 95 0.0179965945715065
39 103 0.0150172605519137
39 109 0.00480102981771837
39 110 0.0153238909704692
39 112 0.015160980388534
39 127 0.0123630066902985
39 132 0.0103561835857554
39 147 -0.080
39 153 -0.119
39 154 -0.066
39 155 -0.109
39 156 -0.081
39 162 0.0134541379954743
39 165 -0.069
39 168 -0.068
39 170 -0.067
39 176 -0.118
39 177 -0.062
39 187 0.0103240559094307
39 190 -0.051
39 191 -0.051
39 200 0.0111545131586657
39 206 0.00770860804230162
39 218 -0.051
39 220 -0.051
39 226 0.0118277960004655
39 228 -0.067
39 231 -0.081
39 232 -0.077
39 235 -0.071
39 240 -0.130
39 249 0.00824853196312197
39 253 -0.061
39 259 -0.064
39 275 0.0148967935035635
39 306 -0.075
39 307 -0.209
39 308 -0.115
39 311 -0.075
39 314 -0.078
39 316 -0.065
39 317 -0.083
39 323 -0.058
39 332 -0.085
39 342 -0.051
39 345 -0.059
39 346 0.0109924511676189
39 347 -0.066
39 349 -0.051
39 351 -0.055
39 355 -0.055
39 361 -0.093
39 363 -0.093
39 364 -0.072
39 365 -0.140
39 366 -0.098
39 367 -0.126
39 369 -0.062
39 376 -0.104
39 377 -0.074
39 378 -0.128
39 379 -0.075
39 380 -0.109
39 386 -0.116
39 409 0.0167328735552486
39 410 0.0166882459162789
39 413 -0.061
39 417 -0.058
39 421 -0.102
39 422 -0.075
39 424 -0.079
39 435 -0.132
39 437 0.0149906424378326
39 438 -0.083
39 439 -0.177
39 440 -0.106
39 441 -0.072
39 442 -0.095
39 446 -0.116
39 447 -0.083
39 448 -0.129
39 450 -0.079
39 451 -0.062
39 460 -0.102
39 461 -0.054
39 465 -0.076
39 469 -0.178
39 470 -0.124
39 471 -0.117
39 472 -0.124
39 473 -0.078
39 474 -0.076
39 475 -0.084
39 477 -0.074
40 42 0.0103115359985552
40 46 0.0108679815324763
40 49 0.00961064184871062
40 51 0.0163734032048603
40 55 0.0132912227798795
40 61 0.0148936594063652
40 66 0.0181051768932703
40 73 0.016422556928103
40 74 0.0113406723240119
40 75 0.0247887928640674
40 76 0.0272108248859244
40 77 0.010191530336552
40 78 0.0226302096707358
40 82 0.00666915071864464
40 84 0.0132758764772371
40 87 0.015986581017091
40 90 0.0215775768308208
40 97 -0.084
40 100 -0.089
40 119 -0.070
40 129 0.0112533635455641
40 133 0.0136554088963141
40 147 -0.067
40 148 -0.123
40 153 -0.130
40 154 -0.111
40 155 -0.110
40 171 -0.068
40 180 0.0112440559739297
40 184 0.0202134543394493
40 189 0.0133296297093215
40 193 -0.072
40 210 0.00879460537719408
40 212 0.00622232741817471
40 214 0.0133388424867247
40 216 0.00806189788960572
40 235 0.00944162525646802
40 237 -0.112
40 240 -0.124
40 241 -0.065
40 243 -0.089
40 249 0.0086960926245092
40 257 -0.065
40 262 0.00916765828916941
40 275 0.0139466332705319
40 286 0.0061836794684806
40 306 -0.102
40 307 -0.163
40 308 -0.077
40 309 -0.117
40 313 -0.115
40 315 0.0190598507027695
40 318 0.0144782394164259
40 334 0.0102755678143839
40 336 -0.064
40 339 -0.093
40 346 0.0116023264940216
40 356 0.00940252538838488
40 359 0.0183150054815112
40 365 -0.092
40 366 -0.071
40 367 -0.106
40 374 -0.084
40 376 -0.133
40 378 -0.134
40 379 -0.117
40 380 -0.118
40 384 -0.064
40 386 -0.110
40 390 0.0127292333861447
40 393 0.018054367578083
40 395 0.0208737827965698
40 420 0.0195289732641242
40 421 -0.072
40 426 0.0195250793199688
40 433 -0.084
40 439 -0.083
40 440 -0.114
40 441 -0.112
40 442 -0.079
40 445 -0.136
40 446 -0.128
40 453 -0.081
40 454 -0.075
40 460 -0.072
40 462 0.00994649654955661
40 464 -0.116
40 466 -0.065
40 467 -0.099
40 468 -0.131
40 469 -0.166
40 470 -0.122
40 471 -0.097
40 472 -0.089
40 473 -0.071
40 474 -0.075
40 475 -0.067
40 476 -0.068
40 477 -0.061
41 47 0.0150345128092605
41 51 0.0175467780500556
41 74 0.0182671042218737
41 88 -0.051
41 95 -0.055
41 133 -0.056
41 163 -0.086
41 166 -0.064
41 200 -0.054
41 207 -0.095
41 209 0.00842804328763953
41 219 0.0104897592167823
41 233 0.0124514226780366
41 235 -0.072
41 275 0.0117053840827715
41 307 -0.073
41 340 -0.055
41 360 0.0154012032305772
41 365 -0.069
41 380 -0.086
41 381 0.0165636834244096
41 386 -0.069
41 392 -0.071
41 403 -0.075
41 410 -0.055
41 430 -0.080
41 431 -0.077
41 437 -0.070
41 439 -0.075
41 440 -0.106
41 444 -0.076
41 445 -0.072
41 453 -0.064
41 455 -0.104
41 469 -0.071
41 470 -0.067
41 471 -0.065
41 472 -0.065
41 476 -0.062
41 477 -0.053
42 44 -0.070
42 49 0.00638118157378337
42 52 0.0107181115664342
42 53 0.00975101561170284
42 54 0.0202975336511323
42 59 0.0108143163651851
42 64 0.0224251263020773
42 65 0.0105525128945603
42 66 0.0109321048290703
42 67 0.0124111130759089
42 69 0.0142408205556978
42 72 0.0164287468354505
42 73 0.0235770683436932
42 74 0.0132105261425977
42 75 0.0164161063817143
42 76 0.0119355158584559
42 122 -0.077
42 127 0.0120123327813249
42 130 0.00902121411549247
42 137 0.0109634087171315
42 144 0.0191255083570971
42 152 0.00679610551995184
42 157 0.0114584142196623
42 173 0.00687618978359145
42 189 0.0096410243129936
42 210 0.00789239981104144
42 224 0.0105270708194806
42 232 0.0110804118562291
42 236 0.0176814208099478
42 249 0.00720948895454846
42 252 0.0116470948377439
42 255 0.00827531574128559
42 270 0.0142671965184178
42 287 0.012158302296822
42 294 -0.060
42 307 -0.089
42 309 -0.104
42 327 0.0127714136621088
42 361 0.00755214745152317
42 366 -0.073
42 367 -0.073
42 373 -0.072
42 376 -0.073
42 378 -0.095
42 379 -0.081
42 380 -0.066
42 393 0.00829883656907703
42 402 0.00818741573023224
42 421 -0.067
42 435 -0.077
42 441 -0.093
42 446 -0.079
42 452 0.0074445199363576
42 455 0.0091418175322506
42 469 -0.078
42 472 -0.093
42 473 -0.077
42 474 -0.081
42 475 -0.072
42 476 -0.078
42 477 -0.066
42 478 -0.054
43 44 0.0248844922821393
43 46 0.0147329171861557
43 50 -0.075
43 97 -0.084
43 101 -0.071
43 119 -0.065
43 121 -0.066
43 153 -0.091
43 154 -0.062
43 192 0.0159371380424269
43 201 -0.064
43 231 -0.069
43 232 -0.056
43 237 -0.061
43 248 -0.066
43 256 -0.066
43 308 -0.072
43 309 -0.065
43 317 -0.060
43 336 -0.050
43 339 -0.077
43 366 -0.059
43 373 -0.063
43 376 -0.087
43 378 -0.065
43 381 -0.060
43 414 -0.057
43 425 -0.073
43 427 -0.078
43 428 -0.060
43 433 -0.078
43 439 -0.076
43 440 -0.086
43 442 -0.063
43 444 -0.079
43 445 -0.091
43 446 -0.082
43 447 -0.068
43 448 -0.099
43 451 0.029265614609291
43 455 -0.063
43 459 -0.068
43 467 -0.088
43 468 -0.086
44 52 0.0108831472691065
44 57 0.0130883884322052
44 96 0.0128012207828316
44 113 0.0127831147298563
44 117 0.014204207557194
44 132 0.0105645757797418
44 151 0.00996633688431881
44 154 -0.108
44 165 -0.112
44 166 -0.064
44 167 0.0122420010993356
44 170 -0.094
44 177 0.00957010249586259
44 186 0.011206165688067
44 199 -0.059
44 200 0.00761802243179544
44 207 -0.107
44 232 -0.102
44 240 -0.159
44 250 0.0118490951714669
44 261 0.0110719445075896
44 263 0.0176509034274268
44 307 -0.128
44 348 0.0154865090302301
44 359 -0.062
44 367 -0.088
44 374 -0.094
44 376 -0.066
44 382 -0.087
44 414 0.00933315096296536
44 420 -0.062
44 429 0.014351832464191
44 438 -0.077
44 440 -0.084
44 446 -0.092
44 469 -0.120
44 470 -0.079
44 471 -0.088
44 472 -0.089
45 49 0.024703189679665
45 52 0.0133712497306652
45 54 0.0107074605834476
45 60 0.00575200025100364
45 65 0.0105628897889744
45 68 0.0118291317923234
45 73 0.00786048998650339
45 83 0.0114176555946735
45 95 0.0118926960622697
45 96 0.0114759443859697
45 100 -0.086
45 108 0.00875003128685491
45 110 0.0117287143943201
45 114 0.0144206521932026
45 123 0.00768932961525159
45 127 0.0117190017656479
45 130 0.0128059903397255
45 133 0.0185062033908548
45 148 -0.079
45 154 -0.091
45 155 -0.075
45 172 0.00563937997227701
45 173 0.00816723292334361
45 177 0.0090125674696415
45 186 0.00807664070924309
45 191 0.00403967458797684
45 193 -0.088
45 199 0.00878760450165558
45 249 0.00705789662651722
45 261 0.0122235724204634
45 270 0.0152284215898575
45 275 0.0066296651896609
45 277 0.0122965135979007
45 293 0.00396722171292791
45 306 -0.079
45 307 -0.117
45 309 -0.072
45 315 0.00739213938708083
45 328 0.00698858456724205
45 331 0.0104576002105121
45 334 0.0094418522391943
45 339 -0.106
45 343 0.0162140628246903
45 346 0.0118063775054729
45 348 0.0112635079318167
45 367 -0.115
45 372 0.0164240343788505
45 376 -0.113
45 379 -0.067
45 383 0.0161851290218693
45 386 -0.080
45 395 0.00673410478388988
45 400 0.00515486222497665
45 414 -0.075
45 421 -0.060
45 425 -0.069
45 432 -0.064
45 435 -0.077
45 439 -0.091
45 441 -0.066
45 445 -0.066
45 446 -0.100
45 451 0.0250454107657139
45 452 0.00843817632751396
45 463 0.0167297237402334
45 469 -0.085
45 470 -0.085
45 472 -0.089
45 476 -0.065
45 477 -0.062
46 47 0.0148437498498732
46 49 0.0116192973913341
46 52 0.012883333248097
46 56 0.00807566468682777
46 59 0.0159323784082253
46 61 0.0154623636216215
46 66 0.00862026118970435
46 69 0.0148896160219232
46 70 0.0110763340098733
46 73 0.0247073972970452
46 75 0.0138893060532897
46 76 0.0119589493026998
46 77 0.0176387391525644
46 78 0.0161380834760128
46 83 0.00702081567847778
46 84 0.0120837687897647
46 92 -0.071
46 95 0.014098688312093
46 99 0.0111519206877847
46 100 -0.079
46 103 0.00771392326215304
46 108 0.00868664659254945
46 112 0.00433417863541146
46 119 -0.076
46 127 0.0105907178486488
46 128 0.00959890150310945
46 130 0.00963597374632804
46 132 0.0175883917948026
46 133 0.0129647816722571
46 137 0.00847939988924552
46 153 -0.108
46 181 0.0110114291559976
46 186 0.0139054069203812
46 189 0.0192663547433207
46 193 -0.070
46 198 0.011239368473395
46 200 0.00861011340563122
46 204 0.00324357133876636
46 208 0.0043291913526629
46 224 0.00874828278177453
46 226 0.0175516750627848
46 228 0.00853218852431515
46 231 0.00728674204614986
46 232 0.00882580103857524
46 237 -0.085
46 240 -0.068
46 241 -0.090
46 242 0.00902753981867622
46 243 -0.080
46 249 0.0106170705914813
46 257 -0.075
46 262 0.0185596165357044
46 269 0.00809480313485589
46 270 0.027695664680576
46 275 0.0128197407904594
46 277 0.0184005936986321
46 296 -0.063
46 301 -0.057
46 306 -0.101
46 307 -0.139
46 309 -0.103
46 313 -0.101
46 327 0.0224841047147807
46 328 0.00955790807737758
46 339 -0.127
46 347 0.0119810271265462
46 348 0.00973030372234851
46 356 0.0104340362355766
46 359 0.0124451874982748
46 366 -0.092
46 367 -0.120
46 372 0.00828772117076749
46 376 -0.121
46 378 -0.074
46 383 0.00990997950636731
46 387 0.00923588805919225
46 390 0.0160283827006457
46 393 0.0140659584612789
46 395 0.0148852802873171
46 402 0.0170251385536183
46 414 -0.090
46 425 0.0102277195787151
46 426 0.0104272737403505
46 432 -0.082
46 433 -0.089
46 437 0.00586497832739414
46 440 -0.067
46 441 -0.077
46 442 -0.080
46 445 -0.080
46 446 -0.120
46 448 -0.071
46 464 -0.067
46 468 -0.106
46 469 -0.081
46 470 -0.082
46 471 -0.069
46 472 -0.063
46 473 -0.053
47 48 0.0117221258795632
47 49 0.0155213683351814
47 99 0.0132473041125241
47 119 0.0112301972642424
47 120 0.019557323951489
47 150 0.0129852377161246
47 165 -0.068
47 189 0.00905678969017166
47 207 -0.097
47 229 -0.051
47 231 -0.077
47 235 -0.083
47 240 -0.169
47 250 0.0197581095178447
47 262 0.0178494309287948
47 275 0.013878809049808
47 290 0.00978869795668248
47 300 0.0111979714770212
47 304 0.0110480153229482
47 307 -0.174
47 308 -0.083
47 311 -0.074
47 363 -0.076
47 367 -0.073
47 373 -0.102
47 376 -0.092
47 380 -0.068
47 386 -0.077
47 431 -0.085
47 435 -0.074
47 439 -0.082
47 440 -0.104
47 441 -0.083
47 444 -0.070
47 445 -0.070
47 446 -0.107
47 447 -0.095
47 448 -0.103
47 456 -0.070
47 468 -0.086
47 469 -0.155
47 470 -0.145
47 471 -0.117
47 472 -0.100
47 473 -0.077
47 474 -0.083
47 475 -0.083
47 476 -0.078
47 477 -0.076
47 478 -0.063
48 49 0.0192557357871404
48 52 0.019194787159858
48 53 0.0225495313461345
48 55 0.0174537822573346
48 56 0.0129598701839197
48 57 0.0260592894201179
48 58 0.02315591261075
48 59 0.0145207928036237
48 60 0.0183272394384418
48 61 0.00636996947908595
48 66 0.0092144211560334
48 69 0.00713488999536644
48 73 0.00673691106042317
48 83 0.0159766711806712
48 84 0.0115997355788179
48 85 0.0113427396409225
48 91 0.0129973103136796
48 96 0.00646393685720053
48 99 0.00619570496673061
48 123 0.0082694018630495
48 125 -0.053
48 129 0.00661603029836189
48 137 0.00654489793304179
48 139 0.0172430350425638
48 140 0.0189777872456713
48 143 0.0107695418153393
48 147 0.0123895507161255
48 153 -0.066
48 154 -0.091
48 167 0.00866777412007657
48 169 0.00993307534982691
48 172 0.0123421482995948
48 174 0.0143774844687382
48 175 0.0218033019815074
48 176 0.0199246330091266
48 184 0.0159886147388764
48 187 0.00787489382718369
48 198 0.0102934080833945
48 224 0.00902396337782715
48 228 0.017171960703651
48 231 0.00836657264061246
48 232 0.0130520322812237
48 234 0.0116573088176096
48 241 0.0118025575233331
48 242 0.0130438953033481
48 245 0.00551958091756283
48 252 0.0102426894024058
48 259 0.00678718433241989
48 290 0.00724529534177144
48 306 -0.077
48 307 -0.093
48 318 0.00838190064051932
48 321 0.00952475394523426
48 334 0.0287476540502916
48 335 0.0233364046078534
48 339 -0.064
48 340 0.0149631537243283
48 345 0.014845878554431
48 356 0.0119307175903709
48 360 0.00840554585776368
48 361 0.0150821539054854
48 362 0.00968840021488801
48 363 -0.076
48 372 0.00445392204465063
48 378 -0.069
48 383 0.00882595015745117
48 395 0.00558675636085688
48 402 0.00634259797818363
48 424 0.0117381863965316
48 428 0.00598875653865984
48 431 -0.092
48 432 -0.065
48 443 0.0105786504321316
48 458 0.00851233193575207
48 460 0.0114854397912041
48 469 -0.089
48 479 0.0208626625818935
48 480 0.014267933752427
48 481 0.0151603225216457
49 52 0.0256846170832857
49 54 0.0118739459266322
49 55 0.00700506987831023
49 56 0.00608350357659969
49 57 0.01114666985103
49 58 0.015857217711244
49 59 0.00662180893782073
49 61 0.0116213074527568
49 65 0.0148556921649684
49 66 0.0134835585516641
49 69 0.0130854579614286
49 70 0.0063080633903257
49 72 0.0142889003599374
49 73 0.0077477500387186
49 83 0.00889683638686684
49 84 0.00367518545553343
49 95 0.01850017017451
49 99 0.0133912413981997
49 100 -0.111
49 106 0.00937832040050845
49 108 0.0066725105766191
49 110 0.0204005641694758
49 112 0.0107922567223752
49 114 0.00904451370767934
49 119 -0.121
49 120 0.0118405544363903
49 121 -0.065
49 124 -0.050
49 127 0.0131840279481254
49 129 0.00527108965664529
49 130 0.0275429961445569
49 132 0.0037717770388063
49 133 0.00808692023338164
49 134 0.0155460946036769
49 137 0.00632571426204237
49 153 -0.112
49 154 -0.085
49 155 -0.080
49 157 0.0129604694945003
49 162 0.0102247339162885
49 172 0.00625943000133221
49 177 0.00483797619084679
49 181 0.00874563131063245
49 183 0.0110480711777279
49 184 0.00736379733183823
49 186 0.0132778596766565
49 187 0.00929251451408584
49 189 0.0115177573796372
49 193 -0.070
49 198 0.00940709297342992
49 200 0.00627164468593738
49 210 0.00869958537510367
49 224 0.0138241466293771
49 226 0.0119826008473247
49 237 -0.095
49 240 -0.094
49 243 -0.081
49 249 0.0138633938499
49 252 0.00804722302251375
49 255 0.00469465748239492
49 257 -0.087
49 261 0.010137049246324
49 262 0.00748964297706044
49 269 0.0136758683437841
49 270 0.0154820128602548
49 275 0.0068236237823047
49 287 0.00753775726595722
49 289 0.00503006462164564
49 290 0.00762993953919358
49 293 0.00311968038445188
49 300 0.00650370582198131
49 306 -0.118
49 307 -0.158
49 309 -0.123
49 315 0.0051988607004561
49 318 0.00722820730740711
49 328 0.00628635280427586
49 331 0.0139477442005273
49 334 0.0140157436597574
49 339 -0.115
49 340 0.0122831472368262
49 346 0.0162345603784937
49 347 0.00845321266912352
49 348 0.0134112509972646
49 352 0.00415699152169722
49 356 0.00654287176423366
49 362 0.00435017042385792
49 363 -0.102
49 366 -0.068
49 367 -0.120
49 372 0.022950159226597
49 376 -0.143
49 378 -0.081
49 379 -0.113
49 382 0.014845485901891
49 383 0.00871550994288569
49 386 -0.108
49 390 0.00219937752595174
49 393 0.0134266639376803
49 408 0.00965677164373431
49 426 0.00712838339454302
49 431 -0.079
49 435 -0.080
49 436 0.0143236827291818
49 437 0.0119506419041416
49 439 -0.114
49 440 -0.081
49 442 -0.087
49 443 0.0152677327219505
49 445 -0.083
49 446 -0.142
49 452 0.0151561716216028
49 456 -0.089
49 462 0.00826265060960042
49 468 -0.109
49 469 -0.080
49 470 -0.090
49 471 -0.111
49 477 -0.075
49 478 -0.060
50 70 -0.071
50 71 -0.074
50 79 -0.074
50 82 -0.062
50 88 -0.086
50 90 -0.085
50 95 0.00722824566352101
50 105 -0.055
50 106 -0.072
50 107 -0.067
50 110 -0.066
50 115 0.00996022338955025
50 118 -0.063
50 123 -0.068
50 124 -0.074
50 128 -0.075
50 131 -0.065
50 135 -0.072
50 138 -0.082
50 140 -0.092
50 148 -0.120
50 154 -0.123
50 155 -0.129
50 156 0.00958028293211475
50 160 -0.085
50 163 -0.097
50 164 -0.073
50 165 -0.218
50 166 -0.132
50 168 -0.077
50 170 -0.106
50 171 -0.111
50 174 -0.079
50 176 -0.100
50 181 -0.076
50 185 -0.071
50 190 -0.076
50 191 -0.067
50 192 -0.063
50 193 -0.079
50 194 -0.069
50 196 -0.065
50 199 -0.073
50 203 -0.062
50 204 -0.068
50 205 -0.084
50 207 -0.172
50 208 -0.073
50 211 -0.085
50 213 -0.085
50 215 -0.076
50 216 -0.087
50 217 -0.093
50 218 -0.074
50 220 -0.074
50 223 -0.072
50 225 -0.069
50 226 -0.106
50 227 -0.061
50 240 -0.225
50 244 -0.069
50 257 -0.108
50 259 -0.079
50 266 -0.087
50 267 -0.079
50 274 -0.062
50 279 -0.064
50 284 -0.095
50 291 -0.068
50 292 -0.075
50 293 -0.084
50 295 -0.068
50 297 -0.076
50 298 -0.085
50 299 -0.053
50 301 -0.073
50 302 -0.065
50 305 -0.065
50 307 -0.201
50 308 -0.108
50 309 0.0140143603674871
50 311 -0.091
50 312 -0.075
50 317 -0.079
50 319 -0.054
50 326 -0.062
50 338 -0.135
50 339 -0.105
50 342 -0.074
50 343 -0.090
50 344 -0.075
50 347 -0.076
50 348 -0.085
50 351 -0.073
50 355 -0.073
50 358 -0.066
50 359 -0.084
50 363 -0.176
50 365 -0.182
50 369 -0.066
50 373 -0.167
50 374 -0.138
50 376 -0.077
50 379 -0.091
50 380 -0.149
50 382 -0.109
50 388 -0.066
50 389 -0.066
50 393 -0.074
50 394 -0.066
50 395 -0.068
50 398 -0.062
50 407 -0.075
50 412 -0.070
50 413 -0.085
50 416 -0.155
50 423 -0.061
50 424 -0.076
50 426 -0.082
50 431 -0.082
50 433 -0.089
50 434 -0.081
50 440 -0.124
50 441 -0.112
50 444 -0.091
50 447 -0.086
50 448 -0.080
50 449 -0.079
50 457 -0.059
50 460 -0.096
50 469 -0.213
50 470 -0.172
50 471 -0.173
50 472 -0.147
50 473 -0.138
50 474 -0.128
50 475 -0.093
50 476 -0.077
50 477 -0.114
50 478 -0.112
51 52 0.0264140750414437
51 53 0.0265030999806238
51 54 0.0228302532142032
51 55 0.012415518412904
51 56 0.0190604944081302
51 57 0.0270887427327958
51 58 0.0262627505014941
51 59 0.0122412862267637
51 60 0.0203236677023832
51 61 0.0134264420908971
51 63 0.0252160714005752
51 66 0.0123111701183014
51 69 0.019790795443342
51 71 0.0177642940259368
51 72 0.0151677850829416
51 74 0.0403781530743263
51 75 0.012126856790402
51 78 0.00955684230514553
51 81 0.00785424296148049
51 85 0.0154821912977368
51 97 -0.085
51 116 -0.062
51 153 -0.077
51 159 -0.075
51 170 -0.050
51 193 -0.055
51 200 0.00882130307551379
51 201 -0.074
51 250 0.0124965031377622
51 251 0.008593941571439
51 275 0.00847182489109169
51 304 -0.056
51 309 -0.087
51 359 0.0143121066298927
51 366 -0.062
51 384 -0.061
51 387 0.00885821319817111
51 390 0.0104188756404511
51 395 0.0114078789575015
51 402 0.0100548559647414
51 420 0.0102182509363942
51 440 -0.071
51 445 -0.092
51 464 -0.077
51 472 0.0129046343287735
51 473 0.0120679401620409
51 474 0.0121007635807058
51 475 0.0132709391913784
51 476 0.0114601180783347
52 53 0.0205377643129977
52 54 0.0216107479097027
52 55 0.0152083119043818
52 56 0.0126059113187265
52 57 0.0153497603132148
52 58 0.0139638775647176
52 59 0.0217558159884987
52 60 0.0161165675581848
52 61 0.0180612317960718
52 63 0.0110504442146534
52 65 0.00518627800819513
52 66 0.0133848673654184
52 69 0.0136437971757577
52 70 0.00675042478885315
52 72 0.0101869792036168
52 73 0.00651790731179718
52 74 0.0104155233621282
52 77 0.00646010146206339
52 78 0.00743633025386623
52 83 0.00776345657178519
52 85 0.00841654602190951
52 94 0.0117031961735551
52 95 0.0136014551010655
52 96 0.0123610416965361
52 100 -0.084
52 119 -0.062
52 127 0.0227064594155717
52 129 0.00445665195348386
52 130 0.0216626050639545
52 137 0.00518430047330125
52 144 0.0112085447870188
52 153 -0.078
52 157 0.00656121559543819
52 166 0.0124668520360975
52 172 0.00914678751042198
52 175 0.0125833907700213
52 176 0.00857366865361468
52 181 0.0110339572323941
52 182 0.00750896989554648
52 184 0.00551310795118062
52 186 0.0209428026642896
52 189 0.00339335100578557
52 193 -0.088
52 198 0.0121298572184742
52 199 0.00394116062689786
52 200 0.00691798974366011
52 202 0.00613750664814332
52 207 0.0112807280122148
52 210 0.00590754989846305
52 223 0.00994756552476039
52 224 0.0110600988982321
52 226 0.024181909902347
52 228 0.00573764996209199
52 231 0.00771611535105545
52 232 0.00996464252027634
52 234 0.00529929946016823
52 236 0.00742488989230703
52 237 -0.077
52 239 -0.062
52 245 0.00699902995603457
52 248 0.00318082451691987
52 249 0.00880619742690975
52 250 0.0109207123540235
52 252 0.0101975824920562
52 255 0.00443994011564938
52 257 -0.067
52 258 0.00461544050142804
52 259 0.00473131959459741
52 261 0.0217138010673775
52 270 0.00624738344033018
52 275 0.0115366651435031
52 284 0.00404843353877584
52 288 0.00201666202703697
52 304 -0.083
52 306 -0.102
52 307 -0.127
52 309 -0.128
52 313 -0.106
52 317 0.0125853267581956
52 328 0.00764840081143113
52 331 0.0156261769270361
52 334 0.0110891544241299
52 348 0.0146913171186972
52 356 0.0138955567835117
52 362 0.00356153120011753
52 363 -0.067
52 366 -0.086
52 367 -0.102
52 372 0.0142523811525833
52 376 -0.095
52 379 -0.080
52 390 0.0147675454131732
52 393 0.015429079509936
52 395 0.00647789972618099
52 402 0.0128006414827874
52 408 0.0200118074574729
52 417 0.00459021134802551
52 420 0.00477524679295231
52 426 0.0103971284454187
52 430 0.0109341755474443
52 436 0.00681302143105195
52 438 -0.063
52 439 -0.069
52 442 -0.080
52 443 0.00602270585035418
52 445 -0.086
52 446 -0.112
52 452 0.00731973968119248
52 454 -0.077
52 459 0.00651332207347459
52 468 -0.072
52 473 0.00544634956565155
53 54 0.0225292750112747
53 55 0.0207176179242281
53 56 0.0133262987328884
53 57 0.034272481997757
53 58 0.0284946712428885
53 60 0.0309865200980775
53 61 0.0105613029887503
53 63 0.0255044120484011
53 66 0.0124993720779015
53 69 0.0161545774673087
53 71 0.0183453088277519
53 74 0.0271488951995443
53 76 0.0136718354285207
53 81 0.00880809098572358
53 85 0.0170857024286975
53 92 0.0136385525011448
53 95 0.00866653568231014
53 100 -0.068
53 103 -0.080
53 118 0.00941665451456293
53 145 -0.051
53 153 -0.096
53 154 -0.063
53 163 -0.066
53 169 0.0119517542562538
53 171 -0.076
53 176 0.0168120962507624
53 193 -0.055
53 224 0.0102129380732345
53 234 0.0164407221679678
53 258 0.0113693159820267
53 263 -0.058
53 276 0.0170072732715481
53 304 -0.057
53 307 -0.074
53 314 -0.072
53 321 0.00983800774306617
53 325 -0.065
53 332 -0.054
53 373 -0.074
53 378 -0.068
53 422 -0.069
53 431 -0.075
53 433 -0.073
53 448 -0.089
53 456 -0.064
53 459 -0.074
53 468 -0.089
53 469 -0.086
54 55 0.0121868917656354
54 56 0.02031079490435
54 57 0.018822174293624
54 58 0.0234392788074616
54 59 0.0176835800186966
54 60 0.0164191769206783
54 61 0.0203023208510822
54 62 0.0127585338775015
54 63 0.0243580730415296
54 65 0.0147710455016261
54 66 0.0146479143803562
54 68 0.0121919223085908
54 69 0.0221842059544815
54 70 0.0126230476773443
54 71 0.0154965353194045
54 72 0.0184377396842874
54 73 0.0196830069303173
54 74 0.0230466135658453
54 78 0.0109441799160045
54 81 0.00645789514515755
54 85 0.0137799919643362
54 87 0.00898800660586161
54 94 0.0104680802887621
54 95 0.00884552458031129
54 100 -0.082
54 108 0.0127664814807265
54 127 0.011052171014295
54 130 0.0164644910226686
54 134 0.00981212241174807
54 144 0.00694961982680483
54 157 0.0066546905091952
54 181 0.00758802928907677
54 186 0.00691686455517389
54 189 0.00615226297164125
54 193 -0.052
54 198 0.00615071660771864
54 202 0.0160784324115282
54 210 0.00861992932714743
54 247 0.00737298827465268
54 249 0.00619511896833073
54 252 0.0144878004264946
54 269 0.00521283732617261
54 275 0.00887618718407523
54 277 0.0104014018253905
54 309 -0.082
54 314 -0.062
54 315 0.00697768280603065
54 331 0.00774406272116971
54 334 0.00847138016839054
54 336 0.0112159493734775
54 372 0.0142429873364118
54 376 -0.068
54 378 -0.064
54 389 0.00666113505687444
54 393 0.00861285623595321
54 408 0.0109136448037015
54 436 0.0123214215346266
54 444 -0.072
54 449 -0.075
54 452 0.00972470248650414
54 470 -0.063
55 56 0.0181237601653883
55 57 0.0178285746312006
55 59 0.0134291261333229
55 60 0.01906953962559
55 61 0.0202441545009629
55 66 0.0149632650564183
55 67 0.0109834946098854
55 69 0.012324279812922
55 75 0.0112068495598323
55 76 0.0122807166960453
55 78 0.00739291886662483
55 80 0.0124622471436207
55 81 0.00870834415778512
55 83 0.0152937158479097
55 87 0.0182765405914971
55 88 0.0116761617897485
55 89 0.0111207291053358
55 100 -0.080
55 102 -0.065
55 113 0.0114354217127097
55 114 0.00924308154006137
55 119 -0.068
55 130 0.00678459747592922
55 153 -0.083
55 154 -0.095
55 161 0.0134910927275472
55 164 0.00830495405316743
55 165 -0.074
55 169 0.0108556464569815
55 172 0.0112898389351429
55 174 0.0101762164176781
55 177 0.0124290130994154
55 184 0.0171349588612375
55 186 0.0108476435778456
55 198 0.0113710812604921
55 210 0.0091837078294369
55 212 0.00853851992681595
55 240 -0.081
55 257 -0.079
55 260 -0.066
55 261 0.00984264360168092
55 294 -0.066
55 306 -0.104
55 307 -0.108
55 309 -0.110
55 311 -0.089
55 314 -0.074
55 315 0.00815174472689798
55 316 -0.078
55 318 0.00948263163079864
55 325 -0.111
55 334 0.0107285414489258
55 339 -0.124
55 362 0.0133128175548171
55 363 -0.066
55 365 -0.088
55 366 -0.098
55 367 -0.084
55 378 -0.129
55 380 -0.081
55 381 -0.065
55 386 -0.111
55 399 0.0105797769700942
55 416 -0.070
55 419 -0.104
55 421 -0.072
55 422 -0.090
55 426 0.0143820714567972
55 431 -0.078
55 432 -0.102
55 435 -0.092
55 440 -0.111
55 441 -0.137
55 445 -0.095
55 446 -0.094
55 447 -0.110
55 448 -0.144
55 449 -0.072
55 453 -0.092
55 454 -0.066
55 456 -0.099
55 464 -0.084
55 468 -0.127
55 469 -0.145
55 470 -0.091
55 471 -0.068
55 472 -0.098
55 476 -0.070
55 477 -0.068
56 57 0.0305642821446564
56 58 0.0301868735995905
56 59 0.0153107193245092
56 60 0.026533877863121
56 61 0.0155859090622741
56 62 0.0244906347403762
56 63 0.0236628976649192
56 66 0.0101505613105179
56 67 0.014076891819565
56 69 0.0145254676827057
56 70 0.0130541887281997
56 71 0.0130758491472367
56 73 0.0133610412803549
56 74 0.013377162290026
56 75 0.0139007910957917
56 76 0.00839161614582759
56 78 0.00522224339572789
56 79 0.0104968091046743
56 80 0.0112585776190956
56 81 0.0121459558174818
56 82 0.0137721550210428
56 83 0.00882096235686084
56 85 0.0136293273032022
56 87 0.00648056935943547
56 92 -0.070
56 100 -0.076
56 105 0.00682019794626417
56 108 0.00872679418622147
56 113 0.0162893179577311
56 128 0.0110622667746544
56 129 0.00853152650005292
56 130 0.015409847888561
56 135 0.00914689392523939
56 136 0.0137925347115477
56 137 0.00745281811861853
56 142 0.00792472739776331
56 143 0.0085887055823474
56 162 0.00723602659555732
56 164 0.0140189816346745
56 176 0.0165666417999902
56 181 0.00711950089483723
56 184 0.011678021610553
56 185 0.00726238190681469
56 186 0.00582089324854757
56 189 0.00942326619636507
56 195 0.00816413627367971
56 198 0.00878472083687351
56 200 0.00544737426311903
56 208 0.0108818275535821
56 212 0.00387188045649884
56 235 0.00978054814160942
56 237 -0.069
56 249 0.0045885949884773
56 257 -0.075
56 273 -0.066
56 296 -0.066
56 300 -0.074
56 307 -0.101
56 309 -0.098
56 315 0.00397965978893114
56 335 0.0103917453727738
56 339 -0.083
56 359 0.00903676779729949
56 366 -0.068
56 367 -0.094
56 371 -0.061
56 376 -0.088
56 379 -0.082
56 383 0.00571429197197534
56 390 0.00480618750563819
56 391 0.0122221066766368
56 393 0.00833940736079424
56 395 0.00573380020348214
56 396 0.00842445563654378
56 414 -0.063
56 417 0.00229175301991211
56 438 -0.084
56 454 -0.100
56 468 -0.096
56 473 -0.059
57 58 0.0449560464899968
57 59 0.0095025681583055
57 60 0.0370160902899559
57 61 0.0115545943934221
57 62 0.0189363306769041
57 63 0.0361341409333575
57 66 0.00872940656818555
57 69 0.0206608227987438
57 72 0.0159834502927043
57 74 0.0217366475817125
57 75 0.00942181768208299
57 83 0.00700010317645205
57 85 0.0143613649476018
57 102 -0.052
57 112 0.00831227242788923
57 117 -0.063
57 130 0.0122754458143357
57 135 0.0154130103220517
57 136 0.0213444893893336
57 137 0.00958161176865772
57 140 0.012759387574205
57 142 0.0147026349312438
57 143 0.0217707247857146
57 153 -0.108
57 165 -0.063
57 169 0.00864951191204825
57 176 0.0163962027646391
57 200 0.00733776012211661
57 201 -0.066
57 214 0.0108435955798156
57 242 0.0120109496682307
57 251 0.00764491118671475
57 255 0.00684526081808826
57 300 -0.051
57 306 -0.067
57 307 -0.091
57 311 -0.079
57 314 -0.079
57 325 -0.095
57 328 0.0107616665356764
57 334 0.0130825160527053
57 378 -0.078
57 391 0.0164236270013179
57 393 0.00446761223342589
57 394 0.00839614656285321
57 395 0.0142741736142053
57 396 0.0168822899086722
57 440 -0.092
57 448 -0.082
57 454 -0.064
57 456 -0.076
57 459 -0.071
57 467 -0.066
57 468 -0.110
57 469 -0.063
58 60 0.0218982910538378
58 61 0.0129640206606002
58 62 0.0176365443509565
58 63 0.0265474456143979
58 65 0.0132318661741735
58 72 0.0227300040512117
58 73 0.0111230578253452
58 74 0.0258539210179889
58 85 0.0156956793623253
58 130 0.0285285047870709
58 153 -0.054
58 175 0.0103588799625462
58 176 0.0228800043454567
58 230 0.0125692593607871
58 233 0.022960788970198
58 242 0.0219580113128128
58 246 0.0143495246228333
58 247 0.0189885997182188
58 251 0.013373693743471
58 270 0.00753395252414193
58 333 0.0287665836416395
58 334 0.018375910782894
58 335 0.0162377272554505
58 421 0.0140401594931928
58 422 -0.062
58 425 0.00862196336421886
59 60 0.015619723888613
59 61 0.0204364035343665
59 62 0.0165652603109434
59 63 0.0126414849437003
59 65 0.0116118048096217
59 66 0.0164802288649017
59 67 0.0162661683855677
59 68 0.00865164373095773
59 69 0.0168775494279981
59 70 0.0192721997555664
59 72 0.0104415344044156
59 73 0.0155838575762277
59 75 0.0143598478441768
59 78 0.00820118842913314
59 79 0.00627854574757503
59 81 0.00792271124604133
59 83 0.00783107608975645
59 84 0.00764717860751917
59 85 0.00960171995296102
59 89 0.00771538595786216
59 95 0.00793033352455673
59 100 -0.084
59 104 0.0086880100090492
59 116 -0.083
59 125 -0.066
59 126 0.0100228926955532
59 127 0.012166975663296
59 130 0.00998956206542913
59 133 0.00761253781592433
59 137 0.00822134224630291
59 139 0.0111272099161199
59 140 0.0227914859152556
59 144 0.0150762998200069
59 147 0.00837353088618098
59 153 -0.088
59 157 0.00536294719491124
59 161 0.00953735764244698
59 164 0.00425922453245971
59 166 0.0228434605066538
59 174 0.0122626518028077
59 177 0.00476808625152957
59 179 0.00619235976227027
59 181 0.0154750088380727
59 183 0.0112851371119085
59 184 0.0045747272991735
59 186 0.0103035147244194
59 198 0.0131054153431745
59 199 0.013573659521246
59 200 0.00653538560523227
59 207 0.0104641978940382
59 226 0.0108008895031898
59 232 0.00805608028837966
59 234 0.00883746438061686
59 235 0.00596516075663375
59 237 -0.091
59 239 -0.075
59 243 -0.071
59 257 -0.074
59 262 0.00827815147755232
59 270 0.0105418914175335
59 275 0.00822107014225045
59 277 0.015083447375185
59 300 -0.076
59 306 -0.084
59 307 -0.180
59 309 -0.094
59 313 -0.065
59 320 0.00904966319990141
59 325 -0.074
59 328 0.00807078709870019
59 331 0.00727684030210353
59 332 0.0120040175428915
59 339 -0.079
59 345 0.0107560600450117
59 347 0.0108658842982475
59 356 0.00605237165624222
59 367 -0.094
59 376 -0.083
59 383 0.0119475776401621
59 390 0.00986360318109201
59 393 0.00932175735021708
59 402 0.0114948003803297
59 408 0.0161303219923086
59 417 0.00352679057918825
59 419 -0.102
59 441 -0.074
59 443 0.00586092575438462
59 446 -0.121
59 456 -0.091
59 468 -0.081
59 469 -0.112
59 470 -0.106
59 471 -0.071
59 472 -0.101
59 476 -0.068
59 477 -0.062
60 61 0.0164344252617965
60 62 0.029156682572248
60 63 0.0344093698735103
60 66 0.0150038697093062
60 67 0.0229903980899514
60 69 0.0206530656232979
60 70 0.00795571491938303
60 71 0.0131926674839567
60 74 0.0190125631137547
60 79 0.0159789814637609
60 80 0.00660358250795254
60 81 0.0185341921649401
60 82 0.0102858420192496
60 83 0.0103294028492841
60 85 0.0288174110325921
60 87 0.0110512518870986
60 89 0.00654367455113205
60 104 0.0135662842078831
60 105 0.0130731770310924
60 106 0.00865592487768919
60 107 0.00947339188537079
60 109 0.00832821800565513
60 110 0.00614226697519483
60 111 0.0128519928620807
60 116 -0.080
60 118 0.0105221463247342
60 122 0.0076249264229038
60 123 0.00554978023438614
60 124 0.0101987980370703
60 128 0.0137992364694847
60 130 0.00523407474846368
60 135 0.0158278269735319
60 136 0.0212863618945778
60 137 0.00576453943174434
60 140 0.00792634586362058
60 142 0.0141613123762296
60 143 0.0168095306902389
60 146 0.0106576845205236
60 149 0.00862811660364824
60 152 0.00676895597562777
60 153 -0.090
60 161 0.0114612902800938
60 162 0.00778074131407559
60 164 0.0101116200643188
60 168 0.00676910959312238
60 169 0.0222727719707171
60 172 0.0130478319278604
60 174 0.0131094931641179
60 176 0.0162677652300314
60 177 0.0153835164807358
60 179 0.0158785081459438
60 182 0.00710316475727409
60 183 0.00795880640419722
60 184 0.00693364949378392
60 185 0.00904597668029657
60 187 0.00829897026948207
60 190 0.0075039847548147
60 191 0.00991415916658152
60 192 0.00691820158466029
60 194 0.0100028385724482
60 195 0.0115549842406072
60 197 0.00618194631658486
60 198 0.00907108633284201
60 199 0.00623390261512984
60 203 0.00784078444684058
60 204 0.00809796529065435
60 205 0.00584498012181764
60 206 0.0052694342590733
60 208 0.00403422432313439
60 209 0.00898579346258742
60 210 0.00636365471444742
60 211 0.00593256391673772
60 214 0.0060942575285409
60 234 0.00743722001216265
60 304 -0.053
60 325 -0.082
60 334 0.00812947260800657
60 340 0.00965086145033444
60 361 0.00464606581320425
60 373 -0.069
60 391 0.0170604944557976
60 392 0.00791781331471336
60 393 0.00146575426716754
60 395 0.00602961231015467
60 396 0.0136845018344316
60 448 -0.084
60 475 0.00391891413502001
61 62 0.0179395727817029
61 63 0.0124551563236751
61 65 0.0141172494264112
61 66 0.0167094749761586
61 67 0.0133980176019792
61 69 0.0211131643638381
61 72 0.0140277549184575
61 73 0.00790456503032745
61 74 0.0106249731875028
61 75 0.0106541411386161
61 76 0.0109003795042956
61 77 0.0120671250080448
61 78 0.0119241076691995
61 79 0.0102840984671507
61 81 0.0113775936321221
61 82 0.00716482227249675
61 83 0.00957756000257652
61 85 0.0123042830608493
61 87 0.0142182657345327
61 88 0.0101649077297251
61 89 0.0129208623544747
61 95 0.0130884699741705
61 97 -0.067
61 100 -0.127
61 103 0.00972773386304354
61 104 0.0140648452441174
61 105 0.00557282560407243
61 110 0.00510105503244235
61 112 0.00740953066713656
61 119 -0.078
61 120 0.00730735924842176
61 128 0.0103448060700414
61 129 0.00983117590957106
61 130 0.0187123764097927
61 141 -0.078
61 153 -0.101
61 161 0.00921579207247544
61 162 0.00830246897057147
61 172 0.0095325808207443
61 175 0.0056931417086499
61 179 0.00617367964973867
61 181 0.0170065557296906
61 182 0.00778653285907133
61 184 0.0151570275593546
61 185 0.00714676580887308
61 186 0.0198257555754032
61 189 0.00993049912741003
61 198 0.0113978150920115
61 199 0.00634657785256428
61 200 0.00273907195308339
61 203 0.00364414856301548
61 206 0.00315422194575669
61 210 0.0121301245313279
61 212 0.0061012008790621
61 224 0.00675645287353432
61 232 0.00692086943342068
61 237 -0.079
61 241 -0.072
61 242 0.00740715000499524
61 244 0.00561169912792584
61 249 0.00965001093333911
61 250 0.0100359880341258
61 257 -0.076
61 259 0.00368491376471453
61 262 0.00863619236158111
61 270 0.0130917434082645
61 275 0.0174694581426853
61 277 0.0146680485019879
61 306 -0.098
61 307 -0.143
61 308 -0.069
61 309 -0.102
61 313 -0.082
61 316 -0.082
61 318 0.00833142487574236
61 327 0.0114529416435944
61 328 0.00908701496465218
61 334 0.0048275309359252
61 339 -0.086
61 344 0.0077351076852211
61 356 0.0113645038806673
61 359 0.00754288706320947
61 362 0.00494262606016717
61 366 -0.101
61 367 -0.083
61 370 -0.071
61 372 0.00893054950682608
61 376 -0.122
61 379 -0.079
61 386 -0.069
61 390 0.00906004392028277
61 393 0.0117885711170813
61 395 0.00889648619332927
61 410 0.00900831380633566
61 426 0.0148639867548884
61 438 -0.077
61 439 -0.070
61 442 -0.093
61 445 -0.094
61 446 -0.085
61 449 -0.079
61 452 0.00824637976779142
61 453 -0.070
61 469 -0.101
61 470 -0.089
61 471 -0.073
61 472 -0.069
61 473 -0.057
61 474 -0.059
61 475 -0.053
61 476 -0.056
62 63 0.0250127285787086
62 64 0.0307311953782655
62 65 0.0193511150724819
62 66 0.0146359812735315
62 67 0.0264290226652357
62 69 0.0163004719380415
62 81 0.011161853650516
62 82 0.0100139995102229
62 83 0.00930732272150742
62 85 0.0141357887891724
62 87 0.0108452558776849
62 89 0.00955840846807954
62 92 -0.064
62 104 0.0132558164456822
62 105 0.0112120043111458
62 107 0.00814314132073081
62 109 0.00717447554643251
62 118 0.0113918888201243
62 119 -0.075
62 130 0.0106495635305282
62 135 0.0137316514764145
62 136 0.0207742050309063
62 142 0.0124996492317745
62 146 0.00936026925995507
62 153 -0.096
62 161 0.0118611717456684
62 162 0.0178503967683259
62 169 0.00908411282257112
62 183 0.00853369960652447
62 189 0.007826223604087
62 194 0.00923531092425276
62 203 0.00716610303698858
62 204 0.00756800603327686
62 209 0.00850442321828362
62 212 0.0060464771520902
62 257 -0.068
62 260 -0.063
62 301 -0.054
62 306 -0.079
62 307 -0.077
62 308 -0.094
62 309 -0.067
62 314 -0.082
62 358 0.00665949565119
62 367 -0.074
62 376 -0.082
62 378 -0.078
62 386 -0.118
62 390 0.00448923050505058
62 391 0.0171957066818387
62 393 0.00664442065874545
62 396 0.0135786559670664
62 403 -0.066
62 415 -0.071
62 419 -0.070
62 421 -0.051
62 431 -0.074
62 434 -0.078
62 435 -0.082
62 442 -0.083
62 445 -0.094
62 449 -0.085
62 464 -0.092
62 467 -0.073
62 470 -0.078
62 471 -0.065
62 474 -0.052
63 66 0.00889898015624017
63 69 0.0112739239929152
63 70 0.00817704605801228
63 71 0.0174763392108083
63 74 0.02627516362139
63 75 0.0125148656359686
63 78 0.0139358270148949
63 85 0.0300178890317583
63 135 0.0217692389345479
63 136 0.0272565981616474
63 137 0.0113601919556446
63 138 0.019121146698771
63 142 0.0191459765674756
63 143 0.0231253502576508
63 158 0.00945751134079312
63 170 -0.050
63 200 0.00618891737507046
63 214 0.010328294987127
63 234 0.0138432547250246
63 242 0.0184540362593475
63 275 0.00671738395555053
63 307 -0.075
63 314 -0.071
63 325 -0.069
63 332 -0.055
63 374 -0.068
63 376 -0.072
63 378 -0.066
63 384 -0.062
63 390 0.0091367481520643
63 391 0.0226361283458615
63 396 0.0192297767654382
63 422 -0.103
63 454 -0.062
63 460 -0.072
63 466 0.00983203163813036
63 467 0.00715774205661834
63 469 -0.085
63 470 -0.066
64 65 0.0232988800641419
64 67 0.0378570092216814
64 69 0.0113444047851339
64 73 0.0282817810439306
64 74 0.0235704379093607
64 75 0.0257621852419311
64 76 0.0229967810507362
64 84 0.0118305529902745
64 93 -0.061
64 101 -0.068
64 115 -0.058
64 116 -0.067
64 119 -0.059
64 121 -0.059
64 141 -0.051
64 148 -0.077
64 155 -0.089
64 163 -0.054
64 167 -0.061
64 201 -0.059
64 214 0.0185302808600227
64 215 0.0208887101922579
64 216 0.0151352157597667
64 217 0.0153368435760044
64 235 0.0103010175330533
64 248 -0.059
64 262 0.0138102759767862
64 307 -0.068
64 309 -0.071
64 355 0.0167138247182624
64 373 -0.059
64 377 -0.064
64 378 -0.059
64 386 -0.097
64 392 -0.082
64 414 -0.052
64 419 -0.078
64 430 -0.077
64 431 -0.084
64 433 -0.073
64 434 -0.054
64 445 -0.088
64 446 -0.076
64 447 -0.078
64 456 -0.068
64 464 -0.067
64 467 -0.081
64 468 -0.090
64 469 -0.068
65 66 0.0148568168924754
65 68 0.0161850154749132
65 69 0.020564255337842
65 72 0.0233725262405299
65 73 0.0182996803454333
65 74 0.0149877201656107
65 86 0.00955986116119178
65 92 -0.073
65 95 0.00917196277112212
65 99 0.0130849064037311
65 100 -0.065
65 104 0.00648064251828481
65 108 0.0191244972232919
65 119 -0.085
65 121 -0.062
65 130 0.0149834448880448
65 133 0.0232699673483891
65 134 0.00831379170875371
65 145 -0.065
65 153 -0.084
65 162 0.0103813760738582
65 166 0.0083635243925956
65 183 0.0135336283359886
65 199 0.0100304325258386
65 210 0.0137462932857603
65 212 0.00252819909388514
65 214 0.00978209353426914
65 218 0.00638408901483279
65 230 0.00896204858706333
65 244 0.0203689064680208
65 245 0.0119689585072685
65 246 0.00974858505349704
65 247 0.0133512260741448
65 249 0.0135793175051138
65 250 0.0107631488897828
65 251 0.00966474184680672
65 255 0.020855735802287
65 258 0.00940562515706075
65 265 0.00908035529035188
65 270 0.0156645479903284
65 299 0.0062373763093093
65 300 0.00642435386586717
65 306 -0.093
65 307 -0.118
65 309 -0.077
65 313 -0.077
65 316 -0.073
65 327 0.00839529362920317
65 330 0.0140555298241085
65 339 -0.088
65 343 0.009884337135504
65 364 0.00755204193518039
65 367 -0.111
65 370 0.00783060040222873
65 371 0.0251196318093814
65 372 0.013733276173921
65 376 -0.081
65 378 -0.069
65 380 -0.075
65 383 0.00950057982606406
65 393 0.00491703853565666
65 395 0.00643129114040962
65 397 0.00706577587898653
65 404 0.00928212875547122
65 408 0.0138239413090942
65 410 0.00773615668689189
65 416 0.00944330360512715
65 421 -0.057
65 436 0.0164648547606253
65 437 0.0125268824868078
65 439 -0.074
65 443 0.00863045811964306
65 452 0.0164019747709402
65 456 -0.069
65 459 0.00995287787112818
65 462 0.00599081050310429
65 463 0.0107207840536217
65 469 -0.119
65 470 -0.082
65 471 -0.074
66 67 0.0103653362012039
66 68 0.0122045166422169
66 69 0.0247429315363239
66 70 0.00814145946512795
66 72 0.00944736890326139
66 73 0.019161261723887
66 75 0.0121611647725781
66 76 0.013499925856378
66 77 0.00647073803432148
66 78 0.0111761506862234
66 79 0.00545992157778156
66 81 0.00743075852018653
66 82 0.00746145144166028
66 83 0.0122655220087691
66 84 0.00597566682347893
66 85 0.00885252563211212
66 87 0.0248854397775833
66 89 0.00809521399606947
66 95 0.00645901306308755
66 98 -0.059
66 99 0.00860479226988441
66 104 0.0109351040592723
66 107 0.00627445883384943
66 112 0.00937595573901088
66 116 -0.080
66 117 0.00569311113392586
66 119 -0.068
66 120 0.00906089678770593
66 130 0.00921043482250093
66 144 0.00647584318734616
66 154 -0.083
66 157 0.0104512857522991
66 158 0.00745456888327663
66 159 0.00858743624661941
66 161 0.0111473853731134
66 166 0.00806995907632992
66 169 0.0104523071832042
66 170 0.00928233049099303
66 172 0.0142465191855262
66 174 0.0062370865826261
66 177 0.00591803821960684
66 180 0.00746360961180162
66 181 0.00537216674266884
66 183 0.00578873323007575
66 184 0.0114557735892173
66 187 0.00435427799771855
66 188 0.0113254849677569
66 189 0.0126291329766695
66 193 -0.067
66 198 0.00698636716538798
66 199 0.00793090324358866
66 206 0.00875235195112898
66 208 0.00491967702530693
66 210 0.00997998223224394
66 212 0.00698845185116215
66 216 0.00202766829373604
66 224 0.0137180958618348
66 226 0.00455501825107878
66 234 0.00766278519060382
66 237 -0.115
66 240 -0.102
66 243 -0.074
66 249 0.0118974957571251
66 257 -0.066
66 262 0.00513248200980589
66 269 0.0105503408346103
66 270 0.0153313015390072
66 275 0.00825212690162955
66 303 0.0123532243451423
66 306 -0.116
66 307 -0.152
66 309 -0.113
66 310 0.00837516061725912
66 312 0.00582792158120075
66 313 -0.076
66 315 0.0101662987125386
66 318 0.00670531754675129
66 320 0.00630012780541046
66 327 0.0142302008772514
66 331 0.00566883720731045
66 334 0.0127829043458239
66 336 0.00821930972154683
66 338 0.00901081159164291
66 339 -0.085
66 340 0.012083748556711
66 354 0.00494936270518938
66 356 0.00935945895530915
66 359 0.0103095727205474
66 362 0.0112997446663633
66 365 -0.092
66 367 -0.112
66 370 0.00686186367989927
66 372 0.0126159171162544
66 376 -0.073
66 379 -0.112
66 383 0.00713012110029915
66 386 -0.101
66 387 0.0103158831372989
66 390 0.0046670766372402
66 392 -0.076
66 393 0.00751935226492005
66 395 0.0112125571507958
66 402 0.0125902939909426
66 408 0.00929150366950082
66 420 0.0122084626343946
66 421 -0.072
66 426 0.00867817503574193
66 427 0.00940204019251597
66 435 -0.093
66 438 0.0082567059958999
66 440 -0.080
66 441 -0.134
66 443 0.0115135444611394
66 445 -0.070
66 446 -0.133
66 455 0.00801133121674554
66 468 -0.121
66 469 -0.151
66 470 -0.116
66 471 -0.100
66 472 -0.092
66 475 -0.068
66 476 -0.072
66 477 -0.063
67 68 0.007822760221
67 69 0.0199414864201803
67 70 0.0153232181768305
67 72 0.010010909620688
67 73 0.0115701619639732
67 74 0.0268814714061401
67 75 0.0166514040072835
67 76 0.0143227184116078
67 79 0.0250705591929556
67 80 0.00948728154493396
67 81 0.0259878253822701
67 82 0.017255236500189
67 83 0.0100596864073993
67 85 0.0186459046650863
67 87 0.00990111350057338
67 101 -0.069
67 103 0.00831089342502201
67 104 0.0201164384916759
67 105 0.0178795719912035
67 106 0.0109011529921235
67 107 0.0139687291746346
67 109 0.012533013299343
67 111 0.0162874300674985
67 116 -0.069
67 118 0.0156521240839839
67 121 0.00851357567515803
67 124 0.0158111280296518
67 128 0.0193391493075319
67 146 0.0148740769377768
67 149 0.0134642425405633
67 161 0.0179272157715109
67 162 0.00932516855305215
67 164 0.0127169977687041
67 169 0.0156462257734398
67 172 0.00758556976259604
67 177 0.00889272185601842
67 179 0.0141633153060458
67 181 0.0116798223653696
67 182 0.0111385859478112
67 185 0.013574666889959
67 186 0.0078409988806387
67 187 0.00538368409565647
67 190 0.0123879374156869
67 191 0.0143443975395865
67 192 0.0118419700691118
67 194 0.0151740462145159
67 195 0.016550349430502
67 197 0.0102867929973019
67 199 0.00732854162134724
67 203 0.0124651210700321
67 204 0.0131237480625533
67 205 0.0102979358133317
67 206 0.00806731226986467
67 208 0.00800941859653134
67 211 0.0090141960463595
67 212 0.00564478689854401
67 241 -0.056
67 307 -0.070
67 317 -0.056
67 330 0.00825173954926375
67 373 -0.060
67 379 -0.064
67 392 -0.085
67 400 0.0104672461609648
67 432 0.0109833930518449
67 434 -0.054
67 445 -0.065
67 448 -0.094
67 459 -0.061
67 460 -0.067
67 468 -0.088
67 469 -0.068
68 69 0.0140339113679514
68 70 0.0200955727580188
68 73 0.0150818164844736
68 77 0.0116040884423956
68 78 0.00881368402948236
68 81 0.00781554768045216
68 83 0.0111353685007842
68 87 0.00984944799780608
68 95 0.011213976879592
68 100 -0.068
68 108 0.00846027001912362
68 120 0.0139243464227834
68 130 0.00821834583669668
68 133 0.0197107518778015
68 137 0.00904213927763742
68 151 0.00760871466358312
68 154 -0.078
68 165 -0.083
68 170 -0.080
68 182 0.0105680560503728
68 183 0.0157964482085767
68 187 0.00564476600000618
68 196 -0.078
68 198 0.00779108143684798
68 206 0.00636173376346916
68 214 0.0117089160750546
68 243 -0.100
68 256 -0.070
68 261 0.0093066795276451
68 269 0.0175537881082358
68 306 -0.107
68 307 -0.096
68 309 -0.090
68 315 0.00991829035991773
68 331 0.0122642985030136
68 336 0.012513954064863
68 339 -0.076
68 367 -0.164
68 373 -0.074
68 378 -0.089
68 383 0.0135523312675626
68 386 -0.068
68 387 0.00910988121416368
68 399 0.0168717982644008
68 402 0.0100077074580041
68 414 -0.075
68 419 -0.108
68 421 -0.064
68 422 -0.077
68 431 -0.083
68 432 -0.067
68 433 -0.070
68 435 -0.075
68 437 0.0111491793314817
68 443 0.0168704235859702
68 455 -0.069
68 464 -0.082
68 469 -0.164
68 470 -0.101
68 471 -0.097
68 472 -0.107
68 474 -0.064
68 478 0.00919797587944079
69 70 0.0171536317693616
69 72 0.0154734451175001
69 73 0.0205868565547601
69 74 0.0191971116699196
69 75 0.0115674456990639
69 76 0.0137266371956459
69 77 0.00677144132990663
69 79 0.00853012629382934
69 81 0.0100281864689996
69 82 0.00490265887140314
69 83 0.00908177185374809
69 85 0.00954148055829768
69 87 0.00849302130712235
69 89 0.00953267198164414
69 95 0.0064821581101688
69 99 0.0106304401300364
69 103 0.00523829270404098
69 104 0.0116514833972934
69 105 0.00410346741433168
69 107 0.00452096036455092
69 109 0.00160398081550084
69 110 0.0115881062026501
69 116 -0.075
69 119 -0.080
69 128 0.00964567137747285
69 129 0.0089804730310032
69 130 0.00825264533629476
69 133 0.0191127043888632
69 137 0.00609611032893884
69 153 -0.082
69 168 0.0140671437730675
69 169 0.0115500117199366
69 172 0.00839570662859658
69 174 0.00517642336464857
69 181 0.0122218182229727
69 183 0.0189298979639815
69 186 0.0123419424563995
69 187 0.0110034604398453
69 189 0.00710675096582114
69 192 0.00463408886804729
69 198 0.0128443218631122
69 200 0.0076072031534107
69 202 0.00669158447561879
69 206 0.0031986259315488
69 209 0.011341028280969
69 210 0.00870462951288507
69 214 0.00695906880950844
69 224 0.00486925258759143
69 226 0.0061331182232821
69 228 0.00407020902349129
69 232 0.00627721276268373
69 234 0.00693499443943486
69 237 -0.068
69 240 -0.097
69 244 0.0074494238660238
69 249 0.00235548524452198
69 250 0.00758749809354998
69 255 0.0122546651085158
69 257 -0.079
69 269 0.00902376942166555
69 270 0.0222952527369139
69 275 0.00748327191936595
69 277 0.00731871548858469
69 303 0.0109919763086251
69 304 -0.064
69 306 -0.109
69 307 -0.134
69 309 -0.091
69 313 -0.063
69 315 0.00573047551634764
69 320 0.00483850942236757
69 328 0.0105344557717553
69 336 0.00987808627659787
69 338 0.00804786135248719
69 339 -0.103
69 340 0.0153961584247203
69 347 0.00549358944478063
69 356 0.00289511605421194
69 359 0.0064743145406541
69 362 0.00299645906325224
69 367 -0.118
69 370 0.00937124740930535
69 376 -0.067
69 383 0.0152528112519436
69 386 -0.084
69 387 0.00985801374283175
69 393 0.00501763866628533
69 395 0.0108063725657394
69 402 0.00292961231876144
69 405 0.0142602993895646
69 426 0.00396408637498562
69 431 -0.072
69 437 0.00925586165949411
69 441 -0.082
69 443 0.0117843633733846
69 446 -0.079
69 448 -0.067
69 455 0.0101135197860596
69 456 -0.080
69 458 0.0121663887053875
69 462 0.00504545543351577
69 468 -0.121
69 470 -0.069
69 471 -0.077
69 472 -0.065
69 481 0.00797201154441044
70 73 0.0117203126385646
70 74 0.0171664802612673
70 75 0.0137261822034284
70 78 0.0106463354898751
70 79 0.010008868071046
70 81 0.0123739442790216
70 82 0.00828446192090073
70 83 0.0126252459231165
70 85 0.0116259050001317
70 89 0.0106177269154594
70 104 0.00839534555105807
70 107 0.00666049202340356
70 109 0.00534531237672271
70 110 0.00849595346358618
70 111 0.00888573107881194
70 116 -0.085
70 120 0.0121195979764333
70 130 0.011087623969102
70 133 0.0115008411151005
70 140 0.0123829434893334
70 155 -0.083
70 161 0.0134839196354759
70 164 0.0104789185372264
70 166 0.0158261742989847
70 181 0.0115118743324342
70 182 0.0113350881549769
70 183 0.0116139363837041
70 186 0.00928070141902322
70 187 0.00681313839359013
70 198 0.00765118691884118
70 206 0.00374498352945236
70 207 -0.077
70 237 -0.070
70 241 -0.065
70 244 0.00892491122282935
70 261 0.00998056203263968
70 263 0.011291048846682
70 289 -0.061
70 306 -0.106
70 309 -0.066
70 311 -0.081
70 320 0.00799491169061836
70 323 -0.056
70 348 0.0108094115620197
70 366 -0.070
70 376 -0.080
70 377 -0.121
70 378 -0.078
70 379 -0.123
70 384 -0.079
70 386 -0.082
70 413 -0.058
70 419 -0.112
70 420 -0.071
70 421 -0.068
70 422 -0.069
70 426 -0.068
70 433 -0.071
70 434 -0.098
70 438 -0.073
70 439 -0.152
70 441 -0.084
70 442 -0.070
70 445 -0.107
70 446 -0.125
70 447 -0.066
70 460 -0.091
70 464 -0.112
70 468 -0.109
70 469 -0.081
70 470 -0.079
70 471 -0.098
70 476 -0.073
70 479 0.00856322574243389
71 74 0.0184553170984397
71 85 0.0145777896234917
71 91 -0.061
71 129 -0.052
71 147 -0.079
71 155 -0.066
71 193 -0.066
71 207 -0.114
71 248 0.00969745005815299
71 270 -0.063
71 287 -0.067
71 333 0.0201207319027247
71 365 -0.070
71 374 -0.091
71 376 -0.070
71 377 -0.071
71 379 -0.082
71 382 -0.091
71 387 -0.057
71 395 -0.056
71 416 -0.084
71 420 -0.052
71 421 -0.057
71 422 -0.097
71 430 -0.087
71 433 -0.079
71 434 -0.092
71 445 -0.082
71 448 -0.079
71 449 -0.090
71 454 -0.076
71 455 -0.072
71 465 -0.074
71 469 -0.078
71 472 -0.069
71 473 -0.056
71 474 -0.059
71 475 -0.054
71 476 -0.056
72 73 0.0203648761320845
72 74 0.0289543515329386
72 75 0.0135743858707035
72 76 0.0163462515559866
72 99 0.0091704354945368
72 100 -0.101
72 130 0.0133448543246041
72 133 0.0126014271679804
72 148 -0.093
72 167 -0.082
72 196 -0.083
72 216 -0.051
72 240 -0.098
72 243 -0.066
72 270 0.0128188769924796
72 273 -0.078
72 306 -0.080
72 307 -0.171
72 311 -0.103
72 312 -0.065
72 325 -0.085
72 339 -0.101
72 366 -0.103
72 367 -0.095
72 376 -0.084
72 380 -0.070
72 403 -0.068
72 428 -0.065
72 430 -0.083
72 435 -0.067
72 439 -0.084
72 441 -0.088
72 442 -0.093
72 444 -0.084
72 446 -0.081
72 447 -0.073
72 448 -0.069
72 456 -0.065
72 469 -0.113
72 470 -0.114
72 471 -0.111
72 472 -0.063
72 477 -0.063
73 74 0.0303405460225692
73 75 0.0336139206557356
73 76 0.0312842808381952
73 78 0.0100576912004408
73 83 0.00790296917523664
73 84 0.0165889894391031
73 91 0.0092768320047617
73 95 0.00450657472563779
73 100 -0.098
73 108 0.0106197528096777
73 130 0.00702686886131834
73 132 0.00801801499144776
73 133 0.0119026691111814
73 137 0.0149423087583148
73 144 0.00886741971167219
73 165 -0.072
73 178 0.0111215954440418
73 181 0.00688571605051261
73 182 0.00475975450834475
73 189 0.00989358179297799
73 193 -0.076
73 198 0.00372429682589532
73 208 0.00586268409362413
73 232 0.0137126381491659
73 234 0.00580947696689606
73 235 0.0070224101879615
73 237 -0.064
73 262 0.00897789918400877
73 269 0.00677441963954573
73 270 0.0236188962843931
73 277 0.011659560525053
73 306 -0.108
73 307 -0.101
73 309 -0.115
73 315 0.00877467911459667
73 328 0.00701941182987758
73 335 0.0087894685062893
73 339 -0.117
73 359 0.0112197466116249
73 363 -0.070
73 366 -0.072
73 367 -0.092
73 376 -0.102
73 378 -0.109
73 383 0.0138604325950637
73 387 0.0112988607201762
73 390 0.00714776438506628
73 393 0.00924240652702916
73 395 0.0184459144388596
73 402 0.0112593025624513
73 419 -0.094
73 432 -0.086
73 438 0.00813010491013658
73 439 -0.081
73 441 -0.072
73 443 0.00828075827130043
73 458 0.0158859061515086
73 467 -0.077
73 468 -0.108
73 469 -0.100
73 470 -0.100
73 471 -0.073
73 472 -0.067
73 473 -0.055
73 474 -0.059
73 475 -0.051
73 476 -0.055
74 75 0.0296312924046407
74 76 0.0269529175474459
74 81 0.00927932961838035
74 85 0.0177275370085698
74 115 -0.063
74 116 -0.080
74 117 -0.053
74 137 0.00850719260092791
74 155 -0.066
74 159 -0.069
74 171 -0.063
74 182 0.00874229634551089
74 193 -0.052
74 201 -0.070
74 207 -0.065
74 221 0.00863423185928855
74 304 -0.054
74 309 -0.064
74 325 -0.082
74 378 -0.063
74 384 -0.059
74 419 -0.070
74 445 -0.087
74 448 -0.103
74 453 -0.068
74 459 -0.066
74 460 -0.074
75 76 0.0438347120158765
75 77 0.0206744753969517
75 78 0.0204726683169781
75 79 0.0109407738647638
75 80 0.0150774044009632
75 82 0.0110080971738327
75 83 0.0128768044022233
75 84 0.0246941162209675
75 87 0.00885733191477162
75 89 0.0156783192973243
75 100 -0.094
75 129 0.00806553318797477
75 132 0.0150477885036507
75 133 0.0142308109691226
75 137 0.0145260515772581
75 141 -0.065
75 148 -0.098
75 153 -0.097
75 168 -0.068
75 184 0.0131539628024644
75 189 0.0159069276106844
75 207 -0.079
75 208 0.00445869164706387
75 212 0.00726376748484135
75 213 0.00810621089480811
75 221 0.0057984406397949
75 240 -0.082
75 270 0.0103499664909137
75 273 -0.055
75 275 0.0102560245139302
75 286 0.00609288751944859
75 301 -0.052
75 306 -0.083
75 307 -0.140
75 313 -0.090
75 315 0.0154489961965544
75 321 0.0068082179313641
75 335 0.0080811936828768
75 339 -0.076
75 359 0.0115158280783698
75 362 0.00766907402170657
75 365 -0.063
75 366 -0.072
75 367 -0.086
75 376 -0.085
75 378 -0.078
75 379 -0.064
75 387 0.00755032432379626
75 392 -0.067
75 393 0.011352080915648
75 395 0.0165791785065072
75 402 0.0140204939303173
75 425 0.00819059580012925
75 426 0.0114453492851511
75 431 -0.087
75 441 -0.085
75 445 -0.127
75 446 -0.082
75 455 0.00637983121997774
75 456 -0.072
75 467 -0.108
75 468 -0.119
75 469 -0.113
75 470 -0.078
75 471 -0.064
75 472 -0.058
76 77 0.0323771001463942
76 78 0.0250974363360791
76 79 0.011027742450611
76 82 0.0102774932087582
76 84 0.0134148116336325
76 87 0.00956608695891106
76 89 0.0194244383718952
76 100 -0.065
76 101 -0.092
76 116 -0.097
76 122 -0.062
76 125 -0.064
76 129 0.0163802818404731
76 132 0.0162495525361476
76 133 0.00880402498356575
76 143 0.00661817296735705
76 148 -0.098
76 153 -0.068
76 171 -0.066
76 178 0.0103903756264537
76 180 0.0179151347292114
76 184 0.0103004867726986
76 189 0.0105488141903546
76 196 -0.069
76 212 0.00558757366705895
76 237 -0.090
76 240 -0.112
76 243 -0.069
76 262 0.00759861398633436
76 270 0.0125136013287369
76 275 0.0101263903558975
76 307 -0.187
76 309 -0.084
76 315 0.00951587480085823
76 318 0.00911853896533445
76 339 -0.101
76 365 -0.067
76 366 -0.087
76 367 -0.117
76 371 -0.062
76 376 -0.115
76 390 0.00872625800599645
76 393 0.0149624958501857
76 395 0.0153451196983249
76 419 -0.068
76 421 -0.061
76 426 0.0140619284646807
76 432 -0.070
76 433 -0.067
76 440 -0.109
76 441 -0.118
76 442 -0.093
76 445 -0.099
76 446 -0.080
76 448 -0.098
76 456 -0.078
76 460 -0.080
76 465 -0.061
76 468 -0.094
76 469 -0.087
76 470 -0.102
76 471 -0.078
76 472 -0.073
76 473 -0.060
76 474 -0.063
77 78 0.0323939427033616
77 79 0.0262399016151277
77 80 0.0128094812664789
77 81 0.020415208647242
77 82 0.0142370858568729
77 84 0.0131776919636166
77 86 0.0157601841638193
77 87 0.0116925769754782
77 88 0.0139268095715637
77 93 0.00891741460671819
77 95 0.0140153306784312
77 96 0.00988644881815027
77 98 0.0126876222211972
77 107 0.00835319772619555
77 109 0.00725917575622817
77 111 0.0107264551011265
77 112 0.0142640333605055
77 118 0.0117612047245354
77 123 0.00813336973691793
77 129 0.0164218641804973
77 132 0.0178284005516831
77 153 -0.111
77 182 0.0122500013190594
77 183 0.00769940531894978
77 188 0.00864472558298125
77 200 0.0109732368201521
77 224 0.00814450135461887
77 237 -0.086
77 240 -0.078
77 257 -0.059
77 270 0.0111484055260376
77 275 0.0200556019130564
77 276 0.0155632297493469
77 307 -0.130
77 327 0.0101021223998361
77 339 -0.074
77 356 0.0110372055509959
77 366 -0.061
77 367 -0.095
77 376 -0.077
77 390 0.00932443908824455
77 404 0.0165892376872083
77 416 -0.077
77 438 -0.061
77 440 -0.097
77 443 0.00874696237832084
77 445 -0.089
77 448 -0.092
77 456 -0.068
77 466 -0.062
77 468 -0.095
77 469 -0.062
77 470 -0.064
77 471 -0.056
77 472 -0.051
77 480 0.0119717230649853
77 481 0.0118185194332945
78 79 0.0180380087030589
78 80 0.0153741228751896
78 81 0.0200757401532756
78 82 0.0187736363622112
78 83 0.0124630863142256
78 84 0.0260708359695867
78 85 0.00704544928041676
78 86 0.0233240380133618
78 87 0.0171930741727835
78 88 0.0145267859811063
78 89 0.0203579249565437
78 90 0.0279359008344513
78 91 0.0148546711535144
78 94 0.0120852211012332
78 95 0.0127748206666543
78 107 0.00976072099957016
78 109 0.00776892717432729
78 111 0.0109914478821484
78 112 0.0171341574526111
78 117 0.012161214801768
78 118 0.0110434675731209
78 120 0.00969318170354718
78 129 0.0179354958555931
78 133 0.00804783846795555
78 134 0.00892670835493986
78 145 0.00697735961651947
78 180 0.00912253927729871
78 181 0.00464767638401165
78 182 0.00838855929513628
78 184 0.00669846447190623
78 186 0.00661578479899484
78 189 0.0138347063704542
78 198 0.00793639159036784
78 200 0.0114545695689544
78 206 0.00424156717860776
78 214 0.00627028065484251
78 217 0.00511464287649638
78 221 0.00749666997936182
78 237 -0.074
78 240 -0.075
78 243 -0.052
78 250 0.00609747150293659
78 262 0.00790868767209248
78 270 0.0144907191910898
78 275 0.0305153703342386
78 276 0.016298858424662
78 307 -0.096
78 312 0.00868118004926985
78 315 0.0120804247160904
78 318 0.0136771655687368
78 321 0.00887528859649526
78 328 0.00774628012074053
78 348 0.0236148561031497
78 367 -0.080
78 372 0.00894630836585847
78 374 -0.070
78 376 -0.087
78 383 0.00630226914613196
78 390 0.0150069972835896
78 393 0.00835433104844885
78 395 0.00912087756763789
78 402 0.00461189411459299
78 404 0.0127314450097071
78 426 0.0148533315907499
78 440 -0.066
78 443 0.00255866887072273
78 452 0.00561679715881509
78 462 0.0076998598723763
78 469 -0.076
78 470 -0.062
79 80 0.0177369588897613
79 81 0.0349444229593596
79 82 0.0279771022844391
79 83 0.0134025964854106
79 85 0.0163568643472782
79 86 0.012233046680769
79 87 0.0147149016268413
79 89 0.0154913294940502
79 90 0.0124120909711686
79 104 0.016326450675658
79 105 0.0246741559311141
79 106 0.020023000585722
79 107 0.0231150249485012
79 109 0.02102449896309
79 110 0.00712056261320712
79 111 0.0264195053396376
79 116 -0.079
79 118 0.0261800559102619
79 120 0.0161603048426272
79 122 0.0118788554281829
79 123 0.0146351479030138
79 124 0.0129161334893418
79 128 0.0162002388334577
79 129 0.0149489555275603
79 146 0.0129715257556834
79 149 0.0108086843804657
79 151 0.0132389188585861
79 161 0.014197003892664
79 164 0.0111891398087232
79 169 0.0135642179970017
79 172 0.00484643876450287
79 179 0.0108276494272043
79 181 0.0154850950470902
79 182 0.018612523383879
79 183 0.00958762658131983
79 185 0.0110917554916036
79 187 0.00461127859979321
79 190 0.0100701471151736
79 191 0.0216452611639307
79 192 0.00907271025463951
79 194 0.0122232416608457
79 195 0.0134844590497526
79 197 0.00874571754384923
79 203 0.0106130110357137
79 204 0.0103814689314794
79 205 0.00827993561937244
79 206 0.00641823236369459
79 211 0.00691461198376189
79 221 0.00803289668873851
79 232 -0.059
79 243 -0.052
79 266 0.00346020944060265
79 275 0.00740652628958654
79 276 0.0160475262666792
79 304 -0.052
79 314 -0.067
79 317 -0.064
79 325 -0.068
79 326 0.0247326416237595
79 332 -0.051
79 376 -0.063
79 384 -0.059
79 407 0.0143990577124365
79 422 -0.070
79 454 -0.072
79 460 -0.066
79 466 -0.059
79 468 -0.079
79 469 -0.080
80 81 0.0160321670886106
80 82 0.0168063757121118
80 83 0.0165431421982449
80 84 0.0189285072049576
80 87 0.0149396008791222
80 90 0.0183059238465073
80 91 0.0238021545761225
80 98 0.0222217243434094
80 101 -0.078
80 105 0.00834504882324618
80 106 0.0173468751207982
80 107 0.00909717616626854
80 109 0.00715792428629008
80 111 0.0117477374543462
80 125 -0.075
80 128 0.010447600037193
80 129 0.00852474652844885
80 132 0.00674736620005012
80 148 -0.100
80 154 -0.072
80 156 0.0117434543651075
80 161 0.00817091053011842
80 164 0.00920585701265613
80 167 0.0171119613148442
80 207 -0.113
80 223 -0.055
80 229 -0.055
80 235 -0.097
80 240 -0.200
80 241 -0.100
80 243 -0.067
80 244 -0.066
80 251 -0.053
80 269 -0.071
80 271 0.00968998852532377
80 275 0.00858644135773191
80 283 0.0085249339708098
80 289 -0.054
80 307 -0.205
80 337 -0.053
80 365 -0.131
80 367 0.0128111162151158
80 368 0.00784488680506707
80 372 -0.077
80 377 -0.069
80 382 -0.085
80 383 -0.076
80 387 0.00642326364863509
80 416 -0.118
80 436 -0.064
80 441 -0.120
80 445 -0.089
80 449 -0.072
80 469 -0.157
80 470 -0.113
80 471 -0.102
80 472 -0.115
80 473 -0.096
80 474 -0.093
80 475 -0.088
80 476 -0.086
80 477 -0.081
81 82 0.031667414250071
81 83 0.0163767210398286
81 84 0.0083181863858557
81 85 0.017513813583206
81 86 0.0147432396325328
81 87 0.0173466591875535
81 89 0.0185868078621359
81 90 0.0150404396060779
81 95 0.00476242705698853
81 98 0.00851912890196934
81 102 0.010835237564627
81 104 0.0182111024788497
81 105 0.0164700210768024
81 106 0.0236116441124877
81 107 0.0256217411801551
81 109 0.0230826548037778
81 110 0.0100004798910463
81 111 0.0296950544307671
81 112 0.00790197880628776
81 116 -0.061
81 117 0.0095178929892497
81 118 0.0294647442616788
81 120 0.0193912856456731
81 121 0.00960080185318797
81 122 0.0145951754533043
81 123 0.0178068981803264
81 124 0.015156286427984
81 128 0.0174233976081907
81 129 0.0176324052357889
81 145 0.00795827846200215
81 146 0.0137044373186864
81 149 0.0119950434046265
81 151 0.00797322681700717
81 161 0.0156799077558684
81 162 0.00744950654043636
81 164 0.0117702331162342
81 169 0.0139837139968886
81 172 0.00653709679959804
81 174 0.00598535371098656
81 177 0.00741222309671707
81 179 0.0126933142000633
81 181 0.00978050320938263
81 182 0.021261224332493
81 183 0.0124727228873607
81 185 0.0121928943803142
81 186 0.00696799465442121
81 187 0.00625894340912665
81 190 0.0107384341433492
81 191 0.0120958533018186
81 192 0.0100660747559866
81 194 0.0132263931092029
81 195 0.0149406987857525
81 197 0.0092697661673638
81 198 0.00770674401788256
81 203 0.0110635635719553
81 204 0.0114075446937754
81 205 0.00926050439610429
81 206 0.00789532756402143
81 208 0.00707279926814711
81 210 0.00341656029846958
81 211 0.00780204319874557
81 212 0.00541407184938497
81 221 0.00878383411259984
81 231 -0.058
81 240 -0.061
81 272 0.0032613666267898
81 275 0.00918323546295508
81 276 0.0172156693771566
81 314 -0.052
81 317 -0.050
81 325 -0.061
81 376 -0.066
81 404 0.0156594108004405
81 422 -0.075
81 439 -0.060
81 445 -0.078
81 447 -0.075
81 448 -0.074
81 454 -0.058
81 469 -0.061
81 478 0.00907122274552444
82 83 0.0128708257914132
82 84 0.0157071246262272
82 85 0.0103532849916786
82 86 0.015971668726375
82 87 0.0149202826136955
82 89 0.0205376267073863
82 90 0.027107167441894
82 91 0.00909526841117819
82 95 0.00645329755237158
82 102 0.0111823014653264
82 104 0.0189806565957142
82 105 0.0166426041965502
82 106 0.02369674441649
82 107 0.0267244154149391
82 109 0.024585380000208
82 110 0.0108515790387855
82 111 0.030593145237293
82 112 0.00785682267079721
82 116 -0.060
82 117 0.0117397113873876
82 118 0.0299832417346787
82 120 0.0198112094745381
82 122 0.0150895294448286
82 123 0.0187479652198027
82 124 0.0162817558793732
82 128 0.0179855765544474
82 129 0.0243984032525565
82 145 0.00909739065191935
82 146 0.0150800579227057
82 149 0.0131599130006704
82 153 -0.075
82 161 0.0171271764084736
82 162 0.00817059125009826
82 164 0.0126374274859624
82 169 0.0143309961102555
82 172 0.00712017732466516
82 174 0.00604383970572008
82 177 0.00862222683953386
82 179 0.0126458139925956
82 181 0.0101028207764966
82 182 0.0218352863154957
82 183 0.0134684960604292
82 184 0.0130334653939545
82 185 0.012996615576593
82 186 0.00772243993568708
82 187 0.00665596320455006
82 189 0.0118783359920001
82 190 0.0109195694068761
82 191 0.0123605672844875
82 192 0.0103870567797453
82 194 0.0135939124155595
82 195 0.0159860501751537
82 197 0.00934720864814926
82 198 0.00707790558247791
82 203 0.0113202314490579
82 204 0.0125018307232991
82 205 0.0100022872181116
82 206 0.00886411960545046
82 208 0.0140483472364912
82 210 0.00566589191091211
82 211 0.00937628101639947
82 212 0.0113201075136953
82 221 0.00967270318122417
82 231 -0.057
82 237 -0.059
82 240 -0.062
82 275 0.00686787614262404
82 276 0.0169635924314251
82 307 -0.086
82 339 -0.062
82 376 -0.070
82 404 0.0159624227879892
82 432 -0.050
82 443 0.00394272224610393
82 445 -0.081
82 454 -0.062
82 456 -0.059
82 467 -0.071
82 468 -0.081
82 469 -0.061
82 478 0.00957657802924609
83 84 0.0158825290990743
83 85 0.00886514894358145
83 87 0.0182523183708357
83 88 0.0179309161616076
83 89 0.0157563860075003
83 94 0.0108636990068021
83 95 0.00488809140544067
83 100 -0.065
83 101 -0.092
83 104 0.00974111741237303
83 106 0.0127900629270812
83 107 0.00992020554865548
83 109 0.00814419210167509
83 111 0.011247847366517
83 112 0.0110330396210793
83 114 0.00650852491363082
83 117 0.0120339663315247
83 118 0.0105970034699003
83 120 0.01040324954705
83 122 0.0168615188979787
83 123 0.0142608629875467
83 128 0.0114168316626525
83 129 0.00862170822202349
83 132 0.0109286628173239
83 145 0.00911974650621315
83 154 -0.141
83 169 0.007089456956994
83 174 0.00680363092084867
83 175 0.00843537091563131
83 177 0.00943316523965416
83 180 0.00808895277038784
83 181 0.0111999786481806
83 182 0.01155907397524
83 184 0.0109390819472666
83 186 0.00563448845219304
83 187 0.00719561457417049
83 189 0.0162181114134458
83 195 0.00721566063295336
83 206 0.00897085155090936
83 212 0.00687932657809431
83 237 -0.070
83 240 -0.116
83 269 0.00625377951734502
83 270 0.00676039805025998
83 275 0.0129393947761041
83 284 -0.054
83 301 -0.064
83 307 -0.163
83 313 -0.080
83 327 0.0120477472141606
83 334 0.00854714405172691
83 335 0.00871525882025267
83 339 -0.100
83 343 0.00904846680235259
83 362 0.0109634695899462
83 365 -0.108
83 367 -0.104
83 368 0.00537713260809214
83 376 -0.127
83 378 -0.088
83 379 -0.070
83 382 -0.076
83 383 0.00771918738355814
83 386 -0.081
83 387 0.00677718216768144
83 392 -0.076
83 402 0.0163375012932946
83 404 0.0115823769114463
83 422 -0.067
83 431 -0.090
83 433 -0.075
83 435 -0.117
83 440 -0.075
83 441 -0.137
83 443 0.0121693049771542
83 445 -0.114
83 446 -0.092
83 448 -0.076
83 450 0.010499098374498
83 455 0.00765808318951573
83 458 0.0119451584123684
83 467 -0.093
83 468 -0.108
83 469 -0.176
83 470 -0.080
83 475 -0.072
83 476 -0.077
83 477 -0.065
84 85 0.00723533497937281
84 86 0.0306819227183151
84 87 0.0161684250970459
84 88 0.029795228401846
84 89 0.0156681006880387
84 90 0.0337798176702439
84 91 0.0223484299299469
84 95 0.00812310804594236
84 102 0.00790110999762568
84 105 0.00812280619268515
84 106 0.0117160105652064
84 107 0.0178363379939597
84 109 0.0163473109917565
84 112 0.0131763045699715
84 122 0.00754553738332807
84 123 0.0182026401538376
84 129 0.0137166141119515
84 131 0.0184301318112981
84 132 0.0146556938116654
84 133 0.0120950839191922
84 134 0.0110443599906127
84 135 0.0105835271678327
84 137 0.012320592731459
84 139 0.0195201033244731
84 140 0.0127957234437364
84 142 0.0115046136328871
84 143 0.0145363541524852
84 144 0.0173280661694993
84 146 0.00874962293995193
84 153 -0.091
84 173 0.00651572827289488
84 174 0.00688385061988451
84 180 0.00941936899647708
84 183 0.00661808254132805
84 184 0.0124242112378031
84 188 0.00731337068174441
84 189 0.00973762888179979
84 193 -0.063
84 210 0.000817719683691113
84 242 0.00748250947383631
84 252 0.0118563929721425
84 261 0.00992492557610669
84 262 0.00901762580915719
84 268 0.0132994419760829
84 269 0.00406645622094352
84 270 0.0104399039315055
84 271 0.00882524787208596
84 275 0.0122619371992479
84 278 0.0143476045301628
84 306 -0.078
84 307 -0.128
84 308 -0.064
84 309 -0.079
84 313 -0.067
84 327 0.00864370399017319
84 330 -0.061
84 336 -0.070
84 339 -0.098
84 356 0.00395427785600129
84 358 0.00642446643086259
84 362 0.00685701253329289
84 367 -0.084
84 370 -0.067
84 376 -0.097
84 380 -0.073
84 393 0.00514391687209901
84 394 0.0101269502241957
84 395 0.0196185250608875
84 396 0.0101461359436115
84 402 0.00958887330262442
84 420 0.00547029192947369
84 424 0.00952343683727954
84 426 0.00845646183419826
84 432 -0.061
84 438 -0.070
84 445 -0.116
84 446 -0.116
84 454 -0.067
84 464 -0.076
84 468 -0.125
84 472 -0.054
85 89 0.00791990350903589
85 91 -0.058
85 101 -0.069
85 104 0.010747915434926
85 105 0.0224142310850274
85 107 0.019051196903971
85 109 0.0173260945228086
85 110 0.00763832806889742
85 111 0.00903779284628016
85 120 0.0135392638624922
85 131 0.0139275363547223
85 135 0.0229928125286963
85 142 0.011755815563912
85 143 0.0118974098200629
85 145 0.0106720581804071
85 146 0.0204622498219796
85 149 0.0181139197488227
85 151 0.0123272198934294
85 153 -0.085
85 161 0.0104541472699567
85 162 0.0124778296679812
85 164 0.0160883511509594
85 169 0.0106935663767777
85 173 0.0155581380157267
85 174 0.0168461475795342
85 182 0.0155205715058587
85 187 0.00736241418637226
85 190 0.00650929790364082
85 191 0.00720718129258804
85 193 0.0102308072559192
85 194 0.0085976601108487
85 195 0.00964022792228779
85 198 0.015688720612088
85 199 0.0110505046850691
85 203 0.00679762527042946
85 204 0.0074260748661082
85 206 0.0138219840399229
85 227 0.0108941740106639
85 237 -0.069
85 242 0.0112876873463458
85 287 -0.053
85 307 -0.075
85 314 -0.064
85 325 -0.103
85 339 -0.083
85 349 0.00871245522347313
85 355 0.00864121146161026
85 361 -0.052
85 365 0.00512521382248719
85 366 -0.063
85 373 -0.071
85 376 -0.090
85 377 -0.065
85 382 -0.065
85 394 0.00973288427000053
85 396 0.0122130700353324
85 398 0.00911881928189489
85 419 -0.078
85 422 -0.124
85 425 -0.069
85 434 -0.077
85 438 -0.064
85 440 -0.081
85 448 -0.086
85 454 -0.098
85 455 -0.084
85 456 -0.066
85 460 -0.075
85 464 -0.072
85 465 -0.063
85 469 -0.074
85 472 -0.055
85 479 0.0167318813572446
85 481 0.012034952037499
86 87 0.0132765783292171
86 88 0.0215436911184348
86 89 0.024903360217599
86 92 0.0114364547787768
86 95 0.0103989108661401
86 106 0.0122275353707167
86 107 0.0130562194337101
86 108 0.0302754800627257
86 109 0.0110091623016787
86 111 0.0144347543431753
86 118 0.012470893282032
86 129 0.0107992419545387
86 153 -0.102
86 164 0.0160837746229614
86 170 -0.050
86 208 0.0109870510426616
86 210 0.00779629809835867
86 211 0.0126405461802764
86 212 0.0103513742203982
86 213 0.019545933114633
86 214 0.0136255989680596
86 215 0.017197476976757
86 216 0.0119071164711686
86 217 0.0145254485283331
86 218 0.0158117825260212
86 221 0.00823816668201351
86 228 0.00967702559225594
86 229 0.0166950648027002
86 230 0.0124468326097072
86 234 0.0121877466243056
86 243 -0.056
86 246 0.0127919912976679
86 247 0.0165837793269268
86 251 0.0120056149394229
86 252 0.0162328959473127
86 253 0.0164458391145297
86 254 0.0167370259541753
86 258 0.0172258576591991
86 259 0.0102337444877778
86 265 0.0179165454339274
86 275 0.0112069735170888
86 276 0.0172385748354641
86 299 0.0144473626639563
86 306 -0.067
86 307 -0.082
86 309 -0.070
86 325 -0.075
86 330 -0.054
86 336 -0.057
86 338 -0.061
86 366 -0.064
86 367 -0.070
86 369 0.0149828620617431
86 376 -0.072
86 378 -0.073
86 384 -0.060
86 386 -0.070
86 414 -0.064
86 416 -0.071
86 417 0.0123219752276329
86 419 -0.069
86 422 -0.103
86 425 -0.069
86 429 -0.063
86 430 -0.071
86 431 -0.070
86 433 -0.068
86 439 -0.074
86 440 -0.107
86 442 -0.074
86 445 -0.094
86 447 -0.082
86 448 -0.082
86 452 0.0160010951386705
86 456 -0.074
86 460 -0.079
86 467 -0.075
87 88 0.0201965695224515
87 89 0.017627197049984
87 90 0.0201487766016168
87 91 0.0178184866548668
87 95 0.00964168683606824
87 101 -0.085
87 107 0.0103222518378882
87 109 0.00823980427157519
87 111 0.0112310761751205
87 112 0.0120841729664829
87 115 0.0132815170913296
87 116 -0.089
87 118 0.0102817969430897
87 120 0.00835464523293621
87 122 0.00911590386581825
87 129 0.0134291358975247
87 154 -0.107
87 161 0.0123814042595389
87 167 0.00754751838583031
87 169 0.0119135212066133
87 172 0.013657870997887
87 173 0.00803387523318703
87 175 0.0127540540440546
87 182 0.00935030275510981
87 184 0.019992930987633
87 187 0.00577156098789364
87 188 0.00957926936813879
87 189 0.00897804254139308
87 198 0.00838928030012637
87 210 0.0100898755541339
87 212 0.0122305894316641
87 215 0.0100305696390842
87 217 0.00962864633522635
87 224 0.00986471228498109
87 237 -0.080
87 240 -0.149
87 241 -0.107
87 243 -0.070
87 275 0.013028599459326
87 293 0.00294872149405148
87 307 -0.131
87 311 -0.079
87 318 0.0117002750707147
87 362 0.00889855282746137
87 374 -0.076
87 378 -0.070
87 379 -0.072
87 382 -0.080
87 386 -0.084
87 395 0.00588947430977885
87 402 0.0096847977877409
87 410 0.00685442844029252
87 420 0.0138130441237853
87 426 0.0112203887708001
87 427 0.00858266933613632
87 428 0.010729650823036
87 429 0.00708601650771617
87 446 -0.079
87 455 0.00834251504519153
87 456 0.00815906189125087
87 467 -0.072
87 468 -0.074
87 469 -0.128
87 470 -0.105
87 471 -0.065
87 472 -0.091
87 473 -0.076
87 474 -0.079
87 475 -0.071
87 476 -0.075
87 477 -0.064
88 89 0.0152727598024423
88 90 0.0232010538367571
88 94 0.0172089069464888
88 116 -0.085
88 123 0.0123801028014661
88 125 -0.070
88 129 0.0223826694310698
88 137 0.0114181458843323
88 140 0.0143782499388612
88 141 -0.074
88 153 -0.122
88 156 -0.083
88 159 -0.077
88 170 -0.062
88 175 0.0295913510751276
88 180 0.0257908572340787
88 182 0.0115445487157119
88 184 0.0164756173622771
88 201 -0.068
88 212 0.00608458373005876
88 237 -0.113
88 245 -0.064
88 248 -0.072
88 249 0.00823406146647997
88 255 0.00478805843691496
88 261 0.0157660086306209
88 275 0.00932320291908
88 301 -0.061
88 306 -0.087
88 307 -0.113
88 308 -0.094
88 310 -0.085
88 311 -0.069
88 313 -0.081
88 318 0.00954405700452707
88 327 0.0134788641744637
88 331 0.0131430372482151
88 339 -0.074
88 362 0.015059248815638
88 364 -0.068
88 366 -0.077
88 367 -0.095
88 368 -0.063
88 370 -0.074
88 379 -0.068
88 380 -0.129
88 382 0.00782638418736902
88 402 0.0195312221688278
88 403 -0.092
88 415 -0.074
88 419 -0.118
88 426 0.0156131404474894
88 438 -0.075
88 442 -0.064
88 443 0.00791786142959615
88 446 -0.143
88 448 -0.075
88 452 0.0094676963952763
88 453 -0.085
88 454 -0.103
88 456 -0.065
88 465 -0.072
88 469 -0.067
88 472 -0.069
88 473 -0.056
88 474 -0.060
88 475 -0.052
88 476 -0.056
89 93 0.00963361387568357
89 95 0.00806859761418509
89 98 0.0160783001737345
89 102 0.00798692357953181
89 105 0.0060202733998104
89 106 0.0123184830972304
89 107 0.015373186865742
89 109 0.0136850894657796
89 111 0.0172902791517236
89 112 0.0103708166890726
89 115 0.00610459082347785
89 118 0.0174711258112463
89 120 0.0149054833686415
89 123 0.0149248125850913
89 124 0.0132032848594062
89 129 0.023991654749428
89 132 0.00607614666960848
89 153 -0.085
89 169 0.00956054791759755
89 180 0.0118721188114759
89 182 0.0180359455186348
89 183 0.011565685031464
89 184 0.0102128729607591
89 186 0.00602725501324926
89 187 0.0118739311052312
89 189 0.0110189905557926
89 195 0.00684481017169236
89 198 0.0189124801121487
89 200 0.0129590412226714
89 206 0.0091245407504326
89 209 0.00780979557594028
89 212 0.00593008389231986
89 221 0.00771535682988463
89 240 -0.118
89 275 0.0150136270354673
89 286 0.00561032513885011
89 307 -0.155
89 309 -0.074
89 311 -0.116
89 314 -0.081
89 321 0.0101336662148215
89 325 -0.093
89 339 -0.095
89 362 0.00783996618216009
89 365 -0.094
89 366 -0.076
89 367 -0.082
89 374 -0.074
89 376 -0.085
89 378 -0.090
89 409 0.00951710190314423
89 441 -0.106
89 443 0.0102710310276527
89 445 -0.099
89 446 -0.088
89 448 -0.113
89 468 -0.104
89 469 -0.146
89 470 -0.110
89 471 -0.084
89 472 -0.077
89 473 -0.064
89 474 -0.067
89 475 -0.059
89 476 -0.064
89 477 -0.054
90 106 0.0203801650066976
90 107 0.0134115178441631
90 109 0.0114685789003697
90 110 0.0116955054180488
90 111 0.0147987567350826
90 116 -0.080
90 118 0.0157141302308845
90 129 0.0235094962201834
90 154 -0.088
90 158 -0.062
90 163 -0.061
90 168 -0.074
90 184 0.014207380450353
90 221 0.0101116933842071
90 232 0.0090056169923104
90 240 -0.100
90 275 0.0147931718333844
90 276 0.0211253317493323
90 307 -0.076
90 315 0.00797581340955707
90 339 -0.070
90 359 0.0135543833209707
90 374 -0.097
90 386 -0.101
90 393 0.0138511497793367
90 395 0.0169969013950253
90 419 -0.088
90 426 0.0222067050083075
90 432 -0.065
90 434 -0.062
90 445 -0.089
90 446 -0.094
90 453 -0.089
90 454 -0.084
90 462 0.0127783108943477
90 469 -0.089
90 470 -0.069
90 471 -0.051
91 93 0.0173338062430804
91 94 0.0172667200615508
91 97 0.0242271647337231
91 98 0.0265816829772414
91 101 -0.088
91 115 0.0101953765902711
91 119 0.0107201373543458
91 129 0.0170429445362631
91 141 0.0107197122176997
91 156 0.0154505153994693
91 160 -0.064
91 172 0.00512260680614529
91 184 0.00934075052216128
91 192 -0.053
91 229 -0.052
91 249 -0.065
91 269 -0.064
91 310 0.0069760089308743
91 334 0.00964245064158423
91 379 -0.083
91 380 -0.101
91 408 -0.060
91 409 -0.065
91 430 -0.066
91 442 0.0125166672242873
91 445 -0.100
91 446 -0.104
91 450 0.0186364369579333
91 458 0.0136743208831828
91 464 0.00898192032029644
91 469 -0.131
91 470 -0.096
91 471 -0.073
91 472 -0.068
91 476 -0.062
91 477 -0.076
92 101 -0.091
92 119 0.0139373839337184
92 148 -0.095
92 154 -0.142
92 165 -0.110
92 171 -0.088
92 181 -0.066
92 185 -0.057
92 192 -0.070
92 196 -0.069
92 205 -0.063
92 207 -0.120
92 213 -0.064
92 228 -0.073
92 236 -0.070
92 266 -0.063
92 267 -0.057
92 270 -0.100
92 277 -0.063
92 278 -0.060
92 289 -0.066
92 300 -0.066
92 311 -0.103
92 317 -0.082
92 338 -0.084
92 351 -0.056
92 359 -0.095
92 364 -0.081
92 372 -0.087
92 373 -0.073
92 377 -0.102
92 379 -0.078
92 380 -0.121
92 386 -0.098
92 413 -0.062
92 417 -0.060
92 418 -0.063
92 419 0.0222749828302941
92 426 -0.075
92 436 -0.102
92 437 -0.088
92 438 -0.101
92 441 -0.101
92 442 -0.096
92 444 -0.067
92 445 -0.093
92 447 -0.074
92 451 -0.059
92 455 -0.068
92 456 -0.073
92 458 -0.081
92 459 -0.067
92 465 -0.081
92 470 -0.102
92 471 -0.095
92 472 -0.103
92 473 -0.086
92 474 -0.088
92 476 -0.078
92 477 -0.086
93 94 0.0175005333220479
93 96 0.0169460211281225
93 98 0.0176086432539422
93 99 0.0112800428392156
93 100 0.014794984816597
93 101 -0.083
93 102 0.0106578004152913
93 110 0.0105862398351222
93 113 0.014384388935478
93 115 0.0119726457213424
93 121 0.0108976117551178
93 124 -0.068
93 128 -0.063
93 129 0.0153700714555747
93 132 0.0103007238062635
93 141 0.0120170339143899
93 153 0.0148032320775235
93 156 0.0108245801895495
93 163 -0.066
93 165 -0.122
93 166 -0.127
93 167 0.0194366341298503
93 168 -0.113
93 186 -0.077
93 187 0.011702550413581
93 190 -0.074
93 197 -0.080
93 199 -0.084
93 203 -0.061
93 204 -0.067
93 207 -0.121
93 208 -0.072
93 211 -0.075
93 218 -0.073
93 219 -0.060
93 220 -0.072
93 225 -0.082
93 227 -0.060
93 230 -0.079
93 231 -0.098
93 235 -0.128
93 239 0.0146277487381603
93 240 -0.225
93 246 -0.078
93 247 -0.063
93 251 -0.070
93 257 -0.067
93 258 -0.072
93 273 -0.087
93 278 -0.073
93 307 -0.159
93 308 -0.071
93 309 0.0124125166200548
93 311 -0.091
93 313 0.0144684561744507
93 316 0.0109274038640088
93 320 0.0116273252577584
93 323 -0.083
93 326 -0.058
93 330 -0.080
93 332 -0.075
93 339 -0.102
93 342 -0.073
93 344 -0.073
93 350 -0.060
93 356 0.008896565600577
93 363 -0.102
93 364 -0.073
93 365 -0.127
93 370 0.0117806651249013
93 374 -0.091
93 379 -0.141
93 380 -0.112
93 381 0.0136717872925387
93 385 -0.077
93 410 -0.063
93 414 0.0091839486809851
93 419 -0.100
93 421 -0.086
93 422 -0.075
93 425 -0.084
93 428 0.0137590134931005
93 429 0.0179105689371106
93 431 -0.119
93 435 -0.150
93 437 0.0100002624374931
93 439 -0.071
93 440 -0.096
93 446 -0.079
93 447 -0.088
93 448 -0.167
93 454 -0.079
93 455 0.0123073216549984
93 469 -0.192
93 470 -0.179
93 471 -0.152
93 472 -0.141
93 473 -0.109
93 474 -0.067
93 477 -0.089
94 95 0.010048357910634
94 96 0.01602888270064
94 104 0.00978977049357689
94 123 0.0152532047601799
94 129 0.0145692318212106
94 141 -0.066
94 154 -0.081
94 175 0.0118156185499147
94 189 0.0107246626489698
94 202 0.0114647053736504
94 207 -0.086
94 231 -0.072
94 235 -0.070
94 240 -0.087
94 250 0.0140130618885908
94 256 -0.092
94 257 -0.067
94 306 -0.074
94 307 -0.180
94 311 -0.145
94 312 -0.075
94 339 -0.101
94 340 -0.062
94 345 0.0126305493861
94 347 0.012652431561362
94 348 0.0136726738876083
94 363 -0.071
94 365 -0.095
94 366 -0.092
94 367 -0.074
94 372 0.0118074303036115
94 376 -0.086
94 377 -0.089
94 378 -0.093
94 379 -0.117
94 380 -0.128
94 382 -0.078
94 414 -0.090
94 421 -0.065
94 422 -0.073
94 424 0.0129022334315765
94 425 -0.101
94 428 -0.073
94 430 -0.074
94 438 -0.075
94 440 -0.073
94 441 -0.084
94 445 -0.133
94 446 -0.096
94 449 -0.078
94 452 0.0118524657173221
94 454 -0.095
94 468 -0.097
94 469 -0.098
94 470 -0.083
94 471 -0.094
94 477 -0.060
95 96 0.0177610660864515
95 99 0.0101711256715956
95 101 0.0100616265575991
95 108 0.0100347301620099
95 110 0.00635221864877122
95 112 0.0155149821014468
95 114 0.0125994945383355
95 115 0.00743813014674402
95 118 0.00764946856036035
95 127 0.0262875655327373
95 129 0.00933523423487579
95 130 0.0134970024325786
95 132 0.00968969777726686
95 133 0.00547409257551953
95 134 0.0105448784629965
95 141 0.00695123077556491
95 144 0.0117770520122058
95 145 0.00817210952913732
95 157 0.0209942963193534
95 163 0.0103580809228917
95 166 0.0172500269737354
95 181 0.0045179253664488
95 182 0.00988252239917511
95 183 0.00980707710743846
95 184 0.00307116903938901
95 186 0.00556034995582095
95 187 0.0114692869457067
95 188 0.0179906293742102
95 189 0.0074361034759345
95 196 -0.066
95 199 0.00906451342298556
95 200 0.0158968421052818
95 206 0.00595671736464873
95 208 0.00563672649972572
95 210 0.00782874305557154
95 212 0.00512691374519334
95 214 0.00549286053530024
95 223 0.00667364238603354
95 226 0.0121693148845668
95 235 0.00983214697039773
95 243 -0.066
95 244 0.0067377143767031
95 245 0.00455648662606044
95 249 0.0191453718160118
95 255 0.0048885223772091
95 258 0.00837534493999351
95 260 0.0145236228134953
95 269 0.0185946000400209
95 274 0.00797569552703892
95 275 0.0164232153581907
95 276 0.0279260001217079
95 277 0.00458942823282002
95 285 0.00701915246370416
95 286 0.00414366516493981
95 287 0.0119259095772354
95 293 0.0032666965522799
95 303 0.00653058206053146
95 307 -0.121
95 309 -0.071
95 315 0.00858246023343408
95 327 0.00722784003034211
95 330 -0.092
95 331 0.0187795038583755
95 334 0.0112932272254613
95 339 -0.068
95 343 0.0120682237805984
95 356 0.00608530425500579
95 362 0.00765392395309429
95 367 -0.099
95 376 -0.142
95 378 -0.096
95 390 0.00300301465761425
95 392 0.011049801327573
95 393 0.0111280687766742
95 402 0.0106918933856639
95 408 0.0140003669684022
95 410 0.0171990633102537
95 419 0.00790881168075883
95 437 0.0134503224121954
95 438 -0.067
95 442 -0.064
95 443 0.00556913098013352
95 446 -0.073
95 452 0.00789821365645897
95 468 -0.087
95 469 -0.070
95 470 -0.076
95 471 -0.081
96 97 0.0124346746004216
96 99 0.0114712203778251
96 100 0.0154725046246385
96 102 0.0191384615758596
96 103 0.0224623240199894
96 110 0.0101966273051895
96 115 0.0232239385735822
96 117 0.0133373755283067
96 123 0.00826979313005963
96 127 0.0130722127205778
96 129 0.0158708241294372
96 131 -0.065
96 137 0.00808950235414277
96 141 0.0175754078445833
96 149 -0.063
96 154 -0.141
96 165 -0.159
96 167 0.0128751432069223
96 168 -0.093
96 176 -0.095
96 180 -0.064
96 185 -0.070
96 187 0.00854691691077423
96 190 -0.065
96 194 -0.060
96 195 -0.062
96 196 -0.103
96 197 -0.072
96 200 0.01285485282792
96 203 -0.054
96 204 -0.060
96 207 -0.106
96 215 -0.075
96 216 -0.084
96 217 -0.080
96 218 -0.065
96 219 -0.054
96 220 -0.065
96 229 -0.061
96 230 -0.070
96 233 -0.065
96 235 -0.072
96 240 -0.229
96 241 -0.099
96 246 -0.078
96 247 -0.065
96 255 0.00919227654409021
96 268 -0.060
96 282 -0.060
96 296 0.00986514268216654
96 304 -0.069
96 307 -0.238
96 309 0.0134751776537624
96 312 -0.125
96 323 -0.074
96 326 -0.054
96 330 -0.078
96 332 -0.071
96 333 -0.065
96 342 -0.065
96 343 -0.086
96 344 -0.066
96 350 -0.054
96 353 -0.060
96 356 0.0127591608202853
96 363 -0.089
96 365 -0.079
96 367 -0.076
96 374 -0.131
96 380 -0.157
96 381 0.0130909941997645
96 382 -0.081
96 383 -0.071
96 388 -0.065
96 400 -0.055
96 401 -0.054
96 411 -0.080
96 412 -0.074
96 413 -0.079
96 414 0.0137089979253675
96 423 -0.061
96 432 -0.100
96 440 -0.115
96 443 0.00831754372078946
96 446 -0.143
96 448 -0.152
96 458 -0.073
96 460 -0.068
96 461 -0.063
96 464 0.00989582378073755
96 465 -0.071
96 469 -0.208
96 470 -0.206
96 471 -0.166
96 472 -0.150
96 473 -0.105
96 474 -0.066
96 477 -0.075
97 100 0.0167318333984529
97 103 0.0119388932768704
97 115 0.0225304320196917
97 128 -0.082
97 131 -0.071
97 134 -0.068
97 141 0.0141411481694958
97 148 -0.080
97 153 0.0175099509497074
97 154 -0.168
97 156 0.0122958963862238
97 163 -0.082
97 171 -0.075
97 174 -0.098
97 180 -0.095
97 187 -0.090
97 188 -0.071
97 190 -0.088
97 191 0.00530847064216974
97 192 -0.090
97 194 -0.080
97 195 -0.064
97 196 -0.093
97 197 -0.099
97 200 -0.076
97 201 -0.074
97 203 -0.071
97 204 -0.081
97 205 -0.101
97 206 -0.083
97 207 -0.128
97 208 -0.072
97 211 -0.077
97 212 -0.075
97 213 -0.085
97 214 -0.081
97 215 -0.077
97 216 -0.091
97 219 -0.072
97 223 -0.071
97 225 -0.081
97 226 -0.114
97 227 -0.071
97 228 -0.082
97 230 -0.071
97 233 -0.087
97 239 -0.081
97 240 -0.197
97 241 -0.093
97 244 -0.073
97 245 0.00991982987021037
97 246 -0.096
97 247 -0.079
97 248 0.0105239107553161
97 250 -0.079
97 251 -0.098
97 252 -0.070
97 254 -0.094
97 265 -0.062
97 266 -0.087
97 267 -0.091
97 268 -0.062
97 272 -0.063
97 278 -0.096
97 283 0.00742855008368668
97 288 -0.097
97 289 -0.090
97 291 -0.078
97 292 -0.085
97 293 -0.098
97 295 -0.078
97 297 -0.086
97 298 -0.097
97 299 -0.062
97 306 0.0128126134467174
97 307 -0.177
97 309 0.0108836246467712
97 311 -0.104
97 313 0.0102192527902425
97 314 0.0135664769729324
97 319 -0.060
97 325 -0.116
97 329 -0.061
97 333 -0.070
97 337 -0.099
97 338 -0.089
97 341 -0.063
97 342 -0.088
97 343 -0.098
97 344 -0.077
97 347 -0.068
97 349 -0.077
97 351 -0.072
97 354 -0.077
97 355 -0.085
97 362 -0.092
97 363 -0.184
97 370 0.0119915671517232
97 379 -0.202
97 380 -0.075
97 382 -0.138
97 385 -0.085
97 388 -0.074
97 390 -0.066
97 395 -0.065
97 402 -0.078
97 403 0.0123444900931751
97 408 -0.070
97 409 -0.088
97 413 -0.086
97 416 -0.074
97 420 -0.097
97 421 0.0138333589684906
97 422 -0.109
97 426 -0.066
97 432 -0.076
97 435 -0.111
97 445 -0.078
97 446 -0.136
97 447 0.0119961549337588
97 448 -0.100
97 453 0.0101192582810805
97 454 -0.139
97 460 -0.161
97 463 -0.100
97 469 -0.178
97 470 -0.212
97 471 -0.145
97 472 -0.185
97 473 -0.111
97 474 -0.168
97 475 -0.119
97 476 -0.154
97 477 -0.133
97 478 -0.080
97 480 -0.074
98 99 0.0143359488134718
98 100 0.0142253727515346
98 102 0.016275236227382
98 111 0.0101091791069762
98 115 0.0131243089226081
98 118 0.0146893667518764
98 119 0.0128415402291595
98 123 0.0129855774747597
98 126 0.0110121737067797
98 136 0.0118444316549086
98 137 0.0106458446706194
98 141 0.0202404437826661
98 148 -0.071
98 156 0.00910733817600924
98 166 -0.089
98 167 0.0174921723320281
98 176 -0.064
98 187 0.00821302997156552
98 198 0.00623979299810174
98 200 0.0172046488897965
98 207 -0.089
98 210 -0.053
98 221 0.00899491039252855
98 232 -0.081
98 239 0.0205296778352367
98 240 -0.097
98 244 0.0139709661867951
98 245 0.0092147657778916
98 265 0.00771490375168149
98 276 0.0134912034418183
98 283 0.0119934481608375
98 287 -0.063
98 300 0.00724091880209978
98 307 -0.076
98 322 0.00963003636164347
98 330 0.00964775705046047
98 332 -0.072
98 364 0.0102228073431258
98 365 -0.069
98 368 0.00827052609415461
98 382 -0.069
98 419 -0.071
98 429 0.00793508358321257
98 434 -0.079
98 437 0.0145792083267145
98 458 -0.076
98 464 0.00967719656219551
98 469 -0.122
98 470 -0.081
98 471 -0.085
99 110 0.01649723810362
99 117 0.0098016355974496
99 120 0.0173105524451828
99 126 0.0144283432432828
99 130 0.00762409329167181
99 133 0.0100535404782595
99 137 0.012696865480548
99 143 0.0125606567204844
99 153 -0.128
99 158 0.0131122572318743
99 162 0.0160812662175763
99 170 -0.078
99 176 -0.079
99 177 -0.065
99 179 -0.062
99 187 0.00564125155547511
99 200 0.00770672216964133
99 211 -0.061
99 213 -0.064
99 225 -0.060
99 230 -0.059
99 238 0.0106456062116141
99 239 0.0107077848679808
99 240 -0.106
99 243 -0.091
99 244 0.00960475538188534
99 255 0.00825637446239208
99 270 0.012617361764825
99 275 0.00846462637183743
99 290 0.0138491761344649
99 294 0.0166559746749152
99 307 -0.113
99 310 0.00709477245904802
99 312 0.00939837398424386
99 316 -0.074
99 323 -0.061
99 327 0.0108770411725683
99 345 -0.060
99 346 0.0176149021980531
99 356 0.0101879862203588
99 363 -0.069
99 364 0.0101499565338135
99 365 -0.074
99 372 0.00896477338423069
99 376 -0.086
99 379 -0.079
99 380 -0.129
99 387 0.0107177848440711
99 395 0.00853761906103087
99 411 -0.075
99 413 -0.063
99 417 -0.059
99 421 -0.099
99 429 0.0112842479911672
99 435 -0.083
99 437 0.0143304176712075
99 439 -0.070
99 441 -0.110
99 444 -0.077
99 445 -0.099
99 446 -0.110
99 450 0.0155946487538326
99 452 0.010116639197697
99 468 -0.092
99 469 -0.169
99 471 -0.067
99 472 -0.130
99 473 -0.086
99 474 -0.106
99 475 -0.088
99 476 -0.076
99 477 -0.076
100 103 0.0180979868367854
100 106 -0.083
100 115 0.0161403024446146
100 116 -0.072
100 119 0.0115404883189939
100 127 -0.074
100 130 -0.071
100 141 0.0129361678308047
100 153 0.0109058440145763
100 154 -0.081
100 156 0.0105656360659194
100 162 -0.068
100 165 -0.111
100 166 -0.072
100 167 0.0180990077011295
100 168 -0.136
100 169 -0.064
100 170 -0.070
100 174 -0.066
100 176 -0.136
100 181 -0.095
100 183 -0.078
100 184 -0.064
100 186 -0.085
100 188 -0.066
100 189 -0.102
100 190 -0.070
100 195 -0.069
100 203 -0.070
100 207 -0.136
100 210 -0.109
100 212 -0.103
100 213 -0.090
100 216 -0.069
100 217 -0.068
100 220 -0.065
100 224 -0.091
100 225 -0.090
100 234 -0.067
100 235 -0.092
100 239 -0.077
100 240 -0.169
100 242 -0.093
100 246 -0.093
100 247 -0.076
100 252 -0.114
100 259 -0.071
100 269 -0.115
100 270 -0.115
100 277 -0.087
100 282 -0.070
100 285 -0.077
100 288 -0.094
100 289 -0.067
100 291 -0.074
100 295 -0.074
100 297 -0.071
100 298 -0.070
100 299 -0.061
100 301 -0.083
100 302 -0.082
100 307 -0.126
100 311 -0.082
100 312 -0.081
100 313 0.0127788833164464
100 315 -0.073
100 317 -0.080
100 319 -0.060
100 324 -0.067
100 327 -0.100
100 329 -0.060
100 330 -0.107
100 332 -0.072
100 335 -0.068
100 336 -0.076
100 338 -0.146
100 343 -0.100
100 346 -0.071
100 358 -0.081
100 359 -0.105
100 361 -0.067
100 362 -0.070
100 363 -0.131
100 365 -0.096
100 373 -0.085
100 374 -0.112
100 380 -0.099
100 382 -0.090
100 385 -0.074
100 388 -0.084
100 393 -0.077
100 408 -0.092
100 410 -0.087
100 412 -0.082
100 413 -0.064
100 416 -0.143
100 417 -0.070
100 419 -0.095
100 420 -0.111
100 422 -0.076
100 431 0.0119234446299796
100 434 -0.111
100 436 -0.071
100 443 -0.095
100 448 -0.104
100 452 -0.074
100 454 -0.071
100 457 -0.062
100 458 -0.070
100 460 -0.087
100 461 -0.068
100 462 -0.089
100 468 0.0147738980910407
100 469 -0.183
100 470 -0.173
100 471 -0.141
100 472 -0.142
100 473 -0.080
100 474 -0.096
100 475 -0.105
100 477 -0.126
101 105 -0.054
101 115 -0.082
101 121 -0.069
101 125 -0.093
101 135 -0.063
101 138 -0.078
101 140 -0.073
101 141 -0.099
101 142 -0.064
101 147 -0.115
101 152 -0.096
101 153 -0.179
101 154 -0.106
101 155 -0.115
101 156 -0.147
101 160 -0.073
101 162 -0.076
101 164 -0.083
101 165 -0.123
101 166 -0.073
101 167 -0.079
101 168 -0.105
101 170 -0.076
101 171 -0.066
101 176 -0.066
101 183 -0.071
101 187 -0.066
101 188 -0.071
101 190 -0.075
101 193 -0.112
101 194 -0.069
101 196 -0.067
101 203 -0.063
101 204 -0.068
101 205 -0.084
101 206 -0.063
101 207 -0.082
101 212 -0.085
101 213 -0.081
101 214 -0.082
101 215 -0.090
101 216 -0.098
101 217 -0.073
101 220 -0.074
101 224 -0.097
101 227 -0.062
101 228 -0.086
101 229 -0.066
101 231 -0.076
101 232 -0.083
101 235 -0.099
101 236 -0.075
101 237 -0.069
101 238 -0.065
101 239 -0.077
101 240 -0.114
101 241 -0.070
101 242 0.0093721370445426
101 257 -0.094
101 258 0.00719866368568664
101 263 -0.108
101 266 -0.073
101 267 -0.076
101 271 -0.073
101 273 -0.068
101 279 -0.065
101 283 -0.070
101 284 -0.074
101 289 -0.065
101 290 -0.066
101 291 -0.067
101 292 -0.072
101 293 -0.083
101 295 -0.067
101 296 -0.076
101 297 -0.073
101 298 -0.070
101 299 -0.054
101 300 -0.076
101 301 -0.096
101 302 -0.062
101 304 -0.090
101 305 -0.068
101 306 -0.124
101 307 -0.195
101 308 -0.149
101 309 -0.119
101 310 -0.106
101 311 -0.142
101 313 -0.072
101 314 -0.085
101 316 -0.133
101 317 -0.081
101 319 -0.053
101 320 -0.097
101 325 -0.092
101 326 -0.061
101 327 -0.065
101 330 -0.108
101 332 -0.103
101 336 -0.110
101 337 -0.073
101 338 -0.077
101 340 -0.081
101 352 -0.054
101 353 -0.069
101 355 -0.081
101 359 -0.082
101 361 -0.106
101 363 -0.205
101 364 -0.091
101 365 -0.152
101 366 -0.196
101 367 -0.130
101 368 -0.114
101 371 -0.073
101 373 -0.098
101 374 -0.082
101 376 -0.094
101 377 -0.153
101 378 -0.096
101 379 -0.135
101 380 -0.234
101 382 -0.077
101 386 -0.135
101 387 -0.078
101 388 -0.077
101 392 -0.077
101 397 -0.071
101 398 -0.068
101 399 -0.073
101 400 -0.062
101 401 -0.062
101 403 -0.126
101 405 -0.085
101 406 -0.054
101 409 -0.092
101 411 -0.066
101 414 -0.109
101 415 -0.103
101 416 -0.157
101 419 -0.105
101 420 -0.120
101 421 -0.136
101 422 -0.160
101 423 -0.068
101 425 -0.111
101 427 -0.099
101 428 -0.088
101 429 -0.125
101 430 -0.107
101 431 -0.167
101 432 -0.093
101 433 -0.099
101 434 -0.104
101 435 -0.111
101 437 -0.070
101 438 -0.165
101 439 -0.141
101 440 -0.154
101 441 -0.154
101 442 -0.187
101 443 -0.082
101 444 -0.155
101 445 -0.121
101 446 -0.116
101 447 -0.144
101 448 -0.148
101 449 -0.108
101 450 -0.102
101 453 -0.184
101 455 -0.151
101 456 -0.116
101 457 -0.059
101 461 -0.073
101 462 -0.101
101 464 -0.068
101 465 -0.081
101 468 -0.095
101 469 -0.211
101 470 -0.146
101 471 -0.107
101 472 -0.159
101 473 -0.096
101 474 -0.071
101 475 -0.116
101 476 -0.109
101 477 -0.122
101 480 -0.061
102 103 0.0333291827552999
102 104 0.0157060258561004
102 105 0.0125047707727209
102 107 0.0160189120302857
102 109 0.0208830201761114
102 110 0.0149039551587613
102 111 0.0172475576780831
102 115 0.0198378849141042
102 117 0.0190919501395425
102 118 0.0119185593793869
102 119 0.0284044061565821
102 120 0.0118527599437217
102 121 0.0165982331572572
102 122 0.0166099297386793
102 123 0.0240625784324478
102 124 0.0229133502544229
102 126 0.01270203765001
102 132 0.0138374906082367
102 138 0.0119922295477692
102 141 0.0107384444926121
102 142 0.0129007057123779
102 145 0.0175809856232464
102 146 0.0184571131979491
102 147 0.010521558338692
102 149 0.0219335295627286
102 151 0.0134763594941532
102 156 0.0067520624258973
102 157 0.00889636576646881
102 159 0.0111517619414831
102 162 0.0119394716453497
102 165 -0.073
102 167 0.0118566611612926
102 168 -0.088
102 178 0.0102907848637982
102 188 -0.054
102 190 0.00659078918235884
102 193 0.0116683251743301
102 207 -0.124
102 214 -0.059
102 215 -0.050
102 216 -0.054
102 217 -0.052
102 223 -0.051
102 225 -0.054
102 226 -0.075
102 229 -0.052
102 232 -0.115
102 240 -0.141
102 241 -0.099
102 245 0.00515964286784513
102 248 0.00665801557075142
102 252 -0.063
102 271 -0.072
102 289 -0.052
102 301 -0.062
102 307 -0.116
102 312 -0.076
102 315 -0.060
102 317 0.0112719457920918
102 338 -0.091
102 362 -0.075
102 363 -0.094
102 367 -0.085
102 374 -0.107
102 376 -0.099
102 377 -0.093
102 380 -0.126
102 382 -0.109
102 384 -0.065
102 393 -0.066
102 404 0.01482872932012
102 414 0.00746283439297126
102 419 -0.078
102 420 -0.069
102 422 -0.079
102 424 0.0102501077415436
102 434 -0.127
102 437 -0.070
102 440 -0.133
102 448 -0.137
102 452 -0.055
102 453 -0.097
102 454 -0.104
102 458 -0.067
102 460 -0.090
102 469 -0.183
102 470 -0.153
102 471 -0.118
102 472 -0.082
102 473 -0.085
102 474 -0.094
102 475 -0.085
102 476 -0.089
102 477 -0.076
103 107 0.00573138409689298
103 109 0.0095504154033547
103 115 0.0151382302590824
103 117 0.0195943347196054
103 119 0.02042818867826
103 120 0.01488827856171
103 124 0.0106269348449801
103 129 0.00755392133790761
103 132 0.0116528462101128
103 145 0.017667154116591
103 146 0.00825297692927811
103 148 -0.090
103 149 0.0101811515355956
103 153 0.0106585209603048
103 154 -0.154
103 156 0.0120291752357848
103 157 0.00906822857914107
103 162 0.0113884034913519
103 167 0.0121173404263114
103 168 -0.075
103 172 0.00503679541276141
103 188 -0.067
103 207 -0.088
103 215 -0.065
103 216 -0.078
103 217 -0.068
103 219 -0.060
103 220 -0.074
103 227 -0.061
103 229 -0.087
103 230 -0.081
103 231 -0.097
103 232 -0.086
103 235 -0.100
103 239 -0.078
103 240 -0.205
103 241 -0.096
103 246 -0.088
103 247 -0.074
103 248 0.00977694335068054
103 253 -0.071
103 254 -0.066
103 257 0.0099464012935099
103 267 -0.062
103 270 0.00646393181704553
103 291 -0.060
103 292 -0.067
103 295 -0.061
103 297 -0.068
103 298 -0.076
103 303 0.0103399239054387
103 305 -0.062
103 307 -0.181
103 310 0.00821420981786506
103 312 -0.107
103 313 0.0114034573052882
103 320 0.00553924680249063
103 337 -0.074
103 356 0.00597499661623991
103 365 -0.076
103 367 -0.144
103 368 0.00963294036575601
103 369 -0.064
103 370 0.00741702154842379
103 372 0.00948872898882236
103 379 -0.196
103 380 -0.125
103 382 -0.159
103 386 -0.087
103 400 0.00720362097568769
103 409 -0.070
103 427 0.0105893735961794
103 429 0.00914077676759456
103 434 -0.074
103 440 -0.104
103 441 -0.137
103 446 -0.074
103 448 -0.152
103 454 -0.118
103 457 -0.059
103 459 0.00940721302027612
103 460 -0.075
103 465 -0.093
103 467 0.0127894680156087
103 469 -0.224
103 470 -0.185
103 471 -0.152
103 472 -0.165
103 473 -0.135
103 474 -0.130
103 475 -0.095
103 476 -0.090
103 477 -0.076
104 105 0.0194265303777205
104 106 0.0133864302549137
104 107 0.016059213197478
104 109 0.0159428465023198
104 110 0.0139576157920637
104 111 0.017987007989288
104 117 0.0173119049199758
104 118 0.017388461022304
104 120 0.020218306986922
104 123 0.0210171699027259
104 124 0.0211448840319722
104 125 0.00858055269637882
104 126 0.00974672790175153
104 128 0.0222423590568775
104 129 0.00769361490876446
104 138 0.00788777408662639
104 145 0.00771214851492086
104 146 0.0183337494213282
104 149 0.0231469165416419
104 151 0.0114654014715784
104 161 0.0206220256644764
104 162 0.011667380948402
104 164 0.0143384106546101
104 167 0.00917564615311221
104 169 0.0194976575202513
104 170 0.013252345189409
104 172 0.0166744650677249
104 174 0.0139800194644724
104 177 0.011765339264821
104 179 0.0162375727997237
104 181 0.0249802348384855
104 182 0.0125346704138957
104 184 0.00859152388961153
104 185 0.0162286042543063
104 186 0.017882443433368
104 187 0.00659606826582977
104 189 0.0110448509109879
104 190 0.0140369024670206
104 191 0.0163264901525009
104 192 0.0130573935659801
104 194 0.0173617493246227
104 195 0.018883568728461
104 197 0.0115590919241109
104 198 0.0100011097358574
104 203 0.0137237496077106
104 204 0.0150762850430632
104 205 0.0114183602816977
104 206 0.009240010699939
104 208 0.00888060143634537
104 210 0.00665120685737643
104 211 0.0102756559766062
104 212 0.00668533690546571
104 240 -0.062
104 250 0.0158512377340145
104 307 -0.086
104 317 0.00899244882023741
104 322 0.00858404254836483
104 325 -0.063
104 339 -0.064
104 359 0.00668655163335274
104 367 -0.059
104 376 -0.071
104 378 0.00975791739208871
104 379 -0.059
104 381 -0.050
104 395 0.00476999863753878
104 424 0.0095509117549007
104 435 -0.071
104 436 0.00589632349291245
104 441 -0.066
104 445 -0.065
104 446 -0.077
104 447 -0.078
104 453 -0.063
104 469 -0.061
105 106 0.0111641626456513
105 107 0.0283024482704623
105 109 0.0277215880087353
105 110 0.0121417346244188
105 111 0.0163186268813667
105 112 0.0107040160917584
105 114 0.0136472815953611
105 115 0.00761351585351383
105 117 0.00944693303485508
105 118 0.01457723707415
105 120 0.0101506657400766
105 123 0.00909724080706662
105 124 0.0173570085704518
105 126 0.00633048736613546
105 128 0.0184561512344721
105 129 0.00589979294727567
105 131 0.0210291962715519
105 132 0.00712384643899489
105 133 0.00488553929054846
105 134 0.0148465938937431
105 135 0.0163577124045977
105 137 0.00712795948630351
105 138 0.0100637023565494
105 139 0.011727963229335
105 142 0.0175290411799277
105 143 0.00982975690421876
105 144 0.00759061622729629
105 145 0.0109749719870037
105 146 0.0322703234549303
105 147 0.00820173980337153
105 149 0.0299944609770769
105 150 0.0200302738997357
105 151 0.0267784381141768
105 152 0.00662092852311565
105 155 0.00673747726759261
105 156 0.00900337473584702
105 157 0.0083906607720772
105 158 0.00618400227147961
105 159 0.00610394166279641
105 161 0.018984250063762
105 162 0.0219903355017287
105 163 0.00847164496607738
105 164 0.0260843703121497
105 167 0.00441600936105451
105 169 0.0175252179056128
105 172 0.00927311105558101
105 173 0.0107957625038302
105 174 0.0177045113175363
105 177 0.00988570848559523
105 179 0.0132495176615099
105 181 0.0111805168698429
105 182 0.0100589526204574
105 184 0.00479818396617322
105 185 0.0139907341440239
105 186 0.00811352977507341
105 187 0.00523344092365505
105 190 0.0122201079772659
105 191 0.0242228332582224
105 192 0.0114595772351514
105 193 0.00854929643629754
105 194 0.0150653879274768
105 195 0.0157151244787386
105 197 0.0102828294451655
105 198 0.00640293162970091
105 199 0.00800699040521994
105 203 0.0126079071315092
105 204 0.0129246274421094
105 205 0.00984297641462646
105 206 0.00855521782984047
105 208 0.00809789556287207
105 209 0.00700696819166625
105 210 0.005240524936459
105 211 0.00928672319436178
105 212 0.00586319967525571
105 308 -0.062
105 326 0.0253049661257113
105 394 0.0159265872454456
105 396 0.015719104939727
105 397 0.00903849017424191
105 407 0.0148223173007668
105 411 0.00962340367053491
105 418 0.0120728081647544
105 429 -0.049
105 435 -0.063
105 441 -0.065
105 469 -0.054
106 107 0.0196135419763655
106 109 0.017917010154457
106 110 0.0154630759413059
106 111 0.0224249788599831
106 112 0.00783172931048264
106 118 0.0215521279977911
106 120 0.0167201570061714
106 122 0.0141320190879611
106 123 0.021145852461838
106 128 0.0179860218723221
106 129 0.0165560655394985
106 146 0.00954119798227718
106 153 -0.089
106 161 0.0117898976658867
106 162 0.0170440985744608
106 169 0.0106776242297246
106 172 0.00664525925371057
106 174 0.00991711308659997
106 177 0.00837383919709908
106 179 0.0104904352963298
106 181 0.00893810654638148
106 182 0.0142783198848036
106 185 0.0128200953000629
106 194 0.00922694191208601
106 195 0.0102381301752792
106 199 0.00909494429300429
106 203 0.00757078414071143
106 204 0.00804764474587909
106 209 0.00943481639962227
106 210 0.00604016606885044
106 245 -0.063
106 253 0.00810199465551444
106 273 -0.057
106 275 0.00804070993822888
106 301 -0.056
106 306 -0.077
106 307 -0.095
106 325 -0.068
106 327 0.0145808922405676
106 336 -0.066
106 339 -0.105
106 349 0.0084964724167491
106 363 -0.077
106 366 -0.080
106 367 -0.077
106 376 -0.086
106 386 -0.071
106 404 0.0154954246885339
106 413 0.0134283803715
106 414 -0.070
106 419 -0.082
106 421 -0.052
106 422 -0.115
106 430 -0.072
106 432 -0.064
106 437 0.00737141684024733
106 439 -0.094
106 440 -0.075
106 441 -0.095
106 442 -0.092
106 444 -0.082
106 445 -0.087
106 446 -0.102
106 447 -0.136
106 448 -0.093
106 453 -0.111
106 467 -0.074
106 468 -0.069
106 469 -0.104
106 470 -0.078
106 471 -0.068
106 472 -0.062
106 473 -0.052
106 474 -0.054
106 476 -0.051
107 109 0.0334170931108857
107 110 0.016626248405608
107 111 0.0264693539243289
107 112 0.0168448841771665
107 114 0.0107110031727011
107 115 0.00902812135521286
107 117 0.0153268244310808
107 118 0.0250527753879327
107 120 0.0168414117230932
107 122 0.0157087828237914
107 123 0.0163781679784535
107 124 0.0154462343389718
107 128 0.0151350754321652
107 129 0.0146266931895042
107 131 0.0182105026150276
107 133 0.00844907901921101
107 134 0.013104785259182
107 135 0.012566684787861
107 137 0.00469991404668167
107 141 0.00803914485653839
107 142 0.015662592839145
107 143 0.00836565597630304
107 145 0.0137925887908753
107 146 0.0283494463735685
107 147 0.00633874323727477
107 148 0.00915435574160402
107 149 0.0254109273667739
107 150 0.0155338307627472
107 151 0.0164522746481642
107 153 -0.084
107 155 0.00787242763550578
107 156 0.00506890496420155
107 161 0.0145594072492156
107 162 0.0179125644930275
107 164 0.0225763673945735
107 169 0.012971640665236
107 172 0.00585353585526977
107 173 0.00871638290466672
107 174 0.0144026408653579
107 177 0.00591095339637572
107 179 0.0100221019169542
107 181 0.00684323402325646
107 182 0.0174814216938767
107 183 0.0153862965767418
107 185 0.0104819025689251
107 186 0.00479099240763531
107 187 0.00488272241895339
107 190 0.00879312376586635
107 191 0.010975182550269
107 192 0.00808724184497415
107 194 0.0110797168044359
107 195 0.0125017038385401
107 197 0.00803327957458874
107 198 0.00616348737591678
107 199 0.00528095909736653
107 203 0.00923931069994746
107 204 0.00958895109913386
107 205 0.00737865156868809
107 206 0.00683937755668646
107 208 0.005695973548431
107 209 0.00670914201852035
107 211 0.00672174831286727
107 212 0.00403390858163197
107 221 0.00646894054839118
107 240 -0.070
107 248 -0.061
107 276 0.013008808408903
107 307 -0.079
107 308 -0.071
107 314 -0.058
107 316 -0.052
107 321 0.00461785026081731
107 338 0.00584974534317239
107 339 -0.069
107 363 -0.064
107 367 -0.066
107 376 -0.076
107 384 -0.051
107 394 0.0138261393687855
107 396 0.0126653967022878
107 397 0.00783014564717016
107 404 0.0135957938879054
107 416 -0.064
107 418 0.0107488197815664
107 420 0.000621125396099644
107 422 -0.090
107 427 -0.068
107 429 -0.061
107 443 0.00558226313796844
107 445 -0.089
107 456 -0.067
107 468 -0.085
107 469 -0.068
107 478 0.00754353805015395
108 127 0.00957708674275517
108 130 0.0106700739562102
108 147 0.00599635848145652
108 164 0.0228091208591024
108 168 0.00652262361662464
108 183 0.00601994163930335
108 208 0.0265263395340085
108 209 0.0173202518309063
108 210 0.0168982437999046
108 211 0.0200781139046675
108 212 0.0143625838769701
108 213 0.0265274717139907
108 214 0.0208679980186172
108 215 0.0236492011957217
108 216 0.0178459908108981
108 217 0.0214363668114891
108 218 0.0233398340608703
108 225 0.0110910730767404
108 228 0.0109426480704887
108 229 0.0245005526137931
108 230 0.0175662767426494
108 231 0.0135783057261377
108 232 0.0167572883798856
108 244 0.0114315683716962
108 245 0.0125677211827272
108 246 0.0186747668431728
108 247 0.0234051839630533
108 249 0.0160246485332708
108 251 0.0166162354443973
108 252 0.0206225098290523
108 253 0.0227084875200454
108 254 0.0227146507485095
108 255 0.0193260637946596
108 258 0.0243980782328249
108 259 0.017174224623184
108 265 0.0262299029881054
108 269 0.00649717808544183
108 299 0.0204410537126743
108 331 0.0125038062319834
108 369 0.0209046704936292
108 376 -0.052
108 381 0.0115501484989632
108 386 -0.061
108 408 0.00665488025685775
108 417 0.0170592465738747
108 436 0.0163598307829328
108 451 0.0234960180894187
108 452 0.0259321473204961
108 463 0.00521706523074368
108 467 -0.058
109 110 0.0202471299631761
109 111 0.0247434179399529
109 112 0.0159472091829027
109 114 0.0103367417324389
109 115 0.00990737236588724
109 117 0.0127903597732558
109 118 0.0223642968555248
109 120 0.0149386829970558
109 122 0.0113046125640742
109 123 0.0223881787380204
109 124 0.0244784402467143
109 128 0.0141126619358266
109 129 0.0179212186274864
109 131 0.0180338759885988
109 134 0.0129010507707974
109 135 0.0131053648588014
109 139 0.0186653823778472
109 140 0.0102991649108763
109 141 0.0088005429182029
109 142 0.0242590493886166
109 143 0.00865039646502543
109 145 0.0169942707900916
109 146 0.03486190879251
109 147 0.00846005629512412
109 148 0.0114832938929817
109 149 0.0334706391385348
109 150 0.0152809640789955
109 151 0.0158583153164849
109 153 -0.084
109 161 0.0128635432992004
109 162 0.0173895869869817
109 164 0.0212391927356661
109 169 0.0110412970526779
109 172 0.00462061820357833
109 173 0.00763530878999998
109 174 0.013192780317132
109 177 0.00485794270623813
109 179 0.0089118372452529
109 181 0.00613411334910028
109 182 0.0157841362346564
109 183 0.0100916960273353
109 185 0.00930483687506423
109 186 0.00443029410404587
109 187 0.00360280525696712
109 190 0.00884341661189432
109 191 0.00980938754815763
109 192 0.00722197945227275
109 194 0.0101929108139904
109 195 0.011490775756478
109 197 0.00704671055272984
109 198 0.0045302709825898
109 203 0.00867421002417745
109 204 0.00897741483536272
109 205 0.00666627072949566
109 206 0.00557841718880255
109 208 0.0051454029719132
109 211 0.0063496463946691
109 212 0.00384740019451659
109 221 0.00565622190311854
109 232 -0.051
109 248 -0.061
109 275 0.00406444746204519
109 276 0.0121551989462566
109 307 -0.077
109 308 -0.068
109 314 -0.057
109 316 -0.053
109 317 -0.055
109 325 -0.074
109 339 -0.070
109 376 -0.078
109 379 0.00688911504890244
109 394 0.0128769504584342
109 396 0.013125932207128
109 397 0.00714191888411881
109 404 0.020428919458836
109 414 -0.053
109 418 0.010234889680136
109 425 -0.073
109 428 -0.055
109 429 -0.063
109 439 -0.069
109 445 -0.093
109 453 -0.068
109 454 -0.069
109 456 -0.067
109 460 -0.062
109 468 -0.086
109 469 -0.068
109 478 0.00609828206198086
110 111 0.0107932905128158
110 112 0.020042612087094
110 113 0.0198954094980169
110 115 0.0164487942279039
110 118 0.0152898655240337
110 120 0.0170847959779188
110 123 0.0173850996190444
110 130 0.00565765321313001
110 137 0.00691985940783085
110 139 0.019971708635525
110 140 0.0183514643836255
110 141 0.00992312641239939
110 142 0.0141179077336367
110 143 0.0146172854590001
110 145 0.00940197913728568
110 146 0.0174681231823427
110 149 0.0180986031925277
110 151 0.0114452516908412
110 153 -0.069
110 157 0.00868304076141615
110 160 0.0202380553256582
110 162 0.0106753489659206
110 164 0.0145435105261568
110 165 -0.067
110 166 0.00910061270294583
110 169 0.00915075862133232
110 172 0.00529691494475816
110 174 0.0126755810920523
110 182 0.00735156636025975
110 183 0.0189567566895548
110 187 0.0154536320434212
110 198 0.00764753138191836
110 200 0.00853564381389634
110 209 0.0173104559459599
110 216 -0.051
110 237 -0.093
110 240 -0.125
110 241 -0.094
110 243 -0.068
110 250 0.0137676219045125
110 275 0.00990432293648148
110 300 0.00838366885343319
110 306 -0.068
110 307 -0.176
110 308 -0.067
110 321 0.00799815899905697
110 339 -0.101
110 347 0.0137175874743258
110 363 -0.093
110 365 -0.070
110 367 -0.113
110 376 -0.136
110 386 -0.108
110 390 0.00248012204126558
110 395 0.00960656116990966
110 397 0.00734822854639544
110 404 0.0141646390713386
110 419 -0.092
110 421 -0.079
110 429 0.0063466253000154
110 430 -0.081
110 432 -0.090
110 435 -0.104
110 437 0.0131532198189871
110 439 -0.067
110 440 -0.089
110 441 -0.083
110 445 -0.092
110 446 -0.144
110 447 -0.090
110 450 -0.066
110 455 0.00900560858979604
110 456 -0.082
110 462 0.0106800265460721
110 468 -0.081
110 469 -0.083
110 470 -0.078
110 471 -0.088
110 472 -0.095
111 115 0.00711192170578482
111 116 -0.074
111 118 0.0285676755643301
111 120 0.0188386732473891
111 122 0.0147552958851505
111 123 0.0180382183664628
111 124 0.0164225356141387
111 128 0.0170734282286789
111 129 0.0165186858067948
111 136 0.0150746923978123
111 142 0.0108099678242917
111 146 0.0154895145130234
111 149 0.0134084583554272
111 161 0.0161389681322397
111 164 0.0241474399842586
111 169 0.0131876791985049
111 172 0.00642241029229446
111 179 0.0122575543543096
111 181 0.00905254134993631
111 182 0.0209911730834585
111 183 0.0134973454261224
111 185 0.0121666588596712
111 186 0.00651647195693347
111 187 0.00681650725975441
111 190 0.0107217716420561
111 191 0.0121374414324493
111 192 0.00989380338784407
111 194 0.0130395099015529
111 195 0.0147164998218172
111 197 0.00905947449825734
111 203 0.0109728296799967
111 204 0.0113234966047194
111 205 0.0090255915765213
111 206 0.00709641663971666
111 208 0.00796124042273794
111 211 0.00820985854142905
111 212 0.00557259911513727
111 221 0.00821972953445072
111 232 -0.055
111 256 -0.063
111 267 0.0107636646350542
111 276 0.0167693187423053
111 314 -0.063
111 316 -0.058
111 367 -0.061
111 376 -0.074
111 384 -0.054
111 388 0.0138304427555016
111 391 0.0178905878823023
111 404 0.0150215692031329
111 414 -0.057
111 416 -0.072
111 422 -0.098
111 439 -0.068
111 440 -0.074
111 448 -0.092
111 454 -0.065
111 469 -0.074
112 114 0.0124055241329943
112 122 0.0157160699731607
112 130 0.00159438368759507
112 131 0.0152821385568458
112 132 0.0135599513022015
112 133 0.0101528174389446
112 134 0.0128573347169741
112 135 0.00994176085374924
112 140 0.00863831384324362
112 142 0.0101718012810105
112 143 0.0142369175955235
112 144 0.0111146722502077
112 145 0.0138505726355402
112 146 0.00978657847677773
112 147 0.00843581143826118
112 150 0.0116316104210706
112 157 0.0131840351435352
112 159 0.0116797217235672
112 162 0.00977346475455567
112 166 0.00759797025236386
112 168 0.0112835295962698
112 169 0.0168714847564202
112 173 0.0158683716124143
112 174 0.011637906637363
112 181 0.00848050298310585
112 183 0.00856332278202106
112 187 0.0181066428122807
112 188 0.0252183417174987
112 189 0.0148466376336311
112 191 0.0045735606399048
112 196 -0.063
112 198 0.0097236117724757
112 200 0.0143921845591198
112 201 -0.083
112 206 0.0153367938489654
112 222 0.00585586190072345
112 224 0.00776286426331379
112 225 0.004855853661704
112 226 0.0146822748165442
112 231 0.00874268497689752
112 235 0.0141651800436523
112 237 -0.071
112 243 -0.069
112 249 0.0077323803084479
112 257 -0.065
112 269 0.0160199808510915
112 270 0.00853353600781296
112 275 0.0228715347515375
112 293 0.010453327658355
112 304 -0.060
112 306 -0.088
112 307 -0.072
112 308 -0.087
112 309 -0.076
112 315 0.0180328822163819
112 330 -0.068
112 334 0.0213478612136932
112 335 0.019775044300971
112 343 0.0223063935779135
112 344 0.0101487516823493
112 362 0.0122656583999835
112 363 -0.068
112 365 -0.066
112 367 -0.101
112 372 0.00363926624118764
112 376 -0.107
112 378 -0.092
112 382 0.00907093283952362
112 383 0.00948124810474077
112 386 -0.075
112 387 0.010478940420199
112 394 0.00969518089111775
112 395 0.00801830249015754
112 396 0.00917987005113889
112 402 0.00501115655866934
112 404 0.0150183111767135
112 409 0.0161228640828222
112 410 0.00730416405545599
112 414 -0.075
112 420 0.0102601258517945
112 432 -0.073
112 433 -0.072
112 435 -0.076
112 439 -0.088
112 441 -0.094
112 446 -0.126
112 462 0.0108692019363164
112 467 -0.085
112 468 -0.093
112 469 -0.105
112 470 -0.062
112 471 -0.059
112 472 -0.055
113 115 0.0156762371311432
113 118 0.0255004409030595
113 153 -0.066
113 164 0.0193486728653189
113 183 0.0116780756807206
113 187 0.0205250202061236
113 205 0.0144764754312267
113 207 -0.052
113 215 0.0157702554658379
113 229 0.0139212935837934
113 244 0.0132742217398772
113 248 -0.048
113 325 -0.057
113 339 -0.055
113 362 0.0126947491181006
113 368 0.0129558748848718
113 376 -0.062
113 409 0.0144520618272445
113 427 -0.056
113 430 -0.072
113 431 -0.062
113 433 -0.056
113 437 0.0172338799561337
113 439 -0.054
113 441 0.0105438991196913
113 446 -0.065
113 447 -0.069
113 467 -0.065
113 468 -0.066
113 474 0.0147214428401507
113 475 0.0122723954722328
113 477 0.013166835045479
114 121 -0.077
114 130 0.0203952940601876
114 131 0.0206678901625441
114 132 0.0230664426541567
114 134 0.0158848797249215
114 135 0.0164532248526576
114 137 0.0148074647516074
114 138 0.0173814043860951
114 142 0.0155100688138725
114 143 0.0156781869758879
114 146 0.0143302842967451
114 149 0.0129327379405404
114 150 0.0167172455908996
114 153 -0.085
114 157 0.0107585574046159
114 161 0.0278904775998132
114 162 0.0191098420866914
114 164 0.0124257682790354
114 166 0.0124402114672619
114 172 0.0198066945680193
114 173 0.0397962015368878
114 174 0.0212048507301127
114 175 0.0127268321995848
114 177 0.0238246679279849
114 184 0.0107100933376763
114 186 0.00755694445950954
114 188 0.0188003750934525
114 193 -0.055
114 199 0.0128467252659173
114 201 -0.073
114 208 0.01377882509852
114 210 0.00632482187980341
114 212 0.0103767592961241
114 224 0.0172945358373486
114 237 -0.081
114 238 -0.058
114 240 -0.066
114 243 -0.055
114 261 0.0230321305265737
114 273 0.0313361746633609
114 285 0.0137840316380548
114 287 0.00832172107306433
114 304 -0.056
114 306 -0.066
114 307 -0.106
114 309 -0.088
114 313 -0.073
114 320 0.00707711294019395
114 322 0.0169193418438848
114 330 -0.053
114 331 0.0285896843135562
114 339 -0.088
114 346 0.0225920444440317
114 362 0.0113915157590173
114 363 -0.073
114 366 -0.063
114 367 -0.080
114 378 -0.074
114 386 -0.070
114 392 0.010158955296383
114 394 0.0144723766014286
114 395 0.00689347465645315
114 396 0.0147707319025044
114 402 0.00971117746777053
114 414 -0.064
114 418 0.0106063381305352
114 422 -0.079
114 428 -0.066
114 431 0.00921601278364537
114 433 -0.066
114 440 -0.086
114 443 0.0100693124702579
114 446 -0.081
114 469 -0.085
115 118 0.00930802067564323
115 119 0.0206708354939724
115 122 0.0112899334388026
115 132 0.00912355527686027
115 140 0.0111828631060008
115 141 0.026805210189683
115 144 0.00837823889761189
115 145 0.0168936752397947
115 146 0.00972401814532619
115 147 0.0200684501091181
115 148 -0.115
115 149 0.0103995029050278
115 151 0.0115862030000082
115 152 0.0241679169060625
115 153 0.0151863311398658
115 154 -0.199
115 156 0.0115895212975429
115 164 0.00792018007806197
115 165 -0.083
115 167 0.0225302145521219
115 182 0.00543828398290015
115 187 0.00648743531099817
115 193 0.00865354359812381
115 196 -0.074
115 200 0.0060312625361369
115 207 -0.175
115 209 0.00643431592062549
115 213 -0.072
115 214 0.00786558238603997
115 219 -0.053
115 220 -0.064
115 229 -0.082
115 230 -0.069
115 232 -0.080
115 240 -0.233
115 241 -0.178
115 245 0.0102254749801869
115 246 -0.066
115 248 0.00786837395598083
115 254 -0.074
115 259 -0.076
115 260 0.0130221507144642
115 263 0.0101603437856062
115 271 -0.067
115 282 -0.061
115 296 0.008653682497378
115 300 0.00636792575899815
115 304 0.00965465146570967
115 306 0.011190141443897
115 307 -0.271
115 309 0.0219538062314785
115 310 0.00923703358817479
115 311 -0.115
115 313 0.0100917408708368
115 316 0.013874092423484
115 320 0.0130123444675707
115 323 -0.074
115 333 -0.064
115 337 -0.067
115 342 -0.065
115 345 -0.080
115 354 -0.062
115 355 -0.061
115 359 -0.105
115 363 -0.170
115 365 -0.126
115 368 0.0160539206275165
115 369 -0.072
115 370 0.0206330045686463
115 373 -0.069
115 374 -0.098
115 377 0.00960572718723429
115 382 -0.109
115 403 0.0199388520830628
115 413 -0.062
115 414 0.00974850155317225
115 416 -0.088
115 421 0.00913938059438436
115 422 -0.067
115 425 0.00869859518604192
115 428 0.00908833030278984
115 429 0.00801248250945998
115 439 0.00864725034664452
115 442 0.0172879310527478
115 443 0.00497562539581706
115 444 0.0211191677407643
115 446 -0.082
115 453 0.0104540919960058
115 455 0.0126918938628972
115 456 0.00903114048789201
115 459 0.0122065457423946
115 460 -0.121
115 465 -0.085
115 469 -0.256
115 470 -0.213
115 471 -0.156
115 472 -0.144
115 473 -0.090
115 475 -0.081
115 476 -0.073
115 477 -0.080
115 478 -0.066
115 480 -0.063
116 117 0.0238779400196197
116 127 -0.063
116 129 -0.076
116 136 -0.067
116 147 -0.133
116 148 -0.117
116 154 -0.093
116 163 -0.113
116 165 -0.186
116 166 -0.090
116 168 -0.144
116 169 -0.068
116 170 -0.092
116 176 -0.099
116 179 -0.072
116 180 -0.085
116 182 -0.091
116 184 -0.071
116 187 -0.093
116 188 -0.072
116 189 -0.103
116 190 -0.074
116 191 -0.074
116 192 -0.094
116 194 -0.068
116 200 -0.082
116 203 -0.061
116 207 -0.128
116 208 -0.089
116 211 -0.075
116 212 -0.074
116 213 -0.090
116 214 -0.068
116 215 -0.066
116 216 -0.078
116 217 -0.094
116 218 -0.074
116 220 -0.075
116 221 -0.085
116 222 -0.061
116 223 -0.085
116 224 -0.077
116 226 -0.080
116 227 -0.061
116 228 -0.096
116 229 -0.082
116 231 -0.107
116 232 -0.097
116 235 -0.132
116 240 -0.176
116 246 -0.081
116 247 -0.064
116 249 -0.091
116 259 -0.069
116 265 -0.061
116 267 -0.080
116 269 -0.105
116 270 -0.083
116 276 -0.075
116 285 -0.067
116 288 -0.080
116 289 -0.074
116 291 -0.067
116 292 -0.074
116 293 -0.086
116 295 -0.068
116 297 -0.075
116 298 -0.083
116 305 -0.068
116 307 -0.169
116 311 -0.069
116 317 -0.084
116 323 -0.084
116 326 -0.059
116 327 -0.075
116 331 -0.070
116 332 -0.080
116 334 -0.067
116 335 -0.077
116 336 -0.102
116 337 -0.081
116 338 -0.102
116 339 -0.105
116 344 -0.074
116 345 -0.065
116 349 -0.075
116 356 -0.093
116 362 -0.117
116 363 -0.141
116 364 -0.101
116 365 -0.142
116 366 -0.103
116 367 -0.071
116 369 -0.092
116 373 -0.074
116 374 -0.162
116 376 -0.069
116 377 -0.071
116 378 -0.093
116 380 -0.129
116 388 -0.065
116 390 -0.090
116 395 -0.079
116 397 -0.065
116 400 -0.062
116 402 -0.074
116 407 -0.065
116 411 -0.090
116 413 -0.087
116 416 -0.096
116 417 -0.066
116 420 -0.078
116 422 -0.086
116 423 -0.067
116 426 -0.071
116 427 -0.097
116 430 -0.089
116 431 -0.109
116 432 -0.079
116 434 -0.070
116 435 -0.097
116 437 -0.069
116 444 -0.080
116 447 -0.163
116 448 -0.070
116 469 -0.215
116 470 -0.179
116 471 -0.117
116 472 -0.122
116 473 -0.121
116 474 -0.095
116 475 -0.092
116 476 -0.142
116 477 -0.088
116 478 -0.090
116 480 -0.073
116 481 -0.060
117 118 0.0161675702106378
117 119 0.0174587029958681
117 120 0.0187458788497774
117 124 0.0111587159773962
117 127 -0.062
117 145 0.0145863081923801
117 146 0.0125576545737072
117 149 0.0135006144141318
117 154 -0.081
117 159 0.0128069867397425
117 165 -0.116
117 168 -0.100
117 186 0.0131964029227982
117 188 -0.066
117 207 -0.101
117 213 -0.061
117 218 -0.050
117 220 -0.050
117 223 -0.058
117 225 -0.059
117 229 -0.065
117 231 -0.071
117 235 -0.103
117 240 -0.143
117 245 0.00595144617949708
117 246 -0.060
117 247 -0.051
117 248 0.00904978348242855
117 252 -0.072
117 269 -0.084
117 279 -0.050
117 288 -0.056
117 289 -0.063
117 292 -0.051
117 293 -0.057
117 297 -0.051
117 298 -0.056
117 307 -0.076
117 314 0.0126950150749676
117 323 -0.057
117 331 -0.062
117 335 -0.075
117 336 -0.085
117 337 -0.061
117 339 -0.086
117 342 -0.050
117 344 -0.051
117 348 0.0130212871908301
117 349 -0.051
117 355 -0.055
117 358 -0.054
117 363 -0.076
117 365 -0.068
117 366 -0.104
117 367 -0.091
117 369 -0.061
117 371 -0.065
117 374 -0.074
117 376 -0.079
117 377 -0.085
117 380 -0.122
117 382 -0.126
117 413 -0.061
117 416 -0.092
117 422 -0.099
117 429 0.00785850388529948
117 441 -0.153
117 446 -0.120
117 448 -0.127
117 449 -0.065
117 454 -0.082
117 459 0.00859991867220639
117 464 0.0132616258620345
117 469 -0.144
117 470 -0.174
117 471 -0.101
117 472 -0.090
117 473 -0.086
117 476 -0.095
118 120 0.017983518784531
118 122 0.0139216412549751
118 123 0.0167848536034281
118 124 0.014372546223078
118 128 0.0180252923942497
118 129 0.0160817017739138
118 145 0.00908874735212585
118 146 0.0130100267618671
118 149 0.0117575871495917
118 153 -0.079
118 161 0.0146106517825109
118 164 0.0120938522963055
118 169 0.0130661566816738
118 172 0.00606374374518692
118 179 0.0116158942430944
118 182 0.0203085325125909
118 183 0.0194358170979309
118 185 0.0116934085903963
118 187 0.0129646929327164
118 190 0.0104249746725087
118 191 0.0111998239789498
118 192 0.00930090844892034
118 194 0.0136790696792805
118 195 0.0135817601191475
118 197 0.00924855519553026
118 203 0.0106083362383189
118 204 0.0116380328127491
118 205 0.0179351665883028
118 206 0.00707011085123751
118 209 0.00852782425039096
118 211 0.00753974577736095
118 221 0.0088245323603506
118 232 -0.064
118 237 -0.082
118 243 -0.055
118 276 0.0162839562075353
118 307 -0.096
118 311 -0.072
118 312 -0.062
118 325 -0.063
118 339 -0.085
118 366 -0.060
118 367 -0.077
118 376 -0.087
118 419 -0.066
118 422 -0.099
118 425 -0.079
118 427 -0.079
118 428 -0.060
118 430 -0.094
118 434 -0.060
118 437 0.0109392174582538
118 439 -0.063
118 445 -0.092
118 447 -0.070
118 448 -0.094
118 464 -0.068
118 467 -0.079
118 468 -0.088
118 474 0.00612785420914024
118 475 0.00576845476883534
119 120 0.00917213451288302
119 127 -0.089
119 130 -0.079
119 148 -0.148
119 151 0.00934052450288737
119 152 0.0119994195634338
119 153 0.0214822243997368
119 154 -0.091
119 155 0.0107540555818301
119 156 0.0122894922072371
119 157 0.0080339202366151
119 161 -0.061
119 165 -0.071
119 167 0.0147299122016029
119 168 -0.105
119 176 -0.070
119 178 0.0163721190798022
119 180 -0.073
119 185 -0.066
119 186 -0.071
119 187 -0.072
119 188 -0.086
119 189 -0.072
119 192 -0.086
119 193 0.0110186503675943
119 194 -0.060
119 198 -0.100
119 199 -0.099
119 200 -0.071
119 203 -0.053
119 207 -0.182
119 210 -0.073
119 214 -0.072
119 219 0.00444197994779235
119 224 -0.091
119 227 -0.053
119 228 -0.064
119 232 -0.113
119 235 -0.069
119 240 -0.155
119 245 0.00713992843832683
119 246 -0.078
119 247 -0.064
119 252 -0.104
119 263 0.0096552486591009
119 265 -0.054
119 266 -0.062
119 268 -0.060
119 269 -0.116
119 270 -0.073
119 279 -0.064
119 285 -0.060
119 287 -0.090
119 288 -0.074
119 289 -0.082
119 290 0.0101425430493344
119 291 -0.060
119 292 -0.065
119 293 -0.074
119 295 -0.059
119 296 0.01066793552157
119 297 -0.065
119 298 -0.075
119 300 0.00902168586129598
119 304 0.0115025531199075
119 307 -0.143
119 309 0.0143156192282584
119 310 0.014167366402253
119 311 -0.072
119 313 0.018279640341663
119 315 -0.076
119 316 0.0140445262093849
119 318 -0.065
119 320 0.00863475651472093
119 323 -0.074
119 330 0.0130950585162471
119 331 -0.095
119 334 -0.080
119 336 -0.108
119 337 -0.078
119 340 -0.066
119 342 -0.065
119 344 -0.065
119 346 -0.062
119 356 -0.072
119 363 -0.068
119 365 -0.075
119 368 0.0122059240166002
119 374 -0.117
119 379 -0.145
119 381 0.0126363158537584
119 382 -0.135
119 383 -0.083
119 390 -0.067
119 393 -0.068
119 400 0.0050182709391431
119 408 -0.071
119 414 0.0180200545551273
119 415 0.00879491521920336
119 420 -0.085
119 421 0.0123554537005418
119 422 -0.071
119 426 -0.065
119 428 0.00865795133299381
119 429 0.0121883960882845
119 430 -0.122
119 437 -0.079
119 441 -0.083
119 442 0.0134055108211922
119 448 -0.112
119 449 -0.083
119 453 0.0130373774391347
119 454 -0.074
119 456 0.0111294141326796
119 458 -0.086
119 460 -0.119
119 464 0.00806768671512542
119 465 -0.080
119 469 -0.229
119 470 -0.189
119 471 -0.141
119 472 -0.146
119 473 -0.102
119 474 -0.082
119 475 -0.102
119 476 -0.128
119 477 -0.087
119 478 -0.067
119 480 -0.065
120 121 0.0161966765600378
120 122 0.0201348874885162
120 123 0.0206762621649254
120 124 0.0153562547738345
120 126 0.013816454099392
120 129 0.014972905034207
120 134 0.0105468618685643
120 145 0.0212863815436994
120 146 0.00857527775635754
120 149 0.00854889447555254
120 151 0.0206187171847942
120 167 0.00750426826800043
120 172 0.00859384611078696
120 181 0.00934211505332904
120 182 0.0235562394210545
120 183 0.0128373586885276
120 186 0.0113792738854641
120 187 0.00724472804792258
120 191 0.00885350865118433
120 194 0.00762898808072154
120 195 0.00824486175687906
120 198 0.0125113811337921
120 203 0.00605314940840027
120 206 0.00874665037666116
120 231 -0.065
120 240 -0.092
120 263 0.00670251560363542
120 275 0.00991306409952348
120 290 0.00804756970099557
120 307 -0.104
120 308 -0.074
120 328 0.00887459150316539
120 339 -0.084
120 352 0.0127068687290614
120 367 -0.103
120 382 -0.074
120 384 -0.079
120 441 -0.066
120 443 0.00903272595852419
120 445 -0.086
120 446 -0.102
120 448 -0.075
120 454 -0.067
120 469 -0.120
120 470 -0.082
120 471 -0.070
120 472 -0.063
120 474 -0.055
120 476 -0.053
120 479 0.0171828474392331
121 122 0.0182349326706131
121 127 -0.084
121 130 -0.070
121 142 -0.064
121 151 0.0116013742864613
121 154 -0.129
121 165 -0.097
121 166 -0.116
121 168 -0.178
121 173 -0.075
121 200 -0.065
121 207 -0.134
121 210 -0.078
121 214 -0.073
121 215 -0.071
121 216 -0.080
121 217 -0.086
121 218 -0.061
121 220 -0.067
121 223 -0.083
121 224 -0.080
121 226 -0.075
121 228 -0.079
121 229 -0.084
121 230 -0.073
121 231 -0.072
121 232 -0.105
121 234 -0.064
121 235 -0.077
121 239 -0.065
121 240 -0.207
121 246 -0.072
121 249 -0.100
121 251 -0.080
121 252 -0.081
121 255 -0.070
121 258 -0.067
121 262 -0.075
121 267 -0.072
121 269 -0.077
121 270 -0.102
121 278 -0.075
121 288 -0.077
121 291 -0.060
121 292 -0.066
121 295 -0.060
121 297 -0.067
121 307 -0.136
121 311 -0.075
121 315 -0.065
121 323 -0.077
121 325 -0.138
121 332 -0.112
121 338 -0.095
121 339 -0.098
121 342 -0.067
121 344 -0.067
121 346 -0.079
121 359 -0.108
121 363 -0.112
121 365 -0.134
121 368 0.00894623393037313
121 374 -0.116
121 376 -0.078
121 377 -0.078
121 378 -0.070
121 379 -0.070
121 380 -0.089
121 382 -0.086
121 383 -0.068
121 384 -0.083
121 385 -0.069
121 390 -0.078
121 393 -0.080
121 395 -0.078
121 407 -0.073
121 410 -0.066
121 412 -0.072
121 414 0.0141735989985699
121 416 -0.077
121 419 -0.070
121 422 -0.110
121 434 -0.097
121 435 -0.151
121 436 -0.071
121 440 -0.174
121 441 -0.069
121 445 -0.087
121 446 -0.102
121 448 -0.115
121 449 -0.088
121 452 -0.066
121 454 -0.078
121 460 -0.089
121 465 -0.065
121 468 -0.071
121 469 -0.144
121 470 -0.151
121 471 -0.115
121 472 -0.113
121 473 -0.117
121 474 -0.109
121 475 -0.089
121 476 -0.116
121 477 -0.098
122 123 0.0243543216360011
122 124 0.0202546959107124
122 127 0.00884060076538962
122 145 0.0195399412712419
122 154 -0.120
122 160 -0.065
122 179 0.00821992066521725
122 182 0.0141706899202946
122 185 0.0094292945306237
122 187 0.0167533900735448
122 188 0.0197001234089925
122 189 0.0116978405703191
122 200 0.0104848862543529
122 206 0.0202923474439502
122 207 -0.069
122 209 0.0106871818999412
122 224 -0.063
122 236 -0.074
122 240 -0.078
122 269 0.00872595536380941
122 273 -0.074
122 275 0.00776352927065428
122 277 -0.053
122 293 0.00760771002999639
122 307 -0.084
122 310 0.0129792088876083
122 313 0.0124778695239684
122 315 0.0128136884570158
122 327 -0.074
122 334 0.0219277511139021
122 335 0.0186919130525685
122 336 -0.063
122 348 -0.053
122 363 -0.072
122 368 0.0157256953873804
122 376 -0.086
122 390 -0.060
122 392 -0.073
122 409 0.0121972935874968
122 421 -0.074
122 428 0.00958994833688993
122 438 -0.062
122 441 -0.085
122 446 -0.083
122 466 -0.065
122 469 -0.117
122 470 -0.089
122 471 -0.063
122 472 -0.070
122 476 -0.072
122 477 -0.062
122 479 0.0118426587400408
123 124 0.0412865725556321
123 125 0.0151989262692771
123 129 0.0185427774554369
123 139 0.0174079980467226
123 140 0.0102263181731234
123 145 0.0115324331088463
123 146 0.0179650130084526
123 149 0.01940509770934
123 151 0.00902901195376248
123 176 0.0123507065936078
123 177 0.00715349129574978
123 182 0.0100598204475823
123 183 0.0094930978660022
123 185 0.00887100773875784
123 231 -0.089
123 240 -0.075
123 275 0.00608069392268391
123 307 -0.135
123 308 -0.086
123 311 -0.092
123 325 -0.086
123 339 -0.067
123 347 0.00899267350067878
123 365 -0.064
123 367 -0.098
123 372 0.00688538723336211
123 374 -0.080
123 376 -0.076
123 380 -0.106
123 419 -0.074
123 421 -0.059
123 424 0.0186129682344654
123 425 -0.076
123 440 -0.095
123 441 -0.076
123 442 -0.074
123 444 -0.094
123 445 -0.120
123 446 -0.132
123 447 -0.097
123 448 -0.071
123 469 -0.115
123 470 -0.081
123 471 -0.066
123 473 -0.058
123 474 -0.062
123 475 -0.054
123 476 -0.059
124 126 0.0135907115874818
124 127 0.00619750453565653
124 128 0.0163588332991342
124 129 0.0128307668908409
124 142 0.0132193210298507
124 145 0.0125178716966953
124 146 0.028322920559298
124 149 0.0271780450544751
124 153 -0.106
124 161 0.0149477871657073
124 164 0.0112058226924368
124 169 0.0130736890501084
124 176 0.0154404526686753
124 179 0.0121740179190824
124 185 0.0130361712357945
124 189 0.00959086947153541
124 190 0.0195133221052349
124 191 0.011907814842073
124 194 0.0136892396557797
124 195 0.0154750566869687
124 197 0.00912913909061103
124 203 0.0119878115854743
124 204 0.0116490044498089
124 205 0.00909310421723111
124 206 0.00775990724678703
124 211 0.00801111812649636
124 235 -0.073
124 236 -0.057
124 241 -0.073
124 243 -0.058
124 303 -0.072
124 304 -0.060
124 307 -0.074
124 314 -0.075
124 316 -0.070
124 317 -0.072
124 325 -0.097
124 328 0.00677563497955391
124 332 -0.057
124 338 -0.065
124 370 -0.063
124 379 0.0107047838256129
124 380 -0.095
124 414 -0.070
124 416 -0.068
124 429 -0.082
124 434 -0.062
124 437 -0.054
124 438 -0.058
124 443 -0.056
124 444 -0.114
124 445 -0.105
124 446 -0.078
124 447 -0.124
124 448 -0.071
124 450 -0.056
124 455 -0.064
124 459 -0.076
124 466 -0.068
125 127 0.011003601138557
125 141 0.0125210565935586
125 147 -0.073
125 153 0.0106257028405638
125 154 -0.084
125 168 -0.085
125 184 -0.076
125 187 -0.067
125 206 -0.052
125 207 -0.074
125 216 -0.054
125 217 -0.052
125 229 -0.051
125 235 -0.075
125 239 -0.090
125 240 -0.126
125 241 -0.081
125 245 0.0100122172434159
125 262 -0.055
125 271 -0.070
125 307 -0.157
125 316 -0.071
125 359 -0.061
125 360 -0.057
125 363 -0.071
125 365 -0.071
125 367 -0.109
125 371 0.0175847857333126
125 374 -0.116
125 379 -0.071
125 415 0.0154244701261289
125 441 -0.081
125 445 -0.068
125 446 -0.087
125 454 -0.093
125 460 -0.094
125 469 -0.156
125 470 -0.107
125 471 -0.076
125 476 -0.090
125 477 -0.075
125 478 -0.063
126 127 -0.061
126 132 0.00951481196705965
126 140 0.0114012980621617
126 145 0.0106419799443255
126 149 0.0113866975993237
126 153 -0.070
126 154 -0.081
126 158 0.0178792174222353
126 165 -0.117
126 210 -0.068
126 214 -0.071
126 217 -0.079
126 221 -0.060
126 224 -0.114
126 226 -0.072
126 229 -0.065
126 231 0.0178656486965906
126 240 -0.133
126 243 -0.068
126 249 -0.067
126 254 -0.060
126 269 -0.104
126 270 -0.076
126 273 0.0275306562423728
126 282 -0.064
126 288 -0.069
126 293 -0.070
126 307 -0.071
126 308 -0.116
126 331 -0.066
126 338 -0.068
126 362 -0.079
126 365 -0.132
126 382 -0.082
126 385 -0.063
126 392 -0.067
126 402 -0.066
126 408 -0.095
126 409 -0.073
126 420 -0.075
126 435 -0.083
126 437 -0.124
126 440 -0.077
126 441 -0.083
126 443 -0.083
126 445 -0.070
126 448 -0.068
126 449 -0.098
126 458 -0.094
126 464 -0.084
126 469 -0.099
126 470 -0.138
126 471 -0.124
126 472 -0.131
126 473 -0.081
126 474 -0.121
126 475 -0.101
126 476 -0.115
126 477 -0.117
126 478 -0.065
127 130 0.0177097634121587
127 132 0.00876917305498914
127 135 0.00925145350800775
127 144 0.0308500387773478
127 155 -0.104
127 156 -0.089
127 157 0.0127967839853782
127 166 0.0253160171613043
127 173 0.0145947867535817
127 182 0.00908471649540499
127 187 0.00462093669240692
127 188 0.0177861993227717
127 189 0.0111924901871919
127 193 -0.063
127 196 -0.060
127 199 0.0189063699045566
127 200 0.00584568136372972
127 202 0.00870392757044759
127 207 0.0140381323249165
127 217 0.00318400649063777
127 223 0.0175021666555267
127 225 0.021603192788149
127 226 0.0310102180789167
127 227 0.0103183607014527
127 231 0.018560054865325
127 232 0.00702989440077624
127 235 0.0124670704557296
127 236 0.00946563398317091
127 237 -0.087
127 241 -0.081
127 242 0.00489638808302601
127 243 -0.067
127 248 0.00609011691688407
127 249 0.0183611023397052
127 252 0.0122776977882426
127 253 0.00842970277821783
127 255 0.00483973105405436
127 257 -0.062
127 261 0.0132960123426359
127 269 0.0126090295894724
127 275 0.00490705565085879
127 287 0.0124242824377145
127 296 0.0070642266937984
127 306 -0.083
127 307 -0.108
127 309 -0.070
127 323 0.00705660699418602
127 325 0.00845989774784918
127 330 -0.065
127 331 0.0276679774208043
127 334 0.00738960185145185
127 349 0.00795511371409015
127 354 0.00829436660927822
127 355 0.00975311216821226
127 356 0.00608757721010787
127 367 -0.067
127 376 -0.065
127 390 0.00971327673603412
127 393 0.0220457497004729
127 398 0.00823767679360316
127 402 0.0154281726036879
127 408 0.041778174243272
127 416 0.0123204511001708
127 420 0.00514378578947131
127 438 -0.067
127 442 -0.089
127 446 -0.113
127 448 0.00982166296858676
127 460 -0.065
127 469 -0.079
127 470 -0.064
127 471 -0.057
127 472 -0.053
128 141 -0.059
128 146 0.0156922171097571
128 149 0.014708260289329
128 153 -0.096
128 161 0.019084995954643
128 164 0.0134833105841748
128 169 0.0178992705907993
128 172 0.0101010302987906
128 174 0.0133988750067845
128 179 0.0150072744338661
128 181 0.0173117306185747
128 185 0.0191764742915883
128 190 0.0131066917759194
128 191 0.0152084843726418
128 192 0.0128735065884067
128 194 0.0167861656093412
128 195 0.0176092098602209
128 197 0.0113362036273488
128 198 0.0123532311252799
128 203 0.0135538338860059
128 204 0.0239501209218793
128 205 0.0118961559625974
128 206 0.0106588521061853
128 211 0.0105863933716158
128 237 -0.076
128 240 -0.075
128 241 -0.068
128 243 -0.055
128 256 -0.073
128 303 -0.065
128 307 -0.107
128 308 -0.095
128 313 -0.071
128 314 -0.070
128 317 -0.065
128 339 -0.085
128 364 -0.063
128 366 -0.066
128 367 -0.071
128 376 -0.083
128 380 -0.065
128 414 -0.062
128 416 -0.075
128 431 -0.097
128 439 -0.072
128 440 -0.071
128 441 -0.087
128 444 -0.077
128 445 -0.110
128 446 -0.093
128 447 -0.106
128 448 -0.098
128 449 -0.079
128 453 -0.079
128 456 -0.075
128 459 -0.073
128 467 -0.066
128 468 -0.099
128 469 -0.084
129 131 0.00849552146983188
129 133 0.0142905152241569
129 134 0.0104954195124434
129 140 0.00898662877879017
129 142 0.00698940554848922
129 146 0.0118538338862741
129 149 0.0103296889978668
129 153 -0.112
129 167 0.00764120540485846
129 172 0.00435479013416767
129 177 0.00379245049920047
129 181 0.00616274741956721
129 182 0.0131766762613388
129 183 0.0133615729460015
129 184 0.0173732959004894
129 186 0.00653225394016575
129 187 0.00982347188737203
129 189 0.00792056397541893
129 198 0.010490982774127
129 200 0.0182777053037175
129 208 0.00434983195678303
129 209 0.00615599851569944
129 212 0.00425207759703386
129 226 0.00411184143209022
129 228 0.00401911387652024
129 237 -0.072
129 240 -0.079
129 243 -0.087
129 257 -0.082
129 272 0.014287527462461
129 275 0.0162140559390507
129 276 0.0225304838064489
129 304 -0.087
129 306 -0.106
129 307 -0.163
129 314 -0.073
129 322 0.00969953615834145
129 330 -0.095
129 339 -0.076
129 348 0.0153590247869011
129 356 0.00593627715526872
129 359 0.00780300707507663
129 362 0.00654405954443753
129 367 -0.079
129 372 0.00595289402213542
129 374 -0.086
129 376 -0.105
129 382 0.00905811685209037
129 385 0.00555984092755328
129 390 0.00474322850520541
129 393 0.00573006496877242
129 395 0.0045422520989016
129 415 -0.084
129 419 -0.081
129 420 0.00521374536279905
129 426 0.00963943906443292
129 431 -0.070
129 437 0.014243078930375
129 438 -0.089
129 439 -0.078
129 440 -0.096
129 442 -0.108
129 443 0.0094146273298846
129 445 -0.092
129 446 -0.133
129 448 -0.068
129 454 -0.096
129 456 -0.069
129 467 -0.082
129 468 -0.115
129 469 -0.085
129 472 -0.077
129 476 0.00549826316942581
129 479 0.0116727682996508
129 480 0.0149655033174588
129 481 0.0161468467963871
130 137 0.011844505223682
130 138 0.0101797595750619
130 144 0.00702813940593526
130 157 0.00821207325014718
130 161 0.0131557538762221
130 162 0.0172360284684756
130 166 0.0162326087849506
130 172 0.0093056666384142
130 175 0.00717001695912353
130 177 0.0137030750247052
130 178 0.0109563414219912
130 181 0.00791784910893778
130 184 0.00575761874115721
130 186 0.0142485449318736
130 191 0.00240325672571016
130 207 0.0118776476530583
130 208 0.00905117923870425
130 210 0.00858981985558033
130 212 0.00429045743235895
130 224 0.0152583787354657
130 226 0.00777338839469223
130 232 0.00842197914927814
130 235 0.00702820952344623
130 236 0.0083950016696151
130 241 -0.067
130 244 0.0069229330479696
130 249 0.0187798129695086
130 250 0.00891743610966894
130 261 0.0223265843049598
130 269 0.0113658336610627
130 270 0.0111967570951704
130 275 0.00370657446450747
130 290 0.00377887224351653
130 306 -0.088
130 307 -0.109
130 309 -0.074
130 316 -0.090
130 322 0.0100615467789506
130 331 0.0323845158179854
130 339 -0.074
130 340 0.00649018516576093
130 346 0.032085014560624
130 356 0.00576822771460063
130 366 -0.062
130 367 -0.085
130 372 0.0164812895724821
130 379 -0.092
130 381 0.00766372232035294
130 382 0.0084288844332006
130 385 0.00706934055085184
130 389 0.00857031945211841
130 392 0.0119753441354736
130 393 0.0198687790407294
130 402 0.00780819693389118
130 408 0.0136422978869443
130 410 0.0160437721927256
130 422 -0.075
130 427 0.00912553257867646
130 436 0.00941849181479353
130 437 0.00875071983533934
130 439 -0.097
130 442 -0.103
130 446 -0.076
130 449 -0.063
130 452 0.0173865141490039
130 454 -0.086
130 459 0.0112009534361462
130 469 -0.068
130 471 -0.068
130 472 -0.061
130 473 -0.051
130 474 -0.054
130 476 -0.051
131 133 0.0178605644405839
131 134 0.0241212824081225
131 135 0.0249651672397521
131 137 0.0176631095984385
131 142 0.0261461672153949
131 143 0.023524614141986
131 146 0.0224195878869619
131 149 0.0199260093699041
131 150 0.0267394561304422
131 153 -0.091
131 164 0.0160641679435075
131 173 0.0168003239726451
131 241 -0.061
131 272 0.0170378060731378
131 277 0.0124284682624457
131 303 -0.060
131 306 -0.059
131 308 -0.083
131 314 -0.062
131 325 -0.070
131 336 -0.050
131 366 -0.058
131 377 -0.074
131 378 -0.065
131 382 0.0112404588060727
131 386 -0.068
131 394 0.0248260800405296
131 395 0.0209440138371934
131 396 0.0248920077508013
131 397 0.0154008570122123
131 414 -0.057
131 416 -0.086
131 418 0.018314901691149
131 419 -0.081
131 430 -0.068
131 433 -0.078
131 446 -0.072
131 454 -0.075
131 456 -0.074
131 459 -0.063
131 464 -0.069
131 468 -0.094
132 133 0.0137348344428121
132 138 0.0164170043014049
132 139 0.0133812104676965
132 144 0.0104670643890316
132 145 0.0091778925208703
132 146 0.00913013838900753
132 149 0.0134312324257605
132 151 0.0143000796444403
132 156 0.00642307381767879
132 157 0.0133393408864006
132 159 0.0137353488037275
132 160 0.0238765325296701
132 162 0.0114997656344493
132 165 -0.098
132 168 -0.076
132 171 0.0105131301797118
132 173 0.00992040735150139
132 189 0.0126854679243888
132 240 -0.123
132 248 0.00697941161311303
132 270 0.00871146185278429
132 307 -0.154
132 311 -0.070
132 314 0.00999563441664038
132 320 0.00853257851337625
132 322 0.0117996148860728
132 327 0.021437212059078
132 335 0.00959591838642428
132 339 -0.072
132 346 0.00940365785161538
132 356 0.00756577283200209
132 362 0.00971168598051088
132 365 -0.107
132 367 -0.079
132 374 -0.086
132 376 -0.084
132 379 -0.118
132 380 -0.071
132 390 0.00652024018701676
132 393 0.00802087030707977
132 395 0.0131323547154275
132 402 0.0129464436763756
132 424 0.0175363488002519
132 440 -0.074
132 444 0.0088454168890768
132 446 -0.119
132 449 -0.076
132 455 0.00803973107354066
132 465 -0.065
132 469 -0.140
132 470 -0.101
132 471 -0.088
132 472 -0.069
132 474 -0.068
132 475 -0.062
132 476 -0.065
132 477 -0.056
133 134 0.0148695938836623
133 137 0.0121127111525846
133 146 0.00700073020397066
133 149 0.00827621099446669
133 150 0.0163382874921039
133 153 -0.077
133 154 -0.076
133 183 0.0206981282684843
133 184 0.00434299913083459
133 187 0.00414767655618905
133 189 0.00971166406352247
133 200 0.0138944198450986
133 214 0.0177777553923628
133 217 0.00915520244959744
133 228 0.0084060422231757
133 237 -0.064
133 240 -0.068
133 263 0.0131085689294867
133 266 0.00670485559484243
133 269 0.00918300294712617
133 270 0.0142793176613239
133 272 0.0121114165384674
133 274 0.00988814005034404
133 275 0.0112655574866704
133 306 -0.119
133 307 -0.125
133 310 0.00947508026871416
133 315 0.0142829949656321
133 321 0.00860810777579409
133 334 0.0112167040537033
133 339 -0.081
133 348 0.0172723016919002
133 361 0.00712433109406643
133 367 -0.130
133 368 0.00963924890019399
133 373 -0.072
133 376 -0.067
133 379 -0.065
133 380 -0.083
133 383 0.0186028112099503
133 386 -0.070
133 387 0.00961921862863253
133 392 -0.075
133 395 0.0154111813227635
133 397 0.0114652094061912
133 402 0.00627709177400758
133 404 0.0130657261909442
133 414 -0.086
133 421 -0.064
133 433 -0.102
133 439 -0.066
133 441 -0.119
133 442 -0.071
133 443 0.0113932651536132
133 446 -0.082
133 450 0.0126154256462105
133 458 0.0124322025943236
133 462 0.0139459903000868
133 465 0.0140475408941264
133 468 -0.141
133 469 -0.070
134 135 0.0163169140949084
134 142 0.0168761952778171
134 146 0.0160772229816139
134 149 0.0144278866541757
134 150 0.0227207907230701
134 153 -0.073
134 157 0.0151633983214792
134 164 0.0107171904182755
134 173 0.0117423687516647
134 181 0.00765073999397878
134 184 0.00908719107963266
134 193 -0.059
134 210 0.00827246605820034
134 223 0.00892470106640195
134 237 -0.083
134 243 -0.057
134 252 0.0120145674868692
134 256 -0.072
134 293 0.00404199148323366
134 306 -0.069
134 307 -0.092
134 309 -0.093
134 313 -0.079
134 314 -0.072
134 318 0.0188822994339782
134 332 0.013986263531402
134 339 -0.066
134 348 0.0235385126570476
134 352 0.0202962741574199
134 356 0.00814874245039368
134 366 -0.067
134 367 -0.084
134 372 0.0126812357239368
134 376 -0.100
134 377 -0.066
134 378 -0.073
134 386 -0.103
134 393 0.00767497456989436
134 394 0.0164473192164288
134 396 0.0172833759056594
134 410 0.0116813385737761
134 412 0.0167312643047162
134 418 0.013123297551658
134 422 -0.083
134 433 -0.068
134 435 -0.081
134 439 -0.078
134 440 -0.088
134 442 -0.075
134 446 -0.068
134 449 -0.079
134 452 0.0108081180156263
134 469 -0.087
134 471 -0.050
135 136 0.0474619357350273
135 137 0.0319969324467618
135 138 0.027187480389743
135 140 0.0158977800373306
135 142 0.0406524580719162
135 143 0.0316488785306525
135 144 0.0195410310861152
135 145 0.0071020022149566
135 146 0.0169292634062123
135 149 0.0151422524832882
135 150 0.0192846721782806
135 151 0.0110286100775988
135 152 0.0098425640712053
135 153 -0.072
135 164 0.0134507704016999
135 173 0.0255291507490104
135 174 0.0178755994548454
135 198 0.00722778316467874
135 201 -0.064
135 207 -0.071
135 214 0.0125243900555423
135 225 0.0101044654300443
135 227 0.0156742550867119
135 232 -0.055
135 235 0.00764078702620525
135 253 0.0104456468562461
135 273 0.010471636510613
135 308 -0.075
135 314 -0.063
135 316 -0.057
135 317 -0.059
135 347 0.0108032409639726
135 349 0.0149242909742956
135 355 0.0147448178884233
135 356 0.00738190725838738
135 373 -0.064
135 384 -0.055
135 390 0.0160956161194127
135 391 0.0262116816511644
135 393 0.00761978116303891
135 394 0.0196824382972037
135 395 0.0149993815345987
135 396 0.0400928664059801
135 398 0.015331798891086
135 414 -0.057
135 415 -0.051
135 416 -0.091
135 418 0.0134037223603644
135 419 -0.074
135 422 -0.078
135 429 -0.066
135 439 -0.068
135 440 -0.092
135 441 -0.075
135 444 -0.077
135 445 -0.070
135 446 -0.091
135 454 -0.066
135 461 0.0171491049274003
135 469 -0.074
136 137 0.0306492919038696
136 138 0.0184402518812709
136 142 0.0315920298605664
136 143 0.022758219486725
136 144 0.0121318237796969
136 183 0.0151052922393298
136 187 0.00976822328172387
136 200 0.0132952783402194
136 201 -0.059
136 214 0.0183812551865709
136 231 -0.063
136 232 -0.051
136 239 0.0102972578571129
136 314 -0.058
136 316 -0.054
136 317 -0.055
136 339 -0.065
136 365 0.0109657797741763
136 373 -0.059
136 379 -0.060
136 381 -0.055
136 390 0.0112299750300342
136 391 0.0366800789050352
136 392 0.0135338003187995
136 393 0.0109226444277037
136 396 0.0290787814619859
136 414 -0.053
136 416 -0.083
136 422 -0.095
136 437 0.0117843630074699
136 440 -0.092
136 448 -0.077
136 456 -0.066
136 461 0.0240407713816835
136 476 0.00806938497104445
137 138 0.026298078095788
137 140 0.0115314909541539
137 142 0.0241226507350095
137 143 0.0304170885014889
137 144 0.0154274352274303
137 150 0.0148377100337428
137 154 -0.089
137 157 0.00868675103075094
137 160 0.0116857261552418
137 173 0.0135605150966698
137 174 0.0108699490608062
137 178 0.0103540186880483
137 181 0.00620562923810156
137 182 0.00558698315425491
137 187 0.00656185705388326
137 200 0.014239923769421
137 226 0.0100911703350971
137 237 -0.072
137 240 -0.083
137 244 0.00919177235356983
137 261 0.0115935097736679
137 269 0.0104559606607767
137 270 0.00781715341031335
137 277 0.00884963863076367
137 288 0.00883092578783393
137 291 0.00595568364757067
137 295 0.00494745905065278
137 305 0.00688238861343766
137 307 -0.125
137 322 0.0162469592627857
137 325 -0.093
137 328 0.00810999053150705
137 331 0.00810675216524457
137 335 0.00840249158692348
137 356 0.00729580730112349
137 358 0.0146821755362268
137 362 0.00867296086252733
137 367 -0.113
137 376 -0.068
137 378 -0.097
137 379 -0.079
137 383 0.00956217492490243
137 386 -0.067
137 387 0.0152149293072408
137 390 0.00662093669786339
137 391 0.0133352382613574
137 393 0.00851148841544664
137 394 0.00987503937343802
137 395 0.0140916200639664
137 396 0.0224831913686721
137 397 0.0126234135256091
137 402 0.0119425756383423
137 419 -0.072
137 437 0.0146684980611121
137 440 -0.070
137 443 0.0118095491237979
137 446 -0.077
137 448 -0.071
137 452 0.00825081414731355
137 454 -0.105
137 456 -0.072
137 461 0.0101710645968944
137 468 -0.104
137 469 -0.117
137 470 -0.092
137 471 -0.078
137 472 -0.072
138 142 0.0252691327574799
138 143 0.0239531523286367
138 146 0.0115119326380405
138 148 -0.088
138 152 0.0114005051614411
138 153 -0.076
138 154 -0.076
138 160 0.0174790177695854
138 165 -0.082
138 168 -0.076
138 173 0.0150351745315724
138 177 0.00956825170169082
138 196 -0.082
138 207 -0.109
138 231 -0.078
138 232 -0.081
138 237 -0.075
138 240 -0.114
138 241 -0.094
138 301 -0.064
138 307 -0.112
138 316 -0.068
138 322 0.0109051544857681
138 339 -0.070
138 365 -0.081
138 366 -0.069
138 376 -0.113
138 379 -0.116
138 380 -0.074
138 390 0.00732974055368025
138 391 0.0149366863445823
138 396 0.0251856093465379
138 416 -0.092
138 422 -0.105
138 430 -0.065
138 434 -0.076
138 435 -0.094
138 438 -0.062
138 440 -0.112
138 441 -0.080
138 445 -0.080
138 446 -0.102
138 449 -0.092
138 454 -0.078
138 458 -0.066
138 469 -0.103
138 470 -0.091
138 471 -0.084
138 473 -0.063
138 474 -0.066
138 477 -0.053
139 140 0.0442051714837049
139 142 0.0264821098518268
139 146 0.0236679607473119
139 149 0.0221704039871492
139 153 -0.066
139 166 0.013874863146664
139 174 0.0130739916939278
139 209 0.0118951624181616
139 241 -0.067
139 256 -0.066
139 303 -0.082
139 306 -0.067
139 307 -0.077
139 308 -0.077
139 363 -0.086
139 365 -0.075
139 372 0.00692493394392307
139 380 -0.115
139 396 0.0131079317974853
139 419 -0.073
139 437 -0.074
139 439 -0.077
139 441 -0.079
139 442 -0.064
139 446 -0.095
139 448 -0.083
139 449 -0.068
139 453 -0.111
139 456 -0.073
139 464 -0.081
139 469 -0.069
139 472 -0.065
139 473 -0.054
139 474 -0.057
139 476 -0.053
140 141 0.0129262317230038
140 142 0.02939988232285
140 143 0.0159554891146602
140 146 0.0134465013713445
140 149 0.012444484861851
140 153 -0.091
140 155 -0.092
140 158 -0.085
140 163 0.00977692397749206
140 164 0.0107936234583495
140 166 0.0271987587103294
140 167 0.0098581387011182
140 169 0.00708851030072159
140 170 0.0324699004162125
140 171 -0.076
140 174 0.0173949551097431
140 175 0.00990857820044884
140 183 0.0111726511988741
140 200 0.0114451876293109
140 208 -0.053
140 212 -0.057
140 226 0.00832588125948955
140 232 0.00915798159853944
140 241 -0.099
140 248 -0.066
140 259 0.00611276937637659
140 269 -0.068
140 306 -0.114
140 307 -0.170
140 313 -0.070
140 314 -0.094
140 325 -0.084
140 348 0.00910849045267833
140 376 -0.111
140 380 -0.099
140 381 -0.072
140 386 -0.072
140 391 0.00981196068279768
140 395 0.0106670712808591
140 396 0.0153912771709571
140 410 -0.066
140 415 -0.111
140 419 -0.127
140 422 -0.066
140 431 -0.088
140 433 -0.067
140 435 -0.075
140 441 -0.112
140 445 -0.074
140 446 -0.082
140 448 -0.077
140 449 -0.074
140 456 -0.108
140 466 -0.070
140 468 -0.106
140 472 -0.099
140 478 -0.058
141 142 0.0203741248956168
141 145 0.0173922713149819
141 146 0.00866774781974679
141 147 0.0197777195126985
141 149 0.00880793498476467
141 151 0.00818864490746364
141 152 0.0137657286459292
141 153 0.0158718548511907
141 154 -0.132
141 156 0.0151156435383154
141 161 -0.051
141 165 -0.080
141 167 0.0264152392315356
141 176 -0.109
141 183 0.0154253030176059
141 190 -0.055
141 192 -0.064
141 194 -0.051
141 196 -0.085
141 197 -0.065
141 200 0.0137032377624466
141 204 -0.052
141 207 -0.120
141 211 -0.063
141 212 -0.082
141 217 -0.070
141 224 -0.085
141 229 -0.063
141 230 -0.060
141 239 0.013616078871332
141 240 -0.201
141 245 0.0133804024466133
141 246 -0.067
141 247 -0.056
141 248 0.00930457121618938
141 252 -0.082
141 260 0.016455555918755
141 273 -0.074
141 278 -0.063
141 279 -0.056
141 284 -0.062
141 288 -0.060
141 293 -0.059
141 306 0.0109941310560672
141 307 -0.153
141 309 0.0139595024683092
141 312 -0.105
141 315 -0.062
141 316 0.0115398478254172
141 320 0.0158803193562126
141 323 -0.064
141 333 -0.055
141 339 -0.069
141 342 -0.055
141 344 -0.055
141 345 -0.068
141 363 -0.128
141 368 0.0110556918628567
141 369 -0.063
141 370 0.0155186204817384
141 374 -0.083
141 382 -0.072
141 385 -0.060
141 403 0.0130952776772524
141 409 -0.068
141 414 0.0140323545791395
141 415 0.00921458082985608
141 419 -0.099
141 424 -0.080
141 426 -0.078
141 434 -0.065
141 436 -0.074
141 437 0.0119472208034327
141 438 0.0123933633727838
141 442 0.0151205970328227
141 454 -0.070
141 455 0.0122004037361601
141 464 0.00966888356479476
141 469 -0.130
141 470 -0.104
141 471 -0.095
141 472 -0.110
141 477 -0.081
141 479 0.014134966606293
141 481 0.0103135001824712
142 143 0.0395066722489254
142 145 0.00977680713510964
142 146 0.0298527411520003
142 149 0.0280927216008496
142 150 0.0208373038811737
142 153 -0.092
142 164 0.0168430341102258
142 171 -0.063
142 173 0.0125207542499116
142 200 0.00846463974330317
142 201 -0.064
142 207 -0.071
142 214 0.020352757471518
142 232 -0.056
142 237 -0.066
142 248 -0.066
142 251 0.00538489130907816
142 256 -0.062
142 265 0.00912594760096198
142 266 0.00667300282364004
142 306 -0.059
142 307 -0.094
142 314 -0.063
142 316 -0.058
142 317 -0.060
142 325 -0.081
142 336 -0.050
142 339 -0.077
142 373 -0.065
142 376 -0.084
142 378 -0.066
142 380 -0.066
142 381 -0.059
142 390 0.00720394125297533
142 391 0.0254715978874381
142 392 0.0104086846298435
142 393 0.00564304756890517
142 394 0.0199523283235025
142 395 0.0158824326898759
142 396 0.0385866713355817
142 397 0.0199770451978004
142 414 -0.057
142 416 -0.066
142 418 0.0136636511996611
142 425 -0.081
142 428 -0.060
142 439 -0.075
142 442 -0.065
142 448 -0.070
142 454 -0.075
142 456 -0.074
142 459 -0.064
142 460 -0.068
142 464 -0.065
142 466 -0.056
142 468 -0.094
142 476 0.00613954480914096
143 144 0.0159480185956045
143 146 0.0108046196301456
143 149 0.0118273982489203
143 153 -0.096
143 162 0.0162224042332176
143 173 0.0296783542880021
143 174 0.0188106418382127
143 178 0.0136628065055244
143 196 -0.071
143 199 0.00567914117729421
143 200 0.00886730900037091
143 214 0.0131203170513195
143 221 0.00525091024965011
143 226 0.00743713686145526
143 234 0.0123336939219564
143 240 -0.074
143 242 0.00787082368703936
143 243 -0.072
143 265 0.0055608764965582
143 266 0.0146594485416971
143 285 0.0145628623786485
143 288 0.00760804009741405
143 289 0.00945330533765889
143 291 0.00909661824017996
143 292 0.00982081438162522
143 293 0.00648464833406684
143 294 0.00982128796991963
143 295 0.0129160530832416
143 297 0.00824008947831606
143 298 0.00813128359385781
143 302 0.00733180821024982
143 305 0.0101573271446738
143 307 -0.127
143 314 -0.092
143 321 0.0159932387049133
143 325 -0.107
143 339 -0.095
143 358 0.0117695726309499
143 366 -0.068
143 367 -0.083
143 376 -0.096
143 381 -0.078
143 390 0.00592790463501447
143 391 0.0175850688332299
143 393 0.00444545835807335
143 394 0.013766350481468
143 395 0.0174026216592855
143 396 0.0290818443061363
143 397 0.0167330762074004
143 413 0.00349347059707702
143 414 -0.084
143 431 -0.077
143 437 0.0113516489880135
143 446 -0.086
143 447 -0.069
143 456 -0.078
143 467 -0.079
143 468 -0.127
143 471 -0.061
143 472 -0.056
144 146 0.00958850863338822
144 149 0.00913244952583018
144 157 0.0163190021746008
144 166 0.0175727178814494
144 174 0.0143643109780526
144 188 0.0151542880515949
144 189 0.0129181217594438
144 193 -0.072
144 200 0.00809770804184064
144 202 0.00644899465661451
144 206 0.00563426341914115
144 217 0.00843510957017844
144 223 0.0118934235221839
144 226 0.0279992891670414
144 228 0.0108429475512386
144 234 0.0076315223649845
144 236 0.0236138698369433
144 237 -0.066
144 240 -0.074
144 241 -0.064
144 243 -0.069
144 245 0.0148698635020943
144 249 0.00632050543180377
144 252 0.0129528525577913
144 270 0.00598589060848153
144 275 0.00721893885122686
144 283 0.00741391355582038
144 287 0.00979591925759987
144 296 0.00938886899606824
144 301 0.00566677206057473
144 307 -0.107
144 320 0.017288992019935
144 325 0.0113496231166342
144 327 0.0102890211582441
144 345 0.0118068510729234
144 361 0.0135988342988361
144 362 0.00762822732535479
144 374 -0.073
144 380 -0.068
144 387 0.00653849359407519
144 390 0.0091803721281968
144 393 0.0081133692047106
144 396 0.00871725160625777
144 397 0.0132082647087273
144 402 0.0190977893528173
144 408 0.0198096826548808
144 417 0.00343215362697244
144 425 0.0103369799282282
144 446 -0.121
144 455 0.00761833011356776
144 459 0.00772338578971031
144 461 0.0112191852198738
144 463 0.0115559473761824
144 464 0.0108594828047003
144 469 -0.114
144 470 -0.062
144 471 -0.075
144 472 -0.068
144 474 -0.059
144 475 -0.052
144 476 -0.056
145 146 0.0167261816599031
145 147 0.0188132227354947
145 149 0.0169075739148838
145 151 0.0122028763996314
145 152 0.0161263232058763
145 153 0.0148305518870806
145 156 0.0170703509076759
145 157 0.0140262395917047
145 158 0.0119263608768379
145 159 0.0171590075069754
145 162 0.00846563759448083
145 167 0.01356246235795
145 182 0.00987633775021816
145 186 0.00542182164867238
145 187 0.00679126409057848
145 188 0.00888405009918235
145 189 0.0115933565277554
145 198 0.0109793354357727
145 200 0.00878496040928101
145 202 -0.064
145 206 0.0114541671256988
145 207 -0.109
145 225 -0.059
145 240 -0.116
145 245 0.00861244661785446
145 246 -0.053
145 248 0.0182328627021148
145 249 0.00523977985679593
145 251 -0.054
145 256 0.008718950789456
145 260 0.0135641315576764
145 262 0.0104105813706613
145 287 0.013305692428693
145 288 -0.051
145 303 0.0120151385380702
145 306 0.00853103467228359
145 307 -0.159
145 310 0.0145812593259595
145 313 0.0166786794478057
145 315 0.00757857520112035
145 320 0.0151970026124348
145 323 -0.051
145 330 -0.084
145 331 -0.065
145 335 0.0125628192000738
145 346 -0.054
145 361 0.00822829014864386
145 363 -0.075
145 365 -0.109
145 368 0.0206516106631199
145 370 0.00838074959625172
145 371 -0.089
145 374 -0.075
145 382 -0.075
145 383 0.00892013008105955
145 387 0.00732291178388735
145 410 -0.063
145 415 0.011792002105183
145 417 0.00184336802891254
145 428 0.0127042746689249
145 441 -0.093
145 442 0.0153998566668677
145 446 -0.071
145 456 0.0119881985662857
145 462 0.00879822992912003
145 469 -0.208
145 470 -0.171
145 471 -0.129
145 472 -0.116
145 473 -0.095
145 474 -0.103
145 475 -0.091
145 476 -0.098
145 477 -0.084
146 147 0.00852525051240513
146 148 0.0100384939576253
146 149 0.03997646020105
146 150 0.0220194139673358
146 151 0.0194921717132189
146 152 0.00611791514018913
146 157 0.00761260636789352
146 161 0.0158131399516684
146 162 0.0225665978381526
146 164 0.0252088845509535
146 169 0.0131360023729247
146 172 0.00715525695971817
146 173 0.0105375483634034
146 174 0.0168977757386602
146 177 0.008734697711337
146 179 0.0112726857932104
146 181 0.0076250487022708
146 182 0.00816865784382195
146 185 0.0111922986559118
146 186 0.00631466533149881
146 187 0.00380944878596307
146 189 0.00560260977611939
146 190 0.0108758057345874
146 191 0.0121209173809794
146 192 0.00934252236859685
146 194 0.0124936869284505
146 195 0.0137807330361485
146 197 0.00857032747597953
146 203 0.0105050125029612
146 204 0.0109875996297709
146 205 0.00817349631857951
146 206 0.00677114247947769
146 208 0.00685246422296298
146 209 0.00873233700921078
146 211 0.00802841431151194
146 212 0.00487210245216359
146 232 -0.051
146 256 -0.062
146 307 -0.067
146 325 -0.072
146 380 -0.085
146 394 0.0160020531546338
146 396 0.0166826787641116
146 397 0.00936826055045949
146 416 -0.064
146 418 0.0123945066828115
146 435 -0.082
146 446 -0.083
146 456 -0.063
146 469 -0.068
147 152 0.0145129958216122
147 154 -0.069
147 156 0.0106614662857667
147 157 0.00987371960744448
147 167 0.0254734341563996
147 168 -0.077
147 172 0.00791325566343607
147 180 -0.073
147 183 -0.072
147 187 0.00903383881877205
147 221 -0.078
147 227 -0.062
147 232 -0.066
147 237 -0.073
147 240 -0.182
147 255 0.00796518481659412
147 266 -0.087
147 279 -0.075
147 286 -0.070
147 293 0.00295100979622756
147 295 -0.068
147 297 -0.069
147 307 -0.110
147 313 0.0142129616888334
147 319 -0.054
147 335 0.0171422954397561
147 340 0.0137736513213743
147 351 -0.072
147 363 -0.112
147 365 -0.091
147 368 0.0103867826632153
147 374 -0.088
147 376 -0.112
147 379 -0.081
147 383 0.00994848364190552
147 402 0.00721772703091037
147 428 0.00962511842902453
147 435 -0.095
147 439 -0.093
147 445 -0.077
147 448 -0.072
147 454 -0.094
147 468 -0.080
147 469 -0.225
147 470 -0.223
147 471 -0.208
147 472 -0.181
147 473 -0.124
147 474 -0.110
147 475 -0.141
147 476 -0.148
147 477 -0.138
147 478 -0.110
148 152 -0.095
148 156 -0.075
148 165 -0.075
148 167 -0.068
148 168 -0.164
148 171 -0.094
148 178 -0.076
148 207 -0.110
148 215 -0.067
148 216 -0.065
148 217 -0.074
148 224 -0.096
148 225 -0.086
148 235 -0.124
148 237 -0.083
148 238 -0.074
148 243 -0.081
148 256 -0.097
148 260 -0.073
148 263 -0.083
148 270 -0.087
148 278 -0.090
148 283 -0.080
148 290 -0.075
148 300 -0.072
148 301 -0.099
148 306 -0.156
148 307 -0.144
148 308 -0.198
148 309 -0.117
148 310 -0.085
148 311 -0.147
148 313 -0.095
148 314 -0.120
148 317 -0.089
148 320 -0.078
148 323 -0.095
148 325 -0.133
148 326 -0.068
148 327 -0.102
148 330 -0.130
148 338 -0.148
148 339 -0.114
148 340 -0.093
148 341 -0.060
148 342 -0.082
148 344 -0.082
148 348 -0.080
148 349 -0.082
148 351 -0.065
148 352 -0.060
148 353 -0.083
148 354 -0.085
148 355 -0.088
148 363 -0.151
148 364 -0.087
148 365 -0.089
148 366 -0.098
148 367 -0.102
148 368 -0.087
148 369 -0.075
148 371 -0.083
148 372 -0.089
148 373 -0.081
148 374 -0.171
148 376 -0.112
148 377 -0.138
148 378 -0.136
148 379 -0.148
148 380 -0.139
148 381 -0.085
148 384 -0.095
148 386 -0.117
148 387 -0.091
148 391 -0.061
148 392 -0.087
148 398 -0.076
148 400 -0.069
148 403 -0.147
148 406 -0.060
148 411 -0.094
148 413 -0.082
148 416 -0.132
148 419 -0.222
148 420 -0.089
148 421 -0.141
148 422 -0.136
148 424 -0.094
148 425 -0.184
148 426 -0.073
148 427 -0.136
148 429 -0.118
148 430 -0.074
148 431 -0.097
148 432 -0.087
148 433 -0.096
148 434 -0.139
148 435 -0.186
148 436 -0.089
148 439 -0.180
148 440 -0.127
148 441 -0.113
148 442 -0.203
148 444 -0.101
148 445 -0.144
148 446 -0.198
148 447 -0.148
148 448 -0.207
148 449 -0.108
148 451 -0.068
148 453 -0.170
148 454 -0.118
148 455 -0.156
148 456 -0.112
148 457 -0.065
148 458 -0.074
148 459 -0.122
148 460 -0.143
148 462 -0.072
148 464 -0.083
148 465 -0.116
148 467 -0.089
148 468 -0.161
148 469 -0.157
148 471 -0.072
148 472 -0.083
149 150 0.0167390089733386
149 151 0.018473991382849
149 157 0.00775686217385301
149 161 0.0147443466810633
149 162 0.0228259437018841
149 164 0.0234281901972272
149 169 0.011960647922871
149 172 0.00594416906536898
149 173 0.0096310445348662
149 174 0.0182013242206401
149 179 0.0097262372714871
149 182 0.00692642305849148
149 185 0.00999993153894449
149 189 0.00782459660880722
149 190 0.00964059024895864
149 191 0.0100445175632871
149 192 0.00816949161892632
149 194 0.0112349875597976
149 195 0.0121413355726555
149 197 0.0074262697858839
149 203 0.00913129441509921
149 204 0.00987070325182319
149 205 0.00711900907553777
149 206 0.00575279416481153
149 211 0.00692136759244868
149 232 -0.063
149 241 -0.069
149 273 0.00800763023782787
149 307 -0.071
149 308 -0.089
149 316 -0.064
149 325 -0.069
149 336 -0.057
149 376 -0.065
149 380 -0.086
149 394 0.0140059084728753
149 396 0.015060776292223
149 418 0.010722042294401
149 435 -0.080
149 438 -0.054
149 440 -0.073
149 442 -0.062
149 443 -0.053
149 444 -0.086
149 445 -0.071
149 446 -0.091
149 449 -0.078
149 453 -0.086
149 465 -0.050
149 476 0.00572098484085053
150 151 0.0189392862985144
150 162 0.0138423469851541
150 164 0.0196216366386714
150 176 -0.051
150 232 -0.062
150 240 -0.090
150 283 0.0101161025670024
150 307 -0.074
150 392 -0.079
150 394 0.0200753853868003
150 395 0.0121808193420214
150 396 0.0194580810983276
150 397 0.0266576246237485
150 416 -0.087
150 433 -0.074
150 441 -0.067
150 445 -0.085
150 466 0.0112412680211054
150 469 -0.094
150 470 -0.072
150 471 -0.053
151 152 0.0171071634045032
151 156 0.0136855087079326
151 157 0.0133233372237071
151 158 0.0142968972236828
151 159 0.0164252583180792
151 160 0.0130291783760237
151 162 0.0114312208584164
151 164 0.0146986903687561
151 167 0.0100960647666488
151 177 0.0111565836360765
151 191 0.0186241255557395
151 197 0.00948012459669242
151 203 0.00650509848324394
151 207 -0.079
151 232 -0.082
151 240 -0.128
151 260 0.00974552173398164
151 307 -0.123
151 362 -0.064
151 365 -0.069
151 382 -0.093
151 384 -0.095
151 392 -0.098
151 407 0.014311097563867
151 411 0.0126211694938881
151 421 0.00757812394560869
151 428 0.00706237258152383
151 441 -0.085
151 446 -0.083
151 448 -0.073
151 458 -0.068
151 469 -0.142
151 470 -0.102
151 471 -0.080
151 472 -0.071
151 474 -0.060
152 153 0.0134070657459767
152 154 -0.072
152 156 0.0141444324753542
152 157 0.0179444212417204
152 158 0.0165611302371083
152 160 0.0136168630864681
152 165 -0.078
152 168 -0.131
152 175 -0.070
152 176 -0.085
152 180 -0.075
152 201 -0.086
152 202 -0.068
152 207 -0.130
152 215 -0.063
152 216 -0.076
152 217 -0.082
152 220 -0.063
152 224 -0.085
152 225 -0.077
152 229 -0.073
152 239 -0.076
152 240 -0.183
152 241 -0.083
152 245 0.0107264336305565
152 248 0.013001596535799
152 254 -0.070
152 256 0.0121992418083562
152 259 -0.064
152 260 0.0177122809362676
152 263 0.00944514300594623
152 290 0.00732636815251034
152 293 -0.067
152 294 -0.081
152 307 -0.173
152 309 0.0102224954487314
152 311 -0.080
152 313 0.0168978859037552
152 316 0.0127102773826618
152 320 0.0162351722796983
152 337 -0.066
152 340 0.0089881828543919
152 343 -0.065
152 363 -0.114
152 365 -0.118
152 374 -0.102
152 379 -0.098
152 380 -0.097
152 382 -0.071
152 414 0.0133394266088291
152 415 0.0092599724523106
152 420 -0.072
152 425 0.0109864662491086
152 428 0.0127175737848184
152 429 0.0101345026869913
152 431 0.0143186798718254
152 433 0.0125843652112716
152 434 -0.084
152 441 -0.067
152 442 0.0166712564759791
152 448 -0.091
152 451 -0.065
152 455 0.0138965647473508
152 463 0.00794897879652638
152 464 0.0113091778479331
152 466 0.0138860125716726
152 469 -0.242
152 470 -0.186
152 471 -0.183
152 472 -0.178
152 473 -0.131
152 474 -0.137
152 475 -0.083
152 476 -0.084
152 477 -0.105
152 478 -0.082
153 154 -0.188
153 155 0.0123236597425166
153 156 0.021438159040033
153 157 0.0075781333615992
153 161 -0.075
153 162 -0.067
153 163 -0.073
153 166 -0.090
153 168 -0.275
153 169 -0.083
153 172 -0.081
153 173 -0.084
153 174 -0.101
153 176 -0.147
153 179 -0.072
153 180 -0.102
153 181 -0.071
153 182 -0.080
153 183 -0.130
153 184 -0.093
153 185 -0.067
153 187 -0.070
153 190 -0.091
153 192 -0.095
153 194 -0.084
153 195 -0.080
153 197 -0.078
153 198 -0.068
153 199 -0.069
153 200 -0.071
153 201 -0.070
153 203 -0.076
153 204 -0.085
153 205 -0.096
153 207 -0.174
153 208 -0.100
153 209 -0.082
153 210 -0.069
153 211 -0.103
153 212 -0.093
153 213 -0.081
153 214 -0.093
153 216 -0.069
153 217 -0.079
153 218 -0.069
153 219 -0.076
153 220 -0.091
153 221 -0.098
153 222 -0.065
153 223 -0.073
153 224 -0.154
153 225 -0.098
153 226 -0.100
153 227 -0.076
153 228 -0.096
153 229 -0.087
153 230 -0.098
153 231 -0.135
153 232 -0.145
153 233 -0.067
153 234 -0.128
153 235 -0.139
153 237 -0.068
153 240 -0.252
153 241 -0.133
153 242 -0.076
153 244 -0.098
153 245 0.0123824790012836
153 246 -0.101
153 247 -0.082
153 248 0.0135333389309388
153 250 -0.067
153 251 -0.109
153 252 -0.109
153 254 -0.067
153 255 -0.079
153 257 0.0120563979322675
153 258 -0.068
153 259 -0.087
153 262 -0.072
153 263 0.0121028351546483
153 265 -0.076
153 266 -0.125
153 268 -0.084
153 272 -0.065
153 273 -0.088
153 276 -0.093
153 278 -0.088
153 279 -0.091
153 281 -0.063
153 282 -0.093
153 285 -0.081
153 288 -0.080
153 289 -0.092
153 291 -0.083
153 292 -0.090
153 294 -0.128
153 295 -0.083
153 296 0.00861429290161103
153 297 -0.092
153 298 -0.103
153 299 -0.066
153 302 -0.071
153 303 0.0197981076782624
153 305 -0.064
153 306 0.0218282117776809
153 307 -0.118
153 309 0.0229030025048518
153 310 0.0146717641637902
153 313 0.017898934063113
153 314 0.010260169797397
153 316 0.0206081324715531
153 319 -0.067
153 320 0.0134122770363125
153 321 -0.127
153 322 -0.091
153 323 -0.103
153 328 -0.074
153 329 -0.066
153 331 -0.087
153 332 -0.080
153 333 -0.088
153 337 -0.109
153 341 -0.067
153 342 -0.091
153 344 -0.092
153 345 -0.071
153 351 -0.067
153 354 -0.068
153 355 -0.072
153 356 -0.100
153 362 -0.096
153 363 -0.156
153 364 -0.074
153 365 -0.104
153 368 0.00868392754395845
153 369 -0.074
153 370 0.0133814904642603
153 373 -0.070
153 374 -0.205
153 379 -0.210
153 380 -0.111
153 382 -0.111
153 384 -0.139
153 390 -0.069
153 394 -0.068
153 395 -0.140
153 397 -0.084
153 408 -0.066
153 409 -0.084
153 412 -0.079
153 413 -0.075
153 414 0.0201431165409909
153 428 0.0229867775636675
153 430 -0.077
153 433 0.0209801944517818
153 434 -0.125
153 436 -0.084
153 437 -0.132
153 438 0.0110936056967318
153 442 0.0177431344624427
153 443 -0.125
153 444 0.0154540775783936
153 447 0.0130312588719784
153 448 -0.100
153 453 0.0148196967741111
153 454 -0.155
153 455 0.016097911576778
153 456 0.0249795640516742
153 458 -0.084
153 459 0.0115959425035585
153 460 -0.192
153 463 -0.106
153 465 -0.098
153 467 0.011272184027205
153 468 0.0156334694303058
153 469 -0.356
153 470 -0.316
153 471 -0.217
153 472 -0.218
153 473 -0.170
153 474 -0.175
153 475 -0.151
153 476 -0.173
153 477 -0.150
153 478 -0.117
153 479 -0.054
153 480 -0.092
153 481 -0.075
154 156 -0.118
154 159 -0.067
154 160 -0.096
154 161 0.00823029698807565
154 166 -0.071
154 167 -0.099
154 170 -0.094
154 171 -0.102
154 175 -0.086
154 182 -0.073
154 184 -0.099
154 187 -0.086
154 193 -0.106
154 200 -0.111
154 201 -0.073
154 207 -0.145
154 209 -0.079
154 214 -0.097
154 215 -0.092
154 216 -0.085
154 217 -0.099
154 218 -0.073
154 219 0.00455927113054814
154 224 -0.088
154 225 -0.091
154 226 -0.088
154 228 -0.132
154 231 -0.118
154 236 -0.125
154 237 -0.161
154 238 -0.103
154 239 -0.164
154 241 -0.188
154 243 -0.121
154 244 -0.083
154 245 -0.149
154 248 -0.083
154 249 -0.091
154 250 -0.073
154 253 -0.081
154 257 -0.098
154 259 -0.078
154 260 -0.134
154 263 -0.171
154 266 -0.092
154 267 -0.069
154 269 -0.115
154 271 -0.081
154 275 -0.077
154 277 -0.065
154 283 -0.101
154 284 -0.117
154 290 -0.084
154 293 -0.086
154 295 -0.064
154 296 -0.130
154 298 -0.070
154 300 -0.173
154 301 -0.125
154 302 -0.071
154 303 -0.100
154 306 -0.195
154 308 -0.173
154 309 -0.250
154 310 -0.187
154 311 -0.084
154 312 -0.090
154 313 -0.221
154 314 -0.177
154 316 -0.125
154 317 -0.151
154 320 -0.130
154 321 -0.071
154 322 -0.078
154 325 -0.176
154 327 -0.075
154 332 -0.088
154 333 -0.065
154 335 -0.093
154 336 -0.069
154 337 -0.066
154 338 -0.077
154 347 -0.074
154 348 -0.095
154 356 -0.089
154 358 -0.073
154 359 -0.074
154 361 -0.101
154 362 -0.113
154 365 0.013374559623721
154 366 -0.238
154 367 -0.084
154 368 -0.106
154 369 -0.077
154 370 -0.148
154 371 -0.099
154 373 -0.105
154 375 -0.073
154 376 -0.187
154 377 -0.095
154 378 -0.171
154 379 -0.070
154 380 -0.184
154 381 -0.133
154 382 -0.124
154 383 -0.111
154 386 -0.078
154 387 -0.079
154 390 -0.122
154 392 -0.132
154 395 -0.075
154 398 -0.083
154 403 -0.153
154 404 -0.078
154 407 -0.083
154 411 -0.067
154 414 -0.129
154 415 -0.103
154 417 -0.088
154 419 -0.101
154 420 -0.100
154 421 -0.074
154 422 -0.068
154 423 -0.063
154 426 -0.116
154 427 -0.237
154 428 -0.099
154 429 -0.096
154 432 -0.068
154 433 -0.098
154 435 -0.146
154 437 -0.101
154 438 -0.133
154 439 -0.215
154 441 -0.113
154 442 -0.198
154 443 -0.121
154 444 -0.152
154 445 -0.190
154 446 -0.194
154 451 -0.082
154 453 -0.167
154 455 -0.196
154 456 -0.113
154 458 -0.104
154 459 -0.132
154 460 -0.136
154 462 -0.196
154 464 -0.191
154 466 -0.118
154 467 -0.087
154 468 -0.069
155 158 0.0110472729284941
155 166 -0.147
155 168 -0.137
155 170 -0.090
155 176 -0.104
155 188 -0.092
155 201 -0.105
155 205 -0.080
155 207 -0.126
155 215 -0.076
155 216 -0.093
155 221 -0.076
155 223 -0.073
155 225 -0.116
155 227 -0.084
155 235 -0.145
155 237 -0.074
155 239 -0.083
155 240 -0.223
155 249 -0.102
155 252 -0.076
155 264 -0.072
155 266 -0.080
155 267 -0.104
155 268 -0.070
155 269 -0.089
155 270 -0.080
155 272 -0.065
155 273 -0.070
155 276 -0.072
155 278 -0.093
155 282 -0.089
155 288 -0.071
155 289 -0.074
155 291 -0.081
155 293 -0.097
155 295 -0.079
155 297 -0.089
155 298 -0.096
155 300 -0.071
155 307 -0.096
155 311 -0.077
155 315 -0.086
155 319 -0.074
155 323 -0.074
155 325 -0.067
155 327 -0.065
155 329 -0.073
155 333 -0.070
155 334 -0.075
155 341 -0.073
155 342 -0.101
155 343 -0.132
155 344 -0.101
155 345 -0.105
155 346 -0.066
155 347 -0.083
155 349 -0.099
155 350 -0.082
155 351 -0.106
155 353 -0.091
155 354 -0.100
155 355 -0.107
155 357 -0.059
155 361 -0.081
155 363 -0.101
155 366 -0.094
155 367 -0.077
155 372 -0.071
155 373 -0.136
155 374 -0.115
155 375 -0.071
155 376 -0.076
155 382 -0.096
155 383 -0.081
155 385 -0.089
155 387 -0.096
155 388 -0.084
155 399 -0.078
155 401 -0.064
155 404 -0.068
155 408 -0.103
155 409 -0.075
155 416 -0.085
155 420 -0.089
155 422 -0.130
155 423 -0.076
155 425 -0.079
155 428 0.00951783917250157
155 432 -0.071
155 434 -0.078
155 435 -0.076
155 436 -0.078
155 438 -0.104
155 439 -0.095
155 441 -0.068
155 443 -0.071
155 445 -0.105
155 446 -0.106
155 448 -0.092
155 451 -0.068
155 454 -0.068
155 458 -0.075
155 463 -0.084
155 469 -0.236
155 470 -0.198
155 471 -0.140
155 472 -0.118
155 474 -0.099
155 476 -0.069
155 477 -0.074
156 157 0.0142157467593925
156 158 0.0200013996480316
156 159 0.032217907398077
156 162 0.00732157708486364
156 165 -0.107
156 167 0.0173354571635
156 168 -0.080
156 171 0.00912387430010335
156 172 0.00511790000499936
156 180 -0.066
156 191 0.00585288971778345
156 207 -0.074
156 210 0.00308039830594041
156 213 -0.065
156 225 -0.070
156 236 0.0105154303849023
156 238 0.0103594283298095
156 240 -0.169
156 245 0.020041679246383
156 248 0.0108589394451799
156 252 -0.070
156 257 0.00705202211833307
156 258 -0.065
156 260 0.0117384644610222
156 263 0.0168115718729358
156 283 0.00631755515952861
156 296 0.0102240011676742
156 303 0.0156364855058559
156 304 0.0100992473095266
156 306 0.0242136014605321
156 307 -0.116
156 308 0.00901078455511239
156 309 0.0192479582180318
156 310 0.0158961574657353
156 314 0.0098376044770005
156 316 0.0166559905185882
156 320 0.0229061129542584
156 321 0.00590652617295588
156 323 -0.069
156 336 0.00910001478792761
156 337 -0.062
156 342 -0.060
156 343 -0.065
156 363 -0.076
156 365 -0.084
156 368 0.0155293980115817
156 370 0.0164207514250921
156 379 -0.129
156 381 0.00990445969446044
156 382 -0.127
156 403 0.0154117382639563
156 409 -0.075
156 414 0.0152500744808821
156 415 0.00750935966673303
156 416 -0.076
156 425 0.0128751883429685
156 428 0.0163952355457893
156 429 0.00977266536250977
156 431 0.0105686440773466
156 433 0.0107119271829118
156 439 0.0109750916934337
156 442 0.0190204805109644
156 444 0.00801587928973392
156 447 0.0129340265946917
156 450 0.0126091897634413
156 453 0.0208452560365457
156 454 -0.114
156 455 0.0217768866908615
156 456 0.0124427201225941
156 459 0.014919531832524
156 464 0.0193400326143992
156 468 0.0086312739183545
156 469 -0.245
156 470 -0.189
156 471 -0.104
156 472 -0.093
156 473 -0.102
156 474 -0.101
156 475 -0.086
156 476 -0.122
156 477 -0.092
156 478 -0.089
157 158 0.0154459962735852
157 159 0.0131642181080335
157 160 0.0160417630181887
157 161 0.0093687686214755
157 162 0.0120821579547404
157 163 0.0140764009150831
157 166 0.0140221837338761
157 181 0.0071276766735389
157 186 0.00868333560926153
157 187 0.00614380711943173
157 189 0.0129716790873557
157 199 0.00830462174830498
157 206 0.00669984896282052
157 210 0.0087998457857727
157 212 0.00429375402778664
157 229 -0.063
157 240 -0.110
157 244 0.00644472266775491
157 245 0.0164749624732917
157 248 0.0127335564315431
157 249 0.0166603523392754
157 251 -0.060
157 252 0.0109573287152729
157 260 0.0120136496788864
157 269 0.0131210648485573
157 287 0.0111839166128209
157 290 0.00877153903779329
157 293 0.00638159448969312
157 300 0.0165948274379843
157 307 -0.111
157 310 0.0124879117303223
157 315 0.00852000679531591
157 331 0.00740799644897288
157 337 -0.060
157 358 0.00744511661176008
157 365 -0.082
157 367 -0.131
157 368 0.00834430094585586
157 371 0.0128091366965777
157 372 0.0175009181846123
157 374 -0.090
157 379 -0.143
157 380 -0.114
157 385 0.00744681997382112
157 387 0.00719063576530048
157 393 0.00709092785284712
157 402 0.0112144162663234
157 408 0.00949025925965704
157 417 0.0012719725350655
157 425 0.0103359823233859
157 431 0.0124348992316312
157 436 0.0147562671585493
157 441 -0.068
157 446 -0.128
157 452 0.00822902409473441
157 455 0.0120277152718445
157 459 0.0177308169431219
157 460 -0.069
157 464 0.00982791879853077
157 466 0.0114009114078524
157 469 -0.166
157 470 -0.145
157 471 -0.126
157 472 -0.104
157 473 -0.085
157 474 -0.088
157 475 -0.082
157 476 -0.109
157 477 -0.072
157 478 -0.076
158 159 0.012819531720035
158 161 0.0123342731157522
158 168 -0.092
158 170 -0.080
158 193 0.012143746136331
158 194 0.00603274252825771
158 228 -0.075
158 229 -0.062
158 239 -0.066
158 240 -0.095
158 241 -0.066
158 244 0.00817469033270739
158 257 0.0100179477709854
158 290 0.0100547719592416
158 303 0.0127445855232379
158 320 0.011071463764015
158 337 -0.060
158 364 0.0141855811554371
158 365 -0.124
158 368 0.00629226332169926
158 379 -0.126
158 380 -0.129
158 381 0.0130960143871323
158 382 -0.068
158 392 0.0124925659914794
158 404 -0.060
158 414 0.0100870088938784
158 422 -0.072
158 428 0.0170095703747269
158 429 0.0124157275487274
158 435 -0.092
158 456 0.0156559243728856
158 459 0.0187845399866155
158 464 0.0113443194986911
158 466 0.0243271437984153
158 469 -0.121
158 470 -0.155
158 471 -0.081
158 477 -0.065
159 160 0.0152311971612435
159 172 0.00826663857523363
159 189 0.0148181214563727
159 207 -0.112
159 213 -0.080
159 220 -0.063
159 221 -0.066
159 225 -0.071
159 230 -0.072
159 236 0.0118423651838134
159 240 -0.120
159 241 -0.071
159 245 0.00843976992666723
159 246 -0.070
159 248 0.00994758050457657
159 249 0.00885751783148427
159 251 -0.083
159 258 -0.068
159 267 -0.072
159 288 -0.072
159 292 -0.064
159 297 -0.065
159 303 0.0198192906358871
159 307 -0.120
159 308 -0.075
159 310 0.0148843219506472
159 323 -0.075
159 333 -0.067
159 335 0.0102543603094902
159 337 -0.082
159 342 -0.064
159 344 -0.063
159 349 -0.063
159 351 -0.063
159 355 -0.066
159 360 -0.069
159 363 -0.074
159 365 -0.098
159 368 0.0130269129079374
159 374 -0.144
159 379 -0.091
159 380 -0.075
159 382 -0.111
159 421 -0.079
159 435 -0.090
159 440 -0.072
159 441 -0.128
159 445 -0.099
159 446 -0.085
159 450 0.0169379763116771
159 455 0.0100660862454853
159 469 -0.269
159 470 -0.183
159 471 -0.108
159 472 -0.078
159 473 -0.114
159 474 -0.106
159 476 -0.119
159 477 -0.080
160 163 0.0267179121875888
160 165 -0.102
160 168 -0.113
160 196 -0.083
160 207 -0.116
160 216 -0.051
160 240 -0.109
160 244 0.0136014344425443
160 245 0.0116643630377309
160 250 0.013197091582021
160 262 -0.050
160 286 0.00861524285609189
160 287 -0.071
160 290 0.00969068319284339
160 302 0.00669349418644215
160 307 -0.170
160 339 -0.066
160 363 -0.100
160 365 -0.124
160 366 -0.075
160 367 -0.079
160 376 -0.090
160 378 -0.074
160 379 -0.119
160 382 -0.069
160 384 -0.066
160 414 0.00931546572932422
160 416 -0.088
160 419 -0.103
160 420 -0.064
160 422 -0.098
160 425 -0.089
160 430 -0.067
160 431 -0.072
160 434 -0.064
160 435 -0.104
160 439 -0.083
160 440 -0.090
160 445 -0.114
160 446 -0.138
160 448 -0.090
160 469 -0.128
160 470 -0.120
160 471 -0.094
160 472 -0.082
161 162 0.0216180664663158
161 164 0.0231799763257919
161 166 0.00868194805659567
161 169 0.0183902236349645
161 172 0.0201790265851927
161 174 0.0227911288282448
161 177 0.0217150170285112
161 179 0.0147012216860798
161 180 0.0101212898914193
161 181 0.0113119403129932
161 182 0.0118992030418228
161 184 0.0150839957738132
161 185 0.0141092611892932
161 186 0.011481027706956
161 187 0.00648191278643286
161 190 0.0119053602450801
161 191 0.0137202007134313
161 192 0.0109942843773892
161 194 0.0152846364090509
161 195 0.0180154387444516
161 197 0.00931196117812975
161 198 0.00697574803698496
161 199 0.018127554546353
161 203 0.0119691428584901
161 204 0.0140559692181963
161 205 0.0100388179391615
161 206 0.00904045105074878
161 208 0.0236580444343219
161 210 0.00958682566446998
161 211 0.0112687133976471
161 212 0.0146393783294664
161 231 -0.064
161 237 -0.067
161 273 0.015028130022064
161 309 -0.071
161 313 -0.062
161 316 -0.053
161 331 0.0185135980039444
161 339 -0.070
161 346 0.015720398991082
161 354 0.0110692824363157
161 362 0.0078900746330424
161 366 -0.058
161 367 -0.063
161 379 -0.065
161 380 -0.091
161 386 -0.076
161 402 0.00930231945051307
161 414 -0.052
161 428 -0.055
161 430 -0.072
161 444 -0.082
162 164 0.0225206104206344
162 168 -0.084
162 172 0.00930376468055827
162 173 0.0138505578560345
162 174 0.014697212253492
162 178 0.0117494966148737
162 184 0.00652683928304026
162 189 0.00774231590379202
162 199 0.0110112450001703
162 203 0.00597009847968373
162 209 0.0072703212707411
162 210 0.00710458607603166
162 224 0.017571231861307
162 226 -0.059
162 228 -0.058
162 232 -0.067
162 241 -0.086
162 249 0.0068971452118328
162 307 -0.106
162 316 -0.085
162 317 -0.084
162 331 0.0112680640285878
162 336 -0.061
162 339 -0.099
162 346 0.0368300234186379
162 365 -0.075
162 367 -0.069
162 371 0.0122537823102951
162 372 0.0177793829702997
162 373 -0.088
162 380 -0.097
162 387 -0.054
162 389 0.00869554946834183
162 393 0.0072413177707565
162 394 0.00914864149690169
162 396 0.0100817927503193
162 408 0.00588525375864334
162 410 0.0102994241667945
162 421 -0.055
162 422 -0.117
162 439 -0.090
162 442 -0.097
162 444 -0.097
162 446 -0.114
162 449 -0.089
162 452 0.0154928729019158
162 454 -0.085
162 459 0.00874229043131129
162 469 -0.080
162 470 -0.086
162 471 -0.072
162 472 -0.065
162 473 -0.054
162 474 -0.056
162 475 -0.051
162 476 -0.053
163 164 0.0102418007499184
163 176 -0.096
163 178 -0.053
163 180 -0.061
163 207 -0.098
163 213 -0.071
163 216 -0.065
163 218 -0.059
163 220 -0.058
163 224 -0.076
163 229 -0.066
163 230 -0.062
163 233 -0.058
163 237 -0.074
163 241 -0.068
163 243 -0.070
163 246 -0.070
163 247 -0.058
163 248 0.0127908466736259
163 257 -0.105
163 273 -0.072
163 278 -0.066
163 279 -0.057
163 285 -0.053
163 287 -0.090
163 292 -0.057
163 294 -0.067
163 297 -0.057
163 298 -0.064
163 300 -0.067
163 307 -0.203
163 309 -0.144
163 311 -0.131
163 312 -0.092
163 314 -0.070
163 316 -0.089
163 323 -0.066
163 325 -0.100
163 337 -0.061
163 342 -0.058
163 344 -0.058
163 349 -0.057
163 351 -0.062
163 353 -0.059
163 355 -0.063
163 358 -0.061
163 363 -0.108
163 365 -0.080
163 366 -0.077
163 367 -0.137
163 369 -0.069
163 374 -0.099
163 376 -0.182
163 377 -0.093
163 378 -0.160
163 379 -0.189
163 380 -0.155
163 382 -0.095
163 384 -0.144
163 398 -0.053
163 407 -0.067
163 409 -0.066
163 416 -0.082
163 417 -0.067
163 419 -0.102
163 421 -0.086
163 422 -0.194
163 423 -0.054
163 424 -0.083
163 434 -0.074
163 435 -0.127
163 439 -0.098
163 440 -0.101
163 441 -0.127
163 442 -0.095
163 445 -0.132
163 446 -0.096
163 447 -0.117
163 450 -0.084
163 454 -0.075
163 460 -0.084
163 461 -0.062
163 467 -0.088
163 468 -0.160
163 469 -0.090
163 470 -0.085
163 471 -0.094
163 473 -0.082
163 474 -0.069
163 476 -0.075
163 477 -0.089
164 169 0.0118079522656742
164 172 0.00580122128080742
164 173 0.00810850733528351
164 174 0.0193801447194798
164 179 0.00867742936138376
164 182 0.00678749975664515
164 185 0.00930612577430675
164 187 0.00609194706364269
164 190 0.00762896263061927
164 191 0.0100831388925135
164 192 0.00702668578935083
164 194 0.0100448264798738
164 195 0.0108159115038194
164 197 0.00646111524818131
164 203 0.00779909709481613
164 204 0.00947348491330345
164 205 0.00701546737946311
164 206 0.00512234919202553
164 208 0.0181194423978919
164 209 0.0165243156310176
164 210 0.011033064908181
164 211 0.0179839791959304
164 212 0.0126616527548619
164 213 0.0125769687624447
164 214 0.0101884262432866
164 215 0.0126269324724094
164 216 0.00786082570447105
164 217 0.0098733408624244
164 218 0.0113983372642759
164 229 0.0136511511154596
164 230 0.00810754587433801
164 240 -0.065
164 241 -0.066
164 243 -0.055
164 246 0.0084824024564107
164 247 0.010997834945504
164 251 0.00718851635073725
164 253 0.0103773049766495
164 254 0.0110232619555378
164 258 0.0112560916764937
164 259 0.00777094788772757
164 265 0.0127036228836422
164 267 0.00706013410460653
164 299 0.0102731794825689
164 303 -0.065
164 304 -0.057
164 306 -0.067
164 309 -0.063
164 311 -0.074
164 313 -0.068
164 314 -0.072
164 325 -0.093
164 338 -0.061
164 367 -0.080
164 369 0.0106857896731829
164 370 -0.056
164 376 -0.073
164 377 -0.096
164 388 0.00954259269679775
164 391 0.0130928080420083
164 394 0.0103940121283401
164 396 0.0143553793993873
164 415 -0.057
164 416 -0.065
164 417 0.00874501504768928
164 418 0.00908206658329542
164 419 -0.071
164 422 -0.068
164 425 -0.072
164 427 -0.084
164 428 -0.070
164 430 -0.080
164 434 -0.061
164 438 -0.055
164 439 -0.062
164 441 -0.076
164 442 -0.061
164 444 -0.074
164 445 -0.103
164 448 -0.086
164 452 0.0102272889946543
164 454 -0.063
164 455 -0.077
164 456 -0.070
164 459 -0.080
164 460 -0.081
164 464 -0.082
164 466 -0.063
164 467 -0.083
165 171 -0.094
165 176 -0.078
165 177 -0.069
165 178 -0.066
165 187 -0.068
165 193 -0.130
165 201 -0.073
165 207 -0.140
165 221 -0.062
165 222 0.00754364890175141
165 231 -0.113
165 234 -0.077
165 236 -0.085
165 237 -0.146
165 238 -0.108
165 239 -0.127
165 240 0.013499787168557
165 241 -0.201
165 243 -0.139
165 244 -0.070
165 251 -0.072
165 256 -0.072
165 260 -0.074
165 261 -0.067
165 263 -0.105
165 266 -0.082
165 294 -0.089
165 296 -0.081
165 298 -0.066
165 300 -0.075
165 302 -0.065
165 303 -0.106
165 307 -0.129
165 309 -0.161
165 310 -0.120
165 311 -0.079
165 312 -0.075
165 313 -0.134
165 314 -0.153
165 315 -0.074
165 317 -0.108
165 325 -0.105
165 326 0.0192720696918849
165 330 -0.110
165 365 0.0255733304778048
165 366 -0.146
165 370 -0.131
165 373 -0.095
165 374 0.0161594452500434
165 376 -0.169
165 377 -0.195
165 379 -0.194
165 380 -0.124
165 381 -0.117
165 382 -0.107
165 383 -0.098
165 384 -0.109
165 387 -0.069
165 392 -0.094
165 403 -0.066
165 409 -0.063
165 413 0.00731101170699493
165 414 -0.105
165 422 -0.120
165 426 0.00891712504675497
165 427 -0.074
165 428 -0.082
165 429 -0.091
165 434 -0.101
165 436 -0.076
165 438 -0.077
165 439 -0.218
165 441 -0.099
165 443 -0.093
165 444 -0.191
165 445 -0.235
165 446 -0.176
165 447 -0.102
165 450 -0.123
165 453 -0.083
165 454 -0.164
165 455 -0.105
165 459 -0.096
165 460 -0.184
165 462 -0.101
165 464 -0.115
165 465 -0.091
165 466 -0.116
165 467 -0.122
165 468 -0.079
166 170 0.0428594360680396
166 172 0.00745564637623412
166 183 0.0173007160201548
166 187 0.009188116909711
166 188 0.00996591565608808
166 196 -0.086
166 199 0.00946708497376666
166 201 -0.073
166 206 0.00568977980442168
166 228 -0.075
166 232 0.019158054210038
166 237 -0.186
166 238 -0.080
166 241 -0.113
166 243 -0.100
166 249 0.0117043261101426
166 270 0.00877679591596181
166 300 -0.100
166 304 -0.081
166 306 -0.089
166 307 -0.184
166 308 -0.111
166 309 -0.131
166 311 -0.101
166 313 -0.106
166 316 -0.107
166 331 0.0147684923514587
166 363 -0.101
166 365 -0.102
166 366 -0.133
166 369 -0.060
166 376 -0.199
166 377 -0.075
166 378 -0.083
166 379 -0.112
166 380 -0.210
166 393 0.0114369287554429
166 402 0.0161265396424308
166 408 0.0168032820481587
166 415 -0.081
166 429 -0.086
166 431 -0.081
166 432 -0.078
166 435 -0.099
166 439 -0.147
166 440 -0.080
166 441 -0.183
166 445 -0.140
166 446 -0.171
166 449 -0.130
166 453 -0.080
166 456 -0.103
166 465 -0.066
166 467 -0.112
166 468 -0.136
166 469 -0.105
166 472 -0.094
166 476 -0.078
166 477 -0.089
167 168 -0.126
167 169 0.00741143021231898
167 172 0.00991385803975974
167 174 0.0115169228526512
167 200 0.00731077907333061
167 201 -0.073
167 207 -0.141
167 214 -0.076
167 215 -0.063
167 217 -0.089
167 219 -0.062
167 220 -0.075
167 225 -0.070
167 227 -0.063
167 230 -0.080
167 232 -0.114
167 235 -0.088
167 237 -0.079
167 240 -0.217
167 245 0.00797692279743029
167 246 -0.081
167 247 -0.064
167 252 -0.099
167 258 -0.079
167 263 0.0136538454745224
167 266 -0.080
167 267 -0.076
167 269 -0.084
167 299 -0.054
167 307 -0.189
167 309 0.0177266942140447
167 310 0.00805425187851009
167 311 -0.076
167 313 0.0145440490634845
167 316 0.019196749543221
167 319 -0.055
167 320 0.0145517480495664
167 327 -0.072
167 329 -0.055
167 331 -0.071
167 333 -0.075
167 337 -0.064
167 339 -0.081
167 341 -0.055
167 348 0.00960599269104951
167 355 -0.064
167 356 0.00715999407964581
167 365 -0.128
167 368 0.0153262440180247
167 379 -0.067
167 381 0.0148055290396545
167 382 -0.115
167 385 -0.075
167 403 0.0176257836872146
167 416 -0.144
167 421 0.00875043920450516
167 428 0.0122890235298372
167 433 0.00839501350264991
167 441 -0.071
167 450 -0.078
167 454 -0.117
167 458 -0.096
167 465 -0.072
167 469 -0.222
167 470 -0.222
167 471 -0.206
167 472 -0.177
167 473 -0.135
167 474 -0.137
167 475 -0.107
167 476 -0.116
167 477 -0.132
167 479 0.00797136305881721
168 171 -0.127
168 178 -0.066
168 183 0.0147289011580889
168 187 0.00937618162835665
168 188 0.0139658598925816
168 193 -0.093
168 200 0.0102362895986282
168 207 -0.147
168 221 -0.076
168 224 -0.079
168 227 -0.060
168 234 -0.073
168 236 -0.086
168 237 -0.192
168 238 -0.103
168 239 -0.075
168 241 -0.185
168 242 -0.068
168 243 -0.100
168 248 -0.084
168 255 0.0109825542093609
168 257 -0.075
168 261 -0.064
168 271 -0.077
168 295 -0.060
168 296 -0.093
168 297 -0.066
168 300 -0.086
168 301 -0.070
168 303 -0.155
168 304 -0.124
168 306 -0.185
168 307 -0.090
168 308 -0.158
168 309 -0.185
168 310 -0.077
168 312 -0.088
168 313 -0.155
168 314 -0.103
168 316 -0.131
168 317 -0.151
168 325 -0.128
168 326 0.0164584431933102
168 330 -0.073
168 332 0.0145503295260162
168 337 -0.069
168 339 0.0184551460275695
168 341 -0.053
168 346 -0.068
168 353 -0.067
168 363 -0.133
168 364 -0.073
168 367 -0.139
168 370 -0.104
168 371 -0.077
168 373 -0.104
168 375 -0.064
168 376 -0.129
168 377 -0.173
168 378 -0.121
168 379 -0.164
168 380 -0.141
168 381 -0.138
168 382 -0.111
168 386 -0.135
168 400 -0.060
168 401 -0.059
168 406 -0.051
168 410 -0.077
168 414 -0.200
168 415 -0.073
168 416 -0.105
168 419 -0.115
168 421 -0.114
168 423 -0.066
168 424 -0.064
168 425 -0.072
168 427 -0.153
168 428 -0.077
168 429 -0.087
168 430 -0.104
168 431 -0.126
168 432 -0.077
168 433 -0.179
168 435 -0.086
168 436 -0.087
168 437 -0.093
168 438 -0.113
168 439 -0.190
168 440 -0.142
168 441 -0.206
168 442 -0.151
168 443 -0.078
168 444 -0.251
168 445 -0.195
168 446 -0.196
168 447 -0.157
168 448 -0.135
168 449 -0.087
168 453 -0.191
168 454 -0.097
168 455 -0.173
168 456 -0.153
168 459 -0.194
168 460 -0.079
168 464 -0.152
168 465 -0.068
168 466 -0.138
168 467 -0.112
168 468 -0.151
168 480 0.0118906809634453
169 170 0.0241369160555792
169 172 0.0314208182758128
169 173 0.0335355129732496
169 174 0.0357832100878452
169 175 0.0146070380980392
169 176 0.0222757531531488
169 177 0.0274311443214323
169 178 0.0285856018951044
169 179 0.0277934262838409
169 181 0.018712338960006
169 182 0.0210713236307842
169 183 0.0114312292037965
169 184 0.0182952092334118
169 185 0.0123054551351843
169 186 0.00820804450771821
169 187 0.0135613991254265
169 190 0.0105640243010929
169 191 0.0225158212530338
169 192 0.00962522000214297
169 194 0.0130115311541262
169 195 0.0150192212048086
169 197 0.00895913839252616
169 198 0.0125350781333297
169 199 0.0106885730222402
169 203 0.0111696903811988
169 204 0.0114703429674695
169 205 0.00860397488944144
169 206 0.0081012095991639
169 207 0.00836584560844226
169 208 0.00781249495725235
169 210 0.0106547661784917
169 211 0.00868780422554143
169 212 0.0061965195964549
169 223 0.00886114560067447
169 232 0.00506307780181715
169 248 -0.061
169 309 -0.071
169 314 -0.057
169 317 -0.055
169 325 -0.062
169 414 -0.052
169 431 -0.086
169 435 -0.078
169 448 -0.076
169 456 -0.067
169 468 -0.091
169 469 -0.068
170 171 -0.071
170 172 0.011576064255406
170 173 0.0114770441400258
170 174 0.0169501614859852
170 177 0.020786617317132
170 178 0.0211543362953937
170 179 0.0163477338637438
170 183 0.01560666169068
170 191 0.00920314030884224
170 207 -0.076
170 213 -0.053
170 214 -0.062
170 215 -0.054
170 216 -0.057
170 217 -0.055
170 229 -0.055
170 237 -0.082
170 239 -0.088
170 240 -0.073
170 243 -0.068
170 251 -0.052
170 273 -0.085
170 307 -0.141
170 308 -0.067
170 323 -0.050
170 331 -0.065
170 339 -0.078
170 346 -0.053
170 363 -0.128
170 365 -0.109
170 369 -0.052
170 376 -0.092
170 377 -0.067
170 379 -0.107
170 380 -0.166
170 381 -0.096
170 386 -0.073
170 388 -0.053
170 405 -0.059
170 410 -0.077
170 416 -0.076
170 422 -0.095
170 430 -0.166
170 437 -0.096
170 439 -0.079
170 440 -0.094
170 441 -0.146
170 446 -0.075
170 447 -0.096
170 448 -0.073
170 449 -0.075
170 456 -0.101
170 468 -0.073
170 469 -0.117
170 471 -0.109
170 472 -0.098
170 473 -0.095
170 474 -0.100
170 475 -0.090
170 476 -0.095
170 477 -0.082
170 478 -0.066
171 172 0.0109502976099341
171 196 -0.075
171 215 -0.064
171 216 -0.080
171 217 -0.072
171 230 -0.078
171 231 -0.069
171 235 -0.072
171 240 -0.280
171 244 -0.071
171 246 -0.075
171 266 -0.071
171 269 -0.066
171 306 -0.066
171 307 -0.213
171 308 -0.102
171 321 -0.087
171 323 -0.077
171 332 -0.085
171 333 -0.069
171 354 0.0097802022447005
171 361 -0.081
171 363 -0.136
171 365 -0.148
171 374 -0.121
171 375 -0.077
171 379 -0.071
171 380 -0.119
171 384 -0.114
171 393 0.00870927317490323
171 406 0.0159901233228105
171 416 -0.079
171 422 -0.080
171 431 -0.117
171 434 -0.104
171 435 -0.119
171 439 -0.104
171 440 -0.096
171 444 -0.071
171 449 -0.089
171 454 -0.144
171 458 -0.102
171 465 -0.110
171 466 -0.098
171 469 -0.133
171 470 -0.146
171 471 -0.127
171 472 -0.117
171 473 -0.129
171 474 -0.106
171 475 -0.095
171 476 -0.145
171 477 -0.091
172 173 0.032690462955696
172 174 0.0238220018240269
172 175 0.0225191288811647
172 176 0.0136442587221578
172 177 0.0232195296355738
172 178 0.017928668217813
172 179 0.0174149502629344
172 181 0.00862228392612572
172 182 0.0123293042672602
172 184 0.026231647513257
172 185 0.016659030793434
172 186 0.0190078944487344
172 187 0.0117517151094811
172 188 0.00769133788317191
172 190 0.0130970680881486
172 191 0.0175558377059229
172 192 0.0119273422822713
172 194 0.0173699901047835
172 195 0.00792026006401948
172 197 0.0110232480017447
172 198 0.00679333654353208
172 199 0.0139089294660614
172 200 0.00460214052441
172 201 0.008872417722953
172 202 0.00410437406337719
172 203 0.0135679302133771
172 204 0.0153307487965709
172 205 0.0108355685437435
172 206 0.00962352874452837
172 207 0.00892901022490773
172 208 0.0141988799859017
172 209 0.0104903553339459
172 210 0.0133043863589736
172 211 0.0117896477397291
172 212 0.0116431683108479
172 218 0.00522334175849844
172 219 0.00755351062420678
172 221 0.00433561607873032
172 224 0.0149327108367213
172 230 0.00211233348330031
172 232 0.00533449178652665
172 233 0.00729466235182963
172 236 0.00586160939550606
172 242 0.00626236215265983
172 247 0.00401204496854228
172 255 0.00169460070176612
172 259 0.0120991795967964
172 261 0.00610072010823118
172 262 0.013839496860615
172 264 0.00693941251550369
172 265 0.00532620647598794
172 267 0.00420275110928507
172 270 0.00479569970165785
172 272 0.00865231473865567
172 273 0.0115245695124972
172 277 0.015697210944491
172 281 0.0111475123772745
172 284 0.0123161546952773
172 289 0.00761015497696797
172 291 0.00454438361951223
172 292 0.00490599990759984
172 293 0.00517429204590364
172 295 0.00424032036076282
172 296 0.00740117850670913
172 297 0.00309995069235165
172 299 0.00505156347569885
172 300 0.00528318386022
172 301 0.00719960911708905
172 305 0.00516364945895274
172 315 0.00415556628790485
172 318 0.0174135614912541
172 319 0.00823641222467791
172 321 0.00698889645712544
172 322 0.00864614336651312
172 328 0.00525656731764373
172 331 0.00848516014098842
172 334 0.00588547591643033
172 347 0.00622684281386035
172 350 0.00924952324517935
172 351 0.00667522724532255
172 356 0.0154894440058193
172 362 0.00594666995019429
172 363 -0.083
172 367 -0.071
172 379 -0.069
172 387 0.00447358352288802
172 393 0.00442032674728823
172 395 0.00292831668767471
172 426 0.00893657563768377
172 443 0.00221004440661992
172 446 -0.067
172 470 -0.066
172 471 -0.052
173 174 0.0444871346673568
173 175 0.0244507324877881
173 177 0.0207369853857854
173 178 0.0238256944390455
173 179 0.0110226100770099
173 182 0.00908020810954053
173 184 0.0125421547951628
173 188 0.0120897815620842
173 193 -0.061
173 198 0.00804719435652569
173 199 0.0129599674411841
173 210 0.00381699751094041
173 221 0.00489491982794419
173 224 0.0162485924297277
173 227 0.0124393770321997
173 231 0.00891491629150951
173 236 0.0094114458513554
173 237 -0.063
173 249 0.00447284305400998
173 255 0.00640519772826564
173 261 0.00908897695341799
173 266 0.00503238257346922
173 273 0.0180112873972518
173 295 0.00371066742518655
173 307 -0.071
173 322 0.0133064080825245
173 331 0.0133386677529424
173 349 0.0100039514737955
173 355 0.0111503108045522
173 356 0.014793599718792
173 362 0.00939554444623398
173 363 -0.068
173 374 0.0103088151177894
173 390 0.00413472134024846
173 394 0.0111024913643254
173 395 0.00811716141125692
173 396 0.012252960744743
173 397 0.00948842819215989
173 398 0.0103054027515317
173 414 -0.072
173 418 0.0084522567184608
173 422 -0.081
173 440 -0.098
173 449 -0.065
173 464 -0.068
173 469 -0.093
173 471 -0.053
174 175 0.0231984704004288
174 176 0.0159615550338707
174 177 0.0193296892681266
174 178 0.0162813292121727
174 179 0.0157171379669672
174 182 0.0112930075776351
174 183 0.00636495142949378
174 184 0.0142669433518013
174 198 0.0126094187655545
174 199 0.00816941433230025
174 208 0.00548066720766852
174 212 0.00398079482013123
174 227 0.00760377355979817
174 236 0.0117453786650901
174 237 -0.070
174 239 -0.076
174 240 -0.068
174 244 -0.072
174 271 -0.054
174 306 -0.067
174 307 -0.133
174 311 -0.092
174 313 -0.099
174 322 0.00896354659364689
174 330 -0.075
174 339 -0.083
174 347 0.0108979265894388
174 356 0.00993920912447948
174 361 0.0103951075294136
174 362 0.0111246864733491
174 363 -0.078
174 365 -0.089
174 367 -0.078
174 371 -0.061
174 376 -0.090
174 380 -0.074
174 383 0.00610215829349807
174 384 -0.062
174 386 -0.093
174 390 0.00702230137040036
174 395 0.00784632990926225
174 396 0.00786315352495016
174 416 -0.071
174 419 -0.073
174 422 -0.066
174 433 -0.065
174 435 -0.091
174 437 -0.074
174 440 -0.093
174 441 -0.081
174 446 -0.104
174 447 -0.093
174 453 -0.095
174 454 -0.065
174 456 -0.073
174 468 -0.137
174 469 -0.111
174 472 -0.060
174 473 0.00361271362736474
174 476 -0.058
175 176 0.0185610704656608
175 177 0.0152062963532561
175 178 0.0136025065489574
175 179 0.013234070419635
175 180 0.0221844735898042
175 184 0.0210690841481205
175 189 0.00592475163904946
175 198 0.00699680781172385
175 212 0.00597054556869208
175 213 0.0126985040231988
175 220 0.0131998190472946
175 224 0.0210147833544401
175 234 0.00817022213997065
175 236 0.0109536225038342
175 237 -0.072
175 240 -0.099
175 241 -0.069
175 249 0.00663822400587369
175 250 0.0101076070075952
175 254 0.00613586853288584
175 255 0.00639976905848953
175 284 0.00770059097774069
175 289 0.00753721916356907
175 293 0.0038557320210915
175 301 0.0105880169547791
175 307 -0.133
175 309 -0.081
175 311 -0.095
175 313 -0.080
175 318 0.0121958090653523
175 322 0.0151665893878645
175 327 0.0120577825886599
175 338 0.0106321755103822
175 356 0.0162562528724892
175 358 0.0172330597509122
175 362 0.0180006758222779
175 366 -0.079
175 367 -0.079
175 380 -0.112
175 387 0.0101724242712351
175 393 0.00648485445306739
175 402 0.0173430121010192
175 407 0.0125295898738719
175 417 0.00895030553272733
175 420 0.00664947737034598
175 426 0.0138380751842137
175 433 -0.065
175 435 -0.084
175 441 -0.068
175 454 -0.077
175 465 -0.070
175 468 -0.066
175 469 -0.072
175 475 -0.057
175 476 -0.061
175 477 -0.052
176 177 0.0301890633259257
176 178 0.0223031235622544
176 179 0.0177756785458311
176 184 0.0146125401935978
176 190 0.00734244271557035
176 191 0.00912269768719165
176 195 0.0208604578728003
176 198 0.00944876036606879
176 203 0.00740693922739094
176 210 0.00691421343707533
176 211 0.00599599612947716
176 217 -0.051
176 223 0.0103710163079599
176 228 0.00938376092906864
176 234 0.0136434031433265
176 237 -0.089
176 240 -0.087
176 248 -0.066
176 256 -0.074
176 262 0.0104220000710817
176 268 0.00985337415206032
176 304 -0.066
176 306 -0.132
176 307 -0.095
176 308 -0.091
176 309 -0.077
176 310 -0.070
176 313 -0.076
176 314 -0.075
176 316 -0.072
176 325 -0.072
176 339 -0.100
176 343 -0.062
176 361 0.0130125103173814
176 363 -0.074
176 368 -0.077
176 370 -0.071
176 371 -0.092
176 380 -0.100
176 381 -0.081
176 411 -0.067
176 416 -0.069
176 417 0.00847511621825375
176 422 -0.080
176 430 -0.081
176 431 -0.083
176 433 -0.067
176 436 -0.092
176 437 -0.063
176 439 -0.085
176 440 -0.142
176 441 -0.138
176 442 -0.083
176 445 -0.085
176 448 -0.072
176 449 -0.088
176 453 -0.129
176 454 -0.101
176 455 -0.079
176 456 -0.129
176 462 -0.080
176 464 -0.077
176 467 -0.119
176 468 -0.111
176 471 -0.112
176 472 -0.079
176 474 -0.092
176 475 -0.082
176 477 -0.074
177 178 0.0301347768152401
177 179 0.0376767269299083
177 180 0.0153632292599214
177 181 0.0109819484140968
177 182 0.013646695081608
177 184 0.0247038500021123
177 186 0.0097260550833403
177 188 0.0190529486029914
177 190 0.012175676818933
177 191 0.0141934094892303
177 192 0.0109740615821112
177 194 0.00716470093378486
177 195 0.0286520378813272
177 196 0.00921321373427889
177 197 0.0104208737560653
177 198 0.0077331357371345
177 199 0.0141913089124905
177 203 0.0129204781654596
177 204 0.00627106570965108
177 205 0.00964485139359182
177 208 0.0142892094743256
177 209 0.00697907764102246
177 210 0.0108990687486588
177 211 0.00965959240923118
177 212 0.0148558913399905
177 224 0.00749459598794422
177 241 0.00940947097715501
177 249 0.00396872336128864
177 261 0.0274207999055211
177 296 0.00717149991569444
177 300 0.00712493415864349
177 306 -0.084
177 307 -0.101
177 309 -0.074
177 328 0.00862141224713752
177 338 -0.063
177 356 0.0126812438774844
177 357 0.00734392254005167
177 379 -0.086
177 414 0.00618745771315198
177 417 0.00393408237387369
177 418 0.0053616271857541
177 440 -0.067
177 441 -0.083
177 442 -0.062
177 443 0.0051573125107847
177 446 -0.094
177 447 -0.095
177 448 -0.120
177 449 -0.073
177 456 -0.085
177 469 -0.079
177 472 -0.060
177 474 -0.053
178 179 0.0218622850231304
178 182 0.0163280953888416
178 184 0.0125477879485686
178 191 0.0160084118011894
178 197 0.00888529443867956
178 207 -0.066
178 232 -0.051
178 256 -0.065
178 314 -0.057
178 317 -0.054
178 338 -0.050
178 354 0.0181017433346206
178 363 -0.063
178 365 -0.060
178 373 -0.059
178 378 -0.058
178 381 -0.055
178 385 0.0157120985027679
178 413 0.0128832463300929
178 416 -0.070
178 422 -0.075
178 430 -0.068
178 439 -0.064
178 454 -0.063
178 460 -0.063
178 461 0.0193230936678878
178 464 -0.062
178 469 -0.068
178 470 -0.053
179 181 0.0169244341951604
179 182 0.0191670006847897
179 183 0.00855289541561965
179 184 0.0135603951317268
179 185 0.00954818950868795
179 190 0.0178097072037341
179 191 0.0120496878214372
179 192 0.0164110450813151
179 193 0.00903172475793376
179 194 0.0109217122996351
179 195 0.0261601893370399
179 197 0.0162892087617898
179 198 0.0111578264295146
179 199 0.0107189580209593
179 201 0.0197312269268086
179 203 0.0182146840910513
179 204 0.00863118914101913
179 205 0.0139321572854057
179 209 0.00802921566853849
179 210 0.00814558995371333
179 211 0.00563965414504465
179 212 0.00901695976057016
179 227 0.0107942688071991
179 264 0.00789875328591117
179 296 0.00828552810787215
179 301 0.00803574891963782
179 303 -0.072
179 308 -0.107
179 310 -0.077
179 313 -0.062
179 318 0.00626443312563399
179 336 -0.060
179 337 0.0148977089932522
179 338 -0.067
179 339 -0.066
179 357 0.0120678109634923
179 380 -0.095
179 381 -0.074
179 388 0.010306169666784
179 427 -0.074
179 431 -0.097
179 441 -0.086
179 446 -0.074
179 447 -0.115
179 448 -0.121
179 449 -0.097
179 453 -0.063
179 456 -0.079
179 459 -0.076
179 466 -0.062
179 471 -0.053
180 182 0.00858723777707269
180 184 0.00958859749770599
180 188 0.0200539277829647
180 199 0.0099234119525682
180 202 0.0179544382971568
180 203 0.00758681857844507
180 212 0.0121315438750825
180 224 0.0113317953137763
180 227 0.0146063149254501
180 237 -0.079
180 261 0.0223122708299774
180 264 0.0105844587728202
180 268 0.0167276116698921
180 283 0.0124369897257421
180 295 0.00590068591875677
180 306 -0.067
180 307 -0.070
180 308 -0.065
180 309 -0.087
180 313 -0.070
180 327 0.0119352621146707
180 330 -0.054
180 356 0.0168012039697456
180 357 0.0151544571459002
180 362 0.0179185621592933
180 363 0.0101330087451808
180 380 -0.094
180 386 -0.064
180 387 0.013239590401534
180 390 0.0156174645323994
180 393 0.0125103104890327
180 394 0.0122271672779794
180 402 0.0120404920584072
180 408 0.0159308930074716
180 410 0.0115799746652009
180 419 -0.078
180 420 0.020507063841057
180 426 0.0118885619191459
180 428 -0.067
180 439 0.0100944771941171
180 440 -0.075
180 445 -0.090
180 446 -0.088
180 448 -0.080
180 453 -0.085
180 454 -0.081
180 456 -0.079
180 459 -0.072
180 466 -0.062
180 467 -0.075
181 182 0.0143621893057437
181 184 0.00909405240871377
181 185 0.00738748499149337
181 186 0.0241641715363021
181 187 0.00642916834838698
181 189 0.0125839157896425
181 190 0.0130633489044504
181 191 0.0148927783226755
181 192 0.0119548897034903
181 194 0.00787550141821124
181 195 0.0189528733827564
181 196 0.0104690360365068
181 197 0.0125880679410064
181 198 0.022844317224931
181 199 0.011055743078461
181 202 0.0147977149630386
181 203 0.0135595240568329
181 204 0.00595695776548853
181 205 0.0094452866828279
181 210 0.0115704312603913
181 212 0.0061396231430599
181 213 0.0104366452829582
181 223 0.011669443567594
181 226 0.0112109814016525
181 237 -0.070
181 255 0.00629052358590127
181 258 0.0119499436855872
181 259 0.00645922104378638
181 261 0.0131058652883833
181 263 0.0081415311973133
181 266 0.00699938535370446
181 269 0.00700315151657671
181 270 0.00813488400901687
181 275 0.00672574087279169
181 277 0.0147614898592932
181 284 0.00643106507716791
181 288 0.00693827110968782
181 290 0.00592251049613635
181 306 -0.089
181 307 -0.111
181 308 -0.096
181 309 -0.094
181 313 -0.090
181 315 0.00426686288612572
181 325 -0.077
181 328 0.017957447444988
181 330 -0.063
181 339 -0.071
181 347 0.0112455375852137
181 348 0.0141278241994795
181 356 0.00783703516754159
181 357 0.00835942852236794
181 358 0.0101296134309522
181 359 0.0149802870254201
181 367 -0.081
181 372 0.011334165494605
181 376 -0.100
181 379 -0.080
181 380 -0.095
181 383 0.00767013523833783
181 385 0.00889877244201561
181 387 0.00720867364595616
181 389 0.0108262324106741
181 390 0.00995870924005738
181 393 0.0119448545904816
181 395 0.00609621766158704
181 402 0.00786616172752815
181 408 0.0084561253595185
181 417 0.00618510326642521
181 431 -0.067
181 435 -0.092
181 439 -0.067
181 441 -0.077
181 442 -0.068
181 446 -0.091
181 452 0.0126416908959133
181 454 -0.081
181 456 -0.063
181 468 -0.092
181 469 -0.080
181 470 -0.079
181 471 -0.062
181 472 -0.056
182 183 0.0155819663754731
182 184 0.0100064788417718
182 185 0.00776831838218939
182 186 0.0108852694573022
182 187 0.0145407979718593
182 188 0.0071287301987254
182 190 0.00657603739150258
182 191 0.00883597712478665
182 194 0.00834600165186697
182 195 0.0102043777963505
182 197 0.00611207697903454
182 198 0.0121025666241783
182 200 0.00578295924530164
182 203 0.0072517305539272
182 204 0.00734617840217102
182 206 0.0118445813977681
182 210 0.0047157250416542
182 212 0.00617064798415067
182 221 0.0123565055875796
182 237 -0.064
182 240 -0.094
182 256 -0.066
182 276 0.0108892399478029
182 304 -0.061
182 306 -0.066
182 307 -0.104
182 308 -0.102
182 309 -0.077
182 311 -0.081
182 330 -0.063
182 339 -0.097
182 363 -0.065
182 365 -0.069
182 367 -0.077
182 376 -0.083
182 384 -0.067
182 404 0.016377950055098
182 408 0.00806122239962031
182 422 -0.112
182 427 -0.072
182 428 -0.073
182 429 -0.071
182 431 -0.094
182 434 -0.070
182 437 0.010412926628704
182 439 -0.066
182 440 -0.105
182 442 -0.078
182 443 0.0125319734378863
182 446 -0.106
182 447 -0.071
182 448 -0.087
182 454 -0.085
182 456 -0.074
182 460 -0.091
182 468 -0.085
182 469 -0.109
182 470 -0.078
182 471 -0.059
182 479 0.0183525965486516
182 480 0.0132912868346599
182 481 0.0139993277860394
183 185 0.00759285090567358
183 187 0.0138559729992639
183 193 -0.085
183 200 0.00865711879855739
183 206 0.00439532971825577
183 207 -0.071
183 209 0.00872415410495352
183 214 0.0118763577580682
183 232 0.00862073498165829
183 235 0.00994521532510917
183 237 -0.127
183 240 -0.090
183 241 -0.069
183 243 -0.089
183 255 0.00715989787559655
183 256 -0.095
183 269 0.00743951561163299
183 270 0.00859278710305016
183 304 -0.069
183 306 -0.121
183 307 -0.167
183 308 -0.091
183 309 -0.067
183 311 -0.085
183 312 -0.086
183 313 -0.076
183 314 -0.087
183 316 -0.066
183 329 0.0129851862635972
183 339 -0.182
183 364 -0.076
183 367 -0.080
183 368 0.00737116837859796
183 376 -0.107
183 378 -0.100
183 383 0.00943057628656549
183 402 0.00395203421552831
183 404 0.015465011865981
183 414 -0.082
183 419 -0.080
183 421 -0.076
183 422 -0.086
183 427 -0.066
183 430 -0.074
183 437 0.0208105104520783
183 439 -0.138
183 440 -0.118
183 442 -0.088
183 443 0.0232930209521217
183 446 -0.082
183 447 -0.115
183 455 0.0123490860808879
183 456 -0.101
183 458 0.0157687547302762
183 465 0.0154631351182133
183 468 -0.152
183 472 -0.072
183 479 0.0213360109847731
183 480 0.0223862425272176
183 481 0.0236824843772609
184 185 0.0171628874069106
184 186 0.0197200702117628
184 187 0.00657239192433989
184 188 0.0146039799339197
184 189 0.018417558937252
184 190 0.00850404454405054
184 191 0.0112175941340467
184 192 0.00740650393031867
184 194 0.0123091882430473
184 195 0.012959851775568
184 196 0.00954544771645722
184 197 0.00737746361547083
184 198 0.00879705181609197
184 199 0.0103486431261045
184 200 0.00615350105555803
184 202 0.006123157808487
184 203 0.00933754816564179
184 204 0.0109989443588999
184 205 0.00703593830661817
184 206 0.0074797325449715
184 208 0.0188823530587031
184 209 0.00640268776681511
184 210 0.0129821861487705
184 211 0.0126283860687314
184 212 0.0156596357636345
184 216 0.00444275895382666
184 217 0.0060989234161275
184 224 0.0101030438767867
184 243 -0.073
184 249 0.0079839907236087
184 257 -0.075
184 262 0.00886561099119394
184 277 0.0131758325753789
184 281 0.00731298049704324
184 282 0.00695597583878875
184 284 0.00555192743346691
184 289 0.00355727720835482
184 293 0.00306775941582298
184 299 0.00369421374143785
184 306 -0.066
184 307 -0.099
184 311 -0.070
184 313 -0.122
184 315 0.0147138718973555
184 318 0.0207502027027951
184 319 0.00548135411600489
184 322 0.00782626349946199
184 330 -0.064
184 334 0.0108875221083353
184 339 -0.107
184 346 0.0100024449719806
184 356 0.0128022088602311
184 359 0.0139902863660284
184 362 0.012024248936744
184 363 -0.084
184 366 -0.070
184 367 -0.099
184 372 0.00518840252808797
184 376 -0.091
184 378 -0.065
184 379 -0.140
184 380 -0.112
184 386 -0.135
184 389 0.00444161037969372
184 390 0.00399309103602036
184 393 0.00969436868082495
184 395 0.00843437796526537
184 402 0.00689013972570445
184 411 -0.052
184 417 0.00229450793961994
184 420 0.00679528633901966
184 426 0.0141195736988374
184 432 -0.085
184 435 -0.089
184 441 -0.104
184 442 -0.099
184 445 -0.082
184 446 -0.097
184 448 -0.089
184 449 -0.076
184 452 0.00951878990973611
184 454 -0.083
184 468 -0.144
184 469 -0.109
184 471 -0.072
184 475 -0.059
184 476 -0.063
184 477 -0.054
185 186 0.019914306940144
185 187 0.0124425322274964
185 189 0.00782452272181467
185 190 0.0196656068989248
185 191 0.0226915580139634
185 192 0.0190900442470613
185 194 0.0258909372582601
185 195 0.0120995390073904
185 197 0.0173980648793005
185 199 0.0145157847987016
185 200 0.00535412277065991
185 201 0.0102671163313683
185 202 0.00799165665438173
185 203 0.0201599602741198
185 204 0.0228905331852291
185 205 0.017318192342891
185 206 0.0166695687912885
185 208 0.0152583729303862
185 209 0.0132680692402854
185 210 0.00953764863932358
185 211 0.0166310793311117
185 212 0.0110784321820139
185 216 0.00445648666302417
185 217 0.0059392223009305
185 218 0.00883331418763125
185 219 0.0122625361931456
185 221 0.00714463512065921
185 229 0.00687927597031787
185 230 0.00521804215193718
185 233 0.0123507173608249
185 242 0.0203212968589844
185 243 -0.052
185 246 0.00544193356155335
185 247 0.00821300483288382
185 251 0.00470338109733854
185 259 0.00862602144572113
185 262 0.0179640694205214
185 264 0.0113332896921292
185 265 0.00968012106029439
185 267 0.00911577172518926
185 269 0.0071126378053427
185 272 0.0135411886428086
185 274 0.0116310853527174
185 281 0.01748797836595
185 282 0.0160053162319267
185 286 0.00907672677581785
185 288 0.00485641590771007
185 289 0.00556305273086032
185 291 0.00742056564024955
185 292 0.00737294428758662
185 293 0.00451125630758043
185 295 0.00568189123904865
185 297 0.00633126855096041
185 298 0.00563397282131925
185 299 0.00888071166135664
185 301 0.00582967921346951
185 302 0.00546666024485062
185 305 0.00876866041914802
185 313 -0.066
185 315 0.00983415315244331
185 318 0.0112710892996843
185 319 0.0117429310945744
185 325 -0.086
185 339 -0.062
185 350 0.0147051952978138
185 351 0.0123778073197479
185 376 -0.069
185 379 -0.073
185 392 -0.068
185 413 0.0133283027082018
185 415 -0.055
185 432 -0.065
185 445 -0.102
185 446 -0.069
185 454 -0.081
185 455 -0.072
185 468 -0.098
185 469 -0.061
186 187 0.0111769932849741
186 189 0.0122774439355836
186 190 0.0125362151385268
186 191 0.0159200398369742
186 192 0.0118893957077569
186 194 0.0172389825714538
186 195 0.0066293997759135
186 196 0.00909878143712758
186 197 0.011770624949196
186 198 0.0185206402901675
186 199 0.010031125769907
186 200 0.0093134752963304
186 202 0.014923241822457
186 203 0.0131666403827482
186 204 0.0148415923912124
186 205 0.0107367759365027
186 206 0.00884901358481076
186 207 0.010841699303676
186 208 0.0109298038068651
186 209 0.00662468752174875
186 210 0.0161694951299829
186 211 0.0105331802393804
186 212 0.0115103208932623
186 219 0.00799198544550631
186 226 0.00779388428312065
186 228 0.00344580467822796
186 243 -0.071
186 244 0.0048217611711938
186 245 0.0042834783483456
186 249 0.00540922668930325
186 250 0.00693693907147245
186 251 0.00305222792829893
186 259 0.00957583256589373
186 261 0.012865192958513
186 262 0.0190597313501203
186 263 0.00976344202697885
186 264 0.00673934305570122
186 265 0.00602088228135726
186 269 0.00697842314304282
186 270 0.0149427873743907
186 272 0.00944743268607869
186 275 0.0110786784774099
186 277 0.0233968269278583
186 281 0.0112045486725778
186 284 0.00865834358196728
186 286 0.00791386664254296
186 287 0.0103497281349411
186 288 0.00622287304071234
186 291 0.00406445309164496
186 295 0.00239931117426816
186 299 0.00549437879132995
186 305 0.00486813940338835
186 313 -0.085
186 315 0.013391894442507
186 318 0.0157170650352029
186 319 0.00761144141365584
186 328 0.0109646055290899
186 330 -0.062
186 339 -0.082
186 347 0.00952205633394504
186 348 0.0195542093930207
186 350 0.00887669581594082
186 356 0.00621574589314741
186 359 0.00746159047356572
186 366 -0.066
186 367 -0.069
186 372 0.0117599270369946
186 376 -0.096
186 379 -0.084
186 380 -0.067
186 383 0.00739962866016863
186 386 -0.071
186 390 0.00980973459591363
186 393 0.0102533531631149
186 395 0.0062884201503337
186 402 0.00443786674222832
186 426 0.00920814653213195
186 428 -0.072
186 436 0.00772956898777797
186 439 -0.068
186 441 -0.078
186 442 -0.084
186 443 0.00510688708930229
186 445 -0.083
186 446 -0.090
186 452 0.012604741559782
186 454 -0.084
186 464 -0.070
186 469 -0.068
186 472 -0.056
187 188 0.0184786608326865
187 189 0.0123594713766271
187 190 0.00913466497367831
187 191 0.0116894699494051
187 192 0.011798152746267
187 194 0.0133548226657539
187 197 0.00718418335337044
187 198 0.0131992937357289
187 199 0.0069961910723261
187 200 0.0303872234115013
187 203 0.00958519004296944
187 204 0.0128140684025311
187 205 0.013373127852832
187 206 0.0276856978751072
187 208 0.00683743688258343
187 209 0.0134699825912316
187 210 0.00603643798014832
187 211 0.00893223321099768
187 212 0.0093850933529328
187 216 0.00593502854143735
187 217 0.00807140931723952
187 219 0.00813729339384502
187 220 0.00373421117207981
187 222 0.00705369772117806
187 223 0.00642088615896092
187 226 0.0131655095223729
187 228 0.00422899974859429
187 229 0.00860948404533942
187 239 0.0307566958886721
187 240 -0.086
187 241 0.00820655116885094
187 243 -0.078
187 244 0.00710173852812563
187 249 0.0103916945866902
187 255 0.00580138438729621
187 257 -0.076
187 263 0.00860937443478728
187 264 0.0047409710484935
187 265 0.0115311621923625
187 269 0.018904937757783
187 270 0.00786257333654066
187 272 0.00671889546756806
187 275 0.00589024451654395
187 281 0.00726047363346307
187 286 0.00602262409137898
187 287 0.00902421688709134
187 288 0.00578660999279609
187 290 0.00366641398002334
187 291 0.00470927910578291
187 292 0.00502724212771954
187 293 0.0131366436205116
187 295 0.00295997729915923
187 297 0.00342673075599698
187 298 0.00383803813261566
187 299 0.00381132686955095
187 302 0.00271725683661967
187 305 0.00575787706757453
187 307 -0.090
187 310 0.00721437786457737
187 312 0.0127646248209998
187 315 0.0207208057053441
187 318 0.00569305649223124
187 319 0.0054582084039037
187 321 0.00703427853939219
187 330 -0.077
187 334 0.0147234870133337
187 335 0.0140503236943264
187 343 0.0148137639652727
187 350 0.00602832269348586
187 362 0.00937524367383161
187 367 -0.119
187 368 0.00889010321170962
187 370 0.00593276051567651
187 376 -0.124
187 382 0.0102212999324723
187 383 0.0105423709457379
187 387 0.00913133359288843
187 402 0.00508677798481873
187 409 0.0204509139137401
187 414 -0.075
187 420 0.00716146839985821
187 421 -0.053
187 429 0.00600789126046943
187 432 -0.061
187 437 0.0218640734566537
187 439 -0.106
187 443 0.0144355250161081
187 444 0.0100112288704694
187 446 -0.145
187 449 0.0154081378966193
187 459 -0.067
187 460 -0.066
187 462 0.0124010283094743
187 468 -0.134
187 470 -0.078
187 471 -0.068
187 472 -0.062
187 476 0.00442212236276104
187 479 0.0206061383165852
187 480 0.0190906030889598
187 481 0.0206493344694657
188 189 0.015731587699078
188 195 0.00982337224989393
188 199 0.0105680289783889
188 200 0.0240221953809119
188 201 -0.080
188 206 0.0241885823494227
188 208 0.00979265291650628
188 211 0.00496928402340178
188 212 0.010128604022512
188 217 0.00852717537547
188 235 0.0080405446248366
188 237 -0.072
188 239 0.0131003298766502
188 242 0.00940960260624686
188 243 -0.064
188 248 0.00843137158021274
188 249 0.0145693699534403
188 263 -0.060
188 269 0.0171098598846076
188 275 0.0141275401783368
188 285 0.0113215963249939
188 287 0.0196993187797021
188 293 0.013476375867027
188 306 -0.077
188 309 -0.097
188 315 0.0214305819392629
188 330 -0.063
188 334 0.0294710922916676
188 335 0.0270088023521063
188 343 0.0275368393991571
188 362 0.0222938831085419
188 367 -0.083
188 368 0.00772617491654205
188 378 -0.085
188 383 0.0108646460060903
188 386 -0.111
188 387 0.0191235123545805
188 402 0.0112143294334331
188 409 0.0235769445622217
188 414 -0.075
188 416 0.0104084350159265
188 420 0.0174234964761316
188 433 -0.103
188 442 -0.062
188 446 -0.078
188 455 -0.081
188 468 -0.130
188 469 -0.097
188 471 -0.055
188 472 -0.050
189 192 0.00972247927881417
189 198 0.0109900166472862
189 200 0.00909866707327062
189 206 0.0126810992156147
189 208 0.00460391027879924
189 212 0.0088359881572203
189 224 0.00898033967071325
189 226 0.0124541286816307
189 237 -0.112
189 240 -0.111
189 241 -0.091
189 243 -0.065
189 248 0.0064750745934203
189 249 0.0140941304472672
189 269 0.00998951882891809
189 270 0.016902900083168
189 273 -0.061
189 275 0.0171593620951678
189 287 0.0129661116628527
189 293 0.00599037801699803
189 306 -0.071
189 307 -0.161
189 308 -0.087
189 309 -0.091
189 313 -0.065
189 315 0.0250698364069899
189 316 -0.070
189 318 0.00906521649766889
189 320 -0.069
189 327 0.00871569486937997
189 328 0.00557015762900158
189 334 0.0132700335990087
189 335 0.0170183917516821
189 339 -0.088
189 343 0.0131052471780964
189 345 0.0137546064413884
189 346 0.00974956822798534
189 348 0.0113251240484104
189 362 0.0146251778393235
189 367 -0.135
189 368 0.00653635593615573
189 372 0.0150826827729609
189 374 -0.080
189 376 -0.108
189 379 -0.092
189 380 -0.124
189 383 0.0129147330221631
189 386 -0.102
189 387 0.0113138206251824
189 393 0.0153466009098896
189 402 0.0147980496478694
189 409 0.0105898181458925
189 420 0.0106475817163163
189 421 -0.068
189 431 -0.080
189 435 -0.100
189 441 -0.135
189 442 -0.106
189 443 0.00592528058994902
189 445 -0.102
189 446 -0.162
189 452 0.0126570742263876
189 462 0.012845700373287
189 469 -0.140
189 470 -0.119
189 471 -0.095
189 472 -0.080
189 474 -0.066
189 475 -0.067
189 476 -0.061
189 477 -0.062
190 191 0.0194833745726688
190 192 0.0235851253160606
190 193 0.0113701265062297
190 194 0.0219949463290619
190 195 0.0207333253713301
190 196 0.0116977598506617
190 197 0.0220396030043667
190 198 0.00837526840453567
190 199 0.0152172641658697
190 201 0.00922782554947308
190 202 0.0132348612058731
190 203 0.0247095647058407
190 204 0.0189631905633842
190 205 0.0213613043145827
190 206 0.0129414296757697
190 208 0.0118878543886017
190 209 0.0103902324604107
190 210 0.0119137825387041
190 211 0.0133394402509796
190 212 0.0139719367531518
190 216 0.00919903789252467
190 217 0.00475749144536855
190 218 0.00642754890172032
190 219 0.010328335387852
190 220 0.00912241629452187
190 221 0.0140598479970363
190 222 0.00747784558350991
190 227 0.00795103944532156
190 228 0.00452861489535467
190 229 0.00508505986649045
190 230 0.00938076566955628
190 233 0.0096997094818649
190 234 0.00804541806135212
190 242 0.0084727448187649
190 246 0.0104476179583031
190 247 0.00609771555539508
190 251 0.00905761174598961
190 259 0.0105441378512297
190 262 0.00663337947114392
190 264 0.0187308393636416
190 265 0.006829705016272
190 266 0.0107014526497352
190 267 0.0150668546389161
190 268 0.0103398205253871
190 269 0.00679135447814803
190 271 0.0125651096672785
190 272 0.0107162844842346
190 274 0.00909030045859523
190 281 0.0136413785468311
190 282 0.0070762284818566
190 283 0.00847511618751844
190 284 0.0111560649857688
190 286 0.00659135202652852
190 288 0.0103150288444691
190 289 0.0120569492658091
190 291 0.00648203632639407
190 292 0.00661789777573394
190 293 0.00860499769771157
190 294 0.00738448207760159
190 295 0.0114568174110576
190 297 0.012059007820358
190 298 0.011482249462166
190 299 0.00651119774467422
190 301 0.00719253259133871
190 302 0.0114983562007437
190 305 0.00741898903569121
190 313 -0.064
190 317 -0.060
190 318 0.00856996454340831
190 319 0.00909142065690197
190 325 -0.081
190 336 -0.050
190 338 -0.054
190 340 0.00353924133693303
190 350 0.0117589815447552
190 351 0.00915749686631226
190 357 0.00922670435507598
190 358 0.00593319755996463
190 380 -0.072
190 381 -0.061
190 394 0.00728276734022863
190 413 0.00673763195911927
190 419 -0.083
190 423 0.00601212212639057
190 425 -0.080
190 427 -0.079
190 428 -0.061
190 429 -0.067
190 440 -0.077
190 445 -0.070
190 446 -0.105
190 447 -0.064
190 449 -0.075
190 454 -0.076
190 455 -0.082
190 456 -0.075
190 459 -0.072
190 460 -0.077
190 464 -0.075
190 468 -0.095
191 192 0.018353124040997
191 193 0.0116527077924423
191 194 0.0244800915828206
191 195 0.0124341154746971
191 197 0.0171871036373341
191 199 0.0151622154336715
191 203 0.0196414614765585
191 204 0.0214538098852104
191 205 0.0165229160357554
191 206 0.0150851661954475
191 208 0.014241947080211
191 209 0.0125915870139644
191 210 0.00978500239168023
191 211 0.0164496814412588
191 212 0.0105190794913535
191 216 0.00461307508656851
191 217 0.00601087920199374
191 218 0.00849866478597502
191 219 0.0106406557741013
191 221 0.00614508859748487
191 229 0.00669869475882984
191 230 0.0047697440493078
191 233 0.0116552272944647
191 242 0.00982122826931133
191 245 0.0033195547909576
191 246 0.00491521457826737
191 247 0.0072447706620139
191 251 0.00403204119747621
191 259 0.00520971547213564
191 262 0.00819603522400973
191 264 0.0102603039696261
191 265 0.00866862550388366
191 266 0.00542651750581802
191 267 0.00810529653017849
191 270 0.00575734181007296
191 272 0.0123843545053421
191 274 0.0107170778631555
191 278 0.0103914275845648
191 281 0.0156472559874845
191 282 0.00841992044930669
191 283 0.00884809661531251
191 286 0.00786139023839376
191 288 0.00522255412612963
191 289 0.00741741876435545
191 291 0.00711320175624781
191 292 0.00714781738876677
191 293 0.00431079612818326
191 295 0.00519239910764722
191 297 0.00596724175720589
191 298 0.00540660051835429
191 299 0.00801124816985579
191 302 0.00560116229307958
191 305 0.00815873316173109
191 318 0.00916557596829905
191 319 0.0104968506101064
191 326 0.0241483014645047
191 340 0.0108970044055326
191 350 0.0132856805631114
191 351 0.0109895204351036
191 392 -0.091
191 407 0.0200945741326782
191 413 0.0088210663666238
191 415 -0.051
191 416 -0.073
191 425 -0.064
191 448 -0.084
191 454 -0.065
192 193 0.0146254426523993
192 194 0.0264542002874824
192 195 0.0195629260387529
192 196 0.0133813943825975
192 197 0.0209628166476153
192 198 0.00777519315072802
192 199 0.0144221764522728
192 202 0.012394785191568
192 203 0.0239456939995073
192 204 0.0179162339048437
192 205 0.0209170499710348
192 206 0.012974071826274
192 208 0.011157406775345
192 209 0.0106462603136598
192 210 0.010798909985401
192 211 0.0123720565352254
192 212 0.0127023344826714
192 216 0.00817287942257006
192 218 0.00532415306576285
192 219 0.00910456663492873
192 221 0.0126958962219858
192 227 0.00665770984433758
192 230 0.00820719572313614
192 233 0.00884045857086375
192 234 0.00705552454566957
192 246 0.00922295183894098
192 247 0.00523540662597488
192 251 0.00822520621204795
192 259 0.00896542638871162
192 264 0.017197383316795
192 265 0.0067484107432126
192 266 0.00990352758395259
192 267 0.0144774255372983
192 269 0.00978955056639615
192 271 0.0123757520196453
192 272 0.0113270029942655
192 274 0.0102433022906605
192 281 0.0126256286103907
192 283 0.00657368151820315
192 284 0.0101608579151965
192 286 0.00616182564877727
192 288 0.00916061673782116
192 289 0.0105670221562985
192 291 0.00571560751012423
192 292 0.00570616112131795
192 293 0.00798545377359543
192 295 0.0104283700998589
192 297 0.0110028475291937
192 298 0.0106287405397153
192 299 0.00577678125206118
192 302 0.0101573723813142
192 305 0.00674122383237482
192 307 -0.098
192 313 -0.063
192 317 -0.073
192 319 0.00815743016580002
192 325 -0.104
192 332 -0.058
192 338 -0.064
192 339 -0.082
192 350 0.0107540133281511
192 357 0.00838217799025708
192 363 -0.065
192 381 -0.077
192 386 -0.086
192 409 0.00720941387050478
192 419 -0.115
192 425 -0.103
192 427 -0.099
192 429 -0.073
192 430 -0.104
192 431 -0.096
192 435 -0.070
192 445 -0.088
192 446 -0.087
192 447 -0.083
192 448 -0.121
192 450 -0.063
192 454 -0.063
192 455 -0.081
192 456 -0.084
192 460 -0.080
192 468 -0.073
192 470 -0.069
192 471 -0.055
192 472 -0.050
193 194 0.0200528309875662
193 195 0.00946015682291676
193 197 0.0080514252059313
193 203 0.0121498275524808
193 204 0.00818478675344528
193 205 0.0128585421589517
193 221 0.00628262370333101
193 231 -0.076
193 232 -0.126
193 235 -0.087
193 240 -0.135
193 243 0.0248842165257163
193 245 0.0072351816775096
193 257 0.0179134972842033
193 264 0.00932667483460639
193 270 -0.082
193 281 0.0124964898226014
193 290 0.00860428716443186
193 307 -0.176
193 309 0.0083302585887669
193 316 0.011205513680979
193 323 -0.055
193 331 -0.072
193 357 0.00631685340979468
193 362 -0.080
193 370 0.0127666225781736
193 374 -0.070
193 380 -0.149
193 382 -0.106
193 395 -0.077
193 399 -0.059
193 402 -0.069
193 407 0.017272317521753
193 414 0.0102245410048605
193 422 -0.097
193 442 0.0113551143908221
193 446 -0.096
193 448 -0.110
193 454 -0.069
193 458 -0.086
193 460 -0.109
193 468 0.0127888770555617
193 469 -0.197
193 470 -0.184
193 471 -0.140
193 472 -0.127
193 473 -0.104
193 474 -0.111
193 475 -0.100
193 476 -0.106
193 477 -0.089
193 478 -0.074
194 195 0.0133024102409727
194 196 0.0140089365723202
194 197 0.0189212433803481
194 199 0.0130985103203981
194 202 0.00848392633398743
194 203 0.0219039110005326
194 204 0.0246786356933584
194 205 0.0240996311120841
194 206 0.0178961029936385
194 208 0.0166351292625333
194 209 0.0145693402999278
194 210 0.0112119486912829
194 211 0.0185246552320872
194 212 0.0128014451403017
194 216 0.00596330955430153
194 217 0.00729499348753061
194 218 0.0101211596707252
194 219 0.0131279553546599
194 221 0.00920207257666636
194 229 0.00750265380348076
194 230 0.00587158482264685
194 233 0.0126636583977196
194 242 0.0124819843537188
194 246 0.00621484235691234
194 247 0.00879326195342253
194 251 0.00529926688370144
194 259 0.00646283875771954
194 262 0.0094945686137632
194 264 0.0124960442534937
194 265 0.0100267811843177
194 266 0.00610725631845924
194 267 0.0103049299971498
194 271 0.00887956606289986
194 272 0.0155671119154708
194 274 0.0136573646280717
194 281 0.0186402767220321
194 282 0.0102921108091305
194 286 0.00957215603711613
194 288 0.005840835708805
194 289 0.00648742103554084
194 291 0.00800640363565375
194 292 0.00806105089936925
194 293 0.00497147053344932
194 295 0.00654572204018923
194 297 0.00723567897653401
194 298 0.0067043851949093
194 299 0.00940030688207177
194 302 0.00688511000315174
194 305 0.00949544991851481
194 315 0.00714331509174912
194 317 -0.055
194 318 0.0117081794025497
194 319 0.012478736395097
194 325 -0.075
194 338 -0.050
194 350 0.0153782138783597
194 351 0.013265717438231
194 363 -0.064
194 366 -0.058
194 376 -0.062
194 381 -0.055
194 386 -0.072
194 413 0.0103397941088832
194 414 -0.052
194 416 -0.064
194 419 -0.074
194 425 -0.070
194 427 -0.074
194 429 -0.062
194 439 -0.069
194 442 -0.061
194 445 -0.079
194 446 -0.074
194 447 -0.082
194 448 -0.080
194 449 -0.071
194 455 -0.075
194 464 -0.069
195 196 0.0184588224801245
195 197 0.0180640419701129
195 198 0.0171160513134758
195 199 0.0255139676343359
195 203 0.0211122954516473
195 204 0.0115591067242302
195 205 0.0179052795458472
195 206 0.00777916922498996
195 208 0.0145849930392087
195 209 0.0073349778718868
195 210 0.0109032947582187
195 211 0.0145060978971586
195 212 0.0123384610567429
195 220 0.0127289927549449
195 222 0.0100727566622588
195 227 0.0133494870366941
195 237 -0.072
195 255 0.00718267482285444
195 264 0.00927476156933909
195 266 0.00605809593399026
195 267 0.00731283794607304
195 268 0.0216837242548019
195 289 0.00773288982706124
195 295 0.00502127857318564
195 297 0.00563244011511396
195 308 -0.070
195 313 -0.062
195 357 0.0138719004772242
195 379 -0.067
195 380 -0.089
195 394 0.0109578401403078
195 423 0.00896368180432036
195 431 -0.067
195 446 -0.078
195 447 -0.095
195 448 -0.074
195 467 -0.069
195 468 -0.064
196 197 0.0128552255844577
196 199 0.0113112101144114
196 203 0.0125307277683956
196 208 0.0110159631425071
196 211 0.0114559556635635
196 213 0.0120710096620687
196 230 0.00636616121741237
196 251 0.00813059166245129
196 264 0.00880818381573517
196 303 -0.065
196 309 -0.093
196 313 -0.083
196 314 -0.077
196 323 -0.057
196 324 -0.055
196 325 -0.143
196 327 -0.086
196 330 -0.109
196 336 -0.065
196 337 -0.058
196 355 -0.052
196 378 -0.107
196 379 -0.069
196 381 -0.082
196 382 -0.066
196 404 -0.064
196 419 -0.089
196 430 -0.080
196 436 -0.090
196 439 -0.119
196 441 -0.097
196 445 -0.090
196 449 -0.076
196 453 -0.067
196 472 -0.073
197 198 0.00747501338909316
197 199 0.0121228050244766
197 202 0.0121532965369311
197 203 0.0223962234710214
197 204 0.0164475370164725
197 205 0.0191628769457672
197 206 0.0107492330044789
197 208 0.0100924226222225
197 209 0.00834492236221543
197 210 0.013585730639951
197 211 0.0120530278194424
197 212 0.0120166008469572
197 213 0.0122646211194886
197 216 0.00781694135776359
197 218 0.0065209255090179
197 219 0.0177701369662733
197 221 0.012667101363242
197 227 0.00815095976567956
197 228 0.00433983781229751
197 230 0.0150380527932949
197 233 0.0202712871196792
197 234 0.0151017399570176
197 242 0.00768499763877846
197 244 0.00879327871155467
197 246 0.0105274079414251
197 247 0.00647955273913062
197 251 0.0151021412179055
197 254 0.0122608870663353
197 258 0.0142064719155373
197 259 0.00968638338736376
197 262 0.0151923257664831
197 264 0.0168375851065846
197 265 0.00663177639573849
197 266 0.00938700069052196
197 267 0.0135802071415223
197 269 0.0063113086393001
197 271 0.0102079452838889
197 272 0.00878764654213306
197 281 0.0115578470917761
197 282 0.00545612084883837
197 283 0.00627722082630853
197 284 0.0094080692584943
197 288 0.00942340134125132
197 289 0.0106935918601442
197 291 0.00513031640100316
197 292 0.00511183373094362
197 293 0.00725505468173699
197 294 0.00619647469981839
197 295 0.0103150080462252
197 297 0.0137300707494151
197 298 0.01069994260946
197 299 0.00584287375678904
197 301 0.00661296263320262
197 302 0.00995906238639141
197 305 0.00631198544214228
197 313 -0.071
197 315 0.00392988432539349
197 317 -0.072
197 318 0.00693651104567762
197 319 0.00728969641835424
197 325 -0.064
197 350 0.0104553458862466
197 351 0.00698904311467697
197 357 0.00837554251477234
197 360 0.0071346423686291
197 376 -0.066
197 377 -0.067
197 379 -0.078
197 380 -0.126
197 385 0.012788231988789
197 386 -0.089
197 409 0.0106903639639971
197 419 -0.088
197 420 0.00321927869102638
197 425 -0.088
197 429 -0.073
197 430 -0.088
197 441 -0.085
197 446 -0.108
197 447 -0.121
197 448 -0.085
197 449 -0.089
197 454 -0.073
197 455 -0.081
197 456 -0.082
197 459 -0.063
197 460 -0.086
197 464 -0.090
197 467 -0.095
197 477 0.00552805385080468
197 478 0.00864672188411707
198 199 0.0167619642725588
198 200 0.0106452508992393
198 202 0.010395009631468
198 203 0.00907549841676447
198 205 0.00731108733496791
198 206 0.00702750469796668
198 210 0.00947053482204445
198 212 0.00356246021738738
198 224 0.0209692343417141
198 225 0.0106155774782049
198 226 0.0129663780736685
198 227 0.0179044605068909
198 228 0.0117285382125118
198 234 0.0113374564045809
198 235 0.00692971877303463
198 237 -0.102
198 240 -0.073
198 243 -0.062
198 253 0.00860867229528775
198 255 0.00789076424436974
198 268 0.0112187735459249
198 270 0.00901945844418357
198 275 0.0110642131717674
198 277 0.0125933783380399
198 306 -0.066
198 307 -0.108
198 321 0.0068524814138064
198 325 -0.077
198 328 0.0146726801466375
198 339 -0.066
198 347 0.0131001308784116
198 348 0.0135617757150171
198 356 0.0135684952045892
198 359 0.00689653750256869
198 362 0.0108639923525025
198 370 0.00852936961979842
198 372 0.0114733128481558
198 383 0.0127596642842301
198 389 0.00781188166852964
198 390 0.0160314223317425
198 393 0.00428140727025652
198 417 0.0057906168506767
198 419 -0.078
198 441 -0.081
198 443 0.0171887437099664
198 446 -0.097
198 448 -0.111
198 452 0.00708604371290534
198 468 -0.081
198 470 -0.093
198 471 -0.079
198 472 -0.073
198 479 0.0165656719508371
198 480 0.0114623109069254
198 481 0.0125343775695696
199 200 0.00189800356609256
199 201 0.011106861050772
199 202 0.0090017452887748
199 203 0.0156400316594476
199 204 0.0115304607263136
199 205 0.0127511918676292
199 206 0.0113042319449655
199 207 0.0134946054983903
199 208 0.0153520374702982
199 210 0.0124629725254437
199 211 0.0112456407446212
199 212 0.00863724283773456
199 216 0.00415246925711482
199 221 0.00644483877087697
199 223 0.0102607944929154
199 225 0.00865905402981747
199 226 0.00599691866576212
199 227 0.0129683105269293
199 228 0.00582222244387384
199 230 0.00328212587190951
199 234 0.00832015048366324
199 242 0.0102228733861605
199 244 0.00526062961323401
199 245 0.00746220955985374
199 246 0.00397439581656761
199 249 0.00875190362325362
199 251 0.00374374682641072
199 253 0.0074243062960292
199 255 0.0105102201507281
199 259 0.00519169952001558
199 261 0.0118379071517778
199 264 0.0107639005726962
199 266 0.00767120947730063
199 267 0.00808192183213842
199 268 0.0169536354753868
199 269 0.00696090172004425
199 270 0.010993142871161
199 272 0.00749119506438268
199 273 0.0133264598021009
199 282 0.00631920315734365
199 286 0.00447363270255248
199 288 0.00633088059817545
199 289 0.00963722099404502
199 290 0.00554735218976428
199 293 0.00319784578250358
199 295 0.00601428068180633
199 297 0.00579609297022305
199 298 0.00531567282469395
199 299 0.00195872984092329
199 300 0.00920193751006395
199 301 0.0107707662869662
199 302 0.00495544621121436
199 307 -0.099
199 313 -0.117
199 315 0.00430018729645488
199 321 0.00693190225672934
199 327 0.00981141825713308
199 331 0.0146911732068263
199 336 -0.065
199 338 0.00873151625116438
199 346 0.0103984738550709
199 356 0.00632019338378211
199 362 0.00500819632502582
199 367 -0.078
199 370 0.00587486509400724
199 377 -0.069
199 385 0.00748860661928318
199 390 0.00388162824696135
199 393 0.00891893624172855
199 397 0.00472753963233949
199 407 0.0102725181149268
199 408 0.0190206097775705
199 411 -0.051
199 422 -0.106
199 424 -0.053
199 428 -0.064
199 429 -0.069
199 437 0.00745668053879841
199 440 -0.068
199 443 0.00886935319856145
199 446 -0.126
199 448 -0.068
199 454 -0.082
199 460 -0.110
199 469 -0.088
199 470 -0.103
199 471 -0.083
199 472 -0.075
199 473 -0.061
199 474 -0.065
199 475 -0.057
199 476 -0.061
200 201 -0.079
200 202 0.00896310963031582
200 206 0.0197469679021791
200 209 0.0100982506942122
200 212 0.00265928631666442
200 214 0.0100625089106
200 216 0.00456495612160613
200 217 0.00629133695902529
200 221 0.00504341924987537
200 226 0.0205721817502111
200 228 0.00817788752354173
200 235 0.00834792555913139
200 236 0.00640468292918949
200 237 -0.101
200 239 0.0297941598174637
200 242 0.0107488158223533
200 243 -0.091
200 244 0.00929315545834991
200 245 0.00327856952696751
200 248 0.00510236020776472
200 249 0.00850016171445455
200 251 0.00338506032052909
200 257 -0.076
200 259 0.00642336944089579
200 262 0.0128528093215856
200 263 0.00785124613353132
200 264 0.00413531236469412
200 265 0.00864460637945659
200 266 0.00672394956156333
200 267 0.00699290811784295
200 269 0.0116813568454475
200 270 0.00988874130853246
200 272 0.012358620726512
200 274 0.0100274771790514
200 275 0.019501030027781
200 276 0.00890069047937994
200 277 0.00885703814279257
200 281 0.00697315505666618
200 283 0.00398360327915086
200 284 0.00450146637275466
200 286 0.0106605683751756
200 287 0.0127708291028015
200 291 0.00331941498831537
200 293 0.0116790086369436
200 295 0.00226771277021025
200 299 0.00227957994286857
200 305 0.00390068906783607
200 306 -0.069
200 307 -0.124
200 310 0.0101399346972501
200 312 0.00974699584266497
200 314 -0.077
200 315 0.0213118672379498
200 318 0.00751131741136075
200 319 0.00443088977033246
200 320 0.0056151383877752
200 321 0.00781983359614216
200 322 0.00934829977726567
200 328 0.0153228764257723
200 330 -0.078
200 334 0.0166383162817517
200 335 0.0170239572703467
200 336 -0.061
200 339 -0.074
200 343 0.0145328116763398
200 348 0.00902241024763911
200 356 0.00833888853227863
200 359 0.00567977267808859
200 362 0.0178953638033685
200 367 -0.131
200 368 0.0100224068005913
200 373 0.00592930661964473
200 376 -0.122
200 382 0.011413180096254
200 383 0.0189195830075658
200 387 0.0223702796216209
200 390 0.0142184711773339
200 393 0.00252429639602958
200 395 0.00886915675473144
200 397 0.0078217491307056
200 402 0.00736628293312289
200 409 0.0256644738603543
200 414 -0.078
200 417 0.000734743322457439
200 420 0.0126123309720651
200 421 -0.062
200 426 0.00554290638139181
200 429 0.00999954077229309
200 432 -0.084
200 434 0.00896430307010381
200 437 0.0120862395593605
200 439 -0.085
200 440 -0.069
200 441 -0.090
200 443 0.0106125006482799
200 446 -0.090
200 449 0.0133873787327044
200 462 0.0113918997899493
200 463 -0.081
200 468 -0.174
200 470 -0.091
200 471 -0.080
200 472 -0.073
200 474 0.00332323944888348
200 480 0.0119078771247721
200 481 0.0135074639098506
201 203 0.0100167230015517
201 207 -0.090
201 210 0.0101280814319591
201 214 -0.064
201 231 -0.071
201 235 -0.103
201 239 -0.096
201 240 -0.080
201 270 -0.096
201 296 0.0106401800456676
201 307 -0.074
201 308 -0.099
201 313 -0.075
201 326 -0.054
201 327 -0.066
201 333 -0.064
201 338 -0.106
201 340 -0.067
201 355 -0.069
201 362 -0.082
201 371 -0.084
201 374 -0.083
201 377 -0.071
201 378 -0.074
201 379 -0.113
201 380 -0.142
201 382 -0.079
201 383 -0.065
201 386 -0.081
201 396 -0.053
201 398 -0.060
201 400 -0.053
201 401 -0.054
201 402 -0.092
201 429 -0.068
201 431 -0.129
201 434 -0.072
201 439 -0.087
201 440 -0.099
201 441 -0.079
201 442 -0.112
201 444 -0.099
201 445 -0.068
201 446 -0.131
201 448 -0.139
201 449 -0.127
201 454 -0.073
201 455 -0.097
201 461 -0.062
201 462 -0.089
201 465 -0.074
201 468 -0.073
201 469 -0.146
201 470 -0.099
201 471 -0.120
201 472 -0.133
201 473 -0.132
201 474 -0.130
201 475 -0.132
201 476 -0.137
201 477 -0.120
201 478 -0.098
201 480 -0.065
201 481 -0.053
202 203 0.0137086231897827
202 204 0.00673170406988246
202 205 0.0103721379908857
202 210 0.0118987772354631
202 212 0.00680971668840352
202 214 0.00446179724041261
202 216 0.00757483941583151
202 219 0.00868443315693222
202 221 0.0118523186540277
202 230 0.00813844404825904
202 235 0.00879969591254257
202 236 0.014091858444038
202 237 -0.064
202 245 0.00878835425126164
202 246 0.00910494481419171
202 251 0.0108171947671195
202 255 0.00678641223459941
202 259 0.00961781130253792
202 264 0.0180604371298041
202 265 0.00586868994434901
202 266 0.0104660958132663
202 267 0.0143052917494137
202 269 0.00976457419026895
202 270 0.00954530377376629
202 272 0.0102139121064573
202 277 0.0140167802951907
202 281 0.0130357900601123
202 283 0.0144882199564196
202 284 0.0101167984386039
202 286 0.0104810345567567
202 287 0.00831127146559539
202 288 0.0098802419114577
202 289 0.0104207725131276
202 290 0.0104348539806284
202 291 0.00587628578530966
202 293 0.0077979958381472
202 294 0.00676193938441852
202 295 0.0106886045655304
202 297 0.0106783850897371
202 298 0.0102915397833405
202 299 0.00549019595479534
202 302 0.0105266228525636
202 303 0.00710056884399344
202 305 0.00650121166496563
202 307 -0.100
202 315 0.0150101478718227
202 317 -0.067
202 318 0.0144337575895108
202 319 0.00889934303803955
202 339 -0.095
202 345 0.00749888399635841
202 350 0.0108940881650035
202 357 0.00795491309906227
202 359 0.00906184979698413
202 367 -0.063
202 372 0.0139033854835781
202 379 -0.076
202 380 -0.081
202 389 0.0115757892788833
202 390 0.00958672618859225
202 393 0.009188220668911
202 395 0.00633849333818823
202 408 0.0154892152941951
202 409 0.00678224086054981
202 410 0.00844194985313208
202 420 0.00671393258483562
202 431 -0.067
202 436 0.00602120883745036
202 444 -0.067
202 445 -0.097
202 446 -0.076
202 449 -0.087
202 456 -0.075
202 470 -0.074
202 471 -0.062
203 204 0.0191230929249987
203 205 0.0217301791409833
203 206 0.0132571442525117
203 207 0.00620045921445356
203 208 0.0121669755648506
203 209 0.0111345765149298
203 210 0.0127939567248635
203 211 0.0136288200839055
203 212 0.0142667109431548
203 213 0.00557175332593605
203 215 0.00409853552815186
203 216 0.00942576553196982
203 217 0.0048295180340604
203 218 0.00679241593643779
203 219 0.0107132176000244
203 220 0.00955775591211869
203 221 0.0144223796660712
203 222 0.00811059247336489
203 223 0.00638832646040806
203 227 0.00843197523097087
203 228 0.00488288248851504
203 229 0.00518163893831699
203 230 0.00977883555156988
203 233 0.00997577490000907
203 234 0.00843415131918639
203 235 0.00580748822068788
203 236 0.00354893286431587
203 239 0.00542031259275201
203 240 0.00577863405896893
203 242 0.00885138795557571
203 244 0.00392678000905033
203 246 0.0108672738209834
203 247 0.00637293298288038
203 249 0.0022747036960086
203 251 0.0095528057450187
203 253 0.00468482575635769
203 254 0.00491090985774582
203 258 0.00543857738916389
203 259 0.010850899948928
203 262 0.00678185386228599
203 264 0.0188320109825333
203 265 0.00707069164401943
203 266 0.0108428286496589
203 267 0.0152043271545256
203 268 0.0106643149942543
203 269 0.00711372125688894
203 271 0.0126359636750964
203 272 0.0109829694016992
203 274 0.00961202917021894
203 277 0.00578533264544283
203 281 0.0135599960345272
203 282 0.00722706509378264
203 283 0.00922150398886856
203 284 0.0113570910471244
203 286 0.00669308794595461
203 288 0.010533682298261
203 289 0.0122236776219435
203 290 0.00426041547381607
203 291 0.00671825162475984
203 292 0.00681678774218502
203 293 0.00904478578344887
203 294 0.00784399522826659
203 295 0.0116858322345859
203 296 0.00579577504572105
203 297 0.0123127630333937
203 298 0.0116332381691585
203 299 0.00671001062892556
203 300 0.00603930310522633
203 301 0.00799613021153132
203 302 0.0116190823549043
203 305 0.00766877050101349
203 313 -0.056
203 315 0.0043665854458836
203 317 -0.050
203 318 0.00836694205351972
203 319 0.00906228810564765
203 325 -0.067
203 328 0.00676172667656065
203 350 0.011351966520803
203 351 0.00907459292097771
203 357 0.00962554749662898
203 358 0.00638160173275837
203 369 0.00420861528094335
203 379 -0.060
203 380 -0.089
203 381 -0.051
203 385 0.00701309049738524
203 388 0.00658065072665506
203 394 0.00739772614430204
203 407 0.0100657747779701
203 413 0.00676494938501977
203 417 0.00309659288772877
203 418 0.00605553188480405
203 423 0.00629742639329142
203 425 -0.070
203 427 -0.067
203 428 -0.052
203 429 -0.056
203 446 -0.085
203 447 -0.087
203 448 -0.083
203 454 -0.063
203 455 -0.066
203 456 -0.061
203 460 -0.065
203 464 -0.062
203 467 -0.081
203 468 -0.080
204 205 0.0257546280501922
204 206 0.0248322440376901
204 207 0.0107787446832453
204 208 0.0235695769642401
204 209 0.0129549441168047
204 210 0.0172417601479035
204 211 0.0260178087765558
204 212 0.0191683124106667
204 216 0.0141414430304705
204 217 0.0169685402787231
204 218 0.0208814756494268
204 219 0.0255146508979382
204 220 0.0156826483665961
204 221 0.0180930628981536
204 222 0.0145991879617488
204 223 0.00978457268530374
204 224 0.00623207818956076
204 225 0.00920811572045484
204 228 0.00665746545002255
204 229 0.0078592984945137
204 230 0.00605345036408995
204 233 0.0118369390747541
204 239 0.00819119637531829
204 242 0.011121482055073
204 246 0.00454078954741956
204 247 0.00707152186609433
204 251 0.00389492975556516
204 259 0.00535379875218137
204 262 0.00885790969730394
204 264 0.0107664315423479
204 265 0.0102759918550625
204 266 0.00431131987337551
204 267 0.00862983410802974
204 272 0.0131701831859604
204 273 0.00716291516388765
204 274 0.0107730171250671
204 281 0.0158936866070156
204 282 0.00800584942686998
204 284 0.0046379423466254
204 286 0.00805456161600649
204 288 0.00387409580638421
204 289 0.00452974007246824
204 291 0.00622054247354319
204 292 0.00664857162087266
204 293 0.00399537078002936
204 294 0.00433172794359481
204 295 0.00545723539041726
204 297 0.00554509336129939
204 298 0.00500661424523393
204 299 0.00896649054667088
204 302 0.00508994130113888
204 305 0.00758084797518807
204 315 0.0067130224289424
204 317 -0.055
204 318 0.0101707201656374
204 319 0.010604080435868
204 338 -0.049
204 350 0.0131537535729504
204 351 0.0116477982367161
204 366 -0.058
204 376 -0.080
204 381 -0.055
204 382 0.00492231163227466
204 384 -0.051
204 413 0.00850240796274325
204 414 -0.053
204 416 -0.063
204 425 -0.066
204 428 -0.057
204 429 -0.062
204 430 -0.074
204 439 -0.070
204 441 -0.084
204 442 -0.059
204 446 -0.082
204 447 -0.098
204 448 -0.095
204 449 -0.068
204 455 -0.075
204 459 -0.066
204 460 -0.071
204 464 -0.069
204 468 -0.078
205 206 0.0193366992852213
205 207 0.00862800540409992
205 208 0.0178634153444002
205 209 0.0107554489448859
205 210 0.01650550226205
205 211 0.0198832709468559
205 212 0.0182227058735828
205 216 0.0147000862958411
205 217 0.0122788818137993
205 218 0.0153352863691156
205 219 0.0202762602063151
205 220 0.0218069552468395
205 221 0.0209164476060975
205 222 0.0196258797213502
205 223 0.0155011526369594
205 224 0.0085610842491803
205 225 0.0136696323352036
205 227 0.00515504143775863
205 228 0.00817485770905852
205 230 0.00784067785148277
205 233 0.00821623194822553
205 234 0.00612676845461617
205 239 0.0121163810562874
205 240 0.00814613747238984
205 242 0.00682552438710761
205 246 0.00791774689124659
205 247 0.00446471219460404
205 251 0.00661815609624225
205 255 0.00340148546874217
205 259 0.00790783087850613
205 264 0.0157369021848677
205 265 0.0068543324771199
205 266 0.00793326866960235
205 267 0.0124076410725709
205 269 0.0054836627242784
205 271 0.00916187793022838
205 272 0.0090078536579664
205 281 0.0121034906720809
205 283 0.00658090184571793
205 284 0.00805141876983155
205 286 0.00541919370406472
205 288 0.00733778559642679
205 289 0.00882639913937119
205 291 0.0043596975322206
205 292 0.0045023881900828
205 293 0.00650684317689969
205 294 0.00507632384584517
205 295 0.00900047794330369
205 297 0.00917956952644853
205 298 0.00869150314051872
205 299 0.00552539913543881
205 302 0.00864435752867667
205 305 0.00550306378285765
205 317 -0.071
205 318 0.00667202693943713
205 319 0.00730686954013222
205 325 -0.094
205 330 -0.057
205 338 -0.063
205 339 -0.063
205 350 0.00970958712554095
205 351 0.00801750125808522
205 357 0.00708419941944472
205 368 0.00376258126765201
205 376 -0.075
205 377 -0.074
205 381 -0.072
205 419 -0.070
205 425 -0.087
205 427 -0.062
205 428 -0.067
205 431 -0.070
205 440 -0.094
205 446 -0.118
205 447 -0.097
205 448 -0.119
205 449 -0.073
205 459 -0.070
205 464 -0.073
205 466 -0.067
205 467 -0.098
205 468 -0.072
206 207 0.00842980276579117
206 208 0.0168893644661053
206 209 0.00808680446945546
206 210 0.0124572598248737
206 211 0.0195846319965018
206 212 0.019243414862276
206 216 0.0163809913608969
206 217 0.0197813240123048
206 218 0.0156637877240235
206 219 0.0196866697749745
206 220 0.0121227334012892
206 221 0.0131054302268322
206 222 0.0115792424523228
206 223 0.0066181730146426
206 225 0.00589652525416093
206 226 0.00704563799849759
206 228 0.00329348191045639
206 230 0.00326568824969193
206 233 0.00774059531683818
206 234 0.00533727446129876
206 235 0.00499186698529756
206 239 0.0190877526757646
206 242 0.0129053487674672
206 243 -0.061
206 247 0.00411788938379897
206 248 0.00352104532023846
206 249 0.00508101515008524
206 256 -0.082
206 264 0.00748009172183865
206 265 0.00687062941848513
206 267 0.00490631542270145
206 268 0.00162598716830498
206 269 0.0148609141668973
206 270 0.00746825628525974
206 272 0.00837966224182216
206 275 0.0100955293098028
206 281 0.0112628717204392
206 283 0.00408005784143189
206 286 0.0101003172659753
206 287 0.012553770696374
206 290 0.00187655816386934
206 291 0.00427639299089904
206 292 0.00454644245463672
206 293 0.0133645614675846
206 294 0.00617112067117584
206 295 0.00287581633891991
206 297 0.0032827671753534
206 299 0.00601165575550804
206 302 0.00334916982515683
206 305 0.00517840593439259
206 310 0.00888269296419184
206 312 0.0119744045193007
206 315 0.0221363594947887
206 317 -0.063
206 319 0.00730871176817547
206 320 0.0038148742751999
206 321 0.00609693701592531
206 332 -0.060
206 334 0.0177864494387964
206 335 0.0174448821699697
206 343 0.0209777292574541
206 350 0.00914890290384025
206 351 0.00791358737110087
206 362 0.00772141634868448
206 363 -0.063
206 367 -0.092
206 368 0.00842663980925493
206 376 -0.090
206 378 -0.064
206 382 0.00819594746589397
206 383 0.0101329311916994
206 387 0.0110160421610019
206 392 -0.083
206 409 0.0165117305183174
206 414 -0.072
206 420 0.0104590665546115
206 439 -0.081
206 443 0.00395870109255543
206 446 -0.074
206 450 0.00793663236855141
206 460 -0.090
206 462 0.00832011922577128
206 464 -0.078
206 467 -0.070
206 468 -0.099
206 469 -0.079
206 470 -0.063
206 471 -0.053
206 479 0.0148904618691233
206 480 0.0105116401282369
206 481 0.0113972831647803
207 208 0.010805313453198
207 210 0.0126945140473944
207 211 0.0113103365759549
207 212 0.00765664150269879
207 218 0.0101809196360409
207 223 0.0121996122887934
207 235 -0.107
207 238 -0.088
207 240 -0.116
207 243 -0.115
207 248 -0.115
207 255 0.00923918380935281
207 257 -0.112
207 260 -0.103
207 272 0.00982241991306407
207 276 -0.072
207 279 -0.060
207 299 0.00463938629697339
207 303 -0.069
207 306 -0.186
207 307 -0.192
207 308 -0.143
207 309 -0.214
207 310 -0.106
207 311 -0.123
207 312 -0.126
207 313 -0.129
207 314 -0.130
207 316 -0.176
207 320 -0.081
207 324 -0.072
207 325 -0.096
207 326 -0.059
207 332 -0.093
207 336 -0.078
207 337 -0.062
207 339 -0.190
207 341 -0.052
207 344 -0.071
207 349 -0.071
207 355 -0.076
207 360 -0.082
207 363 -0.185
207 364 -0.099
207 365 -0.170
207 367 -0.141
207 368 -0.115
207 370 -0.133
207 373 -0.083
207 374 -0.143
207 377 -0.139
207 378 -0.176
207 379 -0.071
207 380 -0.173
207 381 -0.160
207 386 -0.134
207 391 -0.052
207 392 -0.083
207 393 0.0113193390336602
207 396 -0.059
207 403 -0.106
207 405 -0.069
207 408 0.0122923224004477
207 411 -0.069
207 414 -0.117
207 415 -0.069
207 416 -0.165
207 419 -0.155
207 422 -0.101
207 425 -0.109
207 428 -0.136
207 429 -0.112
207 430 -0.182
207 431 -0.105
207 432 -0.102
207 433 -0.132
207 435 -0.145
207 440 -0.115
207 441 -0.125
207 442 -0.129
207 444 -0.122
207 446 -0.133
207 447 -0.132
207 448 -0.128
207 449 -0.124
207 450 -0.079
207 451 -0.071
207 453 -0.136
207 454 -0.155
207 456 -0.109
207 462 -0.089
207 463 -0.078
207 464 -0.157
207 467 -0.074
207 468 -0.171
207 469 -0.241
207 470 -0.224
207 471 -0.179
207 472 -0.169
207 473 -0.154
207 474 -0.163
207 475 -0.144
207 476 -0.150
207 477 -0.133
207 478 -0.082
207 480 -0.071
207 481 -0.059
208 209 0.0151126477116854
208 210 0.0229999899379687
208 211 0.0318552344220123
208 212 0.0269692386178185
208 213 0.00807165028737272
208 215 0.00899878252258289
208 216 0.0176780907480783
208 217 0.0216077071799557
208 218 0.0258115495381108
208 219 0.0175489031649495
208 220 0.00986830842501574
208 221 0.0113802366018989
208 222 0.00966560229543167
208 224 0.00767900959348141
208 225 0.0117681726160195
208 228 0.0079195397359518
208 229 0.0152924141144877
208 230 0.0109137896194312
208 232 0.00721685472658224
208 233 0.00665154925175329
208 235 0.00534062301082147
208 243 -0.066
208 246 0.0101449828020107
208 247 0.014230725898839
208 249 0.00962543381580263
208 251 0.00862420728201357
208 253 0.00528273922923301
208 254 0.00534848699316956
208 255 0.00444466507635327
208 258 0.00652241362365424
208 259 0.00974953299931925
208 264 0.00571082261347795
208 265 0.0176823628343899
208 267 0.00820993755316511
208 269 0.00402383816398704
208 270 0.00397476156781898
208 272 0.00808032432741621
208 273 0.00982036940701343
208 281 0.00958141263217341
208 291 0.002547220764553
208 292 0.00232045020100848
208 295 0.00131464897283215
208 297 0.00120065669696224
208 299 0.0149048629148022
208 305 0.00333450704207816
208 309 -0.074
208 313 -0.088
208 315 0.00765790788351438
208 318 0.00788143649684395
208 319 0.00601416369208661
208 330 -0.067
208 331 0.0143746810968197
208 339 -0.086
208 350 0.00924538715068385
208 365 0.00651500284799298
208 366 -0.087
208 367 -0.096
208 369 0.00698299469304306
208 370 -0.065
208 377 -0.064
208 378 -0.074
208 380 -0.101
208 384 -0.069
208 386 -0.115
208 393 0.00188249911323414
208 402 0.00399214223750752
208 403 -0.076
208 414 -0.079
208 415 -0.067
208 417 0.00475396895789142
208 425 -0.074
208 428 -0.083
208 432 -0.071
208 434 -0.071
208 438 -0.067
208 440 -0.075
208 441 -0.105
208 442 -0.091
208 444 -0.089
208 445 -0.089
208 446 -0.068
208 447 -0.105
208 449 -0.104
208 452 0.0084036674194264
208 453 -0.074
208 454 -0.065
208 455 -0.088
208 459 -0.070
208 464 -0.098
208 466 -0.069
208 467 -0.090
208 471 -0.057
209 210 0.0112786703811653
209 211 0.018091909943623
209 212 0.0110846595640868
209 214 0.0122051630442592
209 216 0.00909924844098739
209 217 0.0114302217745796
209 218 0.0148185054898377
209 221 0.00521127385950525
209 228 0.00849690947783637
209 229 0.0189513129606964
209 230 0.0106591806003639
209 239 0.0117284625548956
209 244 0.012592245734145
209 246 0.0146628906671222
209 247 0.0150981406110377
209 251 0.0129011168999334
209 254 0.0109512271289513
209 259 0.0173472837436716
209 264 0.00590055995204681
209 265 0.0250479368617395
209 266 0.00729446014547659
209 267 0.0058580002732196
209 271 0.0105322843824913
209 272 0.0105152954103547
209 281 0.0107149755612188
209 282 0.0102152407328645
209 299 0.0146886177085361
209 302 0.00515645185104036
209 304 0.00940213840959272
209 307 -0.098
209 319 0.00654831389578146
209 321 0.0108149214227199
209 363 -0.110
209 368 0.00742368655971247
209 377 -0.065
209 380 -0.069
209 382 0.00915245898471329
209 419 -0.096
209 421 -0.063
209 422 -0.071
209 430 -0.075
209 432 -0.069
209 440 -0.075
209 441 -0.072
209 448 -0.129
209 450 -0.063
209 456 -0.079
209 463 0.00946625851833087
209 471 -0.075
209 472 -0.064
210 211 0.0225400947285986
210 212 0.0248760342059352
210 213 0.00988958497721502
210 214 0.0112963094601293
210 215 0.0147809716593114
210 216 0.0196757247344614
210 217 0.0193165504442276
210 218 0.0191458928265133
210 219 0.0141122327958017
210 220 0.0141145408681644
210 221 0.0118037127368356
210 222 0.0144734407624434
210 223 0.0184411924514043
210 224 0.0148630501317789
210 225 0.00968382771941671
210 228 0.00635648854567016
210 229 0.0103386339194382
210 230 0.0108934928433544
210 232 0.00887202348157126
210 234 0.00394341148793627
210 235 0.00574197780111674
210 236 0.00688234370677236
210 244 0.0104298414782923
210 245 0.00745752866325119
210 246 0.0099444427230734
210 247 0.00969111326624654
210 248 0.00373452409888154
210 249 0.00852497501102866
210 251 0.0088993366103862
210 252 0.0122096919391927
210 253 0.00732062230960775
210 254 0.00791702712557401
210 255 0.01680329328287
210 258 0.0122880240516629
210 259 0.0107284673152166
210 261 0.00711764216554783
210 262 0.0063772233291958
210 264 0.0088179427187333
210 265 0.0124732283894965
210 266 0.00203168312501451
210 267 0.00594475901180394
210 269 0.00823156455516964
210 270 0.00547589403753114
210 277 0.012634695187042
210 281 0.00668083935236047
210 286 0.00319782867914966
210 287 0.00554327684904728
210 288 0.00323181616393009
210 289 0.00259145346520783
210 293 0.00144318327099318
210 295 0.00358922516505999
210 297 0.00375672618916841
210 298 0.00312529601480804
210 299 0.0105290473538652
210 300 0.00421431332749976
210 301 0.00414689575980374
210 302 0.00501876636640412
210 309 -0.113
210 313 -0.108
210 315 0.0074854961551081
210 318 0.0076598028569335
210 319 0.0035010805467562
210 359 0.00859598201262177
210 364 0.00525953657666004
210 367 -0.089
210 369 0.00769222571153203
210 372 0.00747148788326684
210 376 -0.089
210 378 -0.072
210 380 -0.091
210 382 0.00767640566576639
210 385 0.013533703250205
210 386 -0.097
210 389 0.00699335840173257
210 390 0.00130786325731421
210 393 0.00738640652929964
210 395 0.00437704794149166
210 408 0.00600937476728902
210 410 0.0092559512311343
210 417 0.00800062210955956
210 418 0.00229015118034133
210 420 0.004842211517119
210 436 0.00825861509617363
210 441 -0.077
210 443 0.00403325805600605
210 446 -0.104
210 452 0.0147020824499665
210 467 -0.076
210 471 -0.076
210 476 -0.058
211 212 0.0233259082755066
211 213 0.00871564799992768
211 214 0.00815159746934609
211 215 0.0115914627453485
211 216 0.0209889161753864
211 217 0.0280936260297717
211 218 0.032602762624417
211 219 0.0211965311366521
211 220 0.0109968869901028
211 221 0.0137378190344874
211 222 0.0125452628742435
211 223 0.00706574962374892
211 224 0.00925095013355594
211 225 0.00734541186898157
211 226 0.00525951530857111
211 228 0.011093391805908
211 229 0.0225853196599887
211 230 0.0164718660038842
211 232 0.00735097243434295
211 233 0.00905490539368493
211 239 0.00595743741036901
211 242 0.00778864266139701
211 244 0.00538244891659124
211 246 0.0127695215823251
211 247 0.0177118273219358
211 251 0.01174545407882
211 253 0.00675584676457435
211 254 0.00836896318187387
211 258 0.00814388502455063
211 259 0.0120072316556359
211 260 -0.065
211 264 0.00702648208847968
211 265 0.0203762815723817
211 267 0.00599029657812349
211 272 0.00882365179489215
211 274 0.00700576500036452
211 281 0.0116810792946039
211 282 0.00493830643724891
211 286 0.00479749609728849
211 288 0.000889618954927924
211 291 0.00315590030696471
211 292 0.00332509897336695
211 293 0.00116904124541252
211 295 0.00226615878460849
211 297 0.00225823400044788
211 298 0.0020480281733164
211 299 0.0166778738616362
211 302 0.0018633817469493
211 305 0.00453250221160903
211 313 -0.061
211 317 -0.069
211 318 0.00705672689688634
211 319 0.00718444733495821
211 325 -0.082
211 330 -0.055
211 338 -0.061
211 350 0.0093196819507326
211 351 0.00891980708467193
211 363 -0.080
211 366 -0.072
211 367 -0.072
211 369 0.00713950840049508
211 370 -0.060
211 377 -0.090
211 386 -0.096
211 413 0.00635094024113352
211 414 -0.066
211 417 0.00629083389084861
211 422 -0.095
211 425 -0.085
211 427 -0.083
211 429 -0.074
211 430 -0.081
211 431 -0.067
211 432 -0.062
211 440 -0.117
211 441 -0.088
211 442 -0.065
211 444 -0.082
211 445 -0.108
211 447 -0.093
211 448 -0.109
211 449 -0.078
211 452 0.00803958212554339
211 453 -0.065
211 455 -0.092
211 459 -0.073
211 460 -0.078
211 462 -0.050
211 464 -0.076
211 467 -0.097
211 469 -0.068
212 213 0.0117289865577739
212 214 0.0158307468270465
212 215 0.0196533243551722
212 216 0.0239814152910001
212 217 0.024669695895374
212 218 0.0209797590776474
212 219 0.0153109663571127
212 220 0.0157345866074076
212 221 0.0145315439371636
212 222 0.0151100817736755
212 223 0.0110733917430718
212 224 0.00974590569605324
212 225 0.0101157444726779
212 226 0.00496199120730867
212 228 0.0090725828611211
212 229 0.0125087261419071
212 230 0.0122687409839341
212 232 0.00842889208598669
212 234 0.0027446568235124
212 235 0.00608080171084058
212 237 -0.068
212 239 0.00770353102502526
212 244 0.00428118894381205
212 246 0.0120492633305976
212 247 0.0114033066962361
212 248 0.00480023391742509
212 249 0.0123207795659893
212 251 0.0104426236319263
212 252 0.00765026247850435
212 253 0.00867123932963274
212 254 0.00974276975396537
212 255 0.00707521679077603
212 258 0.0111052943801144
212 259 0.0121744145502822
212 261 0.0112823209661189
212 264 0.0104631211480088
212 265 0.0142748721049199
212 266 0.0037824747125679
212 267 0.00757478883541413
212 269 0.00951002265981367
212 272 0.00504918238527895
212 273 0.00592274618098023
212 275 0.003088071231766
212 277 0.00671470924915654
212 281 0.00751263973436684
212 282 0.00335261905323675
212 283 0.00441155034269595
212 284 0.00398731573968084
212 285 0.00525825880625519
212 286 0.0050563874627282
212 287 0.00520133656626582
212 288 0.00392515787797375
212 289 0.00411228683213444
212 291 0.00172187112487363
212 293 0.00705617388643103
212 294 0.00267541735948201
212 295 0.00508423508115168
212 297 0.00514442479186264
212 298 0.00465346682324307
212 299 0.0120594605974806
212 300 0.00483505918350954
212 302 0.00635624514545927
212 305 0.00289609541097878
212 307 -0.074
212 309 -0.084
212 313 -0.067
212 315 0.0111411204659216
212 318 0.00971808974783016
212 319 0.00494755794866284
212 330 -0.071
212 338 -0.066
212 339 -0.064
212 350 0.00604701259519885
212 356 0.00521436277979112
212 357 0.00368983734755654
212 358 0.00177948404502874
212 359 0.00482926929881816
212 362 0.00716937166133515
212 367 -0.083
212 369 0.0088257677851083
212 376 -0.082
212 379 -0.072
212 380 -0.105
212 385 0.00511863989709661
212 386 -0.101
212 387 0.00496315862041038
212 390 0.000563280307672194
212 393 0.0022098397629951
212 402 0.00612946111465036
212 403 -0.081
212 410 0.00774975556185175
212 417 0.00908181016783712
212 420 0.00598236245194464
212 441 -0.089
212 442 -0.072
212 443 0.0028569405759405
212 445 -0.083
212 446 -0.088
212 448 -0.090
212 452 0.00587059919419642
212 453 -0.085
212 454 -0.064
212 460 -0.068
212 464 -0.079
212 468 -0.116
212 469 -0.072
212 470 -0.075
212 471 -0.061
212 472 -0.057
213 214 0.0193642697092213
213 215 0.0243439326373757
213 216 0.0153337594103744
213 217 0.0107207872842067
213 218 0.012128627564651
213 227 0.0130282983277325
213 228 0.013813144612334
213 229 0.0124181438372776
213 230 0.0166886531856475
213 232 0.014350957572494
213 246 0.0181172721647541
213 247 0.0130229221017434
213 249 0.00813949562321968
213 251 0.0165510458299993
213 252 0.0148894231116651
213 253 0.0223858403575162
213 254 0.0235963991594122
213 255 0.0156530567180107
213 258 0.0258579462869111
213 259 0.016660994551722
213 264 0.0073569393583122
213 265 0.0137699692111833
213 299 0.010520675752245
213 304 -0.060
213 309 -0.092
213 312 -0.065
213 314 -0.076
213 325 -0.065
213 328 0.0108116277066346
213 336 -0.060
213 357 0.0117104703734796
213 358 0.0180781580679637
213 369 0.0209082948965439
213 417 0.0245210078880213
213 431 -0.090
213 447 -0.082
213 448 -0.072
213 449 -0.069
213 452 0.0181510558225375
213 454 -0.088
213 464 -0.079
213 467 -0.073
213 470 0.00912377872105918
213 471 0.0112071344414299
213 474 0.00956263538700306
213 475 0.0119641669687613
213 477 0.0148969745622014
213 478 0.0154774264781773
214 215 0.0470509014977167
214 216 0.0342447551003852
214 217 0.0330505895197407
214 218 0.0115587825659683
214 226 0.00912236897166369
214 228 0.0141790454595094
214 230 0.0122014807072209
214 235 0.0130596565850702
214 237 -0.103
214 240 -0.066
214 244 0.0080028108805377
214 246 0.0131611064405297
214 247 0.0102053619872142
214 249 0.0120011081543606
214 251 0.017265511890534
214 253 0.0155430588485589
214 254 0.0166124686896712
214 255 0.0135601875021305
214 258 0.0174708316133567
214 259 0.0120954075275406
214 264 0.00448978679699255
214 265 0.0186787902167506
214 266 0.00666001343721535
214 269 0.0107267134527042
214 293 0.0057519724786455
214 299 0.0094496851433118
214 303 0.0111039609818667
214 304 -0.071
214 306 -0.086
214 307 -0.121
214 308 -0.070
214 314 -0.082
214 315 0.00845422707444695
214 329 0.0130713004006555
214 330 -0.068
214 339 -0.064
214 357 0.00741805236596739
214 362 0.00663036976626206
214 367 -0.079
214 368 0.00728928286588745
214 369 0.0163504606040963
214 378 -0.065
214 386 -0.082
214 387 0.0131880902922633
214 390 0.00860308736111775
214 391 0.0133283688181651
214 393 0.00586500397761094
214 395 0.0110509547949625
214 396 0.0118568136217596
214 402 0.00507784693033409
214 409 0.00931523560051917
214 417 0.0128248237534836
214 419 -0.096
214 420 0.0142357311489142
214 437 0.00525407436243022
214 440 -0.079
214 441 -0.096
214 452 0.00738692117018855
214 454 -0.077
214 455 0.00644781000387693
214 459 -0.072
214 460 -0.073
214 464 -0.072
214 466 -0.079
214 467 -0.098
214 468 -0.120
214 471 -0.060
214 472 -0.055
215 216 0.0403903327270463
215 217 0.0384233234467752
215 218 0.0151172952220881
215 226 0.00713025041924433
215 227 0.0101202703508112
215 228 0.00854247428977145
215 229 0.0188441800402921
215 230 0.0150498349129953
215 237 -0.064
215 244 0.00900089980610463
215 246 0.0153369136201616
215 247 0.0114988212409031
215 249 0.00987580829189968
215 251 0.0139691575204215
215 252 0.0103065234021233
215 253 0.0194394857804504
215 254 0.0196379038038479
215 255 0.0135817236300574
215 258 0.0211347088247634
215 259 0.0146112343462518
215 264 0.00658007167247281
215 265 0.0144550353692533
215 268 0.010189345504085
215 269 0.00839865670082214
215 293 0.00792390756665984
215 299 0.01094794265248
215 304 -0.059
215 309 -0.067
215 314 -0.074
215 357 0.00932746206532754
215 359 0.00950773177548135
215 369 0.0183291919372009
215 376 -0.064
215 380 -0.077
215 386 -0.085
215 387 0.0101005174162871
215 392 -0.081
215 409 0.0115283331144351
215 417 0.0160227577194762
215 419 -0.077
215 420 0.013735922767958
215 431 -0.083
215 446 -0.070
215 447 -0.079
215 452 0.0107076718723604
215 453 -0.065
215 460 -0.075
215 464 -0.088
215 466 -0.063
215 467 -0.096
215 474 0.00436500719919127
216 217 0.0400665563920982
216 218 0.0257337001595451
216 219 0.0173262651728888
216 220 0.018838941621138
216 221 0.0170751893247862
216 222 0.0179925688153788
216 223 0.0124265105384444
216 224 0.00761770376021218
216 225 0.0122929884873113
216 226 0.00898017326905849
216 228 0.0124421505887484
216 229 0.0166118598645484
216 230 0.0158370385928787
216 233 0.00585548391239164
216 234 0.00291752405297075
216 235 0.00908472522786474
216 239 0.0109569902308231
216 244 0.00604255268280875
216 246 0.0150778353308292
216 247 0.0140360594719875
216 249 0.00818543615522911
216 251 0.0139185799379064
216 253 0.0120524126796394
216 254 0.0125283253844501
216 255 0.00756661690318732
216 258 0.0141099083947101
216 259 0.0152026438755317
216 264 0.0125897937487485
216 265 0.0179016726152015
216 266 0.00608907047748265
216 267 0.00923160839651384
216 269 0.00942800216934654
216 272 0.00631807991330703
216 281 0.00860004699513449
216 283 0.00450908271964367
216 284 0.00568912913445327
216 288 0.00521445626667047
216 289 0.0064372187135714
216 291 0.00284637493858769
216 292 0.00317116182411788
216 293 0.00982978636856442
216 295 0.00690156965988616
216 297 0.00657469923632117
216 298 0.00639555951037508
216 299 0.0147803453894317
216 302 0.00630569508578798
216 305 0.00378842896455122
216 308 -0.064
216 315 0.00969042906854495
216 317 -0.061
216 318 0.00600747838592419
216 319 0.00541217577595205
216 336 -0.061
216 350 0.00685900638338276
216 357 0.00518699786088697
216 359 0.00560489507197016
216 369 0.0123789525059928
216 376 -0.079
216 380 -0.097
216 387 0.00579468543331321
216 417 0.0100570470087326
216 420 0.00905804281266433
216 427 -0.067
216 431 -0.067
216 433 -0.076
216 440 -0.108
216 441 -0.079
216 445 -0.064
216 446 -0.090
216 447 -0.099
216 448 -0.067
216 449 -0.071
216 452 0.00662831684238565
216 454 -0.067
216 455 -0.067
216 458 -0.052
216 459 -0.072
216 460 -0.086
216 464 -0.099
216 466 -0.072
216 467 -0.106
216 468 -0.072
216 470 -0.063
216 471 -0.055
216 472 -0.050
217 218 0.033913424612322
217 219 0.0200983665198914
217 220 0.0124593320117656
217 221 0.0136861353056398
217 222 0.0135976081995842
217 223 0.00767717189744901
217 224 0.00879963751302673
217 226 0.0152186528555094
217 228 0.0126947758654315
217 229 0.0237935404145466
217 230 0.0163443920264665
217 233 0.00734745027432086
217 239 0.00979974825771307
217 243 -0.061
217 246 0.0130202377349334
217 247 0.0172039236270488
217 249 0.00811418477376869
217 251 0.0122809282524573
217 253 0.00809325471214008
217 254 0.0092234301908094
217 258 0.00953738974094822
217 259 0.0125174804919344
217 260 -0.067
217 264 0.00703978137489214
217 265 0.0217309349192607
217 267 0.00485174262696169
217 269 0.00733447060697063
217 272 0.00798042179060105
217 281 0.0106304560184283
217 291 0.00298388240354657
217 292 0.00338196339014726
217 293 0.00735301362944414
217 295 0.00248544136852694
217 297 0.00219723204470436
217 299 0.0177491961098777
217 303 0.0078473951076691
217 305 0.00426724559914792
217 308 -0.077
217 309 -0.063
217 315 0.0120769737359119
217 318 0.00751731098366414
217 319 0.00667749520417998
217 330 -0.060
217 336 -0.063
217 350 0.00826592313973473
217 351 0.00746678870722443
217 363 -0.089
217 367 -0.091
217 369 0.00854745127728425
217 370 -0.065
217 373 -0.063
217 376 -0.110
217 377 -0.073
217 378 -0.083
217 380 -0.078
217 386 -0.105
217 392 -0.103
217 403 -0.067
217 414 -0.073
217 415 -0.065
217 417 0.00702296942603746
217 420 0.0068344128506113
217 422 -0.073
217 431 -0.066
217 432 -0.066
217 433 -0.097
217 437 -0.056
217 438 -0.062
217 439 -0.073
217 440 -0.121
217 441 -0.110
217 442 -0.082
217 444 -0.069
217 445 -0.095
217 447 -0.092
217 452 0.00802156898666126
217 458 -0.050
217 459 -0.085
217 460 -0.084
217 464 -0.095
217 467 -0.115
217 468 -0.100
217 469 -0.079
217 471 -0.053
218 219 0.026749923606871
218 220 0.0159632323093415
218 221 0.0172459519341653
218 222 0.020572016115425
218 223 0.0088255784849085
218 224 0.0119381255383181
218 225 0.00918987540409634
218 226 0.00818641640842954
218 228 0.0151342678042795
218 229 0.0281291464774267
218 230 0.0204227659962722
218 232 0.0104287175048408
218 233 0.0120550425665964
218 239 0.00839867120618249
218 240 0.0083311959863829
218 242 0.0101612463938321
218 244 0.00816867183546896
218 246 0.0162242343039511
218 247 0.0220059505925736
218 249 0.00554246779348923
218 251 0.0152337886926286
218 253 0.00958367942238695
218 254 0.0124828689492565
218 255 0.00610694732048639
218 257 0.00717916127143142
218 258 0.0109013461149415
218 259 0.0149798830440382
218 262 0.00784517219350596
218 264 0.00869013123655253
218 265 0.0256161036198851
218 266 0.00327316326908364
218 267 0.0069092185148315
218 272 0.0110910142938956
218 274 0.00897344822037087
218 281 0.0144466987707275
218 282 0.00683786337119113
218 283 0.0044162848846233
218 286 0.00717430839398499
218 288 0.00233470668133053
218 289 0.00276085747073518
218 291 0.00480955685767812
218 292 0.00503905859018761
218 293 0.00255355732345495
218 295 0.00416250359995747
218 297 0.00355158821783712
218 298 0.00362326925704262
218 299 0.0203425764725098
218 302 0.00332760778621851
218 305 0.0064841962271573
218 317 -0.060
218 318 0.00920562558443764
218 319 0.00940874252488266
218 325 -0.063
218 338 -0.054
218 350 0.0113141936079564
218 351 0.0105917449278815
218 363 -0.067
218 369 0.00917366899960843
218 376 -0.071
218 392 -0.078
218 413 0.00796925187078689
218 416 -0.066
218 417 0.00810859109918785
218 425 -0.077
218 427 -0.075
218 430 -0.086
218 434 -0.058
218 447 -0.078
218 448 -0.097
218 449 -0.074
218 452 0.010249436827205
218 455 -0.082
218 472 0.00455885432463234
218 474 0.0049323041634059
218 478 0.00523631002259725
219 220 0.0302147280034938
219 221 0.0223700657729213
219 222 0.0292145796164237
219 223 0.0143566462821304
219 224 0.00996966012609912
219 225 0.0129758066821202
219 228 0.011183647867696
219 229 0.0124065983014364
219 230 0.016070096605612
219 232 0.00613728751621369
219 233 0.0278381372475349
219 234 0.0148328836593265
219 238 0.00776931457803093
219 239 0.0114918915225876
219 240 0.0118463158401932
219 241 0.0102940781473422
219 242 0.0143623009308277
219 244 0.00894608562247519
219 246 0.00842963777635062
219 247 0.0114216011767899
219 251 0.0142058391924705
219 254 0.00933427837129524
219 258 0.00867977642933454
219 259 0.00762606098321081
219 262 0.0219362625558914
219 264 0.0135292250622517
219 265 0.0145112328602425
219 266 0.00619155801333693
219 267 0.0102886086252508
219 272 0.0152348317197373
219 274 0.0130140324375233
219 277 0.00884616426067939
219 281 0.0185880099462943
219 282 0.00914531453489397
219 284 0.00617918670517308
219 286 0.00955815189950049
219 288 0.00567490983926486
219 289 0.00705145749740869
219 291 0.00656393840122281
219 292 0.00699323704379093
219 293 0.00526084251145093
219 295 0.00701902655865689
219 297 0.00702125101196887
219 298 0.0064079342324446
219 299 0.0103771816622165
219 302 0.0061121822611199
219 305 0.00818981261019298
219 315 0.00850654393963849
219 317 -0.050
219 318 0.0124028464113408
219 319 0.0117150401263109
219 325 -0.067
219 350 0.0148961515062603
219 351 0.0127231032744623
219 360 0.00975336643557668
219 363 -0.057
219 366 -0.052
219 376 -0.073
219 377 -0.068
219 378 -0.054
219 380 -0.090
219 386 -0.086
219 409 0.00619476589790569
219 413 0.00895814360427453
219 425 -0.067
219 427 -0.066
219 428 -0.051
219 429 -0.055
219 430 -0.065
219 433 -0.064
219 439 -0.063
219 440 -0.077
219 441 -0.070
219 445 -0.085
219 446 -0.072
219 447 -0.086
219 448 -0.071
219 455 -0.066
219 459 -0.059
219 460 -0.063
219 464 -0.061
219 467 -0.080
219 468 -0.078
220 221 0.0250308637809119
220 222 0.0522447084677961
220 223 0.032022392319216
220 224 0.019672625604781
220 225 0.0287929303302563
220 227 0.0133857701128845
220 228 0.0095823536974354
220 235 0.00609738181293154
220 237 -0.067
220 240 0.0122235474093811
220 264 0.0116124959705924
220 267 0.00805682899493979
220 268 0.0164878969572771
220 295 0.00629100155026159
220 297 0.00576762804724863
220 303 -0.060
220 308 -0.085
220 309 -0.076
220 310 -0.062
220 313 -0.063
220 317 -0.060
220 325 -0.080
220 338 -0.054
220 357 0.0152038758531071
220 358 0.0104429624326821
220 365 0.014605395290358
220 381 -0.059
220 385 0.0107494382638235
220 394 0.0127570332334638
220 423 0.0100341317606905
220 425 -0.078
220 427 -0.080
220 428 -0.061
220 429 -0.067
220 444 -0.063
220 445 -0.070
220 447 -0.073
220 448 -0.102
220 453 -0.082
220 455 -0.080
220 459 -0.070
220 460 -0.077
220 464 -0.074
220 467 -0.065
220 473 0.00710573697556766
220 475 0.0077028279929263
221 222 0.0247321983139549
221 223 0.0178538997606129
221 224 0.0154202763446302
221 225 0.0161455160093866
221 227 0.00766380918946548
221 228 0.0101258706769511
221 230 0.00988063295416409
221 233 0.00952396642401949
221 234 0.00959039216789777
221 239 0.0144099377475648
221 241 0.0129241728391374
221 242 0.00865587158852616
221 244 0.00911574673152418
221 246 0.00956253933836541
221 247 0.00505838580840377
221 249 0.00414632620061146
221 251 0.00882371903305706
221 259 0.0088207009802899
221 263 0.00525128708555831
221 264 0.0185298943268365
221 265 0.00844718567814159
221 266 0.018055267085076
221 267 0.0154569670754947
221 268 0.00900200049019023
221 269 0.00692476827926504
221 271 0.0117547214374321
221 272 0.0114802982227539
221 274 0.0113995110690404
221 276 0.0109478620762696
221 281 0.0135077145105781
221 282 0.00682497575969802
221 283 0.0121070329764365
221 284 0.016974893206281
221 286 0.00790102874943366
221 288 0.0102142806545477
221 289 0.0113154518237652
221 291 0.00637860875409044
221 292 0.0065446742323306
221 293 0.00859054558541996
221 294 0.00701858702956374
221 295 0.0163143603780445
221 297 0.0121659438473133
221 298 0.0126850936269714
221 299 0.00710382293176493
221 302 0.0120650773544633
221 305 0.00801988105502118
221 317 -0.067
221 318 0.00731846291467052
221 319 0.00886346660151037
221 325 -0.085
221 328 0.00696898052805139
221 330 -0.055
221 332 -0.055
221 336 -0.057
221 339 -0.069
221 350 0.0104753664506409
221 351 0.00801188834508762
221 357 0.00870610066539518
221 376 -0.068
221 380 -0.073
221 394 0.00760919182302295
221 413 0.00570234639059072
221 423 0.00532602619806373
221 425 -0.099
221 427 -0.082
221 428 -0.067
221 429 -0.075
221 431 -0.067
221 437 0.00947294943636781
221 440 -0.068
221 446 -0.104
221 447 -0.091
221 448 -0.071
221 454 -0.085
221 467 -0.097
221 468 -0.080
222 223 0.0297299105855852
222 224 0.019972430984805
222 225 0.0261007034844456
222 227 0.0121859741786519
222 228 0.010164577828589
222 229 0.00909443153423146
222 235 0.00697332317183916
222 239 0.0154515840458183
222 241 0.0117308253524333
222 254 0.0182517312566845
222 255 0.00731420450016281
222 264 0.0106086924811447
222 265 0.00978735887144743
222 268 0.0149235578244623
222 269 0.0182961666554621
222 283 0.00486074909923982
222 295 0.00476088288156271
222 297 0.00433544092346834
222 314 -0.062
222 317 -0.060
222 328 0.0115671832938712
222 357 0.0131009529451088
222 358 0.00776863307924306
222 380 -0.080
222 382 0.012789989515777
222 394 0.0117601084250436
222 410 0.0116782175777789
222 421 0.0121281242834143
222 423 0.00882444916676794
222 430 -0.080
222 437 0.0108097605197378
222 454 -0.061
223 224 0.0218151043524268
223 225 0.0322255840747298
223 226 0.0217720701148937
223 227 0.0120520340920272
223 228 0.0117061892124079
223 234 0.0108690461823808
223 237 -0.083
223 244 0.0097075559117787
223 245 0.00646009490116823
223 249 0.00465700047987685
223 252 0.009667382529598
223 255 0.0206025459961525
223 258 0.0143918406926983
223 261 0.0152977357426923
223 264 0.00780335071256064
223 269 0.00959739364367288
223 288 0.00702347300232293
223 290 0.00623755394507614
223 296 0.00969438892220106
223 301 0.00744761594934106
223 304 -0.062
223 306 -0.074
223 307 -0.070
223 308 -0.074
223 309 -0.066
223 313 -0.076
223 330 -0.060
223 338 -0.062
223 340 0.0136492426904119
223 357 0.0108859203539234
223 361 0.0116835437516418
223 380 -0.074
223 385 0.0154157855832515
223 387 0.00628749623585528
223 390 0.00653790600796187
223 393 0.00897951301987437
223 402 0.00926574928866549
223 408 0.030361531588892
223 412 0.0121999868026064
223 435 -0.069
223 443 0.00802925015542672
223 446 -0.071
223 454 -0.074
223 469 -0.065
223 471 -0.052
224 225 0.0128703618154504
224 226 0.0138201440872181
224 228 0.0103365569114241
224 230 0.0052869120781239
224 234 0.0152616246674323
224 237 -0.133
224 244 0.0127382286088167
224 249 0.00630619676204757
224 254 0.00607020966030751
224 255 0.0131249692334811
224 268 0.00869498483070366
224 270 0.0113400082363279
224 289 0.00673635012233235
224 293 0.00268297872380518
224 298 0.00465828155741359
224 301 0.0120303924559953
224 306 -0.115
224 307 -0.141
224 308 -0.067
224 309 -0.122
224 312 -0.064
224 313 -0.118
224 327 0.0134780350077828
224 331 0.0171127480502374
224 339 -0.097
224 346 0.0294859587881332
224 348 0.00959571216241453
224 356 0.0119652860220988
224 362 0.00854401097636006
224 366 -0.067
224 367 -0.120
224 372 0.0186778544597159
224 385 0.0106030137777664
224 386 -0.091
224 389 0.0123501676239055
224 390 0.00438416601110595
224 393 0.0118221776827064
224 410 0.0118479768154891
224 420 0.00465761180972337
224 432 -0.070
224 435 -0.120
224 437 0.0116050124313847
224 443 0.0127925540583579
224 446 -0.141
224 449 -0.075
224 457 0.013149659547999
224 467 -0.069
224 468 -0.095
224 469 -0.110
224 470 -0.099
224 471 -0.078
224 472 -0.073
224 473 -0.059
224 475 -0.056
224 477 -0.051
225 226 0.0282087305069013
225 227 0.0256234544251119
225 228 0.0135059240998137
225 231 0.0116769053646318
225 233 0.00741711113509951
225 235 0.012005300031488
225 237 -0.088
225 240 0.0124497619689404
225 242 0.00559558275020513
225 252 0.00754436716904619
225 253 0.0143292019830184
225 264 0.00674877827859006
225 269 0.00724475821375549
225 304 -0.066
225 306 -0.078
225 307 -0.065
225 308 -0.095
225 310 -0.076
225 312 -0.069
225 313 -0.085
225 330 -0.063
225 331 0.0103813391960848
225 333 0.0182165437314386
225 338 -0.063
225 339 -0.085
225 342 0.0156157489983073
225 344 0.0142683500205075
225 349 0.0128491574617933
225 355 0.0102427784941484
225 356 0.016530762711746
225 357 0.0109518742119561
225 360 0.0122246643202412
225 362 0.0101279940192427
225 369 0.00982298019811131
225 373 0.00897536098451873
225 374 0.00877184923342641
225 376 -0.080
225 377 -0.081
225 380 -0.085
225 388 0.0279686989237385
225 390 0.0126184367197698
225 398 0.0106604452084501
225 402 0.00867777492164544
225 408 0.0188119365822667
225 410 0.0115435254884262
225 422 -0.072
225 427 -0.086
225 428 -0.068
225 429 -0.079
225 431 -0.091
225 439 -0.071
225 440 -0.108
225 441 -0.075
225 444 -0.064
225 445 -0.107
225 446 -0.103
225 447 -0.105
225 453 -0.103
225 454 -0.086
225 455 -0.091
225 466 -0.064
225 467 -0.121
225 468 -0.095
225 472 -0.051
226 227 0.0123118565651887
226 228 0.0258222077681746
226 232 0.0109597884652531
226 235 0.00788388656603094
226 237 -0.112
226 239 0.0103567032329929
226 243 -0.102
226 244 0.0054320937572007
226 245 0.00801413539595565
226 249 0.0084937974861122
226 252 0.00812530459346639
226 256 -0.069
226 257 -0.067
226 262 0.00677659349520646
226 266 0.00562549651650304
226 269 0.00748509094122218
226 270 0.00603109777104624
226 275 0.0136453425722965
226 293 0.00611347727283592
226 294 0.00244358656569654
226 300 -0.067
226 304 -0.081
226 306 -0.121
226 307 -0.110
226 308 -0.067
226 328 0.00470505799632292
226 334 0.0124426740968763
226 339 -0.088
226 345 0.00875263689179557
226 347 0.0143435470010291
226 356 0.0135582413948225
226 358 0.00380528624712946
226 360 0.00750882633500812
226 362 0.0139599642138137
226 366 -0.096
226 367 -0.113
226 372 0.005093171825558
226 376 -0.153
226 387 0.0096219548896773
226 390 0.0156797115586547
226 393 0.00973572799978726
226 397 0.00814967503974618
226 402 0.0205923407736404
226 408 0.0203491749140922
226 409 0.00893035795037108
226 414 -0.070
226 420 0.00814822915362731
226 421 -0.073
226 422 -0.067
226 426 0.00710478847869281
226 435 -0.071
226 436 0.00624069189499503
226 437 0.0111629619534127
226 438 -0.074
226 439 -0.118
226 441 -0.079
226 442 -0.095
226 445 -0.109
226 446 -0.162
226 449 0.00996753378102044
226 454 -0.067
226 468 -0.111
227 228 0.026397490593288
227 229 0.00967609437997096
227 230 0.0180268650172477
227 231 0.0142934457604544
227 234 0.0181589478641061
227 235 0.0127630875429864
227 236 0.0171633881928357
227 238 0.0120811159471622
227 239 0.0104946217853343
227 244 0.0126972569473156
227 246 0.0203862962663478
227 247 0.0125015149200522
227 249 0.00848551535887697
227 250 0.013396899231949
227 251 0.018662963147244
227 252 0.0150123882444353
227 253 0.0385148288504467
227 254 0.025378027983546
227 255 0.0201801634940186
227 258 0.0137438252353489
227 264 0.0108335192327303
227 267 0.00763958116117982
227 268 0.0195406453724157
227 288 0.00465903998586823
227 289 0.00723846405823782
227 293 0.00364902949094784
227 295 0.00609842962424811
227 297 0.00560538692487472
227 298 0.00554437844926946
227 302 0.00518184428124223
227 303 -0.050
227 308 -0.069
227 314 -0.052
227 328 0.0128674394271234
227 333 0.0177123540116705
227 347 0.0135289487242867
227 349 0.014829765267503
227 355 0.0145122636012148
227 356 0.0199600561759259
227 357 0.0169772492861613
227 358 0.0119715572411138
227 360 0.0106777042954379
227 362 0.0109613397944114
227 369 0.00958133713051722
227 375 0.0119250011729833
227 379 0.00880199552151205
227 381 -0.050
227 385 0.0127703477960652
227 388 0.0129270666173752
227 390 0.0127519827485085
227 394 0.0138713897030573
227 398 0.0157862489099284
227 407 0.0145282622054153
227 409 0.0151645367846915
227 417 0.00923651520155498
227 418 0.0102193132425658
227 419 -0.080
227 423 0.0103014831597713
227 427 -0.067
227 428 -0.050
227 429 -0.056
227 447 -0.087
227 448 -0.083
227 449 -0.059
227 453 -0.068
227 454 -0.063
227 456 -0.061
227 459 -0.058
227 460 -0.063
227 464 -0.062
227 467 -0.074
227 468 -0.069
228 229 0.0154615694860661
228 230 0.0184308219703867
228 233 0.00917333678336785
228 234 0.020318031285453
228 236 0.0125039333210852
228 238 0.0102094822030617
228 239 0.0153928691003503
228 241 0.0099156074458688
228 242 0.0110831107543115
228 244 0.0131642068035399
228 245 0.0173088804500885
228 246 0.0189290471889997
228 247 0.0200525386715693
228 249 0.0087609083211055
228 250 0.0134693102532154
228 251 0.0210460619097689
228 252 0.0132633215623529
228 253 0.0213173435735605
228 254 0.018878307934716
228 255 0.0132027530792162
228 258 0.00900702313659004
228 259 0.013880900752981
228 262 0.0112804400337754
228 264 0.00776788789932324
228 265 0.0160748461541823
228 266 0.0112333379025525
228 267 0.00956047656160266
228 268 0.00839449471183047
228 269 0.00457259893506072
228 272 0.0102918800690482
228 274 0.00877418663608336
228 283 0.0100563740356242
228 284 0.00421107575966877
228 288 0.00120315934965863
228 289 0.008832093813022
228 293 0.00330280614081558
228 295 0.00328075033641654
228 297 0.00212391223286491
228 298 0.00244094213260878
228 299 0.00819057353816682
228 302 0.0022952222229574
228 305 0.00136594485525223
228 307 -0.142
228 313 -0.070
228 315 0.00416545533170859
228 318 0.00737933644807996
228 327 0.00874887505224298
228 333 0.0125420402956508
228 334 0.00741805635775892
228 335 0.00696946007621829
228 339 -0.117
228 340 0.0107417847904501
228 347 0.0108972019160669
228 348 0.00917161225734537
228 356 0.00899027071516673
228 358 0.00500979585766707
228 360 0.009551196779265
228 361 0.0283167820492371
228 362 0.0136920273420057
228 363 -0.089
228 367 -0.083
228 368 0.00835724105265351
228 369 0.00689375537135315
228 370 0.00880932251016326
228 376 -0.075
228 387 0.00385014003645344
228 390 0.00779048502050652
228 398 0.00460103478203261
228 402 0.00373445919989539
228 417 0.0104879120432751
228 419 -0.076
228 422 -0.096
228 432 -0.087
228 433 -0.072
228 436 0.00550138413140502
228 439 -0.102
228 441 -0.081
228 445 -0.109
228 446 -0.093
228 447 -0.065
228 452 0.00533721408604948
228 459 -0.067
228 462 0.00600357398879838
228 465 0.00849444136431707
228 468 -0.119
228 469 -0.085
228 470 -0.127
228 471 -0.098
228 472 -0.088
228 475 -0.069
228 477 -0.062
228 478 -0.051
229 230 0.0271793792275133
229 232 0.0173105541660091
229 233 0.0119789551320145
229 234 0.01181929338099
229 235 0.00808525146616526
229 244 0.0193230095659173
229 246 0.0244441615326962
229 247 0.0308449386476255
229 248 0.00879048103987339
229 249 0.0107499771045179
229 251 0.0238305421392979
229 253 0.0203095542877986
229 254 0.0286249453056023
229 255 0.0143197172416174
229 258 0.0139225945400714
229 259 0.0164026508699399
229 264 0.0075880598852048
229 265 0.0319640681501234
229 267 0.00542708330278395
229 269 0.00670766455798007
229 272 0.0104197353504547
229 273 0.00893476441016377
229 281 0.0119902882606626
229 282 0.0057545307758444
229 286 0.00713071472939728
229 288 0.0020946281082962
229 291 0.00392456148057503
229 292 0.00429632861123513
229 294 0.00298732696672459
229 295 0.00301869382846361
229 297 0.00275714881958406
229 298 0.00297314077346398
229 299 0.0202948024286526
229 305 0.00534767282545526
229 313 -0.077
229 319 0.0078908533533466
229 330 -0.060
229 332 -0.059
229 339 -0.063
229 350 0.0096529002470806
229 351 0.00859082647470614
229 363 -0.089
229 366 -0.072
229 369 0.00990664839722052
229 376 -0.096
229 378 -0.081
229 386 -0.122
229 414 -0.073
229 415 -0.064
229 416 -0.066
229 417 0.0088289948128131
229 422 -0.066
229 427 -0.070
229 429 -0.063
229 430 -0.075
229 439 -0.073
229 440 -0.089
229 442 -0.082
229 443 -0.057
229 444 -0.064
229 445 -0.111
229 447 -0.065
229 448 -0.102
229 450 -0.057
229 452 0.0107445926925822
229 453 -0.072
229 454 -0.065
229 456 -0.091
229 459 -0.086
229 460 -0.088
229 462 -0.056
229 468 -0.072
229 471 -0.053
230 231 0.00757330186816476
230 232 0.0202700106185053
230 233 0.023447971203558
230 234 0.0223809139084154
230 235 0.00793540554751579
230 236 0.00714409569419717
230 237 0.00708707755976618
230 238 0.0137257038345235
230 239 0.00766863703788829
230 241 0.00942548495378963
230 242 0.0136710372721574
230 244 0.0204301311975698
230 245 0.00942031122580511
230 246 0.0280450429547738
230 247 0.0294186241552419
230 248 0.00812865413648671
230 249 0.0120152363934934
230 250 0.0118158160894565
230 251 0.0299907258926678
230 252 0.0146780068373121
230 253 0.0222227523666759
230 254 0.0291308678599444
230 255 0.0167593628925541
230 256 0.00547042362462937
230 258 0.0233535680394244
230 259 0.0171237253606528
230 262 0.0125034441869187
230 264 0.0130386629386995
230 265 0.0203831312422702
230 266 0.00639802507238774
230 267 0.00956587622057119
230 268 0.00538927930845478
230 269 0.00442023384896551
230 271 0.00682086142951037
230 272 0.00751975954580353
230 274 0.00587354742412362
230 281 0.00974140433703754
230 282 0.0035362584097182
230 283 0.00457416045963561
230 284 0.00569345229219537
230 286 0.00444090681997459
230 288 0.00566761894710158
230 289 0.00753340742302091
230 291 0.00229292777496545
230 292 0.00255114054683334
230 293 0.00426501253946632
230 294 0.00288687088569481
230 295 0.00638375482744487
230 297 0.00685687221208898
230 298 0.00637156112793558
230 299 0.0149604998762529
230 301 0.00272566184741269
230 302 0.00579000419375236
230 305 0.00356114481199435
230 318 0.00560530940513495
230 319 0.00535360847673104
230 325 -0.087
230 332 -0.051
230 338 -0.058
230 339 -0.064
230 350 0.00730374363380577
230 351 0.00579514038230272
230 357 0.00492113528795275
230 360 0.00648270582181393
230 369 0.0117234797363186
230 386 -0.070
230 394 0.00416726617209936
230 409 0.0113168145756699
230 413 0.00439766352848277
230 417 0.0108644191830662
230 419 -0.067
230 423 0.0025061536748306
230 425 -0.063
230 427 -0.066
230 430 -0.070
230 445 -0.063
230 447 -0.078
230 448 -0.102
230 449 -0.081
230 452 0.0073240379832133
230 454 -0.071
230 456 -0.079
230 459 -0.080
230 460 -0.082
230 464 -0.080
231 235 0.0274421637133436
231 240 -0.117
231 241 -0.086
231 244 0.0123431036531222
231 246 0.00968048589545046
231 247 0.0092529536166267
231 251 0.00804868135208084
231 253 0.0139874879760322
231 254 0.0141902179603303
231 255 0.0143863303694421
231 261 0.0106485345750201
231 271 -0.065
231 273 0.0246649493450946
231 278 -0.074
231 281 -0.050
231 305 -0.063
231 306 -0.128
231 307 -0.150
231 308 -0.094
231 309 -0.085
231 312 -0.075
231 314 -0.085
231 319 -0.050
231 324 -0.071
231 334 0.00949004851166375
231 339 -0.079
231 360 -0.084
231 363 -0.124
231 376 -0.110
231 377 -0.074
231 386 -0.079
231 406 0.0155967489789374
231 410 -0.067
231 411 -0.072
231 415 -0.079
231 416 -0.096
231 419 -0.107
231 421 -0.084
231 422 -0.108
231 424 -0.078
231 425 -0.070
231 427 -0.066
231 433 -0.149
231 435 -0.072
231 437 -0.082
231 439 -0.077
231 440 -0.145
231 441 -0.117
231 442 -0.112
231 444 -0.119
231 445 -0.117
231 446 -0.121
231 447 -0.104
231 448 -0.121
231 453 -0.068
231 456 -0.116
231 459 -0.122
231 461 -0.066
231 464 -0.079
231 466 -0.073
231 468 -0.071
231 469 -0.209
231 470 -0.136
231 471 -0.164
231 472 -0.174
231 473 -0.130
231 474 -0.141
231 475 -0.122
231 477 -0.079
231 480 0.00757651990853787
232 233 0.0132133383891661
232 234 0.012964044280064
232 235 0.0124839685959044
232 241 -0.088
232 243 -0.095
232 246 0.0160320968368949
232 247 0.018310665316221
232 249 0.0168211115692506
232 251 0.0174915023810345
232 252 0.0201610809603185
232 254 0.0193240784561006
232 255 0.0168706747700862
232 258 0.0147866319917591
232 259 0.0158248277279828
232 262 0.0105914164658194
232 264 0.00364715915143241
232 265 0.00953568294968566
232 276 -0.060
232 278 -0.064
232 287 0.00671168549554659
232 294 0.00575774500259291
232 297 0.00237925204290902
232 299 0.00773419154052782
232 307 -0.106
232 308 -0.114
232 309 -0.137
232 310 -0.074
232 313 -0.095
232 314 -0.079
232 342 -0.056
232 343 -0.070
232 344 -0.056
232 349 -0.056
232 353 -0.055
232 355 -0.060
232 359 0.011528690261278
232 366 -0.077
232 373 -0.079
232 376 -0.160
232 377 -0.112
232 378 -0.128
232 379 -0.125
232 380 -0.147
232 393 0.00780087960412652
232 395 0.00997438337803226
232 398 -0.051
232 402 0.00860668394178124
232 403 -0.085
232 411 -0.070
232 417 0.00851522832492106
232 421 -0.072
232 422 -0.069
232 427 -0.080
232 428 -0.092
232 433 -0.117
232 437 -0.069
232 439 -0.131
232 441 -0.121
232 442 -0.100
232 445 -0.100
232 446 -0.104
232 450 0.0115605213845361
232 453 -0.136
232 456 -0.072
232 461 -0.060
232 465 -0.078
232 468 -0.095
232 472 -0.071
232 480 -0.055
233 234 0.0243860677714936
233 235 0.00654387405112052
233 238 0.0153065992861774
233 240 0.0126164362976629
233 242 0.0265041432697417
233 244 0.0149549946254242
233 246 0.0168082943929526
233 247 0.0216008225331384
233 251 0.0239502670876846
233 254 0.011561965034992
233 258 0.011941891995203
233 262 0.0254846086180282
233 264 0.0132635848629791
233 265 0.0123794586145015
233 267 0.0111791619251932
233 272 0.0155137964796912
233 274 0.0136827835466791
233 281 0.0198258714869743
233 282 0.0108265249835635
233 286 0.0108301105628542
233 288 0.00638474999603833
233 289 0.0077507018477943
233 291 0.00788899856676877
233 292 0.00814218938538265
233 293 0.00499355752718395
233 295 0.00719397678457971
233 297 0.00780110117387557
233 298 0.00706168679674496
233 299 0.010713360829086
233 302 0.00662775605891358
233 305 0.00951688222132892
233 318 0.013071605105411
233 319 0.0130870093911746
233 333 0.0149624347211211
233 338 -0.054
233 350 0.0159285486627121
233 351 0.0132897945297187
233 360 0.0138453409522471
233 363 -0.065
233 370 -0.053
233 388 0.00884452597679842
233 402 0.00279171583588101
233 407 0.00631846851798666
233 410 0.00531197826301305
233 413 0.00989911046214481
233 414 -0.056
233 433 -0.078
233 448 -0.083
233 455 -0.080
233 456 -0.072
233 468 -0.077
234 236 0.0146890122242298
234 238 0.0182805933288675
234 241 0.0118569973591516
234 242 0.0183007271055932
234 244 0.0183684665499053
234 245 0.0105824092146862
234 246 0.0188247566000959
234 247 0.0180974841069316
234 249 0.00560735625900281
234 250 0.0185742943270335
234 251 0.0234593570121586
234 253 0.0112349491015762
234 254 0.0202954028544023
234 255 0.0128017591051069
234 258 0.0128371393775931
234 259 0.00773370844499802
234 262 0.0203152054240947
234 264 0.0121289787355595
234 265 0.0073787669740123
234 266 0.00868363886842186
234 267 0.00860374479211291
234 268 0.0097385027995893
234 269 0.00540031567347519
234 270 0.00532733031868715
234 281 0.0081246632254968
234 282 0.00605752238427248
234 283 0.0079850302020399
234 286 0.0115283692895026
234 288 0.00474537078325726
234 289 0.0104339681666022
234 293 0.0031285283233115
234 295 0.00663267864227501
234 297 0.00669750895618405
234 298 0.00662457085200135
234 299 0.00401159196112389
234 301 0.00725826246161334
234 302 0.00669782871595254
234 306 -0.074
234 307 -0.120
234 319 0.00490918699624758
234 320 0.00725177471000371
234 321 0.018170704355842
234 325 -0.120
234 327 0.00721909595928142
234 339 -0.113
234 356 0.00496688063689688
234 361 0.00972966184848866
234 363 -0.079
234 371 -0.062
234 380 -0.083
234 382 -0.080
234 386 -0.073
234 390 0.0036899723362158
234 409 0.0178518637885546
234 416 -0.078
234 417 0.00403573441553302
234 422 -0.077
234 425 -0.093
234 431 -0.077
234 433 -0.106
234 440 -0.076
234 441 -0.083
234 443 0.00898226562632471
234 446 -0.088
234 447 -0.096
234 448 -0.080
234 456 -0.098
234 460 -0.068
234 468 -0.123
234 469 -0.068
234 471 -0.074
235 237 -0.077
235 243 -0.088
235 244 0.0145918841672786
235 246 0.00929020361754445
235 247 0.00835893206978121
235 249 0.0100454289082886
235 251 0.00874670357682325
235 253 0.00990470919190953
235 254 0.00860985777936135
235 255 0.00988150300320204
235 262 0.0069927427275004
235 264 0.00866907906365514
235 265 0.00537417357837913
235 269 0.0163363867147868
235 272 0.00711639982146735
235 273 0.0176988323667098
235 274 0.00810431050565809
235 276 0.0111999715395485
235 287 0.01091240828201
235 288 0.0060827995002259
235 289 0.00629085227336315
235 292 0.0059727697839585
235 293 0.00915773772078403
235 294 0.0069871364884005
235 295 0.00277904808450317
235 298 0.00456493292474289
235 299 0.00401352719336652
235 306 -0.115
235 307 -0.081
235 308 -0.159
235 309 -0.102
235 314 -0.090
235 315 0.015768484739679
235 321 0.00571660243961876
235 322 0.0095218047327136
235 323 0.00947284193273512
235 328 0.0055784222031958
235 334 0.00870434658639247
235 339 -0.073
235 341 0.0123682668895816
235 344 0.0132634044435074
235 346 0.00800661485279142
235 347 0.0110619352141824
235 349 0.0097004279864963
235 350 0.00917612661720863
235 364 0.00979914637812492
235 366 -0.068
235 376 -0.119
235 378 -0.090
235 380 -0.083
235 381 -0.078
235 385 0.00820207408417692
235 386 -0.104
235 389 0.00632619183200426
235 390 0.00544961493443335
235 393 0.00837466077110592
235 408 0.0114154317241447
235 411 -0.081
235 414 -0.084
235 419 -0.069
235 420 0.00482819231777999
235 421 -0.074
235 422 -0.073
235 427 -0.076
235 433 -0.127
235 435 -0.081
235 439 -0.127
235 440 -0.120
235 441 -0.168
235 442 -0.148
235 445 -0.143
235 446 -0.086
235 449 -0.105
235 453 -0.081
235 455 -0.069
235 456 -0.119
235 459 -0.096
235 464 -0.089
235 467 -0.142
235 468 -0.136
235 469 -0.180
235 470 -0.141
235 471 -0.112
235 472 -0.136
235 473 -0.116
235 474 -0.081
236 242 0.00824555403349229
236 244 0.0112419253159865
236 245 0.0268521414394077
236 246 0.00811304763999771
236 247 0.00763669644732652
236 248 0.0131020222287923
236 249 0.0105991952146596
236 251 0.0081603930845973
236 253 0.0109223203620543
236 255 0.0122951559818954
236 260 0.0170816976544072
236 263 0.0115536009501762
236 264 0.00608476149051855
236 277 0.00984669989593443
236 287 0.00751363940521289
236 296 0.0112982086422058
236 307 -0.153
236 316 0.0146349236625383
236 320 0.0347729007089397
236 346 0.0111585116388791
236 361 0.010430206363497
236 372 0.00709191346391013
236 374 -0.084
236 379 -0.069
236 380 -0.091
236 383 0.00697590827946781
236 385 0.0101397818334432
236 389 0.00619276344503306
236 390 0.00746634752650335
236 392 0.0090495028352663
236 410 0.00861227583403281
236 417 0.00565591383299524
236 430 -0.071
236 438 0.0106719751009852
236 446 -0.069
236 469 -0.128
236 470 -0.089
236 471 -0.115
237 256 0.0139661660196255
237 268 -0.064
237 270 -0.102
237 307 -0.146
237 308 -0.085
237 315 -0.065
237 323 -0.073
237 327 -0.064
237 328 -0.070
237 331 -0.096
237 332 -0.084
237 338 -0.089
237 339 -0.147
237 342 -0.064
237 344 -0.065
237 345 -0.073
237 348 -0.092
237 349 -0.060
237 353 -0.066
237 354 -0.062
237 355 -0.072
237 356 -0.083
237 359 -0.081
237 362 -0.143
237 363 -0.131
237 364 -0.090
237 365 -0.214
237 373 -0.098
237 374 -0.176
237 377 -0.155
237 379 -0.117
237 380 -0.223
237 381 -0.085
237 382 -0.075
237 383 -0.085
237 386 -0.102
237 387 -0.088
237 388 -0.086
237 390 -0.102
237 392 -0.109
237 393 -0.122
237 394 -0.061
237 395 -0.138
237 397 -0.087
237 399 -0.072
237 402 -0.100
237 406 0.0168109307258643
237 408 -0.105
237 410 -0.102
237 416 -0.140
237 417 -0.081
237 418 -0.068
237 419 -0.116
237 420 -0.128
237 421 -0.074
237 422 -0.104
237 423 -0.065
237 425 -0.116
237 426 -0.108
237 429 -0.072
237 430 -0.154
237 431 -0.084
237 432 -0.073
237 433 -0.103
237 434 -0.139
237 435 -0.117
237 436 -0.072
237 437 -0.141
237 438 -0.071
237 440 -0.148
237 441 -0.116
237 442 -0.067
237 443 -0.171
237 446 -0.097
237 447 -0.085
237 448 -0.087
237 455 -0.072
237 457 -0.058
237 465 -0.113
237 467 -0.084
237 468 -0.091
237 469 -0.182
237 470 -0.146
237 471 -0.129
237 472 -0.136
237 473 -0.099
237 474 -0.109
237 475 -0.075
237 476 -0.113
237 477 -0.113
237 478 -0.107
237 480 -0.072
237 481 -0.059
238 240 -0.119
238 244 0.016144654464621
238 246 0.0117870672647233
238 247 0.0118627128432015
238 251 0.0155428037550599
238 253 0.0160254906037463
238 254 0.0113682194930714
238 255 0.011111490769577
238 264 0.00757948414422033
238 267 0.00727799136559058
238 272 0.00895223574844068
238 283 0.0127890078795887
238 286 0.00900255950806741
238 302 0.0050376321045972
238 304 0.0110900634575623
238 307 -0.078
238 308 -0.067
238 323 -0.057
238 325 -0.081
238 331 -0.061
238 339 -0.096
238 363 -0.079
238 365 -0.083
238 368 0.0114256498841137
238 374 -0.096
238 378 -0.070
238 379 -0.075
238 380 -0.121
238 414 -0.073
238 416 -0.072
238 426 -0.071
238 430 -0.093
238 433 -0.069
238 435 -0.111
238 436 -0.071
238 440 -0.073
238 441 -0.114
238 464 -0.093
238 468 -0.131
238 469 -0.135
238 470 -0.143
238 471 -0.137
238 472 -0.103
238 473 -0.075
238 474 -0.083
238 475 -0.064
238 476 -0.071
238 477 -0.092
238 478 -0.071
239 241 0.0166469841029252
239 244 0.0128605967845729
239 246 0.00855719773563968
239 247 0.0075093274691146
239 248 0.00916880670432896
239 251 0.009334449513906
239 253 0.00953458298681302
239 254 0.00814744007330616
239 256 -0.071
239 264 0.0082463561534176
239 265 0.0104518233814298
239 267 0.00614303692608285
239 269 0.0150049774137275
239 293 0.0103256172950992
239 295 0.00380158924343138
239 307 -0.157
239 314 -0.095
239 315 0.0118484301490601
239 325 -0.101
239 330 -0.078
239 334 0.0137082135586444
239 335 0.0130554567754146
239 361 -0.063
239 363 -0.116
239 365 -0.079
239 367 -0.068
239 368 0.014626529856967
239 370 0.0111787123174982
239 374 -0.078
239 376 -0.108
239 378 -0.104
239 380 -0.067
239 392 -0.080
239 395 -0.074
239 409 0.0266472199566823
239 411 -0.070
239 416 -0.091
239 419 -0.126
239 421 -0.068
239 422 -0.113
239 425 -0.118
239 426 -0.062
239 427 -0.069
239 430 -0.112
239 431 -0.072
239 432 -0.098
239 433 -0.067
239 435 -0.122
239 436 -0.071
239 439 -0.073
239 440 -0.089
239 441 -0.109
239 446 -0.138
239 448 -0.121
239 453 -0.066
239 460 -0.106
239 462 0.0129799075309488
239 466 -0.104
239 467 -0.078
239 468 -0.157
239 469 -0.102
239 470 -0.111
239 471 -0.106
239 472 -0.114
240 241 -0.134
240 243 -0.103
240 245 -0.134
240 246 0.00884768019180221
240 247 0.00678622904628016
240 248 -0.155
240 256 -0.183
240 257 -0.115
240 260 -0.144
240 263 -0.118
240 267 0.00826914252230908
240 270 -0.123
240 271 -0.076
240 275 -0.119
240 283 -0.091
240 290 -0.095
240 296 -0.109
240 297 0.00508036368580823
240 300 -0.088
240 301 -0.084
240 303 -0.199
240 304 -0.113
240 306 -0.221
240 308 -0.171
240 309 -0.268
240 310 -0.220
240 312 -0.087
240 313 -0.212
240 314 -0.195
240 316 -0.175
240 317 -0.098
240 319 0.0061181069493954
240 320 -0.112
240 325 -0.203
240 327 -0.095
240 336 -0.115
240 338 -0.105
240 339 -0.070
240 346 -0.078
240 348 -0.089
240 350 0.0101527991456419
240 362 -0.110
240 364 -0.106
240 366 -0.174
240 367 -0.189
240 368 -0.139
240 370 -0.201
240 371 -0.075
240 372 -0.066
240 373 -0.139
240 376 -0.160
240 377 -0.237
240 378 -0.151
240 379 -0.120
240 380 -0.234
240 381 -0.168
240 382 -0.067
240 383 -0.083
240 384 -0.108
240 385 0.0112456663712088
240 386 -0.169
240 387 -0.088
240 392 -0.167
240 393 -0.076
240 396 -0.072
240 398 -0.081
240 403 -0.197
240 404 -0.077
240 409 -0.087
240 414 -0.209
240 415 -0.129
240 419 -0.241
240 422 -0.177
240 425 -0.110
240 427 -0.151
240 428 -0.122
240 429 -0.159
240 430 -0.139
240 431 -0.123
240 432 -0.103
240 433 -0.173
240 434 -0.135
240 435 -0.246
240 437 -0.130
240 438 -0.139
240 439 -0.217
240 440 -0.118
240 441 -0.163
240 442 -0.251
240 443 -0.154
240 444 -0.274
240 445 -0.244
240 446 -0.212
240 447 -0.165
240 448 -0.078
240 449 -0.147
240 450 -0.122
240 453 -0.275
240 454 -0.096
240 455 -0.302
240 456 -0.203
240 457 -0.072
240 458 -0.089
240 459 -0.210
240 460 -0.181
240 462 -0.188
240 463 -0.074
240 464 -0.290
240 466 -0.159
240 467 -0.189
240 468 -0.234
240 469 -0.070
240 479 -0.052
240 480 -0.067
241 246 0.00851338717026149
241 247 0.00793372056389814
241 251 0.00950336091637627
241 252 -0.065
241 254 0.0124808720483207
241 257 -0.102
241 271 0.0177179469733197
241 273 -0.067
241 279 -0.061
241 288 0.00867295670410793
241 289 0.0117864697357728
241 295 0.00551706323067469
241 298 0.00654693687747869
241 300 -0.070
241 306 -0.077
241 308 -0.093
241 309 -0.098
241 314 -0.103
241 317 -0.068
241 325 -0.066
241 326 -0.051
241 327 -0.083
241 332 -0.097
241 338 -0.098
241 339 -0.104
241 353 -0.060
241 354 -0.064
241 359 -0.070
241 363 -0.191
241 365 -0.166
241 366 -0.084
241 367 -0.075
241 371 -0.069
241 374 -0.118
241 378 -0.171
241 380 -0.149
241 381 -0.094
241 383 -0.083
241 386 -0.081
241 387 -0.064
241 393 -0.068
241 395 -0.078
241 397 -0.071
241 398 -0.056
241 400 -0.050
241 402 -0.075
241 408 -0.063
241 410 -0.078
241 415 -0.071
241 419 -0.116
241 421 -0.080
241 422 -0.075
241 424 -0.077
241 425 -0.109
241 426 -0.084
241 427 -0.092
241 430 -0.159
241 431 -0.139
241 433 -0.132
241 435 -0.133
241 436 -0.094
241 439 -0.136
241 440 -0.099
241 442 -0.104
241 444 -0.125
241 445 -0.084
241 447 -0.130
241 448 -0.150
241 453 -0.087
241 459 -0.085
241 460 -0.080
241 468 -0.103
241 469 -0.178
241 470 -0.164
241 471 -0.117
241 472 -0.120
241 473 -0.119
241 474 -0.122
241 475 -0.110
241 476 -0.115
241 477 -0.106
241 479 0.0119315693506675
242 244 0.0102859663986652
242 245 0.0094676165594636
242 246 0.0143895737759159
242 247 0.0195420774450063
242 248 0.0112712507799072
242 249 0.00875215012596212
242 250 0.0127110817257196
242 251 0.0137236836389492
242 259 0.00924682595421951
242 262 0.0200262720070101
242 264 0.0126652147206082
242 265 0.0109521906936355
242 267 0.0093919653616453
242 269 0.00704003921512587
242 272 0.0151806218910298
242 274 0.013133748090997
242 281 0.0194992466539922
242 282 0.0171670853875432
242 284 0.00997032009294023
242 286 0.0130843673513737
242 287 0.0101315081928922
242 288 0.00459983440675409
242 290 0.00794539476924592
242 291 0.00814595363023739
242 292 0.00808727902238149
242 293 0.00551723612651717
242 295 0.00734194444764109
242 297 0.00688225201884985
242 298 0.00640698373180803
242 299 0.0103280965206395
242 300 0.00800435634998654
242 302 0.00639636835550414
242 304 0.0109818700727785
242 305 0.0100871711751659
242 315 0.0111832461116451
242 318 0.0138676979941901
242 319 0.0134837871061034
242 321 0.0129037440871677
242 325 -0.062
242 334 0.0112633132641432
242 335 0.0105865733229301
242 350 0.0160741475184364
242 351 0.0126336413145774
242 366 -0.069
242 376 -0.068
242 413 0.0108547305642074
242 414 -0.064
242 445 -0.070
242 454 -0.075
242 455 -0.071
242 464 -0.081
242 468 -0.066
242 469 -0.068
243 252 -0.073
243 256 0.0200412029612033
243 257 0.0247104819968112
243 262 -0.063
243 269 -0.068
243 270 -0.106
243 275 -0.088
243 286 -0.057
243 287 -0.105
243 306 0.0132117823335455
243 312 -0.101
243 315 -0.072
243 318 -0.055
243 322 -0.068
243 327 -0.078
243 332 -0.082
243 340 -0.061
243 343 -0.074
243 345 -0.061
243 348 -0.072
243 351 -0.052
243 354 -0.052
243 355 -0.051
243 363 -0.121
243 366 -0.069
243 367 -0.099
243 370 0.0104054149219623
243 371 -0.063
243 372 -0.064
243 373 -0.086
243 374 -0.090
243 379 -0.091
243 380 -0.141
243 382 -0.115
243 395 -0.062
243 397 -0.075
243 402 -0.068
243 413 -0.058
243 414 0.0111548497865969
243 419 -0.072
243 426 -0.074
243 431 -0.073
243 436 -0.097
243 437 -0.097
243 443 -0.064
243 446 -0.097
243 448 -0.128
243 451 -0.058
243 453 -0.081
243 454 -0.133
243 458 -0.082
243 460 -0.148
243 461 -0.052
243 465 -0.112
243 469 -0.126
243 470 -0.111
243 472 -0.104
243 477 -0.090
244 245 0.0157207714302832
244 246 0.0178331414810761
244 247 0.0190012293518474
244 249 0.0161244914224943
244 251 0.0225085261524046
244 252 0.0135820813042712
244 253 0.0136763033414675
244 254 0.0216139589982937
244 255 0.0218216108853707
244 258 0.0206590177887962
244 259 0.00800331679522007
244 260 0.00713999393533046
244 262 0.00942946428544408
244 263 0.00984608561508284
244 264 0.00712930790444876
244 265 0.0153381548907124
244 266 0.00891735654506707
244 267 0.00698416536089117
244 269 0.0115665167970477
244 272 0.0070390980232294
244 281 0.00689399379739216
244 284 0.0041865269813897
244 286 0.00699227393110006
244 288 0.00550235599638612
244 290 0.00785872746172829
244 294 0.00656112501593719
244 295 0.00365529786499475
244 297 0.00303986846080172
244 299 0.00789133129809123
244 302 0.00433525024818308
244 306 -0.070
244 307 -0.144
244 308 -0.077
244 312 -0.071
244 313 -0.080
244 322 0.0069304306207935
244 325 -0.092
244 363 -0.071
244 367 -0.075
244 376 -0.085
244 378 -0.071
244 379 -0.079
244 381 0.00909997726971727
244 385 0.0100832252644226
244 386 -0.081
244 408 0.00877347093391885
244 409 0.0132080473193939
244 419 -0.074
244 422 -0.093
244 425 -0.070
244 426 -0.062
244 435 -0.101
244 436 0.00731966665285599
244 437 0.0201607768370215
244 439 -0.111
244 442 -0.080
244 443 0.0080773855115833
244 446 -0.129
244 452 0.0113304960538475
244 460 -0.074
244 468 -0.079
244 469 -0.109
244 470 -0.118
244 471 -0.088
244 472 -0.109
244 477 -0.068
244 481 0.00967867038120636
245 246 0.0107919789114796
245 247 0.0121130335066488
245 248 0.0321183486393679
245 249 0.0105308328492028
245 250 0.0106877117390689
245 251 0.0120228344232927
245 253 0.0132113563189165
245 255 0.0139663639928069
245 256 0.0128747974575168
245 260 0.0160738834888485
245 263 0.0185125647698584
245 264 0.00414371074985401
245 265 0.00949683980156307
245 283 0.016219384605403
245 287 0.00579757062700265
245 296 0.0165325218848245
245 299 0.00451979019543775
245 300 0.00855508333741797
245 301 0.011030967607562
245 303 0.0127807109230828
245 306 0.0208524228952908
245 307 -0.108
245 310 0.0167651520535211
245 314 0.0174765831258693
245 316 0.0133777374317465
245 320 0.0218637060102345
245 323 -0.064
245 337 -0.067
245 340 0.0139354207577842
245 342 -0.056
245 343 -0.061
245 344 -0.057
245 358 0.00268814389441761
245 361 0.0108843315739558
245 363 -0.084
245 366 0.0103949798688866
245 368 0.0126549214823017
245 370 0.0174605093342983
245 372 0.0048221950863177
245 374 -0.117
245 377 -0.072
245 378 0.0103788339612775
245 379 -0.108
245 382 -0.079
245 389 0.0020778033104385
245 397 0.00687685541483974
245 407 0.00992182163965043
245 408 0.0119835624890122
245 414 0.00885960913622421
245 415 0.011924703946182
245 417 0.00713906662154988
245 427 0.00968799607264462
245 428 0.00710485664409214
245 436 0.0062791530306708
245 438 0.00960167352793139
245 441 -0.070
245 442 0.012103406914754
245 444 0.0123677717432246
245 446 -0.097
245 453 0.0101346859167553
245 454 -0.091
245 455 0.00915223098976591
245 460 -0.089
245 463 0.00717528102524566
245 464 0.013278872218376
245 466 0.0107746197509634
245 467 0.00753343747978839
245 469 -0.205
245 470 -0.164
245 471 -0.147
245 472 -0.106
245 473 -0.093
245 474 -0.093
245 475 -0.093
245 477 -0.077
246 247 0.0316325446882706
246 248 0.0094331588557619
246 249 0.0140630160780313
246 250 0.0140850234891617
246 251 0.0280768657978441
246 252 0.0165168706267397
246 253 0.0247057285902261
246 254 0.0256583407025464
246 255 0.0177465041799725
246 258 0.0180348302162784
246 259 0.0182020420654571
246 264 0.0144692918752058
246 265 0.0201588531514127
246 266 0.008223483551313
246 267 0.0114269564019418
246 269 0.00449458984041926
246 271 0.00828854179276763
246 272 0.00799589148508564
246 281 0.00998507940560721
246 282 0.00469608544494401
246 283 0.00628183760664804
246 284 0.00708735690853487
246 286 0.00489509469321231
246 288 0.00645303351294549
246 289 0.00803420583273795
246 291 0.00346476039958343
246 292 0.00354072185208599
246 293 0.00560003795191966
246 294 0.003785397699691
246 295 0.00804473650719497
246 297 0.00805838250098065
246 298 0.00776476461814758
246 299 0.0155627905195168
246 301 0.00446339983942434
246 302 0.00770915890210552
246 305 0.00460420289697958
246 318 0.00581036296804591
246 319 0.00618765991421551
246 325 -0.098
246 338 -0.064
246 339 -0.065
246 343 0.0035024546333249
246 350 0.00803388739397221
246 351 0.00595585108663702
246 357 0.00614180040320444
246 369 0.0133329455537459
246 377 -0.075
246 380 -0.077
246 386 -0.084
246 409 0.00684089188863644
246 417 0.0116012156329637
246 419 -0.113
246 422 -0.089
246 425 -0.072
246 427 -0.078
246 430 -0.097
246 433 -0.064
246 445 -0.074
246 447 -0.086
246 448 -0.115
246 449 -0.083
246 452 0.00727505823023287
246 453 -0.064
246 454 -0.090
246 456 -0.080
246 459 -0.079
246 460 -0.083
246 464 -0.082
246 465 -0.053
246 467 -0.084
246 468 -0.068
246 471 -0.050
247 248 0.0104904854500114
247 249 0.0149160535205906
247 250 0.0170541862112732
247 251 0.0288863714805598
247 252 0.0164491355628577
247 253 0.0220482258117247
247 254 0.0234728535917302
247 255 0.0153761670354457
247 258 0.013852624271857
247 259 0.0167192179962706
247 262 0.0090904597747078
247 264 0.00929880287810655
247 265 0.02537130132784
247 267 0.0072157048017222
247 272 0.011302696795786
247 274 0.00905754568050356
247 281 0.0139400737398857
247 282 0.007288245510741
247 286 0.00781010736371185
247 288 0.00277458529578725
247 289 0.00353823903869859
247 291 0.00462097589247047
247 292 0.00477660721870778
247 293 0.00263030597356014
247 295 0.00407647659923471
247 297 0.00394119930635164
247 298 0.00389619482679845
247 299 0.0200657631222658
247 302 0.00382626530506327
247 305 0.00613556935288543
247 318 0.00917906076134314
247 319 0.00926763316255987
247 325 -0.081
247 333 0.0112375602878044
247 338 -0.054
247 350 0.0108883362925849
247 351 0.0095472170502135
247 369 0.00998767163521274
247 377 -0.085
247 413 0.00774404366947587
247 414 -0.058
247 417 0.00863609849526088
247 419 -0.092
247 430 -0.067
247 433 -0.078
247 439 -0.066
247 442 -0.064
247 445 -0.075
247 449 -0.065
247 452 0.010283113406165
247 454 -0.076
247 456 -0.064
247 459 -0.063
247 460 -0.067
247 464 -0.064
248 249 0.0126948641878399
248 251 0.00789892766860819
248 253 0.0110650862496765
248 254 0.00955957431597729
248 256 0.0149459470860963
248 257 0.0166016749560408
248 259 0.00752594398896062
248 260 0.0155014229182429
248 263 0.0127588756064496
248 264 0.00535143632470793
248 265 0.00857822342941666
248 269 0.00642950785130174
248 276 -0.065
248 278 -0.070
248 283 0.0107289513296493
248 284 0.00365174370712046
248 287 0.0099473987989846
248 290 0.00668331114060884
248 293 0.0018434514852282
248 296 0.0110814351204238
248 299 0.00384572708092682
248 300 0.00924538412470271
248 303 0.00954489723062609
248 306 0.018845974233842
248 307 -0.151
248 310 0.0176904559144795
248 313 0.0135813417473407
248 316 0.0112464213982824
248 320 0.013410431715118
248 323 -0.076
248 329 -0.048
248 332 -0.074
248 334 0.00767884312493563
248 337 -0.079
248 342 -0.066
248 344 -0.067
248 368 0.0156488548281594
248 370 0.0115743115235193
248 372 0.00679480401009316
248 374 -0.110
248 379 -0.195
248 381 0.0102232400834654
248 382 -0.104
248 389 0.00465614085833924
248 392 0.0097412004008567
248 403 0.0126315839761276
248 410 0.0119218479741122
248 414 0.0171364085960736
248 415 0.0156707309403191
248 417 0.00607895425826617
248 425 0.0120346798057361
248 427 0.0156198410961227
248 428 0.0182883919249626
248 429 0.0120367984284954
248 442 0.0104223718943785
248 443 -0.073
248 446 -0.098
248 447 0.0125302921479215
248 452 0.00947353994357256
248 454 -0.122
248 455 0.00819577650636353
248 456 0.015212677931332
248 459 0.0125324525442562
248 460 -0.098
248 464 0.0118680015397099
248 465 -0.122
248 469 -0.258
248 470 -0.214
248 471 -0.155
248 472 -0.151
248 473 -0.125
248 474 -0.117
248 475 -0.096
248 476 -0.122
248 477 -0.097
248 478 -0.070
248 480 -0.066
248 481 -0.056
249 250 0.0128125175132846
249 251 0.0135012503035252
249 252 0.0165240454198622
249 253 0.0174798913062708
249 254 0.0112443675483259
249 255 0.0116769819482092
249 258 0.0119179124442542
249 259 0.00884317874225692
249 261 0.0138813158498197
249 262 0.0066572046209309
249 264 0.00505671060892285
249 265 0.0114881466079157
249 266 0.00789102730367335
249 267 0.00422618295731443
249 269 0.01767262382313
249 270 0.0048890024295368
249 274 0.00569721522616853
249 275 0.00607910337791921
249 282 0.00521172547819753
249 288 0.00397339962546432
249 293 0.00750771803711815
249 295 0.0045141838444155
249 298 0.00382991257982408
249 299 0.00740171169157983
249 300 0.00907820350695698
249 303 0.00641152456946333
249 306 -0.110
249 307 -0.164
249 308 -0.078
249 309 -0.111
249 315 0.0140984211408485
249 318 0.00647642968971268
249 327 0.0124182479012374
249 331 0.0167429865048524
249 334 0.0132722194842651
249 335 0.0170319480873949
249 339 -0.075
249 343 0.0101069480900212
249 346 0.0114837196438909
249 354 0.00622854047789011
249 356 0.00564975250930279
249 359 0.00776355739841669
249 362 0.00958217220321454
249 367 -0.117
249 368 0.00539263495829255
249 372 0.0128482716138925
249 374 -0.072
249 376 -0.079
249 379 -0.116
249 380 -0.161
249 393 0.012994653013789
249 395 0.00119882165384903
249 402 0.0147310378166412
249 403 -0.097
249 408 0.014415776084888
249 410 0.0116445092921859
249 417 0.00545777331349382
249 420 0.00614286653964388
249 425 0.00799659792657741
249 433 -0.073
249 437 0.00803494418748012
249 440 -0.078
249 441 -0.089
249 442 -0.086
249 446 -0.112
249 448 -0.074
249 452 0.0161432115615541
249 454 -0.070
249 460 -0.079
249 462 0.00733880350728121
249 468 -0.078
249 469 -0.166
249 470 -0.117
249 471 -0.082
249 472 -0.089
249 473 -0.063
249 478 -0.062
250 251 0.0166557856358441
250 254 0.0129596935969658
250 259 0.0129395882629968
250 265 0.00728956424035913
250 275 0.0119797241349781
250 284 0.00810530877874624
250 290 0.00860057973609841
250 306 -0.068
250 307 -0.112
250 313 0.0102248782709101
250 328 0.0153142725802389
250 339 -0.066
250 347 0.0152244858478644
250 367 -0.077
250 371 -0.058
250 377 -0.074
250 380 -0.093
250 383 0.00994088854643496
250 386 -0.082
250 419 -0.074
250 426 0.0122398200080591
250 431 -0.069
250 433 -0.065
250 439 -0.086
250 442 -0.066
250 469 -0.080
250 470 -0.071
250 471 -0.075
250 475 -0.054
251 252 0.0139709555498735
251 253 0.0217553922342544
251 254 0.0294667363887356
251 255 0.0183063241119106
251 256 0.00611368804144496
251 258 0.0229139609556226
251 259 0.0167386420642599
251 262 0.0124617605811751
251 263 0.00345734683598605
251 264 0.0132629614525635
251 265 0.0231231766166661
251 266 0.0107881379845785
251 267 0.0101433463507156
251 269 0.00589142833588839
251 271 0.0066698729085328
251 272 0.007773812327559
251 274 0.00620822203964831
251 281 0.0096242450606775
251 282 0.00373602914962237
251 283 0.00465079491706881
251 284 0.00599139668340449
251 286 0.0071027110777519
251 288 0.00547114049861101
251 289 0.00718869186247687
251 291 0.00193834165940169
251 292 0.00212248346136324
251 293 0.00402851507848367
251 294 0.00231859624010456
251 295 0.00688655744650369
251 297 0.00684544187247112
251 298 0.00626103320847683
251 299 0.0141707097885637
251 302 0.00591584894033844
251 305 0.00326911327049419
251 315 0.00427855303839008
251 318 0.00509104494591647
251 319 0.00518740374359051
251 325 -0.097
251 328 0.00441800479110663
251 332 -0.057
251 338 -0.061
251 350 0.00694612526695711
251 351 0.00586468957300613
251 357 0.00510726371760679
251 360 0.00637521266112987
251 362 0.00158185137285315
251 369 0.0119423900162227
251 370 0.00633377894590825
251 377 -0.074
251 386 -0.066
251 403 -0.061
251 409 0.0127637005811981
251 417 0.0103439324946923
251 419 -0.089
251 425 -0.068
251 427 -0.076
251 448 -0.093
251 452 0.00655770198593786
251 454 -0.080
251 456 -0.089
251 459 -0.079
251 460 -0.087
251 464 -0.085
251 467 -0.076
251 468 -0.077
251 470 -0.060
251 471 -0.050
252 253 0.0237289753747307
252 254 0.0238289244724696
252 255 0.0231148152633562
252 258 0.0178765670010227
252 259 0.0136143184554209
252 261 0.0118492133046074
252 268 0.0150649919594025
252 269 0.0108663730231053
252 302 0.00236371434169249
252 306 -0.125
252 307 -0.155
252 308 -0.086
252 309 -0.106
252 311 -0.090
252 313 -0.096
252 314 -0.091
252 316 -0.070
252 334 0.0106423460438964
252 366 -0.067
252 367 -0.133
252 369 0.0106294594671042
252 372 0.0117873434148984
252 374 -0.077
252 376 -0.123
252 377 -0.109
252 378 -0.087
252 379 -0.095
252 380 -0.158
252 386 -0.079
252 393 0.00645321263507119
252 402 0.00578289905392841
252 403 -0.072
252 408 0.0125112440589478
252 414 -0.081
252 417 0.0086585408075013
252 422 -0.099
252 428 -0.065
252 431 -0.093
252 435 -0.116
252 439 -0.105
252 440 -0.079
252 441 -0.096
252 442 -0.122
252 444 -0.083
252 445 -0.122
252 446 -0.114
252 452 0.0214712744437318
252 453 -0.076
252 464 -0.075
252 467 -0.068
252 468 -0.082
252 469 -0.102
252 471 -0.064
252 472 -0.107
252 474 -0.062
253 254 0.0296066357792172
253 255 0.0230458009449883
253 258 0.0209644565010938
253 259 0.0153347059982107
253 264 0.00657295597158756
253 265 0.0129545517228122
253 268 0.0121866137884966
253 283 0.0129136716870805
253 295 0.00237580959457368
253 299 0.00924280336854763
253 338 -0.063
253 349 0.012049941926629
253 355 0.00924777501705829
253 356 0.0105675063758636
253 357 0.0100474928912074
253 368 0.00703096379564381
253 369 0.0176600645536716
253 390 0.00690093443396046
253 398 0.0110887492831459
253 413 0.0100994967380716
253 417 0.0164534091408011
253 427 -0.066
253 440 -0.067
253 469 -0.068
254 255 0.0235981727403069
254 258 0.0319610364732067
254 259 0.021096763796595
254 262 0.00711150955265483
254 264 0.0070811942964418
254 265 0.0222697109848014
254 268 0.0101097401362025
254 269 0.00806727162259001
254 289 0.00676324567383786
254 293 0.00282173789494987
254 295 0.00174339052554045
254 299 0.0100103390215191
254 304 -0.057
254 306 -0.069
254 307 -0.072
254 309 -0.071
254 313 -0.068
254 314 -0.071
254 328 0.00869861836223716
254 339 -0.069
254 356 0.00734735078747105
254 357 0.00905276456578905
254 360 0.00903815559692283
254 369 0.0165916172953031
254 376 -0.069
254 380 -0.084
254 394 0.00801848641783781
254 409 0.0170292224505445
254 417 0.01556322891871
254 423 0.00496604016884714
254 425 -0.086
254 427 -0.089
254 428 -0.067
254 429 -0.065
254 445 -0.088
254 452 0.0106298159540383
254 453 -0.066
254 454 -0.075
254 456 -0.085
254 468 -0.080
255 256 0.0148460881954553
255 257 0.0106637277057795
255 258 0.0229897810699977
255 259 0.00906832350503571
255 261 0.0110205245389275
255 265 0.00936246177964202
255 268 0.019913226822005
255 288 0.00268531403568581
255 290 0.00356180887897907
255 296 0.00609410650499174
255 299 0.0057071000349667
255 301 0.00612848980605722
255 307 -0.077
255 309 -0.077
255 321 0.00352324395127707
255 328 0.00951542196607803
255 330 0.0076474080006679
255 332 -0.073
255 336 0.0141305792375046
255 340 0.012376650003168
255 357 0.0063634677661552
255 369 0.0120274503901519
255 370 0.0107558629045158
255 372 0.00527807125099374
255 381 0.00796569135034951
255 383 0.00518721645864457
255 385 0.0132041530993192
255 389 0.0111979203777892
255 393 0.00636884623445263
255 395 0.00224919843282201
255 406 0.0176517249594566
255 408 0.0141872864058835
255 415 0.00890193234977703
255 417 0.0102485907343534
255 436 0.0107629885671034
255 437 0.00966366642852714
255 443 0.0124187972007377
255 452 0.0167738188888565
255 455 0.00639341105283634
255 469 -0.074
255 470 -0.087
255 471 -0.069
255 472 -0.063
255 473 -0.052
255 474 -0.056
255 481 0.00837658563774794
256 257 0.0211505582853439
256 260 0.0170129295070379
256 269 -0.082
256 278 -0.075
256 287 0.00775659837917901
256 290 0.00864004800469638
256 306 0.0112142014877766
256 307 -0.145
256 323 -0.080
256 336 -0.094
256 342 -0.069
256 355 -0.062
256 363 -0.096
256 373 -0.102
256 374 -0.132
256 377 -0.073
256 379 -0.105
256 380 -0.134
256 382 -0.105
256 392 0.015091762593294
256 397 -0.066
256 404 -0.062
256 412 -0.061
256 413 -0.075
256 415 0.0131362246308018
256 420 -0.066
256 421 0.0123961835061206
256 436 -0.075
256 437 -0.070
256 438 -0.069
256 442 0.00878448932808117
256 443 -0.092
256 444 0.00992784730840431
256 447 0.0151279493576734
256 458 -0.104
256 460 -0.072
256 461 -0.065
256 465 -0.087
256 466 0.0125230360136493
256 469 -0.198
256 470 -0.189
256 471 -0.107
256 472 -0.121
256 473 -0.103
256 474 -0.087
256 475 -0.066
256 476 -0.117
256 477 -0.086
257 270 -0.068
257 286 -0.058
257 290 0.010624964327901
257 304 0.0117960081544258
257 307 -0.090
257 310 0.0120735557773442
257 313 0.00914226992067046
257 315 -0.067
257 331 -0.067
257 343 -0.060
257 360 -0.061
257 366 -0.084
257 367 -0.088
257 374 -0.092
257 379 -0.119
257 380 -0.105
257 382 -0.071
257 384 -0.087
257 395 -0.079
257 417 0.0059644349542491
257 420 -0.065
257 421 0.0177329192366722
257 426 -0.070
257 430 -0.099
257 437 -0.096
257 446 -0.081
257 448 -0.096
257 454 -0.131
257 455 -0.070
257 460 -0.114
257 462 -0.066
257 465 -0.104
257 468 0.0150572454439787
257 469 -0.146
257 470 -0.116
257 471 -0.088
257 472 -0.097
257 473 -0.101
257 474 -0.085
257 475 -0.071
257 476 -0.103
257 477 -0.090
257 478 -0.069
258 259 0.0158791595450127
258 261 0.0167304167954418
258 262 0.0078297425239723
258 264 0.00743524883502764
258 265 0.0144214496241199
258 268 0.0121277530033761
258 269 0.0143940654286825
258 276 0.0126670012832075
258 288 0.0135215945016264
258 289 0.011934486287979
258 295 0.00383706982169273
258 299 0.00992683227567734
258 307 -0.075
258 308 -0.086
258 313 -0.063
258 357 0.0106055319029964
258 360 0.00853002006928802
258 369 0.0180375113224866
258 380 -0.086
258 385 0.0109843958017302
258 393 0.00519199957810675
258 394 0.00909440786093269
258 408 0.0106247409965192
258 409 0.0131065589512951
258 410 0.0120047834822802
258 417 0.0177333665568442
258 423 0.00709757785024606
258 428 -0.065
258 429 -0.065
258 431 -0.068
258 436 0.0100479547572418
258 452 0.0202415231010555
258 454 -0.069
258 455 -0.075
258 456 -0.072
258 460 -0.080
259 260 0.00562350724175216
259 262 0.0169372979374178
259 263 0.00606823587448173
259 264 0.0144372429350491
259 265 0.0189425191821242
259 266 0.00937572137768752
259 267 0.0111782243647811
259 268 0.0114080242664744
259 269 0.0045774601343134
259 272 0.00884768574330251
259 277 0.012483938237862
259 281 0.0108449555584945
259 282 0.0093672843378336
259 283 0.0108029005903091
259 284 0.0146711506341743
259 288 0.00731458719120034
259 289 0.0125536240731622
259 290 0.00516044150789383
259 291 0.0043022404947578
259 293 0.00843371385549917
259 294 0.00624307689014682
259 295 0.0081947472661097
259 296 0.00576484742388159
259 297 0.00817787709843979
259 298 0.0076768922171893
259 299 0.0153575763505931
259 301 0.00761102826678818
259 302 0.00835340741825586
259 305 0.00496807364467766
259 307 -0.088
259 310 0.00513618060440198
259 315 0.00482032150660129
259 318 0.0147106752244146
259 319 0.00737943949875175
259 321 0.00677794138849618
259 328 0.017911046897503
259 336 -0.064
259 350 0.00760953977825142
259 356 0.0125867475770937
259 357 0.00613185623500662
259 359 0.00721901436715582
259 369 0.0129521074962834
259 376 -0.080
259 389 0.00527790294717442
259 390 0.00553571766050848
259 393 0.00613812772712943
259 414 0.004851620246768
259 417 0.0120010544553851
259 420 0.00344325704823661
259 426 0.00825039415974487
259 431 -0.067
259 446 -0.067
259 452 0.00918296083798375
259 468 -0.069
259 469 -0.067
259 472 -0.054
260 263 0.0142875183602727
260 283 0.0140590686360353
260 294 0.0105835542660757
260 307 -0.192
260 310 0.00945126628388941
260 320 0.0140779613220031
260 343 -0.073
260 356 0.00802436224491828
260 363 -0.091
260 370 0.00914283235715824
260 379 -0.088
260 382 -0.090
260 413 -0.063
260 422 -0.076
260 429 0.00857845807898374
260 430 -0.067
260 446 -0.157
260 460 -0.072
260 469 -0.159
260 470 -0.184
260 471 -0.123
260 472 -0.084
260 473 -0.101
260 474 -0.077
260 476 -0.085
260 477 -0.070
260 479 0.010095942117433
261 263 0.0127272218930569
261 264 0.00774976329861772
261 268 0.0281627456660136
261 269 0.0154489831917377
261 271 0.0181887304823726
261 278 0.017910894080989
261 288 0.00986517328396768
261 296 0.00808712749495817
261 300 0.0110920107620041
261 302 0.00542835117201431
261 307 -0.086
261 331 0.0264345409631815
261 338 -0.069
261 354 0.018736449529346
261 356 0.0173628662150708
261 357 0.0112553992781759
261 369 0.00749723790646858
261 379 -0.093
261 380 -0.110
261 385 0.0146615151235636
261 393 0.0114079947042386
261 402 0.00729870201622469
261 408 0.0208498451829463
261 417 0.00553800415046547
261 443 0.011647491459469
261 446 -0.070
261 472 -0.052
262 264 0.0100437559774983
262 265 0.0089809069514965
262 269 0.00685768159320257
262 270 0.0170828328331574
262 272 0.0125865161973293
262 273 0.00920037228531053
262 275 0.0127708625311768
262 277 0.0219191242208091
262 281 0.016477402576319
262 282 0.0139669664879561
262 284 0.0123068079703492
262 287 0.00934485232301265
262 289 0.00888824375889011
262 291 0.00571125752665999
262 292 0.00605214198702521
262 295 0.00452981485513354
262 297 0.00489553676348247
262 299 0.00761529980658071
262 305 0.00663497909147514
262 307 -0.075
262 313 -0.075
262 315 0.0146375653147407
262 318 0.0145656125528947
262 319 0.00989903882495763
262 328 0.0145093352707649
262 332 0.00980180981179358
262 336 -0.066
262 339 -0.068
262 347 0.0124223082047245
262 350 0.0134976559583207
262 355 0.00759446732738635
262 356 0.00817013160232489
262 360 0.0113870345502767
262 366 -0.077
262 376 -0.073
262 383 0.010168243663084
262 386 -0.106
262 390 0.0107615289646792
262 393 0.0079241767251438
262 395 0.0073962897823099
262 402 0.00658524687652131
262 413 0.0112473292185492
262 414 -0.076
262 417 0.00432570287885207
262 426 0.0168486409830056
262 432 -0.065
262 433 -0.084
262 434 0.00683375978840212
262 439 -0.064
262 441 -0.109
262 445 -0.098
262 446 -0.102
262 454 -0.068
262 456 -0.073
262 468 -0.130
262 470 -0.061
262 471 -0.055
262 472 -0.050
263 264 0.00627443741027676
263 265 0.00775633665635281
263 269 0.010003478265616
263 278 -0.058
263 288 0.00395705772529773
263 290 0.00952678094652653
263 294 0.00750050225957489
263 296 0.0126681885514152
263 300 0.010182239412371
263 301 0.00740506721809927
263 303 0.0109624546448795
263 306 0.0127468492880049
263 307 -0.177
263 309 0.00959147408609109
263 310 0.0162183672108086
263 316 0.0176056586144347
263 320 0.0270900189886603
263 323 -0.059
263 333 -0.052
263 336 0.01273601733908
263 338 0.00911771909588838
263 342 -0.052
263 348 0.0108088222190645
263 355 -0.055
263 368 0.0145215162912086
263 370 0.0090896408432944
263 374 -0.065
263 379 -0.097
263 382 -0.076
263 383 0.00953858051471498
263 403 0.0208132643606106
263 414 0.0133746213419861
263 415 0.0176312758189472
263 425 0.00928670611425601
263 428 0.0104883147831554
263 429 0.0106962459627818
263 431 0.00939637731848799
263 433 0.0100406249305248
263 437 0.00855314963033453
263 442 0.0210517936997787
263 449 0.0149042647161604
263 453 0.0180264896683855
263 454 -0.070
263 455 0.0192318223457884
263 460 -0.072
263 469 -0.206
263 470 -0.159
263 471 -0.121
263 472 -0.123
263 473 -0.087
263 474 -0.087
263 475 -0.080
263 477 -0.068
263 478 -0.069
264 265 0.0101580740409158
264 266 0.015392735109496
264 267 0.0210466882131543
264 268 0.0135952546480563
264 269 0.0104629851060712
264 271 0.0164249654328727
264 272 0.0150770211989939
264 274 0.0136682060312548
264 277 0.00873655225148768
264 281 0.0188450601795972
264 282 0.0103960657589366
264 283 0.0137273135687578
264 284 0.0152817056880982
264 286 0.00964338677292983
264 288 0.0136559274213202
264 289 0.0158849398704733
264 290 0.00957606918009469
264 291 0.0101651681186609
264 292 0.00914722149477919
264 293 0.0121362497252799
264 294 0.0102811062836899
264 295 0.0156431888465589
264 296 0.00868836322622184
264 297 0.0155710066041522
264 298 0.0150579446262392
264 299 0.00922152821660321
264 300 0.00914888504952455
264 301 0.0106482770954648
264 302 0.0153800202909959
264 305 0.0104687261254075
264 315 0.00694657663201599
264 316 0.00818129990166534
264 318 0.0118948997329426
264 319 0.0119411224039567
264 328 0.00910333937740435
264 350 0.021545144408211
264 351 0.0115283505556234
264 357 0.0120438674250842
264 358 0.00882657850049803
264 368 0.0062207537309967
264 369 0.00705266413864966
264 370 0.0042070537796892
264 373 0.00824245870757042
264 375 0.00934415870157254
264 385 0.0118929755988418
264 388 0.0076332274045741
264 389 0.00633320607931771
264 394 0.00976175260212281
264 407 0.011348565081519
264 413 0.0100084810325581
264 417 0.00465707442194622
264 418 0.00717176871660834
264 423 0.00770079378956145
265 266 0.011533918794131
265 267 0.00901896621818096
265 269 0.0105059018436697
265 272 0.0141008067679083
265 274 0.0118730059194298
265 277 0.00692167923273474
265 281 0.0156208358900625
265 282 0.00970819747875618
265 284 0.00482940024817436
265 286 0.0106368690420643
265 288 0.00441616806088003
265 289 0.00452569171293791
265 291 0.00634796209291434
265 292 0.00615487707125659
265 293 0.00410622055436463
265 295 0.00609014664951156
265 297 0.00515418946206319
265 298 0.00519539671906754
265 299 0.0225364959665542
265 302 0.00526597154251216
265 305 0.00822665463165745
265 310 0.00518150943741714
265 315 0.00680774983680358
265 317 -0.049
265 318 0.0107342692219661
265 319 0.0109474500295387
265 321 0.00746682329074357
265 325 -0.068
265 350 0.0129107369385081
265 351 0.0113898624204252
265 367 -0.058
265 368 0.00351337979631127
265 369 0.011326453451707
265 376 -0.070
265 378 -0.054
265 386 -0.081
265 397 0.00432083861973597
265 413 0.00880701974744705
265 417 0.00955202103333882
265 419 -0.072
265 425 -0.072
265 427 -0.065
265 430 -0.080
265 432 -0.050
265 437 0.00645400696499986
265 439 -0.062
265 441 -0.065
265 448 -0.076
265 452 0.0131382778426793
265 454 -0.063
265 456 -0.061
266 267 0.0193648916232826
266 268 0.0112380352356481
266 269 0.00596088315773517
266 271 0.0123773451417116
266 272 0.0189321623085375
266 274 0.0187561418565725
266 276 0.0104291475817649
266 279 0.0139041074630377
266 280 0.0196304212692134
266 281 0.0161849801765909
266 282 0.0214322742114024
266 283 0.0149535178473974
266 284 0.025743209422852
266 285 0.0189739686036869
266 286 0.0177180424324933
266 288 0.016730206474684
266 289 0.0127539440846503
266 290 0.0105188179757261
266 291 0.0155252951215735
266 292 0.0153704068369306
266 293 0.0148394854698827
266 294 0.0126458178892361
266 295 0.023242517207767
266 296 0.0124529834326753
266 297 0.0190365775167473
266 298 0.0197961689704667
266 299 0.0149144454043036
266 300 0.0104351478939902
266 301 0.0138412274942834
266 302 0.0205284789723755
266 305 0.0175089079260604
266 307 -0.068
266 310 0.00653115954042575
266 315 0.00363835832333838
266 319 0.0189134083952597
266 321 0.0165156258229783
266 322 0.0101615868511989
266 323 0.0120136283879148
266 324 0.0174264251530904
266 328 0.00844003455016762
266 332 -0.060
266 336 -0.064
266 350 0.0094648420682857
266 357 0.00624094676840261
266 367 -0.065
266 368 0.00590229548787636
266 376 -0.065
266 379 -0.073
266 380 -0.087
266 392 -0.066
266 397 0.00538293299886446
266 416 -0.066
266 419 -0.086
266 422 -0.067
266 425 -0.081
266 437 0.00779389622040795
266 441 -0.077
266 446 -0.117
266 447 -0.115
266 448 -0.085
266 454 -0.068
266 456 -0.096
266 464 -0.064
266 467 -0.076
266 468 -0.105
266 470 -0.071
266 471 -0.059
266 472 -0.055
267 268 0.00931658391546544
267 269 0.00784635934178326
267 271 0.0129844245421195
267 272 0.0255820293485952
267 274 0.0242195533741578
267 276 0.0154382780925172
267 281 0.0148020265475437
267 282 0.00800847099792662
267 283 0.00930680372065137
267 284 0.0120422451836516
267 286 0.00840435960266273
267 288 0.011553135792567
267 289 0.0131758962744483
267 291 0.0147667913664338
267 292 0.00841930626580161
267 293 0.00982313993737639
267 294 0.00822262329745697
267 295 0.0130083405867838
267 297 0.0124742375591854
267 298 0.0128438461862449
267 299 0.00807778234210247
267 301 0.00730043711866446
267 302 0.0120205575228494
267 305 0.00841577926169374
267 318 0.00983641653869798
267 319 0.00994075918038657
267 323 0.0101098778011337
267 325 -0.082
267 328 0.00740545086941199
267 329 0.0206498332169299
267 333 0.0154971442894449
267 336 -0.054
267 338 -0.057
267 348 0.00716782279872374
267 350 0.0264966839826445
267 351 0.0100390420578096
267 357 0.0103628021974876
267 361 0.00646421511332155
267 365 0.0110323256632143
267 369 0.0138660730905545
267 373 0.0113288895633775
267 385 0.0202120134444027
267 388 0.0180358022813048
267 390 0.00774597769702992
267 391 0.0125288688199855
267 394 0.00660237494152776
267 408 0.0124860791848721
267 413 0.0170324391051384
267 419 -0.093
267 420 0.00777587118496979
267 423 0.00649026181264312
267 425 -0.092
267 428 -0.065
267 431 -0.073
267 440 -0.088
267 441 -0.069
267 446 -0.094
267 447 -0.113
267 448 -0.096
267 459 -0.074
267 466 -0.060
267 467 -0.064
267 468 -0.070
268 269 0.0164300769805246
268 270 0.0106718388975519
268 271 0.0215408642244565
268 278 0.027171581546206
268 288 0.00709946915415596
268 289 0.0114510565192399
268 293 0.00586970811661798
268 295 0.00833133478359308
268 297 0.0077923973413581
268 298 0.00741983904074255
268 302 0.00755044053903449
268 308 -0.076
268 313 -0.062
268 314 -0.058
268 325 -0.075
268 328 0.0231344997826273
268 345 0.0103223754146194
268 357 0.0186279238014385
268 358 0.0136476378859678
268 359 0.0125404266533622
268 361 0.0113673182981083
268 370 0.00915377726022678
268 379 -0.066
268 380 -0.063
268 385 0.0148573175594382
268 387 0.0108442179863336
268 393 0.006762948648107
268 394 0.0172408226747005
268 395 0.00591223587963175
268 407 0.0185735795637404
268 417 0.00774312250648661
268 418 0.0119372298837651
268 420 0.00965478849562766
268 423 0.0120474572136854
268 443 0.00904228617669939
268 447 -0.071
268 456 -0.068
269 270 0.0128550057933796
269 271 0.00985386712000113
269 277 0.00648725657954825
269 281 0.00687377631389653
269 282 0.00736091579842317
269 286 0.00619385756640966
[truncated: 122,273 more chars]
