# Supplementary material for: Episodic evolution of coadapted sets of amino acid sites in mitochondrial proteins
Source: PLoS Genet. 2021 Jan 25;17(1):e1008711. doi: 10.1371/journal.pgen.1008711 (PMC7861529; doi:10.1371/journal.pgen.1008711)
Supplement: S1 Data — (ZIP) [file pgen.1008711.s025.zip › data/results/coevolution_graphs/cox1.supertree.pos_cor2pcor.l90.n0.up0316.lp0500.positive_edges.graphml]

<?xml version="1.0" encoding="UTF-8"?>
<graphml xmlns="http://graphml.graphdrawing.org/xmlns">
<key id="weight" for="edge" attr.name="weight" attr.type="double"/>
	<graph id="Gpos" edgedefault="undirected">
		<node id="289"/>
		<node id="635"/>
		<node id="229"/>
		<node id="808"/>
		<node id="772"/>
		<node id="944"/>
		<node id="747"/>
		<node id="392"/>
		<node id="243"/>
		<node id="902"/>
		<node id="1023"/>
		<node id="427"/>
		<node id="854"/>
		<node id="304"/>
		<node id="683"/>
		<node id="202"/>
		<node id="802"/>
		<node id="487"/>
		<node id="440"/>
		<node id="816"/>
		<node id="830"/>
		<node id="144"/>
		<node id="928"/>
		<node id="197"/>
		<node id="943"/>
		<node id="368"/>
		<node id="831"/>
		<node id="397"/>
		<node id="706"/>
		<node id="1189"/>
		<node id="195"/>
		<node id="839"/>
		<node id="903"/>
		<node id="744"/>
		<node id="804"/>
		<node id="810"/>
		<node id="343"/>
		<node id="294"/>
		<node id="760"/>
		<node id="720"/>
		<node id="282"/>
		<node id="559"/>
		<node id="286"/>
		<node id="815"/>
		<node id="432"/>
		<node id="249"/>
		<node id="885"/>
		<node id="703"/>
		<node id="752"/>
		<node id="557"/>
		<node id="178"/>
		<node id="430"/>
		<node id="640"/>
		<node id="946"/>
		<node id="754"/>
		<node id="375"/>
		<node id="493"/>
		<node id="489"/>
		<node id="704"/>
		<node id="429"/>
		<node id="116"/>
		<node id="391"/>
		<node id="860"/>
		<node id="486"/>
		<node id="185"/>
		<node id="873"/>
		<node id="805"/>
		<node id="893"/>
		<node id="925"/>
		<node id="994"/>
		<node id="509"/>
		<node id="743"/>
		<node id="887"/>
		<node id="645"/>
		<node id="668"/>
		<node id="770"/>
		<node id="663"/>
		<node id="853"/>
		<node id="1051"/>
		<node id="859"/>
		<node id="837"/>
		<node id="886"/>
		<node id="920"/>
		<node id="155"/>
		<node id="450"/>
		<node id="389"/>
		<node id="146"/>
		<node id="746"/>
		<node id="992"/>
		<node id="497"/>
		<node id="210"/>
		<node id="170"/>
		<node id="869"/>
		<node id="369"/>
		<node id="901"/>
		<node id="836"/>
		<node id="441"/>
		<node id="169"/>
		<node id="386"/>
		<node id="511"/>
		<node id="252"/>
		<node id="495"/>
		<node id="644"/>
		<node id="435"/>
		<node id="888"/>
		<node id="806"/>
		<node id="776"/>
		<node id="198"/>
		<node id="666"/>
		<node id="705"/>
		<node id="190"/>
		<node id="656"/>
		<node id="284"/>
		<node id="171"/>
		<node id="781"/>
		<node id="918"/>
		<node id="220"/>
		<node id="513"/>
		<node id="558"/>
		<node id="409"/>
		<node id="248"/>
		<node id="498"/>
		<node id="871"/>
		<node id="247"/>
		<node id="378"/>
		<node id="145"/>
		<node id="499"/>
		<node id="287"/>
		<node id="443"/>
		<node id="654"/>
		<node id="940"/>
		<node id="1004"/>
		<node id="1049"/>
		<node id="276"/>
		<node id="1039"/>
		<node id="201"/>
		<node id="344"/>
		<node id="411"/>
		<node id="774"/>
		<node id="709"/>
		<node id="921"/>
		<node id="561"/>
		<node id="156"/>
		<node id="494"/>
		<node id="379"/>
		<node id="933"/>
		<node id="385"/>
		<node id="827"/>
		<node id="841"/>
		<node id="500"/>
		<node id="991"/>
		<node id="813"/>
		<node id="381"/>
		<node id="407"/>
		<node id="331"/>
		<node id="880"/>
		<node id="858"/>
		<node id="365"/>
		<node id="661"/>
		<node id="159"/>
		<node id="496"/>
		<node id="281"/>
		<node id="927"/>
		<node id="515"/>
		<node id="865"/>
		<node id="192"/>
		<node id="765"/>
		<node id="677"/>
		<node id="138"/>
		<node id="160"/>
		<node id="139"/>
		<node id="194"/>
		<node id="851"/>
		<node id="659"/>
		<node id="313"/>
		<node id="418"/>
		<node id="1040"/>
		<node id="562"/>
		<node id="667"/>
		<node id="684"/>
		<node id="288"/>
		<node id="393"/>
		<node id="412"/>
		<node id="932"/>
		<node id="777"/>
		<node id="186"/>
		<node id="434"/>
		<node id="700"/>
		<node id="448"/>
		<node id="874"/>
		<node id="436"/>
		<node id="773"/>
		<node id="835"/>
		<node id="686"/>
		<node id="237"/>
		<node id="905"/>
		<node id="137"/>
		<node id="396"/>
		<node id="748"/>
		<node id="367"/>
		<node id="250"/>
		<node id="488"/>
		<node id="633"/>
		<node id="844"/>
		<node id="942"/>
		<node id="939"/>
		<node id="172"/>
		<node id="1191"/>
		<node id="414"/>
		<node id="1006"/>
		<node id="990"/>
		<node id="803"/>
		<node id="310"/>
		<node id="399"/>
		<node id="141"/>
		<node id="1010"/>
		<node id="280"/>
		<node id="245"/>
		<node id="846"/>
		<node id="883"/>
		<node id="162"/>
		<node id="217"/>
		<node id="895"/>
		<node id="997"/>
		<node id="655"/>
		<node id="626"/>
		<node id="251"/>
		<node id="892"/>
		<node id="283"/>
		<node id="660"/>
		<node id="778"/>
		<node id="187"/>
		<node id="763"/>
		<node id="679"/>
		<node id="405"/>
		<node id="687"/>
		<node id="832"/>
		<node id="657"/>
		<node id="739"/>
		<node id="724"/>
		<node id="696"/>
		<node id="669"/>
		<node id="685"/>
		<node id="277"/>
		<node id="842"/>
		<node id="775"/>
		<node id="303"/>
		<node id="814"/>
		<node id="889"/>
		<node id="241"/>
		<node id="579"/>
		<node id="290"/>
		<node id="425"/>
		<node id="935"/>
		<node id="199"/>
		<node id="771"/>
		<node id="1048"/>
		<node id="681"/>
		<node id="403"/>
		<node id="949"/>
		<node id="882"/>
		<node id="756"/>
		<node id="560"/>
		<node id="819"/>
		<node id="630"/>
		<node id="416"/>
		<node id="451"/>
		<node id="413"/>
		<node id="822"/>
		<node id="838"/>
		<node id="556"/>
		<node id="606"/>
		<node id="856"/>
		<node id="828"/>
		<node id="945"/>
		<node id="168"/>
		<node id="829"/>
		<node id="710"/>
		<node id="164"/>
		<node id="738"/>
		<node id="584"/>
		<node id="420"/>
		<node id="291"/>
		<node id="213"/>
		<node id="723"/>
		<node id="751"/>
		<node id="305"/>
		<node id="208"/>
		<node id="314"/>
		<node id="986"/>
		<node id="702"/>
		<node id="278"/>
		<node id="779"/>
		<node id="904"/>
		<node id="315"/>
		<node id="206"/>
		<node id="1050"/>
		<node id="383"/>
		<node id="608"/>
		<node id="898"/>
		<node id="899"/>
		<node id="406"/>
		<node id="868"/>
		<node id="179"/>
		<node id="750"/>
		<node id="609"/>
		<node id="176"/>
		<node id="431"/>
		<node id="402"/>
		<node id="938"/>
		<node id="833"/>
		<node id="664"/>
		<node id="981"/>
		<node id="382"/>
		<node id="438"/>
		<node id="780"/>
		<node id="1190"/>
		<node id="947"/>
		<node id="639"/>
		<node id="189"/>
		<node id="452"/>
		<node id="292"/>
		<node id="742"/>
		<node id="941"/>
		<node id="745"/>
		<node id="140"/>
		<node id="401"/>
		<node id="514"/>
		<node id="384"/>
		<node id="214"/>
		<node id="937"/>
		<node id="607"/>
		<node id="675"/>
		<node id="228"/>
		<node id="180"/>
		<node id="377"/>
		<node id="221"/>
		<node id="834"/>
		<node id="782"/>
		<node id="766"/>
		<node id="239"/>
		<node id="439"/>
		<node id="207"/>
		<node id="708"/>
		<node id="680"/>
		<node id="205"/>
		<node id="1188"/>
		<node id="714"/>
		<node id="624"/>
		<node id="510"/>
		<node id="801"/>
		<node id="161"/>
		<node id="218"/>
		<node id="916"/>
		<node id="165"/>
		<node id="109"/>
		<node id="490"/>
		<node id="641"/>
		<node id="843"/>
		<node id="625"/>
		<node id="1045"/>
		<node id="784"/>
		<node id="380"/>
		<node id="658"/>
		<node id="713"/>
		<node id="914"/>
		<node id="894"/>
		<node id="387"/>
		<node id="796"/>
		<node id="285"/>
		<node id="931"/>
		<node id="512"/>
		<node id="632"/>
		<node id="147"/>
		<node id="948"/>
		<node id="678"/>
		<node id="820"/>
		<node id="1046"/>
		<node id="861"/>
		<node id="143"/>
		<node id="923"/>
		<node id="809"/>
		<node id="864"/>
		<node id="840"/>
		<node id="930"/>
		<node id="437"/>
		<node id="135"/>
		<node id="982"/>
		<node id="117"/>
		<node id="722"/>
		<node id="826"/>
		<node id="922"/>
		<node id="825"/>
		<node id="891"/>
		<node id="749"/>
		<node id="307"/>
		<node id="631"/>
		<node id="428"/>
		<node id="740"/>
		<node id="1007"/>
		<node id="753"/>
		<node id="712"/>
		<node id="204"/>
		<node id="203"/>
		<node id="173"/>
		<node id="852"/>
		<node id="897"/>
		<node id="366"/>
		<node id="421"/>
		<node id="698"/>
		<node id="741"/>
		<node id="302"/>
		<node id="637"/>
		<node id="583"/>
		<node id="1009"/>
		<node id="582"/>
		<node id="881"/>
		<node id="293"/>
		<node id="417"/>
		<node id="177"/>
		<node id="404"/>
		<node id="711"/>
		<node id="1003"/>
		<node id="643"/>
		<node id="807"/>
		<node id="824"/>
		<node id="376"/>
		<node id="847"/>
		<node id="306"/>
		<node id="1002"/>
		<node id="983"/>
		<node id="312"/>
		<node id="638"/>
		<node id="426"/>
		<node id="701"/>
		<node id="309"/>
		<node id="811"/>
		<node id="917"/>
		<node id="1047"/>
		<node id="295"/>
		<node id="33"/>
		<node id="821"/>
		<node id="240"/>
		<node id="1000"/>
		<node id="636"/>
		<node id="1012"/>
		<node id="394"/>
		<node id="175"/>
		<node id="1005"/>
		<node id="998"/>
		<node id="924"/>
		<node id="136"/>
		<node id="707"/>
		<node id="388"/>
		<node id="737"/>
		<node id="987"/>
		<node id="642"/>
		<node id="345"/>
		<node id="422"/>
		<node id="900"/>
		<node id="800"/>
		<node id="415"/>
		<node id="408"/>
		<node id="400"/>
		<node id="867"/>
		<node id="768"/>
		<node id="398"/>
		<node id="395"/>
		<node id="419"/>
		<node id="219"/>
		<node id="242"/>
		<node id="855"/>
		<node id="665"/>
		<node id="699"/>
		<node id="797"/>
		<node id="674"/>
		<node id="721"/>
		<node id="872"/>
		<node id="246"/>
		<node id="989"/>
		<node id="798"/>
		<edge source="696" target="745">
			<data key="weight">0.0128438461862449</data>
		</edge>
		<edge source="498" target="749">
			<data key="weight">0.00995906238639141</data>
		</edge>
		<edge source="859" target="930">
			<data key="weight">0.0159798530985399</data>
		</edge>
		<edge source="710" target="714">
			<data key="weight">0.0204769331557517</data>
		</edge>
		<edge source="401" target="486">
			<data key="weight">0.00679126409057848</data>
		</edge>
		<edge source="173" target="204">
			<data key="weight">0.0356809986850432</data>
		</edge>
		<edge source="606" target="738">
			<data key="weight">0.00480955685767812</data>
		</edge>
		<edge source="282" target="401">
			<data key="weight">0.0106720581804071</data>
		</edge>
		<edge source="156" target="177">
			<data key="weight">0.0105203188149988</data>
		</edge>
		<edge source="205" target="206">
			<data key="weight">0.0205377643129977</data>
		</edge>
		<edge source="419" target="431">
			<data key="weight">0.00930376468055827</data>
		</edge>
		<edge source="743" target="930">
			<data key="weight">0.00949361181487012</data>
		</edge>
		<edge source="202" target="237">
			<data key="weight">0.0134835585516641</data>
		</edge>
		<edge source="635" target="685">
			<data key="weight">0.0075880598852048</data>
		</edge>
		<edge source="217" target="246">
			<data key="weight">0.0155838575762277</data>
		</edge>
		<edge source="658" target="666">
			<data key="weight">0.0225085261524046</data>
		</edge>
		<edge source="240" target="246">
			<data key="weight">0.0150818164844736</data>
		</edge>
		<edge source="722" target="775">
			<data key="weight">0.014337111299093</data>
		</edge>
		<edge source="701" target="702">
			<data key="weight">0.0129310873642806</data>
		</edge>
		<edge source="441" target="679">
			<data key="weight">0.00645922104378638</data>
		</edge>
		<edge source="160" target="805">
			<data key="weight">0.00906005812291264</data>
		</edge>
		<edge source="140" target="143">
			<data key="weight">0.0249642933225875</data>
		</edge>
		<edge source="440" target="561">
			<data key="weight">0.0121315438750825</data>
		</edge>
		<edge source="201" target="281">
			<data key="weight">0.0115997355788179</data>
		</edge>
		<edge source="247" target="277">
			<data key="weight">0.00927932961838035</data>
		</edge>
		<edge source="641" target="658">
			<data key="weight">0.0145918841672786</data>
		</edge>
		<edge source="839" target="930">
			<data key="weight">0.0112280165139568</data>
		</edge>
		<edge source="826" target="1006">
			<data key="weight">0.0135026927687459</data>
		</edge>
		<edge source="307" target="773">
			<data key="weight">0.00899244882023741</data>
		</edge>
		<edge source="702" target="723">
			<data key="weight">0.00733358674262039</data>
		</edge>
		<edge source="239" target="383">
			<data key="weight">0.0193391493075319</data>
		</edge>
		<edge source="743" target="994">
			<data key="weight">0.00833846998515609</data>
		</edge>
		<edge source="756" target="841">
			<data key="weight">0.0106013799636746</data>
		</edge>
		<edge source="640" target="711">
			<data key="weight">0.0081246632254968</data>
		</edge>
		<edge source="509" target="659">
			<data key="weight">0.00327856952696751</data>
		</edge>
		<edge source="425" target="800">
			<data key="weight">0.0147684923514587</data>
		</edge>
		<edge source="229" target="893">
			<data key="weight">0.00928212875547122</data>
		</edge>
		<edge source="168" target="841">
			<data key="weight">0.00703551216420269</data>
		</edge>
		<edge source="413" target="642">
			<data key="weight">0.0105154303849023</data>
		</edge>
		<edge source="219" target="385">
			<data key="weight">0.0187123764097927</data>
		</edge>
		<edge source="684" target="925">
			<data key="weight">0.00928670611425601</data>
		</edge>
		<edge source="709" target="746">
			<data key="weight">0.018212248068381</data>
		</edge>
		<edge source="218" target="493">
			<data key="weight">0.00691820158466029</data>
		</edge>
		<edge source="609" target="624">
			<data key="weight">0.0247321983139549</data>
		</edge>
		<edge source="428" target="561">
			<data key="weight">0.0061965195964549</data>
		</edge>
		<edge source="280" target="291">
			<data key="weight">0.0108636990068021</data>
		</edge>
		<edge source="292" target="579">
			<data key="weight">0.00549286053530024</data>
		</edge>
		<edge source="1047" target="1190">
			<data key="weight">0.0133292220582752</data>
		</edge>
		<edge source="375" target="947">
			<data key="weight">0.00903272595852419</data>
		</edge>
		<edge source="740" target="1005">
			<data key="weight">0.0107432099464386</data>
		</edge>
		<edge source="177" target="302">
			<data key="weight">0.0126177452038127</data>
		</edge>
		<edge source="399" target="509">
			<data key="weight">0.00886730900037091</data>
		</edge>
		<edge source="280" target="947">
			<data key="weight">0.0121693049771542</data>
		</edge>
		<edge source="250" target="1191">
			<data key="weight">0.0118185194332945</data>
		</edge>
		<edge source="309" target="495">
			<data key="weight">0.0150653879274768</data>
		</edge>
		<edge source="408" target="930">
			<data key="weight">0.0127175737848184</data>
		</edge>
		<edge source="393" target="707">
			<data key="weight">0.00884963863076367</data>
		</edge>
		<edge source="284" target="443">
			<data key="weight">0.00935030275510981</data>
		</edge>
		<edge source="217" target="499">
			<data key="weight">0.0131054153431745</data>
		</edge>
		<edge source="386" target="421">
			<data key="weight">0.0160641679435075</data>
		</edge>
		<edge source="229" target="389">
			<data key="weight">0.00831379170875371</data>
		</edge>
		<edge source="739" target="766">
			<data key="weight">0.0174378976069538</data>
		</edge>
		<edge source="286" target="450">
			<data key="weight">0.0102128729607591</data>
		</edge>
		<edge source="305" target="904">
			<data key="weight">0.00746283439297126</data>
		</edge>
		<edge source="946" target="1007">
			<data key="weight">0.0162131706437556</data>
		</edge>
		<edge source="490" target="723">
			<data key="weight">0.00522255412612963</data>
		</edge>
		<edge source="202" target="217">
			<data key="weight">0.00662180893782073</data>
		</edge>
		<edge source="743" target="774">
			<data key="weight">0.00734220139966438</data>
		</edge>
		<edge source="219" target="306">
			<data key="weight">0.00972773386304354</data>
		</edge>
		<edge source="309" target="513">
			<data key="weight">0.0129246274421094</data>
		</edge>
		<edge source="659" target="940">
			<data key="weight">0.0062791530306708</data>
		</edge>
		<edge source="381" target="401">
			<data key="weight">0.0106419799443255</data>
		</edge>
		<edge source="917" target="940">
			<data key="weight">0.00917497480711379</data>
		</edge>
		<edge source="664" target="784">
			<data key="weight">0.0124182479012374</data>
		</edge>
		<edge source="488" target="990">
			<data key="weight">0.0126570742263876</data>
		</edge>
		<edge source="451" target="515">
			<data key="weight">0.0166695687912885</data>
		</edge>
		<edge source="451" target="661">
			<data key="weight">0.00821300483288382</data>
		</edge>
		<edge source="686" target="752">
			<data key="weight">0.00822665463165745</data>
		</edge>
		<edge source="164" target="557">
			<data key="weight">0.0068764958163778</data>
		</edge>
		<edge source="187" target="286">
			<data key="weight">0.0115325610629114</data>
		</edge>
		<edge source="496" target="923">
			<data key="weight">0.00896368180432036</data>
		</edge>
		<edge source="189" target="583">
			<data key="weight">0.00806189788960572</data>
		</edge>
		<edge source="842" target="990">
			<data key="weight">0.00820159686828836</data>
		</edge>
		<edge source="493" target="744">
			<data key="weight">0.0110028475291937</data>
		</edge>
		<edge source="582" target="632">
			<data key="weight">0.0101202703508112</data>
		</edge>
		<edge source="838" target="873">
			<data key="weight">0.00786815127004913</data>
		</edge>
		<edge source="386" target="406">
			<data key="weight">0.0267394561304422</data>
		</edge>
		<edge source="408" target="809">
			<data key="weight">0.0089881828543919</data>
		</edge>
		<edge source="713" target="739">
			<data key="weight">0.0129409320581949</data>
		</edge>
		<edge source="827" target="835">
			<data key="weight">0.0162195337317693</data>
		</edge>
		<edge source="933" target="986">
			<data key="weight">0.0146789154411701</data>
		</edge>
		<edge source="314" target="396">
			<data key="weight">0.0102991649108763</data>
		</edge>
		<edge source="561" target="745">
			<data key="weight">0.00465346682324307</data>
		</edge>
		<edge source="345" target="425">
			<data key="weight">0.0124402114672619</data>
		</edge>
		<edge source="714" target="723">
			<data key="weight">0.0177783386462428</data>
		</edge>
		<edge source="281" target="880">
			<data key="weight">0.00514391687209901</data>
		</edge>
		<edge source="305" target="381">
			<data key="weight">0.01270203765001</data>
		</edge>
		<edge source="172" target="192">
			<data key="weight">0.01259998883519</data>
		</edge>
		<edge source="561" target="674">
			<data key="weight">0.00707521679077603</data>
		</edge>
		<edge source="891" target="1009">
			<data key="weight">0.00942014800832948</data>
		</edge>
		<edge source="190" target="558">
			<data key="weight">0.00842804328763953</data>
		</edge>
		<edge source="917" target="924">
			<data key="weight">0.0153318376143627</data>
		</edge>
		<edge source="739" target="747">
			<data key="weight">0.0175598801541734</data>
		</edge>
		<edge source="143" target="241">
			<data key="weight">0.00821331882641536</data>
		</edge>
		<edge source="285" target="435">
			<data key="weight">0.0295913510751276</data>
		</edge>
		<edge source="431" target="738">
			<data key="weight">0.00454438361951223</data>
		</edge>
		<edge source="561" target="746">
			<data key="weight">0.0120594605974806</data>
		</edge>
		<edge source="832" target="842">
			<data key="weight">0.00983878072701623</data>
		</edge>
		<edge source="381" target="703">
			<data key="weight">0.0275306562423728</data>
		</edge>
		<edge source="210" target="398">
			<data key="weight">0.00792472739776331</data>
		</edge>
		<edge source="409" target="659">
			<data key="weight">0.0123824790012836</data>
		</edge>
		<edge source="584" target="686">
			<data key="weight">0.0217309349192607</data>
		</edge>
		<edge source="559" target="666">
			<data key="weight">0.0088993366103862</data>
		</edge>
		<edge source="625" target="880">
			<data key="weight">0.00897951301987437</data>
		</edge>
		<edge source="495" target="513">
			<data key="weight">0.0246786356933584</data>
		</edge>
		<edge source="197" target="681">
			<data key="weight">0.0122235724204634</data>
		</edge>
		<edge source="660" target="749">
			<data key="weight">0.00770915890210552</data>
		</edge>
		<edge source="205" target="245">
			<data key="weight">0.0101869792036168</data>
		</edge>
		<edge source="437" target="681">
			<data key="weight">0.0274207999055211</data>
		</edge>
		<edge source="397" target="843">
			<data key="weight">0.0155186204817384</data>
		</edge>
		<edge source="495" target="514">
			<data key="weight">0.0240996311120841</data>
		</edge>
		<edge source="426" target="930">
			<data key="weight">0.0122890235298372</data>
		</edge>
		<edge source="579" target="664">
			<data key="weight">0.0120011081543606</data>
		</edge>
		<edge source="282" target="496">
			<data key="weight">0.00964022792228779</data>
		</edge>
		<edge source="742" target="865">
			<data key="weight">0.00503206935937348</data>
		</edge>
		<edge source="771" target="835">
			<data key="weight">0.0109131041461519</data>
		</edge>
		<edge source="499" target="626">
			<data key="weight">0.0209692343417141</data>
		</edge>
		<edge source="487" target="656">
			<data key="weight">0.00940960260624686</data>
		</edge>
		<edge source="868" target="923">
			<data key="weight">0.00875207859016591</data>
		</edge>
		<edge source="624" target="645">
			<data key="weight">0.0154515840458183</data>
		</edge>
		<edge source="241" target="434">
			<data key="weight">0.00517642336464857</data>
		</edge>
		<edge source="880" target="885">
			<data key="weight">0.00668792280065539</data>
		</edge>
		<edge source="515" target="722">
			<data key="weight">0.012553770696374</data>
		</edge>
		<edge source="740" target="774">
			<data key="weight">0.0119012314788791</data>
		</edge>
		<edge source="796" target="868">
			<data key="weight">0.0191083389329952</data>
		</edge>
		<edge source="512" target="712">
			<data key="weight">0.00722706509378264</data>
		</edge>
		<edge source="490" target="659">
			<data key="weight">0.0033195547909576</data>
		</edge>
		<edge source="498" target="741">
			<data key="weight">0.00619647469981839</data>
		</edge>
		<edge source="887" target="1004">
			<data key="weight">0.0211729002506243</data>
		</edge>
		<edge source="343" target="385">
			<data key="weight">0.00159438368759507</data>
		</edge>
		<edge source="379" target="428">
			<data key="weight">0.0130736890501084</data>
		</edge>
		<edge source="413" target="659">
			<data key="weight">0.020041679246383</data>
		</edge>
		<edge source="509" target="700">
			<data key="weight">0.00988874130853246</data>
		</edge>
		<edge source="889" target="947">
			<data key="weight">0.0087468495810155</data>
		</edge>
		<edge source="431" target="509">
			<data key="weight">0.00460214052441</data>
		</edge>
		<edge source="452" target="738">
			<data key="weight">0.00406445309164496</data>
		</edge>
		<edge source="229" target="247">
			<data key="weight">0.0149877201656107</data>
		</edge>
		<edge source="205" target="723">
			<data key="weight">0.00201666202703697</data>
		</edge>
		<edge source="942" target="1004">
			<data key="weight">0.0150385749841228</data>
		</edge>
		<edge source="432" target="500">
			<data key="weight">0.0129599674411841</data>
		</edge>
		<edge source="400" target="414">
			<data key="weight">0.0163190021746008</data>
		</edge>
		<edge source="696" target="748">
			<data key="weight">0.00730043711866446</data>
		</edge>
		<edge source="305" target="659">
			<data key="weight">0.00515964286784513</data>
		</edge>
		<edge source="486" target="931">
			<data key="weight">0.00600789126046943</data>
		</edge>
		<edge source="206" target="249">
			<data key="weight">0.0136718354285207</data>
		</edge>
		<edge source="763" target="994">
			<data key="weight">0.015483443502832</data>
		</edge>
		<edge source="176" target="277">
			<data key="weight">0.0113569984622199</data>
		</edge>
		<edge source="160" target="684">
			<data key="weight">0.00898999681778065</data>
		</edge>
		<edge source="277" target="515">
			<data key="weight">0.00789532756402143</data>
		</edge>
		<edge source="487" target="771">
			<data key="weight">0.0214305819392629</data>
		</edge>
		<edge source="742" target="776">
			<data key="weight">0.00466040767489754</data>
		</edge>
		<edge source="666" target="916">
			<data key="weight">0.0103439324946923</data>
		</edge>
		<edge source="280" target="994">
			<data key="weight">0.00765808318951573</data>
		</edge>
		<edge source="413" target="982">
			<data key="weight">0.0129340265946917</data>
		</edge>
		<edge source="606" target="842">
			<data key="weight">0.00917366899960843</data>
		</edge>
		<edge source="514" target="633">
			<data key="weight">0.00817485770905852</data>
		</edge>
		<edge source="486" target="658">
			<data key="weight">0.00710173852812563</data>
		</edge>
		<edge source="871" target="904">
			<data key="weight">0.00940482431659713</data>
		</edge>
		<edge source="202" target="302">
			<data key="weight">0.0133912413981997</data>
		</edge>
		<edge source="831" target="846">
			<data key="weight">0.00949859278574323</data>
		</edge>
		<edge source="891" target="941">
			<data key="weight">0.00624063551061153</data>
		</edge>
		<edge source="293" target="393">
			<data key="weight">0.00808950235414277</data>
		</edge>
		<edge source="559" target="669">
			<data key="weight">0.00791702712557401</data>
		</edge>
		<edge source="846" target="852">
			<data key="weight">0.0155305858854757</data>
		</edge>
		<edge source="416" target="994">
			<data key="weight">0.0100660862454853</data>
		</edge>
		<edge source="921" target="943">
			<data key="weight">0.0141096216826096</data>
		</edge>
		<edge source="277" target="513">
			<data key="weight">0.0114075446937754</data>
		</edge>
		<edge source="138" target="825">
			<data key="weight">0.0121044960465849</data>
		</edge>
		<edge source="282" target="886">
			<data key="weight">0.00911881928189489</data>
		</edge>
		<edge source="450" target="487">
			<data key="weight">0.0146039799339197</data>
		</edge>
		<edge source="831" target="885">
			<data key="weight">0.00581266317924301</data>
		</edge>
		<edge source="637" target="661">
			<data key="weight">0.0092529536166267</data>
		</edge>
		<edge source="654" target="661">
			<data key="weight">0.00678622904628016</data>
		</edge>
		<edge source="414" target="841">
			<data key="weight">0.00834430094585586</data>
		</edge>
		<edge source="834" target="1006">
			<data key="weight">0.0151488211585514</data>
		</edge>
		<edge source="201" target="626">
			<data key="weight">0.00902396337782715</data>
		</edge>
		<edge source="172" target="497">
			<data key="weight">0.00901175215941206</data>
		</edge>
		<edge source="561" target="626">
			<data key="weight">0.00974590569605324</data>
		</edge>
		<edge source="709" target="714">
			<data key="weight">0.0139553840314093</data>
		</edge>
		<edge source="779" target="882">
			<data key="weight">0.0101998554847499</data>
		</edge>
		<edge source="252" target="514">
			<data key="weight">0.00827993561937244</data>
		</edge>
		<edge source="830" target="881">
			<data key="weight">0.0165668109335116</data>
		</edge>
		<edge source="169" target="427">
			<data key="weight">0.0143489290587074</data>
		</edge>
		<edge source="180" target="292">
			<data key="weight">0.0108686666243271</data>
		</edge>
		<edge source="202" target="452">
			<data key="weight">0.0132778596766565</data>
		</edge>
		<edge source="674" target="994">
			<data key="weight">0.00639341105283634</data>
		</edge>
		<edge source="724" target="747">
			<data key="weight">0.016037687091829</data>
		</edge>
		<edge source="205" target="705">
			<data key="weight">0.0115366651435031</data>
		</edge>
		<edge source="309" target="403">
			<data key="weight">0.00820173980337153</data>
		</edge>
		<edge source="307" target="488">
			<data key="weight">0.0110448509109879</data>
		</edge>
		<edge source="606" target="1188">
			<data key="weight">0.00523631002259725</data>
		</edge>
		<edge source="178" target="743">
			<data key="weight">0.00897180492224854</data>
		</edge>
		<edge source="486" target="560">
			<data key="weight">0.00893223321099768</data>
		</edge>
		<edge source="824" target="903">
			<data key="weight">0.0224635221017033</data>
		</edge>
		<edge source="513" target="583">
			<data key="weight">0.0141414430304705</data>
		</edge>
		<edge source="309" target="395">
			<data key="weight">0.011727963229335</data>
		</edge>
		<edge source="414" target="846">
			<data key="weight">0.0175009181846123</data>
		</edge>
		<edge source="607" target="609">
			<data key="weight">0.0223700657729213</data>
		</edge>
		<edge source="241" target="707">
			<data key="weight">0.00731871548858469</data>
		</edge>
		<edge source="431" target="639">
			<data key="weight">0.00729466235182963</data>
		</edge>
		<edge source="515" target="625">
			<data key="weight">0.0066181730146426</data>
		</edge>
		<edge source="399" target="631">
			<data key="weight">0.00743713686145526</data>
		</edge>
		<edge source="825" target="842">
			<data key="weight">0.0169880399804375</data>
		</edge>
		<edge source="609" target="796">
			<data key="weight">0.00696898052805139</data>
		</edge>
		<edge source="796" target="872">
			<data key="weight">0.0193048142127301</data>
		</edge>
		<edge source="582" target="633">
			<data key="weight">0.00854247428977145</data>
		</edge>
		<edge source="135" target="740">
			<data key="weight">0.0142299541845772</data>
		</edge>
		<edge source="777" target="887">
			<data key="weight">0.0109191560762521</data>
		</edge>
		<edge source="452" target="832">
			<data key="weight">0.00746159047356572</data>
		</edge>
		<edge source="385" target="816">
			<data key="weight">0.032085014560624</data>
		</edge>
		<edge source="489" target="635">
			<data key="weight">0.00508505986649045</data>
		</edge>
		<edge source="221" target="873">
			<data key="weight">0.0226361283458615</data>
		</edge>
		<edge source="888" target="990">
			<data key="weight">0.0104791255391657</data>
		</edge>
		<edge source="560" target="607">
			<data key="weight">0.0211965311366521</data>
		</edge>
		<edge source="237" target="251">
			<data key="weight">0.0111761506862234</data>
		</edge>
		<edge source="295" target="747">
			<data key="weight">0.00724091880209978</data>
		</edge>
		<edge source="185" target="242">
			<data key="weight">0.0114765520034276</data>
		</edge>
		<edge source="666" target="675">
			<data key="weight">0.00611368804144496</data>
		</edge>
		<edge source="452" target="846">
			<data key="weight">0.0117599270369946</data>
		</edge>
		<edge source="643" target="895">
			<data key="weight">0.0168109307258643</data>
		</edge>
		<edge source="419" target="488">
			<data key="weight">0.00774231590379202</data>
		</edge>
		<edge source="282" target="443">
			<data key="weight">0.0155205715058587</data>
		</edge>
		<edge source="830" target="946">
			<data key="weight">0.00531073553635995</data>
		</edge>
		<edge source="252" target="496">
			<data key="weight">0.0134844590497526</data>
		</edge>
		<edge source="486" target="813">
			<data key="weight">0.0148137639652727</data>
		</edge>
		<edge source="180" target="237">
			<data key="weight">0.0120397039115054</data>
		</edge>
		<edge source="636" target="637">
			<data key="weight">0.00757330186816476</data>
		</edge>
		<edge source="155" target="997">
			<data key="weight">0.0109518317087118</data>
		</edge>
		<edge source="500" target="747">
			<data key="weight">0.00920193751006395</data>
		</edge>
		<edge source="489" target="711">
			<data key="weight">0.0136413785468311</data>
		</edge>
		<edge source="159" target="313">
			<data key="weight">0.0286864833291635</data>
		</edge>
		<edge source="888" target="1004">
			<data key="weight">0.019218813357044</data>
		</edge>
		<edge source="241" target="384">
			<data key="weight">0.0089804730310032</data>
		</edge>
		<edge source="377" target="1189">
			<data key="weight">0.0118426587400408</data>
		</edge>
		<edge source="886" target="903">
			<data key="weight">0.0241525902672712</data>
		</edge>
		<edge source="218" target="803">
			<data key="weight">0.00812947260800657</data>
		</edge>
		<edge source="720" target="780">
			<data key="weight">0.0320183613146471</data>
		</edge>
		<edge source="486" target="561">
			<data key="weight">0.0093850933529328</data>
		</edge>
		<edge source="742" target="743">
			<data key="weight">0.0177011987018276</data>
		</edge>
		<edge source="312" target="377">
			<data key="weight">0.0157087828237914</data>
		</edge>
		<edge source="141" target="147">
			<data key="weight">0.0173906565475813</data>
		</edge>
		<edge source="846" target="859">
			<data key="weight">0.0118139785927681</data>
		</edge>
		<edge source="439" target="490">
			<data key="weight">0.0120496878214372</data>
		</edge>
		<edge source="237" target="437">
			<data key="weight">0.00591803821960684</data>
		</edge>
		<edge source="626" target="871">
			<data key="weight">0.0123501676239055</data>
		</edge>
		<edge source="559" target="748">
			<data key="weight">0.00414689575980374</data>
		</edge>
		<edge source="625" target="872">
			<data key="weight">0.00653790600796187</data>
		</edge>
		<edge source="660" target="813">
			<data key="weight">0.0035024546333249</data>
		</edge>
		<edge source="278" target="515">
			<data key="weight">0.00886411960545046</data>
		</edge>
		<edge source="699" target="800">
			<data key="weight">0.0105975054802252</data>
		</edge>
		<edge source="384" target="882">
			<data key="weight">0.0045422520989016</data>
		</edge>
		<edge source="713" target="777">
			<data key="weight">0.0148501554844092</data>
		</edge>
		<edge source="249" target="384">
			<data key="weight">0.0163802818404731</data>
		</edge>
		<edge source="180" target="245">
			<data key="weight">0.0239894882742039</data>
		</edge>
		<edge source="557" target="702">
			<data key="weight">0.00808032432741621</data>
		</edge>
		<edge source="885" target="1006">
			<data key="weight">0.0102178600929788</data>
		</edge>
		<edge source="138" target="400">
			<data key="weight">0.00393541928268324</data>
		</edge>
		<edge source="841" target="986">
			<data key="weight">0.0117423897193452</data>
		</edge>
		<edge source="760" target="843">
			<data key="weight">0.010397770059191</data>
		</edge>
		<edge source="391" target="400">
			<data key="weight">0.0195410310861152</data>
		</edge>
		<edge source="217" target="248">
			<data key="weight">0.0143598478441768</data>
		</edge>
		<edge source="284" target="435">
			<data key="weight">0.0127540540440546</data>
		</edge>
		<edge source="497" target="500">
			<data key="weight">0.0113112101144114</data>
		</edge>
		<edge source="178" target="207">
			<data key="weight">0.0161566585212173</data>
		</edge>
		<edge source="237" target="880">
			<data key="weight">0.00751935226492005</data>
		</edge>
		<edge source="143" target="784">
			<data key="weight">0.00846278694521803</data>
		</edge>
		<edge source="639" target="640">
			<data key="weight">0.0243860677714936</data>
		</edge>
		<edge source="642" target="776">
			<data key="weight">0.0347729007089397</data>
		</edge>
		<edge source="203" target="365">
			<data key="weight">0.00996022338955025</data>
		</edge>
		<edge source="804" target="920">
			<data key="weight">0.011499420323628</data>
		</edge>
		<edge source="138" target="197">
			<data key="weight">0.00829639999299539</data>
		</edge>
		<edge source="635" target="822">
			<data key="weight">0.0096529002470806</data>
		</edge>
		<edge source="144" target="251">
			<data key="weight">0.0103083364028615</data>
		</edge>
		<edge source="881" target="897">
			<data key="weight">0.0143146244011785</data>
		</edge>
		<edge source="722" target="891">
			<data key="weight">0.00750271781714891</data>
		</edge>
		<edge source="560" target="582">
			<data key="weight">0.0115914627453485</data>
		</edge>
		<edge source="414" target="486">
			<data key="weight">0.00614380711943173</data>
		</edge>
		<edge source="293" target="947">
			<data key="weight">0.00831754372078946</data>
		</edge>
		<edge source="138" target="237">
			<data key="weight">0.00937129131051645</data>
		</edge>
		<edge source="281" target="784">
			<data key="weight">0.00864370399017319</data>
		</edge>
		<edge source="923" target="938">
			<data key="weight">0.0154046974772505</data>
		</edge>
		<edge source="579" target="920">
			<data key="weight">0.0142357311489142</data>
		</edge>
		<edge source="156" target="1000">
			<data key="weight">0.0146109855957754</data>
		</edge>
		<edge source="740" target="822">
			<data key="weight">0.00718114860002292</data>
		</edge>
		<edge source="383" target="498">
			<data key="weight">0.0113362036273488</data>
		</edge>
		<edge source="421" target="451">
			<data key="weight">0.00930612577430675</data>
		</edge>
		<edge source="290" target="302">
			<data key="weight">0.0112800428392156</data>
		</edge>
		<edge source="144" target="159">
			<data key="weight">0.00835370385828412</data>
		</edge>
		<edge source="219" target="450">
			<data key="weight">0.0151570275593546</data>
		</edge>
		<edge source="205" target="436">
			<data key="weight">0.00857366865361468</data>
		</edge>
		<edge source="155" target="237">
			<data key="weight">0.00885743616333419</data>
		</edge>
		<edge source="851" target="923">
			<data key="weight">0.00486569529902156</data>
		</edge>
		<edge source="162" target="859">
			<data key="weight">0.0118038275051018</data>
		</edge>
		<edge source="385" target="900">
			<data key="weight">0.0160437721927256</data>
		</edge>
		<edge source="658" target="940">
			<data key="weight">0.00731966665285599</data>
		</edge>
		<edge source="139" target="826">
			<data key="weight">0.0205117963494543</data>
		</edge>
		<edge source="711" target="745">
			<data key="weight">0.011575615590918</data>
		</edge>
		<edge source="559" target="947">
			<data key="weight">0.00403325805600605</data>
		</edge>
		<edge source="229" target="941">
			<data key="weight">0.0125268824868078</data>
		</edge>
		<edge source="561" target="667">
			<data key="weight">0.00765026247850435</data>
		</edge>
		<edge source="143" target="186">
			<data key="weight">0.00607224741003218</data>
		</edge>
		<edge source="281" target="402">
			<data key="weight">0.00874962293995193</data>
		</edge>
		<edge source="409" target="414">
			<data key="weight">0.0075781333615992</data>
		</edge>
		<edge source="561" target="742">
			<data key="weight">0.00508423508115168</data>
		</edge>
		<edge source="632" target="819">
			<data key="weight">0.0135289487242867</data>
		</edge>
		<edge source="488" target="796">
			<data key="weight">0.00557015762900158</data>
		</edge>
		<edge source="825" target="831">
			<data key="weight">0.0183709618391462</data>
		</edge>
		<edge source="382" target="487">
			<data key="weight">0.0177861993227717</data>
		</edge>
		<edge source="136" target="140">
			<data key="weight">0.0241614542937351</data>
		</edge>
		<edge source="636" target="664">
			<data key="weight">0.0120152363934934</data>
		</edge>
		<edge source="137" target="846">
			<data key="weight">0.00961942587771933</data>
		</edge>
		<edge source="428" target="499">
			<data key="weight">0.0125350781333297</data>
		</edge>
		<edge source="659" target="898">
			<data key="weight">0.0119835624890122</data>
		</edge>
		<edge source="558" target="635">
			<data key="weight">0.0189513129606964</data>
		</edge>
		<edge source="179" target="218">
			<data key="weight">0.00861640464278655</data>
		</edge>
		<edge source="827" target="886">
			<data key="weight">0.0161909521098981</data>
		</edge>
		<edge source="164" target="207">
			<data key="weight">0.0275074791505561</data>
		</edge>
		<edge source="832" target="990">
			<data key="weight">0.0098893216429939</data>
		</edge>
		<edge source="240" target="800">
			<data key="weight">0.0122642985030136</data>
		</edge>
		<edge source="156" target="947">
			<data key="weight">0.00649626577205705</data>
		</edge>
		<edge source="709" target="739">
			<data key="weight">0.0194010270790251</data>
		</edge>
		<edge source="841" target="987">
			<data key="weight">0.0168497271484991</data>
		</edge>
		<edge source="400" target="434">
			<data key="weight">0.0143643109780526</data>
		</edge>
		<edge source="639" target="833">
			<data key="weight">0.0138453409522471</data>
		</edge>
		<edge source="179" target="763">
			<data key="weight">0.0158098661126282</data>
		</edge>
		<edge source="250" target="1190">
			<data key="weight">0.0119717230649853</data>
		</edge>
		<edge source="1189" target="1191">
			<data key="weight">0.0694308304046674</data>
		</edge>
		<edge source="437" target="917">
			<data key="weight">0.0053616271857541</data>
		</edge>
		<edge source="176" target="805">
			<data key="weight">0.0123477246364877</data>
		</edge>
		<edge source="772" target="776">
			<data key="weight">0.0227112426332435</data>
		</edge>
		<edge source="713" target="724">
			<data key="weight">0.00924505292656328</data>
		</edge>
		<edge source="313" target="579">
			<data key="weight">0.0208679980186172</data>
		</edge>
		<edge source="441" target="916">
			<data key="weight">0.00618510326642521</data>
		</edge>
		<edge source="509" target="885">
			<data key="weight">0.0078217491307056</data>
		</edge>
		<edge source="512" target="881">
			<data key="weight">0.00739772614430204</data>
		</edge>
		<edge source="219" target="278">
			<data key="weight">0.00716482227249675</data>
		</edge>
		<edge source="923" target="947">
			<data key="weight">0.0134667606860663</data>
		</edge>
		<edge source="432" target="687">
			<data key="weight">0.00503238257346922</data>
		</edge>
		<edge source="633" target="642">
			<data key="weight">0.0125039333210852</data>
		</edge>
		<edge source="307" target="431">
			<data key="weight">0.0166744650677249</data>
		</edge>
		<edge source="435" target="439">
			<data key="weight">0.013234070419635</data>
		</edge>
		<edge source="722" target="752">
			<data key="weight">0.0127782496649778</data>
		</edge>
		<edge source="872" target="1009">
			<data key="weight">0.00955499417542223</data>
		</edge>
		<edge source="687" target="714">
			<data key="weight">0.025743209422852</data>
		</edge>
		<edge source="391" target="432">
			<data key="weight">0.0255291507490104</data>
		</edge>
		<edge source="312" target="499">
			<data key="weight">0.00616348737591678</data>
		</edge>
		<edge source="400" target="743">
			<data key="weight">0.00938886899606824</data>
		</edge>
		<edge source="109" target="831">
			<data key="weight">0.00566245523038106</data>
		</edge>
		<edge source="737" target="749">
			<data key="weight">0.0181267368676519</data>
		</edge>
		<edge source="821" target="888">
			<data key="weight">0.0166459078432614</data>
		</edge>
		<edge source="407" target="417">
			<data key="weight">0.0130291783760237</data>
		</edge>
		<edge source="414" target="663">
			<data key="weight">0.0127335564315431</data>
		</edge>
		<edge source="210" target="399">
			<data key="weight">0.0085887055823474</data>
		</edge>
		<edge source="343" target="893">
			<data key="weight">0.0150183111767135</data>
		</edge>
		<edge source="800" target="900">
			<data key="weight">0.00959330321690207</data>
		</edge>
		<edge source="437" target="904">
			<data key="weight">0.00618745771315198</data>
		</edge>
		<edge source="284" target="286">
			<data key="weight">0.017627197049984</data>
		</edge>
		<edge source="899" target="923">
			<data key="weight">0.0111865755558919</data>
		</edge>
		<edge source="931" target="987">
			<data key="weight">0.0116767385847601</data>
		</edge>
		<edge source="414" target="868">
			<data key="weight">0.00719063576530048</data>
		</edge>
		<edge source="883" target="903">
			<data key="weight">0.0107306631524243</data>
		</edge>
		<edge source="512" target="707">
			<data key="weight">0.00578533264544283</data>
		</edge>
		<edge source="292" target="397">
			<data key="weight">0.00695123077556491</data>
		</edge>
		<edge source="558" target="661">
			<data key="weight">0.0150981406110377</data>
		</edge>
		<edge source="452" target="666">
			<data key="weight">0.00305222792829893</data>
		</edge>
		<edge source="164" target="240">
			<data key="weight">0.0133834097706245</data>
		</edge>
		<edge source="241" target="665">
			<data key="weight">0.00758749809354998</data>
		</edge>
		<edge source="431" target="642">
			<data key="weight">0.00586160939550606</data>
		</edge>
		<edge source="414" target="722">
			<data key="weight">0.0111839166128209</data>
		</edge>
		<edge source="606" target="990">
			<data key="weight">0.010249436827205</data>
		</edge>
		<edge source="161" target="164">
			<data key="weight">0.0180527500205215</data>
		</edge>
		<edge source="704" target="772">
			<data key="weight">0.0122050657692476</data>
		</edge>
		<edge source="633" target="835">
			<data key="weight">0.0136920273420057</data>
		</edge>
		<edge source="641" target="683">
			<data key="weight">0.0069927427275004</data>
		</edge>
		<edge source="239" target="419">
			<data key="weight">0.00932516855305215</data>
		</edge>
		<edge source="656" target="666">
			<data key="weight">0.0137236836389492</data>
		</edge>
		<edge source="450" target="557">
			<data key="weight">0.0188823530587031</data>
		</edge>
		<edge source="217" target="800">
			<data key="weight">0.00727684030210353</data>
		</edge>
		<edge source="660" target="746">
			<data key="weight">0.0155627905195168</data>
		</edge>
		<edge source="500" target="835">
			<data key="weight">0.00500819632502582</data>
		</edge>
		<edge source="218" target="393">
			<data key="weight">0.00576453943174434</data>
		</edge>
		<edge source="891" target="903">
			<data key="weight">0.00886171630068009</data>
		</edge>
		<edge source="489" target="496">
			<data key="weight">0.0207333253713301</data>
		</edge>
		<edge source="768" target="904">
			<data key="weight">0.0113788319373594</data>
		</edge>
		<edge source="277" target="418">
			<data key="weight">0.0156799077558684</data>
		</edge>
		<edge source="416" target="417">
			<data key="weight">0.0152311971612435</data>
		</edge>
		<edge source="763" target="772">
			<data key="weight">0.0166389291898321</data>
		</edge>
		<edge source="779" target="780">
			<data key="weight">0.0414042248847844</data>
		</edge>
		<edge source="219" target="220">
			<data key="weight">0.0179395727817029</data>
		</edge>
		<edge source="819" target="828">
			<data key="weight">0.0146382498095588</data>
		</edge>
		<edge source="607" target="740">
			<data key="weight">0.00526084251145093</data>
		</edge>
		<edge source="829" target="842">
			<data key="weight">0.011315506533172</data>
		</edge>
		<edge source="687" target="739">
			<data key="weight">0.0153704068369306</data>
		</edge>
		<edge source="292" target="705">
			<data key="weight">0.0164232153581907</data>
		</edge>
		<edge source="699" target="947">
			<data key="weight">0.00869460842671272</data>
		</edge>
		<edge source="202" target="898">
			<data key="weight">0.00965677164373431</data>
		</edge>
		<edge source="398" target="882">
			<data key="weight">0.0158824326898759</data>
		</edge>
		<edge source="192" target="700">
			<data key="weight">0.0142671965184178</data>
		</edge>
		<edge source="721" target="739">
			<data key="weight">0.0208307934258476</data>
		</edge>
		<edge source="179" target="914">
			<data key="weight">0.0147893492165456</data>
		</edge>
		<edge source="631" target="699">
			<data key="weight">0.00748509094122218</data>
		</edge>
		<edge source="168" target="763">
			<data key="weight">0.00870152366046557</data>
		</edge>
		<edge source="368" target="513">
			<data key="weight">0.0116380328127491</data>
		</edge>
		<edge source="408" target="933">
			<data key="weight">0.0143186798718254</data>
		</edge>
		<edge source="713" target="741">
			<data key="weight">0.0161321676002438</data>
		</edge>
		<edge source="302" target="829">
			<data key="weight">0.0101879862203588</data>
		</edge>
		<edge source="229" target="664">
			<data key="weight">0.0135793175051138</data>
		</edge>
		<edge source="511" target="882">
			<data key="weight">0.00633849333818823</data>
		</edge>
		<edge source="803" target="864">
			<data key="weight">0.0140790768496737</data>
		</edge>
		<edge source="640" target="776">
			<data key="weight">0.00725177471000371</data>
		</edge>
		<edge source="742" target="745">
			<data key="weight">0.0267987084617899</data>
		</edge>
		<edge source="561" target="583">
			<data key="weight">0.0239814152910001</data>
		</edge>
		<edge source="288" target="987">
			<data key="weight">0.0186364369579333</data>
		</edge>
		<edge source="147" target="161">
			<data key="weight">0.0174351374733823</data>
		</edge>
		<edge source="292" target="420">
			<data key="weight">0.0103580809228917</data>
		</edge>
		<edge source="399" target="742">
			<data key="weight">0.0129160530832416</data>
		</edge>
		<edge source="441" target="678">
			<data key="weight">0.0119499436855872</data>
		</edge>
		<edge source="197" target="796">
			<data key="weight">0.00698858456724205</data>
		</edge>
		<edge source="825" target="883">
			<data key="weight">0.0217677979145365</data>
		</edge>
		<edge source="633" target="784">
			<data key="weight">0.00874887505224298</data>
		</edge>
		<edge source="192" target="205">
			<data key="weight">0.0107181115664342</data>
		</edge>
		<edge source="829" target="873">
			<data key="weight">0.0104839468240905</data>
		</edge>
		<edge source="658" target="898">
			<data key="weight">0.00877347093391885</data>
		</edge>
		<edge source="283" target="584">
			<data key="weight">0.0145254485283331</data>
		</edge>
		<edge source="434" target="829">
			<data key="weight">0.00993920912447948</data>
		</edge>
		<edge source="888" target="920">
			<data key="weight">0.0151251610025395</data>
		</edge>
		<edge source="902" target="1000">
			<data key="weight">0.0175415832239819</data>
		</edge>
		<edge source="450" target="490">
			<data key="weight">0.0112175941340467</data>
		</edge>
		<edge source="750" target="772">
			<data key="weight">0.0178661068873847</data>
		</edge>
		<edge source="309" target="418">
			<data key="weight">0.018984250063762</data>
		</edge>
		<edge source="387" target="835">
			<data key="weight">0.00971168598051088</data>
		</edge>
		<edge source="204" target="872">
			<data key="weight">0.0104188756404511</data>
		</edge>
		<edge source="155" target="249">
			<data key="weight">0.0114083312450206</data>
		</edge>
		<edge source="707" target="712">
			<data key="weight">0.00870313476164328</data>
		</edge>
		<edge source="239" target="405">
			<data key="weight">0.0134642425405633</data>
		</edge>
		<edge source="740" target="750">
			<data key="weight">0.00639215195065281</data>
		</edge>
		<edge source="490" target="493">
			<data key="weight">0.018353124040997</data>
		</edge>
		<edge source="684" target="841">
			<data key="weight">0.0145215162912086</data>
		</edge>
		<edge source="807" target="868">
			<data key="weight">0.0125367483764194</data>
		</edge>
		<edge source="660" target="724">
			<data key="weight">0.00803420583273795</data>
		</edge>
		<edge source="278" target="441">
			<data key="weight">0.0101028207764966</data>
		</edge>
		<edge source="428" target="432">
			<data key="weight">0.0335355129732496</data>
		</edge>
		<edge source="832" target="920">
			<data key="weight">0.0191632390928757</data>
		</edge>
		<edge source="631" target="880">
			<data key="weight">0.00973572799978726</data>
		</edge>
		<edge source="699" target="723">
			<data key="weight">0.00981724609126531</data>
		</edge>
		<edge source="419" target="500">
			<data key="weight">0.0110112450001703</data>
		</edge>
		<edge source="821" target="825">
			<data key="weight">0.0214411301836515</data>
		</edge>
		<edge source="713" target="897">
			<data key="weight">0.0115144520671535</data>
		</edge>
		<edge source="210" target="488">
			<data key="weight">0.00942326619636507</data>
		</edge>
		<edge source="229" target="813">
			<data key="weight">0.009884337135504</data>
		</edge>
		<edge source="388" target="803">
			<data key="weight">0.0112167040537033</data>
		</edge>
		<edge source="314" target="495">
			<data key="weight">0.0101929108139904</data>
		</edge>
		<edge source="584" target="608">
			<data key="weight">0.0124593320117656</data>
		</edge>
		<edge source="514" target="654">
			<data key="weight">0.00814613747238984</data>
		</edge>
		<edge source="172" target="880">
			<data key="weight">0.00805860399881737</data>
		</edge>
		<edge source="202" target="207">
			<data key="weight">0.0118739459266322</data>
		</edge>
		<edge source="398" target="880">
			<data key="weight">0.00564304756890517</data>
		</edge>
		<edge source="639" target="654">
			<data key="weight">0.0126164362976629</data>
		</edge>
		<edge source="137" target="678">
			<data key="weight">0.00875500635189155</data>
		</edge>
		<edge source="294" target="768">
			<data key="weight">0.0102192527902425</data>
		</edge>
		<edge source="398" target="405">
			<data key="weight">0.0280927216008496</data>
		</edge>
		<edge source="579" target="746">
			<data key="weight">0.0094496851433118</data>
		</edge>
		<edge source="138" target="938">
			<data key="weight">0.0092974788005625</data>
		</edge>
		<edge source="658" target="714">
			<data key="weight">0.0041865269813897</data>
		</edge>
		<edge source="826" target="883">
			<data key="weight">0.0175473454067986</data>
		</edge>
		<edge source="218" target="560">
			<data key="weight">0.00593256391673772</data>
		</edge>
		<edge source="281" target="384">
			<data key="weight">0.0137166141119515</data>
		</edge>
		<edge source="641" target="706">
			<data key="weight">0.0111999715395485</data>
		</edge>
		<edge source="626" target="724">
			<data key="weight">0.00673635012233235</data>
		</edge>
		<edge source="738" target="752">
			<data key="weight">0.029295263944742</data>
		</edge>
		<edge source="411" target="607">
			<data key="weight">0.00455927113054814</data>
		</edge>
		<edge source="514" target="679">
			<data key="weight">0.00790783087850613</data>
		</edge>
		<edge source="835" target="869">
			<data key="weight">0.0149497640599611</data>
		</edge>
		<edge source="417" target="658">
			<data key="weight">0.0136014344425443</data>
		</edge>
		<edge source="398" target="421">
			<data key="weight">0.0168430341102258</data>
		</edge>
		<edge source="448" target="947">
			<data key="weight">0.0232930209521217</data>
		</edge>
		<edge source="164" target="816">
			<data key="weight">0.0234697038440675</data>
		</edge>
		<edge source="309" target="901">
			<data key="weight">0.00962340367053491</data>
		</edge>
		<edge source="868" target="891">
			<data key="weight">0.0221895965287957</data>
		</edge>
		<edge source="819" target="831">
			<data key="weight">0.00967179399631037</data>
		</edge>
		<edge source="33" target="218">
			<data key="weight">0.011889496741331</data>
		</edge>
		<edge source="513" target="584">
			<data key="weight">0.0169685402787231</data>
		</edge>
		<edge source="748" target="904">
			<data key="weight">0.00784223958511584</data>
		</edge>
		<edge source="846" target="865">
			<data key="weight">0.0153235955697534</data>
		</edge>
		<edge source="745" target="763">
			<data key="weight">0.00616755867446663</data>
		</edge>
		<edge source="636" target="746">
			<data key="weight">0.0149604998762529</data>
		</edge>
		<edge source="160" target="997">
			<data key="weight">0.017962777951906</data>
		</edge>
		<edge source="312" target="314">
			<data key="weight">0.0334170931108857</data>
		</edge>
		<edge source="438" target="903">
			<data key="weight">0.0128832463300929</data>
		</edge>
		<edge source="408" target="680">
			<data key="weight">0.0177122809362676</data>
		</edge>
		<edge source="198" target="242">
			<data key="weight">0.0110763340098733</data>
		</edge>
		<edge source="135" target="744">
			<data key="weight">0.0161069865696849</data>
		</edge>
		<edge source="630" target="898">
			<data key="weight">0.0188119365822667</data>
		</edge>
		<edge source="828" target="886">
			<data key="weight">0.0301885957726475</data>
		</edge>
		<edge source="871" target="990">
			<data key="weight">0.0243566335210416</data>
		</edge>
		<edge source="496" target="632">
			<data key="weight">0.0133494870366941</data>
		</edge>
		<edge source="369" target="494">
			<data key="weight">0.0110186503675943</data>
		</edge>
		<edge source="556" target="702">
			<data key="weight">0.00982241991306407</data>
		</edge>
		<edge source="331" target="557">
			<data key="weight">0.00796124042273794</data>
		</edge>
		<edge source="686" target="841">
			<data key="weight">0.00351337979631127</data>
		</edge>
		<edge source="742" target="780">
			<data key="weight">0.0160705764749095</data>
		</edge>
		<edge source="753" target="994">
			<data key="weight">0.0104725714201514</data>
		</edge>
		<edge source="185" target="747">
			<data key="weight">0.0154846175695619</data>
		</edge>
		<edge source="664" target="800">
			<data key="weight">0.0167429865048524</data>
		</edge>
		<edge source="699" target="893">
			<data key="weight">0.010627707157685</data>
		</edge>
		<edge source="144" target="172">
			<data key="weight">0.0142160972810022</data>
		</edge>
		<edge source="436" target="489">
			<data key="weight">0.00734244271557035</data>
		</edge>
		<edge source="168" target="904">
			<data key="weight">0.0108010835576738</data>
		</edge>
		<edge source="343" target="699">
			<data key="weight">0.0160199808510915</data>
		</edge>
		<edge source="199" target="369">
			<data key="weight">0.0112301972642424</data>
		</edge>
		<edge source="251" target="820">
			<data key="weight">0.0236148561031497</data>
		</edge>
		<edge source="510" target="559">
			<data key="weight">0.0101280814319591</data>
		</edge>
		<edge source="636" target="638">
			<data key="weight">0.0202700106185053</data>
		</edge>
		<edge source="292" target="400">
			<data key="weight">0.0117770520122058</data>
		</edge>
		<edge source="292" target="678">
			<data key="weight">0.00837534493999351</data>
		</edge>
		<edge source="869" target="916">
			<data key="weight">0.0146145270526624</data>
		</edge>
		<edge source="116" target="294">
			<data key="weight">0.0155986476070181</data>
		</edge>
		<edge source="489" target="583">
			<data key="weight">0.00919903789252467</data>
		</edge>
		<edge source="155" target="743">
			<data key="weight">0.01036261386505</data>
		</edge>
		<edge source="609" target="941">
			<data key="weight">0.00947294943636781</data>
		</edge>
		<edge source="698" target="881">
			<data key="weight">0.0172408226747005</data>
		</edge>
		<edge source="609" target="881">
			<data key="weight">0.00760919182302295</data>
		</edge>
		<edge source="431" target="880">
			<data key="weight">0.00442032674728823</data>
		</edge>
		<edge source="721" target="750">
			<data key="weight">0.00816825272834214</data>
		</edge>
		<edge source="145" target="942">
			<data key="weight">0.00738128717420532</data>
		</edge>
		<edge source="365" target="763">
			<data key="weight">0.00923703358817479</data>
		</edge>
		<edge source="33" target="486">
			<data key="weight">0.0117405120215544</data>
		</edge>
		<edge source="210" target="561">
			<data key="weight">0.00387188045649884</data>
		</edge>
		<edge source="856" target="1189">
			<data key="weight">0.0109981959379789</data>
		</edge>
		<edge source="368" target="495">
			<data key="weight">0.0136790696792805</data>
		</edge>
		<edge source="251" target="893">
			<data key="weight">0.0127314450097071</data>
		</edge>
		<edge source="306" target="700">
			<data key="weight">0.00646393181704553</data>
		</edge>
		<edge source="846" target="928">
			<data key="weight">0.0113013339659749</data>
		</edge>
		<edge source="197" target="664">
			<data key="weight">0.00705789662651722</data>
		</edge>
		<edge source="887" target="940">
			<data key="weight">0.0127278194021107</data>
		</edge>
		<edge source="435" target="626">
			<data key="weight">0.0210147833544401</data>
		</edge>
		<edge source="511" target="696">
			<data key="weight">0.0143052917494137</data>
		</edge>
		<edge source="431" target="606">
			<data key="weight">0.00522334175849844</data>
		</edge>
		<edge source="307" target="499">
			<data key="weight">0.0100011097358574</data>
		</edge>
		<edge source="202" target="499">
			<data key="weight">0.00940709297342992</data>
		</edge>
		<edge source="217" target="421">
			<data key="weight">0.00425922453245971</data>
		</edge>
		<edge source="771" target="804">
			<data key="weight">0.0227097957578074</data>
		</edge>
		<edge source="276" target="277">
			<data key="weight">0.0160321670886106</data>
		</edge>
		<edge source="885" target="898">
			<data key="weight">0.0166605545479309</data>
		</edge>
		<edge source="159" target="414">
			<data key="weight">0.0177682582973682</data>
		</edge>
		<edge source="925" target="940">
			<data key="weight">0.00970925257646559</data>
		</edge>
		<edge source="558" target="841">
			<data key="weight">0.00742368655971247</data>
		</edge>
		<edge source="33" target="443">
			<data key="weight">0.0188175321834773</data>
		</edge>
		<edge source="239" target="935">
			<data key="weight">0.0109833930518449</data>
		</edge>
		<edge source="737" target="819">
			<data key="weight">0.0153815638749826</data>
		</edge>
		<edge source="607" target="903">
			<data key="weight">0.00895814360427453</data>
		</edge>
		<edge source="645" target="696">
			<data key="weight">0.00614303692608285</data>
		</edge>
		<edge source="312" target="496">
			<data key="weight">0.0125017038385401</data>
		</edge>
		<edge source="869" target="886">
			<data key="weight">0.0123850555014604</data>
		</edge>
		<edge source="513" target="752">
			<data key="weight">0.00758084797518807</data>
		</edge>
		<edge source="365" target="443">
			<data key="weight">0.00543828398290015</data>
		</edge>
		<edge source="144" target="292">
			<data key="weight">0.0138333332343262</data>
		</edge>
		<edge source="441" target="451">
			<data key="weight">0.00738748499149337</data>
		</edge>
		<edge source="242" target="331">
			<data key="weight">0.00888573107881194</data>
		</edge>
		<edge source="679" target="698">
			<data key="weight">0.0114080242664744</data>
		</edge>
		<edge source="367" target="405">
			<data key="weight">0.0135006144141318</data>
		</edge>
		<edge source="414" target="940">
			<data key="weight">0.0147562671585493</data>
		</edge>
		<edge source="382" target="781">
			<data key="weight">0.00845989774784918</data>
		</edge>
		<edge source="180" target="400">
			<data key="weight">0.00875979579872066</data>
		</edge>
		<edge source="187" target="306">
			<data key="weight">0.0150172605519137</data>
		</edge>
		<edge source="429" target="439">
			<data key="weight">0.0163477338637438</data>
		</edge>
		<edge source="246" target="1000">
			<data key="weight">0.0158859061515086</data>
		</edge>
		<edge source="842" target="916">
			<data key="weight">0.0223764355326948</data>
		</edge>
		<edge source="641" target="837">
			<data key="weight">0.00979914637812492</data>
		</edge>
		<edge source="189" target="816">
			<data key="weight">0.0116023264940216</data>
		</edge>
		<edge source="395" target="402">
			<data key="weight">0.0236679607473119</data>
		</edge>
		<edge source="500" target="807">
			<data key="weight">0.00873151625116438</data>
		</edge>
		<edge source="740" target="881">
			<data key="weight">0.00329223121517608</data>
		</edge>
		<edge source="702" target="712">
			<data key="weight">0.0123638655186404</data>
		</edge>
		<edge source="168" target="750">
			<data key="weight">0.0115180176779883</data>
		</edge>
		<edge source="561" target="831">
			<data key="weight">0.00177948404502874</data>
		</edge>
		<edge source="743" target="777">
			<data key="weight">0.0101860639238116</data>
		</edge>
		<edge source="440" target="626">
			<data key="weight">0.0113317953137763</data>
		</edge>
		<edge source="164" target="864">
			<data key="weight">0.00859743434597894</data>
		</edge>
		<edge source="490" target="749">
			<data key="weight">0.00560116229307958</data>
		</edge>
		<edge source="827" target="903">
			<data key="weight">0.0126650791350227</data>
		</edge>
		<edge source="397" target="398">
			<data key="weight">0.0203741248956168</data>
		</edge>
		<edge source="841" target="946">
			<data key="weight">0.0151248326014512</data>
		</edge>
		<edge source="314" target="441">
			<data key="weight">0.00613411334910028</data>
		</edge>
		<edge source="711" target="903">
			<data key="weight">0.0144806499966488</data>
		</edge>
		<edge source="156" target="229">
			<data key="weight">0.00503724596041117</data>
		</edge>
		<edge source="441" target="861">
			<data key="weight">0.00767013523833783</data>
		</edge>
		<edge source="489" target="490">
			<data key="weight">0.0194833745726688</data>
		</edge>
		<edge source="418" target="499">
			<data key="weight">0.00697574803698496</data>
		</edge>
		<edge source="282" target="434">
			<data key="weight">0.0168461475795342</data>
		</edge>
		<edge source="202" target="393">
			<data key="weight">0.00632571426204237</data>
		</edge>
		<edge source="768" target="949">
			<data key="weight">0.0161533034906871</data>
		</edge>
		<edge source="218" target="427">
			<data key="weight">0.00676910959312238</data>
		</edge>
		<edge source="345" target="405">
			<data key="weight">0.0129327379405404</data>
		</edge>
		<edge source="861" target="916">
			<data key="weight">0.00496828985833497</data>
		</edge>
		<edge source="821" target="872">
			<data key="weight">0.0125686430206627</data>
		</edge>
		<edge source="493" target="496">
			<data key="weight">0.0195629260387529</data>
		</edge>
		<edge source="425" target="638">
			<data key="weight">0.019158054210038</data>
		</edge>
		<edge source="867" target="933">
			<data key="weight">0.015547188298563</data>
		</edge>
		<edge source="168" target="931">
			<data key="weight">0.0144220549771047</data>
		</edge>
		<edge source="889" target="935">
			<data key="weight">0.0133745000285677</data>
		</edge>
		<edge source="186" target="835">
			<data key="weight">0.0117941196356796</data>
		</edge>
		<edge source="400" target="640">
			<data key="weight">0.0076315223649845</data>
		</edge>
		<edge source="498" target="1051">
			<data key="weight">0.00552805385080468</data>
		</edge>
		<edge source="313" target="664">
			<data key="weight">0.0160246485332708</data>
		</edge>
		<edge source="514" target="739">
			<data key="weight">0.0045023881900828</data>
		</edge>
		<edge source="437" target="498">
			<data key="weight">0.0104208737560653</data>
		</edge>
		<edge source="632" target="678">
			<data key="weight">0.0137438252353489</data>
		</edge>
		<edge source="398" target="872">
			<data key="weight">0.00720394125297533</data>
		</edge>
		<edge source="489" target="609">
			<data key="weight">0.0140598479970363</data>
		</edge>
		<edge source="721" target="738">
			<data key="weight">0.0204908738613413</data>
		</edge>
		<edge source="315" target="417">
			<data key="weight">0.0202380553256582</data>
		</edge>
		<edge source="940" target="994">
			<data key="weight">0.010645802849877</data>
		</edge>
		<edge source="160" target="921">
			<data key="weight">0.0180720935337598</data>
		</edge>
		<edge source="241" target="250">
			<data key="weight">0.00677144132990663</data>
		</edge>
		<edge source="1047" target="1051">
			<data key="weight">0.0553919421572887</data>
		</edge>
		<edge source="683" target="819">
			<data key="weight">0.0124223082047245</data>
		</edge>
		<edge source="250" target="387">
			<data key="weight">0.0178284005516831</data>
		</edge>
		<edge source="387" target="804">
			<data key="weight">0.00959591838642428</data>
		</edge>
		<edge source="309" target="312">
			<data key="weight">0.0283024482704623</data>
		</edge>
		<edge source="832" target="871">
			<data key="weight">0.0182081805380595</data>
		</edge>
		<edge source="562" target="584">
			<data key="weight">0.0107207872842067</data>
		</edge>
		<edge source="561" target="696">
			<data key="weight">0.00757478883541413</data>
		</edge>
		<edge source="302" target="658">
			<data key="weight">0.00960475538188534</data>
		</edge>
		<edge source="251" target="705">
			<data key="weight">0.0305153703342386</data>
		</edge>
		<edge source="559" target="742">
			<data key="weight">0.00358922516505999</data>
		</edge>
		<edge source="237" target="763">
			<data key="weight">0.00837516061725912</data>
		</edge>
		<edge source="892" target="946">
			<data key="weight">0.0162666109642603</data>
		</edge>
		<edge source="202" target="626">
			<data key="weight">0.0138241466293771</data>
		</edge>
		<edge source="33" target="247">
			<data key="weight">0.0180050964146861</data>
		</edge>
		<edge source="489" target="514">
			<data key="weight">0.0213613043145827</data>
		</edge>
		<edge source="187" target="419">
			<data key="weight">0.0134541379954743</data>
		</edge>
		<edge source="916" target="1050">
			<data key="weight">0.00295707803016788</data>
		</edge>
		<edge source="438" target="498">
			<data key="weight">0.00888529443867956</data>
		</edge>
		<edge source="205" target="898">
			<data key="weight">0.0200118074574729</data>
		</edge>
		<edge source="824" target="835">
			<data key="weight">0.0151432513505882</data>
		</edge>
		<edge source="180" target="205">
			<data key="weight">0.00846716381045673</data>
		</edge>
		<edge source="666" target="775">
			<data key="weight">0.00518740374359051</data>
		</edge>
		<edge source="310" target="451">
			<data key="weight">0.0128200953000629</data>
		</edge>
		<edge source="751" target="763">
			<data key="weight">0.013313019643165</data>
		</edge>
		<edge source="500" target="724">
			<data key="weight">0.00963722099404502</data>
		</edge>
		<edge source="159" target="859">
			<data key="weight">0.0202044904398434</data>
		</edge>
		<edge source="560" target="625">
			<data key="weight">0.00706574962374892</data>
		</edge>
		<edge source="871" target="881">
			<data key="weight">0.0198056819810167</data>
		</edge>
		<edge source="345" target="385">
			<data key="weight">0.0203952940601876</data>
		</edge>
		<edge source="712" target="751">
			<data key="weight">0.0161557601956961</data>
		</edge>
		<edge source="240" target="499">
			<data key="weight">0.00779108143684798</data>
		</edge>
		<edge source="117" target="831">
			<data key="weight">0.0118487722284044</data>
		</edge>
		<edge source="229" target="674">
			<data key="weight">0.020855735802287</data>
		</edge>
		<edge source="310" target="439">
			<data key="weight">0.0104904352963298</data>
		</edge>
		<edge source="500" target="636">
			<data key="weight">0.00328212587190951</data>
		</edge>
		<edge source="369" target="1007">
			<data key="weight">0.00806768671512542</data>
		</edge>
		<edge source="276" target="387">
			<data key="weight">0.00674736620005012</data>
		</edge>
		<edge source="638" target="674">
			<data key="weight">0.0168706747700862</data>
		</edge>
		<edge source="198" target="829">
			<data key="weight">0.0104340362355766</data>
		</edge>
		<edge source="495" target="497">
			<data key="weight">0.0140089365723202</data>
		</edge>
		<edge source="137" target="140">
			<data key="weight">0.0265045264503581</data>
		</edge>
		<edge source="143" target="941">
			<data key="weight">0.00614882332850588</data>
		</edge>
		<edge source="305" target="394">
			<data key="weight">0.0119922295477692</data>
		</edge>
		<edge source="365" target="854">
			<data key="weight">0.00960572718723429</data>
		</edge>
		<edge source="486" target="490">
			<data key="weight">0.0116894699494051</data>
		</edge>
		<edge source="138" target="164">
			<data key="weight">0.0158702625916509</data>
		</edge>
		<edge source="644" target="721">
			<data key="weight">0.00900255950806741</data>
		</edge>
		<edge source="511" target="559">
			<data key="weight">0.0118987772354631</data>
		</edge>
		<edge source="430" target="880">
			<data key="weight">0.00870927317490323</data>
		</edge>
		<edge source="207" target="291">
			<data key="weight">0.0104680802887621</data>
		</edge>
		<edge source="748" target="774">
			<data key="weight">0.0177046822777048</data>
		</edge>
		<edge source="345" target="776">
			<data key="weight">0.00707711294019395</data>
		</edge>
		<edge source="609" target="745">
			<data key="weight">0.0126850936269714</data>
		</edge>
		<edge source="144" target="868">
			<data key="weight">0.0100761841508672</data>
		</edge>
		<edge source="431" target="822">
			<data key="weight">0.00924952324517935</data>
		</edge>
		<edge source="405" target="512">
			<data key="weight">0.00913129441509921</data>
		</edge>
		<edge source="345" target="399">
			<data key="weight">0.0156781869758879</data>
		</edge>
		<edge source="292" target="658">
			<data key="weight">0.0067377143767031</data>
		</edge>
		<edge source="237" target="375">
			<data key="weight">0.00906089678770593</data>
		</edge>
		<edge source="746" target="778">
			<data key="weight">0.0110063611037335</data>
		</edge>
		<edge source="397" target="1191">
			<data key="weight">0.0103135001824712</data>
		</edge>
		<edge source="873" target="923">
			<data key="weight">0.0153686267291714</data>
		</edge>
		<edge source="513" target="556">
			<data key="weight">0.0107787446832453</data>
		</edge>
		<edge source="807" target="947">
			<data key="weight">0.0156450203491122</data>
		</edge>
		<edge source="402" target="515">
			<data key="weight">0.00677114247947769</data>
		</edge>
		<edge source="699" target="765">
			<data key="weight">0.00942504440182149</data>
		</edge>
		<edge source="674" target="723">
			<data key="weight">0.00268531403568581</data>
		</edge>
		<edge source="309" target="557">
			<data key="weight">0.00809789556287207</data>
		</edge>
		<edge source="768" target="931">
			<data key="weight">0.0131442038291232</data>
		</edge>
		<edge source="707" target="721">
			<data key="weight">0.0107059044554583</data>
		</edge>
		<edge source="302" target="367">
			<data key="weight">0.0098016355974496</data>
		</edge>
		<edge source="312" target="343">
			<data key="weight">0.0168448841771665</data>
		</edge>
		<edge source="843" target="994">
			<data key="weight">0.0244289594686221</data>
		</edge>
		<edge source="448" target="1191">
			<data key="weight">0.0236824843772609</data>
		</edge>
		<edge source="835" target="846">
			<data key="weight">0.00617569131491545</data>
		</edge>
		<edge source="205" target="218">
			<data key="weight">0.0161165675581848</data>
		</edge>
		<edge source="389" target="902">
			<data key="weight">0.0167312643047162</data>
		</edge>
		<edge source="658" target="865">
			<data key="weight">0.0100832252644226</data>
		</edge>
		<edge source="803" target="938">
			<data key="weight">0.0137954230614171</data>
		</edge>
		<edge source="871" target="891">
			<data key="weight">0.00687137947877901</data>
		</edge>
		<edge source="743" target="746">
			<data key="weight">0.00946270887762514</data>
		</edge>
		<edge source="560" target="842">
			<data key="weight">0.00713950840049508</data>
		</edge>
		<edge source="766" target="777">
			<data key="weight">0.0123562361199447</data>
		</edge>
		<edge source="283" target="746">
			<data key="weight">0.0144473626639563</data>
		</edge>
		<edge source="607" target="749">
			<data key="weight">0.0061121822611199</data>
		</edge>
		<edge source="307" target="493">
			<data key="weight">0.0130573935659801</data>
		</edge>
		<edge source="635" target="752">
			<data key="weight">0.00534767282545526</data>
		</edge>
		<edge source="831" target="938">
			<data key="weight">0.0115412841185932</data>
		</edge>
		<edge source="278" target="367">
			<data key="weight">0.0117397113873876</data>
		</edge>
		<edge source="768" target="841">
			<data key="weight">0.016395450314599</data>
		</edge>
		<edge source="178" target="414">
			<data key="weight">0.00783617629490097</data>
		</edge>
		<edge source="206" target="292">
			<data key="weight">0.00866653568231014</data>
		</edge>
		<edge source="721" target="822">
			<data key="weight">0.0130094638893939</data>
		</edge>
		<edge source="146" target="828">
			<data key="weight">0.0166099039154153</data>
		</edge>
		<edge source="450" target="558">
			<data key="weight">0.00640268776681511</data>
		</edge>
		<edge source="229" target="746">
			<data key="weight">0.0062373763093093</data>
		</edge>
		<edge source="170" target="943">
			<data key="weight">0.0124674470471931</data>
		</edge>
		<edge source="343" target="899">
			<data key="weight">0.0161228640828222</data>
		</edge>
		<edge source="141" target="443">
			<data key="weight">0.0216802719122123</data>
		</edge>
		<edge source="901" target="903">
			<data key="weight">0.0164397266174301</data>
		</edge>
		<edge source="942" target="946">
			<data key="weight">0.0249160809524955</data>
		</edge>
		<edge source="241" target="705">
			<data key="weight">0.00748327191936595</data>
		</edge>
		<edge source="659" target="660">
			<data key="weight">0.0107919789114796</data>
		</edge>
		<edge source="221" target="656">
			<data key="weight">0.0184540362593475</data>
		</edge>
		<edge source="638" target="744">
			<data key="weight">0.00237925204290902</data>
		</edge>
		<edge source="288" target="450">
			<data key="weight">0.00934075052216128</data>
		</edge>
		<edge source="278" target="331">
			<data key="weight">0.030593145237293</data>
		</edge>
		<edge source="402" target="443">
			<data key="weight">0.00816865784382195</data>
		</edge>
		<edge source="202" target="419">
			<data key="weight">0.0102247339162885</data>
		</edge>
		<edge source="386" target="389">
			<data key="weight">0.0241212824081225</data>
		</edge>
		<edge source="365" target="946">
			<data key="weight">0.0172879310527478</data>
		</edge>
		<edge source="314" target="331">
			<data key="weight">0.0247434179399529</data>
		</edge>
		<edge source="310" target="437">
			<data key="weight">0.00837383919709908</data>
		</edge>
		<edge source="375" target="389">
			<data key="weight">0.0105468618685643</data>
		</edge>
		<edge source="515" target="738">
			<data key="weight">0.00427639299089904</data>
		</edge>
		<edge source="685" target="744">
			<data key="weight">0.0155710066041522</data>
		</edge>
		<edge source="703" target="707">
			<data key="weight">0.0109772977784488</data>
		</edge>
		<edge source="197" target="202">
			<data key="weight">0.024703189679665</data>
		</edge>
		<edge source="741" target="742">
			<data key="weight">0.0211785291231055</data>
		</edge>
		<edge source="140" target="891">
			<data key="weight">0.00507776676976889</data>
		</edge>
		<edge source="493" target="632">
			<data key="weight">0.00665770984433758</data>
		</edge>
		<edge source="490" target="656">
			<data key="weight">0.00982122826931133</data>
		</edge>
		<edge source="814" target="820">
			<data key="weight">0.0147916852288566</data>
		</edge>
		<edge source="331" target="609">
			<data key="weight">0.00821972953445072</data>
		</edge>
		<edge source="405" target="439">
			<data key="weight">0.0097262372714871</data>
		</edge>
		<edge source="197" target="292">
			<data key="weight">0.0118926960622697</data>
		</edge>
		<edge source="218" target="439">
			<data key="weight">0.0158785081459438</data>
		</edge>
		<edge source="219" target="443">
			<data key="weight">0.00778653285907133</data>
		</edge>
		<edge source="625" target="678">
			<data key="weight">0.0143918406926983</data>
		</edge>
		<edge source="204" target="509">
			<data key="weight">0.00882130307551379</data>
		</edge>
		<edge source="489" target="685">
			<data key="weight">0.0187308393636416</data>
		</edge>
		<edge source="737" target="780">
			<data key="weight">0.0132675636803518</data>
		</edge>
		<edge source="401" target="409">
			<data key="weight">0.0148305518870806</data>
		</edge>
		<edge source="313" target="448">
			<data key="weight">0.00601994163930335</data>
		</edge>
		<edge source="396" target="509">
			<data key="weight">0.0114451876293109</data>
		</edge>
		<edge source="633" target="687">
			<data key="weight">0.0112333379025525</data>
		</edge>
		<edge source="278" target="557">
			<data key="weight">0.0140483472364912</data>
		</edge>
		<edge source="292" target="800">
			<data key="weight">0.0187795038583755</data>
		</edge>
		<edge source="283" target="916">
			<data key="weight">0.0123219752276329</data>
		</edge>
		<edge source="204" target="882">
			<data key="weight">0.0114078789575015</data>
		</edge>
		<edge source="608" target="831">
			<data key="weight">0.0104429624326821</data>
		</edge>
		<edge source="138" target="428">
			<data key="weight">0.00655475320812216</data>
		</edge>
		<edge source="679" target="920">
			<data key="weight">0.00344325704823661</data>
		</edge>
		<edge source="432" target="674">
			<data key="weight">0.00640519772826564</data>
		</edge>
		<edge source="797" target="894">
			<data key="weight">0.0291459038059904</data>
		</edge>
		<edge source="499" target="640">
			<data key="weight">0.0113374564045809</data>
		</edge>
		<edge source="313" target="562">
			<data key="weight">0.0265274717139907</data>
		</edge>
		<edge source="720" target="741">
			<data key="weight">0.0155178420639588</data>
		</edge>
		<edge source="207" target="871">
			<data key="weight">0.00666113505687444</data>
		</edge>
		<edge source="431" target="436">
			<data key="weight">0.0136442587221578</data>
		</edge>
		<edge source="251" target="880">
			<data key="weight">0.00835433104844885</data>
		</edge>
		<edge source="496" target="724">
			<data key="weight">0.00773288982706124</data>
		</edge>
		<edge source="837" target="846">
			<data key="weight">0.0127974953931088</data>
		</edge>
		<edge source="923" target="927">
			<data key="weight">0.0154838154575774</data>
		</edge>
		<edge source="556" target="880">
			<data key="weight">0.0113193390336602</data>
		</edge>
		<edge source="674" target="880">
			<data key="weight">0.00636884623445263</data>
		</edge>
		<edge source="737" target="841">
			<data key="weight">0.00683141394886816</data>
		</edge>
		<edge source="201" target="436">
			<data key="weight">0.0199246330091266</data>
		</edge>
		<edge source="559" target="626">
			<data key="weight">0.0148630501317789</data>
		</edge>
		<edge source="709" target="749">
			<data key="weight">0.0164335551299319</data>
		</edge>
		<edge source="635" target="739">
			<data key="weight">0.00429632861123513</data>
		</edge>
		<edge source="660" target="687">
			<data key="weight">0.008223483551313</data>
		</edge>
		<edge source="160" target="1005">
			<data key="weight">0.010415276614349</data>
		</edge>
		<edge source="583" target="633">
			<data key="weight">0.0124421505887484</data>
		</edge>
		<edge source="252" target="428">
			<data key="weight">0.0135642179970017</data>
		</edge>
		<edge source="681" target="701">
			<data key="weight">0.0181887304823726</data>
		</edge>
		<edge source="991" target="1002">
			<data key="weight">0.0153437439408257</data>
		</edge>
		<edge source="315" target="1005">
			<data key="weight">0.0106800265460721</data>
		</edge>
		<edge source="561" target="868">
			<data key="weight">0.00496315862041038</data>
		</edge>
		<edge source="198" target="925">
			<data key="weight">0.0102277195787151</data>
		</edge>
		<edge source="874" target="905">
			<data key="weight">0.0112049303006642</data>
		</edge>
		<edge source="293" target="397">
			<data key="weight">0.0175754078445833</data>
		</edge>
		<edge source="606" target="669">
			<data key="weight">0.0124828689492565</data>
		</edge>
		<edge source="701" target="852">
			<data key="weight">0.0126284101959731</data>
		</edge>
		<edge source="252" target="282">
			<data key="weight">0.0163568643472782</data>
		</edge>
		<edge source="170" target="178">
			<data key="weight">0.0140873306936916</data>
		</edge>
		<edge source="899" target="920">
			<data key="weight">0.0160761350673464</data>
		</edge>
		<edge source="409" target="946">
			<data key="weight">0.0177431344624427</data>
		</edge>
		<edge source="664" target="683">
			<data key="weight">0.0066572046209309</data>
		</edge>
		<edge source="625" target="640">
			<data key="weight">0.0108690461823808</data>
		</edge>
		<edge source="1039" target="1046">
			<data key="weight">0.0393122107104422</data>
		</edge>
		<edge source="882" target="903">
			<data key="weight">0.0134293250048464</data>
		</edge>
		<edge source="784" target="947">
			<data key="weight">0.0121000843603416</data>
		</edge>
		<edge source="486" target="583">
			<data key="weight">0.00593502854143735</data>
		</edge>
		<edge source="632" target="742">
			<data key="weight">0.00609842962424811</data>
		</edge>
		<edge source="283" target="609">
			<data key="weight">0.00823816668201351</data>
		</edge>
		<edge source="117" target="724">
			<data key="weight">0.0104900968809114</data>
		</edge>
		<edge source="720" target="745">
			<data key="weight">0.0178269486972962</data>
		</edge>
		<edge source="493" target="721">
			<data key="weight">0.00616182564877727</data>
		</edge>
		<edge source="681" target="684">
			<data key="weight">0.0127272218930569</data>
		</edge>
		<edge source="401" target="804">
			<data key="weight">0.0125628192000738</data>
		</edge>
		<edge source="654" target="696">
			<data key="weight">0.00826914252230908</data>
		</edge>
		<edge source="206" target="428">
			<data key="weight">0.0119517542562538</data>
		</edge>
		<edge source="164" target="630">
			<data key="weight">0.0105540330516308</data>
		</edge>
		<edge source="452" target="796">
			<data key="weight">0.0109646055290899</data>
		</edge>
		<edge source="420" target="663">
			<data key="weight">0.0127908466736259</data>
		</edge>
		<edge source="512" target="609">
			<data key="weight">0.0144223796660712</data>
		</edge>
		<edge source="402" target="437">
			<data key="weight">0.008734697711337</data>
		</edge>
		<edge source="138" target="664">
			<data key="weight">0.00490329479877062</data>
		</edge>
		<edge source="607" target="833">
			<data key="weight">0.00975336643557668</data>
		</edge>
		<edge source="291" target="820">
			<data key="weight">0.0136726738876083</data>
		</edge>
		<edge source="177" target="801">
			<data key="weight">0.017862058586577</data>
		</edge>
		<edge source="557" target="660">
			<data key="weight">0.0101449828020107</data>
		</edge>
		<edge source="916" target="925">
			<data key="weight">0.00630438935066986</data>
		</edge>
		<edge source="427" target="808">
			<data key="weight">0.0184551460275695</data>
		</edge>
		<edge source="722" target="894">
			<data key="weight">0.0104278244866782</data>
		</edge>
		<edge source="384" target="832">
			<data key="weight">0.00780300707507663</data>
		</edge>
		<edge source="498" target="724">
			<data key="weight">0.0106935918601442</data>
		</edge>
		<edge source="678" target="900">
			<data key="weight">0.0120047834822802</data>
		</edge>
		<edge source="292" target="368">
			<data key="weight">0.00764946856036035</data>
		</edge>
		<edge source="312" target="345">
			<data key="weight">0.0107110031727011</data>
		</edge>
		<edge source="146" target="923">
			<data key="weight">0.0116937704416039</data>
		</edge>
		<edge source="314" target="443">
			<data key="weight">0.0157841362346564</data>
		</edge>
		<edge source="685" target="923">
			<data key="weight">0.00770079378956145</data>
		</edge>
		<edge source="192" target="722">
			<data key="weight">0.012158302296822</data>
		</edge>
		<edge source="513" target="703">
			<data key="weight">0.00716291516388765</data>
		</edge>
		<edge source="248" target="804">
			<data key="weight">0.0080811936828768</data>
		</edge>
		<edge source="841" target="997">
			<data key="weight">0.0141484583212671</data>
		</edge>
		<edge source="753" target="760">
			<data key="weight">0.0232814170442759</data>
		</edge>
		<edge source="448" target="1009">
			<data key="weight">0.0154631351182133</data>
		</edge>
		<edge source="281" target="343">
			<data key="weight">0.0131763045699715</data>
		</edge>
		<edge source="561" target="712">
			<data key="weight">0.00335261905323675</data>
		</edge>
		<edge source="1039" target="1050">
			<data key="weight">0.0177084352271257</data>
		</edge>
		<edge source="137" target="511">
			<data key="weight">0.0114076673299524</data>
		</edge>
		<edge source="579" target="841">
			<data key="weight">0.00728928286588745</data>
		</edge>
		<edge source="388" target="450">
			<data key="weight">0.00434299913083459</data>
		</edge>
		<edge source="393" target="432">
			<data key="weight">0.0135605150966698</data>
		</edge>
		<edge source="750" target="777">
			<data key="weight">0.0122831649069021</data>
		</edge>
		<edge source="291" target="384">
			<data key="weight">0.0145692318212106</data>
		</edge>
		<edge source="140" target="413">
			<data key="weight">0.00540465888391231</data>
		</edge>
		<edge source="345" target="891">
			<data key="weight">0.00971117746777053</data>
		</edge>
		<edge source="241" target="829">
			<data key="weight">0.00289511605421194</data>
		</edge>
		<edge source="197" target="700">
			<data key="weight">0.0152284215898575</data>
		</edge>
		<edge source="276" target="705">
			<data key="weight">0.00858644135773191</data>
		</edge>
		<edge source="156" target="172">
			<data key="weight">0.0117886583823711</data>
		</edge>
		<edge source="558" target="679">
			<data key="weight">0.0173472837436716</data>
		</edge>
		<edge source="451" target="724">
			<data key="weight">0.00556305273086032</data>
		</edge>
		<edge source="277" target="609">
			<data key="weight">0.00878383411259984</data>
		</edge>
		<edge source="280" target="841">
			<data key="weight">0.00537713260809214</data>
		</edge>
		<edge source="443" target="513">
			<data key="weight">0.00734617840217102</data>
		</edge>
		<edge source="452" target="880">
			<data key="weight">0.0102533531631149</data>
		</edge>
		<edge source="804" target="868">
			<data key="weight">0.0191640250849464</data>
		</edge>
		<edge source="401" target="663">
			<data key="weight">0.0182328627021148</data>
		</edge>
		<edge source="384" target="486">
			<data key="weight">0.00982347188737203</data>
		</edge>
		<edge source="722" target="779">
			<data key="weight">0.0151426229549294</data>
		</edge>
		<edge source="165" target="276">
			<data key="weight">0.0102083871426653</data>
		</edge>
		<edge source="421" target="916">
			<data key="weight">0.00874501504768928</data>
		</edge>
		<edge source="771" target="880">
			<data key="weight">0.00920755945199113</data>
		</edge>
		<edge source="310" target="441">
			<data key="weight">0.00893810654638148</data>
		</edge>
		<edge source="916" target="946">
			<data key="weight">0.00577418398089218</data>
		</edge>
		<edge source="579" target="583">
			<data key="weight">0.0342447551003852</data>
		</edge>
		<edge source="343" target="434">
			<data key="weight">0.011637906637363</data>
		</edge>
		<edge source="192" target="206">
			<data key="weight">0.00975101561170284</data>
		</edge>
		<edge source="511" target="752">
			<data key="weight">0.00650121166496563</data>
		</edge>
		<edge source="707" target="990">
			<data key="weight">0.0122115786357904</data>
		</edge>
		<edge source="738" target="746">
			<data key="weight">0.0184281706160311</data>
		</edge>
		<edge source="883" target="888">
			<data key="weight">0.0175254008641418</data>
		</edge>
		<edge source="921" target="923">
			<data key="weight">0.0255514155404863</data>
		</edge>
		<edge source="280" target="496">
			<data key="weight">0.00721566063295336</data>
		</edge>
		<edge source="250" target="443">
			<data key="weight">0.0122500013190594</data>
		</edge>
		<edge source="633" target="771">
			<data key="weight">0.00416545533170859</data>
		</edge>
		<edge source="509" target="704">
			<data key="weight">0.0100274771790514</data>
		</edge>
		<edge source="557" target="666">
			<data key="weight">0.00862420728201357</data>
		</edge>
		<edge source="830" target="891">
			<data key="weight">0.00573300374818622</data>
		</edge>
		<edge source="948" target="997">
			<data key="weight">0.0153029089604861</data>
		</edge>
		<edge source="431" target="512">
			<data key="weight">0.0135679302133771</data>
		</edge>
		<edge source="663" target="990">
			<data key="weight">0.00947353994357256</data>
		</edge>
		<edge source="401" target="868">
			<data key="weight">0.00732291178388735</data>
		</edge>
		<edge source="306" target="846">
			<data key="weight">0.00948872898882236</data>
		</edge>
		<edge source="752" target="778">
			<data key="weight">0.0115065049780462</data>
		</edge>
		<edge source="140" target="175">
			<data key="weight">0.0153647962848298</data>
		</edge>
		<edge source="237" target="626">
			<data key="weight">0.0137180958618348</data>
		</edge>
		<edge source="277" target="305">
			<data key="weight">0.010835237564627</data>
		</edge>
		<edge source="664" target="678">
			<data key="weight">0.0119179124442542</data>
		</edge>
		<edge source="417" target="749">
			<data key="weight">0.00669349418644215</data>
		</edge>
		<edge source="829" target="891">
			<data key="weight">0.0111717030676331</data>
		</edge>
		<edge source="582" target="990">
			<data key="weight">0.0107076718723604</data>
		</edge>
		<edge source="701" target="723">
			<data key="weight">0.00848920575792749</data>
		</edge>
		<edge source="802" target="903">
			<data key="weight">0.0132035424855276</data>
		</edge>
		<edge source="345" target="450">
			<data key="weight">0.0107100933376763</data>
		</edge>
		<edge source="515" target="685">
			<data key="weight">0.00748009172183865</data>
		</edge>
		<edge source="382" target="642">
			<data key="weight">0.00946563398317091</data>
		</edge>
		<edge source="861" target="940">
			<data key="weight">0.00683943437512529</data>
		</edge>
		<edge source="606" target="1048">
			<data key="weight">0.0049323041634059</data>
		</edge>
		<edge source="664" target="835">
			<data key="weight">0.00958217220321454</data>
		</edge>
		<edge source="407" target="437">
			<data key="weight">0.0111565836360765</data>
		</edge>
		<edge source="607" target="679">
			<data key="weight">0.00762606098321081</data>
		</edge>
		<edge source="172" target="891">
			<data key="weight">0.0126635570263745</data>
		</edge>
		<edge source="509" target="916">
			<data key="weight">0.000734743322457439</data>
		</edge>
		<edge source="450" target="512">
			<data key="weight">0.00933754816564179</data>
		</edge>
		<edge source="888" target="905">
			<data key="weight">0.00920912261339711</data>
		</edge>
		<edge source="487" target="645">
			<data key="weight">0.0131003298766502</data>
		</edge>
		<edge source="450" target="511">
			<data key="weight">0.006123157808487</data>
		</edge>
		<edge source="772" target="930">
			<data key="weight">0.0130228338834254</data>
		</edge>
		<edge source="145" target="659">
			<data key="weight">0.00511263979334925</data>
		</edge>
		<edge source="901" target="924">
			<data key="weight">0.0140809264337848</data>
		</edge>
		<edge source="742" target="778">
			<data key="weight">0.00879540350973816</data>
		</edge>
		<edge source="218" target="873">
			<data key="weight">0.0170604944557976</data>
		</edge>
		<edge source="146" target="873">
			<data key="weight">0.022027374849627</data>
		</edge>
		<edge source="660" target="744">
			<data key="weight">0.00805838250098065</data>
		</edge>
		<edge source="368" target="558">
			<data key="weight">0.00852782425039096</data>
		</edge>
		<edge source="584" target="626">
			<data key="weight">0.00879963751302673</data>
		</edge>
		<edge source="705" target="931">
			<data key="weight">0.00883692874088468</data>
		</edge>
		<edge source="813" target="868">
			<data key="weight">0.018831290187113</data>
		</edge>
		<edge source="135" target="724">
			<data key="weight">0.0173836278014279</data>
		</edge>
		<edge source="678" target="698">
			<data key="weight">0.0121277530033761</data>
		</edge>
		<edge source="855" target="1023">
			<data key="weight">0.0166987887660688</data>
		</edge>
		<edge source="302" target="816">
			<data key="weight">0.0176149021980531</data>
		</edge>
		<edge source="829" target="883">
			<data key="weight">0.0075490782994741</data>
		</edge>
		<edge source="701" target="803">
			<data key="weight">0.00840638158808168</data>
		</edge>
		<edge source="276" target="713">
			<data key="weight">0.0085249339708098</data>
		</edge>
		<edge source="135" target="207">
			<data key="weight">0.0133949261266782</data>
		</edge>
		<edge source="391" target="819">
			<data key="weight">0.0108032409639726</data>
		</edge>
		<edge source="515" target="1189">
			<data key="weight">0.0148904618691233</data>
		</edge>
		<edge source="487" target="699">
			<data key="weight">0.0171098598846076</data>
		</edge>
		<edge source="245" target="302">
			<data key="weight">0.0091704354945368</data>
		</edge>
		<edge source="678" target="990">
			<data key="weight">0.0202415231010555</data>
		</edge>
		<edge source="237" target="450">
			<data key="weight">0.0114557735892173</data>
		</edge>
		<edge source="828" target="883">
			<data key="weight">0.0140520093832297</data>
		</edge>
		<edge source="625" target="947">
			<data key="weight">0.00802925015542672</data>
		</edge>
		<edge source="408" target="768">
			<data key="weight">0.0168978859037552</data>
		</edge>
		<edge source="683" target="775">
			<data key="weight">0.00989903882495763</data>
		</edge>
		<edge source="669" target="698">
			<data key="weight">0.0101097401362025</data>
		</edge>
		<edge source="139" target="821">
			<data key="weight">0.0153425249436951</data>
		</edge>
		<edge source="512" target="608">
			<data key="weight">0.00955775591211869</data>
		</edge>
		<edge source="740" target="763">
			<data key="weight">0.0115382574349971</data>
		</edge>
		<edge source="408" target="417">
			<data key="weight">0.0136168630864681</data>
		</edge>
		<edge source="885" target="927">
			<data key="weight">0.0105698964447195</data>
		</edge>
		<edge source="990" target="1009">
			<data key="weight">0.00888980318423543</data>
		</edge>
		<edge source="206" target="626">
			<data key="weight">0.0102129380732345</data>
		</edge>
		<edge source="686" target="746">
			<data key="weight">0.0225364959665542</data>
		</edge>
		<edge source="656" target="712">
			<data key="weight">0.0171670853875432</data>
		</edge>
		<edge source="869" target="872">
			<data key="weight">0.011545072040933</data>
		</edge>
		<edge source="509" target="686">
			<data key="weight">0.00864460637945659</data>
		</edge>
		<edge source="512" target="686">
			<data key="weight">0.00707069164401943</data>
		</edge>
		<edge source="198" target="246">
			<data key="weight">0.0247073972970452</data>
		</edge>
		<edge source="315" target="777">
			<data key="weight">0.00799815899905697</data>
		</edge>
		<edge source="237" target="441">
			<data key="weight">0.00537216674266884</data>
		</edge>
		<edge source="486" target="711">
			<data key="weight">0.00726047363346307</data>
		</edge>
		<edge source="295" target="397">
			<data key="weight">0.0202404437826661</data>
		</edge>
		<edge source="408" target="659">
			<data key="weight">0.0107264336305565</data>
		</edge>
		<edge source="700" target="1190">
			<data key="weight">0.0141522613442096</data>
		</edge>
		<edge source="241" target="674">
			<data key="weight">0.0122546651085158</data>
		</edge>
		<edge source="391" target="405">
			<data key="weight">0.0151422524832882</data>
		</edge>
		<edge source="844" target="937">
			<data key="weight">0.0126267898601476</data>
		</edge>
		<edge source="139" target="825">
			<data key="weight">0.0264207077535024</data>
		</edge>
		<edge source="398" target="874">
			<data key="weight">0.0104086846298435</data>
		</edge>
		<edge source="409" target="991">
			<data key="weight">0.0148196967741111</data>
		</edge>
		<edge source="385" target="431">
			<data key="weight">0.0093056666384142</data>
		</edge>
		<edge source="885" target="1002">
			<data key="weight">0.00526073350425945</data>
		</edge>
		<edge source="287" target="638">
			<data key="weight">0.0090056169923104</data>
		</edge>
		<edge source="180" target="202">
			<data key="weight">0.0102453397573224</data>
		</edge>
		<edge source="378" target="395">
			<data key="weight">0.0174079980467226</data>
		</edge>
		<edge source="559" target="583">
			<data key="weight">0.0196757247344614</data>
		</edge>
		<edge source="294" target="982">
			<data key="weight">0.0119961549337588</data>
		</edge>
		<edge source="584" target="775">
			<data key="weight">0.00667749520417998</data>
		</edge>
		<edge source="821" target="886">
			<data key="weight">0.0306906493513573</data>
		</edge>
		<edge source="276" target="384">
			<data key="weight">0.00852474652844885</data>
		</edge>
		<edge source="345" target="431">
			<data key="weight">0.0198066945680193</data>
		</edge>
		<edge source="724" target="829">
			<data key="weight">0.00681471841699586</data>
		</edge>
		<edge source="378" target="379">
			<data key="weight">0.0412865725556321</data>
		</edge>
		<edge source="171" target="369">
			<data key="weight">0.00985668798825334</data>
		</edge>
		<edge source="562" target="1051">
			<data key="weight">0.0148969745622014</data>
		</edge>
		<edge source="641" target="746">
			<data key="weight">0.00401352719336652</data>
		</edge>
		<edge source="625" target="723">
			<data key="weight">0.00702347300232293</data>
		</edge>
		<edge source="559" target="659">
			<data key="weight">0.00745752866325119</data>
		</edge>
		<edge source="559" target="860">
			<data key="weight">0.00767640566576639</data>
		</edge>
		<edge source="487" target="560">
			<data key="weight">0.00496928402340178</data>
		</edge>
		<edge source="699" target="835">
			<data key="weight">0.0087256049386684</data>
		</edge>
		<edge source="512" target="740">
			<data key="weight">0.00904478578344887</data>
		</edge>
		<edge source="344" target="421">
			<data key="weight">0.0193486728653189</data>
		</edge>
		<edge source="201" target="293">
			<data key="weight">0.00646393685720053</data>
		</edge>
		<edge source="678" target="685">
			<data key="weight">0.00743524883502764</data>
		</edge>
		<edge source="315" target="486">
			<data key="weight">0.0154536320434212</data>
		</edge>
		<edge source="846" target="916">
			<data key="weight">0.00810462792128155</data>
		</edge>
		<edge source="809" target="947">
			<data key="weight">0.0139576115520288</data>
		</edge>
		<edge source="168" target="185">
			<data key="weight">0.0125326394606584</data>
		</edge>
		<edge source="931" target="940">
			<data key="weight">0.00742969005943734</data>
		</edge>
		<edge source="139" target="886">
			<data key="weight">0.0166783697004383</data>
		</edge>
		<edge source="284" target="375">
			<data key="weight">0.00835464523293621</data>
		</edge>
		<edge source="343" target="814">
			<data key="weight">0.0101487516823493</data>
		</edge>
		<edge source="561" target="714">
			<data key="weight">0.00398731573968084</data>
		</edge>
		<edge source="138" target="452">
			<data key="weight">0.00469121264216022</data>
		</edge>
		<edge source="712" target="723">
			<data key="weight">0.0156491905493881</data>
		</edge>
		<edge source="824" target="830">
			<data key="weight">0.0138246694346042</data>
		</edge>
		<edge source="251" target="343">
			<data key="weight">0.0171341574526111</data>
		</edge>
		<edge source="314" target="885">
			<data key="weight">0.00714191888411881</data>
		</edge>
		<edge source="413" target="743">
			<data key="weight">0.0102240011676742</data>
		</edge>
		<edge source="739" target="824">
			<data key="weight">0.00916273521568877</data>
		</edge>
		<edge source="205" target="488">
			<data key="weight">0.00339335100578557</data>
		</edge>
		<edge source="496" target="498">
			<data key="weight">0.0180640419701129</data>
		</edge>
		<edge source="156" target="703">
			<data key="weight">0.00646381099416041</data>
		</edge>
		<edge source="146" target="835">
			<data key="weight">0.0123593526199658</data>
		</edge>
		<edge source="145" target="147">
			<data key="weight">0.0149734797533988</data>
		</edge>
		<edge source="202" target="664">
			<data key="weight">0.0138633938499</data>
		</edge>
		<edge source="509" target="804">
			<data key="weight">0.0170239572703467</data>
		</edge>
		<edge source="776" target="997">
			<data key="weight">0.0109955703051885</data>
		</edge>
		<edge source="632" target="723">
			<data key="weight">0.00465903998586823</data>
		</edge>
		<edge source="172" target="242">
			<data key="weight">0.00691604591416016</data>
		</edge>
		<edge source="294" target="770">
			<data key="weight">0.0135664769729324</data>
		</edge>
		<edge source="635" target="666">
			<data key="weight">0.0238305421392979</data>
		</edge>
		<edge source="249" target="700">
			<data key="weight">0.0125136013287369</data>
		</edge>
		<edge source="490" target="686">
			<data key="weight">0.00866862550388366</data>
		</edge>
		<edge source="498" target="640">
			<data key="weight">0.0151017399570176</data>
		</edge>
		<edge source="431" target="510">
			<data key="weight">0.008872417722953</data>
		</edge>
		<edge source="365" target="943">
			<data key="weight">0.00864725034664452</data>
		</edge>
		<edge source="241" target="558">
			<data key="weight">0.011341028280969</data>
		</edge>
		<edge source="393" target="406">
			<data key="weight">0.0148377100337428</data>
		</edge>
		<edge source="1039" target="1048">
			<data key="weight">0.0278711081534888</data>
		</edge>
		<edge source="900" target="1002">
			<data key="weight">0.0119187954442099</data>
		</edge>
		<edge source="488" target="700">
			<data key="weight">0.016902900083168</data>
		</edge>
		<edge source="488" target="515">
			<data key="weight">0.0126810992156147</data>
		</edge>
		<edge source="441" target="452">
			<data key="weight">0.0241641715363021</data>
		</edge>
		<edge source="637" target="703">
			<data key="weight">0.0246649493450946</data>
		</edge>
		<edge source="137" target="990">
			<data key="weight">0.0172108763156699</data>
		</edge>
		<edge source="661" target="679">
			<data key="weight">0.0167192179962706</data>
		</edge>
		<edge source="199" target="665">
			<data key="weight">0.0197581095178447</data>
		</edge>
		<edge source="703" target="851">
			<data key="weight">0.0233590262194863</data>
		</edge>
		<edge source="144" target="315">
			<data key="weight">0.00998597172023358</data>
		</edge>
		<edge source="138" target="891">
			<data key="weight">0.00689619728665089</data>
		</edge>
		<edge source="631" target="705">
			<data key="weight">0.0136453425722965</data>
		</edge>
		<edge source="841" target="948">
			<data key="weight">0.00848668892747523</data>
		</edge>
		<edge source="160" target="178">
			<data key="weight">0.0144115369785872</data>
		</edge>
		<edge source="711" target="713">
			<data key="weight">0.0101583565990519</data>
		</edge>
		<edge source="738" target="753">
			<data key="weight">0.00947616179030964</data>
		</edge>
		<edge source="221" target="705">
			<data key="weight">0.00671738395555053</data>
		</edge>
		<edge source="386" target="702">
			<data key="weight">0.0170378060731378</data>
		</edge>
		<edge source="560" target="774">
			<data key="weight">0.00705672689688634</data>
		</edge>
		<edge source="198" target="241">
			<data key="weight">0.0148896160219232</data>
		</edge>
		<edge source="834" target="841">
			<data key="weight">0.0154359800775806</data>
		</edge>
		<edge source="414" target="831">
			<data key="weight">0.00744511661176008</data>
		</edge>
		<edge source="674" target="861">
			<data key="weight">0.00518721645864457</data>
		</edge>
		<edge source="290" target="409">
			<data key="weight">0.0148032320775235</data>
		</edge>
		<edge source="626" target="947">
			<data key="weight">0.0127925540583579</data>
		</edge>
		<edge source="245" target="388">
			<data key="weight">0.0126014271679804</data>
		</edge>
		<edge source="706" target="811">
			<data key="weight">0.0239666650097299</data>
		</edge>
		<edge source="440" target="943">
			<data key="weight">0.0100944771941171</data>
		</edge>
		<edge source="871" target="941">
			<data key="weight">0.00926392336019053</data>
		</edge>
		<edge source="556" target="560">
			<data key="weight">0.0113103365759549</data>
		</edge>
		<edge source="705" target="861">
			<data key="weight">0.0107737349083137</data>
		</edge>
		<edge source="277" target="499">
			<data key="weight">0.00770674401788256</data>
		</edge>
		<edge source="880" target="882">
			<data key="weight">0.0200200584321883</data>
		</edge>
		<edge source="386" target="432">
			<data key="weight">0.0168003239726451</data>
		</edge>
		<edge source="239" target="493">
			<data key="weight">0.0118419700691118</data>
		</edge>
		<edge source="632" target="916">
			<data key="weight">0.00923651520155498</data>
		</edge>
		<edge source="486" target="775">
			<data key="weight">0.0054582084039037</data>
		</edge>
		<edge source="417" target="665">
			<data key="weight">0.013197091582021</data>
		</edge>
		<edge source="495" target="607">
			<data key="weight">0.0131279553546599</data>
		</edge>
		<edge source="702" target="711">
			<data key="weight">0.0215233970696393</data>
		</edge>
		<edge source="843" target="1005">
			<data key="weight">0.0125254846643178</data>
		</edge>
		<edge source="214" target="802">
			<data key="weight">0.0287665836416395</data>
		</edge>
		<edge source="631" target="829">
			<data key="weight">0.0135582413948225</data>
		</edge>
		<edge source="385" target="865">
			<data key="weight">0.00706934055085184</data>
		</edge>
		<edge source="278" target="315">
			<data key="weight">0.0108515790387855</data>
		</edge>
		<edge source="175" target="189">
			<data key="weight">0.0139958633872383</data>
		</edge>
		<edge source="109" target="681">
			<data key="weight">0.012313021169832</data>
		</edge>
		<edge source="640" target="749">
			<data key="weight">0.00669782871595254</data>
		</edge>
		<edge source="198" target="281">
			<data key="weight">0.0120837687897647</data>
		</edge>
		<edge source="314" target="515">
			<data key="weight">0.00557841718880255</data>
		</edge>
		<edge source="498" target="499">
			<data key="weight">0.00747501338909316</data>
		</edge>
		<edge source="515" target="559">
			<data key="weight">0.0124572598248737</data>
		</edge>
		<edge source="164" target="202">
			<data key="weight">0.0137985607553369</data>
		</edge>
		<edge source="278" target="419">
			<data key="weight">0.00817059125009826</data>
		</edge>
		<edge source="401" target="408">
			<data key="weight">0.0161263232058763</data>
		</edge>
		<edge source="165" target="750">
			<data key="weight">0.0118115823563796</data>
		</edge>
		<edge source="143" target="287">
			<data key="weight">0.00996232628726438</data>
		</edge>
		<edge source="277" target="375">
			<data key="weight">0.0193912856456731</data>
		</edge>
		<edge source="178" target="241">
			<data key="weight">0.00823363755817252</data>
		</edge>
		<edge source="920" target="947">
			<data key="weight">0.00973970844593855</data>
		</edge>
		<edge source="607" target="739">
			<data key="weight">0.00699323704379093</data>
		</edge>
		<edge source="558" target="609">
			<data key="weight">0.00521127385950525</data>
		</edge>
		<edge source="170" target="743">
			<data key="weight">0.0112118044113075</data>
		</edge>
		<edge source="305" target="331">
			<data key="weight">0.0172475576780831</data>
		</edge>
		<edge source="145" target="935">
			<data key="weight">0.0132046273348065</data>
		</edge>
		<edge source="218" target="237">
			<data key="weight">0.0150038697093062</data>
		</edge>
		<edge source="515" target="771">
			<data key="weight">0.0221363594947887</data>
		</edge>
		<edge source="583" target="669">
			<data key="weight">0.0125283253844501</data>
		</edge>
		<edge source="686" target="702">
			<data key="weight">0.0141008067679083</data>
		</edge>
		<edge source="144" target="180">
			<data key="weight">0.0104944863081777</data>
		</edge>
		<edge source="869" target="871">
			<data key="weight">0.0158046788953372</data>
		</edge>
		<edge source="942" target="1009">
			<data key="weight">0.0140646140155011</data>
		</edge>
		<edge source="382" target="699">
			<data key="weight">0.0126090295894724</data>
		</edge>
		<edge source="251" target="450">
			<data key="weight">0.00669846447190623</data>
		</edge>
		<edge source="413" target="753">
			<data key="weight">0.0242136014605321</data>
		</edge>
		<edge source="408" target="1007">
			<data key="weight">0.0113091778479331</data>
		</edge>
		<edge source="448" target="558">
			<data key="weight">0.00872415410495352</data>
		</edge>
		<edge source="584" target="822">
			<data key="weight">0.00826592313973473</data>
		</edge>
		<edge source="292" target="947">
			<data key="weight">0.00556913098013352</data>
		</edge>
		<edge source="631" target="891">
			<data key="weight">0.0205923407736404</data>
		</edge>
		<edge source="384" target="820">
			<data key="weight">0.0153590247869011</data>
		</edge>
		<edge source="607" target="625">
			<data key="weight">0.0143566462821304</data>
		</edge>
		<edge source="192" target="408">
			<data key="weight">0.00679610551995184</data>
		</edge>
		<edge source="432" target="883">
			<data key="weight">0.012252960744743</data>
		</edge>
		<edge source="873" target="882">
			<data key="weight">0.0170433966509281</data>
		</edge>
		<edge source="637" target="895">
			<data key="weight">0.0155967489789374</data>
		</edge>
		<edge source="138" target="401">
			<data key="weight">0.00823592471859538</data>
		</edge>
		<edge source="387" target="407">
			<data key="weight">0.0143000796444403</data>
		</edge>
		<edge source="379" target="560">
			<data key="weight">0.00801111812649636</data>
		</edge>
		<edge source="292" target="900">
			<data key="weight">0.0171990633102537</data>
		</edge>
		<edge source="205" target="835">
			<data key="weight">0.00356153120011753</data>
		</edge>
		<edge source="281" target="701">
			<data key="weight">0.00882524787208596</data>
		</edge>
		<edge source="431" target="515">
			<data key="weight">0.00962352874452837</data>
		</edge>
		<edge source="416" target="663">
			<data key="weight">0.00994758050457657</data>
		</edge>
		<edge source="723" target="774">
			<data key="weight">0.00695933894419954</data>
		</edge>
		<edge source="421" target="579">
			<data key="weight">0.0101884262432866</data>
		</edge>
		<edge source="773" target="891">
			<data key="weight">0.0104301301214937</data>
		</edge>
		<edge source="171" target="400">
			<data key="weight">0.0203675452041336</data>
		</edge>
		<edge source="217" target="898">
			<data key="weight">0.0161303219923086</data>
		</edge>
		<edge source="493" target="494">
			<data key="weight">0.0146254426523993</data>
		</edge>
		<edge source="607" target="771">
			<data key="weight">0.00850654393963849</data>
		</edge>
		<edge source="393" target="883">
			<data key="weight">0.0224831913686721</data>
		</edge>
		<edge source="710" target="739">
			<data key="weight">0.0255930002742813</data>
		</edge>
		<edge source="305" target="397">
			<data key="weight">0.0107384444926121</data>
		</edge>
		<edge source="1040" target="1188">
			<data key="weight">0.0265714881853654</data>
		</edge>
		<edge source="557" target="635">
			<data key="weight">0.0152924141144877</data>
		</edge>
		<edge source="379" target="515">
			<data key="weight">0.00775990724678703</data>
		</edge>
		<edge source="382" target="886">
			<data key="weight">0.00823767679360316</data>
		</edge>
		<edge source="303" target="369">
			<data key="weight">0.0115404883189939</data>
		</edge>
		<edge source="512" target="683">
			<data key="weight">0.00678185386228599</data>
		</edge>
		<edge source="500" target="843">
			<data key="weight">0.00587486509400724</data>
		</edge>
		<edge source="313" target="560">
			<data key="weight">0.0200781139046675</data>
		</edge>
		<edge source="872" target="889">
			<data key="weight">0.0152009432183744</data>
		</edge>
		<edge source="559" target="700">
			<data key="weight">0.00547589403753114</data>
		</edge>
		<edge source="923" target="1050">
			<data key="weight">0.00503023623829851</data>
		</edge>
		<edge source="500" target="559">
			<data key="weight">0.0124629725254437</data>
		</edge>
		<edge source="427" target="448">
			<data key="weight">0.0147289011580889</data>
		</edge>
		<edge source="187" target="899">
			<data key="weight">0.0167328735552486</data>
		</edge>
		<edge source="368" target="609">
			<data key="weight">0.0088245323603506</data>
		</edge>
		<edge source="515" target="606">
			<data key="weight">0.0156637877240235</data>
		</edge>
		<edge source="280" target="281">
			<data key="weight">0.0158825290990743</data>
		</edge>
		<edge source="368" target="428">
			<data key="weight">0.0130661566816738</data>
		</edge>
		<edge source="239" target="310">
			<data key="weight">0.0109011529921235</data>
		</edge>
		<edge source="156" target="861">
			<data key="weight">0.015673731059144</data>
		</edge>
		<edge source="891" target="927">
			<data key="weight">0.0188238872812882</data>
		</edge>
		<edge source="385" target="626">
			<data key="weight">0.0152583787354657</data>
		</edge>
		<edge source="205" target="920">
			<data key="weight">0.00477524679295231</data>
		</edge>
		<edge source="724" target="811">
			<data key="weight">0.0149213597632402</data>
		</edge>
		<edge source="640" target="712">
			<data key="weight">0.00605752238427248</data>
		</edge>
		<edge source="842" target="859">
			<data key="weight">0.0111755959411697</data>
		</edge>
		<edge source="633" target="686">
			<data key="weight">0.0160748461541823</data>
		</edge>
		<edge source="168" target="315">
			<data key="weight">0.0110288452387124</data>
		</edge>
		<edge source="669" target="686">
			<data key="weight">0.0222697109848014</data>
		</edge>
		<edge source="742" target="760">
			<data key="weight">0.00534733829336029</data>
		</edge>
		<edge source="630" target="667">
			<data key="weight">0.00754436716904619</data>
		</edge>
		<edge source="663" target="859">
			<data key="weight">0.0102232400834654</data>
		</edge>
		<edge source="201" target="435">
			<data key="weight">0.0218033019815074</data>
		</edge>
		<edge source="237" target="280">
			<data key="weight">0.0122655220087691</data>
		</edge>
		<edge source="409" target="942">
			<data key="weight">0.0110936056967318</data>
		</edge>
		<edge source="160" target="841">
			<data key="weight">0.0079048346556439</data>
		</edge>
		<edge source="440" target="881">
			<data key="weight">0.0122271672779794</data>
		</edge>
		<edge source="630" target="656">
			<data key="weight">0.00559558275020513</data>
		</edge>
		<edge source="160" target="251">
			<data key="weight">0.0087461068864453</data>
		</edge>
		<edge source="409" target="750">
			<data key="weight">0.0197981076782624</data>
		</edge>
		<edge source="745" target="778">
			<data key="weight">0.00839094365969626</data>
		</edge>
		<edge source="436" target="625">
			<data key="weight">0.0103710163079599</data>
		</edge>
		<edge source="237" target="286">
			<data key="weight">0.00809521399606947</data>
		</edge>
		<edge source="155" target="198">
			<data key="weight">0.0117598006223132</data>
		</edge>
		<edge source="278" target="439">
			<data key="weight">0.0126458139925956</data>
		</edge>
		<edge source="700" target="1191">
			<data key="weight">0.0145430996918777</data>
		</edge>
		<edge source="138" target="740">
			<data key="weight">0.00929087279903952</data>
		</edge>
		<edge source="437" target="626">
			<data key="weight">0.00749459598794422</data>
		</edge>
		<edge source="437" target="496">
			<data key="weight">0.0286520378813272</data>
		</edge>
		<edge source="885" target="924">
			<data key="weight">0.0166460722723672</data>
		</edge>
		<edge source="282" target="405">
			<data key="weight">0.0181139197488227</data>
		</edge>
		<edge source="486" target="515">
			<data key="weight">0.0276856978751072</data>
		</edge>
		<edge source="306" target="419">
			<data key="weight">0.0113884034913519</data>
		</edge>
		<edge source="740" target="819">
			<data key="weight">0.00636477816018792</data>
		</edge>
		<edge source="656" target="804">
			<data key="weight">0.0105865733229301</data>
		</edge>
		<edge source="872" target="898">
			<data key="weight">0.0132965459957456</data>
		</edge>
		<edge source="239" target="451">
			<data key="weight">0.013574666889959</data>
		</edge>
		<edge source="386" target="388">
			<data key="weight">0.0178605644405839</data>
		</edge>
		<edge source="663" target="668">
			<data key="weight">0.0110650862496765</data>
		</edge>
		<edge source="865" target="881">
			<data key="weight">0.00973857398851371</data>
		</edge>
		<edge source="702" target="707">
			<data key="weight">0.0219834348006227</data>
		</edge>
		<edge source="606" target="752">
			<data key="weight">0.0064841962271573</data>
		</edge>
		<edge source="663" target="743">
			<data key="weight">0.0110814351204238</data>
		</edge>
		<edge source="512" target="748">
			<data key="weight">0.00799613021153132</data>
		</edge>
		<edge source="584" target="696">
			<data key="weight">0.00485174262696169</data>
		</edge>
		<edge source="309" target="443">
			<data key="weight">0.0100589526204574</data>
		</edge>
		<edge source="199" target="751">
			<data key="weight">0.0110480153229482</data>
		</edge>
		<edge source="668" target="821">
			<data key="weight">0.012049941926629</data>
		</edge>
		<edge source="889" target="905">
			<data key="weight">0.00998363322763614</data>
		</edge>
		<edge source="156" target="658">
			<data key="weight">0.0035212363942573</data>
		</edge>
		<edge source="207" target="661">
			<data key="weight">0.00737298827465268</data>
		</edge>
		<edge source="664" target="712">
			<data key="weight">0.00521172547819753</data>
		</edge>
		<edge source="284" target="343">
			<data key="weight">0.0120841729664829</data>
		</edge>
		<edge source="369" target="798">
			<data key="weight">0.0130950585162471</data>
		</edge>
		<edge source="246" target="872">
			<data key="weight">0.00714776438506628</data>
		</edge>
		<edge source="431" target="556">
			<data key="weight">0.00892901022490773</data>
		</edge>
		<edge source="904" target="930">
			<data key="weight">0.0209923324578454</data>
		</edge>
		<edge source="880" target="1002">
			<data key="weight">0.0105296929489244</data>
		</edge>
		<edge source="138" target="831">
			<data key="weight">0.00486315833838656</data>
		</edge>
		<edge source="742" target="746">
			<data key="weight">0.0161276543152473</data>
		</edge>
		<edge source="239" target="248">
			<data key="weight">0.0166514040072835</data>
		</edge>
		<edge source="136" target="164">
			<data key="weight">0.0170044579752544</data>
		</edge>
		<edge source="899" target="938">
			<data key="weight">0.0196915695797879</data>
		</edge>
		<edge source="722" target="741">
			<data key="weight">0.0127908303285147</data>
		</edge>
		<edge source="143" target="382">
			<data key="weight">0.00534436076038339</data>
		</edge>
		<edge source="229" target="665">
			<data key="weight">0.0107631488897828</data>
		</edge>
		<edge source="511" target="822">
			<data key="weight">0.0108940881650035</data>
		</edge>
		<edge source="143" target="145">
			<data key="weight">0.0234321987435407</data>
		</edge>
		<edge source="489" target="511">
			<data key="weight">0.0132348612058731</data>
		</edge>
		<edge source="685" target="843">
			<data key="weight">0.0042070537796892</data>
		</edge>
		<edge source="557" target="582">
			<data key="weight">0.00899878252258289</data>
		</edge>
		<edge source="562" target="842">
			<data key="weight">0.0209082948965439</data>
		</edge>
		<edge source="365" target="369">
			<data key="weight">0.0206708354939724</data>
		</edge>
		<edge source="920" target="941">
			<data key="weight">0.0113637652244362</data>
		</edge>
		<edge source="277" target="314">
			<data key="weight">0.0230826548037778</data>
		</edge>
		<edge source="639" target="678">
			<data key="weight">0.011941891995203</data>
		</edge>
		<edge source="846" target="989">
			<data key="weight">0.0130082301461007</data>
		</edge>
		<edge source="178" target="784">
			<data key="weight">0.00934177973747072</data>
		</edge>
		<edge source="665" target="714">
			<data key="weight">0.00810530877874624</data>
		</edge>
		<edge source="33" target="393">
			<data key="weight">0.0182569184265211</data>
		</edge>
		<edge source="393" target="398">
			<data key="weight">0.0241226507350095</data>
		</edge>
		<edge source="418" target="490">
			<data key="weight">0.0137202007134313</data>
		</edge>
		<edge source="179" target="206">
			<data key="weight">0.0133488048113539</data>
		</edge>
		<edge source="396" target="873">
			<data key="weight">0.00981196068279768</data>
		</edge>
		<edge source="248" target="557">
			<data key="weight">0.00445869164706387</data>
		</edge>
		<edge source="237" target="500">
			<data key="weight">0.00793090324358866</data>
		</edge>
		<edge source="490" target="744">
			<data key="weight">0.00596724175720589</data>
		</edge>
		<edge source="638" target="746">
			<data key="weight">0.00773419154052782</data>
		</edge>
		<edge source="439" target="450">
			<data key="weight">0.0135603951317268</data>
		</edge>
		<edge source="635" target="660">
			<data key="weight">0.0244441615326962</data>
		</edge>
		<edge source="1039" target="1047">
			<data key="weight">0.0274760139595891</data>
		</edge>
		<edge source="430" target="895">
			<data key="weight">0.0159901233228105</data>
		</edge>
		<edge source="248" target="387">
			<data key="weight">0.0150477885036507</data>
		</edge>
		<edge source="146" target="833">
			<data key="weight">0.0416603657003935</data>
		</edge>
		<edge source="678" target="724">
			<data key="weight">0.011934486287979</data>
		</edge>
		<edge source="838" target="903">
			<data key="weight">0.0103161791976902</data>
		</edge>
		<edge source="724" target="743">
			<data key="weight">0.0148158382176097</data>
		</edge>
		<edge source="198" target="249">
			<data key="weight">0.0119589493026998</data>
		</edge>
		<edge source="776" target="834">
			<data key="weight">0.00941215383187607</data>
		</edge>
		<edge source="661" target="721">
			<data key="weight">0.00781010736371185</data>
		</edge>
		<edge source="384" target="920">
			<data key="weight">0.00521374536279905</data>
		</edge>
		<edge source="343" target="448">
			<data key="weight">0.00856332278202106</data>
		</edge>
		<edge source="835" target="868">
			<data key="weight">0.0234524162134756</data>
		</edge>
		<edge source="710" target="737">
			<data key="weight">0.015273352308423</data>
		</edge>
		<edge source="170" target="768">
			<data key="weight">0.0134130837373905</data>
		</edge>
		<edge source="872" target="880">
			<data key="weight">0.0226722737904895</data>
		</edge>
		<edge source="624" target="941">
			<data key="weight">0.0108097605197378</data>
		</edge>
		<edge source="636" target="687">
			<data key="weight">0.00639802507238774</data>
		</edge>
		<edge source="710" target="779">
			<data key="weight">0.0358608961565224</data>
		</edge>
		<edge source="293" target="426">
			<data key="weight">0.0128751432069223</data>
		</edge>
		<edge source="307" target="381">
			<data key="weight">0.00974672790175153</data>
		</edge>
		<edge source="888" target="904">
			<data key="weight">0.00837442671711895</data>
		</edge>
		<edge source="210" target="247">
			<data key="weight">0.013377162290026</data>
		</edge>
		<edge source="705" target="740">
			<data key="weight">0.00504967200959293</data>
		</edge>
		<edge source="498" target="740">
			<data key="weight">0.00725505468173699</data>
		</edge>
		<edge source="421" target="583">
			<data key="weight">0.00786082570447105</data>
		</edge>
		<edge source="283" target="582">
			<data key="weight">0.017197476976757</data>
		</edge>
		<edge source="285" target="450">
			<data key="weight">0.0164756173622771</data>
		</edge>
		<edge source="397" target="776">
			<data key="weight">0.0158803193562126</data>
		</edge>
		<edge source="636" target="698">
			<data key="weight">0.00538927930845478</data>
		</edge>
		<edge source="511" target="707">
			<data key="weight">0.0140167802951907</data>
		</edge>
		<edge source="558" target="775">
			<data key="weight">0.00654831389578146</data>
		</edge>
		<edge source="413" target="933">
			<data key="weight">0.0105686440773466</data>
		</edge>
		<edge source="822" target="838">
			<data key="weight">0.00895918360870587</data>
		</edge>
		<edge source="138" target="217">
			<data key="weight">0.00668546079279121</data>
		</edge>
		<edge source="511" target="721">
			<data key="weight">0.0104810345567567</data>
		</edge>
		<edge source="155" target="925">
			<data key="weight">0.0130393488656043</data>
		</edge>
		<edge source="204" target="1049">
			<data key="weight">0.0132709391913784</data>
		</edge>
		<edge source="512" target="775">
			<data key="weight">0.00906228810564765</data>
		</edge>
		<edge source="392" target="579">
			<data key="weight">0.0183812551865709</data>
		</edge>
		<edge source="675" target="677">
			<data key="weight">0.0211505582853439</data>
		</edge>
		<edge source="642" target="661">
			<data key="weight">0.00763669644732652</data>
		</edge>
		<edge source="486" target="1005">
			<data key="weight">0.0124010283094743</data>
		</edge>
		<edge source="760" target="841">
			<data key="weight">0.0106171443873647</data>
		</edge>
		<edge source="138" target="930">
			<data key="weight">0.00845530032275568</data>
		</edge>
		<edge source="760" target="1002">
			<data key="weight">0.00998347841224485</data>
		</edge>
		<edge source="710" target="738">
			<data key="weight">0.0244819742308765</data>
		</edge>
		<edge source="307" target="419">
			<data key="weight">0.011667380948402</data>
		</edge>
		<edge source="450" target="488">
			<data key="weight">0.018417558937252</data>
		</edge>
		<edge source="488" target="861">
			<data key="weight">0.0129147330221631</data>
		</edge>
		<edge source="832" target="841">
			<data key="weight">0.0105498101810525</data>
		</edge>
		<edge source="489" target="497">
			<data key="weight">0.0116977598506617</data>
		</edge>
		<edge source="509" target="666">
			<data key="weight">0.00338506032052909</data>
		</edge>
		<edge source="675" target="921">
			<data key="weight">0.0123961835061206</data>
		</edge>
		<edge source="830" target="885">
			<data key="weight">0.00824094839986354</data>
		</edge>
		<edge source="696" target="873">
			<data key="weight">0.0125288688199855</data>
		</edge>
		<edge source="831" target="842">
			<data key="weight">0.0160155673517941</data>
		</edge>
		<edge source="168" target="642">
			<data key="weight">0.0100831366326922</data>
		</edge>
		<edge source="841" target="861">
			<data key="weight">0.0182663664417809</data>
		</edge>
		<edge source="832" target="916">
			<data key="weight">0.013803152694915</data>
		</edge>
		<edge source="165" target="510">
			<data key="weight">0.0128387046108346</data>
		</edge>
		<edge source="512" target="744">
			<data key="weight">0.0123127630333937</data>
		</edge>
		<edge source="229" target="861">
			<data key="weight">0.00950057982606406</data>
		</edge>
		<edge source="443" target="706">
			<data key="weight">0.0108892399478029</data>
		</edge>
		<edge source="285" target="835">
			<data key="weight">0.015059248815638</data>
		</edge>
		<edge source="609" target="645">
			<data key="weight">0.0144099377475648</data>
		</edge>
		<edge source="707" target="749">
			<data key="weight">0.00804549203427028</data>
		</edge>
		<edge source="220" target="495">
			<data key="weight">0.00923531092425276</data>
		</edge>
		<edge source="679" target="990">
			<data key="weight">0.00918296083798375</data>
		</edge>
		<edge source="117" target="739">
			<data key="weight">0.012699844105263</data>
		</edge>
		<edge source="452" target="493">
			<data key="weight">0.0118893957077569</data>
		</edge>
		<edge source="763" target="770">
			<data key="weight">0.0132219266420683</data>
		</edge>
		<edge source="398" target="402">
			<data key="weight">0.0298527411520003</data>
		</edge>
		<edge source="450" target="872">
			<data key="weight">0.00399309103602036</data>
		</edge>
		<edge source="656" target="744">
			<data key="weight">0.00688225201884985</data>
		</edge>
		<edge source="186" target="872">
			<data key="weight">0.00906003284433811</data>
		</edge>
		<edge source="180" target="749">
			<data key="weight">0.00354077407519777</data>
		</edge>
		<edge source="831" target="917">
			<data key="weight">0.0184191888212277</data>
		</edge>
		<edge source="606" target="745">
			<data key="weight">0.00362326925704262</data>
		</edge>
		<edge source="830" target="903">
			<data key="weight">0.0109845772933824</data>
		</edge>
		<edge source="1002" target="1023">
			<data key="weight">0.0114327419998031</data>
		</edge>
		<edge source="248" target="286">
			<data key="weight">0.0156783192973243</data>
		</edge>
		<edge source="583" target="636">
			<data key="weight">0.0158370385928787</data>
		</edge>
		<edge source="872" target="885">
			<data key="weight">0.0236728135836178</data>
		</edge>
		<edge source="393" target="681">
			<data key="weight">0.0115935097736679</data>
		</edge>
		<edge source="160" target="276">
			<data key="weight">0.0171878156951704</data>
		</edge>
		<edge source="194" target="493">
			<data key="weight">0.0159371380424269</data>
		</edge>
		<edge source="280" target="285">
			<data key="weight">0.0179309161616076</data>
		</edge>
		<edge source="638" target="722">
			<data key="weight">0.00671168549554659</data>
		</edge>
		<edge source="278" target="705">
			<data key="weight">0.00686787614262404</data>
		</edge>
		<edge source="488" target="740">
			<data key="weight">0.00599037801699803</data>
		</edge>
		<edge source="312" target="379">
			<data key="weight">0.0154462343389718</data>
		</edge>
		<edge source="714" target="749">
			<data key="weight">0.0217047767290337</data>
		</edge>
		<edge source="418" target="428">
			<data key="weight">0.0183902236349645</data>
		</edge>
		<edge source="658" target="723">
			<data key="weight">0.00550235599638612</data>
		</edge>
		<edge source="156" target="241">
			<data key="weight">0.00956999079833696</data>
		</edge>
		<edge source="146" target="869">
			<data key="weight">0.0314352563721588</data>
		</edge>
		<edge source="800" target="880">
			<data key="weight">0.0186994204711639</data>
		</edge>
		<edge source="205" target="242">
			<data key="weight">0.00675042478885315</data>
		</edge>
		<edge source="435" target="807">
			<data key="weight">0.0106321755103822</data>
		</edge>
		<edge source="137" target="559">
			<data key="weight">0.00971356611985596</data>
		</edge>
		<edge source="836" target="935">
			<data key="weight">0.0143872415782186</data>
		</edge>
		<edge source="561" target="702">
			<data key="weight">0.00504918238527895</data>
		</edge>
		<edge source="146" target="164">
			<data key="weight">0.0145965805875294</data>
		</edge>
		<edge source="419" target="512">
			<data key="weight">0.00597009847968373</data>
		</edge>
		<edge source="208" target="285">
			<data key="weight">0.0116761617897485</data>
		</edge>
		<edge source="637" target="658">
			<data key="weight">0.0123431036531222</data>
		</edge>
		<edge source="679" target="711">
			<data key="weight">0.0108449555584945</data>
		</edge>
		<edge source="306" target="312">
			<data key="weight">0.00573138409689298</data>
		</edge>
		<edge source="138" target="141">
			<data key="weight">0.0249382065617052</data>
		</edge>
		<edge source="498" target="511">
			<data key="weight">0.0121532965369311</data>
		</edge>
		<edge source="117" target="560">
			<data key="weight">0.0112216336187805</data>
		</edge>
		<edge source="562" target="666">
			<data key="weight">0.0165510458299993</data>
		</edge>
		<edge source="401" target="905">
			<data key="weight">0.011792002105183</data>
		</edge>
		<edge source="663" target="740">
			<data key="weight">0.0018434514852282</data>
		</edge>
		<edge source="625" target="865">
			<data key="weight">0.0154157855832515</data>
		</edge>
		<edge source="1051" target="1188">
			<data key="weight">0.0400994989496064</data>
		</edge>
		<edge source="213" target="385">
			<data key="weight">0.0122754458143357</data>
		</edge>
		<edge source="773" target="784">
			<data key="weight">0.0165792560196904</data>
		</edge>
		<edge source="500" target="696">
			<data key="weight">0.00808192183213842</data>
		</edge>
		<edge source="873" target="927">
			<data key="weight">0.0116196012979165</data>
		</edge>
		<edge source="514" target="624">
			<data key="weight">0.0196258797213502</data>
		</edge>
		<edge source="385" target="557">
			<data key="weight">0.00905117923870425</data>
		</edge>
		<edge source="561" target="562">
			<data key="weight">0.0117289865577739</data>
		</edge>
		<edge source="207" target="240">
			<data key="weight">0.0121919223085908</data>
		</edge>
		<edge source="380" target="844">
			<data key="weight">0.0175847857333126</data>
		</edge>
		<edge source="384" target="846">
			<data key="weight">0.00595289402213542</data>
		</edge>
		<edge source="493" target="745">
			<data key="weight">0.0106287405397153</data>
		</edge>
		<edge source="217" target="872">
			<data key="weight">0.00986360318109201</data>
		</edge>
		<edge source="431" target="607">
			<data key="weight">0.00755351062420678</data>
		</edge>
		<edge source="684" target="986">
			<data key="weight">0.0149042647161604</data>
		</edge>
		<edge source="656" target="696">
			<data key="weight">0.0093919653616453</data>
		</edge>
		<edge source="143" target="210">
			<data key="weight">0.00958066381424831</data>
		</edge>
		<edge source="656" target="722">
			<data key="weight">0.0101315081928922</data>
		</edge>
		<edge source="771" target="832">
			<data key="weight">0.0156219485879867</data>
		</edge>
		<edge source="283" target="579">
			<data key="weight">0.0136255989680596</data>
		</edge>
		<edge source="741" target="746">
			<data key="weight">0.012417350329055</data>
		</edge>
		<edge source="704" target="749">
			<data key="weight">0.00681147385542724</data>
		</edge>
		<edge source="139" target="831">
			<data key="weight">0.0154737230239488</data>
		</edge>
		<edge source="678" target="742">
			<data key="weight">0.00383706982169273</data>
		</edge>
		<edge source="639" target="686">
			<data key="weight">0.0123794586145015</data>
		</edge>
		<edge source="278" target="512">
			<data key="weight">0.0113202314490579</data>
		</edge>
		<edge source="109" target="441">
			<data key="weight">0.0131078938230557</data>
		</edge>
		<edge source="389" target="880">
			<data key="weight">0.00767497456989436</data>
		</edge>
		<edge source="664" target="900">
			<data key="weight">0.0116445092921859</data>
		</edge>
		<edge source="784" target="834">
			<data key="weight">0.0113911112851085</data>
		</edge>
		<edge source="683" target="739">
			<data key="weight">0.00605214198702521</data>
		</edge>
		<edge source="143" target="428">
			<data key="weight">0.00507975093636489</data>
		</edge>
		<edge source="742" target="899">
			<data key="weight">0.00380710666965604</data>
		</edge>
		<edge source="228" target="579">
			<data key="weight">0.0185302808600227</data>
		</edge>
		<edge source="432" target="559">
			<data key="weight">0.00381699751094041</data>
		</edge>
		<edge source="387" target="778">
			<data key="weight">0.0117996148860728</data>
		</edge>
		<edge source="388" target="406">
			<data key="weight">0.0163382874921039</data>
		</edge>
		<edge source="172" target="807">
			<data key="weight">0.0144940920243074</data>
		</edge>
		<edge source="679" target="880">
			<data key="weight">0.00613812772712943</data>
		</edge>
		<edge source="292" target="707">
			<data key="weight">0.00458942823282002</data>
		</edge>
		<edge source="418" target="496">
			<data key="weight">0.0180154387444516</data>
		</edge>
		<edge source="168" target="178">
			<data key="weight">0.0124498569289006</data>
		</edge>
		<edge source="452" target="561">
			<data key="weight">0.0115103208932623</data>
		</edge>
		<edge source="243" target="247">
			<data key="weight">0.0184553170984397</data>
		</edge>
		<edge source="488" target="493">
			<data key="weight">0.00972247927881417</data>
		</edge>
		<edge source="902" target="1048">
			<data key="weight">0.00999648636045671</data>
		</edge>
		<edge source="138" target="185">
			<data key="weight">0.00763438710886524</data>
		</edge>
		<edge source="746" target="774">
			<data key="weight">0.011401263143474</data>
		</edge>
		<edge source="632" target="865">
			<data key="weight">0.0127703477960652</data>
		</edge>
		<edge source="561" target="713">
			<data key="weight">0.00441155034269595</data>
		</edge>
		<edge source="707" target="900">
			<data key="weight">0.00711219230388902</data>
		</edge>
		<edge source="432" target="609">
			<data key="weight">0.00489491982794419</data>
		</edge>
		<edge source="155" target="763">
			<data key="weight">0.0094135425239901</data>
		</edge>
		<edge source="202" target="387">
			<data key="weight">0.0037717770388063</data>
		</edge>
		<edge source="307" target="512">
			<data key="weight">0.0137237496077106</data>
		</edge>
		<edge source="822" target="894">
			<data key="weight">0.0171092797266598</data>
		</edge>
		<edge source="218" target="278">
			<data key="weight">0.0102858420192496</data>
		</edge>
		<edge source="415" target="1007">
			<data key="weight">0.0113443194986911</data>
		</edge>
		<edge source="640" target="664">
			<data key="weight">0.00560735625900281</data>
		</edge>
		<edge source="636" target="643">
			<data key="weight">0.00708707755976618</data>
		</edge>
		<edge source="679" target="680">
			<data key="weight">0.00562350724175216</data>
		</edge>
		<edge source="246" target="400">
			<data key="weight">0.00886741971167219</data>
		</edge>
		<edge source="452" target="683">
			<data key="weight">0.0190597313501203</data>
		</edge>
		<edge source="753" target="921">
			<data key="weight">0.0103229911759505</data>
		</edge>
		<edge source="511" target="775">
			<data key="weight">0.00889934303803955</data>
		</edge>
		<edge source="202" target="1005">
			<data key="weight">0.00826265060960042</data>
		</edge>
		<edge source="434" target="882">
			<data key="weight">0.00784632990926225</data>
		</edge>
		<edge source="583" target="714">
			<data key="weight">0.00568912913445327</data>
		</edge>
		<edge source="170" target="776">
			<data key="weight">0.0122697200819948</data>
		</edge>
		<edge source="582" target="636">
			<data key="weight">0.0150498349129953</data>
		</edge>
		<edge source="277" target="1188">
			<data key="weight">0.00907122274552444</data>
		</edge>
		<edge source="509" target="1190">
			<data key="weight">0.0119078771247721</data>
		</edge>
		<edge source="398" target="883">
			<data key="weight">0.0385866713355817</data>
		</edge>
		<edge source="171" target="365">
			<data key="weight">0.00897239308273784</data>
		</edge>
		<edge source="636" target="641">
			<data key="weight">0.00793540554751579</data>
		</edge>
		<edge source="489" target="696">
			<data key="weight">0.0150668546389161</data>
		</edge>
		<edge source="638" target="685">
			<data key="weight">0.00364715915143241</data>
		</edge>
		<edge source="291" target="846">
			<data key="weight">0.0118074303036115</data>
		</edge>
		<edge source="135" target="499">
			<data key="weight">0.00938340420330249</data>
		</edge>
		<edge source="494" target="514">
			<data key="weight">0.0128585421589517</data>
		</edge>
		<edge source="205" target="800">
			<data key="weight">0.0156261769270361</data>
		</edge>
		<edge source="683" target="686">
			<data key="weight">0.0089809069514965</data>
		</edge>
		<edge source="583" target="749">
			<data key="weight">0.00630569508578798</data>
		</edge>
		<edge source="312" target="398">
			<data key="weight">0.015662592839145</data>
		</edge>
		<edge source="760" target="1023">
			<data key="weight">0.0107859655206652</data>
		</edge>
		<edge source="400" target="425">
			<data key="weight">0.0175727178814494</data>
		</edge>
		<edge source="712" target="722">
			<data key="weight">0.0169344410513364</data>
		</edge>
		<edge source="141" target="825">
			<data key="weight">0.031931293860044</data>
		</edge>
		<edge source="644" target="666">
			<data key="weight">0.0155428037550599</data>
		</edge>
		<edge source="117" target="137">
			<data key="weight">0.0264729566329015</data>
		</edge>
		<edge source="172" target="642">
			<data key="weight">0.00799506040727944</data>
		</edge>
		<edge source="750" target="930">
			<data key="weight">0.0174625285748596</data>
		</edge>
		<edge source="383" target="405">
			<data key="weight">0.014708260289329</data>
		</edge>
		<edge source="608" target="654">
			<data key="weight">0.0122235474093811</data>
		</edge>
		<edge source="930" target="1023">
			<data key="weight">0.0125890404572519</data>
		</edge>
		<edge source="560" target="562">
			<data key="weight">0.00871564799992768</data>
		</edge>
		<edge source="489" target="607">
			<data key="weight">0.010328335387852</data>
		</edge>
		<edge source="636" target="741">
			<data key="weight">0.00288687088569481</data>
		</edge>
		<edge source="431" target="700">
			<data key="weight">0.00479569970165785</data>
		</edge>
		<edge source="509" target="558">
			<data key="weight">0.0100982506942122</data>
		</edge>
		<edge source="887" target="1006">
			<data key="weight">0.0141140154596474</data>
		</edge>
		<edge source="937" target="1007">
			<data key="weight">0.0134856194252284</data>
		</edge>
		<edge source="277" target="343">
			<data key="weight">0.00790197880628776</data>
		</edge>
		<edge source="830" target="864">
			<data key="weight">0.00923478077743557</data>
		</edge>
		<edge source="219" target="248">
			<data key="weight">0.0106541411386161</data>
		</edge>
		<edge source="164" target="699">
			<data key="weight">0.0076390164860797</data>
		</edge>
		<edge source="737" target="846">
			<data key="weight">0.00612444633893843</data>
		</edge>
		<edge source="927" target="931">
			<data key="weight">0.0133654756082974</data>
		</edge>
		<edge source="744" target="881">
			<data key="weight">0.00667721553375045</data>
		</edge>
		<edge source="739" target="748">
			<data key="weight">0.0196368331999746</data>
		</edge>
		<edge source="205" target="667">
			<data key="weight">0.0101975824920562</data>
		</edge>
		<edge source="681" target="749">
			<data key="weight">0.00542835117201431</data>
		</edge>
		<edge source="393" target="438">
			<data key="weight">0.0103540186880483</data>
		</edge>
		<edge source="1039" target="1051">
			<data key="weight">0.0178749305202592</data>
		</edge>
		<edge source="385" target="737">
			<data key="weight">0.00377887224351653</data>
		</edge>
		<edge source="284" target="288">
			<data key="weight">0.0178184866548668</data>
		</edge>
		<edge source="666" target="739">
			<data key="weight">0.00212248346136324</data>
		</edge>
		<edge source="511" target="722">
			<data key="weight">0.00831127146559539</data>
		</edge>
		<edge source="239" target="368">
			<data key="weight">0.0156521240839839</data>
		</edge>
		<edge source="286" target="509">
			<data key="weight">0.0129590412226714</data>
		</edge>
		<edge source="633" target="802">
			<data key="weight">0.0125420402956508</data>
		</edge>
		<edge source="210" target="282">
			<data key="weight">0.0136293273032022</data>
		</edge>
		<edge source="379" target="381">
			<data key="weight">0.0135907115874818</data>
		</edge>
		<edge source="632" target="685">
			<data key="weight">0.0108335192327303</data>
		</edge>
		<edge source="229" target="843">
			<data key="weight">0.00783060040222873</data>
		</edge>
		<edge source="431" target="656">
			<data key="weight">0.00626236215265983</data>
		</edge>
		<edge source="940" target="990">
			<data key="weight">0.023963809868725</data>
		</edge>
		<edge source="830" target="873">
			<data key="weight">0.0214558224783786</data>
		</edge>
		<edge source="365" target="751">
			<data key="weight">0.00965465146570967</data>
		</edge>
		<edge source="312" target="441">
			<data key="weight">0.00684323402325646</data>
		</edge>
		<edge source="607" target="724">
			<data key="weight">0.00705145749740869</data>
		</edge>
		<edge source="242" target="385">
			<data key="weight">0.011087623969102</data>
		</edge>
		<edge source="698" target="831">
			<data key="weight">0.0136476378859678</data>
		</edge>
		<edge source="684" target="933">
			<data key="weight">0.00939637731848799</data>
		</edge>
		<edge source="220" target="277">
			<data key="weight">0.011161853650516</data>
		</edge>
		<edge source="923" target="931">
			<data key="weight">0.00760408876372299</data>
		</edge>
		<edge source="278" target="486">
			<data key="weight">0.00665596320455006</data>
		</edge>
		<edge source="699" target="868">
			<data key="weight">0.0156628351823957</data>
		</edge>
		<edge source="307" target="315">
			<data key="weight">0.0139576157920637</data>
		</edge>
		<edge source="841" target="928">
			<data key="weight">0.0130065282539436</data>
		</edge>
		<edge source="561" target="609">
			<data key="weight">0.0145315439371636</data>
		</edge>
		<edge source="660" target="665">
			<data key="weight">0.0140850234891617</data>
		</edge>
		<edge source="821" target="1006">
			<data key="weight">0.0108536473622982</data>
		</edge>
		<edge source="843" target="852">
			<data key="weight">0.0104125693370092</data>
		</edge>
		<edge source="663" target="982">
			<data key="weight">0.0125302921479215</data>
		</edge>
		<edge source="416" target="659">
			<data key="weight">0.00843976992666723</data>
		</edge>
		<edge source="280" target="434">
			<data key="weight">0.00680363092084867</data>
		</edge>
		<edge source="509" target="872">
			<data key="weight">0.0142184711773339</data>
		</edge>
		<edge source="489" target="561">
			<data key="weight">0.0139719367531518</data>
		</edge>
		<edge source="488" target="820">
			<data key="weight">0.0113251240484104</data>
		</edge>
		<edge source="490" target="685">
			<data key="weight">0.0102603039696261</data>
		</edge>
		<edge source="831" target="880">
			<data key="weight">0.00806724431730281</data>
		</edge>
		<edge source="307" target="312">
			<data key="weight">0.016059213197478</data>
		</edge>
		<edge source="888" target="1006">
			<data key="weight">0.0137020882694387</data>
		</edge>
		<edge source="345" target="437">
			<data key="weight">0.0238246679279849</data>
		</edge>
		<edge source="208" target="887">
			<data key="weight">0.0105797769700942</data>
		</edge>
		<edge source="286" target="515">
			<data key="weight">0.0091245407504326</data>
		</edge>
		<edge source="752" target="824">
			<data key="weight">0.0100898880039666</data>
		</edge>
		<edge source="407" target="930">
			<data key="weight">0.00706237258152383</data>
		</edge>
		<edge source="831" target="883">
			<data key="weight">0.0115583676598129</data>
		</edge>
		<edge source="314" target="432">
			<data key="weight">0.00763530878999998</data>
		</edge>
		<edge source="218" target="399">
			<data key="weight">0.0168095306902389</data>
		</edge>
		<edge source="640" target="777">
			<data key="weight">0.018170704355842</data>
		</edge>
		<edge source="921" target="928">
			<data key="weight">0.0154626047036143</data>
		</edge>
		<edge source="738" target="842">
			<data key="weight">0.00312349051439782</data>
		</edge>
		<edge source="707" target="891">
			<data key="weight">0.007273090339609</data>
		</edge>
		<edge source="832" target="891">
			<data key="weight">0.0108935050012265</data>
		</edge>
		<edge source="784" target="816">
			<data key="weight">0.0130465923737793</data>
		</edge>
		<edge source="385" target="641">
			<data key="weight">0.00702820952344623</data>
		</edge>
		<edge source="633" target="685">
			<data key="weight">0.00776788789932324</data>
		</edge>
		<edge source="428" target="513">
			<data key="weight">0.0114703429674695</data>
		</edge>
		<edge source="290" target="315">
			<data key="weight">0.0105862398351222</data>
		</edge>
		<edge source="499" target="512">
			<data key="weight">0.00907549841676447</data>
		</edge>
		<edge source="431" target="711">
			<data key="weight">0.0111475123772745</data>
		</edge>
		<edge source="213" target="392">
			<data key="weight">0.0213444893893336</data>
		</edge>
		<edge source="583" target="641">
			<data key="weight">0.00908472522786474</data>
		</edge>
		<edge source="630" target="639">
			<data key="weight">0.00741711113509951</data>
		</edge>
		<edge source="512" target="641">
			<data key="weight">0.00580748822068788</data>
		</edge>
		<edge source="307" target="489">
			<data key="weight">0.0140369024670206</data>
		</edge>
		<edge source="837" target="935">
			<data key="weight">0.0150941413174376</data>
		</edge>
		<edge source="414" target="990">
			<data key="weight">0.00822902409473441</data>
		</edge>
		<edge source="739" target="746">
			<data key="weight">0.0188168104872238</data>
		</edge>
		<edge source="683" target="746">
			<data key="weight">0.00761529980658071</data>
		</edge>
		<edge source="418" target="437">
			<data key="weight">0.0217150170285112</data>
		</edge>
		<edge source="399" target="903">
			<data key="weight">0.00349347059707702</data>
		</edge>
		<edge source="278" target="513">
			<data key="weight">0.0125018307232991</data>
		</edge>
		<edge source="180" target="221">
			<data key="weight">0.0199071521500758</data>
		</edge>
		<edge source="306" target="426">
			<data key="weight">0.0121173404263114</data>
		</edge>
		<edge source="511" target="713">
			<data key="weight">0.0144882199564196</data>
		</edge>
		<edge source="421" target="917">
			<data key="weight">0.00908206658329542</data>
		</edge>
		<edge source="376" target="904">
			<data key="weight">0.0141735989985699</data>
		</edge>
		<edge source="852" target="947">
			<data key="weight">0.00870125737456095</data>
		</edge>
		<edge source="669" target="923">
			<data key="weight">0.00496604016884714</data>
		</edge>
		<edge source="237" target="898">
			<data key="weight">0.00929150366950082</data>
		</edge>
		<edge source="168" target="201">
			<data key="weight">0.0105046326052047</data>
		</edge>
		<edge source="659" target="843">
			<data key="weight">0.0174605093342983</data>
		</edge>
		<edge source="828" target="923">
			<data key="weight">0.00944213819410827</data>
		</edge>
		<edge source="557" target="606">
			<data key="weight">0.0258115495381108</data>
		</edge>
		<edge source="898" target="900">
			<data key="weight">0.0107152054284424</data>
		</edge>
		<edge source="659" target="1010">
			<data key="weight">0.0107746197509634</data>
		</edge>
		<edge source="243" target="282">
			<data key="weight">0.0145777896234917</data>
		</edge>
		<edge source="197" target="888">
			<data key="weight">0.00515486222497665</data>
		</edge>
		<edge source="421" target="635">
			<data key="weight">0.0136511511154596</data>
		</edge>
		<edge source="498" target="696">
			<data key="weight">0.0135802071415223</data>
		</edge>
		<edge source="824" target="873">
			<data key="weight">0.0178347586528691</data>
		</edge>
		<edge source="293" target="303">
			<data key="weight">0.0154725046246385</data>
		</edge>
		<edge source="561" target="687">
			<data key="weight">0.0037824747125679</data>
		</edge>
		<edge source="687" target="743">
			<data key="weight">0.0124529834326753</data>
		</edge>
		<edge source="116" target="403">
			<data key="weight">0.0137220141856275</data>
		</edge>
		<edge source="286" target="368">
			<data key="weight">0.0174711258112463</data>
		</edge>
		<edge source="720" target="750">
			<data key="weight">0.0131229102782751</data>
		</edge>
		<edge source="143" target="237">
			<data key="weight">0.00582933213144402</data>
		</edge>
		<edge source="397" target="401">
			<data key="weight">0.0173922713149819</data>
		</edge>
		<edge source="696" target="796">
			<data key="weight">0.00740545086941199</data>
		</edge>
		<edge source="830" target="943">
			<data key="weight">0.0060323558228093</data>
		</edge>
		<edge source="159" target="947">
			<data key="weight">0.011462477300254</data>
		</edge>
		<edge source="388" target="893">
			<data key="weight">0.0130657261909442</data>
		</edge>
		<edge source="204" target="1047">
			<data key="weight">0.0120679401620409</data>
		</edge>
		<edge source="655" target="661">
			<data key="weight">0.00793372056389814</data>
		</edge>
		<edge source="637" target="674">
			<data key="weight">0.0143863303694421</data>
		</edge>
		<edge source="450" target="816">
			<data key="weight">0.0100024449719806</data>
		</edge>
		<edge source="704" target="712">
			<data key="weight">0.0111654142605746</data>
		</edge>
		<edge source="904" target="1002">
			<data key="weight">0.0217136114420283</data>
		</edge>
		<edge source="143" target="774">
			<data key="weight">0.00839672101775716</data>
		</edge>
		<edge source="740" target="824">
			<data key="weight">0.0053858862858291</data>
		</edge>
		<edge source="888" target="923">
			<data key="weight">0.0297091547551926</data>
		</edge>
		<edge source="756" target="763">
			<data key="weight">0.0138047331159002</data>
		</edge>
		<edge source="668" target="686">
			<data key="weight">0.0129545517228122</data>
		</edge>
		<edge source="170" target="928">
			<data key="weight">0.0105133064628097</data>
		</edge>
		<edge source="146" target="824">
			<data key="weight">0.0156405017148325</data>
		</edge>
		<edge source="830" target="917">
			<data key="weight">0.0257124480822388</data>
		</edge>
		<edge source="868" target="880">
			<data key="weight">0.00820850184602437</data>
		</edge>
		<edge source="312" target="402">
			<data key="weight">0.0283494463735685</data>
		</edge>
		<edge source="394" target="408">
			<data key="weight">0.0114005051614411</data>
		</edge>
		<edge source="660" target="663">
			<data key="weight">0.0094331588557619</data>
		</edge>
		<edge source="290" target="843">
			<data key="weight">0.0117806651249013</data>
		</edge>
		<edge source="217" target="796">
			<data key="weight">0.00807078709870019</data>
		</edge>
		<edge source="218" target="495">
			<data key="weight">0.0100028385724482</data>
		</edge>
		<edge source="283" target="314">
			<data key="weight">0.0110091623016787</data>
		</edge>
		<edge source="841" target="947">
			<data key="weight">0.00779110434251878</data>
		</edge>
		<edge source="825" target="869">
			<data key="weight">0.0203114175412173</data>
		</edge>
		<edge source="636" target="666">
			<data key="weight">0.0299907258926678</data>
		</edge>
		<edge source="630" target="699">
			<data key="weight">0.00724475821375549</data>
		</edge>
		<edge source="192" target="246">
			<data key="weight">0.0235770683436932</data>
		</edge>
		<edge source="815" target="820">
			<data key="weight">0.0122294298153208</data>
		</edge>
		<edge source="250" target="312">
			<data key="weight">0.00835319772619555</data>
		</edge>
		<edge source="630" target="821">
			<data key="weight">0.0128491574617933</data>
		</edge>
		<edge source="313" target="385">
			<data key="weight">0.0106700739562102</data>
		</edge>
		<edge source="561" target="721">
			<data key="weight">0.0050563874627282</data>
		</edge>
		<edge source="624" target="686">
			<data key="weight">0.00978735887144743</data>
		</edge>
		<edge source="499" target="700">
			<data key="weight">0.00901945844418357</data>
		</edge>
		<edge source="696" target="822">
			<data key="weight">0.0264966839826445</data>
		</edge>
		<edge source="170" target="841">
			<data key="weight">0.0090727807474119</data>
		</edge>
		<edge source="435" target="562">
			<data key="weight">0.0126985040231988</data>
		</edge>
		<edge source="219" target="251">
			<data key="weight">0.0119241076691995</data>
		</edge>
		<edge source="515" target="749">
			<data key="weight">0.00334916982515683</data>
		</edge>
		<edge source="487" target="804">
			<data key="weight">0.0270088023521063</data>
		</edge>
		<edge source="888" target="942">
			<data key="weight">0.01314187068559</data>
		</edge>
		<edge source="365" target="409">
			<data key="weight">0.0151863311398658</data>
		</edge>
		<edge source="145" target="827">
			<data key="weight">0.01290591591591</data>
		</edge>
		<edge source="744" target="822">
			<data key="weight">0.00902060763811554</data>
		</edge>
		<edge source="278" target="495">
			<data key="weight">0.0135939124155595</data>
		</edge>
		<edge source="218" target="496">
			<data key="weight">0.0115549842406072</data>
		</edge>
		<edge source="513" target="739">
			<data key="weight">0.00664857162087266</data>
		</edge>
		<edge source="832" target="846">
			<data key="weight">0.0181627802722683</data>
		</edge>
		<edge source="721" target="824">
			<data key="weight">0.010341127145968</data>
		</edge>
		<edge source="743" target="831">
			<data key="weight">0.012621709873638</data>
		</edge>
		<edge source="488" target="891">
			<data key="weight">0.0147980496478694</data>
		</edge>
		<edge source="681" target="698">
			<data key="weight">0.0281627456660136</data>
		</edge>
		<edge source="210" target="872">
			<data key="weight">0.00480618750563819</data>
		</edge>
		<edge source="722" target="723">
			<data key="weight">0.0130384553808795</data>
		</edge>
		<edge source="930" target="991">
			<data key="weight">0.0117235114306971</data>
		</edge>
		<edge source="237" target="307">
			<data key="weight">0.0109351040592723</data>
		</edge>
		<edge source="397" target="663">
			<data key="weight">0.00930457121618938</data>
		</edge>
		<edge source="159" target="832">
			<data key="weight">0.00843008468739095</data>
		</edge>
		<edge source="170" target="892">
			<data key="weight">0.0215815815154172</data>
		</edge>
		<edge source="435" target="450">
			<data key="weight">0.0210690841481205</data>
		</edge>
		<edge source="402" target="432">
			<data key="weight">0.0105375483634034</data>
		</edge>
		<edge source="498" target="711">
			<data key="weight">0.0115578470917761</data>
		</edge>
		<edge source="498" target="920">
			<data key="weight">0.00321927869102638</data>
		</edge>
		<edge source="642" target="659">
			<data key="weight">0.0268521414394077</data>
		</edge>
		<edge source="661" target="712">
			<data key="weight">0.007288245510741</data>
		</edge>
		<edge source="825" target="891">
			<data key="weight">0.00948037813505966</data>
		</edge>
		<edge source="722" target="766">
			<data key="weight">0.0223792325849485</data>
		</edge>
		<edge source="395" target="434">
			<data key="weight">0.0130739916939278</data>
		</edge>
		<edge source="138" target="414">
			<data key="weight">0.00979578156567843</data>
		</edge>
		<edge source="248" target="561">
			<data key="weight">0.00726376748484135</data>
		</edge>
		<edge source="307" target="380">
			<data key="weight">0.00858055269637882</data>
		</edge>
		<edge source="707" target="711">
			<data key="weight">0.0139016774851439</data>
		</edge>
		<edge source="664" target="841">
			<data key="weight">0.00539263495829255</data>
		</edge>
		<edge source="397" target="408">
			<data key="weight">0.0137657286459292</data>
		</edge>
		<edge source="723" target="898">
			<data key="weight">0.0064451209041946</data>
		</edge>
		<edge source="307" target="452">
			<data key="weight">0.017882443433368</data>
		</edge>
		<edge source="408" target="663">
			<data key="weight">0.013001596535799</data>
		</edge>
		<edge source="282" target="632">
			<data key="weight">0.0108941740106639</data>
		</edge>
		<edge source="499" target="835">
			<data key="weight">0.0108639923525025</data>
		</edge>
		<edge source="402" target="441">
			<data key="weight">0.0076250487022708</data>
		</edge>
		<edge source="659" target="928">
			<data key="weight">0.00968799607264462</data>
		</edge>
		<edge source="431" target="514">
			<data key="weight">0.0108355685437435</data>
		</edge>
		<edge source="633" target="1005">
			<data key="weight">0.00600357398879838</data>
		</edge>
		<edge source="631" target="796">
			<data key="weight">0.00470505799632292</data>
		</edge>
		<edge source="752" target="775">
			<data key="weight">0.0257588862735364</data>
		</edge>
		<edge source="418" target="498">
			<data key="weight">0.00931196117812975</data>
		</edge>
		<edge source="486" target="487">
			<data key="weight">0.0184786608326865</data>
		</edge>
		<edge source="421" target="513">
			<data key="weight">0.00947348491330345</data>
		</edge>
		<edge source="292" target="704">
			<data key="weight">0.00797569552703892</data>
		</edge>
		<edge source="722" target="749">
			<data key="weight">0.00859583396236864</data>
		</edge>
		<edge source="159" target="940">
			<data key="weight">0.0210336781650277</data>
		</edge>
		<edge source="900" target="990">
			<data key="weight">0.01850513977997</data>
		</edge>
		<edge source="640" target="745">
			<data key="weight">0.00662457085200135</data>
		</edge>
		<edge source="606" target="639">
			<data key="weight">0.0120550425665964</data>
		</edge>
		<edge source="753" target="768">
			<data key="weight">0.0124888373148957</data>
		</edge>
		<edge source="378" target="436">
			<data key="weight">0.0123507065936078</data>
		</edge>
		<edge source="250" target="706">
			<data key="weight">0.0155632297493469</data>
		</edge>
		<edge source="738" target="744">
			<data key="weight">0.0242001209745599</data>
		</edge>
		<edge source="441" target="489">
			<data key="weight">0.0130633489044504</data>
		</edge>
		<edge source="413" target="937">
			<data key="weight">0.0107119271829118</data>
		</edge>
		<edge source="660" target="990">
			<data key="weight">0.00727505823023287</data>
		</edge>
		<edge source="721" target="743">
			<data key="weight">0.0113920966067212</data>
		</edge>
		<edge source="656" target="751">
			<data key="weight">0.0109818700727785</data>
		</edge>
		<edge source="606" target="607">
			<data key="weight">0.026749923606871</data>
		</edge>
		<edge source="388" target="891">
			<data key="weight">0.00627709177400758</data>
		</edge>
		<edge source="345" target="917">
			<data key="weight">0.0106063381305352</data>
		</edge>
		<edge source="642" target="660">
			<data key="weight">0.00811304763999771</data>
		</edge>
		<edge source="579" target="916">
			<data key="weight">0.0128248237534836</data>
		</edge>
		<edge source="752" target="760">
			<data key="weight">0.00881252518766461</data>
		</edge>
		<edge source="431" target="947">
			<data key="weight">0.00221004440661992</data>
		</edge>
		<edge source="208" target="431">
			<data key="weight">0.0112898389351429</data>
		</edge>
		<edge source="636" target="644">
			<data key="weight">0.0137257038345235</data>
		</edge>
		<edge source="160" target="294">
			<data key="weight">0.013739816024744</data>
		</edge>
		<edge source="771" target="948">
			<data key="weight">0.00704766954914879</data>
		</edge>
		<edge source="241" target="1005">
			<data key="weight">0.00504545543351577</data>
		</edge>
		<edge source="784" target="865">
			<data key="weight">0.0134866383835529</data>
		</edge>
		<edge source="633" target="660">
			<data key="weight">0.0189290471889997</data>
		</edge>
		<edge source="559" target="624">
			<data key="weight">0.0144734407624434</data>
		</edge>
		<edge source="488" target="846">
			<data key="weight">0.0150826827729609</data>
		</edge>
		<edge source="681" target="743">
			<data key="weight">0.00808712749495817</data>
		</edge>
		<edge source="882" target="883">
			<data key="weight">0.0273661184945879</data>
		</edge>
		<edge source="830" target="839">
			<data key="weight">0.00837035919373342</data>
		</edge>
		<edge source="664" target="771">
			<data key="weight">0.0140984211408485</data>
		</edge>
		<edge source="724" target="741">
			<data key="weight">0.0219845632415815</data>
		</edge>
		<edge source="645" target="658">
			<data key="weight">0.0128605967845729</data>
		</edge>
		<edge source="384" target="927">
			<data key="weight">0.00963943906443292</data>
		</edge>
		<edge source="218" target="882">
			<data key="weight">0.00602961231015467</data>
		</edge>
		<edge source="252" target="418">
			<data key="weight">0.014197003892664</data>
		</edge>
		<edge source="709" target="751">
			<data key="weight">0.0145169772534183</data>
		</edge>
		<edge source="656" target="738">
			<data key="weight">0.00814595363023739</data>
		</edge>
		<edge source="826" target="846">
			<data key="weight">0.013048368828286</data>
		</edge>
		<edge source="280" target="1000">
			<data key="weight">0.0119451584123684</data>
		</edge>
		<edge source="382" target="983">
			<data key="weight">0.00982166296858676</data>
		</edge>
		<edge source="281" target="927">
			<data key="weight">0.00845646183419826</data>
		</edge>
		<edge source="515" target="868">
			<data key="weight">0.0110160421610019</data>
		</edge>
		<edge source="720" target="749">
			<data key="weight">0.0175818769467092</data>
		</edge>
		<edge source="214" target="921">
			<data key="weight">0.0140401594931928</data>
		</edge>
		<edge source="307" target="401">
			<data key="weight">0.00771214851492086</data>
		</edge>
		<edge source="210" target="436">
			<data key="weight">0.0165666417999902</data>
		</edge>
		<edge source="210" target="246">
			<data key="weight">0.0133610412803549</data>
		</edge>
		<edge source="281" target="487">
			<data key="weight">0.00731337068174441</data>
		</edge>
		<edge source="246" target="385">
			<data key="weight">0.00702686886131834</data>
		</edge>
		<edge source="343" target="487">
			<data key="weight">0.0252183417174987</data>
		</edge>
		<edge source="287" target="315">
			<data key="weight">0.0116955054180488</data>
		</edge>
		<edge source="559" target="582">
			<data key="weight">0.0147809716593114</data>
		</edge>
		<edge source="137" target="213">
			<data key="weight">0.00902186190570401</data>
		</edge>
		<edge source="441" target="819">
			<data key="weight">0.0112455375852137</data>
		</edge>
		<edge source="778" target="784">
			<data key="weight">0.0136374785340723</data>
		</edge>
		<edge source="207" target="385">
			<data key="weight">0.0164644910226686</data>
		</edge>
		<edge source="685" target="704">
			<data key="weight">0.0136682060312548</data>
		</edge>
		<edge source="495" target="500">
			<data key="weight">0.0130985103203981</data>
		</edge>
		<edge source="714" target="752">
			<data key="weight">0.0181246254460721</data>
		</edge>
		<edge source="781" target="832">
			<data key="weight">0.0107528155309055</data>
		</edge>
		<edge source="217" target="891">
			<data key="weight">0.0114948003803297</data>
		</edge>
		<edge source="237" target="994">
			<data key="weight">0.00801133121674554</data>
		</edge>
		<edge source="160" target="905">
			<data key="weight">0.0123766114612887</data>
		</edge>
		<edge source="315" target="421">
			<data key="weight">0.0145435105261568</data>
		</edge>
		<edge source="512" target="687">
			<data key="weight">0.0108428286496589</data>
		</edge>
		<edge source="606" target="668">
			<data key="weight">0.00958367942238695</data>
		</edge>
		<edge source="246" target="880">
			<data key="weight">0.00924240652702916</data>
		</edge>
		<edge source="382" target="705">
			<data key="weight">0.00490705565085879</data>
		</edge>
		<edge source="306" target="384">
			<data key="weight">0.00755392133790761</data>
		</edge>
		<edge source="679" target="752">
			<data key="weight">0.00496807364467766</data>
		</edge>
		<edge source="666" target="674">
			<data key="weight">0.0183063241119106</data>
		</edge>
		<edge source="295" target="305">
			<data key="weight">0.016275236227382</data>
		</edge>
		<edge source="827" target="842">
			<data key="weight">0.02385401619325</data>
		</edge>
		<edge source="413" target="841">
			<data key="weight">0.0155293980115817</data>
		</edge>
		<edge source="391" target="829">
			<data key="weight">0.00738190725838738</data>
		</edge>
		<edge source="737" target="947">
			<data key="weight">0.00635293063254936</data>
		</edge>
		<edge source="702" target="744">
			<data key="weight">0.00802936384831895</data>
		</edge>
		<edge source="515" target="663">
			<data key="weight">0.00352104532023846</data>
		</edge>
		<edge source="239" target="309">
			<data key="weight">0.0178795719912035</data>
		</edge>
		<edge source="739" target="740">
			<data key="weight">0.0270863343146205</data>
		</edge>
		<edge source="138" target="284">
			<data key="weight">0.00955688992601486</data>
		</edge>
		<edge source="511" target="607">
			<data key="weight">0.00868443315693222</data>
		</edge>
		<edge source="704" target="739">
			<data key="weight">0.00920885549767302</data>
		</edge>
		<edge source="1002" target="1010">
			<data key="weight">0.0155727570918361</data>
		</edge>
		<edge source="138" target="515">
			<data key="weight">0.0169400428407255</data>
		</edge>
		<edge source="393" target="947">
			<data key="weight">0.0118095491237979</data>
		</edge>
		<edge source="426" target="760">
			<data key="weight">0.0177266942140447</data>
		</edge>
		<edge source="398" target="432">
			<data key="weight">0.0125207542499116</data>
		</edge>
		<edge source="382" target="638">
			<data key="weight">0.00702989440077624</data>
		</edge>
		<edge source="486" target="723">
			<data key="weight">0.00578660999279609</data>
		</edge>
		<edge source="405" target="703">
			<data key="weight">0.00800763023782787</data>
		</edge>
		<edge source="659" target="846">
			<data key="weight">0.0048221950863177</data>
		</edge>
		<edge source="515" target="740">
			<data key="weight">0.0133645614675846</data>
		</edge>
		<edge source="770" target="776">
			<data key="weight">0.0105928331300882</data>
		</edge>
		<edge source="495" target="903">
			<data key="weight">0.0103397941088832</data>
		</edge>
		<edge source="312" target="885">
			<data key="weight">0.00783014564717016</data>
		</edge>
		<edge source="606" target="683">
			<data key="weight">0.00784517219350596</data>
		</edge>
		<edge source="418" target="441">
			<data key="weight">0.0113119403129932</data>
		</edge>
		<edge source="831" target="888">
			<data key="weight">0.0130565697737717</data>
		</edge>
		<edge source="490" target="559">
			<data key="weight">0.00978500239168023</data>
		</edge>
		<edge source="239" target="495">
			<data key="weight">0.0151740462145159</data>
		</edge>
		<edge source="712" target="771">
			<data key="weight">0.0077165480599331</data>
		</edge>
		<edge source="712" target="822">
			<data key="weight">0.0132095824989514</data>
		</edge>
		<edge source="513" target="774">
			<data key="weight">0.0101707201656374</data>
		</edge>
		<edge source="198" target="499">
			<data key="weight">0.011239368473395</data>
		</edge>
		<edge source="1047" target="1049">
			<data key="weight">0.0580908413850598</data>
		</edge>
		<edge source="558" target="686">
			<data key="weight">0.0250479368617395</data>
		</edge>
		<edge source="583" target="625">
			<data key="weight">0.0124265105384444</data>
		</edge>
		<edge source="156" target="664">
			<data key="weight">0.00418353863578122</data>
		</edge>
		<edge source="737" target="747">
			<data key="weight">0.0226239433049015</data>
		</edge>
		<edge source="159" target="385">
			<data key="weight">0.0241344695366148</data>
		</edge>
		<edge source="778" target="800">
			<data key="weight">0.030787215059437</data>
		</edge>
		<edge source="928" target="990">
			<data key="weight">0.0130631680500771</data>
		</edge>
		<edge source="512" target="640">
			<data key="weight">0.00843415131918639</data>
		</edge>
		<edge source="292" target="872">
			<data key="weight">0.00300301465761425</data>
		</edge>
		<edge source="642" target="680">
			<data key="weight">0.0170816976544072</data>
		</edge>
		<edge source="393" target="417">
			<data key="weight">0.0116857261552418</data>
		</edge>
		<edge source="283" target="636">
			<data key="weight">0.0124468326097072</data>
		</edge>
		<edge source="369" target="946">
			<data key="weight">0.0134055108211922</data>
		</edge>
		<edge source="686" target="724">
			<data key="weight">0.00452569171293791</data>
		</edge>
		<edge source="659" target="994">
			<data key="weight">0.00915223098976591</data>
		</edge>
		<edge source="645" target="655">
			<data key="weight">0.0166469841029252</data>
		</edge>
		<edge source="305" target="387">
			<data key="weight">0.0138374906082367</data>
		</edge>
		<edge source="749" target="774">
			<data key="weight">0.0070935237918365</data>
		</edge>
		<edge source="302" target="846">
			<data key="weight">0.00896477338423069</data>
		</edge>
		<edge source="377" target="379">
			<data key="weight">0.0202546959107124</data>
		</edge>
		<edge source="170" target="760">
			<data key="weight">0.025128522184743</data>
		</edge>
		<edge source="277" target="309">
			<data key="weight">0.0164700210768024</data>
		</edge>
		<edge source="241" target="658">
			<data key="weight">0.0074494238660238</data>
		</edge>
		<edge source="663" target="931">
			<data key="weight">0.0120367984284954</data>
		</edge>
		<edge source="666" target="683">
			<data key="weight">0.0124617605811751</data>
		</edge>
		<edge source="310" target="428">
			<data key="weight">0.0106776242297246</data>
		</edge>
		<edge source="387" target="413">
			<data key="weight">0.00642307381767879</data>
		</edge>
		<edge source="237" target="241">
			<data key="weight">0.0247429315363239</data>
		</edge>
		<edge source="405" target="883">
			<data key="weight">0.015060776292223</data>
		</edge>
		<edge source="607" target="639">
			<data key="weight">0.0278381372475349</data>
		</edge>
		<edge source="561" target="608">
			<data key="weight">0.0157345866074076</data>
		</edge>
		<edge source="696" target="881">
			<data key="weight">0.00660237494152776</data>
		</edge>
		<edge source="393" target="885">
			<data key="weight">0.0126234135256091</data>
		</edge>
		<edge source="499" target="990">
			<data key="weight">0.00708604371290534</data>
		</edge>
		<edge source="452" target="746">
			<data key="weight">0.00549437879132995</data>
		</edge>
		<edge source="707" target="861">
			<data key="weight">0.0159620496968163</data>
		</edge>
		<edge source="642" target="743">
			<data key="weight">0.0112982086422058</data>
		</edge>
		<edge source="205" target="293">
			<data key="weight">0.0123610416965361</data>
		</edge>
		<edge source="626" target="865">
			<data key="weight">0.0106030137777664</data>
		</edge>
		<edge source="140" target="164">
			<data key="weight">0.014430051534192</data>
		</edge>
		<edge source="218" target="220">
			<data key="weight">0.029156682572248</data>
		</edge>
		<edge source="302" target="700">
			<data key="weight">0.012617361764825</data>
		</edge>
		<edge source="681" target="747">
			<data key="weight">0.0110920107620041</data>
		</edge>
		<edge source="831" target="882">
			<data key="weight">0.00621209513113234</data>
		</edge>
		<edge source="305" target="494">
			<data key="weight">0.0116683251743301</data>
		</edge>
		<edge source="369" target="930">
			<data key="weight">0.00865795133299381</data>
		</edge>
		<edge source="178" target="843">
			<data key="weight">0.0171756040444355</data>
		</edge>
		<edge source="712" target="724">
			<data key="weight">0.00909036157604253</data>
		</edge>
		<edge source="242" target="425">
			<data key="weight">0.0158261742989847</data>
		</edge>
		<edge source="192" target="400">
			<data key="weight">0.0191255083570971</data>
		</edge>
		<edge source="843" target="916">
			<data key="weight">0.0041352207083526</data>
		</edge>
		<edge source="606" target="739">
			<data key="weight">0.00503905859018761</data>
		</edge>
		<edge source="659" target="763">
			<data key="weight">0.0167651520535211</data>
		</edge>
		<edge source="640" target="660">
			<data key="weight">0.0188247566000959</data>
		</edge>
		<edge source="281" target="924">
			<data key="weight">0.00952343683727954</data>
		</edge>
		<edge source="831" target="834">
			<data key="weight">0.017050908347755</data>
		</edge>
		<edge source="116" target="407">
			<data key="weight">0.0109971684741003</data>
		</edge>
		<edge source="176" target="827">
			<data key="weight">0.0139269311038033</data>
		</edge>
		<edge source="402" target="403">
			<data key="weight">0.00852525051240513</data>
		</edge>
		<edge source="278" target="514">
			<data key="weight">0.0100022872181116</data>
		</edge>
		<edge source="656" target="742">
			<data key="weight">0.00734194444764109</data>
		</edge>
		<edge source="307" target="407">
			<data key="weight">0.0114654014715784</data>
		</edge>
		<edge source="400" target="776">
			<data key="weight">0.017288992019935</data>
		</edge>
		<edge source="486" target="557">
			<data key="weight">0.00683743688258343</data>
		</edge>
		<edge source="583" target="739">
			<data key="weight">0.00317116182411788</data>
		</edge>
		<edge source="249" target="882">
			<data key="weight">0.0153451196983249</data>
		</edge>
		<edge source="251" target="488">
			<data key="weight">0.0138347063704542</data>
		</edge>
		<edge source="947" target="1190">
			<data key="weight">0.0228851621574563</data>
		</edge>
		<edge source="556" target="561">
			<data key="weight">0.00765664150269879</data>
		</edge>
		<edge source="713" target="714">
			<data key="weight">0.0163521585341614</data>
		</edge>
		<edge source="631" target="683">
			<data key="weight">0.00677659349520646</data>
		</edge>
		<edge source="813" target="899">
			<data key="weight">0.0190608008288101</data>
		</edge>
		<edge source="702" target="704">
			<data key="weight">0.0464719771241845</data>
		</edge>
		<edge source="241" target="927">
			<data key="weight">0.00396408637498562</data>
		</edge>
		<edge source="144" target="248">
			<data key="weight">0.0119592314693858</data>
		</edge>
		<edge source="388" target="702">
			<data key="weight">0.0121114165384674</data>
		</edge>
		<edge source="452" target="499">
			<data key="weight">0.0185206402901675</data>
		</edge>
		<edge source="760" target="776">
			<data key="weight">0.0101918397744445</data>
		</edge>
		<edge source="489" target="656">
			<data key="weight">0.0084727448187649</data>
		</edge>
		<edge source="443" target="947">
			<data key="weight">0.0125319734378863</data>
		</edge>
		<edge source="313" target="660">
			<data key="weight">0.0186747668431728</data>
		</edge>
		<edge source="405" target="917">
			<data key="weight">0.010722042294401</data>
		</edge>
		<edge source="820" target="1005">
			<data key="weight">0.0147191147532513</data>
		</edge>
		<edge source="345" target="419">
			<data key="weight">0.0191098420866914</data>
		</edge>
		<edge source="408" target="760">
			<data key="weight">0.0102224954487314</data>
		</edge>
		<edge source="292" target="813">
			<data key="weight">0.0120682237805984</data>
		</edge>
		<edge source="292" target="401">
			<data key="weight">0.00817210952913732</data>
		</edge>
		<edge source="143" target="990">
			<data key="weight">0.012917572848764</data>
		</edge>
		<edge source="159" target="846">
			<data key="weight">0.015472717685017</data>
		</edge>
		<edge source="401" target="843">
			<data key="weight">0.00838074959625172</data>
		</edge>
		<edge source="582" target="686">
			<data key="weight">0.0144550353692533</data>
		</edge>
		<edge source="702" target="739">
			<data key="weight">0.0107929000705101</data>
		</edge>
		<edge source="292" target="891">
			<data key="weight">0.0106918933856639</data>
		</edge>
		<edge source="204" target="1050">
			<data key="weight">0.0114601180783347</data>
		</edge>
		<edge source="559" target="635">
			<data key="weight">0.0103386339194382</data>
		</edge>
		<edge source="561" target="711">
			<data key="weight">0.00751263973436684</data>
		</edge>
		<edge source="888" target="927">
			<data key="weight">0.0224387620837274</data>
		</edge>
		<edge source="821" target="883">
			<data key="weight">0.0136058262417171</data>
		</edge>
		<edge source="684" target="843">
			<data key="weight">0.0090896408432944</data>
		</edge>
		<edge source="146" target="852">
			<data key="weight">0.0136961977290954</data>
		</edge>
		<edge source="722" target="776">
			<data key="weight">0.0133054075419363</data>
		</edge>
		<edge source="1045" target="1048">
			<data key="weight">0.053168239494602</data>
		</edge>
		<edge source="704" target="723">
			<data key="weight">0.00635061114507917</data>
		</edge>
		<edge source="203" target="760">
			<data key="weight">0.0140143603674871</data>
		</edge>
		<edge source="306" target="928">
			<data key="weight">0.0105893735961794</data>
		</edge>
		<edge source="156" target="803">
			<data key="weight">0.0126782716167997</data>
		</edge>
		<edge source="584" target="774">
			<data key="weight">0.00751731098366414</data>
		</edge>
		<edge source="606" target="678">
			<data key="weight">0.0109013461149415</data>
		</edge>
		<edge source="696" target="701">
			<data key="weight">0.0129844245421195</data>
		</edge>
		<edge source="686" target="774">
			<data key="weight">0.0107342692219661</data>
		</edge>
		<edge source="512" target="606">
			<data key="weight">0.00679241593643779</data>
		</edge>
		<edge source="561" target="900">
			<data key="weight">0.00774975556185175</data>
		</edge>
		<edge source="285" target="378">
			<data key="weight">0.0123801028014661</data>
		</edge>
		<edge source="228" target="229">
			<data key="weight">0.0232988800641419</data>
		</edge>
		<edge source="809" target="822">
			<data key="weight">0.00993034442697426</data>
		</edge>
		<edge source="283" target="559">
			<data key="weight">0.00779629809835867</data>
		</edge>
		<edge source="824" target="843">
			<data key="weight">0.00978164561591597</data>
		</edge>
		<edge source="384" target="441">
			<data key="weight">0.00616274741956721</data>
		</edge>
		<edge source="307" target="557">
			<data key="weight">0.00888060143634537</data>
		</edge>
		<edge source="674" target="905">
			<data key="weight">0.00890193234977703</data>
		</edge>
		<edge source="742" target="749">
			<data key="weight">0.0261590902829456</data>
		</edge>
		<edge source="416" target="804">
			<data key="weight">0.0102543603094902</data>
		</edge>
		<edge source="208" target="385">
			<data key="weight">0.00678459747592922</data>
		</edge>
		<edge source="659" target="948">
			<data key="weight">0.0123677717432246</data>
		</edge>
		<edge source="419" target="816">
			<data key="weight">0.0368300234186379</data>
		</edge>
		<edge source="923" target="935">
			<data key="weight">0.0154230208799833</data>
		</edge>
		<edge source="583" target="740">
			<data key="weight">0.00982978636856442</data>
		</edge>
		<edge source="419" target="880">
			<data key="weight">0.0072413177707565</data>
		</edge>
		<edge source="660" target="775">
			<data key="weight">0.00618765991421551</data>
		</edge>
		<edge source="210" target="218">
			<data key="weight">0.026533877863121</data>
		</edge>
		<edge source="450" target="560">
			<data key="weight">0.0126283860687314</data>
		</edge>
		<edge source="214" target="661">
			<data key="weight">0.0189885997182188</data>
		</edge>
		<edge source="511" target="774">
			<data key="weight">0.0144337575895108</data>
		</edge>
		<edge source="606" target="903">
			<data key="weight">0.00796925187078689</data>
		</edge>
		<edge source="393" target="882">
			<data key="weight">0.0140916200639664</data>
		</edge>
		<edge source="162" target="987">
			<data key="weight">0.0107324905924631</data>
		</edge>
		<edge source="385" target="871">
			<data key="weight">0.00857031945211841</data>
		</edge>
		<edge source="710" target="744">
			<data key="weight">0.022060305273022</data>
		</edge>
		<edge source="221" target="237">
			<data key="weight">0.00889898015624017</data>
		</edge>
		<edge source="389" target="559">
			<data key="weight">0.00827246605820034</data>
		</edge>
		<edge source="139" target="140">
			<data key="weight">0.0283667419519185</data>
		</edge>
		<edge source="413" target="987">
			<data key="weight">0.0126091897634413</data>
		</edge>
		<edge source="305" target="367">
			<data key="weight">0.0190919501395425</data>
		</edge>
		<edge source="815" target="834">
			<data key="weight">0.0194504812420834</data>
		</edge>
		<edge source="824" target="831">
			<data key="weight">0.00914460129809169</data>
		</edge>
		<edge source="679" target="742">
			<data key="weight">0.0081947472661097</data>
		</edge>
		<edge source="679" target="745">
			<data key="weight">0.0076768922171893</data>
		</edge>
		<edge source="830" target="847">
			<data key="weight">0.0126648255607697</data>
		</edge>
		<edge source="384" target="778">
			<data key="weight">0.00969953615834145</data>
		</edge>
		<edge source="368" target="384">
			<data key="weight">0.0160817017739138</data>
		</edge>
		<edge source="582" target="1048">
			<data key="weight">0.00436500719919127</data>
		</edge>
		<edge source="192" target="202">
			<data key="weight">0.00638118157378337</data>
		</edge>
		<edge source="924" target="1005">
			<data key="weight">0.012624856349843</data>
		</edge>
		<edge source="687" target="841">
			<data key="weight">0.00590229548787636</data>
		</edge>
		<edge source="210" target="237">
			<data key="weight">0.0101505613105179</data>
		</edge>
		<edge source="489" target="699">
			<data key="weight">0.00679135447814803</data>
		</edge>
		<edge source="559" target="642">
			<data key="weight">0.00688234370677236</data>
		</edge>
		<edge source="389" target="398">
			<data key="weight">0.0168761952778171</data>
		</edge>
		<edge source="284" target="927">
			<data key="weight">0.0112203887708001</data>
		</edge>
		<edge source="698" target="832">
			<data key="weight">0.0125404266533622</data>
		</edge>
		<edge source="343" target="400">
			<data key="weight">0.0111146722502077</data>
		</edge>
		<edge source="405" target="414">
			<data key="weight">0.00775686217385301</data>
		</edge>
		<edge source="402" target="418">
			<data key="weight">0.0158131399516684</data>
		</edge>
		<edge source="841" target="935">
			<data key="weight">0.00948882338469696</data>
		</edge>
		<edge source="560" target="744">
			<data key="weight">0.00225823400044788</data>
		</edge>
		<edge source="709" target="780">
			<data key="weight">0.0308909614862381</data>
		</edge>
		<edge source="440" target="698">
			<data key="weight">0.0167276116698921</data>
		</edge>
		<edge source="280" target="282">
			<data key="weight">0.00886514894358145</data>
		</edge>
		<edge source="803" target="899">
			<data key="weight">0.0221315039750672</data>
		</edge>
		<edge source="498" target="632">
			<data key="weight">0.00815095976567956</data>
		</edge>
		<edge source="509" target="1048">
			<data key="weight">0.00332323944888348</data>
		</edge>
		<edge source="302" target="837">
			<data key="weight">0.0101499565338135</data>
		</edge>
		<edge source="277" target="514">
			<data key="weight">0.00926050439610429</data>
		</edge>
		<edge source="138" target="343">
			<data key="weight">0.0174916452963947</data>
		</edge>
		<edge source="278" target="489">
			<data key="weight">0.0109195694068761</data>
		</edge>
		<edge source="489" target="749">
			<data key="weight">0.0114983562007437</data>
		</edge>
		<edge source="145" target="159">
			<data key="weight">0.0114836647883353</data>
		</edge>
		<edge source="749" target="760">
			<data key="weight">0.00609188482344783</data>
		</edge>
		<edge source="861" target="990">
			<data key="weight">0.0064321903878372</data>
		</edge>
		<edge source="816" target="990">
			<data key="weight">0.0243991669946765</data>
		</edge>
		<edge source="391" target="396">
			<data key="weight">0.0158977800373306</data>
		</edge>
		<edge source="709" target="766">
			<data key="weight">0.015520133231847</data>
		</edge>
		<edge source="489" target="498">
			<data key="weight">0.0220396030043667</data>
		</edge>
		<edge source="252" target="706">
			<data key="weight">0.0160475262666792</data>
		</edge>
		<edge source="239" target="245">
			<data key="weight">0.010010909620688</data>
		</edge>
		<edge source="144" target="443">
			<data key="weight">0.0122820929187269</data>
		</edge>
		<edge source="560" target="561">
			<data key="weight">0.0233259082755066</data>
		</edge>
		<edge source="1048" target="1049">
			<data key="weight">0.0577636818503549</data>
		</edge>
		<edge source="686" target="699">
			<data key="weight">0.0105059018436697</data>
		</edge>
		<edge source="776" target="843">
			<data key="weight">0.0148946791878476</data>
		</edge>
		<edge source="743" target="756">
			<data key="weight">0.012018102143057</data>
		</edge>
		<edge source="513" target="712">
			<data key="weight">0.00800584942686998</data>
		</edge>
		<edge source="711" target="824">
			<data key="weight">0.0190080449409799</data>
		</edge>
		<edge source="489" target="660">
			<data key="weight">0.0104476179583031</data>
		</edge>
		<edge source="368" target="421">
			<data key="weight">0.0120938522963055</data>
		</edge>
		<edge source="179" target="486">
			<data key="weight">0.00767017514867499</data>
		</edge>
		<edge source="315" target="448">
			<data key="weight">0.0189567566895548</data>
		</edge>
		<edge source="251" target="584">
			<data key="weight">0.00511464287649638</data>
		</edge>
		<edge source="309" target="490">
			<data key="weight">0.0242228332582224</data>
		</edge>
		<edge source="207" target="229">
			<data key="weight">0.0147710455016261</data>
		</edge>
		<edge source="201" target="282">
			<data key="weight">0.0113427396409225</data>
		</edge>
		<edge source="189" target="561">
			<data key="weight">0.00622232741817471</data>
		</edge>
		<edge source="705" target="771">
			<data key="weight">0.0170415087186715</data>
		</edge>
		<edge source="893" target="1006">
			<data key="weight">0.0139567371732197</data>
		</edge>
		<edge source="713" target="885">
			<data key="weight">0.00950217167892423</data>
		</edge>
		<edge source="313" target="606">
			<data key="weight">0.0233398340608703</data>
		</edge>
		<edge source="737" target="748">
			<data key="weight">0.0194608228042024</data>
		</edge>
		<edge source="513" target="656">
			<data key="weight">0.011121482055073</data>
		</edge>
		<edge source="557" target="633">
			<data key="weight">0.0079195397359518</data>
		</edge>
		<edge source="140" target="237">
			<data key="weight">0.00566889578359781</data>
		</edge>
		<edge source="766" target="768">
			<data key="weight">0.0100392133905559</data>
		</edge>
		<edge source="841" target="842">
			<data key="weight">0.00833743770460816</data>
		</edge>
		<edge source="291" target="819">
			<data key="weight">0.012652431561362</data>
		</edge>
		<edge source="202" target="488">
			<data key="weight">0.0115177573796372</data>
		</edge>
		<edge source="309" target="394">
			<data key="weight">0.0100637023565494</data>
		</edge>
		<edge source="489" target="774">
			<data key="weight">0.00856996454340831</data>
		</edge>
		<edge source="667" target="803">
			<data key="weight">0.0106423460438964</data>
		</edge>
		<edge source="738" target="740">
			<data key="weight">0.0252571075661057</data>
		</edge>
		<edge source="802" target="803">
			<data key="weight">0.0173287765833076</data>
		</edge>
		<edge source="827" target="889">
			<data key="weight">0.0162904342836812</data>
		</edge>
		<edge source="632" target="740">
			<data key="weight">0.00364902949094784</data>
		</edge>
		<edge source="295" target="941">
			<data key="weight">0.0145792083267145</data>
		</edge>
		<edge source="887" target="900">
			<data key="weight">0.0180245516738027</data>
		</edge>
		<edge source="204" target="282">
			<data key="weight">0.0154821912977368</data>
		</edge>
		<edge source="833" target="891">
			<data key="weight">0.0134132430541484</data>
		</edge>
		<edge source="136" target="137">
			<data key="weight">0.0409874499646072</data>
		</edge>
		<edge source="173" target="175">
			<data key="weight">0.043170197673672</data>
		</edge>
		<edge source="939" target="1189">
			<data key="weight">0.0128447385793748</data>
		</edge>
		<edge source="155" target="770">
			<data key="weight">0.010549761460174</data>
		</edge>
		<edge source="752" target="753">
			<data key="weight">0.0122034237031734</data>
		</edge>
		<edge source="490" target="782">
			<data key="weight">0.0241483014645047</data>
		</edge>
		<edge source="713" target="722">
			<data key="weight">0.0152376557386268</data>
		</edge>
		<edge source="189" target="450">
			<data key="weight">0.0202134543394493</data>
		</edge>
		<edge source="286" target="452">
			<data key="weight">0.00602725501324926</data>
		</edge>
		<edge source="487" target="509">
			<data key="weight">0.0240221953809119</data>
		</edge>
		<edge source="661" target="665">
			<data key="weight">0.0170541862112732</data>
		</edge>
		<edge source="290" target="305">
			<data key="weight">0.0106578004152913</data>
		</edge>
		<edge source="432" target="829">
			<data key="weight">0.014793599718792</data>
		</edge>
		<edge source="498" target="1188">
			<data key="weight">0.00864672188411707</data>
		</edge>
		<edge source="229" target="561">
			<data key="weight">0.00252819909388514</data>
		</edge>
		<edge source="218" target="219">
			<data key="weight">0.0164344252617965</data>
		</edge>
		<edge source="488" target="499">
			<data key="weight">0.0109900166472862</data>
		</edge>
		<edge source="640" target="916">
			<data key="weight">0.00403573441553302</data>
		</edge>
		<edge source="391" target="499">
			<data key="weight">0.00722778316467874</data>
		</edge>
		<edge source="198" target="784">
			<data key="weight">0.0224841047147807</data>
		</edge>
		<edge source="241" target="700">
			<data key="weight">0.0222952527369139</data>
		</edge>
		<edge source="668" target="872">
			<data key="weight">0.00690093443396046</data>
		</edge>
		<edge source="197" target="816">
			<data key="weight">0.0118063775054729</data>
		</edge>
		<edge source="835" target="841">
			<data key="weight">0.0119231717976559</data>
		</edge>
		<edge source="775" target="778">
			<data key="weight">0.0137456716204247</data>
		</edge>
		<edge source="781" target="928">
			<data key="weight">0.0154905612812093</data>
		</edge>
		<edge source="831" target="891">
			<data key="weight">0.0122933921815034</data>
		</edge>
		<edge source="173" target="179">
			<data key="weight">0.0152527495195327</data>
		</edge>
		<edge source="495" target="515">
			<data key="weight">0.0178961029936385</data>
		</edge>
		<edge source="739" target="765">
			<data key="weight">0.0107588202048998</data>
		</edge>
		<edge source="705" target="803">
			<data key="weight">0.0121683979659294</data>
		</edge>
		<edge source="814" target="815">
			<data key="weight">0.051479628724834</data>
		</edge>
		<edge source="344" target="899">
			<data key="weight">0.0144520618272445</data>
		</edge>
		<edge source="33" target="873">
			<data key="weight">0.0202778652278254</data>
		</edge>
		<edge source="314" target="434">
			<data key="weight">0.013192780317132</data>
		</edge>
		<edge source="685" target="686">
			<data key="weight">0.0101580740409158</data>
		</edge>
		<edge source="579" target="668">
			<data key="weight">0.0155430588485589</data>
		</edge>
		<edge source="144" target="375">
			<data key="weight">0.00975503596267575</data>
		</edge>
		<edge source="418" target="439">
			<data key="weight">0.0147012216860798</data>
		</edge>
		<edge source="700" target="776">
			<data key="weight">0.00867641237961853</data>
		</edge>
		<edge source="437" target="561">
			<data key="weight">0.0148558913399905</data>
		</edge>
		<edge source="219" target="872">
			<data key="weight">0.00906004392028277</data>
		</edge>
		<edge source="744" target="746">
			<data key="weight">0.0159854082091834</data>
		</edge>
		<edge source="213" target="248">
			<data key="weight">0.00942181768208299</data>
		</edge>
		<edge source="246" target="804">
			<data key="weight">0.0087894685062893</data>
		</edge>
		<edge source="405" target="428">
			<data key="weight">0.011960647922871</data>
		</edge>
		<edge source="859" target="940">
			<data key="weight">0.0113539624339531</data>
		</edge>
		<edge source="312" target="439">
			<data key="weight">0.0100221019169542</data>
		</edge>
		<edge source="776" target="931">
			<data key="weight">0.0123086347168893</data>
		</edge>
		<edge source="486" target="891">
			<data key="weight">0.00508677798481873</data>
		</edge>
		<edge source="743" target="904">
			<data key="weight">0.0133922726258495</data>
		</edge>
		<edge source="280" target="486">
			<data key="weight">0.00719561457417049</data>
		</edge>
		<edge source="237" target="434">
			<data key="weight">0.0062370865826261</data>
		</edge>
		<edge source="579" target="883">
			<data key="weight">0.0118568136217596</data>
		</edge>
		<edge source="842" target="865">
			<data key="weight">0.019989325514054</data>
		</edge>
		<edge source="744" target="776">
			<data key="weight">0.00428865067231093</data>
		</edge>
		<edge source="739" target="771">
			<data key="weight">0.0054397642118049</data>
		</edge>
		<edge source="146" target="160">
			<data key="weight">0.0137005505935737</data>
		</edge>
		<edge source="198" target="820">
			<data key="weight">0.00973030372234851</data>
		</edge>
		<edge source="401" target="452">
			<data key="weight">0.00542182164867238</data>
		</edge>
		<edge source="170" target="684">
			<data key="weight">0.0111981340084984</data>
		</edge>
		<edge source="315" target="368">
			<data key="weight">0.0152898655240337</data>
		</edge>
		<edge source="489" target="686">
			<data key="weight">0.006829705016272</data>
		</edge>
		<edge source="842" target="852">
			<data key="weight">0.0266068681916059</data>
		</edge>
		<edge source="407" target="419">
			<data key="weight">0.0114312208584164</data>
		</edge>
		<edge source="205" target="678">
			<data key="weight">0.00461544050142804</data>
		</edge>
		<edge source="367" target="931">
			<data key="weight">0.00785850388529948</data>
		</edge>
		<edge source="414" target="559">
			<data key="weight">0.0087998457857727</data>
		</edge>
		<edge source="579" target="740">
			<data key="weight">0.0057519724786455</data>
		</edge>
		<edge source="891" target="947">
			<data key="weight">0.0146963783665113</data>
		</edge>
		<edge source="160" target="946">
			<data key="weight">0.0122704336525472</data>
		</edge>
		<edge source="159" target="800">
			<data key="weight">0.0255964522205937</data>
		</edge>
		<edge source="178" target="659">
			<data key="weight">0.0129444172114439</data>
		</edge>
		<edge source="431" target="748">
			<data key="weight">0.00719960911708905</data>
		</edge>
		<edge source="399" target="941">
			<data key="weight">0.0113516489880135</data>
		</edge>
		<edge source="880" target="886">
			<data key="weight">0.0113053850999493</data>
		</edge>
		<edge source="205" target="947">
			<data key="weight">0.00602270585035418</data>
		</edge>
		<edge source="367" target="1002">
			<data key="weight">0.00859991867220639</data>
		</edge>
		<edge source="607" target="685">
			<data key="weight">0.0135292250622517</data>
		</edge>
		<edge source="582" target="679">
			<data key="weight">0.0146112343462518</data>
		</edge>
		<edge source="709" target="741">
			<data key="weight">0.0213574705396082</data>
		</edge>
		<edge source="368" target="439">
			<data key="weight">0.0116158942430944</data>
		</edge>
		<edge source="421" target="498">
			<data key="weight">0.00646111524818131</data>
		</edge>
		<edge source="386" target="402">
			<data key="weight">0.0224195878869619</data>
		</edge>
		<edge source="204" target="213">
			<data key="weight">0.0270887427327958</data>
		</edge>
		<edge source="606" target="775">
			<data key="weight">0.00940874252488266</data>
		</edge>
		<edge source="486" target="822">
			<data key="weight">0.00602832269348586</data>
		</edge>
		<edge source="219" target="452">
			<data key="weight">0.0198257555754032</data>
		</edge>
		<edge source="509" target="711">
			<data key="weight">0.00697315505666618</data>
		</edge>
		<edge source="871" target="942">
			<data key="weight">0.0132651387845793</data>
		</edge>
		<edge source="827" target="834">
			<data key="weight">0.0140231540307743</data>
		</edge>
		<edge source="452" target="489">
			<data key="weight">0.0125362151385268</data>
		</edge>
		<edge source="583" target="639">
			<data key="weight">0.00585548391239164</data>
		</edge>
		<edge source="607" target="711">
			<data key="weight">0.0185880099462943</data>
		</edge>
		<edge source="312" target="393">
			<data key="weight">0.00469991404668167</data>
		</edge>
		<edge source="744" target="777">
			<data key="weight">0.0111002353539377</data>
		</edge>
		<edge source="251" target="314">
			<data key="weight">0.00776892717432729</data>
		</edge>
		<edge source="674" target="805">
			<data key="weight">0.0141305792375046</data>
		</edge>
		<edge source="490" target="607">
			<data key="weight">0.0106406557741013</data>
		</edge>
		<edge source="821" target="835">
			<data key="weight">0.0184422940576533</data>
		</edge>
		<edge source="513" target="514">
			<data key="weight">0.0257546280501922</data>
		</edge>
		<edge source="885" target="920">
			<data key="weight">0.0224153655751666</data>
		</edge>
		<edge source="313" target="638">
			<data key="weight">0.0167572883798856</data>
		</edge>
		<edge source="660" target="714">
			<data key="weight">0.00708735690853487</data>
		</edge>
		<edge source="700" target="807">
			<data key="weight">0.0118647444033393</data>
		</edge>
		<edge source="277" target="401">
			<data key="weight">0.00795827846200215</data>
		</edge>
		<edge source="810" target="811">
			<data key="weight">0.0383468128902278</data>
		</edge>
		<edge source="561" target="738">
			<data key="weight">0.00172187112487363</data>
		</edge>
		<edge source="660" target="712">
			<data key="weight">0.00469608544494401</data>
		</edge>
		<edge source="294" target="659">
			<data key="weight">0.00991982987021037</data>
		</edge>
		<edge source="833" target="889">
			<data key="weight">0.0231641868080416</data>
		</edge>
		<edge source="187" target="343">
			<data key="weight">0.015160980388534</data>
		</edge>
		<edge source="435" target="748">
			<data key="weight">0.0105880169547791</data>
		</edge>
		<edge source="512" target="678">
			<data key="weight">0.00543857738916389</data>
		</edge>
		<edge source="140" target="405">
			<data key="weight">0.00619033489208819</data>
		</edge>
		<edge source="606" target="638">
			<data key="weight">0.0104287175048408</data>
		</edge>
		<edge source="490" target="822">
			<data key="weight">0.0132856805631114</data>
		</edge>
		<edge source="414" target="1010">
			<data key="weight">0.0114009114078524</data>
		</edge>
		<edge source="452" target="819">
			<data key="weight">0.00952205633394504</data>
		</edge>
		<edge source="401" target="416">
			<data key="weight">0.0171590075069754</data>
		</edge>
		<edge source="202" target="241">
			<data key="weight">0.0130854579614286</data>
		</edge>
		<edge source="859" target="932">
			<data key="weight">0.013332580994629</data>
		</edge>
		<edge source="663" target="685">
			<data key="weight">0.00535143632470793</data>
		</edge>
		<edge source="441" target="872">
			<data key="weight">0.00995870924005738</data>
		</edge>
		<edge source="607" target="707">
			<data key="weight">0.00884616426067939</data>
		</edge>
		<edge source="426" target="841">
			<data key="weight">0.0153262440180247</data>
		</edge>
		<edge source="385" target="556">
			<data key="weight">0.0118776476530583</data>
		</edge>
		<edge source="738" target="780">
			<data key="weight">0.0173325015632952</data>
		</edge>
		<edge source="511" target="737">
			<data key="weight">0.0104348539806284</data>
		</edge>
		<edge source="834" target="882">
			<data key="weight">0.0112250374713213</data>
		</edge>
		<edge source="164" target="179">
			<data key="weight">0.0164083821782615</data>
		</edge>
		<edge source="440" target="487">
			<data key="weight">0.0200539277829647</data>
		</edge>
		<edge source="306" target="365">
			<data key="weight">0.0151382302590824</data>
		</edge>
		<edge source="428" target="448">
			<data key="weight">0.0114312292037965</data>
		</edge>
		<edge source="207" target="559">
			<data key="weight">0.00861992932714743</data>
		</edge>
		<edge source="170" target="365">
			<data key="weight">0.0150409534310598</data>
		</edge>
		<edge source="281" target="389">
			<data key="weight">0.0110443599906127</data>
		</edge>
		<edge source="723" target="748">
			<data key="weight">0.0196367464543759</data>
		</edge>
		<edge source="138" target="830">
			<data key="weight">0.00680353843901149</data>
		</edge>
		<edge source="241" target="307">
			<data key="weight">0.0116514833972934</data>
		</edge>
		<edge source="116" target="117">
			<data key="weight">0.0288560867884721</data>
		</edge>
		<edge source="387" target="432">
			<data key="weight">0.00992040735150139</data>
		</edge>
		<edge source="930" target="994">
			<data key="weight">0.011482987784589</data>
		</edge>
		<edge source="685" target="775">
			<data key="weight">0.0119411224039567</data>
		</edge>
		<edge source="399" target="752">
			<data key="weight">0.0101573271446738</data>
		</edge>
		<edge source="290" target="994">
			<data key="weight">0.0123073216549984</data>
		</edge>
		<edge source="431" target="927">
			<data key="weight">0.00893657563768377</data>
		</edge>
		<edge source="451" target="452">
			<data key="weight">0.019914306940144</data>
		</edge>
		<edge source="645" target="803">
			<data key="weight">0.0137082135586444</data>
		</edge>
		<edge source="217" target="219">
			<data key="weight">0.0204364035343665</data>
		</edge>
		<edge source="608" target="830">
			<data key="weight">0.0152038758531071</data>
		</edge>
		<edge source="229" target="237">
			<data key="weight">0.0148568168924754</data>
		</edge>
		<edge source="219" target="683">
			<data key="weight">0.00863619236158111</data>
		</edge>
		<edge source="368" target="514">
			<data key="weight">0.0179351665883028</data>
		</edge>
		<edge source="738" target="747">
			<data key="weight">0.0167838695187977</data>
		</edge>
		<edge source="385" target="941">
			<data key="weight">0.00875071983533934</data>
		</edge>
		<edge source="606" target="724">
			<data key="weight">0.00276085747073518</data>
		</edge>
		<edge source="205" target="773">
			<data key="weight">0.0125853267581956</data>
		</edge>
		<edge source="384" target="558">
			<data key="weight">0.00615599851569944</data>
		</edge>
		<edge source="220" target="419">
			<data key="weight">0.0178503967683259</data>
		</edge>
		<edge source="723" target="777">
			<data key="weight">0.00925802428648502</data>
		</edge>
		<edge source="584" target="606">
			<data key="weight">0.033913424612322</data>
		</edge>
		<edge source="679" target="916">
			<data key="weight">0.0120010544553851</data>
		</edge>
		<edge source="440" target="829">
			<data key="weight">0.0168012039697456</data>
		</edge>
		<edge source="664" target="723">
			<data key="weight">0.00397339962546432</data>
		</edge>
		<edge source="168" target="171">
			<data key="weight">0.012179436475791</data>
		</edge>
		<edge source="557" target="607">
			<data key="weight">0.0175489031649495</data>
		</edge>
		<edge source="159" target="425">
			<data key="weight">0.0137430664845748</data>
		</edge>
		<edge source="187" target="664">
			<data key="weight">0.00824853196312197</data>
		</edge>
		<edge source="679" target="748">
			<data key="weight">0.00761102826678818</data>
		</edge>
		<edge source="201" target="403">
			<data key="weight">0.0123895507161255</data>
		</edge>
		<edge source="242" target="684">
			<data key="weight">0.011291048846682</data>
		</edge>
		<edge source="407" target="490">
			<data key="weight">0.0186241255557395</data>
		</edge>
		<edge source="683" target="828">
			<data key="weight">0.00759446732738635</data>
		</edge>
		<edge source="400" target="722">
			<data key="weight">0.00979591925759987</data>
		</edge>
		<edge source="891" target="924">
			<data key="weight">0.0208469297199176</data>
		</edge>
		<edge source="210" target="882">
			<data key="weight">0.00573380020348214</data>
		</edge>
		<edge source="381" target="637">
			<data key="weight">0.0178656486965906</data>
		</edge>
		<edge source="437" target="743">
			<data key="weight">0.00717149991569444</data>
		</edge>
		<edge source="916" target="940">
			<data key="weight">0.0190513003590524</data>
		</edge>
		<edge source="656" target="737">
			<data key="weight">0.00794539476924592</data>
		</edge>
		<edge source="714" target="830">
			<data key="weight">0.00724114942822899</data>
		</edge>
		<edge source="427" target="1190">
			<data key="weight">0.0118906809634453</data>
		</edge>
		<edge source="207" target="389">
			<data key="weight">0.00981212241174807</data>
		</edge>
		<edge source="218" target="247">
			<data key="weight">0.0190125631137547</data>
		</edge>
		<edge source="771" target="861">
			<data key="weight">0.0193477606325872</data>
		</edge>
		<edge source="561" target="703">
			<data key="weight">0.00592274618098023</data>
		</edge>
		<edge source="419" target="559">
			<data key="weight">0.00710458607603166</data>
		</edge>
		<edge source="171" target="292">
			<data key="weight">0.0140301320829666</data>
		</edge>
		<edge source="829" target="834">
			<data key="weight">0.00800028976131868</data>
		</edge>
		<edge source="369" target="407">
			<data key="weight">0.00934052450288737</data>
		</edge>
		<edge source="218" target="640">
			<data key="weight">0.00743722001216265</data>
		</edge>
		<edge source="241" target="493">
			<data key="weight">0.00463408886804729</data>
		</edge>
		<edge source="713" target="775">
			<data key="weight">0.0171365543840353</data>
		</edge>
		<edge source="560" target="635">
			<data key="weight">0.0225853196599887</data>
		</edge>
		<edge source="285" target="800">
			<data key="weight">0.0131430372482151</data>
		</edge>
		<edge source="278" target="498">
			<data key="weight">0.00934720864814926</data>
		</edge>
		<edge source="686" target="885">
			<data key="weight">0.00432083861973597</data>
		</edge>
		<edge source="892" target="942">
			<data key="weight">0.0178926473987393</data>
		</edge>
		<edge source="413" target="426">
			<data key="weight">0.0173354571635</data>
		</edge>
		<edge source="559" target="667">
			<data key="weight">0.0122096919391927</data>
		</edge>
		<edge source="871" target="940">
			<data key="weight">0.0159017563313087</data>
		</edge>
		<edge source="141" target="428">
			<data key="weight">0.011164460218949</data>
		</edge>
		<edge source="687" target="711">
			<data key="weight">0.0161849801765909</data>
		</edge>
		<edge source="172" target="393">
			<data key="weight">0.0113683375017588</data>
		</edge>
		<edge source="312" target="512">
			<data key="weight">0.00923931069994746</data>
		</edge>
		<edge source="626" target="835">
			<data key="weight">0.00854401097636006</data>
		</edge>
		<edge source="821" target="917">
			<data key="weight">0.0109029416689162</data>
		</edge>
		<edge source="835" target="1005">
			<data key="weight">0.00948178035935018</data>
		</edge>
		<edge source="889" target="1010">
			<data key="weight">0.0122278221447783</data>
		</edge>
		<edge source="217" target="418">
			<data key="weight">0.00953735764244698</data>
		</edge>
		<edge source="109" target="400">
			<data key="weight">0.0124572970042366</data>
		</edge>
		<edge source="307" target="450">
			<data key="weight">0.00859152388961153</data>
		</edge>
		<edge source="509" target="752">
			<data key="weight">0.00390068906783607</data>
		</edge>
		<edge source="699" target="724">
			<data key="weight">0.00721346907763347</data>
		</edge>
		<edge source="187" target="900">
			<data key="weight">0.0166882459162789</data>
		</edge>
		<edge source="179" target="705">
			<data key="weight">0.00924820813515628</data>
		</edge>
		<edge source="680" target="843">
			<data key="weight">0.00914283235715824</data>
		</edge>
		<edge source="774" target="835">
			<data key="weight">0.00882830713372165</data>
		</edge>
		<edge source="207" target="800">
			<data key="weight">0.00774406272116971</data>
		</edge>
		<edge source="740" target="938">
			<data key="weight">0.0102171838370396</data>
		</edge>
		<edge source="241" target="252">
			<data key="weight">0.00853012629382934</data>
		</edge>
		<edge source="146" target="948">
			<data key="weight">0.00625492170847426</data>
		</edge>
		<edge source="656" target="903">
			<data key="weight">0.0108547305642074</data>
		</edge>
		<edge source="415" target="1010">
			<data key="weight">0.0243271437984153</data>
		</edge>
		<edge source="633" target="916">
			<data key="weight">0.0104879120432751</data>
		</edge>
		<edge source="509" target="777">
			<data key="weight">0.00781983359614216</data>
		</edge>
		<edge source="219" target="656">
			<data key="weight">0.00740715000499524</data>
		</edge>
		<edge source="920" target="1005">
			<data key="weight">0.0173737965319558</data>
		</edge>
		<edge source="835" target="842">
			<data key="weight">0.00947710158269741</data>
		</edge>
		<edge source="899" target="916">
			<data key="weight">0.00726558537812927</data>
		</edge>
		<edge source="214" target="639">
			<data key="weight">0.022960788970198</data>
		</edge>
		<edge source="421" target="678">
			<data key="weight">0.0112560916764937</data>
		</edge>
		<edge source="161" target="871">
			<data key="weight">0.00969234729778378</data>
		</edge>
		<edge source="405" target="514">
			<data key="weight">0.00711900907553777</data>
		</edge>
		<edge source="760" target="982">
			<data key="weight">0.011482773219639</data>
		</edge>
		<edge source="246" target="388">
			<data key="weight">0.0119026691111814</data>
		</edge>
		<edge source="312" target="486">
			<data key="weight">0.00488272241895339</data>
		</edge>
		<edge source="135" target="745">
			<data key="weight">0.016244898421488</data>
		</edge>
		<edge source="217" target="819">
			<data key="weight">0.0108658842982475</data>
		</edge>
		<edge source="820" target="872">
			<data key="weight">0.0120582688872674</data>
		</edge>
		<edge source="827" target="923">
			<data key="weight">0.00987774222688169</data>
		</edge>
		<edge source="288" target="369">
			<data key="weight">0.0107201373543458</data>
		</edge>
		<edge source="509" target="941">
			<data key="weight">0.0120862395593605</data>
		</edge>
		<edge source="639" target="740">
			<data key="weight">0.00499355752718395</data>
		</edge>
		<edge source="450" target="583">
			<data key="weight">0.00444275895382666</data>
		</edge>
		<edge source="415" target="874">
			<data key="weight">0.0124925659914794</data>
		</edge>
		<edge source="513" target="606">
			<data key="weight">0.0208814756494268</data>
		</edge>
		<edge source="281" target="440">
			<data key="weight">0.00941936899647708</data>
		</edge>
		<edge source="202" target="724">
			<data key="weight">0.00503006462164564</data>
		</edge>
		<edge source="160" target="179">
			<data key="weight">0.00756060003755807</data>
		</edge>
		<edge source="402" target="883">
			<data key="weight">0.0166826787641116</data>
		</edge>
		<edge source="241" target="249">
			<data key="weight">0.0137266371956459</data>
		</edge>
		<edge source="402" target="490">
			<data key="weight">0.0121209173809794</data>
		</edge>
		<edge source="829" target="833">
			<data key="weight">0.0146210883338394</data>
		</edge>
		<edge source="277" target="407">
			<data key="weight">0.00797322681700717</data>
		</edge>
		<edge source="295" target="659">
			<data key="weight">0.0092147657778916</data>
		</edge>
		<edge source="280" target="700">
			<data key="weight">0.00676039805025998</data>
		</edge>
		<edge source="178" target="293">
			<data key="weight">0.0197344722837626</data>
		</edge>
		<edge source="180" target="192">
			<data key="weight">0.0177064357728312</data>
		</edge>
		<edge source="638" target="741">
			<data key="weight">0.00575774500259291</data>
		</edge>
		<edge source="512" target="513">
			<data key="weight">0.0191230929249987</data>
		</edge>
		<edge source="1040" target="1050">
			<data key="weight">0.0347736244682048</data>
		</edge>
		<edge source="497" target="498">
			<data key="weight">0.0128552255844577</data>
		</edge>
		<edge source="159" target="700">
			<data key="weight">0.0110036041145894</data>
		</edge>
		<edge source="1047" target="1188">
			<data key="weight">0.0345043173127644</data>
		</edge>
		<edge source="418" target="514">
			<data key="weight">0.0100388179391615</data>
		</edge>
		<edge source="869" target="883">
			<data key="weight">0.0139378997366426</data>
		</edge>
		<edge source="639" target="641">
			<data key="weight">0.00654387405112052</data>
		</edge>
		<edge source="178" target="905">
			<data key="weight">0.0113828805297088</data>
		</edge>
		<edge source="421" target="669">
			<data key="weight">0.0110232619555378</data>
		</edge>
		<edge source="740" target="920">
			<data key="weight">0.0111748501486418</data>
		</edge>
		<edge source="421" target="869">
			<data key="weight">0.00954259269679775</data>
		</edge>
		<edge source="830" target="840">
			<data key="weight">0.00545623466649812</data>
		</edge>
		<edge source="664" target="705">
			<data key="weight">0.00607910337791921</data>
		</edge>
		<edge source="432" target="450">
			<data key="weight">0.0125421547951628</data>
		</edge>
		<edge source="824" target="889">
			<data key="weight">0.0154927707348288</data>
		</edge>
		<edge source="382" target="821">
			<data key="weight">0.00795511371409015</data>
		</edge>
		<edge source="179" target="282">
			<data key="weight">0.0095792717507012</data>
		</edge>
		<edge source="495" target="775">
			<data key="weight">0.012478736395097</data>
		</edge>
		<edge source="312" target="407">
			<data key="weight">0.0164522746481642</data>
		</edge>
		<edge source="921" target="948">
			<data key="weight">0.0134330904977318</data>
		</edge>
		<edge source="309" target="489">
			<data key="weight">0.0122201079772659</data>
		</edge>
		<edge source="839" target="987">
			<data key="weight">0.0144361308969718</data>
		</edge>
		<edge source="509" target="714">
			<data key="weight">0.00450146637275466</data>
		</edge>
		<edge source="490" target="897">
			<data key="weight">0.0200945741326782</data>
		</edge>
		<edge source="409" target="776">
			<data key="weight">0.0134122770363125</data>
		</edge>
		<edge source="560" target="624">
			<data key="weight">0.0125452628742435</data>
		</edge>
		<edge source="205" target="425">
			<data key="weight">0.0124668520360975</data>
		</edge>
		<edge source="383" target="496">
			<data key="weight">0.0176092098602209</data>
		</edge>
		<edge source="451" target="738">
			<data key="weight">0.00742056564024955</data>
		</edge>
		<edge source="873" target="889">
			<data key="weight">0.0223998100234942</data>
		</edge>
		<edge source="515" target="636">
			<data key="weight">0.00326568824969193</data>
		</edge>
		<edge source="723" target="745">
			<data key="weight">0.0258420689685132</data>
		</edge>
		<edge source="710" target="775">
			<data key="weight">0.0283393586538771</data>
		</edge>
		<edge source="606" target="824">
			<data key="weight">0.0105917449278815</data>
		</edge>
		<edge source="237" target="400">
			<data key="weight">0.00647584318734616</data>
		</edge>
		<edge source="749" target="756">
			<data key="weight">0.00776488896525259</data>
		</edge>
		<edge source="904" target="905">
			<data key="weight">0.0263423514625832</data>
		</edge>
		<edge source="419" target="438">
			<data key="weight">0.0117494966148737</data>
		</edge>
		<edge source="201" target="384">
			<data key="weight">0.00661603029836189</data>
		</edge>
		<edge source="168" target="195">
			<data key="weight">0.0158396753001796</data>
		</edge>
		<edge source="210" target="496">
			<data key="weight">0.00816413627367971</data>
		</edge>
		<edge source="387" target="417">
			<data key="weight">0.0238765325296701</data>
		</edge>
		<edge source="833" target="940">
			<data key="weight">0.00994074073838136</data>
		</edge>
		<edge source="156" target="170">
			<data key="weight">0.00861634295446391</data>
		</edge>
		<edge source="710" target="745">
			<data key="weight">0.0225161206966453</data>
		</edge>
		<edge source="441" target="707">
			<data key="weight">0.0147614898592932</data>
		</edge>
		<edge source="178" target="306">
			<data key="weight">0.0121723509917236</data>
		</edge>
		<edge source="251" target="276">
			<data key="weight">0.0153741228751896</data>
		</edge>
		<edge source="286" target="777">
			<data key="weight">0.0101336662148215</data>
		</edge>
		<edge source="811" target="835">
			<data key="weight">0.0161398918820707</data>
		</edge>
		<edge source="440" target="742">
			<data key="weight">0.00590068591875677</data>
		</edge>
		<edge source="208" target="559">
			<data key="weight">0.0091837078294369</data>
		</edge>
		<edge source="280" target="428">
			<data key="weight">0.007089456956994</data>
		</edge>
		<edge source="558" target="606">
			<data key="weight">0.0148185054898377</data>
		</edge>
		<edge source="214" target="247">
			<data key="weight">0.0258539210179889</data>
		</edge>
		<edge source="441" target="493">
			<data key="weight">0.0119548897034903</data>
		</edge>
		<edge source="307" target="832">
			<data key="weight">0.00668655163335274</data>
		</edge>
		<edge source="917" target="927">
			<data key="weight">0.01419654836308</data>
		</edge>
		<edge source="385" target="435">
			<data key="weight">0.00717001695912353</data>
		</edge>
		<edge source="146" target="825">
			<data key="weight">0.0278788330394009</data>
		</edge>
		<edge source="178" target="1005">
			<data key="weight">0.0124664852729448</data>
		</edge>
		<edge source="654" target="775">
			<data key="weight">0.0061181069493954</data>
		</edge>
		<edge source="241" target="843">
			<data key="weight">0.00937124740930535</data>
		</edge>
		<edge source="290" target="772">
			<data key="weight">0.0109274038640088</data>
		</edge>
		<edge source="886" target="933">
			<data key="weight">0.00723953563705039</data>
		</edge>
		<edge source="441" target="486">
			<data key="weight">0.00642916834838698</data>
		</edge>
		<edge source="160" target="763">
			<data key="weight">0.0128089798910999</data>
		</edge>
		<edge source="210" target="499">
			<data key="weight">0.00878472083687351</data>
		</edge>
		<edge source="557" target="916">
			<data key="weight">0.00475396895789142</data>
		</edge>
		<edge source="561" target="722">
			<data key="weight">0.00520133656626582</data>
		</edge>
		<edge source="286" target="375">
			<data key="weight">0.0149054833686415</data>
		</edge>
		<edge source="378" target="705">
			<data key="weight">0.00608069392268391</data>
		</edge>
		<edge source="829" target="886">
			<data key="weight">0.0184235746305677</data>
		</edge>
		<edge source="219" target="451">
			<data key="weight">0.00714676580887308</data>
		</edge>
		<edge source="305" target="403">
			<data key="weight">0.010521558338692</data>
		</edge>
		<edge source="138" target="882">
			<data key="weight">0.00451302108152583</data>
		</edge>
		<edge source="450" target="707">
			<data key="weight">0.0131758325753789</data>
		</edge>
		<edge source="237" target="488">
			<data key="weight">0.0126291329766695</data>
		</edge>
		<edge source="384" target="448">
			<data key="weight">0.0133615729460015</data>
		</edge>
		<edge source="745" target="780">
			<data key="weight">0.0155475022087846</data>
		</edge>
		<edge source="512" target="664">
			<data key="weight">0.0022747036960086</data>
		</edge>
		<edge source="833" target="1006">
			<data key="weight">0.0121196245346516</data>
		</edge>
		<edge source="408" target="413">
			<data key="weight">0.0141444324753542</data>
		</edge>
		<edge source="724" target="765">
			<data key="weight">0.0099750044345104</data>
		</edge>
		<edge source="192" target="784">
			<data key="weight">0.0127714136621088</data>
		</edge>
		<edge source="177" target="206">
			<data key="weight">0.0136249978861033</data>
		</edge>
		<edge source="312" target="557">
			<data key="weight">0.005695973548431</data>
		</edge>
		<edge source="436" target="450">
			<data key="weight">0.0146125401935978</data>
		</edge>
		<edge source="228" target="584">
			<data key="weight">0.0153368435760044</data>
		</edge>
		<edge source="797" target="872">
			<data key="weight">0.0111423065844322</data>
		</edge>
		<edge source="189" target="198">
			<data key="weight">0.0108679815324763</data>
		</edge>
		<edge source="434" target="834">
			<data key="weight">0.0103951075294136</data>
		</edge>
		<edge source="219" target="229">
			<data key="weight">0.0141172494264112</data>
		</edge>
		<edge source="796" target="932">
			<data key="weight">0.00838077825952344</data>
		</edge>
		<edge source="881" target="886">
			<data key="weight">0.0136317371663804</data>
		</edge>
		<edge source="165" target="171">
			<data key="weight">0.0118443520371014</data>
		</edge>
		<edge source="721" target="744">
			<data key="weight">0.0179557760670216</data>
		</edge>
		<edge source="343" target="387">
			<data key="weight">0.0135599513022015</data>
		</edge>
		<edge source="997" target="1010">
			<data key="weight">0.0133275810614943</data>
		</edge>
		<edge source="513" target="515">
			<data key="weight">0.0248322440376901</data>
		</edge>
		<edge source="887" target="1000">
			<data key="weight">0.0164494313712957</data>
		</edge>
		<edge source="246" target="641">
			<data key="weight">0.0070224101879615</data>
		</edge>
		<edge source="201" target="947">
			<data key="weight">0.0105786504321316</data>
		</edge>
		<edge source="511" target="686">
			<data key="weight">0.00586868994434901</data>
		</edge>
		<edge source="237" target="250">
			<data key="weight">0.00647073803432148</data>
		</edge>
		<edge source="237" target="800">
			<data key="weight">0.00566883720731045</data>
		</edge>
		<edge source="313" target="916">
			<data key="weight">0.0170592465738747</data>
		</edge>
		<edge source="401" target="722">
			<data key="weight">0.013305692428693</data>
		</edge>
		<edge source="739" target="779">
			<data key="weight">0.0168898093580402</data>
		</edge>
		<edge source="314" target="1188">
			<data key="weight">0.00609828206198086</data>
		</edge>
		<edge source="607" target="656">
			<data key="weight">0.0143623009308277</data>
		</edge>
		<edge source="797" target="887">
			<data key="weight">0.0141980142698941</data>
		</edge>
		<edge source="393" target="509">
			<data key="weight">0.014239923769421</data>
		</edge>
		<edge source="678" target="830">
			<data key="weight">0.0106055319029964</data>
		</edge>
		<edge source="400" target="664">
			<data key="weight">0.00632050543180377</data>
		</edge>
		<edge source="666" target="713">
			<data key="weight">0.00465079491706881</data>
		</edge>
		<edge source="281" target="559">
			<data key="weight">0.000817719683691113</data>
		</edge>
		<edge source="202" target="846">
			<data key="weight">0.022950159226597</data>
		</edge>
		<edge source="515" target="899">
			<data key="weight">0.0165117305183174</data>
		</edge>
		<edge source="579" target="584">
			<data key="weight">0.0330505895197407</data>
		</edge>
		<edge source="309" target="499">
			<data key="weight">0.00640293162970091</data>
		</edge>
		<edge source="797" target="801">
			<data key="weight">0.0220875811362785</data>
		</edge>
		<edge source="451" target="489">
			<data key="weight">0.0196656068989248</data>
		</edge>
		<edge source="145" target="369">
			<data key="weight">0.0108412800116074</data>
		</edge>
		<edge source="144" target="388">
			<data key="weight">0.0066912760413123</data>
		</edge>
		<edge source="213" target="221">
			<data key="weight">0.0361341409333575</data>
		</edge>
		<edge source="382" target="914">
			<data key="weight">0.0123204511001708</data>
		</edge>
		<edge source="700" target="872">
			<data key="weight">0.0103400817132129</data>
		</edge>
		<edge source="249" target="387">
			<data key="weight">0.0162495525361476</data>
		</edge>
		<edge source="169" target="344">
			<data key="weight">0.0598982690693794</data>
		</edge>
		<edge source="557" target="560">
			<data key="weight">0.0318552344220123</data>
		</edge>
		<edge source="137" target="240">
			<data key="weight">0.0104687663253679</data>
		</edge>
		<edge source="763" target="1002">
			<data key="weight">0.0152658948079456</data>
		</edge>
		<edge source="180" target="667">
			<data key="weight">0.0121223617085989</data>
		</edge>
		<edge source="171" target="290">
			<data key="weight">0.0159763689990127</data>
		</edge>
		<edge source="290" target="829">
			<data key="weight">0.008896565600577</data>
		</edge>
		<edge source="833" target="882">
			<data key="weight">0.0145376696647441</data>
		</edge>
		<edge source="207" target="771">
			<data key="weight">0.00697768280603065</data>
		</edge>
		<edge source="237" target="367">
			<data key="weight">0.00569311113392586</data>
		</edge>
		<edge source="408" target="905">
			<data key="weight">0.0092599724523106</data>
		</edge>
		<edge source="237" target="557">
			<data key="weight">0.00491967702530693</data>
		</edge>
		<edge source="660" target="661">
			<data key="weight">0.0316325446882706</data>
		</edge>
		<edge source="636" target="704">
			<data key="weight">0.00587354742412362</data>
		</edge>
		<edge source="391" target="398">
			<data key="weight">0.0406524580719162</data>
		</edge>
		<edge source="206" target="368">
			<data key="weight">0.00941665451456293</data>
		</edge>
		<edge source="514" target="685">
			<data key="weight">0.0157369021848677</data>
		</edge>
		<edge source="240" target="947">
			<data key="weight">0.0168704235859702</data>
		</edge>
		<edge source="606" target="608">
			<data key="weight">0.0159632323093415</data>
		</edge>
		<edge source="207" target="667">
			<data key="weight">0.0144878004264946</data>
		</edge>
		<edge source="742" target="765">
			<data key="weight">0.0076285357889129</data>
		</edge>
		<edge source="427" target="486">
			<data key="weight">0.00937618162835665</data>
		</edge>
		<edge source="331" target="405">
			<data key="weight">0.0134084583554272</data>
		</edge>
		<edge source="405" target="560">
			<data key="weight">0.00692136759244868</data>
		</edge>
		<edge source="162" target="833">
			<data key="weight">0.0121598229172865</data>
		</edge>
		<edge source="303" target="409">
			<data key="weight">0.0109058440145763</data>
		</edge>
		<edge source="394" target="872">
			<data key="weight">0.00732974055368025</data>
		</edge>
		<edge source="830" target="834">
			<data key="weight">0.0139218593640609</data>
		</edge>
		<edge source="302" target="737">
			<data key="weight">0.0138491761344649</data>
		</edge>
		<edge source="684" target="991">
			<data key="weight">0.0180264896683855</data>
		</edge>
		<edge source="704" target="824">
			<data key="weight">0.0129688555275641</data>
		</edge>
		<edge source="155" target="384">
			<data key="weight">0.00729097742870749</data>
		</edge>
		<edge source="842" target="855">
			<data key="weight">0.0084439024951657</data>
		</edge>
		<edge source="821" target="869">
			<data key="weight">0.0126373962482933</data>
		</edge>
		<edge source="696" target="746">
			<data key="weight">0.00807778234210247</data>
		</edge>
		<edge source="384" target="389">
			<data key="weight">0.0104954195124434</data>
		</edge>
		<edge source="219" target="990">
			<data key="weight">0.00824637976779142</data>
		</edge>
		<edge source="116" target="805">
			<data key="weight">0.0127465720171683</data>
		</edge>
		<edge source="156" target="343">
			<data key="weight">0.0076507599138165</data>
		</edge>
		<edge source="809" target="948">
			<data key="weight">0.0141357810996832</data>
		</edge>
		<edge source="487" target="861">
			<data key="weight">0.0108646460060903</data>
		</edge>
		<edge source="198" target="387">
			<data key="weight">0.0175883917948026</data>
		</edge>
		<edge source="713" target="946">
			<data key="weight">0.0054983654868019</data>
		</edge>
		<edge source="229" target="419">
			<data key="weight">0.0103813760738582</data>
		</edge>
		<edge source="583" target="608">
			<data key="weight">0.018838941621138</data>
		</edge>
		<edge source="452" target="498">
			<data key="weight">0.011770624949196</data>
		</edge>
		<edge source="710" target="723">
			<data key="weight">0.0203875765406381</data>
		</edge>
		<edge source="331" target="418">
			<data key="weight">0.0161389681322397</data>
		</edge>
		<edge source="295" target="609">
			<data key="weight">0.00899491039252855</data>
		</edge>
		<edge source="248" target="835">
			<data key="weight">0.00766907402170657</data>
		</edge>
		<edge source="561" target="752">
			<data key="weight">0.00289609541097878</data>
		</edge>
		<edge source="774" target="920">
			<data key="weight">0.00749467656396583</data>
		</edge>
		<edge source="241" target="861">
			<data key="weight">0.0152528112519436</data>
		</edge>
		<edge source="631" target="941">
			<data key="weight">0.0111629619534127</data>
		</edge>
		<edge source="515" target="763">
			<data key="weight">0.00888269296419184</data>
		</edge>
		<edge source="207" target="241">
			<data key="weight">0.0221842059544815</data>
		</edge>
		<edge source="869" target="880">
			<data key="weight">0.00847010624649155</data>
		</edge>
		<edge source="707" target="819">
			<data key="weight">0.0191516969252773</data>
		</edge>
		<edge source="583" target="668">
			<data key="weight">0.0120524126796394</data>
		</edge>
		<edge source="674" target="898">
			<data key="weight">0.0141872864058835</data>
		</edge>
		<edge source="156" target="448">
			<data key="weight">0.0132660050143715</data>
		</edge>
		<edge source="205" target="631">
			<data key="weight">0.024181909902347</data>
		</edge>
		<edge source="425" target="664">
			<data key="weight">0.0117043261101426</data>
		</edge>
		<edge source="752" target="756">
			<data key="weight">0.00829245721089905</data>
		</edge>
		<edge source="116" target="137">
			<data key="weight">0.0138661347169286</data>
		</edge>
		<edge source="645" target="742">
			<data key="weight">0.00380158924343138</data>
		</edge>
		<edge source="201" target="213">
			<data key="weight">0.0260592894201179</data>
		</edge>
		<edge source="659" target="750">
			<data key="weight">0.0127807109230828</data>
		</edge>
		<edge source="636" target="702">
			<data key="weight">0.00751975954580353</data>
		</edge>
		<edge source="396" target="883">
			<data key="weight">0.0153912771709571</data>
		</edge>
		<edge source="434" target="448">
			<data key="weight">0.00636495142949378</data>
		</edge>
		<edge source="170" target="1005">
			<data key="weight">0.0159575465111089</data>
		</edge>
		<edge source="886" target="1006">
			<data key="weight">0.0104946570137448</data>
		</edge>
		<edge source="302" target="419">
			<data key="weight">0.0160812662175763</data>
		</edge>
		<edge source="901" target="930">
			<data key="weight">0.0142617811165355</data>
		</edge>
		<edge source="669" target="678">
			<data key="weight">0.0319610364732067</data>
		</edge>
		<edge source="880" target="903">
			<data key="weight">0.00709461909005267</data>
		</edge>
		<edge source="413" target="997">
			<data key="weight">0.0124427201225941</data>
		</edge>
		<edge source="145" target="557">
			<data key="weight">0.0098587543714808</data>
		</edge>
		<edge source="143" target="384">
			<data key="weight">0.0113035409269968</data>
		</edge>
		<edge source="496" target="698">
			<data key="weight">0.0216837242548019</data>
		</edge>
		<edge source="441" target="714">
			<data key="weight">0.00643106507716791</data>
		</edge>
		<edge source="277" target="367">
			<data key="weight">0.0095178929892497</data>
		</edge>
		<edge source="886" target="990">
			<data key="weight">0.00801050726105692</data>
		</edge>
		<edge source="751" target="892">
			<data key="weight">0.0155585298851461</data>
		</edge>
		<edge source="771" target="854">
			<data key="weight">0.00924990540356659</data>
		</edge>
		<edge source="138" target="202">
			<data key="weight">0.00270546031016365</data>
		</edge>
		<edge source="145" target="852">
			<data key="weight">0.00842655189214687</data>
		</edge>
		<edge source="369" target="438">
			<data key="weight">0.0163721190798022</data>
		</edge>
		<edge source="630" target="842">
			<data key="weight">0.00982298019811131</data>
		</edge>
		<edge source="561" target="666">
			<data key="weight">0.0104426236319263</data>
		</edge>
		<edge source="283" target="312">
			<data key="weight">0.0130562194337101</data>
		</edge>
		<edge source="664" target="804">
			<data key="weight">0.0170319480873949</data>
		</edge>
		<edge source="313" target="669">
			<data key="weight">0.0227146507485095</data>
		</edge>
		<edge source="496" target="558">
			<data key="weight">0.0073349778718868</data>
		</edge>
		<edge source="378" target="451">
			<data key="weight">0.00887100773875784</data>
		</edge>
		<edge source="140" target="833">
			<data key="weight">0.0223017912017031</data>
		</edge>
		<edge source="248" target="250">
			<data key="weight">0.0206744753969517</data>
		</edge>
		<edge source="450" target="489">
			<data key="weight">0.00850404454405054</data>
		</edge>
		<edge source="343" target="664">
			<data key="weight">0.0077323803084479</data>
		</edge>
		<edge source="156" target="202">
			<data key="weight">0.0100967182051259</data>
		</edge>
		<edge source="277" target="402">
			<data key="weight">0.0137044373186864</data>
		</edge>
		<edge source="709" target="721">
			<data key="weight">0.0239497242427193</data>
		</edge>
		<edge source="752" target="765">
			<data key="weight">0.0107317754147737</data>
		</edge>
		<edge source="379" target="439">
			<data key="weight">0.0121740179190824</data>
		</edge>
		<edge source="368" target="706">
			<data key="weight">0.0162839562075353</data>
		</edge>
		<edge source="240" target="280">
			<data key="weight">0.0111353685007842</data>
		</edge>
		<edge source="811" target="813">
			<data key="weight">0.0177141817710784</data>
		</edge>
		<edge source="144" target="207">
			<data key="weight">0.0074600367865573</data>
		</edge>
		<edge source="753" target="763">
			<data key="weight">0.0214551141934194</data>
		</edge>
		<edge source="873" target="1006">
			<data key="weight">0.00702033837489261</data>
		</edge>
		<edge source="710" target="751">
			<data key="weight">0.014337023791244</data>
		</edge>
		<edge source="205" target="500">
			<data key="weight">0.00394116062689786</data>
		</edge>
		<edge source="414" target="898">
			<data key="weight">0.00949025925965704</data>
		</edge>
		<edge source="679" target="737">
			<data key="weight">0.00516044150789383</data>
		</edge>
		<edge source="560" target="749">
			<data key="weight">0.0018633817469493</data>
		</edge>
		<edge source="290" target="776">
			<data key="weight">0.0116273252577584</data>
		</edge>
		<edge source="560" target="739">
			<data key="weight">0.00332509897336695</data>
		</edge>
		<edge source="696" target="724">
			<data key="weight">0.0131758962744483</data>
		</edge>
		<edge source="638" target="832">
			<data key="weight">0.011528690261278</data>
		</edge>
		<edge source="310" target="893">
			<data key="weight">0.0154954246885339</data>
		</edge>
		<edge source="382" target="486">
			<data key="weight">0.00462093669240692</data>
		</edge>
		<edge source="281" target="305">
			<data key="weight">0.00790110999762568</data>
		</edge>
		<edge source="904" target="946">
			<data key="weight">0.0148205140974435</data>
		</edge>
		<edge source="511" target="738">
			<data key="weight">0.00587628578530966</data>
		</edge>
		<edge source="386" target="707">
			<data key="weight">0.0124284682624457</data>
		</edge>
		<edge source="768" target="1002">
			<data key="weight">0.00932675475203521</data>
		</edge>
		<edge source="642" target="666">
			<data key="weight">0.0081603930845973</data>
		</edge>
		<edge source="189" target="882">
			<data key="weight">0.0208737827965698</data>
		</edge>
		<edge source="143" target="161">
			<data key="weight">0.0227303069379529</data>
		</edge>
		<edge source="239" target="498">
			<data key="weight">0.0102867929973019</data>
		</edge>
		<edge source="138" target="146">
			<data key="weight">0.0203921548490151</data>
		</edge>
		<edge source="278" target="893">
			<data key="weight">0.0159624227879892</data>
		</edge>
		<edge source="841" target="1000">
			<data key="weight">0.0116387414484747</data>
		</edge>
		<edge source="873" target="883">
			<data key="weight">0.0394950434184247</data>
		</edge>
		<edge source="511" target="699">
			<data key="weight">0.00976457419026895</data>
		</edge>
		<edge source="990" target="1010">
			<data key="weight">0.0108414966510802</data>
		</edge>
		<edge source="664" target="813">
			<data key="weight">0.0101069480900212</data>
		</edge>
		<edge source="252" target="451">
			<data key="weight">0.0110917554916036</data>
		</edge>
		<edge source="664" target="882">
			<data key="weight">0.00119882165384903</data>
		</edge>
		<edge source="207" target="282">
			<data key="weight">0.0137799919643362</data>
		</edge>
		<edge source="229" target="666">
			<data key="weight">0.00966474184680672</data>
		</edge>
		<edge source="343" target="881">
			<data key="weight">0.00969518089111775</data>
		</edge>
		<edge source="685" target="842">
			<data key="weight">0.00705266413864966</data>
		</edge>
		<edge source="873" target="886">
			<data key="weight">0.0187699306662728</data>
		</edge>
		<edge source="768" target="930">
			<data key="weight">0.0136269665318306</data>
		</edge>
		<edge source="293" target="904">
			<data key="weight">0.0137089979253675</data>
		</edge>
		<edge source="292" target="740">
			<data key="weight">0.0032666965522799</data>
		</edge>
		<edge source="251" target="846">
			<data key="weight">0.00894630836585847</data>
		</edge>
		<edge source="205" target="664">
			<data key="weight">0.00880619742690975</data>
		</edge>
		<edge source="314" target="490">
			<data key="weight">0.00980938754815763</data>
		</edge>
		<edge source="198" target="868">
			<data key="weight">0.00923588805919225</data>
		</edge>
		<edge source="632" target="696">
			<data key="weight">0.00763958116117982</data>
		</edge>
		<edge source="705" target="927">
			<data key="weight">0.0131595569590545</data>
		</edge>
		<edge source="220" target="883">
			<data key="weight">0.0135786559670664</data>
		</edge>
		<edge source="642" target="684">
			<data key="weight">0.0115536009501762</data>
		</edge>
		<edge source="696" target="742">
			<data key="weight">0.0130083405867838</data>
		</edge>
		<edge source="116" target="784">
			<data key="weight">0.0175632650907332</data>
		</edge>
		<edge source="841" target="846">
			<data key="weight">0.00786206425393841</data>
		</edge>
		<edge source="201" target="208">
			<data key="weight">0.0174537822573346</data>
		</edge>
		<edge source="714" target="920">
			<data key="weight">0.00259486015352207</data>
		</edge>
		<edge source="930" target="932">
			<data key="weight">0.0105092901126174</data>
		</edge>
		<edge source="286" target="499">
			<data key="weight">0.0189124801121487</data>
		</edge>
		<edge source="283" target="560">
			<data key="weight">0.0126405461802764</data>
		</edge>
		<edge source="743" target="760">
			<data key="weight">0.0153289853261526</data>
		</edge>
		<edge source="828" target="889">
			<data key="weight">0.0153920838178645</data>
		</edge>
		<edge source="494" target="495">
			<data key="weight">0.0200528309875662</data>
		</edge>
		<edge source="640" target="687">
			<data key="weight">0.00868363886842186</data>
		</edge>
		<edge source="310" target="496">
			<data key="weight">0.0102381301752792</data>
		</edge>
		<edge source="868" target="899">
			<data key="weight">0.0138068075916625</data>
		</edge>
		<edge source="312" target="514">
			<data key="weight">0.00737865156868809</data>
		</edge>
		<edge source="562" target="636">
			<data key="weight">0.0166886531856475</data>
		</edge>
		<edge source="666" target="738">
			<data key="weight">0.00193834165940169</data>
		</edge>
		<edge source="375" target="407">
			<data key="weight">0.0206187171847942</data>
		</edge>
		<edge source="343" target="427">
			<data key="weight">0.0112835295962698</data>
		</edge>
		<edge source="667" target="749">
			<data key="weight">0.00236371434169249</data>
		</edge>
		<edge source="831" target="947">
			<data key="weight">0.00614622785670267</data>
		</edge>
		<edge source="745" target="1004">
			<data key="weight">0.00767114983028285</data>
		</edge>
		<edge source="140" target="873">
			<data key="weight">0.0121149653557118</data>
		</edge>
		<edge source="500" target="674">
			<data key="weight">0.0105102201507281</data>
		</edge>
		<edge source="488" target="841">
			<data key="weight">0.00653635593615573</data>
		</edge>
		<edge source="315" target="396">
			<data key="weight">0.0183514643836255</data>
		</edge>
		<edge source="843" target="941">
			<data key="weight">0.00781412391989686</data>
		</edge>
		<edge source="869" target="940">
			<data key="weight">0.00957802989573575</data>
		</edge>
		<edge source="560" target="608">
			<data key="weight">0.0109968869901028</data>
		</edge>
		<edge source="500" target="737">
			<data key="weight">0.00554735218976428</data>
		</edge>
		<edge source="561" target="584">
			<data key="weight">0.024669695895374</data>
		</edge>
		<edge source="514" target="741">
			<data key="weight">0.00507632384584517</data>
		</edge>
		<edge source="441" target="559">
			<data key="weight">0.0115704312603913</data>
		</edge>
		<edge source="282" target="828">
			<data key="weight">0.00864121146161026</data>
		</edge>
		<edge source="509" target="656">
			<data key="weight">0.0107488158223533</data>
		</edge>
		<edge source="303" target="1023">
			<data key="weight">0.0147738980910407</data>
		</edge>
		<edge source="633" target="940">
			<data key="weight">0.00550138413140502</data>
		</edge>
		<edge source="490" target="696">
			<data key="weight">0.00810529653017849</data>
		</edge>
		<edge source="496" target="742">
			<data key="weight">0.00502127857318564</data>
		</edge>
		<edge source="638" target="882">
			<data key="weight">0.00997438337803226</data>
		</edge>
		<edge source="343" target="803">
			<data key="weight">0.0213478612136932</data>
		</edge>
		<edge source="633" target="656">
			<data key="weight">0.0110831107543115</data>
		</edge>
		<edge source="489" target="739">
			<data key="weight">0.00661789777573394</data>
		</edge>
		<edge source="667" target="678">
			<data key="weight">0.0178765670010227</data>
		</edge>
		<edge source="888" target="1009">
			<data key="weight">0.0137393285227788</data>
		</edge>
		<edge source="205" target="214">
			<data key="weight">0.0139638775647176</data>
		</edge>
		<edge source="579" target="873">
			<data key="weight">0.0133283688181651</data>
		</edge>
		<edge source="218" target="558">
			<data key="weight">0.00898579346258742</data>
		</edge>
		<edge source="217" target="556">
			<data key="weight">0.0104641978940382</data>
		</edge>
		<edge source="490" target="495">
			<data key="weight">0.0244800915828206</data>
		</edge>
		<edge source="219" target="927">
			<data key="weight">0.0148639867548884</data>
		</edge>
		<edge source="429" target="431">
			<data key="weight">0.011576064255406</data>
		</edge>
		<edge source="237" target="784">
			<data key="weight">0.0142302008772514</data>
		</edge>
		<edge source="294" target="397">
			<data key="weight">0.0141411481694958</data>
		</edge>
		<edge source="248" target="925">
			<data key="weight">0.00819059580012925</data>
		</edge>
		<edge source="664" target="679">
			<data key="weight">0.00884317874225692</data>
		</edge>
		<edge source="343" target="401">
			<data key="weight">0.0138505726355402</data>
		</edge>
		<edge source="714" target="774">
			<data key="weight">0.0147463469033733</data>
		</edge>
		<edge source="365" target="405">
			<data key="weight">0.0103995029050278</data>
		</edge>
		<edge source="218" target="396">
			<data key="weight">0.00792634586362058</data>
		</edge>
		<edge source="864" target="899">
			<data key="weight">0.0163494546362002</data>
		</edge>
		<edge source="205" target="210">
			<data key="weight">0.0126059113187265</data>
		</edge>
		<edge source="305" target="307">
			<data key="weight">0.0157060258561004</data>
		</edge>
		<edge source="426" target="763">
			<data key="weight">0.00805425187851009</data>
		</edge>
		<edge source="393" target="399">
			<data key="weight">0.0304170885014889</data>
		</edge>
		<edge source="904" target="916">
			<data key="weight">0.00824241272485259</data>
		</edge>
		<edge source="861" target="868">
			<data key="weight">0.0252473493292301</data>
		</edge>
		<edge source="700" target="880">
			<data key="weight">0.0078657542416848</data>
		</edge>
		<edge source="624" target="744">
			<data key="weight">0.00433544092346834</data>
		</edge>
		<edge source="626" target="669">
			<data key="weight">0.00607020966030751</data>
		</edge>
		<edge source="249" target="251">
			<data key="weight">0.0250974363360791</data>
		</edge>
		<edge source="288" target="413">
			<data key="weight">0.0154505153994693</data>
		</edge>
		<edge source="687" target="724">
			<data key="weight">0.0127539440846503</data>
		</edge>
		<edge source="659" target="839">
			<data key="weight">0.0103949798688866</data>
		</edge>
		<edge source="208" target="218">
			<data key="weight">0.01906953962559</data>
		</edge>
		<edge source="179" target="663">
			<data key="weight">0.0158283790868859</data>
		</edge>
		<edge source="219" target="239">
			<data key="weight">0.0133980176019792</data>
		</edge>
		<edge source="658" target="1191">
			<data key="weight">0.00967867038120636</data>
		</edge>
		<edge source="343" target="398">
			<data key="weight">0.0101718012810105</data>
		</edge>
		<edge source="249" target="278">
			<data key="weight">0.0102774932087582</data>
		</edge>
		<edge source="771" target="899">
			<data key="weight">0.0150837352320133</data>
		</edge>
		<edge source="873" target="916">
			<data key="weight">0.0111718755530072</data>
		</edge>
		<edge source="487" target="705">
			<data key="weight">0.0141275401783368</data>
		</edge>
		<edge source="414" target="416">
			<data key="weight">0.0131642181080335</data>
		</edge>
		<edge source="391" target="821">
			<data key="weight">0.0149242909742956</data>
		</edge>
		<edge source="198" target="313">
			<data key="weight">0.00868664659254945</data>
		</edge>
		<edge source="699" target="894">
			<data key="weight">0.0103725842965224</data>
		</edge>
		<edge source="286" target="947">
			<data key="weight">0.0102710310276527</data>
		</edge>
		<edge source="626" target="700">
			<data key="weight">0.0113400082363279</data>
		</edge>
		<edge source="218" target="515">
			<data key="weight">0.0052694342590733</data>
		</edge>
		<edge source="217" target="707">
			<data key="weight">0.015083447375185</data>
		</edge>
		<edge source="681" target="947">
			<data key="weight">0.011647491459469</data>
		</edge>
		<edge source="180" target="241">
			<data key="weight">0.0113378290379752</data>
		</edge>
		<edge source="217" target="500">
			<data key="weight">0.013573659521246</data>
		</edge>
		<edge source="437" target="490">
			<data key="weight">0.0141934094892303</data>
		</edge>
		<edge source="159" target="664">
			<data key="weight">0.0174542543587641</data>
		</edge>
		<edge source="432" target="881">
			<data key="weight">0.0111024913643254</data>
		</edge>
		<edge source="639" target="712">
			<data key="weight">0.0108265249835635</data>
		</edge>
		<edge source="584" target="711">
			<data key="weight">0.0106304560184283</data>
		</edge>
		<edge source="416" target="763">
			<data key="weight">0.0148843219506472</data>
		</edge>
		<edge source="331" target="402">
			<data key="weight">0.0154895145130234</data>
		</edge>
		<edge source="315" target="407">
			<data key="weight">0.0114452516908412</data>
		</edge>
		<edge source="280" target="452">
			<data key="weight">0.00563448845219304</data>
		</edge>
		<edge source="608" target="1047">
			<data key="weight">0.00710573697556766</data>
		</edge>
		<edge source="774" target="872">
			<data key="weight">0.00889474550141042</data>
		</edge>
		<edge source="744" target="745">
			<data key="weight">0.0269652135558812</data>
		</edge>
		<edge source="495" target="749">
			<data key="weight">0.00688511000315174</data>
		</edge>
		<edge source="763" target="861">
			<data key="weight">0.0194044722748511</data>
		</edge>
		<edge source="450" target="500">
			<data key="weight">0.0103486431261045</data>
		</edge>
		<edge source="375" target="384">
			<data key="weight">0.014972905034207</data>
		</edge>
		<edge source="205" target="637">
			<data key="weight">0.00771611535105545</data>
		</edge>
		<edge source="514" target="742">
			<data key="weight">0.00900047794330369</data>
		</edge>
		<edge source="804" target="930">
			<data key="weight">0.0108048883099356</data>
		</edge>
		<edge source="33" target="947">
			<data key="weight">0.0112496561938526</data>
		</edge>
		<edge source="561" target="664">
			<data key="weight">0.0123207795659893</data>
		</edge>
		<edge source="681" target="865">
			<data key="weight">0.0146615151235636</data>
		</edge>
		<edge source="763" target="997">
			<data key="weight">0.0102299087107261</data>
		</edge>
		<edge source="156" target="631">
			<data key="weight">0.0190341365911124</data>
		</edge>
		<edge source="498" target="714">
			<data key="weight">0.0094080692584943</data>
		</edge>
		<edge source="712" target="720">
			<data key="weight">0.0269152937175162</data>
		</edge>
		<edge source="389" target="990">
			<data key="weight">0.0108081180156263</data>
		</edge>
		<edge source="138" target="172">
			<data key="weight">0.00948329349254414</data>
		</edge>
		<edge source="514" target="702">
			<data key="weight">0.0090078536579664</data>
		</edge>
		<edge source="207" target="292">
			<data key="weight">0.00884552458031129</data>
		</edge>
		<edge source="625" target="631">
			<data key="weight">0.0217720701148937</data>
		</edge>
		<edge source="144" target="187">
			<data key="weight">0.0110681875831858</data>
		</edge>
		<edge source="33" target="1191">
			<data key="weight">0.018682219477987</data>
		</edge>
		<edge source="657" target="675">
			<data key="weight">0.0200412029612033</data>
		</edge>
		<edge source="138" target="796">
			<data key="weight">0.0073085351734204</data>
		</edge>
		<edge source="489" target="608">
			<data key="weight">0.00912241629452187</data>
		</edge>
		<edge source="500" target="561">
			<data key="weight">0.00863724283773456</data>
		</edge>
		<edge source="436" target="437">
			<data key="weight">0.0301890633259257</data>
		</edge>
		<edge source="248" target="609">
			<data key="weight">0.0057984406397949</data>
		</edge>
		<edge source="703" target="800">
			<data key="weight">0.0119937185275471</data>
		</edge>
		<edge source="582" target="698">
			<data key="weight">0.010189345504085</data>
		</edge>
		<edge source="451" target="607">
			<data key="weight">0.0122625361931456</data>
		</edge>
		<edge source="631" target="833">
			<data key="weight">0.00750882633500812</data>
		</edge>
		<edge source="486" target="899">
			<data key="weight">0.0204509139137401</data>
		</edge>
		<edge source="753" target="904">
			<data key="weight">0.0162804982948417</data>
		</edge>
		<edge source="314" target="367">
			<data key="weight">0.0127903597732558</data>
		</edge>
		<edge source="710" target="712">
			<data key="weight">0.0257735197626186</data>
		</edge>
		<edge source="314" target="917">
			<data key="weight">0.010234889680136</data>
		</edge>
		<edge source="659" target="831">
			<data key="weight">0.00268814389441761</data>
		</edge>
		<edge source="846" target="920">
			<data key="weight">0.00650973578870004</data>
		</edge>
		<edge source="760" target="904">
			<data key="weight">0.0164420159585437</data>
		</edge>
		<edge source="749" target="777">
			<data key="weight">0.011550826028072</data>
		</edge>
		<edge source="711" target="851">
			<data key="weight">0.00700042903090931</data>
		</edge>
		<edge source="633" target="702">
			<data key="weight">0.0102918800690482</data>
		</edge>
		<edge source="640" target="784">
			<data key="weight">0.00721909595928142</data>
		</edge>
		<edge source="241" target="315">
			<data key="weight">0.0115881062026501</data>
		</edge>
		<edge source="228" target="583">
			<data key="weight">0.0151352157597667</data>
		</edge>
		<edge source="607" target="822">
			<data key="weight">0.0148961515062603</data>
		</edge>
		<edge source="368" target="377">
			<data key="weight">0.0139216412549751</data>
		</edge>
		<edge source="1046" target="1051">
			<data key="weight">0.0473495218275527</data>
		</edge>
		<edge source="871" target="886">
			<data key="weight">0.0215742736350434</data>
		</edge>
		<edge source="512" target="830">
			<data key="weight">0.00962554749662898</data>
		</edge>
		<edge source="865" target="1006">
			<data key="weight">0.0106024809835038</data>
		</edge>
		<edge source="138" target="871">
			<data key="weight">0.00769520754606205</data>
		</edge>
		<edge source="239" target="496">
			<data key="weight">0.016550349430502</data>
		</edge>
		<edge source="886" target="923">
			<data key="weight">0.0254400018877734</data>
		</edge>
		<edge source="206" target="640">
			<data key="weight">0.0164407221679678</data>
		</edge>
		<edge source="825" target="832">
			<data key="weight">0.0118282886742121</data>
		</edge>
		<edge source="821" target="852">
			<data key="weight">0.0118923201936706</data>
		</edge>
		<edge source="425" target="487">
			<data key="weight">0.00996591565608808</data>
		</edge>
		<edge source="642" target="874">
			<data key="weight">0.0090495028352663</data>
		</edge>
		<edge source="703" target="722">
			<data key="weight">0.0102761128062508</data>
		</edge>
		<edge source="397" target="905">
			<data key="weight">0.00921458082985608</data>
		</edge>
		<edge source="218" target="378">
			<data key="weight">0.00554978023438614</data>
		</edge>
		<edge source="667" target="880">
			<data key="weight">0.00645321263507119</data>
		</edge>
		<edge source="392" target="645">
			<data key="weight">0.0102972578571129</data>
		</edge>
		<edge source="666" target="822">
			<data key="weight">0.00694612526695711</data>
		</edge>
		<edge source="441" target="443">
			<data key="weight">0.0143621893057437</data>
		</edge>
		<edge source="558" target="560">
			<data key="weight">0.018091909943623</data>
		</edge>
		<edge source="218" target="428">
			<data key="weight">0.0222727719707171</data>
		</edge>
		<edge source="921" target="946">
			<data key="weight">0.01123512563353</data>
		</edge>
		<edge source="607" target="666">
			<data key="weight">0.0142058391924705</data>
		</edge>
		<edge source="499" target="707">
			<data key="weight">0.0125933783380399</data>
		</edge>
		<edge source="246" target="443">
			<data key="weight">0.00475975450834475</data>
		</edge>
		<edge source="443" target="452">
			<data key="weight">0.0108852694573022</data>
		</edge>
		<edge source="377" target="771">
			<data key="weight">0.0128136884570158</data>
		</edge>
		<edge source="712" target="780">
			<data key="weight">0.0187154275763382</data>
		</edge>
		<edge source="641" target="803">
			<data key="weight">0.00870434658639247</data>
		</edge>
		<edge source="861" target="920">
			<data key="weight">0.00852591489084972</data>
		</edge>
		<edge source="941" target="994">
			<data key="weight">0.0118609179869461</data>
		</edge>
		<edge source="189" target="488">
			<data key="weight">0.0133296297093215</data>
		</edge>
		<edge source="375" target="796">
			<data key="weight">0.00887459150316539</data>
		</edge>
		<edge source="170" target="772">
			<data key="weight">0.0138142474146993</data>
		</edge>
		<edge source="679" target="771">
			<data key="weight">0.00482032150660129</data>
		</edge>
		<edge source="489" target="809">
			<data key="weight">0.00353924133693303</data>
		</edge>
		<edge source="560" target="660">
			<data key="weight">0.0127695215823251</data>
		</edge>
		<edge source="495" target="752">
			<data key="weight">0.00949544991851481</data>
		</edge>
		<edge source="813" target="816">
			<data key="weight">0.0101531004380405</data>
		</edge>
		<edge source="625" target="891">
			<data key="weight">0.00926574928866549</data>
		</edge>
		<edge source="747" target="776">
			<data key="weight">0.00975777951109894</data>
		</edge>
		<edge source="609" target="640">
			<data key="weight">0.00959039216789777</data>
		</edge>
		<edge source="892" target="893">
			<data key="weight">0.010626920992387</data>
		</edge>
		<edge source="696" target="898">
			<data key="weight">0.0124860791848721</data>
		</edge>
		<edge source="631" target="740">
			<data key="weight">0.00611347727283592</data>
		</edge>
		<edge source="192" target="488">
			<data key="weight">0.0096410243129936</data>
		</edge>
		<edge source="425" target="431">
			<data key="weight">0.00745564637623412</data>
		</edge>
		<edge source="241" target="832">
			<data key="weight">0.0064743145406541</data>
		</edge>
		<edge source="201" target="218">
			<data key="weight">0.0183272394384418</data>
		</edge>
		<edge source="439" target="806">
			<data key="weight">0.0148977089932522</data>
		</edge>
		<edge source="426" target="1189">
			<data key="weight">0.00797136305881721</data>
		</edge>
		<edge source="636" target="990">
			<data key="weight">0.0073240379832133</data>
		</edge>
		<edge source="486" target="742">
			<data key="weight">0.00295997729915923</data>
		</edge>
		<edge source="240" target="443">
			<data key="weight">0.0105680560503728</data>
		</edge>
		<edge source="489" target="714">
			<data key="weight">0.0111560649857688</data>
		</edge>
		<edge source="189" target="920">
			<data key="weight">0.0195289732641242</data>
		</edge>
		<edge source="202" target="414">
			<data key="weight">0.0129604694945003</data>
		</edge>
		<edge source="837" target="838">
			<data key="weight">0.0108661722473658</data>
		</edge>
		<edge source="511" target="702">
			<data key="weight">0.0102139121064573</data>
		</edge>
		<edge source="687" target="749">
			<data key="weight">0.0205284789723755</data>
		</edge>
		<edge source="179" target="920">
			<data key="weight">0.0126506096607763</data>
		</edge>
		<edge source="712" target="744">
			<data key="weight">0.0175202221822316</data>
		</edge>
		<edge source="208" target="286">
			<data key="weight">0.0111207291053358</data>
		</edge>
		<edge source="409" target="677">
			<data key="weight">0.0120563979322675</data>
		</edge>
		<edge source="251" target="499">
			<data key="weight">0.00793639159036784</data>
		</edge>
		<edge source="710" target="741">
			<data key="weight">0.0191186914410086</data>
		</edge>
		<edge source="431" target="685">
			<data key="weight">0.00693941251550369</data>
		</edge>
		<edge source="904" target="931">
			<data key="weight">0.0161408638202606</data>
		</edge>
		<edge source="155" target="800">
			<data key="weight">0.0127888232762824</data>
		</edge>
		<edge source="278" target="437">
			<data key="weight">0.00862222683953386</data>
		</edge>
		<edge source="500" target="664">
			<data key="weight">0.00875190362325362</data>
		</edge>
		<edge source="706" target="740">
			<data key="weight">0.0105793590285606</data>
		</edge>
		<edge source="414" target="865">
			<data key="weight">0.00744681997382112</data>
		</edge>
		<edge source="499" target="674">
			<data key="weight">0.00789076424436974</data>
		</edge>
		<edge source="663" target="747">
			<data key="weight">0.00924538412470271</data>
		</edge>
		<edge source="282" target="513">
			<data key="weight">0.0074260748661082</data>
		</edge>
		<edge source="835" target="861">
			<data key="weight">0.013645293717724</data>
		</edge>
		<edge source="880" target="1006">
			<data key="weight">0.00901953386929467</data>
		</edge>
		<edge source="240" target="699">
			<data key="weight">0.0175537881082358</data>
		</edge>
		<edge source="666" target="843">
			<data key="weight">0.00633377894590825</data>
		</edge>
		<edge source="284" target="450">
			<data key="weight">0.019992930987633</data>
		</edge>
		<edge source="753" target="930">
			<data key="weight">0.00922575753989152</data>
		</edge>
		<edge source="229" target="246">
			<data key="weight">0.0182996803454333</data>
		</edge>
		<edge source="426" target="768">
			<data key="weight">0.0145440490634845</data>
		</edge>
		<edge source="291" target="924">
			<data key="weight">0.0129022334315765</data>
		</edge>
		<edge source="713" target="784">
			<data key="weight">0.0063525124872082</data>
		</edge>
		<edge source="313" target="403">
			<data key="weight">0.00599635848145652</data>
		</edge>
		<edge source="714" target="831">
			<data key="weight">0.0100663768494146</data>
		</edge>
		<edge source="220" target="488">
			<data key="weight">0.007826223604087</data>
		</edge>
		<edge source="146" target="827">
			<data key="weight">0.0149434179595385</data>
		</edge>
		<edge source="489" target="640">
			<data key="weight">0.00804541806135212</data>
		</edge>
		<edge source="452" target="679">
			<data key="weight">0.00957583256589373</data>
		</edge>
		<edge source="825" target="889">
			<data key="weight">0.0270158219471105</data>
		</edge>
		<edge source="382" target="631">
			<data key="weight">0.0310102180789167</data>
		</edge>
		<edge source="742" target="777">
			<data key="weight">0.0121325887847117</data>
		</edge>
		<edge source="660" target="711">
			<data key="weight">0.00998507940560721</data>
		</edge>
		<edge source="237" target="776">
			<data key="weight">0.00630012780541046</data>
		</edge>
		<edge source="740" target="903">
			<data key="weight">0.00346493710198134</data>
		</edge>
		<edge source="825" target="1006">
			<data key="weight">0.0119905749750579</data>
		</edge>
		<edge source="740" target="746">
			<data key="weight">0.0132666874046408</data>
		</edge>
		<edge source="281" target="378">
			<data key="weight">0.0182026401538376</data>
		</edge>
		<edge source="286" target="343">
			<data key="weight">0.0103708166890726</data>
		</edge>
		<edge source="162" target="705">
			<data key="weight">0.0107743973041095</data>
		</edge>
		<edge source="237" target="583">
			<data key="weight">0.00202766829373604</data>
		</edge>
		<edge source="382" target="632">
			<data key="weight">0.0103183607014527</data>
		</edge>
		<edge source="562" target="990">
			<data key="weight">0.0181510558225375</data>
		</edge>
		<edge source="825" target="827">
			<data key="weight">0.0237117260682645</data>
		</edge>
		<edge source="436" target="559">
			<data key="weight">0.00691421343707533</data>
		</edge>
		<edge source="143" target="827">
			<data key="weight">0.00809958943113695</data>
		</edge>
		<edge source="743" target="753">
			<data key="weight">0.0177747418125788</data>
		</edge>
		<edge source="557" target="561">
			<data key="weight">0.0269692386178185</data>
		</edge>
		<edge source="393" target="835">
			<data key="weight">0.00867296086252733</data>
		</edge>
		<edge source="421" target="606">
			<data key="weight">0.0113983372642759</data>
		</edge>
		<edge source="365" target="659">
			<data key="weight">0.0102254749801869</data>
		</edge>
		<edge source="562" target="686">
			<data key="weight">0.0137699692111833</data>
		</edge>
		<edge source="684" target="750">
			<data key="weight">0.0109624546448795</data>
		</edge>
		<edge source="237" target="487">
			<data key="weight">0.0113254849677569</data>
		</edge>
		<edge source="143" target="285">
			<data key="weight">0.0112353753443193</data>
		</edge>
		<edge source="189" target="832">
			<data key="weight">0.0183150054815112</data>
		</edge>
		<edge source="310" target="377">
			<data key="weight">0.0141320190879611</data>
		</edge>
		<edge source="846" target="923">
			<data key="weight">0.00700237299275858</data>
		</edge>
		<edge source="435" target="835">
			<data key="weight">0.0180006758222779</data>
		</edge>
		<edge source="413" target="644">
			<data key="weight">0.0103594283298095</data>
		</edge>
		<edge source="237" target="846">
			<data key="weight">0.0126159171162544</data>
		</edge>
		<edge source="830" target="880">
			<data key="weight">0.0128813090276596</data>
		</edge>
		<edge source="448" target="451">
			<data key="weight">0.00759285090567358</data>
		</edge>
		<edge source="880" target="900">
			<data key="weight">0.0155661543362407</data>
		</edge>
		<edge source="219" target="375">
			<data key="weight">0.00730735924842176</data>
		</edge>
		<edge source="486" target="500">
			<data key="weight">0.0069961910723261</data>
		</edge>
		<edge source="365" target="680">
			<data key="weight">0.0130221507144642</data>
		</edge>
		<edge source="310" target="419">
			<data key="weight">0.0170440985744608</data>
		</edge>
		<edge source="431" target="451">
			<data key="weight">0.016659030793434</data>
		</edge>
		<edge source="608" target="624">
			<data key="weight">0.0522447084677961</data>
		</edge>
		<edge source="683" target="882">
			<data key="weight">0.0073962897823099</data>
		</edge>
		<edge source="698" target="708">
			<data key="weight">0.027171581546206</data>
		</edge>
		<edge source="515" target="813">
			<data key="weight">0.0209777292574541</data>
		</edge>
		<edge source="514" target="656">
			<data key="weight">0.00682552438710761</data>
		</edge>
		<edge source="609" target="738">
			<data key="weight">0.00637860875409044</data>
		</edge>
		<edge source="490" target="500">
			<data key="weight">0.0151622154336715</data>
		</edge>
		<edge source="229" target="500">
			<data key="weight">0.0100304325258386</data>
		</edge>
		<edge source="144" target="705">
			<data key="weight">0.0132539999228895</data>
		</edge>
		<edge source="314" target="407">
			<data key="weight">0.0158583153164849</data>
		</edge>
		<edge source="179" target="664">
			<data key="weight">0.0114010224911355</data>
		</edge>
		<edge source="500" target="656">
			<data key="weight">0.0102228733861605</data>
		</edge>
		<edge source="881" target="941">
			<data key="weight">0.0165890162648334</data>
		</edge>
		<edge source="139" target="828">
			<data key="weight">0.0157534585361785</data>
		</edge>
		<edge source="161" target="821">
			<data key="weight">0.0149810065561638</data>
		</edge>
		<edge source="406" target="1010">
			<data key="weight">0.0112412680211054</data>
		</edge>
		<edge source="392" target="838">
			<data key="weight">0.0109657797741763</data>
		</edge>
		<edge source="561" target="630">
			<data key="weight">0.0101157444726779</data>
		</edge>
		<edge source="201" target="302">
			<data key="weight">0.00619570496673061</data>
		</edge>
		<edge source="399" target="438">
			<data key="weight">0.0136628065055244</data>
		</edge>
		<edge source="243" target="802">
			<data key="weight">0.0201207319027247</data>
		</edge>
		<edge source="315" target="558">
			<data key="weight">0.0173104559459599</data>
		</edge>
		<edge source="189" target="388">
			<data key="weight">0.0136554088963141</data>
		</edge>
		<edge source="144" target="882">
			<data key="weight">0.00737717304814865</data>
		</edge>
		<edge source="220" target="309">
			<data key="weight">0.0112120043111458</data>
		</edge>
		<edge source="642" target="722">
			<data key="weight">0.00751363940521289</data>
		</edge>
		<edge source="367" target="663">
			<data key="weight">0.00904978348242855</data>
		</edge>
		<edge source="345" target="882">
			<data key="weight">0.00689347465645315</data>
		</edge>
		<edge source="218" target="405">
			<data key="weight">0.00862811660364824</data>
		</edge>
		<edge source="408" target="1010">
			<data key="weight">0.0138860125716726</data>
		</edge>
		<edge source="515" target="583">
			<data key="weight">0.0163809913608969</data>
		</edge>
		<edge source="139" target="923">
			<data key="weight">0.0133460158558886</data>
		</edge>
		<edge source="660" target="667">
			<data key="weight">0.0165168706267397</data>
		</edge>
		<edge source="827" target="871">
			<data key="weight">0.00794385509128869</data>
		</edge>
		<edge source="881" target="902">
			<data key="weight">0.0168108806922039</data>
		</edge>
		<edge source="240" target="393">
			<data key="weight">0.00904213927763742</data>
		</edge>
		<edge source="292" target="387">
			<data key="weight">0.00968969777726686</data>
		</edge>
		<edge source="493" target="713">
			<data key="weight">0.00657368151820315</data>
		</edge>
		<edge source="278" target="310">
			<data key="weight">0.02369674441649</data>
		</edge>
		<edge source="738" target="749">
			<data key="weight">0.0240181450968653</data>
		</edge>
		<edge source="205" target="674">
			<data key="weight">0.00443994011564938</data>
		</edge>
		<edge source="210" target="916">
			<data key="weight">0.00229175301991211</data>
		</edge>
		<edge source="432" target="872">
			<data key="weight">0.00413472134024846</data>
		</edge>
		<edge source="639" target="724">
			<data key="weight">0.0077507018477943</data>
		</edge>
		<edge source="217" target="252">
			<data key="weight">0.00627854574757503</data>
		</edge>
		<edge source="292" target="721">
			<data key="weight">0.00414366516493981</data>
		</edge>
		<edge source="214" target="660">
			<data key="weight">0.0143495246228333</data>
		</edge>
		<edge source="632" target="669">
			<data key="weight">0.025378027983546</data>
		</edge>
		<edge source="172" target="796">
			<data key="weight">0.010549187446993</data>
		</edge>
		<edge source="213" target="873">
			<data key="weight">0.0164236270013179</data>
		</edge>
		<edge source="164" target="280">
			<data key="weight">0.00737310598803165</data>
		</edge>
		<edge source="638" target="661">
			<data key="weight">0.018310665316221</data>
		</edge>
		<edge source="819" target="868">
			<data key="weight">0.0102176488502595</data>
		</edge>
		<edge source="109" target="486">
			<data key="weight">0.0116363971684624</data>
		</edge>
		<edge source="241" target="809">
			<data key="weight">0.0153961584247203</data>
		</edge>
		<edge source="187" target="941">
			<data key="weight">0.0149906424378326</data>
		</edge>
		<edge source="229" target="990">
			<data key="weight">0.0164019747709402</data>
		</edge>
		<edge source="213" target="218">
			<data key="weight">0.0370160902899559</data>
		</edge>
		<edge source="486" target="509">
			<data key="weight">0.0303872234115013</data>
		</edge>
		<edge source="832" target="852">
			<data key="weight">0.0132077017043324</data>
		</edge>
		<edge source="201" target="659">
			<data key="weight">0.00551958091756283</data>
		</edge>
		<edge source="452" target="820">
			<data key="weight">0.0195542093930207</data>
		</edge>
		<edge source="509" target="880">
			<data key="weight">0.00252429639602958</data>
		</edge>
		<edge source="490" target="739">
			<data key="weight">0.00714781738876677</data>
		</edge>
		<edge source="252" target="368">
			<data key="weight">0.0261800559102619</data>
		</edge>
		<edge source="437" target="557">
			<data key="weight">0.0142892094743256</data>
		</edge>
		<edge source="143" target="1189">
			<data key="weight">0.0118483993082851</data>
		</edge>
		<edge source="830" target="905">
			<data key="weight">0.00790660229446405</data>
		</edge>
		<edge source="902" target="920">
			<data key="weight">0.0117658442644183</data>
		</edge>
		<edge source="414" target="658">
			<data key="weight">0.00644472266775491</data>
		</edge>
		<edge source="331" target="515">
			<data key="weight">0.00709641663971666</data>
		</edge>
		<edge source="140" target="141">
			<data key="weight">0.0335348366284055</data>
		</edge>
		<edge source="584" target="624">
			<data key="weight">0.0135976081995842</data>
		</edge>
		<edge source="802" target="856">
			<data key="weight">0.0177851579345295</data>
		</edge>
		<edge source="1047" target="1048">
			<data key="weight">0.0598561469295133</data>
		</edge>
		<edge source="207" target="898">
			<data key="weight">0.0109136448037015</data>
		</edge>
		<edge source="431" target="681">
			<data key="weight">0.00610072010823118</data>
		</edge>
		<edge source="292" target="388">
			<data key="weight">0.00547409257551953</data>
		</edge>
		<edge source="418" target="434">
			<data key="weight">0.0227911288282448</data>
		</edge>
		<edge source="160" target="365">
			<data key="weight">0.0126775100623341</data>
		</edge>
		<edge source="197" target="990">
			<data key="weight">0.00843817632751396</data>
		</edge>
		<edge source="382" target="829">
			<data key="weight">0.00608757721010787</data>
		</edge>
		<edge source="916" target="924">
			<data key="weight">0.0234781035761396</data>
		</edge>
		<edge source="626" target="880">
			<data key="weight">0.0118221776827064</data>
		</edge>
		<edge source="241" target="1000">
			<data key="weight">0.0121663887053875</data>
		</edge>
		<edge source="241" target="393">
			<data key="weight">0.00609611032893884</data>
		</edge>
		<edge source="140" target="684">
			<data key="weight">0.0083218984147963</data>
		</edge>
		<edge source="276" target="287">
			<data key="weight">0.0183059238465073</data>
		</edge>
		<edge source="559" target="900">
			<data key="weight">0.0092559512311343</data>
		</edge>
		<edge source="490" target="561">
			<data key="weight">0.0105190794913535</data>
		</edge>
		<edge source="249" target="771">
			<data key="weight">0.00951587480085823</data>
		</edge>
		<edge source="904" target="942">
			<data key="weight">0.0190763974947803</data>
		</edge>
		<edge source="638" target="679">
			<data key="weight">0.0158248277279828</data>
		</edge>
		<edge source="946" target="994">
			<data key="weight">0.0270236666241503</data>
		</edge>
		<edge source="872" target="927">
			<data key="weight">0.023443216402238</data>
		</edge>
		<edge source="431" target="702">
			<data key="weight">0.00865231473865567</data>
		</edge>
		<edge source="811" target="828">
			<data key="weight">0.0224204900338333</data>
		</edge>
		<edge source="687" target="741">
			<data key="weight">0.0126458178892361</data>
		</edge>
		<edge source="218" target="312">
			<data key="weight">0.00947339188537079</data>
		</edge>
		<edge source="241" target="292">
			<data key="weight">0.0064821581101688</data>
		</edge>
		<edge source="284" target="561">
			<data key="weight">0.0122305894316641</data>
		</edge>
		<edge source="292" target="699">
			<data key="weight">0.0185946000400209</data>
		</edge>
		<edge source="666" target="752">
			<data key="weight">0.00326911327049419</data>
		</edge>
		<edge source="180" target="624">
			<data key="weight">0.00713013195874888</data>
		</edge>
		<edge source="780" target="781">
			<data key="weight">0.0117341984796831</data>
		</edge>
		<edge source="872" target="900">
			<data key="weight">0.0131301726324384</data>
		</edge>
		<edge source="821" target="829">
			<data key="weight">0.0169620681927578</data>
		</edge>
		<edge source="452" target="488">
			<data key="weight">0.0122774439355836</data>
		</edge>
		<edge source="312" target="452">
			<data key="weight">0.00479099240763531</data>
		</edge>
		<edge source="760" target="892">
			<data key="weight">0.0163122638732106</data>
		</edge>
		<edge source="437" target="493">
			<data key="weight">0.0109740615821112</data>
		</edge>
		<edge source="202" target="872">
			<data key="weight">0.00219937752595174</data>
		</edge>
		<edge source="685" target="772">
			<data key="weight">0.00818129990166534</data>
		</edge>
		<edge source="904" target="928">
			<data key="weight">0.0144361396832861</data>
		</edge>
		<edge source="284" target="331">
			<data key="weight">0.0112310761751205</data>
		</edge>
		<edge source="778" target="828">
			<data key="weight">0.0112383937760427</data>
		</edge>
		<edge source="277" target="331">
			<data key="weight">0.0296950544307671</data>
		</edge>
		<edge source="116" target="145">
			<data key="weight">0.0146678594857125</data>
		</edge>
		<edge source="291" target="307">
			<data key="weight">0.00978977049357689</data>
		</edge>
		<edge source="451" target="490">
			<data key="weight">0.0226915580139634</data>
		</edge>
		<edge source="139" target="889">
			<data key="weight">0.0191070030069435</data>
		</edge>
		<edge source="679" target="749">
			<data key="weight">0.00835340741825586</data>
		</edge>
		<edge source="657" target="677">
			<data key="weight">0.0247104819968112</data>
		</edge>
		<edge source="189" target="237">
			<data key="weight">0.0181051768932703</data>
		</edge>
		<edge source="431" target="498">
			<data key="weight">0.0110232480017447</data>
		</edge>
		<edge source="450" target="711">
			<data key="weight">0.00731298049704324</data>
		</edge>
		<edge source="185" target="284">
			<data key="weight">0.010515880796742</data>
		</edge>
		<edge source="365" target="743">
			<data key="weight">0.008653682497378</data>
		</edge>
		<edge source="841" target="892">
			<data key="weight">0.012914057635585</data>
		</edge>
		<edge source="609" target="679">
			<data key="weight">0.0088207009802899</data>
		</edge>
		<edge source="409" target="930">
			<data key="weight">0.0229867775636675</data>
		</edge>
		<edge source="513" target="741">
			<data key="weight">0.00433172794359481</data>
		</edge>
		<edge source="383" target="490">
			<data key="weight">0.0152084843726418</data>
		</edge>
		<edge source="284" target="431">
			<data key="weight">0.013657870997887</data>
		</edge>
		<edge source="305" target="402">
			<data key="weight">0.0184571131979491</data>
		</edge>
		<edge source="513" target="702">
			<data key="weight">0.0131701831859604</data>
		</edge>
		<edge source="561" target="749">
			<data key="weight">0.00635624514545927</data>
		</edge>
		<edge source="704" target="820">
			<data key="weight">0.016040843250544</data>
		</edge>
		<edge source="714" target="746">
			<data key="weight">0.0145195212321745</data>
		</edge>
		<edge source="307" target="443">
			<data key="weight">0.0125346704138957</data>
		</edge>
		<edge source="632" target="633">
			<data key="weight">0.026397490593288</data>
		</edge>
		<edge source="248" target="700">
			<data key="weight">0.0103499664909137</data>
		</edge>
		<edge source="644" target="669">
			<data key="weight">0.0113682194930714</data>
		</edge>
		<edge source="712" target="738">
			<data key="weight">0.0197009824555303</data>
		</edge>
		<edge source="138" target="584">
			<data key="weight">0.00439828691116189</data>
		</edge>
		<edge source="706" target="820">
			<data key="weight">0.0141297129313003</data>
		</edge>
		<edge source="561" target="638">
			<data key="weight">0.00842889208598669</data>
		</edge>
		<edge source="172" target="202">
			<data key="weight">0.0179742390515691</data>
		</edge>
		<edge source="242" target="248">
			<data key="weight">0.0137261822034284</data>
		</edge>
		<edge source="638" target="667">
			<data key="weight">0.0201610809603185</data>
		</edge>
		<edge source="344" target="941">
			<data key="weight">0.0172338799561337</data>
		</edge>
		<edge source="195" target="344">
			<data key="weight">0.0127831147298563</data>
		</edge>
		<edge source="314" target="365">
			<data key="weight">0.00990737236588724</data>
		</edge>
		<edge source="286" target="309">
			<data key="weight">0.0060202733998104</data>
		</edge>
		<edge source="699" target="861">
			<data key="weight">0.0135442488169139</data>
		</edge>
		<edge source="514" target="701">
			<data key="weight">0.00916187793022838</data>
		</edge>
		<edge source="220" target="392">
			<data key="weight">0.0207742050309063</data>
		</edge>
		<edge source="749" target="778">
			<data key="weight">0.0091904767330892</data>
		</edge>
		<edge source="674" target="895">
			<data key="weight">0.0176517249594566</data>
		</edge>
		<edge source="397" target="772">
			<data key="weight">0.0115398478254172</data>
		</edge>
		<edge source="684" target="994">
			<data key="weight">0.0192318223457884</data>
		</edge>
		<edge source="562" target="669">
			<data key="weight">0.0235963991594122</data>
		</edge>
		<edge source="286" target="295">
			<data key="weight">0.0160783001737345</data>
		</edge>
		<edge source="684" target="685">
			<data key="weight">0.00627443741027676</data>
		</edge>
		<edge source="509" target="713">
			<data key="weight">0.00398360327915086</data>
		</edge>
		<edge source="1010" target="1012">
			<data key="weight">0.0171004581822707</data>
		</edge>
		<edge source="777" target="820">
			<data key="weight">0.0089999968272473</data>
		</edge>
		<edge source="307" target="402">
			<data key="weight">0.0183337494213282</data>
		</edge>
		<edge source="631" target="986">
			<data key="weight">0.00996753378102044</data>
		</edge>
		<edge source="609" target="824">
			<data key="weight">0.00801188834508762</data>
		</edge>
		<edge source="218" target="307">
			<data key="weight">0.0135662842078831</data>
		</edge>
		<edge source="165" target="175">
			<data key="weight">0.0155676948550206</data>
		</edge>
		<edge source="872" target="883">
			<data key="weight">0.0162055393507184</data>
		</edge>
		<edge source="714" target="724">
			<data key="weight">0.0156411362422166</data>
		</edge>
		<edge source="278" target="288">
			<data key="weight">0.00909526841117819</data>
		</edge>
		<edge source="206" target="218">
			<data key="weight">0.0309865200980775</data>
		</edge>
		<edge source="431" target="511">
			<data key="weight">0.00410437406337719</data>
		</edge>
		<edge source="802" target="894">
			<data key="weight">0.0203306303026579</data>
		</edge>
		<edge source="379" target="451">
			<data key="weight">0.0130361712357945</data>
		</edge>
		<edge source="116" target="413">
			<data key="weight">0.0109407509517327</data>
		</edge>
		<edge source="583" target="631">
			<data key="weight">0.00898017326905849</data>
		</edge>
		<edge source="343" target="414">
			<data key="weight">0.0131840351435352</data>
		</edge>
		<edge source="660" target="701">
			<data key="weight">0.00828854179276763</data>
		</edge>
		<edge source="198" target="832">
			<data key="weight">0.0124451874982748</data>
		</edge>
		<edge source="486" target="702">
			<data key="weight">0.00671889546756806</data>
		</edge>
		<edge source="143" target="180">
			<data key="weight">0.0130566752178923</data>
		</edge>
		<edge source="439" target="494">
			<data key="weight">0.00903172475793376</data>
		</edge>
		<edge source="387" target="891">
			<data key="weight">0.0129464436763756</data>
		</edge>
		<edge source="383" target="418">
			<data key="weight">0.019084995954643</data>
		</edge>
		<edge source="218" target="239">
			<data key="weight">0.0229903980899514</data>
		</edge>
		<edge source="217" target="414">
			<data key="weight">0.00536294719491124</data>
		</edge>
		<edge source="285" target="384">
			<data key="weight">0.0223826694310698</data>
		</edge>
		<edge source="160" target="931">
			<data key="weight">0.0139176116962281</data>
		</edge>
		<edge source="278" target="428">
			<data key="weight">0.0143309961102555</data>
		</edge>
		<edge source="276" target="309">
			<data key="weight">0.00834504882324618</data>
		</edge>
		<edge source="804" target="865">
			<data key="weight">0.0046304812132219</data>
		</edge>
		<edge source="146" target="883">
			<data key="weight">0.0164742313276674</data>
		</edge>
		<edge source="656" target="739">
			<data key="weight">0.00808727902238149</data>
		</edge>
		<edge source="512" target="842">
			<data key="weight">0.00420861528094335</data>
		</edge>
		<edge source="439" target="561">
			<data key="weight">0.00901695976057016</data>
		</edge>
		<edge source="868" target="947">
			<data key="weight">0.00810011552823443</data>
		</edge>
		<edge source="413" target="415">
			<data key="weight">0.0200013996480316</data>
		</edge>
		<edge source="559" target="832">
			<data key="weight">0.00859598201262177</data>
		</edge>
		<edge source="609" target="713">
			<data key="weight">0.0121070329764365</data>
		</edge>
		<edge source="219" target="626">
			<data key="weight">0.00675645287353432</data>
		</edge>
		<edge source="707" target="714">
			<data key="weight">0.0114060802662137</data>
		</edge>
		<edge source="513" target="661">
			<data key="weight">0.00707152186609433</data>
		</edge>
		<edge source="164" target="700">
			<data key="weight">0.00871875730165679</data>
		</edge>
		<edge source="632" target="666">
			<data key="weight">0.018662963147244</data>
		</edge>
		<edge source="495" target="702">
			<data key="weight">0.0155671119154708</data>
		</edge>
		<edge source="137" target="202">
			<data key="weight">0.0103344860092719</data>
		</edge>
		<edge source="406" target="882">
			<data key="weight">0.0121808193420214</data>
		</edge>
		<edge source="448" target="841">
			<data key="weight">0.00737116837859796</data>
		</edge>
		<edge source="307" target="310">
			<data key="weight">0.0133864302549137</data>
		</edge>
		<edge source="448" target="579">
			<data key="weight">0.0118763577580682</data>
		</edge>
		<edge source="897" target="946">
			<data key="weight">0.00737191283822489</data>
		</edge>
		<edge source="314" target="498">
			<data key="weight">0.00704671055272984</data>
		</edge>
		<edge source="441" target="891">
			<data key="weight">0.00786616172752815</data>
		</edge>
		<edge source="292" target="443">
			<data key="weight">0.00988252239917511</data>
		</edge>
		<edge source="710" target="740">
			<data key="weight">0.0189949547612166</data>
		</edge>
		<edge source="436" target="683">
			<data key="weight">0.0104220000710817</data>
		</edge>
		<edge source="515" target="841">
			<data key="weight">0.00842663980925493</data>
		</edge>
		<edge source="739" target="811">
			<data key="weight">0.0146663804268456</data>
		</edge>
		<edge source="306" target="401">
			<data key="weight">0.017667154116591</data>
		</edge>
		<edge source="498" target="748">
			<data key="weight">0.00661296263320262</data>
		</edge>
		<edge source="290" target="344">
			<data key="weight">0.014384388935478</data>
		</edge>
		<edge source="173" target="247">
			<data key="weight">0.0386254713126442</data>
		</edge>
		<edge source="512" target="699">
			<data key="weight">0.00711372125688894</data>
		</edge>
		<edge source="186" target="832">
			<data key="weight">0.0109726687372471</data>
		</edge>
		<edge source="721" target="903">
			<data key="weight">0.00824121507866676</data>
		</edge>
		<edge source="237" target="249">
			<data key="weight">0.013499925856378</data>
		</edge>
		<edge source="202" target="861">
			<data key="weight">0.00871550994288569</data>
		</edge>
		<edge source="220" target="831">
			<data key="weight">0.00665949565119</data>
		</edge>
		<edge source="448" target="861">
			<data key="weight">0.00943057628656549</data>
		</edge>
		<edge source="312" target="437">
			<data key="weight">0.00591095339637572</data>
		</edge>
		<edge source="679" target="685">
			<data key="weight">0.0144372429350491</data>
		</edge>
		<edge source="143" target="826">
			<data key="weight">0.0126793461954307</data>
		</edge>
		<edge source="241" target="441">
			<data key="weight">0.0122218182229727</data>
		</edge>
		<edge source="288" target="397">
			<data key="weight">0.0107197122176997</data>
		</edge>
		<edge source="720" target="744">
			<data key="weight">0.0170292020414892</data>
		</edge>
		<edge source="606" target="666">
			<data key="weight">0.0152337886926286</data>
		</edge>
		<edge source="738" target="748">
			<data key="weight">0.0185690851540895</data>
		</edge>
		<edge source="237" target="431">
			<data key="weight">0.0142465191855262</data>
		</edge>
		<edge source="380" target="409">
			<data key="weight">0.0106257028405638</data>
		</edge>
		<edge source="278" target="305">
			<data key="weight">0.0111823014653264</data>
		</edge>
		<edge source="557" target="630">
			<data key="weight">0.0117681726160195</data>
		</edge>
		<edge source="861" target="1005">
			<data key="weight">0.0151324917314295</data>
		</edge>
		<edge source="397" target="426">
			<data key="weight">0.0264152392315356</data>
		</edge>
		<edge source="239" target="513">
			<data key="weight">0.0131237480625533</data>
		</edge>
		<edge source="250" target="285">
			<data key="weight">0.0139268095715637</data>
		</edge>
		<edge source="771" target="947">
			<data key="weight">0.00446490129917309</data>
		</edge>
		<edge source="448" target="700">
			<data key="weight">0.00859278710305016</data>
		</edge>
		<edge source="512" target="642">
			<data key="weight">0.00354893286431587</data>
		</edge>
		<edge source="827" target="828">
			<data key="weight">0.0437582444746123</data>
		</edge>
		<edge source="499" target="514">
			<data key="weight">0.00731108733496791</data>
		</edge>
		<edge source="738" target="822">
			<data key="weight">0.020277885896616</data>
		</edge>
		<edge source="871" target="901">
			<data key="weight">0.011632296552483</data>
		</edge>
		<edge source="824" target="839">
			<data key="weight">0.0100841286772945</data>
		</edge>
		<edge source="930" target="948">
			<data key="weight">0.0133883981698214</data>
		</edge>
		<edge source="699" target="803">
			<data key="weight">0.01550390196931</data>
		</edge>
		<edge source="609" target="721">
			<data key="weight">0.00790102874943366</data>
		</edge>
		<edge source="640" target="665">
			<data key="weight">0.0185742943270335</data>
		</edge>
		<edge source="609" target="633">
			<data key="weight">0.0101258706769511</data>
		</edge>
		<edge source="498" target="771">
			<data key="weight">0.00392988432539349</data>
		</edge>
		<edge source="383" target="441">
			<data key="weight">0.0173117306185747</data>
		</edge>
		<edge source="515" target="1190">
			<data key="weight">0.0105116401282369</data>
		</edge>
		<edge source="220" target="558">
			<data key="weight">0.00850442321828362</data>
		</edge>
		<edge source="513" target="626">
			<data key="weight">0.00623207818956076</data>
		</edge>
		<edge source="220" target="873">
			<data key="weight">0.0171957066818387</data>
		</edge>
		<edge source="922" target="923">
			<data key="weight">0.0113713294623338</data>
		</edge>
		<edge source="700" target="832">
			<data key="weight">0.0097591592923276</data>
		</edge>
		<edge source="624" target="830">
			<data key="weight">0.0131009529451088</data>
		</edge>
		<edge source="202" target="375">
			<data key="weight">0.0118405544363903</data>
		</edge>
		<edge source="368" target="375">
			<data key="weight">0.017983518784531</data>
		</edge>
		<edge source="804" target="815">
			<data key="weight">0.0131983503147814</data>
		</edge>
		<edge source="704" target="721">
			<data key="weight">0.0108688785976675</data>
		</edge>
		<edge source="435" target="642">
			<data key="weight">0.0109536225038342</data>
		</edge>
		<edge source="872" target="882">
			<data key="weight">0.0266593446620827</data>
		</edge>
		<edge source="239" target="306">
			<data key="weight">0.00831089342502201</data>
		</edge>
		<edge source="656" target="771">
			<data key="weight">0.0111832461116451</data>
		</edge>
		<edge source="630" target="851">
			<data key="weight">0.00877184923342641</data>
		</edge>
		<edge source="331" target="495">
			<data key="weight">0.0130395099015529</data>
		</edge>
		<edge source="661" target="669">
			<data key="weight">0.0234728535917302</data>
		</edge>
		<edge source="138" target="170">
			<data key="weight">0.00790191172117688</data>
		</edge>
		<edge source="162" target="931">
			<data key="weight">0.0116312149985918</data>
		</edge>
		<edge source="205" target="1002">
			<data key="weight">0.00651332207347459</data>
		</edge>
		<edge source="138" target="139">
			<data key="weight">0.0198775404078258</data>
		</edge>
		<edge source="278" target="384">
			<data key="weight">0.0243984032525565</data>
		</edge>
		<edge source="796" target="831">
			<data key="weight">0.0111191883291654</data>
		</edge>
		<edge source="425" target="898">
			<data key="weight">0.0168032820481587</data>
		</edge>
		<edge source="928" target="1002">
			<data key="weight">0.013644393758121</data>
		</edge>
		<edge source="814" target="821">
			<data key="weight">0.0477704124534092</data>
		</edge>
		<edge source="746" target="779">
			<data key="weight">0.0153657275725861</data>
		</edge>
		<edge source="345" target="816">
			<data key="weight">0.0225920444440317</data>
		</edge>
		<edge source="509" target="813">
			<data key="weight">0.0145328116763398</data>
		</edge>
		<edge source="156" target="835">
			<data key="weight">0.0123614017659829</data>
		</edge>
		<edge source="678" target="916">
			<data key="weight">0.0177333665568442</data>
		</edge>
		<edge source="369" target="607">
			<data key="weight">0.00444197994779235</data>
		</edge>
		<edge source="488" target="899">
			<data key="weight">0.0105898181458925</data>
		</edge>
		<edge source="626" target="816">
			<data key="weight">0.0294859587881332</data>
		</edge>
		<edge source="206" target="210">
			<data key="weight">0.0133262987328884</data>
		</edge>
		<edge source="928" target="946">
			<data key="weight">0.0122374332177401</data>
		</edge>
		<edge source="609" target="685">
			<data key="weight">0.0185298943268365</data>
		</edge>
		<edge source="713" target="822">
			<data key="weight">0.00858206507807547</data>
		</edge>
		<edge source="448" target="994">
			<data key="weight">0.0123490860808879</data>
		</edge>
		<edge source="835" target="917">
			<data key="weight">0.00631292487011441</data>
		</edge>
		<edge source="826" target="834">
			<data key="weight">0.0180260560370577</data>
		</edge>
		<edge source="156" target="250">
			<data key="weight">0.00920163748035353</data>
		</edge>
		<edge source="343" target="499">
			<data key="weight">0.0097236117724757</data>
		</edge>
		<edge source="229" target="559">
			<data key="weight">0.0137462932857603</data>
		</edge>
		<edge source="584" target="636">
			<data key="weight">0.0163443920264665</data>
		</edge>
		<edge source="389" target="881">
			<data key="weight">0.0164473192164288</data>
		</edge>
		<edge source="141" target="382">
			<data key="weight">0.0098034447884699</data>
		</edge>
		<edge source="451" target="903">
			<data key="weight">0.0133283027082018</data>
		</edge>
		<edge source="829" target="869">
			<data key="weight">0.020514246576216</data>
		</edge>
		<edge source="199" target="302">
			<data key="weight">0.0132473041125241</data>
		</edge>
		<edge source="705" target="707">
			<data key="weight">0.0110347181005007</data>
		</edge>
		<edge source="515" target="702">
			<data key="weight">0.00837966224182216</data>
		</edge>
		<edge source="382" target="664">
			<data key="weight">0.0183611023397052</data>
		</edge>
		<edge source="414" target="420">
			<data key="weight">0.0140764009150831</data>
		</edge>
		<edge source="391" target="882">
			<data key="weight">0.0149993815345987</data>
		</edge>
		<edge source="413" target="859">
			<data key="weight">0.00990445969446044</data>
		</edge>
		<edge source="498" target="560">
			<data key="weight">0.0120530278194424</data>
		</edge>
		<edge source="201" target="861">
			<data key="weight">0.00882595015745117</data>
		</edge>
		<edge source="391" target="917">
			<data key="weight">0.0134037223603644</data>
		</edge>
		<edge source="250" target="378">
			<data key="weight">0.00813336973691793</data>
		</edge>
		<edge source="784" target="833">
			<data key="weight">0.0174597559876867</data>
		</edge>
		<edge source="432" target="742">
			<data key="weight">0.00371066742518655</data>
		</edge>
		<edge source="400" target="487">
			<data key="weight">0.0151542880515949</data>
		</edge>
		<edge source="313" target="584">
			<data key="weight">0.0214363668114891</data>
		</edge>
		<edge source="826" target="827">
			<data key="weight">0.0381273609927052</data>
		</edge>
		<edge source="739" target="744">
			<data key="weight">0.025556185261513</data>
		</edge>
		<edge source="1049" target="1051">
			<data key="weight">0.0614202344482159</data>
		</edge>
		<edge source="559" target="664">
			<data key="weight">0.00852497501102866</data>
		</edge>
		<edge source="280" target="893">
			<data key="weight">0.0115823769114463</data>
		</edge>
		<edge source="220" target="286">
			<data key="weight">0.00955840846807954</data>
		</edge>
		<edge source="700" target="722">
			<data key="weight">0.0096967399000888</data>
		</edge>
		<edge source="509" target="746">
			<data key="weight">0.00227957994286857</data>
		</edge>
		<edge source="772" target="904">
			<data key="weight">0.019845832572346</data>
		</edge>
		<edge source="774" target="824">
			<data key="weight">0.0119946649393975</data>
		</edge>
		<edge source="752" target="771">
			<data key="weight">0.00568836890804286</data>
		</edge>
		<edge source="240" target="242">
			<data key="weight">0.0200955727580188</data>
		</edge>
		<edge source="903" target="942">
			<data key="weight">0.010822626992269</data>
		</edge>
		<edge source="204" target="832">
			<data key="weight">0.0143121066298927</data>
		</edge>
		<edge source="667" target="916">
			<data key="weight">0.0086585408075013</data>
		</edge>
		<edge source="660" target="696">
			<data key="weight">0.0114269564019418</data>
		</edge>
		<edge source="369" target="772">
			<data key="weight">0.0140445262093849</data>
		</edge>
		<edge source="434" target="778">
			<data key="weight">0.00896354659364689</data>
		</edge>
		<edge source="202" target="509">
			<data key="weight">0.00627164468593738</data>
		</edge>
		<edge source="305" target="375">
			<data key="weight">0.0118527599437217</data>
		</edge>
		<edge source="641" target="779">
			<data key="weight">0.00947284193273512</data>
		</edge>
		<edge source="710" target="722">
			<data key="weight">0.015978127178892</data>
		</edge>
		<edge source="888" target="889">
			<data key="weight">0.0407429145367811</data>
		</edge>
		<edge source="344" target="486">
			<data key="weight">0.0205250202061236</data>
		</edge>
		<edge source="403" target="809">
			<data key="weight">0.0137736513213743</data>
		</edge>
		<edge source="829" target="852">
			<data key="weight">0.0148918771990764</data>
		</edge>
		<edge source="782" target="897">
			<data key="weight">0.0340661613549104</data>
		</edge>
		<edge source="784" target="990">
			<data key="weight">0.00761432025617173</data>
		</edge>
		<edge source="160" target="925">
			<data key="weight">0.0116652978546872</data>
		</edge>
		<edge source="743" target="745">
			<data key="weight">0.0170279465682027</data>
		</edge>
		<edge source="451" target="824">
			<data key="weight">0.0123778073197479</data>
		</edge>
		<edge source="1005" target="1007">
			<data key="weight">0.00955284154962264</data>
		</edge>
		<edge source="367" target="452">
			<data key="weight">0.0131964029227982</data>
		</edge>
		<edge source="386" target="885">
			<data key="weight">0.0154008570122123</data>
		</edge>
		<edge source="904" target="920">
			<data key="weight">0.0057159435378899</data>
		</edge>
		<edge source="276" target="284">
			<data key="weight">0.0149396008791222</data>
		</edge>
		<edge source="408" target="675">
			<data key="weight">0.0121992418083562</data>
		</edge>
		<edge source="303" target="933">
			<data key="weight">0.0119234446299796</data>
		</edge>
		<edge source="666" target="669">
			<data key="weight">0.0294667363887356</data>
		</edge>
		<edge source="138" target="251">
			<data key="weight">0.0185093333325425</data>
		</edge>
		<edge source="513" target="771">
			<data key="weight">0.0067130224289424</data>
		</edge>
		<edge source="743" target="763">
			<data key="weight">0.0196037440895146</data>
		</edge>
		<edge source="645" target="843">
			<data key="weight">0.0111787123174982</data>
		</edge>
		<edge source="561" target="582">
			<data key="weight">0.0196533243551722</data>
		</edge>
		<edge source="284" target="377">
			<data key="weight">0.00911590386581825</data>
		</edge>
		<edge source="251" target="288">
			<data key="weight">0.0148546711535144</data>
		</edge>
		<edge source="683" target="796">
			<data key="weight">0.0145093352707649</data>
		</edge>
		<edge source="834" target="947">
			<data key="weight">0.00809507033950067</data>
		</edge>
		<edge source="833" target="883">
			<data key="weight">0.0110031040475692</data>
		</edge>
		<edge source="331" target="490">
			<data key="weight">0.0121374414324493</data>
		</edge>
		<edge source="750" target="891">
			<data key="weight">0.00631991018031985</data>
		</edge>
		<edge source="178" target="365">
			<data key="weight">0.00958246978130144</data>
		</edge>
		<edge source="558" target="584">
			<data key="weight">0.0114302217745796</data>
		</edge>
		<edge source="413" target="677">
			<data key="weight">0.00705202211833307</data>
		</edge>
		<edge source="207" target="247">
			<data key="weight">0.0230466135658453</data>
		</edge>
		<edge source="385" target="437">
			<data key="weight">0.0137030750247052</data>
		</edge>
		<edge source="180" target="217">
			<data key="weight">0.0110295589138171</data>
		</edge>
		<edge source="292" target="452">
			<data key="weight">0.00556034995582095</data>
		</edge>
		<edge source="138" target="229">
			<data key="weight">0.00498442830070626</data>
		</edge>
		<edge source="283" target="667">
			<data key="weight">0.0162328959473127</data>
		</edge>
		<edge source="903" target="1004">
			<data key="weight">0.0144800895974334</data>
		</edge>
		<edge source="707" target="722">
			<data key="weight">0.00934923914908023</data>
		</edge>
		<edge source="403" target="486">
			<data key="weight">0.00903383881877205</data>
		</edge>
		<edge source="635" target="721">
			<data key="weight">0.00713071472939728</data>
		</edge>
		<edge source="490" target="740">
			<data key="weight">0.00431079612818326</data>
		</edge>
		<edge source="490" target="494">
			<data key="weight">0.0116527077924423</data>
		</edge>
		<edge source="880" target="947">
			<data key="weight">0.00962620222317248</data>
		</edge>
		<edge source="213" target="220">
			<data key="weight">0.0189363306769041</data>
		</edge>
		<edge source="763" target="905">
			<data key="weight">0.0116083346181972</data>
		</edge>
		<edge source="277" target="705">
			<data key="weight">0.00918323546295508</data>
		</edge>
		<edge source="700" target="707">
			<data key="weight">0.0163559755515504</data>
		</edge>
		<edge source="306" target="369">
			<data key="weight">0.02042818867826</data>
		</edge>
		<edge source="248" target="882">
			<data key="weight">0.0165791785065072</data>
		</edge>
		<edge source="419" target="881">
			<data key="weight">0.00914864149690169</data>
		</edge>
		<edge source="562" target="668">
			<data key="weight">0.0223858403575162</data>
		</edge>
		<edge source="276" target="418">
			<data key="weight">0.00817091053011842</data>
		</edge>
		<edge source="239" target="284">
			<data key="weight">0.00990111350057338</data>
		</edge>
		<edge source="159" target="229">
			<data key="weight">0.0205487022666385</data>
		</edge>
		<edge source="636" target="683">
			<data key="weight">0.0125034441869187</data>
		</edge>
		<edge source="302" target="868">
			<data key="weight">0.0107177848440711</data>
		</edge>
		<edge source="237" target="486">
			<data key="weight">0.00435427799771855</data>
		</edge>
		<edge source="561" target="660">
			<data key="weight">0.0120492633305976</data>
		</edge>
		<edge source="413" target="770">
			<data key="weight">0.0098376044770005</data>
		</edge>
		<edge source="664" target="816">
			<data key="weight">0.0114837196438909</data>
		</edge>
		<edge source="202" target="705">
			<data key="weight">0.0068236237823047</data>
		</edge>
		<edge source="385" target="859">
			<data key="weight">0.00766372232035294</data>
		</edge>
		<edge source="313" target="800">
			<data key="weight">0.0125038062319834</data>
		</edge>
		<edge source="218" target="434">
			<data key="weight">0.0131094931641179</data>
		</edge>
		<edge source="800" target="822">
			<data key="weight">0.0228341351129933</data>
		</edge>
		<edge source="451" target="748">
			<data key="weight">0.00582967921346951</data>
		</edge>
		<edge source="147" target="674">
			<data key="weight">0.00921487237417113</data>
		</edge>
		<edge source="663" target="746">
			<data key="weight">0.00384572708092682</data>
		</edge>
		<edge source="713" target="747">
			<data key="weight">0.0124028301488979</data>
		</edge>
		<edge source="497" target="636">
			<data key="weight">0.00636616121741237</data>
		</edge>
		<edge source="246" target="882">
			<data key="weight">0.0184459144388596</data>
		</edge>
		<edge source="414" target="561">
			<data key="weight">0.00429375402778664</data>
		</edge>
		<edge source="582" target="920">
			<data key="weight">0.013735922767958</data>
		</edge>
		<edge source="283" target="289">
			<data key="weight">0.0114364547787768</data>
		</edge>
		<edge source="162" target="683">
			<data key="weight">0.0146861597960663</data>
		</edge>
		<edge source="33" target="883">
			<data key="weight">0.0163485980183201</data>
		</edge>
		<edge source="136" target="509">
			<data key="weight">0.0230750098577959</data>
		</edge>
		<edge source="277" target="284">
			<data key="weight">0.0173466591875535</data>
		</edge>
		<edge source="241" target="638">
			<data key="weight">0.00627721276268373</data>
		</edge>
		<edge source="432" target="637">
			<data key="weight">0.00891491629150951</data>
		</edge>
		<edge source="557" target="752">
			<data key="weight">0.00333450704207816</data>
		</edge>
		<edge source="641" target="819">
			<data key="weight">0.0110619352141824</data>
		</edge>
		<edge source="702" target="738">
			<data key="weight">0.0112008984754854</data>
		</edge>
		<edge source="513" target="679">
			<data key="weight">0.00535379875218137</data>
		</edge>
		<edge source="179" target="488">
			<data key="weight">0.010241012970299</data>
		</edge>
		<edge source="900" target="917">
			<data key="weight">0.0122127353801095</data>
		</edge>
		<edge source="400" target="642">
			<data key="weight">0.0236138698369433</data>
		</edge>
		<edge source="499" target="871">
			<data key="weight">0.00781188166852964</data>
		</edge>
		<edge source="633" target="645">
			<data key="weight">0.0153928691003503</data>
		</edge>
		<edge source="189" target="641">
			<data key="weight">0.00944162525646802</data>
		</edge>
		<edge source="796" target="861">
			<data key="weight">0.0164038191192705</data>
		</edge>
		<edge source="490" target="752">
			<data key="weight">0.00815873316173109</data>
		</edge>
		<edge source="313" target="382">
			<data key="weight">0.00957708674275517</data>
		</edge>
		<edge source="384" target="705">
			<data key="weight">0.0162140559390507</data>
		</edge>
		<edge source="663" target="900">
			<data key="weight">0.0119218479741122</data>
		</edge>
		<edge source="644" target="749">
			<data key="weight">0.0050376321045972</data>
		</edge>
		<edge source="377" target="699">
			<data key="weight">0.00872595536380941</data>
		</edge>
		<edge source="292" target="722">
			<data key="weight">0.0119259095772354</data>
		</edge>
		<edge source="864" target="886">
			<data key="weight">0.00994378854614899</data>
		</edge>
		<edge source="400" target="1007">
			<data key="weight">0.0108594828047003</data>
		</edge>
		<edge source="493" target="609">
			<data key="weight">0.0126958962219858</data>
		</edge>
		<edge source="698" target="947">
			<data key="weight">0.00904228617669939</data>
		</edge>
		<edge source="309" target="452">
			<data key="weight">0.00811352977507341</data>
		</edge>
		<edge source="314" target="406">
			<data key="weight">0.0152809640789955</data>
		</edge>
		<edge source="641" target="920">
			<data key="weight">0.00482819231777999</data>
		</edge>
		<edge source="826" target="923">
			<data key="weight">0.0138405975487816</data>
		</edge>
		<edge source="309" target="388">
			<data key="weight">0.00488553929054846</data>
		</edge>
		<edge source="213" target="399">
			<data key="weight">0.0217707247857146</data>
		</edge>
		<edge source="278" target="286">
			<data key="weight">0.0205376267073863</data>
		</edge>
		<edge source="800" target="816">
			<data key="weight">0.0329429610184634</data>
		</edge>
		<edge source="771" target="803">
			<data key="weight">0.0251869774358512</data>
		</edge>
		<edge source="229" target="1006">
			<data key="weight">0.0107207840536217</data>
		</edge>
		<edge source="219" target="249">
			<data key="weight">0.0109003795042956</data>
		</edge>
		<edge source="810" target="824">
			<data key="weight">0.0266692495034121</data>
		</edge>
		<edge source="826" target="843">
			<data key="weight">0.0138619621496756</data>
		</edge>
		<edge source="607" target="661">
			<data key="weight">0.0114216011767899</data>
		</edge>
		<edge source="441" target="990">
			<data key="weight">0.0126416908959133</data>
		</edge>
		<edge source="559" target="641">
			<data key="weight">0.00574197780111674</data>
		</edge>
		<edge source="403" target="414">
			<data key="weight">0.00987371960744448</data>
		</edge>
		<edge source="558" target="701">
			<data key="weight">0.0105322843824913</data>
		</edge>
		<edge source="138" target="763">
			<data key="weight">0.00912884882450411</data>
		</edge>
		<edge source="140" target="156">
			<data key="weight">0.0217196232891008</data>
		</edge>
		<edge source="416" target="750">
			<data key="weight">0.0198192906358871</data>
		</edge>
		<edge source="179" target="416">
			<data key="weight">0.0112536330819629</data>
		</edge>
		<edge source="435" target="829">
			<data key="weight">0.0162562528724892</data>
		</edge>
		<edge source="179" target="207">
			<data key="weight">0.0205099508019632</data>
		</edge>
		<edge source="241" target="309">
			<data key="weight">0.00410346741433168</data>
		</edge>
		<edge source="451" target="656">
			<data key="weight">0.0203212968589844</data>
		</edge>
		<edge source="560" target="702">
			<data key="weight">0.00882365179489215</data>
		</edge>
		<edge source="883" target="923">
			<data key="weight">0.0125936480593427</data>
		</edge>
		<edge source="405" target="495">
			<data key="weight">0.0112349875597976</data>
		</edge>
		<edge source="637" target="803">
			<data key="weight">0.00949004851166375</data>
		</edge>
		<edge source="904" target="943">
			<data key="weight">0.0131979218909075</data>
		</edge>
		<edge source="293" target="315">
			<data key="weight">0.0101966273051895</data>
		</edge>
		<edge source="500" target="660">
			<data key="weight">0.00397439581656761</data>
		</edge>
		<edge source="802" target="833">
			<data key="weight">0.0212718542687691</data>
		</edge>
		<edge source="413" target="905">
			<data key="weight">0.00750935966673303</data>
		</edge>
		<edge source="282" target="375">
			<data key="weight">0.0135392638624922</data>
		</edge>
		<edge source="515" target="835">
			<data key="weight">0.00772141634868448</data>
		</edge>
		<edge source="920" target="938">
			<data key="weight">0.0233644776839102</data>
		</edge>
		<edge source="251" target="401">
			<data key="weight">0.00697735961651947</data>
		</edge>
		<edge source="511" target="846">
			<data key="weight">0.0139033854835781</data>
		</edge>
		<edge source="512" target="560">
			<data key="weight">0.0136288200839055</data>
		</edge>
		<edge source="641" target="669">
			<data key="weight">0.00860985777936135</data>
		</edge>
		<edge source="117" target="742">
			<data key="weight">0.00957255007443041</data>
		</edge>
		<edge source="117" target="666">
			<data key="weight">0.00984683656701021</data>
		</edge>
		<edge source="665" target="796">
			<data key="weight">0.0153142725802389</data>
		</edge>
		<edge source="509" target="511">
			<data key="weight">0.00896310963031582</data>
		</edge>
		<edge source="331" target="513">
			<data key="weight">0.0113234966047194</data>
		</edge>
		<edge source="240" target="313">
			<data key="weight">0.00846027001912362</data>
		</edge>
		<edge source="33" target="203">
			<data key="weight">0.0160726597669893</data>
		</edge>
		<edge source="607" target="630">
			<data key="weight">0.0129758066821202</data>
		</edge>
		<edge source="560" target="609">
			<data key="weight">0.0137378190344874</data>
		</edge>
		<edge source="451" target="742">
			<data key="weight">0.00568189123904865</data>
		</edge>
		<edge source="368" target="498">
			<data key="weight">0.00924855519553026</data>
		</edge>
		<edge source="514" target="560">
			<data key="weight">0.0198832709468559</data>
		</edge>
		<edge source="237" target="750">
			<data key="weight">0.0123532243451423</data>
		</edge>
		<edge source="290" target="295">
			<data key="weight">0.0176086432539422</data>
		</edge>
		<edge source="156" target="846">
			<data key="weight">0.00884713663131273</data>
		</edge>
		<edge source="192" target="393">
			<data key="weight">0.0109634087171315</data>
		</edge>
		<edge source="496" target="514">
			<data key="weight">0.0179052795458472</data>
		</edge>
		<edge source="609" target="712">
			<data key="weight">0.00682497575969802</data>
		</edge>
		<edge source="179" target="292">
			<data key="weight">0.00987544248464847</data>
		</edge>
		<edge source="312" target="315">
			<data key="weight">0.016626248405608</data>
		</edge>
		<edge source="156" target="777">
			<data key="weight">0.00878287426192969</data>
		</edge>
		<edge source="941" target="1190">
			<data key="weight">0.0161399820720325</data>
		</edge>
		<edge source="686" target="704">
			<data key="weight">0.0118730059194298</data>
		</edge>
		<edge source="677" target="763">
			<data key="weight">0.0120735557773442</data>
		</edge>
		<edge source="286" target="312">
			<data key="weight">0.015373186865742</data>
		</edge>
		<edge source="398" target="509">
			<data key="weight">0.00846463974330317</data>
		</edge>
		<edge source="138" target="663">
			<data key="weight">0.00538145835653534</data>
		</edge>
		<edge source="292" target="414">
			<data key="weight">0.0209942963193534</data>
		</edge>
		<edge source="512" target="632">
			<data key="weight">0.00843197523097087</data>
		</edge>
		<edge source="630" target="631">
			<data key="weight">0.0282087305069013</data>
		</edge>
		<edge source="724" target="835">
			<data key="weight">0.00457300224387351</data>
		</edge>
		<edge source="399" target="434">
			<data key="weight">0.0188106418382127</data>
		</edge>
		<edge source="772" target="997">
			<data key="weight">0.0169405969394615</data>
		</edge>
		<edge source="891" target="920">
			<data key="weight">0.0213545811279324</data>
		</edge>
		<edge source="562" target="632">
			<data key="weight">0.0130282983277325</data>
		</edge>
		<edge source="144" target="880">
			<data key="weight">0.0141706527145924</data>
		</edge>
		<edge source="855" target="886">
			<data key="weight">0.00877063448061471</data>
		</edge>
		<edge source="803" target="891">
			<data key="weight">0.00596752729474301</data>
		</edge>
		<edge source="710" target="747">
			<data key="weight">0.0153455764674356</data>
		</edge>
		<edge source="426" target="937">
			<data key="weight">0.00839501350264991</data>
		</edge>
		<edge source="281" target="284">
			<data key="weight">0.0161684250970459</data>
		</edge>
		<edge source="201" target="219">
			<data key="weight">0.00636996947908595</data>
		</edge>
		<edge source="219" target="246">
			<data key="weight">0.00790456503032745</data>
		</edge>
		<edge source="309" target="412">
			<data key="weight">0.00673747726759261</data>
		</edge>
		<edge source="852" target="883">
			<data key="weight">0.0121173832651443</data>
		</edge>
		<edge source="218" target="498">
			<data key="weight">0.00618194631658486</data>
		</edge>
		<edge source="399" target="744">
			<data key="weight">0.00824008947831606</data>
		</edge>
		<edge source="382" target="681">
			<data key="weight">0.0132960123426359</data>
		</edge>
		<edge source="804" target="1005">
			<data key="weight">0.015456313726413</data>
		</edge>
		<edge source="495" target="721">
			<data key="weight">0.00957215603711613</data>
		</edge>
		<edge source="241" target="314">
			<data key="weight">0.00160398081550084</data>
		</edge>
		<edge source="307" target="665">
			<data key="weight">0.0158512377340145</data>
		</edge>
		<edge source="109" target="443">
			<data key="weight">0.0134146024405336</data>
		</edge>
		<edge source="830" target="865">
			<data key="weight">0.0127392328738739</data>
		</edge>
		<edge source="170" target="276">
			<data key="weight">0.018591288702527</data>
		</edge>
		<edge source="509" target="683">
			<data key="weight">0.0128528093215856</data>
		</edge>
		<edge source="687" target="830">
			<data key="weight">0.00624094676840261</data>
		</edge>
		<edge source="738" target="774">
			<data key="weight">0.00970289639053922</data>
		</edge>
		<edge source="452" target="659">
			<data key="weight">0.0042834783483456</data>
		</edge>
		<edge source="240" target="277">
			<data key="weight">0.00781554768045216</data>
		</edge>
		<edge source="642" target="872">
			<data key="weight">0.00746634752650335</data>
		</edge>
		<edge source="882" target="1006">
			<data key="weight">0.01074805570718</data>
		</edge>
		<edge source="490" target="609">
			<data key="weight">0.00614508859748487</data>
		</edge>
		<edge source="838" target="865">
			<data key="weight">0.0147404221011028</data>
		</edge>
		<edge source="828" target="916">
			<data key="weight">0.00673455080283372</data>
		</edge>
		<edge source="417" target="737">
			<data key="weight">0.00969068319284339</data>
		</edge>
		<edge source="557" target="990">
			<data key="weight">0.0084036674194264</data>
		</edge>
		<edge source="903" target="1006">
			<data key="weight">0.0129611845204361</data>
		</edge>
		<edge source="312" target="418">
			<data key="weight">0.0145594072492156</data>
		</edge>
		<edge source="414" target="1002">
			<data key="weight">0.0177308169431219</data>
		</edge>
		<edge source="208" target="452">
			<data key="weight">0.0108476435778456</data>
		</edge>
		<edge source="834" target="842">
			<data key="weight">0.0186082717127037</data>
		</edge>
		<edge source="365" target="408">
			<data key="weight">0.0241679169060625</data>
		</edge>
		<edge source="251" target="706">
			<data key="weight">0.016298858424662</data>
		</edge>
		<edge source="892" target="1002">
			<data key="weight">0.0121816788517082</data>
		</edge>
		<edge source="219" target="658">
			<data key="weight">0.00561169912792584</data>
		</edge>
		<edge source="698" target="917">
			<data key="weight">0.0119372298837651</data>
		</edge>
		<edge source="145" target="178">
			<data key="weight">0.012272867629174</data>
		</edge>
		<edge source="885" target="903">
			<data key="weight">0.0226868632511718</data>
		</edge>
		<edge source="309" target="414">
			<data key="weight">0.0083906607720772</data>
		</edge>
		<edge source="219" target="250">
			<data key="weight">0.0120671250080448</data>
		</edge>
		<edge source="489" target="903">
			<data key="weight">0.00673763195911927</data>
		</edge>
		<edge source="192" target="880">
			<data key="weight">0.00829883656907703</data>
		</edge>
		<edge source="511" target="642">
			<data key="weight">0.014091858444038</data>
		</edge>
		<edge source="659" target="747">
			<data key="weight">0.00855508333741797</data>
		</edge>
		<edge source="640" target="775">
			<data key="weight">0.00490918699624758</data>
		</edge>
		<edge source="498" target="512">
			<data key="weight">0.0223962234710214</data>
		</edge>
		<edge source="687" target="737">
			<data key="weight">0.0105188179757261</data>
		</edge>
		<edge source="206" target="678">
			<data key="weight">0.0113693159820267</data>
		</edge>
		<edge source="687" target="710">
			<data key="weight">0.0196304212692134</data>
		</edge>
		<edge source="452" target="497">
			<data key="weight">0.00909878143712758</data>
		</edge>
		<edge source="207" target="940">
			<data key="weight">0.0123214215346266</data>
		</edge>
		<edge source="743" target="748">
			<data key="weight">0.0193138369805677</data>
		</edge>
		<edge source="562" target="685">
			<data key="weight">0.0073569393583122</data>
		</edge>
		<edge source="813" target="987">
			<data key="weight">0.0134698648077632</data>
		</edge>
		<edge source="663" target="684">
			<data key="weight">0.0127588756064496</data>
		</edge>
		<edge source="280" target="891">
			<data key="weight">0.0163375012932946</data>
		</edge>
		<edge source="208" target="418">
			<data key="weight">0.0134910927275472</data>
		</edge>
		<edge source="241" target="248">
			<data key="weight">0.0115674456990639</data>
		</edge>
		<edge source="309" target="420">
			<data key="weight">0.00847164496607738</data>
		</edge>
		<edge source="413" target="943">
			<data key="weight">0.0109750916934337</data>
		</edge>
		<edge source="229" target="292">
			<data key="weight">0.00917196277112212</data>
		</edge>
		<edge source="159" target="631">
			<data key="weight">0.00748902732336275</data>
		</edge>
		<edge source="843" target="942">
			<data key="weight">0.0297064084086839</data>
		</edge>
		<edge source="401" target="414">
			<data key="weight">0.0140262395917047</data>
		</edge>
		<edge source="579" target="994">
			<data key="weight">0.00644781000387693</data>
		</edge>
		<edge source="431" target="560">
			<data key="weight">0.0117896477397291</data>
		</edge>
		<edge source="295" target="368">
			<data key="weight">0.0146893667518764</data>
		</edge>
		<edge source="846" target="994">
			<data key="weight">0.00560765804562027</data>
		</edge>
		<edge source="205" target="251">
			<data key="weight">0.00743633025386623</data>
		</edge>
		<edge source="797" target="905">
			<data key="weight">0.010720792260216</data>
		</edge>
		<edge source="712" target="777">
			<data key="weight">0.0257966725199135</data>
		</edge>
		<edge source="250" target="829">
			<data key="weight">0.0110372055509959</data>
		</edge>
		<edge source="434" target="642">
			<data key="weight">0.0117453786650901</data>
		</edge>
		<edge source="431" target="513">
			<data key="weight">0.0153307487965709</data>
		</edge>
		<edge source="180" target="199">
			<data key="weight">0.0120257808019039</data>
		</edge>
		<edge source="488" target="803">
			<data key="weight">0.0132700335990087</data>
		</edge>
		<edge source="393" target="443">
			<data key="weight">0.00558698315425491</data>
		</edge>
		<edge source="774" target="829">
			<data key="weight">0.00772301766359869</data>
		</edge>
		<edge source="498" target="513">
			<data key="weight">0.0164475370164725</data>
		</edge>
		<edge source="138" target="835">
			<data key="weight">0.0145337664930247</data>
		</edge>
		<edge source="490" target="639">
			<data key="weight">0.0116552272944647</data>
		</edge>
		<edge source="155" target="400">
			<data key="weight">0.0121236835592379</data>
		</edge>
		<edge source="752" target="903">
			<data key="weight">0.00835363808338502</data>
		</edge>
		<edge source="387" target="994">
			<data key="weight">0.00803973107354066</data>
		</edge>
		<edge source="438" target="443">
			<data key="weight">0.0163280953888416</data>
		</edge>
		<edge source="208" target="345">
			<data key="weight">0.00924308154006137</data>
		</edge>
		<edge source="187" target="290">
			<data key="weight">0.0137665144400022</data>
		</edge>
		<edge source="139" target="305">
			<data key="weight">0.00865703822591136</data>
		</edge>
		<edge source="280" target="367">
			<data key="weight">0.0120339663315247</data>
		</edge>
		<edge source="609" target="684">
			<data key="weight">0.00525128708555831</data>
		</edge>
		<edge source="295" target="392">
			<data key="weight">0.0118444316549086</data>
		</edge>
		<edge source="218" target="242">
			<data key="weight">0.00795571491938303</data>
		</edge>
		<edge source="699" target="775">
			<data key="weight">0.003966040907173</data>
		</edge>
		<edge source="871" target="880">
			<data key="weight">0.023299175064872</data>
		</edge>
		<edge source="384" target="865">
			<data key="weight">0.00555984092755328</data>
		</edge>
		<edge source="865" target="871">
			<data key="weight">0.00991280423848277</data>
		</edge>
		<edge source="243" target="663">
			<data key="weight">0.00969745005815299</data>
		</edge>
		<edge source="723" target="740">
			<data key="weight">0.0261397854616614</data>
		</edge>
		<edge source="905" target="937">
			<data key="weight">0.0194730317178792</data>
		</edge>
		<edge source="205" target="400">
			<data key="weight">0.0112085447870188</data>
		</edge>
		<edge source="771" target="1005">
			<data key="weight">0.0202446473002165</data>
		</edge>
		<edge source="681" target="685">
			<data key="weight">0.00774976329861772</data>
		</edge>
		<edge source="498" target="746">
			<data key="weight">0.00584287375678904</data>
		</edge>
		<edge source="663" target="1007">
			<data key="weight">0.0118680015397099</data>
		</edge>
		<edge source="314" target="404">
			<data key="weight">0.0114832938929817</data>
		</edge>
		<edge source="826" target="842">
			<data key="weight">0.036678580561953</data>
		</edge>
		<edge source="206" target="213">
			<data key="weight">0.034272481997757</data>
		</edge>
		<edge source="197" target="771">
			<data key="weight">0.00739213938708083</data>
		</edge>
		<edge source="210" target="771">
			<data key="weight">0.00397965978893114</data>
		</edge>
		<edge source="606" target="654">
			<data key="weight">0.0083311959863829</data>
		</edge>
		<edge source="391" target="630">
			<data key="weight">0.0101044654300443</data>
		</edge>
		<edge source="668" target="746">
			<data key="weight">0.00924280336854763</data>
		</edge>
		<edge source="513" target="742">
			<data key="weight">0.00545723539041726</data>
		</edge>
		<edge source="210" target="391">
			<data key="weight">0.00914689392523939</data>
		</edge>
		<edge source="284" target="287">
			<data key="weight">0.0201487766016168</data>
		</edge>
		<edge source="306" target="367">
			<data key="weight">0.0195943347196054</data>
		</edge>
		<edge source="431" target="740">
			<data key="weight">0.00517429204590364</data>
		</edge>
		<edge source="33" target="941">
			<data key="weight">0.0178691816620055</data>
		</edge>
		<edge source="276" target="312">
			<data key="weight">0.00909717616626854</data>
		</edge>
		<edge source="394" target="399">
			<data key="weight">0.0239531523286367</data>
		</edge>
		<edge source="198" target="382">
			<data key="weight">0.0105907178486488</data>
		</edge>
		<edge source="828" target="856">
			<data key="weight">0.0100136102960414</data>
		</edge>
		<edge source="607" target="899">
			<data key="weight">0.00619476589790569</data>
		</edge>
		<edge source="145" target="1002">
			<data key="weight">0.0100775571549441</data>
		</edge>
		<edge source="721" target="780">
			<data key="weight">0.0187015390263507</data>
		</edge>
		<edge source="753" target="776">
			<data key="weight">0.0170885314541563</data>
		</edge>
		<edge source="285" target="927">
			<data key="weight">0.0156131404474894</data>
		</edge>
		<edge source="706" target="723">
			<data key="weight">0.0137604316642388</data>
		</edge>
		<edge source="661" target="903">
			<data key="weight">0.00774404366947587</data>
		</edge>
		<edge source="631" target="687">
			<data key="weight">0.00562549651650304</data>
		</edge>
		<edge source="800" target="898">
			<data key="weight">0.0327592583077229</data>
		</edge>
		<edge source="246" target="832">
			<data key="weight">0.0112197466116249</data>
		</edge>
		<edge source="218" target="499">
			<data key="weight">0.00907108633284201</data>
		</edge>
		<edge source="1048" target="1050">
			<data key="weight">0.0544182178934964</data>
		</edge>
		<edge source="687" target="763">
			<data key="weight">0.00653115954042575</data>
		</edge>
		<edge source="436" target="512">
			<data key="weight">0.00740693922739094</data>
		</edge>
		<edge source="807" target="891">
			<data key="weight">0.0109074172233545</data>
		</edge>
		<edge source="669" target="746">
			<data key="weight">0.0100103390215191</data>
		</edge>
		<edge source="493" target="660">
			<data key="weight">0.00922295183894098</data>
		</edge>
		<edge source="579" target="990">
			<data key="weight">0.00738692117018855</data>
		</edge>
		<edge source="391" target="406">
			<data key="weight">0.0192846721782806</data>
		</edge>
		<edge source="630" target="811">
			<data key="weight">0.0156157489983073</data>
		</edge>
		<edge source="674" target="698">
			<data key="weight">0.019913226822005</data>
		</edge>
		<edge source="515" target="776">
			<data key="weight">0.0038148742751999</data>
		</edge>
		<edge source="187" target="705">
			<data key="weight">0.0148967935035635</data>
		</edge>
		<edge source="217" target="829">
			<data key="weight">0.00605237165624222</data>
		</edge>
		<edge source="164" target="832">
			<data key="weight">0.00732102219355808</data>
		</edge>
		<edge source="214" target="221">
			<data key="weight">0.0265474456143979</data>
		</edge>
		<edge source="683" target="833">
			<data key="weight">0.0113870345502767</data>
		</edge>
		<edge source="369" target="414">
			<data key="weight">0.0080339202366151</data>
		</edge>
		<edge source="834" target="916">
			<data key="weight">0.0131837790632074</data>
		</edge>
		<edge source="742" target="903">
			<data key="weight">0.0057280642955156</data>
		</edge>
		<edge source="900" target="941">
			<data key="weight">0.012360980346154</data>
		</edge>
		<edge source="660" target="666">
			<data key="weight">0.0280768657978441</data>
		</edge>
		<edge source="846" target="924">
			<data key="weight">0.00935391124932827</data>
		</edge>
		<edge source="559" target="865">
			<data key="weight">0.013533703250205</data>
		</edge>
		<edge source="237" target="803">
			<data key="weight">0.0127829043458239</data>
		</edge>
		<edge source="452" target="658">
			<data key="weight">0.0048217611711938</data>
		</edge>
		<edge source="687" target="745">
			<data key="weight">0.0197961689704667</data>
		</edge>
		<edge source="285" target="891">
			<data key="weight">0.0195312221688278</data>
		</edge>
		<edge source="284" target="835">
			<data key="weight">0.00889855282746137</data>
		</edge>
		<edge source="155" target="626">
			<data key="weight">0.0189548976678656</data>
		</edge>
		<edge source="247" target="609">
			<data key="weight">0.00863423185928855</data>
		</edge>
		<edge source="987" target="989">
			<data key="weight">0.0133493873159859</data>
		</edge>
		<edge source="450" target="880">
			<data key="weight">0.00969436868082495</data>
		</edge>
		<edge source="828" target="865">
			<data key="weight">0.0128840318450649</data>
		</edge>
		<edge source="283" target="990">
			<data key="weight">0.0160010951386705</data>
		</edge>
		<edge source="490" target="660">
			<data key="weight">0.00491521457826737</data>
		</edge>
		<edge source="276" target="281">
			<data key="weight">0.0189285072049576</data>
		</edge>
		<edge source="766" target="775">
			<data key="weight">0.0100650504487668</data>
		</edge>
		<edge source="391" target="872">
			<data key="weight">0.0160956161194127</data>
		</edge>
		<edge source="437" target="655">
			<data key="weight">0.00940947097715501</data>
		</edge>
		<edge source="664" target="916">
			<data key="weight">0.00545777331349382</data>
		</edge>
		<edge source="307" target="379">
			<data key="weight">0.0211448840319722</data>
		</edge>
		<edge source="784" target="882">
			<data key="weight">0.00843169045407676</data>
		</edge>
		<edge source="382" target="920">
			<data key="weight">0.00514378578947131</data>
		</edge>
		<edge source="281" target="400">
			<data key="weight">0.0173280661694993</data>
		</edge>
		<edge source="679" target="740">
			<data key="weight">0.00843371385549917</data>
		</edge>
		<edge source="583" target="606">
			<data key="weight">0.0257337001595451</data>
		</edge>
		<edge source="511" target="940">
			<data key="weight">0.00602120883745036</data>
		</edge>
		<edge source="427" target="674">
			<data key="weight">0.0109825542093609</data>
		</edge>
		<edge source="135" target="738">
			<data key="weight">0.0172750323134658</data>
		</edge>
		<edge source="498" target="683">
			<data key="weight">0.0151923257664831</data>
		</edge>
		<edge source="207" target="414">
			<data key="weight">0.0066546905091952</data>
		</edge>
		<edge source="156" target="834">
			<data key="weight">0.00968130409650087</data>
		</edge>
		<edge source="402" target="486">
			<data key="weight">0.00380944878596307</data>
		</edge>
		<edge source="683" target="903">
			<data key="weight">0.0112473292185492</data>
		</edge>
		<edge source="385" target="559">
			<data key="weight">0.00858981985558033</data>
		</edge>
		<edge source="292" target="293">
			<data key="weight">0.0177610660864515</data>
		</edge>
		<edge source="109" target="658">
			<data key="weight">0.00912634962752538</data>
		</edge>
		<edge source="489" target="824">
			<data key="weight">0.00915749686631226</data>
		</edge>
		<edge source="679" target="746">
			<data key="weight">0.0153575763505931</data>
		</edge>
		<edge source="654" target="744">
			<data key="weight">0.00508036368580823</data>
		</edge>
		<edge source="656" target="661">
			<data key="weight">0.0195420774450063</data>
		</edge>
		<edge source="772" target="948">
			<data key="weight">0.0119712571819488</data>
		</edge>
		<edge source="515" target="630">
			<data key="weight">0.00589652525416093</data>
		</edge>
		<edge source="295" target="393">
			<data key="weight">0.0106458446706194</data>
		</edge>
		<edge source="558" target="645">
			<data key="weight">0.0117284625548956</data>
		</edge>
		<edge source="496" target="687">
			<data key="weight">0.00605809593399026</data>
		</edge>
		<edge source="872" target="891">
			<data key="weight">0.0182190604937352</data>
		</edge>
		<edge source="117" target="668">
			<data key="weight">0.0131368917957498</data>
		</edge>
		<edge source="248" target="280">
			<data key="weight">0.0128768044022233</data>
		</edge>
		<edge source="214" target="218">
			<data key="weight">0.0218982910538378</data>
		</edge>
		<edge source="872" target="938">
			<data key="weight">0.00932907799563566</data>
		</edge>
		<edge source="305" target="378">
			<data key="weight">0.0240625784324478</data>
		</edge>
		<edge source="699" target="854">
			<data key="weight">0.0105048478564478</data>
		</edge>
		<edge source="431" target="558">
			<data key="weight">0.0104903553339459</data>
		</edge>
		<edge source="452" target="490">
			<data key="weight">0.0159200398369742</data>
		</edge>
		<edge source="490" target="745">
			<data key="weight">0.00540660051835429</data>
		</edge>
		<edge source="198" target="343">
			<data key="weight">0.00433417863541146</data>
		</edge>
		<edge source="923" target="943">
			<data key="weight">0.0109066167161996</data>
		</edge>
		<edge source="1039" target="1191">
			<data key="weight">0.00824536883463292</data>
		</edge>
		<edge source="741" target="749">
			<data key="weight">0.0216051715142845</data>
		</edge>
		<edge source="658" target="660">
			<data key="weight">0.0178331414810761</data>
		</edge>
		<edge source="406" target="421">
			<data key="weight">0.0196216366386714</data>
		</edge>
		<edge source="135" target="723">
			<data key="weight">0.0166049110904638</data>
		</edge>
		<edge source="237" target="942">
			<data key="weight">0.0082567059958999</data>
		</edge>
		<edge source="314" target="881">
			<data key="weight">0.0128769504584342</data>
		</edge>
		<edge source="452" target="560">
			<data key="weight">0.0105331802393804</data>
		</edge>
		<edge source="137" target="141">
			<data key="weight">0.0268801317251838</data>
		</edge>
		<edge source="162" target="426">
			<data key="weight">0.0113681057902014</data>
		</edge>
		<edge source="493" target="495">
			<data key="weight">0.0264542002874824</data>
		</edge>
		<edge source="606" target="721">
			<data key="weight">0.00717430839398499</data>
		</edge>
		<edge source="399" target="724">
			<data key="weight">0.00945330533765889</data>
		</edge>
		<edge source="135" target="143">
			<data key="weight">0.00920917129661169</data>
		</edge>
		<edge source="606" target="723">
			<data key="weight">0.00233470668133053</data>
		</edge>
		<edge source="1049" target="1050">
			<data key="weight">0.0607128074156828</data>
		</edge>
		<edge source="169" target="315">
			<data key="weight">0.0132405078831792</data>
		</edge>
		<edge source="486" target="685">
			<data key="weight">0.0047409710484935</data>
		</edge>
		<edge source="777" target="779">
			<data key="weight">0.0203279283158766</data>
		</edge>
		<edge source="686" target="771">
			<data key="weight">0.00680774983680358</data>
		</edge>
		<edge source="421" target="493">
			<data key="weight">0.00702668578935083</data>
		</edge>
		<edge source="664" target="666">
			<data key="weight">0.0135012503035252</data>
		</edge>
		<edge source="409" target="770">
			<data key="weight">0.010260169797397</data>
		</edge>
		<edge source="740" target="891">
			<data key="weight">0.00289088425102984</data>
		</edge>
		<edge source="495" target="774">
			<data key="weight">0.0117081794025497</data>
		</edge>
		<edge source="891" target="902">
			<data key="weight">0.0103291941552302</data>
		</edge>
		<edge source="246" target="700">
			<data key="weight">0.0236188962843931</data>
		</edge>
		<edge source="246" target="638">
			<data key="weight">0.0137126381491659</data>
		</edge>
		<edge source="388" target="448">
			<data key="weight">0.0206981282684843</data>
		</edge>
		<edge source="771" target="891">
			<data key="weight">0.00652396258151513</data>
		</edge>
		<edge source="189" target="208">
			<data key="weight">0.0132912227798795</data>
		</edge>
		<edge source="579" target="679">
			<data key="weight">0.0120954075275406</data>
		</edge>
		<edge source="192" target="249">
			<data key="weight">0.0119355158584559</data>
		</edge>
		<edge source="437" target="664">
			<data key="weight">0.00396872336128864</data>
		</edge>
		<edge source="826" target="831">
			<data key="weight">0.0144498708033943</data>
		</edge>
		<edge source="684" target="753">
			<data key="weight">0.0127468492880049</data>
		</edge>
		<edge source="700" target="1189">
			<data key="weight">0.0112684141148783</data>
		</edge>
		<edge source="217" target="815">
			<data key="weight">0.0107560600450117</data>
		</edge>
		<edge source="636" target="639">
			<data key="weight">0.023447971203558</data>
		</edge>
		<edge source="375" target="377">
			<data key="weight">0.0201348874885162</data>
		</edge>
		<edge source="639" target="900">
			<data key="weight">0.00531197826301305</data>
		</edge>
		<edge source="213" target="245">
			<data key="weight">0.0159834502927043</data>
		</edge>
		<edge source="829" target="885">
			<data key="weight">0.0100009373870132</data>
		</edge>
		<edge source="639" target="723">
			<data key="weight">0.00638474999603833</data>
		</edge>
		<edge source="389" target="774">
			<data key="weight">0.0188822994339782</data>
		</edge>
		<edge source="495" target="822">
			<data key="weight">0.0153782138783597</data>
		</edge>
		<edge source="841" target="941">
			<data key="weight">0.00705402492980913</data>
		</edge>
		<edge source="942" target="943">
			<data key="weight">0.0161817699796748</data>
		</edge>
		<edge source="345" target="487">
			<data key="weight">0.0188003750934525</data>
		</edge>
		<edge source="365" target="401">
			<data key="weight">0.0168936752397947</data>
		</edge>
		<edge source="248" target="721">
			<data key="weight">0.00609288751944859</data>
		</edge>
		<edge source="221" target="1012">
			<data key="weight">0.00715774205661834</data>
		</edge>
		<edge source="143" target="557">
			<data key="weight">0.00720580930783197</data>
		</edge>
		<edge source="685" target="699">
			<data key="weight">0.0104629851060712</data>
		</edge>
		<edge source="661" target="674">
			<data key="weight">0.0153761670354457</data>
		</edge>
		<edge source="668" target="685">
			<data key="weight">0.00657295597158756</data>
		</edge>
		<edge source="379" target="382">
			<data key="weight">0.00619750453565653</data>
		</edge>
		<edge source="558" target="636">
			<data key="weight">0.0106591806003639</data>
		</edge>
		<edge source="833" target="835">
			<data key="weight">0.021565971642381</data>
		</edge>
		<edge source="916" target="1005">
			<data key="weight">0.0060261299213291</data>
		</edge>
		<edge source="642" target="942">
			<data key="weight">0.0106719751009852</data>
		</edge>
		<edge source="450" target="832">
			<data key="weight">0.0139902863660284</data>
		</edge>
		<edge source="172" target="829">
			<data key="weight">0.00760902770942382</data>
		</edge>
		<edge source="560" target="746">
			<data key="weight">0.0166778738616362</data>
		</edge>
		<edge source="400" target="1004">
			<data key="weight">0.0112191852198738</data>
		</edge>
		<edge source="633" target="714">
			<data key="weight">0.00421107575966877</data>
		</edge>
		<edge source="658" target="659">
			<data key="weight">0.0157207714302832</data>
		</edge>
		<edge source="251" target="278">
			<data key="weight">0.0187736363622112</data>
		</edge>
		<edge source="116" target="140">
			<data key="weight">0.0128111670632938</data>
		</edge>
		<edge source="144" target="205">
			<data key="weight">0.00671324650999136</data>
		</edge>
		<edge source="388" target="1000">
			<data key="weight">0.0124322025943236</data>
		</edge>
		<edge source="678" target="833">
			<data key="weight">0.00853002006928802</data>
		</edge>
		<edge source="292" target="441">
			<data key="weight">0.0045179253664488</data>
		</edge>
		<edge source="141" target="161">
			<data key="weight">0.0194100302345896</data>
		</edge>
		<edge source="144" target="385">
			<data key="weight">0.0111419814444934</data>
		</edge>
		<edge source="607" target="654">
			<data key="weight">0.0118463158401932</data>
		</edge>
		<edge source="137" target="195">
			<data key="weight">0.0138292887391744</data>
		</edge>
		<edge source="630" target="641">
			<data key="weight">0.012005300031488</data>
		</edge>
		<edge source="160" target="948">
			<data key="weight">0.0131858965238591</data>
		</edge>
		<edge source="137" target="499">
			<data key="weight">0.01418318736896</data>
		</edge>
		<edge source="451" target="749">
			<data key="weight">0.00546666024485062</data>
		</edge>
		<edge source="561" target="747">
			<data key="weight">0.00483505918350954</data>
		</edge>
		<edge source="675" target="1010">
			<data key="weight">0.0125230360136493</data>
		</edge>
		<edge source="159" target="699">
			<data key="weight">0.0115597414664356</data>
		</edge>
		<edge source="737" target="752">
			<data key="weight">0.0175937021430336</data>
		</edge>
		<edge source="721" target="745">
			<data key="weight">0.0180170951913727</data>
		</edge>
		<edge source="606" target="746">
			<data key="weight">0.0203425764725098</data>
		</edge>
		<edge source="281" target="705">
			<data key="weight">0.0122619371992479</data>
		</edge>
		<edge source="210" target="383">
			<data key="weight">0.0110622667746544</data>
		</edge>
		<edge source="137" target="771">
			<data key="weight">0.00661378443722479</data>
		</edge>
		<edge source="315" target="343">
			<data key="weight">0.020042612087094</data>
		</edge>
		<edge source="763" target="868">
			<data key="weight">0.00924594897884563</data>
		</edge>
		<edge source="164" target="989">
			<data key="weight">0.0193821469877806</data>
		</edge>
		<edge source="368" target="496">
			<data key="weight">0.0135817601191475</data>
		</edge>
		<edge source="632" target="897">
			<data key="weight">0.0145282622054153</data>
		</edge>
		<edge source="117" target="738">
			<data key="weight">0.0113110294461395</data>
		</edge>
		<edge source="290" target="293">
			<data key="weight">0.0169460211281225</data>
		</edge>
		<edge source="189" target="705">
			<data key="weight">0.0139466332705319</data>
		</edge>
		<edge source="493" target="640">
			<data key="weight">0.00705552454566957</data>
		</edge>
		<edge source="143" target="511">
			<data key="weight">0.00744535050653784</data>
		</edge>
		<edge source="714" target="720">
			<data key="weight">0.0155990705174466</data>
		</edge>
		<edge source="500" target="513">
			<data key="weight">0.0115304607263136</data>
		</edge>
		<edge source="383" target="421">
			<data key="weight">0.0134833105841748</data>
		</edge>
		<edge source="635" target="639">
			<data key="weight">0.0119789551320145</data>
		</edge>
		<edge source="396" target="448">
			<data key="weight">0.0111726511988741</data>
		</edge>
		<edge source="399" target="883">
			<data key="weight">0.0290818443061363</data>
		</edge>
		<edge source="384" target="431">
			<data key="weight">0.00435479013416767</data>
		</edge>
		<edge source="281" target="310">
			<data key="weight">0.0117160105652064</data>
		</edge>
		<edge source="331" target="421">
			<data key="weight">0.0241474399842586</data>
		</edge>
		<edge source="512" target="824">
			<data key="weight">0.00907459292097771</data>
		</edge>
		<edge source="579" target="678">
			<data key="weight">0.0174708316133567</data>
		</edge>
		<edge source="819" target="829">
			<data key="weight">0.0192938506342522</data>
		</edge>
		<edge source="388" target="705">
			<data key="weight">0.0112655574866704</data>
		</edge>
		<edge source="633" target="834">
			<data key="weight">0.0283167820492371</data>
		</edge>
		<edge source="675" target="948">
			<data key="weight">0.00992784730840431</data>
		</edge>
		<edge source="375" target="705">
			<data key="weight">0.00991306409952348</data>
		</edge>
		<edge source="172" target="815">
			<data key="weight">0.0116159056146072</data>
		</edge>
		<edge source="698" target="796">
			<data key="weight">0.0231344997826273</data>
		</edge>
		<edge source="824" target="826">
			<data key="weight">0.0343438283584609</data>
		</edge>
		<edge source="406" target="419">
			<data key="weight">0.0138423469851541</data>
		</edge>
		<edge source="277" target="405">
			<data key="weight">0.0119950434046265</data>
		</edge>
		<edge source="700" target="774">
			<data key="weight">0.009762703883889</data>
		</edge>
		<edge source="436" target="640">
			<data key="weight">0.0136434031433265</data>
		</edge>
		<edge source="450" target="509">
			<data key="weight">0.00615350105555803</data>
		</edge>
		<edge source="116" target="713">
			<data key="weight">0.0119768423395246</data>
		</edge>
		<edge source="824" target="828">
			<data key="weight">0.0324224507670218</data>
		</edge>
		<edge source="514" target="557">
			<data key="weight">0.0178634153444002</data>
		</edge>
		<edge source="880" target="881">
			<data key="weight">0.0107738586117132</data>
		</edge>
		<edge source="886" target="927">
			<data key="weight">0.0199109118431007</data>
		</edge>
		<edge source="740" target="742">
			<data key="weight">0.0226384948179209</data>
		</edge>
		<edge source="498" target="742">
			<data key="weight">0.0103150080462252</data>
		</edge>
		<edge source="752" target="763">
			<data key="weight">0.0108208982122697</data>
		</edge>
		<edge source="947" target="1005">
			<data key="weight">0.00824077701989353</data>
		</edge>
		<edge source="393" target="631">
			<data key="weight">0.0100911703350971</data>
		</edge>
		<edge source="745" target="899">
			<data key="weight">0.00479937402273102</data>
		</edge>
		<edge source="382" target="511">
			<data key="weight">0.00870392757044759</data>
		</edge>
		<edge source="136" target="499">
			<data key="weight">0.0110111103429405</data>
		</edge>
		<edge source="392" target="941">
			<data key="weight">0.0117843630074699</data>
		</edge>
		<edge source="696" target="779">
			<data key="weight">0.0101098778011337</data>
		</edge>
		<edge source="229" target="914">
			<data key="weight">0.00944330360512715</data>
		</edge>
		<edge source="160" target="414">
			<data key="weight">0.00659664817997551</data>
		</edge>
		<edge source="314" target="421">
			<data key="weight">0.0212391927356661</data>
		</edge>
		<edge source="843" target="947">
			<data key="weight">0.0100900149284431</data>
		</edge>
		<edge source="656" target="749">
			<data key="weight">0.00639636835550414</data>
		</edge>
		<edge source="164" target="218">
			<data key="weight">0.00681568871448489</data>
		</edge>
		<edge source="241" target="246">
			<data key="weight">0.0205868565547601</data>
		</edge>
		<edge source="500" target="897">
			<data key="weight">0.0102725181149268</data>
		</edge>
		<edge source="579" target="606">
			<data key="weight">0.0115587825659683</data>
		</edge>
		<edge source="661" target="749">
			<data key="weight">0.00382626530506327</data>
		</edge>
		<edge source="871" target="945">
			<data key="weight">0.00946077392585279</data>
		</edge>
		<edge source="307" target="421">
			<data key="weight">0.0143384106546101</data>
		</edge>
		<edge source="288" target="1007">
			<data key="weight">0.00898192032029644</data>
		</edge>
		<edge source="640" target="674">
			<data key="weight">0.0128017591051069</data>
		</edge>
		<edge source="451" target="704">
			<data key="weight">0.0116310853527174</data>
		</edge>
		<edge source="664" target="920">
			<data key="weight">0.00614286653964388</data>
		</edge>
		<edge source="441" target="830">
			<data key="weight">0.00835942852236794</data>
		</edge>
		<edge source="248" target="868">
			<data key="weight">0.00755032432379626</data>
		</edge>
		<edge source="400" target="700">
			<data key="weight">0.00598589060848153</data>
		</edge>
		<edge source="312" target="490">
			<data key="weight">0.010975182550269</data>
		</edge>
		<edge source="391" target="703">
			<data key="weight">0.010471636510613</data>
		</edge>
		<edge source="684" target="760">
			<data key="weight">0.00959147408609109</data>
		</edge>
		<edge source="940" target="1005">
			<data key="weight">0.0137064016376313</data>
		</edge>
		<edge source="493" target="899">
			<data key="weight">0.00720941387050478</data>
		</edge>
		<edge source="398" target="686">
			<data key="weight">0.00912594760096198</data>
		</edge>
		<edge source="561" target="635">
			<data key="weight">0.0125087261419071</data>
		</edge>
		<edge source="210" target="421">
			<data key="weight">0.0140189816346745</data>
		</edge>
		<edge source="283" target="633">
			<data key="weight">0.00967702559225594</data>
		</edge>
		<edge source="198" target="452">
			<data key="weight">0.0139054069203812</data>
		</edge>
		<edge source="219" target="796">
			<data key="weight">0.00908701496465218</data>
		</edge>
		<edge source="218" target="1049">
			<data key="weight">0.00391891413502001</data>
		</edge>
		<edge source="217" target="221">
			<data key="weight">0.0126414849437003</data>
		</edge>
		<edge source="314" target="403">
			<data key="weight">0.00846005629512412</data>
		</edge>
		<edge source="921" target="949">
			<data key="weight">0.0126328742484518</data>
		</edge>
		<edge source="343" target="386">
			<data key="weight">0.0152821385568458</data>
		</edge>
		<edge source="487" target="663">
			<data key="weight">0.00843137158021274</data>
		</edge>
		<edge source="451" target="496">
			<data key="weight">0.0120995390073904</data>
		</edge>
		<edge source="498" target="660">
			<data key="weight">0.0105274079414251</data>
		</edge>
		<edge source="155" target="419">
			<data key="weight">0.0115097774920976</data>
		</edge>
		<edge source="205" target="820">
			<data key="weight">0.0146913171186972</data>
		</edge>
		<edge source="514" target="561">
			<data key="weight">0.0182227058735828</data>
		</edge>
		<edge source="187" target="816">
			<data key="weight">0.0109924511676189</data>
		</edge>
		<edge source="498" target="685">
			<data key="weight">0.0168375851065846</data>
		</edge>
		<edge source="493" target="830">
			<data key="weight">0.00838217799025708</data>
		</edge>
		<edge source="829" target="831">
			<data key="weight">0.0165895846670627</data>
		</edge>
		<edge source="796" target="883">
			<data key="weight">0.0138300846361838</data>
		</edge>
		<edge source="675" target="753">
			<data key="weight">0.0112142014877766</data>
		</edge>
		<edge source="889" target="891">
			<data key="weight">0.0157064386569371</data>
		</edge>
		<edge source="742" target="775">
			<data key="weight">0.0205766646715051</data>
		</edge>
		<edge source="315" target="994">
			<data key="weight">0.00900560858979604</data>
		</edge>
		<edge source="641" target="741">
			<data key="weight">0.0069871364884005</data>
		</edge>
		<edge source="669" target="742">
			<data key="weight">0.00174339052554045</data>
		</edge>
		<edge source="331" target="428">
			<data key="weight">0.0131876791985049</data>
		</edge>
		<edge source="561" target="920">
			<data key="weight">0.00598236245194464</data>
		</edge>
		<edge source="821" target="828">
			<data key="weight">0.0469377575357809</data>
		</edge>
		<edge source="391" target="579">
			<data key="weight">0.0125243900555423</data>
		</edge>
		<edge source="685" target="748">
			<data key="weight">0.0106482770954648</data>
		</edge>
		<edge source="486" target="664">
			<data key="weight">0.0103916945866902</data>
		</edge>
		<edge source="699" target="707">
			<data key="weight">0.00648725657954825</data>
		</edge>
		<edge source="844" target="991">
			<data key="weight">0.0128087389410229</data>
		</edge>
		<edge source="698" target="834">
			<data key="weight">0.0113673182981083</data>
		</edge>
		<edge source="847" target="873">
			<data key="weight">0.0127356418376005</data>
		</edge>
		<edge source="450" target="724">
			<data key="weight">0.00355727720835482</data>
		</edge>
		<edge source="399" target="880">
			<data key="weight">0.00444545835807335</data>
		</edge>
		<edge source="705" target="813">
			<data key="weight">0.015840245003174</data>
		</edge>
		<edge source="641" target="745">
			<data key="weight">0.00456493292474289</data>
		</edge>
		<edge source="509" target="947">
			<data key="weight">0.0106125006482799</data>
		</edge>
		<edge source="889" target="1005">
			<data key="weight">0.0114412964136941</data>
		</edge>
		<edge source="284" target="384">
			<data key="weight">0.0134291358975247</data>
		</edge>
		<edge source="171" target="387">
			<data key="weight">0.0135703732350602</data>
		</edge>
		<edge source="172" target="868">
			<data key="weight">0.00763384899614099</data>
		</edge>
		<edge source="313" target="421">
			<data key="weight">0.0228091208591024</data>
		</edge>
		<edge source="305" target="377">
			<data key="weight">0.0166099297386793</data>
		</edge>
		<edge source="486" target="645">
			<data key="weight">0.0307566958886721</data>
		</edge>
		<edge source="714" target="841">
			<data key="weight">0.00500901925969386</data>
		</edge>
		<edge source="685" target="702">
			<data key="weight">0.0150770211989939</data>
		</edge>
		<edge source="402" target="407">
			<data key="weight">0.0194921717132189</data>
		</edge>
		<edge source="388" target="947">
			<data key="weight">0.0113932651536132</data>
		</edge>
		<edge source="633" target="655">
			<data key="weight">0.0099156074458688</data>
		</edge>
		<edge source="509" target="687">
			<data key="weight">0.00672394956156333</data>
		</edge>
		<edge source="345" target="398">
			<data key="weight">0.0155100688138725</data>
		</edge>
		<edge source="750" target="904">
			<data key="weight">0.0150569051438858</data>
		</edge>
		<edge source="696" target="842">
			<data key="weight">0.0138660730905545</data>
		</edge>
		<edge source="309" target="560">
			<data key="weight">0.00928672319436178</data>
		</edge>
		<edge source="178" target="408">
			<data key="weight">0.010281719278562</data>
		</edge>
		<edge source="415" target="677">
			<data key="weight">0.0100179477709854</data>
		</edge>
		<edge source="287" target="1005">
			<data key="weight">0.0127783108943477</data>
		</edge>
		<edge source="745" target="923">
			<data key="weight">0.00481939272979836</data>
		</edge>
		<edge source="669" target="829">
			<data key="weight">0.00734735078747105</data>
		</edge>
		<edge source="397" target="403">
			<data key="weight">0.0197777195126985</data>
		</edge>
		<edge source="345" target="391">
			<data key="weight">0.0164532248526576</data>
		</edge>
		<edge source="753" target="859">
			<data key="weight">0.0105846737942799</data>
		</edge>
		<edge source="489" target="741">
			<data key="weight">0.00738448207760159</data>
		</edge>
		<edge source="146" target="811">
			<data key="weight">0.0194097193643814</data>
		</edge>
		<edge source="828" target="873">
			<data key="weight">0.0178803284871675</data>
		</edge>
		<edge source="777" target="841">
			<data key="weight">0.00484331520096869</data>
		</edge>
		<edge source="831" target="889">
			<data key="weight">0.0133034255630863</data>
		</edge>
		<edge source="207" target="699">
			<data key="weight">0.00521283732617261</data>
		</edge>
		<edge source="584" target="645">
			<data key="weight">0.00979974825771307</data>
		</edge>
		<edge source="609" target="687">
			<data key="weight">0.018055267085076</data>
		</edge>
		<edge source="498" target="561">
			<data key="weight">0.0120166008469572</data>
		</edge>
		<edge source="242" target="681">
			<data key="weight">0.00998056203263968</data>
		</edge>
		<edge source="881" target="942">
			<data key="weight">0.013994506337513</data>
		</edge>
		<edge source="560" target="742">
			<data key="weight">0.00226615878460849</data>
		</edge>
		<edge source="852" target="889">
			<data key="weight">0.0148383102783987</data>
		</edge>
		<edge source="307" target="383">
			<data key="weight">0.0222423590568775</data>
		</edge>
		<edge source="656" target="699">
			<data key="weight">0.00704003921512587</data>
		</edge>
		<edge source="293" target="302">
			<data key="weight">0.0114712203778251</data>
		</edge>
		<edge source="831" target="871">
			<data key="weight">0.0157063176178821</data>
		</edge>
		<edge source="237" target="774">
			<data key="weight">0.00670531754675129</data>
		</edge>
		<edge source="435" target="665">
			<data key="weight">0.0101076070075952</data>
		</edge>
		<edge source="557" target="739">
			<data key="weight">0.00232045020100848</data>
		</edge>
		<edge source="251" target="280">
			<data key="weight">0.0124630863142256</data>
		</edge>
		<edge source="186" target="249">
			<data key="weight">0.0162020109754261</data>
		</edge>
		<edge source="923" target="948">
			<data key="weight">0.0065510071943185</data>
		</edge>
		<edge source="668" target="903">
			<data key="weight">0.0100994967380716</data>
		</edge>
		<edge source="707" target="916">
			<data key="weight">0.00535349379323509</data>
		</edge>
		<edge source="821" target="923">
			<data key="weight">0.0110015578340048</data>
		</edge>
		<edge source="205" target="556">
			<data key="weight">0.0112807280122148</data>
		</edge>
		<edge source="920" target="927">
			<data key="weight">0.0184251494382345</data>
		</edge>
		<edge source="868" target="869">
			<data key="weight">0.0105691802254938</data>
		</edge>
		<edge source="401" target="487">
			<data key="weight">0.00888405009918235</data>
		</edge>
		<edge source="368" target="1049">
			<data key="weight">0.00576845476883534</data>
		</edge>
		<edge source="365" target="948">
			<data key="weight">0.0211191677407643</data>
		</edge>
		<edge source="190" target="705">
			<data key="weight">0.0117053840827715</data>
		</edge>
		<edge source="498" target="609">
			<data key="weight">0.012667101363242</data>
		</edge>
		<edge source="117" target="745">
			<data key="weight">0.0101099767651808</data>
		</edge>
		<edge source="710" target="778">
			<data key="weight">0.0269663710117606</data>
		</edge>
		<edge source="742" target="881">
			<data key="weight">0.00665959174866644</data>
		</edge>
		<edge source="250" target="277">
			<data key="weight">0.020415208647242</data>
		</edge>
		<edge source="172" target="559">
			<data key="weight">0.00285499041948183</data>
		</edge>
		<edge source="655" target="701">
			<data key="weight">0.0177179469733197</data>
		</edge>
		<edge source="903" target="921">
			<data key="weight">0.0105169706250429</data>
		</edge>
		<edge source="640" target="659">
			<data key="weight">0.0105824092146862</data>
		</edge>
		<edge source="450" target="452">
			<data key="weight">0.0197200702117628</data>
		</edge>
		<edge source="205" target="208">
			<data key="weight">0.0152083119043818</data>
		</edge>
		<edge source="579" target="771">
			<data key="weight">0.00845422707444695</data>
		</edge>
		<edge source="843" target="859">
			<data key="weight">0.0112595282125784</data>
		</edge>
		<edge source="838" target="1047">
			<data key="weight">0.00874940292099054</data>
		</edge>
		<edge source="685" target="745">
			<data key="weight">0.0150579446262392</data>
		</edge>
		<edge source="314" target="448">
			<data key="weight">0.0100916960273353</data>
		</edge>
		<edge source="835" target="843">
			<data key="weight">0.00827633559139193</data>
		</edge>
		<edge source="237" target="415">
			<data key="weight">0.00745456888327663</data>
		</edge>
		<edge source="287" target="331">
			<data key="weight">0.0147987567350826</data>
		</edge>
		<edge source="886" target="1005">
			<data key="weight">0.00860120480628454</data>
		</edge>
		<edge source="331" target="384">
			<data key="weight">0.0165186858067948</data>
		</edge>
		<edge source="828" target="888">
			<data key="weight">0.0153740179997267</data>
		</edge>
		<edge source="219" target="307">
			<data key="weight">0.0140648452441174</data>
		</edge>
		<edge source="369" target="413">
			<data key="weight">0.0122894922072371</data>
		</edge>
		<edge source="888" target="891">
			<data key="weight">0.0150461675257655</data>
		</edge>
		<edge source="422" target="838">
			<data key="weight">0.0255733304778048</data>
		</edge>
		<edge source="606" target="645">
			<data key="weight">0.00839867120618249</data>
		</edge>
		<edge source="109" target="229">
			<data key="weight">0.00837605120901578</data>
		</edge>
		<edge source="743" target="834">
			<data key="weight">0.0140926213407033</data>
		</edge>
		<edge source="712" target="775">
			<data key="weight">0.0262642820245856</data>
		</edge>
		<edge source="435" target="561">
			<data key="weight">0.00597054556869208</data>
		</edge>
		<edge source="778" target="868">
			<data key="weight">0.00774641121888258</data>
		</edge>
		<edge source="663" target="843">
			<data key="weight">0.0115743115235193</data>
		</edge>
		<edge source="606" target="625">
			<data key="weight">0.0088255784849085</data>
		</edge>
		<edge source="494" target="843">
			<data key="weight">0.0127666225781736</data>
		</edge>
		<edge source="312" target="384">
			<data key="weight">0.0146266931895042</data>
		</edge>
		<edge source="377" target="443">
			<data key="weight">0.0141706899202946</data>
		</edge>
		<edge source="772" target="841">
			<data key="weight">0.00914394423031068</data>
		</edge>
		<edge source="499" target="1190">
			<data key="weight">0.0114623109069254</data>
		</edge>
		<edge source="388" target="868">
			<data key="weight">0.00961921862863253</data>
		</edge>
		<edge source="990" target="1002">
			<data key="weight">0.0120583757249239</data>
		</edge>
		<edge source="252" target="278">
			<data key="weight">0.0279771022844391</data>
		</edge>
		<edge source="633" target="644">
			<data key="weight">0.0102094822030617</data>
		</edge>
		<edge source="365" target="407">
			<data key="weight">0.0115862030000082</data>
		</edge>
		<edge source="280" target="835">
			<data key="weight">0.0109634695899462</data>
		</edge>
		<edge source="416" target="841">
			<data key="weight">0.0130269129079374</data>
		</edge>
		<edge source="450" target="916">
			<data key="weight">0.00229450793961994</data>
		</edge>
		<edge source="396" target="420">
			<data key="weight">0.00977692397749206</data>
		</edge>
		<edge source="159" target="345">
			<data key="weight">0.0116205855429156</data>
		</edge>
		<edge source="109" target="781">
			<data key="weight">0.0109716009764629</data>
		</edge>
		<edge source="625" target="737">
			<data key="weight">0.00623755394507614</data>
		</edge>
		<edge source="283" target="286">
			<data key="weight">0.024903360217599</data>
		</edge>
		<edge source="240" target="407">
			<data key="weight">0.00760871466358312</data>
		</edge>
		<edge source="309" target="415">
			<data key="weight">0.00618400227147961</data>
		</edge>
		<edge source="239" target="247">
			<data key="weight">0.0268814714061401</data>
		</edge>
		<edge source="421" target="495">
			<data key="weight">0.0100448264798738</data>
		</edge>
		<edge source="179" target="846">
			<data key="weight">0.0117436778608218</data>
		</edge>
		<edge source="284" target="418">
			<data key="weight">0.0123814042595389</data>
		</edge>
		<edge source="406" target="883">
			<data key="weight">0.0194580810983276</data>
		</edge>
		<edge source="666" target="830">
			<data key="weight">0.00510726371760679</data>
		</edge>
		<edge source="888" target="892">
			<data key="weight">0.0085883330421341</data>
		</edge>
		<edge source="205" target="384">
			<data key="weight">0.00445665195348386</data>
		</edge>
		<edge source="923" target="1006">
			<data key="weight">0.00626470860989393</data>
		</edge>
		<edge source="426" target="659">
			<data key="weight">0.00797692279743029</data>
		</edge>
		<edge source="221" target="394">
			<data key="weight">0.019121146698771</data>
		</edge>
		<edge source="714" target="741">
			<data key="weight">0.0131963836925128</data>
		</edge>
		<edge source="213" target="436">
			<data key="weight">0.0163962027646391</data>
		</edge>
		<edge source="559" target="746">
			<data key="weight">0.0105290473538652</data>
		</edge>
		<edge source="685" target="746">
			<data key="weight">0.00922152821660321</data>
		</edge>
		<edge source="369" target="905">
			<data key="weight">0.00879491521920336</data>
		</edge>
		<edge source="290" target="645">
			<data key="weight">0.0146277487381603</data>
		</edge>
		<edge source="219" target="559">
			<data key="weight">0.0121301245313279</data>
		</edge>
		<edge source="441" target="880">
			<data key="weight">0.0119448545904816</data>
		</edge>
		<edge source="368" target="941">
			<data key="weight">0.0109392174582538</data>
		</edge>
		<edge source="638" target="639">
			<data key="weight">0.0132133383891661</data>
		</edge>
		<edge source="375" target="402">
			<data key="weight">0.00857527775635754</data>
		</edge>
		<edge source="917" target="947">
			<data key="weight">0.00916677225349011</data>
		</edge>
		<edge source="179" target="865">
			<data key="weight">0.0132653182906089</data>
		</edge>
		<edge source="385" target="490">
			<data key="weight">0.00240325672571016</data>
		</edge>
		<edge source="208" target="276">
			<data key="weight">0.0124622471436207</data>
		</edge>
		<edge source="609" target="749">
			<data key="weight">0.0120650773544633</data>
		</edge>
		<edge source="774" target="820">
			<data key="weight">0.0291692501497248</data>
		</edge>
		<edge source="309" target="399">
			<data key="weight">0.00982975690421876</data>
		</edge>
		<edge source="490" target="514">
			<data key="weight">0.0165229160357554</data>
		</edge>
		<edge source="428" target="500">
			<data key="weight">0.0106885730222402</data>
		</edge>
		<edge source="172" target="375">
			<data key="weight">0.00738973323781314</data>
		</edge>
		<edge source="435" target="897">
			<data key="weight">0.0125295898738719</data>
		</edge>
		<edge source="109" target="452">
			<data key="weight">0.0119411574839385</data>
		</edge>
		<edge source="246" target="488">
			<data key="weight">0.00989358179297799</data>
		</edge>
		<edge source="208" target="213">
			<data key="weight">0.0178285746312006</data>
		</edge>
		<edge source="141" target="873">
			<data key="weight">0.0123562638413743</data>
		</edge>
		<edge source="661" target="704">
			<data key="weight">0.00905754568050356</data>
		</edge>
		<edge source="639" target="644">
			<data key="weight">0.0153065992861774</data>
		</edge>
		<edge source="401" target="402">
			<data key="weight">0.0167261816599031</data>
		</edge>
		<edge source="117" target="583">
			<data key="weight">0.0107510338682145</data>
		</edge>
		<edge source="700" target="724">
			<data key="weight">0.00445961153472249</data>
		</edge>
		<edge source="829" target="917">
			<data key="weight">0.0120668028590604</data>
		</edge>
		<edge source="239" target="249">
			<data key="weight">0.0143227184116078</data>
		</edge>
		<edge source="882" target="885">
			<data key="weight">0.0248819165686913</data>
		</edge>
		<edge source="286" target="387">
			<data key="weight">0.00607614666960848</data>
		</edge>
		<edge source="276" target="841">
			<data key="weight">0.00784488680506707</data>
		</edge>
		<edge source="155" target="871">
			<data key="weight">0.0128765324276336</data>
		</edge>
		<edge source="281" target="292">
			<data key="weight">0.00812310804594236</data>
		</edge>
		<edge source="749" target="752">
			<data key="weight">0.0257751047687357</data>
		</edge>
		<edge source="666" target="833">
			<data key="weight">0.00637521266112987</data>
		</edge>
		<edge source="218" target="408">
			<data key="weight">0.00676895597562777</data>
		</edge>
		<edge source="277" target="281">
			<data key="weight">0.0083181863858557</data>
		</edge>
		<edge source="217" target="400">
			<data key="weight">0.0150762998200069</data>
		</edge>
		<edge source="831" target="916">
			<data key="weight">0.0205902136646491</data>
		</edge>
		<edge source="451" target="514">
			<data key="weight">0.017318192342891</data>
		</edge>
		<edge source="385" target="394">
			<data key="weight">0.0101797595750619</data>
		</edge>
		<edge source="638" target="660">
			<data key="weight">0.0160320968368949</data>
		</edge>
		<edge source="165" target="367">
			<data key="weight">0.0149213992069841</data>
		</edge>
		<edge source="143" target="835">
			<data key="weight">0.00874198429743715</data>
		</edge>
		<edge source="116" target="887">
			<data key="weight">0.0127167951886371</data>
		</edge>
		<edge source="514" target="558">
			<data key="weight">0.0107554489448859</data>
		</edge>
		<edge source="156" target="882">
			<data key="weight">0.00439771118723436</data>
		</edge>
		<edge source="774" target="806">
			<data key="weight">0.0165724273142289</data>
		</edge>
		<edge source="746" target="751">
			<data key="weight">0.00849982276280486</data>
		</edge>
		<edge source="285" target="396">
			<data key="weight">0.0143782499388612</data>
		</edge>
		<edge source="821" target="842">
			<data key="weight">0.00913510830552654</data>
		</edge>
		<edge source="400" target="511">
			<data key="weight">0.00644899465661451</data>
		</edge>
		<edge source="281" target="391">
			<data key="weight">0.0105835271678327</data>
		</edge>
		<edge source="609" target="699">
			<data key="weight">0.00692476827926504</data>
		</edge>
		<edge source="740" target="780">
			<data key="weight">0.0128413351551147</data>
		</edge>
		<edge source="250" target="872">
			<data key="weight">0.00932443908824455</data>
		</edge>
		<edge source="843" target="861">
			<data key="weight">0.00967888136216088</data>
		</edge>
		<edge source="310" target="418">
			<data key="weight">0.0117898976658867</data>
		</edge>
		<edge source="135" target="742">
			<data key="weight">0.0151838407897058</data>
		</edge>
		<edge source="498" target="702">
			<data key="weight">0.00878764654213306</data>
		</edge>
		<edge source="584" target="699">
			<data key="weight">0.00733447060697063</data>
		</edge>
		<edge source="440" target="632">
			<data key="weight">0.0146063149254501</data>
		</edge>
		<edge source="514" target="713">
			<data key="weight">0.00658090184571793</data>
		</edge>
		<edge source="443" target="490">
			<data key="weight">0.00883597712478665</data>
		</edge>
		<edge source="639" target="739">
			<data key="weight">0.00814218938538265</data>
		</edge>
		<edge source="674" target="916">
			<data key="weight">0.0102485907343534</data>
		</edge>
		<edge source="242" target="452">
			<data key="weight">0.00928070141902322</data>
		</edge>
		<edge source="205" target="916">
			<data key="weight">0.00459021134802551</data>
		</edge>
		<edge source="426" target="772">
			<data key="weight">0.019196749543221</data>
		</edge>
		<edge source="490" target="513">
			<data key="weight">0.0214538098852104</data>
		</edge>
		<edge source="206" target="214">
			<data key="weight">0.0284946712428885</data>
		</edge>
		<edge source="452" target="495">
			<data key="weight">0.0172389825714538</data>
		</edge>
		<edge source="201" target="210">
			<data key="weight">0.0129598701839197</data>
		</edge>
		<edge source="239" target="437">
			<data key="weight">0.00889272185601842</data>
		</edge>
		<edge source="207" target="221">
			<data key="weight">0.0243580730415296</data>
		</edge>
		<edge source="217" target="286">
			<data key="weight">0.00771538595786216</data>
		</edge>
		<edge source="722" target="780">
			<data key="weight">0.0152122547165904</data>
		</edge>
		<edge source="751" target="776">
			<data key="weight">0.0126949724402071</data>
		</edge>
		<edge source="434" target="443">
			<data key="weight">0.0112930075776351</data>
		</edge>
		<edge source="33" target="669">
			<data key="weight">0.0113114380204733</data>
		</edge>
		<edge source="344" target="1048">
			<data key="weight">0.0147214428401507</data>
		</edge>
		<edge source="664" target="674">
			<data key="weight">0.0116769819482092</data>
		</edge>
		<edge source="630" target="835">
			<data key="weight">0.0101279940192427</data>
		</edge>
		<edge source="365" target="747">
			<data key="weight">0.00636792575899815</data>
		</edge>
		<edge source="249" target="284">
			<data key="weight">0.00956608695891106</data>
		</edge>
		<edge source="229" target="885">
			<data key="weight">0.00706577587898653</data>
		</edge>
		<edge source="198" target="941">
			<data key="weight">0.00586497832739414</data>
		</edge>
		<edge source="493" target="511">
			<data key="weight">0.012394785191568</data>
		</edge>
		<edge source="312" target="403">
			<data key="weight">0.00633874323727477</data>
		</edge>
		<edge source="195" target="820">
			<data key="weight">0.0154865090302301</data>
		</edge>
		<edge source="413" target="946">
			<data key="weight">0.0190204805109644</data>
		</edge>
		<edge source="874" target="1012">
			<data key="weight">0.0130124611275627</data>
		</edge>
		<edge source="776" target="1002">
			<data key="weight">0.0107088959252006</data>
		</edge>
		<edge source="197" target="207">
			<data key="weight">0.0107074605834476</data>
		</edge>
		<edge source="229" target="659">
			<data key="weight">0.0119689585072685</data>
		</edge>
		<edge source="239" target="490">
			<data key="weight">0.0143443975395865</data>
		</edge>
		<edge source="378" target="846">
			<data key="weight">0.00688538723336211</data>
		</edge>
		<edge source="674" target="798">
			<data key="weight">0.0076474080006679</data>
		</edge>
		<edge source="138" target="171">
			<data key="weight">0.00763626100522105</data>
		</edge>
		<edge source="737" target="940">
			<data key="weight">0.0110878184297642</data>
		</edge>
		<edge source="312" target="368">
			<data key="weight">0.0250527753879327</data>
		</edge>
		<edge source="431" target="438">
			<data key="weight">0.017928668217813</data>
		</edge>
		<edge source="674" target="748">
			<data key="weight">0.00612848980605722</data>
		</edge>
		<edge source="396" target="397">
			<data key="weight">0.0129262317230038</data>
		</edge>
		<edge source="414" target="680">
			<data key="weight">0.0120136496788864</data>
		</edge>
		<edge source="343" target="813">
			<data key="weight">0.0223063935779135</data>
		</edge>
		<edge source="201" target="835">
			<data key="weight">0.00968840021488801</data>
		</edge>
		<edge source="437" target="830">
			<data key="weight">0.00734392254005167</data>
		</edge>
		<edge source="385" target="561">
			<data key="weight">0.00429045743235895</data>
		</edge>
		<edge source="312" target="399">
			<data key="weight">0.00836565597630304</data>
		</edge>
		<edge source="509" target="658">
			<data key="weight">0.00929315545834991</data>
		</edge>
		<edge source="117" target="940">
			<data key="weight">0.0156620570494477</data>
		</edge>
		<edge source="659" target="748">
			<data key="weight">0.011030967607562</data>
		</edge>
		<edge source="490" target="687">
			<data key="weight">0.00542651750581802</data>
		</edge>
		<edge source="314" target="431">
			<data key="weight">0.00462061820357833</data>
		</edge>
		<edge source="221" target="415">
			<data key="weight">0.00945751134079312</data>
		</edge>
		<edge source="633" target="752">
			<data key="weight">0.00136594485525223</data>
		</edge>
		<edge source="33" target="635">
			<data key="weight">0.0107330317389747</data>
		</edge>
		<edge source="712" target="747">
			<data key="weight">0.0122106112086263</data>
		</edge>
		<edge source="607" target="686">
			<data key="weight">0.0145112328602425</data>
		</edge>
		<edge source="293" target="305">
			<data key="weight">0.0191384615758596</data>
		</edge>
		<edge source="388" target="405">
			<data key="weight">0.00827621099446669</data>
		</edge>
		<edge source="498" target="745">
			<data key="weight">0.01069994260946</data>
		</edge>
		<edge source="156" target="284">
			<data key="weight">0.00886911119864651</data>
		</edge>
		<edge source="306" target="409">
			<data key="weight">0.0106585209603048</data>
		</edge>
		<edge source="145" target="313">
			<data key="weight">0.00911352838033284</data>
		</edge>
		<edge source="202" target="835">
			<data key="weight">0.00435017042385792</data>
		</edge>
		<edge source="888" target="947">
			<data key="weight">0.00860649034854225</data>
		</edge>
		<edge source="451" target="559">
			<data key="weight">0.00953764863932358</data>
		</edge>
		<edge source="830" target="924">
			<data key="weight">0.0104630592275427</data>
		</edge>
		<edge source="239" target="486">
			<data key="weight">0.00538368409565647</data>
		</edge>
		<edge source="583" target="674">
			<data key="weight">0.00756661690318732</data>
		</edge>
		<edge source="749" target="841">
			<data key="weight">0.0059371317492007</data>
		</edge>
		<edge source="207" target="441">
			<data key="weight">0.00758802928907677</data>
		</edge>
		<edge source="281" target="285">
			<data key="weight">0.029795228401846</data>
		</edge>
		<edge source="146" target="888">
			<data key="weight">0.0182641814210421</data>
		</edge>
		<edge source="432" target="885">
			<data key="weight">0.00948842819215989</data>
		</edge>
		<edge source="141" target="144">
			<data key="weight">0.0178747841308628</data>
		</edge>
		<edge source="486" target="771">
			<data key="weight">0.0207208057053441</data>
		</edge>
		<edge source="220" target="391">
			<data key="weight">0.0137316514764145</data>
		</edge>
		<edge source="451" target="510">
			<data key="weight">0.0102671163313683</data>
		</edge>
		<edge source="290" target="930">
			<data key="weight">0.0137590134931005</data>
		</edge>
		<edge source="192" target="229">
			<data key="weight">0.0105525128945603</data>
		</edge>
		<edge source="665" target="705">
			<data key="weight">0.0119797241349781</data>
		</edge>
		<edge source="189" target="829">
			<data key="weight">0.00940252538838488</data>
		</edge>
		<edge source="656" target="686">
			<data key="weight">0.0109521906936355</data>
		</edge>
		<edge source="422" target="654">
			<data key="weight">0.013499787168557</data>
		</edge>
		<edge source="559" target="674">
			<data key="weight">0.01680329328287</data>
		</edge>
		<edge source="640" target="666">
			<data key="weight">0.0234593570121586</data>
		</edge>
		<edge source="880" target="994">
			<data key="weight">0.00611953927746538</data>
		</edge>
		<edge source="143" target="900">
			<data key="weight">0.00689692751601455</data>
		</edge>
		<edge source="982" target="997">
			<data key="weight">0.0138199670732633</data>
		</edge>
		<edge source="887" target="931">
			<data key="weight">0.0106000698368274</data>
		</edge>
		<edge source="493" target="499">
			<data key="weight">0.00777519315072802</data>
		</edge>
		<edge source="156" target="509">
			<data key="weight">0.0122121923281365</data>
		</edge>
		<edge source="345" target="418">
			<data key="weight">0.0278904775998132</data>
		</edge>
		<edge source="397" target="409">
			<data key="weight">0.0158718548511907</data>
		</edge>
		<edge source="391" target="402">
			<data key="weight">0.0169292634062123</data>
		</edge>
		<edge source="802" target="869">
			<data key="weight">0.0178390112381739</data>
		</edge>
		<edge source="378" target="819">
			<data key="weight">0.00899267350067878</data>
		</edge>
		<edge source="666" target="668">
			<data key="weight">0.0217553922342544</data>
		</edge>
		<edge source="499" target="641">
			<data key="weight">0.00692971877303463</data>
		</edge>
		<edge source="679" target="774">
			<data key="weight">0.0147106752244146</data>
		</edge>
		<edge source="561" target="607">
			<data key="weight">0.0153109663571127</data>
		</edge>
		<edge source="307" target="940">
			<data key="weight">0.00589632349291245</data>
		</edge>
		<edge source="407" target="680">
			<data key="weight">0.00974552173398164</data>
		</edge>
		<edge source="139" target="143">
			<data key="weight">0.0191258278091284</data>
		</edge>
		<edge source="450" target="497">
			<data key="weight">0.00954544771645722</data>
		</edge>
		<edge source="642" target="834">
			<data key="weight">0.010430206363497</data>
		</edge>
		<edge source="431" target="774">
			<data key="weight">0.0174135614912541</data>
		</edge>
		<edge source="1048" target="1191">
			<data key="weight">0.0140490196602652</data>
		</edge>
		<edge source="821" target="916">
			<data key="weight">0.00847747048263548</data>
		</edge>
		<edge source="428" target="638">
			<data key="weight">0.00506307780181715</data>
		</edge>
		<edge source="139" target="144">
			<data key="weight">0.0162582817148738</data>
		</edge>
		<edge source="928" target="931">
			<data key="weight">0.0184162905851633</data>
		</edge>
		<edge source="486" target="763">
			<data key="weight">0.00721437786457737</data>
		</edge>
		<edge source="766" target="771">
			<data key="weight">0.0234237000909036</data>
		</edge>
		<edge source="714" target="745">
			<data key="weight">0.0199907440885461</data>
		</edge>
		<edge source="633" target="831">
			<data key="weight">0.00500979585766707</data>
		</edge>
		<edge source="712" target="776">
			<data key="weight">0.00798376034385058</data>
		</edge>
		<edge source="625" target="830">
			<data key="weight">0.0108859203539234</data>
		</edge>
		<edge source="144" target="664">
			<data key="weight">0.00663996733018856</data>
		</edge>
		<edge source="168" target="705">
			<data key="weight">0.005200083059625</data>
		</edge>
		<edge source="512" target="774">
			<data key="weight">0.00836694205351972</data>
		</edge>
		<edge source="705" target="899">
			<data key="weight">0.016139086434192</data>
		</edge>
		<edge source="557" target="822">
			<data key="weight">0.00924538715068385</data>
		</edge>
		<edge source="489" target="557">
			<data key="weight">0.0118878543886017</data>
		</edge>
		<edge source="702" target="714">
			<data key="weight">0.00846565655635084</data>
		</edge>
		<edge source="144" target="832">
			<data key="weight">0.0173763882605511</data>
		</edge>
		<edge source="295" target="837">
			<data key="weight">0.0102228073431258</data>
		</edge>
		<edge source="160" target="1002">
			<data key="weight">0.0127248428781222</data>
		</edge>
		<edge source="440" target="900">
			<data key="weight">0.0115799746652009</data>
		</edge>
		<edge source="668" target="841">
			<data key="weight">0.00703096379564381</data>
		</edge>
		<edge source="286" target="314">
			<data key="weight">0.0136850894657796</data>
		</edge>
		<edge source="509" target="561">
			<data key="weight">0.00265928631666442</data>
		</edge>
		<edge source="737" target="751">
			<data key="weight">0.0158168551242215</data>
		</edge>
		<edge source="393" target="868">
			<data key="weight">0.0152149293072408</data>
		</edge>
		<edge source="836" target="838">
			<data key="weight">0.0388914235941851</data>
		</edge>
		<edge source="751" target="904">
			<data key="weight">0.0133718199348901</data>
		</edge>
		<edge source="490" target="775">
			<data key="weight">0.0104968506101064</data>
		</edge>
		<edge source="241" target="771">
			<data key="weight">0.00573047551634764</data>
		</edge>
		<edge source="117" target="562">
			<data key="weight">0.0177636787521281</data>
		</edge>
		<edge source="655" target="666">
			<data key="weight">0.00950336091637627</data>
		</edge>
		<edge source="210" target="557">
			<data key="weight">0.0108818275535821</data>
		</edge>
		<edge source="286" target="384">
			<data key="weight">0.023991654749428</data>
		</edge>
		<edge source="711" target="775">
			<data key="weight">0.0192757261239316</data>
		</edge>
		<edge source="948" target="1002">
			<data key="weight">0.0098349758998359</data>
		</edge>
		<edge source="369" target="768">
			<data key="weight">0.018279640341663</data>
		</edge>
		<edge source="1190" target="1191">
			<data key="weight">0.0717488067825549</data>
		</edge>
		<edge source="161" target="776">
			<data key="weight">0.0103697572927515</data>
		</edge>
		<edge source="511" target="636">
			<data key="weight">0.00813844404825904</data>
		</edge>
		<edge source="137" target="197">
			<data key="weight">0.0105943894970791</data>
		</edge>
		<edge source="198" target="383">
			<data key="weight">0.00959890150310945</data>
		</edge>
		<edge source="413" target="991">
			<data key="weight">0.0208452560365457</data>
		</edge>
		<edge source="306" target="413">
			<data key="weight">0.0120291752357848</data>
		</edge>
		<edge source="626" target="920">
			<data key="weight">0.00465761180972337</data>
		</edge>
		<edge source="712" target="774">
			<data key="weight">0.0116435702651623</data>
		</edge>
		<edge source="205" target="882">
			<data key="weight">0.00647789972618099</data>
		</edge>
		<edge source="625" target="626">
			<data key="weight">0.0218151043524268</data>
		</edge>
		<edge source="796" target="830">
			<data key="weight">0.0140040027183635</data>
		</edge>
		<edge source="493" target="746">
			<data key="weight">0.00577678125206118</data>
		</edge>
		<edge source="197" target="315">
			<data key="weight">0.0117287143943201</data>
		</edge>
		<edge source="487" target="500">
			<data key="weight">0.0105680289783889</data>
		</edge>
		<edge source="402" target="917">
			<data key="weight">0.0123945066828115</data>
		</edge>
		<edge source="143" target="286">
			<data key="weight">0.0100930559498496</data>
		</edge>
		<edge source="189" target="721">
			<data key="weight">0.0061836794684806</data>
		</edge>
		<edge source="738" target="771">
			<data key="weight">0.0049790536853088</data>
		</edge>
		<edge source="705" target="920">
			<data key="weight">0.0119262799336738</data>
		</edge>
		<edge source="636" target="724">
			<data key="weight">0.00753340742302091</data>
		</edge>
		<edge source="217" target="393">
			<data key="weight">0.00822134224630291</data>
		</edge>
		<edge source="674" target="746">
			<data key="weight">0.0057071000349667</data>
		</edge>
		<edge source="514" target="583">
			<data key="weight">0.0147000862958411</data>
		</edge>
		<edge source="278" target="431">
			<data key="weight">0.00712017732466516</data>
		</edge>
		<edge source="138" target="987">
			<data key="weight">0.00768687594873708</data>
		</edge>
		<edge source="144" target="450">
			<data key="weight">0.00920268109693299</data>
		</edge>
		<edge source="414" target="891">
			<data key="weight">0.0112144162663234</data>
		</edge>
		<edge source="431" target="683">
			<data key="weight">0.013839496860615</data>
		</edge>
		<edge source="515" target="803">
			<data key="weight">0.0177864494387964</data>
		</edge>
		<edge source="710" target="713">
			<data key="weight">0.0185495210449126</data>
		</edge>
		<edge source="314" target="705">
			<data key="weight">0.00406444746204519</data>
		</edge>
		<edge source="432" target="828">
			<data key="weight">0.0111503108045522</data>
		</edge>
		<edge source="146" target="903">
			<data key="weight">0.0103966123092989</data>
		</edge>
		<edge source="559" target="882">
			<data key="weight">0.00437704794149166</data>
		</edge>
		<edge source="1000" target="1005">
			<data key="weight">0.0191571184306053</data>
		</edge>
		<edge source="513" target="633">
			<data key="weight">0.00665746545002255</data>
		</edge>
		<edge source="431" target="724">
			<data key="weight">0.00761015497696797</data>
		</edge>
		<edge source="746" target="780">
			<data key="weight">0.017676223316308</data>
		</edge>
		<edge source="219" target="419">
			<data key="weight">0.00830246897057147</data>
		</edge>
		<edge source="873" target="917">
			<data key="weight">0.0152286907609003</data>
		</edge>
		<edge source="560" target="626">
			<data key="weight">0.00925095013355594</data>
		</edge>
		<edge source="369" target="859">
			<data key="weight">0.0126363158537584</data>
		</edge>
		<edge source="343" target="920">
			<data key="weight">0.0102601258517945</data>
		</edge>
		<edge source="219" target="835">
			<data key="weight">0.00494262606016717</data>
		</edge>
		<edge source="201" target="815">
			<data key="weight">0.014845878554431</data>
		</edge>
		<edge source="740" target="778">
			<data key="weight">0.00574498079462979</data>
		</edge>
		<edge source="763" target="776">
			<data key="weight">0.0175966204457987</data>
		</edge>
		<edge source="159" target="903">
			<data key="weight">0.00711240015462819</data>
		</edge>
		<edge source="375" target="405">
			<data key="weight">0.00854889447555254</data>
		</edge>
		<edge source="498" target="752">
			<data key="weight">0.00631198544214228</data>
		</edge>
		<edge source="642" target="674">
			<data key="weight">0.0122951559818954</data>
		</edge>
		<edge source="710" target="721">
			<data key="weight">0.0269198459103021</data>
		</edge>
		<edge source="714" target="738">
			<data key="weight">0.0161431592858094</data>
		</edge>
		<edge source="763" target="777">
			<data key="weight">0.0103720979570606</data>
		</edge>
		<edge source="282" target="315">
			<data key="weight">0.00763832806889742</data>
		</edge>
[truncated: 758,085 more chars]
