# Supplementary material for: Episodic evolution of coadapted sets of amino acid sites in mitochondrial proteins
Source: PLoS Genet. 2021 Jan 25;17(1):e1008711. doi: 10.1371/journal.pgen.1008711 (PMC7861529; doi:10.1371/journal.pgen.1008711)
Supplement: S1 Data — (ZIP) [file pgen.1008711.s025.zip › data/results/coevolution_graphs/cox2.supertree.pos_cor2pcor.l90.n0.up0135.lp0500.negative_edges.graphml]

<?xml version="1.0" encoding="UTF-8"?>
<graphml xmlns="http://graphml.graphdrawing.org/xmlns">
<key id="weight" for="edge" attr.name="weight" attr.type="double"/>
	<graph id="Gneg" edgedefault="undirected">
		<node id="129"/>
		<node id="443"/>
		<node id="509"/>
		<node id="390"/>
		<node id="116"/>
		<node id="386"/>
		<node id="267"/>
		<node id="444"/>
		<node id="104"/>
		<node id="97"/>
		<node id="321"/>
		<node id="200"/>
		<node id="389"/>
		<node id="246"/>
		<node id="440"/>
		<node id="398"/>
		<node id="108"/>
		<node id="446"/>
		<node id="18"/>
		<node id="416"/>
		<node id="21"/>
		<node id="231"/>
		<node id="89"/>
		<node id="400"/>
		<node id="259"/>
		<node id="239"/>
		<node id="391"/>
		<node id="250"/>
		<node id="240"/>
		<node id="348"/>
		<node id="370"/>
		<node id="241"/>
		<node id="127"/>
		<node id="117"/>
		<node id="333"/>
		<node id="336"/>
		<node id="253"/>
		<node id="394"/>
		<node id="435"/>
		<node id="110"/>
		<node id="202"/>
		<node id="121"/>
		<node id="152"/>
		<node id="359"/>
		<node id="411"/>
		<node id="23"/>
		<node id="226"/>
		<node id="363"/>
		<node id="403"/>
		<node id="358"/>
		<node id="203"/>
		<node id="109"/>
		<node id="374"/>
		<node id="91"/>
		<node id="364"/>
		<node id="98"/>
		<node id="335"/>
		<node id="197"/>
		<node id="265"/>
		<node id="402"/>
		<node id="442"/>
		<node id="149"/>
		<node id="455"/>
		<node id="266"/>
		<node id="438"/>
		<node id="125"/>
		<node id="257"/>
		<node id="126"/>
		<node id="463"/>
		<node id="244"/>
		<node id="225"/>
		<node id="237"/>
		<node id="194"/>
		<node id="417"/>
		<node id="313"/>
		<node id="262"/>
		<node id="155"/>
		<node id="334"/>
		<node id="376"/>
		<node id="396"/>
		<node id="369"/>
		<node id="401"/>
		<node id="20"/>
		<node id="404"/>
		<node id="106"/>
		<node id="198"/>
		<node id="254"/>
		<node id="157"/>
		<node id="255"/>
		<node id="349"/>
		<node id="383"/>
		<node id="158"/>
		<node id="107"/>
		<node id="128"/>
		<node id="527"/>
		<node id="264"/>
		<node id="124"/>
		<node id="159"/>
		<node id="99"/>
		<node id="338"/>
		<node id="135"/>
		<node id="22"/>
		<node id="361"/>
		<node id="87"/>
		<node id="434"/>
		<node id="131"/>
		<node id="193"/>
		<node id="520"/>
		<node id="70"/>
		<node id="247"/>
		<node id="379"/>
		<node id="263"/>
		<node id="365"/>
		<node id="118"/>
		<node id="464"/>
		<node id="393"/>
		<node id="449"/>
		<node id="142"/>
		<node id="353"/>
		<node id="329"/>
		<node id="339"/>
		<node id="195"/>
		<node id="251"/>
		<node id="229"/>
		<node id="140"/>
		<node id="132"/>
		<node id="252"/>
		<node id="445"/>
		<node id="134"/>
		<node id="439"/>
		<node id="377"/>
		<node id="388"/>
		<node id="399"/>
		<node id="517"/>
		<node id="248"/>
		<node id="156"/>
		<node id="372"/>
		<node id="112"/>
		<node id="94"/>
		<node id="378"/>
		<node id="454"/>
		<node id="357"/>
		<node id="101"/>
		<node id="12"/>
		<node id="413"/>
		<node id="230"/>
		<node id="457"/>
		<node id="141"/>
		<node id="337"/>
		<node id="523"/>
		<node id="392"/>
		<node id="312"/>
		<node id="405"/>
		<node id="268"/>
		<node id="103"/>
		<node id="410"/>
		<node id="196"/>
		<node id="385"/>
		<node id="123"/>
		<node id="111"/>
		<node id="139"/>
		<node id="151"/>
		<node id="19"/>
		<node id="528"/>
		<node id="524"/>
		<node id="150"/>
		<node id="360"/>
		<node id="137"/>
		<node id="465"/>
		<node id="242"/>
		<node id="92"/>
		<node id="407"/>
		<node id="408"/>
		<node id="224"/>
		<node id="227"/>
		<node id="93"/>
		<node id="235"/>
		<node id="447"/>
		<node id="232"/>
		<node id="136"/>
		<node id="458"/>
		<node id="432"/>
		<node id="115"/>
		<node id="114"/>
		<node id="452"/>
		<node id="96"/>
		<node id="233"/>
		<node id="122"/>
		<node id="130"/>
		<node id="133"/>
		<node id="345"/>
		<node id="406"/>
		<node id="362"/>
		<node id="448"/>
		<node id="368"/>
		<node id="120"/>
		<node id="354"/>
		<node id="371"/>
		<node id="256"/>
		<node id="508"/>
		<node id="453"/>
		<node id="238"/>
		<node id="113"/>
		<node id="153"/>
		<node id="260"/>
		<node id="415"/>
		<node id="236"/>
		<node id="356"/>
		<node id="450"/>
		<node id="119"/>
		<edge source="329" target="365">
			<data key="weight">-0.165</data>
		</edge>
		<edge source="225" target="338">
			<data key="weight">-0.091</data>
		</edge>
		<edge source="225" target="339">
			<data key="weight">-0.123</data>
		</edge>
		<edge source="103" target="453">
			<data key="weight">-0.060</data>
		</edge>
		<edge source="134" target="378">
			<data key="weight">-0.086</data>
		</edge>
		<edge source="119" target="365">
			<data key="weight">-0.098</data>
		</edge>
		<edge source="379" target="434">
			<data key="weight">-0.112</data>
		</edge>
		<edge source="224" target="391">
			<data key="weight">-0.117</data>
		</edge>
		<edge source="225" target="391">
			<data key="weight">-0.228</data>
		</edge>
		<edge source="236" target="528">
			<data key="weight">-0.165</data>
		</edge>
		<edge source="116" target="338">
			<data key="weight">-0.093</data>
		</edge>
		<edge source="362" target="527">
			<data key="weight">-0.085</data>
		</edge>
		<edge source="157" target="370">
			<data key="weight">-0.092</data>
		</edge>
		<edge source="127" target="334">
			<data key="weight">-0.303</data>
		</edge>
		<edge source="241" target="348">
			<data key="weight">-0.091</data>
		</edge>
		<edge source="334" target="389">
			<data key="weight">-0.115</data>
		</edge>
		<edge source="251" target="260">
			<data key="weight">-0.068</data>
		</edge>
		<edge source="200" target="264">
			<data key="weight">-0.072</data>
		</edge>
		<edge source="120" target="369">
			<data key="weight">-0.099</data>
		</edge>
		<edge source="264" target="389">
			<data key="weight">-0.112</data>
		</edge>
		<edge source="250" target="358">
			<data key="weight">-0.099</data>
		</edge>
		<edge source="111" target="454">
			<data key="weight">-0.099</data>
		</edge>
		<edge source="232" target="463">
			<data key="weight">-0.085</data>
		</edge>
		<edge source="140" target="361">
			<data key="weight">-0.173</data>
		</edge>
		<edge source="132" target="312">
			<data key="weight">-0.082</data>
		</edge>
		<edge source="112" target="458">
			<data key="weight">-0.120</data>
		</edge>
		<edge source="225" target="251">
			<data key="weight">-0.107</data>
		</edge>
		<edge source="250" target="264">
			<data key="weight">-0.128</data>
		</edge>
		<edge source="202" target="313">
			<data key="weight">-0.098</data>
		</edge>
		<edge source="334" target="401">
			<data key="weight">-0.198</data>
		</edge>
		<edge source="415" target="450">
			<data key="weight">-0.128</data>
		</edge>
		<edge source="21" target="349">
			<data key="weight">-0.072</data>
		</edge>
		<edge source="131" target="312">
			<data key="weight">-0.094</data>
		</edge>
		<edge source="376" target="443">
			<data key="weight">-0.068</data>
		</edge>
		<edge source="225" target="353">
			<data key="weight">-0.193</data>
		</edge>
		<edge source="23" target="151">
			<data key="weight">-0.090</data>
		</edge>
		<edge source="110" target="393">
			<data key="weight">-0.122</data>
		</edge>
		<edge source="131" target="150">
			<data key="weight">-0.110</data>
		</edge>
		<edge source="390" target="457">
			<data key="weight">-0.123</data>
		</edge>
		<edge source="115" target="313">
			<data key="weight">-0.117</data>
		</edge>
		<edge source="70" target="194">
			<data key="weight">-0.085</data>
		</edge>
		<edge source="244" target="389">
			<data key="weight">-0.110</data>
		</edge>
		<edge source="455" target="527">
			<data key="weight">-0.107</data>
		</edge>
		<edge source="150" target="241">
			<data key="weight">-0.136</data>
		</edge>
		<edge source="110" target="348">
			<data key="weight">-0.099</data>
		</edge>
		<edge source="136" target="239">
			<data key="weight">-0.083</data>
		</edge>
		<edge source="89" target="225">
			<data key="weight">-0.185</data>
		</edge>
		<edge source="198" target="435">
			<data key="weight">-0.202</data>
		</edge>
		<edge source="152" target="363">
			<data key="weight">-0.096</data>
		</edge>
		<edge source="435" target="450">
			<data key="weight">-0.138</data>
		</edge>
		<edge source="361" target="394">
			<data key="weight">-0.232</data>
		</edge>
		<edge source="93" target="122">
			<data key="weight">-0.210</data>
		</edge>
		<edge source="93" target="247">
			<data key="weight">-0.307</data>
		</edge>
		<edge source="157" target="524">
			<data key="weight">-0.134</data>
		</edge>
		<edge source="132" target="133">
			<data key="weight">-0.084</data>
		</edge>
		<edge source="193" target="393">
			<data key="weight">-0.084</data>
		</edge>
		<edge source="354" target="508">
			<data key="weight">-0.112</data>
		</edge>
		<edge source="136" target="439">
			<data key="weight">-0.111</data>
		</edge>
		<edge source="124" target="229">
			<data key="weight">-0.190</data>
		</edge>
		<edge source="121" target="394">
			<data key="weight">-0.087</data>
		</edge>
		<edge source="198" target="334">
			<data key="weight">-0.121</data>
		</edge>
		<edge source="155" target="447">
			<data key="weight">-0.158</data>
		</edge>
		<edge source="354" target="449">
			<data key="weight">-0.078</data>
		</edge>
		<edge source="108" target="444">
			<data key="weight">-0.110</data>
		</edge>
		<edge source="251" target="458">
			<data key="weight">-0.104</data>
		</edge>
		<edge source="89" target="312">
			<data key="weight">-0.089</data>
		</edge>
		<edge source="96" target="267">
			<data key="weight">-0.071</data>
		</edge>
		<edge source="93" target="391">
			<data key="weight">-0.126</data>
		</edge>
		<edge source="129" target="508">
			<data key="weight">-0.071</data>
		</edge>
		<edge source="394" target="405">
			<data key="weight">-0.070</data>
		</edge>
		<edge source="374" target="435">
			<data key="weight">-0.105</data>
		</edge>
		<edge source="99" target="345">
			<data key="weight">-0.154</data>
		</edge>
		<edge source="385" target="408">
			<data key="weight">-0.075</data>
		</edge>
		<edge source="195" target="345">
			<data key="weight">-0.133</data>
		</edge>
		<edge source="155" target="353">
			<data key="weight">-0.118</data>
		</edge>
		<edge source="130" target="264">
			<data key="weight">-0.169</data>
		</edge>
		<edge source="70" target="408">
			<data key="weight">-0.069</data>
		</edge>
		<edge source="349" target="517">
			<data key="weight">-0.109</data>
		</edge>
		<edge source="87" target="353">
			<data key="weight">-0.243</data>
		</edge>
		<edge source="23" target="198">
			<data key="weight">-0.108</data>
		</edge>
		<edge source="129" target="256">
			<data key="weight">-0.098</data>
		</edge>
		<edge source="339" target="416">
			<data key="weight">-0.097</data>
		</edge>
		<edge source="377" target="457">
			<data key="weight">-0.114</data>
		</edge>
		<edge source="348" target="450">
			<data key="weight">-0.087</data>
		</edge>
		<edge source="399" target="450">
			<data key="weight">-0.100</data>
		</edge>
		<edge source="70" target="250">
			<data key="weight">-0.108</data>
		</edge>
		<edge source="159" target="444">
			<data key="weight">-0.078</data>
		</edge>
		<edge source="254" target="334">
			<data key="weight">-0.122</data>
		</edge>
		<edge source="134" target="198">
			<data key="weight">-0.142</data>
		</edge>
		<edge source="133" target="394">
			<data key="weight">-0.110</data>
		</edge>
		<edge source="114" target="329">
			<data key="weight">-0.149</data>
		</edge>
		<edge source="139" target="235">
			<data key="weight">-0.108</data>
		</edge>
		<edge source="18" target="463">
			<data key="weight">-0.074</data>
		</edge>
		<edge source="119" target="150">
			<data key="weight">-0.112</data>
		</edge>
		<edge source="337" target="411">
			<data key="weight">-0.125</data>
		</edge>
		<edge source="91" target="313">
			<data key="weight">-0.132</data>
		</edge>
		<edge source="113" target="354">
			<data key="weight">-0.135</data>
		</edge>
		<edge source="256" target="439">
			<data key="weight">-0.168</data>
		</edge>
		<edge source="93" target="362">
			<data key="weight">-0.085</data>
		</edge>
		<edge source="89" target="313">
			<data key="weight">-0.133</data>
		</edge>
		<edge source="112" target="394">
			<data key="weight">-0.129</data>
		</edge>
		<edge source="92" target="198">
			<data key="weight">-0.093</data>
		</edge>
		<edge source="22" target="250">
			<data key="weight">-0.141</data>
		</edge>
		<edge source="236" target="390">
			<data key="weight">-0.117</data>
		</edge>
		<edge source="93" target="361">
			<data key="weight">-0.252</data>
		</edge>
		<edge source="202" target="256">
			<data key="weight">-0.163</data>
		</edge>
		<edge source="379" target="523">
			<data key="weight">-0.085</data>
		</edge>
		<edge source="112" target="353">
			<data key="weight">-0.170</data>
		</edge>
		<edge source="151" target="372">
			<data key="weight">-0.087</data>
		</edge>
		<edge source="108" target="254">
			<data key="weight">-0.104</data>
		</edge>
		<edge source="131" target="464">
			<data key="weight">-0.106</data>
		</edge>
		<edge source="89" target="329">
			<data key="weight">-0.222</data>
		</edge>
		<edge source="133" target="149">
			<data key="weight">-0.119</data>
		</edge>
		<edge source="99" target="465">
			<data key="weight">-0.094</data>
		</edge>
		<edge source="96" target="377">
			<data key="weight">-0.117</data>
		</edge>
		<edge source="359" target="524">
			<data key="weight">-0.111</data>
		</edge>
		<edge source="141" target="229">
			<data key="weight">-0.185</data>
		</edge>
		<edge source="408" target="447">
			<data key="weight">-0.082</data>
		</edge>
		<edge source="224" target="244">
			<data key="weight">-0.092</data>
		</edge>
		<edge source="131" target="403">
			<data key="weight">-0.086</data>
		</edge>
		<edge source="20" target="361">
			<data key="weight">-0.070</data>
		</edge>
		<edge source="132" target="357">
			<data key="weight">-0.099</data>
		</edge>
		<edge source="335" target="361">
			<data key="weight">-0.089</data>
		</edge>
		<edge source="335" target="390">
			<data key="weight">-0.120</data>
		</edge>
		<edge source="89" target="153">
			<data key="weight">-0.139</data>
		</edge>
		<edge source="334" target="442">
			<data key="weight">-0.118</data>
		</edge>
		<edge source="89" target="377">
			<data key="weight">-0.134</data>
		</edge>
		<edge source="94" target="394">
			<data key="weight">-0.129</data>
		</edge>
		<edge source="244" target="377">
			<data key="weight">-0.087</data>
		</edge>
		<edge source="87" target="158">
			<data key="weight">-0.197</data>
		</edge>
		<edge source="18" target="348">
			<data key="weight">-0.079</data>
		</edge>
		<edge source="127" target="256">
			<data key="weight">-0.108</data>
		</edge>
		<edge source="91" target="415">
			<data key="weight">-0.229</data>
		</edge>
		<edge source="244" target="386">
			<data key="weight">-0.090</data>
		</edge>
		<edge source="89" target="321">
			<data key="weight">-0.282</data>
		</edge>
		<edge source="21" target="348">
			<data key="weight">-0.116</data>
		</edge>
		<edge source="369" target="389">
			<data key="weight">-0.107</data>
		</edge>
		<edge source="198" target="378">
			<data key="weight">-0.151</data>
		</edge>
		<edge source="150" target="242">
			<data key="weight">-0.121</data>
		</edge>
		<edge source="260" target="458">
			<data key="weight">-0.072</data>
		</edge>
		<edge source="358" target="413">
			<data key="weight">-0.084</data>
		</edge>
		<edge source="329" target="379">
			<data key="weight">-0.136</data>
		</edge>
		<edge source="23" target="255">
			<data key="weight">-0.089</data>
		</edge>
		<edge source="248" target="391">
			<data key="weight">-0.171</data>
		</edge>
		<edge source="115" target="528">
			<data key="weight">-0.151</data>
		</edge>
		<edge source="104" target="457">
			<data key="weight">-0.121</data>
		</edge>
		<edge source="92" target="197">
			<data key="weight">-0.145</data>
		</edge>
		<edge source="140" target="263">
			<data key="weight">-0.075</data>
		</edge>
		<edge source="112" target="251">
			<data key="weight">-0.109</data>
		</edge>
		<edge source="98" target="200">
			<data key="weight">-0.081</data>
		</edge>
		<edge source="251" target="446">
			<data key="weight">-0.101</data>
		</edge>
		<edge source="89" target="359">
			<data key="weight">-0.081</data>
		</edge>
		<edge source="250" target="361">
			<data key="weight">-0.326</data>
		</edge>
		<edge source="229" target="457">
			<data key="weight">-0.084</data>
		</edge>
		<edge source="104" target="113">
			<data key="weight">-0.113</data>
		</edge>
		<edge source="139" target="440">
			<data key="weight">-0.080</data>
		</edge>
		<edge source="372" target="435">
			<data key="weight">-0.119</data>
		</edge>
		<edge source="122" target="149">
			<data key="weight">-0.132</data>
		</edge>
		<edge source="20" target="321">
			<data key="weight">-0.109</data>
		</edge>
		<edge source="124" target="256">
			<data key="weight">-0.141</data>
		</edge>
		<edge source="108" target="264">
			<data key="weight">-0.100</data>
		</edge>
		<edge source="226" target="390">
			<data key="weight">-0.164</data>
		</edge>
		<edge source="101" target="390">
			<data key="weight">-0.208</data>
		</edge>
		<edge source="132" target="407">
			<data key="weight">-0.079</data>
		</edge>
		<edge source="108" target="361">
			<data key="weight">-0.218</data>
		</edge>
		<edge source="442" target="455">
			<data key="weight">-0.077</data>
		</edge>
		<edge source="93" target="250">
			<data key="weight">-0.187</data>
		</edge>
		<edge source="255" target="329">
			<data key="weight">-0.117</data>
		</edge>
		<edge source="94" target="458">
			<data key="weight">-0.112</data>
		</edge>
		<edge source="91" target="106">
			<data key="weight">-0.120</data>
		</edge>
		<edge source="193" target="267">
			<data key="weight">-0.077</data>
		</edge>
		<edge source="236" target="527">
			<data key="weight">-0.143</data>
		</edge>
		<edge source="225" target="365">
			<data key="weight">-0.146</data>
		</edge>
		<edge source="361" target="406">
			<data key="weight">-0.102</data>
		</edge>
		<edge source="246" target="361">
			<data key="weight">-0.217</data>
		</edge>
		<edge source="104" target="257">
			<data key="weight">-0.090</data>
		</edge>
		<edge source="137" target="385">
			<data key="weight">-0.105</data>
		</edge>
		<edge source="155" target="267">
			<data key="weight">-0.085</data>
		</edge>
		<edge source="251" target="374">
			<data key="weight">-0.100</data>
		</edge>
		<edge source="106" target="225">
			<data key="weight">-0.153</data>
		</edge>
		<edge source="232" target="264">
			<data key="weight">-0.127</data>
		</edge>
		<edge source="109" target="463">
			<data key="weight">-0.140</data>
		</edge>
		<edge source="128" target="385">
			<data key="weight">-0.111</data>
		</edge>
		<edge source="23" target="268">
			<data key="weight">-0.118</data>
		</edge>
		<edge source="121" target="334">
			<data key="weight">-0.245</data>
		</edge>
		<edge source="356" target="523">
			<data key="weight">-0.113</data>
		</edge>
		<edge source="349" target="445">
			<data key="weight">-0.078</data>
		</edge>
		<edge source="241" target="390">
			<data key="weight">-0.138</data>
		</edge>
		<edge source="101" target="195">
			<data key="weight">-0.091</data>
		</edge>
		<edge source="240" target="450">
			<data key="weight">-0.106</data>
		</edge>
		<edge source="23" target="337">
			<data key="weight">-0.093</data>
		</edge>
		<edge source="236" target="363">
			<data key="weight">-0.095</data>
		</edge>
		<edge source="157" target="225">
			<data key="weight">-0.137</data>
		</edge>
		<edge source="372" target="450">
			<data key="weight">-0.090</data>
		</edge>
		<edge source="369" target="523">
			<data key="weight">-0.094</data>
		</edge>
		<edge source="359" target="458">
			<data key="weight">-0.102</data>
		</edge>
		<edge source="390" target="524">
			<data key="weight">-0.251</data>
		</edge>
		<edge source="153" target="377">
			<data key="weight">-0.098</data>
		</edge>
		<edge source="93" target="256">
			<data key="weight">-0.215</data>
		</edge>
		<edge source="391" target="404">
			<data key="weight">-0.113</data>
		</edge>
		<edge source="139" target="400">
			<data key="weight">-0.115</data>
		</edge>
		<edge source="140" target="390">
			<data key="weight">-0.128</data>
		</edge>
		<edge source="89" target="241">
			<data key="weight">-0.104</data>
		</edge>
		<edge source="112" target="463">
			<data key="weight">-0.209</data>
		</edge>
		<edge source="435" target="442">
			<data key="weight">-0.080</data>
		</edge>
		<edge source="396" target="524">
			<data key="weight">-0.085</data>
		</edge>
		<edge source="131" target="386">
			<data key="weight">-0.089</data>
		</edge>
		<edge source="377" target="446">
			<data key="weight">-0.114</data>
		</edge>
		<edge source="417" target="438">
			<data key="weight">-0.073</data>
		</edge>
		<edge source="93" target="110">
			<data key="weight">-0.088</data>
		</edge>
		<edge source="137" target="150">
			<data key="weight">-0.120</data>
		</edge>
		<edge source="23" target="463">
			<data key="weight">-0.220</data>
		</edge>
		<edge source="89" target="354">
			<data key="weight">-0.164</data>
		</edge>
		<edge source="111" target="443">
			<data key="weight">-0.078</data>
		</edge>
		<edge source="93" target="406">
			<data key="weight">-0.105</data>
		</edge>
		<edge source="132" target="264">
			<data key="weight">-0.215</data>
		</edge>
		<edge source="87" target="103">
			<data key="weight">-0.089</data>
		</edge>
		<edge source="92" target="348">
			<data key="weight">-0.213</data>
		</edge>
		<edge source="361" target="509">
			<data key="weight">-0.149</data>
		</edge>
		<edge source="21" target="158">
			<data key="weight">-0.074</data>
		</edge>
		<edge source="198" target="447">
			<data key="weight">-0.112</data>
		</edge>
		<edge source="377" target="449">
			<data key="weight">-0.080</data>
		</edge>
		<edge source="91" target="198">
			<data key="weight">-0.106</data>
		</edge>
		<edge source="362" target="415">
			<data key="weight">-0.100</data>
		</edge>
		<edge source="114" target="150">
			<data key="weight">-0.181</data>
		</edge>
		<edge source="240" target="389">
			<data key="weight">-0.095</data>
		</edge>
		<edge source="91" target="97">
			<data key="weight">-0.162</data>
		</edge>
		<edge source="262" target="455">
			<data key="weight">-0.090</data>
		</edge>
		<edge source="153" target="390">
			<data key="weight">-0.147</data>
		</edge>
		<edge source="121" target="139">
			<data key="weight">-0.117</data>
		</edge>
		<edge source="122" target="361">
			<data key="weight">-0.102</data>
		</edge>
		<edge source="255" target="361">
			<data key="weight">-0.211</data>
		</edge>
		<edge source="111" target="337">
			<data key="weight">-0.103</data>
		</edge>
		<edge source="353" target="392">
			<data key="weight">-0.098</data>
		</edge>
		<edge source="361" target="402">
			<data key="weight">-0.190</data>
		</edge>
		<edge source="194" target="386">
			<data key="weight">-0.081</data>
		</edge>
		<edge source="109" target="410">
			<data key="weight">-0.094</data>
		</edge>
		<edge source="133" target="348">
			<data key="weight">-0.093</data>
		</edge>
		<edge source="394" target="434">
			<data key="weight">-0.101</data>
		</edge>
		<edge source="195" target="257">
			<data key="weight">-0.090</data>
		</edge>
		<edge source="251" target="357">
			<data key="weight">-0.101</data>
		</edge>
		<edge source="70" target="463">
			<data key="weight">-0.244</data>
		</edge>
		<edge source="361" target="415">
			<data key="weight">-0.163</data>
		</edge>
		<edge source="450" target="523">
			<data key="weight">-0.172</data>
		</edge>
		<edge source="198" target="379">
			<data key="weight">-0.086</data>
		</edge>
		<edge source="264" target="321">
			<data key="weight">-0.157</data>
		</edge>
		<edge source="229" target="447">
			<data key="weight">-0.119</data>
		</edge>
		<edge source="22" target="454">
			<data key="weight">-0.070</data>
		</edge>
		<edge source="91" target="463">
			<data key="weight">-0.268</data>
		</edge>
		<edge source="388" target="394">
			<data key="weight">-0.117</data>
		</edge>
		<edge source="130" target="337">
			<data key="weight">-0.104</data>
		</edge>
		<edge source="393" target="450">
			<data key="weight">-0.116</data>
		</edge>
		<edge source="348" target="523">
			<data key="weight">-0.104</data>
		</edge>
		<edge source="152" target="450">
			<data key="weight">-0.112</data>
		</edge>
		<edge source="104" target="149">
			<data key="weight">-0.122</data>
		</edge>
		<edge source="98" target="443">
			<data key="weight">-0.090</data>
		</edge>
		<edge source="224" target="334">
			<data key="weight">-0.159</data>
		</edge>
		<edge source="264" target="524">
			<data key="weight">-0.084</data>
		</edge>
		<edge source="142" target="361">
			<data key="weight">-0.137</data>
		</edge>
		<edge source="312" target="402">
			<data key="weight">-0.090</data>
		</edge>
		<edge source="137" target="334">
			<data key="weight">-0.245</data>
		</edge>
		<edge source="225" target="333">
			<data key="weight">-0.139</data>
		</edge>
		<edge source="89" target="197">
			<data key="weight">-0.181</data>
		</edge>
		<edge source="117" target="118">
			<data key="weight">-0.105</data>
		</edge>
		<edge source="132" target="334">
			<data key="weight">-0.164</data>
		</edge>
		<edge source="89" target="131">
			<data key="weight">-0.205</data>
		</edge>
		<edge source="101" target="329">
			<data key="weight">-0.186</data>
		</edge>
		<edge source="356" target="377">
			<data key="weight">-0.110</data>
		</edge>
		<edge source="237" target="527">
			<data key="weight">-0.102</data>
		</edge>
		<edge source="377" target="450">
			<data key="weight">-0.095</data>
		</edge>
		<edge source="94" target="240">
			<data key="weight">-0.085</data>
		</edge>
		<edge source="155" target="464">
			<data key="weight">-0.108</data>
		</edge>
		<edge source="126" target="524">
			<data key="weight">-0.144</data>
		</edge>
		<edge source="112" target="151">
			<data key="weight">-0.108</data>
		</edge>
		<edge source="353" target="363">
			<data key="weight">-0.187</data>
		</edge>
		<edge source="253" target="359">
			<data key="weight">-0.086</data>
		</edge>
		<edge source="20" target="229">
			<data key="weight">-0.080</data>
		</edge>
		<edge source="129" target="360">
			<data key="weight">-0.096</data>
		</edge>
		<edge source="253" target="453">
			<data key="weight">-0.075</data>
		</edge>
		<edge source="70" target="312">
			<data key="weight">-0.079</data>
		</edge>
		<edge source="94" target="244">
			<data key="weight">-0.210</data>
		</edge>
		<edge source="122" target="527">
			<data key="weight">-0.089</data>
		</edge>
		<edge source="129" target="377">
			<data key="weight">-0.129</data>
		</edge>
		<edge source="20" target="415">
			<data key="weight">-0.080</data>
		</edge>
		<edge source="142" target="268">
			<data key="weight">-0.084</data>
		</edge>
		<edge source="356" target="404">
			<data key="weight">-0.077</data>
		</edge>
		<edge source="87" target="509">
			<data key="weight">-0.102</data>
		</edge>
		<edge source="108" target="443">
			<data key="weight">-0.082</data>
		</edge>
		<edge source="131" target="158">
			<data key="weight">-0.104</data>
		</edge>
		<edge source="94" target="117">
			<data key="weight">-0.102</data>
		</edge>
		<edge source="103" target="439">
			<data key="weight">-0.096</data>
		</edge>
		<edge source="98" target="119">
			<data key="weight">-0.088</data>
		</edge>
		<edge source="345" target="407">
			<data key="weight">-0.094</data>
		</edge>
		<edge source="112" target="377">
			<data key="weight">-0.175</data>
		</edge>
		<edge source="413" target="458">
			<data key="weight">-0.099</data>
		</edge>
		<edge source="335" target="413">
			<data key="weight">-0.089</data>
		</edge>
		<edge source="133" target="153">
			<data key="weight">-0.091</data>
		</edge>
		<edge source="150" target="411">
			<data key="weight">-0.118</data>
		</edge>
		<edge source="391" target="527">
			<data key="weight">-0.157</data>
		</edge>
		<edge source="132" target="434">
			<data key="weight">-0.084</data>
		</edge>
		<edge source="155" target="254">
			<data key="weight">-0.121</data>
		</edge>
		<edge source="336" target="353">
			<data key="weight">-0.106</data>
		</edge>
		<edge source="107" target="244">
			<data key="weight">-0.149</data>
		</edge>
		<edge source="256" target="333">
			<data key="weight">-0.111</data>
		</edge>
		<edge source="119" target="527">
			<data key="weight">-0.129</data>
		</edge>
		<edge source="140" target="383">
			<data key="weight">-0.064</data>
		</edge>
		<edge source="449" target="523">
			<data key="weight">-0.091</data>
		</edge>
		<edge source="109" target="394">
			<data key="weight">-0.100</data>
		</edge>
		<edge source="390" target="446">
			<data key="weight">-0.086</data>
		</edge>
		<edge source="98" target="348">
			<data key="weight">-0.176</data>
		</edge>
		<edge source="133" target="432">
			<data key="weight">-0.074</data>
		</edge>
		<edge source="106" target="374">
			<data key="weight">-0.070</data>
		</edge>
		<edge source="112" target="361">
			<data key="weight">-0.132</data>
		</edge>
		<edge source="248" target="435">
			<data key="weight">-0.084</data>
		</edge>
		<edge source="224" target="523">
			<data key="weight">-0.082</data>
		</edge>
		<edge source="70" target="122">
			<data key="weight">-0.150</data>
		</edge>
		<edge source="256" target="402">
			<data key="weight">-0.129</data>
		</edge>
		<edge source="313" target="361">
			<data key="weight">-0.090</data>
		</edge>
		<edge source="158" target="394">
			<data key="weight">-0.094</data>
		</edge>
		<edge source="93" target="390">
			<data key="weight">-0.223</data>
		</edge>
		<edge source="247" target="527">
			<data key="weight">-0.085</data>
		</edge>
		<edge source="151" target="407">
			<data key="weight">-0.110</data>
		</edge>
		<edge source="106" target="149">
			<data key="weight">-0.108</data>
		</edge>
		<edge source="136" target="235">
			<data key="weight">-0.101</data>
		</edge>
		<edge source="131" target="389">
			<data key="weight">-0.109</data>
		</edge>
		<edge source="348" target="443">
			<data key="weight">-0.092</data>
		</edge>
		<edge source="91" target="124">
			<data key="weight">-0.170</data>
		</edge>
		<edge source="137" target="377">
			<data key="weight">-0.099</data>
		</edge>
		<edge source="159" target="225">
			<data key="weight">-0.113</data>
		</edge>
		<edge source="195" target="252">
			<data key="weight">-0.107</data>
		</edge>
		<edge source="128" target="198">
			<data key="weight">-0.122</data>
		</edge>
		<edge source="353" target="448">
			<data key="weight">-0.148</data>
		</edge>
		<edge source="236" target="256">
			<data key="weight">-0.091</data>
		</edge>
		<edge source="94" target="158">
			<data key="weight">-0.119</data>
		</edge>
		<edge source="359" target="435">
			<data key="weight">-0.079</data>
		</edge>
		<edge source="250" target="374">
			<data key="weight">-0.095</data>
		</edge>
		<edge source="121" target="527">
			<data key="weight">-0.208</data>
		</edge>
		<edge source="70" target="139">
			<data key="weight">-0.101</data>
		</edge>
		<edge source="134" target="334">
			<data key="weight">-0.438</data>
		</edge>
		<edge source="390" target="415">
			<data key="weight">-0.210</data>
		</edge>
		<edge source="348" target="364">
			<data key="weight">-0.100</data>
		</edge>
		<edge source="244" target="523">
			<data key="weight">-0.159</data>
		</edge>
		<edge source="155" target="391">
			<data key="weight">-0.137</data>
		</edge>
		<edge source="266" target="333">
			<data key="weight">-0.100</data>
		</edge>
		<edge source="142" target="329">
			<data key="weight">-0.101</data>
		</edge>
		<edge source="158" target="363">
			<data key="weight">-0.132</data>
		</edge>
		<edge source="119" target="268">
			<data key="weight">-0.091</data>
		</edge>
		<edge source="142" target="363">
			<data key="weight">-0.092</data>
		</edge>
		<edge source="19" target="244">
			<data key="weight">-0.064</data>
		</edge>
		<edge source="247" target="411">
			<data key="weight">-0.091</data>
		</edge>
		<edge source="361" target="463">
			<data key="weight">-0.243</data>
		</edge>
		<edge source="91" target="268">
			<data key="weight">-0.146</data>
		</edge>
		<edge source="390" target="399">
			<data key="weight">-0.129</data>
		</edge>
		<edge source="159" target="388">
			<data key="weight">-0.101</data>
		</edge>
		<edge source="374" target="415">
			<data key="weight">-0.101</data>
		</edge>
		<edge source="203" target="415">
			<data key="weight">-0.076</data>
		</edge>
		<edge source="246" target="363">
			<data key="weight">-0.107</data>
		</edge>
		<edge source="250" target="363">
			<data key="weight">-0.171</data>
		</edge>
		<edge source="334" target="372">
			<data key="weight">-0.127</data>
		</edge>
		<edge source="198" target="417">
			<data key="weight">-0.118</data>
		</edge>
		<edge source="197" target="458">
			<data key="weight">-0.136</data>
		</edge>
		<edge source="257" target="390">
			<data key="weight">-0.101</data>
		</edge>
		<edge source="101" target="463">
			<data key="weight">-0.106</data>
		</edge>
		<edge source="198" target="354">
			<data key="weight">-0.147</data>
		</edge>
		<edge source="87" target="253">
			<data key="weight">-0.127</data>
		</edge>
		<edge source="394" target="404">
			<data key="weight">-0.064</data>
		</edge>
		<edge source="23" target="122">
			<data key="weight">-0.139</data>
		</edge>
		<edge source="126" target="264">
			<data key="weight">-0.172</data>
		</edge>
		<edge source="91" target="385">
			<data key="weight">-0.112</data>
		</edge>
		<edge source="96" target="108">
			<data key="weight">-0.106</data>
		</edge>
		<edge source="132" target="329">
			<data key="weight">-0.138</data>
		</edge>
		<edge source="121" target="391">
			<data key="weight">-0.173</data>
		</edge>
		<edge source="104" target="334">
			<data key="weight">-0.106</data>
		</edge>
		<edge source="121" target="523">
			<data key="weight">-0.118</data>
		</edge>
		<edge source="92" target="251">
			<data key="weight">-0.141</data>
		</edge>
		<edge source="104" target="254">
			<data key="weight">-0.109</data>
		</edge>
		<edge source="18" target="197">
			<data key="weight">-0.067</data>
		</edge>
		<edge source="250" target="445">
			<data key="weight">-0.093</data>
		</edge>
		<edge source="126" target="365">
			<data key="weight">-0.103</data>
		</edge>
		<edge source="110" target="458">
			<data key="weight">-0.135</data>
		</edge>
		<edge source="193" target="415">
			<data key="weight">-0.089</data>
		</edge>
		<edge source="264" target="338">
			<data key="weight">-0.122</data>
		</edge>
		<edge source="134" target="361">
			<data key="weight">-0.268</data>
		</edge>
		<edge source="369" target="372">
			<data key="weight">-0.085</data>
		</edge>
		<edge source="379" target="524">
			<data key="weight">-0.114</data>
		</edge>
		<edge source="89" target="334">
			<data key="weight">-0.330</data>
		</edge>
		<edge source="329" target="444">
			<data key="weight">-0.137</data>
		</edge>
		<edge source="224" target="450">
			<data key="weight">-0.099</data>
		</edge>
		<edge source="91" target="356">
			<data key="weight">-0.143</data>
		</edge>
		<edge source="321" target="450">
			<data key="weight">-0.200</data>
		</edge>
		<edge source="408" target="528">
			<data key="weight">-0.122</data>
		</edge>
		<edge source="127" target="257">
			<data key="weight">-0.084</data>
		</edge>
		<edge source="135" target="150">
			<data key="weight">-0.089</data>
		</edge>
		<edge source="101" target="377">
			<data key="weight">-0.117</data>
		</edge>
		<edge source="22" target="378">
			<data key="weight">-0.103</data>
		</edge>
		<edge source="378" target="523">
			<data key="weight">-0.087</data>
		</edge>
		<edge source="256" target="400">
			<data key="weight">-0.098</data>
		</edge>
		<edge source="70" target="133">
			<data key="weight">-0.119</data>
		</edge>
		<edge source="87" target="264">
			<data key="weight">-0.135</data>
		</edge>
		<edge source="358" target="372">
			<data key="weight">-0.103</data>
		</edge>
		<edge source="131" target="229">
			<data key="weight">-0.085</data>
		</edge>
		<edge source="268" target="443">
			<data key="weight">-0.069</data>
		</edge>
		<edge source="12" target="365">
			<data key="weight">-0.064</data>
		</edge>
		<edge source="339" target="415">
			<data key="weight">-0.140</data>
		</edge>
		<edge source="334" target="336">
			<data key="weight">-0.105</data>
		</edge>
		<edge source="125" target="391">
			<data key="weight">-0.147</data>
		</edge>
		<edge source="106" target="371">
			<data key="weight">-0.088</data>
		</edge>
		<edge source="253" target="259">
			<data key="weight">-0.089</data>
		</edge>
		<edge source="139" target="358">
			<data key="weight">-0.119</data>
		</edge>
		<edge source="225" target="524">
			<data key="weight">-0.125</data>
		</edge>
		<edge source="247" target="259">
			<data key="weight">-0.104</data>
		</edge>
		<edge source="110" target="226">
			<data key="weight">-0.081</data>
		</edge>
		<edge source="118" target="345">
			<data key="weight">-0.171</data>
		</edge>
		<edge source="130" target="247">
			<data key="weight">-0.114</data>
		</edge>
		<edge source="99" target="334">
			<data key="weight">-0.113</data>
		</edge>
		<edge source="93" target="133">
			<data key="weight">-0.120</data>
		</edge>
		<edge source="439" target="527">
			<data key="weight">-0.115</data>
		</edge>
		<edge source="109" target="416">
			<data key="weight">-0.081</data>
		</edge>
		<edge source="194" target="390">
			<data key="weight">-0.212</data>
		</edge>
		<edge source="101" target="388">
			<data key="weight">-0.082</data>
		</edge>
		<edge source="123" target="455">
			<data key="weight">-0.091</data>
		</edge>
		<edge source="128" target="334">
			<data key="weight">-0.233</data>
		</edge>
		<edge source="356" target="378">
			<data key="weight">-0.101</data>
		</edge>
		<edge source="93" target="378">
			<data key="weight">-0.220</data>
		</edge>
		<edge source="378" target="408">
			<data key="weight">-0.110</data>
		</edge>
		<edge source="22" target="232">
			<data key="weight">-0.108</data>
		</edge>
		<edge source="96" target="416">
			<data key="weight">-0.097</data>
		</edge>
		<edge source="334" target="399">
			<data key="weight">-0.150</data>
		</edge>
		<edge source="108" target="257">
			<data key="weight">-0.080</data>
		</edge>
		<edge source="394" target="443">
			<data key="weight">-0.077</data>
		</edge>
		<edge source="262" target="349">
			<data key="weight">-0.104</data>
		</edge>
		<edge source="151" target="444">
			<data key="weight">-0.099</data>
		</edge>
		<edge source="113" target="334">
			<data key="weight">-0.085</data>
		</edge>
		<edge source="136" target="523">
			<data key="weight">-0.157</data>
		</edge>
		<edge source="131" target="348">
			<data key="weight">-0.140</data>
		</edge>
		<edge source="415" target="528">
			<data key="weight">-0.194</data>
		</edge>
		<edge source="372" target="402">
			<data key="weight">-0.107</data>
		</edge>
		<edge source="22" target="151">
			<data key="weight">-0.104</data>
		</edge>
		<edge source="103" target="203">
			<data key="weight">-0.061</data>
		</edge>
		<edge source="131" target="335">
			<data key="weight">-0.129</data>
		</edge>
		<edge source="22" target="372">
			<data key="weight">-0.108</data>
		</edge>
		<edge source="92" target="256">
			<data key="weight">-0.145</data>
		</edge>
		<edge source="70" target="523">
			<data key="weight">-0.085</data>
		</edge>
		<edge source="140" target="517">
			<data key="weight">-0.081</data>
		</edge>
		<edge source="463" target="527">
			<data key="weight">-0.112</data>
		</edge>
		<edge source="23" target="246">
			<data key="weight">-0.090</data>
		</edge>
		<edge source="101" target="528">
			<data key="weight">-0.286</data>
		</edge>
		<edge source="114" target="371">
			<data key="weight">-0.106</data>
		</edge>
		<edge source="97" target="356">
			<data key="weight">-0.091</data>
		</edge>
		<edge source="91" target="158">
			<data key="weight">-0.179</data>
		</edge>
		<edge source="246" target="391">
			<data key="weight">-0.090</data>
		</edge>
		<edge source="132" target="391">
			<data key="weight">-0.144</data>
		</edge>
		<edge source="92" target="370">
			<data key="weight">-0.127</data>
		</edge>
		<edge source="127" target="391">
			<data key="weight">-0.136</data>
		</edge>
		<edge source="229" target="454">
			<data key="weight">-0.132</data>
		</edge>
		<edge source="87" target="391">
			<data key="weight">-0.167</data>
		</edge>
		<edge source="97" target="434">
			<data key="weight">-0.104</data>
		</edge>
		<edge source="98" target="127">
			<data key="weight">-0.088</data>
		</edge>
		<edge source="96" target="329">
			<data key="weight">-0.108</data>
		</edge>
		<edge source="150" target="236">
			<data key="weight">-0.103</data>
		</edge>
		<edge source="89" target="413">
			<data key="weight">-0.217</data>
		</edge>
		<edge source="97" target="439">
			<data key="weight">-0.099</data>
		</edge>
		<edge source="137" target="256">
			<data key="weight">-0.089</data>
		</edge>
		<edge source="229" target="417">
			<data key="weight">-0.130</data>
		</edge>
		<edge source="151" target="527">
			<data key="weight">-0.153</data>
		</edge>
		<edge source="150" target="336">
			<data key="weight">-0.163</data>
		</edge>
		<edge source="103" target="321">
			<data key="weight">-0.086</data>
		</edge>
		<edge source="250" target="257">
			<data key="weight">-0.087</data>
		</edge>
		<edge source="333" target="361">
			<data key="weight">-0.293</data>
		</edge>
		<edge source="337" target="348">
			<data key="weight">-0.083</data>
		</edge>
		<edge source="194" target="407">
			<data key="weight">-0.109</data>
		</edge>
		<edge source="122" target="458">
			<data key="weight">-0.088</data>
		</edge>
		<edge source="339" target="371">
			<data key="weight">-0.105</data>
		</edge>
		<edge source="131" target="415">
			<data key="weight">-0.098</data>
		</edge>
		<edge source="21" target="197">
			<data key="weight">-0.105</data>
		</edge>
		<edge source="127" target="337">
			<data key="weight">-0.092</data>
		</edge>
		<edge source="264" target="312">
			<data key="weight">-0.090</data>
		</edge>
		<edge source="91" target="370">
			<data key="weight">-0.154</data>
		</edge>
		<edge source="131" target="137">
			<data key="weight">-0.094</data>
		</edge>
		<edge source="198" target="439">
			<data key="weight">-0.117</data>
		</edge>
		<edge source="141" target="256">
			<data key="weight">-0.112</data>
		</edge>
		<edge source="70" target="410">
			<data key="weight">-0.229</data>
		</edge>
		<edge source="193" target="334">
			<data key="weight">-0.121</data>
		</edge>
		<edge source="22" target="369">
			<data key="weight">-0.196</data>
		</edge>
		<edge source="142" target="369">
			<data key="weight">-0.153</data>
		</edge>
		<edge source="131" target="528">
			<data key="weight">-0.187</data>
		</edge>
		<edge source="378" target="391">
			<data key="weight">-0.180</data>
		</edge>
		<edge source="334" target="411">
			<data key="weight">-0.207</data>
		</edge>
		<edge source="349" target="361">
			<data key="weight">-0.202</data>
		</edge>
		<edge source="334" target="376">
			<data key="weight">-0.181</data>
		</edge>
		<edge source="259" target="321">
			<data key="weight">-0.144</data>
		</edge>
		<edge source="112" target="396">
			<data key="weight">-0.082</data>
		</edge>
		<edge source="225" target="232">
			<data key="weight">-0.103</data>
		</edge>
		<edge source="139" target="528">
			<data key="weight">-0.274</data>
		</edge>
		<edge source="91" target="394">
			<data key="weight">-0.197</data>
		</edge>
		<edge source="70" target="365">
			<data key="weight">-0.138</data>
		</edge>
		<edge source="131" target="450">
			<data key="weight">-0.136</data>
		</edge>
		<edge source="110" target="454">
			<data key="weight">-0.091</data>
		</edge>
		<edge source="22" target="385">
			<data key="weight">-0.085</data>
		</edge>
		<edge source="225" target="235">
			<data key="weight">-0.085</data>
		</edge>
		<edge source="101" target="393">
			<data key="weight">-0.157</data>
		</edge>
		<edge source="151" target="388">
			<data key="weight">-0.098</data>
		</edge>
		<edge source="157" target="361">
			<data key="weight">-0.155</data>
		</edge>
		<edge source="149" target="445">
			<data key="weight">-0.086</data>
		</edge>
		<edge source="134" target="439">
			<data key="weight">-0.113</data>
		</edge>
		<edge source="356" target="410">
			<data key="weight">-0.130</data>
		</edge>
		<edge source="155" target="390">
			<data key="weight">-0.147</data>
		</edge>
		<edge source="197" target="527">
			<data key="weight">-0.130</data>
		</edge>
		<edge source="140" target="354">
			<data key="weight">-0.096</data>
		</edge>
		<edge source="101" target="411">
			<data key="weight">-0.096</data>
		</edge>
		<edge source="91" target="362">
			<data key="weight">-0.076</data>
		</edge>
		<edge source="390" target="435">
			<data key="weight">-0.155</data>
		</edge>
		<edge source="159" target="264">
			<data key="weight">-0.111</data>
		</edge>
		<edge source="23" target="524">
			<data key="weight">-0.159</data>
		</edge>
		<edge source="264" target="396">
			<data key="weight">-0.110</data>
		</edge>
		<edge source="93" target="224">
			<data key="weight">-0.143</data>
		</edge>
		<edge source="89" target="237">
			<data key="weight">-0.117</data>
		</edge>
		<edge source="136" target="377">
			<data key="weight">-0.150</data>
		</edge>
		<edge source="91" target="410">
			<data key="weight">-0.260</data>
		</edge>
		<edge source="20" target="244">
			<data key="weight">-0.090</data>
		</edge>
		<edge source="114" target="527">
			<data key="weight">-0.125</data>
		</edge>
		<edge source="335" target="377">
			<data key="weight">-0.084</data>
		</edge>
		<edge source="247" target="265">
			<data key="weight">-0.085</data>
		</edge>
		<edge source="262" target="463">
			<data key="weight">-0.094</data>
		</edge>
		<edge source="99" target="230">
			<data key="weight">-0.099</data>
		</edge>
		<edge source="104" target="267">
			<data key="weight">-0.087</data>
		</edge>
		<edge source="333" target="390">
			<data key="weight">-0.145</data>
		</edge>
		<edge source="349" target="458">
			<data key="weight">-0.292</data>
		</edge>
		<edge source="23" target="527">
			<data key="weight">-0.114</data>
		</edge>
		<edge source="96" target="237">
			<data key="weight">-0.086</data>
		</edge>
		<edge source="264" target="447">
			<data key="weight">-0.106</data>
		</edge>
		<edge source="354" target="434">
			<data key="weight">-0.144</data>
		</edge>
		<edge source="334" target="339">
			<data key="weight">-0.155</data>
		</edge>
		<edge source="339" target="523">
			<data key="weight">-0.172</data>
		</edge>
		<edge source="110" target="361">
			<data key="weight">-0.094</data>
		</edge>
		<edge source="93" target="435">
			<data key="weight">-0.132</data>
		</edge>
		<edge source="128" target="523">
			<data key="weight">-0.129</data>
		</edge>
		<edge source="388" target="458">
			<data key="weight">-0.127</data>
		</edge>
		<edge source="129" target="336">
			<data key="weight">-0.081</data>
		</edge>
		<edge source="87" target="246">
			<data key="weight">-0.163</data>
		</edge>
		<edge source="93" target="251">
			<data key="weight">-0.163</data>
		</edge>
		<edge source="151" target="371">
			<data key="weight">-0.110</data>
		</edge>
		<edge source="152" target="517">
			<data key="weight">-0.084</data>
		</edge>
		<edge source="241" target="458">
			<data key="weight">-0.104</data>
		</edge>
		<edge source="151" target="198">
			<data key="weight">-0.135</data>
		</edge>
		<edge source="136" target="528">
			<data key="weight">-0.301</data>
		</edge>
		<edge source="236" target="361">
			<data key="weight">-0.139</data>
		</edge>
		<edge source="264" target="364">
			<data key="weight">-0.098</data>
		</edge>
		<edge source="159" target="229">
			<data key="weight">-0.142</data>
		</edge>
		<edge source="87" target="110">
			<data key="weight">-0.076</data>
		</edge>
		<edge source="109" target="527">
			<data key="weight">-0.099</data>
		</edge>
		<edge source="357" target="415">
			<data key="weight">-0.113</data>
		</edge>
		<edge source="104" target="333">
			<data key="weight">-0.121</data>
		</edge>
		<edge source="198" target="455">
			<data key="weight">-0.157</data>
		</edge>
		<edge source="106" target="528">
			<data key="weight">-0.122</data>
		</edge>
		<edge source="123" target="528">
			<data key="weight">-0.188</data>
		</edge>
		<edge source="128" target="153">
			<data key="weight">-0.096</data>
		</edge>
		<edge source="137" target="416">
			<data key="weight">-0.122</data>
		</edge>
		<edge source="333" target="528">
			<data key="weight">-0.243</data>
		</edge>
		<edge source="131" target="388">
			<data key="weight">-0.095</data>
		</edge>
		<edge source="89" target="104">
			<data key="weight">-0.134</data>
		</edge>
		<edge source="110" target="416">
			<data key="weight">-0.118</data>
		</edge>
		<edge source="231" target="264">
			<data key="weight">-0.103</data>
		</edge>
		<edge source="92" target="229">
			<data key="weight">-0.171</data>
		</edge>
		<edge source="111" target="393">
			<data key="weight">-0.091</data>
		</edge>
		<edge source="129" target="361">
			<data key="weight">-0.148</data>
		</edge>
		<edge source="128" target="356">
			<data key="weight">-0.150</data>
		</edge>
		<edge source="358" target="458">
			<data key="weight">-0.111</data>
		</edge>
		<edge source="348" target="370">
			<data key="weight">-0.107</data>
		</edge>
		<edge source="125" target="250">
			<data key="weight">-0.138</data>
		</edge>
		<edge source="391" target="458">
			<data key="weight">-0.100</data>
		</edge>
		<edge source="369" target="391">
			<data key="weight">-0.194</data>
		</edge>
		<edge source="93" target="393">
			<data key="weight">-0.222</data>
		</edge>
		<edge source="112" target="369">
			<data key="weight">-0.150</data>
		</edge>
		<edge source="23" target="256">
			<data key="weight">-0.213</data>
		</edge>
		<edge source="369" target="442">
			<data key="weight">-0.119</data>
		</edge>
		<edge source="99" target="402">
			<data key="weight">-0.127</data>
		</edge>
		<edge source="231" target="524">
			<data key="weight">-0.097</data>
		</edge>
		<edge source="116" target="257">
			<data key="weight">-0.116</data>
		</edge>
		<edge source="256" target="406">
			<data key="weight">-0.134</data>
		</edge>
		<edge source="449" target="463">
			<data key="weight">-0.074</data>
		</edge>
		<edge source="348" target="411">
			<data key="weight">-0.140</data>
		</edge>
		<edge source="225" target="359">
			<data key="weight">-0.114</data>
		</edge>
		<edge source="363" target="417">
			<data key="weight">-0.141</data>
		</edge>
		<edge source="99" target="126">
			<data key="weight">-0.104</data>
		</edge>
		<edge source="329" target="396">
			<data key="weight">-0.083</data>
		</edge>
		<edge source="391" target="410">
			<data key="weight">-0.145</data>
		</edge>
		<edge source="150" target="371">
			<data key="weight">-0.156</data>
		</edge>
		<edge source="150" target="239">
			<data key="weight">-0.083</data>
		</edge>
		<edge source="250" target="402">
			<data key="weight">-0.124</data>
		</edge>
		<edge source="390" target="447">
			<data key="weight">-0.111</data>
		</edge>
		<edge source="22" target="267">
			<data key="weight">-0.065</data>
		</edge>
		<edge source="92" target="135">
			<data key="weight">-0.107</data>
		</edge>
		<edge source="127" target="524">
			<data key="weight">-0.184</data>
		</edge>
		<edge source="149" target="447">
			<data key="weight">-0.085</data>
		</edge>
		<edge source="87" target="333">
			<data key="weight">-0.184</data>
		</edge>
		<edge source="264" target="354">
			<data key="weight">-0.184</data>
		</edge>
		<edge source="99" target="127">
			<data key="weight">-0.089</data>
		</edge>
		<edge source="334" target="448">
			<data key="weight">-0.180</data>
		</edge>
		<edge source="361" target="374">
			<data key="weight">-0.087</data>
		</edge>
		<edge source="435" target="439">
			<data key="weight">-0.123</data>
		</edge>
		<edge source="150" target="240">
			<data key="weight">-0.163</data>
		</edge>
		<edge source="101" target="362">
			<data key="weight">-0.085</data>
		</edge>
		<edge source="337" target="523">
			<data key="weight">-0.091</data>
		</edge>
		<edge source="109" target="354">
			<data key="weight">-0.143</data>
		</edge>
		<edge source="21" target="329">
			<data key="weight">-0.138</data>
		</edge>
		<edge source="240" target="333">
			<data key="weight">-0.128</data>
		</edge>
		<edge source="116" target="334">
			<data key="weight">-0.162</data>
		</edge>
		<edge source="134" target="527">
			<data key="weight">-0.312</data>
		</edge>
		<edge source="134" target="363">
			<data key="weight">-0.141</data>
		</edge>
		<edge source="98" target="440">
			<data key="weight">-0.083</data>
		</edge>
		<edge source="334" target="432">
			<data key="weight">-0.123</data>
		</edge>
		<edge source="225" target="447">
			<data key="weight">-0.120</data>
		</edge>
		<edge source="442" target="520">
			<data key="weight">-0.078</data>
		</edge>
		<edge source="158" target="439">
			<data key="weight">-0.102</data>
		</edge>
		<edge source="23" target="416">
			<data key="weight">-0.148</data>
		</edge>
		<edge source="229" target="435">
			<data key="weight">-0.233</data>
		</edge>
		<edge source="99" target="151">
			<data key="weight">-0.196</data>
		</edge>
		<edge source="140" target="400">
			<data key="weight">-0.084</data>
		</edge>
		<edge source="155" target="527">
			<data key="weight">-0.176</data>
		</edge>
		<edge source="150" target="432">
			<data key="weight">-0.111</data>
		</edge>
		<edge source="93" target="106">
			<data key="weight">-0.149</data>
		</edge>
		<edge source="110" target="528">
			<data key="weight">-0.128</data>
		</edge>
		<edge source="119" target="225">
			<data key="weight">-0.088</data>
		</edge>
		<edge source="12" target="244">
			<data key="weight">-0.065</data>
		</edge>
		<edge source="70" target="369">
			<data key="weight">-0.254</data>
		</edge>
		<edge source="114" target="334">
			<data key="weight">-0.171</data>
		</edge>
		<edge source="21" target="256">
			<data key="weight">-0.113</data>
		</edge>
		<edge source="134" target="415">
			<data key="weight">-0.164</data>
		</edge>
		<edge source="131" target="527">
			<data key="weight">-0.251</data>
		</edge>
		<edge source="23" target="385">
			<data key="weight">-0.098</data>
		</edge>
		<edge source="457" target="528">
			<data key="weight">-0.135</data>
		</edge>
		<edge source="125" target="432">
			<data key="weight">-0.110</data>
		</edge>
		<edge source="225" target="523">
			<data key="weight">-0.153</data>
		</edge>
		<edge source="394" target="440">
			<data key="weight">-0.075</data>
		</edge>
		<edge source="132" target="155">
			<data key="weight">-0.083</data>
		</edge>
		<edge source="313" target="417">
			<data key="weight">-0.090</data>
		</edge>
		<edge source="132" target="262">
			<data key="weight">-0.089</data>
		</edge>
		<edge source="357" target="413">
			<data key="weight">-0.106</data>
		</edge>
		<edge source="251" target="442">
			<data key="weight">-0.078</data>
		</edge>
		<edge source="321" target="388">
			<data key="weight">-0.098</data>
		</edge>
		<edge source="250" target="393">
			<data key="weight">-0.106</data>
		</edge>
		<edge source="94" target="139">
			<data key="weight">-0.114</data>
		</edge>
		<edge source="91" target="321">
			<data key="weight">-0.312</data>
		</edge>
		<edge source="117" target="524">
			<data key="weight">-0.085</data>
		</edge>
		<edge source="231" target="417">
			<data key="weight">-0.088</data>
		</edge>
		<edge source="97" target="524">
			<data key="weight">-0.141</data>
		</edge>
		<edge source="253" target="390">
			<data key="weight">-0.145</data>
		</edge>
		<edge source="149" target="388">
			<data key="weight">-0.090</data>
		</edge>
		<edge source="93" target="158">
			<data key="weight">-0.220</data>
		</edge>
		<edge source="348" target="379">
			<data key="weight">-0.091</data>
		</edge>
		<edge source="114" target="458">
			<data key="weight">-0.136</data>
		</edge>
		<edge source="114" target="321">
			<data key="weight">-0.082</data>
		</edge>
		<edge source="139" target="411">
			<data key="weight">-0.112</data>
		</edge>
		<edge source="197" target="225">
			<data key="weight">-0.087</data>
		</edge>
		<edge source="247" target="264">
			<data key="weight">-0.120</data>
		</edge>
		<edge source="329" target="455">
			<data key="weight">-0.156</data>
		</edge>
		<edge source="363" target="435">
			<data key="weight">-0.107</data>
		</edge>
		<edge source="87" target="365">
			<data key="weight">-0.139</data>
		</edge>
		<edge source="93" target="520">
			<data key="weight">-0.148</data>
		</edge>
		<edge source="137" target="229">
			<data key="weight">-0.120</data>
		</edge>
		<edge source="388" target="416">
			<data key="weight">-0.100</data>
		</edge>
		<edge source="356" target="445">
			<data key="weight">-0.088</data>
		</edge>
		<edge source="251" target="334">
			<data key="weight">-0.193</data>
		</edge>
		<edge source="92" target="321">
			<data key="weight">-0.300</data>
		</edge>
		<edge source="329" target="391">
			<data key="weight">-0.143</data>
		</edge>
		<edge source="20" target="329">
			<data key="weight">-0.098</data>
		</edge>
		<edge source="345" target="361">
			<data key="weight">-0.369</data>
		</edge>
		<edge source="98" target="103">
			<data key="weight">-0.185</data>
		</edge>
		<edge source="264" target="416">
			<data key="weight">-0.163</data>
		</edge>
		<edge source="136" target="262">
			<data key="weight">-0.086</data>
		</edge>
		<edge source="135" target="225">
			<data key="weight">-0.188</data>
		</edge>
		<edge source="337" target="465">
			<data key="weight">-0.089</data>
		</edge>
		<edge source="333" target="392">
			<data key="weight">-0.096</data>
		</edge>
		<edge source="264" target="410">
			<data key="weight">-0.083</data>
		</edge>
		<edge source="87" target="356">
			<data key="weight">-0.121</data>
		</edge>
		<edge source="353" target="378">
			<data key="weight">-0.135</data>
		</edge>
		<edge source="91" target="114">
			<data key="weight">-0.109</data>
		</edge>
		<edge source="198" target="252">
			<data key="weight">-0.115</data>
		</edge>
		<edge source="91" target="236">
			<data key="weight">-0.124</data>
		</edge>
		<edge source="135" target="454">
			<data key="weight">-0.109</data>
		</edge>
		<edge source="97" target="225">
			<data key="weight">-0.094</data>
		</edge>
		<edge source="103" target="361">
			<data key="weight">-0.301</data>
		</edge>
		<edge source="195" target="527">
			<data key="weight">-0.136</data>
		</edge>
		<edge source="89" target="159">
			<data key="weight">-0.154</data>
		</edge>
		<edge source="197" target="524">
			<data key="weight">-0.105</data>
		</edge>
		<edge source="265" target="463">
			<data key="weight">-0.093</data>
		</edge>
		<edge source="129" target="334">
			<data key="weight">-0.196</data>
		</edge>
		<edge source="116" target="416">
			<data key="weight">-0.160</data>
		</edge>
		<edge source="19" target="334">
			<data key="weight">-0.083</data>
		</edge>
		<edge source="113" target="225">
			<data key="weight">-0.093</data>
		</edge>
		<edge source="94" target="377">
			<data key="weight">-0.145</data>
		</edge>
		<edge source="87" target="230">
			<data key="weight">-0.111</data>
		</edge>
		<edge source="333" target="453">
			<data key="weight">-0.066</data>
		</edge>
		<edge source="91" target="247">
			<data key="weight">-0.267</data>
		</edge>
		<edge source="93" target="458">
			<data key="weight">-0.159</data>
		</edge>
		<edge source="150" target="229">
			<data key="weight">-0.275</data>
		</edge>
		<edge source="114" target="155">
			<data key="weight">-0.083</data>
		</edge>
		<edge source="337" target="389">
			<data key="weight">-0.079</data>
		</edge>
		<edge source="92" target="353">
			<data key="weight">-0.199</data>
		</edge>
		<edge source="104" target="361">
			<data key="weight">-0.107</data>
		</edge>
		<edge source="134" target="370">
			<data key="weight">-0.129</data>
		</edge>
		<edge source="93" target="225">
			<data key="weight">-0.156</data>
		</edge>
		<edge source="260" target="523">
			<data key="weight">-0.092</data>
		</edge>
		<edge source="393" target="448">
			<data key="weight">-0.171</data>
		</edge>
		<edge source="128" target="256">
			<data key="weight">-0.089</data>
		</edge>
		<edge source="87" target="268">
			<data key="weight">-0.125</data>
		</edge>
		<edge source="99" target="353">
			<data key="weight">-0.194</data>
		</edge>
		<edge source="256" target="509">
			<data key="weight">-0.095</data>
		</edge>
		<edge source="92" target="463">
			<data key="weight">-0.236</data>
		</edge>
		<edge source="229" target="465">
			<data key="weight">-0.239</data>
		</edge>
		<edge source="93" target="246">
			<data key="weight">-0.185</data>
		</edge>
		<edge source="22" target="122">
			<data key="weight">-0.143</data>
		</edge>
		<edge source="435" target="458">
			<data key="weight">-0.200</data>
		</edge>
		<edge source="92" target="369">
			<data key="weight">-0.239</data>
		</edge>
		<edge source="268" target="440">
			<data key="weight">-0.067</data>
		</edge>
		<edge source="87" target="237">
			<data key="weight">-0.124</data>
		</edge>
		<edge source="336" target="413">
			<data key="weight">-0.127</data>
		</edge>
		<edge source="150" target="334">
			<data key="weight">-0.194</data>
		</edge>
		<edge source="123" target="159">
			<data key="weight">-0.081</data>
		</edge>
		<edge source="356" target="393">
			<data key="weight">-0.129</data>
		</edge>
		<edge source="93" target="240">
			<data key="weight">-0.140</data>
		</edge>
		<edge source="335" target="393">
			<data key="weight">-0.123</data>
		</edge>
		<edge source="128" target="349">
			<data key="weight">-0.094</data>
		</edge>
		<edge source="110" target="198">
			<data key="weight">-0.127</data>
		</edge>
		<edge source="96" target="528">
			<data key="weight">-0.113</data>
		</edge>
		<edge source="93" target="370">
			<data key="weight">-0.215</data>
		</edge>
		<edge source="124" target="264">
			<data key="weight">-0.172</data>
		</edge>
		<edge source="329" target="364">
			<data key="weight">-0.087</data>
		</edge>
		<edge source="244" target="457">
			<data key="weight">-0.133</data>
		</edge>
		<edge source="89" target="133">
			<data key="weight">-0.126</data>
		</edge>
		<edge source="264" target="390">
			<data key="weight">-0.178</data>
		</edge>
		<edge source="329" target="524">
			<data key="weight">-0.154</data>
		</edge>
		<edge source="254" target="528">
			<data key="weight">-0.098</data>
		</edge>
		<edge source="247" target="376">
			<data key="weight">-0.090</data>
		</edge>
		<edge source="21" target="155">
			<data key="weight">-0.118</data>
		</edge>
		<edge source="202" target="524">
			<data key="weight">-0.145</data>
		</edge>
		<edge source="358" target="369">
			<data key="weight">-0.132</data>
		</edge>
		<edge source="107" target="242">
			<data key="weight">-0.079</data>
		</edge>
		<edge source="101" target="454">
			<data key="weight">-0.149</data>
		</edge>
		<edge source="104" target="329">
			<data key="weight">-0.095</data>
		</edge>
		<edge source="133" target="321">
			<data key="weight">-0.143</data>
		</edge>
		<edge source="118" target="225">
			<data key="weight">-0.172</data>
		</edge>
		<edge source="225" target="508">
			<data key="weight">-0.090</data>
		</edge>
		<edge source="23" target="334">
			<data key="weight">-0.303</data>
		</edge>
		<edge source="89" target="251">
			<data key="weight">-0.126</data>
		</edge>
		<edge source="349" target="391">
			<data key="weight">-0.102</data>
		</edge>
		<edge source="132" target="523">
			<data key="weight">-0.156</data>
		</edge>
		<edge source="133" target="417">
			<data key="weight">-0.119</data>
		</edge>
		<edge source="93" target="528">
			<data key="weight">-0.109</data>
		</edge>
		<edge source="21" target="122">
			<data key="weight">-0.099</data>
		</edge>
		<edge source="132" target="259">
			<data key="weight">-0.098</data>
		</edge>
		<edge source="244" target="443">
			<data key="weight">-0.079</data>
		</edge>
		<edge source="150" target="244">
			<data key="weight">-0.201</data>
		</edge>
		<edge source="361" target="517">
			<data key="weight">-0.107</data>
		</edge>
		<edge source="194" target="334">
			<data key="weight">-0.360</data>
		</edge>
		<edge source="135" target="527">
			<data key="weight">-0.226</data>
		</edge>
		<edge source="89" target="244">
			<data key="weight">-0.298</data>
		</edge>
		<edge source="89" target="267">
			<data key="weight">-0.087</data>
		</edge>
		<edge source="329" target="358">
			<data key="weight">-0.161</data>
		</edge>
		<edge source="130" target="133">
			<data key="weight">-0.095</data>
		</edge>
		<edge source="152" target="264">
			<data key="weight">-0.121</data>
		</edge>
		<edge source="103" target="378">
			<data key="weight">-0.099</data>
		</edge>
		<edge source="70" target="225">
			<data key="weight">-0.145</data>
		</edge>
		<edge source="338" target="463">
			<data key="weight">-0.109</data>
		</edge>
		<edge source="119" target="463">
			<data key="weight">-0.092</data>
		</edge>
		<edge source="115" target="329">
			<data key="weight">-0.143</data>
		</edge>
		<edge source="240" target="354">
			<data key="weight">-0.154</data>
		</edge>
		<edge source="118" target="523">
			<data key="weight">-0.151</data>
		</edge>
		<edge source="136" target="415">
			<data key="weight">-0.103</data>
		</edge>
		<edge source="329" target="354">
			<data key="weight">-0.141</data>
		</edge>
		<edge source="125" target="358">
			<data key="weight">-0.083</data>
		</edge>
		<edge source="224" target="458">
			<data key="weight">-0.113</data>
		</edge>
		<edge source="411" target="528">
			<data key="weight">-0.187</data>
		</edge>
		<edge source="151" target="348">
			<data key="weight">-0.096</data>
		</edge>
		<edge source="97" target="393">
			<data key="weight">-0.091</data>
		</edge>
		<edge source="117" target="376">
			<data key="weight">-0.082</data>
		</edge>
		<edge source="361" target="371">
			<data key="weight">-0.175</data>
		</edge>
		<edge source="149" target="345">
			<data key="weight">-0.185</data>
		</edge>
		<edge source="139" target="527">
			<data key="weight">-0.133</data>
		</edge>
		<edge source="128" target="348">
			<data key="weight">-0.152</data>
		</edge>
		<edge source="117" target="354">
			<data key="weight">-0.092</data>
		</edge>
		<edge source="394" target="439">
			<data key="weight">-0.115</data>
		</edge>
		<edge source="240" target="254">
			<data key="weight">-0.085</data>
		</edge>
		<edge source="404" target="455">
			<data key="weight">-0.067</data>
		</edge>
		<edge source="89" target="458">
			<data key="weight">-0.163</data>
		</edge>
		<edge source="247" target="455">
			<data key="weight">-0.096</data>
		</edge>
		<edge source="121" target="244">
			<data key="weight">-0.092</data>
		</edge>
		<edge source="202" target="415">
			<data key="weight">-0.085</data>
		</edge>
		<edge source="358" target="435">
			<data key="weight">-0.084</data>
		</edge>
		<edge source="150" target="252">
			<data key="weight">-0.095</data>
		</edge>
		<edge source="394" target="438">
			<data key="weight">-0.064</data>
		</edge>
		<edge source="417" target="442">
			<data key="weight">-0.084</data>
		</edge>
		<edge source="226" target="524">
			<data key="weight">-0.094</data>
		</edge>
		<edge source="92" target="349">
			<data key="weight">-0.153</data>
		</edge>
		<edge source="98" target="450">
			<data key="weight">-0.097</data>
		</edge>
		<edge source="127" target="229">
			<data key="weight">-0.140</data>
		</edge>
		<edge source="229" target="348">
			<data key="weight">-0.145</data>
		</edge>
		<edge source="195" target="202">
			<data key="weight">-0.083</data>
		</edge>
		<edge source="235" target="448">
			<data key="weight">-0.079</data>
		</edge>
		<edge source="70" target="348">
			<data key="weight">-0.235</data>
		</edge>
		<edge source="364" target="377">
			<data key="weight">-0.114</data>
		</edge>
		<edge source="240" target="345">
			<data key="weight">-0.149</data>
		</edge>
		<edge source="240" target="439">
			<data key="weight">-0.089</data>
		</edge>
		<edge source="96" target="415">
			<data key="weight">-0.091</data>
		</edge>
		<edge source="455" target="523">
			<data key="weight">-0.096</data>
		</edge>
		<edge source="247" target="374">
			<data key="weight">-0.088</data>
		</edge>
		<edge source="371" target="439">
			<data key="weight">-0.083</data>
		</edge>
		<edge source="348" target="361">
			<data key="weight">-0.270</data>
		</edge>
		<edge source="368" target="391">
			<data key="weight">-0.092</data>
		</edge>
		<edge source="334" target="349">
			<data key="weight">-0.405</data>
		</edge>
		<edge source="149" target="524">
			<data key="weight">-0.085</data>
		</edge>
		<edge source="354" target="370">
			<data key="weight">-0.085</data>
		</edge>
		<edge source="329" target="411">
			<data key="weight">-0.120</data>
		</edge>
		<edge source="253" target="524">
			<data key="weight">-0.135</data>
		</edge>
		<edge source="434" target="527">
			<data key="weight">-0.139</data>
		</edge>
		<edge source="136" target="253">
			<data key="weight">-0.091</data>
		</edge>
		<edge source="122" target="329">
			<data key="weight">-0.128</data>
		</edge>
		<edge source="107" target="377">
			<data key="weight">-0.133</data>
		</edge>
		<edge source="87" target="348">
			<data key="weight">-0.273</data>
		</edge>
		<edge source="130" target="528">
			<data key="weight">-0.283</data>
		</edge>
		<edge source="94" target="349">
			<data key="weight">-0.113</data>
		</edge>
		<edge source="158" target="246">
			<data key="weight">-0.105</data>
		</edge>
		<edge source="244" target="528">
			<data key="weight">-0.135</data>
		</edge>
		<edge source="358" target="415">
			<data key="weight">-0.088</data>
		</edge>
		<edge source="329" target="435">
			<data key="weight">-0.107</data>
		</edge>
		<edge source="99" target="374">
			<data key="weight">-0.080</data>
		</edge>
		<edge source="135" target="195">
			<data key="weight">-0.104</data>
		</edge>
		<edge source="150" target="235">
			<data key="weight">-0.089</data>
		</edge>
		<edge source="240" target="321">
			<data key="weight">-0.112</data>
		</edge>
		<edge source="158" target="458">
			<data key="weight">-0.129</data>
		</edge>
		<edge source="119" target="356">
			<data key="weight">-0.086</data>
		</edge>
		<edge source="116" target="386">
			<data key="weight">-0.075</data>
		</edge>
		<edge source="232" target="377">
			<data key="weight">-0.115</data>
		</edge>
		<edge source="202" target="458">
			<data key="weight">-0.153</data>
		</edge>
		<edge source="153" target="450">
			<data key="weight">-0.136</data>
		</edge>
		<edge source="141" target="434">
			<data key="weight">-0.110</data>
		</edge>
		<edge source="101" target="527">
			<data key="weight">-0.150</data>
		</edge>
		<edge source="152" target="337">
			<data key="weight">-0.133</data>
		</edge>
		<edge source="118" target="528">
			<data key="weight">-0.109</data>
		</edge>
		<edge source="98" target="394">
			<data key="weight">-0.098</data>
		</edge>
		<edge source="448" target="458">
			<data key="weight">-0.103</data>
		</edge>
		<edge source="365" target="457">
			<data key="weight">-0.095</data>
		</edge>
		<edge source="203" target="333">
			<data key="weight">-0.068</data>
		</edge>
		<edge source="135" target="416">
			<data key="weight">-0.124</data>
		</edge>
		<edge source="131" target="508">
			<data key="weight">-0.112</data>
		</edge>
		<edge source="134" target="348">
			<data key="weight">-0.119</data>
		</edge>
		<edge source="255" target="458">
			<data key="weight">-0.117</data>
		</edge>
		<edge source="118" target="353">
			<data key="weight">-0.099</data>
		</edge>
		<edge source="246" target="400">
			<data key="weight">-0.078</data>
		</edge>
		<edge source="149" target="361">
			<data key="weight">-0.172</data>
		</edge>
		<edge source="244" target="447">
			<data key="weight">-0.139</data>
		</edge>
		<edge source="378" target="411">
			<data key="weight">-0.112</data>
		</edge>
		<edge source="91" target="393">
			<data key="weight">-0.139</data>
		</edge>
		<edge source="250" target="334">
			<data key="weight">-0.190</data>
		</edge>
		<edge source="22" target="117">
			<data key="weight">-0.141</data>
		</edge>
		<edge source="256" target="389">
			<data key="weight">-0.122</data>
		</edge>
		<edge source="244" target="398">
			<data key="weight">-0.090</data>
		</edge>
		<edge source="133" target="361">
			<data key="weight">-0.110</data>
		</edge>
		<edge source="262" target="333">
			<data key="weight">-0.086</data>
		</edge>
		<edge source="251" target="264">
			<data key="weight">-0.128</data>
		</edge>
		<edge source="194" target="329">
			<data key="weight">-0.154</data>
		</edge>
		<edge source="121" target="524">
			<data key="weight">-0.161</data>
		</edge>
		<edge source="156" target="345">
			<data key="weight">-0.124</data>
		</edge>
		<edge source="114" target="127">
			<data key="weight">-0.098</data>
		</edge>
		<edge source="334" target="356">
			<data key="weight">-0.095</data>
		</edge>
		<edge source="137" target="244">
			<data key="weight">-0.100</data>
		</edge>
		<edge source="70" target="231">
			<data key="weight">-0.065</data>
		</edge>
		<edge source="321" target="379">
			<data key="weight">-0.151</data>
		</edge>
		<edge source="91" target="225">
			<data key="weight">-0.226</data>
		</edge>
		<edge source="131" target="359">
			<data key="weight">-0.126</data>
		</edge>
		<edge source="370" target="439">
			<data key="weight">-0.096</data>
		</edge>
		<edge source="131" target="458">
			<data key="weight">-0.158</data>
		</edge>
		<edge source="129" target="131">
			<data key="weight">-0.091</data>
		</edge>
		<edge source="224" target="463">
			<data key="weight">-0.096</data>
		</edge>
		<edge source="329" target="447">
			<data key="weight">-0.100</data>
		</edge>
		<edge source="151" target="256">
			<data key="weight">-0.188</data>
		</edge>
		<edge source="149" target="377">
			<data key="weight">-0.208</data>
		</edge>
		<edge source="92" target="313">
			<data key="weight">-0.112</data>
		</edge>
		<edge source="130" target="391">
			<data key="weight">-0.083</data>
		</edge>
		<edge source="379" target="390">
			<data key="weight">-0.136</data>
		</edge>
		<edge source="23" target="410">
			<data key="weight">-0.215</data>
		</edge>
		<edge source="229" target="369">
			<data key="weight">-0.105</data>
		</edge>
		<edge source="198" target="333">
			<data key="weight">-0.098</data>
		</edge>
		<edge source="232" target="450">
			<data key="weight">-0.086</data>
		</edge>
		<edge source="265" target="413">
			<data key="weight">-0.097</data>
		</edge>
		<edge source="117" target="353">
			<data key="weight">-0.189</data>
		</edge>
		<edge source="127" target="458">
			<data key="weight">-0.161</data>
		</edge>
		<edge source="92" target="139">
			<data key="weight">-0.135</data>
		</edge>
		<edge source="133" target="370">
			<data key="weight">-0.091</data>
		</edge>
		<edge source="93" target="329">
			<data key="weight">-0.279</data>
		</edge>
		<edge source="240" target="457">
			<data key="weight">-0.079</data>
		</edge>
		<edge source="108" target="450">
			<data key="weight">-0.144</data>
		</edge>
		<edge source="392" target="435">
			<data key="weight">-0.075</data>
		</edge>
		<edge source="128" target="374">
			<data key="weight">-0.107</data>
		</edge>
		<edge source="386" target="415">
			<data key="weight">-0.079</data>
		</edge>
		<edge source="131" target="267">
			<data key="weight">-0.099</data>
		</edge>
		<edge source="114" target="523">
			<data key="weight">-0.124</data>
		</edge>
		<edge source="108" target="113">
			<data key="weight">-0.080</data>
		</edge>
		<edge source="239" target="464">
			<data key="weight">-0.074</data>
		</edge>
		<edge source="264" target="527">
			<data key="weight">-0.147</data>
		</edge>
		<edge source="135" target="390">
			<data key="weight">-0.169</data>
		</edge>
		<edge source="140" target="356">
			<data key="weight">-0.131</data>
		</edge>
		<edge source="334" target="410">
			<data key="weight">-0.118</data>
		</edge>
		<edge source="91" target="360">
			<data key="weight">-0.080</data>
		</edge>
		<edge source="523" target="528">
			<data key="weight">-0.232</data>
		</edge>
		<edge source="134" target="443">
			<data key="weight">-0.105</data>
		</edge>
		<edge source="348" target="401">
			<data key="weight">-0.115</data>
		</edge>
		<edge source="198" target="359">
			<data key="weight">-0.087</data>
		</edge>
		<edge source="149" target="348">
			<data key="weight">-0.205</data>
		</edge>
		<edge source="112" target="246">
			<data key="weight">-0.083</data>
		</edge>
		<edge source="23" target="391">
			<data key="weight">-0.220</data>
		</edge>
		<edge source="126" target="417">
			<data key="weight">-0.124</data>
		</edge>
		<edge source="247" target="357">
			<data key="weight">-0.097</data>
		</edge>
		<edge source="131" target="439">
			<data key="weight">-0.131</data>
		</edge>
		<edge source="91" target="523">
			<data key="weight">-0.187</data>
		</edge>
		<edge source="70" target="224">
			<data key="weight">-0.120</data>
		</edge>
		<edge source="135" target="244">
			<data key="weight">-0.110</data>
		</edge>
		<edge source="339" target="463">
			<data key="weight">-0.113</data>
		</edge>
		<edge source="200" target="417">
			<data key="weight">-0.076</data>
		</edge>
		<edge source="18" target="390">
			<data key="weight">-0.065</data>
		</edge>
		<edge source="110" target="150">
			<data key="weight">-0.133</data>
		</edge>
		<edge source="444" target="463">
			<data key="weight">-0.111</data>
		</edge>
		<edge source="89" target="229">
			<data key="weight">-0.177</data>
		</edge>
		<edge source="106" target="150">
			<data key="weight">-0.083</data>
		</edge>
		<edge source="93" target="155">
			<data key="weight">-0.393</data>
		</edge>
		<edge source="23" target="155">
			<data key="weight">-0.277</data>
		</edge>
		<edge source="23" target="267">
			<data key="weight">-0.085</data>
		</edge>
		<edge source="124" target="439">
			<data key="weight">-0.098</data>
		</edge>
		<edge source="158" target="377">
			<data key="weight">-0.128</data>
		</edge>
		<edge source="117" target="142">
			<data key="weight">-0.154</data>
		</edge>
		<edge source="394" target="450">
			<data key="weight">-0.114</data>
		</edge>
		<edge source="439" target="523">
			<data key="weight">-0.162</data>
		</edge>
		<edge source="109" target="349">
			<data key="weight">-0.121</data>
		</edge>
		<edge source="349" target="415">
			<data key="weight">-0.134</data>
		</edge>
		<edge source="372" target="377">
			<data key="weight">-0.117</data>
		</edge>
		<edge source="197" target="444">
			<data key="weight">-0.115</data>
		</edge>
		<edge source="23" target="371">
			<data key="weight">-0.236</data>
		</edge>
		<edge source="334" target="402">
			<data key="weight">-0.202</data>
		</edge>
		<edge source="377" target="443">
			<data key="weight">-0.089</data>
		</edge>
		<edge source="21" target="371">
			<data key="weight">-0.110</data>
		</edge>
		<edge source="103" target="337">
			<data key="weight">-0.104</data>
		</edge>
		<edge source="252" target="361">
			<data key="weight">-0.126</data>
		</edge>
		<edge source="93" target="237">
			<data key="weight">-0.101</data>
		</edge>
		<edge source="158" target="465">
			<data key="weight">-0.121</data>
		</edge>
		<edge source="198" target="391">
			<data key="weight">-0.084</data>
		</edge>
		<edge source="203" target="465">
			<data key="weight">-0.070</data>
		</edge>
		<edge source="104" target="359">
			<data key="weight">-0.110</data>
		</edge>
		<edge source="133" target="139">
			<data key="weight">-0.084</data>
		</edge>
		<edge source="96" target="333">
			<data key="weight">-0.108</data>
		</edge>
		<edge source="336" target="524">
			<data key="weight">-0.143</data>
		</edge>
		<edge source="96" target="348">
			<data key="weight">-0.107</data>
		</edge>
		<edge source="259" target="371">
			<data key="weight">-0.096</data>
		</edge>
		<edge source="225" target="246">
			<data key="weight">-0.124</data>
		</edge>
		<edge source="137" target="158">
			<data key="weight">-0.098</data>
		</edge>
		<edge source="134" target="377">
			<data key="weight">-0.185</data>
		</edge>
		<edge source="130" target="392">
			<data key="weight">-0.080</data>
		</edge>
		<edge source="70" target="124">
			<data key="weight">-0.133</data>
		</edge>
		<edge source="229" target="401">
			<data key="weight">-0.113</data>
		</edge>
		<edge source="198" target="523">
			<data key="weight">-0.159</data>
		</edge>
		<edge source="370" target="389">
			<data key="weight">-0.080</data>
		</edge>
		<edge source="87" target="390">
			<data key="weight">-0.175</data>
		</edge>
		<edge source="129" target="370">
			<data key="weight">-0.085</data>
		</edge>
		<edge source="241" target="527">
			<data key="weight">-0.252</data>
		</edge>
		<edge source="133" target="253">
			<data key="weight">-0.095</data>
		</edge>
		<edge source="94" target="391">
			<data key="weight">-0.108</data>
		</edge>
		<edge source="110" target="463">
			<data key="weight">-0.104</data>
		</edge>
		<edge source="196" target="528">
			<data key="weight">-0.084</data>
		</edge>
		<edge source="141" target="517">
			<data key="weight">-0.091</data>
		</edge>
		<edge source="22" target="528">
			<data key="weight">-0.123</data>
		</edge>
		<edge source="112" target="393">
			<data key="weight">-0.155</data>
		</edge>
		<edge source="151" target="195">
			<data key="weight">-0.099</data>
		</edge>
		<edge source="329" target="401">
			<data key="weight">-0.118</data>
		</edge>
		<edge source="70" target="394">
			<data key="weight">-0.166</data>
		</edge>
		<edge source="104" target="358">
			<data key="weight">-0.144</data>
		</edge>
		<edge source="70" target="240">
			<data key="weight">-0.079</data>
		</edge>
		<edge source="109" target="337">
			<data key="weight">-0.116</data>
		</edge>
		<edge source="139" target="439">
			<data key="weight">-0.119</data>
		</edge>
		<edge source="362" target="370">
			<data key="weight">-0.108</data>
		</edge>
		<edge source="119" target="349">
			<data key="weight">-0.115</data>
		</edge>
		<edge source="22" target="313">
			<data key="weight">-0.097</data>
		</edge>
		<edge source="130" target="229">
			<data key="weight">-0.143</data>
		</edge>
		<edge source="97" target="264">
			<data key="weight">-0.165</data>
		</edge>
		<edge source="155" target="259">
			<data key="weight">-0.123</data>
		</edge>
		<edge source="386" target="524">
			<data key="weight">-0.107</data>
		</edge>
		<edge source="23" target="432">
			<data key="weight">-0.065</data>
		</edge>
		<edge source="96" target="122">
			<data key="weight">-0.108</data>
		</edge>
		<edge source="229" target="378">
			<data key="weight">-0.095</data>
		</edge>
		<edge source="108" target="137">
			<data key="weight">-0.098</data>
		</edge>
		<edge source="197" target="263">
			<data key="weight">-0.076</data>
		</edge>
		<edge source="334" target="385">
			<data key="weight">-0.174</data>
		</edge>
		<edge source="334" target="392">
			<data key="weight">-0.110</data>
		</edge>
		<edge source="465" target="528">
			<data key="weight">-0.257</data>
		</edge>
		<edge source="247" target="348">
			<data key="weight">-0.100</data>
		</edge>
		<edge source="70" target="359">
			<data key="weight">-0.070</data>
		</edge>
		<edge source="98" target="225">
			<data key="weight">-0.087</data>
		</edge>
		<edge source="87" target="111">
			<data key="weight">-0.130</data>
		</edge>
		<edge source="402" target="509">
			<data key="weight">-0.094</data>
		</edge>
		<edge source="120" target="390">
			<data key="weight">-0.104</data>
		</edge>
		<edge source="242" target="391">
			<data key="weight">-0.109</data>
		</edge>
		<edge source="130" target="371">
			<data key="weight">-0.129</data>
		</edge>
		<edge source="119" target="337">
			<data key="weight">-0.088</data>
		</edge>
		<edge source="112" target="371">
			<data key="weight">-0.194</data>
		</edge>
		<edge source="97" target="268">
			<data key="weight">-0.107</data>
		</edge>
		<edge source="242" target="524">
			<data key="weight">-0.113</data>
		</edge>
		<edge source="151" target="158">
			<data key="weight">-0.130</data>
		</edge>
		<edge source="236" target="393">
			<data key="weight">-0.105</data>
		</edge>
		<edge source="370" target="457">
			<data key="weight">-0.094</data>
		</edge>
		<edge source="267" target="524">
			<data key="weight">-0.092</data>
		</edge>
		<edge source="109" target="229">
			<data key="weight">-0.130</data>
		</edge>
		<edge source="112" target="139">
			<data key="weight">-0.124</data>
		</edge>
		<edge source="372" target="527">
			<data key="weight">-0.143</data>
		</edge>
		<edge source="94" target="361">
			<data key="weight">-0.119</data>
		</edge>
		<edge source="96" target="256">
			<data key="weight">-0.113</data>
		</edge>
		<edge source="435" target="523">
			<data key="weight">-0.145</data>
		</edge>
		<edge source="158" target="253">
			<data key="weight">-0.114</data>
		</edge>
		<edge source="268" target="361">
			<data key="weight">-0.131</data>
		</edge>
		<edge source="198" target="407">
			<data key="weight">-0.151</data>
		</edge>
		<edge source="256" target="447">
			<data key="weight">-0.144</data>
		</edge>
		<edge source="353" target="517">
			<data key="weight">-0.093</data>
		</edge>
		<edge source="159" target="527">
			<data key="weight">-0.147</data>
		</edge>
		<edge source="232" target="407">
			<data key="weight">-0.101</data>
		</edge>
		<edge source="372" target="528">
			<data key="weight">-0.300</data>
		</edge>
		<edge source="247" target="446">
			<data key="weight">-0.104</data>
		</edge>
		<edge source="244" target="439">
			<data key="weight">-0.133</data>
		</edge>
		<edge source="20" target="353">
			<data key="weight">-0.065</data>
		</edge>
		<edge source="399" target="528">
			<data key="weight">-0.171</data>
		</edge>
		<edge source="232" target="416">
			<data key="weight">-0.113</data>
		</edge>
		<edge source="153" target="445">
			<data key="weight">-0.096</data>
		</edge>
		<edge source="362" target="417">
			<data key="weight">-0.106</data>
		</edge>
		<edge source="358" target="527">
			<data key="weight">-0.161</data>
		</edge>
		<edge source="137" target="348">
			<data key="weight">-0.095</data>
		</edge>
		<edge source="244" target="259">
			<data key="weight">-0.199</data>
		</edge>
		<edge source="142" target="267">
			<data key="weight">-0.093</data>
		</edge>
		<edge source="372" target="411">
			<data key="weight">-0.093</data>
		</edge>
		<edge source="116" target="235">
			<data key="weight">-0.104</data>
		</edge>
		<edge source="131" target="260">
			<data key="weight">-0.089</data>
		</edge>
		<edge source="149" target="354">
			<data key="weight">-0.170</data>
		</edge>
		<edge source="141" target="443">
			<data key="weight">-0.080</data>
		</edge>
		<edge source="335" target="353">
			<data key="weight">-0.114</data>
		</edge>
		<edge source="110" target="131">
			<data key="weight">-0.105</data>
		</edge>
		<edge source="142" target="365">
			<data key="weight">-0.106</data>
		</edge>
		<edge source="264" target="353">
			<data key="weight">-0.287</data>
		</edge>
		<edge source="22" target="198">
			<data key="weight">-0.132</data>
		</edge>
		<edge source="121" target="463">
			<data key="weight">-0.161</data>
		</edge>
		<edge source="134" target="528">
			<data key="weight">-0.304</data>
		</edge>
		<edge source="151" target="313">
			<data key="weight">-0.162</data>
		</edge>
		<edge source="508" target="527">
			<data key="weight">-0.083</data>
		</edge>
		<edge source="119" target="329">
			<data key="weight">-0.118</data>
		</edge>
		<edge source="247" target="432">
			<data key="weight">-0.108</data>
		</edge>
		<edge source="108" target="262">
			<data key="weight">-0.094</data>
		</edge>
		<edge source="117" target="528">
			<data key="weight">-0.230</data>
		</edge>
		<edge source="93" target="137">
			<data key="weight">-0.101</data>
		</edge>
		<edge source="247" target="364">
			<data key="weight">-0.083</data>
		</edge>
		<edge source="91" target="241">
			<data key="weight">-0.094</data>
		</edge>
		<edge source="103" target="357">
			<data key="weight">-0.086</data>
		</edge>
		<edge source="247" target="528">
			<data key="weight">-0.132</data>
		</edge>
		<edge source="110" target="256">
			<data key="weight">-0.116</data>
		</edge>
		<edge source="202" target="439">
			<data key="weight">-0.101</data>
		</edge>
		<edge source="256" target="312">
			<data key="weight">-0.082</data>
		</edge>
		<edge source="23" target="393">
			<data key="weight">-0.103</data>
		</edge>
		<edge source="357" target="371">
			<data key="weight">-0.090</data>
		</edge>
		<edge source="202" target="334">
			<data key="weight">-0.328</data>
		</edge>
		<edge source="242" target="523">
			<data key="weight">-0.138</data>
		</edge>
		<edge source="244" target="353">
			<data key="weight">-0.108</data>
		</edge>
		<edge source="113" target="158">
			<data key="weight">-0.082</data>
		</edge>
		<edge source="87" target="385">
			<data key="weight">-0.155</data>
		</edge>
		<edge source="353" target="372">
			<data key="weight">-0.084</data>
		</edge>
		<edge source="391" target="508">
			<data key="weight">-0.086</data>
		</edge>
		<edge source="157" target="528">
			<data key="weight">-0.204</data>
		</edge>
		<edge source="117" target="432">
			<data key="weight">-0.084</data>
		</edge>
		<edge source="229" target="252">
			<data key="weight">-0.150</data>
		</edge>
		<edge source="225" target="458">
			<data key="weight">-0.136</data>
		</edge>
		<edge source="89" target="151">
			<data key="weight">-0.092</data>
		</edge>
		<edge source="334" target="379">
			<data key="weight">-0.215</data>
		</edge>
		<edge source="140" target="196">
			<data key="weight">-0.100</data>
		</edge>
		<edge source="411" target="527">
			<data key="weight">-0.113</data>
		</edge>
		<edge source="70" target="372">
			<data key="weight">-0.189</data>
		</edge>
		<edge source="244" target="391">
			<data key="weight">-0.141</data>
		</edge>
		<edge source="103" target="268">
			<data key="weight">-0.084</data>
		</edge>
		<edge source="125" target="401">
			<data key="weight">-0.106</data>
		</edge>
		<edge source="126" target="527">
			<data key="weight">-0.163</data>
		</edge>
		<edge source="198" target="465">
			<data key="weight">-0.104</data>
		</edge>
		<edge source="197" target="358">
			<data key="weight">-0.111</data>
		</edge>
		<edge source="121" target="229">
			<data key="weight">-0.086</data>
		</edge>
		<edge source="329" target="390">
			<data key="weight">-0.126</data>
		</edge>
		<edge source="130" target="155">
			<data key="weight">-0.184</data>
		</edge>
		<edge source="93" target="371">
			<data key="weight">-0.316</data>
		</edge>
		<edge source="225" target="345">
			<data key="weight">-0.139</data>
		</edge>
		<edge source="250" target="442">
			<data key="weight">-0.093</data>
		</edge>
		<edge source="262" target="454">
			<data key="weight">-0.076</data>
		</edge>
		<edge source="247" target="442">
			<data key="weight">-0.118</data>
		</edge>
		<edge source="363" target="391">
			<data key="weight">-0.096</data>
		</edge>
		<edge source="224" target="439">
			<data key="weight">-0.083</data>
		</edge>
		<edge source="197" target="450">
			<data key="weight">-0.092</data>
		</edge>
		<edge source="101" target="264">
			<data key="weight">-0.196</data>
		</edge>
		<edge source="393" target="524">
			<data key="weight">-0.110</data>
		</edge>
		<edge source="107" target="198">
			<data key="weight">-0.100</data>
		</edge>
		<edge source="127" target="348">
			<data key="weight">-0.161</data>
		</edge>
		<edge source="112" target="247">
			<data key="weight">-0.193</data>
		</edge>
		<edge source="115" target="371">
			<data key="weight">-0.093</data>
		</edge>
		<edge source="87" target="410">
			<data key="weight">-0.272</data>
		</edge>
		<edge source="134" target="390">
			<data key="weight">-0.207</data>
		</edge>
		<edge source="358" target="371">
			<data key="weight">-0.094</data>
		</edge>
		<edge source="112" target="349">
			<data key="weight">-0.126</data>
		</edge>
		<edge source="150" target="406">
			<data key="weight">-0.101</data>
		</edge>
		<edge source="116" target="119">
			<data key="weight">-0.092</data>
		</edge>
		<edge source="22" target="104">
			<data key="weight">-0.113</data>
		</edge>
		<edge source="229" target="402">
			<data key="weight">-0.109</data>
		</edge>
		<edge source="136" target="337">
			<data key="weight">-0.117</data>
		</edge>
		<edge source="134" target="458">
			<data key="weight">-0.232</data>
		</edge>
		<edge source="131" target="391">
			<data key="weight">-0.174</data>
		</edge>
		<edge source="91" target="132">
			<data key="weight">-0.093</data>
		</edge>
		<edge source="126" target="458">
			<data key="weight">-0.124</data>
		</edge>
		<edge source="153" target="524">
			<data key="weight">-0.146</data>
		</edge>
		<edge source="89" target="348">
			<data key="weight">-0.279</data>
		</edge>
		<edge source="356" target="405">
			<data key="weight">-0.074</data>
		</edge>
		<edge source="244" target="354">
			<data key="weight">-0.123</data>
		</edge>
		<edge source="267" target="435">
			<data key="weight">-0.113</data>
		</edge>
		<edge source="23" target="528">
			<data key="weight">-0.193</data>
		</edge>
		<edge source="356" target="450">
			<data key="weight">-0.096</data>
		</edge>
		<edge source="372" target="439">
			<data key="weight">-0.081</data>
		</edge>
		<edge source="229" target="527">
			<data key="weight">-0.095</data>
		</edge>
		<edge source="229" target="232">
			<data key="weight">-0.148</data>
		</edge>
		<edge source="89" target="349">
			<data key="weight">-0.173</data>
		</edge>
		<edge source="87" target="229">
			<data key="weight">-0.182</data>
		</edge>
		<edge source="87" target="108">
			<data key="weight">-0.201</data>
		</edge>
		<edge source="266" target="391">
			<data key="weight">-0.113</data>
		</edge>
		<edge source="195" target="465">
			<data key="weight">-0.098</data>
		</edge>
		<edge source="103" target="528">
			<data key="weight">-0.368</data>
		</edge>
		<edge source="241" target="329">
			<data key="weight">-0.097</data>
		</edge>
		<edge source="241" target="528">
			<data key="weight">-0.204</data>
		</edge>
		<edge source="139" target="256">
			<data key="weight">-0.111</data>
		</edge>
		<edge source="264" target="438">
			<data key="weight">-0.069</data>
		</edge>
		<edge source="361" target="458">
			<data key="weight">-0.128</data>
		</edge>
		<edge source="365" target="528">
			<data key="weight">-0.251</data>
		</edge>
		<edge source="127" target="361">
			<data key="weight">-0.189</data>
		</edge>
		<edge source="313" target="390">
			<data key="weight">-0.183</data>
		</edge>
		<edge source="99" target="106">
			<data key="weight">-0.082</data>
		</edge>
		<edge source="98" target="354">
			<data key="weight">-0.116</data>
		</edge>
		<edge source="106" target="256">
			<data key="weight">-0.103</data>
		</edge>
		<edge source="123" target="454">
			<data key="weight">-0.114</data>
		</edge>
		<edge source="18" target="151">
			<data key="weight">-0.067</data>
		</edge>
		<edge source="87" target="394">
			<data key="weight">-0.181</data>
		</edge>
		<edge source="153" target="198">
			<data key="weight">-0.085</data>
		</edge>
		<edge source="101" target="357">
			<data key="weight">-0.073</data>
		</edge>
		<edge source="242" target="390">
			<data key="weight">-0.091</data>
		</edge>
		<edge source="246" target="528">
			<data key="weight">-0.284</data>
		</edge>
		<edge source="240" target="393">
			<data key="weight">-0.106</data>
		</edge>
		<edge source="263" target="463">
			<data key="weight">-0.086</data>
		</edge>
		<edge source="130" target="443">
			<data key="weight">-0.078</data>
		</edge>
		<edge source="150" target="391">
			<data key="weight">-0.147</data>
		</edge>
		<edge source="108" target="198">
			<data key="weight">-0.112</data>
		</edge>
		<edge source="435" target="528">
			<data key="weight">-0.201</data>
		</edge>
		<edge source="93" target="159">
			<data key="weight">-0.173</data>
		</edge>
		<edge source="391" target="434">
			<data key="weight">-0.149</data>
		</edge>
		<edge source="139" target="334">
			<data key="weight">-0.088</data>
		</edge>
		<edge source="417" target="434">
			<data key="weight">-0.100</data>
		</edge>
		<edge source="354" target="372">
			<data key="weight">-0.095</data>
		</edge>
		<edge source="21" target="369">
			<data key="weight">-0.127</data>
		</edge>
		<edge source="354" target="444">
			<data key="weight">-0.119</data>
		</edge>
		<edge source="21" target="117">
			<data key="weight">-0.096</data>
		</edge>
		<edge source="353" target="388">
			<data key="weight">-0.159</data>
		</edge>
		<edge source="198" target="372">
			<data key="weight">-0.130</data>
		</edge>
		<edge source="123" target="329">
			<data key="weight">-0.157</data>
		</edge>
		<edge source="226" target="334">
			<data key="weight">-0.205</data>
		</edge>
		<edge source="108" target="337">
			<data key="weight">-0.092</data>
		</edge>
		<edge source="338" target="393">
			<data key="weight">-0.095</data>
		</edge>
		<edge source="248" target="401">
			<data key="weight">-0.083</data>
		</edge>
		<edge source="225" target="244">
			<data key="weight">-0.101</data>
		</edge>
		<edge source="118" target="520">
			<data key="weight">-0.086</data>
		</edge>
		<edge source="92" target="377">
			<data key="weight">-0.136</data>
		</edge>
		<edge source="126" target="391">
			<data key="weight">-0.087</data>
		</edge>
		<edge source="117" target="416">
			<data key="weight">-0.109</data>
		</edge>
		<edge source="349" target="370">
			<data key="weight">-0.142</data>
		</edge>
		<edge source="93" target="345">
			<data key="weight">-0.160</data>
		</edge>
		<edge source="334" target="435">
			<data key="weight">-0.193</data>
		</edge>
		<edge source="334" target="345">
			<data key="weight">-0.380</data>
		</edge>
		<edge source="252" target="390">
			<data key="weight">-0.118</data>
		</edge>
		<edge source="313" target="394">
			<data key="weight">-0.089</data>
		</edge>
		<edge source="128" target="337">
			<data key="weight">-0.104</data>
		</edge>
		<edge source="390" target="527">
			<data key="weight">-0.187</data>
		</edge>
		<edge source="151" target="334">
			<data key="weight">-0.403</data>
		</edge>
		<edge source="257" target="353">
			<data key="weight">-0.108</data>
		</edge>
		<edge source="93" target="236">
			<data key="weight">-0.086</data>
		</edge>
		<edge source="312" target="365">
			<data key="weight">-0.105</data>
		</edge>
		<edge source="118" target="333">
			<data key="weight">-0.093</data>
		</edge>
		<edge source="255" target="337">
			<data key="weight">-0.135</data>
		</edge>
		<edge source="246" target="448">
			<data key="weight">-0.086</data>
		</edge>
		<edge source="96" target="434">
			<data key="weight">-0.132</data>
		</edge>
		<edge source="376" target="528">
			<data key="weight">-0.092</data>
		</edge>
		<edge source="198" target="251">
			<data key="weight">-0.163</data>
		</edge>
		<edge source="97" target="527">
			<data key="weight">-0.196</data>
		</edge>
		<edge source="354" target="442">
			<data key="weight">-0.082</data>
		</edge>
		<edge source="240" target="402">
			<data key="weight">-0.086</data>
		</edge>
		<edge source="101" target="398">
			<data key="weight">-0.076</data>
		</edge>
		<edge source="127" target="359">
			<data key="weight">-0.102</data>
		</edge>
		<edge source="266" target="377">
			<data key="weight">-0.101</data>
		</edge>
		<edge source="89" target="194">
			<data key="weight">-0.138</data>
		</edge>
		<edge source="133" target="527">
			<data key="weight">-0.184</data>
		</edge>
		<edge source="149" target="406">
			<data key="weight">-0.095</data>
		</edge>
		<edge source="135" target="264">
			<data key="weight">-0.129</data>
		</edge>
		<edge source="131" target="334">
			<data key="weight">-0.209</data>
		</edge>
		<edge source="91" target="524">
			<data key="weight">-0.187</data>
		</edge>
		<edge source="224" target="393">
			<data key="weight">-0.120</data>
		</edge>
		<edge source="195" target="251">
			<data key="weight">-0.097</data>
		</edge>
		<edge source="389" target="458">
			<data key="weight">-0.095</data>
		</edge>
		<edge source="129" target="225">
			<data key="weight">-0.135</data>
		</edge>
		<edge source="388" target="393">
			<data key="weight">-0.124</data>
		</edge>
		<edge source="155" target="408">
			<data key="weight">-0.085</data>
		</edge>
		<edge source="87" target="241">
			<data key="weight">-0.093</data>
		</edge>
		<edge source="113" target="435">
			<data key="weight">-0.126</data>
		</edge>
		<edge source="139" target="408">
			<data key="weight">-0.140</data>
		</edge>
		<edge source="378" target="448">
			<data key="weight">-0.172</data>
		</edge>
		<edge source="89" target="435">
			<data key="weight">-0.136</data>
		</edge>
		<edge source="108" target="225">
			<data key="weight">-0.118</data>
		</edge>
		<edge source="99" target="365">
			<data key="weight">-0.101</data>
		</edge>
		<edge source="455" target="524">
			<data key="weight">-0.121</data>
		</edge>
		<edge source="121" target="458">
			<data key="weight">-0.161</data>
		</edge>
		<edge source="89" target="246">
			<data key="weight">-0.129</data>
		</edge>
		<edge source="107" target="407">
			<data key="weight">-0.091</data>
		</edge>
		<edge source="155" target="442">
			<data key="weight">-0.113</data>
		</edge>
		<edge source="128" target="416">
			<data key="weight">-0.148</data>
		</edge>
		<edge source="111" target="524">
			<data key="weight">-0.236</data>
		</edge>
		<edge source="158" target="361">
			<data key="weight">-0.223</data>
		</edge>
		<edge source="244" target="339">
			<data key="weight">-0.142</data>
		</edge>
		<edge source="248" target="370">
			<data key="weight">-0.107</data>
		</edge>
		<edge source="241" target="391">
			<data key="weight">-0.144</data>
		</edge>
		<edge source="113" target="393">
			<data key="weight">-0.126</data>
		</edge>
		<edge source="129" target="313">
			<data key="weight">-0.079</data>
		</edge>
		<edge source="321" target="402">
			<data key="weight">-0.164</data>
		</edge>
		<edge source="121" target="198">
			<data key="weight">-0.085</data>
		</edge>
		<edge source="241" target="393">
			<data key="weight">-0.085</data>
		</edge>
		<edge source="109" target="348">
			<data key="weight">-0.109</data>
		</edge>
		<edge source="136" target="225">
			<data key="weight">-0.111</data>
		</edge>
		<edge source="141" target="528">
			<data key="weight">-0.246</data>
		</edge>
		<edge source="111" target="348">
			<data key="weight">-0.134</data>
		</edge>
		<edge source="92" target="413">
			<data key="weight">-0.136</data>
		</edge>
		<edge source="99" target="434">
			<data key="weight">-0.145</data>
		</edge>
		<edge source="124" target="198">
			<data key="weight">-0.100</data>
		</edge>
		<edge source="23" target="240">
			<data key="weight">-0.107</data>
		</edge>
		<edge source="149" target="255">
			<data key="weight">-0.146</data>
		</edge>
		<edge source="23" target="370">
			<data key="weight">-0.183</data>
		</edge>
		<edge source="128" target="458">
			<data key="weight">-0.113</data>
		</edge>
		<edge source="349" target="527">
			<data key="weight">-0.121</data>
		</edge>
		<edge source="198" target="321">
			<data key="weight">-0.200</data>
		</edge>
		<edge source="125" target="448">
			<data key="weight">-0.122</data>
		</edge>
		<edge source="140" target="337">
			<data key="weight">-0.176</data>
		</edge>
		<edge source="359" target="454">
			<data key="weight">-0.071</data>
		</edge>
		<edge source="111" target="349">
			<data key="weight">-0.085</data>
		</edge>
		<edge source="122" target="335">
			<data key="weight">-0.084</data>
		</edge>
		<edge source="132" target="354">
			<data key="weight">-0.102</data>
		</edge>
		<edge source="91" target="197">
			<data key="weight">-0.164</data>
		</edge>
		<edge source="450" target="463">
			<data key="weight">-0.169</data>
		</edge>
		<edge source="114" target="247">
			<data key="weight">-0.092</data>
		</edge>
		<edge source="348" target="356">
			<data key="weight">-0.111</data>
		</edge>
		<edge source="93" target="194">
			<data key="weight">-0.093</data>
		</edge>
		<edge source="108" target="517">
			<data key="weight">-0.099</data>
		</edge>
		<edge source="150" target="378">
			<data key="weight">-0.089</data>
		</edge>
		<edge source="120" target="136">
			<data key="weight">-0.089</data>
		</edge>
		<edge source="139" target="239">
			<data key="weight">-0.085</data>
		</edge>
		<edge source="193" target="255">
			<data key="weight">-0.081</data>
		</edge>
		<edge source="256" target="345">
			<data key="weight">-0.216</data>
		</edge>
		<edge source="112" target="415">
			<data key="weight">-0.111</data>
		</edge>
		<edge source="20" target="377">
			<data key="weight">-0.080</data>
		</edge>
		<edge source="390" target="391">
			<data key="weight">-0.093</data>
		</edge>
		<edge source="23" target="197">
			<data key="weight">-0.168</data>
		</edge>
		<edge source="364" target="371">
			<data key="weight">-0.094</data>
		</edge>
		<edge source="89" target="126">
			<data key="weight">-0.174</data>
		</edge>
		<edge source="123" target="458">
			<data key="weight">-0.141</data>
		</edge>
		<edge source="89" target="253">
			<data key="weight">-0.098</data>
		</edge>
		<edge source="128" target="394">
			<data key="weight">-0.097</data>
		</edge>
		<edge source="92" target="244">
			<data key="weight">-0.269</data>
		</edge>
		<edge source="92" target="155">
			<data key="weight">-0.270</data>
		</edge>
		<edge source="136" target="400">
			<data key="weight">-0.110</data>
		</edge>
		<edge source="225" target="336">
			<data key="weight">-0.084</data>
		</edge>
		<edge source="22" target="321">
			<data key="weight">-0.220</data>
		</edge>
		<edge source="194" target="377">
			<data key="weight">-0.109</data>
		</edge>
		<edge source="98" target="445">
			<data key="weight">-0.088</data>
		</edge>
		<edge source="21" target="528">
			<data key="weight">-0.085</data>
		</edge>
		<edge source="198" target="457">
			<data key="weight">-0.088</data>
		</edge>
		<edge source="229" target="329">
			<data key="weight">-0.146</data>
		</edge>
		<edge source="132" target="158">
			<data key="weight">-0.190</data>
		</edge>
		<edge source="225" target="527">
			<data key="weight">-0.308</data>
		</edge>
		<edge source="257" target="447">
			<data key="weight">-0.079</data>
		</edge>
		<edge source="393" target="406">
			<data key="weight">-0.081</data>
		</edge>
		<edge source="134" target="454">
			<data key="weight">-0.115</data>
		</edge>
		<edge source="89" target="362">
			<data key="weight">-0.072</data>
		</edge>
		<edge source="195" target="401">
			<data key="weight">-0.093</data>
		</edge>
		<edge source="118" target="321">
			<data key="weight">-0.116</data>
		</edge>
		<edge source="70" target="334">
			<data key="weight">-0.289</data>
		</edge>
		<edge source="23" target="458">
			<data key="weight">-0.160</data>
		</edge>
		<edge source="141" target="524">
			<data key="weight">-0.139</data>
		</edge>
		<edge source="19" target="155">
			<data key="weight">-0.075</data>
		</edge>
		<edge source="116" target="359">
			<data key="weight">-0.108</data>
		</edge>
		<edge source="508" target="528">
			<data key="weight">-0.087</data>
		</edge>
		<edge source="119" target="251">
			<data key="weight">-0.111</data>
		</edge>
		<edge source="87" target="139">
			<data key="weight">-0.186</data>
		</edge>
		<edge source="390" target="402">
			<data key="weight">-0.095</data>
		</edge>
		<edge source="356" target="432">
			<data key="weight">-0.093</data>
		</edge>
		<edge source="136" target="361">
			<data key="weight">-0.267</data>
		</edge>
		<edge source="124" target="458">
			<data key="weight">-0.214</data>
		</edge>
		<edge source="70" target="528">
			<data key="weight">-0.154</data>
		</edge>
		<edge source="106" target="390">
			<data key="weight">-0.103</data>
		</edge>
		<edge source="89" target="114">
			<data key="weight">-0.099</data>
		</edge>
		<edge source="110" target="139">
			<data key="weight">-0.107</data>
		</edge>
		<edge source="23" target="230">
			<data key="weight">-0.108</data>
		</edge>
		<edge source="20" target="195">
			<data key="weight">-0.064</data>
		</edge>
		<edge source="96" target="371">
			<data key="weight">-0.175</data>
		</edge>
		<edge source="155" target="407">
			<data key="weight">-0.112</data>
		</edge>
		<edge source="388" target="413">
			<data key="weight">-0.090</data>
		</edge>
		<edge source="110" target="334">
			<data key="weight">-0.180</data>
		</edge>
		<edge source="157" target="393">
			<data key="weight">-0.101</data>
		</edge>
		<edge source="92" target="312">
			<data key="weight">-0.081</data>
		</edge>
		<edge source="87" target="523">
			<data key="weight">-0.204</data>
		</edge>
		<edge source="155" target="356">
			<data key="weight">-0.087</data>
		</edge>
		<edge source="155" target="265">
			<data key="weight">-0.106</data>
		</edge>
		<edge source="225" target="356">
			<data key="weight">-0.242</data>
		</edge>
		<edge source="262" target="376">
			<data key="weight">-0.082</data>
		</edge>
		<edge source="96" target="370">
			<data key="weight">-0.093</data>
		</edge>
		<edge source="150" target="413">
			<data key="weight">-0.086</data>
		</edge>
		<edge source="264" target="417">
			<data key="weight">-0.133</data>
		</edge>
		<edge source="356" target="440">
			<data key="weight">-0.076</data>
		</edge>
		<edge source="93" target="235">
			<data key="weight">-0.114</data>
		</edge>
		<edge source="20" target="371">
			<data key="weight">-0.081</data>
		</edge>
		<edge source="87" target="116">
			<data key="weight">-0.176</data>
		</edge>
		<edge source="356" target="390">
			<data key="weight">-0.132</data>
		</edge>
		<edge source="113" target="244">
			<data key="weight">-0.125</data>
		</edge>
		<edge source="117" target="442">
			<data key="weight">-0.082</data>
		</edge>
		<edge source="158" target="321">
			<data key="weight">-0.156</data>
		</edge>
		<edge source="262" target="321">
			<data key="weight">-0.101</data>
		</edge>
		<edge source="349" target="416">
			<data key="weight">-0.081</data>
		</edge>
		<edge source="98" target="396">
			<data key="weight">-0.127</data>
		</edge>
		<edge source="313" target="353">
			<data key="weight">-0.202</data>
		</edge>
		<edge source="23" target="313">
			<data key="weight">-0.110</data>
		</edge>
		<edge source="361" target="401">
			<data key="weight">-0.121</data>
		</edge>
		<edge source="359" target="363">
			<data key="weight">-0.080</data>
		</edge>
		<edge source="107" target="139">
			<data key="weight">-0.158</data>
		</edge>
		<edge source="23" target="159">
			<data key="weight">-0.118</data>
		</edge>
		<edge source="96" target="337">
			<data key="weight">-0.088</data>
		</edge>
		<edge source="354" target="359">
			<data key="weight">-0.119</data>
		</edge>
		<edge source="98" target="135">
			<data key="weight">-0.113</data>
		</edge>
		<edge source="256" target="464">
			<data key="weight">-0.100</data>
		</edge>
		<edge source="155" target="329">
			<data key="weight">-0.096</data>
		</edge>
		<edge source="94" target="528">
			<data key="weight">-0.142</data>
		</edge>
		<edge source="348" target="358">
			<data key="weight">-0.088</data>
		</edge>
		<edge source="115" target="458">
			<data key="weight">-0.126</data>
		</edge>
		<edge source="445" target="523">
			<data key="weight">-0.095</data>
		</edge>
		<edge source="123" target="377">
			<data key="weight">-0.111</data>
		</edge>
		<edge source="89" target="242">
			<data key="weight">-0.087</data>
		</edge>
		<edge source="158" target="391">
			<data key="weight">-0.129</data>
		</edge>
		<edge source="149" target="407">
			<data key="weight">-0.081</data>
		</edge>
		<edge source="353" target="368">
			<data key="weight">-0.064</data>
		</edge>
		<edge source="268" target="391">
			<data key="weight">-0.116</data>
		</edge>
		<edge source="377" target="517">
			<data key="weight">-0.150</data>
		</edge>
		<edge source="224" target="527">
			<data key="weight">-0.193</data>
		</edge>
		<edge source="435" target="527">
			<data key="weight">-0.088</data>
		</edge>
		<edge source="345" target="374">
			<data key="weight">-0.094</data>
		</edge>
		<edge source="149" target="334">
			<data key="weight">-0.138</data>
		</edge>
		<edge source="94" target="434">
			<data key="weight">-0.082</data>
		</edge>
		<edge source="94" target="463">
			<data key="weight">-0.151</data>
		</edge>
		<edge source="117" target="383">
			<data key="weight">-0.062</data>
		</edge>
		<edge source="135" target="411">
			<data key="weight">-0.152</data>
		</edge>
		<edge source="443" target="455">
			<data key="weight">-0.082</data>
		</edge>
		<edge source="87" target="235">
			<data key="weight">-0.102</data>
		</edge>
		<edge source="385" target="457">
			<data key="weight">-0.082</data>
		</edge>
		<edge source="256" target="463">
			<data key="weight">-0.135</data>
		</edge>
		<edge source="345" target="392">
			<data key="weight">-0.123</data>
		</edge>
		<edge source="198" target="255">
			<data key="weight">-0.147</data>
		</edge>
		<edge source="139" target="457">
			<data key="weight">-0.116</data>
		</edge>
		<edge source="107" target="126">
			<data key="weight">-0.091</data>
		</edge>
		<edge source="70" target="354">
			<data key="weight">-0.154</data>
		</edge>
		<edge source="256" target="448">
			<data key="weight">-0.125</data>
		</edge>
		<edge source="110" target="247">
			<data key="weight">-0.149</data>
		</edge>
		<edge source="267" target="361">
			<data key="weight">-0.122</data>
		</edge>
		<edge source="111" target="523">
			<data key="weight">-0.147</data>
		</edge>
		<edge source="248" target="411">
			<data key="weight">-0.126</data>
		</edge>
		<edge source="358" target="361">
			<data key="weight">-0.106</data>
		</edge>
		<edge source="133" target="151">
			<data key="weight">-0.085</data>
		</edge>
		<edge source="107" target="155">
			<data key="weight">-0.135</data>
		</edge>
		<edge source="374" target="524">
			<data key="weight">-0.117</data>
		</edge>
		<edge source="127" target="264">
			<data key="weight">-0.226</data>
		</edge>
		<edge source="253" target="527">
			<data key="weight">-0.093</data>
		</edge>
		<edge source="104" target="152">
			<data key="weight">-0.096</data>
		</edge>
		<edge source="449" target="524">
			<data key="weight">-0.090</data>
		</edge>
		<edge source="155" target="345">
			<data key="weight">-0.112</data>
		</edge>
		<edge source="21" target="390">
			<data key="weight">-0.102</data>
		</edge>
		<edge source="313" target="349">
			<data key="weight">-0.132</data>
		</edge>
		<edge source="252" target="391">
			<data key="weight">-0.159</data>
		</edge>
		<edge source="361" target="448">
			<data key="weight">-0.130</data>
		</edge>
		<edge source="194" target="361">
			<data key="weight">-0.202</data>
		</edge>
		<edge source="93" target="229">
			<data key="weight">-0.185</data>
		</edge>
		<edge source="415" target="527">
			<data key="weight">-0.101</data>
		</edge>
		<edge source="232" target="434">
			<data key="weight">-0.092</data>
		</edge>
		<edge source="127" target="523">
			<data key="weight">-0.093</data>
		</edge>
		<edge source="111" target="333">
			<data key="weight">-0.089</data>
		</edge>
		<edge source="116" target="374">
			<data key="weight">-0.117</data>
		</edge>
		<edge source="109" target="224">
			<data key="weight">-0.080</data>
		</edge>
		<edge source="268" target="389">
			<data key="weight">-0.075</data>
		</edge>
		<edge source="193" target="345">
			<data key="weight">-0.082</data>
		</edge>
		<edge source="152" target="321">
			<data key="weight">-0.098</data>
		</edge>
		<edge source="96" target="126">
			<data key="weight">-0.142</data>
		</edge>
		<edge source="112" target="524">
			<data key="weight">-0.121</data>
		</edge>
		<edge source="259" target="463">
			<data key="weight">-0.100</data>
		</edge>
		<edge source="195" target="455">
			<data key="weight">-0.099</data>
		</edge>
		<edge source="150" target="157">
			<data key="weight">-0.097</data>
		</edge>
		<edge source="103" target="256">
			<data key="weight">-0.278</data>
		</edge>
		<edge source="93" target="348">
			<data key="weight">-0.252</data>
		</edge>
		<edge source="127" target="454">
			<data key="weight">-0.086</data>
		</edge>
		<edge source="333" target="458">
			<data key="weight">-0.205</data>
		</edge>
		<edge source="89" target="232">
			<data key="weight">-0.130</data>
		</edge>
		<edge source="96" target="139">
			<data key="weight">-0.091</data>
		</edge>
		<edge source="247" target="398">
			<data key="weight">-0.107</data>
		</edge>
		<edge source="348" target="508">
			<data key="weight">-0.104</data>
		</edge>
		<edge source="240" target="390">
			<data key="weight">-0.125</data>
		</edge>
		<edge source="134" target="337">
			<data key="weight">-0.105</data>
		</edge>
		<edge source="106" target="334">
			<data key="weight">-0.115</data>
		</edge>
		<edge source="244" target="449">
			<data key="weight">-0.075</data>
		</edge>
		<edge source="101" target="239">
			<data key="weight">-0.064</data>
		</edge>
		<edge source="247" target="329">
			<data key="weight">-0.127</data>
		</edge>
		<edge source="464" target="527">
			<data key="weight">-0.203</data>
		</edge>
		<edge source="333" target="407">
			<data key="weight">-0.084</data>
		</edge>
		<edge source="268" target="439">
			<data key="weight">-0.102</data>
		</edge>
		<edge source="134" target="313">
			<data key="weight">-0.158</data>
		</edge>
		<edge source="246" target="445">
			<data key="weight">-0.085</data>
		</edge>
		<edge source="149" target="235">
			<data key="weight">-0.098</data>
		</edge>
		<edge source="458" target="465">
			<data key="weight">-0.107</data>
		</edge>
		<edge source="159" target="329">
			<data key="weight">-0.087</data>
		</edge>
		<edge source="108" target="334">
			<data key="weight">-0.151</data>
		</edge>
		<edge source="20" target="528">
			<data key="weight">-0.062</data>
		</edge>
		<edge source="121" target="225">
			<data key="weight">-0.093</data>
		</edge>
		<edge source="122" target="524">
			<data key="weight">-0.179</data>
		</edge>
		<edge source="89" target="385">
			<data key="weight">-0.084</data>
		</edge>
		<edge source="150" target="361">
			<data key="weight">-0.172</data>
		</edge>
		<edge source="229" target="399">
			<data key="weight">-0.118</data>
		</edge>
		<edge source="198" target="242">
			<data key="weight">-0.089</data>
		</edge>
		<edge source="111" target="150">
			<data key="weight">-0.154</data>
		</edge>
		<edge source="225" target="390">
			<data key="weight">-0.186</data>
		</edge>
		<edge source="229" target="411">
			<data key="weight">-0.121</data>
		</edge>
		<edge source="91" target="391">
			<data key="weight">-0.124</data>
		</edge>
		<edge source="402" target="527">
			<data key="weight">-0.180</data>
		</edge>
		<edge source="198" target="225">
			<data key="weight">-0.150</data>
		</edge>
		<edge source="94" target="313">
			<data key="weight">-0.086</data>
		</edge>
		<edge source="99" target="118">
			<data key="weight">-0.081</data>
		</edge>
		<edge source="379" target="528">
			<data key="weight">-0.165</data>
		</edge>
		<edge source="94" target="131">
			<data key="weight">-0.123</data>
		</edge>
		<edge source="109" target="377">
			<data key="weight">-0.100</data>
		</edge>
		<edge source="149" target="517">
			<data key="weight">-0.093</data>
		</edge>
		<edge source="247" target="450">
			<data key="weight">-0.150</data>
		</edge>
		<edge source="152" target="334">
			<data key="weight">-0.382</data>
		</edge>
		<edge source="119" target="524">
			<data key="weight">-0.148</data>
		</edge>
		<edge source="87" target="256">
			<data key="weight">-0.204</data>
		</edge>
		<edge source="329" target="399">
			<data key="weight">-0.141</data>
		</edge>
		<edge source="193" target="369">
			<data key="weight">-0.096</data>
		</edge>
		<edge source="20" target="197">
			<data key="weight">-0.075</data>
		</edge>
		<edge source="70" target="235">
			<data key="weight">-0.085</data>
		</edge>
		<edge source="254" target="348">
			<data key="weight">-0.118</data>
		</edge>
		<edge source="358" target="393">
			<data key="weight">-0.149</data>
		</edge>
		<edge source="135" target="142">
			<data key="weight">-0.144</data>
		</edge>
		<edge source="70" target="356">
			<data key="weight">-0.082</data>
		</edge>
		<edge source="124" target="415">
			<data key="weight">-0.133</data>
		</edge>
		<edge source="391" target="509">
			<data key="weight">-0.104</data>
		</edge>
		<edge source="229" target="390">
			<data key="weight">-0.150</data>
		</edge>
		<edge source="92" target="393">
			<data key="weight">-0.131</data>
		</edge>
		<edge source="107" target="391">
			<data key="weight">-0.107</data>
		</edge>
		<edge source="113" target="321">
			<data key="weight">-0.124</data>
		</edge>
		<edge source="312" target="411">
			<data key="weight">-0.083</data>
		</edge>
		<edge source="23" target="349">
			<data key="weight">-0.158</data>
		</edge>
		<edge source="250" target="450">
			<data key="weight">-0.118</data>
		</edge>
		<edge source="265" target="391">
			<data key="weight">-0.101</data>
		</edge>
		<edge source="142" target="396">
			<data key="weight">-0.105</data>
		</edge>
		<edge source="96" target="361">
			<data key="weight">-0.139</data>
		</edge>
		<edge source="133" target="393">
			<data key="weight">-0.088</data>
		</edge>
		<edge source="364" target="528">
			<data key="weight">-0.212</data>
		</edge>
		<edge source="333" target="370">
			<data key="weight">-0.172</data>
		</edge>
		<edge source="91" target="337">
			<data key="weight">-0.140</data>
		</edge>
		<edge source="70" target="371">
			<data key="weight">-0.231</data>
		</edge>
		<edge source="198" target="353">
			<data key="weight">-0.083</data>
		</edge>
		<edge source="126" target="464">
			<data key="weight">-0.103</data>
		</edge>
		<edge source="264" target="361">
			<data key="weight">-0.152</data>
		</edge>
		<edge source="87" target="198">
			<data key="weight">-0.128</data>
		</edge>
		<edge source="150" target="263">
			<data key="weight">-0.099</data>
		</edge>
		<edge source="252" target="388">
			<data key="weight">-0.090</data>
		</edge>
		<edge source="113" target="365">
			<data key="weight">-0.098</data>
		</edge>
		<edge source="224" target="528">
			<data key="weight">-0.157</data>
		</edge>
		<edge source="91" target="117">
			<data key="weight">-0.197</data>
		</edge>
		<edge source="93" target="104">
			<data key="weight">-0.153</data>
		</edge>
		<edge source="155" target="439">
			<data key="weight">-0.158</data>
		</edge>
		<edge source="19" target="463">
			<data key="weight">-0.061</data>
		</edge>
		<edge source="94" target="125">
			<data key="weight">-0.115</data>
		</edge>
		<edge source="92" target="131">
			<data key="weight">-0.159</data>
		</edge>
		<edge source="92" target="111">
			<data key="weight">-0.111</data>
		</edge>
		<edge source="112" target="354">
			<data key="weight">-0.103</data>
		</edge>
		<edge source="23" target="378">
			<data key="weight">-0.183</data>
		</edge>
		<edge source="70" target="435">
			<data key="weight">-0.127</data>
		</edge>
		<edge source="152" target="454">
			<data key="weight">-0.169</data>
		</edge>
		<edge source="94" target="135">
			<data key="weight">-0.092</data>
		</edge>
		<edge source="354" target="377">
			<data key="weight">-0.128</data>
		</edge>
		<edge source="358" target="463">
			<data key="weight">-0.151</data>
		</edge>
		<edge source="94" target="329">
			<data key="weight">-0.150</data>
		</edge>
		<edge source="149" target="435">
			<data key="weight">-0.127</data>
		</edge>
		<edge source="139" target="141">
			<data key="weight">-0.084</data>
		</edge>
		<edge source="128" target="250">
			<data key="weight">-0.153</data>
		</edge>
		<edge source="194" target="439">
			<data key="weight">-0.088</data>
		</edge>
		<edge source="361" target="411">
			<data key="weight">-0.240</data>
		</edge>
		<edge source="113" target="116">
			<data key="weight">-0.098</data>
		</edge>
		<edge source="359" target="371">
			<data key="weight">-0.107</data>
		</edge>
		<edge source="23" target="250">
			<data key="weight">-0.083</data>
		</edge>
		<edge source="195" target="390">
			<data key="weight">-0.095</data>
		</edge>
		<edge source="108" target="390">
			<data key="weight">-0.160</data>
		</edge>
		<edge source="116" target="443">
			<data key="weight">-0.082</data>
		</edge>
		<edge source="99" target="528">
			<data key="weight">-0.121</data>
		</edge>
		<edge source="379" target="458">
			<data key="weight">-0.090</data>
		</edge>
		<edge source="150" target="195">
			<data key="weight">-0.124</data>
		</edge>
		<edge source="91" target="520">
			<data key="weight">-0.137</data>
		</edge>
		<edge source="135" target="345">
			<data key="weight">-0.101</data>
		</edge>
		<edge source="150" target="264">
			<data key="weight">-0.217</data>
		</edge>
		<edge source="150" target="158">
			<data key="weight">-0.212</data>
		</edge>
		<edge source="435" target="454">
			<data key="weight">-0.087</data>
		</edge>
		<edge source="142" target="391">
			<data key="weight">-0.129</data>
		</edge>
		<edge source="113" target="463">
			<data key="weight">-0.172</data>
		</edge>
		<edge source="21" target="509">
			<data key="weight">-0.090</data>
		</edge>
		<edge source="339" target="369">
			<data key="weight">-0.102</data>
		</edge>
		<edge source="142" target="362">
			<data key="weight">-0.100</data>
		</edge>
		<edge source="89" target="247">
			<data key="weight">-0.276</data>
		</edge>
		<edge source="153" target="439">
			<data key="weight">-0.131</data>
		</edge>
		<edge source="70" target="251">
			<data key="weight">-0.142</data>
		</edge>
		<edge source="104" target="448">
			<data key="weight">-0.135</data>
		</edge>
		<edge source="89" target="268">
			<data key="weight">-0.154</data>
		</edge>
		<edge source="244" target="400">
			<data key="weight">-0.088</data>
		</edge>
		<edge source="150" target="260">
			<data key="weight">-0.079</data>
		</edge>
		<edge source="136" target="454">
			<data key="weight">-0.123</data>
		</edge>
		<edge source="151" target="458">
			<data key="weight">-0.276</data>
		</edge>
		<edge source="111" target="264">
			<data key="weight">-0.108</data>
		</edge>
		<edge source="137" target="393">
			<data key="weight">-0.105</data>
		</edge>
		<edge source="20" target="369">
			<data key="weight">-0.090</data>
		</edge>
		<edge source="118" target="268">
			<data key="weight">-0.079</data>
		</edge>
		<edge source="133" target="435">
			<data key="weight">-0.087</data>
		</edge>
		<edge source="87" target="155">
			<data key="weight">-0.335</data>
		</edge>
		<edge source="93" target="108">
			<data key="weight">-0.234</data>
		</edge>
		<edge source="111" target="353">
			<data key="weight">-0.127</data>
		</edge>
		<edge source="361" target="377">
			<data key="weight">-0.132</data>
		</edge>
		<edge source="348" target="457">
			<data key="weight">-0.184</data>
		</edge>
		<edge source="23" target="361">
			<data key="weight">-0.175</data>
		</edge>
		<edge source="232" target="528">
			<data key="weight">-0.159</data>
		</edge>
		<edge source="241" target="454">
			<data key="weight">-0.110</data>
		</edge>
		<edge source="112" target="329">
			<data key="weight">-0.167</data>
		</edge>
		<edge source="198" target="337">
			<data key="weight">-0.097</data>
		</edge>
		<edge source="256" target="353">
			<data key="weight">-0.297</data>
		</edge>
		<edge source="253" target="448">
			<data key="weight">-0.092</data>
		</edge>
		<edge source="89" target="256">
			<data key="weight">-0.157</data>
		</edge>
		<edge source="22" target="523">
			<data key="weight">-0.100</data>
		</edge>
		<edge source="123" target="361">
			<data key="weight">-0.157</data>
		</edge>
		<edge source="197" target="528">
			<data key="weight">-0.187</data>
		</edge>
		<edge source="158" target="527">
			<data key="weight">-0.188</data>
		</edge>
		<edge source="229" target="255">
			<data key="weight">-0.179</data>
		</edge>
		<edge source="132" target="401">
			<data key="weight">-0.098</data>
		</edge>
		<edge source="139" target="444">
			<data key="weight">-0.107</data>
		</edge>
		<edge source="94" target="334">
			<data key="weight">-0.209</data>
		</edge>
		<edge source="264" target="394">
			<data key="weight">-0.091</data>
		</edge>
		<edge source="141" target="439">
			<data key="weight">-0.093</data>
		</edge>
		<edge source="157" target="391">
			<data key="weight">-0.108</data>
		</edge>
		<edge source="87" target="224">
			<data key="weight">-0.135</data>
		</edge>
		<edge source="266" target="321">
			<data key="weight">-0.097</data>
		</edge>
		<edge source="130" target="523">
			<data key="weight">-0.088</data>
		</edge>
		<edge source="120" target="410">
			<data key="weight">-0.088</data>
		</edge>
		<edge source="457" target="527">
			<data key="weight">-0.111</data>
		</edge>
		<edge source="388" target="463">
			<data key="weight">-0.128</data>
		</edge>
		<edge source="242" target="463">
			<data key="weight">-0.090</data>
		</edge>
		<edge source="194" target="445">
			<data key="weight">-0.081</data>
		</edge>
		<edge source="113" target="439">
			<data key="weight">-0.067</data>
		</edge>
		<edge source="334" target="439">
			<data key="weight">-0.113</data>
		</edge>
		<edge source="87" target="362">
			<data key="weight">-0.077</data>
		</edge>
		<edge source="107" target="528">
			<data key="weight">-0.214</data>
		</edge>
		<edge source="358" target="410">
			<data key="weight">-0.107</data>
		</edge>
		<edge source="21" target="463">
			<data key="weight">-0.116</data>
		</edge>
		<edge source="91" target="361">
			<data key="weight">-0.215</data>
		</edge>
		<edge source="131" target="405">
			<data key="weight">-0.092</data>
		</edge>
		<edge source="354" target="358">
			<data key="weight">-0.087</data>
		</edge>
		<edge source="107" target="337">
			<data key="weight">-0.079</data>
		</edge>
		<edge source="434" target="528">
			<data key="weight">-0.128</data>
		</edge>
		<edge source="265" target="345">
			<data key="weight">-0.087</data>
		</edge>
		<edge source="93" target="126">
			<data key="weight">-0.209</data>
		</edge>
		<edge source="391" target="406">
			<data key="weight">-0.090</data>
		</edge>
		<edge source="156" target="354">
			<data key="weight">-0.138</data>
		</edge>
		<edge source="113" target="139">
			<data key="weight">-0.082</data>
		</edge>
		<edge source="112" target="416">
			<data key="weight">-0.142</data>
		</edge>
		<edge source="354" target="417">
			<data key="weight">-0.095</data>
		</edge>
		<edge source="150" target="155">
			<data key="weight">-0.171</data>
		</edge>
		<edge source="92" target="103">
			<data key="weight">-0.098</data>
		</edge>
		<edge source="155" target="339">
			<data key="weight">-0.145</data>
		</edge>
		<edge source="112" target="155">
			<data key="weight">-0.212</data>
		</edge>
		<edge source="91" target="264">
			<data key="weight">-0.092</data>
		</edge>
		<edge source="313" target="527">
			<data key="weight">-0.089</data>
		</edge>
		<edge source="98" target="402">
			<data key="weight">-0.100</data>
		</edge>
		<edge source="23" target="312">
			<data key="weight">-0.080</data>
		</edge>
		<edge source="357" target="417">
			<data key="weight">-0.078</data>
		</edge>
		<edge source="132" target="236">
			<data key="weight">-0.094</data>
		</edge>
		<edge source="203" target="225">
			<data key="weight">-0.097</data>
		</edge>
		<edge source="134" target="448">
			<data key="weight">-0.109</data>
		</edge>
		<edge source="103" target="386">
			<data key="weight">-0.070</data>
		</edge>
		<edge source="103" target="446">
			<data key="weight">-0.091</data>
		</edge>
		<edge source="151" target="439">
			<data key="weight">-0.100</data>
		</edge>
		<edge source="128" target="155">
			<data key="weight">-0.119</data>
		</edge>
		<edge source="115" target="158">
			<data key="weight">-0.126</data>
		</edge>
		<edge source="455" target="458">
			<data key="weight">-0.103</data>
		</edge>
		<edge source="365" target="442">
			<data key="weight">-0.094</data>
		</edge>
		<edge source="117" target="337">
			<data key="weight">-0.120</data>
		</edge>
		<edge source="94" target="415">
			<data key="weight">-0.151</data>
		</edge>
		<edge source="127" target="242">
			<data key="weight">-0.089</data>
		</edge>
		<edge source="120" target="528">
			<data key="weight">-0.109</data>
		</edge>
		<edge source="150" target="368">
			<data key="weight">-0.085</data>
		</edge>
		<edge source="21" target="321">
			<data key="weight">-0.149</data>
		</edge>
		<edge source="131" target="264">
			<data key="weight">-0.197</data>
		</edge>
		<edge source="21" target="410">
			<data key="weight">-0.100</data>
		</edge>
		<edge source="93" target="116">
			<data key="weight">-0.103</data>
		</edge>
		<edge source="370" target="404">
			<data key="weight">-0.092</data>
		</edge>
		<edge source="198" target="241">
			<data key="weight">-0.133</data>
		</edge>
		<edge source="524" target="528">
			<data key="weight">-0.257</data>
		</edge>
		<edge source="229" target="338">
			<data key="weight">-0.097</data>
		</edge>
		<edge source="116" target="411">
			<data key="weight">-0.145</data>
		</edge>
		<edge source="149" target="256">
			<data key="weight">-0.101</data>
		</edge>
		<edge source="108" target="527">
			<data key="weight">-0.111</data>
		</edge>
		<edge source="361" target="416">
			<data key="weight">-0.128</data>
		</edge>
		<edge source="356" target="524">
			<data key="weight">-0.105</data>
		</edge>
		<edge source="70" target="244">
			<data key="weight">-0.278</data>
		</edge>
		<edge source="94" target="372">
			<data key="weight">-0.150</data>
		</edge>
		<edge source="202" target="527">
			<data key="weight">-0.221</data>
		</edge>
		<edge source="70" target="155">
			<data key="weight">-0.269</data>
		</edge>
		<edge source="365" target="378">
			<data key="weight">-0.110</data>
		</edge>
		<edge source="94" target="520">
			<data key="weight">-0.121</data>
		</edge>
		<edge source="247" target="358">
			<data key="weight">-0.111</data>
		</edge>
		<edge source="23" target="333">
			<data key="weight">-0.132</data>
		</edge>
		<edge source="202" target="329">
			<data key="weight">-0.147</data>
		</edge>
		<edge source="358" target="417">
			<data key="weight">-0.125</data>
		</edge>
		<edge source="121" target="329">
			<data key="weight">-0.184</data>
		</edge>
		<edge source="159" target="390">
			<data key="weight">-0.110</data>
		</edge>
		<edge source="334" target="393">
			<data key="weight">-0.120</data>
		</edge>
		<edge source="87" target="415">
			<data key="weight">-0.246</data>
		</edge>
		<edge source="22" target="390">
			<data key="weight">-0.117</data>
		</edge>
		<edge source="128" target="329">
			<data key="weight">-0.198</data>
		</edge>
		<edge source="125" target="198">
			<data key="weight">-0.086</data>
		</edge>
		<edge source="89" target="124">
			<data key="weight">-0.120</data>
		</edge>
		<edge source="23" target="97">
			<data key="weight">-0.105</data>
		</edge>
		<edge source="107" target="108">
			<data key="weight">-0.110</data>
		</edge>
		<edge source="128" target="440">
			<data key="weight">-0.077</data>
		</edge>
		<edge source="333" target="527">
			<data key="weight">-0.108</data>
		</edge>
		<edge source="348" target="408">
			<data key="weight">-0.115</data>
		</edge>
		<edge source="339" target="361">
			<data key="weight">-0.098</data>
		</edge>
		<edge source="361" target="435">
			<data key="weight">-0.091</data>
		</edge>
		<edge source="104" target="264">
			<data key="weight">-0.214</data>
		</edge>
		<edge source="112" target="372">
			<data key="weight">-0.090</data>
		</edge>
		<edge source="103" target="443">
			<data key="weight">-0.086</data>
		</edge>
		<edge source="91" target="312">
			<data key="weight">-0.096</data>
		</edge>
		<edge source="248" target="528">
			<data key="weight">-0.145</data>
		</edge>
		<edge source="117" target="151">
			<data key="weight">-0.116</data>
		</edge>
		<edge source="254" target="520">
			<data key="weight">-0.085</data>
		</edge>
		<edge source="246" target="454">
			<data key="weight">-0.085</data>
		</edge>
		<edge source="134" target="155">
			<data key="weight">-0.143</data>
		</edge>
		<edge source="87" target="370">
			<data key="weight">-0.209</data>
		</edge>
		<edge source="97" target="388">
			<data key="weight">-0.116</data>
		</edge>
		<edge source="264" target="444">
			<data key="weight">-0.112</data>
		</edge>
		<edge source="98" target="523">
			<data key="weight">-0.097</data>
		</edge>
		<edge source="91" target="251">
			<data key="weight">-0.188</data>
		</edge>
		<edge source="133" target="407">
			<data key="weight">-0.072</data>
		</edge>
		<edge source="129" target="329">
			<data key="weight">-0.107</data>
		</edge>
		<edge source="260" target="345">
			<data key="weight">-0.076</data>
		</edge>
		<edge source="87" target="193">
			<data key="weight">-0.102</data>
		</edge>
		<edge source="109" target="122">
			<data key="weight">-0.087</data>
		</edge>
		<edge source="348" target="403">
			<data key="weight">-0.086</data>
		</edge>
		<edge source="116" target="150">
			<data key="weight">-0.083</data>
		</edge>
		<edge source="70" target="125">
			<data key="weight">-0.157</data>
		</edge>
		<edge source="256" target="354">
			<data key="weight">-0.132</data>
		</edge>
		<edge source="126" target="454">
			<data key="weight">-0.113</data>
		</edge>
		<edge source="198" target="393">
			<data key="weight">-0.172</data>
		</edge>
		<edge source="139" target="266">
			<data key="weight">-0.095</data>
		</edge>
		<edge source="263" target="415">
			<data key="weight">-0.102</data>
		</edge>
		<edge source="101" target="415">
			<data key="weight">-0.166</data>
		</edge>
		<edge source="153" target="391">
			<data key="weight">-0.121</data>
		</edge>
		<edge source="133" target="329">
			<data key="weight">-0.156</data>
		</edge>
		<edge source="124" target="334">
			<data key="weight">-0.354</data>
		</edge>
		<edge source="247" target="457">
			<data key="weight">-0.090</data>
		</edge>
		<edge source="268" target="432">
			<data key="weight">-0.078</data>
		</edge>
		<edge source="104" target="265">
			<data key="weight">-0.072</data>
		</edge>
		<edge source="99" target="132">
			<data key="weight">-0.128</data>
		</edge>
		<edge source="97" target="415">
			<data key="weight">-0.132</data>
		</edge>
		<edge source="159" target="198">
			<data key="weight">-0.087</data>
		</edge>
		<edge source="158" target="329">
			<data key="weight">-0.103</data>
		</edge>
		<edge source="22" target="413">
			<data key="weight">-0.150</data>
		</edge>
		<edge source="358" target="523">
			<data key="weight">-0.111</data>
		</edge>
		<edge source="194" target="356">
			<data key="weight">-0.124</data>
		</edge>
		<edge source="250" target="256">
			<data key="weight">-0.253</data>
		</edge>
		<edge source="198" target="349">
			<data key="weight">-0.097</data>
		</edge>
		<edge source="321" target="444">
			<data key="weight">-0.116</data>
		</edge>
		<edge source="153" target="528">
			<data key="weight">-0.129</data>
		</edge>
		<edge source="23" target="125">
			<data key="weight">-0.128</data>
		</edge>
		<edge source="87" target="435">
			<data key="weight">-0.188</data>
		</edge>
		<edge source="107" target="463">
			<data key="weight">-0.101</data>
		</edge>
		<edge source="121" target="354">
			<data key="weight">-0.112</data>
		</edge>
		<edge source="353" target="528">
			<data key="weight">-0.353</data>
		</edge>
		<edge source="136" target="353">
			<data key="weight">-0.090</data>
		</edge>
		<edge source="89" target="463">
			<data key="weight">-0.244</data>
		</edge>
		<edge source="135" target="394">
			<data key="weight">-0.080</data>
		</edge>
		<edge source="21" target="465">
			<data key="weight">-0.088</data>
		</edge>
		<edge source="256" target="391">
			<data key="weight">-0.153</data>
		</edge>
		<edge source="22" target="159">
			<data key="weight">-0.094</data>
		</edge>
		<edge source="23" target="365">
			<data key="weight">-0.114</data>
		</edge>
		<edge source="97" target="528">
			<data key="weight">-0.246</data>
		</edge>
		<edge source="132" target="383">
			<data key="weight">-0.069</data>
		</edge>
		<edge source="112" target="232">
			<data key="weight">-0.106</data>
		</edge>
		<edge source="110" target="117">
			<data key="weight">-0.087</data>
		</edge>
		<edge source="133" target="259">
			<data key="weight">-0.092</data>
		</edge>
		<edge source="118" target="264">
			<data key="weight">-0.099</data>
		</edge>
		<edge source="107" target="415">
			<data key="weight">-0.086</data>
		</edge>
		<edge source="91" target="528">
			<data key="weight">-0.165</data>
		</edge>
		<edge source="92" target="224">
			<data key="weight">-0.079</data>
		</edge>
		<edge source="151" target="374">
			<data key="weight">-0.091</data>
		</edge>
		<edge source="70" target="527">
			<data key="weight">-0.126</data>
		</edge>
		<edge source="312" target="391">
			<data key="weight">-0.088</data>
		</edge>
		<edge source="92" target="247">
			<data key="weight">-0.226</data>
		</edge>
		<edge source="87" target="236">
			<data key="weight">-0.095</data>
		</edge>
		<edge source="236" target="440">
			<data key="weight">-0.066</data>
		</edge>
		<edge source="200" target="402">
			<data key="weight">-0.078</data>
		</edge>
		<edge source="229" target="242">
			<data key="weight">-0.109</data>
		</edge>
		<edge source="197" target="264">
			<data key="weight">-0.148</data>
		</edge>
		<edge source="116" target="248">
			<data key="weight">-0.105</data>
		</edge>
		<edge source="321" target="417">
			<data key="weight">-0.099</data>
		</edge>
		<edge source="23" target="372">
			<data key="weight">-0.169</data>
		</edge>
		<edge source="94" target="369">
			<data key="weight">-0.149</data>
		</edge>
		<edge source="132" target="368">
			<data key="weight">-0.076</data>
		</edge>
		<edge source="113" target="528">
			<data key="weight">-0.099</data>
		</edge>
		<edge source="361" target="385">
			<data key="weight">-0.117</data>
		</edge>
		<edge source="134" target="524">
			<data key="weight">-0.159</data>
		</edge>
		<edge source="149" target="465">
			<data key="weight">-0.103</data>
		</edge>
		<edge source="448" target="528">
			<data key="weight">-0.184</data>
		</edge>
		<edge source="259" target="528">
			<data key="weight">-0.099</data>
		</edge>
		<edge source="439" target="454">
			<data key="weight">-0.073</data>
		</edge>
		<edge source="117" target="464">
			<data key="weight">-0.099</data>
		</edge>
		<edge source="70" target="159">
			<data key="weight">-0.132</data>
		</edge>
		<edge source="202" target="416">
			<data key="weight">-0.089</data>
		</edge>
		<edge source="118" target="156">
			<data key="weight">-0.082</data>
		</edge>
		<edge source="157" target="253">
			<data key="weight">-0.088</data>
		</edge>
		<edge source="337" target="388">
			<data key="weight">-0.103</data>
		</edge>
		<edge source="20" target="365">
			<data key="weight">-0.089</data>
		</edge>
		<edge source="89" target="353">
			<data key="weight">-0.226</data>
		</edge>
		<edge source="356" target="439">
			<data key="weight">-0.091</data>
		</edge>
		<edge source="152" target="443">
			<data key="weight">-0.100</data>
		</edge>
		<edge source="129" target="390">
			<data key="weight">-0.160</data>
		</edge>
		<edge source="334" target="360">
			<data key="weight">-0.175</data>
		</edge>
		<edge source="97" target="256">
			<data key="weight">-0.116</data>
		</edge>
		<edge source="264" target="400">
			<data key="weight">-0.075</data>
		</edge>
		<edge source="109" target="353">
			<data key="weight">-0.142</data>
		</edge>
		<edge source="236" target="524">
			<data key="weight">-0.105</data>
		</edge>
		<edge source="244" target="524">
			<data key="weight">-0.124</data>
		</edge>
		<edge source="353" target="415">
			<data key="weight">-0.199</data>
		</edge>
		<edge source="198" target="246">
			<data key="weight">-0.098</data>
		</edge>
		<edge source="89" target="195">
			<data key="weight">-0.102</data>
		</edge>
		<edge source="159" target="247">
			<data key="weight">-0.089</data>
		</edge>
		<edge source="135" target="413">
			<data key="weight">-0.092</data>
		</edge>
		<edge source="96" target="224">
			<data key="weight">-0.090</data>
		</edge>
		<edge source="197" target="523">
			<data key="weight">-0.105</data>
		</edge>
		<edge source="370" target="406">
			<data key="weight">-0.114</data>
		</edge>
		<edge source="92" target="108">
			<data key="weight">-0.165</data>
		</edge>
		<edge source="334" target="444">
			<data key="weight">-0.125</data>
		</edge>
		<edge source="87" target="329">
			<data key="weight">-0.277</data>
		</edge>
		<edge source="195" target="225">
			<data key="weight">-0.091</data>
		</edge>
		<edge source="98" target="408">
			<data key="weight">-0.080</data>
		</edge>
		<edge source="134" target="256">
			<data key="weight">-0.250</data>
		</edge>
		<edge source="108" target="363">
			<data key="weight">-0.083</data>
		</edge>
		<edge source="92" target="333">
			<data key="weight">-0.110</data>
		</edge>
		<edge source="114" target="198">
			<data key="weight">-0.161</data>
		</edge>
		<edge source="229" target="248">
			<data key="weight">-0.100</data>
		</edge>
		<edge source="158" target="528">
			<data key="weight">-0.266</data>
		</edge>
		<edge source="202" target="442">
			<data key="weight">-0.088</data>
		</edge>
		<edge source="124" target="448">
			<data key="weight">-0.093</data>
		</edge>
		<edge source="149" target="390">
			<data key="weight">-0.173</data>
		</edge>
		<edge source="70" target="377">
			<data key="weight">-0.178</data>
		</edge>
		<edge source="119" target="321">
			<data key="weight">-0.083</data>
		</edge>
		<edge source="378" target="439">
			<data key="weight">-0.100</data>
		</edge>
		<edge source="370" target="450">
			<data key="weight">-0.152</data>
		</edge>
		<edge source="93" target="415">
			<data key="weight">-0.269</data>
		</edge>
		<edge source="93" target="463">
			<data key="weight">-0.314</data>
		</edge>
		<edge source="120" target="458">
			<data key="weight">-0.088</data>
		</edge>
		<edge source="87" target="242">
			<data key="weight">-0.094</data>
		</edge>
		<edge source="92" target="236">
			<data key="weight">-0.090</data>
		</edge>
		<edge source="149" target="242">
			<data key="weight">-0.111</data>
		</edge>
		<edge source="360" target="524">
			<data key="weight">-0.132</data>
		</edge>
		<edge source="349" target="356">
			<data key="weight">-0.084</data>
		</edge>
		<edge source="225" target="465">
			<data key="weight">-0.126</data>
		</edge>
		<edge source="334" target="358">
			<data key="weight">-0.192</data>
		</edge>
		<edge source="202" target="454">
			<data key="weight">-0.139</data>
		</edge>
		<edge source="128" target="365">
			<data key="weight">-0.153</data>
		</edge>
		<edge source="369" target="398">
			<data key="weight">-0.087</data>
		</edge>
		<edge source="129" target="455">
			<data key="weight">-0.093</data>
		</edge>
		<edge source="132" target="365">
			<data key="weight">-0.119</data>
		</edge>
		<edge source="92" target="394">
			<data key="weight">-0.165</data>
		</edge>
		<edge source="394" target="448">
			<data key="weight">-0.144</data>
		</edge>
		<edge source="135" target="361">
			<data key="weight">-0.121</data>
		</edge>
		<edge source="256" target="348">
			<data key="weight">-0.182</data>
		</edge>
		<edge source="22" target="153">
			<data key="weight">-0.084</data>
		</edge>
		<edge source="393" target="517">
			<data key="weight">-0.110</data>
		</edge>
		<edge source="123" target="391">
			<data key="weight">-0.132</data>
		</edge>
		<edge source="153" target="158">
			<data key="weight">-0.102</data>
		</edge>
		<edge source="359" target="523">
			<data key="weight">-0.133</data>
		</edge>
		<edge source="109" target="225">
			<data key="weight">-0.108</data>
		</edge>
		<edge source="137" target="198">
			<data key="weight">-0.167</data>
		</edge>
		<edge source="329" target="394">
			<data key="weight">-0.110</data>
		</edge>
		<edge source="70" target="390">
			<data key="weight">-0.157</data>
		</edge>
		<edge source="349" target="457">
			<data key="weight">-0.101</data>
		</edge>
		<edge source="244" target="393">
			<data key="weight">-0.120</data>
		</edge>
		<edge source="150" target="224">
			<data key="weight">-0.144</data>
		</edge>
		<edge source="333" target="445">
			<data key="weight">-0.105</data>
		</edge>
		<edge source="119" target="454">
			<data key="weight">-0.073</data>
		</edge>
		<edge source="239" target="463">
			<data key="weight">-0.089</data>
		</edge>
		<edge source="198" target="448">
			<data key="weight">-0.100</data>
		</edge>
		<edge source="91" target="155">
			<data key="weight">-0.351</data>
		</edge>
		<edge source="110" target="523">
			<data key="weight">-0.083</data>
		</edge>
		<edge source="229" target="439">
			<data key="weight">-0.117</data>
		</edge>
		<edge source="240" target="329">
			<data key="weight">-0.117</data>
		</edge>
		<edge source="96" target="410">
			<data key="weight">-0.127</data>
		</edge>
		<edge source="415" target="523">
			<data key="weight">-0.105</data>
		</edge>
		<edge source="268" target="390">
			<data key="weight">-0.119</data>
		</edge>
		<edge source="333" target="446">
			<data key="weight">-0.101</data>
		</edge>
		<edge source="264" target="399">
			<data key="weight">-0.112</data>
		</edge>
		<edge source="121" target="528">
			<data key="weight">-0.181</data>
		</edge>
		<edge source="247" target="389">
			<data key="weight">-0.114</data>
		</edge>
		<edge source="354" target="448">
			<data key="weight">-0.165</data>
		</edge>
		<edge source="92" target="523">
			<data key="weight">-0.185</data>
		</edge>
		<edge source="372" target="391">
			<data key="weight">-0.085</data>
		</edge>
		<edge source="157" target="527">
			<data key="weight">-0.126</data>
		</edge>
		<edge source="379" target="439">
			<data key="weight">-0.086</data>
		</edge>
		<edge source="236" target="407">
			<data key="weight">-0.080</data>
		</edge>
		<edge source="235" target="524">
			<data key="weight">-0.093</data>
		</edge>
		<edge source="225" target="399">
			<data key="weight">-0.121</data>
		</edge>
		<edge source="87" target="97">
			<data key="weight">-0.100</data>
		</edge>
		<edge source="94" target="159">
			<data key="weight">-0.095</data>
		</edge>
		<edge source="149" target="241">
			<data key="weight">-0.111</data>
		</edge>
		<edge source="122" target="334">
			<data key="weight">-0.097</data>
		</edge>
		<edge source="361" target="524">
			<data key="weight">-0.328</data>
		</edge>
		<edge source="92" target="241">
			<data key="weight">-0.105</data>
		</edge>
		<edge source="247" target="339">
			<data key="weight">-0.133</data>
		</edge>
		<edge source="194" target="450">
			<data key="weight">-0.086</data>
		</edge>
		<edge source="114" target="244">
			<data key="weight">-0.094</data>
		</edge>
		<edge source="321" target="439">
			<data key="weight">-0.145</data>
		</edge>
		<edge source="377" target="411">
			<data key="weight">-0.116</data>
		</edge>
		<edge source="153" target="334">
			<data key="weight">-0.144</data>
		</edge>
		<edge source="361" target="464">
			<data key="weight">-0.266</data>
		</edge>
		<edge source="101" target="416">
			<data key="weight">-0.098</data>
		</edge>
		<edge source="114" target="197">
			<data key="weight">-0.081</data>
		</edge>
		<edge source="91" target="122">
			<data key="weight">-0.121</data>
		</edge>
		<edge source="135" target="463">
			<data key="weight">-0.129</data>
		</edge>
		<edge source="334" target="464">
			<data key="weight">-0.295</data>
		</edge>
		<edge source="415" target="448">
			<data key="weight">-0.107</data>
		</edge>
		<edge source="91" target="229">
			<data key="weight">-0.171</data>
		</edge>
		<edge source="377" target="528">
			<data key="weight">-0.106</data>
		</edge>
		<edge source="334" target="364">
			<data key="weight">-0.138</data>
		</edge>
		<edge source="92" target="337">
			<data key="weight">-0.122</data>
		</edge>
		<edge source="107" target="329">
			<data key="weight">-0.133</data>
		</edge>
		<edge source="96" target="390">
			<data key="weight">-0.157</data>
		</edge>
		<edge source="264" target="362">
			<data key="weight">-0.092</data>
		</edge>
		<edge source="364" target="393">
			<data key="weight">-0.092</data>
		</edge>
		<edge source="92" target="158">
			<data key="weight">-0.162</data>
		</edge>
		<edge source="371" target="402">
			<data key="weight">-0.139</data>
		</edge>
		<edge source="22" target="256">
			<data key="weight">-0.182</data>
		</edge>
		<edge source="116" target="198">
			<data key="weight">-0.088</data>
		</edge>
		<edge source="128" target="252">
			<data key="weight">-0.084</data>
		</edge>
		<edge source="127" target="357">
			<data key="weight">-0.091</data>
		</edge>
		<edge source="194" target="404">
			<data key="weight">-0.082</data>
		</edge>
		<edge source="371" target="442">
			<data key="weight">-0.117</data>
		</edge>
		<edge source="353" target="458">
			<data key="weight">-0.273</data>
		</edge>
		<edge source="140" target="446">
			<data key="weight">-0.078</data>
		</edge>
		<edge source="394" target="401">
			<data key="weight">-0.090</data>
		</edge>
		<edge source="92" target="354">
			<data key="weight">-0.091</data>
		</edge>
		<edge source="152" target="388">
			<data key="weight">-0.098</data>
		</edge>
		<edge source="354" target="450">
			<data key="weight">-0.106</data>
		</edge>
		<edge source="92" target="268">
			<data key="weight">-0.146</data>
		</edge>
		<edge source="91" target="435">
			<data key="weight">-0.155</data>
		</edge>
		<edge source="92" target="246">
			<data key="weight">-0.094</data>
		</edge>
		<edge source="151" target="391">
			<data key="weight">-0.122</data>
		</edge>
		<edge source="23" target="133">
			<data key="weight">-0.118</data>
		</edge>
		<edge source="87" target="251">
			<data key="weight">-0.188</data>
		</edge>
		<edge source="153" target="337">
			<data key="weight">-0.101</data>
		</edge>
		<edge source="356" target="402">
			<data key="weight">-0.101</data>
		</edge>
		<edge source="329" target="439">
			<data key="weight">-0.114</data>
		</edge>
		<edge source="70" target="246">
			<data key="weight">-0.120</data>
		</edge>
		<edge source="92" target="116">
			<data key="weight">-0.111</data>
		</edge>
		<edge source="137" target="391">
			<data key="weight">-0.204</data>
		</edge>
		<edge source="354" target="369">
			<data key="weight">-0.104</data>
		</edge>
		<edge source="89" target="155">
			<data key="weight">-0.280</data>
		</edge>
		<edge source="361" target="447">
			<data key="weight">-0.190</data>
		</edge>
		<edge source="198" target="402">
			<data key="weight">-0.128</data>
		</edge>
		<edge source="157" target="353">
			<data key="weight">-0.191</data>
		</edge>
		<edge source="155" target="402">
			<data key="weight">-0.106</data>
		</edge>
		<edge source="110" target="151">
			<data key="weight">-0.086</data>
		</edge>
		<edge source="197" target="417">
			<data key="weight">-0.085</data>
		</edge>
		<edge source="137" target="527">
			<data key="weight">-0.173</data>
		</edge>
		<edge source="158" target="417">
			<data key="weight">-0.168</data>
		</edge>
		<edge source="142" target="354">
			<data key="weight">-0.143</data>
		</edge>
		<edge source="93" target="131">
			<data key="weight">-0.232</data>
		</edge>
		<edge source="348" target="528">
			<data key="weight">-0.324</data>
		</edge>
		<edge source="266" target="523">
			<data key="weight">-0.094</data>
		</edge>
		<edge source="70" target="370">
			<data key="weight">-0.168</data>
		</edge>
		<edge source="410" target="524">
			<data key="weight">-0.169</data>
		</edge>
		<edge source="225" target="239">
			<data key="weight">-0.083</data>
		</edge>
		<edge source="194" target="528">
			<data key="weight">-0.243</data>
		</edge>
		<edge source="99" target="371">
			<data key="weight">-0.086</data>
		</edge>
		<edge source="109" target="361">
			<data key="weight">-0.107</data>
		</edge>
		<edge source="391" target="401">
			<data key="weight">-0.107</data>
		</edge>
		<edge source="137" target="369">
			<data key="weight">-0.100</data>
		</edge>
		<edge source="156" target="244">
			<data key="weight">-0.111</data>
		</edge>
		<edge source="70" target="230">
			<data key="weight">-0.111</data>
		</edge>
		<edge source="334" target="359">
			<data key="weight">-0.129</data>
		</edge>
		<edge source="98" target="134">
			<data key="weight">-0.094</data>
		</edge>
		<edge source="149" target="523">
			<data key="weight">-0.158</data>
		</edge>
		<edge source="134" target="229">
			<data key="weight">-0.260</data>
		</edge>
		<edge source="194" target="444">
			<data key="weight">-0.088</data>
		</edge>
		<edge source="89" target="391">
			<data key="weight">-0.089</data>
		</edge>
		<edge source="129" target="458">
			<data key="weight">-0.111</data>
		</edge>
		<edge source="18" target="329">
			<data key="weight">-0.083</data>
		</edge>
		<edge source="391" target="443">
			<data key="weight">-0.103</data>
		</edge>
		<edge source="361" target="399">
			<data key="weight">-0.126</data>
		</edge>
		<edge source="89" target="410">
			<data key="weight">-0.246</data>
		</edge>
		<edge source="98" target="232">
			<data key="weight">-0.162</data>
		</edge>
		<edge source="225" target="411">
			<data key="weight">-0.126</data>
		</edge>
		<edge source="337" target="417">
			<data key="weight">-0.156</data>
		</edge>
		<edge source="101" target="156">
			<data key="weight">-0.143</data>
		</edge>
		<edge source="87" target="114">
			<data key="weight">-0.114</data>
		</edge>
		<edge source="116" target="391">
			<data key="weight">-0.130</data>
		</edge>
		<edge source="23" target="390">
			<data key="weight">-0.145</data>
		</edge>
		<edge source="70" target="406">
			<data key="weight">-0.091</data>
		</edge>
		<edge source="259" target="396">
			<data key="weight">-0.076</data>
		</edge>
		<edge source="365" target="445">
			<data key="weight">-0.103</data>
		</edge>
		<edge source="87" target="106">
			<data key="weight">-0.121</data>
		</edge>
		<edge source="121" target="256">
			<data key="weight">-0.133</data>
		</edge>
		<edge source="150" target="386">
			<data key="weight">-0.089</data>
		</edge>
		<edge source="139" target="254">
			<data key="weight">-0.118</data>
		</edge>
		<edge source="23" target="131">
			<data key="weight">-0.145</data>
		</edge>
		<edge source="118" target="348">
			<data key="weight">-0.091</data>
		</edge>
		<edge source="91" target="349">
			<data key="weight">-0.194</data>
		</edge>
		<edge source="345" target="368">
			<data key="weight">-0.085</data>
		</edge>
		<edge source="385" target="439">
			<data key="weight">-0.090</data>
		</edge>
		<edge source="112" target="137">
			<data key="weight">-0.079</data>
		</edge>
		<edge source="103" target="390">
			<data key="weight">-0.166</data>
		</edge>
		<edge source="96" target="159">
			<data key="weight">-0.082</data>
		</edge>
		<edge source="103" target="454">
			<data key="weight">-0.126</data>
		</edge>
		<edge source="406" target="528">
			<data key="weight">-0.162</data>
		</edge>
		<edge source="22" target="361">
			<data key="weight">-0.084</data>
		</edge>
		<edge source="97" target="198">
			<data key="weight">-0.132</data>
		</edge>
		<edge source="256" target="372">
			<data key="weight">-0.189</data>
		</edge>
		<edge source="391" target="396">
			<data key="weight">-0.142</data>
		</edge>
		<edge source="142" target="334">
			<data key="weight">-0.251</data>
		</edge>
		<edge source="353" target="417">
			<data key="weight">-0.114</data>
		</edge>
		<edge source="127" target="250">
			<data key="weight">-0.098</data>
		</edge>
		<edge source="122" target="313">
			<data key="weight">-0.088</data>
		</edge>
		<edge source="247" target="401">
			<data key="weight">-0.101</data>
		</edge>
		<edge source="118" target="377">
			<data key="weight">-0.102</data>
		</edge>
		<edge source="157" target="252">
			<data key="weight">-0.094</data>
		</edge>
		<edge source="93" target="337">
			<data key="weight">-0.141</data>
		</edge>
		<edge source="225" target="354">
			<data key="weight">-0.231</data>
		</edge>
		<edge source="101" target="256">
			<data key="weight">-0.240</data>
		</edge>
		<edge source="371" target="457">
			<data key="weight">-0.096</data>
		</edge>
		<edge source="114" target="256">
			<data key="weight">-0.096</data>
		</edge>
		<edge source="448" target="463">
			<data key="weight">-0.171</data>
		</edge>
		<edge source="92" target="458">
			<data key="weight">-0.191</data>
		</edge>
		<edge source="231" target="458">
			<data key="weight">-0.080</data>
		</edge>
		<edge source="122" target="528">
			<data key="weight">-0.150</data>
		</edge>
		<edge source="106" target="376">
			<data key="weight">-0.093</data>
		</edge>
		<edge source="104" target="528">
			<data key="weight">-0.174</data>
		</edge>
		<edge source="247" target="439">
			<data key="weight">-0.166</data>
		</edge>
		<edge source="108" target="388">
			<data key="weight">-0.142</data>
		</edge>
		<edge source="127" target="463">
			<data key="weight">-0.168</data>
		</edge>
		<edge source="89" target="117">
			<data key="weight">-0.189</data>
		</edge>
		<edge source="254" target="415">
			<data key="weight">-0.100</data>
		</edge>
		<edge source="247" target="444">
			<data key="weight">-0.090</data>
		</edge>
		<edge source="124" target="527">
			<data key="weight">-0.168</data>
		</edge>
		<edge source="198" target="401">
			<data key="weight">-0.127</data>
		</edge>
		<edge source="99" target="225">
			<data key="weight">-0.138</data>
		</edge>
		<edge source="91" target="348">
			<data key="weight">-0.300</data>
		</edge>
		<edge source="377" target="463">
			<data key="weight">-0.128</data>
		</edge>
		<edge source="339" target="394">
			<data key="weight">-0.120</data>
		</edge>
		<edge source="158" target="345">
			<data key="weight">-0.186</data>
		</edge>
		<edge source="12" target="348">
			<data key="weight">-0.066</data>
		</edge>
		<edge source="98" target="264">
			<data key="weight">-0.139</data>
		</edge>
		<edge source="390" target="396">
			<data key="weight">-0.182</data>
		</edge>
		<edge source="70" target="345">
			<data key="weight">-0.091</data>
		</edge>
		<edge source="111" target="329">
			<data key="weight">-0.152</data>
		</edge>
		<edge source="236" target="329">
			<data key="weight">-0.160</data>
		</edge>
		<edge source="415" target="464">
			<data key="weight">-0.115</data>
		</edge>
		<edge source="108" target="439">
			<data key="weight">-0.090</data>
		</edge>
		<edge source="12" target="393">
			<data key="weight">-0.061</data>
		</edge>
		<edge source="139" target="450">
			<data key="weight">-0.106</data>
		</edge>
		<edge source="116" target="361">
			<data key="weight">-0.238</data>
		</edge>
		<edge source="91" target="372">
			<data key="weight">-0.182</data>
		</edge>
		<edge source="235" target="321">
			<data key="weight">-0.144</data>
		</edge>
		<edge source="112" target="527">
			<data key="weight">-0.138</data>
		</edge>
		<edge source="99" target="257">
			<data key="weight">-0.075</data>
		</edge>
		<edge source="391" target="417">
			<data key="weight">-0.204</data>
		</edge>
		<edge source="136" target="407">
			<data key="weight">-0.106</data>
		</edge>
		<edge source="193" target="329">
			<data key="weight">-0.152</data>
		</edge>
		<edge source="458" target="523">
			<data key="weight">-0.094</data>
		</edge>
		<edge source="119" target="256">
			<data key="weight">-0.113</data>
		</edge>
		<edge source="225" target="455">
			<data key="weight">-0.119</data>
		</edge>
		<edge source="194" target="265">
			<data key="weight">-0.086</data>
		</edge>
		<edge source="92" target="122">
			<data key="weight">-0.124</data>
		</edge>
		<edge source="150" target="313">
			<data key="weight">-0.172</data>
		</edge>
		<edge source="348" target="416">
			<data key="weight">-0.093</data>
		</edge>
		<edge source="135" target="388">
			<data key="weight">-0.089</data>
		</edge>
		<edge source="364" target="434">
			<data key="weight">-0.098</data>
		</edge>
		<edge source="109" target="131">
			<data key="weight">-0.091</data>
		</edge>
		<edge source="241" target="443">
			<data key="weight">-0.069</data>
		</edge>
		<edge source="118" target="370">
			<data key="weight">-0.092</data>
		</edge>
		<edge source="94" target="241">
			<data key="weight">-0.091</data>
		</edge>
		<edge source="225" target="448">
			<data key="weight">-0.139</data>
		</edge>
		<edge source="101" target="313">
			<data key="weight">-0.090</data>
		</edge>
		<edge source="150" target="396">
			<data key="weight">-0.096</data>
		</edge>
		<edge source="391" target="523">
			<data key="weight">-0.177</data>
		</edge>
		<edge source="126" target="523">
			<data key="weight">-0.110</data>
		</edge>
		<edge source="96" target="247">
			<data key="weight">-0.133</data>
		</edge>
		<edge source="101" target="369">
			<data key="weight">-0.094</data>
		</edge>
		<edge source="194" target="254">
			<data key="weight">-0.089</data>
		</edge>
		<edge source="225" target="268">
			<data key="weight">-0.089</data>
		</edge>
		<edge source="358" target="416">
			<data key="weight">-0.090</data>
		</edge>
		<edge source="449" target="465">
			<data key="weight">-0.070</data>
		</edge>
		<edge source="253" target="392">
			<data key="weight">-0.092</data>
		</edge>
		<edge source="135" target="365">
			<data key="weight">-0.113</data>
		</edge>
		<edge source="195" target="349">
			<data key="weight">-0.157</data>
		</edge>
		<edge source="128" target="527">
			<data key="weight">-0.241</data>
		</edge>
		<edge source="110" target="388">
			<data key="weight">-0.078</data>
		</edge>
		<edge source="313" target="389">
			<data key="weight">-0.095</data>
		</edge>
		<edge source="131" target="329">
			<data key="weight">-0.148</data>
		</edge>
		<edge source="193" target="262">
			<data key="weight">-0.077</data>
		</edge>
		<edge source="97" target="442">
			<data key="weight">-0.086</data>
		</edge>
		<edge source="150" target="312">
			<data key="weight">-0.087</data>
		</edge>
		<edge source="121" target="416">
			<data key="weight">-0.157</data>
		</edge>
		<edge source="87" target="334">
			<data key="weight">-0.333</data>
		</edge>
		<edge source="91" target="390">
			<data key="weight">-0.165</data>
		</edge>
		<edge source="353" target="386">
			<data key="weight">-0.065</data>
		</edge>
		<edge source="151" target="390">
			<data key="weight">-0.135</data>
		</edge>
		<edge source="110" target="354">
			<data key="weight">-0.146</data>
		</edge>
		<edge source="126" target="439">
			<data key="weight">-0.092</data>
		</edge>
		<edge source="130" target="390">
			<data key="weight">-0.171</data>
		</edge>
		<edge source="345" target="443">
			<data key="weight">-0.112</data>
		</edge>
		<edge source="22" target="415">
			<data key="weight">-0.142</data>
		</edge>
		<edge source="356" target="361">
			<data key="weight">-0.202</data>
		</edge>
		<edge source="92" target="232">
			<data key="weight">-0.119</data>
		</edge>
		<edge source="365" target="415">
			<data key="weight">-0.144</data>
		</edge>
		<edge source="118" target="391">
			<data key="weight">-0.102</data>
		</edge>
		<edge source="127" target="404">
			<data key="weight">-0.086</data>
		</edge>
		<edge source="390" target="410">
			<data key="weight">-0.145</data>
		</edge>
		<edge source="242" target="255">
			<data key="weight">-0.081</data>
		</edge>
		<edge source="226" target="354">
			<data key="weight">-0.125</data>
		</edge>
		<edge source="110" target="356">
			<data key="weight">-0.096</data>
		</edge>
		<edge source="225" target="415">
			<data key="weight">-0.090</data>
		</edge>
		<edge source="116" target="130">
			<data key="weight">-0.106</data>
		</edge>
		<edge source="313" target="345">
			<data key="weight">-0.098</data>
		</edge>
		<edge source="232" target="442">
			<data key="weight">-0.076</data>
		</edge>
		<edge source="116" target="527">
			<data key="weight">-0.222</data>
		</edge>
		<edge source="377" target="523">
			<data key="weight">-0.174</data>
		</edge>
		<edge source="329" target="402">
			<data key="weight">-0.123</data>
		</edge>
		<edge source="139" target="445">
			<data key="weight">-0.103</data>
		</edge>
		<edge source="101" target="408">
			<data key="weight">-0.082</data>
		</edge>
		<edge source="87" target="231">
			<data key="weight">-0.079</data>
		</edge>
		<edge source="20" target="122">
			<data key="weight">-0.072</data>
		</edge>
		<edge source="265" target="354">
			<data key="weight">-0.099</data>
		</edge>
		<edge source="91" target="345">
			<data key="weight">-0.118</data>
		</edge>
		<edge source="253" target="391">
			<data key="weight">-0.093</data>
		</edge>
		<edge source="97" target="404">
			<data key="weight">-0.073</data>
		</edge>
		<edge source="198" target="244">
			<data key="weight">-0.104</data>
		</edge>
		<edge source="91" target="111">
			<data key="weight">-0.112</data>
		</edge>
		<edge source="198" target="361">
			<data key="weight">-0.170</data>
		</edge>
		<edge source="390" target="465">
			<data key="weight">-0.105</data>
		</edge>
		<edge source="361" target="407">
			<data key="weight">-0.110</data>
		</edge>
		<edge source="157" target="435">
			<data key="weight">-0.097</data>
		</edge>
		<edge source="123" target="334">
			<data key="weight">-0.226</data>
		</edge>
		<edge source="137" target="454">
			<data key="weight">-0.091</data>
		</edge>
		<edge source="99" target="159">
			<data key="weight">-0.132</data>
		</edge>
		<edge source="22" target="337">
			<data key="weight">-0.080</data>
		</edge>
		<edge source="264" target="345">
			<data key="weight">-0.131</data>
		</edge>
		<edge source="93" target="349">
			<data key="weight">-0.208</data>
		</edge>
		<edge source="93" target="97">
			<data key="weight">-0.130</data>
		</edge>
		<edge source="97" target="361">
			<data key="weight">-0.171</data>
		</edge>
		<edge source="93" target="135">
			<data key="weight">-0.098</data>
		</edge>
		<edge source="149" target="349">
			<data key="weight">-0.170</data>
		</edge>
		<edge source="87" target="337">
			<data key="weight">-0.149</data>
		</edge>
		<edge source="103" target="363">
			<data key="weight">-0.137</data>
		</edge>
		<edge source="225" target="321">
			<data key="weight">-0.157</data>
		</edge>
		<edge source="193" target="527">
			<data key="weight">-0.207</data>
		</edge>
		<edge source="198" target="389">
			<data key="weight">-0.096</data>
		</edge>
		<edge source="142" target="408">
			<data key="weight">-0.086</data>
		</edge>
		<edge source="349" target="434">
			<data key="weight">-0.105</data>
		</edge>
		<edge source="321" target="448">
			<data key="weight">-0.214</data>
		</edge>
		<edge source="335" target="463">
			<data key="weight">-0.089</data>
		</edge>
		<edge source="130" target="321">
			<data key="weight">-0.199</data>
		</edge>
		<edge source="372" target="445">
			<data key="weight">-0.079</data>
		</edge>
		<edge source="141" target="198">
			<data key="weight">-0.113</data>
		</edge>
		<edge source="149" target="246">
			<data key="weight">-0.084</data>
		</edge>
		<edge source="118" target="415">
			<data key="weight">-0.108</data>
		</edge>
		<edge source="70" target="361">
			<data key="weight">-0.189</data>
		</edge>
		<edge source="114" target="393">
			<data key="weight">-0.129</data>
		</edge>
		<edge source="133" target="524">
			<data key="weight">-0.190</data>
		</edge>
		<edge source="127" target="158">
			<data key="weight">-0.189</data>
		</edge>
		<edge source="70" target="465">
			<data key="weight">-0.094</data>
		</edge>
		<edge source="70" target="393">
			<data key="weight">-0.099</data>
		</edge>
		<edge source="256" target="358">
			<data key="weight">-0.106</data>
		</edge>
		<edge source="229" target="448">
			<data key="weight">-0.090</data>
		</edge>
		<edge source="99" target="152">
			<data key="weight">-0.104</data>
		</edge>
		<edge source="252" target="524">
			<data key="weight">-0.105</data>
		</edge>
		<edge source="149" target="253">
			<data key="weight">-0.113</data>
		</edge>
		<edge source="241" target="253">
			<data key="weight">-0.096</data>
		</edge>
		<edge source="87" target="349">
			<data key="weight">-0.171</data>
		</edge>
		<edge source="235" target="390">
			<data key="weight">-0.098</data>
		</edge>
		<edge source="142" target="528">
			<data key="weight">-0.136</data>
		</edge>
		<edge source="345" target="415">
			<data key="weight">-0.172</data>
		</edge>
		<edge source="103" target="524">
			<data key="weight">-0.134</data>
		</edge>
		<edge source="252" target="450">
			<data key="weight">-0.081</data>
		</edge>
		<edge source="128" target="443">
			<data key="weight">-0.091</data>
		</edge>
		<edge source="22" target="410">
			<data key="weight">-0.150</data>
		</edge>
		<edge source="109" target="198">
			<data key="weight">-0.139</data>
		</edge>
		<edge source="244" target="411">
			<data key="weight">-0.101</data>
		</edge>
		<edge source="99" target="348">
			<data key="weight">-0.094</data>
		</edge>
		<edge source="349" target="447">
			<data key="weight">-0.113</data>
		</edge>
		<edge source="151" target="329">
			<data key="weight">-0.088</data>
		</edge>
		<edge source="374" target="523">
			<data key="weight">-0.119</data>
		</edge>
		<edge source="376" target="390">
			<data key="weight">-0.225</data>
		</edge>
		<edge source="156" target="349">
			<data key="weight">-0.166</data>
		</edge>
		<edge source="195" target="255">
			<data key="weight">-0.088</data>
		</edge>
		<edge source="224" target="262">
			<data key="weight">-0.074</data>
		</edge>
		<edge source="22" target="463">
			<data key="weight">-0.169</data>
		</edge>
		<edge source="349" target="388">
			<data key="weight">-0.088</data>
		</edge>
		<edge source="464" target="528">
			<data key="weight">-0.319</data>
		</edge>
		<edge source="250" target="449">
			<data key="weight">-0.074</data>
		</edge>
		<edge source="97" target="443">
			<data key="weight">-0.089</data>
		</edge>
		<edge source="22" target="237">
			<data key="weight">-0.081</data>
		</edge>
		<edge source="93" target="253">
			<data key="weight">-0.183</data>
		</edge>
		<edge source="96" target="131">
			<data key="weight">-0.116</data>
		</edge>
		<edge source="158" target="354">
			<data key="weight">-0.120</data>
		</edge>
		<edge source="116" target="442">
			<data key="weight">-0.093</data>
		</edge>
		<edge source="369" target="390">
			<data key="weight">-0.121</data>
		</edge>
		<edge source="454" target="524">
			<data key="weight">-0.188</data>
		</edge>
		<edge source="114" target="391">
			<data key="weight">-0.177</data>
		</edge>
		<edge source="361" target="455">
			<data key="weight">-0.122</data>
		</edge>
		<edge source="97" target="125">
			<data key="weight">-0.108</data>
		</edge>
		<edge source="91" target="242">
			<data key="weight">-0.094</data>
		</edge>
		<edge source="70" target="114">
			<data key="weight">-0.099</data>
		</edge>
		<edge source="109" target="150">
			<data key="weight">-0.100</data>
		</edge>
		<edge source="97" target="149">
			<data key="weight">-0.183</data>
		</edge>
		<edge source="377" target="390">
			<data key="weight">-0.225</data>
		</edge>
		<edge source="22" target="416">
			<data key="weight">-0.103</data>
		</edge>
		<edge source="21" target="365">
			<data key="weight">-0.088</data>
		</edge>
		<edge source="193" target="391">
			<data key="weight">-0.120</data>
		</edge>
		<edge source="356" target="443">
			<data key="weight">-0.087</data>
		</edge>
		<edge source="244" target="361">
			<data key="weight">-0.159</data>
		</edge>
		<edge source="337" target="448">
			<data key="weight">-0.125</data>
		</edge>
		<edge source="259" target="369">
			<data key="weight">-0.096</data>
		</edge>
		<edge source="126" target="349">
			<data key="weight">-0.127</data>
		</edge>
		<edge source="130" target="434">
			<data key="weight">-0.106</data>
		</edge>
		<edge source="150" target="528">
			<data key="weight">-0.186</data>
		</edge>
		<edge source="92" target="225">
			<data key="weight">-0.099</data>
		</edge>
		<edge source="377" target="389">
			<data key="weight">-0.084</data>
		</edge>
		<edge source="23" target="362">
			<data key="weight">-0.064</data>
		</edge>
		<edge source="348" target="448">
			<data key="weight">-0.158</data>
		</edge>
		<edge source="364" target="524">
			<data key="weight">-0.138</data>
		</edge>
		<edge source="89" target="250">
			<data key="weight">-0.121</data>
		</edge>
		<edge source="103" target="229">
			<data key="weight">-0.183</data>
		</edge>
		<edge source="446" target="455">
			<data key="weight">-0.073</data>
		</edge>
		<edge source="321" target="377">
			<data key="weight">-0.137</data>
		</edge>
		<edge source="313" target="391">
			<data key="weight">-0.190</data>
		</edge>
		<edge source="266" target="528">
			<data key="weight">-0.087</data>
		</edge>
		<edge source="124" target="225">
			<data key="weight">-0.128</data>
		</edge>
		<edge source="337" target="385">
			<data key="weight">-0.111</data>
		</edge>
		<edge source="253" target="417">
			<data key="weight">-0.088</data>
		</edge>
		<edge source="194" target="408">
			<data key="weight">-0.118</data>
		</edge>
		<edge source="389" target="410">
			<data key="weight">-0.084</data>
		</edge>
		<edge source="92" target="464">
			<data key="weight">-0.086</data>
		</edge>
		<edge source="158" target="225">
			<data key="weight">-0.147</data>
		</edge>
		<edge source="137" target="361">
			<data key="weight">-0.175</data>
		</edge>
		<edge source="388" target="415">
			<data key="weight">-0.116</data>
		</edge>
		<edge source="349" target="448">
			<data key="weight">-0.122</data>
		</edge>
		<edge source="121" target="377">
			<data key="weight">-0.132</data>
		</edge>
		<edge source="113" target="371">
			<data key="weight">-0.083</data>
		</edge>
		<edge source="70" target="268">
			<data key="weight">-0.148</data>
		</edge>
		<edge source="256" target="440">
			<data key="weight">-0.095</data>
		</edge>
		<edge source="333" target="443">
			<data key="weight">-0.079</data>
		</edge>
		<edge source="116" target="329">
			<data key="weight">-0.157</data>
		</edge>
		<edge source="22" target="268">
			<data key="weight">-0.088</data>
		</edge>
		<edge source="447" target="528">
			<data key="weight">-0.205</data>
		</edge>
		<edge source="113" target="391">
			<data key="weight">-0.128</data>
		</edge>
		<edge source="70" target="267">
			<data key="weight">-0.077</data>
		</edge>
		<edge source="89" target="116">
			<data key="weight">-0.087</data>
		</edge>
		<edge source="236" target="254">
			<data key="weight">-0.080</data>
		</edge>
		<edge source="23" target="329">
			<data key="weight">-0.224</data>
		</edge>
		<edge source="224" target="524">
			<data key="weight">-0.126</data>
		</edge>
		<edge source="126" target="333">
			<data key="weight">-0.117</data>
		</edge>
		<edge source="22" target="124">
			<data key="weight">-0.121</data>
		</edge>
		<edge source="247" target="452">
			<data key="weight">-0.085</data>
		</edge>
		<edge source="157" target="329">
			<data key="weight">-0.171</data>
		</edge>
		<edge source="108" target="448">
			<data key="weight">-0.127</data>
		</edge>
		<edge source="251" target="363">
			<data key="weight">-0.190</data>
		</edge>
		<edge source="150" target="372">
			<data key="weight">-0.213</data>
		</edge>
		<edge source="345" target="517">
			<data key="weight">-0.082</data>
		</edge>
		<edge source="377" target="417">
			<data key="weight">-0.119</data>
		</edge>
		<edge source="23" target="247">
			<data key="weight">-0.250</data>
		</edge>
		<edge source="94" target="333">
			<data key="weight">-0.087</data>
		</edge>
		<edge source="225" target="371">
			<data key="weight">-0.095</data>
		</edge>
		<edge source="136" target="368">
			<data key="weight">-0.089</data>
		</edge>
		<edge source="113" target="458">
			<data key="weight">-0.104</data>
		</edge>
		<edge source="321" target="447">
			<data key="weight">-0.105</data>
		</edge>
		<edge source="97" target="445">
			<data key="weight">-0.088</data>
		</edge>
		<edge source="107" target="264">
			<data key="weight">-0.180</data>
		</edge>
		<edge source="345" target="527">
			<data key="weight">-0.117</data>
		</edge>
		<edge source="117" target="150">
			<data key="weight">-0.163</data>
		</edge>
		<edge source="369" target="524">
			<data key="weight">-0.087</data>
		</edge>
		<edge source="21" target="416">
			<data key="weight">-0.069</data>
		</edge>
		<edge source="354" target="527">
			<data key="weight">-0.106</data>
		</edge>
		<edge source="158" target="349">
			<data key="weight">-0.103</data>
		</edge>
		<edge source="252" target="458">
			<data key="weight">-0.135</data>
		</edge>
		<edge source="255" target="527">
			<data key="weight">-0.103</data>
		</edge>
		<edge source="99" target="349">
			<data key="weight">-0.114</data>
		</edge>
		<edge source="91" target="108">
			<data key="weight">-0.207</data>
		</edge>
		<edge source="130" target="329">
			<data key="weight">-0.154</data>
		</edge>
		<edge source="357" target="509">
			<data key="weight">-0.081</data>
		</edge>
		<edge source="93" target="394">
			<data key="weight">-0.218</data>
		</edge>
		<edge source="197" target="391">
			<data key="weight">-0.101</data>
		</edge>
		<edge source="70" target="195">
			<data key="weight">-0.081</data>
		</edge>
		<edge source="113" target="155">
			<data key="weight">-0.149</data>
		</edge>
		<edge source="195" target="394">
			<data key="weight">-0.127</data>
		</edge>
		<edge source="93" target="416">
			<data key="weight">-0.188</data>
		</edge>
		<edge source="96" target="365">
			<data key="weight">-0.117</data>
		</edge>
		<edge source="321" target="453">
			<data key="weight">-0.081</data>
		</edge>
		<edge source="70" target="158">
			<data key="weight">-0.129</data>
		</edge>
		<edge source="91" target="232">
			<data key="weight">-0.172</data>
		</edge>
		<edge source="197" target="334">
			<data key="weight">-0.220</data>
		</edge>
		<edge source="337" target="345">
			<data key="weight">-0.143</data>
		</edge>
		<edge source="354" target="528">
			<data key="weight">-0.311</data>
		</edge>
		<edge source="153" target="264">
			<data key="weight">-0.114</data>
		</edge>
		<edge source="321" target="358">
			<data key="weight">-0.092</data>
		</edge>
		<edge source="89" target="415">
			<data key="weight">-0.220</data>
		</edge>
		<edge source="127" target="443">
			<data key="weight">-0.118</data>
		</edge>
		<edge source="70" target="524">
			<data key="weight">-0.114</data>
		</edge>
		<edge source="87" target="345">
			<data key="weight">-0.171</data>
		</edge>
		<edge source="98" target="391">
			<data key="weight">-0.149</data>
		</edge>
		<edge source="135" target="198">
			<data key="weight">-0.121</data>
		</edge>
		<edge source="98" target="151">
			<data key="weight">-0.170</data>
		</edge>
		<edge source="150" target="524">
			<data key="weight">-0.105</data>
		</edge>
		<edge source="91" target="353">
			<data key="weight">-0.240</data>
		</edge>
		<edge source="122" target="439">
			<data key="weight">-0.089</data>
		</edge>
		<edge source="345" target="444">
			<data key="weight">-0.125</data>
		</edge>
		<edge source="264" target="509">
			<data key="weight">-0.084</data>
		</edge>
		<edge source="118" target="435">
			<data key="weight">-0.081</data>
		</edge>
		<edge source="103" target="416">
			<data key="weight">-0.089</data>
		</edge>
		<edge source="132" target="358">
			<data key="weight">-0.082</data>
		</edge>
		<edge source="435" target="446">
			<data key="weight">-0.075</data>
		</edge>
		<edge source="140" target="334">
			<data key="weight">-0.219</data>
		</edge>
		<edge source="247" target="335">
			<data key="weight">-0.091</data>
		</edge>
		<edge source="231" target="247">
			<data key="weight">-0.086</data>
		</edge>
		<edge source="121" target="155">
			<data key="weight">-0.120</data>
		</edge>
		<edge source="92" target="133">
			<data key="weight">-0.113</data>
		</edge>
		<edge source="89" target="393">
			<data key="weight">-0.130</data>
		</edge>
		<edge source="394" target="445">
			<data key="weight">-0.078</data>
		</edge>
		<edge source="117" target="389">
			<data key="weight">-0.091</data>
		</edge>
		<edge source="92" target="159">
			<data key="weight">-0.142</data>
		</edge>
		<edge source="236" target="264">
			<data key="weight">-0.101</data>
		</edge>
		<edge source="263" target="377">
			<data key="weight">-0.101</data>
		</edge>
		<edge source="116" target="193">
			<data key="weight">-0.090</data>
		</edge>
		<edge source="113" target="348">
			<data key="weight">-0.107</data>
		</edge>
		<edge source="244" target="450">
			<data key="weight">-0.185</data>
		</edge>
		<edge source="112" target="334">
			<data key="weight">-0.247</data>
		</edge>
		<edge source="136" target="247">
			<data key="weight">-0.104</data>
		</edge>
		<edge source="111" target="198">
			<data key="weight">-0.134</data>
		</edge>
		<edge source="348" target="388">
			<data key="weight">-0.083</data>
		</edge>
		<edge source="103" target="356">
			<data key="weight">-0.084</data>
		</edge>
		<edge source="89" target="108">
			<data key="weight">-0.184</data>
		</edge>
		<edge source="339" target="527">
			<data key="weight">-0.141</data>
		</edge>
		<edge source="149" target="458">
			<data key="weight">-0.086</data>
		</edge>
		<edge source="119" target="393">
			<data key="weight">-0.079</data>
		</edge>
		<edge source="141" target="527">
			<data key="weight">-0.154</data>
		</edge>
		<edge source="417" target="528">
			<data key="weight">-0.124</data>
		</edge>
		<edge source="348" target="410">
			<data key="weight">-0.120</data>
		</edge>
		<edge source="22" target="108">
			<data key="weight">-0.110</data>
		</edge>
		<edge source="334" target="406">
			<data key="weight">-0.114</data>
		</edge>
		<edge source="92" target="126">
			<data key="weight">-0.186</data>
		</edge>
		<edge source="265" target="321">
			<data key="weight">-0.106</data>
		</edge>
		<edge source="134" target="225">
			<data key="weight">-0.138</data>
		</edge>
		<edge source="117" target="407">
			<data key="weight">-0.096</data>
		</edge>
		<edge source="149" target="528">
			<data key="weight">-0.140</data>
		</edge>
		<edge source="23" target="225">
			<data key="weight">-0.131</data>
		</edge>
		<edge source="132" target="527">
			<data key="weight">-0.137</data>
		</edge>
		<edge source="119" target="458">
			<data key="weight">-0.109</data>
		</edge>
		<edge source="198" target="348">
			<data key="weight">-0.108</data>
		</edge>
		<edge source="103" target="225">
			<data key="weight">-0.107</data>
		</edge>
		<edge source="158" target="358">
			<data key="weight">-0.106</data>
		</edge>
		<edge source="131" target="457">
			<data key="weight">-0.148</data>
		</edge>
		<edge source="12" target="321">
			<data key="weight">-0.078</data>
		</edge>
		<edge source="123" target="229">
			<data key="weight">-0.104</data>
		</edge>
		<edge source="377" target="527">
			<data key="weight">-0.145</data>
		</edge>
		<edge source="131" target="361">
			<data key="weight">-0.154</data>
		</edge>
		<edge source="93" target="114">
			<data key="weight">-0.091</data>
		</edge>
		<edge source="374" target="391">
			<data key="weight">-0.103</data>
		</edge>
		<edge source="329" target="359">
			<data key="weight">-0.095</data>
		</edge>
		<edge source="225" target="443">
			<data key="weight">-0.089</data>
		</edge>
		<edge source="348" target="445">
			<data key="weight">-0.117</data>
		</edge>
		<edge source="22" target="356">
			<data key="weight">-0.091</data>
		</edge>
		<edge source="94" target="104">
			<data key="weight">-0.092</data>
		</edge>
		<edge source="89" target="528">
			<data key="weight">-0.169</data>
		</edge>
		<edge source="140" target="524">
			<data key="weight">-0.114</data>
		</edge>
		<edge source="260" target="348">
			<data key="weight">-0.081</data>
		</edge>
		<edge source="264" target="388">
			<data key="weight">-0.115</data>
		</edge>
		<edge source="197" target="394">
			<data key="weight">-0.104</data>
		</edge>
		<edge source="103" target="374">
			<data key="weight">-0.094</data>
		</edge>
		<edge source="98" target="524">
			<data key="weight">-0.180</data>
		</edge>
		<edge source="89" target="416">
			<data key="weight">-0.158</data>
		</edge>
		<edge source="371" target="528">
			<data key="weight">-0.288</data>
		</edge>
		<edge source="394" target="415">
			<data key="weight">-0.088</data>
		</edge>
		<edge source="435" target="445">
			<data key="weight">-0.077</data>
		</edge>
		<edge source="151" target="457">
			<data key="weight">-0.083</data>
		</edge>
		<edge source="194" target="260">
			<data key="weight">-0.071</data>
		</edge>
		<edge source="334" target="354">
			<data key="weight">-0.227</data>
		</edge>
		<edge source="89" target="125">
			<data key="weight">-0.181</data>
		</edge>
		<edge source="104" target="391">
			<data key="weight">-0.137</data>
		</edge>
		<edge source="229" target="246">
			<data key="weight">-0.110</data>
		</edge>
		<edge source="87" target="372">
			<data key="weight">-0.204</data>
		</edge>
		<edge source="22" target="394">
			<data key="weight">-0.109</data>
		</edge>
		<edge source="372" target="454">
			<data key="weight">-0.096</data>
		</edge>
		<edge source="251" target="390">
			<data key="weight">-0.139</data>
		</edge>
		<edge source="248" target="264">
			<data key="weight">-0.137</data>
		</edge>
		<edge source="94" target="197">
			<data key="weight">-0.166</data>
		</edge>
		<edge source="256" target="411">
			<data key="weight">-0.178</data>
		</edge>
		<edge source="151" target="377">
			<data key="weight">-0.210</data>
		</edge>
		<edge source="388" target="410">
			<data key="weight">-0.083</data>
		</edge>
		<edge source="256" target="264">
			<data key="weight">-0.185</data>
		</edge>
		<edge source="358" target="524">
			<data key="weight">-0.162</data>
		</edge>
		<edge source="114" target="353">
			<data key="weight">-0.107</data>
		</edge>
		<edge source="226" target="264">
			<data key="weight">-0.135</data>
		</edge>
		<edge source="370" target="408">
			<data key="weight">-0.121</data>
		</edge>
		<edge source="96" target="394">
			<data key="weight">-0.117</data>
		</edge>
		<edge source="133" target="369">
			<data key="weight">-0.173</data>
		</edge>
		<edge source="96" target="321">
			<data key="weight">-0.177</data>
		</edge>
		<edge source="151" target="528">
			<data key="weight">-0.269</data>
		</edge>
		<edge source="128" target="244">
			<data key="weight">-0.191</data>
		</edge>
		<edge source="133" target="523">
			<data key="weight">-0.088</data>
		</edge>
		<edge source="159" target="356">
			<data key="weight">-0.102</data>
		</edge>
		<edge source="20" target="464">
			<data key="weight">-0.072</data>
		</edge>
		<edge source="259" target="390">
			<data key="weight">-0.105</data>
		</edge>
		<edge source="252" target="448">
			<data key="weight">-0.090</data>
		</edge>
		<edge source="250" target="448">
			<data key="weight">-0.106</data>
		</edge>
		<edge source="132" target="458">
			<data key="weight">-0.150</data>
		</edge>
		<edge source="70" target="131">
			<data key="weight">-0.171</data>
		</edge>
		<edge source="194" target="443">
			<data key="weight">-0.086</data>
		</edge>
		<edge source="159" target="458">
			<data key="weight">-0.085</data>
		</edge>
		<edge source="240" target="528">
			<data key="weight">-0.103</data>
		</edge>
		<edge source="256" target="408">
			<data key="weight">-0.122</data>
		</edge>
		<edge source="265" target="333">
			<data key="weight">-0.079</data>
		</edge>
		<edge source="134" target="244">
			<data key="weight">-0.084</data>
		</edge>
		<edge source="329" target="349">
			<data key="weight">-0.108</data>
		</edge>
		<edge source="94" target="122">
			<data key="weight">-0.138</data>
		</edge>
		<edge source="22" target="464">
			<data key="weight">-0.094</data>
		</edge>
		<edge source="369" target="401">
			<data key="weight">-0.158</data>
		</edge>
		<edge source="255" target="334">
			<data key="weight">-0.232</data>
		</edge>
		<edge source="152" target="377">
			<data key="weight">-0.119</data>
		</edge>
		<edge source="251" target="524">
			<data key="weight">-0.108</data>
		</edge>
		<edge source="358" target="390">
			<data key="weight">-0.128</data>
		</edge>
		<edge source="87" target="104">
			<data key="weight">-0.187</data>
		</edge>
		<edge source="87" target="117">
			<data key="weight">-0.171</data>
		</edge>
		<edge source="70" target="104">
			<data key="weight">-0.138</data>
		</edge>
		<edge source="115" target="391">
			<data key="weight">-0.142</data>
		</edge>
		<edge source="140" target="438">
			<data key="weight">-0.084</data>
		</edge>
		<edge source="198" target="444">
			<data key="weight">-0.125</data>
		</edge>
		<edge source="70" target="237">
			<data key="weight">-0.127</data>
		</edge>
		<edge source="113" target="150">
			<data key="weight">-0.175</data>
		</edge>
		<edge source="122" target="391">
			<data key="weight">-0.128</data>
		</edge>
		<edge source="129" target="133">
			<data key="weight">-0.114</data>
		</edge>
		<edge source="150" target="259">
			<data key="weight">-0.087</data>
		</edge>
		<edge source="353" target="369">
			<data key="weight">-0.102</data>
		</edge>
		<edge source="198" target="247">
			<data key="weight">-0.119</data>
		</edge>
		<edge source="369" target="388">
			<data key="weight">-0.130</data>
		</edge>
		<edge source="92" target="125">
			<data key="weight">-0.161</data>
		</edge>
		<edge source="91" target="371">
			<data key="weight">-0.291</data>
		</edge>
		<edge source="23" target="101">
			<data key="weight">-0.121</data>
		</edge>
		<edge source="348" target="527">
			<data key="weight">-0.130</data>
		</edge>
		<edge source="104" target="527">
			<data key="weight">-0.186</data>
		</edge>
		<edge source="91" target="413">
			<data key="weight">-0.167</data>
		</edge>
		<edge source="118" target="202">
			<data key="weight">-0.102</data>
		</edge>
		<edge source="93" target="365">
			<data key="weight">-0.100</data>
		</edge>
		<edge source="22" target="230">
			<data key="weight">-0.072</data>
		</edge>
		<edge source="224" target="416">
			<data key="weight">-0.102</data>
		</edge>
		<edge source="103" target="260">
			<data key="weight">-0.062</data>
		</edge>
		<edge source="413" target="528">
			<data key="weight">-0.120</data>
		</edge>
		<edge source="150" target="447">
			<data key="weight">-0.084</data>
		</edge>
		<edge source="141" target="391">
			<data key="weight">-0.122</data>
		</edge>
		<edge source="118" target="369">
			<data key="weight">-0.113</data>
		</edge>
		<edge source="133" target="377">
			<data key="weight">-0.085</data>
		</edge>
		<edge source="371" target="388">
			<data key="weight">-0.116</data>
		</edge>
		<edge source="240" target="391">
			<data key="weight">-0.157</data>
		</edge>
		<edge source="262" target="353">
			<data key="weight">-0.140</data>
		</edge>
		<edge source="92" target="153">
			<data key="weight">-0.097</data>
		</edge>
		<edge source="255" target="404">
			<data key="weight">-0.084</data>
		</edge>
		<edge source="127" target="150">
			<data key="weight">-0.120</data>
		</edge>
		<edge source="103" target="153">
			<data key="weight">-0.097</data>
		</edge>
		<edge source="193" target="524">
			<data key="weight">-0.193</data>
		</edge>
		<edge source="89" target="520">
			<data key="weight">-0.126</data>
		</edge>
		<edge source="137" target="528">
			<data key="weight">-0.195</data>
		</edge>
		<edge source="110" target="413">
			<data key="weight">-0.100</data>
		</edge>
		<edge source="150" target="348">
			<data key="weight">-0.127</data>
		</edge>
		<edge source="256" target="524">
			<data key="weight">-0.125</data>
		</edge>
		<edge source="198" target="394">
			<data key="weight">-0.166</data>
		</edge>
		<edge source="114" target="377">
			<data key="weight">-0.131</data>
		</edge>
		<edge source="416" target="524">
			<data key="weight">-0.129</data>
		</edge>
		<edge source="117" target="252">
			<data key="weight">-0.152</data>
		</edge>
		<edge source="259" target="458">
			<data key="weight">-0.094</data>
		</edge>
		<edge source="259" target="410">
			<data key="weight">-0.097</data>
		</edge>
		<edge source="202" target="444">
			<data key="weight">-0.096</data>
		</edge>
		<edge source="247" target="386">
			<data key="weight">-0.091</data>
		</edge>
		<edge source="135" target="356">
			<data key="weight">-0.125</data>
		</edge>
		<edge source="150" target="379">
			<data key="weight">-0.131</data>
		</edge>
		<edge source="97" target="334">
			<data key="weight">-0.278</data>
		</edge>
		<edge source="87" target="267">
			<data key="weight">-0.079</data>
		</edge>
		<edge source="132" target="198">
			<data key="weight">-0.126</data>
		</edge>
		<edge source="193" target="198">
			<data key="weight">-0.091</data>
		</edge>
		<edge source="348" target="393">
			<data key="weight">-0.132</data>
		</edge>
		<edge source="225" target="252">
			<data key="weight">-0.126</data>
		</edge>
		<edge source="225" target="248">
			<data key="weight">-0.140</data>
		</edge>
		<edge source="356" target="435">
			<data key="weight">-0.121</data>
		</edge>
		<edge source="247" target="438">
			<data key="weight">-0.113</data>
		</edge>
		<edge source="98" target="361">
			<data key="weight">-0.097</data>
		</edge>
		<edge source="101" target="321">
			<data key="weight">-0.094</data>
		</edge>
		<edge source="103" target="334">
			<data key="weight">-0.429</data>
		</edge>
		<edge source="239" target="354">
			<data key="weight">-0.082</data>
		</edge>
		<edge source="135" target="348">
			<data key="weight">-0.096</data>
		</edge>
		<edge source="106" target="439">
			<data key="weight">-0.083</data>
		</edge>
		<edge source="104" target="439">
			<data key="weight">-0.104</data>
		</edge>
		<edge source="149" target="252">
			<data key="weight">-0.106</data>
		</edge>
		<edge source="337" target="372">
			<data key="weight">-0.118</data>
		</edge>
		<edge source="391" target="415">
			<data key="weight">-0.165</data>
		</edge>
		<edge source="93" target="360">
			<data key="weight">-0.094</data>
		</edge>
		<edge source="139" target="454">
			<data key="weight">-0.084</data>
		</edge>
		<edge source="94" target="133">
			<data key="weight">-0.090</data>
		</edge>
		<edge source="107" target="334">
			<data key="weight">-0.366</data>
		</edge>
		<edge source="356" target="528">
			<data key="weight">-0.250</data>
		</edge>
		<edge source="370" target="417">
			<data key="weight">-0.104</data>
		</edge>
		<edge source="152" target="260">
			<data key="weight">-0.068</data>
		</edge>
		<edge source="87" target="232">
			<data key="weight">-0.130</data>
		</edge>
		<edge source="150" target="458">
			<data key="weight">-0.130</data>
		</edge>
		<edge source="92" target="345">
			<data key="weight">-0.116</data>
		</edge>
		<edge source="321" target="445">
			<data key="weight">-0.108</data>
		</edge>
		<edge source="128" target="392">
			<data key="weight">-0.108</data>
		</edge>
		<edge source="121" target="361">
			<data key="weight">-0.113</data>
		</edge>
		<edge source="155" target="524">
			<data key="weight">-0.131</data>
		</edge>
		<edge source="321" target="455">
			<data key="weight">-0.120</data>
		</edge>
		<edge source="124" target="411">
			<data key="weight">-0.084</data>
		</edge>
		<edge source="345" target="390">
			<data key="weight">-0.212</data>
		</edge>
		<edge source="371" target="390">
			<data key="weight">-0.176</data>
		</edge>
		<edge source="259" target="523">
			<data key="weight">-0.115</data>
		</edge>
		<edge source="385" target="448">
			<data key="weight">-0.107</data>
		</edge>
		<edge source="151" target="229">
			<data key="weight">-0.279</data>
		</edge>
		<edge source="251" target="527">
			<data key="weight">-0.117</data>
		</edge>
		<edge source="240" target="527">
			<data key="weight">-0.185</data>
		</edge>
		<edge source="155" target="446">
			<data key="weight">-0.108</data>
		</edge>
		<edge source="155" target="379">
			<data key="weight">-0.104</data>
		</edge>
		<edge source="202" target="528">
			<data key="weight">-0.246</data>
		</edge>
		<edge source="87" target="250">
			<data key="weight">-0.162</data>
		</edge>
		<edge source="357" target="416">
			<data key="weight">-0.067</data>
		</edge>
		<edge source="247" target="260">
			<data key="weight">-0.084</data>
		</edge>
		<edge source="23" target="369">
			<data key="weight">-0.249</data>
		</edge>
		<edge source="253" target="348">
			<data key="weight">-0.096</data>
		</edge>
		<edge source="92" target="242">
			<data key="weight">-0.076</data>
		</edge>
		<edge source="142" target="229">
			<data key="weight">-0.206</data>
		</edge>
		<edge source="112" target="159">
			<data key="weight">-0.080</data>
		</edge>
		<edge source="70" target="353">
			<data key="weight">-0.199</data>
		</edge>
		<edge source="348" target="434">
			<data key="weight">-0.143</data>
		</edge>
		<edge source="415" target="442">
			<data key="weight">-0.093</data>
		</edge>
		<edge source="128" target="225">
			<data key="weight">-0.194</data>
		</edge>
		<edge source="113" target="256">
			<data key="weight">-0.102</data>
		</edge>
		<edge source="242" target="402">
			<data key="weight">-0.097</data>
		</edge>
		<edge source="141" target="244">
			<data key="weight">-0.089</data>
		</edge>
		<edge source="149" target="244">
			<data key="weight">-0.195</data>
		</edge>
		<edge source="108" target="408">
			<data key="weight">-0.089</data>
		</edge>
		<edge source="356" target="398">
			<data key="weight">-0.084</data>
		</edge>
		<edge source="22" target="353">
			<data key="weight">-0.128</data>
		</edge>
		<edge source="149" target="394">
			<data key="weight">-0.141</data>
		</edge>
		<edge source="193" target="353">
			<data key="weight">-0.113</data>
		</edge>
		<edge source="106" target="198">
			<data key="weight">-0.124</data>
		</edge>
		<edge source="139" target="345">
			<data key="weight">-0.084</data>
		</edge>
		<edge source="22" target="363">
			<data key="weight">-0.085</data>
		</edge>
		<edge source="93" target="198">
			<data key="weight">-0.122</data>
		</edge>
		<edge source="22" target="125">
			<data key="weight">-0.121</data>
		</edge>
		<edge source="87" target="153">
			<data key="weight">-0.110</data>
		</edge>
		<edge source="247" target="263">
			<data key="weight">-0.090</data>
		</edge>
		<edge source="417" target="439">
			<data key="weight">-0.124</data>
		</edge>
		<edge source="132" target="439">
			<data key="weight">-0.101</data>
		</edge>
		<edge source="348" target="455">
			<data key="weight">-0.084</data>
		</edge>
		<edge source="130" target="410">
			<data key="weight">-0.091</data>
		</edge>
		<edge source="353" target="527">
			<data key="weight">-0.287</data>
		</edge>
		<edge source="142" target="463">
			<data key="weight">-0.085</data>
		</edge>
		<edge source="139" target="339">
			<data key="weight">-0.100</data>
		</edge>
		<edge source="150" target="237">
			<data key="weight">-0.154</data>
		</edge>
		<edge source="89" target="523">
			<data key="weight">-0.128</data>
		</edge>
		<edge source="91" target="246">
			<data key="weight">-0.089</data>
		</edge>
		<edge source="114" target="390">
			<data key="weight">-0.117</data>
		</edge>
		<edge source="89" target="365">
			<data key="weight">-0.096</data>
		</edge>
		<edge source="247" target="365">
			<data key="weight">-0.219</data>
		</edge>
		<edge source="158" target="388">
			<data key="weight">-0.080</data>
		</edge>
		<edge source="70" target="337">
			<data key="weight">-0.124</data>
		</edge>
		<edge source="92" target="435">
			<data key="weight">-0.096</data>
		</edge>
		<edge source="106" target="335">
			<data key="weight">-0.102</data>
		</edge>
		<edge source="109" target="158">
			<data key="weight">-0.144</data>
		</edge>
		<edge source="98" target="406">
			<data key="weight">-0.083</data>
		</edge>
		<edge source="354" target="439">
			<data key="weight">-0.111</data>
		</edge>
		<edge source="359" target="463">
			<data key="weight">-0.085</data>
		</edge>
		<edge source="23" target="354">
			<data key="weight">-0.083</data>
		</edge>
		<edge source="23" target="394">
			<data key="weight">-0.162</data>
		</edge>
		<edge source="349" target="363">
			<data key="weight">-0.161</data>
		</edge>
		<edge source="450" target="465">
			<data key="weight">-0.096</data>
		</edge>
		<edge source="150" target="457">
			<data key="weight">-0.109</data>
		</edge>
		<edge source="23" target="415">
			<data key="weight">-0.156</data>
		</edge>
		<edge source="20" target="108">
			<data key="weight">-0.069</data>
		</edge>
		<edge source="136" target="263">
			<data key="weight">-0.093</data>
		</edge>
		<edge source="124" target="329">
			<data key="weight">-0.103</data>
		</edge>
		<edge source="93" target="268">
			<data key="weight">-0.175</data>
		</edge>
		<edge source="198" target="248">
			<data key="weight">-0.101</data>
		</edge>
		<edge source="104" target="238">
			<data key="weight">-0.085</data>
		</edge>
		<edge source="113" target="378">
			<data key="weight">-0.157</data>
		</edge>
		<edge source="264" target="378">
			<data key="weight">-0.136</data>
		</edge>
		<edge source="198" target="250">
			<data key="weight">-0.129</data>
		</edge>
		<edge source="113" target="464">
			<data key="weight">-0.096</data>
		</edge>
		<edge source="93" target="123">
			<data key="weight">-0.089</data>
		</edge>
		<edge source="93" target="153">
			<data key="weight">-0.129</data>
		</edge>
		<edge source="232" target="334">
			<data key="weight">-0.254</data>
		</edge>
		<edge source="94" target="194">
			<data key="weight">-0.109</data>
		</edge>
		<edge source="197" target="390">
			<data key="weight">-0.189</data>
		</edge>
		<edge source="152" target="361">
			<data key="weight">-0.217</data>
		</edge>
		<edge source="124" target="391">
			<data key="weight">-0.094</data>
		</edge>
		<edge source="152" target="444">
			<data key="weight">-0.101</data>
		</edge>
		<edge source="113" target="127">
			<data key="weight">-0.102</data>
		</edge>
		<edge source="107" target="369">
			<data key="weight">-0.115</data>
		</edge>
		<edge source="247" target="523">
			<data key="weight">-0.086</data>
		</edge>
		<edge source="94" target="264">
			<data key="weight">-0.079</data>
		</edge>
		<edge source="140" target="391">
			<data key="weight">-0.148</data>
		</edge>
		<edge source="262" target="391">
			<data key="weight">-0.099</data>
		</edge>
		<edge source="96" target="349">
			<data key="weight">-0.088</data>
		</edge>
		<edge source="134" target="393">
			<data key="weight">-0.115</data>
		</edge>
		<edge source="255" target="449">
			<data key="weight">-0.064</data>
		</edge>
		<edge source="23" target="356">
			<data key="weight">-0.093</data>
		</edge>
		<edge source="142" target="370">
			<data key="weight">-0.154</data>
		</edge>
		<edge source="120" target="463">
			<data key="weight">-0.120</data>
		</edge>
		<edge source="357" target="435">
			<data key="weight">-0.075</data>
		</edge>
		<edge source="353" target="416">
			<data key="weight">-0.157</data>
		</edge>
		<edge source="94" target="348">
			<data key="weight">-0.203</data>
		</edge>
		<edge source="133" target="264">
			<data key="weight">-0.120</data>
		</edge>
		<edge source="107" target="361">
			<data key="weight">-0.204</data>
		</edge>
		<edge source="229" target="244">
			<data key="weight">-0.139</data>
		</edge>
		<edge source="377" target="447">
			<data key="weight">-0.099</data>
		</edge>
		<edge source="345" target="370">
			<data key="weight">-0.103</data>
		</edge>
		<edge source="128" target="377">
			<data key="weight">-0.112</data>
		</edge>
		<edge source="93" target="313">
			<data key="weight">-0.140</data>
		</edge>
		<edge source="345" target="358">
			<data key="weight">-0.113</data>
		</edge>
		<edge source="128" target="524">
			<data key="weight">-0.130</data>
		</edge>
		<edge source="197" target="517">
			<data key="weight">-0.100</data>
		</edge>
		<edge source="370" target="446">
			<data key="weight">-0.088</data>
		</edge>
		<edge source="20" target="126">
			<data key="weight">-0.066</data>
		</edge>
		<edge source="98" target="435">
			<data key="weight">-0.097</data>
		</edge>
		<edge source="152" target="198">
			<data key="weight">-0.141</data>
		</edge>
		<edge source="87" target="159">
			<data key="weight">-0.164</data>
		</edge>
		<edge source="416" target="448">
			<data key="weight">-0.097</data>
		</edge>
		<edge source="129" target="527">
			<data key="weight">-0.132</data>
		</edge>
		<edge source="70" target="415">
			<data key="weight">-0.184</data>
		</edge>
		<edge source="454" target="523">
			<data key="weight">-0.126</data>
		</edge>
		<edge source="149" target="321">
			<data key="weight">-0.173</data>
		</edge>
		<edge source="255" target="439">
			<data key="weight">-0.099</data>
		</edge>
		<edge source="136" target="403">
			<data key="weight">-0.088</data>
		</edge>
		<edge source="345" target="357">
			<data key="weight">-0.111</data>
		</edge>
		<edge source="126" target="508">
			<data key="weight">-0.084</data>
		</edge>
		<edge source="94" target="371">
			<data key="weight">-0.193</data>
		</edge>
		<edge source="263" target="455">
			<data key="weight">-0.063</data>
		</edge>
		<edge source="106" target="415">
			<data key="weight">-0.093</data>
		</edge>
		<edge source="334" target="353">
			<data key="weight">-0.484</data>
		</edge>
		<edge source="159" target="256">
			<data key="weight">-0.151</data>
		</edge>
		<edge source="23" target="363">
			<data key="weight">-0.100</data>
		</edge>
		<edge source="108" target="265">
			<data key="weight">-0.073</data>
		</edge>
		<edge source="242" target="527">
			<data key="weight">-0.139</data>
		</edge>
		<edge source="22" target="329">
			<data key="weight">-0.188</data>
		</edge>
		<edge source="113" target="390">
			<data key="weight">-0.087</data>
		</edge>
		<edge source="93" target="434">
			<data key="weight">-0.098</data>
		</edge>
		<edge source="402" target="523">
			<data key="weight">-0.177</data>
		</edge>
		<edge source="132" target="356">
			<data key="weight">-0.122</data>
		</edge>
		<edge source="155" target="457">
			<data key="weight">-0.128</data>
		</edge>
		<edge source="253" target="449">
			<data key="weight">-0.074</data>
		</edge>
		<edge source="198" target="528">
			<data key="weight">-0.131</data>
		</edge>
		<edge source="194" target="454">
			<data key="weight">-0.135</data>
		</edge>
		<edge source="377" target="508">
			<data key="weight">-0.139</data>
		</edge>
		<edge source="136" target="458">
			<data key="weight">-0.128</data>
		</edge>
		<edge source="112" target="244">
			<data key="weight">-0.223</data>
		</edge>
		<edge source="92" target="372">
			<data key="weight">-0.189</data>
		</edge>
		<edge source="93" target="139">
			<data key="weight">-0.189</data>
		</edge>
		<edge source="229" target="455">
			<data key="weight">-0.120</data>
		</edge>
		<edge source="127" target="133">
			<data key="weight">-0.113</data>
		</edge>
		<edge source="152" target="527">
			<data key="weight">-0.234</data>
		</edge>
		<edge source="396" target="458">
			<data key="weight">-0.094</data>
		</edge>
		<edge source="97" target="416">
			<data key="weight">-0.082</data>
		</edge>
		<edge source="196" target="356">
			<data key="weight">-0.075</data>
		</edge>
		<edge source="110" target="527">
			<data key="weight">-0.175</data>
		</edge>
		<edge source="113" target="356">
			<data key="weight">-0.135</data>
		</edge>
		<edge source="141" target="458">
			<data key="weight">-0.198</data>
		</edge>
		<edge source="232" target="458">
			<data key="weight">-0.240</data>
		</edge>
		<edge source="196" target="378">
			<data key="weight">-0.084</data>
		</edge>
		<edge source="103" target="369">
			<data key="weight">-0.111</data>
		</edge>
		<edge source="333" target="388">
			<data key="weight">-0.089</data>
		</edge>
		<edge source="70" target="117">
			<data key="weight">-0.164</data>
		</edge>
		<edge source="313" target="354">
			<data key="weight">-0.145</data>
		</edge>
		<edge source="432" target="524">
			<data key="weight">-0.142</data>
		</edge>
		<edge source="87" target="463">
			<data key="weight">-0.297</data>
		</edge>
		<edge source="21" target="125">
			<data key="weight">-0.083</data>
		</edge>
		<edge source="377" target="403">
			<data key="weight">-0.090</data>
		</edge>
		<edge source="260" target="354">
			<data key="weight">-0.081</data>
		</edge>
		<edge source="139" target="337">
			<data key="weight">-0.145</data>
		</edge>
		<edge source="202" target="363">
			<data key="weight">-0.102</data>
		</edge>
		<edge source="259" target="372">
			<data key="weight">-0.093</data>
		</edge>
		<edge source="132" target="450">
			<data key="weight">-0.136</data>
		</edge>
		<edge source="155" target="321">
			<data key="weight">-0.098</data>
		</edge>
		<edge source="127" target="329">
			<data key="weight">-0.114</data>
		</edge>
		<edge source="435" target="443">
			<data key="weight">-0.081</data>
		</edge>
		<edge source="116" target="337">
			<data key="weight">-0.161</data>
		</edge>
		<edge source="349" target="528">
			<data key="weight">-0.259</data>
		</edge>
		<edge source="349" target="389">
			<data key="weight">-0.077</data>
		</edge>
		<edge source="372" target="390">
			<data key="weight">-0.088</data>
		</edge>
		<edge source="361" target="439">
			<data key="weight">-0.104</data>
		</edge>
		<edge source="134" target="446">
			<data key="weight">-0.093</data>
		</edge>
		<edge source="112" target="348">
			<data key="weight">-0.140</data>
		</edge>
		<edge source="91" target="354">
			<data key="weight">-0.167</data>
		</edge>
		<edge source="236" target="443">
			<data key="weight">-0.069</data>
		</edge>
		<edge source="124" target="416">
			<data key="weight">-0.084</data>
		</edge>
		<edge source="390" target="523">
			<data key="weight">-0.176</data>
		</edge>
		<edge source="377" target="444">
			<data key="weight">-0.130</data>
		</edge>
		<edge source="229" target="345">
			<data key="weight">-0.337</data>
		</edge>
		<edge source="134" target="508">
			<data key="weight">-0.090</data>
		</edge>
		<edge source="89" target="370">
			<data key="weight">-0.135</data>
		</edge>
		<edge source="255" target="524">
			<data key="weight">-0.101</data>
		</edge>
		<edge source="96" target="229">
			<data key="weight">-0.104</data>
		</edge>
		<edge source="99" target="197">
			<data key="weight">-0.166</data>
		</edge>
		<edge source="371" target="445">
			<data key="weight">-0.111</data>
		</edge>
		<edge source="372" target="448">
			<data key="weight">-0.093</data>
		</edge>
		<edge source="151" target="363">
			<data key="weight">-0.083</data>
		</edge>
		<edge source="390" target="416">
			<data key="weight">-0.149</data>
		</edge>
		<edge source="132" target="229">
			<data key="weight">-0.217</data>
		</edge>
		<edge source="150" target="390">
			<data key="weight">-0.166</data>
		</edge>
		<edge source="244" target="358">
			<data key="weight">-0.104</data>
		</edge>
		<edge source="353" target="370">
			<data key="weight">-0.187</data>
		</edge>
		<edge source="92" target="416">
			<data key="weight">-0.157</data>
		</edge>
		<edge source="250" target="528">
			<data key="weight">-0.362</data>
		</edge>
		<edge source="312" target="528">
			<data key="weight">-0.120</data>
		</edge>
		<edge source="413" target="527">
			<data key="weight">-0.146</data>
		</edge>
		<edge source="19" target="348">
			<data key="weight">-0.066</data>
		</edge>
		<edge source="87" target="524">
			<data key="weight">-0.162</data>
		</edge>
		<edge source="260" target="365">
			<data key="weight">-0.079</data>
		</edge>
		<edge source="112" target="390">
			<data key="weight">-0.169</data>
		</edge>
		<edge source="202" target="391">
			<data key="weight">-0.091</data>
		</edge>
		<edge source="337" target="509">
			<data key="weight">-0.138</data>
		</edge>
		<edge source="378" target="398">
			<data key="weight">-0.086</data>
		</edge>
		<edge source="106" target="394">
			<data key="weight">-0.114</data>
		</edge>
		<edge source="155" target="454">
			<data key="weight">-0.105</data>
		</edge>
		<edge source="98" target="248">
			<data key="weight">-0.097</data>
		</edge>
		<edge source="70" target="232">
			<data key="weight">-0.143</data>
		</edge>
		<edge source="252" target="527">
			<data key="weight">-0.146</data>
		</edge>
		<edge source="91" target="244">
			<data key="weight">-0.327</data>
		</edge>
		<edge source="435" target="448">
			<data key="weight">-0.124</data>
		</edge>
		<edge source="159" target="450">
			<data key="weight">-0.087</data>
		</edge>
		<edge source="93" target="111">
			<data key="weight">-0.174</data>
		</edge>
		<edge source="130" target="527">
			<data key="weight">-0.134</data>
		</edge>
		<edge source="107" target="225">
			<data key="weight">-0.170</data>
		</edge>
		<edge source="127" target="527">
			<data key="weight">-0.218</data>
		</edge>
		<edge source="149" target="353">
			<data key="weight">-0.141</data>
		</edge>
		<edge source="99" target="361">
			<data key="weight">-0.124</data>
		</edge>
		<edge source="87" target="354">
			<data key="weight">-0.191</data>
		</edge>
		<edge source="136" target="264">
			<data key="weight">-0.169</data>
		</edge>
		<edge source="127" target="528">
			<data key="weight">-0.234</data>
		</edge>
		<edge source="415" target="455">
			<data key="weight">-0.150</data>
		</edge>
		<edge source="103" target="262">
			<data key="weight">-0.099</data>
		</edge>
		<edge source="447" target="527">
			<data key="weight">-0.109</data>
		</edge>
		<edge source="239" target="365">
			<data key="weight">-0.094</data>
		</edge>
		<edge source="135" target="321">
			<data key="weight">-0.087</data>
		</edge>
		<edge source="127" target="365">
			<data key="weight">-0.119</data>
		</edge>
		<edge source="390" target="439">
			<data key="weight">-0.106</data>
		</edge>
		<edge source="439" target="524">
			<data key="weight">-0.096</data>
		</edge>
		<edge source="101" target="268">
			<data key="weight">-0.098</data>
		</edge>
		<edge source="348" target="453">
			<data key="weight">-0.079</data>
		</edge>
		<edge source="194" target="527">
			<data key="weight">-0.152</data>
		</edge>
		<edge source="313" target="393">
			<data key="weight">-0.115</data>
		</edge>
		<edge source="408" target="527">
			<data key="weight">-0.084</data>
		</edge>
		<edge source="264" target="374">
			<data key="weight">-0.105</data>
		</edge>
		<edge source="112" target="410">
			<data key="weight">-0.146</data>
		</edge>
		<edge source="94" target="140">
			<data key="weight">-0.081</data>
		</edge>
		<edge source="240" target="334">
			<data key="weight">-0.104</data>
		</edge>
		<edge source="87" target="125">
			<data key="weight">-0.195</data>
		</edge>
		<edge source="126" target="353">
			<data key="weight">-0.176</data>
		</edge>
		<edge source="93" target="125">
			<data key="weight">-0.237</data>
		</edge>
		<edge source="120" target="197">
			<data key="weight">-0.105</data>
		</edge>
		<edge source="224" target="415">
			<data key="weight">-0.091</data>
		</edge>
		<edge source="130" target="415">
			<data key="weight">-0.156</data>
		</edge>
		<edge source="111" target="391">
			<data key="weight">-0.203</data>
		</edge>
		<edge source="334" target="383">
			<data key="weight">-0.100</data>
		</edge>
		<edge source="374" target="413">
			<data key="weight">-0.085</data>
		</edge>
		<edge source="264" target="508">
			<data key="weight">-0.096</data>
		</edge>
		<edge source="402" target="458">
			<data key="weight">-0.098</data>
		</edge>
		<edge source="103" target="253">
			<data key="weight">-0.142</data>
		</edge>
		<edge source="132" target="404">
			<data key="weight">-0.093</data>
		</edge>
		<edge source="378" target="401">
			<data key="weight">-0.104</data>
		</edge>
		<edge source="122" target="150">
			<data key="weight">-0.085</data>
		</edge>
		<edge source="106" target="313">
			<data key="weight">-0.108</data>
		</edge>
		<edge source="21" target="394">
			<data key="weight">-0.074</data>
		</edge>
		<edge source="321" target="392">
			<data key="weight">-0.105</data>
		</edge>
		<edge source="93" target="527">
			<data key="weight">-0.101</data>
		</edge>
		<edge source="123" target="445">
			<data key="weight">-0.076</data>
		</edge>
		<edge source="229" target="251">
			<data key="weight">-0.185</data>
		</edge>
		<edge source="202" target="264">
			<data key="weight">-0.149</data>
		</edge>
		<edge source="135" target="253">
			<data key="weight">-0.088</data>
		</edge>
		<edge source="70" target="108">
			<data key="weight">-0.164</data>
		</edge>
		<edge source="256" target="398">
			<data key="weight">-0.116</data>
		</edge>
		<edge source="200" target="391">
			<data key="weight">-0.111</data>
		</edge>
		<edge source="123" target="256">
			<data key="weight">-0.118</data>
		</edge>
		<edge source="23" target="232">
			<data key="weight">-0.092</data>
		</edge>
		<edge source="356" target="434">
			<data key="weight">-0.135</data>
		</edge>
		<edge source="99" target="378">
			<data key="weight">-0.092</data>
		</edge>
		<edge source="110" target="524">
			<data key="weight">-0.132</data>
		</edge>
		<edge source="225" target="364">
			<data key="weight">-0.197</data>
		</edge>
		<edge source="229" target="432">
			<data key="weight">-0.105</data>
		</edge>
		<edge source="109" target="133">
			<data key="weight">-0.099</data>
		</edge>
		<edge source="334" target="434">
			<data key="weight">-0.167</data>
		</edge>
		<edge source="98" target="198">
			<data key="weight">-0.130</data>
		</edge>
		<edge source="104" target="417">
			<data key="weight">-0.091</data>
		</edge>
		<edge source="250" target="527">
			<data key="weight">-0.226</data>
		</edge>
		<edge source="121" target="248">
			<data key="weight">-0.101</data>
		</edge>
		<edge source="361" target="390">
			<data key="weight">-0.101</data>
		</edge>
		<edge source="114" target="149">
			<data key="weight">-0.103</data>
		</edge>
		<edge source="142" target="372">
			<data key="weight">-0.103</data>
		</edge>
		<edge source="254" target="365">
			<data key="weight">-0.086</data>
		</edge>
		<edge source="225" target="435">
			<data key="weight">-0.151</data>
		</edge>
		<edge source="150" target="254">
			<data key="weight">-0.085</data>
		</edge>
		<edge source="338" target="528">
			<data key="weight">-0.129</data>
		</edge>
		<edge source="156" target="524">
			<data key="weight">-0.111</data>
		</edge>
		<edge source="115" target="416">
			<data key="weight">-0.112</data>
		</edge>
		<edge source="247" target="447">
			<data key="weight">-0.092</data>
		</edge>
		<edge source="94" target="155">
			<data key="weight">-0.171</data>
		</edge>
		<edge source="111" target="458">
			<data key="weight">-0.084</data>
		</edge>
		<edge source="256" target="407">
			<data key="weight">-0.095</data>
		</edge>
		<edge source="235" target="334">
			<data key="weight">-0.102</data>
		</edge>
		<edge source="371" target="450">
			<data key="weight">-0.124</data>
		</edge>
		<edge source="92" target="390">
			<data key="weight">-0.153</data>
		</edge>
		<edge source="132" target="250">
			<data key="weight">-0.091</data>
		</edge>
		<edge source="152" target="369">
			<data key="weight">-0.148</data>
		</edge>
		<edge source="203" target="251">
			<data key="weight">-0.068</data>
		</edge>
		<edge source="94" target="126">
			<data key="weight">-0.105</data>
		</edge>
		<edge source="241" target="334">
			<data key="weight">-0.263</data>
		</edge>
		<edge source="98" target="110">
			<data key="weight">-0.094</data>
		</edge>
		<edge source="114" target="361">
			<data key="weight">-0.121</data>
		</edge>
		<edge source="139" target="362">
			<data key="weight">-0.107</data>
		</edge>
		<edge source="121" target="378">
			<data key="weight">-0.121</data>
		</edge>
		<edge source="89" target="372">
			<data key="weight">-0.197</data>
		</edge>
		<edge source="137" target="445">
			<data key="weight">-0.083</data>
		</edge>
		<edge source="99" target="524">
			<data key="weight">-0.121</data>
		</edge>
		<edge source="23" target="194">
			<data key="weight">-0.117</data>
		</edge>
		<edge source="388" target="439">
			<data key="weight">-0.085</data>
		</edge>
		<edge source="158" target="445">
			<data key="weight">-0.077</data>
		</edge>
		<edge source="235" target="527">
			<data key="weight">-0.084</data>
		</edge>
		<edge source="126" target="354">
			<data key="weight">-0.124</data>
		</edge>
		<edge source="136" target="242">
			<data key="weight">-0.081</data>
		</edge>
		<edge source="241" target="256">
			<data key="weight">-0.136</data>
		</edge>
		<edge source="106" target="391">
			<data key="weight">-0.132</data>
		</edge>
		<edge source="93" target="321">
			<data key="weight">-0.385</data>
		</edge>
		<edge source="91" target="256">
			<data key="weight">-0.197</data>
		</edge>
		<edge source="156" target="252">
			<data key="weight">-0.127</data>
		</edge>
		<edge source="70" target="198">
			<data key="weight">-0.094</data>
		</edge>
		<edge source="198" target="443">
			<data key="weight">-0.103</data>
		</edge>
		<edge source="135" target="391">
			<data key="weight">-0.108</data>
		</edge>
		<edge source="125" target="408">
			<data key="weight">-0.089</data>
		</edge>
		<edge source="93" target="413">
			<data key="weight">-0.253</data>
		</edge>
		<edge source="370" target="398">
			<data key="weight">-0.117</data>
		</edge>
		<edge source="123" target="359">
			<data key="weight">-0.088</data>
		</edge>
		<edge source="394" target="417">
			<data key="weight">-0.142</data>
		</edge>
		<edge source="358" target="378">
			<data key="weight">-0.080</data>
		</edge>
		<edge source="345" target="528">
			<data key="weight">-0.375</data>
		</edge>
		<edge source="96" target="345">
			<data key="weight">-0.084</data>
		</edge>
		<edge source="99" target="321">
			<data key="weight">-0.090</data>
		</edge>
		<edge source="124" target="454">
			<data key="weight">-0.135</data>
		</edge>
		<edge source="104" target="231">
			<data key="weight">-0.104</data>
		</edge>
		<edge source="231" target="393">
			<data key="weight">-0.099</data>
		</edge>
		<edge source="12" target="247">
			<data key="weight">-0.070</data>
		</edge>
		<edge source="155" target="354">
			<data key="weight">-0.115</data>
		</edge>
		<edge source="125" target="528">
			<data key="weight">-0.086</data>
		</edge>
		<edge source="149" target="378">
			<data key="weight">-0.102</data>
		</edge>
		<edge source="128" target="415">
			<data key="weight">-0.114</data>
		</edge>
		<edge source="193" target="356">
			<data key="weight">-0.084</data>
		</edge>
		<edge source="89" target="198">
			<data key="weight">-0.133</data>
		</edge>
		<edge source="364" target="527">
			<data key="weight">-0.139</data>
		</edge>
		<edge source="195" target="523">
			<data key="weight">-0.114</data>
		</edge>
		<edge source="235" target="391">
			<data key="weight">-0.126</data>
		</edge>
		<edge source="150" target="268">
			<data key="weight">-0.164</data>
		</edge>
		<edge source="70" target="256">
			<data key="weight">-0.203</data>
		</edge>
		<edge source="112" target="142">
			<data key="weight">-0.123</data>
		</edge>
		<edge source="361" target="391">
			<data key="weight">-0.336</data>
		</edge>
		<edge source="240" target="363">
			<data key="weight">-0.111</data>
		</edge>
		<edge source="407" target="435">
			<data key="weight">-0.082</data>
		</edge>
		<edge source="390" target="411">
			<data key="weight">-0.189</data>
		</edge>
		<edge source="94" target="224">
			<data key="weight">-0.099</data>
		</edge>
		<edge source="97" target="229">
			<data key="weight">-0.214</data>
		</edge>
		<edge source="239" target="353">
			<data key="weight">-0.071</data>
		</edge>
		<edge source="96" target="372">
			<data key="weight">-0.083</data>
		</edge>
		<edge source="354" target="393">
			<data key="weight">-0.111</data>
		</edge>
		<edge source="93" target="353">
			<data key="weight">-0.264</data>
		</edge>
		<edge source="226" target="353">
			<data key="weight">-0.149</data>
		</edge>
		<edge source="197" target="439">
			<data key="weight">-0.104</data>
		</edge>
		<edge source="152" target="256">
			<data key="weight">-0.283</data>
		</edge>
		<edge source="136" target="313">
			<data key="weight">-0.130</data>
		</edge>
		<edge source="230" target="407">
			<data key="weight">-0.068</data>
		</edge>
		<edge source="313" target="450">
			<data key="weight">-0.077</data>
		</edge>
		<edge source="112" target="132">
			<data key="weight">-0.111</data>
		</edge>
		<edge source="106" target="408">
			<data key="weight">-0.077</data>
		</edge>
		<edge source="393" target="439">
			<data key="weight">-0.101</data>
		</edge>
		<edge source="70" target="106">
			<data key="weight">-0.086</data>
		</edge>
		<edge source="124" target="361">
			<data key="weight">-0.176</data>
		</edge>
		<edge source="118" target="149">
			<data key="weight">-0.078</data>
		</edge>
		<edge source="353" target="361">
			<data key="weight">-0.329</data>
		</edge>
		<edge source="232" target="348">
			<data key="weight">-0.083</data>
		</edge>
		<edge source="337" target="358">
			<data key="weight">-0.078</data>
		</edge>
		<edge source="22" target="349">
			<data key="weight">-0.104</data>
		</edge>
		<edge source="202" target="377">
			<data key="weight">-0.096</data>
		</edge>
		<edge source="252" target="407">
			<data key="weight">-0.066</data>
		</edge>
		<edge source="21" target="240">
			<data key="weight">-0.070</data>
		</edge>
		<edge source="101" target="198">
			<data key="weight">-0.087</data>
		</edge>
		<edge source="91" target="359">
			<data key="weight">-0.079</data>
		</edge>
		<edge source="229" target="353">
			<data key="weight">-0.338</data>
		</edge>
		<edge source="155" target="458">
			<data key="weight">-0.125</data>
		</edge>
		<edge source="131" target="198">
			<data key="weight">-0.194</data>
		</edge>
		<edge source="108" target="508">
			<data key="weight">-0.115</data>
		</edge>
		<edge source="22" target="224">
			<data key="weight">-0.083</data>
		</edge>
		<edge source="371" target="448">
			<data key="weight">-0.171</data>
		</edge>
		<edge source="446" target="528">
			<data key="weight">-0.078</data>
		</edge>
		<edge source="229" target="406">
			<data key="weight">-0.103</data>
		</edge>
		<edge source="413" target="448">
			<data key="weight">-0.119</data>
		</edge>
		<edge source="370" target="391">
			<data key="weight">-0.226</data>
		</edge>
		<edge source="114" target="139">
			<data key="weight">-0.099</data>
		</edge>
		<edge source="198" target="388">
			<data key="weight">-0.115</data>
		</edge>
		<edge source="252" target="415">
			<data key="weight">-0.142</data>
		</edge>
		<edge source="70" target="110">
			<data key="weight">-0.085</data>
		</edge>
		<edge source="21" target="244">
			<data key="weight">-0.124</data>
		</edge>
		<edge source="87" target="377">
			<data key="weight">-0.212</data>
		</edge>
		<edge source="135" target="363">
			<data key="weight">-0.099</data>
		</edge>
		<edge source="464" target="524">
			<data key="weight">-0.128</data>
		</edge>
		<edge source="378" target="390">
			<data key="weight">-0.186</data>
		</edge>
		<edge source="70" target="264">
			<data key="weight">-0.118</data>
		</edge>
		<edge source="129" target="463">
			<data key="weight">-0.086</data>
		</edge>
		<edge source="97" target="116">
			<data key="weight">-0.086</data>
		</edge>
		<edge source="70" target="378">
			<data key="weight">-0.177</data>
		</edge>
		<edge source="152" target="356">
			<data key="weight">-0.165</data>
		</edge>
		<edge source="353" target="389">
			<data key="weight">-0.096</data>
		</edge>
		<edge source="119" target="464">
			<data key="weight">-0.087</data>
		</edge>
		<edge source="360" target="528">
			<data key="weight">-0.142</data>
		</edge>
		<edge source="116" target="321">
			<data key="weight">-0.091</data>
		</edge>
		<edge source="151" target="361">
			<data key="weight">-0.198</data>
		</edge>
		<edge source="87" target="244">
			<data key="weight">-0.329</data>
		</edge>
		<edge source="244" target="388">
			<data key="weight">-0.156</data>
		</edge>
		<edge source="250" target="329">
			<data key="weight">-0.168</data>
		</edge>
		<edge source="87" target="369">
			<data key="weight">-0.282</data>
		</edge>
		<edge source="139" target="361">
			<data key="weight">-0.250</data>
		</edge>
		<edge source="155" target="198">
			<data key="weight">-0.118</data>
		</edge>
		<edge source="127" target="235">
			<data key="weight">-0.106</data>
		</edge>
		<edge source="198" target="357">
			<data key="weight">-0.089</data>
		</edge>
		<edge source="118" target="371">
			<data key="weight">-0.106</data>
		</edge>
		<edge source="225" target="348">
			<data key="weight">-0.263</data>
		</edge>
		<edge source="89" target="193">
			<data key="weight">-0.081</data>
		</edge>
		<edge source="130" target="369">
			<data key="weight">-0.132</data>
		</edge>
		<edge source="99" target="224">
			<data key="weight">-0.113</data>
		</edge>
		<edge source="194" target="195">
			<data key="weight">-0.087</data>
		</edge>
		<edge source="94" target="337">
			<data key="weight">-0.084</data>
		</edge>
		<edge source="119" target="377">
			<data key="weight">-0.100</data>
		</edge>
		<edge source="99" target="140">
			<data key="weight">-0.109</data>
		</edge>
		<edge source="337" target="362">
			<data key="weight">-0.075</data>
		</edge>
		<edge source="116" target="356">
			<data key="weight">-0.097</data>
		</edge>
		<edge source="92" target="104">
			<data key="weight">-0.113</data>
		</edge>
		<edge source="156" target="263">
			<data key="weight">-0.074</data>
		</edge>
		<edge source="225" target="329">
			<data key="weight">-0.152</data>
		</edge>
		<edge source="135" target="435">
			<data key="weight">-0.081</data>
		</edge>
		<edge source="23" target="264">
			<data key="weight">-0.095</data>
		</edge>
		<edge source="232" target="446">
			<data key="weight">-0.071</data>
		</edge>
		<edge source="390" target="417">
			<data key="weight">-0.129</data>
		</edge>
		<edge source="70" target="362">
			<data key="weight">-0.064</data>
		</edge>
		<edge source="230" target="353">
			<data key="weight">-0.122</data>
		</edge>
		<edge source="142" target="407">
			<data key="weight">-0.131</data>
		</edge>
		<edge source="372" target="444">
			<data key="weight">-0.118</data>
		</edge>
		<edge source="377" target="394">
			<data key="weight">-0.138</data>
		</edge>
		<edge source="371" target="527">
			<data key="weight">-0.193</data>
		</edge>
		<edge source="110" target="353">
			<data key="weight">-0.086</data>
		</edge>
		<edge source="158" target="450">
			<data key="weight">-0.111</data>
		</edge>
		<edge source="158" target="353">
			<data key="weight">-0.170</data>
		</edge>
		<edge source="94" target="321">
			<data key="weight">-0.206</data>
		</edge>
		<edge source="89" target="337">
			<data key="weight">-0.113</data>
		</edge>
		<edge source="359" target="434">
			<data key="weight">-0.099</data>
		</edge>
		<edge source="156" target="353">
			<data key="weight">-0.255</data>
		</edge>
		<edge source="106" target="450">
			<data key="weight">-0.093</data>
		</edge>
		<edge source="151" target="524">
			<data key="weight">-0.108</data>
		</edge>
		<edge source="96" target="155">
			<data key="weight">-0.177</data>
		</edge>
		<edge source="357" target="528">
			<data key="weight">-0.077</data>
		</edge>
		<edge source="106" target="372">
			<data key="weight">-0.101</data>
		</edge>
		<edge source="131" target="408">
			<data key="weight">-0.129</data>
		</edge>
		<edge source="87" target="393">
			<data key="weight">-0.181</data>
		</edge>
		<edge source="101" target="458">
			<data key="weight">-0.172</data>
		</edge>
		<edge source="97" target="458">
			<data key="weight">-0.140</data>
		</edge>
		<edge source="107" target="527">
			<data key="weight">-0.178</data>
		</edge>
		<edge source="113" target="349">
			<data key="weight">-0.109</data>
		</edge>
		<edge source="244" target="434">
			<data key="weight">-0.095</data>
		</edge>
		<edge source="140" target="408">
			<data key="weight">-0.109</data>
		</edge>
		<edge source="111" target="345">
			<data key="weight">-0.122</data>
		</edge>
		<edge source="158" target="448">
			<data key="weight">-0.131</data>
		</edge>
		<edge source="20" target="463">
			<data key="weight">-0.085</data>
		</edge>
		<edge source="92" target="124">
			<data key="weight">-0.094</data>
		</edge>
		<edge source="348" target="389">
			<data key="weight">-0.149</data>
		</edge>
		<edge source="23" target="117">
			<data key="weight">-0.160</data>
		</edge>
		<edge source="124" target="356">
			<data key="weight">-0.086</data>
		</edge>
		<edge source="150" target="383">
			<data key="weight">-0.078</data>
		</edge>
		<edge source="225" target="439">
			<data key="weight">-0.132</data>
		</edge>
		<edge source="334" target="335">
			<data key="weight">-0.162</data>
		</edge>
		<edge source="113" target="232">
			<data key="weight">-0.086</data>
		</edge>
		<edge source="226" target="329">
			<data key="weight">-0.102</data>
		</edge>
		<edge source="127" target="400">
			<data key="weight">-0.102</data>
		</edge>
		<edge source="229" target="365">
			<data key="weight">-0.083</data>
		</edge>
		<edge source="21" target="97">
			<data key="weight">-0.084</data>
		</edge>
		<edge source="92" target="378">
			<data key="weight">-0.186</data>
		</edge>
		<edge source="264" target="528">
			<data key="weight">-0.166</data>
		</edge>
		<edge source="93" target="524">
			<data key="weight">-0.142</data>
		</edge>
		<edge source="131" target="390">
			<data key="weight">-0.178</data>
		</edge>
		<edge source="226" target="391">
			<data key="weight">-0.147</data>
		</edge>
		<edge source="378" target="444">
			<data key="weight">-0.097</data>
		</edge>
		<edge source="255" target="390">
			<data key="weight">-0.126</data>
		</edge>
		<edge source="142" target="244">
			<data key="weight">-0.152</data>
		</edge>
		<edge source="151" target="225">
			<data key="weight">-0.140</data>
		</edge>
		<edge source="92" target="114">
			<data key="weight">-0.087</data>
		</edge>
		<edge source="150" target="247">
			<data key="weight">-0.117</data>
		</edge>
		<edge source="22" target="247">
			<data key="weight">-0.146</data>
		</edge>
		<edge source="133" target="463">
			<data key="weight">-0.088</data>
		</edge>
		<edge source="379" target="527">
			<data key="weight">-0.117</data>
		</edge>
		<edge source="225" target="464">
			<data key="weight">-0.114</data>
		</edge>
		<edge source="152" target="528">
			<data key="weight">-0.316</data>
		</edge>
		<edge source="106" target="388">
			<data key="weight">-0.081</data>
		</edge>
		<edge source="121" target="393">
			<data key="weight">-0.137</data>
		</edge>
		<edge source="89" target="135">
			<data key="weight">-0.084</data>
		</edge>
		<edge source="372" target="517">
			<data key="weight">-0.084</data>
		</edge>
		<edge source="362" target="528">
			<data key="weight">-0.115</data>
		</edge>
		<edge source="20" target="117">
			<data key="weight">-0.070</data>
		</edge>
		<edge source="101" target="149">
			<data key="weight">-0.183</data>
		</edge>
		<edge source="121" target="337">
			<data key="weight">-0.145</data>
		</edge>
		<edge source="321" target="396">
			<data key="weight">-0.100</data>
		</edge>
		<edge source="91" target="458">
			<data key="weight">-0.121</data>
		</edge>
		<edge source="198" target="524">
			<data key="weight">-0.152</data>
		</edge>
		<edge source="99" target="103">
			<data key="weight">-0.152</data>
		</edge>
		<edge source="131" target="400">
			<data key="weight">-0.083</data>
		</edge>
		<edge source="70" target="193">
			<data key="weight">-0.081</data>
		</edge>
		<edge source="334" target="509">
			<data key="weight">-0.197</data>
		</edge>
		<edge source="97" target="396">
			<data key="weight">-0.080</data>
		</edge>
		<edge source="361" target="527">
			<data key="weight">-0.149</data>
		</edge>
		<edge source="129" target="255">
			<data key="weight">-0.090</data>
		</edge>
		<edge source="391" target="455">
			<data key="weight">-0.104</data>
		</edge>
		<edge source="22" target="458">
			<data key="weight">-0.084</data>
		</edge>
		<edge source="87" target="225">
			<data key="weight">-0.200</data>
		</edge>
		<edge source="329" target="353">
			<data key="weight">-0.096</data>
		</edge>
		<edge source="126" target="251">
			<data key="weight">-0.099</data>
		</edge>
		<edge source="197" target="372">
			<data key="weight">-0.104</data>
		</edge>
		<edge source="111" target="130">
			<data key="weight">-0.085</data>
		</edge>
		<edge source="92" target="365">
			<data key="weight">-0.108</data>
		</edge>
		<edge source="22" target="158">
			<data key="weight">-0.108</data>
		</edge>
		<edge source="150" target="388">
			<data key="weight">-0.184</data>
		</edge>
		<edge source="358" target="370">
			<data key="weight">-0.117</data>
		</edge>
		<edge source="393" target="509">
			<data key="weight">-0.145</data>
		</edge>
		<edge source="194" target="391">
			<data key="weight">-0.125</data>
		</edge>
		<edge source="70" target="126">
			<data key="weight">-0.186</data>
		</edge>
		<edge source="247" target="448">
			<data key="weight">-0.143</data>
		</edge>
		<edge source="134" target="247">
			<data key="weight">-0.141</data>
		</edge>
		<edge source="108" target="400">
			<data key="weight">-0.082</data>
		</edge>
		<edge source="229" target="364">
			<data key="weight">-0.124</data>
		</edge>
		<edge source="356" target="376">
			<data key="weight">-0.089</data>
		</edge>
		<edge source="132" target="463">
			<data key="weight">-0.196</data>
		</edge>
		<edge source="267" target="528">
			<data key="weight">-0.123</data>
		</edge>
		<edge source="385" target="458">
			<data key="weight">-0.179</data>
		</edge>
		<edge source="110" target="345">
			<data key="weight">-0.099</data>
		</edge>
		<edge source="93" target="232">
			<data key="weight">-0.167</data>
		</edge>
		<edge source="255" target="528">
			<data key="weight">-0.255</data>
		</edge>
		<edge source="87" target="321">
			<data key="weight">-0.330</data>
		</edge>
		<edge source="450" target="524">
			<data key="weight">-0.106</data>
		</edge>
		<edge source="142" target="257">
			<data key="weight">-0.091</data>
		</edge>
		<edge source="334" target="455">
			<data key="weight">-0.154</data>
		</edge>
		<edge source="333" target="450">
			<data key="weight">-0.103</data>
		</edge>
		<edge source="371" target="443">
			<data key="weight">-0.112</data>
		</edge>
		<edge source="125" target="445">
			<data key="weight">-0.081</data>
		</edge>
		<edge source="370" target="454">
			<data key="weight">-0.086</data>
		</edge>
		<edge source="87" target="197">
			<data key="weight">-0.238</data>
		</edge>
		<edge source="159" target="361">
			<data key="weight">-0.119</data>
		</edge>
		<edge source="132" target="524">
			<data key="weight">-0.160</data>
		</edge>
		<edge source="198" target="527">
			<data key="weight">-0.153</data>
		</edge>
		<edge source="119" target="390">
			<data key="weight">-0.095</data>
		</edge>
		<edge source="354" target="361">
			<data key="weight">-0.367</data>
		</edge>
		<edge source="361" target="413">
			<data key="weight">-0.147</data>
		</edge>
		<edge source="22" target="155">
			<data key="weight">-0.147</data>
		</edge>
		<edge source="113" target="329">
			<data key="weight">-0.095</data>
		</edge>
		<edge source="97" target="263">
			<data key="weight">-0.066</data>
		</edge>
		<edge source="149" target="463">
			<data key="weight">-0.119</data>
		</edge>
		<edge source="23" target="353">
			<data key="weight">-0.198</data>
		</edge>
		<edge source="252" target="334">
			<data key="weight">-0.179</data>
		</edge>
		<edge source="389" target="527">
			<data key="weight">-0.105</data>
		</edge>
		<edge source="345" target="446">
			<data key="weight">-0.113</data>
		</edge>
		<edge source="103" target="195">
			<data key="weight">-0.121</data>
		</edge>
		<edge source="112" target="337">
			<data key="weight">-0.078</data>
		</edge>
		<edge source="91" target="159">
			<data key="weight">-0.153</data>
		</edge>
		<edge source="113" target="524">
			<data key="weight">-0.105</data>
		</edge>
		<edge source="70" target="197">
			<data key="weight">-0.206</data>
		</edge>
		<edge source="135" target="362">
			<data key="weight">-0.073</data>
		</edge>
		<edge source="150" target="193">
			<data key="weight">-0.143</data>
		</edge>
		<edge source="356" target="413">
			<data key="weight">-0.100</data>
		</edge>
		<edge source="377" target="391">
			<data key="weight">-0.208</data>
		</edge>
		<edge source="22" target="244">
			<data key="weight">-0.181</data>
		</edge>
		<edge source="333" target="334">
			<data key="weight">-0.360</data>
		</edge>
		<edge source="348" target="452">
			<data key="weight">-0.086</data>
		</edge>
		<edge source="109" target="391">
			<data key="weight">-0.103</data>
		</edge>
		<edge source="140" target="527">
			<data key="weight">-0.229</data>
		</edge>
		<edge source="260" target="524">
			<data key="weight">-0.091</data>
		</edge>
		<edge source="142" target="348">
			<data key="weight">-0.216</data>
		</edge>
		<edge source="113" target="264">
			<data key="weight">-0.091</data>
		</edge>
		<edge source="321" target="458">
			<data key="weight">-0.138</data>
		</edge>
		<edge source="12" target="334">
			<data key="weight">-0.084</data>
		</edge>
		<edge source="87" target="150">
			<data key="weight">-0.089</data>
		</edge>
		<edge source="200" target="321">
			<data key="weight">-0.083</data>
		</edge>
		<edge source="23" target="244">
			<data key="weight">-0.271</data>
		</edge>
		<edge source="229" target="391">
			<data key="weight">-0.156</data>
		</edge>
		<edge source="20" target="348">
			<data key="weight">-0.092</data>
		</edge>
		<edge source="21" target="356">
			<data key="weight">-0.086</data>
		</edge>
		<edge source="99" target="101">
			<data key="weight">-0.139</data>
		</edge>
		<edge source="345" target="356">
			<data key="weight">-0.095</data>
		</edge>
		<edge source="98" target="349">
			<data key="weight">-0.229</data>
		</edge>
		<edge source="334" target="413">
			<data key="weight">-0.116</data>
		</edge>
		<edge source="115" target="334">
			<data key="weight">-0.209</data>
		</edge>
		<edge source="155" target="450">
			<data key="weight">-0.174</data>
		</edge>
		<edge source="229" target="333">
			<data key="weight">-0.207</data>
		</edge>
		<edge source="125" target="390">
			<data key="weight">-0.107</data>
		</edge>
		<edge source="91" target="125">
			<data key="weight">-0.185</data>
		</edge>
		<edge source="225" target="402">
			<data key="weight">-0.135</data>
		</edge>
		<edge source="127" target="457">
			<data key="weight">-0.109</data>
		</edge>
		<edge source="107" target="458">
			<data key="weight">-0.135</data>
		</edge>
		<edge source="108" target="156">
			<data key="weight">-0.124</data>
		</edge>
		<edge source="232" target="356">
			<data key="weight">-0.127</data>
		</edge>
		<edge source="246" target="439">
			<data key="weight">-0.093</data>
		</edge>
		<edge source="114" target="345">
			<data key="weight">-0.085</data>
		</edge>
		<edge source="150" target="463">
			<data key="weight">-0.125</data>
		</edge>
		<edge source="132" target="390">
			<data key="weight">-0.174</data>
		</edge>
		<edge source="377" target="383">
			<data key="weight">-0.077</data>
		</edge>
		<edge source="251" target="449">
			<data key="weight">-0.069</data>
		</edge>
		<edge source="225" target="363">
			<data key="weight">-0.112</data>
		</edge>
		<edge source="140" target="357">
			<data key="weight">-0.085</data>
		</edge>
		<edge source="96" target="194">
			<data key="weight">-0.091</data>
		</edge>
		<edge source="104" target="508">
			<data key="weight">-0.078</data>
		</edge>
		<edge source="23" target="251">
			<data key="weight">-0.091</data>
		</edge>
		<edge source="136" target="408">
			<data key="weight">-0.095</data>
		</edge>
		<edge source="92" target="329">
			<data key="weight">-0.225</data>
		</edge>
		<edge source="198" target="264">
			<data key="weight">-0.131</data>
		</edge>
		<edge source="244" target="363">
			<data key="weight">-0.133</data>
		</edge>
		<edge source="23" target="242">
			<data key="weight">-0.078</data>
		</edge>
		<edge source="158" target="378">
			<data key="weight">-0.143</data>
		</edge>
		<edge source="229" target="509">
			<data key="weight">-0.133</data>
		</edge>
		<edge source="230" target="439">
			<data key="weight">-0.076</data>
		</edge>
		<edge source="377" target="448">
			<data key="weight">-0.125</data>
		</edge>
		<edge source="87" target="313">
			<data key="weight">-0.126</data>
		</edge>
		<edge source="87" target="434">
			<data key="weight">-0.110</data>
		</edge>
		<edge source="383" target="390">
			<data key="weight">-0.065</data>
		</edge>
		<edge source="89" target="106">
			<data key="weight">-0.110</data>
		</edge>
		<edge source="89" target="111">
			<data key="weight">-0.104</data>
		</edge>
		<edge source="20" target="334">
			<data key="weight">-0.116</data>
		</edge>
		<edge source="334" target="465">
			<data key="weight">-0.328</data>
		</edge>
		<edge source="141" target="390">
			<data key="weight">-0.243</data>
		</edge>
		<edge source="149" target="329">
			<data key="weight">-0.108</data>
		</edge>
		<edge source="448" target="524">
			<data key="weight">-0.137</data>
		</edge>
		<edge source="232" target="527">
			<data key="weight">-0.108</data>
		</edge>
		<edge source="87" target="371">
			<data key="weight">-0.289</data>
		</edge>
		<edge source="155" target="399">
			<data key="weight">-0.222</data>
		</edge>
		<edge source="98" target="439">
			<data key="weight">-0.118</data>
		</edge>
		<edge source="394" target="528">
			<data key="weight">-0.204</data>
		</edge>
		<edge source="229" target="349">
			<data key="weight">-0.240</data>
		</edge>
		<edge source="361" target="523">
			<data key="weight">-0.243</data>
		</edge>
		<edge source="149" target="247">
			<data key="weight">-0.095</data>
		</edge>
		<edge source="150" target="374">
			<data key="weight">-0.089</data>
		</edge>
		<edge source="87" target="202">
			<data key="weight">-0.082</data>
		</edge>
		<edge source="70" target="349">
			<data key="weight">-0.161</data>
		</edge>
		<edge source="89" target="235">
			<data key="weight">-0.096</data>
		</edge>
		<edge source="230" target="524">
			<data key="weight">-0.133</data>
		</edge>
		<edge source="229" target="253">
			<data key="weight">-0.086</data>
		</edge>
		<edge source="247" target="449">
			<data key="weight">-0.078</data>
		</edge>
		<edge source="103" target="517">
			<data key="weight">-0.087</data>
		</edge>
		<edge source="22" target="348">
			<data key="weight">-0.150</data>
		</edge>
		<edge source="447" target="524">
			<data key="weight">-0.090</data>
		</edge>
		<edge source="361" target="372">
			<data key="weight">-0.238</data>
		</edge>
		<edge source="129" target="268">
			<data key="weight">-0.096</data>
		</edge>
		<edge source="130" target="225">
			<data key="weight">-0.114</data>
		</edge>
		<edge source="93" target="242">
			<data key="weight">-0.103</data>
		</edge>
		<edge source="133" target="334">
			<data key="weight">-0.170</data>
		</edge>
		<edge source="103" target="391">
			<data key="weight">-0.116</data>
		</edge>
		<edge source="345" target="416">
			<data key="weight">-0.124</data>
		</edge>
		<edge source="193" target="321">
			<data key="weight">-0.096</data>
		</edge>
		<edge source="92" target="402">
			<data key="weight">-0.136</data>
		</edge>
		<edge source="98" target="101">
			<data key="weight">-0.151</data>
		</edge>
		<edge source="141" target="334">
			<data key="weight">-0.354</data>
		</edge>
		<edge source="113" target="198">
			<data key="weight">-0.100</data>
		</edge>
		<edge source="101" target="229">
			<data key="weight">-0.171</data>
		</edge>
		<edge source="257" target="520">
			<data key="weight">-0.099</data>
		</edge>
		<edge source="149" target="416">
			<data key="weight">-0.125</data>
		</edge>
		<edge source="445" target="455">
			<data key="weight">-0.077</data>
		</edge>
		<edge source="329" target="377">
			<data key="weight">-0.110</data>
		</edge>
		<edge source="157" target="348">
			<data key="weight">-0.164</data>
		</edge>
		<edge source="229" target="389">
			<data key="weight">-0.118</data>
		</edge>
		<edge source="107" target="445">
			<data key="weight">-0.071</data>
		</edge>
		<edge source="137" target="371">
			<data key="weight">-0.085</data>
		</edge>
		<edge source="231" target="356">
			<data key="weight">-0.102</data>
		</edge>
		<edge source="393" target="402">
			<data key="weight">-0.094</data>
		</edge>
		<edge source="149" target="356">
			<data key="weight">-0.140</data>
		</edge>
		<edge source="334" target="447">
			<data key="weight">-0.205</data>
		</edge>
		<edge source="117" target="135">
			<data key="weight">-0.084</data>
		</edge>
		<edge source="354" target="402">
			<data key="weight">-0.114</data>
		</edge>
		<edge source="334" target="523">
			<data key="weight">-0.214</data>
		</edge>
		<edge source="89" target="240">
			<data key="weight">-0.144</data>
		</edge>
		<edge source="114" target="356">
			<data key="weight">-0.086</data>
		</edge>
		<edge source="123" target="527">
			<data key="weight">-0.093</data>
		</edge>
		<edge source="130" target="256">
			<data key="weight">-0.150</data>
		</edge>
		<edge source="370" target="390">
			<data key="weight">-0.197</data>
		</edge>
		<edge source="92" target="101">
			<data key="weight">-0.083</data>
		</edge>
		<edge source="122" target="523">
			<data key="weight">-0.179</data>
		</edge>
		<edge source="335" target="528">
			<data key="weight">-0.097</data>
		</edge>
		<edge source="232" target="361">
			<data key="weight">-0.089</data>
		</edge>
		<edge source="93" target="241">
			<data key="weight">-0.144</data>
		</edge>
		<edge source="137" target="262">
			<data key="weight">-0.082</data>
		</edge>
		<edge source="118" target="458">
			<data key="weight">-0.101</data>
		</edge>
		<edge source="360" target="407">
			<data key="weight">-0.077</data>
		</edge>
		<edge source="450" target="520">
			<data key="weight">-0.125</data>
		</edge>
		<edge source="126" target="356">
			<data key="weight">-0.124</data>
		</edge>
		<edge source="134" target="357">
			<data key="weight">-0.078</data>
		</edge>
		<edge source="22" target="126">
			<data key="weight">-0.102</data>
		</edge>
		<edge source="155" target="444">
			<data key="weight">-0.146</data>
		</edge>
		<edge source="23" target="321">
			<data key="weight">-0.253</data>
		</edge>
		<edge source="99" target="439">
			<data key="weight">-0.097</data>
		</edge>
		<edge source="91" target="334">
			<data key="weight">-0.329</data>
		</edge>
		<edge source="225" target="253">
			<data key="weight">-0.102</data>
		</edge>
		<edge source="244" target="448">
			<data key="weight">-0.182</data>
		</edge>
		<edge source="70" target="313">
			<data key="weight">-0.126</data>
		</edge>
		<edge source="21" target="124">
			<data key="weight">-0.083</data>
		</edge>
		<edge source="94" target="108">
			<data key="weight">-0.100</data>
		</edge>
		<edge source="98" target="353">
			<data key="weight">-0.312</data>
		</edge>
		<edge source="390" target="448">
			<data key="weight">-0.114</data>
		</edge>
		<edge source="150" target="370">
			<data key="weight">-0.088</data>
		</edge>
		<edge source="96" target="244">
			<data key="weight">-0.183</data>
		</edge>
		<edge source="118" target="390">
			<data key="weight">-0.101</data>
		</edge>
		<edge source="116" target="363">
			<data key="weight">-0.120</data>
		</edge>
		<edge source="158" target="337">
			<data key="weight">-0.085</data>
		</edge>
		<edge source="241" target="377">
			<data key="weight">-0.128</data>
		</edge>
		<edge source="231" target="390">
			<data key="weight">-0.083</data>
		</edge>
		<edge source="134" target="369">
			<data key="weight">-0.121</data>
		</edge>
		<edge source="198" target="262">
			<data key="weight">-0.087</data>
		</edge>
		<edge source="345" target="439">
			<data key="weight">-0.130</data>
		</edge>
		<edge source="391" target="454">
			<data key="weight">-0.117</data>
		</edge>
		<edge source="94" target="416">
			<data key="weight">-0.091</data>
		</edge>
		<edge source="262" target="390">
			<data key="weight">-0.101</data>
		</edge>
		<edge source="12" target="198">
			<data key="weight">-0.064</data>
		</edge>
		<edge source="360" target="527">
			<data key="weight">-0.185</data>
		</edge>
		<edge source="91" target="255">
			<data key="weight">-0.105</data>
		</edge>
		<edge source="87" target="131">
			<data key="weight">-0.232</data>
		</edge>
		<edge source="22" target="197">
			<data key="weight">-0.153</data>
		</edge>
		<edge source="70" target="103">
			<data key="weight">-0.085</data>
		</edge>
		<edge source="256" target="338">
			<data key="weight">-0.086</data>
		</edge>
		<edge source="156" target="390">
			<data key="weight">-0.131</data>
		</edge>
		<edge source="110" target="329">
			<data key="weight">-0.188</data>
		</edge>
		<edge source="18" target="365">
			<data key="weight">-0.078</data>
		</edge>
		<edge source="118" target="155">
			<data key="weight">-0.127</data>
		</edge>
		<edge source="87" target="240">
			<data key="weight">-0.106</data>
		</edge>
		<edge source="229" target="241">
			<data key="weight">-0.093</data>
		</edge>
		<edge source="334" target="348">
			<data key="weight">-0.219</data>
		</edge>
		<edge source="130" target="334">
			<data key="weight">-0.324</data>
		</edge>
		<edge source="509" target="528">
			<data key="weight">-0.185</data>
		</edge>
		<edge source="158" target="393">
			<data key="weight">-0.149</data>
		</edge>
		<edge source="104" target="389">
			<data key="weight">-0.094</data>
		</edge>
		<edge source="239" target="391">
			<data key="weight">-0.095</data>
		</edge>
		<edge source="244" target="254">
			<data key="weight">-0.096</data>
		</edge>
		<edge source="237" target="353">
			<data key="weight">-0.083</data>
		</edge>
		<edge source="141" target="265">
			<data key="weight">-0.080</data>
		</edge>
		<edge source="198" target="365">
			<data key="weight">-0.121</data>
		</edge>
		<edge source="87" target="124">
			<data key="weight">-0.168</data>
		</edge>
		<edge source="93" target="372">
			<data key="weight">-0.224</data>
		</edge>
		<edge source="114" target="448">
			<data key="weight">-0.080</data>
		</edge>
		<edge source="198" target="253">
			<data key="weight">-0.116</data>
		</edge>
		<edge source="232" target="329">
			<data key="weight">-0.169</data>
		</edge>
		<edge source="114" target="225">
			<data key="weight">-0.137</data>
		</edge>
		<edge source="230" target="390">
			<data key="weight">-0.102</data>
		</edge>
		<edge source="356" target="374">
			<data key="weight">-0.096</data>
		</edge>
		<edge source="198" target="509">
			<data key="weight">-0.118</data>
		</edge>
		<edge source="153" target="365">
			<data key="weight">-0.089</data>
		</edge>
		<edge source="236" target="377">
			<data key="weight">-0.127</data>
		</edge>
		<edge source="129" target="523">
			<data key="weight">-0.115</data>
		</edge>
		<edge source="99" target="150">
			<data key="weight">-0.130</data>
		</edge>
		<edge source="362" target="524">
			<data key="weight">-0.123</data>
		</edge>
		<edge source="127" target="415">
			<data key="weight">-0.161</data>
		</edge>
		<edge source="96" target="334">
			<data key="weight">-0.179</data>
		</edge>
		<edge source="266" target="464">
			<data key="weight">-0.084</data>
		</edge>
		<edge source="135" target="524">
			<data key="weight">-0.120</data>
		</edge>
		<edge source="142" target="458">
			<data key="weight">-0.230</data>
		</edge>
		<edge source="248" target="361">
			<data key="weight">-0.107</data>
		</edge>
		<edge source="232" target="391">
			<data key="weight">-0.113</data>
		</edge>
		<edge source="97" target="109">
			<data key="weight">-0.086</data>
		</edge>
		<edge source="150" target="517">
			<data key="weight">-0.130</data>
		</edge>
		<edge source="267" target="377">
			<data key="weight">-0.090</data>
		</edge>
		<edge source="115" target="523">
			<data key="weight">-0.139</data>
		</edge>
		<edge source="151" target="337">
			<data key="weight">-0.123</data>
		</edge>
		<edge source="120" target="334">
			<data key="weight">-0.178</data>
		</edge>
		<edge source="124" target="528">
			<data key="weight">-0.280</data>
		</edge>
		<edge source="372" target="393">
			<data key="weight">-0.128</data>
		</edge>
		<edge source="93" target="103">
			<data key="weight">-0.118</data>
		</edge>
		<edge source="152" target="229">
			<data key="weight">-0.153</data>
		</edge>
		<edge source="247" target="252">
			<data key="weight">-0.141</data>
		</edge>
		<edge source="21" target="353">
			<data key="weight">-0.089</data>
		</edge>
		<edge source="158" target="334">
			<data key="weight">-0.173</data>
		</edge>
		<edge source="377" target="405">
			<data key="weight">-0.115</data>
		</edge>
		<edge source="101" target="150">
			<data key="weight">-0.153</data>
		</edge>
		<edge source="329" target="372">
			<data key="weight">-0.108</data>
		</edge>
		<edge source="257" target="458">
			<data key="weight">-0.123</data>
		</edge>
		<edge source="402" target="528">
			<data key="weight">-0.251</data>
		</edge>
		<edge source="109" target="159">
			<data key="weight">-0.086</data>
		</edge>
		<edge source="263" target="465">
			<data key="weight">-0.077</data>
		</edge>
		<edge source="92" target="255">
			<data key="weight">-0.083</data>
		</edge>
		<edge source="136" target="329">
			<data key="weight">-0.126</data>
		</edge>
		<edge source="127" target="267">
			<data key="weight">-0.094</data>
		</edge>
		<edge source="70" target="247">
			<data key="weight">-0.231</data>
		</edge>
		<edge source="251" target="358">
			<data key="weight">-0.110</data>
		</edge>
		<edge source="321" target="361">
			<data key="weight">-0.153</data>
		</edge>
		<edge source="136" target="244">
			<data key="weight">-0.113</data>
		</edge>
		<edge source="132" target="265">
			<data key="weight">-0.081</data>
		</edge>
		<edge source="109" target="333">
			<data key="weight">-0.099</data>
		</edge>
		<edge source="136" target="508">
			<data key="weight">-0.109</data>
		</edge>
		<edge source="131" target="357">
			<data key="weight">-0.089</data>
		</edge>
		<edge source="98" target="267">
			<data key="weight">-0.089</data>
		</edge>
		<edge source="369" target="443">
			<data key="weight">-0.121</data>
		</edge>
		<edge source="109" target="135">
			<data key="weight">-0.089</data>
		</edge>
		<edge source="70" target="432">
			<data key="weight">-0.065</data>
		</edge>
		<edge source="121" target="150">
			<data key="weight">-0.208</data>
		</edge>
		<edge source="339" target="377">
			<data key="weight">-0.085</data>
		</edge>
		<edge source="94" target="106">
			<data key="weight">-0.090</data>
		</edge>
		<edge source="251" target="370">
			<data key="weight">-0.124</data>
		</edge>
		<edge source="107" target="363">
			<data key="weight">-0.083</data>
		</edge>
		<edge source="149" target="336">
			<data key="weight">-0.083</data>
		</edge>
		<edge source="377" target="465">
			<data key="weight">-0.097</data>
		</edge>
		<edge source="264" target="448">
			<data key="weight">-0.090</data>
		</edge>
		<edge source="126" target="379">
			<data key="weight">-0.109</data>
		</edge>
		<edge source="198" target="390">
			<data key="weight">-0.124</data>
		</edge>
		<edge source="103" target="265">
			<data key="weight">-0.075</data>
		</edge>
		<edge source="129" target="393">
			<data key="weight">-0.117</data>
		</edge>
		<edge source="200" target="329">
			<data key="weight">-0.103</data>
		</edge>
		<edge source="158" target="390">
			<data key="weight">-0.130</data>
		</edge>
		<edge source="116" target="402">
			<data key="weight">-0.112</data>
		</edge>
		<edge source="91" target="527">
			<data key="weight">-0.130</data>
		</edge>
		<edge source="110" target="399">
			<data key="weight">-0.108</data>
		</edge>
		<edge source="252" target="439">
			<data key="weight">-0.073</data>
		</edge>
		<edge source="225" target="255">
			<data key="weight">-0.102</data>
		</edge>
		<edge source="150" target="257">
			<data key="weight">-0.097</data>
		</edge>
		<edge source="21" target="361">
			<data key="weight">-0.089</data>
		</edge>
		<edge source="91" target="396">
			<data key="weight">-0.103</data>
		</edge>
		<edge source="262" target="523">
			<data key="weight">-0.112</data>
		</edge>
		<edge source="253" target="528">
			<data key="weight">-0.154</data>
		</edge>
		<edge source="237" target="450">
			<data key="weight">-0.082</data>
		</edge>
		<edge source="151" target="200">
			<data key="weight">-0.094</data>
		</edge>
		<edge source="87" target="416">
			<data key="weight">-0.188</data>
		</edge>
		<edge source="135" target="329">
			<data key="weight">-0.202</data>
		</edge>
		<edge source="116" target="528">
			<data key="weight">-0.255</data>
		</edge>
		<edge source="109" target="365">
			<data key="weight">-0.082</data>
		</edge>
		<edge source="97" target="247">
			<data key="weight">-0.085</data>
		</edge>
		<edge source="157" target="349">
			<data key="weight">-0.137</data>
		</edge>
		<edge source="20" target="390">
			<data key="weight">-0.073</data>
		</edge>
		<edge source="128" target="229">
			<data key="weight">-0.167</data>
		</edge>
		<edge source="134" target="391">
			<data key="weight">-0.128</data>
		</edge>
		<edge source="89" target="390">
			<data key="weight">-0.192</data>
		</edge>
		<edge source="225" target="389">
			<data key="weight">-0.102</data>
		</edge>
		<edge source="94" target="268">
			<data key="weight">-0.095</data>
		</edge>
		<edge source="413" target="450">
			<data key="weight">-0.088</data>
		</edge>
		<edge source="98" target="442">
			<data key="weight">-0.092</data>
		</edge>
		<edge source="70" target="333">
			<data key="weight">-0.119</data>
		</edge>
		<edge source="224" target="520">
			<data key="weight">-0.090</data>
		</edge>
		<edge source="70" target="360">
			<data key="weight">-0.087</data>
		</edge>
		<edge source="244" target="390">
			<data key="weight">-0.112</data>
		</edge>
		<edge source="158" target="396">
			<data key="weight">-0.106</data>
		</edge>
		<edge source="233" target="247">
			<data key="weight">-0.089</data>
		</edge>
		<edge source="256" target="401">
			<data key="weight">-0.174</data>
		</edge>
		<edge source="93" target="396">
			<data key="weight">-0.082</data>
		</edge>
		<edge source="132" target="371">
			<data key="weight">-0.141</data>
		</edge>
		<edge source="70" target="416">
			<data key="weight">-0.135</data>
		</edge>
		<edge source="329" target="464">
			<data key="weight">-0.116</data>
		</edge>
		<edge source="20" target="345">
			<data key="weight">-0.085</data>
		</edge>
		<edge source="198" target="458">
			<data key="weight">-0.132</data>
		</edge>
		<edge source="94" target="410">
			<data key="weight">-0.160</data>
		</edge>
		<edge source="108" target="121">
			<data key="weight">-0.096</data>
		</edge>
		<edge source="119" target="391">
			<data key="weight">-0.115</data>
		</edge>
		<edge source="129" target="240">
			<data key="weight">-0.086</data>
		</edge>
		<edge source="119" target="369">
			<data key="weight">-0.108</data>
		</edge>
		<edge source="137" target="247">
			<data key="weight">-0.087</data>
		</edge>
		<edge source="87" target="361">
			<data key="weight">-0.236</data>
		</edge>
		<edge source="141" target="329">
			<data key="weight">-0.156</data>
		</edge>
		<edge source="93" target="523">
			<data key="weight">-0.176</data>
		</edge>
		<edge source="122" target="442">
			<data key="weight">-0.080</data>
		</edge>
		<edge source="244" target="527">
			<data key="weight">-0.121</data>
		</edge>
		<edge source="89" target="371">
			<data key="weight">-0.271</data>
		</edge>
		<edge source="256" target="392">
			<data key="weight">-0.138</data>
		</edge>
		<edge source="377" target="439">
			<data key="weight">-0.119</data>
		</edge>
		<edge source="354" target="363">
			<data key="weight">-0.091</data>
		</edge>
		<edge source="22" target="334">
			<data key="weight">-0.230</data>
		</edge>
		<edge source="120" target="372">
			<data key="weight">-0.136</data>
		</edge>
		<edge source="96" target="264">
			<data key="weight">-0.090</data>
		</edge>
		<edge source="134" target="157">
			<data key="weight">-0.096</data>
		</edge>
		<edge source="379" target="393">
			<data key="weight">-0.121</data>
		</edge>
		<edge source="93" target="410">
			<data key="weight">-0.299</data>
		</edge>
		<edge source="140" target="458">
			<data key="weight">-0.225</data>
		</edge>
		<edge source="23" target="139">
			<data key="weight">-0.117</data>
		</edge>
		<edge source="142" target="390">
			<data key="weight">-0.195</data>
		</edge>
		<edge source="229" target="464">
			<data key="weight">-0.190</data>
		</edge>
		<edge source="457" target="524">
			<data key="weight">-0.084</data>
		</edge>
		<edge source="121" target="247">
			<data key="weight">-0.085</data>
		</edge>
		<edge source="194" target="256">
			<data key="weight">-0.168</data>
		</edge>
		<edge source="94" target="365">
			<data key="weight">-0.119</data>
		</edge>
		<edge source="151" target="416">
			<data key="weight">-0.111</data>
		</edge>
		<edge source="257" target="463">
			<data key="weight">-0.098</data>
		</edge>
		<edge source="393" target="528">
			<data key="weight">-0.135</data>
		</edge>
		<edge source="97" target="390">
			<data key="weight">-0.114</data>
		</edge>
		<edge source="361" target="365">
			<data key="weight">-0.277</data>
		</edge>
		<edge source="238" target="528">
			<data key="weight">-0.082</data>
		</edge>
		<edge source="22" target="246">
			<data key="weight">-0.098</data>
		</edge>
		<edge source="89" target="378">
			<data key="weight">-0.221</data>
		</edge>
		<edge source="193" target="253">
			<data key="weight">-0.105</data>
		</edge>
		<edge source="156" target="383">
			<data key="weight">-0.064</data>
		</edge>
		<edge source="149" target="434">
			<data key="weight">-0.112</data>
		</edge>
		<edge source="21" target="334">
			<data key="weight">-0.158</data>
		</edge>
		<edge source="374" target="528">
			<data key="weight">-0.109</data>
		</edge>
		<edge source="198" target="256">
			<data key="weight">-0.133</data>
		</edge>
		<edge source="391" target="445">
			<data key="weight">-0.089</data>
		</edge>
		<edge source="353" target="390">
			<data key="weight">-0.170</data>
		</edge>
		<edge source="333" target="411">
			<data key="weight">-0.116</data>
		</edge>
		<edge source="377" target="464">
			<data key="weight">-0.114</data>
		</edge>
		<edge source="93" target="377">
			<data key="weight">-0.216</data>
		</edge>
		<edge source="240" target="374">
			<data key="weight">-0.081</data>
		</edge>
		<edge source="125" target="339">
			<data key="weight">-0.134</data>
		</edge>
		<edge source="256" target="442">
			<data key="weight">-0.126</data>
		</edge>
		<edge source="251" target="256">
			<data key="weight">-0.131</data>
		</edge>
		<edge source="369" target="457">
			<data key="weight">-0.094</data>
		</edge>
		<edge source="225" target="349">
			<data key="weight">-0.107</data>
		</edge>
		<edge source="365" target="527">
			<data key="weight">-0.186</data>
		</edge>
		<edge source="329" target="465">
			<data key="weight">-0.102</data>
		</edge>
		<edge source="253" target="450">
			<data key="weight">-0.104</data>
		</edge>
		<edge source="139" target="203">
			<data key="weight">-0.078</data>
		</edge>
		<edge source="142" target="450">
			<data key="weight">-0.105</data>
		</edge>
		<edge source="96" target="463">
			<data key="weight">-0.143</data>
		</edge>
		<edge source="131" target="402">
			<data key="weight">-0.207</data>
		</edge>
		<edge source="394" target="457">
			<data key="weight">-0.107</data>
		</edge>
		<edge source="348" target="369">
			<data key="weight">-0.195</data>
		</edge>
		<edge source="244" target="333">
			<data key="weight">-0.103</data>
		</edge>
		<edge source="329" target="356">
			<data key="weight">-0.114</data>
		</edge>
		<edge source="244" target="458">
			<data key="weight">-0.130</data>
		</edge>
		<edge source="244" target="334">
			<data key="weight">-0.100</data>
		</edge>
		<edge source="150" target="338">
			<data key="weight">-0.084</data>
		</edge>
		<edge source="241" target="361">
			<data key="weight">-0.122</data>
		</edge>
		<edge source="417" target="448">
			<data key="weight">-0.099</data>
		</edge>
		<edge source="150" target="359">
			<data key="weight">-0.143</data>
		</edge>
		<edge source="242" target="411">
			<data key="weight">-0.100</data>
		</edge>
		<edge source="152" target="390">
			<data key="weight">-0.162</data>
		</edge>
		<edge source="135" target="256">
			<data key="weight">-0.157</data>
		</edge>
		<edge source="194" target="458">
			<data key="weight">-0.207</data>
		</edge>
		<edge source="139" target="236">
			<data key="weight">-0.093</data>
		</edge>
		<edge source="113" target="353">
			<data key="weight">-0.145</data>
		</edge>
		<edge source="113" target="337">
			<data key="weight">-0.114</data>
		</edge>
		<edge source="22" target="97">
			<data key="weight">-0.123</data>
		</edge>
		<edge source="91" target="240">
			<data key="weight">-0.113</data>
		</edge>
		<edge source="150" target="415">
			<data key="weight">-0.221</data>
		</edge>
		<edge source="23" target="126">
			<data key="weight">-0.196</data>
		</edge>
		<edge source="198" target="464">
			<data key="weight">-0.087</data>
		</edge>
		<edge source="334" target="365">
			<data key="weight">-0.182</data>
		</edge>
		<edge source="198" target="268">
			<data key="weight">-0.118</data>
		</edge>
		<edge source="89" target="394">
			<data key="weight">-0.175</data>
		</edge>
		<edge source="334" target="524">
			<data key="weight">-0.215</data>
		</edge>
		<edge source="104" target="153">
			<data key="weight">-0.095</data>
		</edge>
		<edge source="111" target="354">
			<data key="weight">-0.096</data>
		</edge>
		<edge source="21" target="232">
			<data key="weight">-0.073</data>
		</edge>
		<edge source="137" target="432">
			<data key="weight">-0.079</data>
		</edge>
		<edge source="149" target="391">
			<data key="weight">-0.269</data>
		</edge>
		<edge source="18" target="321">
			<data key="weight">-0.096</data>
		</edge>
		<edge source="93" target="264">
			<data key="weight">-0.117</data>
		</edge>
		<edge source="21" target="198">
			<data key="weight">-0.093</data>
		</edge>
		<edge source="70" target="321">
			<data key="weight">-0.243</data>
		</edge>
		<edge source="70" target="385">
			<data key="weight">-0.132</data>
		</edge>
		<edge source="134" target="195">
			<data key="weight">-0.122</data>
		</edge>
		<edge source="353" target="377">
			<data key="weight">-0.184</data>
		</edge>
		<edge source="97" target="444">
			<data key="weight">-0.108</data>
		</edge>
		<edge source="158" target="348">
			<data key="weight">-0.093</data>
		</edge>
		<edge source="151" target="415">
			<data key="weight">-0.122</data>
		</edge>
		<edge source="108" target="242">
			<data key="weight">-0.089</data>
		</edge>
		<edge source="401" target="528">
			<data key="weight">-0.117</data>
		</edge>
		<edge source="142" target="371">
			<data key="weight">-0.184</data>
		</edge>
		<edge source="112" target="435">
			<data key="weight">-0.109</data>
		</edge>
		<edge source="264" target="369">
			<data key="weight">-0.126</data>
		</edge>
		<edge source="136" target="256">
			<data key="weight">-0.107</data>
		</edge>
		<edge source="93" target="124">
			<data key="weight">-0.140</data>
		</edge>
		<edge source="124" target="139">
			<data key="weight">-0.098</data>
		</edge>
		<edge source="158" target="266">
			<data key="weight">-0.075</data>
		</edge>
		<edge source="151" target="356">
			<data key="weight">-0.128</data>
		</edge>
		<edge source="114" target="528">
			<data key="weight">-0.090</data>
		</edge>
		<edge source="93" target="151">
			<data key="weight">-0.112</data>
		</edge>
		<edge source="377" target="509">
			<data key="weight">-0.121</data>
		</edge>
		<edge source="136" target="233">
			<data key="weight">-0.087</data>
		</edge>
		<edge source="142" target="198">
			<data key="weight">-0.155</data>
		</edge>
		<edge source="93" target="356">
			<data key="weight">-0.142</data>
		</edge>
		<edge source="353" target="520">
			<data key="weight">-0.108</data>
		</edge>
		<edge source="93" target="312">
			<data key="weight">-0.107</data>
		</edge>
		<edge source="91" target="267">
			<data key="weight">-0.089</data>
		</edge>
		<edge source="371" target="454">
			<data key="weight">-0.160</data>
		</edge>
		<edge source="21" target="247">
			<data key="weight">-0.095</data>
		</edge>
		<edge source="158" target="416">
			<data key="weight">-0.129</data>
		</edge>
		<edge source="18" target="371">
			<data key="weight">-0.071</data>
		</edge>
		<edge source="135" target="334">
			<data key="weight">-0.185</data>
		</edge>
		<edge source="229" target="267">
			<data key="weight">-0.113</data>
		</edge>
		<edge source="133" target="333">
			<data key="weight">-0.105</data>
		</edge>
		<edge source="139" target="508">
			<data key="weight">-0.100</data>
		</edge>
		<edge source="248" target="329">
			<data key="weight">-0.109</data>
		</edge>
		<edge source="22" target="236">
			<data key="weight">-0.094</data>
		</edge>
		<edge source="130" target="377">
			<data key="weight">-0.201</data>
		</edge>
		<edge source="87" target="520">
			<data key="weight">-0.141</data>
		</edge>
		<edge source="268" target="450">
			<data key="weight">-0.090</data>
		</edge>
		<edge source="140" target="150">
			<data key="weight">-0.098</data>
		</edge>
		<edge source="136" target="390">
			<data key="weight">-0.118</data>
		</edge>
		<edge source="122" target="447">
			<data key="weight">-0.101</data>
		</edge>
		<edge source="256" target="390">
			<data key="weight">-0.185</data>
		</edge>
		<edge source="116" target="458">
			<data key="weight">-0.113</data>
		</edge>
		<edge source="94" target="229">
			<data key="weight">-0.143</data>
		</edge>
		<edge source="348" target="417">
			<data key="weight">-0.219</data>
		</edge>
		<edge source="150" target="266">
			<data key="weight">-0.117</data>
		</edge>
		<edge source="136" target="349">
			<data key="weight">-0.140</data>
		</edge>
		<edge source="133" target="457">
			<data key="weight">-0.084</data>
		</edge>
		<edge source="91" target="253">
			<data key="weight">-0.143</data>
		</edge>
		<edge source="118" target="372">
			<data key="weight">-0.102</data>
		</edge>
		<edge source="158" target="256">
			<data key="weight">-0.193</data>
		</edge>
		<edge source="155" target="389">
			<data key="weight">-0.090</data>
		</edge>
		<edge source="126" target="528">
			<data key="weight">-0.107</data>
		</edge>
		<edge source="359" target="391">
			<data key="weight">-0.109</data>
		</edge>
		<edge source="110" target="155">
			<data key="weight">-0.099</data>
		</edge>
		<edge source="361" target="364">
			<data key="weight">-0.092</data>
		</edge>
		<edge source="229" target="321">
			<data key="weight">-0.195</data>
		</edge>
		<edge source="246" target="449">
			<data key="weight">-0.070</data>
		</edge>
		<edge source="321" target="411">
			<data key="weight">-0.100</data>
		</edge>
		<edge source="264" target="402">
			<data key="weight">-0.105</data>
		</edge>
		<edge source="264" target="401">
			<data key="weight">-0.112</data>
		</edge>
		<edge source="197" target="356">
			<data key="weight">-0.087</data>
		</edge>
		<edge source="385" target="389">
			<data key="weight">-0.075</data>
		</edge>
		<edge source="89" target="524">
			<data key="weight">-0.158</data>
		</edge>
		<edge source="93" target="354">
			<data key="weight">-0.209</data>
		</edge>
		<edge source="87" target="312">
			<data key="weight">-0.097</data>
		</edge>
		<edge source="202" target="244">
			<data key="weight">-0.113</data>
		</edge>
		<edge source="110" target="377">
			<data key="weight">-0.140</data>
		</edge>
		<edge source="92" target="410">
			<data key="weight">-0.215</data>
		</edge>
		<edge source="123" target="524">
			<data key="weight">-0.085</data>
		</edge>
		<edge source="129" target="528">
			<data key="weight">-0.155</data>
		</edge>
		<edge source="22" target="371">
			<data key="weight">-0.161</data>
		</edge>
		<edge source="140" target="377">
			<data key="weight">-0.084</data>
		</edge>
		<edge source="357" target="372">
			<data key="weight">-0.083</data>
		</edge>
		<edge source="103" target="156">
			<data key="weight">-0.093</data>
		</edge>
		<edge source="91" target="139">
			<data key="weight">-0.140</data>
		</edge>
		<edge source="87" target="378">
			<data key="weight">-0.216</data>
		</edge>
		<edge source="266" target="416">
			<data key="weight">-0.074</data>
		</edge>
		<edge source="119" target="313">
			<data key="weight">-0.090</data>
		</edge>
		<edge source="135" target="528">
			<data key="weight">-0.221</data>
		</edge>
		<edge source="91" target="194">
			<data key="weight">-0.132</data>
		</edge>
		<edge source="125" target="348">
			<data key="weight">-0.091</data>
		</edge>
		<edge source="225" target="407">
			<data key="weight">-0.107</data>
		</edge>
		<edge source="104" target="416">
			<data key="weight">-0.110</data>
		</edge>
		<edge source="232" target="374">
			<data key="weight">-0.081</data>
		</edge>
		<edge source="349" target="377">
			<data key="weight">-0.083</data>
		</edge>
		<edge source="70" target="229">
			<data key="weight">-0.148</data>
		</edge>
		<edge source="92" target="334">
			<data key="weight">-0.301</data>
		</edge>
		<edge source="155" target="388">
			<data key="weight">-0.175</data>
		</edge>
		<edge source="142" target="399">
			<data key="weight">-0.090</data>
		</edge>
		<edge source="140" target="371">
			<data key="weight">-0.129</data>
		</edge>
		<edge source="109" target="528">
			<data key="weight">-0.110</data>
		</edge>
		<edge source="329" target="348">
			<data key="weight">-0.111</data>
		</edge>
		<edge source="415" target="524">
			<data key="weight">-0.111</data>
		</edge>
		<edge source="149" target="333">
			<data key="weight">-0.099</data>
		</edge>
		<edge source="111" target="225">
			<data key="weight">-0.122</data>
		</edge>
		<edge source="329" target="339">
			<data key="weight">-0.111</data>
		</edge>
		<edge source="229" target="394">
			<data key="weight">-0.108</data>
		</edge>
		<edge source="149" target="365">
			<data key="weight">-0.131</data>
		</edge>
		<edge source="132" target="260">
			<data key="weight">-0.068</data>
		</edge>
		<edge source="390" target="401">
			<data key="weight">-0.087</data>
		</edge>
		<edge source="106" target="361">
			<data key="weight">-0.088</data>
		</edge>
		<edge source="107" target="117">
			<data key="weight">-0.122</data>
		</edge>
		<edge source="152" target="378">
			<data key="weight">-0.106</data>
		</edge>
		<edge source="96" target="354">
			<data key="weight">-0.084</data>
		</edge>
		<edge source="89" target="369">
			<data key="weight">-0.218</data>
		</edge>
		<edge source="142" target="158">
			<data key="weight">-0.200</data>
		</edge>
		<edge source="334" target="388">
			<data key="weight">-0.118</data>
		</edge>
		<edge source="250" target="377">
			<data key="weight">-0.096</data>
		</edge>
		<edge source="91" target="333">
			<data key="weight">-0.132</data>
		</edge>
		<edge source="142" target="313">
			<data key="weight">-0.112</data>
		</edge>
		<edge source="224" target="264">
			<data key="weight">-0.142</data>
		</edge>
		<edge source="251" target="361">
			<data key="weight">-0.267</data>
		</edge>
		<edge source="152" target="242">
			<data key="weight">-0.086</data>
		</edge>
		<edge source="130" target="313">
			<data key="weight">-0.113</data>
		</edge>
		<edge source="91" target="202">
			<data key="weight">-0.081</data>
		</edge>
		<edge source="101" target="337">
			<data key="weight">-0.108</data>
		</edge>
		<edge source="22" target="465">
			<data key="weight">-0.083</data>
		</edge>
		<edge source="142" target="523">
			<data key="weight">-0.206</data>
		</edge>
		<edge source="117" target="349">
			<data key="weight">-0.087</data>
		</edge>
		<edge source="133" target="454">
			<data key="weight">-0.105</data>
		</edge>
		<edge source="247" target="338">
			<data key="weight">-0.123</data>
		</edge>
		<edge source="334" target="463">
			<data key="weight">-0.088</data>
		</edge>
		<edge source="121" target="413">
			<data key="weight">-0.086</data>
		</edge>
		<edge source="117" target="435">
			<data key="weight">-0.107</data>
		</edge>
		<edge source="225" target="450">
			<data key="weight">-0.138</data>
		</edge>
		<edge source="241" target="524">
			<data key="weight">-0.148</data>
		</edge>
		<edge source="155" target="377">
			<data key="weight">-0.101</data>
		</edge>
		<edge source="333" target="394">
			<data key="weight">-0.091</data>
		</edge>
		<edge source="345" target="391">
			<data key="weight">-0.111</data>
		</edge>
		<edge source="354" target="415">
			<data key="weight">-0.112</data>
		</edge>
		<edge source="358" target="377">
			<data key="weight">-0.158</data>
		</edge>
		<edge source="230" target="349">
			<data key="weight">-0.111</data>
		</edge>
		<edge source="361" target="465">
			<data key="weight">-0.250</data>
		</edge>
		<edge source="96" target="225">
			<data key="weight">-0.120</data>
		</edge>
		<edge source="378" target="457">
			<data key="weight">-0.083</data>
		</edge>
		<edge source="132" target="348">
			<data key="weight">-0.180</data>
		</edge>
		<edge source="116" target="132">
			<data key="weight">-0.147</data>
		</edge>
		<edge source="334" target="417">
			<data key="weight">-0.246</data>
		</edge>
		<edge source="19" target="393">
			<data key="weight">-0.061</data>
		</edge>
		<edge source="97" target="377">
			<data key="weight">-0.084</data>
		</edge>
		<edge source="113" target="523">
			<data key="weight">-0.144</data>
		</edge>
		<edge source="247" target="400">
			<data key="weight">-0.088</data>
		</edge>
		<edge source="157" target="354">
			<data key="weight">-0.109</data>
		</edge>
		<edge source="193" target="225">
			<data key="weight">-0.098</data>
		</edge>
		<edge source="23" target="106">
			<data key="weight">-0.091</data>
		</edge>
		<edge source="264" target="454">
			<data key="weight">-0.136</data>
		</edge>
		<edge source="334" target="394">
			<data key="weight">-0.113</data>
		</edge>
		<edge source="128" target="391">
			<data key="weight">-0.121</data>
		</edge>
		<edge source="142" target="193">
			<data key="weight">-0.100</data>
		</edge>
		<edge source="156" target="158">
			<data key="weight">-0.122</data>
		</edge>
		<edge source="203" target="369">
			<data key="weight">-0.089</data>
		</edge>
		<edge source="126" target="450">
			<data key="weight">-0.103</data>
		</edge>
		<edge source="94" target="247">
			<data key="weight">-0.124</data>
		</edge>
		<edge source="259" target="361">
			<data key="weight">-0.118</data>
		</edge>
		<edge source="231" target="527">
			<data key="weight">-0.114</data>
		</edge>
		<edge source="202" target="369">
			<data key="weight">-0.107</data>
		</edge>
		<edge source="96" target="369">
			<data key="weight">-0.105</data>
		</edge>
		<edge source="97" target="337">
			<data key="weight">-0.083</data>
		</edge>
		<edge source="23" target="435">
			<data key="weight">-0.100</data>
		</edge>
		<edge source="91" target="369">
			<data key="weight">-0.257</data>
		</edge>
		<edge source="248" target="365">
			<data key="weight">-0.088</data>
		</edge>
		<edge source="116" target="439">
			<data key="weight">-0.087</data>
		</edge>
		<edge source="131" target="377">
			<data key="weight">-0.140</data>
		</edge>
		<edge source="123" target="348">
			<data key="weight">-0.145</data>
		</edge>
		<edge source="111" target="527">
			<data key="weight">-0.133</data>
		</edge>
		<edge source="91" target="377">
			<data key="weight">-0.181</data>
		</edge>
		<edge source="125" target="151">
			<data key="weight">-0.103</data>
		</edge>
		<edge source="390" target="509">
			<data key="weight">-0.130</data>
		</edge>
		<edge source="353" target="444">
			<data key="weight">-0.082</data>
		</edge>
		<edge source="125" target="439">
			<data key="weight">-0.110</data>
		</edge>
		<edge source="244" target="256">
			<data key="weight">-0.090</data>
		</edge>
		<edge source="250" target="439">
			<data key="weight">-0.085</data>
		</edge>
		<edge source="22" target="133">
			<data key="weight">-0.076</data>
		</edge>
		<edge source="96" target="133">
			<data key="weight">-0.079</data>
		</edge>
		<edge source="363" target="390">
			<data key="weight">-0.120</data>
		</edge>
		<edge source="87" target="465">
			<data key="weight">-0.091</data>
		</edge>
		<edge source="159" target="528">
			<data key="weight">-0.180</data>
		</edge>
		<edge source="150" target="203">
			<data key="weight">-0.078</data>
		</edge>
		<edge source="390" target="444">
			<data key="weight">-0.084</data>
		</edge>
		<edge source="89" target="139">
			<data key="weight">-0.093</data>
		</edge>
		<edge source="115" target="439">
			<data key="weight">-0.087</data>
		</edge>
		<edge source="266" target="353">
			<data key="weight">-0.093</data>
		</edge>
		<edge source="97" target="358">
			<data key="weight">-0.100</data>
		</edge>
		<edge source="241" target="446">
			<data key="weight">-0.063</data>
		</edge>
		<edge source="329" target="450">
			<data key="weight">-0.127</data>
		</edge>
		<edge source="374" target="393">
			<data key="weight">-0.085</data>
		</edge>
		<edge source="23" target="104">
			<data key="weight">-0.143</data>
		</edge>
		<edge source="378" target="416">
			<data key="weight">-0.121</data>
		</edge>
		<edge source="250" target="390">
			<data key="weight">-0.192</data>
		</edge>
		<edge source="109" target="230">
			<data key="weight">-0.077</data>
		</edge>
		<edge source="130" target="361">
			<data key="weight">-0.166</data>
		</edge>
		<edge source="107" target="390">
			<data key="weight">-0.094</data>
		</edge>
		<edge source="369" target="450">
			<data key="weight">-0.109</data>
		</edge>
		<edge source="23" target="224">
			<data key="weight">-0.129</data>
		</edge>
		<edge source="141" target="264">
			<data key="weight">-0.124</data>
		</edge>
		<edge source="225" target="256">
			<data key="weight">-0.139</data>
		</edge>
		<edge source="93" target="197">
			<data key="weight">-0.179</data>
		</edge>
		<edge source="339" target="528">
			<data key="weight">-0.141</data>
		</edge>
		<edge source="151" target="446">
			<data key="weight">-0.097</data>
		</edge>
		<edge source="103" target="407">
			<data key="weight">-0.105</data>
		</edge>
		<edge source="415" target="439">
			<data key="weight">-0.083</data>
		</edge>
		<edge source="142" target="242">
			<data key="weight">-0.090</data>
		</edge>
		<edge source="149" target="527">
			<data key="weight">-0.111</data>
		</edge>
		<edge source="108" target="528">
			<data key="weight">-0.262</data>
		</edge>
		<edge source="247" target="402">
			<data key="weight">-0.136</data>
		</edge>
		<edge source="256" target="357">
			<data key="weight">-0.086</data>
		</edge>
		<edge source="118" target="361">
			<data key="weight">-0.089</data>
		</edge>
		<edge source="112" target="356">
			<data key="weight">-0.141</data>
		</edge>
		<edge source="70" target="329">
			<data key="weight">-0.233</data>
		</edge>
		<edge source="391" target="528">
			<data key="weight">-0.309</data>
		</edge>
		<edge source="92" target="194">
			<data key="weight">-0.156</data>
		</edge>
		<edge source="133" target="458">
			<data key="weight">-0.100</data>
		</edge>
		<edge source="390" target="517">
			<data key="weight">-0.091</data>
		</edge>
		<edge source="240" target="524">
			<data key="weight">-0.120</data>
		</edge>
		<edge source="101" target="361">
			<data key="weight">-0.249</data>
		</edge>
		<edge source="112" target="158">
			<data key="weight">-0.118</data>
		</edge>
		<edge source="254" target="524">
			<data key="weight">-0.148</data>
		</edge>
		<edge source="20" target="410">
			<data key="weight">-0.072</data>
		</edge>
		<edge source="121" target="390">
			<data key="weight">-0.150</data>
		</edge>
		<edge source="104" target="390">
			<data key="weight">-0.140</data>
		</edge>
		<edge source="198" target="345">
			<data key="weight">-0.240</data>
		</edge>
		<edge source="256" target="365">
			<data key="weight">-0.211</data>
		</edge>
		<edge source="150" target="255">
			<data key="weight">-0.090</data>
		</edge>
		<edge source="142" target="377">
			<data key="weight">-0.145</data>
		</edge>
		<edge source="132" target="135">
			<data key="weight">-0.091</data>
		</edge>
		<edge source="131" target="372">
			<data key="weight">-0.104</data>
		</edge>
		<edge source="128" target="321">
			<data key="weight">-0.096</data>
		</edge>
		<edge source="248" target="334">
			<data key="weight">-0.168</data>
		</edge>
		<edge source="22" target="345">
			<data key="weight">-0.107</data>
		</edge>
		<edge source="129" target="155">
			<data key="weight">-0.132</data>
		</edge>
		<edge source="134" target="445">
			<data key="weight">-0.105</data>
		</edge>
		<edge source="321" target="390">
			<data key="weight">-0.208</data>
		</edge>
		<edge source="94" target="378">
			<data key="weight">-0.097</data>
		</edge>
		<edge source="257" target="524">
			<data key="weight">-0.138</data>
		</edge>
		<edge source="334" target="450">
			<data key="weight">-0.173</data>
		</edge>
		<edge source="87" target="527">
			<data key="weight">-0.145</data>
		</edge>
		<edge source="112" target="321">
			<data key="weight">-0.172</data>
		</edge>
		<edge source="125" target="388">
			<data key="weight">-0.094</data>
		</edge>
		<edge source="91" target="416">
			<data key="weight">-0.166</data>
		</edge>
		<edge source="345" target="458">
			<data key="weight">-0.199</data>
		</edge>
		<edge source="124" target="393">
			<data key="weight">-0.090</data>
		</edge>
		<edge source="463" target="528">
			<data key="weight">-0.216</data>
		</edge>
		<edge source="139" target="262">
			<data key="weight">-0.114</data>
		</edge>
		<edge source="194" target="453">
			<data key="weight">-0.071</data>
		</edge>
		<edge source="132" target="372">
			<data key="weight">-0.200</data>
		</edge>
		<edge source="225" target="264">
			<data key="weight">-0.198</data>
		</edge>
		<edge source="445" target="528">
			<data key="weight">-0.088</data>
		</edge>
		<edge source="97" target="450">
			<data key="weight">-0.136</data>
		</edge>
		<edge source="202" target="374">
			<data key="weight">-0.087</data>
		</edge>
		<edge source="337" target="450">
			<data key="weight">-0.096</data>
		</edge>
		<edge source="120" target="393">
			<data key="weight">-0.103</data>
		</edge>
		<edge source="193" target="458">
			<data key="weight">-0.088</data>
		</edge>
		<edge source="93" target="117">
			<data key="weight">-0.213</data>
		</edge>
		<edge source="390" target="394">
			<data key="weight">-0.113</data>
		</edge>
		<edge source="391" target="446">
			<data key="weight">-0.123</data>
		</edge>
		<edge source="89" target="158">
			<data key="weight">-0.162</data>
		</edge>
		<edge source="113" target="151">
			<data key="weight">-0.084</data>
		</edge>
		<edge source="252" target="264">
			<data key="weight">-0.127</data>
		</edge>
		<edge source="229" target="354">
			<data key="weight">-0.221</data>
		</edge>
		<edge source="417" target="463">
			<data key="weight">-0.100</data>
		</edge>
		<edge source="259" target="353">
			<data key="weight">-0.101</data>
		</edge>
		<edge source="356" target="401">
			<data key="weight">-0.142</data>
		</edge>
		<edge source="155" target="361">
			<data key="weight">-0.093</data>
		</edge>
		<edge source="126" target="329">
			<data key="weight">-0.094</data>
		</edge>
		<edge source="198" target="369">
			<data key="weight">-0.099</data>
		</edge>
		<edge source="369" target="448">
			<data key="weight">-0.186</data>
		</edge>
		<edge source="132" target="203">
			<data key="weight">-0.069</data>
		</edge>
		<edge source="116" target="390">
			<data key="weight">-0.129</data>
		</edge>
		<edge source="202" target="440">
			<data key="weight">-0.078</data>
		</edge>
		<edge source="91" target="131">
			<data key="weight">-0.151</data>
		</edge>
		<edge source="197" target="448">
			<data key="weight">-0.112</data>
		</edge>
		<edge source="150" target="392">
			<data key="weight">-0.123</data>
		</edge>
		<edge source="321" target="339">
			<data key="weight">-0.082</data>
		</edge>
		<edge source="152" target="453">
			<data key="weight">-0.068</data>
		</edge>
		<edge source="122" target="198">
			<data key="weight">-0.108</data>
		</edge>
		<edge source="251" target="339">
			<data key="weight">-0.085</data>
		</edge>
		<edge source="22" target="251">
			<data key="weight">-0.138</data>
		</edge>
		<edge source="20" target="151">
			<data key="weight">-0.077</data>
		</edge>
		<edge source="104" target="399">
			<data key="weight">-0.108</data>
		</edge>
		<edge source="92" target="361">
			<data key="weight">-0.196</data>
		</edge>
		<edge source="94" target="225">
			<data key="weight">-0.082</data>
		</edge>
		<edge source="198" target="413">
			<data key="weight">-0.134</data>
		</edge>
		<edge source="264" target="465">
			<data key="weight">-0.144</data>
		</edge>
		<edge source="377" target="458">
			<data key="weight">-0.119</data>
		</edge>
		<edge source="116" target="244">
			<data key="weight">-0.164</data>
		</edge>
		<edge source="136" target="393">
			<data key="weight">-0.085</data>
		</edge>
		<edge source="329" target="389">
			<data key="weight">-0.083</data>
		</edge>
		<edge source="140" target="528">
			<data key="weight">-0.182</data>
		</edge>
		<edge source="130" target="244">
			<data key="weight">-0.090</data>
		</edge>
		<edge source="444" target="523">
			<data key="weight">-0.091</data>
		</edge>
		<edge source="22" target="131">
			<data key="weight">-0.144</data>
		</edge>
		<edge source="388" target="524">
			<data key="weight">-0.104</data>
		</edge>
		<edge source="89" target="406">
			<data key="weight">-0.102</data>
		</edge>
		<edge source="359" target="415">
			<data key="weight">-0.137</data>
		</edge>
		<edge source="12" target="415">
			<data key="weight">-0.068</data>
		</edge>
		<edge source="236" target="416">
			<data key="weight">-0.085</data>
		</edge>
		<edge source="104" target="135">
			<data key="weight">-0.089</data>
		</edge>
		<edge source="385" target="454">
			<data key="weight">-0.101</data>
		</edge>
		<edge source="126" target="348">
			<data key="weight">-0.153</data>
		</edge>
		<edge source="417" target="445">
			<data key="weight">-0.087</data>
		</edge>
		<edge source="313" target="402">
			<data key="weight">-0.102</data>
		</edge>
		<edge source="139" target="390">
			<data key="weight">-0.194</data>
		</edge>
		<edge source="98" target="345">
			<data key="weight">-0.107</data>
		</edge>
		<edge source="157" target="345">
			<data key="weight">-0.142</data>
		</edge>
		<edge source="158" target="454">
			<data key="weight">-0.127</data>
		</edge>
		<edge source="153" target="443">
			<data key="weight">-0.094</data>
		</edge>
		<edge source="417" target="446">
			<data key="weight">-0.077</data>
		</edge>
		<edge source="109" target="155">
			<data key="weight">-0.138</data>
		</edge>
		<edge source="151" target="264">
			<data key="weight">-0.205</data>
		</edge>
		<edge source="333" target="449">
			<data key="weight">-0.067</data>
		</edge>
		<edge source="150" target="402">
			<data key="weight">-0.095</data>
		</edge>
		<edge source="151" target="393">
			<data key="weight">-0.131</data>
		</edge>
		<edge source="91" target="103">
			<data key="weight">-0.112</data>
		</edge>
		<edge source="151" target="155">
			<data key="weight">-0.133</data>
		</edge>
		<edge source="131" target="374">
			<data key="weight">-0.087</data>
		</edge>
		<edge source="118" target="250">
			<data key="weight">-0.124</data>
		</edge>
		<edge source="91" target="104">
			<data key="weight">-0.205</data>
		</edge>
		<edge source="349" target="378">
			<data key="weight">-0.096</data>
		</edge>
		<edge source="264" target="406">
			<data key="weight">-0.088</data>
		</edge>
		<edge source="108" target="112">
			<data key="weight">-0.097</data>
		</edge>
		<edge source="22" target="370">
			<data key="weight">-0.124</data>
		</edge>
		<edge source="250" target="369">
			<data key="weight">-0.141</data>
		</edge>
		<edge source="126" target="334">
			<data key="weight">-0.105</data>
		</edge>
		<edge source="266" target="399">
			<data key="weight">-0.086</data>
		</edge>
		<edge source="97" target="391">
			<data key="weight">-0.102</data>
		</edge>
		<edge source="256" target="435">
			<data key="weight">-0.090</data>
		</edge>
		<edge source="92" target="193">
			<data key="weight">-0.094</data>
		</edge>
		<edge source="252" target="528">
			<data key="weight">-0.168</data>
		</edge>
		<edge source="23" target="124">
			<data key="weight">-0.127</data>
		</edge>
		<edge source="229" target="528">
			<data key="weight">-0.120</data>
		</edge>
		<edge source="388" target="406">
			<data key="weight">-0.107</data>
		</edge>
		<edge source="365" target="443">
			<data key="weight">-0.125</data>
		</edge>
		<edge source="353" target="450">
			<data key="weight">-0.124</data>
		</edge>
		<edge source="70" target="151">
			<data key="weight">-0.101</data>
		</edge>
		<edge source="94" target="151">
			<data key="weight">-0.085</data>
		</edge>
		<edge source="118" target="524">
			<data key="weight">-0.129</data>
		</edge>
		<edge source="98" target="133">
			<data key="weight">-0.099</data>
		</edge>
		<edge source="103" target="198">
			<data key="weight">-0.127</data>
		</edge>
		<edge source="12" target="463">
			<data key="weight">-0.061</data>
		</edge>
		<edge source="125" target="450">
			<data key="weight">-0.106</data>
		</edge>
		<edge source="87" target="122">
			<data key="weight">-0.172</data>
		</edge>
		<edge source="112" target="378">
			<data key="weight">-0.163</data>
		</edge>
		<edge source="413" target="454">
			<data key="weight">-0.129</data>
		</edge>
		<edge source="194" target="203">
			<data key="weight">-0.071</data>
		</edge>
		<edge source="125" target="353">
			<data key="weight">-0.193</data>
		</edge>
		<edge source="70" target="242">
			<data key="weight">-0.077</data>
		</edge>
		<edge source="99" target="129">
			<data key="weight">-0.088</data>
		</edge>
		<edge source="349" target="446">
			<data key="weight">-0.068</data>
		</edge>
		<edge source="87" target="247">
			<data key="weight">-0.282</data>
		</edge>
		<edge source="98" target="152">
			<data key="weight">-0.113</data>
		</edge>
		<edge source="250" target="260">
			<data key="weight">-0.074</data>
		</edge>
		<edge source="107" target="446">
			<data key="weight">-0.065</data>
		</edge>
		<edge source="92" target="150">
			<data key="weight">-0.109</data>
		</edge>
		<edge source="110" target="434">
			<data key="weight">-0.122</data>
		</edge>
		<edge source="369" target="527">
			<data key="weight">-0.131</data>
		</edge>
		<edge source="133" target="150">
			<data key="weight">-0.189</data>
		</edge>
		<edge source="104" target="401">
			<data key="weight">-0.093</data>
		</edge>
		<edge source="152" target="329">
			<data key="weight">-0.182</data>
		</edge>
		<edge source="253" target="349">
			<data key="weight">-0.109</data>
		</edge>
		<edge source="151" target="443">
			<data key="weight">-0.095</data>
		</edge>
		<edge source="92" target="237">
			<data key="weight">-0.096</data>
		</edge>
		<edge source="225" target="509">
			<data key="weight">-0.106</data>
		</edge>
		<edge source="101" target="370">
			<data key="weight">-0.135</data>
		</edge>
		<edge source="321" target="359">
			<data key="weight">-0.116</data>
		</edge>
		<edge source="112" target="117">
			<data key="weight">-0.119</data>
		</edge>
		<edge source="363" target="411">
			<data key="weight">-0.111</data>
		</edge>
		<edge source="128" target="411">
			<data key="weight">-0.092</data>
		</edge>
		<edge source="127" target="405">
			<data key="weight">-0.082</data>
		</edge>
		<edge source="142" target="524">
			<data key="weight">-0.252</data>
		</edge>
		<edge source="126" target="359">
			<data key="weight">-0.090</data>
		</edge>
		<edge source="103" target="527">
			<data key="weight">-0.243</data>
		</edge>
		<edge source="235" target="356">
			<data key="weight">-0.082</data>
		</edge>
		<edge source="158" target="255">
			<data key="weight">-0.096</data>
		</edge>
		<edge source="354" target="390">
			<data key="weight">-0.194</data>
		</edge>
		<edge source="23" target="413">
			<data key="weight">-0.166</data>
		</edge>
		<edge source="134" target="158">
			<data key="weight">-0.098</data>
		</edge>
		<edge source="18" target="244">
			<data key="weight">-0.077</data>
		</edge>
		<edge source="203" target="345">
			<data key="weight">-0.075</data>
		</edge>
		<edge source="104" target="110">
			<data key="weight">-0.098</data>
		</edge>
		<edge source="363" target="413">
			<data key="weight">-0.124</data>
		</edge>
		<edge source="122" target="264">
			<data key="weight">-0.162</data>
		</edge>
		<edge source="104" target="411">
			<data key="weight">-0.089</data>
		</edge>
		<edge source="369" target="439">
			<data key="weight">-0.131</data>
		</edge>
		<edge source="450" target="528">
			<data key="weight">-0.080</data>
		</edge>
		<edge source="89" target="361">
			<data key="weight">-0.233</data>
		</edge>
		<edge source="411" target="524">
			<data key="weight">-0.159</data>
		</edge>
		<edge source="91" target="329">
			<data key="weight">-0.233</data>
		</edge>
		<edge source="193" target="434">
			<data key="weight">-0.102</data>
		</edge>
		<edge source="345" target="363">
			<data key="weight">-0.155</data>
		</edge>
		<edge source="448" target="523">
			<data key="weight">-0.158</data>
		</edge>
		<edge source="21" target="413">
			<data key="weight">-0.082</data>
		</edge>
		<edge source="101" target="363">
			<data key="weight">-0.127</data>
		</edge>
		<edge source="104" target="386">
			<data key="weight">-0.066</data>
		</edge>
		<edge source="336" target="528">
			<data key="weight">-0.135</data>
		</edge>
		<edge source="97" target="407">
			<data key="weight">-0.087</data>
		</edge>
		<edge source="132" target="149">
			<data key="weight">-0.084</data>
		</edge>
		<edge source="264" target="349">
			<data key="weight">-0.151</data>
		</edge>
		<edge source="448" target="527">
			<data key="weight">-0.196</data>
		</edge>
		<edge source="23" target="523">
			<data key="weight">-0.152</data>
		</edge>
		<edge source="370" target="405">
			<data key="weight">-0.084</data>
		</edge>
		<edge source="119" target="236">
			<data key="weight">-0.085</data>
		</edge>
		<edge source="359" target="527">
			<data key="weight">-0.116</data>
		</edge>
		<edge source="129" target="371">
			<data key="weight">-0.125</data>
		</edge>
		<edge source="117" target="364">
			<data key="weight">-0.083</data>
		</edge>
		<edge source="103" target="117">
			<data key="weight">-0.096</data>
		</edge>
		<edge source="244" target="442">
			<data key="weight">-0.107</data>
		</edge>
		<edge source="98" target="202">
			<data key="weight">-0.105</data>
		</edge>
		<edge source="23" target="229">
			<data key="weight">-0.123</data>
		</edge>
		<edge source="251" target="439">
			<data key="weight">-0.099</data>
		</edge>
		<edge source="226" target="348">
			<data key="weight">-0.173</data>
		</edge>
		<edge source="248" target="434">
			<data key="weight">-0.091</data>
		</edge>
		<edge source="111" target="377">
			<data key="weight">-0.102</data>
		</edge>
		<edge source="103" target="458">
			<data key="weight">-0.215</data>
		</edge>
		<edge source="400" target="417">
			<data key="weight">-0.078</data>
		</edge>
		<edge source="241" target="264">
			<data key="weight">-0.095</data>
		</edge>
		<edge source="377" target="452">
			<data key="weight">-0.090</data>
		</edge>
		<edge source="118" target="365">
			<data key="weight">-0.125</data>
		</edge>
		<edge source="196" target="524">
			<data key="weight">-0.095</data>
		</edge>
		<edge source="268" target="448">
			<data key="weight">-0.105</data>
		</edge>
		<edge source="157" target="334">
			<data key="weight">-0.152</data>
		</edge>
		<edge source="92" target="106">
			<data key="weight">-0.118</data>
		</edge>
		<edge source="121" target="434">
			<data key="weight">-0.105</data>
		</edge>
		<edge source="193" target="256">
			<data key="weight">-0.152</data>
		</edge>
		<edge source="225" target="312">
			<data key="weight">-0.142</data>
		</edge>
		<edge source="254" target="527">
			<data key="weight">-0.097</data>
		</edge>
		<edge source="410" target="527">
			<data key="weight">-0.090</data>
		</edge>
		<edge source="255" target="370">
			<data key="weight">-0.143</data>
		</edge>
		<edge source="70" target="413">
			<data key="weight">-0.149</data>
		</edge>
		<edge source="136" target="369">
			<data key="weight">-0.138</data>
		</edge>
		<edge source="313" target="365">
			<data key="weight">-0.116</data>
		</edge>
		<edge source="152" target="458">
			<data key="weight">-0.126</data>
		</edge>
		<edge source="97" target="446">
			<data key="weight">-0.079</data>
		</edge>
		<edge source="117" target="254">
			<data key="weight">-0.095</data>
		</edge>
		<edge source="202" target="361">
			<data key="weight">-0.217</data>
		</edge>
		<edge source="254" target="264">
			<data key="weight">-0.088</data>
		</edge>
		<edge source="139" target="448">
			<data key="weight">-0.106</data>
		</edge>
		<edge source="244" target="444">
			<data key="weight">-0.124</data>
		</edge>
		<edge source="121" target="321">
			<data key="weight">-0.130</data>
		</edge>
		<edge source="364" target="369">
			<data key="weight">-0.124</data>
		</edge>
		<edge source="389" target="528">
			<data key="weight">-0.125</data>
		</edge>
		<edge source="155" target="528">
			<data key="weight">-0.212</data>
		</edge>
		<edge source="98" target="194">
			<data key="weight">-0.115</data>
		</edge>
		<edge source="104" target="434">
			<data key="weight">-0.104</data>
		</edge>
		<edge source="134" target="253">
			<data key="weight">-0.096</data>
		</edge>
		<edge source="150" target="198">
			<data key="weight">-0.146</data>
		</edge>
		<edge source="128" target="400">
			<data key="weight">-0.091</data>
		</edge>
		<edge source="253" target="353">
			<data key="weight">-0.088</data>
		</edge>
		<edge source="114" target="524">
			<data key="weight">-0.145</data>
		</edge>
		<edge source="354" target="447">
			<data key="weight">-0.088</data>
		</edge>
		<edge source="335" target="524">
			<data key="weight">-0.112</data>
		</edge>
		<edge source="92" target="362">
			<data key="weight">-0.063</data>
		</edge>
		<edge source="21" target="131">
			<data key="weight">-0.102</data>
		</edge>
		<edge source="98" target="235">
			<data key="weight">-0.081</data>
		</edge>
		<edge source="140" target="264">
			<data key="weight">-0.119</data>
		</edge>
		<edge source="93" target="244">
			<data key="weight">-0.358</data>
		</edge>
		<edge source="197" target="388">
			<data key="weight">-0.090</data>
		</edge>
		<edge source="264" target="371">
			<data key="weight">-0.155</data>
		</edge>
		<edge source="151" target="448">
			<data key="weight">-0.086</data>
		</edge>
		<edge source="390" target="408">
			<data key="weight">-0.095</data>
		</edge>
		<edge source="256" target="417">
			<data key="weight">-0.097</data>
		</edge>
		<edge source="121" target="333">
			<data key="weight">-0.097</data>
		</edge>
		<edge source="193" target="264">
			<data key="weight">-0.089</data>
		</edge>
		<edge source="87" target="458">
			<data key="weight">-0.125</data>
		</edge>
		<edge source="99" target="333">
			<data key="weight">-0.145</data>
		</edge>
		<edge source="196" target="247">
			<data key="weight">-0.115</data>
		</edge>
		<edge source="361" target="520">
			<data key="weight">-0.089</data>
		</edge>
		<edge source="402" target="417">
			<data key="weight">-0.177</data>
		</edge>
		<edge source="127" target="354">
			<data key="weight">-0.137</data>
		</edge>
		<edge source="450" target="527">
			<data key="weight">-0.129</data>
		</edge>
		<edge source="240" target="407">
			<data key="weight">-0.091</data>
		</edge>
		<edge source="149" target="371">
			<data key="weight">-0.184</data>
		</edge>
		<edge source="106" target="524">
			<data key="weight">-0.098</data>
		</edge>
		<edge source="70" target="458">
			<data key="weight">-0.102</data>
		</edge>
		<edge source="345" target="445">
			<data key="weight">-0.101</data>
		</edge>
		<edge source="128" target="528">
			<data key="weight">-0.288</data>
		</edge>
		<edge source="142" target="527">
			<data key="weight">-0.245</data>
		</edge>
		<edge source="130" target="416">
			<data key="weight">-0.104</data>
		</edge>
		<edge source="99" target="131">
			<data key="weight">-0.123</data>
		</edge>
		<edge source="23" target="377">
			<data key="weight">-0.090</data>
		</edge>
		<edge source="130" target="394">
			<data key="weight">-0.112</data>
		</edge>
		<edge source="91" target="126">
			<data key="weight">-0.190</data>
		</edge>
		<edge source="109" target="139">
			<data key="weight">-0.103</data>
		</edge>
		<edge source="250" target="517">
			<data key="weight">-0.143</data>
		</edge>
		<edge source="159" target="334">
			<data key="weight">-0.219</data>
		</edge>
		<edge source="265" target="458">
			<data key="weight">-0.088</data>
		</edge>
		<edge source="369" target="449">
			<data key="weight">-0.089</data>
		</edge>
		<edge source="417" target="458">
			<data key="weight">-0.117</data>
		</edge>
		<edge source="98" target="365">
			<data key="weight">-0.175</data>
		</edge>
		<edge source="134" target="200">
			<data key="weight">-0.089</data>
		</edge>
		<edge source="139" target="359">
			<data key="weight">-0.106</data>
		</edge>
		<edge source="91" target="235">
			<data key="weight">-0.082</data>
		</edge>
		<edge source="92" target="117">
			<data key="weight">-0.168</data>
		</edge>
		<edge source="224" target="251">
			<data key="weight">-0.106</data>
		</edge>
		<edge source="87" target="194">
			<data key="weight">-0.142</data>
		</edge>
		<edge source="18" target="464">
			<data key="weight">-0.064</data>
		</edge>
		<edge source="116" target="256">
			<data key="weight">-0.134</data>
		</edge>
		<edge source="383" target="415">
			<data key="weight">-0.083</data>
		</edge>
		<edge source="225" target="517">
			<data key="weight">-0.147</data>
		</edge>
		<edge source="92" target="151">
			<data key="weight">-0.122</data>
		</edge>
		<edge source="91" target="406">
			<data key="weight">-0.083</data>
		</edge>
		<edge source="224" target="444">
			<data key="weight">-0.087</data>
		</edge>
		<edge source="239" target="523">
			<data key="weight">-0.101</data>
		</edge>
		<edge source="225" target="372">
			<data key="weight">-0.107</data>
		</edge>
		<edge source="155" target="358">
			<data key="weight">-0.126</data>
		</edge>
		<edge source="256" target="523">
			<data key="weight">-0.132</data>
		</edge>
		<edge source="247" target="417">
			<data key="weight">-0.089</data>
		</edge>
		<edge source="109" target="523">
			<data key="weight">-0.095</data>
		</edge>
		<edge source="135" target="434">
			<data key="weight">-0.129</data>
		</edge>
		<edge source="125" target="389">
			<data key="weight">-0.079</data>
		</edge>
		<edge source="348" target="390">
			<data key="weight">-0.151</data>
		</edge>
		<edge source="432" target="528">
			<data key="weight">-0.119</data>
		</edge>
		<edge source="92" target="250">
			<data key="weight">-0.116</data>
		</edge>
		<edge source="96" target="353">
			<data key="weight">-0.092</data>
		</edge>
		<edge source="113" target="416">
			<data key="weight">-0.099</data>
		</edge>
		<edge source="353" target="357">
			<data key="weight">-0.083</data>
		</edge>
		<edge source="369" target="379">
			<data key="weight">-0.095</data>
		</edge>
		<edge source="266" target="365">
			<data key="weight">-0.112</data>
		</edge>
		<edge source="94" target="353">
			<data key="weight">-0.153</data>
		</edge>
		<edge source="361" target="383">
			<data key="weight">-0.062</data>
		</edge>
		<edge source="103" target="109">
			<data key="weight">-0.083</data>
		</edge>
		<edge source="266" target="345">
			<data key="weight">-0.105</data>
		</edge>
		<edge source="130" target="393">
			<data key="weight">-0.155</data>
		</edge>
		<edge source="388" target="523">
			<data key="weight">-0.113</data>
		</edge>
		<edge source="12" target="155">
			<data key="weight">-0.075</data>
		</edge>
		<edge source="117" target="345">
			<data key="weight">-0.101</data>
		</edge>
		<edge source="99" target="401">
			<data key="weight">-0.092</data>
		</edge>
		<edge source="262" target="417">
			<data key="weight">-0.110</data>
		</edge>
		<edge source="357" target="377">
			<data key="weight">-0.108</data>
		</edge>
		<edge source="103" target="126">
			<data key="weight">-0.100</data>
		</edge>
		<edge source="121" target="369">
			<data key="weight">-0.103</data>
		</edge>
		<edge source="336" target="393">
			<data key="weight">-0.086</data>
		</edge>
		<edge source="121" target="353">
			<data key="weight">-0.143</data>
		</edge>
		<edge source="133" target="256">
			<data key="weight">-0.085</data>
		</edge>
		<edge source="149" target="250">
			<data key="weight">-0.176</data>
		</edge>
		<edge source="125" target="406">
			<data key="weight">-0.090</data>
		</edge>
		<edge source="141" target="377">
			<data key="weight">-0.172</data>
		</edge>
		<edge source="94" target="237">
			<data key="weight">-0.083</data>
		</edge>
		<edge source="131" target="254">
			<data key="weight">-0.103</data>
		</edge>
		<edge source="135" target="393">
			<data key="weight">-0.115</data>
		</edge>
		<edge source="349" target="390">
			<data key="weight">-0.161</data>
		</edge>
		<edge source="244" target="408">
			<data key="weight">-0.090</data>
		</edge>
		<edge source="321" target="528">
			<data key="weight">-0.122</data>
		</edge>
		<edge source="265" target="377">
			<data key="weight">-0.099</data>
		</edge>
		<edge source="247" target="254">
			<data key="weight">-0.122</data>
		</edge>
		<edge source="333" target="417">
			<data key="weight">-0.089</data>
		</edge>
		<edge source="390" target="445">
			<data key="weight">-0.099</data>
		</edge>
		<edge source="89" target="122">
			<data key="weight">-0.142</data>
		</edge>
		<edge source="104" target="339">
			<data key="weight">-0.131</data>
		</edge>
		<edge source="116" target="149">
			<data key="weight">-0.127</data>
		</edge>
		<edge source="89" target="97">
			<data key="weight">-0.119</data>
		</edge>
		<edge source="256" target="432">
			<data key="weight">-0.092</data>
		</edge>
		<edge source="92" target="415">
			<data key="weight">-0.227</data>
		</edge>
		<edge source="358" target="528">
			<data key="weight">-0.137</data>
		</edge>
		<edge source="372" target="378">
			<data key="weight">-0.180</data>
		</edge>
		<edge source="23" target="158">
			<data key="weight">-0.146</data>
		</edge>
		<edge source="152" target="445">
			<data key="weight">-0.079</data>
		</edge>
		<edge source="135" target="369">
			<data key="weight">-0.093</data>
		</edge>
		<edge source="18" target="361">
			<data key="weight">-0.060</data>
		</edge>
		<edge source="353" target="356">
			<data key="weight">-0.166</data>
		</edge>
		<edge source="141" target="361">
			<data key="weight">-0.196</data>
		</edge>
		<edge source="87" target="528">
			<data key="weight">-0.160</data>
		</edge>
		<edge source="136" target="334">
			<data key="weight">-0.277</data>
		</edge>
		<edge source="337" target="463">
			<data key="weight">-0.105</data>
		</edge>
		<edge source="127" target="196">
			<data key="weight">-0.100</data>
		</edge>
		<edge source="252" target="520">
			<data key="weight">-0.092</data>
		</edge>
		<edge source="253" target="337">
			<data key="weight">-0.111</data>
		</edge>
		<edge source="98" target="158">
			<data key="weight">-0.147</data>
		</edge>
		<edge source="22" target="365">
			<data key="weight">-0.098</data>
		</edge>
		<edge source="225" target="259">
			<data key="weight">-0.157</data>
		</edge>
		<edge source="91" target="116">
			<data key="weight">-0.127</data>
		</edge>
		<edge source="110" target="391">
			<data key="weight">-0.136</data>
		</edge>
		<edge source="136" target="155">
			<data key="weight">-0.147</data>
		</edge>
		<edge source="91" target="250">
			<data key="weight">-0.177</data>
		</edge>
		<edge source="129" target="247">
			<data key="weight">-0.094</data>
		</edge>
		<edge source="104" target="357">
			<data key="weight">-0.087</data>
		</edge>
		<edge source="264" target="337">
			<data key="weight">-0.112</data>
		</edge>
		<edge source="252" target="337">
			<data key="weight">-0.093</data>
		</edge>
		<edge source="109" target="244">
			<data key="weight">-0.142</data>
		</edge>
		<edge source="339" target="524">
			<data key="weight">-0.112</data>
		</edge>
		<edge source="244" target="454">
			<data key="weight">-0.137</data>
		</edge>
		<edge source="101" target="334">
			<data key="weight">-0.353</data>
		</edge>
		<edge source="259" target="520">
			<data key="weight">-0.096</data>
		</edge>
		<edge source="126" target="250">
			<data key="weight">-0.094</data>
		</edge>
		<edge source="98" target="244">
			<data key="weight">-0.136</data>
		</edge>
		<edge source="139" target="265">
			<data key="weight">-0.100</data>
		</edge>
		<edge source="99" target="369">
			<data key="weight">-0.100</data>
		</edge>
		<edge source="22" target="435">
			<data key="weight">-0.087</data>
		</edge>
		<edge source="353" target="454">
			<data key="weight">-0.149</data>
		</edge>
		<edge source="246" target="450">
			<data key="weight">-0.093</data>
		</edge>
		<edge source="129" target="417">
			<data key="weight">-0.097</data>
		</edge>
		<edge source="21" target="159">
			<data key="weight">-0.062</data>
		</edge>
		<edge source="92" target="240">
			<data key="weight">-0.096</data>
		</edge>
		<edge source="127" target="377">
			<data key="weight">-0.115</data>
		</edge>
		<edge source="225" target="334">
			<data key="weight">-0.197</data>
		</edge>
		<edge source="133" target="313">
			<data key="weight">-0.099</data>
		</edge>
		<edge source="376" target="458">
			<data key="weight">-0.163</data>
		</edge>
		<edge source="236" target="334">
			<data key="weight">-0.248</data>
		</edge>
		<edge source="150" target="356">
			<data key="weight">-0.097</data>
		</edge>
		<edge source="338" target="527">
			<data key="weight">-0.107</data>
		</edge>
		<edge source="349" target="454">
			<data key="weight">-0.122</data>
		</edge>
		<edge source="379" target="391">
			<data key="weight">-0.087</data>
		</edge>
		<edge source="87" target="126">
			<data key="weight">-0.220</data>
		</edge>
		<edge source="19" target="321">
			<data key="weight">-0.079</data>
		</edge>
		<edge source="150" target="527">
			<data key="weight">-0.124</data>
		</edge>
		<edge source="18" target="334">
			<data key="weight">-0.100</data>
		</edge>
		<edge source="313" target="528">
			<data key="weight">-0.137</data>
		</edge>
		<edge source="197" target="229">
			<data key="weight">-0.092</data>
		</edge>
		<edge source="233" target="348">
			<data key="weight">-0.084</data>
		</edge>
		<edge source="111" target="463">
			<data key="weight">-0.111</data>
		</edge>
		<edge source="89" target="236">
			<data key="weight">-0.091</data>
		</edge>
		<edge source="256" target="349">
			<data key="weight">-0.199</data>
		</edge>
		<edge source="359" target="447">
			<data key="weight">-0.076</data>
		</edge>
		<edge source="130" target="458">
			<data key="weight">-0.109</data>
		</edge>
		<edge source="313" target="398">
			<data key="weight">-0.071</data>
		</edge>
		<edge source="369" target="406">
			<data key="weight">-0.084</data>
		</edge>
		<edge source="89" target="264">
			<data key="weight">-0.120</data>
		</edge>
		<edge source="91" target="378">
			<data key="weight">-0.192</data>
		</edge>
		<edge source="70" target="509">
			<data key="weight">-0.097</data>
		</edge>
		<edge source="111" target="129">
			<data key="weight">-0.101</data>
		</edge>
		<edge source="106" target="417">
			<data key="weight">-0.094</data>
		</edge>
		<edge source="390" target="520">
			<data key="weight">-0.151</data>
		</edge>
		<edge source="353" target="391">
			<data key="weight">-0.093</data>
		</edge>
		<edge source="128" target="251">
			<data key="weight">-0.088</data>
		</edge>
		<edge source="103" target="264">
			<data key="weight">-0.091</data>
		</edge>
		<edge source="251" target="528">
			<data key="weight">-0.274</data>
		</edge>
		<edge source="113" target="527">
			<data key="weight">-0.143</data>
		</edge>
		<edge source="97" target="329">
			<data key="weight">-0.167</data>
		</edge>
		<edge source="417" target="443">
			<data key="weight">-0.087</data>
		</edge>
		<edge source="125" target="394">
			<data key="weight">-0.090</data>
		</edge>
		<edge source="103" target="329">
			<data key="weight">-0.158</data>
		</edge>
		<edge source="458" target="527">
			<data key="weight">-0.146</data>
		</edge>
		<edge source="247" target="403">
			<data key="weight">-0.095</data>
		</edge>
		<edge source="195" target="353">
			<data key="weight">-0.180</data>
		</edge>
		<edge source="129" target="394">
			<data key="weight">-0.124</data>
		</edge>
		<edge source="93" target="443">
			<data key="weight">-0.065</data>
		</edge>
		<edge source="119" target="528">
			<data key="weight">-0.131</data>
		</edge>
		<edge source="22" target="106">
			<data key="weight">-0.077</data>
		</edge>
		<edge source="392" target="465">
			<data key="weight">-0.080</data>
		</edge>
		<edge source="365" target="393">
			<data key="weight">-0.157</data>
		</edge>
		<edge source="131" target="244">
			<data key="weight">-0.105</data>
		</edge>
		<edge source="101" target="253">
			<data key="weight">-0.084</data>
		</edge>
		<edge source="136" target="149">
			<data key="weight">-0.107</data>
		</edge>
		<edge source="12" target="523">
			<data key="weight">-0.076</data>
		</edge>
		<edge source="361" target="417">
			<data key="weight">-0.101</data>
		</edge>
		<edge source="153" target="225">
			<data key="weight">-0.106</data>
		</edge>
		<edge source="465" target="527">
			<data key="weight">-0.127</data>
		</edge>
		<edge source="394" target="524">
			<data key="weight">-0.084</data>
		</edge>
		<edge source="22" target="248">
			<data key="weight">-0.064</data>
		</edge>
		<edge source="442" target="464">
			<data key="weight">-0.081</data>
		</edge>
		<edge source="155" target="445">
			<data key="weight">-0.092</data>
		</edge>
		<edge source="390" target="413">
			<data key="weight">-0.218</data>
		</edge>
		<edge source="23" target="241">
			<data key="weight">-0.092</data>
		</edge>
		<edge source="107" target="229">
			<data key="weight">-0.203</data>
		</edge>
		<edge source="149" target="225">
			<data key="weight">-0.127</data>
		</edge>
		<edge source="122" target="463">
			<data key="weight">-0.150</data>
		</edge>
		<edge source="247" target="266">
			<data key="weight">-0.082</data>
		</edge>
		<edge source="150" target="377">
			<data key="weight">-0.190</data>
		</edge>
		<edge source="348" target="454">
			<data key="weight">-0.139</data>
		</edge>
		<edge source="455" target="528">
			<data key="weight">-0.222</data>
		</edge>
		<edge source="251" target="377">
			<data key="weight">-0.113</data>
		</edge>
		<edge source="93" target="334">
			<data key="weight">-0.396</data>
		</edge>
		<edge source="393" target="458">
			<data key="weight">-0.137</data>
		</edge>
		<edge source="125" target="334">
			<data key="weight">-0.090</data>
		</edge>
		<edge source="91" target="151">
			<data key="weight">-0.096</data>
		</edge>
		<edge source="136" target="229">
			<data key="weight">-0.088</data>
		</edge>
		<edge source="129" target="434">
			<data key="weight">-0.086</data>
		</edge>
		<edge source="87" target="413">
			<data key="weight">-0.212</data>
		</edge>
		<edge source="137" target="264">
			<data key="weight">-0.131</data>
		</edge>
		<edge source="98" target="337">
			<data key="weight">-0.087</data>
		</edge>
		<edge source="369" target="446">
			<data key="weight">-0.082</data>
		</edge>
		<edge source="133" target="345">
			<data key="weight">-0.099</data>
		</edge>
		<edge source="150" target="369">
			<data key="weight">-0.086</data>
		</edge>
		<edge source="134" target="329">
			<data key="weight">-0.190</data>
		</edge>
		<edge source="125" target="134">
			<data key="weight">-0.112</data>
		</edge>
		<edge source="155" target="443">
			<data key="weight">-0.106</data>
		</edge>
		<edge source="348" target="438">
			<data key="weight">-0.093</data>
		</edge>
		<edge source="252" target="256">
			<data key="weight">-0.093</data>
		</edge>
		<edge source="136" target="394">
			<data key="weight">-0.103</data>
		</edge>
		<edge source="112" target="225">
			<data key="weight">-0.149</data>
		</edge>
		<edge source="159" target="391">
			<data key="weight">-0.134</data>
		</edge>
		<edge source="198" target="226">
			<data key="weight">-0.090</data>
		</edge>
		<edge source="241" target="523">
			<data key="weight">-0.101</data>
		</edge>
		<edge source="132" target="345">
			<data key="weight">-0.107</data>
		</edge>
		<edge source="142" target="402">
			<data key="weight">-0.106</data>
		</edge>
		<edge source="137" target="450">
			<data key="weight">-0.125</data>
		</edge>
		<edge source="246" target="527">
			<data key="weight">-0.128</data>
		</edge>
		<edge source="135" target="377">
			<data key="weight">-0.099</data>
		</edge>
		<edge source="134" target="264">
			<data key="weight">-0.156</data>
		</edge>
		<edge source="129" target="244">
			<data key="weight">-0.088</data>
		</edge>
		<edge source="91" target="237">
			<data key="weight">-0.143</data>
		</edge>
		<edge source="101" target="356">
			<data key="weight">-0.105</data>
		</edge>
		<edge source="93" target="369">
			<data key="weight">-0.339</data>
		</edge>
		<edge source="260" target="333">
			<data key="weight">-0.068</data>
		</edge>
		<edge source="137" target="390">
			<data key="weight">-0.092</data>
		</edge>
		<edge source="225" target="250">
			<data key="weight">-0.148</data>
		</edge>
		<edge source="119" target="334">
			<data key="weight">-0.130</data>
		</edge>
		<edge source="118" target="131">
			<data key="weight">-0.090</data>
		</edge>
		<edge source="231" target="334">
			<data key="weight">-0.097</data>
		</edge>
		<edge source="155" target="202">
			<data key="weight">-0.086</data>
		</edge>
		<edge source="195" target="329">
			<data key="weight">-0.129</data>
		</edge>
		<edge source="23" target="348">
			<data key="weight">-0.219</data>
		</edge>
		<edge source="140" target="445">
			<data key="weight">-0.092</data>
		</edge>
		<edge source="194" target="357">
			<data key="weight">-0.104</data>
		</edge>
		<edge source="410" target="448">
			<data key="weight">-0.104</data>
		</edge>
		<edge source="329" target="448">
			<data key="weight">-0.158</data>
		</edge>
		<edge source="391" target="413">
			<data key="weight">-0.162</data>
		</edge>
		<edge source="193" target="528">
			<data key="weight">-0.111</data>
		</edge>
		<edge source="23" target="108">
			<data key="weight">-0.204</data>
		</edge>
		<edge source="92" target="371">
			<data key="weight">-0.246</data>
		</edge>
		<edge source="121" target="348">
			<data key="weight">-0.124</data>
		</edge>
		<edge source="434" target="455">
			<data key="weight">-0.122</data>
		</edge>
		<edge source="97" target="150">
			<data key="weight">-0.111</data>
		</edge>
		<edge source="127" target="390">
			<data key="weight">-0.179</data>
		</edge>
		<edge source="155" target="449">
			<data key="weight">-0.082</data>
		</edge>
		<edge source="321" target="527">
			<data key="weight">-0.117</data>
		</edge>
		<edge source="118" target="334">
			<data key="weight">-0.129</data>
		</edge>
		<edge source="229" target="376">
			<data key="weight">-0.103</data>
		</edge>
		<edge source="128" target="361">
			<data key="weight">-0.159</data>
		</edge>
		<edge source="141" target="374">
			<data key="weight">-0.108</data>
		</edge>
		<edge source="329" target="361">
			<data key="weight">-0.088</data>
		</edge>
		<edge source="117" target="527">
			<data key="weight">-0.092</data>
		</edge>
		<edge source="129" target="415">
			<data key="weight">-0.090</data>
		</edge>
		<edge source="155" target="448">
			<data key="weight">-0.256</data>
		</edge>
		<edge source="410" target="450">
			<data key="weight">-0.108</data>
		</edge>
		<edge source="129" target="520">
			<data key="weight">-0.169</data>
		</edge>
		<edge source="136" target="527">
			<data key="weight">-0.217</data>
		</edge>
		<edge source="101" target="157">
			<data key="weight">-0.087</data>
		</edge>
		<edge source="354" target="454">
			<data key="weight">-0.132</data>
		</edge>
		<edge source="435" target="524">
			<data key="weight">-0.111</data>
		</edge>
		<edge source="458" target="528">
			<data key="weight">-0.153</data>
		</edge>
		<edge source="198" target="442">
			<data key="weight">-0.100</data>
		</edge>
	</graph>
</graphml>
