# Supplementary material for: Episodic evolution of coadapted sets of amino acid sites in mitochondrial proteins
Source: PLoS Genet. 2021 Jan 25;17(1):e1008711. doi: 10.1371/journal.pgen.1008711 (PMC7861529; doi:10.1371/journal.pgen.1008711)
Supplement: S1 Data — (ZIP) [file pgen.1008711.s025.zip › data/results/coevolution_graphs/cox2.supertree.pos_cor2pcor.l90.n0.up0135.lp0500.net]

*Vertices 210
1 "12"
2 "18"
3 "19"
4 "20"
5 "21"
6 "22"
7 "23"
8 "70"
9 "87"
10 "89"
11 "91"
12 "92"
13 "93"
14 "94"
15 "96"
16 "97"
17 "98"
18 "99"
19 "101"
20 "103"
21 "104"
22 "106"
23 "107"
24 "108"
25 "109"
26 "110"
27 "111"
28 "112"
29 "113"
30 "114"
31 "115"
32 "116"
33 "117"
34 "118"
35 "119"
36 "120"
37 "121"
38 "122"
39 "123"
40 "124"
41 "125"
42 "126"
43 "127"
44 "128"
45 "129"
46 "130"
47 "131"
48 "132"
49 "133"
50 "134"
51 "135"
52 "136"
53 "137"
54 "139"
55 "140"
56 "141"
57 "142"
58 "149"
59 "150"
60 "151"
61 "152"
62 "153"
63 "155"
64 "156"
65 "157"
66 "158"
67 "159"
68 "193"
69 "194"
70 "195"
71 "196"
72 "197"
73 "198"
74 "200"
75 "202"
76 "203"
77 "224"
78 "225"
79 "226"
80 "227"
81 "229"
82 "230"
83 "231"
84 "232"
85 "233"
86 "235"
87 "236"
88 "237"
89 "238"
90 "239"
91 "240"
92 "241"
93 "242"
94 "244"
95 "246"
96 "247"
97 "248"
98 "250"
99 "251"
100 "252"
101 "253"
102 "254"
103 "255"
104 "256"
105 "257"
106 "259"
107 "260"
108 "262"
109 "263"
110 "264"
111 "265"
112 "266"
113 "267"
114 "268"
115 "312"
116 "313"
117 "321"
118 "329"
119 "333"
120 "334"
121 "335"
122 "336"
123 "337"
124 "338"
125 "339"
126 "345"
127 "348"
128 "349"
129 "353"
130 "354"
131 "356"
132 "357"
133 "358"
134 "359"
135 "360"
136 "361"
137 "362"
138 "363"
139 "364"
140 "365"
141 "368"
142 "369"
143 "370"
144 "371"
145 "372"
146 "374"
147 "376"
148 "377"
149 "378"
150 "379"
151 "383"
152 "385"
153 "386"
154 "388"
155 "389"
156 "390"
157 "391"
158 "392"
159 "393"
160 "394"
161 "396"
162 "398"
163 "399"
164 "400"
165 "401"
166 "402"
167 "403"
168 "404"
169 "405"
170 "406"
171 "407"
172 "408"
173 "410"
174 "411"
175 "413"
176 "415"
177 "416"
178 "417"
179 "432"
180 "434"
181 "435"
182 "438"
183 "439"
184 "440"
185 "442"
186 "443"
187 "444"
188 "445"
189 "446"
190 "447"
191 "448"
192 "449"
193 "450"
194 "452"
195 "453"
196 "454"
197 "455"
198 "457"
199 "458"
200 "463"
201 "464"
202 "465"
203 "508"
204 "509"
205 "517"
206 "520"
207 "523"
208 "524"
209 "527"
210 "528"
*Edges
1 4 0.0620522439727617
1 5 0.0377477205497263
1 6 0.0286306659919808
1 9 0.0236078852647068
1 13 0.0189193087703107
1 63 -0.075
1 73 -0.064
1 94 -0.065
1 96 -0.070
1 117 -0.078
1 120 -0.084
1 127 -0.066
1 140 -0.064
1 159 -0.061
1 176 -0.068
1 200 -0.061
1 207 -0.076
2 3 0.068377554792608
2 4 0.0307876433620687
2 5 0.047268416874374
2 6 0.0482471568562042
2 7 0.0317024543500636
2 8 0.0293431754425232
2 9 0.021153993583053
2 10 0.0214042913678435
2 11 0.0165200095368998
2 59 0.0181226840063477
2 60 -0.067
2 72 -0.067
2 94 -0.077
2 117 -0.096
2 118 -0.083
2 120 -0.100
2 127 -0.079
2 136 -0.060
2 140 -0.078
2 144 -0.071
2 156 -0.065
2 200 -0.074
2 201 -0.064
3 5 0.0435049630488236
3 6 0.0445750358833215
3 7 0.0295518446647733
3 8 0.0268484660918188
3 9 0.0166190325253587
3 10 0.0198552589315372
3 13 0.0144609768800046
3 20 0.0176623957325333
3 63 -0.075
3 94 -0.064
3 117 -0.079
3 120 -0.083
3 127 -0.066
3 159 -0.061
3 200 -0.061
4 5 0.05312391658602
4 6 0.042603320528634
4 8 0.0266136719048917
4 9 0.0271110556568751
4 10 0.0227797021576133
4 12 0.0179839638087287
4 13 0.0240416610335187
4 15 0.0265438411871412
4 24 -0.069
4 33 -0.070
4 38 -0.072
4 42 -0.066
4 60 -0.077
4 70 -0.064
4 72 -0.075
4 81 -0.080
4 94 -0.090
4 117 -0.109
4 118 -0.098
4 120 -0.116
4 126 -0.085
4 127 -0.092
4 129 -0.065
4 136 -0.070
4 139 0.0172854835602892
4 140 -0.089
4 142 -0.090
4 144 -0.081
4 148 -0.080
4 156 -0.073
4 165 0.0173283298543076
4 173 -0.072
4 176 -0.080
4 200 -0.085
4 201 -0.072
4 210 -0.062
5 6 0.0545912682643801
5 7 0.0288775991371198
5 8 0.0374034187312661
5 9 0.029671479892571
5 10 0.0321651877093226
5 11 0.0228680046811192
5 12 0.0220224441465204
5 13 0.0292936350321798
5 15 0.018864180462251
5 16 -0.084
5 33 -0.096
5 38 -0.099
5 40 -0.083
5 41 -0.083
5 47 -0.102
5 63 -0.118
5 66 -0.074
5 67 -0.062
5 72 -0.105
5 73 -0.093
5 84 -0.073
5 91 -0.070
5 94 -0.124
5 96 -0.095
5 104 -0.113
5 106 0.0104816109007412
5 117 -0.149
5 118 -0.138
5 120 -0.158
5 125 0.011268398053242
5 127 -0.116
5 128 -0.072
5 129 -0.089
5 131 -0.086
5 136 -0.089
5 140 -0.088
5 142 -0.127
5 144 -0.110
5 156 -0.102
5 160 -0.074
5 165 0.01454062267716
5 173 -0.100
5 175 -0.082
5 177 -0.069
5 191 0.0161668493690202
5 200 -0.116
5 202 -0.088
5 204 -0.090
5 210 -0.085
6 7 0.0385875251772366
6 8 0.0423829603758543
6 9 0.03528813180995
6 10 0.0384264589273375
6 11 0.0309138482953657
6 12 0.0298605378456966
6 13 0.0353757424160774
6 14 0.0211051292415462
6 15 0.0214442767654416
6 16 -0.123
6 21 -0.113
6 22 -0.077
6 24 -0.110
6 28 0.0161689303484865
6 33 -0.141
6 38 -0.143
6 40 -0.121
6 41 -0.121
6 42 -0.102
6 47 -0.144
6 49 -0.076
6 60 -0.104
6 62 -0.084
6 63 -0.147
6 66 -0.108
6 67 -0.094
6 72 -0.153
6 73 -0.132
6 77 -0.083
6 82 -0.072
6 84 -0.108
6 87 -0.094
6 88 -0.081
6 94 -0.181
6 95 -0.098
6 96 -0.146
6 97 -0.064
6 98 -0.141
6 99 -0.138
6 104 -0.182
6 113 -0.065
6 114 -0.088
6 116 -0.097
6 117 -0.220
6 118 -0.188
6 120 -0.230
6 123 -0.080
6 125 0.0130893454256713
6 126 -0.107
6 127 -0.150
6 128 -0.104
6 129 -0.128
6 131 -0.091
6 136 -0.084
6 138 -0.085
6 140 -0.098
6 142 -0.196
6 143 -0.124
6 144 -0.161
6 145 -0.108
6 149 -0.103
6 152 -0.085
6 156 -0.117
6 160 -0.109
6 165 0.0107822811190688
6 173 -0.150
6 175 -0.150
6 176 -0.142
6 177 -0.103
6 181 -0.087
6 190 0.011227628890154
6 191 0.020340929005892
6 196 -0.070
6 199 -0.084
6 200 -0.169
6 201 -0.094
6 202 -0.083
6 207 -0.100
6 210 -0.123
7 8 0.0446192566861465
7 9 0.0426548208387989
7 10 0.0438977456715941
7 11 0.043576187842907
7 12 0.0408567788926738
7 13 0.0407145474150088
7 14 0.0348128221346455
7 15 0.0324367742108305
7 16 -0.105
7 19 -0.121
7 21 -0.143
7 22 -0.091
7 24 -0.204
7 25 0.0268836853969718
7 28 0.0204629485840603
7 33 -0.160
7 36 0.0090155662464996
7 38 -0.139
7 40 -0.127
7 41 -0.128
7 42 -0.196
7 47 -0.145
7 49 -0.118
7 54 -0.117
7 60 -0.090
7 63 -0.277
7 66 -0.146
7 67 -0.118
7 69 -0.117
7 72 -0.168
7 73 -0.108
7 77 -0.129
7 78 -0.131
7 81 -0.123
7 82 -0.108
7 84 -0.092
7 91 -0.107
7 92 -0.092
7 93 -0.078
7 94 -0.271
7 95 -0.090
7 96 -0.250
7 98 -0.083
7 99 -0.091
7 102 0.0181899624750481
7 103 -0.089
7 104 -0.213
7 110 -0.095
7 113 -0.085
7 114 -0.118
7 115 -0.080
7 116 -0.110
7 117 -0.253
7 118 -0.224
7 119 -0.132
7 120 -0.303
7 123 -0.093
7 127 -0.219
7 128 -0.158
7 129 -0.198
7 130 -0.083
7 131 -0.093
7 133 0.0165193593981878
7 136 -0.175
7 137 -0.064
7 138 -0.100
7 140 -0.114
7 142 -0.249
7 143 -0.183
7 144 -0.236
7 145 -0.169
7 148 -0.090
7 149 -0.183
7 150 0.0118635605820212
7 152 -0.098
7 155 0.0276631420934869
7 156 -0.145
7 157 -0.220
7 159 -0.103
7 160 -0.162
7 173 -0.215
7 175 -0.166
7 176 -0.156
7 177 -0.148
7 179 -0.065
7 181 -0.100
7 187 0.013631862524558
7 190 0.0108367605601627
7 191 0.0239300771428936
7 198 0.0118458387975479
7 199 -0.160
7 200 -0.220
7 207 -0.152
7 208 -0.159
7 209 -0.114
7 210 -0.193
8 9 0.0424906745674029
8 10 0.0463788465967368
8 11 0.0419423944037051
8 12 0.0405161271598185
8 13 0.0416009596737422
8 14 0.033913383475189
8 15 0.0324099568310109
8 20 -0.085
8 21 -0.138
8 22 -0.086
8 24 -0.164
8 25 0.0187418158081639
8 26 -0.085
8 28 0.0218381310468087
8 30 -0.099
8 33 -0.164
8 36 0.00780362357544238
8 38 -0.150
8 40 -0.133
8 41 -0.157
8 42 -0.186
8 44 0.0134736662761809
8 47 -0.171
8 49 -0.119
8 54 -0.101
8 60 -0.101
8 63 -0.269
8 66 -0.129
8 67 -0.132
8 68 -0.081
8 69 -0.085
8 70 -0.081
8 72 -0.206
8 73 -0.094
8 77 -0.120
8 78 -0.145
8 81 -0.148
8 82 -0.111
8 83 -0.065
8 84 -0.143
8 86 -0.085
8 88 -0.127
8 91 -0.079
8 93 -0.077
8 94 -0.278
8 95 -0.120
8 96 -0.231
8 98 -0.108
8 99 -0.142
8 102 0.015262200147123
8 104 -0.203
8 110 -0.118
8 113 -0.077
8 114 -0.148
8 115 -0.079
8 116 -0.126
8 117 -0.243
8 118 -0.233
8 119 -0.119
8 120 -0.289
8 123 -0.124
8 125 0.0179058672054715
8 126 -0.091
8 127 -0.235
8 128 -0.161
8 129 -0.199
8 130 -0.154
8 131 -0.082
8 133 0.0189306555669806
8 134 -0.070
8 135 -0.087
8 136 -0.189
8 137 -0.064
8 139 0.0153627477663477
8 140 -0.138
8 142 -0.254
8 143 -0.168
8 144 -0.231
8 145 -0.189
8 148 -0.178
8 149 -0.177
8 152 -0.132
8 155 0.0272028014424249
8 156 -0.157
8 159 -0.099
8 160 -0.166
8 170 -0.091
8 172 -0.069
8 173 -0.229
8 175 -0.149
8 176 -0.184
8 177 -0.135
8 179 -0.065
8 181 -0.127
8 183 0.0114316432675951
8 187 0.0140724876210776
8 191 0.0226057540506977
8 198 0.0088553179652922
8 199 -0.102
8 200 -0.244
8 202 -0.094
8 203 0.00975661885776748
8 204 -0.097
8 207 -0.085
8 208 -0.114
8 209 -0.126
8 210 -0.154
9 10 0.0437500330501038
9 11 0.0440991034189533
9 12 0.0423248696176763
9 13 0.0431705511844397
9 14 0.031517796025091
9 15 0.0336375884872237
9 16 -0.100
9 20 -0.089
9 21 -0.187
9 22 -0.121
9 24 -0.201
9 25 0.0213634635895658
9 26 -0.076
9 27 -0.130
9 28 0.0256867781952922
9 30 -0.114
9 32 -0.176
9 33 -0.171
9 37 0.0154974279750723
9 38 -0.172
9 40 -0.168
9 41 -0.195
9 42 -0.220
9 47 -0.232
9 54 -0.186
9 59 -0.089
9 62 -0.110
9 63 -0.335
9 66 -0.197
9 67 -0.164
9 68 -0.102
9 69 -0.142
9 72 -0.238
9 73 -0.128
9 75 -0.082
9 77 -0.135
9 78 -0.200
9 81 -0.182
9 82 -0.111
9 83 -0.079
9 84 -0.130
9 86 -0.102
9 87 -0.095
9 88 -0.124
9 91 -0.106
9 92 -0.093
9 93 -0.094
9 94 -0.329
9 95 -0.163
9 96 -0.282
9 98 -0.162
9 99 -0.188
9 101 -0.127
9 104 -0.204
9 106 0.0158722130244272
9 110 -0.135
9 113 -0.079
9 114 -0.125
9 115 -0.097
9 116 -0.126
9 117 -0.330
9 118 -0.277
9 119 -0.184
9 120 -0.333
9 123 -0.149
9 125 0.021402881309003
9 126 -0.171
9 127 -0.273
9 128 -0.171
9 129 -0.243
9 130 -0.191
9 131 -0.121
9 133 0.017056796717548
9 136 -0.236
9 137 -0.077
9 140 -0.139
9 142 -0.282
9 143 -0.209
9 144 -0.289
9 145 -0.204
9 148 -0.212
9 149 -0.216
9 150 0.0117110330849792
9 152 -0.155
9 155 0.0213548658777879
9 156 -0.175
9 157 -0.167
9 159 -0.181
9 160 -0.181
9 173 -0.272
9 175 -0.212
9 176 -0.246
9 177 -0.188
9 180 -0.110
9 181 -0.188
9 185 0.00640733531674299
9 191 0.0266289955231328
9 192 0.0134223781565309
9 193 0.0228930168646867
9 199 -0.125
9 200 -0.297
9 202 -0.091
9 203 0.0117130665905123
9 204 -0.102
9 206 -0.141
9 207 -0.204
9 208 -0.162
9 209 -0.145
9 210 -0.160
10 11 0.0444929908526168
10 12 0.0432153973707855
10 13 0.0440517977672696
10 14 0.0357256734611322
10 15 0.0331250367107691
10 16 -0.119
10 21 -0.134
10 22 -0.110
10 24 -0.184
10 25 0.01826113915504
10 27 -0.104
10 28 0.0240009512673496
10 30 -0.099
10 32 -0.087
10 33 -0.189
10 37 0.0117754827634586
10 38 -0.142
10 40 -0.120
10 41 -0.181
10 42 -0.174
10 44 0.0120205843202844
10 46 0.00814647435524742
10 47 -0.205
10 49 -0.126
10 51 -0.084
10 54 -0.093
10 60 -0.092
10 62 -0.139
10 63 -0.280
10 66 -0.162
10 67 -0.154
10 68 -0.081
10 69 -0.138
10 70 -0.102
10 72 -0.181
10 73 -0.133
10 78 -0.185
10 81 -0.177
10 84 -0.130
10 86 -0.096
10 87 -0.091
10 88 -0.117
10 91 -0.144
10 92 -0.104
10 93 -0.087
10 94 -0.298
10 95 -0.129
10 96 -0.276
10 98 -0.121
10 99 -0.126
10 101 -0.098
10 102 0.0153212064241745
10 104 -0.157
10 106 0.0168492018206206
10 110 -0.120
10 113 -0.087
10 114 -0.154
10 115 -0.089
10 116 -0.133
10 117 -0.282
10 118 -0.222
10 120 -0.330
10 123 -0.113
10 125 0.0235844734305915
10 127 -0.279
10 128 -0.173
10 129 -0.226
10 130 -0.164
10 133 0.0217465490183862
10 134 -0.081
10 136 -0.233
10 137 -0.072
10 140 -0.096
10 142 -0.218
10 143 -0.135
10 144 -0.271
10 145 -0.197
10 148 -0.134
10 149 -0.221
10 152 -0.084
10 155 0.026221967667767
10 156 -0.192
10 157 -0.089
10 159 -0.130
10 160 -0.175
10 170 -0.102
10 173 -0.246
10 175 -0.217
10 176 -0.220
10 177 -0.158
10 181 -0.136
10 183 0.0118034657449285
10 187 0.0112441917030246
10 191 0.0266542606915684
10 193 0.0146036044067171
10 198 0.00812229638689944
10 199 -0.163
10 200 -0.244
10 206 -0.126
10 207 -0.128
10 208 -0.158
10 210 -0.169
11 12 0.0445929005061733
11 13 0.0436868689598027
11 14 0.0344792902608949
11 15 0.0327529485933004
11 16 -0.162
11 20 -0.112
11 21 -0.205
11 22 -0.120
11 24 -0.207
11 25 0.0233566943317006
11 27 -0.112
11 28 0.0307996017092665
11 29 0.0102624101709765
11 30 -0.109
11 31 0.00802002504346784
11 32 -0.127
11 33 -0.197
11 37 0.0196394567806404
11 38 -0.121
11 40 -0.170
11 41 -0.185
11 42 -0.190
11 47 -0.151
11 48 -0.093
11 52 0.00772612112439842
11 54 -0.140
11 60 -0.096
11 63 -0.351
11 66 -0.179
11 67 -0.153
11 69 -0.132
11 72 -0.164
11 73 -0.106
11 75 -0.081
11 78 -0.226
11 81 -0.171
11 84 -0.172
11 86 -0.082
11 87 -0.124
11 88 -0.143
11 91 -0.113
11 92 -0.094
11 93 -0.094
11 94 -0.327
11 95 -0.089
11 96 -0.267
11 98 -0.177
11 99 -0.188
11 101 -0.143
11 102 0.0185750059072621
11 103 -0.105
11 104 -0.197
11 106 0.0211938427957788
11 110 -0.092
11 111 0.0147837794481569
11 113 -0.089
11 114 -0.146
11 115 -0.096
11 116 -0.132
11 117 -0.312
11 118 -0.233
11 119 -0.132
11 120 -0.329
11 123 -0.140
11 125 0.0239367545635994
11 126 -0.118
11 127 -0.300
11 128 -0.194
11 129 -0.240
11 130 -0.167
11 131 -0.143
11 133 0.0182450702072907
11 134 -0.079
11 135 -0.080
11 136 -0.215
11 137 -0.076
11 139 0.0165860418652398
11 142 -0.257
11 143 -0.154
11 144 -0.291
11 145 -0.182
11 148 -0.181
11 149 -0.192
11 150 0.0122813457430934
11 152 -0.112
11 155 0.0253315141368244
11 156 -0.165
11 157 -0.124
11 159 -0.139
11 160 -0.197
11 161 -0.103
11 170 -0.083
11 173 -0.260
11 175 -0.167
11 176 -0.229
11 177 -0.166
11 181 -0.155
11 183 0.00867935268764332
11 191 0.0281848755205742
11 192 0.0113882184743697
11 193 0.0191812156037811
11 196 0.0105246618866724
11 198 0.0108718713120935
11 199 -0.121
11 200 -0.268
11 206 -0.137
11 207 -0.187
11 208 -0.187
11 209 -0.130
11 210 -0.165
12 13 0.0449044341820737
12 14 0.0404921641699029
12 15 0.0346351248866805
12 19 -0.083
12 20 -0.098
12 21 -0.113
12 22 -0.118
12 24 -0.165
12 25 0.0261026985224665
12 27 -0.111
12 28 0.029310201454125
12 30 -0.087
12 32 -0.111
12 33 -0.168
12 37 0.0195437570691672
12 38 -0.124
12 40 -0.094
12 41 -0.161
12 42 -0.186
12 47 -0.159
12 49 -0.113
12 51 -0.107
12 54 -0.135
12 59 -0.109
12 60 -0.122
12 62 -0.097
12 63 -0.270
12 66 -0.162
12 67 -0.142
12 68 -0.094
12 69 -0.156
12 72 -0.145
12 73 -0.093
12 77 -0.079
12 78 -0.099
12 81 -0.171
12 84 -0.119
12 87 -0.090
12 88 -0.096
12 91 -0.096
12 92 -0.105
12 93 -0.076
12 94 -0.269
12 95 -0.094
12 96 -0.226
12 98 -0.116
12 99 -0.141
12 102 0.0226133885520293
12 103 -0.083
12 104 -0.145
12 106 0.0210382365101329
12 114 -0.146
12 115 -0.081
12 116 -0.112
12 117 -0.300
12 118 -0.225
12 119 -0.110
12 120 -0.301
12 123 -0.122
12 125 0.0247365206631853
12 126 -0.116
12 127 -0.213
12 128 -0.153
12 129 -0.199
12 130 -0.091
12 136 -0.196
12 137 -0.063
12 140 -0.108
12 142 -0.239
12 143 -0.127
12 144 -0.246
12 145 -0.189
12 147 0.0133145692381801
12 148 -0.136
12 149 -0.186
12 155 0.0259576908121657
12 156 -0.153
12 159 -0.131
12 160 -0.165
12 166 -0.136
12 173 -0.215
12 175 -0.136
12 176 -0.227
12 177 -0.157
12 181 -0.096
12 187 0.0115245007749272
12 191 0.0238966673760721
12 193 0.0157416816668012
12 196 0.0111169218351842
12 199 -0.191
12 200 -0.236
12 201 -0.086
12 207 -0.185
13 14 0.038014664816587
13 15 0.0300485821987152
13 16 -0.130
13 20 -0.118
13 21 -0.153
13 22 -0.149
13 24 -0.234
13 25 0.0227297203403668
13 26 -0.088
13 27 -0.174
13 28 0.0296639476650242
13 30 -0.091
13 32 -0.103
13 33 -0.213
13 37 0.0151784291646867
13 38 -0.210
13 39 -0.089
13 40 -0.140
13 41 -0.237
13 42 -0.209
13 45 0.00853948479225274
13 47 -0.232
13 49 -0.120
13 51 -0.098
13 53 -0.101
13 54 -0.189
13 60 -0.112
13 62 -0.129
13 63 -0.393
13 66 -0.220
13 67 -0.173
13 69 -0.093
13 72 -0.179
13 73 -0.122
13 77 -0.143
13 78 -0.156
13 81 -0.185
13 84 -0.167
13 86 -0.114
13 87 -0.086
13 88 -0.101
13 91 -0.140
13 92 -0.144
13 93 -0.103
13 94 -0.358
13 95 -0.185
13 96 -0.307
13 98 -0.187
13 99 -0.163
13 101 -0.183
13 102 0.0141824439627991
13 104 -0.215
13 106 0.0208221649513491
13 110 -0.117
13 111 0.0100539290572796
13 114 -0.175
13 115 -0.107
13 116 -0.140
13 117 -0.385
13 118 -0.279
13 120 -0.396
13 121 0.00615164561454934
13 123 -0.141
13 125 0.0256462638607924
13 126 -0.160
13 127 -0.252
13 128 -0.208
13 129 -0.264
13 130 -0.209
13 131 -0.142
13 133 0.0190637875804673
13 135 -0.094
13 136 -0.252
13 137 -0.085
13 140 -0.100
13 142 -0.339
13 143 -0.215
13 144 -0.316
13 145 -0.224
13 147 0.0122033995880062
13 148 -0.216
13 149 -0.220
13 155 0.0250554014738416
13 156 -0.223
13 157 -0.126
13 159 -0.222
13 160 -0.218
13 161 -0.082
13 170 -0.105
13 173 -0.299
13 175 -0.253
13 176 -0.269
13 177 -0.188
13 180 -0.098
13 181 -0.132
13 183 0.0116316315127621
13 186 -0.065
13 187 0.0112624291744342
13 191 0.0301172316325457
13 192 0.0124460656000611
13 193 0.023301078011707
13 199 -0.159
13 200 -0.314
13 206 -0.148
13 207 -0.176
13 208 -0.142
13 209 -0.101
13 210 -0.109
14 15 0.038367038816398
14 21 -0.092
14 22 -0.090
14 24 -0.100
14 25 0.0337336983128987
14 28 0.0240709787503942
14 33 -0.102
14 37 0.0134726490825089
14 38 -0.138
14 41 -0.115
14 42 -0.105
14 47 -0.123
14 49 -0.090
14 51 -0.092
14 54 -0.114
14 55 -0.081
14 60 -0.085
14 63 -0.171
14 66 -0.119
14 67 -0.095
14 69 -0.109
14 72 -0.166
14 77 -0.099
14 78 -0.082
14 81 -0.143
14 88 -0.083
14 91 -0.085
14 92 -0.091
14 94 -0.210
14 96 -0.124
14 102 0.03104691973443
14 106 0.0167918310496947
14 110 -0.079
14 114 -0.095
14 116 -0.086
14 117 -0.206
14 118 -0.150
14 119 -0.087
14 120 -0.209
14 123 -0.084
14 125 0.0303629912846075
14 127 -0.203
14 128 -0.113
14 129 -0.153
14 136 -0.119
14 140 -0.119
14 142 -0.149
14 144 -0.193
14 145 -0.150
14 147 0.017151127402736
14 148 -0.145
14 149 -0.097
14 150 0.0149282603378993
14 155 0.0432398862679686
14 157 -0.108
14 160 -0.129
14 173 -0.160
14 176 -0.151
14 177 -0.091
14 180 -0.082
14 198 0.01319637944772
14 199 -0.112
14 200 -0.151
14 206 -0.121
14 210 -0.142
15 23 0.0129596520116593
15 24 -0.106
15 25 0.0272960132285005
15 28 0.0309865386238707
15 38 -0.108
15 42 -0.142
15 47 -0.116
15 49 -0.079
15 54 -0.091
15 63 -0.177
15 67 -0.082
15 69 -0.091
15 77 -0.090
15 78 -0.120
15 81 -0.104
15 88 -0.086
15 94 -0.183
15 96 -0.133
15 104 -0.113
15 110 -0.090
15 113 -0.071
15 117 -0.177
15 118 -0.108
15 119 -0.108
15 120 -0.179
15 123 -0.088
15 126 -0.084
15 127 -0.107
15 128 -0.088
15 129 -0.092
15 130 -0.084
15 136 -0.139
15 139 0.0194905282297452
15 140 -0.117
15 142 -0.105
15 143 -0.093
15 144 -0.175
15 145 -0.083
15 148 -0.117
15 150 0.0159669604751329
15 155 0.0240070259176625
15 156 -0.157
15 160 -0.117
15 173 -0.127
15 176 -0.091
15 177 -0.097
15 180 -0.132
15 187 0.0178416102017044
15 200 -0.143
15 205 0.0167059122111785
15 210 -0.113
16 19 0.022799361184791
16 20 0.0154466645891828
16 22 0.0219580967397983
16 25 -0.086
16 30 0.0192643751015509
16 32 -0.086
16 41 -0.108
16 58 -0.183
16 59 -0.111
16 73 -0.132
16 78 -0.094
16 81 -0.214
16 84 0.0257531200237858
16 96 -0.085
16 98 0.0198362695340088
16 103 0.0251056087129527
16 104 -0.116
16 109 -0.066
16 110 -0.165
16 114 -0.107
16 118 -0.167
16 120 -0.278
16 123 -0.083
16 129 0.0166714853300252
16 131 -0.091
16 133 -0.100
16 136 -0.171
16 144 0.0240398371324807
16 148 -0.084
16 154 -0.116
16 156 -0.114
16 157 -0.102
16 159 -0.091
16 161 -0.080
16 168 -0.073
16 171 -0.087
16 176 -0.132
16 177 -0.082
16 180 -0.104
16 183 -0.099
16 185 -0.086
16 186 -0.089
16 187 -0.108
16 188 -0.088
16 189 -0.079
16 193 -0.136
16 199 -0.140
16 201 0.0220625541491065
16 208 -0.141
16 209 -0.196
16 210 -0.246
17 19 -0.151
17 20 -0.185
17 26 -0.094
17 35 -0.088
17 43 -0.088
17 49 -0.099
17 50 -0.094
17 51 -0.113
17 60 -0.170
17 61 -0.113
17 64 0.0175186385636859
17 66 -0.147
17 69 -0.115
17 73 -0.130
17 74 -0.081
17 75 -0.105
17 78 -0.087
17 84 -0.162
17 86 -0.081
17 94 -0.136
17 97 -0.097
17 102 0.0195161682629603
17 108 0.0207266174187043
17 110 -0.139
17 113 -0.089
17 123 -0.087
17 126 -0.107
17 127 -0.176
17 128 -0.229
17 129 -0.312
17 130 -0.116
17 136 -0.097
17 140 -0.175
17 157 -0.149
17 160 -0.098
17 161 -0.127
17 166 -0.100
17 170 -0.083
17 172 -0.080
17 177 0.0190606579701126
17 181 -0.097
17 183 -0.118
17 184 -0.083
17 185 -0.092
17 186 -0.090
17 188 -0.088
17 193 -0.097
17 207 -0.097
17 208 -0.180
18 19 -0.139
18 20 -0.152
18 22 -0.082
18 34 -0.081
18 42 -0.104
18 43 -0.089
18 45 -0.088
18 47 -0.123
18 48 -0.128
18 55 -0.109
18 59 -0.130
18 60 -0.196
18 61 -0.104
18 67 -0.132
18 72 -0.166
18 77 -0.113
18 78 -0.138
18 82 -0.099
18 105 -0.075
18 117 -0.090
18 119 -0.145
18 120 -0.113
18 126 -0.154
18 127 -0.094
18 128 -0.114
18 129 -0.194
18 136 -0.124
18 140 -0.101
18 142 -0.100
18 144 -0.086
18 145 0.0177732101958154
18 146 -0.080
18 149 -0.092
18 165 -0.092
18 166 -0.127
18 180 -0.145
18 183 -0.097
18 202 -0.094
18 208 -0.121
18 210 -0.121
19 20 0.0337972035478426
19 21 0.0203951195951342
19 23 0.0200375060257016
19 40 0.031602739509049
19 58 -0.183
19 59 -0.153
19 60 0.0297753744150007
19 64 -0.143
19 65 -0.087
19 70 -0.091
19 72 0.0175880710151956
19 73 -0.087
19 81 -0.171
19 90 -0.064
19 101 -0.084
19 104 -0.240
19 110 -0.196
19 114 -0.098
19 116 -0.090
19 117 -0.094
19 118 -0.186
19 120 -0.353
19 123 -0.108
19 128 0.0196705245691715
19 129 0.0254397683017719
19 131 -0.105
19 132 -0.073
19 136 -0.249
19 137 -0.085
19 138 -0.127
19 140 0.0155191302336325
19 142 -0.094
19 143 -0.135
19 148 -0.117
19 154 -0.082
19 156 -0.208
19 159 -0.157
19 162 -0.076
19 172 -0.082
19 174 -0.096
19 176 -0.166
19 177 -0.098
19 181 0.022183360511731
19 196 -0.149
19 199 -0.172
19 200 -0.106
19 209 -0.150
19 210 -0.286
20 25 -0.083
20 32 0.0202449539194136
20 33 -0.096
20 36 0.0155765786299652
20 39 0.0187183746192656
20 40 0.0162756999793726
20 42 -0.100
20 50 0.025806863617999
20 55 0.0143530373782004
20 56 0.0223099636594115
20 60 0.0266182017639544
20 61 0.0318774864263715
20 62 -0.097
20 64 -0.093
20 69 0.0275572225999354
20 70 -0.121
20 73 -0.127
20 75 0.0215697389392399
20 76 -0.061
20 78 -0.107
20 81 -0.183
20 84 0.0177421621820326
20 99 0.0170830976090546
20 101 -0.142
20 104 -0.278
20 107 -0.062
20 108 -0.099
20 110 -0.091
20 111 -0.075
20 114 -0.084
20 117 -0.086
20 118 -0.158
20 120 -0.429
20 123 -0.104
20 126 0.0195394498683164
20 128 0.0293525120198705
20 129 0.0318709168131021
20 131 -0.084
20 132 -0.086
20 136 -0.301
20 138 -0.137
20 142 -0.111
20 146 -0.094
20 149 -0.099
20 153 -0.070
20 156 -0.166
20 157 -0.116
20 171 -0.105
20 177 -0.089
20 181 0.021695472990575
20 183 -0.096
20 186 -0.086
20 189 -0.091
20 195 -0.060
20 196 -0.126
20 199 -0.215
20 205 -0.087
20 208 -0.134
20 209 -0.243
20 210 -0.368
21 26 -0.098
21 29 -0.113
21 51 -0.089
21 58 -0.122
21 61 -0.096
21 62 -0.095
21 72 0.0294353330204248
21 83 -0.104
21 89 -0.085
21 102 -0.109
21 105 -0.090
21 110 -0.214
21 111 -0.072
21 113 -0.087
21 118 -0.095
21 119 -0.121
21 120 -0.106
21 125 -0.131
21 132 -0.087
21 133 -0.144
21 134 -0.110
21 136 -0.107
21 153 -0.066
21 155 -0.094
21 156 -0.140
21 157 -0.137
21 161 0.0215346939545822
21 163 -0.108
21 165 -0.093
21 174 -0.089
21 177 -0.110
21 178 -0.091
21 180 -0.104
21 183 -0.104
21 191 -0.135
21 198 -0.121
21 203 -0.078
21 209 -0.186
21 210 -0.174
22 58 -0.108
22 59 -0.083
22 73 -0.124
22 78 -0.153
22 104 -0.103
22 116 -0.108
22 120 -0.115
22 121 -0.102
22 136 -0.088
22 144 -0.088
22 145 -0.101
22 146 -0.070
22 147 -0.093
22 154 -0.081
22 156 -0.103
22 157 -0.132
22 160 -0.114
22 172 -0.077
22 176 -0.093
22 178 -0.094
22 183 -0.083
22 193 -0.093
22 208 -0.098
22 210 -0.122
23 24 -0.110
23 28 0.014969162044932
23 31 0.021282375260801
23 33 -0.122
23 36 0.0202053739558159
23 40 0.0259288641360482
23 42 -0.091
23 46 0.023559704638411
23 54 -0.158
23 63 -0.135
23 73 -0.100
23 75 0.0219447625465071
23 78 -0.170
23 81 -0.203
23 93 -0.079
23 94 -0.149
23 97 0.0187934939854174
23 110 -0.180
23 118 -0.133
23 120 -0.366
23 121 0.0174693141582387
23 123 -0.079
23 126 0.0157303177179214
23 135 0.0141687026298806
23 136 -0.204
23 138 -0.083
23 142 -0.115
23 148 -0.133
23 152 0.018415723646503
23 156 -0.094
23 157 -0.107
23 171 -0.091
23 176 -0.086
23 181 0.0191024164327017
23 188 -0.071
23 189 -0.065
23 199 -0.135
23 200 -0.101
23 201 0.030908667302922
23 202 0.0251535318575664
23 204 0.0165595604230549
23 209 -0.178
23 210 -0.214
24 28 -0.097
24 29 -0.080
24 37 -0.096
24 53 -0.098
24 64 -0.124
24 73 -0.112
24 78 -0.118
24 93 -0.089
24 102 -0.104
24 105 -0.080
24 108 -0.094
24 110 -0.100
24 111 -0.073
24 120 -0.151
24 123 -0.092
24 131 0.020545698521451
24 136 -0.218
24 138 -0.083
24 154 -0.142
24 156 -0.160
24 164 -0.082
24 172 -0.089
24 183 -0.090
24 186 -0.082
24 187 -0.110
24 191 -0.127
24 193 -0.144
24 203 -0.115
24 205 -0.099
24 209 -0.111
24 210 -0.262
25 28 0.0212103569440584
25 37 0.0205552323245237
25 38 -0.087
25 47 -0.091
25 49 -0.099
25 51 -0.089
25 54 -0.103
25 59 -0.100
25 63 -0.138
25 66 -0.144
25 67 -0.086
25 73 -0.139
25 77 -0.080
25 78 -0.108
25 81 -0.130
25 82 -0.077
25 92 0.0166136044958726
25 94 -0.142
25 119 -0.099
25 123 -0.116
25 127 -0.109
25 128 -0.121
25 129 -0.142
25 130 -0.143
25 136 -0.107
25 140 -0.082
25 148 -0.100
25 155 0.0313378550937812
25 157 -0.103
25 160 -0.100
25 173 -0.094
25 177 -0.081
25 187 0.0196402982153295
25 200 -0.140
25 207 -0.095
25 209 -0.099
25 210 -0.110
26 30 0.0220575439706221
26 33 -0.087
26 37 0.02844802998948
26 47 -0.105
26 54 -0.107
26 59 -0.133
26 60 -0.086
26 63 -0.099
26 73 -0.127
26 79 -0.081
26 96 -0.149
26 104 -0.116
26 118 -0.188
26 120 -0.180
26 126 -0.099
26 127 -0.099
26 129 -0.086
26 130 -0.146
26 131 -0.096
26 136 -0.094
26 148 -0.140
26 154 -0.078
26 157 -0.136
26 159 -0.122
26 163 -0.108
26 175 -0.100
26 177 -0.118
26 180 -0.122
26 196 -0.091
26 199 -0.135
26 200 -0.104
26 207 -0.083
26 208 -0.132
26 209 -0.175
26 210 -0.128
27 37 0.0154525149579278
27 42 0.0210854675245852
27 45 -0.101
27 46 -0.085
27 59 -0.154
27 64 0.0255240355328299
27 73 -0.134
27 78 -0.122
27 84 0.0160875958869931
27 88 0.0199852716272313
27 91 0.0204003929129361
27 110 -0.108
27 118 -0.152
27 119 -0.089
27 123 -0.103
27 126 -0.122
27 127 -0.134
27 128 -0.085
27 129 -0.127
27 130 -0.096
27 148 -0.102
27 157 -0.203
27 159 -0.091
27 186 -0.078
27 196 -0.099
27 199 -0.084
27 200 -0.111
27 207 -0.147
27 208 -0.236
27 209 -0.133
28 29 0.0288076489040135
28 33 -0.119
28 35 0.0183385399998972
28 37 0.0309083033950778
28 44 0.016118864743672
28 45 0.0381566891951378
28 48 -0.111
28 53 -0.079
28 54 -0.124
28 57 -0.123
28 60 -0.108
28 63 -0.212
28 66 -0.118
28 67 -0.080
28 78 -0.149
28 84 -0.106
28 94 -0.223
28 95 -0.083
28 96 -0.193
28 99 -0.109
28 105 0.0161241020403976
28 106 0.0374484250685716
28 117 -0.172
28 118 -0.167
28 120 -0.247
28 123 -0.078
28 125 0.0266480429035201
28 127 -0.140
28 128 -0.126
28 129 -0.170
28 130 -0.103
28 131 -0.141
28 136 -0.132
28 142 -0.150
28 144 -0.194
28 145 -0.090
28 148 -0.175
28 149 -0.163
28 156 -0.169
28 159 -0.155
28 160 -0.129
28 161 -0.082
28 165 0.0122927011669793
28 173 -0.146
28 176 -0.111
28 177 -0.142
28 181 -0.109
28 187 0.0188898128495518
28 191 0.0285662383621059
28 193 0.019832868342562
28 199 -0.120
28 200 -0.209
28 208 -0.121
28 209 -0.138
29 30 0.0401294826030777
29 31 0.0307024946098505
29 32 -0.098
29 33 0.0190837262397033
29 35 0.0348419487770806
29 36 0.0351065794912991
29 37 0.0260137314849462
29 43 -0.102
29 45 0.0377983488080943
29 46 0.0275487333347232
29 54 -0.082
29 59 -0.175
29 60 -0.084
29 63 -0.149
29 66 -0.082
29 73 -0.100
29 78 -0.093
29 84 -0.086
29 94 -0.125
29 104 -0.102
29 106 0.0246471442562118
29 110 -0.091
29 117 -0.124
29 118 -0.095
29 120 -0.085
29 123 -0.114
29 127 -0.107
29 128 -0.109
29 129 -0.145
29 130 -0.135
29 131 -0.135
29 140 -0.098
29 144 -0.083
29 149 -0.157
29 156 -0.087
29 157 -0.128
29 159 -0.126
29 177 -0.099
29 181 -0.126
29 183 -0.067
29 191 0.0159617437751734
29 199 -0.104
29 200 -0.172
29 201 -0.096
29 207 -0.144
29 208 -0.105
29 209 -0.143
29 210 -0.099
30 31 0.0260707074820923
30 36 0.0341997284278147
30 37 0.0220068284657012
30 40 0.0153074942465764
30 43 -0.098
30 54 -0.099
30 58 -0.103
30 59 -0.181
30 63 -0.083
30 64 0.0145934479629811
30 72 -0.081
30 73 -0.161
30 78 -0.137
30 86 0.0221356734926873
30 94 -0.094
30 96 -0.092
30 104 -0.096
30 117 -0.082
30 118 -0.149
30 120 -0.171
30 126 -0.085
30 129 -0.107
30 131 -0.086
30 136 -0.121
30 144 -0.106
30 148 -0.131
30 156 -0.117
30 157 -0.177
30 159 -0.129
30 191 -0.080
30 199 -0.136
30 207 -0.124
30 208 -0.145
30 209 -0.125
30 210 -0.090
31 36 0.0261269999372372
31 38 0.0209335411385982
31 45 0.0222898581675538
31 46 0.0205294474851376
31 55 0.0160426373169425
31 66 -0.126
31 116 -0.117
31 118 -0.143
31 120 -0.209
31 144 -0.093
31 157 -0.142
31 177 -0.112
31 183 -0.087
31 199 -0.126
31 207 -0.139
31 210 -0.151
32 35 -0.092
32 36 0.0188088532808713
32 46 -0.106
32 48 -0.147
32 58 -0.127
32 59 -0.083
32 68 -0.090
32 73 -0.088
32 86 -0.104
32 94 -0.164
32 97 -0.105
32 104 -0.134
32 105 -0.116
32 117 -0.091
32 118 -0.157
32 120 -0.162
32 123 -0.161
32 124 -0.093
32 131 -0.097
32 134 -0.108
32 136 -0.238
32 138 -0.120
32 146 -0.117
32 153 -0.075
32 156 -0.129
32 157 -0.130
32 166 -0.112
32 174 -0.145
32 177 -0.160
32 183 -0.087
32 185 -0.093
32 186 -0.082
32 199 -0.113
32 209 -0.222
32 210 -0.255
33 34 -0.105
33 51 -0.084
33 57 -0.154
33 59 -0.163
33 60 -0.116
33 81 0.0398210538448612
33 99 0.0155630657668575
33 100 -0.152
33 102 -0.095
33 116 0.034779325898846
33 123 -0.120
33 126 -0.101
33 128 -0.087
33 129 -0.189
33 130 -0.092
33 139 -0.083
33 147 -0.082
33 151 -0.062
33 155 -0.091
33 171 -0.096
33 175 0.0208893963510568
33 176 0.0244062691714888
33 177 -0.109
33 179 -0.084
33 181 -0.107
33 185 -0.082
33 201 -0.099
33 208 -0.085
33 209 -0.092
33 210 -0.230
34 36 0.0226034368742236
34 47 -0.090
34 58 -0.078
34 63 -0.127
34 64 -0.082
34 75 -0.102
34 78 -0.172
34 89 0.024764602509966
34 98 -0.124
34 110 -0.099
34 114 -0.079
34 117 -0.116
34 119 -0.093
34 120 -0.129
34 126 -0.171
34 127 -0.091
34 129 -0.099
34 133 0.0222819174747784
34 136 -0.089
34 140 -0.125
34 142 -0.113
34 143 -0.092
34 144 -0.106
34 145 -0.102
34 148 -0.102
34 153 0.0324998966234645
34 156 -0.101
34 157 -0.102
34 176 -0.108
34 181 -0.081
34 199 -0.101
34 206 -0.086
34 207 -0.151
34 208 -0.129
34 210 -0.109
35 36 0.0295854160382277
35 37 0.0266836442853506
35 45 0.0254061056140915
35 59 -0.112
35 78 -0.088
35 87 -0.085
35 99 -0.111
35 104 -0.113
35 114 -0.091
35 116 -0.090
35 117 -0.083
35 118 -0.118
35 120 -0.130
35 123 -0.088
35 128 -0.115
35 131 -0.086
35 140 -0.098
35 142 -0.108
35 148 -0.100
35 156 -0.095
35 157 -0.115
35 159 -0.079
35 167 0.0132788020267367
35 192 0.0307165714003958
35 196 -0.073
35 199 -0.109
35 200 -0.092
35 201 -0.087
35 208 -0.148
35 209 -0.129
35 210 -0.131
36 37 0.0223148701618437
36 38 0.0177409869676842
36 46 0.019372175301634
36 50 0.0121332949122602
36 52 -0.089
36 61 0.0140698985324996
36 72 -0.105
36 120 -0.178
36 142 -0.099
36 145 -0.136
36 150 0.0191946021534167
36 156 -0.104
36 159 -0.103
36 173 -0.088
36 187 0.0268801118760422
36 199 -0.088
36 200 -0.120
36 210 -0.109
37 39 0.0122401925121486
37 46 0.0178790312434869
37 49 0.0175389035394414
37 54 -0.117
37 55 0.0132614421956646
37 59 -0.208
37 63 -0.120
37 73 -0.085
37 77 0.0156391021539242
37 78 -0.093
37 81 -0.086
37 93 0.0181719191499302
37 94 -0.092
37 96 -0.085
37 97 -0.101
37 104 -0.133
37 106 0.0205986240801967
37 111 0.0264014385494583
37 117 -0.130
37 118 -0.184
37 119 -0.097
37 120 -0.245
37 123 -0.145
37 127 -0.124
37 129 -0.143
37 130 -0.112
37 136 -0.113
37 142 -0.103
37 148 -0.132
37 149 -0.121
37 156 -0.150
37 157 -0.173
37 159 -0.137
37 160 -0.087
37 165 0.0111516620739607
37 175 -0.086
37 177 -0.157
37 180 -0.105
37 191 0.0232398957055392
37 199 -0.161
37 200 -0.161
37 207 -0.118
37 208 -0.161
37 209 -0.208
37 210 -0.181
38 58 -0.132
38 59 -0.085
38 73 -0.108
38 77 0.0194186333426792
38 103 0.019540094352564
38 105 0.0152897934675052
38 110 -0.162
38 116 -0.088
38 117 0.0171054569686714
38 118 -0.128
38 120 -0.097
38 121 -0.084
38 128 0.0141640271355048
38 136 -0.102
38 157 -0.128
38 175 0.0177215017490307
38 182 0.00824442656236721
38 183 -0.089
38 185 -0.080
38 190 -0.101
38 199 -0.088
38 200 -0.150
38 207 -0.179
38 208 -0.179
38 209 -0.089
38 210 -0.150
39 47 0.033806823968563
39 50 0.018424779458562
39 55 0.0246826751989257
39 61 0.0195174554667708
39 67 -0.081
39 75 0.0171292647562496
39 81 -0.104
39 92 0.0275364104561004
39 99 0.0143034761157312
39 104 -0.118
39 118 -0.157
39 120 -0.226
39 127 -0.145
39 134 -0.088
39 135 0.0170512332950683
39 136 -0.157
39 145 0.0211254387352171
39 148 -0.111
39 157 -0.132
39 173 0.0188685843055146
39 188 -0.076
39 196 -0.114
39 197 -0.091
39 199 -0.141
39 201 0.025178153220867
39 202 0.0137495337714822
39 204 0.0136957950233873
39 208 -0.085
39 209 -0.093
39 210 -0.188
40 51 0.0310587619459921
40 53 0.0222079282450136
40 54 -0.098
40 60 0.029117333614398
40 67 0.027422116676462
40 69 0.0146922439929279
40 72 0.017204902146016
40 73 -0.100
40 78 -0.128
40 81 -0.190
40 104 -0.141
40 110 -0.172
40 118 -0.103
40 119 0.0172129971155895
40 120 -0.354
40 129 0.0196133839471615
40 131 -0.086
40 136 -0.176
40 157 -0.094
40 159 -0.090
40 174 -0.084
40 176 -0.133
40 177 -0.084
40 181 0.0232235839492661
40 183 -0.098
40 191 -0.093
40 196 -0.135
40 199 -0.214
40 201 0.0253052776327416
40 202 0.0310457708423343
40 209 -0.168
40 210 -0.280
41 50 -0.112
41 56 0.0128693559803508
41 60 -0.103
41 64 0.0249797550963834
41 66 0.0182370946815922
41 69 0.0171370995673105
41 73 -0.086
41 82 0.0194110018846702
41 96 0.0177573290489393
41 97 0.020932842808599
41 98 -0.138
41 114 0.0164438049538253
41 116 0.0178303485547019
41 120 -0.090
41 123 0.0154334244415319
41 125 -0.134
41 127 -0.091
41 129 -0.193
41 133 -0.083
41 143 0.0289573563561385
41 154 -0.094
41 155 -0.079
41 156 -0.107
41 157 -0.147
41 160 -0.090
41 165 -0.106
41 170 -0.090
41 172 -0.089
41 176 0.015932347845535
41 179 -0.110
41 183 -0.110
41 188 -0.081
41 191 -0.122
41 193 -0.106
41 210 -0.086
42 48 0.0255377435188535
42 64 0.0202152060590014
42 98 -0.094
42 99 -0.099
42 110 -0.172
42 118 -0.094
42 119 -0.117
42 120 -0.105
42 127 -0.153
42 128 -0.127
42 129 -0.176
42 130 -0.124
42 131 -0.124
42 134 -0.090
42 140 -0.103
42 150 -0.109
42 157 -0.087
42 178 -0.124
42 183 -0.092
42 193 -0.103
42 196 -0.113
42 199 -0.124
42 201 -0.103
42 203 -0.084
42 207 -0.110
42 208 -0.144
42 209 -0.163
42 210 -0.107
43 47 0.0300266736823919
43 48 0.0244888709138989
43 49 -0.113
43 50 0.0180046988269183
43 55 0.0235155056549019
43 59 -0.120
43 66 -0.189
43 71 -0.100
43 72 0.0284043727237956
43 81 -0.140
43 86 -0.106
43 93 -0.089
43 98 -0.098
43 104 -0.108
43 105 -0.084
43 110 -0.226
43 113 -0.094
43 118 -0.114
43 120 -0.303
43 123 -0.092
43 127 -0.161
43 130 -0.137
43 132 -0.091
43 134 -0.102
43 136 -0.189
43 140 -0.119
43 148 -0.115
43 156 -0.179
43 157 -0.136
43 164 -0.102
43 168 -0.086
43 169 -0.082
43 176 -0.161
43 186 -0.118
43 196 -0.086
43 198 -0.109
43 199 -0.161
43 200 -0.168
43 207 -0.093
43 208 -0.184
43 209 -0.218
43 210 -0.234
44 62 -0.096
44 63 -0.119
44 73 -0.122
44 78 -0.194
44 81 -0.167
44 94 -0.191
44 97 0.0168883813890463
44 98 -0.153
44 99 -0.088
44 100 -0.084
44 104 -0.089
44 116 0.014826083758872
44 117 -0.096
44 118 -0.198
44 120 -0.233
44 123 -0.104
44 125 0.0161818772422229
44 127 -0.152
44 128 -0.094
44 131 -0.150
44 136 -0.159
44 140 -0.153
44 146 -0.107
44 148 -0.112
44 152 -0.111
44 157 -0.121
44 158 -0.108
44 160 -0.097
44 164 -0.091
44 174 -0.092
44 176 -0.114
44 177 -0.148
44 184 -0.077
44 186 -0.091
44 191 0.021553737358641
44 199 -0.113
44 207 -0.129
44 208 -0.130
44 209 -0.241
44 210 -0.288
45 46 0.0240814823371094
45 47 -0.091
45 49 -0.114
45 52 0.0219718450898519
45 63 -0.132
45 78 -0.135
45 91 -0.086
45 94 -0.088
45 96 -0.094
45 103 -0.090
45 104 -0.098
45 106 0.0271233914335908
45 114 -0.096
45 116 -0.079
45 118 -0.107
45 120 -0.196
45 122 -0.081
45 125 0.0203922494008456
45 135 -0.096
45 136 -0.148
45 143 -0.085
45 144 -0.125
45 148 -0.129
45 156 -0.160
45 159 -0.117
45 160 -0.124
45 163 0.0210465685635727
45 176 -0.090
45 178 -0.097
45 180 -0.086
45 197 -0.093
45 199 -0.111
45 200 -0.086
45 203 -0.071
45 206 -0.169
45 207 -0.115
45 209 -0.132
45 210 -0.155
46 49 -0.095
46 63 -0.184
46 78 -0.114
46 80 0.0121172708139688
46 81 -0.143
46 89 0.0164152460815246
46 94 -0.090
46 96 -0.114
46 104 -0.150
46 110 -0.169
46 116 -0.113
46 117 -0.199
46 118 -0.154
46 120 -0.324
46 123 -0.104
46 136 -0.166
46 142 -0.132
46 144 -0.129
46 148 -0.201
46 156 -0.171
46 157 -0.083
46 158 -0.080
46 159 -0.155
46 160 -0.112
46 173 -0.091
46 176 -0.156
46 177 -0.104
46 180 -0.106
46 186 -0.078
46 199 -0.109
46 202 0.0144511777587477
46 207 -0.088
46 209 -0.134
46 210 -0.283
47 48 0.021619060339647
47 53 -0.094
47 59 -0.110
47 66 -0.104
47 73 -0.194
47 81 -0.085
47 94 -0.105
47 102 -0.103
47 107 -0.089
47 110 -0.197
47 113 -0.099
47 115 -0.094
47 118 -0.148
47 120 -0.209
47 121 -0.129
47 127 -0.140
47 128 0.0132313773594426
47 132 -0.089
47 134 -0.126
47 135 0.0199781600012254
47 136 -0.154
47 145 -0.104
47 146 -0.087
47 148 -0.140
47 153 -0.089
47 154 -0.095
47 155 -0.109
47 156 -0.178
47 157 -0.174
47 164 -0.083
47 166 -0.207
47 167 -0.086
47 169 -0.092
47 172 -0.129
47 176 -0.098
47 183 -0.131
47 193 -0.136
47 198 -0.148
47 199 -0.158
47 201 -0.106
47 203 -0.112
47 209 -0.251
47 210 -0.187
48 49 -0.084
48 51 -0.091
48 54 0.0189520180494023
48 55 0.0303664343132587
48 56 0.0255903782622425
48 58 -0.084
48 63 -0.083
48 66 -0.190
48 73 -0.126
48 76 -0.069
48 81 -0.217
48 87 -0.094
48 88 0.0173008546287709
48 98 -0.091
48 106 -0.098
48 107 -0.068
48 108 -0.089
48 110 -0.215
48 111 -0.081
48 115 -0.082
48 118 -0.138
48 120 -0.164
48 126 -0.107
48 127 -0.180
48 130 -0.102
48 131 -0.122
48 132 -0.099
48 133 -0.082
48 140 -0.119
48 141 -0.076
48 144 -0.141
48 145 -0.200
48 151 -0.069
48 156 -0.174
48 157 -0.144
48 165 -0.098
48 168 -0.093
48 171 -0.079
48 180 -0.084
48 183 -0.101
48 193 -0.136
48 199 -0.150
48 200 -0.196
48 207 -0.156
48 208 -0.160
48 209 -0.137
49 54 -0.084
49 58 -0.119
49 59 -0.189
49 60 -0.085
49 62 -0.091
49 88 0.0203801706895105
49 101 -0.095
49 104 -0.085
49 106 -0.092
49 110 -0.120
49 116 -0.099
49 117 -0.143
49 118 -0.156
49 119 -0.105
49 120 -0.170
49 126 -0.099
49 127 -0.093
49 136 -0.110
49 142 -0.173
49 143 -0.091
49 148 -0.085
49 159 -0.088
49 160 -0.110
49 171 -0.072
49 178 -0.119
49 179 -0.074
49 181 -0.087
49 196 -0.105
49 198 -0.084
49 199 -0.100
49 200 -0.088
49 207 -0.088
49 208 -0.190
49 209 -0.184
50 55 0.0173140727750666
50 57 0.0205474321626335
50 60 0.0347582070362497
50 63 -0.143
50 65 -0.096
50 66 -0.098
50 69 0.015867724662281
50 70 -0.122
50 73 -0.142
50 74 -0.089
50 75 0.0222451239416365
50 78 -0.138
50 81 -0.260
50 84 0.0226258106250186
50 92 0.0153522255802916
50 94 -0.084
50 96 -0.141
50 98 0.0178798153819671
50 101 -0.096
50 103 0.0187850537170029
50 104 -0.250
50 110 -0.156
50 116 -0.158
50 118 -0.190
50 120 -0.438
50 123 -0.105
50 126 0.0263656279838498
50 127 -0.119
50 128 0.0362967095755309
50 129 0.0327323810192079
50 132 -0.078
50 136 -0.268
50 138 -0.141
50 142 -0.121
50 143 -0.129
50 147 0.019984506333036
50 148 -0.185
50 149 -0.086
50 156 -0.207
50 157 -0.128
50 159 -0.115
50 176 -0.164
50 181 0.0182526232380256
50 183 -0.113
50 186 -0.105
50 188 -0.105
50 189 -0.093
50 191 -0.109
50 196 -0.115
50 199 -0.232
50 201 0.0204937168689499
50 202 0.0164398387865839
50 203 -0.090
50 208 -0.159
50 209 -0.312
50 210 -0.304
51 57 -0.144
51 59 -0.089
51 70 -0.104
51 73 -0.121
51 78 -0.188
51 94 -0.110
51 101 -0.088
51 104 -0.157
51 110 -0.129
51 117 -0.087
51 118 -0.202
51 120 -0.185
51 126 -0.101
51 127 -0.096
51 131 -0.125
51 136 -0.121
51 137 -0.073
51 138 -0.099
51 140 -0.113
51 142 -0.093
51 148 -0.099
51 154 -0.089
51 156 -0.169
51 157 -0.108
51 159 -0.115
51 160 -0.080
51 174 -0.152
51 175 -0.092
51 177 -0.124
51 180 -0.129
51 181 -0.081
51 196 -0.109
51 200 -0.129
51 208 -0.120
51 209 -0.226
51 210 -0.221
52 58 -0.107
52 63 -0.147
52 78 -0.111
52 81 -0.088
52 85 -0.087
52 86 -0.101
52 90 -0.083
52 93 -0.081
52 94 -0.113
52 96 -0.104
52 101 -0.091
52 104 -0.107
52 108 -0.086
52 109 -0.093
52 110 -0.169
52 116 -0.130
52 118 -0.126
52 120 -0.277
52 123 -0.117
52 128 -0.140
52 129 -0.090
52 132 0.0192373478775031
52 136 -0.267
52 141 -0.089
52 142 -0.138
52 148 -0.150
52 156 -0.118
52 159 -0.085
52 160 -0.103
52 164 -0.110
52 167 -0.088
52 171 -0.106
52 172 -0.095
52 176 -0.103
52 183 -0.111
52 196 -0.123
52 199 -0.128
52 203 -0.109
52 207 -0.157
52 209 -0.217
52 210 -0.301
53 55 0.0177380582708196
53 59 -0.120
53 66 -0.098
53 73 -0.167
53 81 -0.120
53 94 -0.100
53 96 -0.087
53 104 -0.089
53 108 -0.082
53 110 -0.131
53 120 -0.245
53 127 -0.095
53 136 -0.175
53 142 -0.100
53 144 -0.085
53 148 -0.099
53 152 -0.105
53 156 -0.092
53 157 -0.204
53 159 -0.105
53 177 -0.122
53 179 -0.079
53 188 -0.083
53 193 -0.125
53 196 -0.091
53 204 0.0164900552473319
53 209 -0.173
53 210 -0.195
54 55 0.0262226512905157
54 56 -0.084
54 76 -0.078
54 86 -0.108
54 87 -0.093
54 90 -0.085
54 102 -0.118
54 104 -0.111
54 108 -0.114
54 111 -0.100
54 112 -0.095
54 120 -0.088
54 123 -0.145
54 125 -0.100
54 126 -0.084
54 133 -0.119
54 134 -0.106
54 136 -0.250
54 137 -0.107
54 156 -0.194
54 164 -0.115
54 172 -0.140
54 174 -0.112
54 183 -0.119
54 184 -0.080
54 187 -0.107
54 188 -0.103
54 191 -0.106
54 193 -0.106
54 196 -0.084
54 198 -0.116
54 203 -0.100
54 209 -0.133
54 210 -0.274
55 56 0.02553438325051
55 58 0.0184338709935872
55 59 -0.098
55 69 0.0180198133233259
55 71 -0.100
55 72 0.0198512354398861
55 75 0.0192410586607202
55 91 0.0181883215525472
55 109 -0.075
55 110 -0.119
55 120 -0.219
55 123 -0.176
55 130 -0.096
55 131 -0.131
55 132 -0.085
55 135 0.0189563646127782
55 136 -0.173
55 144 -0.129
55 148 -0.084
55 151 -0.064
55 152 0.0226624376767315
55 156 -0.128
55 157 -0.148
55 164 -0.084
55 172 -0.109
55 182 -0.084
55 188 -0.092
55 189 -0.078
55 199 -0.225
55 205 -0.081
55 208 -0.114
55 209 -0.229
55 210 -0.182
56 60 0.0270209340966139
56 69 0.018289728807431
56 73 -0.113
56 75 0.0255268026925672
56 79 0.0259119410181549
56 81 -0.185
56 84 0.0177597933300818
56 88 0.0152895195170609
56 94 -0.089
56 104 -0.112
56 110 -0.124
56 111 -0.080
56 118 -0.156
56 119 0.0184057589997101
56 120 -0.354
56 128 0.0148385011773846
56 136 -0.196
56 146 -0.108
56 148 -0.172
56 156 -0.243
56 157 -0.122
56 180 -0.110
56 183 -0.093
56 186 -0.080
56 199 -0.198
56 202 0.0202874368117458
56 204 0.0181959621707062
56 205 -0.091
56 208 -0.139
56 209 -0.154
56 210 -0.246
57 66 -0.200
57 68 -0.100
57 73 -0.155
57 80 0.0106241672225269
57 81 -0.206
57 93 -0.090
57 94 -0.152
57 105 -0.091
57 113 -0.093
57 114 -0.084
57 116 -0.112
57 118 -0.101
57 120 -0.251
57 127 -0.216
57 130 -0.143
57 136 -0.137
57 137 -0.100
57 138 -0.092
57 140 -0.106
57 142 -0.153
57 143 -0.154
57 144 -0.184
57 145 -0.103
57 148 -0.145
57 156 -0.195
57 157 -0.129
57 161 -0.105
57 163 -0.090
57 166 -0.106
57 171 -0.131
57 172 -0.086
57 193 -0.105
57 199 -0.230
57 200 -0.085
57 207 -0.206
57 208 -0.252
57 209 -0.245
57 210 -0.136
58 70 0.0197400514743841
58 78 -0.127
58 86 -0.098
58 92 -0.111
58 93 -0.111
58 94 -0.195
58 95 -0.084
58 96 -0.095
58 98 -0.176
58 100 -0.106
58 101 -0.113
58 103 -0.146
58 104 -0.101
58 117 -0.173
58 118 -0.108
58 119 -0.099
58 120 -0.138
58 122 -0.083
58 126 -0.185
58 127 -0.205
58 128 -0.170
58 129 -0.141
58 130 -0.170
58 131 -0.140
58 133 0.0206164357990742
58 136 -0.172
58 140 -0.131
58 144 -0.184
58 148 -0.208
58 149 -0.102
58 154 -0.090
58 156 -0.173
58 157 -0.269
58 160 -0.141
58 170 -0.095
58 171 -0.081
58 177 -0.125
58 180 -0.112
58 181 -0.127
58 188 -0.086
58 190 -0.085
58 199 -0.086
58 200 -0.119
58 202 -0.103
58 205 -0.093
58 207 -0.158
58 208 -0.085
58 209 -0.111
58 210 -0.140
59 63 -0.171
59 65 -0.097
59 66 -0.212
59 68 -0.143
59 70 -0.124
59 73 -0.146
59 76 -0.078
59 77 -0.144
59 81 -0.275
59 86 -0.089
59 87 -0.103
59 88 -0.154
59 90 -0.083
59 91 -0.163
59 92 -0.136
59 93 -0.121
59 94 -0.201
59 96 -0.117
59 100 -0.095
59 102 -0.085
59 103 -0.090
59 105 -0.097
59 106 -0.087
59 107 -0.079
59 109 -0.099
59 110 -0.217
59 112 -0.117
59 114 -0.164
59 115 -0.087
59 116 -0.172
59 117 0.0256040066923598
59 120 -0.194
59 122 -0.163
59 124 -0.084
59 127 -0.127
59 131 -0.097
59 134 -0.143
59 136 -0.172
59 141 -0.085
59 142 -0.086
59 143 -0.088
59 144 -0.156
59 145 -0.213
59 146 -0.089
59 148 -0.190
59 149 -0.089
59 150 -0.131
59 151 -0.078
59 153 -0.089
59 154 -0.184
59 156 -0.166
59 157 -0.147
59 158 -0.123
59 161 -0.096
59 166 -0.095
59 170 -0.101
59 174 -0.118
59 175 -0.086
59 176 -0.221
59 179 -0.111
59 190 -0.084
59 198 -0.109
59 199 -0.130
59 200 -0.125
59 205 -0.130
59 208 -0.105
59 209 -0.124
59 210 -0.186
60 61 0.0215029722191944
60 63 -0.133
60 66 -0.130
60 69 0.0207455899028743
60 70 -0.099
60 73 -0.135
60 74 -0.094
60 75 0.0194532303264041
60 78 -0.140
60 81 -0.279
60 84 0.0181691042920499
60 89 0.0109217020593569
60 104 -0.188
60 110 -0.205
60 116 -0.162
60 118 -0.088
60 120 -0.403
60 123 -0.123
60 126 0.0263245227518108
60 127 -0.096
60 128 0.0410525467666286
60 129 0.0390563188656277
60 131 -0.128
60 135 0.0208858370049446
60 136 -0.198
60 138 -0.083
60 144 -0.110
60 145 -0.087
60 146 -0.091
60 148 -0.210
60 154 -0.098
60 156 -0.135
60 157 -0.122
60 159 -0.131
60 171 -0.110
60 176 -0.122
60 177 -0.111
60 179 0.0144259740636735
60 181 0.0241251623173955
60 183 -0.100
60 186 -0.095
60 187 -0.099
60 189 -0.097
60 191 -0.086
60 198 -0.083
60 199 -0.276
60 201 0.0229694461082153
60 208 -0.108
60 209 -0.153
60 210 -0.269
61 69 0.0314934756204027
61 73 -0.141
61 81 -0.153
61 93 -0.086
61 104 -0.283
61 107 -0.068
61 110 -0.121
61 117 -0.098
61 118 -0.182
61 119 0.01781458503244
61 120 -0.382
61 123 -0.133
61 128 0.0231995600317841
61 129 0.0234188653552758
61 131 -0.165
61 136 -0.217
61 138 -0.096
61 140 0.0200929527111886
61 142 -0.148
61 148 -0.119
61 149 -0.106
61 154 -0.098
61 156 -0.162
61 181 0.0163774368145059
61 186 -0.100
61 187 -0.101
61 188 -0.079
61 193 -0.112
61 195 -0.068
61 196 -0.169
61 199 -0.126
61 205 -0.084
61 209 -0.234
61 210 -0.316
62 64 0.0215746311208837
62 65 0.0183742487705669
62 66 -0.102
62 70 0.0240198068960663
62 72 0.0161199517200524
62 73 -0.085
62 78 -0.106
62 79 0.0265949464935092
62 82 0.0278265126910399
62 83 0.01796611676371
62 89 0.0154156454718633
62 103 0.0176784731917689
62 110 -0.114
62 120 -0.144
62 123 -0.101
62 140 -0.089
62 148 -0.098
62 156 -0.147
62 157 -0.121
62 162 0.00813016032667066
62 173 0.0141411268014872
62 183 -0.131
62 186 -0.094
62 188 -0.096
62 193 -0.136
62 208 -0.146
62 210 -0.129
63 73 -0.118
63 75 -0.086
63 102 -0.121
63 106 -0.123
63 109 0.0202811080525468
63 111 -0.106
63 113 -0.085
63 117 -0.098
63 118 -0.096
63 123 0.022532928282494
63 125 -0.145
63 126 -0.112
63 129 -0.118
63 130 -0.115
63 131 -0.087
63 133 -0.126
63 135 0.0177444891779898
63 136 -0.093
63 148 -0.101
63 150 -0.104
63 154 -0.175
63 155 -0.090
63 156 -0.147
63 157 -0.137
63 163 -0.222
63 166 -0.106
63 171 -0.112
63 172 -0.085
63 173 0.0176437733348928
63 183 -0.158
63 185 -0.113
63 186 -0.106
63 187 -0.146
63 188 -0.092
63 189 -0.108
63 190 -0.158
63 191 -0.256
63 192 -0.082
63 193 -0.174
63 196 -0.105
63 198 -0.128
63 199 -0.125
63 201 -0.108
63 208 -0.131
63 209 -0.176
63 210 -0.212
64 65 0.0344393193827019
64 66 -0.122
64 70 0.0272482683530035
64 79 0.0312250906974401
64 80 0.0106545045699931
64 82 0.024926670514788
64 94 -0.111
64 100 -0.127
64 106 0.0132770950499336
64 109 -0.074
64 114 0.0162603978195911
64 126 -0.124
64 128 -0.166
64 129 -0.255
64 130 -0.138
64 138 0.0263634950873767
64 151 -0.064
64 156 -0.131
64 206 0.0146804323109051
64 208 -0.111
65 78 -0.137
65 82 0.0201170787936295
65 100 -0.094
65 101 -0.088
65 116 0.0214143823752958
65 118 -0.171
65 120 -0.152
65 126 -0.142
65 127 -0.164
65 128 -0.137
65 129 -0.191
65 130 -0.109
65 136 -0.155
65 139 0.0210080885727862
65 143 -0.092
65 157 -0.108
65 159 -0.101
65 181 -0.097
65 203 0.014623779198711
65 208 -0.134
65 209 -0.126
65 210 -0.204
66 78 -0.147
66 95 -0.105
66 101 -0.114
66 103 -0.096
66 104 -0.193
66 112 -0.075
66 117 -0.156
66 118 -0.103
66 120 -0.173
66 123 -0.085
66 126 -0.186
66 127 -0.093
66 128 -0.103
66 129 -0.170
66 130 -0.120
66 133 -0.106
66 136 -0.223
66 138 -0.132
66 145 0.0191157872285056
66 148 -0.128
66 149 -0.143
66 154 -0.080
66 156 -0.130
66 157 -0.129
66 159 -0.149
66 160 -0.094
66 161 -0.106
66 167 0.0119838945880406
66 177 -0.129
66 178 -0.168
66 183 -0.102
66 188 -0.077
66 191 -0.131
66 193 -0.111
66 196 -0.127
66 199 -0.129
66 202 -0.121
66 209 -0.188
66 210 -0.266
67 72 0.0202071475123621
67 73 -0.087
67 78 -0.113
67 81 -0.142
67 83 0.0208535871401989
67 84 0.0191023538460158
67 88 0.0160723659446808
67 96 -0.089
67 104 -0.151
67 110 -0.111
67 118 -0.087
67 120 -0.219
67 131 -0.102
67 136 -0.119
67 154 -0.101
67 156 -0.110
67 157 -0.134
67 173 0.0185190893220535
67 181 0.0288148809028477
67 187 -0.078
67 193 -0.087
67 199 -0.085
67 209 -0.147
67 210 -0.180
68 71 0.023107193513543
68 73 -0.091
68 77 0.0213970138032451
68 78 -0.098
68 80 0.0213833234346281
68 82 0.0303087050082125
68 83 0.0316871707783466
68 87 0.0172222701459689
68 101 -0.105
68 103 -0.081
68 104 -0.152
68 108 -0.077
68 110 -0.089
68 113 -0.077
68 117 -0.096
68 118 -0.152
68 120 -0.121
68 126 -0.082
68 129 -0.113
68 131 -0.084
68 142 -0.096
68 157 -0.120
68 159 -0.084
68 167 0.0207484930763145
68 176 -0.089
68 180 -0.102
68 199 -0.088
68 208 -0.193
68 209 -0.207
68 210 -0.111
69 70 -0.087
69 76 -0.071
69 84 0.016211220397491
69 102 -0.089
69 104 -0.168
69 107 -0.071
69 111 -0.086
69 118 -0.154
69 120 -0.360
69 129 0.0192381621043016
69 131 -0.124
69 132 -0.104
69 135 0.018323507010793
69 136 -0.202
69 148 -0.109
69 153 -0.081
69 156 -0.212
69 157 -0.125
69 168 -0.082
69 171 -0.109
69 172 -0.118
69 181 0.0179091457935421
69 183 -0.088
69 186 -0.086
69 187 -0.088
69 188 -0.081
69 193 -0.086
69 195 -0.071
69 196 -0.135
69 199 -0.207
69 200 0.0167039288618932
69 209 -0.152
69 210 -0.243
70 75 -0.083
70 78 -0.091
70 80 0.0188388508182751
70 88 0.0248017837814164
70 99 -0.097
70 100 -0.107
70 103 -0.088
70 105 -0.090
70 118 -0.129
70 126 -0.133
70 128 -0.157
70 129 -0.180
70 156 -0.095
70 160 -0.127
70 165 -0.093
70 197 -0.099
70 202 -0.098
70 206 0.0164383067597683
70 207 -0.114
70 209 -0.136
71 85 0.0287815003894492
71 89 0.0239603318964675
71 96 -0.115
71 102 0.0351859764535124
71 131 -0.075
71 149 -0.084
71 155 0.0330163714105106
71 167 0.0288820458457569
71 169 0.0210276221431136
71 182 0.0231476094360048
71 194 0.0285107698444581
71 198 0.0271455542556733
71 208 -0.095
71 210 -0.084
72 78 -0.087
72 79 0.0154166742911759
72 80 0.0174941438857727
72 81 -0.092
72 82 0.0209239283672588
72 84 0.0206089631609207
72 109 -0.076
72 110 -0.148
72 120 -0.220
72 131 -0.087
72 133 -0.111
72 135 0.0169779160827554
72 143 0.0150794452966477
72 145 -0.104
72 152 0.0185984184854541
72 154 -0.090
72 156 -0.189
72 157 -0.101
72 160 -0.104
72 178 -0.085
72 181 0.0292169857180813
72 182 0.00696986083495478
72 183 -0.104
72 187 -0.115
72 191 -0.112
72 193 -0.092
72 199 -0.136
72 205 -0.100
72 207 -0.105
72 208 -0.105
72 209 -0.130
72 210 -0.187
73 78 -0.150
73 79 -0.090
73 89 0.0196268923281247
73 92 -0.133
73 93 -0.089
73 94 -0.104
73 95 -0.098
73 96 -0.119
73 97 -0.101
73 98 -0.129
73 99 -0.163
73 100 -0.115
73 101 -0.116
73 103 -0.147
73 104 -0.133
73 108 -0.087
73 110 -0.131
73 114 -0.118
73 117 -0.200
73 119 -0.098
73 120 -0.121
73 123 -0.097
73 126 -0.240
73 127 -0.108
73 128 -0.097
73 129 -0.083
73 130 -0.147
73 132 -0.089
73 134 -0.087
73 136 -0.170
73 140 -0.121
73 142 -0.099
73 145 -0.130
73 149 -0.151
73 150 -0.086
73 154 -0.115
73 155 -0.096
73 156 -0.124
73 157 -0.084
73 159 -0.172
73 160 -0.166
73 165 -0.127
73 166 -0.128
73 171 -0.151
73 175 -0.134
73 178 -0.118
73 181 -0.202
73 183 -0.117
73 185 -0.100
73 186 -0.103
73 187 -0.125
73 190 -0.112
73 191 -0.100
73 197 -0.157
73 198 -0.088
73 199 -0.132
73 201 -0.087
73 202 -0.104
73 204 -0.118
73 207 -0.159
73 208 -0.152
73 209 -0.153
73 210 -0.131
74 110 -0.072
74 117 -0.083
74 118 -0.103
74 157 -0.111
74 166 -0.078
74 172 0.0143984448849155
74 178 -0.076
74 181 0.0181649957300886
75 94 -0.113
75 104 -0.163
75 110 -0.149
75 116 -0.098
75 118 -0.147
75 120 -0.328
75 128 0.0183928623490758
75 129 0.014680485436567
75 135 0.0199805927940195
75 136 -0.217
75 138 -0.102
75 142 -0.107
75 146 -0.087
75 148 -0.096
75 152 0.0233042310049597
75 157 -0.091
75 176 -0.085
75 177 -0.089
75 181 0.016301176530715
75 183 -0.101
75 184 -0.078
75 185 -0.088
75 187 -0.096
75 196 -0.139
75 199 -0.153
75 201 0.0205225059782025
75 208 -0.145
75 209 -0.221
75 210 -0.246
76 78 -0.097
76 99 -0.068
76 112 0.0420125216072533
76 119 -0.068
76 126 -0.075
76 142 -0.089
76 176 -0.076
76 202 -0.070
77 82 0.0192232366747149
77 83 0.0213054869010763
77 84 0.018298703063855
77 94 -0.092
77 99 -0.106
77 108 -0.074
77 110 -0.142
77 120 -0.159
77 157 -0.117
77 159 -0.120
77 176 -0.091
77 177 -0.102
77 179 0.0168430537766841
77 182 0.011187722467791
77 183 -0.083
77 187 -0.087
77 193 -0.099
77 199 -0.113
77 200 -0.096
77 206 -0.090
77 207 -0.082
77 208 -0.126
77 209 -0.193
77 210 -0.157
78 80 0.0130852067247315
78 84 -0.103
78 86 -0.085
78 90 -0.083
78 94 -0.101
78 95 -0.124
78 97 -0.140
78 98 -0.148
78 99 -0.107
78 100 -0.126
78 101 -0.102
78 103 -0.102
78 104 -0.139
78 106 -0.157
78 110 -0.198
78 114 -0.089
78 115 -0.142
78 117 -0.157
78 118 -0.152
78 119 -0.139
78 120 -0.197
78 122 -0.084
78 124 -0.091
78 125 -0.123
78 126 -0.139
78 127 -0.263
78 128 -0.107
78 129 -0.193
78 130 -0.231
78 131 -0.242
78 134 -0.114
78 138 -0.112
78 139 -0.197
78 140 -0.146
78 144 -0.095
78 145 -0.107
78 155 -0.102
78 156 -0.186
78 157 -0.228
78 163 -0.121
78 166 -0.135
78 171 -0.107
78 174 -0.126
78 176 -0.090
78 181 -0.151
78 183 -0.132
78 186 -0.089
78 190 -0.120
78 191 -0.139
78 193 -0.138
78 197 -0.119
78 199 -0.136
78 201 -0.114
78 202 -0.126
78 203 -0.090
78 204 -0.106
78 205 -0.147
78 207 -0.153
78 208 -0.125
78 209 -0.308
79 80 0.0159921985356202
79 82 0.0251466273608078
79 83 0.0168063647384077
79 88 0.0216651650092329
79 105 0.0188262405524597
79 110 -0.135
79 118 -0.102
79 120 -0.205
79 122 0.0164488399696457
79 127 -0.173
79 129 -0.149
79 130 -0.125
79 150 0.0174378386768339
79 152 0.015789973891845
79 156 -0.164
79 157 -0.147
79 204 0.0138540199622564
79 208 -0.094
80 81 0.0166877705220073
80 82 0.0275099361402686
80 83 0.0354125410921944
80 85 0.0305165287025763
80 88 0.0137946366529148
80 89 0.042472973684246
80 91 0.0119554458960184
80 105 0.0169510195556682
80 109 0.0224323911459299
80 111 0.027180714899192
80 112 0.0192727931582345
80 121 0.0151462198345435
80 136 0.0212980960426522
80 163 0.0120640872786377
80 167 0.020032852433405
80 170 0.0181196661323773
80 173 0.0117869991929604
80 187 0.014777896819691
80 194 0.021032833960383
81 84 -0.148
81 92 -0.093
81 93 -0.109
81 94 -0.139
81 95 -0.110
81 97 -0.100
81 99 -0.185
81 100 -0.150
81 101 -0.086
81 103 -0.179
81 113 -0.113
81 116 0.0214254756664079
81 117 -0.195
81 118 -0.146
81 119 -0.207
81 124 -0.097
81 126 -0.337
81 127 -0.145
81 128 -0.240
81 129 -0.338
81 130 -0.221
81 139 -0.124
81 140 -0.083
81 142 -0.105
81 147 -0.103
81 149 -0.095
81 155 -0.118
81 156 -0.150
81 157 -0.156
81 160 -0.108
81 163 -0.118
81 165 -0.113
81 166 -0.109
81 170 -0.103
81 174 -0.121
81 178 -0.130
81 179 -0.105
81 181 -0.233
81 183 -0.117
81 190 -0.119
81 191 -0.090
81 196 -0.132
81 197 -0.120
81 198 -0.084
81 199 0.0257334519280075
81 201 -0.190
81 202 -0.239
81 204 -0.133
81 209 -0.095
81 210 -0.120
82 83 0.0241007449227167
82 128 -0.111
82 129 -0.122
82 138 0.0226856090628595
82 152 0.0179355759363811
82 156 -0.102
82 171 -0.068
82 183 -0.076
82 208 -0.133
83 84 0.0230116091368855
83 85 0.0216251969465454
83 96 -0.086
83 110 -0.103
83 120 -0.097
83 124 0.0305108758352637
83 131 -0.102
83 156 -0.083
83 159 -0.099
83 164 0.0135342601623955
83 178 -0.088
83 199 -0.080
83 208 -0.097
83 209 -0.114
84 85 0.00947578485676296
84 86 0.0215223154739882
84 98 0.0172689202615084
84 110 -0.127
84 118 -0.169
84 120 -0.254
84 124 0.0243256473301494
84 127 -0.083
84 128 0.0219347341745136
84 129 0.0229832290919537
84 131 -0.127
84 136 -0.089
84 146 -0.081
84 148 -0.115
84 157 -0.113
84 171 -0.101
84 177 -0.113
84 180 -0.092
84 181 0.0237912936317276
84 185 -0.076
84 189 -0.071
84 193 -0.086
84 199 -0.240
84 200 -0.085
84 209 -0.108
84 210 -0.159
85 89 0.024320775030848
85 96 -0.089
85 102 0.0182423039226979
85 127 -0.084
85 137 0.0223967497408593
85 155 0.0136250889632409
85 162 0.0390006784555101
85 164 0.0383664677805196
85 165 0.0219524824703833
85 166 0.0159253108902186
85 167 0.0453267162953118
85 169 0.0230847924103521
85 170 0.0246087077064429
85 172 0.0306992335268337
85 182 0.0400794273222508
85 184 0.0226654981365603
85 186 0.0191696222835742
85 188 0.0228790053772949
85 189 0.0267801696318845
85 194 0.0480874749037847
85 198 0.0291845560077422
85 203 0.0351036645326312
86 88 0.0174072129944234
86 89 0.0216787254730716
86 117 -0.144
86 120 -0.102
86 131 -0.082
86 156 -0.098
86 157 -0.126
86 164 0.0186269068197676
86 191 -0.079
86 208 -0.093
86 209 -0.084
87 88 0.0262114041906823
87 102 -0.080
87 104 -0.091
87 110 -0.101
87 118 -0.160
87 120 -0.248
87 135 0.0238326983853811
87 136 -0.139
87 138 -0.095
87 148 -0.127
87 152 0.0219110370570622
87 156 -0.117
87 159 -0.105
87 171 -0.080
87 173 0.0187074257895399
87 177 -0.085
87 184 -0.066
87 186 -0.069
87 208 -0.105
87 209 -0.143
87 210 -0.165
88 89 0.0134914748964628
88 91 0.0203278047522415
88 129 -0.083
88 163 0.0223913040318201
88 170 0.00952806065463033
88 173 0.0208698685557605
88 175 0.0182600290920572
88 193 -0.082
88 204 0.0148006698701849
88 206 0.0177648619075716
88 209 -0.102
89 90 0.0284107720360568
89 101 0.0140581156151756
89 121 0.018782405479604
89 124 0.0208856822716554
89 127 0.013205663765198
89 128 0.0144665494774416
89 129 0.0134402537656279
89 134 0.0249177511586732
89 140 0.0173103317685922
89 153 0.0344359501196906
89 157 0.0129300702807396
89 164 0.0160103511831241
89 165 0.0164950535131022
89 167 0.0188652569921095
89 168 0.0176676533053954
89 169 0.0196123518674483
89 182 0.0166605693562525
89 184 0.0149942992716949
89 194 0.0210325823255861
89 204 0.019238254014508
89 210 -0.082
90 129 -0.071
90 130 -0.082
90 140 -0.094
90 157 -0.095
90 168 0.0334322371794797
90 200 -0.089
90 201 -0.074
90 203 0.0186940654539856
90 207 -0.101
91 92 0.0187993291874672
91 102 -0.085
91 116 0.0306073477123759
91 117 -0.112
91 118 -0.117
91 119 -0.128
91 120 -0.104
91 122 0.0282726418607336
91 126 -0.149
91 130 -0.154
91 138 -0.111
91 146 -0.081
91 150 0.0154683691371294
91 155 -0.095
91 156 -0.125
91 157 -0.157
91 159 -0.106
91 166 -0.086
91 171 -0.091
91 183 -0.089
91 193 -0.106
91 198 -0.079
91 204 0.0143262234348109
91 208 -0.120
91 209 -0.185
91 210 -0.103
92 101 -0.096
92 104 -0.136
92 110 -0.095
92 118 -0.097
92 120 -0.263
92 127 -0.091
92 136 -0.122
92 148 -0.128
92 156 -0.138
92 157 -0.144
92 159 -0.085
92 186 -0.069
92 189 -0.063
92 196 -0.110
92 199 -0.104
92 207 -0.101
92 208 -0.148
92 209 -0.252
92 210 -0.204
93 103 -0.081
93 109 0.0248893387890037
93 111 0.0310418627651082
93 112 0.0317645400525757
93 156 -0.091
93 157 -0.109
93 166 -0.097
93 170 0.0170032816302522
93 174 -0.100
93 200 -0.090
93 207 -0.138
93 208 -0.113
93 209 -0.139
94 95 0.0255599369115649
94 102 -0.096
94 104 -0.090
94 106 -0.199
94 119 -0.103
94 120 -0.100
94 125 -0.142
94 129 -0.108
94 130 -0.123
94 133 -0.104
94 136 -0.159
94 138 -0.133
94 145 0.0245703670784949
94 148 -0.087
94 153 -0.090
94 154 -0.156
94 155 -0.110
94 156 -0.112
94 157 -0.141
94 159 -0.120
94 162 -0.090
94 164 -0.088
94 172 -0.090
94 174 -0.101
94 175 0.0195581508224415
94 180 -0.095
94 183 -0.133
94 185 -0.107
94 186 -0.079
94 187 -0.124
94 190 -0.139
94 191 -0.182
94 192 -0.075
94 193 -0.185
94 196 -0.137
94 198 -0.133
94 199 -0.130
94 207 -0.159
94 208 -0.124
94 209 -0.121
94 210 -0.135
95 96 0.0209266224526692
95 136 -0.217
95 138 -0.107
95 157 -0.090
95 164 -0.078
95 175 0.0176991956973947
95 183 -0.093
95 188 -0.085
95 191 -0.086
95 192 -0.070
95 193 -0.093
95 196 -0.085
95 202 0.0140017674083283
95 209 -0.128
95 210 -0.284
96 100 -0.141
96 102 -0.122
96 106 -0.104
96 107 -0.084
96 109 -0.090
96 110 -0.120
96 111 -0.085
96 112 -0.082
96 118 -0.127
96 121 -0.091
96 124 -0.123
96 125 -0.133
96 127 -0.100
96 132 -0.097
96 133 -0.111
96 139 -0.083
96 140 -0.219
96 146 -0.088
96 147 -0.090
96 153 -0.091
96 155 -0.114
96 162 -0.107
96 164 -0.088
96 165 -0.101
96 166 -0.136
96 167 -0.095
96 174 -0.091
96 178 -0.089
96 179 -0.108
96 182 -0.113
96 183 -0.166
96 185 -0.118
96 187 -0.090
96 189 -0.104
96 190 -0.092
96 191 -0.143
96 192 -0.078
96 193 -0.150
96 194 -0.085
96 197 -0.096
96 198 -0.090
96 206 0.0208191717371914
96 207 -0.086
96 209 -0.085
96 210 -0.132
97 110 -0.137
97 118 -0.109
97 120 -0.168
97 136 -0.107
97 140 -0.088
97 143 -0.107
97 157 -0.171
97 165 -0.083
97 174 -0.126
97 180 -0.091
97 181 -0.084
97 201 0.0157979654832757
97 210 -0.145
98 104 -0.253
98 105 -0.087
98 107 -0.074
98 110 -0.128
98 118 -0.168
98 120 -0.190
98 128 0.0194987077412611
98 129 0.0176010222177204
98 133 -0.099
98 136 -0.326
98 138 -0.171
98 142 -0.141
98 144 0.0332893766821764
98 145 0.0174663838646905
98 146 -0.095
98 148 -0.096
98 156 -0.192
98 159 -0.106
98 166 -0.124
98 175 0.0162327892376204
98 183 -0.085
98 185 -0.093
98 188 -0.093
98 191 -0.106
98 192 -0.074
98 193 -0.118
98 202 0.0224982356125741
98 205 -0.143
98 209 -0.226
98 210 -0.362
99 104 -0.131
99 107 -0.068
99 110 -0.128
99 117 0.0203494702570172
99 119 0.0192344486821436
99 120 -0.193
99 125 -0.085
99 126 0.026357036087264
99 128 0.0197054173770153
99 129 0.0194416175916367
99 132 -0.101
99 133 -0.110
99 135 0.0202448733064583
99 136 -0.267
99 138 -0.190
99 143 -0.124
99 146 -0.100
99 148 -0.113
99 156 -0.139
99 175 0.020332240558771
99 181 0.019735461134403
99 183 -0.099
99 185 -0.078
99 189 -0.101
99 192 -0.069
99 199 -0.104
99 202 0.0250602815308542
99 204 0.0203947334302952
99 208 -0.108
99 209 -0.117
99 210 -0.274
100 102 0.0201739517022263
100 104 -0.093
100 110 -0.127
100 120 -0.179
100 123 -0.093
100 126 0.0182372291971016
100 128 0.0154963289370308
100 136 -0.126
100 147 0.025811652419468
100 150 0.0161909573808267
100 154 -0.090
100 156 -0.118
100 157 -0.159
100 171 -0.066
100 176 -0.142
100 183 -0.073
100 191 -0.090
100 193 -0.081
100 199 -0.135
100 204 0.0222701438002929
100 206 -0.092
100 208 -0.105
100 209 -0.146
100 210 -0.168
101 106 -0.089
101 114 0.0237676435914915
101 123 -0.111
101 127 -0.096
101 128 -0.109
101 129 -0.088
101 134 -0.086
101 142 0.0235075973407217
101 149 0.0226233567256776
101 156 -0.145
101 157 -0.093
101 158 -0.092
101 178 -0.088
101 191 -0.092
101 192 -0.074
101 193 -0.104
101 195 -0.075
101 202 0.0186287931193377
101 204 0.0196854259640662
101 208 -0.135
101 209 -0.093
101 210 -0.154
102 107 0.0323940076841322
102 110 -0.088
102 112 0.023624345264841
102 120 -0.122
102 125 0.0252811656746083
102 127 -0.118
102 140 -0.086
102 155 0.0484944889117609
102 158 0.018570440573884
102 162 0.0223777351929932
102 167 0.0190527998347098
102 172 0.015709725749165
102 174 0.0152516985239384
102 176 -0.100
102 182 0.0197134107153201
102 194 0.0190452429641052
102 196 0.0224478277620896
102 198 0.0407856926503461
102 201 0.0115827505613102
102 206 -0.085
102 208 -0.148
102 209 -0.097
102 210 -0.098
103 118 -0.117
103 120 -0.232
103 123 -0.135
103 126 0.0271794075722357
103 128 0.0173876684439106
103 129 0.0188917393152532
103 136 -0.211
103 143 -0.143
103 147 0.0168080841489444
103 155 0.0117589554157003
103 156 -0.126
103 168 -0.084
103 181 0.0203635065319933
103 183 -0.099
103 192 -0.064
103 199 -0.117
103 202 0.0267960930424164
103 208 -0.101
103 209 -0.103
103 210 -0.255
104 110 -0.185
104 114 0.0181824949556136
104 115 -0.082
104 117 0.0188979448832449
104 119 -0.111
104 123 0.0170443446333607
104 124 -0.086
104 126 -0.216
104 127 -0.182
104 128 -0.199
104 129 -0.297
104 130 -0.132
104 132 -0.086
104 133 -0.106
104 136 0.021499788306297
104 138 0.0197687752604525
104 140 -0.211
104 142 0.0229660809996287
104 145 -0.189
104 149 0.0690436764049912
104 155 -0.122
104 156 -0.185
104 157 -0.153
104 158 -0.138
104 162 -0.116
104 164 -0.098
104 165 -0.174
104 166 -0.129
104 170 -0.134
104 171 -0.095
104 172 -0.122
104 174 -0.178
104 178 -0.097
104 179 -0.092
104 181 -0.090
104 183 -0.168
104 184 -0.095
104 185 -0.126
104 190 -0.144
104 191 -0.125
104 200 -0.135
104 201 -0.100
104 204 -0.095
104 207 -0.132
104 208 -0.125
105 106 0.0295832977327524
105 109 0.0333424528255211
105 111 0.0385980652689191
105 112 0.0268114246199813
105 129 -0.108
105 136 0.0188904359965446
105 138 0.0207524149486225
105 156 -0.101
105 179 0.0274947046839066
105 190 -0.079
105 199 -0.123
105 200 -0.098
105 206 -0.099
105 208 -0.138
106 108 0.0220118378295754
106 117 -0.144
106 125 0.0328607859847778
106 129 -0.101
106 136 -0.118
106 142 -0.096
106 144 -0.096
106 145 -0.093
106 156 -0.105
106 161 -0.076
106 163 0.0157256081005045
106 173 -0.097
106 187 0.0184417968901846
106 191 0.0355856179273443
106 199 -0.094
106 200 -0.100
106 206 -0.096
106 207 -0.115
106 210 -0.099
107 119 -0.068
107 126 -0.076
107 127 -0.081
107 130 -0.081
107 140 -0.079
107 199 -0.072
107 207 -0.092
107 208 -0.091
108 117 -0.101
108 119 -0.086
108 122 0.0288660795515125
108 128 -0.104
108 129 -0.140
108 147 -0.082
108 156 -0.101
108 157 -0.099
108 178 -0.110
108 196 -0.076
108 197 -0.090
108 200 -0.094
108 207 -0.112
109 111 0.050571926891003
109 112 0.0369637051302853
109 128 0.0199562878916447
109 131 0.0231220397842685
109 148 -0.101
109 151 0.0596597990340111
109 176 -0.102
109 197 -0.063
109 200 -0.086
109 202 -0.077
110 115 -0.090
110 116 0.0321289651649511
110 117 -0.157
110 123 -0.112
110 124 -0.122
110 126 -0.131
110 128 -0.151
110 129 -0.287
110 130 -0.184
110 136 -0.152
110 137 -0.092
110 139 -0.098
110 142 -0.126
110 144 -0.155
110 146 -0.105
110 149 -0.136
110 154 -0.115
110 155 -0.112
110 156 -0.178
110 160 -0.091
110 161 -0.110
110 163 -0.112
110 164 -0.075
110 165 -0.112
110 166 -0.105
110 170 -0.088
110 173 -0.083
110 177 -0.163
110 178 -0.133
110 182 -0.069
110 187 -0.112
110 190 -0.106
110 191 -0.090
110 196 -0.136
110 200 0.0233882104021927
110 202 -0.144
110 203 -0.096
110 204 -0.084
110 208 -0.084
110 209 -0.147
110 210 -0.166
111 112 0.0443401273329831
111 117 -0.106
111 119 -0.079
111 126 -0.087
111 130 -0.099
111 148 -0.099
111 157 -0.101
111 175 -0.097
111 199 -0.088
111 200 -0.093
112 117 -0.097
112 119 -0.100
112 126 -0.105
112 129 -0.093
112 140 -0.112
112 148 -0.101
112 157 -0.113
112 158 0.0232761407295456
112 163 -0.086
112 177 -0.074
112 201 -0.084
112 207 -0.094
112 210 -0.087
113 115 0.0227790689796323
113 136 -0.122
113 146 0.0246461714148037
113 148 -0.090
113 181 -0.113
113 205 0.0291159013986877
113 208 -0.092
113 210 -0.123
114 116 0.021585101271478
114 117 0.0207649773401588
114 128 0.00842039055596806
114 136 -0.131
114 138 0.0207713051558497
114 149 0.0287008275411615
114 155 -0.075
114 156 -0.119
114 157 -0.116
114 160 0.017733596157006
114 173 0.017206200292639
114 175 0.0157762737304267
114 179 -0.078
114 183 -0.102
114 184 -0.067
114 186 -0.069
114 191 -0.105
114 193 -0.090
114 206 0.0245413516033364
115 140 -0.105
115 146 0.0324043579967035
115 152 0.0207484919739076
115 157 -0.088
115 166 -0.090
115 174 -0.083
115 204 0.0149306406519215
115 210 -0.120
116 126 -0.098
116 128 -0.132
116 129 -0.202
116 130 -0.145
116 136 -0.090
116 140 -0.116
116 142 0.0174686662250816
116 143 0.0294401912222526
116 155 -0.095
116 156 -0.183
116 157 -0.190
116 159 -0.115
116 160 -0.089
116 162 -0.071
116 166 -0.102
116 175 0.016868171994244
116 178 -0.090
116 193 -0.077
116 206 0.0246637253635987
116 209 -0.089
116 210 -0.137
117 118 0.0191393473983208
117 119 0.0187237304792643
117 125 -0.082
117 133 -0.092
117 134 -0.116
117 136 -0.153
117 148 -0.137
117 149 0.0191632723134704
117 150 -0.151
117 154 -0.098
117 156 -0.208
117 158 -0.105
117 161 -0.100
117 166 -0.164
117 174 -0.100
117 175 0.0200485526112089
117 178 -0.099
117 183 -0.145
117 187 -0.116
117 188 -0.108
117 190 -0.105
117 191 -0.214
117 193 -0.200
117 195 -0.081
117 197 -0.120
117 199 -0.138
117 202 0.0215748153725846
117 209 -0.117
117 210 -0.122
118 123 0.0219123421303744
118 125 -0.111
118 127 -0.111
118 128 -0.108
118 129 -0.096
118 130 -0.141
118 131 -0.114
118 133 -0.161
118 134 -0.095
118 136 -0.088
118 139 -0.087
118 140 -0.165
118 145 -0.108
118 148 -0.110
118 150 -0.136
118 155 -0.083
118 156 -0.126
118 157 -0.143
118 160 -0.110
118 161 -0.083
118 163 -0.141
118 165 -0.118
118 166 -0.123
118 174 -0.120
118 181 -0.107
118 183 -0.114
118 187 -0.137
118 190 -0.100
118 191 -0.158
118 193 -0.127
118 197 -0.156
118 201 -0.116
118 202 -0.102
118 208 -0.154
119 120 -0.360
119 126 0.0366024948631092
119 128 0.0246575882973819
119 129 0.0291184926842189
119 136 -0.293
119 143 -0.172
119 147 0.018907433586035
119 154 -0.089
119 156 -0.145
119 158 -0.096
119 160 -0.091
119 171 -0.084
119 174 -0.116
119 178 -0.089
119 181 0.0194552656610501
119 186 -0.079
119 188 -0.105
119 189 -0.101
119 192 -0.067
119 193 -0.103
119 195 -0.066
119 199 -0.205
119 202 0.0352118653877557
119 209 -0.108
119 210 -0.243
120 121 -0.162
120 122 -0.105
120 125 -0.155
120 126 -0.380
120 127 -0.219
120 128 -0.405
120 129 -0.484
120 130 -0.227
120 131 -0.095
120 133 -0.192
120 134 -0.129
120 135 -0.175
120 139 -0.138
120 140 -0.182
120 145 -0.127
120 147 -0.181
120 150 -0.215
120 151 -0.100
120 152 -0.174
120 154 -0.118
120 155 -0.115
120 158 -0.110
120 159 -0.120
120 160 -0.113
120 163 -0.150
120 165 -0.198
120 166 -0.202
120 170 -0.114
120 173 -0.118
120 174 -0.207
120 175 -0.116
120 178 -0.246
120 179 -0.123
120 180 -0.167
120 181 -0.193
120 183 -0.113
120 185 -0.118
120 187 -0.125
120 190 -0.205
120 191 -0.180
120 193 -0.173
120 197 -0.154
120 199 0.0262346044381026
120 200 -0.088
120 201 -0.295
120 202 -0.328
120 204 -0.197
120 207 -0.214
120 208 -0.215
121 122 0.0372257582848245
121 129 -0.114
121 136 -0.089
121 140 0.022861714600321
121 148 -0.084
121 156 -0.120
121 159 -0.123
121 162 0.0162966088058732
121 175 -0.089
121 179 0.0160836024057833
121 193 0.0238331334783839
121 200 -0.089
121 208 -0.112
121 210 -0.097
122 129 -0.106
122 135 0.0146371991143227
122 150 0.0181767590530323
122 158 0.023037297441757
122 159 -0.086
122 162 0.0156867053888924
122 164 0.0159612976388036
122 165 0.0155393102707594
122 175 -0.127
122 204 0.0284642051515269
122 205 0.0288748396346042
122 208 -0.143
122 210 -0.135
123 126 -0.143
123 127 -0.083
123 133 -0.078
123 137 -0.075
123 145 -0.118
123 152 -0.111
123 154 -0.103
123 155 -0.079
123 159 0.0233411352088805
123 174 -0.125
123 178 -0.156
123 191 -0.125
123 193 -0.096
123 200 -0.105
123 202 -0.089
123 204 -0.138
123 207 -0.091
124 159 -0.095
124 170 0.0248106832506909
124 200 -0.109
124 209 -0.107
124 210 -0.129
125 133 0.0349942199788161
125 136 -0.098
125 142 -0.102
125 144 -0.105
125 147 0.0234064886926934
125 148 -0.085
125 160 -0.120
125 163 0.0139938679824968
125 176 -0.140
125 177 -0.097
125 183 0.0143661599028978
125 191 0.0337754478284183
125 193 0.030333551688097
125 194 0.0129148997547534
125 200 -0.113
125 203 0.0179634708764145
125 207 -0.172
125 208 -0.112
125 209 -0.141
125 210 -0.141
126 128 0.0409721088188285
126 129 0.0373812968413128
126 130 0.0225579435758067
126 131 -0.095
126 132 -0.111
126 133 -0.113
126 136 -0.369
126 138 -0.155
126 141 -0.085
126 143 -0.103
126 146 -0.094
126 147 0.0203377571363707
126 156 -0.212
126 157 -0.111
126 158 -0.123
126 171 -0.094
126 176 -0.172
126 177 -0.124
126 181 0.0220703937400318
126 183 -0.130
126 186 -0.112
126 187 -0.125
126 188 -0.101
126 189 -0.113
126 199 -0.199
126 201 0.0184691587174543
126 202 0.0271791648032919
126 205 -0.082
126 209 -0.117
126 210 -0.375
127 131 -0.111
127 133 -0.088
127 136 -0.270
127 139 -0.100
127 142 -0.195
127 143 -0.107
127 150 -0.091
127 154 -0.083
127 155 -0.149
127 156 -0.151
127 159 -0.132
127 165 -0.115
127 167 -0.086
127 172 -0.115
127 173 -0.120
127 174 -0.140
127 177 -0.093
127 178 -0.219
127 180 -0.143
127 182 -0.093
127 186 -0.092
127 188 -0.117
127 191 -0.158
127 193 -0.087
127 194 -0.086
127 195 -0.079
127 196 -0.139
127 197 -0.084
127 198 -0.184
127 203 -0.104
127 207 -0.104
127 209 -0.130
127 210 -0.324
128 129 0.0575710809433562
128 130 0.0168528816028273
128 131 -0.084
128 135 0.0207510081398189
128 136 -0.202
128 138 -0.161
128 143 -0.142
128 148 -0.083
128 149 -0.096
128 154 -0.088
128 155 -0.077
128 156 -0.161
128 157 -0.102
128 170 0.0113275503665296
128 176 -0.134
128 177 -0.081
128 180 -0.105
128 181 0.0197815273638387
128 188 -0.078
128 189 -0.068
128 190 -0.113
128 191 -0.122
128 196 -0.122
128 198 -0.101
128 199 -0.292
128 202 0.014164291347376
128 205 -0.109
128 209 -0.121
128 210 -0.259
129 130 0.0215757604981394
129 131 -0.166
129 132 -0.083
129 136 -0.329
129 138 -0.187
129 141 -0.064
129 142 -0.102
129 143 -0.187
129 145 -0.084
129 148 -0.184
129 149 -0.135
129 153 -0.065
129 154 -0.159
129 155 -0.096
129 156 -0.170
129 157 -0.093
129 158 -0.098
129 162 0.0147443524432476
129 170 0.0151505365018144
129 173 0.0123105295354727
129 176 -0.199
129 177 -0.157
129 178 -0.114
129 181 0.0210830928892915
129 187 -0.082
129 191 -0.148
129 193 -0.124
129 196 -0.149
129 199 -0.273
129 201 0.0153194229160613
129 202 0.017421753151549
129 205 -0.093
129 206 -0.108
129 209 -0.287
129 210 -0.353
130 133 -0.087
130 134 -0.119
130 136 -0.367
130 138 -0.091
130 142 -0.104
130 143 -0.085
130 145 -0.095
130 148 -0.128
130 156 -0.194
130 159 -0.111
130 162 0.0116566880386787
130 166 -0.114
130 176 -0.112
130 178 -0.095
130 180 -0.144
130 181 0.0171066358075784
130 183 -0.111
130 185 -0.082
130 187 -0.119
130 190 -0.088
130 191 -0.165
130 192 -0.078
130 193 -0.106
130 196 -0.132
130 202 0.0175114359560131
130 203 -0.112
130 209 -0.106
130 210 -0.311
131 136 -0.202
131 146 -0.096
131 147 -0.089
131 148 -0.110
131 149 -0.101
131 156 -0.132
131 159 -0.129
131 162 -0.084
131 165 -0.142
131 166 -0.101
131 168 -0.077
131 169 -0.074
131 173 -0.130
131 175 -0.100
131 179 -0.093
131 180 -0.135
131 181 -0.121
131 183 -0.091
131 184 -0.076
131 186 -0.087
131 188 -0.088
131 193 -0.096
131 207 -0.113
131 208 -0.105
131 210 -0.250
132 138 0.0215580078413013
132 144 -0.090
132 145 -0.083
132 146 0.0476972218470026
132 148 -0.108
132 169 0.0170113433650366
132 175 -0.106
132 176 -0.113
132 177 -0.067
132 178 -0.078
132 181 -0.075
132 189 0.025657913592508
132 204 -0.081
132 210 -0.077
133 136 -0.106
133 142 -0.132
133 143 -0.117
133 144 -0.094
133 145 -0.103
133 148 -0.158
133 149 -0.080
133 156 -0.128
133 159 -0.149
133 173 -0.107
133 175 -0.084
133 176 -0.088
133 177 -0.090
133 178 -0.125
133 181 -0.084
133 183 0.0242613199368042
133 191 0.0275058014889647
133 199 -0.111
133 200 -0.151
133 207 -0.111
133 208 -0.162
133 209 -0.161
133 210 -0.137
134 138 -0.080
134 144 -0.107
134 157 -0.109
134 176 -0.137
134 180 -0.099
134 181 -0.079
134 187 0.0186259248093069
134 190 -0.076
134 196 -0.071
134 199 -0.102
134 200 -0.085
134 207 -0.133
134 208 -0.111
134 209 -0.116
135 137 0.0156083254184988
135 159 0.0206181446047552
135 171 -0.077
135 202 0.0104003687676274
135 208 -0.132
135 209 -0.185
135 210 -0.142
136 139 -0.092
136 140 -0.277
136 144 -0.175
136 145 -0.238
136 146 -0.087
136 148 -0.132
136 151 -0.062
136 152 -0.117
136 156 -0.101
136 157 -0.336
136 160 -0.232
136 163 -0.126
136 165 -0.121
136 166 -0.190
136 170 -0.102
136 171 -0.110
136 174 -0.240
136 175 -0.147
136 176 -0.163
136 177 -0.128
136 178 -0.101
136 181 -0.091
136 183 -0.104
136 190 -0.190
136 191 -0.130
136 197 -0.122
136 199 -0.128
136 200 -0.243
136 201 -0.266
136 202 -0.250
136 204 -0.149
136 205 -0.107
136 206 -0.089
136 207 -0.243
136 208 -0.328
136 209 -0.149
136 210 0.0389054220037264
137 143 -0.108
137 172 0.01930359156687
137 176 -0.100
137 178 -0.106
137 208 -0.123
137 209 -0.085
137 210 -0.115
138 156 -0.120
138 157 -0.096
138 174 -0.111
138 175 -0.124
138 178 -0.141
138 181 -0.107
138 209 0.028549981444698
139 142 -0.124
139 144 -0.094
139 148 -0.114
139 159 -0.092
139 180 -0.098
139 191 0.0149569657129179
139 197 0.025041540507497
139 198 0.0180300546901815
139 201 0.0160074065830512
139 208 -0.138
139 209 -0.139
139 210 -0.212
140 149 -0.110
140 159 -0.157
140 176 -0.144
140 185 -0.094
140 186 -0.125
140 188 -0.103
140 198 -0.095
140 209 -0.186
140 210 -0.251
141 146 0.0365884029620699
141 149 0.0209877512911434
141 157 -0.092
142 143 0.0293598689493518
142 145 -0.085
142 149 0.0225527721330581
142 150 -0.095
142 154 -0.130
142 155 -0.107
142 156 -0.121
142 157 -0.194
142 162 -0.087
142 165 -0.158
142 170 -0.084
142 183 -0.131
142 185 -0.119
142 186 -0.121
142 189 -0.082
142 191 -0.186
142 192 -0.089
142 193 -0.109
142 198 -0.094
142 207 -0.094
142 208 -0.087
142 209 -0.131
143 155 -0.080
143 156 -0.197
143 157 -0.226
143 162 -0.117
143 168 -0.092
143 169 -0.084
143 170 -0.114
143 172 -0.121
143 178 -0.104
143 180 0.0216969294597696
143 183 -0.096
143 189 -0.088
143 193 -0.152
143 196 -0.086
143 198 -0.094
143 206 0.0233883025282524
144 154 -0.116
144 156 -0.176
144 161 0.0188937363937203
144 164 0.00852337167099104
144 166 -0.139
144 183 -0.083
144 185 -0.117
144 186 -0.112
144 188 -0.111
144 191 -0.171
144 193 -0.124
144 196 -0.160
144 198 -0.096
144 202 0.0140002295407107
144 204 0.0180736562030976
144 209 -0.193
144 210 -0.288
145 148 -0.117
145 149 -0.180
145 156 -0.088
145 157 -0.085
145 159 -0.128
145 166 -0.107
145 173 0.0163492553176689
145 174 -0.093
145 175 0.0191332791885298
145 179 0.0119257482317608
145 181 -0.119
145 183 -0.081
145 187 -0.118
145 188 -0.079
145 191 -0.093
145 193 -0.090
145 196 -0.096
145 200 0.0183166329884912
145 205 -0.084
145 209 -0.143
145 210 -0.300
146 157 -0.103
146 159 -0.085
146 175 -0.085
146 176 -0.101
146 181 -0.105
146 182 0.0089171427481811
146 207 -0.119
146 208 -0.117
146 210 -0.109
147 152 0.0195698815118749
147 156 -0.225
147 181 0.0181623482964959
147 186 -0.068
147 199 -0.163
147 202 0.0149043754402388
147 204 0.0147378005770657
147 210 -0.092
148 151 -0.077
148 155 -0.084
148 156 -0.225
148 157 -0.208
148 159 0.0249309384630942
148 160 -0.138
148 167 -0.090
148 169 -0.115
148 174 -0.116
148 178 -0.119
148 183 -0.119
148 186 -0.089
148 187 -0.130
148 189 -0.114
148 190 -0.099
148 191 -0.125
148 192 -0.080
148 193 -0.095
148 194 -0.090
148 198 -0.114
148 199 -0.119
148 200 -0.128
148 201 -0.114
148 202 -0.097
148 203 -0.139
148 204 -0.121
148 205 -0.150
148 207 -0.174
148 209 -0.145
148 210 -0.106
149 156 -0.186
149 157 -0.180
149 162 -0.086
149 165 -0.104
149 172 -0.110
149 173 0.0137923115242242
149 174 -0.112
149 177 -0.121
149 183 -0.100
149 187 -0.097
149 191 -0.172
149 198 -0.083
149 207 -0.087
150 156 -0.136
150 157 -0.087
150 159 -0.121
150 165 0.0151019672398296
150 180 -0.112
150 183 -0.086
150 191 0.0150303945239119
150 192 0.024252879423705
150 193 0.0196772140770098
150 197 0.0190425396905375
150 199 -0.090
150 207 -0.085
150 208 -0.114
150 209 -0.117
150 210 -0.165
151 156 -0.065
151 176 -0.083
152 154 0.021429899670597
152 155 -0.075
152 163 0.0167001775710539
152 172 -0.075
152 181 0.0194804532821383
152 183 -0.090
152 191 -0.107
152 196 -0.101
152 198 -0.082
152 199 -0.179
152 201 0.0151691749118723
153 176 -0.079
153 180 0.020663112949142
153 208 -0.107
154 156 0.0276099797210376
154 159 -0.124
154 160 -0.117
154 170 -0.107
154 173 -0.083
154 175 -0.090
154 176 -0.116
154 177 -0.100
154 183 -0.085
154 199 -0.127
154 200 -0.128
154 207 -0.113
154 208 -0.104
155 169 0.0162643810213821
155 173 -0.084
155 178 0.0167127479593165
155 198 0.0304824623620602
155 199 -0.095
155 202 0.0105757262773515
155 203 0.0228363322754201
155 209 -0.105
155 210 -0.125
156 157 -0.093
156 160 -0.113
156 161 -0.182
156 163 -0.129
156 165 -0.087
156 166 -0.095
156 172 -0.095
156 173 -0.145
156 174 -0.189
156 175 -0.218
156 176 -0.210
156 177 -0.149
156 178 -0.129
156 181 -0.155
156 183 -0.106
156 187 -0.084
156 188 -0.099
156 189 -0.086
156 190 -0.111
156 191 -0.114
156 198 -0.123
156 202 -0.105
156 204 -0.130
156 205 -0.091
156 206 -0.151
156 207 -0.176
156 208 -0.251
156 209 -0.187
157 161 -0.142
157 165 -0.107
157 168 -0.113
157 170 -0.090
157 173 -0.145
157 175 -0.162
157 176 -0.165
157 178 -0.204
157 180 -0.149
157 186 -0.103
157 188 -0.089
157 189 -0.123
157 196 -0.117
157 197 -0.104
157 199 -0.100
157 203 -0.086
157 204 -0.104
157 207 -0.177
157 209 -0.157
157 210 -0.309
158 160 0.0214665683046181
158 162 0.0181459005141487
158 181 -0.075
158 202 -0.080
159 166 -0.094
159 170 -0.081
159 183 -0.101
159 191 -0.171
159 193 -0.116
159 199 -0.137
159 204 -0.145
159 205 -0.110
159 208 -0.110
159 210 -0.135
160 165 -0.090
160 168 -0.064
160 169 -0.070
160 176 -0.088
160 178 -0.142
160 180 -0.101
160 182 -0.064
160 183 -0.115
160 184 -0.075
160 186 -0.077
160 188 -0.078
160 191 -0.144
160 193 -0.114
160 198 -0.107
160 208 -0.084
160 210 -0.204
161 182 0.0192626030767236
161 188 0.0243991247612625
161 199 -0.094
161 208 -0.085
162 163 0.0104274240821161
162 164 0.0339470514624939
162 165 0.0243411125138803
162 167 0.0372355488418266
162 170 0.0196349554195083
162 171 0.0259984618274348
162 172 0.0338023802404621
162 179 0.0236203529949565
162 182 0.0336955412817524
162 183 0.0265700224902262
162 185 0.0231217710754746
162 194 0.03864676377005
162 198 0.0299095153814792
162 203 0.0275976322907468
163 164 0.0149820721075747
163 165 0.0150495465394337
163 171 0.0181821183268399
163 173 0.0170477779938177
163 193 -0.100
163 210 -0.171
164 165 0.0326020803015969
164 166 0.0161996278663523
164 167 0.0373263163241277
164 168 0.0255218258471025
164 169 0.0360532487373531
164 170 0.0309627390623822
164 171 0.0395596557962778
164 172 0.0388981044173826
164 174 0.0205434717866037
164 177 0.0228528368881653
164 178 -0.078
164 179 0.0284313377762976
164 182 0.043293973515698
164 183 0.0191983513921344
164 187 0.0159055535207391
164 189 0.0228344029391617
164 194 0.0388417509756111
164 198 0.0318592995473045
164 199 0.0156993739387525
164 203 0.0276942101562062
164 204 0.0134596706530913
165 167 0.0225056289391539
165 168 0.0246591272185837
165 169 0.0286745988820183
165 170 0.0256024495988557
165 171 0.0279586754714575
165 172 0.0277009630718344
165 179 0.0259243424958499
165 182 0.027164164309808
165 194 0.0252447086439192
165 203 0.0205625354998964
165 210 -0.117
166 178 -0.177
166 182 0.0179868896980908
166 199 -0.098
166 204 -0.094
166 207 -0.177
166 209 -0.180
166 210 -0.251
167 169 0.021991112353963
167 170 0.0224128932049294
167 172 0.0302877329591499
167 182 0.0385454113170787
167 184 0.0202168936153657
167 186 0.0179991376959802
167 188 0.0258148070064034
167 189 0.0247143671432671
167 192 0.0283051107361477
167 194 0.0456791171078496
167 198 0.0378604498189678
167 203 0.0336727269326164
168 169 0.0606306340805811
168 170 0.0418012330722243
168 171 0.0412929254557356
168 172 0.0353581179977296
168 179 0.0236418378228191
168 182 0.0240805848607238
168 197 -0.067
168 198 0.0165358975304393
169 170 0.0439607539743155
169 171 0.0361350085168932
169 172 0.0398374766770557
169 177 0.0226645460532889
169 179 0.0315109121814628
169 182 0.0355477792317138
169 184 0.0116300395908317
169 189 0.0153035230347271
169 194 0.0225445428176455
169 198 0.0261989681723608
170 171 0.0267665157236489
170 172 0.0313621476248251
170 173 0.0140754652027366
170 179 0.027512197868819
170 182 0.0306888110858625
170 194 0.0235617620945579
170 198 0.0178896684891657
170 201 0.0135463990928748
170 204 0.0183792454493532
170 210 -0.162
171 172 0.0481329881249942
171 174 0.0203375954544387
171 177 0.0322576111578038
171 181 -0.082
171 182 0.0312671823489122
171 183 0.0188932642173362
171 198 0.0246938446596196
171 204 0.0161969834415976
171 209 0.0179537834171309
172 179 0.0231442637294219
172 182 0.038554085923795
172 183 0.0223366027593164
172 190 -0.082
172 193 0.0150085284352007
172 194 0.0309668364811804
172 198 0.0313365555212322
172 203 0.0197978402353084
172 204 0.0142487790309863
172 209 -0.084
172 210 -0.122
173 175 0.027864478781991
173 191 -0.104
173 193 -0.108
173 208 -0.169
173 209 -0.090
174 175 0.0221976140389741
174 182 0.0167349738237264
174 194 0.0143021459515573
174 198 0.0228993637523802
174 208 -0.159
174 209 -0.113
174 210 -0.187
175 176 0.0228902803696597
175 179 0.0148479772598613
175 191 -0.119
175 193 -0.088
175 196 -0.129
175 199 -0.099
175 209 -0.146
175 210 -0.120
176 180 0.0204455136961733
176 183 -0.083
176 185 -0.093
176 191 -0.107
176 193 -0.128
176 197 -0.150
176 201 -0.115
176 207 -0.105
176 208 -0.111
176 209 -0.101
176 210 -0.194
177 179 0.0222580134876954
177 182 0.0188656076525038
177 191 -0.097
177 200 0.0170767301431963
177 206 0.0169006394660551
177 208 -0.129
178 180 -0.100
178 182 -0.073
178 183 -0.124
178 185 -0.084
178 186 -0.087
178 188 -0.087
178 189 -0.077
178 191 -0.099
178 199 -0.117
178 200 -0.100
178 210 -0.124
179 180 0.0158984773923243
179 181 0.0111049203405539
179 182 0.0271666500508253
179 198 0.0223268503019746
179 202 0.0140577564631737
179 208 -0.142
179 210 -0.119
180 197 -0.122
180 209 -0.139
180 210 -0.128
181 183 -0.123
181 185 -0.080
181 186 -0.081
181 188 -0.077
181 189 -0.075
181 191 -0.124
181 193 -0.138
181 196 -0.087
181 199 -0.200
181 202 0.0243542097559561
181 207 -0.145
181 208 -0.111
181 209 -0.088
181 210 -0.201
182 183 0.0199219836246096
182 184 0.0185685575090896
182 188 0.0272414352178184
182 189 0.0247677191385474
182 194 0.0406235094884277
182 198 0.0333945940302401
182 200 0.0093160979480964
182 203 0.0284396252891148
182 204 0.00939598880579431
183 184 0.0469348057372597
183 185 0.0569098740931908
183 186 0.0542187075628132
183 187 0.0343034549316751
183 188 0.0326988849310427
183 189 0.0363231662965513
183 191 0.0176659729656342
183 193 0.0262608132543481
183 196 -0.073
183 198 0.0143313678710361
183 207 -0.162
183 208 -0.096
183 209 -0.115
184 185 0.05962667694691
184 186 0.0603754984819826
184 187 0.0314321714383527
184 188 0.0297937466607253
184 189 0.0346131360346168
184 194 0.0216280890116839
184 202 0.0110156986287836
185 186 0.0602480553862772
185 187 0.0300646912776567
185 188 0.0312361255579553
185 189 0.0304143747179708
185 192 0.024113361960007
185 193 0.0242761584727394
185 197 -0.077
185 201 -0.081
185 206 -0.078
186 187 0.0387744431344077
186 188 0.050240637287196
186 189 0.049640840198525
186 194 0.0191320961801145
186 197 -0.082
186 198 0.013179763641508
187 188 0.0273350498376354
187 189 0.0327517922820522
187 191 0.0181173515144796
187 200 -0.111
187 203 0.020251741356589
187 207 -0.091
188 189 0.0505554884704708
188 192 0.0258556722500618
188 193 0.0229358807690782
188 194 0.0264953631631921
188 195 0.0380317451916843
188 197 -0.077
188 207 -0.095
188 210 -0.088
189 194 0.0274147344272274
189 197 -0.073
189 210 -0.078
190 191 0.0174354421078992
190 208 -0.090
190 209 -0.109
190 210 -0.205
191 193 0.0317325248806914
191 194 0.0092988616359972
191 199 -0.103
191 200 -0.171
191 203 0.0214227602228325
191 207 -0.158
191 208 -0.137
191 209 -0.196
191 210 -0.184
192 193 0.0435785299705117
192 198 0.0195520843974666
192 200 -0.074
192 202 -0.070
192 207 -0.091
192 208 -0.090
193 194 0.0138134170032979
193 200 -0.169
193 202 -0.096
193 206 -0.125
193 207 -0.172
193 208 -0.106
193 209 -0.129
193 210 -0.080
194 198 0.0300148201035961
194 203 0.0364856657135281
196 198 0.0177901985239747
196 207 -0.126
196 208 -0.188
197 199 -0.103
197 207 -0.096
197 208 -0.121
197 209 -0.107
197 210 -0.222
198 201 0.011923808225719
198 203 0.0270338711461215
198 208 -0.084
198 209 -0.111
198 210 -0.135
199 202 -0.107
199 207 -0.094
199 209 -0.146
199 210 -0.153
200 202 0.0133424100441691
200 209 -0.112
200 210 -0.216
201 202 0.0299259903365906
201 204 0.0245560154972832
201 208 -0.128
201 209 -0.203
201 210 -0.319
202 204 0.03208098515633
202 209 -0.127
202 210 -0.257
203 209 -0.083
203 210 -0.087
204 206 0.0200865454001527
204 210 -0.185
206 207 0.031328610147084
207 208 0.0243618620154701
207 210 -0.232
208 210 -0.257
