# Supplementary material for: Episodic evolution of coadapted sets of amino acid sites in mitochondrial proteins
Source: PLoS Genet. 2021 Jan 25;17(1):e1008711. doi: 10.1371/journal.pgen.1008711 (PMC7861529; doi:10.1371/journal.pgen.1008711)
Supplement: S1 Data — (ZIP) [file pgen.1008711.s025.zip › data/results/coevolution_graphs/cox2.supertree.pos_cor2pcor.l90.n0.up0135.lp0500.positive_edges.graphml]

<?xml version="1.0" encoding="UTF-8"?>
<graphml xmlns="http://graphml.graphdrawing.org/xmlns">
<key id="weight" for="edge" attr.name="weight" attr.type="double"/>
	<graph id="Gpos" edgedefault="undirected">
		<node id="129"/>
		<node id="443"/>
		<node id="509"/>
		<node id="390"/>
		<node id="116"/>
		<node id="386"/>
		<node id="267"/>
		<node id="444"/>
		<node id="104"/>
		<node id="97"/>
		<node id="321"/>
		<node id="200"/>
		<node id="389"/>
		<node id="246"/>
		<node id="440"/>
		<node id="398"/>
		<node id="108"/>
		<node id="446"/>
		<node id="18"/>
		<node id="416"/>
		<node id="21"/>
		<node id="231"/>
		<node id="89"/>
		<node id="400"/>
		<node id="259"/>
		<node id="239"/>
		<node id="391"/>
		<node id="250"/>
		<node id="240"/>
		<node id="348"/>
		<node id="370"/>
		<node id="241"/>
		<node id="127"/>
		<node id="117"/>
		<node id="333"/>
		<node id="336"/>
		<node id="253"/>
		<node id="394"/>
		<node id="435"/>
		<node id="110"/>
		<node id="202"/>
		<node id="121"/>
		<node id="152"/>
		<node id="359"/>
		<node id="411"/>
		<node id="23"/>
		<node id="226"/>
		<node id="363"/>
		<node id="403"/>
		<node id="358"/>
		<node id="203"/>
		<node id="109"/>
		<node id="374"/>
		<node id="91"/>
		<node id="364"/>
		<node id="98"/>
		<node id="335"/>
		<node id="197"/>
		<node id="265"/>
		<node id="402"/>
		<node id="442"/>
		<node id="149"/>
		<node id="455"/>
		<node id="266"/>
		<node id="438"/>
		<node id="125"/>
		<node id="257"/>
		<node id="126"/>
		<node id="463"/>
		<node id="244"/>
		<node id="225"/>
		<node id="237"/>
		<node id="194"/>
		<node id="417"/>
		<node id="313"/>
		<node id="262"/>
		<node id="155"/>
		<node id="334"/>
		<node id="376"/>
		<node id="396"/>
		<node id="369"/>
		<node id="401"/>
		<node id="20"/>
		<node id="404"/>
		<node id="106"/>
		<node id="198"/>
		<node id="254"/>
		<node id="157"/>
		<node id="255"/>
		<node id="349"/>
		<node id="383"/>
		<node id="158"/>
		<node id="107"/>
		<node id="128"/>
		<node id="527"/>
		<node id="264"/>
		<node id="124"/>
		<node id="159"/>
		<node id="99"/>
		<node id="338"/>
		<node id="135"/>
		<node id="22"/>
		<node id="361"/>
		<node id="87"/>
		<node id="434"/>
		<node id="131"/>
		<node id="193"/>
		<node id="520"/>
		<node id="70"/>
		<node id="247"/>
		<node id="379"/>
		<node id="263"/>
		<node id="365"/>
		<node id="118"/>
		<node id="464"/>
		<node id="393"/>
		<node id="449"/>
		<node id="142"/>
		<node id="353"/>
		<node id="329"/>
		<node id="339"/>
		<node id="195"/>
		<node id="251"/>
		<node id="229"/>
		<node id="140"/>
		<node id="132"/>
		<node id="252"/>
		<node id="445"/>
		<node id="134"/>
		<node id="439"/>
		<node id="377"/>
		<node id="388"/>
		<node id="399"/>
		<node id="517"/>
		<node id="248"/>
		<node id="156"/>
		<node id="372"/>
		<node id="112"/>
		<node id="94"/>
		<node id="378"/>
		<node id="454"/>
		<node id="357"/>
		<node id="101"/>
		<node id="12"/>
		<node id="413"/>
		<node id="230"/>
		<node id="457"/>
		<node id="141"/>
		<node id="337"/>
		<node id="523"/>
		<node id="392"/>
		<node id="312"/>
		<node id="405"/>
		<node id="268"/>
		<node id="103"/>
		<node id="410"/>
		<node id="196"/>
		<node id="385"/>
		<node id="123"/>
		<node id="111"/>
		<node id="139"/>
		<node id="151"/>
		<node id="19"/>
		<node id="528"/>
		<node id="524"/>
		<node id="150"/>
		<node id="360"/>
		<node id="137"/>
		<node id="465"/>
		<node id="242"/>
		<node id="92"/>
		<node id="407"/>
		<node id="408"/>
		<node id="224"/>
		<node id="227"/>
		<node id="93"/>
		<node id="235"/>
		<node id="447"/>
		<node id="232"/>
		<node id="136"/>
		<node id="458"/>
		<node id="432"/>
		<node id="115"/>
		<node id="114"/>
		<node id="452"/>
		<node id="96"/>
		<node id="233"/>
		<node id="122"/>
		<node id="130"/>
		<node id="133"/>
		<node id="345"/>
		<node id="406"/>
		<node id="362"/>
		<node id="448"/>
		<node id="368"/>
		<node id="120"/>
		<node id="354"/>
		<node id="371"/>
		<node id="256"/>
		<node id="508"/>
		<node id="453"/>
		<node id="238"/>
		<node id="113"/>
		<node id="153"/>
		<node id="260"/>
		<node id="415"/>
		<node id="236"/>
		<node id="356"/>
		<node id="450"/>
		<node id="119"/>
		<edge source="242" target="265">
			<data key="weight">0.0310418627651082</data>
		</edge>
		<edge source="339" target="508">
			<data key="weight">0.0179634708764145</data>
		</edge>
		<edge source="457" target="464">
			<data key="weight">0.011923808225719</data>
		</edge>
		<edge source="92" target="444">
			<data key="weight">0.0115245007749272</data>
		</edge>
		<edge source="91" target="93">
			<data key="weight">0.0436868689598027</data>
		</edge>
		<edge source="251" target="349">
			<data key="weight">0.0197054173770153</data>
		</edge>
		<edge source="141" target="465">
			<data key="weight">0.0202874368117458</data>
		</edge>
		<edge source="464" target="509">
			<data key="weight">0.0245560154972832</data>
		</edge>
		<edge source="401" target="452">
			<data key="weight">0.0252447086439192</data>
		</edge>
		<edge source="122" target="438">
			<data key="weight">0.00824442656236721</data>
		</edge>
		<edge source="70" target="109">
			<data key="weight">0.0187418158081639</data>
		</edge>
		<edge source="416" target="438">
			<data key="weight">0.0188656076525038</data>
		</edge>
		<edge source="411" target="438">
			<data key="weight">0.0167349738237264</data>
		</edge>
		<edge source="268" target="394">
			<data key="weight">0.017733596157006</data>
		</edge>
		<edge source="157" target="508">
			<data key="weight">0.014623779198711</data>
		</edge>
		<edge source="335" target="450">
			<data key="weight">0.0238331334783839</data>
		</edge>
		<edge source="124" target="333">
			<data key="weight">0.0172129971155895</data>
		</edge>
		<edge source="235" target="237">
			<data key="weight">0.0174072129944234</data>
		</edge>
		<edge source="134" target="376">
			<data key="weight">0.019984506333036</data>
		</edge>
		<edge source="101" target="124">
			<data key="weight">0.031602739509049</data>
		</edge>
		<edge source="254" target="464">
			<data key="weight">0.0115827505613102</data>
		</edge>
		<edge source="121" target="401">
			<data key="weight">0.0111516620739607</data>
		</edge>
		<edge source="87" target="93">
			<data key="weight">0.0431705511844397</data>
		</edge>
		<edge source="443" target="457">
			<data key="weight">0.013179763641508</data>
		</edge>
		<edge source="336" target="392">
			<data key="weight">0.023037297441757</data>
		</edge>
		<edge source="452" target="508">
			<data key="weight">0.0364856657135281</data>
		</edge>
		<edge source="21" target="93">
			<data key="weight">0.0292936350321798</data>
		</edge>
		<edge source="450" target="452">
			<data key="weight">0.0138134170032979</data>
		</edge>
		<edge source="129" target="259">
			<data key="weight">0.0271233914335908</data>
		</edge>
		<edge source="89" target="91">
			<data key="weight">0.0444929908526168</data>
		</edge>
		<edge source="224" target="438">
			<data key="weight">0.011187722467791</data>
		</edge>
		<edge source="97" target="250">
			<data key="weight">0.0198362695340088</data>
		</edge>
		<edge source="97" target="106">
			<data key="weight">0.0219580967397983</data>
		</edge>
		<edge source="91" target="457">
			<data key="weight">0.0108718713120935</data>
		</edge>
		<edge source="103" target="124">
			<data key="weight">0.0162756999793726</data>
		</edge>
		<edge source="385" target="388">
			<data key="weight">0.021429899670597</data>
		</edge>
		<edge source="107" target="335">
			<data key="weight">0.0174693141582387</data>
		</edge>
		<edge source="403" target="443">
			<data key="weight">0.0179991376959802</data>
		</edge>
		<edge source="107" target="202">
			<data key="weight">0.0219447625465071</data>
		</edge>
		<edge source="400" target="508">
			<data key="weight">0.0276942101562062</data>
		</edge>
		<edge source="333" target="349">
			<data key="weight">0.0246575882973819</data>
		</edge>
		<edge source="87" target="89">
			<data key="weight">0.0437500330501038</data>
		</edge>
		<edge source="457" target="508">
			<data key="weight">0.0270338711461215</data>
		</edge>
		<edge source="267" target="312">
			<data key="weight">0.0227790689796323</data>
		</edge>
		<edge source="226" target="231">
			<data key="weight">0.0168063647384077</data>
		</edge>
		<edge source="396" target="438">
			<data key="weight">0.0192626030767236</data>
		</edge>
		<edge source="372" target="432">
			<data key="weight">0.0119257482317608</data>
		</edge>
		<edge source="70" target="96">
			<data key="weight">0.0324099568310109</data>
		</edge>
		<edge source="91" target="94">
			<data key="weight">0.0344792902608949</data>
		</edge>
		<edge source="399" target="410">
			<data key="weight">0.0170477779938177</data>
		</edge>
		<edge source="445" target="453">
			<data key="weight">0.0380317451916843</data>
		</edge>
		<edge source="202" target="349">
			<data key="weight">0.0183928623490758</data>
		</edge>
		<edge source="21" target="91">
			<data key="weight">0.0228680046811192</data>
		</edge>
		<edge source="21" target="70">
			<data key="weight">0.0374034187312661</data>
		</edge>
		<edge source="114" target="115">
			<data key="weight">0.0260707074820923</data>
		</edge>
		<edge source="124" target="159">
			<data key="weight">0.027422116676462</data>
		</edge>
		<edge source="400" target="402">
			<data key="weight">0.0161996278663523</data>
		</edge>
		<edge source="411" target="413">
			<data key="weight">0.0221976140389741</data>
		</edge>
		<edge source="197" target="385">
			<data key="weight">0.0185984184854541</data>
		</edge>
		<edge source="264" target="463">
			<data key="weight">0.0233882104021927</data>
		</edge>
		<edge source="94" target="109">
			<data key="weight">0.0337336983128987</data>
		</edge>
		<edge source="23" target="448">
			<data key="weight">0.0239300771428936</data>
		</edge>
		<edge source="70" target="358">
			<data key="weight">0.0189306555669806</data>
		</edge>
		<edge source="87" target="442">
			<data key="weight">0.00640733531674299</data>
		</edge>
		<edge source="120" target="152">
			<data key="weight">0.0140698985324996</data>
		</edge>
		<edge source="91" target="449">
			<data key="weight">0.0113882184743697</data>
		</edge>
		<edge source="354" target="435">
			<data key="weight">0.0171066358075784</data>
		</edge>
		<edge source="432" target="435">
			<data key="weight">0.0111049203405539</data>
		</edge>
		<edge source="94" target="259">
			<data key="weight">0.0167918310496947</data>
		</edge>
		<edge source="333" target="345">
			<data key="weight">0.0366024948631092</data>
		</edge>
		<edge source="229" target="458">
			<data key="weight">0.0257334519280075</data>
		</edge>
		<edge source="123" target="410">
			<data key="weight">0.0188685843055146</data>
		</edge>
		<edge source="444" target="445">
			<data key="weight">0.0273350498376354</data>
		</edge>
		<edge source="123" target="152">
			<data key="weight">0.0195174554667708</data>
		</edge>
		<edge source="91" target="259">
			<data key="weight">0.0211938427957788</data>
		</edge>
		<edge source="268" target="321">
			<data key="weight">0.0207649773401588</data>
		</edge>
		<edge source="101" target="435">
			<data key="weight">0.022183360511731</data>
		</edge>
		<edge source="125" target="141">
			<data key="weight">0.0128693559803508</data>
		</edge>
		<edge source="142" target="227">
			<data key="weight">0.0106241672225269</data>
		</edge>
		<edge source="233" target="401">
			<data key="weight">0.0219524824703833</data>
		</edge>
		<edge source="140" target="202">
			<data key="weight">0.0192410586607202</data>
		</edge>
		<edge source="107" target="124">
			<data key="weight">0.0259288641360482</data>
		</edge>
		<edge source="398" target="442">
			<data key="weight">0.0231217710754746</data>
		</edge>
		<edge source="357" target="374">
			<data key="weight">0.0476972218470026</data>
		</edge>
		<edge source="123" target="140">
			<data key="weight">0.0246826751989257</data>
		</edge>
		<edge source="22" target="401">
			<data key="weight">0.0107822811190688</data>
		</edge>
		<edge source="70" target="87">
			<data key="weight">0.0424906745674029</data>
		</edge>
		<edge source="151" target="435">
			<data key="weight">0.0241251623173955</data>
		</edge>
		<edge source="109" target="444">
			<data key="weight">0.0196402982153295</data>
		</edge>
		<edge source="103" target="151">
			<data key="weight">0.0266182017639544</data>
		</edge>
		<edge source="196" target="233">
			<data key="weight">0.0287815003894492</data>
		</edge>
		<edge source="255" target="345">
			<data key="weight">0.0271794075722357</data>
		</edge>
		<edge source="313" target="520">
			<data key="weight">0.0246637253635987</data>
		</edge>
		<edge source="152" target="365">
			<data key="weight">0.0200929527111886</data>
		</edge>
		<edge source="112" target="444">
			<data key="weight">0.0188898128495518</data>
		</edge>
		<edge source="250" target="371">
			<data key="weight">0.0332893766821764</data>
		</edge>
		<edge source="400" target="401">
			<data key="weight">0.0326020803015969</data>
		</edge>
		<edge source="403" target="445">
			<data key="weight">0.0258148070064034</data>
		</edge>
		<edge source="464" target="465">
			<data key="weight">0.0299259903365906</data>
		</edge>
		<edge source="236" target="410">
			<data key="weight">0.0187074257895399</data>
		</edge>
		<edge source="70" target="94">
			<data key="weight">0.033913383475189</data>
		</edge>
		<edge source="233" target="400">
			<data key="weight">0.0383664677805196</data>
		</edge>
		<edge source="253" target="369">
			<data key="weight">0.0235075973407217</data>
		</edge>
		<edge source="408" target="457">
			<data key="weight">0.0313365555212322</data>
		</edge>
		<edge source="440" target="465">
			<data key="weight">0.0110156986287836</data>
		</edge>
		<edge source="110" target="114">
			<data key="weight">0.0220575439706221</data>
		</edge>
		<edge source="91" target="454">
			<data key="weight">0.0105246618866724</data>
		</edge>
		<edge source="233" target="408">
			<data key="weight">0.0306992335268337</data>
		</edge>
		<edge source="405" target="440">
			<data key="weight">0.0116300395908317</data>
		</edge>
		<edge source="91" target="115">
			<data key="weight">0.00802002504346784</data>
		</edge>
		<edge source="252" target="254">
			<data key="weight">0.0201739517022263</data>
		</edge>
		<edge source="452" target="457">
			<data key="weight">0.0300148201035961</data>
		</edge>
		<edge source="151" target="194">
			<data key="weight">0.0207455899028743</data>
		</edge>
		<edge source="96" target="364">
			<data key="weight">0.0194905282297452</data>
		</edge>
		<edge source="125" target="337">
			<data key="weight">0.0154334244415319</data>
		</edge>
		<edge source="401" target="403">
			<data key="weight">0.0225056289391539</data>
		</edge>
		<edge source="227" target="263">
			<data key="weight">0.0224323911459299</data>
		</edge>
		<edge source="399" target="407">
			<data key="weight">0.0181821183268399</data>
		</edge>
		<edge source="445" target="446">
			<data key="weight">0.0505554884704708</data>
		</edge>
		<edge source="226" target="379">
			<data key="weight">0.0174378386768339</data>
		</edge>
		<edge source="449" target="457">
			<data key="weight">0.0195520843974666</data>
		</edge>
		<edge source="227" target="229">
			<data key="weight">0.0166877705220073</data>
		</edge>
		<edge source="406" target="457">
			<data key="weight">0.0178896684891657</data>
		</edge>
		<edge source="438" target="463">
			<data key="weight">0.0093160979480964</data>
		</edge>
		<edge source="224" target="231">
			<data key="weight">0.0213054869010763</data>
		</edge>
		<edge source="91" target="450">
			<data key="weight">0.0191812156037811</data>
		</edge>
		<edge source="408" target="438">
			<data key="weight">0.038554085923795</data>
		</edge>
		<edge source="107" target="248">
			<data key="weight">0.0187934939854174</data>
		</edge>
		<edge source="244" target="413">
			<data key="weight">0.0195581508224415</data>
		</edge>
		<edge source="129" target="399">
			<data key="weight">0.0210465685635727</data>
		</edge>
		<edge source="103" target="120">
			<data key="weight">0.0155765786299652</data>
		</edge>
		<edge source="262" target="336">
			<data key="weight">0.0288660795515125</data>
		</edge>
		<edge source="256" target="361">
			<data key="weight">0.021499788306297</data>
		</edge>
		<edge source="339" target="452">
			<data key="weight">0.0129148997547534</data>
		</edge>
		<edge source="404" target="438">
			<data key="weight">0.0240805848607238</data>
		</edge>
		<edge source="333" target="376">
			<data key="weight">0.018907433586035</data>
		</edge>
		<edge source="406" target="464">
			<data key="weight">0.0135463990928748</data>
		</edge>
		<edge source="103" target="251">
			<data key="weight">0.0170830976090546</data>
		</edge>
		<edge source="153" target="226">
			<data key="weight">0.0265949464935092</data>
		</edge>
		<edge source="22" target="448">
			<data key="weight">0.020340929005892</data>
		</edge>
		<edge source="416" target="463">
			<data key="weight">0.0170767301431963</data>
		</edge>
		<edge source="112" target="119">
			<data key="weight">0.0183385399998972</data>
		</edge>
		<edge source="107" target="130">
			<data key="weight">0.023559704638411</data>
		</edge>
		<edge source="23" target="96">
			<data key="weight">0.0324367742108305</data>
		</edge>
		<edge source="18" target="21">
			<data key="weight">0.047268416874374</data>
		</edge>
		<edge source="107" target="385">
			<data key="weight">0.018415723646503</data>
		</edge>
		<edge source="94" target="121">
			<data key="weight">0.0134726490825089</data>
		</edge>
		<edge source="101" target="107">
			<data key="weight">0.0200375060257016</data>
		</edge>
		<edge source="400" target="438">
			<data key="weight">0.043293973515698</data>
		</edge>
		<edge source="113" target="114">
			<data key="weight">0.0401294826030777</data>
		</edge>
		<edge source="109" target="121">
			<data key="weight">0.0205552323245237</data>
		</edge>
		<edge source="93" target="389">
			<data key="weight">0.0250554014738416</data>
		</edge>
		<edge source="407" target="439">
			<data key="weight">0.0188932642173362</data>
		</edge>
		<edge source="21" target="89">
			<data key="weight">0.0321651877093226</data>
		</edge>
		<edge source="123" target="372">
			<data key="weight">0.0211254387352171</data>
		</edge>
		<edge source="254" target="389">
			<data key="weight">0.0484944889117609</data>
		</edge>
		<edge source="398" target="438">
			<data key="weight">0.0336955412817524</data>
		</edge>
		<edge source="89" target="444">
			<data key="weight">0.0112441917030246</data>
		</edge>
		<edge source="70" target="92">
			<data key="weight">0.0405161271598185</data>
		</edge>
		<edge source="399" target="400">
			<data key="weight">0.0149820721075747</data>
		</edge>
		<edge source="370" target="520">
			<data key="weight">0.0233883025282524</data>
		</edge>
		<edge source="22" target="23">
			<data key="weight">0.0385875251772366</data>
		</edge>
		<edge source="257" target="361">
			<data key="weight">0.0188904359965446</data>
		</edge>
		<edge source="97" target="255">
			<data key="weight">0.0251056087129527</data>
		</edge>
		<edge source="321" target="333">
			<data key="weight">0.0187237304792643</data>
		</edge>
		<edge source="91" target="113">
			<data key="weight">0.0102624101709765</data>
		</edge>
		<edge source="101" target="197">
			<data key="weight">0.0175880710151956</data>
		</edge>
		<edge source="238" target="391">
			<data key="weight">0.0129300702807396</data>
		</edge>
		<edge source="124" target="137">
			<data key="weight">0.0222079282450136</data>
		</edge>
		<edge source="392" target="394">
			<data key="weight">0.0214665683046181</data>
		</edge>
		<edge source="93" target="335">
			<data key="weight">0.00615164561454934</data>
		</edge>
		<edge source="141" target="509">
			<data key="weight">0.0181959621707062</data>
		</edge>
		<edge source="19" target="93">
			<data key="weight">0.0144609768800046</data>
		</edge>
		<edge source="194" target="435">
			<data key="weight">0.0179091457935421</data>
		</edge>
		<edge source="195" target="520">
			<data key="weight">0.0164383067597683</data>
		</edge>
		<edge source="89" target="450">
			<data key="weight">0.0146036044067171</data>
		</edge>
		<edge source="117" target="313">
			<data key="weight">0.034779325898846</data>
		</edge>
		<edge source="112" target="401">
			<data key="weight">0.0122927011669793</data>
		</edge>
		<edge source="196" target="405">
			<data key="weight">0.0210276221431136</data>
		</edge>
		<edge source="253" target="465">
			<data key="weight">0.0186287931193377</data>
		</edge>
		<edge source="238" target="359">
			<data key="weight">0.0249177511586732</data>
		</edge>
		<edge source="101" target="103">
			<data key="weight">0.0337972035478426</data>
		</edge>
		<edge source="439" target="445">
			<data key="weight">0.0326988849310427</data>
		</edge>
		<edge source="23" target="120">
			<data key="weight">0.0090155662464996</data>
		</edge>
		<edge source="244" target="372">
			<data key="weight">0.0245703670784949</data>
		</edge>
		<edge source="400" target="403">
			<data key="weight">0.0373263163241277</data>
		</edge>
		<edge source="379" target="449">
			<data key="weight">0.024252879423705</data>
		</edge>
		<edge source="112" target="450">
			<data key="weight">0.019832868342562</data>
		</edge>
		<edge source="448" target="508">
			<data key="weight">0.0214227602228325</data>
		</edge>
		<edge source="400" target="457">
			<data key="weight">0.0318592995473045</data>
		</edge>
		<edge source="123" target="464">
			<data key="weight">0.025178153220867</data>
		</edge>
		<edge source="91" target="254">
			<data key="weight">0.0185750059072621</data>
		</edge>
		<edge source="112" target="257">
			<data key="weight">0.0161241020403976</data>
		</edge>
		<edge source="232" target="338">
			<data key="weight">0.0243256473301494</data>
		</edge>
		<edge source="236" target="237">
			<data key="weight">0.0262114041906823</data>
		</edge>
		<edge source="87" target="259">
			<data key="weight">0.0158722130244272</data>
		</edge>
		<edge source="23" target="94">
			<data key="weight">0.0348128221346455</data>
		</edge>
		<edge source="259" target="262">
			<data key="weight">0.0220118378295754</data>
		</edge>
		<edge source="404" target="457">
			<data key="weight">0.0165358975304393</data>
		</edge>
		<edge source="408" target="450">
			<data key="weight">0.0150085284352007</data>
		</edge>
		<edge source="333" target="465">
			<data key="weight">0.0352118653877557</data>
		</edge>
		<edge source="125" target="247">
			<data key="weight">0.0177573290489393</data>
		</edge>
		<edge source="89" target="128">
			<data key="weight">0.0120205843202844</data>
		</edge>
		<edge source="18" target="91">
			<data key="weight">0.0165200095368998</data>
		</edge>
		<edge source="400" target="432">
			<data key="weight">0.0284313377762976</data>
		</edge>
		<edge source="233" target="508">
			<data key="weight">0.0351036645326312</data>
		</edge>
		<edge source="439" target="457">
			<data key="weight">0.0143313678710361</data>
		</edge>
		<edge source="385" target="435">
			<data key="weight">0.0194804532821383</data>
		</edge>
		<edge source="401" target="404">
			<data key="weight">0.0246591272185837</data>
		</edge>
		<edge source="87" target="379">
			<data key="weight">0.0117110330849792</data>
		</edge>
		<edge source="131" target="349">
			<data key="weight">0.0132313773594426</data>
		</edge>
		<edge source="117" target="413">
			<data key="weight">0.0208893963510568</data>
		</edge>
		<edge source="96" target="389">
			<data key="weight">0.0240070259176625</data>
		</edge>
		<edge source="202" target="435">
			<data key="weight">0.016301176530715</data>
		</edge>
		<edge source="194" target="463">
			<data key="weight">0.0167039288618932</data>
		</edge>
		<edge source="92" target="389">
			<data key="weight">0.0259576908121657</data>
		</edge>
		<edge source="113" target="448">
			<data key="weight">0.0159617437751734</data>
		</edge>
		<edge source="345" target="435">
			<data key="weight">0.0220703937400318</data>
		</edge>
		<edge source="197" target="227">
			<data key="weight">0.0174941438857727</data>
		</edge>
		<edge source="153" target="398">
			<data key="weight">0.00813016032667066</data>
		</edge>
		<edge source="398" target="439">
			<data key="weight">0.0265700224902262</data>
		</edge>
		<edge source="256" target="337">
			<data key="weight">0.0170443446333607</data>
		</edge>
		<edge source="231" target="400">
			<data key="weight">0.0135342601623955</data>
		</edge>
		<edge source="349" target="406">
			<data key="weight">0.0113275503665296</data>
		</edge>
		<edge source="405" target="432">
			<data key="weight">0.0315109121814628</data>
		</edge>
		<edge source="70" target="120">
			<data key="weight">0.00780362357544238</data>
		</edge>
		<edge source="226" target="237">
			<data key="weight">0.0216651650092329</data>
		</edge>
		<edge source="91" target="109">
			<data key="weight">0.0233566943317006</data>
		</edge>
		<edge source="396" target="445">
			<data key="weight">0.0243991247612625</data>
		</edge>
		<edge source="438" target="440">
			<data key="weight">0.0185685575090896</data>
		</edge>
		<edge source="360" target="393">
			<data key="weight">0.0206181446047552</data>
		</edge>
		<edge source="123" target="465">
			<data key="weight">0.0137495337714822</data>
		</edge>
		<edge source="136" target="357">
			<data key="weight">0.0192373478775031</data>
		</edge>
		<edge source="378" target="410">
			<data key="weight">0.0137923115242242</data>
		</edge>
		<edge source="354" target="465">
			<data key="weight">0.0175114359560131</data>
		</edge>
		<edge source="140" target="360">
			<data key="weight">0.0189563646127782</data>
		</edge>
		<edge source="23" target="254">
			<data key="weight">0.0181899624750481</data>
		</edge>
		<edge source="89" target="448">
			<data key="weight">0.0266542606915684</data>
		</edge>
		<edge source="312" target="385">
			<data key="weight">0.0207484919739076</data>
		</edge>
		<edge source="107" target="509">
			<data key="weight">0.0165595604230549</data>
		</edge>
		<edge source="118" target="120">
			<data key="weight">0.0226034368742236</data>
		</edge>
		<edge source="227" target="410">
			<data key="weight">0.0117869991929604</data>
		</edge>
		<edge source="238" target="401">
			<data key="weight">0.0164950535131022</data>
		</edge>
		<edge source="238" target="253">
			<data key="weight">0.0140581156151756</data>
		</edge>
		<edge source="140" target="385">
			<data key="weight">0.0226624376767315</data>
		</edge>
		<edge source="445" target="452">
			<data key="weight">0.0264953631631921</data>
		</edge>
		<edge source="123" target="251">
			<data key="weight">0.0143034761157312</data>
		</edge>
		<edge source="197" target="438">
			<data key="weight">0.00696986083495478</data>
		</edge>
		<edge source="379" target="401">
			<data key="weight">0.0151019672398296</data>
		</edge>
		<edge source="339" target="358">
			<data key="weight">0.0349942199788161</data>
		</edge>
		<edge source="122" target="413">
			<data key="weight">0.0177215017490307</data>
		</edge>
		<edge source="413" target="415">
			<data key="weight">0.0228902803696597</data>
		</edge>
		<edge source="255" target="435">
			<data key="weight">0.0203635065319933</data>
		</edge>
		<edge source="509" target="520">
			<data key="weight">0.0200865454001527</data>
		</edge>
		<edge source="405" target="416">
			<data key="weight">0.0226645460532889</data>
		</edge>
		<edge source="377" target="393">
			<data key="weight">0.0249309384630942</data>
		</edge>
		<edge source="202" target="385">
			<data key="weight">0.0233042310049597</data>
		</edge>
		<edge source="333" target="353">
			<data key="weight">0.0291184926842189</data>
		</edge>
		<edge source="237" target="410">
			<data key="weight">0.0208698685557605</data>
		</edge>
		<edge source="101" target="365">
			<data key="weight">0.0155191302336325</data>
		</edge>
		<edge source="226" target="336">
			<data key="weight">0.0164488399696457</data>
		</edge>
		<edge source="257" target="259">
			<data key="weight">0.0295832977327524</data>
		</edge>
		<edge source="153" target="410">
			<data key="weight">0.0141411268014872</data>
		</edge>
		<edge source="20" target="92">
			<data key="weight">0.0179839638087287</data>
		</edge>
		<edge source="21" target="92">
			<data key="weight">0.0220224441465204</data>
		</edge>
		<edge source="103" target="123">
			<data key="weight">0.0187183746192656</data>
		</edge>
		<edge source="232" target="353">
			<data key="weight">0.0229832290919537</data>
		</edge>
		<edge source="193" target="196">
			<data key="weight">0.023107193513543</data>
		</edge>
		<edge source="108" target="356">
			<data key="weight">0.020545698521451</data>
		</edge>
		<edge source="405" target="406">
			<data key="weight">0.0439607539743155</data>
		</edge>
		<edge source="127" target="140">
			<data key="weight">0.0235155056549019</data>
		</edge>
		<edge source="101" target="104">
			<data key="weight">0.0203951195951342</data>
		</edge>
		<edge source="376" target="465">
			<data key="weight">0.0149043754402388</data>
		</edge>
		<edge source="103" target="232">
			<data key="weight">0.0177421621820326</data>
		</edge>
		<edge source="156" target="195">
			<data key="weight">0.0272482683530035</data>
		</edge>
		<edge source="224" target="432">
			<data key="weight">0.0168430537766841</data>
		</edge>
		<edge source="368" target="378">
			<data key="weight">0.0209877512911434</data>
		</edge>
		<edge source="20" target="89">
			<data key="weight">0.0227797021576133</data>
		</edge>
		<edge source="339" target="399">
			<data key="weight">0.0139938679824968</data>
		</edge>
		<edge source="224" target="232">
			<data key="weight">0.018298703063855</data>
		</edge>
		<edge source="22" target="93">
			<data key="weight">0.0353757424160774</data>
		</edge>
		<edge source="268" target="410">
			<data key="weight">0.017206200292639</data>
		</edge>
		<edge source="465" target="509">
			<data key="weight">0.03208098515633</data>
		</edge>
		<edge source="113" target="119">
			<data key="weight">0.0348419487770806</data>
		</edge>
		<edge source="226" target="509">
			<data key="weight">0.0138540199622564</data>
		</edge>
		<edge source="193" target="224">
			<data key="weight">0.0213970138032451</data>
		</edge>
		<edge source="70" target="457">
			<data key="weight">0.0088553179652922</data>
		</edge>
		<edge source="20" target="70">
			<data key="weight">0.0266136719048917</data>
		</edge>
		<edge source="360" target="465">
			<data key="weight">0.0104003687676274</data>
		</edge>
		<edge source="196" target="254">
			<data key="weight">0.0351859764535124</data>
		</edge>
		<edge source="117" target="251">
			<data key="weight">0.0155630657668575</data>
		</edge>
		<edge source="360" target="362">
			<data key="weight">0.0156083254184988</data>
		</edge>
		<edge source="448" target="452">
			<data key="weight">0.0092988616359972</data>
		</edge>
		<edge source="89" target="109">
			<data key="weight">0.01826113915504</data>
		</edge>
		<edge source="89" target="439">
			<data key="weight">0.0118034657449285</data>
		</edge>
		<edge source="93" target="265">
			<data key="weight">0.0100539290572796</data>
		</edge>
		<edge source="233" target="452">
			<data key="weight">0.0480874749037847</data>
		</edge>
		<edge source="353" target="464">
			<data key="weight">0.0153194229160613</data>
		</edge>
		<edge source="193" target="231">
			<data key="weight">0.0316871707783466</data>
		</edge>
		<edge source="407" target="411">
			<data key="weight">0.0203375954544387</data>
		</edge>
		<edge source="89" target="94">
			<data key="weight">0.0357256734611322</data>
		</edge>
		<edge source="129" target="130">
			<data key="weight">0.0240814823371094</data>
		</edge>
		<edge source="112" target="339">
			<data key="weight">0.0266480429035201</data>
		</edge>
		<edge source="268" target="349">
			<data key="weight">0.00842039055596806</data>
		</edge>
		<edge source="125" target="156">
			<data key="weight">0.0249797550963834</data>
		</edge>
		<edge source="438" target="446">
			<data key="weight">0.0247677191385474</data>
		</edge>
		<edge source="442" target="446">
			<data key="weight">0.0304143747179708</data>
		</edge>
		<edge source="439" target="442">
			<data key="weight">0.0569098740931908</data>
		</edge>
		<edge source="399" target="401">
			<data key="weight">0.0150495465394337</data>
		</edge>
		<edge source="110" target="121">
			<data key="weight">0.02844802998948</data>
		</edge>
		<edge source="194" target="232">
			<data key="weight">0.016211220397491</data>
		</edge>
		<edge source="157" target="313">
			<data key="weight">0.0214143823752958</data>
		</edge>
		<edge source="403" target="452">
			<data key="weight">0.0456791171078496</data>
		</edge>
		<edge source="357" target="405">
			<data key="weight">0.0170113433650366</data>
		</edge>
		<edge source="89" target="389">
			<data key="weight">0.026221967667767</data>
		</edge>
		<edge source="126" target="132">
			<data key="weight">0.0255377435188535</data>
		</edge>
		<edge source="259" target="448">
			<data key="weight">0.0355856179273443</data>
		</edge>
		<edge source="132" target="237">
			<data key="weight">0.0173008546287709</data>
		</edge>
		<edge source="523" target="524">
			<data key="weight">0.0243618620154701</data>
		</edge>
		<edge source="153" target="230">
			<data key="weight">0.0278265126910399</data>
		</edge>
		<edge source="376" target="435">
			<data key="weight">0.0181623482964959</data>
		</edge>
		<edge source="23" target="358">
			<data key="weight">0.0165193593981878</data>
		</edge>
		<edge source="23" target="389">
			<data key="weight">0.0276631420934869</data>
		</edge>
		<edge source="389" target="508">
			<data key="weight">0.0228363322754201</data>
		</edge>
		<edge source="403" target="457">
			<data key="weight">0.0378604498189678</data>
		</edge>
		<edge source="238" target="386">
			<data key="weight">0.0344359501196906</data>
		</edge>
		<edge source="18" target="20">
			<data key="weight">0.0307876433620687</data>
		</edge>
		<edge source="21" target="339">
			<data key="weight">0.011268398053242</data>
		</edge>
		<edge source="237" target="520">
			<data key="weight">0.0177648619075716</data>
		</edge>
		<edge source="121" target="130">
			<data key="weight">0.0178790312434869</data>
		</edge>
		<edge source="19" target="21">
			<data key="weight">0.0435049630488236</data>
		</edge>
		<edge source="134" target="349">
			<data key="weight">0.0362967095755309</data>
		</edge>
		<edge source="357" target="363">
			<data key="weight">0.0215580078413013</data>
		</edge>
		<edge source="339" target="376">
			<data key="weight">0.0234064886926934</data>
		</edge>
		<edge source="87" target="94">
			<data key="weight">0.031517796025091</data>
		</edge>
		<edge source="439" target="448">
			<data key="weight">0.0176659729656342</data>
		</edge>
		<edge source="197" target="226">
			<data key="weight">0.0154166742911759</data>
		</edge>
		<edge source="21" target="259">
			<data key="weight">0.0104816109007412</data>
		</edge>
		<edge source="438" target="452">
			<data key="weight">0.0406235094884277</data>
		</edge>
		<edge source="23" target="109">
			<data key="weight">0.0268836853969718</data>
		</edge>
		<edge source="97" target="114">
			<data key="weight">0.0192643751015509</data>
		</edge>
		<edge source="227" target="237">
			<data key="weight">0.0137946366529148</data>
		</edge>
		<edge source="253" target="378">
			<data key="weight">0.0226233567256776</data>
		</edge>
		<edge source="91" target="364">
			<data key="weight">0.0165860418652398</data>
		</edge>
		<edge source="403" target="408">
			<data key="weight">0.0302877329591499</data>
		</edge>
		<edge source="268" target="313">
			<data key="weight">0.021585101271478</data>
		</edge>
		<edge source="89" target="457">
			<data key="weight">0.00812229638689944</data>
		</edge>
		<edge source="21" target="22">
			<data key="weight">0.0545912682643801</data>
		</edge>
		<edge source="202" target="464">
			<data key="weight">0.0205225059782025</data>
		</edge>
		<edge source="128" target="313">
			<data key="weight">0.014826083758872</data>
		</edge>
		<edge source="122" target="321">
			<data key="weight">0.0171054569686714</data>
		</edge>
		<edge source="337" target="393">
			<data key="weight">0.0233411352088805</data>
		</edge>
		<edge source="232" target="435">
			<data key="weight">0.0237912936317276</data>
		</edge>
		<edge source="157" target="364">
			<data key="weight">0.0210080885727862</data>
		</edge>
		<edge source="130" target="227">
			<data key="weight">0.0121172708139688</data>
		</edge>
		<edge source="442" target="443">
			<data key="weight">0.0602480553862772</data>
		</edge>
		<edge source="109" target="112">
			<data key="weight">0.0212103569440584</data>
		</edge>
		<edge source="87" target="96">
			<data key="weight">0.0336375884872237</data>
		</edge>
		<edge source="402" target="438">
			<data key="weight">0.0179868896980908</data>
		</edge>
		<edge source="120" target="444">
			<data key="weight">0.0268801118760422</data>
		</edge>
		<edge source="18" target="87">
			<data key="weight">0.021153993583053</data>
		</edge>
		<edge source="121" target="259">
			<data key="weight">0.0205986240801967</data>
		</edge>
		<edge source="401" target="408">
			<data key="weight">0.0277009630718344</data>
		</edge>
		<edge source="254" target="457">
			<data key="weight">0.0407856926503461</data>
		</edge>
		<edge source="232" target="233">
			<data key="weight">0.00947578485676296</data>
		</edge>
		<edge source="353" target="465">
			<data key="weight">0.017421753151549</data>
		</edge>
		<edge source="408" target="439">
			<data key="weight">0.0223366027593164</data>
		</edge>
		<edge source="251" target="353">
			<data key="weight">0.0194416175916367</data>
		</edge>
		<edge source="120" target="122">
			<data key="weight">0.0177409869676842</data>
		</edge>
		<edge source="229" target="313">
			<data key="weight">0.0214254756664079</data>
		</edge>
		<edge source="400" target="452">
			<data key="weight">0.0388417509756111</data>
		</edge>
		<edge source="94" target="376">
			<data key="weight">0.017151127402736</data>
		</edge>
		<edge source="386" target="434">
			<data key="weight">0.020663112949142</data>
		</edge>
		<edge source="233" target="438">
			<data key="weight">0.0400794273222508</data>
		</edge>
		<edge source="400" target="446">
			<data key="weight">0.0228344029391617</data>
		</edge>
		<edge source="111" target="156">
			<data key="weight">0.0255240355328299</data>
		</edge>
		<edge source="129" target="136">
			<data key="weight">0.0219718450898519</data>
		</edge>
		<edge source="109" target="241">
			<data key="weight">0.0166136044958726</data>
		</edge>
		<edge source="312" target="374">
			<data key="weight">0.0324043579967035</data>
		</edge>
		<edge source="406" target="432">
			<data key="weight">0.027512197868819</data>
		</edge>
		<edge source="407" target="438">
			<data key="weight">0.0312671823489122</data>
		</edge>
		<edge source="439" target="443">
			<data key="weight">0.0542187075628132</data>
		</edge>
		<edge source="155" target="410">
			<data key="weight">0.0176437733348928</data>
		</edge>
		<edge source="107" target="435">
			<data key="weight">0.0191024164327017</data>
		</edge>
		<edge source="107" target="360">
			<data key="weight">0.0141687026298806</data>
		</edge>
		<edge source="227" target="266">
			<data key="weight">0.0192727931582345</data>
		</edge>
		<edge source="159" target="410">
			<data key="weight">0.0185190893220535</data>
		</edge>
		<edge source="232" target="349">
			<data key="weight">0.0219347341745136</data>
		</edge>
		<edge source="401" target="508">
			<data key="weight">0.0205625354998964</data>
		</edge>
		<edge source="194" target="353">
			<data key="weight">0.0192381621043016</data>
		</edge>
		<edge source="124" target="435">
			<data key="weight">0.0232235839492661</data>
		</edge>
		<edge source="21" target="401">
			<data key="weight">0.01454062267716</data>
		</edge>
		<edge source="252" target="379">
			<data key="weight">0.0161909573808267</data>
		</edge>
		<edge source="385" target="399">
			<data key="weight">0.0167001775710539</data>
		</edge>
		<edge source="405" target="408">
			<data key="weight">0.0398374766770557</data>
		</edge>
		<edge source="408" target="509">
			<data key="weight">0.0142487790309863</data>
		</edge>
		<edge source="12" target="21">
			<data key="weight">0.0377477205497263</data>
		</edge>
		<edge source="251" target="345">
			<data key="weight">0.026357036087264</data>
		</edge>
		<edge source="89" target="112">
			<data key="weight">0.0240009512673496</data>
		</edge>
		<edge source="226" target="227">
			<data key="weight">0.0159921985356202</data>
		</edge>
		<edge source="87" target="358">
			<data key="weight">0.017056796717548</data>
		</edge>
		<edge source="400" target="406">
			<data key="weight">0.0309627390623822</data>
		</edge>
		<edge source="358" target="448">
			<data key="weight">0.0275058014889647</data>
		</edge>
		<edge source="339" target="450">
			<data key="weight">0.030333551688097</data>
		</edge>
		<edge source="400" target="408">
			<data key="weight">0.0388981044173826</data>
		</edge>
		<edge source="111" target="126">
			<data key="weight">0.0210854675245852</data>
		</edge>
		<edge source="268" target="520">
			<data key="weight">0.0245413516033364</data>
		</edge>
		<edge source="379" target="455">
			<data key="weight">0.0190425396905375</data>
		</edge>
		<edge source="96" target="517">
			<data key="weight">0.0167059122111785</data>
		</edge>
		<edge source="254" target="438">
			<data key="weight">0.0197134107153201</data>
		</edge>
		<edge source="238" target="400">
			<data key="weight">0.0160103511831241</data>
		</edge>
		<edge source="152" target="194">
			<data key="weight">0.0314934756204027</data>
		</edge>
		<edge source="232" target="250">
			<data key="weight">0.0172689202615084</data>
		</edge>
		<edge source="141" target="194">
			<data key="weight">0.018289728807431</data>
		</edge>
		<edge source="91" target="439">
			<data key="weight">0.00867935268764332</data>
		</edge>
		<edge source="18" target="22">
			<data key="weight">0.0482471568562042</data>
		</edge>
		<edge source="263" target="383">
			<data key="weight">0.0596597990340111</data>
		</edge>
		<edge source="96" target="107">
			<data key="weight">0.0129596520116593</data>
		</edge>
		<edge source="251" target="413">
			<data key="weight">0.020332240558771</data>
		</edge>
		<edge source="313" target="370">
			<data key="weight">0.0294401912222526</data>
		</edge>
		<edge source="103" target="116">
			<data key="weight">0.0202449539194136</data>
		</edge>
		<edge source="22" target="91">
			<data key="weight">0.0309138482953657</data>
		</edge>
		<edge source="23" target="91">
			<data key="weight">0.043576187842907</data>
		</edge>
		<edge source="111" target="237">
			<data key="weight">0.0199852716272313</data>
		</edge>
		<edge source="125" target="248">
			<data key="weight">0.020932842808599</data>
		</edge>
		<edge source="12" target="93">
			<data key="weight">0.0189193087703107</data>
		</edge>
		<edge source="93" target="444">
			<data key="weight">0.0112624291744342</data>
		</edge>
		<edge source="401" target="406">
			<data key="weight">0.0256024495988557</data>
		</edge>
		<edge source="134" target="435">
			<data key="weight">0.0182526232380256</data>
		</edge>
		<edge source="124" target="464">
			<data key="weight">0.0253052776327416</data>
		</edge>
		<edge source="254" target="266">
			<data key="weight">0.023624345264841</data>
		</edge>
		<edge source="93" target="448">
			<data key="weight">0.0301172316325457</data>
		</edge>
		<edge source="140" target="141">
			<data key="weight">0.02553438325051</data>
		</edge>
		<edge source="156" target="230">
			<data key="weight">0.024926670514788</data>
		</edge>
		<edge source="113" target="129">
			<data key="weight">0.0377983488080943</data>
		</edge>
		<edge source="321" target="329">
			<data key="weight">0.0191393473983208</data>
		</edge>
		<edge source="335" target="336">
			<data key="weight">0.0372257582848245</data>
		</edge>
		<edge source="91" target="112">
			<data key="weight">0.0307996017092665</data>
		</edge>
		<edge source="257" target="363">
			<data key="weight">0.0207524149486225</data>
		</edge>
		<edge source="87" target="339">
			<data key="weight">0.021402881309003</data>
		</edge>
		<edge source="448" target="450">
			<data key="weight">0.0317325248806914</data>
		</edge>
		<edge source="442" target="450">
			<data key="weight">0.0242761584727394</data>
		</edge>
		<edge source="374" target="438">
			<data key="weight">0.0089171427481811</data>
		</edge>
		<edge source="113" target="115">
			<data key="weight">0.0307024946098505</data>
		</edge>
		<edge source="23" target="70">
			<data key="weight">0.0446192566861465</data>
		</edge>
		<edge source="113" target="121">
			<data key="weight">0.0260137314849462</data>
		</edge>
		<edge source="99" target="372">
			<data key="weight">0.0177732101958154</data>
		</edge>
		<edge source="158" target="372">
			<data key="weight">0.0191157872285056</data>
		</edge>
		<edge source="18" target="70">
			<data key="weight">0.0293431754425232</data>
		</edge>
		<edge source="263" target="349">
			<data key="weight">0.0199562878916447</data>
		</edge>
		<edge source="345" target="353">
			<data key="weight">0.0373812968413128</data>
		</edge>
		<edge source="123" target="131">
			<data key="weight">0.033806823968563</data>
		</edge>
		<edge source="259" target="399">
			<data key="weight">0.0157256081005045</data>
		</edge>
		<edge source="70" target="508">
			<data key="weight">0.00975661885776748</data>
		</edge>
		<edge source="398" target="401">
			<data key="weight">0.0243411125138803</data>
		</edge>
		<edge source="114" target="156">
			<data key="weight">0.0145934479629811</data>
		</edge>
		<edge source="131" target="360">
			<data key="weight">0.0199781600012254</data>
		</edge>
		<edge source="97" target="103">
			<data key="weight">0.0154466645891828</data>
		</edge>
		<edge source="113" target="259">
			<data key="weight">0.0246471442562118</data>
		</edge>
		<edge source="238" target="239">
			<data key="weight">0.0284107720360568</data>
		</edge>
		<edge source="104" target="197">
			<data key="weight">0.0294353330204248</data>
		</edge>
		<edge source="20" target="87">
			<data key="weight">0.0271110556568751</data>
		</edge>
		<edge source="134" target="353">
			<data key="weight">0.0327323810192079</data>
		</edge>
		<edge source="231" target="338">
			<data key="weight">0.0305108758352637</data>
		</edge>
		<edge source="405" target="407">
			<data key="weight">0.0361350085168932</data>
		</edge>
		<edge source="233" target="406">
			<data key="weight">0.0246087077064429</data>
		</edge>
		<edge source="23" target="92">
			<data key="weight">0.0408567788926738</data>
		</edge>
		<edge source="97" target="353">
			<data key="weight">0.0166714853300252</data>
		</edge>
		<edge source="140" target="149">
			<data key="weight">0.0184338709935872</data>
		</edge>
		<edge source="398" target="432">
			<data key="weight">0.0236203529949565</data>
		</edge>
		<edge source="370" target="434">
			<data key="weight">0.0216969294597696</data>
		</edge>
		<edge source="124" target="194">
			<data key="weight">0.0146922439929279</data>
		</edge>
		<edge source="121" target="133">
			<data key="weight">0.0175389035394414</data>
		</edge>
		<edge source="227" target="265">
			<data key="weight">0.027180714899192</data>
		</edge>
		<edge source="401" target="432">
			<data key="weight">0.0259243424958499</data>
		</edge>
		<edge source="97" target="371">
			<data key="weight">0.0240398371324807</data>
		</edge>
		<edge source="103" target="202">
			<data key="weight">0.0215697389392399</data>
		</edge>
		<edge source="398" target="399">
			<data key="weight">0.0104274240821161</data>
		</edge>
		<edge source="123" target="360">
			<data key="weight">0.0170512332950683</data>
		</edge>
		<edge source="334" target="458">
			<data key="weight">0.0262346044381026</data>
		</edge>
		<edge source="112" target="121">
			<data key="weight">0.0309083033950778</data>
		</edge>
		<edge source="345" target="376">
			<data key="weight">0.0203377571363707</data>
		</edge>
		<edge source="244" target="246">
			<data key="weight">0.0255599369115649</data>
		</edge>
		<edge source="233" target="446">
			<data key="weight">0.0267801696318845</data>
		</edge>
		<edge source="70" target="254">
			<data key="weight">0.015262200147123</data>
		</edge>
		<edge source="230" target="363">
			<data key="weight">0.0226856090628595</data>
		</edge>
		<edge source="251" target="321">
			<data key="weight">0.0203494702570172</data>
		</edge>
		<edge source="240" target="241">
			<data key="weight">0.0187993291874672</data>
		</edge>
		<edge source="87" target="449">
			<data key="weight">0.0134223781565309</data>
		</edge>
		<edge source="400" target="404">
			<data key="weight">0.0255218258471025</data>
		</edge>
		<edge source="21" target="87">
			<data key="weight">0.029671479892571</data>
		</edge>
		<edge source="91" target="448">
			<data key="weight">0.0281848755205742</data>
		</edge>
		<edge source="251" target="465">
			<data key="weight">0.0250602815308542</data>
		</edge>
		<edge source="89" target="254">
			<data key="weight">0.0153212064241745</data>
		</edge>
		<edge source="463" target="465">
			<data key="weight">0.0133424100441691</data>
		</edge>
		<edge source="112" target="259">
			<data key="weight">0.0374484250685716</data>
		</edge>
		<edge source="233" target="402">
			<data key="weight">0.0159253108902186</data>
		</edge>
		<edge source="107" target="115">
			<data key="weight">0.021282375260801</data>
		</edge>
		<edge source="93" target="259">
			<data key="weight">0.0208221649513491</data>
		</edge>
		<edge source="349" target="435">
			<data key="weight">0.0197815273638387</data>
		</edge>
		<edge source="202" target="353">
			<data key="weight">0.014680485436567</data>
		</edge>
		<edge source="398" target="457">
			<data key="weight">0.0299095153814792</data>
		</edge>
		<edge source="200" target="435">
			<data key="weight">0.0181649957300886</data>
		</edge>
		<edge source="141" target="237">
			<data key="weight">0.0152895195170609</data>
		</edge>
		<edge source="389" target="465">
			<data key="weight">0.0105757262773515</data>
		</edge>
		<edge source="255" target="353">
			<data key="weight">0.0188917393152532</data>
		</edge>
		<edge source="237" target="238">
			<data key="weight">0.0134914748964628</data>
		</edge>
		<edge source="124" target="465">
			<data key="weight">0.0310457708423343</data>
		</edge>
		<edge source="371" target="465">
			<data key="weight">0.0140002295407107</data>
		</edge>
		<edge source="92" target="376">
			<data key="weight">0.0133145692381801</data>
		</edge>
		<edge source="98" target="262">
			<data key="weight">0.0207266174187043</data>
		</edge>
		<edge source="233" target="362">
			<data key="weight">0.0223967497408593</data>
		</edge>
		<edge source="265" target="266">
			<data key="weight">0.0443401273329831</data>
		</edge>
		<edge source="364" target="464">
			<data key="weight">0.0160074065830512</data>
		</edge>
		<edge source="156" target="363">
			<data key="weight">0.0263634950873767</data>
		</edge>
		<edge source="103" target="141">
			<data key="weight">0.0223099636594115</data>
		</edge>
		<edge source="125" target="230">
			<data key="weight">0.0194110018846702</data>
		</edge>
		<edge source="259" target="339">
			<data key="weight">0.0328607859847778</data>
		</edge>
		<edge source="104" target="396">
			<data key="weight">0.0215346939545822</data>
		</edge>
		<edge source="369" target="370">
			<data key="weight">0.0293598689493518</data>
		</edge>
		<edge source="336" target="401">
			<data key="weight">0.0155393102707594</data>
		</edge>
		<edge source="372" target="413">
			<data key="weight">0.0191332791885298</data>
		</edge>
		<edge source="363" target="527">
			<data key="weight">0.028549981444698</data>
		</edge>
		<edge source="70" target="389">
			<data key="weight">0.0272028014424249</data>
		</edge>
		<edge source="238" target="405">
			<data key="weight">0.0196123518674483</data>
		</edge>
		<edge source="117" target="229">
			<data key="weight">0.0398210538448612</data>
		</edge>
		<edge source="400" target="411">
			<data key="weight">0.0205434717866037</data>
		</edge>
		<edge source="251" target="333">
			<data key="weight">0.0192344486821436</data>
		</edge>
		<edge source="70" target="439">
			<data key="weight">0.0114316432675951</data>
		</edge>
		<edge source="443" target="445">
			<data key="weight">0.050240637287196</data>
		</edge>
		<edge source="92" target="94">
			<data key="weight">0.0404921641699029</data>
		</edge>
		<edge source="408" target="452">
			<data key="weight">0.0309668364811804</data>
		</edge>
		<edge source="443" target="452">
			<data key="weight">0.0191320961801145</data>
		</edge>
		<edge source="237" target="509">
			<data key="weight">0.0148006698701849</data>
		</edge>
		<edge source="125" target="194">
			<data key="weight">0.0171370995673105</data>
		</edge>
		<edge source="447" target="448">
			<data key="weight">0.0174354421078992</data>
		</edge>
		<edge source="336" target="517">
			<data key="weight">0.0288748396346042</data>
		</edge>
		<edge source="254" target="408">
			<data key="weight">0.015709725749165</data>
		</edge>
		<edge source="93" target="449">
			<data key="weight">0.0124460656000611</data>
		</edge>
		<edge source="353" target="398">
			<data key="weight">0.0147443524432476</data>
		</edge>
		<edge source="379" target="450">
			<data key="weight">0.0196772140770098</data>
		</edge>
		<edge source="264" target="313">
			<data key="weight">0.0321289651649511</data>
		</edge>
		<edge source="388" target="390">
			<data key="weight">0.0276099797210376</data>
		</edge>
		<edge source="400" target="458">
			<data key="weight">0.0156993739387525</data>
		</edge>
		<edge source="151" target="464">
			<data key="weight">0.0229694461082153</data>
		</edge>
		<edge source="130" target="465">
			<data key="weight">0.0144511777587477</data>
		</edge>
		<edge source="401" target="405">
			<data key="weight">0.0286745988820183</data>
		</edge>
		<edge source="22" target="112">
			<data key="weight">0.0161689303484865</data>
		</edge>
		<edge source="400" target="405">
			<data key="weight">0.0360532487373531</data>
		</edge>
		<edge source="134" target="142">
			<data key="weight">0.0205474321626335</data>
		</edge>
		<edge source="339" target="439">
			<data key="weight">0.0143661599028978</data>
		</edge>
		<edge source="92" target="254">
			<data key="weight">0.0226133885520293</data>
		</edge>
		<edge source="70" target="128">
			<data key="weight">0.0134736662761809</data>
		</edge>
		<edge source="194" target="360">
			<data key="weight">0.018323507010793</data>
		</edge>
		<edge source="195" target="237">
			<data key="weight">0.0248017837814164</data>
		</edge>
		<edge source="193" target="403">
			<data key="weight">0.0207484930763145</data>
		</edge>
		<edge source="121" target="448">
			<data key="weight">0.0232398957055392</data>
		</edge>
		<edge source="345" target="464">
			<data key="weight">0.0184691587174543</data>
		</edge>
		<edge source="120" target="379">
			<data key="weight">0.0191946021534167</data>
		</edge>
		<edge source="21" target="23">
			<data key="weight">0.0288775991371198</data>
		</edge>
		<edge source="440" target="444">
			<data key="weight">0.0314321714383527</data>
		</edge>
		<edge source="23" target="89">
			<data key="weight">0.0438977456715941</data>
		</edge>
		<edge source="92" target="450">
			<data key="weight">0.0157416816668012</data>
		</edge>
		<edge source="89" target="96">
			<data key="weight">0.0331250367107691</data>
		</edge>
		<edge source="134" target="241">
			<data key="weight">0.0153522255802916</data>
		</edge>
		<edge source="239" target="404">
			<data key="weight">0.0334322371794797</data>
		</edge>
		<edge source="403" target="406">
			<data key="weight">0.0224128932049294</data>
		</edge>
		<edge source="398" target="403">
			<data key="weight">0.0372355488418266</data>
		</edge>
		<edge source="233" target="440">
			<data key="weight">0.0226654981365603</data>
		</edge>
		<edge source="263" target="266">
			<data key="weight">0.0369637051302853</data>
		</edge>
		<edge source="93" target="376">
			<data key="weight">0.0122033995880062</data>
		</edge>
		<edge source="140" target="194">
			<data key="weight">0.0180198133233259</data>
		</edge>
		<edge source="254" target="392">
			<data key="weight">0.018570440573884</data>
		</edge>
		<edge source="93" target="254">
			<data key="weight">0.0141824439627991</data>
		</edge>
		<edge source="114" target="124">
			<data key="weight">0.0153074942465764</data>
		</edge>
		<edge source="252" target="349">
			<data key="weight">0.0154963289370308</data>
		</edge>
		<edge source="442" target="449">
			<data key="weight">0.024113361960007</data>
		</edge>
		<edge source="93" target="121">
			<data key="weight">0.0151784291646867</data>
		</edge>
		<edge source="140" target="240">
			<data key="weight">0.0181883215525472</data>
		</edge>
		<edge source="227" target="335">
			<data key="weight">0.0151462198345435</data>
		</edge>
		<edge source="22" target="447">
			<data key="weight">0.011227628890154</data>
		</edge>
		<edge source="113" target="130">
			<data key="weight">0.0275487333347232</data>
		</edge>
		<edge source="123" target="509">
			<data key="weight">0.0136957950233873</data>
		</edge>
		<edge source="101" target="349">
			<data key="weight">0.0196705245691715</data>
		</edge>
		<edge source="132" target="141">
			<data key="weight">0.0255903782622425</data>
		</edge>
		<edge source="403" target="405">
			<data key="weight">0.021991112353963</data>
		</edge>
		<edge source="415" target="434">
			<data key="weight">0.0204455136961733</data>
		</edge>
		<edge source="137" target="509">
			<data key="weight">0.0164900552473319</data>
		</edge>
		<edge source="155" target="360">
			<data key="weight">0.0177444891779898</data>
		</edge>
		<edge source="93" target="94">
			<data key="weight">0.038014664816587</data>
		</edge>
		<edge source="442" target="444">
			<data key="weight">0.0300646912776567</data>
		</edge>
		<edge source="440" target="442">
			<data key="weight">0.05962667694691</data>
		</edge>
		<edge source="233" target="445">
			<data key="weight">0.0228790053772949</data>
		</edge>
		<edge source="238" target="365">
			<data key="weight">0.0173103317685922</data>
		</edge>
		<edge source="131" target="132">
			<data key="weight">0.021619060339647</data>
		</edge>
		<edge source="266" target="392">
			<data key="weight">0.0232761407295456</data>
		</edge>
		<edge source="70" target="364">
			<data key="weight">0.0153627477663477</data>
		</edge>
		<edge source="91" target="136">
			<data key="weight">0.00772612112439842</data>
		</edge>
		<edge source="155" target="337">
			<data key="weight">0.022532928282494</data>
		</edge>
		<edge source="359" target="444">
			<data key="weight">0.0186259248093069</data>
		</edge>
		<edge source="256" target="363">
			<data key="weight">0.0197687752604525</data>
		</edge>
		<edge source="195" target="227">
			<data key="weight">0.0188388508182751</data>
		</edge>
		<edge source="113" target="120">
			<data key="weight">0.0351065794912991</data>
		</edge>
		<edge source="120" target="134">
			<data key="weight">0.0121332949122602</data>
		</edge>
		<edge source="22" target="94">
			<data key="weight">0.0211051292415462</data>
		</edge>
		<edge source="408" target="432">
			<data key="weight">0.0231442637294219</data>
		</edge>
		<edge source="92" target="96">
			<data key="weight">0.0346351248866805</data>
		</edge>
		<edge source="404" target="406">
			<data key="weight">0.0418012330722243</data>
		</edge>
		<edge source="18" target="89">
			<data key="weight">0.0214042913678435</data>
		</edge>
		<edge source="440" target="443">
			<data key="weight">0.0603754984819826</data>
		</edge>
		<edge source="440" target="446">
			<data key="weight">0.0346131360346168</data>
		</edge>
		<edge source="321" target="378">
			<data key="weight">0.0191632723134704</data>
		</edge>
		<edge source="127" target="132">
			<data key="weight">0.0244888709138989</data>
		</edge>
		<edge source="21" target="96">
			<data key="weight">0.018864180462251</data>
		</edge>
		<edge source="111" target="232">
			<data key="weight">0.0160875958869931</data>
		</edge>
		<edge source="118" target="358">
			<data key="weight">0.0222819174747784</data>
		</edge>
		<edge source="123" target="134">
			<data key="weight">0.018424779458562</data>
		</edge>
		<edge source="256" target="378">
			<data key="weight">0.0690436764049912</data>
		</edge>
		<edge source="227" target="230">
			<data key="weight">0.0275099361402686</data>
		</edge>
		<edge source="371" target="400">
			<data key="weight">0.00852337167099104</data>
		</edge>
		<edge source="193" target="227">
			<data key="weight">0.0213833234346281</data>
		</edge>
		<edge source="411" target="452">
			<data key="weight">0.0143021459515573</data>
		</edge>
		<edge source="444" target="446">
			<data key="weight">0.0327517922820522</data>
		</edge>
		<edge source="259" target="444">
			<data key="weight">0.0184417968901846</data>
		</edge>
		<edge source="153" target="197">
			<data key="weight">0.0161199517200524</data>
		</edge>
		<edge source="250" target="413">
			<data key="weight">0.0162327892376204</data>
		</edge>
		<edge source="96" target="109">
			<data key="weight">0.0272960132285005</data>
		</edge>
		<edge source="93" target="109">
			<data key="weight">0.0227297203403668</data>
		</edge>
		<edge source="372" target="410">
			<data key="weight">0.0163492553176689</data>
		</edge>
		<edge source="115" target="122">
			<data key="weight">0.0209335411385982</data>
		</edge>
		<edge source="411" target="457">
			<data key="weight">0.0228993637523802</data>
		</edge>
		<edge source="242" target="406">
			<data key="weight">0.0170032816302522</data>
		</edge>
		<edge source="20" target="93">
			<data key="weight">0.0240416610335187</data>
		</edge>
		<edge source="122" target="255">
			<data key="weight">0.019540094352564</data>
		</edge>
		<edge source="407" target="416">
			<data key="weight">0.0322576111578038</data>
		</edge>
		<edge source="132" target="139">
			<data key="weight">0.0189520180494023</data>
		</edge>
		<edge source="405" target="438">
			<data key="weight">0.0355477792317138</data>
		</edge>
		<edge source="237" target="406">
			<data key="weight">0.00952806065463033</data>
		</edge>
		<edge source="230" target="231">
			<data key="weight">0.0241007449227167</data>
		</edge>
		<edge source="87" target="92">
			<data key="weight">0.0423248696176763</data>
		</edge>
		<edge source="94" target="389">
			<data key="weight">0.0432398862679686</data>
		</edge>
		<edge source="438" target="509">
			<data key="weight">0.00939598880579431</data>
		</edge>
		<edge source="153" target="231">
			<data key="weight">0.01796611676371</data>
		</edge>
		<edge source="107" target="464">
			<data key="weight">0.030908667302922</data>
		</edge>
		<edge source="91" target="265">
			<data key="weight">0.0147837794481569</data>
		</edge>
		<edge source="94" target="112">
			<data key="weight">0.0240709787503942</data>
		</edge>
		<edge source="520" target="523">
			<data key="weight">0.031328610147084</data>
		</edge>
		<edge source="371" target="509">
			<data key="weight">0.0180736562030976</data>
		</edge>
		<edge source="233" target="405">
			<data key="weight">0.0230847924103521</data>
		</edge>
		<edge source="238" target="452">
			<data key="weight">0.0210325823255861</data>
		</edge>
		<edge source="268" target="413">
			<data key="weight">0.0157762737304267</data>
		</edge>
		<edge source="339" target="448">
			<data key="weight">0.0337754478284183</data>
		</edge>
		<edge source="403" target="438">
			<data key="weight">0.0385454113170787</data>
		</edge>
		<edge source="268" target="378">
			<data key="weight">0.0287008275411615</data>
		</edge>
		<edge source="126" target="156">
			<data key="weight">0.0202152060590014</data>
		</edge>
		<edge source="349" target="353">
			<data key="weight">0.0575710809433562</data>
		</edge>
		<edge source="20" target="401">
			<data key="weight">0.0173283298543076</data>
		</edge>
		<edge source="153" target="238">
			<data key="weight">0.0154156454718633</data>
		</edge>
		<edge source="141" target="202">
			<data key="weight">0.0255268026925672</data>
		</edge>
		<edge source="134" target="232">
			<data key="weight">0.0226258106250186</data>
		</edge>
		<edge source="312" target="509">
			<data key="weight">0.0149306406519215</data>
		</edge>
		<edge source="238" target="403">
			<data key="weight">0.0188652569921095</data>
		</edge>
		<edge source="134" target="194">
			<data key="weight">0.015867724662281</data>
		</edge>
		<edge source="70" target="91">
			<data key="weight">0.0419423944037051</data>
		</edge>
		<edge source="353" target="354">
			<data key="weight">0.0215757604981394</data>
		</edge>
		<edge source="93" target="358">
			<data key="weight">0.0190637875804673</data>
		</edge>
		<edge source="253" target="509">
			<data key="weight">0.0196854259640662</data>
		</edge>
		<edge source="235" target="238">
			<data key="weight">0.0216787254730716</data>
		</edge>
		<edge source="439" target="446">
			<data key="weight">0.0363231662965513</data>
		</edge>
		<edge source="406" target="408">
			<data key="weight">0.0313621476248251</data>
		</edge>
		<edge source="389" target="417">
			<data key="weight">0.0167127479593165</data>
		</edge>
		<edge source="92" target="121">
			<data key="weight">0.0195437570691672</data>
		</edge>
		<edge source="152" target="435">
			<data key="weight">0.0163774368145059</data>
		</edge>
		<edge source="400" target="416">
			<data key="weight">0.0228528368881653</data>
		</edge>
		<edge source="238" target="404">
			<data key="weight">0.0176676533053954</data>
		</edge>
		<edge source="153" target="156">
			<data key="weight">0.0215746311208837</data>
		</edge>
		<edge source="92" target="93">
			<data key="weight">0.0449044341820737</data>
		</edge>
		<edge source="196" target="452">
			<data key="weight">0.0285107698444581</data>
		</edge>
		<edge source="227" target="403">
			<data key="weight">0.020032852433405</data>
		</edge>
		<edge source="23" target="447">
			<data key="weight">0.0108367605601627</data>
		</edge>
		<edge source="254" target="403">
			<data key="weight">0.0190527998347098</data>
		</edge>
		<edge source="22" target="96">
			<data key="weight">0.0214442767654416</data>
		</edge>
		<edge source="120" target="130">
			<data key="weight">0.019372175301634</data>
		</edge>
		<edge source="134" target="140">
			<data key="weight">0.0173140727750666</data>
		</edge>
		<edge source="345" target="349">
			<data key="weight">0.0409721088188285</data>
		</edge>
		<edge source="103" target="435">
			<data key="weight">0.021695472990575</data>
		</edge>
		<edge source="87" target="121">
			<data key="weight">0.0154974279750723</data>
		</edge>
		<edge source="369" target="378">
			<data key="weight">0.0225527721330581</data>
		</edge>
		<edge source="248" target="464">
			<data key="weight">0.0157979654832757</data>
		</edge>
		<edge source="20" target="22">
			<data key="weight">0.042603320528634</data>
		</edge>
		<edge source="440" target="445">
			<data key="weight">0.0297937466607253</data>
		</edge>
		<edge source="141" target="226">
			<data key="weight">0.0259119410181549</data>
		</edge>
		<edge source="432" target="465">
			<data key="weight">0.0140577564631737</data>
		</edge>
		<edge source="121" target="242">
			<data key="weight">0.0181719191499302</data>
		</edge>
		<edge source="159" target="237">
			<data key="weight">0.0160723659446808</data>
		</edge>
		<edge source="227" target="240">
			<data key="weight">0.0119554458960184</data>
		</edge>
		<edge source="226" target="257">
			<data key="weight">0.0188262405524597</data>
		</edge>
		<edge source="134" target="255">
			<data key="weight">0.0187850537170029</data>
		</edge>
		<edge source="20" target="21">
			<data key="weight">0.05312391658602</data>
		</edge>
		<edge source="250" target="349">
			<data key="weight">0.0194987077412611</data>
		</edge>
		<edge source="227" target="452">
			<data key="weight">0.021032833960383</data>
		</edge>
		<edge source="233" target="398">
			<data key="weight">0.0390006784555101</data>
		</edge>
		<edge source="263" target="265">
			<data key="weight">0.050571926891003</data>
		</edge>
		<edge source="152" target="333">
			<data key="weight">0.01781458503244</data>
		</edge>
		<edge source="438" target="508">
			<data key="weight">0.0284396252891148</data>
		</edge>
		<edge source="364" target="457">
			<data key="weight">0.0180300546901815</data>
		</edge>
		<edge source="91" target="379">
			<data key="weight">0.0122813457430934</data>
		</edge>
		<edge source="141" target="349">
			<data key="weight">0.0148385011773846</data>
		</edge>
		<edge source="92" target="448">
			<data key="weight">0.0238966673760721</data>
		</edge>
		<edge source="400" target="509">
			<data key="weight">0.0134596706530913</data>
		</edge>
		<edge source="256" target="369">
			<data key="weight">0.0229660809996287</data>
		</edge>
		<edge source="152" target="349">
			<data key="weight">0.0231995600317841</data>
		</edge>
		<edge source="400" target="439">
			<data key="weight">0.0191983513921344</data>
		</edge>
		<edge source="18" target="19">
			<data key="weight">0.068377554792608</data>
		</edge>
		<edge source="237" target="240">
			<data key="weight">0.0203278047522415</data>
		</edge>
		<edge source="197" target="370">
			<data key="weight">0.0150794452966477</data>
		</edge>
		<edge source="254" target="398">
			<data key="weight">0.0223777351929932</data>
		</edge>
		<edge source="238" target="349">
			<data key="weight">0.0144665494774416</data>
		</edge>
		<edge source="151" target="345">
			<data key="weight">0.0263245227518108</data>
		</edge>
		<edge source="132" target="140">
			<data key="weight">0.0303664343132587</data>
		</edge>
		<edge source="238" target="509">
			<data key="weight">0.019238254014508</data>
		</edge>
		<edge source="151" target="152">
			<data key="weight">0.0215029722191944</data>
		</edge>
		<edge source="113" target="117">
			<data key="weight">0.0190837262397033</data>
		</edge>
		<edge source="233" target="457">
			<data key="weight">0.0291845560077422</data>
		</edge>
		<edge source="196" target="389">
			<data key="weight">0.0330163714105106</data>
		</edge>
		<edge source="119" target="121">
			<data key="weight">0.0266836442853506</data>
		</edge>
		<edge source="401" target="407">
			<data key="weight">0.0279586754714575</data>
		</edge>
		<edge source="398" target="452">
			<data key="weight">0.03864676377005</data>
		</edge>
		<edge source="111" target="121">
			<data key="weight">0.0154525149579278</data>
		</edge>
		<edge source="112" target="448">
			<data key="weight">0.0285662383621059</data>
		</edge>
		<edge source="92" target="339">
			<data key="weight">0.0247365206631853</data>
		</edge>
		<edge source="91" target="121">
			<data key="weight">0.0196394567806404</data>
		</edge>
		<edge source="103" target="134">
			<data key="weight">0.025806863617999</data>
		</edge>
		<edge source="115" target="140">
			<data key="weight">0.0160426373169425</data>
		</edge>
		<edge source="439" target="450">
			<data key="weight">0.0262608132543481</data>
		</edge>
		<edge source="193" target="230">
			<data key="weight">0.0303087050082125</data>
		</edge>
		<edge source="251" target="360">
			<data key="weight">0.0202448733064583</data>
		</edge>
		<edge source="91" target="389">
			<data key="weight">0.0253315141368244</data>
		</edge>
		<edge source="227" target="399">
			<data key="weight">0.0120640872786377</data>
		</edge>
		<edge source="115" target="129">
			<data key="weight">0.0222898581675538</data>
		</edge>
		<edge source="242" target="263">
			<data key="weight">0.0248893387890037</data>
		</edge>
		<edge source="156" target="157">
			<data key="weight">0.0344393193827019</data>
		</edge>
		<edge source="353" target="410">
			<data key="weight">0.0123105295354727</data>
		</edge>
		<edge source="23" target="379">
			<data key="weight">0.0118635605820212</data>
		</edge>
		<edge source="252" target="509">
			<data key="weight">0.0222701438002929</data>
		</edge>
		<edge source="114" target="121">
			<data key="weight">0.0220068284657012</data>
		</edge>
		<edge source="227" target="361">
			<data key="weight">0.0212980960426522</data>
		</edge>
		<edge source="124" target="197">
			<data key="weight">0.017204902146016</data>
		</edge>
		<edge source="123" target="241">
			<data key="weight">0.0275364104561004</data>
		</edge>
		<edge source="87" target="112">
			<data key="weight">0.0256867781952922</data>
		</edge>
		<edge source="227" target="238">
			<data key="weight">0.042472973684246</data>
		</edge>
		<edge source="93" target="439">
			<data key="weight">0.0116316315127621</data>
		</edge>
		<edge source="111" target="240">
			<data key="weight">0.0204003929129361</data>
		</edge>
		<edge source="238" target="438">
			<data key="weight">0.0166605693562525</data>
		</edge>
		<edge source="22" target="87">
			<data key="weight">0.03528813180995</data>
		</edge>
		<edge source="134" target="465">
			<data key="weight">0.0164398387865839</data>
		</edge>
		<edge source="233" target="389">
			<data key="weight">0.0136250889632409</data>
		</edge>
		<edge source="404" target="405">
			<data key="weight">0.0606306340805811</data>
		</edge>
		<edge source="22" target="92">
			<data key="weight">0.0298605378456966</data>
		</edge>
		<edge source="410" target="413">
			<data key="weight">0.027864478781991</data>
		</edge>
		<edge source="255" target="389">
			<data key="weight">0.0117589554157003</data>
		</edge>
		<edge source="408" target="508">
			<data key="weight">0.0197978402353084</data>
		</edge>
		<edge source="435" target="465">
			<data key="weight">0.0243542097559561</data>
		</edge>
		<edge source="250" target="353">
			<data key="weight">0.0176010222177204</data>
		</edge>
		<edge source="335" target="398">
			<data key="weight">0.0162966088058732</data>
		</edge>
		<edge source="338" target="406">
			<data key="weight">0.0248106832506909</data>
		</edge>
		<edge source="122" target="257">
			<data key="weight">0.0152897934675052</data>
		</edge>
		<edge source="240" target="336">
			<data key="weight">0.0282726418607336</data>
		</edge>
		<edge source="124" target="353">
			<data key="weight">0.0196133839471615</data>
		</edge>
		<edge source="116" target="120">
			<data key="weight">0.0188088532808713</data>
		</edge>
		<edge source="255" target="349">
			<data key="weight">0.0173876684439106</data>
		</edge>
		<edge source="196" target="438">
			<data key="weight">0.0231476094360048</data>
		</edge>
		<edge source="335" target="432">
			<data key="weight">0.0160836024057833</data>
		</edge>
		<edge source="407" target="509">
			<data key="weight">0.0161969834415976</data>
		</edge>
		<edge source="114" target="120">
			<data key="weight">0.0341997284278147</data>
		</edge>
		<edge source="20" target="364">
			<data key="weight">0.0172854835602892</data>
		</edge>
		<edge source="92" target="259">
			<data key="weight">0.0210382365101329</data>
		</edge>
		<edge source="22" target="339">
			<data key="weight">0.0130893454256713</data>
		</edge>
		<edge source="329" target="337">
			<data key="weight">0.0219123421303744</data>
		</edge>
		<edge source="156" target="520">
			<data key="weight">0.0146804323109051</data>
		</edge>
		<edge source="151" target="202">
			<data key="weight">0.0194532303264041</data>
		</edge>
		<edge source="112" target="129">
			<data key="weight">0.0381566891951378</data>
		</edge>
		<edge source="159" target="231">
			<data key="weight">0.0208535871401989</data>
		</edge>
		<edge source="92" target="454">
			<data key="weight">0.0111169218351842</data>
		</edge>
		<edge source="405" target="452">
			<data key="weight">0.0225445428176455</data>
		</edge>
		<edge source="202" target="360">
			<data key="weight">0.0199805927940195</data>
		</edge>
		<edge source="114" target="235">
			<data key="weight">0.0221356734926873</data>
		</edge>
		<edge source="406" target="509">
			<data key="weight">0.0183792454493532</data>
		</edge>
		<edge source="232" target="235">
			<data key="weight">0.0215223154739882</data>
		</edge>
		<edge source="257" target="432">
			<data key="weight">0.0274947046839066</data>
		</edge>
		<edge source="94" target="254">
			<data key="weight">0.03104691973443</data>
		</edge>
		<edge source="376" target="509">
			<data key="weight">0.0147378005770657</data>
		</edge>
		<edge source="152" target="353">
			<data key="weight">0.0234188653552758</data>
		</edge>
		<edge source="445" target="450">
			<data key="weight">0.0229358807690782</data>
		</edge>
		<edge source="94" target="379">
			<data key="weight">0.0149282603378993</data>
		</edge>
		<edge source="121" target="123">
			<data key="weight">0.0122401925121486</data>
		</edge>
		<edge source="19" target="23">
			<data key="weight">0.0295518446647733</data>
		</edge>
		<edge source="440" target="452">
			<data key="weight">0.0216280890116839</data>
		</edge>
		<edge source="379" target="448">
			<data key="weight">0.0150303945239119</data>
		</edge>
		<edge source="153" target="255">
			<data key="weight">0.0176784731917689</data>
		</edge>
		<edge source="101" target="353">
			<data key="weight">0.0254397683017719</data>
		</edge>
		<edge source="406" target="452">
			<data key="weight">0.0235617620945579</data>
		</edge>
		<edge source="398" target="400">
			<data key="weight">0.0339470514624939</data>
		</edge>
		<edge source="89" target="121">
			<data key="weight">0.0117754827634586</data>
		</edge>
		<edge source="89" target="339">
			<data key="weight">0.0235844734305915</data>
		</edge>
		<edge source="123" target="202">
			<data key="weight">0.0171292647562496</data>
		</edge>
		<edge source="141" target="151">
			<data key="weight">0.0270209340966139</data>
		</edge>
		<edge source="237" target="413">
			<data key="weight">0.0182600290920572</data>
		</edge>
		<edge source="149" target="195">
			<data key="weight">0.0197400514743841</data>
		</edge>
		<edge source="70" target="339">
			<data key="weight">0.0179058672054715</data>
		</edge>
		<edge source="125" target="313">
			<data key="weight">0.0178303485547019</data>
		</edge>
		<edge source="141" target="232">
			<data key="weight">0.0177597933300818</data>
		</edge>
		<edge source="197" target="230">
			<data key="weight">0.0209239283672588</data>
		</edge>
		<edge source="129" target="339">
			<data key="weight">0.0203922494008456</data>
		</edge>
		<edge source="12" target="22">
			<data key="weight">0.0286306659919808</data>
		</edge>
		<edge source="103" target="353">
			<data key="weight">0.0318709168131021</data>
		</edge>
		<edge source="336" target="398">
			<data key="weight">0.0156867053888924</data>
		</edge>
		<edge source="413" target="432">
			<data key="weight">0.0148479772598613</data>
		</edge>
		<edge source="119" target="403">
			<data key="weight">0.0132788020267367</data>
		</edge>
		<edge source="335" target="365">
			<data key="weight">0.022861714600321</data>
		</edge>
		<edge source="107" target="112">
			<data key="weight">0.014969162044932</data>
		</edge>
		<edge source="400" target="444">
			<data key="weight">0.0159055535207391</data>
		</edge>
		<edge source="124" target="151">
			<data key="weight">0.029117333614398</data>
		</edge>
		<edge source="404" target="432">
			<data key="weight">0.0236418378228191</data>
		</edge>
		<edge source="87" target="448">
			<data key="weight">0.0266289955231328</data>
		</edge>
		<edge source="345" target="354">
			<data key="weight">0.0225579435758067</data>
		</edge>
		<edge source="119" target="129">
			<data key="weight">0.0254061056140915</data>
		</edge>
		<edge source="254" target="411">
			<data key="weight">0.0152516985239384</data>
		</edge>
		<edge source="89" target="130">
			<data key="weight">0.00814647435524742</data>
		</edge>
		<edge source="251" target="435">
			<data key="weight">0.019735461134403</data>
		</edge>
		<edge source="439" target="444">
			<data key="weight">0.0343034549316751</data>
		</edge>
		<edge source="23" target="457">
			<data key="weight">0.0118458387975479</data>
		</edge>
		<edge source="321" target="465">
			<data key="weight">0.0215748153725846</data>
		</edge>
		<edge source="407" target="408">
			<data key="weight">0.0481329881249942</data>
		</edge>
		<edge source="97" target="464">
			<data key="weight">0.0220625541491065</data>
		</edge>
		<edge source="127" target="134">
			<data key="weight">0.0180046988269183</data>
		</edge>
		<edge source="156" target="259">
			<data key="weight">0.0132770950499336</data>
		</edge>
		<edge source="12" target="20">
			<data key="weight">0.0620522439727617</data>
		</edge>
		<edge source="91" target="92">
			<data key="weight">0.0445929005061733</data>
		</edge>
		<edge source="149" target="358">
			<data key="weight">0.0206164357990742</data>
		</edge>
		<edge source="227" target="231">
			<data key="weight">0.0354125410921944</data>
		</edge>
		<edge source="97" target="101">
			<data key="weight">0.022799361184791</data>
		</edge>
		<edge source="151" target="232">
			<data key="weight">0.0181691042920499</data>
		</edge>
		<edge source="432" target="457">
			<data key="weight">0.0223268503019746</data>
		</edge>
		<edge source="254" target="452">
			<data key="weight">0.0190452429641052</data>
		</edge>
		<edge source="235" target="400">
			<data key="weight">0.0186269068197676</data>
		</edge>
		<edge source="151" target="349">
			<data key="weight">0.0410525467666286</data>
		</edge>
		<edge source="98" target="416">
			<data key="weight">0.0190606579701126</data>
		</edge>
		<edge source="153" target="157">
			<data key="weight">0.0183742487705669</data>
		</edge>
		<edge source="93" target="450">
			<data key="weight">0.023301078011707</data>
		</edge>
		<edge source="404" target="408">
			<data key="weight">0.0353581179977296</data>
		</edge>
		<edge source="196" target="457">
			<data key="weight">0.0271455542556733</data>
		</edge>
		<edge source="98" target="254">
			<data key="weight">0.0195161682629603</data>
		</edge>
		<edge source="18" target="23">
			<data key="weight">0.0317024543500636</data>
		</edge>
		<edge source="432" target="434">
			<data key="weight">0.0158984773923243</data>
		</edge>
		<edge source="107" target="345">
			<data key="weight">0.0157303177179214</data>
		</edge>
		<edge source="140" target="197">
			<data key="weight">0.0198512354398861</data>
		</edge>
		<edge source="406" target="438">
			<data key="weight">0.0306888110858625</data>
		</edge>
		<edge source="357" target="446">
			<data key="weight">0.025657913592508</data>
		</edge>
		<edge source="19" target="87">
			<data key="weight">0.0166190325253587</data>
		</edge>
		<edge source="120" target="121">
			<data key="weight">0.0223148701618437</data>
		</edge>
		<edge source="256" target="268">
			<data key="weight">0.0181824949556136</data>
		</edge>
		<edge source="242" target="266">
			<data key="weight">0.0317645400525757</data>
		</edge>
		<edge source="227" target="257">
			<data key="weight">0.0169510195556682</data>
		</edge>
		<edge source="349" target="465">
			<data key="weight">0.014164291347376</data>
		</edge>
		<edge source="121" target="265">
			<data key="weight">0.0264014385494583</data>
		</edge>
		<edge source="12" target="87">
			<data key="weight">0.0236078852647068</data>
		</edge>
		<edge source="107" target="120">
			<data key="weight">0.0202053739558159</data>
		</edge>
		<edge source="70" target="89">
			<data key="weight">0.0463788465967368</data>
		</edge>
		<edge source="267" target="374">
			<data key="weight">0.0246461714148037</data>
		</edge>
		<edge source="313" target="413">
			<data key="weight">0.016868171994244</data>
		</edge>
		<edge source="240" target="313">
			<data key="weight">0.0306073477123759</data>
		</edge>
		<edge source="389" target="457">
			<data key="weight">0.0304824623620602</data>
		</edge>
		<edge source="233" target="254">
			<data key="weight">0.0182423039226979</data>
		</edge>
		<edge source="403" target="440">
			<data key="weight">0.0202168936153657</data>
		</edge>
		<edge source="70" target="444">
			<data key="weight">0.0140724876210776</data>
		</edge>
		<edge source="321" target="413">
			<data key="weight">0.0200485526112089</data>
		</edge>
		<edge source="130" target="238">
			<data key="weight">0.0164152460815246</data>
		</edge>
		<edge source="407" target="457">
			<data key="weight">0.0246938446596196</data>
		</edge>
		<edge source="197" target="435">
			<data key="weight">0.0292169857180813</data>
		</edge>
		<edge source="23" target="87">
			<data key="weight">0.0426548208387989</data>
		</edge>
		<edge source="231" target="233">
			<data key="weight">0.0216251969465454</data>
		</edge>
		<edge source="238" target="348">
			<data key="weight">0.013205663765198</data>
		</edge>
		<edge source="91" target="96">
			<data key="weight">0.0327529485933004</data>
		</edge>
		<edge source="372" target="463">
			<data key="weight">0.0183166329884912</data>
		</edge>
		<edge source="405" target="457">
			<data key="weight">0.0261989681723608</data>
		</edge>
		<edge source="238" target="353">
			<data key="weight">0.0134402537656279</data>
		</edge>
		<edge source="134" target="464">
			<data key="weight">0.0204937168689499</data>
		</edge>
		<edge source="196" target="238">
			<data key="weight">0.0239603318964675</data>
		</edge>
		<edge source="127" target="197">
			<data key="weight">0.0284043727237956</data>
		</edge>
		<edge source="197" target="360">
			<data key="weight">0.0169779160827554</data>
		</edge>
		<edge source="237" target="399">
			<data key="weight">0.0223913040318201</data>
		</edge>
		<edge source="238" target="338">
			<data key="weight">0.0208856822716554</data>
		</edge>
		<edge source="238" target="335">
			<data key="weight">0.018782405479604</data>
		</edge>
		<edge source="257" target="263">
			<data key="weight">0.0333424528255211</data>
		</edge>
		<edge source="371" target="396">
			<data key="weight">0.0188937363937203</data>
		</edge>
		<edge source="119" target="120">
			<data key="weight">0.0295854160382277</data>
		</edge>
		<edge source="400" target="407">
			<data key="weight">0.0395596557962778</data>
		</edge>
		<edge source="227" target="233">
			<data key="weight">0.0305165287025763</data>
		</edge>
		<edge source="115" target="130">
			<data key="weight">0.0205294474851376</data>
		</edge>
		<edge source="227" target="444">
			<data key="weight">0.014777896819691</data>
		</edge>
		<edge source="91" target="339">
			<data key="weight">0.0239367545635994</data>
		</edge>
		<edge source="139" target="140">
			<data key="weight">0.0262226512905157</data>
		</edge>
		<edge source="89" target="358">
			<data key="weight">0.0217465490183862</data>
		</edge>
		<edge source="376" target="385">
			<data key="weight">0.0195698815118749</data>
		</edge>
		<edge source="198" target="238">
			<data key="weight">0.0196268923281247</data>
		</edge>
		<edge source="233" target="403">
			<data key="weight">0.0453267162953118</data>
		</edge>
		<edge source="122" target="349">
			<data key="weight">0.0141640271355048</data>
		</edge>
		<edge source="133" target="237">
			<data key="weight">0.0203801706895105</data>
		</edge>
		<edge source="98" target="156">
			<data key="weight">0.0175186385636859</data>
		</edge>
		<edge source="21" target="448">
			<data key="weight">0.0161668493690202</data>
		</edge>
		<edge source="236" target="360">
			<data key="weight">0.0238326983853811</data>
		</edge>
		<edge source="127" target="131">
			<data key="weight">0.0300266736823919</data>
		</edge>
		<edge source="251" target="509">
			<data key="weight">0.0203947334302952</data>
		</edge>
		<edge source="225" target="227">
			<data key="weight">0.0130852067247315</data>
		</edge>
		<edge source="263" target="356">
			<data key="weight">0.0231220397842685</data>
		</edge>
		<edge source="236" target="385">
			<data key="weight">0.0219110370570622</data>
		</edge>
		<edge source="19" target="89">
			<data key="weight">0.0198552589315372</data>
		</edge>
		<edge source="91" target="358">
			<data key="weight">0.0182450702072907</data>
		</edge>
		<edge source="438" target="439">
			<data key="weight">0.0199219836246096</data>
		</edge>
		<edge source="364" target="455">
			<data key="weight">0.025041540507497</data>
		</edge>
		<edge source="93" target="112">
			<data key="weight">0.0296639476650242</data>
		</edge>
		<edge source="134" target="345">
			<data key="weight">0.0263656279838498</data>
		</edge>
		<edge source="398" target="407">
			<data key="weight">0.0259984618274348</data>
		</edge>
		<edge source="252" target="376">
			<data key="weight">0.025811652419468</data>
		</edge>
		<edge source="159" target="232">
			<data key="weight">0.0191023538460158</data>
		</edge>
		<edge source="117" target="415">
			<data key="weight">0.0244062691714888</data>
		</edge>
		<edge source="89" target="93">
			<data key="weight">0.0440517977672696</data>
		</edge>
		<edge source="267" target="517">
			<data key="weight">0.0291159013986877</data>
		</edge>
		<edge source="23" target="112">
			<data key="weight">0.0204629485840603</data>
		</edge>
		<edge source="92" target="112">
			<data key="weight">0.029310201454125</data>
		</edge>
		<edge source="115" target="120">
			<data key="weight">0.0261269999372372</data>
		</edge>
		<edge source="200" target="408">
			<data key="weight">0.0143984448849155</data>
		</edge>
		<edge source="336" target="360">
			<data key="weight">0.0146371991143227</data>
		</edge>
		<edge source="93" target="96">
			<data key="weight">0.0300485821987152</data>
		</edge>
		<edge source="118" target="386">
			<data key="weight">0.0324998966234645</data>
		</edge>
		<edge source="416" target="520">
			<data key="weight">0.0169006394660551</data>
		</edge>
		<edge source="233" target="443">
			<data key="weight">0.0191696222835742</data>
		</edge>
		<edge source="358" target="439">
			<data key="weight">0.0242613199368042</data>
		</edge>
		<edge source="151" target="432">
			<data key="weight">0.0144259740636735</data>
		</edge>
		<edge source="238" target="440">
			<data key="weight">0.0149942992716949</data>
		</edge>
		<edge source="257" target="265">
			<data key="weight">0.0385980652689191</data>
		</edge>
		<edge source="70" target="112">
			<data key="weight">0.0218381310468087</data>
		</edge>
		<edge source="392" target="398">
			<data key="weight">0.0181459005141487</data>
		</edge>
		<edge source="353" target="435">
			<data key="weight">0.0210830928892915</data>
		</edge>
		<edge source="256" target="321">
			<data key="weight">0.0188979448832449</data>
		</edge>
		<edge source="353" target="406">
			<data key="weight">0.0151505365018144</data>
		</edge>
		<edge source="438" target="457">
			<data key="weight">0.0333945940302401</data>
		</edge>
		<edge source="250" target="465">
			<data key="weight">0.0224982356125741</data>
		</edge>
		<edge source="385" target="464">
			<data key="weight">0.0151691749118723</data>
		</edge>
		<edge source="442" target="445">
			<data key="weight">0.0312361255579553</data>
		</edge>
		<edge source="240" target="509">
			<data key="weight">0.0143262234348109</data>
		</edge>
		<edge source="368" target="374">
			<data key="weight">0.0365884029620699</data>
		</edge>
		<edge source="103" target="194">
			<data key="weight">0.0275572225999354</data>
		</edge>
		<edge source="239" target="508">
			<data key="weight">0.0186940654539856</data>
		</edge>
		<edge source="345" target="465">
			<data key="weight">0.0271791648032919</data>
		</edge>
		<edge source="416" target="432">
			<data key="weight">0.0222580134876954</data>
		</edge>
		<edge source="89" target="92">
			<data key="weight">0.0432153973707855</data>
		</edge>
		<edge source="398" target="408">
			<data key="weight">0.0338023802404621</data>
		</edge>
		<edge source="231" target="232">
			<data key="weight">0.0230116091368855</data>
		</edge>
		<edge source="101" target="151">
			<data key="weight">0.0297753744150007</data>
		</edge>
		<edge source="103" target="345">
			<data key="weight">0.0195394498683164</data>
		</edge>
		<edge source="336" target="509">
			<data key="weight">0.0284642051515269</data>
		</edge>
		<edge source="156" target="268">
			<data key="weight">0.0162603978195911</data>
		</edge>
		<edge source="122" target="224">
			<data key="weight">0.0194186333426792</data>
		</edge>
		<edge source="313" target="369">
			<data key="weight">0.0174686662250816</data>
		</edge>
		<edge source="247" target="520">
			<data key="weight">0.0208191717371914</data>
		</edge>
		<edge source="404" target="407">
			<data key="weight">0.0412929254557356</data>
		</edge>
		<edge source="125" target="268">
			<data key="weight">0.0164438049538253</data>
		</edge>
		<edge source="155" target="263">
			<data key="weight">0.0202811080525468</data>
		</edge>
		<edge source="193" target="236">
			<data key="weight">0.0172222701459689</data>
		</edge>
		<edge source="445" target="449">
			<data key="weight">0.0258556722500618</data>
		</edge>
		<edge source="196" target="403">
			<data key="weight">0.0288820458457569</data>
		</edge>
		<edge source="150" target="321">
			<data key="weight">0.0256040066923598</data>
		</edge>
		<edge source="89" target="259">
			<data key="weight">0.0168492018206206</data>
		</edge>
		<edge source="255" target="376">
			<data key="weight">0.0168080841489444</data>
		</edge>
		<edge source="20" target="96">
			<data key="weight">0.0265438411871412</data>
		</edge>
		<edge source="97" target="232">
			<data key="weight">0.0257531200237858</data>
		</edge>
		<edge source="103" target="140">
			<data key="weight">0.0143530373782004</data>
		</edge>
		<edge source="70" target="93">
			<data key="weight">0.0416009596737422</data>
		</edge>
		<edge source="336" target="400">
			<data key="weight">0.0159612976388036</data>
		</edge>
		<edge source="22" target="70">
			<data key="weight">0.0423829603758543</data>
		</edge>
		<edge source="432" target="438">
			<data key="weight">0.0271666500508253</data>
		</edge>
		<edge source="364" target="448">
			<data key="weight">0.0149569657129179</data>
		</edge>
		<edge source="134" target="202">
			<data key="weight">0.0222451239416365</data>
		</edge>
		<edge source="134" target="250">
			<data key="weight">0.0178798153819671</data>
		</edge>
		<edge source="240" target="379">
			<data key="weight">0.0154683691371294</data>
		</edge>
		<edge source="103" target="349">
			<data key="weight">0.0293525120198705</data>
		</edge>
		<edge source="94" target="457">
			<data key="weight">0.01319637944772</data>
		</edge>
		<edge source="96" target="379">
			<data key="weight">0.0159669604751329</data>
		</edge>
		<edge source="112" target="113">
			<data key="weight">0.0288076489040135</data>
		</edge>
		<edge source="87" target="508">
			<data key="weight">0.0117130665905123</data>
		</edge>
		<edge source="454" target="457">
			<data key="weight">0.0177901985239747</data>
		</edge>
		<edge source="252" target="345">
			<data key="weight">0.0182372291971016</data>
		</edge>
		<edge source="96" target="444">
			<data key="weight">0.0178416102017044</data>
		</edge>
		<edge source="128" target="339">
			<data key="weight">0.0161818772422229</data>
		</edge>
		<edge source="406" target="410">
			<data key="weight">0.0140754652027366</data>
		</edge>
		<edge source="439" target="440">
			<data key="weight">0.0469348057372597</data>
		</edge>
		<edge source="254" target="339">
			<data key="weight">0.0252811656746083</data>
		</edge>
		<edge source="398" target="406">
			<data key="weight">0.0196349554195083</data>
		</edge>
		<edge source="403" target="508">
			<data key="weight">0.0336727269326164</data>
		</edge>
		<edge source="118" target="238">
			<data key="weight">0.024764602509966</data>
		</edge>
		<edge source="203" target="266">
			<data key="weight">0.0420125216072533</data>
		</edge>
		<edge source="254" target="454">
			<data key="weight">0.0224478277620896</data>
		</edge>
		<edge source="151" target="238">
			<data key="weight">0.0109217020593569</data>
		</edge>
		<edge source="93" target="129">
			<data key="weight">0.00853948479225274</data>
		</edge>
		<edge source="23" target="444">
			<data key="weight">0.013631862524558</data>
		</edge>
		<edge source="119" target="449">
			<data key="weight">0.0307165714003958</data>
		</edge>
		<edge source="226" target="230">
			<data key="weight">0.0251466273608078</data>
		</edge>
		<edge source="124" target="135">
			<data key="weight">0.0310587619459921</data>
		</edge>
		<edge source="125" target="370">
			<data key="weight">0.0289573563561385</data>
		</edge>
		<edge source="246" target="465">
			<data key="weight">0.0140017674083283</data>
		</edge>
		<edge source="354" target="398">
			<data key="weight">0.0116566880386787</data>
		</edge>
		<edge source="128" target="248">
			<data key="weight">0.0168883813890463</data>
		</edge>
		<edge source="156" target="226">
			<data key="weight">0.0312250906974401</data>
		</edge>
		<edge source="22" target="89">
			<data key="weight">0.0384264589273375</data>
		</edge>
		<edge source="254" target="260">
			<data key="weight">0.0323940076841322</data>
		</edge>
		<edge source="233" target="238">
			<data key="weight">0.024320775030848</data>
		</edge>
		<edge source="128" target="448">
			<data key="weight">0.021553737358641</data>
		</edge>
		<edge source="92" target="109">
			<data key="weight">0.0261026985224665</data>
		</edge>
		<edge source="157" target="230">
			<data key="weight">0.0201170787936295</data>
		</edge>
		<edge source="349" target="360">
			<data key="weight">0.0207510081398189</data>
		</edge>
		<edge source="268" target="363">
			<data key="weight">0.0207713051558497</data>
		</edge>
		<edge source="94" target="339">
			<data key="weight">0.0303629912846075</data>
		</edge>
		<edge source="250" target="372">
			<data key="weight">0.0174663838646905</data>
		</edge>
		<edge source="70" target="448">
			<data key="weight">0.0226057540506977</data>
		</edge>
		<edge source="121" target="224">
			<data key="weight">0.0156391021539242</data>
		</edge>
		<edge source="407" target="527">
			<data key="weight">0.0179537834171309</data>
		</edge>
		<edge source="226" target="385">
			<data key="weight">0.015789973891845</data>
		</edge>
		<edge source="109" target="389">
			<data key="weight">0.0313378550937812</data>
		</edge>
		<edge source="94" target="96">
			<data key="weight">0.038367038816398</data>
		</edge>
		<edge source="18" target="150">
			<data key="weight">0.0181226840063477</data>
		</edge>
		<edge source="444" target="448">
			<data key="weight">0.0181173515144796</data>
		</edge>
		<edge source="253" target="268">
			<data key="weight">0.0237676435914915</data>
		</edge>
		<edge source="349" target="354">
			<data key="weight">0.0168528816028273</data>
		</edge>
		<edge source="443" target="444">
			<data key="weight">0.0387744431344077</data>
		</edge>
		<edge source="403" target="446">
			<data key="weight">0.0247143671432671</data>
		</edge>
		<edge source="406" target="407">
			<data key="weight">0.0267665157236489</data>
		</edge>
		<edge source="159" target="435">
			<data key="weight">0.0288148809028477</data>
		</edge>
		<edge source="333" target="435">
			<data key="weight">0.0194552656610501</data>
		</edge>
		<edge source="156" target="227">
			<data key="weight">0.0106545045699931</data>
		</edge>
		<edge source="93" target="339">
			<data key="weight">0.0256462638607924</data>
		</edge>
		<edge source="255" target="465">
			<data key="weight">0.0267960930424164</data>
		</edge>
		<edge source="103" target="152">
			<data key="weight">0.0318774864263715</data>
		</edge>
		<edge source="121" target="140">
			<data key="weight">0.0132614421956646</data>
		</edge>
		<edge source="87" target="450">
			<data key="weight">0.0228930168646867</data>
		</edge>
		<edge source="361" target="528">
			<data key="weight">0.0389054220037264</data>
		</edge>
		<edge source="197" target="232">
			<data key="weight">0.0206089631609207</data>
		</edge>
		<edge source="87" target="109">
			<data key="weight">0.0213634635895658</data>
		</edge>
		<edge source="438" target="445">
			<data key="weight">0.0272414352178184</data>
		</edge>
		<edge source="87" target="389">
			<data key="weight">0.0213548658777879</data>
		</edge>
		<edge source="19" target="70">
			<data key="weight">0.0268484660918188</data>
		</edge>
		<edge source="96" target="112">
			<data key="weight">0.0309865386238707</data>
		</edge>
		<edge source="227" target="406">
			<data key="weight">0.0181196661323773</data>
		</edge>
		<edge source="19" target="22">
			<data key="weight">0.0445750358833215</data>
		</edge>
		<edge source="230" target="385">
			<data key="weight">0.0179355759363811</data>
		</edge>
		<edge source="125" target="415">
			<data key="weight">0.015932347845535</data>
		</edge>
		<edge source="151" target="353">
			<data key="weight">0.0390563188656277</data>
		</edge>
		<edge source="224" target="230">
			<data key="weight">0.0192232366747149</data>
		</edge>
		<edge source="134" target="151">
			<data key="weight">0.0347582070362497</data>
		</edge>
		<edge source="403" target="449">
			<data key="weight">0.0283051107361477</data>
		</edge>
		<edge source="23" target="93">
			<data key="weight">0.0407145474150088</data>
		</edge>
		<edge source="158" target="403">
			<data key="weight">0.0119838945880406</data>
		</edge>
		<edge source="362" target="408">
			<data key="weight">0.01930359156687</data>
		</edge>
		<edge source="137" target="140">
			<data key="weight">0.0177380582708196</data>
		</edge>
		<edge source="159" target="197">
			<data key="weight">0.0202071475123621</data>
		</edge>
		<edge source="405" target="446">
			<data key="weight">0.0153035230347271</data>
		</edge>
		<edge source="401" target="438">
			<data key="weight">0.027164164309808</data>
		</edge>
		<edge source="446" target="452">
			<data key="weight">0.0274147344272274</data>
		</edge>
		<edge source="443" target="446">
			<data key="weight">0.049640840198525</data>
		</edge>
		<edge source="153" target="195">
			<data key="weight">0.0240198068960663</data>
		</edge>
		<edge source="19" target="103">
			<data key="weight">0.0176623957325333</data>
		</edge>
		<edge source="389" target="405">
			<data key="weight">0.0162643810213821</data>
		</edge>
		<edge source="246" target="413">
			<data key="weight">0.0176991956973947</data>
		</edge>
		<edge source="444" target="508">
			<data key="weight">0.020251741356589</data>
		</edge>
		<edge source="449" target="450">
			<data key="weight">0.0435785299705117</data>
		</edge>
		<edge source="151" target="360">
			<data key="weight">0.0208858370049446</data>
		</edge>
		<edge source="112" target="128">
			<data key="weight">0.016118864743672</data>
		</edge>
		<edge source="257" target="266">
			<data key="weight">0.0268114246199813</data>
		</edge>
		<edge source="336" target="379">
			<data key="weight">0.0181767590530323</data>
		</edge>
		<edge source="125" target="158">
			<data key="weight">0.0182370946815922</data>
		</edge>
		<edge source="246" target="247">
			<data key="weight">0.0209266224526692</data>
		</edge>
		<edge source="87" target="91">
			<data key="weight">0.0440991034189533</data>
		</edge>
		<edge source="398" target="508">
			<data key="weight">0.0275976322907468</data>
		</edge>
		<edge source="107" target="465">
			<data key="weight">0.0251535318575664</data>
		</edge>
		<edge source="141" target="333">
			<data key="weight">0.0184057589997101</data>
		</edge>
	</graph>
</graphml>
