# Supplementary material for: Episodic evolution of coadapted sets of amino acid sites in mitochondrial proteins
Source: PLoS Genet. 2021 Jan 25;17(1):e1008711. doi: 10.1371/journal.pgen.1008711 (PMC7861529; doi:10.1371/journal.pgen.1008711)
Supplement: S1 Data — (ZIP) [file pgen.1008711.s025.zip › data/results/coevolution_graphs/cox3.supertree.pos_cor2pcor.l90.n0.up0368.lp0500.negative_edges.graphml]

<?xml version="1.0" encoding="UTF-8"?>
<graphml xmlns="http://graphml.graphdrawing.org/xmlns">
<key id="weight" for="edge" attr.name="weight" attr.type="double"/>
	<graph id="Gneg" edgedefault="undirected">
		<node id="110"/>
		<node id="300"/>
		<node id="305"/>
		<node id="270"/>
		<node id="345"/>
		<node id="263"/>
		<node id="201"/>
		<node id="86"/>
		<node id="319"/>
		<node id="50"/>
		<node id="399"/>
		<node id="220"/>
		<node id="66"/>
		<node id="53"/>
		<node id="182"/>
		<node id="202"/>
		<node id="74"/>
		<node id="198"/>
		<node id="95"/>
		<node id="77"/>
		<node id="277"/>
		<node id="267"/>
		<node id="72"/>
		<node id="241"/>
		<node id="239"/>
		<node id="67"/>
		<node id="240"/>
		<node id="181"/>
		<node id="265"/>
		<node id="397"/>
		<node id="238"/>
		<node id="367"/>
		<node id="75"/>
		<node id="396"/>
		<node id="176"/>
		<node id="78"/>
		<node id="96"/>
		<node id="264"/>
		<node id="62"/>
		<node id="376"/>
		<node id="133"/>
		<node id="114"/>
		<node id="432"/>
		<node id="195"/>
		<node id="186"/>
		<node id="87"/>
		<node id="406"/>
		<node id="395"/>
		<node id="306"/>
		<node id="210"/>
		<node id="322"/>
		<node id="309"/>
		<node id="111"/>
		<node id="63"/>
		<node id="206"/>
		<node id="84"/>
		<node id="189"/>
		<node id="441"/>
		<node id="49"/>
		<node id="268"/>
		<node id="282"/>
		<node id="85"/>
		<node id="68"/>
		<node id="178"/>
		<node id="344"/>
		<node id="287"/>
		<node id="82"/>
		<node id="192"/>
		<node id="219"/>
		<node id="234"/>
		<node id="225"/>
		<node id="48"/>
		<node id="171"/>
		<node id="301"/>
		<node id="214"/>
		<node id="290"/>
		<node id="425"/>
		<node id="320"/>
		<node id="369"/>
		<node id="279"/>
		<node id="207"/>
		<node id="350"/>
		<node id="315"/>
		<node id="93"/>
		<node id="223"/>
		<node id="217"/>
		<node id="275"/>
		<node id="73"/>
		<node id="409"/>
		<node id="235"/>
		<node id="374"/>
		<node id="312"/>
		<node id="280"/>
		<node id="269"/>
		<node id="311"/>
		<node id="130"/>
		<node id="266"/>
		<node id="310"/>
		<node id="200"/>
		<node id="236"/>
		<node id="167"/>
		<node id="348"/>
		<node id="303"/>
		<node id="405"/>
		<node id="54"/>
		<node id="365"/>
		<node id="126"/>
		<node id="249"/>
		<node id="94"/>
		<node id="128"/>
		<node id="83"/>
		<node id="288"/>
		<node id="314"/>
		<node id="358"/>
		<node id="292"/>
		<node id="237"/>
		<node id="438"/>
		<node id="209"/>
		<node id="170"/>
		<node id="295"/>
		<node id="313"/>
		<node id="132"/>
		<node id="127"/>
		<node id="398"/>
		<node id="352"/>
		<node id="55"/>
		<node id="370"/>
		<node id="190"/>
		<node id="419"/>
		<node id="377"/>
		<node id="188"/>
		<node id="291"/>
		<node id="213"/>
		<node id="373"/>
		<node id="321"/>
		<node id="251"/>
		<node id="233"/>
		<node id="328"/>
		<node id="407"/>
		<node id="325"/>
		<node id="90"/>
		<node id="65"/>
		<node id="92"/>
		<node id="410"/>
		<node id="80"/>
		<node id="208"/>
		<node id="230"/>
		<node id="375"/>
		<node id="169"/>
		<node id="317"/>
		<node id="439"/>
		<node id="44"/>
		<node id="307"/>
		<node id="252"/>
		<node id="184"/>
		<node id="323"/>
		<node id="440"/>
		<node id="172"/>
		<node id="353"/>
		<node id="191"/>
		<node id="27"/>
		<node id="326"/>
		<node id="357"/>
		<node id="131"/>
		<node id="426"/>
		<node id="122"/>
		<node id="177"/>
		<node id="253"/>
		<node id="71"/>
		<node id="366"/>
		<node id="424"/>
		<node id="418"/>
		<node id="248"/>
		<node id="329"/>
		<node id="173"/>
		<node id="324"/>
		<node id="346"/>
		<node id="281"/>
		<node id="351"/>
		<node id="193"/>
		<node id="215"/>
		<node id="394"/>
		<node id="121"/>
		<node id="243"/>
		<node id="79"/>
		<node id="362"/>
		<node id="245"/>
		<node id="354"/>
		<node id="316"/>
		<node id="69"/>
		<node id="368"/>
		<node id="70"/>
		<node id="179"/>
		<node id="91"/>
		<node id="318"/>
		<node id="118"/>
		<node id="408"/>
		<node id="211"/>
		<node id="199"/>
		<node id="196"/>
		<node id="197"/>
		<node id="327"/>
		<node id="185"/>
		<node id="437"/>
		<node id="221"/>
		<node id="117"/>
		<node id="212"/>
		<node id="421"/>
		<node id="174"/>
		<node id="294"/>
		<node id="222"/>
		<node id="231"/>
		<node id="411"/>
		<node id="168"/>
		<node id="180"/>
		<node id="271"/>
		<node id="229"/>
		<node id="194"/>
		<node id="183"/>
		<node id="224"/>
		<node id="404"/>
		<node id="333"/>
		<node id="60"/>
		<node id="97"/>
		<node id="175"/>
		<node id="120"/>
		<node id="124"/>
		<node id="308"/>
		<node id="232"/>
		<node id="250"/>
		<node id="372"/>
		<node id="289"/>
		<node id="363"/>
		<node id="218"/>
		<node id="332"/>
		<node id="216"/>
		<node id="436"/>
		<node id="330"/>
		<node id="347"/>
		<node id="302"/>
		<node id="349"/>
		<edge source="94" target="426">
			<data key="weight">-0.095</data>
		</edge>
		<edge source="301" target="363">
			<data key="weight">-0.089</data>
		</edge>
		<edge source="181" target="301">
			<data key="weight">-0.121</data>
		</edge>
		<edge source="130" target="216">
			<data key="weight">-0.129</data>
		</edge>
		<edge source="354" target="366">
			<data key="weight">-0.153</data>
		</edge>
		<edge source="202" target="354">
			<data key="weight">-0.105</data>
		</edge>
		<edge source="265" target="270">
			<data key="weight">-0.112</data>
		</edge>
		<edge source="95" target="279">
			<data key="weight">-0.129</data>
		</edge>
		<edge source="213" target="319">
			<data key="weight">-0.117</data>
		</edge>
		<edge source="195" target="370">
			<data key="weight">-0.080</data>
		</edge>
		<edge source="192" target="306">
			<data key="weight">-0.180</data>
		</edge>
		<edge source="290" target="345">
			<data key="weight">-0.119</data>
		</edge>
		<edge source="191" target="196">
			<data key="weight">-0.090</data>
		</edge>
		<edge source="122" target="133">
			<data key="weight">-0.110</data>
		</edge>
		<edge source="110" target="212">
			<data key="weight">-0.073</data>
		</edge>
		<edge source="192" target="280">
			<data key="weight">-0.118</data>
		</edge>
		<edge source="287" target="418">
			<data key="weight">-0.104</data>
		</edge>
		<edge source="305" target="358">
			<data key="weight">-0.099</data>
		</edge>
		<edge source="189" target="322">
			<data key="weight">-0.137</data>
		</edge>
		<edge source="179" target="231">
			<data key="weight">-0.101</data>
		</edge>
		<edge source="312" target="329">
			<data key="weight">-0.060</data>
		</edge>
		<edge source="73" target="90">
			<data key="weight">-0.084</data>
		</edge>
		<edge source="120" target="396">
			<data key="weight">-0.072</data>
		</edge>
		<edge source="252" target="399">
			<data key="weight">-0.074</data>
		</edge>
		<edge source="269" target="350">
			<data key="weight">-0.091</data>
		</edge>
		<edge source="85" target="231">
			<data key="weight">-0.127</data>
		</edge>
		<edge source="189" target="199">
			<data key="weight">-0.094</data>
		</edge>
		<edge source="117" target="306">
			<data key="weight">-0.122</data>
		</edge>
		<edge source="171" target="317">
			<data key="weight">-0.076</data>
		</edge>
		<edge source="122" target="200">
			<data key="weight">-0.058</data>
		</edge>
		<edge source="85" target="290">
			<data key="weight">-0.091</data>
		</edge>
		<edge source="277" target="289">
			<data key="weight">-0.099</data>
		</edge>
		<edge source="200" target="358">
			<data key="weight">-0.066</data>
		</edge>
		<edge source="94" target="305">
			<data key="weight">-0.205</data>
		</edge>
		<edge source="174" target="328">
			<data key="weight">-0.105</data>
		</edge>
		<edge source="94" target="397">
			<data key="weight">-0.127</data>
		</edge>
		<edge source="66" target="198">
			<data key="weight">-0.104</data>
		</edge>
		<edge source="133" target="250">
			<data key="weight">-0.091</data>
		</edge>
		<edge source="68" target="271">
			<data key="weight">-0.090</data>
		</edge>
		<edge source="315" target="322">
			<data key="weight">-0.070</data>
		</edge>
		<edge source="307" target="424">
			<data key="weight">-0.074</data>
		</edge>
		<edge source="354" target="394">
			<data key="weight">-0.099</data>
		</edge>
		<edge source="219" target="357">
			<data key="weight">-0.100</data>
		</edge>
		<edge source="85" target="225">
			<data key="weight">-0.123</data>
		</edge>
		<edge source="82" target="350">
			<data key="weight">-0.075</data>
		</edge>
		<edge source="117" target="366">
			<data key="weight">-0.080</data>
		</edge>
		<edge source="196" target="199">
			<data key="weight">-0.090</data>
		</edge>
		<edge source="168" target="265">
			<data key="weight">-0.122</data>
		</edge>
		<edge source="172" target="365">
			<data key="weight">-0.085</data>
		</edge>
		<edge source="229" target="366">
			<data key="weight">-0.120</data>
		</edge>
		<edge source="181" target="365">
			<data key="weight">-0.167</data>
		</edge>
		<edge source="184" target="225">
			<data key="weight">-0.117</data>
		</edge>
		<edge source="55" target="167">
			<data key="weight">-0.131</data>
		</edge>
		<edge source="72" target="225">
			<data key="weight">-0.164</data>
		</edge>
		<edge source="185" target="223">
			<data key="weight">-0.243</data>
		</edge>
		<edge source="216" target="303">
			<data key="weight">-0.067</data>
		</edge>
		<edge source="306" target="369">
			<data key="weight">-0.099</data>
		</edge>
		<edge source="118" target="183">
			<data key="weight">-0.071</data>
		</edge>
		<edge source="179" target="290">
			<data key="weight">-0.126</data>
		</edge>
		<edge source="132" target="290">
			<data key="weight">-0.095</data>
		</edge>
		<edge source="48" target="326">
			<data key="weight">-0.094</data>
		</edge>
		<edge source="211" target="250">
			<data key="weight">-0.074</data>
		</edge>
		<edge source="133" target="186">
			<data key="weight">-0.112</data>
		</edge>
		<edge source="120" target="185">
			<data key="weight">-0.099</data>
		</edge>
		<edge source="208" target="309">
			<data key="weight">-0.221</data>
		</edge>
		<edge source="86" target="438">
			<data key="weight">-0.070</data>
		</edge>
		<edge source="235" target="290">
			<data key="weight">-0.115</data>
		</edge>
		<edge source="208" target="277">
			<data key="weight">-0.149</data>
		</edge>
		<edge source="74" target="178">
			<data key="weight">-0.076</data>
		</edge>
		<edge source="83" target="319">
			<data key="weight">-0.103</data>
		</edge>
		<edge source="78" target="168">
			<data key="weight">-0.115</data>
		</edge>
		<edge source="120" target="366">
			<data key="weight">-0.164</data>
		</edge>
		<edge source="117" target="281">
			<data key="weight">-0.108</data>
		</edge>
		<edge source="265" target="366">
			<data key="weight">-0.171</data>
		</edge>
		<edge source="175" target="409">
			<data key="weight">-0.087</data>
		</edge>
		<edge source="265" target="362">
			<data key="weight">-0.082</data>
		</edge>
		<edge source="208" target="219">
			<data key="weight">-0.248</data>
		</edge>
		<edge source="191" target="219">
			<data key="weight">-0.108</data>
		</edge>
		<edge source="191" target="251">
			<data key="weight">-0.057</data>
		</edge>
		<edge source="309" target="418">
			<data key="weight">-0.103</data>
		</edge>
		<edge source="71" target="351">
			<data key="weight">-0.086</data>
		</edge>
		<edge source="73" target="251">
			<data key="weight">-0.069</data>
		</edge>
		<edge source="196" target="345">
			<data key="weight">-0.067</data>
		</edge>
		<edge source="168" target="176">
			<data key="weight">-0.073</data>
		</edge>
		<edge source="117" target="358">
			<data key="weight">-0.084</data>
		</edge>
		<edge source="231" target="281">
			<data key="weight">-0.105</data>
		</edge>
		<edge source="185" target="300">
			<data key="weight">-0.167</data>
		</edge>
		<edge source="237" target="366">
			<data key="weight">-0.069</data>
		</edge>
		<edge source="225" target="328">
			<data key="weight">-0.075</data>
		</edge>
		<edge source="234" target="287">
			<data key="weight">-0.105</data>
		</edge>
		<edge source="216" target="305">
			<data key="weight">-0.075</data>
		</edge>
		<edge source="174" target="303">
			<data key="weight">-0.121</data>
		</edge>
		<edge source="279" target="349">
			<data key="weight">-0.079</data>
		</edge>
		<edge source="210" target="351">
			<data key="weight">-0.129</data>
		</edge>
		<edge source="277" target="366">
			<data key="weight">-0.102</data>
		</edge>
		<edge source="229" target="367">
			<data key="weight">-0.086</data>
		</edge>
		<edge source="311" target="397">
			<data key="weight">-0.099</data>
		</edge>
		<edge source="66" target="197">
			<data key="weight">-0.106</data>
		</edge>
		<edge source="63" target="351">
			<data key="weight">-0.157</data>
		</edge>
		<edge source="175" target="305">
			<data key="weight">-0.193</data>
		</edge>
		<edge source="54" target="122">
			<data key="weight">-0.073</data>
		</edge>
		<edge source="118" target="229">
			<data key="weight">-0.080</data>
		</edge>
		<edge source="281" target="407">
			<data key="weight">-0.095</data>
		</edge>
		<edge source="82" target="185">
			<data key="weight">-0.113</data>
		</edge>
		<edge source="172" target="287">
			<data key="weight">-0.071</data>
		</edge>
		<edge source="208" target="399">
			<data key="weight">-0.097</data>
		</edge>
		<edge source="55" target="317">
			<data key="weight">-0.129</data>
		</edge>
		<edge source="127" target="365">
			<data key="weight">-0.076</data>
		</edge>
		<edge source="281" target="426">
			<data key="weight">-0.071</data>
		</edge>
		<edge source="117" target="200">
			<data key="weight">-0.071</data>
		</edge>
		<edge source="229" target="290">
			<data key="weight">-0.162</data>
		</edge>
		<edge source="224" target="277">
			<data key="weight">-0.102</data>
		</edge>
		<edge source="197" target="234">
			<data key="weight">-0.073</data>
		</edge>
		<edge source="229" target="319">
			<data key="weight">-0.187</data>
		</edge>
		<edge source="216" target="345">
			<data key="weight">-0.071</data>
		</edge>
		<edge source="60" target="279">
			<data key="weight">-0.074</data>
		</edge>
		<edge source="178" target="292">
			<data key="weight">-0.079</data>
		</edge>
		<edge source="169" target="314">
			<data key="weight">-0.117</data>
		</edge>
		<edge source="209" target="301">
			<data key="weight">-0.113</data>
		</edge>
		<edge source="169" target="223">
			<data key="weight">-0.137</data>
		</edge>
		<edge source="214" target="404">
			<data key="weight">-0.069</data>
		</edge>
		<edge source="110" target="313">
			<data key="weight">-0.066</data>
		</edge>
		<edge source="118" target="439">
			<data key="weight">-0.076</data>
		</edge>
		<edge source="305" target="322">
			<data key="weight">-0.127</data>
		</edge>
		<edge source="305" target="345">
			<data key="weight">-0.073</data>
		</edge>
		<edge source="87" target="185">
			<data key="weight">-0.127</data>
		</edge>
		<edge source="214" target="307">
			<data key="weight">-0.066</data>
		</edge>
		<edge source="208" target="425">
			<data key="weight">-0.169</data>
		</edge>
		<edge source="86" target="271">
			<data key="weight">-0.112</data>
		</edge>
		<edge source="279" target="408">
			<data key="weight">-0.083</data>
		</edge>
		<edge source="174" target="348">
			<data key="weight">-0.160</data>
		</edge>
		<edge source="229" target="233">
			<data key="weight">-0.119</data>
		</edge>
		<edge source="241" target="406">
			<data key="weight">-0.070</data>
		</edge>
		<edge source="62" target="346">
			<data key="weight">-0.070</data>
		</edge>
		<edge source="96" target="322">
			<data key="weight">-0.090</data>
		</edge>
		<edge source="232" target="281">
			<data key="weight">-0.080</data>
		</edge>
		<edge source="238" target="365">
			<data key="weight">-0.133</data>
		</edge>
		<edge source="308" target="322">
			<data key="weight">-0.064</data>
		</edge>
		<edge source="264" target="366">
			<data key="weight">-0.151</data>
		</edge>
		<edge source="225" target="309">
			<data key="weight">-0.178</data>
		</edge>
		<edge source="50" target="279">
			<data key="weight">-0.204</data>
		</edge>
		<edge source="271" target="348">
			<data key="weight">-0.102</data>
		</edge>
		<edge source="63" target="275">
			<data key="weight">-0.126</data>
		</edge>
		<edge source="66" target="327">
			<data key="weight">-0.114</data>
		</edge>
		<edge source="120" target="225">
			<data key="weight">-0.138</data>
		</edge>
		<edge source="243" target="271">
			<data key="weight">-0.110</data>
		</edge>
		<edge source="199" target="363">
			<data key="weight">-0.062</data>
		</edge>
		<edge source="191" target="350">
			<data key="weight">-0.061</data>
		</edge>
		<edge source="67" target="239">
			<data key="weight">-0.064</data>
		</edge>
		<edge source="118" target="208">
			<data key="weight">-0.214</data>
		</edge>
		<edge source="271" target="301">
			<data key="weight">-0.102</data>
		</edge>
		<edge source="301" target="306">
			<data key="weight">-0.113</data>
		</edge>
		<edge source="366" target="440">
			<data key="weight">-0.102</data>
		</edge>
		<edge source="318" target="438">
			<data key="weight">-0.065</data>
		</edge>
		<edge source="172" target="301">
			<data key="weight">-0.102</data>
		</edge>
		<edge source="366" target="376">
			<data key="weight">-0.122</data>
		</edge>
		<edge source="93" target="363">
			<data key="weight">-0.077</data>
		</edge>
		<edge source="168" target="243">
			<data key="weight">-0.081</data>
		</edge>
		<edge source="118" target="202">
			<data key="weight">-0.071</data>
		</edge>
		<edge source="132" target="312">
			<data key="weight">-0.060</data>
		</edge>
		<edge source="185" target="344">
			<data key="weight">-0.082</data>
		</edge>
		<edge source="110" target="279">
			<data key="weight">-0.119</data>
		</edge>
		<edge source="168" target="179">
			<data key="weight">-0.080</data>
		</edge>
		<edge source="79" target="94">
			<data key="weight">-0.121</data>
		</edge>
		<edge source="169" target="175">
			<data key="weight">-0.184</data>
		</edge>
		<edge source="130" target="373">
			<data key="weight">-0.093</data>
		</edge>
		<edge source="50" target="174">
			<data key="weight">-0.086</data>
		</edge>
		<edge source="225" target="354">
			<data key="weight">-0.185</data>
		</edge>
		<edge source="94" target="218">
			<data key="weight">-0.201</data>
		</edge>
		<edge source="130" target="358">
			<data key="weight">-0.125</data>
		</edge>
		<edge source="167" target="327">
			<data key="weight">-0.078</data>
		</edge>
		<edge source="130" target="346">
			<data key="weight">-0.113</data>
		</edge>
		<edge source="50" target="300">
			<data key="weight">-0.091</data>
		</edge>
		<edge source="306" target="367">
			<data key="weight">-0.074</data>
		</edge>
		<edge source="290" target="363">
			<data key="weight">-0.079</data>
		</edge>
		<edge source="199" target="265">
			<data key="weight">-0.071</data>
		</edge>
		<edge source="310" target="354">
			<data key="weight">-0.090</data>
		</edge>
		<edge source="83" target="94">
			<data key="weight">-0.103</data>
		</edge>
		<edge source="171" target="225">
			<data key="weight">-0.077</data>
		</edge>
		<edge source="192" target="310">
			<data key="weight">-0.073</data>
		</edge>
		<edge source="80" target="130">
			<data key="weight">-0.124</data>
		</edge>
		<edge source="327" target="365">
			<data key="weight">-0.118</data>
		</edge>
		<edge source="172" target="219">
			<data key="weight">-0.076</data>
		</edge>
		<edge source="210" target="365">
			<data key="weight">-0.106</data>
		</edge>
		<edge source="78" target="319">
			<data key="weight">-0.120</data>
		</edge>
		<edge source="198" target="354">
			<data key="weight">-0.094</data>
		</edge>
		<edge source="231" target="418">
			<data key="weight">-0.084</data>
		</edge>
		<edge source="66" target="91">
			<data key="weight">-0.075</data>
		</edge>
		<edge source="118" target="223">
			<data key="weight">-0.114</data>
		</edge>
		<edge source="122" target="366">
			<data key="weight">-0.106</data>
		</edge>
		<edge source="67" target="307">
			<data key="weight">-0.064</data>
		</edge>
		<edge source="265" target="281">
			<data key="weight">-0.108</data>
		</edge>
		<edge source="279" target="418">
			<data key="weight">-0.095</data>
		</edge>
		<edge source="94" target="233">
			<data key="weight">-0.141</data>
		</edge>
		<edge source="265" target="309">
			<data key="weight">-0.192</data>
		</edge>
		<edge source="169" target="319">
			<data key="weight">-0.143</data>
		</edge>
		<edge source="53" target="281">
			<data key="weight">-0.089</data>
		</edge>
		<edge source="189" target="195">
			<data key="weight">-0.066</data>
		</edge>
		<edge source="275" target="282">
			<data key="weight">-0.080</data>
		</edge>
		<edge source="229" target="252">
			<data key="weight">-0.074</data>
		</edge>
		<edge source="214" target="234">
			<data key="weight">-0.084</data>
		</edge>
		<edge source="240" target="358">
			<data key="weight">-0.076</data>
		</edge>
		<edge source="306" target="354">
			<data key="weight">-0.224</data>
		</edge>
		<edge source="168" target="308">
			<data key="weight">-0.071</data>
		</edge>
		<edge source="63" target="111">
			<data key="weight">-0.114</data>
		</edge>
		<edge source="121" target="223">
			<data key="weight">-0.116</data>
		</edge>
		<edge source="290" target="313">
			<data key="weight">-0.074</data>
		</edge>
		<edge source="294" target="365">
			<data key="weight">-0.151</data>
		</edge>
		<edge source="354" target="424">
			<data key="weight">-0.102</data>
		</edge>
		<edge source="54" target="305">
			<data key="weight">-0.094</data>
		</edge>
		<edge source="131" target="179">
			<data key="weight">-0.065</data>
		</edge>
		<edge source="281" target="294">
			<data key="weight">-0.101</data>
		</edge>
		<edge source="181" target="322">
			<data key="weight">-0.096</data>
		</edge>
		<edge source="94" target="294">
			<data key="weight">-0.092</data>
		</edge>
		<edge source="83" target="208">
			<data key="weight">-0.147</data>
		</edge>
		<edge source="49" target="233">
			<data key="weight">-0.088</data>
		</edge>
		<edge source="174" target="317">
			<data key="weight">-0.105</data>
		</edge>
		<edge source="86" target="122">
			<data key="weight">-0.085</data>
		</edge>
		<edge source="63" target="408">
			<data key="weight">-0.084</data>
		</edge>
		<edge source="219" target="225">
			<data key="weight">-0.199</data>
		</edge>
		<edge source="175" target="330">
			<data key="weight">-0.093</data>
		</edge>
		<edge source="93" target="365">
			<data key="weight">-0.176</data>
		</edge>
		<edge source="178" target="306">
			<data key="weight">-0.095</data>
		</edge>
		<edge source="191" target="271">
			<data key="weight">-0.086</data>
		</edge>
		<edge source="196" target="229">
			<data key="weight">-0.084</data>
		</edge>
		<edge source="178" target="301">
			<data key="weight">-0.113</data>
		</edge>
		<edge source="133" target="167">
			<data key="weight">-0.143</data>
		</edge>
		<edge source="199" target="311">
			<data key="weight">-0.062</data>
		</edge>
		<edge source="265" target="289">
			<data key="weight">-0.127</data>
		</edge>
		<edge source="240" target="271">
			<data key="weight">-0.090</data>
		</edge>
		<edge source="230" target="317">
			<data key="weight">-0.057</data>
		</edge>
		<edge source="63" target="300">
			<data key="weight">-0.091</data>
		</edge>
		<edge source="168" target="231">
			<data key="weight">-0.162</data>
		</edge>
		<edge source="48" target="225">
			<data key="weight">-0.092</data>
		</edge>
		<edge source="264" target="279">
			<data key="weight">-0.148</data>
		</edge>
		<edge source="236" target="268">
			<data key="weight">-0.057</data>
		</edge>
		<edge source="96" target="233">
			<data key="weight">-0.071</data>
		</edge>
		<edge source="231" target="322">
			<data key="weight">-0.104</data>
		</edge>
		<edge source="326" target="353">
			<data key="weight">-0.073</data>
		</edge>
		<edge source="351" target="425">
			<data key="weight">-0.081</data>
		</edge>
		<edge source="251" target="352">
			<data key="weight">-0.069</data>
		</edge>
		<edge source="86" target="266">
			<data key="weight">-0.094</data>
		</edge>
		<edge source="280" target="312">
			<data key="weight">-0.129</data>
		</edge>
		<edge source="82" target="311">
			<data key="weight">-0.129</data>
		</edge>
		<edge source="365" target="396">
			<data key="weight">-0.123</data>
		</edge>
		<edge source="50" target="176">
			<data key="weight">-0.059</data>
		</edge>
		<edge source="199" target="350">
			<data key="weight">-0.060</data>
		</edge>
		<edge source="191" target="370">
			<data key="weight">-0.097</data>
		</edge>
		<edge source="110" target="366">
			<data key="weight">-0.109</data>
		</edge>
		<edge source="73" target="280">
			<data key="weight">-0.081</data>
		</edge>
		<edge source="281" target="409">
			<data key="weight">-0.091</data>
		</edge>
		<edge source="208" target="235">
			<data key="weight">-0.143</data>
		</edge>
		<edge source="117" target="267">
			<data key="weight">-0.070</data>
		</edge>
		<edge source="69" target="301">
			<data key="weight">-0.100</data>
		</edge>
		<edge source="68" target="182">
			<data key="weight">-0.072</data>
		</edge>
		<edge source="78" target="174">
			<data key="weight">-0.153</data>
		</edge>
		<edge source="110" target="362">
			<data key="weight">-0.069</data>
		</edge>
		<edge source="110" target="314">
			<data key="weight">-0.081</data>
		</edge>
		<edge source="82" target="319">
			<data key="weight">-0.131</data>
		</edge>
		<edge source="290" target="438">
			<data key="weight">-0.070</data>
		</edge>
		<edge source="268" target="362">
			<data key="weight">-0.070</data>
		</edge>
		<edge source="208" target="282">
			<data key="weight">-0.138</data>
		</edge>
		<edge source="185" target="267">
			<data key="weight">-0.096</data>
		</edge>
		<edge source="181" target="225">
			<data key="weight">-0.130</data>
		</edge>
		<edge source="80" target="231">
			<data key="weight">-0.104</data>
		</edge>
		<edge source="270" target="354">
			<data key="weight">-0.078</data>
		</edge>
		<edge source="90" target="333">
			<data key="weight">-0.066</data>
		</edge>
		<edge source="208" target="231">
			<data key="weight">-0.143</data>
		</edge>
		<edge source="118" target="357">
			<data key="weight">-0.095</data>
		</edge>
		<edge source="60" target="236">
			<data key="weight">-0.063</data>
		</edge>
		<edge source="54" target="130">
			<data key="weight">-0.076</data>
		</edge>
		<edge source="233" target="236">
			<data key="weight">-0.055</data>
		</edge>
		<edge source="214" target="318">
			<data key="weight">-0.088</data>
		</edge>
		<edge source="213" target="418">
			<data key="weight">-0.130</data>
		</edge>
		<edge source="60" target="117">
			<data key="weight">-0.126</data>
		</edge>
		<edge source="65" target="86">
			<data key="weight">-0.099</data>
		</edge>
		<edge source="71" target="265">
			<data key="weight">-0.106</data>
		</edge>
		<edge source="86" target="230">
			<data key="weight">-0.070</data>
		</edge>
		<edge source="73" target="92">
			<data key="weight">-0.084</data>
		</edge>
		<edge source="225" target="290">
			<data key="weight">-0.189</data>
		</edge>
		<edge source="172" target="306">
			<data key="weight">-0.079</data>
		</edge>
		<edge source="208" target="344">
			<data key="weight">-0.148</data>
		</edge>
		<edge source="362" target="439">
			<data key="weight">-0.059</data>
		</edge>
		<edge source="267" target="290">
			<data key="weight">-0.099</data>
		</edge>
		<edge source="50" target="407">
			<data key="weight">-0.059</data>
		</edge>
		<edge source="62" target="63">
			<data key="weight">-0.093</data>
		</edge>
		<edge source="95" target="318">
			<data key="weight">-0.121</data>
		</edge>
		<edge source="309" target="346">
			<data key="weight">-0.070</data>
		</edge>
		<edge source="48" target="281">
			<data key="weight">-0.115</data>
		</edge>
		<edge source="302" target="365">
			<data key="weight">-0.119</data>
		</edge>
		<edge source="94" target="309">
			<data key="weight">-0.141</data>
		</edge>
		<edge source="326" target="370">
			<data key="weight">-0.085</data>
		</edge>
		<edge source="265" target="344">
			<data key="weight">-0.103</data>
		</edge>
		<edge source="175" target="348">
			<data key="weight">-0.174</data>
		</edge>
		<edge source="73" target="306">
			<data key="weight">-0.078</data>
		</edge>
		<edge source="269" target="366">
			<data key="weight">-0.176</data>
		</edge>
		<edge source="344" target="407">
			<data key="weight">-0.086</data>
		</edge>
		<edge source="50" target="212">
			<data key="weight">-0.057</data>
		</edge>
		<edge source="53" target="111">
			<data key="weight">-0.088</data>
		</edge>
		<edge source="179" target="319">
			<data key="weight">-0.073</data>
		</edge>
		<edge source="243" target="268">
			<data key="weight">-0.117</data>
		</edge>
		<edge source="351" target="367">
			<data key="weight">-0.088</data>
		</edge>
		<edge source="223" target="251">
			<data key="weight">-0.083</data>
		</edge>
		<edge source="224" target="397">
			<data key="weight">-0.063</data>
		</edge>
		<edge source="62" target="418">
			<data key="weight">-0.084</data>
		</edge>
		<edge source="358" target="369">
			<data key="weight">-0.083</data>
		</edge>
		<edge source="208" target="268">
			<data key="weight">-0.124</data>
		</edge>
		<edge source="175" target="270">
			<data key="weight">-0.127</data>
		</edge>
		<edge source="344" target="366">
			<data key="weight">-0.111</data>
		</edge>
		<edge source="77" target="189">
			<data key="weight">-0.078</data>
		</edge>
		<edge source="219" target="234">
			<data key="weight">-0.142</data>
		</edge>
		<edge source="169" target="219">
			<data key="weight">-0.125</data>
		</edge>
		<edge source="94" target="192">
			<data key="weight">-0.174</data>
		</edge>
		<edge source="122" target="291">
			<data key="weight">-0.103</data>
		</edge>
		<edge source="174" target="266">
			<data key="weight">-0.108</data>
		</edge>
		<edge source="208" target="396">
			<data key="weight">-0.119</data>
		</edge>
		<edge source="117" target="167">
			<data key="weight">-0.071</data>
		</edge>
		<edge source="211" target="280">
			<data key="weight">-0.089</data>
		</edge>
		<edge source="344" target="354">
			<data key="weight">-0.079</data>
		</edge>
		<edge source="306" target="357">
			<data key="weight">-0.076</data>
		</edge>
		<edge source="54" target="351">
			<data key="weight">-0.096</data>
		</edge>
		<edge source="311" target="439">
			<data key="weight">-0.089</data>
		</edge>
		<edge source="66" target="168">
			<data key="weight">-0.128</data>
		</edge>
		<edge source="117" target="182">
			<data key="weight">-0.121</data>
		</edge>
		<edge source="83" target="354">
			<data key="weight">-0.087</data>
		</edge>
		<edge source="290" target="350">
			<data key="weight">-0.079</data>
		</edge>
		<edge source="267" target="351">
			<data key="weight">-0.075</data>
		</edge>
		<edge source="90" target="223">
			<data key="weight">-0.081</data>
		</edge>
		<edge source="82" target="354">
			<data key="weight">-0.151</data>
		</edge>
		<edge source="208" target="215">
			<data key="weight">-0.118</data>
		</edge>
		<edge source="120" target="266">
			<data key="weight">-0.070</data>
		</edge>
		<edge source="82" target="290">
			<data key="weight">-0.171</data>
		</edge>
		<edge source="49" target="224">
			<data key="weight">-0.099</data>
		</edge>
		<edge source="199" target="213">
			<data key="weight">-0.072</data>
		</edge>
		<edge source="67" target="172">
			<data key="weight">-0.074</data>
		</edge>
		<edge source="73" target="310">
			<data key="weight">-0.055</data>
		</edge>
		<edge source="206" target="351">
			<data key="weight">-0.072</data>
		</edge>
		<edge source="234" target="322">
			<data key="weight">-0.129</data>
		</edge>
		<edge source="27" target="87">
			<data key="weight">-0.067</data>
		</edge>
		<edge source="54" target="265">
			<data key="weight">-0.089</data>
		</edge>
		<edge source="192" target="317">
			<data key="weight">-0.076</data>
		</edge>
		<edge source="275" target="350">
			<data key="weight">-0.089</data>
		</edge>
		<edge source="92" target="277">
			<data key="weight">-0.072</data>
		</edge>
		<edge source="225" target="404">
			<data key="weight">-0.065</data>
		</edge>
		<edge source="130" target="424">
			<data key="weight">-0.145</data>
		</edge>
		<edge source="60" target="322">
			<data key="weight">-0.134</data>
		</edge>
		<edge source="234" target="358">
			<data key="weight">-0.111</data>
		</edge>
		<edge source="72" target="366">
			<data key="weight">-0.112</data>
		</edge>
		<edge source="268" target="290">
			<data key="weight">-0.114</data>
		</edge>
		<edge source="214" target="266">
			<data key="weight">-0.073</data>
		</edge>
		<edge source="189" target="266">
			<data key="weight">-0.090</data>
		</edge>
		<edge source="212" target="301">
			<data key="weight">-0.115</data>
		</edge>
		<edge source="79" target="305">
			<data key="weight">-0.092</data>
		</edge>
		<edge source="174" target="294">
			<data key="weight">-0.106</data>
		</edge>
		<edge source="72" target="399">
			<data key="weight">-0.099</data>
		</edge>
		<edge source="68" target="290">
			<data key="weight">-0.104</data>
		</edge>
		<edge source="67" target="173">
			<data key="weight">-0.073</data>
		</edge>
		<edge source="348" target="407">
			<data key="weight">-0.068</data>
		</edge>
		<edge source="199" target="301">
			<data key="weight">-0.110</data>
		</edge>
		<edge source="77" target="208">
			<data key="weight">-0.126</data>
		</edge>
		<edge source="60" target="373">
			<data key="weight">-0.077</data>
		</edge>
		<edge source="223" target="319">
			<data key="weight">-0.206</data>
		</edge>
		<edge source="84" target="290">
			<data key="weight">-0.115</data>
		</edge>
		<edge source="48" target="93">
			<data key="weight">-0.111</data>
		</edge>
		<edge source="290" target="436">
			<data key="weight">-0.072</data>
		</edge>
		<edge source="236" target="306">
			<data key="weight">-0.088</data>
		</edge>
		<edge source="127" target="366">
			<data key="weight">-0.115</data>
		</edge>
		<edge source="206" target="224">
			<data key="weight">-0.073</data>
		</edge>
		<edge source="290" target="328">
			<data key="weight">-0.109</data>
		</edge>
		<edge source="181" target="366">
			<data key="weight">-0.191</data>
		</edge>
		<edge source="66" target="94">
			<data key="weight">-0.140</data>
		</edge>
		<edge source="175" target="357">
			<data key="weight">-0.072</data>
		</edge>
		<edge source="269" target="354">
			<data key="weight">-0.080</data>
		</edge>
		<edge source="168" target="240">
			<data key="weight">-0.078</data>
		</edge>
		<edge source="212" target="230">
			<data key="weight">-0.056</data>
		</edge>
		<edge source="60" target="208">
			<data key="weight">-0.123</data>
		</edge>
		<edge source="130" target="287">
			<data key="weight">-0.110</data>
		</edge>
		<edge source="97" target="197">
			<data key="weight">-0.070</data>
		</edge>
		<edge source="314" target="426">
			<data key="weight">-0.100</data>
		</edge>
		<edge source="78" target="365">
			<data key="weight">-0.215</data>
		</edge>
		<edge source="66" target="264">
			<data key="weight">-0.076</data>
		</edge>
		<edge source="67" target="225">
			<data key="weight">-0.108</data>
		</edge>
		<edge source="94" target="326">
			<data key="weight">-0.183</data>
		</edge>
		<edge source="328" target="344">
			<data key="weight">-0.063</data>
		</edge>
		<edge source="218" target="229">
			<data key="weight">-0.082</data>
		</edge>
		<edge source="124" target="409">
			<data key="weight">-0.070</data>
		</edge>
		<edge source="111" target="310">
			<data key="weight">-0.087</data>
		</edge>
		<edge source="79" target="225">
			<data key="weight">-0.171</data>
		</edge>
		<edge source="306" target="314">
			<data key="weight">-0.144</data>
		</edge>
		<edge source="233" target="345">
			<data key="weight">-0.064</data>
		</edge>
		<edge source="63" target="93">
			<data key="weight">-0.097</data>
		</edge>
		<edge source="174" target="358">
			<data key="weight">-0.141</data>
		</edge>
		<edge source="290" target="294">
			<data key="weight">-0.086</data>
		</edge>
		<edge source="94" target="267">
			<data key="weight">-0.098</data>
		</edge>
		<edge source="122" target="236">
			<data key="weight">-0.056</data>
		</edge>
		<edge source="27" target="425">
			<data key="weight">-0.068</data>
		</edge>
		<edge source="175" target="269">
			<data key="weight">-0.159</data>
		</edge>
		<edge source="223" target="394">
			<data key="weight">-0.112</data>
		</edge>
		<edge source="93" target="357">
			<data key="weight">-0.134</data>
		</edge>
		<edge source="132" target="192">
			<data key="weight">-0.058</data>
		</edge>
		<edge source="365" target="440">
			<data key="weight">-0.073</data>
		</edge>
		<edge source="234" target="397">
			<data key="weight">-0.097</data>
		</edge>
		<edge source="169" target="301">
			<data key="weight">-0.104</data>
		</edge>
		<edge source="86" target="270">
			<data key="weight">-0.097</data>
		</edge>
		<edge source="92" target="432">
			<data key="weight">-0.068</data>
		</edge>
		<edge source="118" target="410">
			<data key="weight">-0.077</data>
		</edge>
		<edge source="55" target="290">
			<data key="weight">-0.186</data>
		</edge>
		<edge source="208" target="409">
			<data key="weight">-0.144</data>
		</edge>
		<edge source="126" target="174">
			<data key="weight">-0.106</data>
		</edge>
		<edge source="229" target="231">
			<data key="weight">-0.116</data>
		</edge>
		<edge source="50" target="62">
			<data key="weight">-0.114</data>
		</edge>
		<edge source="267" target="322">
			<data key="weight">-0.071</data>
		</edge>
		<edge source="44" target="366">
			<data key="weight">-0.261</data>
		</edge>
		<edge source="86" target="301">
			<data key="weight">-0.078</data>
		</edge>
		<edge source="130" target="167">
			<data key="weight">-0.084</data>
		</edge>
		<edge source="176" target="290">
			<data key="weight">-0.097</data>
		</edge>
		<edge source="93" target="370">
			<data key="weight">-0.077</data>
		</edge>
		<edge source="215" target="319">
			<data key="weight">-0.080</data>
		</edge>
		<edge source="49" target="322">
			<data key="weight">-0.070</data>
		</edge>
		<edge source="233" target="317">
			<data key="weight">-0.077</data>
		</edge>
		<edge source="60" target="377">
			<data key="weight">-0.073</data>
		</edge>
		<edge source="87" target="365">
			<data key="weight">-0.105</data>
		</edge>
		<edge source="94" target="95">
			<data key="weight">-0.110</data>
		</edge>
		<edge source="234" target="290">
			<data key="weight">-0.116</data>
		</edge>
		<edge source="271" target="281">
			<data key="weight">-0.071</data>
		</edge>
		<edge source="241" target="265">
			<data key="weight">-0.131</data>
		</edge>
		<edge source="62" target="306">
			<data key="weight">-0.073</data>
		</edge>
		<edge source="67" target="185">
			<data key="weight">-0.158</data>
		</edge>
		<edge source="84" target="301">
			<data key="weight">-0.101</data>
		</edge>
		<edge source="234" target="303">
			<data key="weight">-0.068</data>
		</edge>
		<edge source="218" target="362">
			<data key="weight">-0.070</data>
		</edge>
		<edge source="236" target="365">
			<data key="weight">-0.071</data>
		</edge>
		<edge source="305" target="354">
			<data key="weight">-0.166</data>
		</edge>
		<edge source="50" target="94">
			<data key="weight">-0.146</data>
		</edge>
		<edge source="79" target="407">
			<data key="weight">-0.080</data>
		</edge>
		<edge source="198" target="219">
			<data key="weight">-0.081</data>
		</edge>
		<edge source="168" target="191">
			<data key="weight">-0.073</data>
		</edge>
		<edge source="130" target="280">
			<data key="weight">-0.102</data>
		</edge>
		<edge source="86" target="399">
			<data key="weight">-0.094</data>
		</edge>
		<edge source="174" target="357">
			<data key="weight">-0.075</data>
		</edge>
		<edge source="175" target="231">
			<data key="weight">-0.099</data>
		</edge>
		<edge source="27" target="243">
			<data key="weight">-0.059</data>
		</edge>
		<edge source="62" target="405">
			<data key="weight">-0.081</data>
		</edge>
		<edge source="199" target="287">
			<data key="weight">-0.091</data>
		</edge>
		<edge source="319" target="409">
			<data key="weight">-0.099</data>
		</edge>
		<edge source="199" target="211">
			<data key="weight">-0.070</data>
		</edge>
		<edge source="280" target="306">
			<data key="weight">-0.080</data>
		</edge>
		<edge source="75" target="130">
			<data key="weight">-0.073</data>
		</edge>
		<edge source="185" target="219">
			<data key="weight">-0.183</data>
		</edge>
		<edge source="111" target="354">
			<data key="weight">-0.118</data>
		</edge>
		<edge source="191" target="270">
			<data key="weight">-0.059</data>
		</edge>
		<edge source="95" target="319">
			<data key="weight">-0.123</data>
		</edge>
		<edge source="27" target="79">
			<data key="weight">-0.064</data>
		</edge>
		<edge source="87" target="133">
			<data key="weight">-0.087</data>
		</edge>
		<edge source="62" target="190">
			<data key="weight">-0.074</data>
		</edge>
		<edge source="208" target="440">
			<data key="weight">-0.078</data>
		</edge>
		<edge source="281" target="306">
			<data key="weight">-0.160</data>
		</edge>
		<edge source="132" target="351">
			<data key="weight">-0.072</data>
		</edge>
		<edge source="215" target="432">
			<data key="weight">-0.058</data>
		</edge>
		<edge source="27" target="269">
			<data key="weight">-0.093</data>
		</edge>
		<edge source="223" target="277">
			<data key="weight">-0.164</data>
		</edge>
		<edge source="63" target="231">
			<data key="weight">-0.072</data>
		</edge>
		<edge source="63" target="225">
			<data key="weight">-0.081</data>
		</edge>
		<edge source="185" target="238">
			<data key="weight">-0.117</data>
		</edge>
		<edge source="206" target="319">
			<data key="weight">-0.077</data>
		</edge>
		<edge source="214" target="305">
			<data key="weight">-0.172</data>
		</edge>
		<edge source="217" target="279">
			<data key="weight">-0.077</data>
		</edge>
		<edge source="127" target="424">
			<data key="weight">-0.071</data>
		</edge>
		<edge source="91" target="219">
			<data key="weight">-0.107</data>
		</edge>
		<edge source="179" target="365">
			<data key="weight">-0.119</data>
		</edge>
		<edge source="175" target="424">
			<data key="weight">-0.092</data>
		</edge>
		<edge source="223" target="408">
			<data key="weight">-0.079</data>
		</edge>
		<edge source="110" target="234">
			<data key="weight">-0.114</data>
		</edge>
		<edge source="219" target="358">
			<data key="weight">-0.080</data>
		</edge>
		<edge source="94" target="197">
			<data key="weight">-0.084</data>
		</edge>
		<edge source="225" target="421">
			<data key="weight">-0.112</data>
		</edge>
		<edge source="132" target="219">
			<data key="weight">-0.077</data>
		</edge>
		<edge source="71" target="130">
			<data key="weight">-0.074</data>
		</edge>
		<edge source="269" target="312">
			<data key="weight">-0.144</data>
		</edge>
		<edge source="87" target="306">
			<data key="weight">-0.095</data>
		</edge>
		<edge source="198" target="366">
			<data key="weight">-0.183</data>
		</edge>
		<edge source="225" target="344">
			<data key="weight">-0.159</data>
		</edge>
		<edge source="282" target="317">
			<data key="weight">-0.056</data>
		</edge>
		<edge source="303" target="351">
			<data key="weight">-0.069</data>
		</edge>
		<edge source="175" target="377">
			<data key="weight">-0.131</data>
		</edge>
		<edge source="185" target="289">
			<data key="weight">-0.144</data>
		</edge>
		<edge source="92" target="346">
			<data key="weight">-0.077</data>
		</edge>
		<edge source="84" target="174">
			<data key="weight">-0.079</data>
		</edge>
		<edge source="366" target="375">
			<data key="weight">-0.122</data>
		</edge>
		<edge source="271" target="350">
			<data key="weight">-0.084</data>
		</edge>
		<edge source="63" target="167">
			<data key="weight">-0.109</data>
		</edge>
		<edge source="111" target="174">
			<data key="weight">-0.075</data>
		</edge>
		<edge source="111" target="436">
			<data key="weight">-0.116</data>
		</edge>
		<edge source="169" target="316">
			<data key="weight">-0.081</data>
		</edge>
		<edge source="196" target="346">
			<data key="weight">-0.085</data>
		</edge>
		<edge source="313" target="322">
			<data key="weight">-0.072</data>
		</edge>
		<edge source="60" target="191">
			<data key="weight">-0.070</data>
		</edge>
		<edge source="55" target="265">
			<data key="weight">-0.179</data>
		</edge>
		<edge source="179" target="350">
			<data key="weight">-0.091</data>
		</edge>
		<edge source="290" target="329">
			<data key="weight">-0.097</data>
		</edge>
		<edge source="195" target="290">
			<data key="weight">-0.072</data>
		</edge>
		<edge source="207" target="268">
			<data key="weight">-0.073</data>
		</edge>
		<edge source="232" target="366">
			<data key="weight">-0.114</data>
		</edge>
		<edge source="306" target="377">
			<data key="weight">-0.114</data>
		</edge>
		<edge source="111" target="326">
			<data key="weight">-0.076</data>
		</edge>
		<edge source="207" target="301">
			<data key="weight">-0.089</data>
		</edge>
		<edge source="66" target="82">
			<data key="weight">-0.085</data>
		</edge>
		<edge source="319" target="351">
			<data key="weight">-0.170</data>
		</edge>
		<edge source="130" target="190">
			<data key="weight">-0.070</data>
		</edge>
		<edge source="130" target="425">
			<data key="weight">-0.100</data>
		</edge>
		<edge source="93" target="348">
			<data key="weight">-0.140</data>
		</edge>
		<edge source="72" target="169">
			<data key="weight">-0.083</data>
		</edge>
		<edge source="223" target="233">
			<data key="weight">-0.177</data>
		</edge>
		<edge source="189" target="396">
			<data key="weight">-0.110</data>
		</edge>
		<edge source="208" target="407">
			<data key="weight">-0.102</data>
		</edge>
		<edge source="92" target="185">
			<data key="weight">-0.143</data>
		</edge>
		<edge source="210" target="319">
			<data key="weight">-0.095</data>
		</edge>
		<edge source="215" target="232">
			<data key="weight">-0.093</data>
		</edge>
		<edge source="182" target="358">
			<data key="weight">-0.074</data>
		</edge>
		<edge source="94" target="216">
			<data key="weight">-0.148</data>
		</edge>
		<edge source="55" target="350">
			<data key="weight">-0.077</data>
		</edge>
		<edge source="66" target="210">
			<data key="weight">-0.085</data>
		</edge>
		<edge source="131" target="290">
			<data key="weight">-0.074</data>
		</edge>
		<edge source="180" target="231">
			<data key="weight">-0.076</data>
		</edge>
		<edge source="269" target="319">
			<data key="weight">-0.102</data>
		</edge>
		<edge source="69" target="110">
			<data key="weight">-0.100</data>
		</edge>
		<edge source="194" target="365">
			<data key="weight">-0.080</data>
		</edge>
		<edge source="302" target="407">
			<data key="weight">-0.054</data>
		</edge>
		<edge source="111" target="188">
			<data key="weight">-0.081</data>
		</edge>
		<edge source="53" target="185">
			<data key="weight">-0.099</data>
		</edge>
		<edge source="208" target="222">
			<data key="weight">-0.073</data>
		</edge>
		<edge source="211" target="357">
			<data key="weight">-0.084</data>
		</edge>
		<edge source="185" target="309">
			<data key="weight">-0.218</data>
		</edge>
		<edge source="94" target="248">
			<data key="weight">-0.142</data>
		</edge>
		<edge source="230" target="365">
			<data key="weight">-0.092</data>
		</edge>
		<edge source="318" target="399">
			<data key="weight">-0.091</data>
		</edge>
		<edge source="207" target="306">
			<data key="weight">-0.100</data>
		</edge>
		<edge source="307" target="314">
			<data key="weight">-0.055</data>
		</edge>
		<edge source="208" target="421">
			<data key="weight">-0.145</data>
		</edge>
		<edge source="222" target="279">
			<data key="weight">-0.070</data>
		</edge>
		<edge source="111" target="279">
			<data key="weight">-0.078</data>
		</edge>
		<edge source="214" target="229">
			<data key="weight">-0.147</data>
		</edge>
		<edge source="223" target="301">
			<data key="weight">-0.125</data>
		</edge>
		<edge source="225" target="352">
			<data key="weight">-0.104</data>
		</edge>
		<edge source="90" target="349">
			<data key="weight">-0.067</data>
		</edge>
		<edge source="197" target="279">
			<data key="weight">-0.119</data>
		</edge>
		<edge source="84" target="322">
			<data key="weight">-0.115</data>
		</edge>
		<edge source="120" target="349">
			<data key="weight">-0.063</data>
		</edge>
		<edge source="279" target="426">
			<data key="weight">-0.075</data>
		</edge>
		<edge source="306" target="309">
			<data key="weight">-0.079</data>
		</edge>
		<edge source="182" target="328">
			<data key="weight">-0.066</data>
		</edge>
		<edge source="122" target="130">
			<data key="weight">-0.078</data>
		</edge>
		<edge source="294" target="317">
			<data key="weight">-0.067</data>
		</edge>
		<edge source="199" target="241">
			<data key="weight">-0.062</data>
		</edge>
		<edge source="126" target="215">
			<data key="weight">-0.075</data>
		</edge>
		<edge source="120" target="308">
			<data key="weight">-0.076</data>
		</edge>
		<edge source="319" target="358">
			<data key="weight">-0.119</data>
		</edge>
		<edge source="122" target="332">
			<data key="weight">-0.057</data>
		</edge>
		<edge source="346" target="366">
			<data key="weight">-0.136</data>
		</edge>
		<edge source="49" target="174">
			<data key="weight">-0.119</data>
		</edge>
		<edge source="327" target="358">
			<data key="weight">-0.103</data>
		</edge>
		<edge source="27" target="179">
			<data key="weight">-0.055</data>
		</edge>
		<edge source="215" target="322">
			<data key="weight">-0.080</data>
		</edge>
		<edge source="300" target="410">
			<data key="weight">-0.053</data>
		</edge>
		<edge source="168" target="311">
			<data key="weight">-0.128</data>
		</edge>
		<edge source="53" target="290">
			<data key="weight">-0.077</data>
		</edge>
		<edge source="198" target="279">
			<data key="weight">-0.114</data>
		</edge>
		<edge source="86" target="295">
			<data key="weight">-0.058</data>
		</edge>
		<edge source="94" target="130">
			<data key="weight">-0.140</data>
		</edge>
		<edge source="178" target="195">
			<data key="weight">-0.068</data>
		</edge>
		<edge source="233" target="322">
			<data key="weight">-0.147</data>
		</edge>
		<edge source="306" target="370">
			<data key="weight">-0.143</data>
		</edge>
		<edge source="223" target="377">
			<data key="weight">-0.096</data>
		</edge>
		<edge source="63" target="358">
			<data key="weight">-0.069</data>
		</edge>
		<edge source="201" target="406">
			<data key="weight">-0.064</data>
		</edge>
		<edge source="96" target="130">
			<data key="weight">-0.095</data>
		</edge>
		<edge source="269" target="305">
			<data key="weight">-0.078</data>
		</edge>
		<edge source="208" target="406">
			<data key="weight">-0.102</data>
		</edge>
		<edge source="93" target="281">
			<data key="weight">-0.123</data>
		</edge>
		<edge source="170" target="174">
			<data key="weight">-0.085</data>
		</edge>
		<edge source="223" target="357">
			<data key="weight">-0.134</data>
		</edge>
		<edge source="311" target="322">
			<data key="weight">-0.107</data>
		</edge>
		<edge source="202" target="306">
			<data key="weight">-0.076</data>
		</edge>
		<edge source="117" target="251">
			<data key="weight">-0.107</data>
		</edge>
		<edge source="279" target="310">
			<data key="weight">-0.131</data>
		</edge>
		<edge source="49" target="94">
			<data key="weight">-0.153</data>
		</edge>
		<edge source="66" target="214">
			<data key="weight">-0.119</data>
		</edge>
		<edge source="70" target="268">
			<data key="weight">-0.086</data>
		</edge>
		<edge source="192" target="345">
			<data key="weight">-0.097</data>
		</edge>
		<edge source="133" target="305">
			<data key="weight">-0.123</data>
		</edge>
		<edge source="111" target="277">
			<data key="weight">-0.149</data>
		</edge>
		<edge source="184" target="185">
			<data key="weight">-0.068</data>
		</edge>
		<edge source="219" target="280">
			<data key="weight">-0.205</data>
		</edge>
		<edge source="219" target="332">
			<data key="weight">-0.085</data>
		</edge>
		<edge source="214" target="267">
			<data key="weight">-0.094</data>
		</edge>
		<edge source="185" target="301">
			<data key="weight">-0.174</data>
		</edge>
		<edge source="319" target="424">
			<data key="weight">-0.144</data>
		</edge>
		<edge source="94" target="124">
			<data key="weight">-0.072</data>
		</edge>
		<edge source="305" target="418">
			<data key="weight">-0.077</data>
		</edge>
		<edge source="174" target="229">
			<data key="weight">-0.114</data>
		</edge>
		<edge source="225" target="302">
			<data key="weight">-0.116</data>
		</edge>
		<edge source="202" target="290">
			<data key="weight">-0.128</data>
		</edge>
		<edge source="292" target="314">
			<data key="weight">-0.079</data>
		</edge>
		<edge source="231" target="358">
			<data key="weight">-0.097</data>
		</edge>
		<edge source="172" target="196">
			<data key="weight">-0.091</data>
		</edge>
		<edge source="27" target="72">
			<data key="weight">-0.085</data>
		</edge>
		<edge source="97" target="345">
			<data key="weight">-0.055</data>
		</edge>
		<edge source="96" target="306">
			<data key="weight">-0.073</data>
		</edge>
		<edge source="94" target="315">
			<data key="weight">-0.076</data>
		</edge>
		<edge source="92" target="94">
			<data key="weight">-0.122</data>
		</edge>
		<edge source="305" target="347">
			<data key="weight">-0.106</data>
		</edge>
		<edge source="117" target="269">
			<data key="weight">-0.086</data>
		</edge>
		<edge source="133" target="436">
			<data key="weight">-0.069</data>
		</edge>
		<edge source="55" target="230">
			<data key="weight">-0.080</data>
		</edge>
		<edge source="127" target="225">
			<data key="weight">-0.088</data>
		</edge>
		<edge source="50" target="233">
			<data key="weight">-0.092</data>
		</edge>
		<edge source="169" target="210">
			<data key="weight">-0.081</data>
		</edge>
		<edge source="170" target="309">
			<data key="weight">-0.083</data>
		</edge>
		<edge source="87" target="130">
			<data key="weight">-0.079</data>
		</edge>
		<edge source="111" target="418">
			<data key="weight">-0.104</data>
		</edge>
		<edge source="281" target="396">
			<data key="weight">-0.070</data>
		</edge>
		<edge source="301" target="425">
			<data key="weight">-0.113</data>
		</edge>
		<edge source="301" target="374">
			<data key="weight">-0.077</data>
		</edge>
		<edge source="60" target="301">
			<data key="weight">-0.071</data>
		</edge>
		<edge source="310" target="366">
			<data key="weight">-0.153</data>
		</edge>
		<edge source="236" target="358">
			<data key="weight">-0.066</data>
		</edge>
		<edge source="60" target="437">
			<data key="weight">-0.071</data>
		</edge>
		<edge source="245" target="322">
			<data key="weight">-0.111</data>
		</edge>
		<edge source="111" target="127">
			<data key="weight">-0.087</data>
		</edge>
		<edge source="265" target="358">
			<data key="weight">-0.118</data>
		</edge>
		<edge source="189" target="281">
			<data key="weight">-0.073</data>
		</edge>
		<edge source="305" target="357">
			<data key="weight">-0.157</data>
		</edge>
		<edge source="48" target="245">
			<data key="weight">-0.059</data>
		</edge>
		<edge source="80" target="354">
			<data key="weight">-0.124</data>
		</edge>
		<edge source="94" target="279">
			<data key="weight">-0.099</data>
		</edge>
		<edge source="55" target="222">
			<data key="weight">-0.069</data>
		</edge>
		<edge source="179" target="294">
			<data key="weight">-0.088</data>
		</edge>
		<edge source="83" target="231">
			<data key="weight">-0.127</data>
		</edge>
		<edge source="94" target="185">
			<data key="weight">-0.167</data>
		</edge>
		<edge source="171" target="306">
			<data key="weight">-0.102</data>
		</edge>
		<edge source="208" target="357">
			<data key="weight">-0.156</data>
		</edge>
		<edge source="130" target="322">
			<data key="weight">-0.156</data>
		</edge>
		<edge source="266" target="290">
			<data key="weight">-0.131</data>
		</edge>
		<edge source="78" target="354">
			<data key="weight">-0.132</data>
		</edge>
		<edge source="73" target="366">
			<data key="weight">-0.068</data>
		</edge>
		<edge source="69" target="94">
			<data key="weight">-0.094</data>
		</edge>
		<edge source="234" target="306">
			<data key="weight">-0.167</data>
		</edge>
		<edge source="85" target="358">
			<data key="weight">-0.087</data>
		</edge>
		<edge source="44" target="208">
			<data key="weight">-0.168</data>
		</edge>
		<edge source="90" target="130">
			<data key="weight">-0.139</data>
		</edge>
		<edge source="185" target="216">
			<data key="weight">-0.116</data>
		</edge>
		<edge source="208" target="362">
			<data key="weight">-0.078</data>
		</edge>
		<edge source="120" target="265">
			<data key="weight">-0.079</data>
		</edge>
		<edge source="169" target="196">
			<data key="weight">-0.154</data>
		</edge>
		<edge source="130" target="253">
			<data key="weight">-0.102</data>
		</edge>
		<edge source="281" target="374">
			<data key="weight">-0.116</data>
		</edge>
		<edge source="179" target="225">
			<data key="weight">-0.117</data>
		</edge>
		<edge source="185" target="229">
			<data key="weight">-0.090</data>
		</edge>
		<edge source="303" target="326">
			<data key="weight">-0.066</data>
		</edge>
		<edge source="65" target="290">
			<data key="weight">-0.089</data>
		</edge>
		<edge source="265" target="292">
			<data key="weight">-0.084</data>
		</edge>
		<edge source="174" target="377">
			<data key="weight">-0.117</data>
		</edge>
		<edge source="208" target="267">
			<data key="weight">-0.089</data>
		</edge>
		<edge source="189" target="303">
			<data key="weight">-0.076</data>
		</edge>
		<edge source="67" target="169">
			<data key="weight">-0.083</data>
		</edge>
		<edge source="196" target="236">
			<data key="weight">-0.082</data>
		</edge>
		<edge source="78" target="281">
			<data key="weight">-0.147</data>
		</edge>
		<edge source="358" target="365">
			<data key="weight">-0.118</data>
		</edge>
		<edge source="50" target="179">
			<data key="weight">-0.096</data>
		</edge>
		<edge source="233" target="265">
			<data key="weight">-0.108</data>
		</edge>
		<edge source="94" target="241">
			<data key="weight">-0.121</data>
		</edge>
		<edge source="181" target="208">
			<data key="weight">-0.119</data>
		</edge>
		<edge source="96" target="219">
			<data key="weight">-0.092</data>
		</edge>
		<edge source="83" target="225">
			<data key="weight">-0.150</data>
		</edge>
		<edge source="189" target="208">
			<data key="weight">-0.288</data>
		</edge>
		<edge source="49" target="192">
			<data key="weight">-0.079</data>
		</edge>
		<edge source="189" target="426">
			<data key="weight">-0.078</data>
		</edge>
		<edge source="69" target="290">
			<data key="weight">-0.117</data>
		</edge>
		<edge source="91" target="317">
			<data key="weight">-0.054</data>
		</edge>
		<edge source="168" target="312">
			<data key="weight">-0.074</data>
		</edge>
		<edge source="126" target="279">
			<data key="weight">-0.098</data>
		</edge>
		<edge source="319" target="344">
			<data key="weight">-0.088</data>
		</edge>
		<edge source="173" target="192">
			<data key="weight">-0.073</data>
		</edge>
		<edge source="290" target="365">
			<data key="weight">-0.080</data>
		</edge>
		<edge source="229" target="347">
			<data key="weight">-0.082</data>
		</edge>
		<edge source="117" target="346">
			<data key="weight">-0.082</data>
		</edge>
		<edge source="67" target="332">
			<data key="weight">-0.066</data>
		</edge>
		<edge source="63" target="224">
			<data key="weight">-0.107</data>
		</edge>
		<edge source="130" target="370">
			<data key="weight">-0.114</data>
		</edge>
		<edge source="62" target="321">
			<data key="weight">-0.066</data>
		</edge>
		<edge source="175" target="315">
			<data key="weight">-0.107</data>
		</edge>
		<edge source="111" target="208">
			<data key="weight">-0.122</data>
		</edge>
		<edge source="111" target="305">
			<data key="weight">-0.197</data>
		</edge>
		<edge source="190" target="275">
			<data key="weight">-0.079</data>
		</edge>
		<edge source="219" target="295">
			<data key="weight">-0.064</data>
		</edge>
		<edge source="50" target="133">
			<data key="weight">-0.082</data>
		</edge>
		<edge source="211" target="396">
			<data key="weight">-0.086</data>
		</edge>
		<edge source="93" target="213">
			<data key="weight">-0.091</data>
		</edge>
		<edge source="63" target="130">
			<data key="weight">-0.102</data>
		</edge>
		<edge source="114" target="366">
			<data key="weight">-0.161</data>
		</edge>
		<edge source="264" target="365">
			<data key="weight">-0.070</data>
		</edge>
		<edge source="301" target="348">
			<data key="weight">-0.120</data>
		</edge>
		<edge source="198" target="314">
			<data key="weight">-0.092</data>
		</edge>
		<edge source="306" target="327">
			<data key="weight">-0.074</data>
		</edge>
		<edge source="171" target="208">
			<data key="weight">-0.218</data>
		</edge>
		<edge source="238" target="268">
			<data key="weight">-0.067</data>
		</edge>
		<edge source="175" target="327">
			<data key="weight">-0.111</data>
		</edge>
		<edge source="84" target="250">
			<data key="weight">-0.066</data>
		</edge>
		<edge source="294" target="358">
			<data key="weight">-0.075</data>
		</edge>
		<edge source="63" target="279">
			<data key="weight">-0.073</data>
		</edge>
		<edge source="83" target="305">
			<data key="weight">-0.109</data>
		</edge>
		<edge source="231" target="309">
			<data key="weight">-0.226</data>
		</edge>
		<edge source="223" target="306">
			<data key="weight">-0.078</data>
		</edge>
		<edge source="50" target="93">
			<data key="weight">-0.090</data>
		</edge>
		<edge source="53" target="366">
			<data key="weight">-0.194</data>
		</edge>
		<edge source="117" target="239">
			<data key="weight">-0.067</data>
		</edge>
		<edge source="73" target="248">
			<data key="weight">-0.067</data>
		</edge>
		<edge source="111" target="175">
			<data key="weight">-0.086</data>
		</edge>
		<edge source="225" target="269">
			<data key="weight">-0.075</data>
		</edge>
		<edge source="55" target="132">
			<data key="weight">-0.065</data>
		</edge>
		<edge source="66" target="83">
			<data key="weight">-0.093</data>
		</edge>
		<edge source="171" target="195">
			<data key="weight">-0.054</data>
		</edge>
		<edge source="192" target="208">
			<data key="weight">-0.236</data>
		</edge>
		<edge source="306" target="350">
			<data key="weight">-0.139</data>
		</edge>
		<edge source="87" target="94">
			<data key="weight">-0.117</data>
		</edge>
		<edge source="306" target="311">
			<data key="weight">-0.122</data>
		</edge>
		<edge source="67" target="407">
			<data key="weight">-0.072</data>
		</edge>
		<edge source="321" target="365">
			<data key="weight">-0.074</data>
		</edge>
		<edge source="216" target="225">
			<data key="weight">-0.166</data>
		</edge>
		<edge source="169" target="351">
			<data key="weight">-0.077</data>
		</edge>
		<edge source="225" target="268">
			<data key="weight">-0.147</data>
		</edge>
		<edge source="78" target="199">
			<data key="weight">-0.073</data>
		</edge>
		<edge source="86" target="377">
			<data key="weight">-0.081</data>
		</edge>
		<edge source="121" target="199">
			<data key="weight">-0.054</data>
		</edge>
		<edge source="311" target="410">
			<data key="weight">-0.066</data>
		</edge>
		<edge source="345" target="354">
			<data key="weight">-0.092</data>
		</edge>
		<edge source="311" target="399">
			<data key="weight">-0.096</data>
		</edge>
		<edge source="94" target="351">
			<data key="weight">-0.174</data>
		</edge>
		<edge source="231" target="348">
			<data key="weight">-0.081</data>
		</edge>
		<edge source="175" target="265">
			<data key="weight">-0.221</data>
		</edge>
		<edge source="306" target="408">
			<data key="weight">-0.073</data>
		</edge>
		<edge source="117" target="245">
			<data key="weight">-0.074</data>
		</edge>
		<edge source="133" target="306">
			<data key="weight">-0.093</data>
		</edge>
		<edge source="79" target="301">
			<data key="weight">-0.094</data>
		</edge>
		<edge source="120" target="231">
			<data key="weight">-0.115</data>
		</edge>
		<edge source="231" target="269">
			<data key="weight">-0.114</data>
		</edge>
		<edge source="270" target="319">
			<data key="weight">-0.122</data>
		</edge>
		<edge source="266" target="309">
			<data key="weight">-0.079</data>
		</edge>
		<edge source="300" target="407">
			<data key="weight">-0.073</data>
		</edge>
		<edge source="269" target="418">
			<data key="weight">-0.072</data>
		</edge>
		<edge source="322" target="396">
			<data key="weight">-0.109</data>
		</edge>
		<edge source="91" target="279">
			<data key="weight">-0.083</data>
		</edge>
		<edge source="71" target="168">
			<data key="weight">-0.136</data>
		</edge>
		<edge source="91" target="223">
			<data key="weight">-0.093</data>
		</edge>
		<edge source="292" target="354">
			<data key="weight">-0.091</data>
		</edge>
		<edge source="174" target="322">
			<data key="weight">-0.139</data>
		</edge>
		<edge source="71" target="212">
			<data key="weight">-0.067</data>
		</edge>
		<edge source="167" target="223">
			<data key="weight">-0.088</data>
		</edge>
		<edge source="94" target="320">
			<data key="weight">-0.104</data>
		</edge>
		<edge source="253" target="366">
			<data key="weight">-0.081</data>
		</edge>
		<edge source="217" target="301">
			<data key="weight">-0.077</data>
		</edge>
		<edge source="67" target="350">
			<data key="weight">-0.079</data>
		</edge>
		<edge source="197" target="223">
			<data key="weight">-0.097</data>
		</edge>
		<edge source="196" target="225">
			<data key="weight">-0.104</data>
		</edge>
		<edge source="174" target="372">
			<data key="weight">-0.081</data>
		</edge>
		<edge source="266" target="306">
			<data key="weight">-0.094</data>
		</edge>
		<edge source="225" target="326">
			<data key="weight">-0.128</data>
		</edge>
		<edge source="225" target="287">
			<data key="weight">-0.085</data>
		</edge>
		<edge source="174" target="410">
			<data key="weight">-0.078</data>
		</edge>
		<edge source="68" target="265">
			<data key="weight">-0.091</data>
		</edge>
		<edge source="223" target="294">
			<data key="weight">-0.135</data>
		</edge>
		<edge source="49" target="175">
			<data key="weight">-0.153</data>
		</edge>
		<edge source="173" target="311">
			<data key="weight">-0.075</data>
		</edge>
		<edge source="301" target="327">
			<data key="weight">-0.124</data>
		</edge>
		<edge source="192" target="221">
			<data key="weight">-0.065</data>
		</edge>
		<edge source="185" target="314">
			<data key="weight">-0.094</data>
		</edge>
		<edge source="77" target="231">
			<data key="weight">-0.086</data>
		</edge>
		<edge source="77" target="94">
			<data key="weight">-0.134</data>
		</edge>
		<edge source="354" target="370">
			<data key="weight">-0.101</data>
		</edge>
		<edge source="95" target="208">
			<data key="weight">-0.116</data>
		</edge>
		<edge source="275" target="397">
			<data key="weight">-0.108</data>
		</edge>
		<edge source="213" target="350">
			<data key="weight">-0.120</data>
		</edge>
		<edge source="215" target="436">
			<data key="weight">-0.097</data>
		</edge>
		<edge source="127" target="370">
			<data key="weight">-0.080</data>
		</edge>
		<edge source="277" target="351">
			<data key="weight">-0.107</data>
		</edge>
		<edge source="133" target="441">
			<data key="weight">-0.062</data>
		</edge>
		<edge source="63" target="305">
			<data key="weight">-0.127</data>
		</edge>
		<edge source="118" target="305">
			<data key="weight">-0.097</data>
		</edge>
		<edge source="66" target="302">
			<data key="weight">-0.107</data>
		</edge>
		<edge source="281" target="327">
			<data key="weight">-0.083</data>
		</edge>
		<edge source="231" target="319">
			<data key="weight">-0.140</data>
		</edge>
		<edge source="94" target="396">
			<data key="weight">-0.105</data>
		</edge>
		<edge source="71" target="199">
			<data key="weight">-0.064</data>
		</edge>
		<edge source="54" target="169">
			<data key="weight">-0.088</data>
		</edge>
		<edge source="301" target="315">
			<data key="weight">-0.086</data>
		</edge>
		<edge source="67" target="93">
			<data key="weight">-0.125</data>
		</edge>
		<edge source="49" target="86">
			<data key="weight">-0.134</data>
		</edge>
		<edge source="114" target="306">
			<data key="weight">-0.078</data>
		</edge>
		<edge source="231" target="311">
			<data key="weight">-0.102</data>
		</edge>
		<edge source="199" target="316">
			<data key="weight">-0.060</data>
		</edge>
		<edge source="72" target="301">
			<data key="weight">-0.112</data>
		</edge>
		<edge source="97" target="130">
			<data key="weight">-0.097</data>
		</edge>
		<edge source="80" target="351">
			<data key="weight">-0.076</data>
		</edge>
		<edge source="53" target="234">
			<data key="weight">-0.072</data>
		</edge>
		<edge source="49" target="225">
			<data key="weight">-0.102</data>
		</edge>
		<edge source="279" target="395">
			<data key="weight">-0.095</data>
		</edge>
		<edge source="175" target="292">
			<data key="weight">-0.131</data>
		</edge>
		<edge source="73" target="350">
			<data key="weight">-0.076</data>
		</edge>
		<edge source="44" target="234">
			<data key="weight">-0.079</data>
		</edge>
		<edge source="202" target="208">
			<data key="weight">-0.067</data>
		</edge>
		<edge source="225" target="405">
			<data key="weight">-0.134</data>
		</edge>
		<edge source="97" target="305">
			<data key="weight">-0.074</data>
		</edge>
		<edge source="225" target="325">
			<data key="weight">-0.120</data>
		</edge>
		<edge source="223" target="266">
			<data key="weight">-0.078</data>
		</edge>
		<edge source="62" target="195">
			<data key="weight">-0.054</data>
		</edge>
		<edge source="215" target="281">
			<data key="weight">-0.102</data>
		</edge>
		<edge source="312" target="324">
			<data key="weight">-0.060</data>
		</edge>
		<edge source="225" target="294">
			<data key="weight">-0.085</data>
		</edge>
		<edge source="49" target="176">
			<data key="weight">-0.055</data>
		</edge>
		<edge source="111" target="327">
			<data key="weight">-0.072</data>
		</edge>
		<edge source="48" target="224">
			<data key="weight">-0.069</data>
		</edge>
		<edge source="93" target="268">
			<data key="weight">-0.094</data>
		</edge>
		<edge source="120" target="233">
			<data key="weight">-0.079</data>
		</edge>
		<edge source="290" target="305">
			<data key="weight">-0.241</data>
		</edge>
		<edge source="365" target="409">
			<data key="weight">-0.114</data>
		</edge>
		<edge source="130" target="248">
			<data key="weight">-0.078</data>
		</edge>
		<edge source="265" target="277">
			<data key="weight">-0.139</data>
		</edge>
		<edge source="62" target="377">
			<data key="weight">-0.093</data>
		</edge>
		<edge source="73" target="185">
			<data key="weight">-0.073</data>
		</edge>
		<edge source="175" target="418">
			<data key="weight">-0.084</data>
		</edge>
		<edge source="248" target="265">
			<data key="weight">-0.089</data>
		</edge>
		<edge source="77" target="86">
			<data key="weight">-0.103</data>
		</edge>
		<edge source="229" target="301">
			<data key="weight">-0.241</data>
		</edge>
		<edge source="50" target="270">
			<data key="weight">-0.088</data>
		</edge>
		<edge source="49" target="133">
			<data key="weight">-0.098</data>
		</edge>
		<edge source="84" target="208">
			<data key="weight">-0.156</data>
		</edge>
		<edge source="86" target="288">
			<data key="weight">-0.076</data>
		</edge>
		<edge source="185" target="358">
			<data key="weight">-0.119</data>
		</edge>
		<edge source="94" target="268">
			<data key="weight">-0.162</data>
		</edge>
		<edge source="182" target="290">
			<data key="weight">-0.180</data>
		</edge>
		<edge source="27" target="208">
			<data key="weight">-0.091</data>
		</edge>
		<edge source="68" target="133">
			<data key="weight">-0.084</data>
		</edge>
		<edge source="78" target="290">
			<data key="weight">-0.148</data>
		</edge>
		<edge source="117" target="418">
			<data key="weight">-0.088</data>
		</edge>
		<edge source="322" target="408">
			<data key="weight">-0.093</data>
		</edge>
		<edge source="175" target="210">
			<data key="weight">-0.138</data>
		</edge>
		<edge source="62" target="404">
			<data key="weight">-0.060</data>
		</edge>
		<edge source="311" target="348">
			<data key="weight">-0.081</data>
		</edge>
		<edge source="174" target="295">
			<data key="weight">-0.065</data>
		</edge>
		<edge source="318" target="418">
			<data key="weight">-0.077</data>
		</edge>
		<edge source="310" target="365">
			<data key="weight">-0.139</data>
		</edge>
		<edge source="238" target="351">
			<data key="weight">-0.069</data>
		</edge>
		<edge source="94" target="213">
			<data key="weight">-0.120</data>
		</edge>
		<edge source="122" target="265">
			<data key="weight">-0.109</data>
		</edge>
		<edge source="68" target="214">
			<data key="weight">-0.078</data>
		</edge>
		<edge source="321" target="370">
			<data key="weight">-0.075</data>
		</edge>
		<edge source="49" target="62">
			<data key="weight">-0.123</data>
		</edge>
		<edge source="78" target="219">
			<data key="weight">-0.117</data>
		</edge>
		<edge source="79" target="215">
			<data key="weight">-0.074</data>
		</edge>
		<edge source="225" target="281">
			<data key="weight">-0.152</data>
		</edge>
		<edge source="86" target="302">
			<data key="weight">-0.094</data>
		</edge>
		<edge source="305" target="319">
			<data key="weight">-0.144</data>
		</edge>
		<edge source="223" target="311">
			<data key="weight">-0.127</data>
		</edge>
		<edge source="83" target="169">
			<data key="weight">-0.072</data>
		</edge>
		<edge source="319" target="407">
			<data key="weight">-0.079</data>
		</edge>
		<edge source="67" target="426">
			<data key="weight">-0.079</data>
		</edge>
		<edge source="235" target="408">
			<data key="weight">-0.075</data>
		</edge>
		<edge source="182" target="265">
			<data key="weight">-0.105</data>
		</edge>
		<edge source="84" target="317">
			<data key="weight">-0.077</data>
		</edge>
		<edge source="319" target="397">
			<data key="weight">-0.114</data>
		</edge>
		<edge source="132" target="309">
			<data key="weight">-0.076</data>
		</edge>
		<edge source="221" target="322">
			<data key="weight">-0.060</data>
		</edge>
		<edge source="267" target="366">
			<data key="weight">-0.106</data>
		</edge>
		<edge source="219" target="348">
			<data key="weight">-0.121</data>
		</edge>
		<edge source="179" target="376">
			<data key="weight">-0.085</data>
		</edge>
		<edge source="210" target="270">
			<data key="weight">-0.068</data>
		</edge>
		<edge source="121" target="305">
			<data key="weight">-0.071</data>
		</edge>
		<edge source="322" target="372">
			<data key="weight">-0.083</data>
		</edge>
		<edge source="114" target="208">
			<data key="weight">-0.200</data>
		</edge>
		<edge source="69" target="231">
			<data key="weight">-0.093</data>
		</edge>
		<edge source="208" target="354">
			<data key="weight">-0.415</data>
		</edge>
		<edge source="231" target="326">
			<data key="weight">-0.111</data>
		</edge>
		<edge source="225" target="280">
			<data key="weight">-0.092</data>
		</edge>
		<edge source="82" target="305">
			<data key="weight">-0.080</data>
		</edge>
		<edge source="49" target="319">
			<data key="weight">-0.104</data>
		</edge>
		<edge source="186" target="223">
			<data key="weight">-0.073</data>
		</edge>
		<edge source="223" target="271">
			<data key="weight">-0.087</data>
		</edge>
		<edge source="126" target="354">
			<data key="weight">-0.088</data>
		</edge>
		<edge source="197" target="354">
			<data key="weight">-0.080</data>
		</edge>
		<edge source="301" target="377">
			<data key="weight">-0.095</data>
		</edge>
		<edge source="280" target="409">
			<data key="weight">-0.077</data>
		</edge>
		<edge source="110" target="231">
			<data key="weight">-0.079</data>
		</edge>
		<edge source="236" target="271">
			<data key="weight">-0.078</data>
		</edge>
		<edge source="270" target="344">
			<data key="weight">-0.078</data>
		</edge>
		<edge source="70" target="202">
			<data key="weight">-0.057</data>
		</edge>
		<edge source="55" target="333">
			<data key="weight">-0.071</data>
		</edge>
		<edge source="117" target="348">
			<data key="weight">-0.075</data>
		</edge>
		<edge source="60" target="199">
			<data key="weight">-0.071</data>
		</edge>
		<edge source="169" target="287">
			<data key="weight">-0.093</data>
		</edge>
		<edge source="208" target="281">
			<data key="weight">-0.102</data>
		</edge>
		<edge source="66" target="292">
			<data key="weight">-0.084</data>
		</edge>
		<edge source="90" target="358">
			<data key="weight">-0.091</data>
		</edge>
		<edge source="168" target="346">
			<data key="weight">-0.114</data>
		</edge>
		<edge source="94" target="211">
			<data key="weight">-0.153</data>
		</edge>
		<edge source="182" target="189">
			<data key="weight">-0.079</data>
		</edge>
		<edge source="90" target="208">
			<data key="weight">-0.123</data>
		</edge>
		<edge source="84" target="303">
			<data key="weight">-0.066</data>
		</edge>
		<edge source="71" target="234">
			<data key="weight">-0.080</data>
		</edge>
		<edge source="94" target="234">
			<data key="weight">-0.073</data>
		</edge>
		<edge source="182" target="305">
			<data key="weight">-0.111</data>
		</edge>
		<edge source="351" target="365">
			<data key="weight">-0.084</data>
		</edge>
		<edge source="223" target="234">
			<data key="weight">-0.187</data>
		</edge>
		<edge source="60" target="290">
			<data key="weight">-0.150</data>
		</edge>
		<edge source="185" target="306">
			<data key="weight">-0.150</data>
		</edge>
		<edge source="198" target="225">
			<data key="weight">-0.092</data>
		</edge>
		<edge source="55" target="301">
			<data key="weight">-0.149</data>
		</edge>
		<edge source="94" target="362">
			<data key="weight">-0.089</data>
		</edge>
		<edge source="279" target="421">
			<data key="weight">-0.082</data>
		</edge>
		<edge source="168" target="270">
			<data key="weight">-0.075</data>
		</edge>
		<edge source="365" target="426">
			<data key="weight">-0.124</data>
		</edge>
		<edge source="290" target="425">
			<data key="weight">-0.118</data>
		</edge>
		<edge source="301" target="358">
			<data key="weight">-0.141</data>
		</edge>
		<edge source="301" target="418">
			<data key="weight">-0.122</data>
		</edge>
		<edge source="301" target="317">
			<data key="weight">-0.127</data>
		</edge>
		<edge source="268" target="407">
			<data key="weight">-0.064</data>
		</edge>
		<edge source="117" target="328">
			<data key="weight">-0.083</data>
		</edge>
		<edge source="192" target="195">
			<data key="weight">-0.064</data>
		</edge>
		<edge source="93" target="376">
			<data key="weight">-0.071</data>
		</edge>
		<edge source="196" target="280">
			<data key="weight">-0.167</data>
		</edge>
		<edge source="121" target="351">
			<data key="weight">-0.107</data>
		</edge>
		<edge source="94" target="181">
			<data key="weight">-0.108</data>
		</edge>
		<edge source="214" target="373">
			<data key="weight">-0.070</data>
		</edge>
		<edge source="301" target="307">
			<data key="weight">-0.070</data>
		</edge>
		<edge source="266" target="322">
			<data key="weight">-0.059</data>
		</edge>
		<edge source="94" target="292">
			<data key="weight">-0.094</data>
		</edge>
		<edge source="219" target="327">
			<data key="weight">-0.086</data>
		</edge>
		<edge source="67" target="179">
			<data key="weight">-0.107</data>
		</edge>
		<edge source="319" target="394">
			<data key="weight">-0.117</data>
		</edge>
		<edge source="184" target="301">
			<data key="weight">-0.097</data>
		</edge>
		<edge source="265" target="313">
			<data key="weight">-0.084</data>
		</edge>
		<edge source="306" target="316">
			<data key="weight">-0.080</data>
		</edge>
		<edge source="208" target="306">
			<data key="weight">-0.081</data>
		</edge>
		<edge source="130" target="318">
			<data key="weight">-0.122</data>
		</edge>
		<edge source="301" target="321">
			<data key="weight">-0.091</data>
		</edge>
		<edge source="269" target="318">
			<data key="weight">-0.114</data>
		</edge>
		<edge source="208" target="419">
			<data key="weight">-0.086</data>
		</edge>
		<edge source="169" target="399">
			<data key="weight">-0.070</data>
		</edge>
		<edge source="181" target="231">
			<data key="weight">-0.096</data>
		</edge>
		<edge source="365" target="419">
			<data key="weight">-0.106</data>
		</edge>
		<edge source="93" target="394">
			<data key="weight">-0.143</data>
		</edge>
		<edge source="366" target="425">
			<data key="weight">-0.112</data>
		</edge>
		<edge source="131" target="223">
			<data key="weight">-0.114</data>
		</edge>
		<edge source="50" target="175">
			<data key="weight">-0.143</data>
		</edge>
		<edge source="177" target="407">
			<data key="weight">-0.069</data>
		</edge>
		<edge source="130" target="269">
			<data key="weight">-0.125</data>
		</edge>
		<edge source="130" target="294">
			<data key="weight">-0.147</data>
		</edge>
		<edge source="65" target="306">
			<data key="weight">-0.076</data>
		</edge>
		<edge source="223" target="265">
			<data key="weight">-0.140</data>
		</edge>
		<edge source="130" target="312">
			<data key="weight">-0.110</data>
		</edge>
		<edge source="275" target="310">
			<data key="weight">-0.070</data>
		</edge>
		<edge source="74" target="130">
			<data key="weight">-0.076</data>
		</edge>
		<edge source="124" target="279">
			<data key="weight">-0.100</data>
		</edge>
		<edge source="94" target="265">
			<data key="weight">-0.161</data>
		</edge>
		<edge source="189" target="280">
			<data key="weight">-0.162</data>
		</edge>
		<edge source="75" target="301">
			<data key="weight">-0.079</data>
		</edge>
		<edge source="86" target="396">
			<data key="weight">-0.082</data>
		</edge>
		<edge source="78" target="373">
			<data key="weight">-0.080</data>
		</edge>
		<edge source="231" target="306">
			<data key="weight">-0.221</data>
		</edge>
		<edge source="348" target="366">
			<data key="weight">-0.113</data>
		</edge>
		<edge source="275" target="306">
			<data key="weight">-0.177</data>
		</edge>
		<edge source="282" target="365">
			<data key="weight">-0.087</data>
		</edge>
		<edge source="219" target="265">
			<data key="weight">-0.152</data>
		</edge>
		<edge source="370" target="418">
			<data key="weight">-0.077</data>
		</edge>
		<edge source="225" target="307">
			<data key="weight">-0.064</data>
		</edge>
		<edge source="197" target="290">
			<data key="weight">-0.097</data>
		</edge>
		<edge source="192" target="234">
			<data key="weight">-0.114</data>
		</edge>
		<edge source="179" target="223">
			<data key="weight">-0.182</data>
		</edge>
		<edge source="267" target="289">
			<data key="weight">-0.079</data>
		</edge>
		<edge source="189" target="289">
			<data key="weight">-0.082</data>
		</edge>
		<edge source="55" target="210">
			<data key="weight">-0.084</data>
		</edge>
		<edge source="79" target="410">
			<data key="weight">-0.058</data>
		</edge>
		<edge source="230" target="281">
			<data key="weight">-0.124</data>
		</edge>
		<edge source="215" target="223">
			<data key="weight">-0.143</data>
		</edge>
		<edge source="94" target="118">
			<data key="weight">-0.151</data>
		</edge>
		<edge source="94" target="97">
			<data key="weight">-0.093</data>
		</edge>
		<edge source="190" target="279">
			<data key="weight">-0.101</data>
		</edge>
		<edge source="92" target="351">
			<data key="weight">-0.076</data>
		</edge>
		<edge source="62" target="280">
			<data key="weight">-0.082</data>
		</edge>
		<edge source="319" target="406">
			<data key="weight">-0.109</data>
		</edge>
		<edge source="174" target="270">
			<data key="weight">-0.131</data>
		</edge>
		<edge source="171" target="231">
			<data key="weight">-0.116</data>
		</edge>
		<edge source="83" target="365">
			<data key="weight">-0.124</data>
		</edge>
		<edge source="248" target="345">
			<data key="weight">-0.066</data>
		</edge>
		<edge source="178" target="250">
			<data key="weight">-0.068</data>
		</edge>
		<edge source="55" target="110">
			<data key="weight">-0.088</data>
		</edge>
		<edge source="172" target="290">
			<data key="weight">-0.072</data>
		</edge>
		<edge source="175" target="301">
			<data key="weight">-0.223</data>
		</edge>
		<edge source="305" target="432">
			<data key="weight">-0.072</data>
		</edge>
		<edge source="192" target="236">
			<data key="weight">-0.072</data>
		</edge>
		<edge source="94" target="311">
			<data key="weight">-0.183</data>
		</edge>
		<edge source="354" target="395">
			<data key="weight">-0.073</data>
		</edge>
		<edge source="290" target="396">
			<data key="weight">-0.117</data>
		</edge>
		<edge source="192" target="394">
			<data key="weight">-0.089</data>
		</edge>
		<edge source="92" target="366">
			<data key="weight">-0.080</data>
		</edge>
		<edge source="126" target="365">
			<data key="weight">-0.090</data>
		</edge>
		<edge source="224" target="405">
			<data key="weight">-0.067</data>
		</edge>
		<edge source="225" target="362">
			<data key="weight">-0.080</data>
		</edge>
		<edge source="168" target="210">
			<data key="weight">-0.068</data>
		</edge>
		<edge source="130" target="270">
			<data key="weight">-0.178</data>
		</edge>
		<edge source="79" target="366">
			<data key="weight">-0.159</data>
		</edge>
		<edge source="185" target="346">
			<data key="weight">-0.088</data>
		</edge>
		<edge source="219" target="394">
			<data key="weight">-0.132</data>
		</edge>
		<edge source="55" target="306">
			<data key="weight">-0.103</data>
		</edge>
		<edge source="60" target="306">
			<data key="weight">-0.127</data>
		</edge>
		<edge source="67" target="268">
			<data key="weight">-0.088</data>
		</edge>
		<edge source="83" target="351">
			<data key="weight">-0.088</data>
		</edge>
		<edge source="224" target="348">
			<data key="weight">-0.078</data>
		</edge>
		<edge source="366" target="397">
			<data key="weight">-0.173</data>
		</edge>
		<edge source="94" target="177">
			<data key="weight">-0.168</data>
		</edge>
		<edge source="225" target="398">
			<data key="weight">-0.070</data>
		</edge>
		<edge source="175" target="397">
			<data key="weight">-0.127</data>
		</edge>
		<edge source="270" target="290">
			<data key="weight">-0.123</data>
		</edge>
		<edge source="94" target="312">
			<data key="weight">-0.200</data>
		</edge>
		<edge source="118" target="328">
			<data key="weight">-0.069</data>
		</edge>
		<edge source="78" target="195">
			<data key="weight">-0.060</data>
		</edge>
		<edge source="208" target="294">
			<data key="weight">-0.155</data>
		</edge>
		<edge source="265" target="279">
			<data key="weight">-0.182</data>
		</edge>
		<edge source="292" target="306">
			<data key="weight">-0.074</data>
		</edge>
		<edge source="179" target="306">
			<data key="weight">-0.113</data>
		</edge>
		<edge source="120" target="279">
			<data key="weight">-0.072</data>
		</edge>
		<edge source="91" target="366">
			<data key="weight">-0.226</data>
		</edge>
		<edge source="53" target="229">
			<data key="weight">-0.094</data>
		</edge>
		<edge source="208" target="347">
			<data key="weight">-0.122</data>
		</edge>
		<edge source="80" target="366">
			<data key="weight">-0.098</data>
		</edge>
		<edge source="241" target="407">
			<data key="weight">-0.085</data>
		</edge>
		<edge source="219" target="231">
			<data key="weight">-0.176</data>
		</edge>
		<edge source="178" target="199">
			<data key="weight">-0.083</data>
		</edge>
		<edge source="322" target="354">
			<data key="weight">-0.139</data>
		</edge>
		<edge source="169" target="180">
			<data key="weight">-0.081</data>
		</edge>
		<edge source="96" target="192">
			<data key="weight">-0.093</data>
		</edge>
		<edge source="48" target="207">
			<data key="weight">-0.059</data>
		</edge>
		<edge source="177" target="290">
			<data key="weight">-0.103</data>
		</edge>
		<edge source="178" target="206">
			<data key="weight">-0.074</data>
		</edge>
		<edge source="62" target="290">
			<data key="weight">-0.149</data>
		</edge>
		<edge source="275" target="292">
			<data key="weight">-0.071</data>
		</edge>
		<edge source="189" target="210">
			<data key="weight">-0.085</data>
		</edge>
		<edge source="62" target="199">
			<data key="weight">-0.065</data>
		</edge>
		<edge source="174" target="424">
			<data key="weight">-0.080</data>
		</edge>
		<edge source="229" target="314">
			<data key="weight">-0.107</data>
		</edge>
		<edge source="208" target="377">
			<data key="weight">-0.110</data>
		</edge>
		<edge source="211" target="350">
			<data key="weight">-0.085</data>
		</edge>
		<edge source="175" target="208">
			<data key="weight">-0.339</data>
		</edge>
		<edge source="93" target="310">
			<data key="weight">-0.097</data>
		</edge>
		<edge source="130" target="265">
			<data key="weight">-0.143</data>
		</edge>
		<edge source="50" target="314">
			<data key="weight">-0.099</data>
		</edge>
		<edge source="223" target="407">
			<data key="weight">-0.114</data>
		</edge>
		<edge source="223" target="369">
			<data key="weight">-0.074</data>
		</edge>
		<edge source="195" target="271">
			<data key="weight">-0.071</data>
		</edge>
		<edge source="192" target="302">
			<data key="weight">-0.079</data>
		</edge>
		<edge source="189" target="305">
			<data key="weight">-0.175</data>
		</edge>
		<edge source="358" target="436">
			<data key="weight">-0.068</data>
		</edge>
		<edge source="94" target="223">
			<data key="weight">-0.116</data>
		</edge>
		<edge source="265" target="301">
			<data key="weight">-0.158</data>
		</edge>
		<edge source="94" target="209">
			<data key="weight">-0.140</data>
		</edge>
		<edge source="208" target="224">
			<data key="weight">-0.142</data>
		</edge>
		<edge source="213" target="317">
			<data key="weight">-0.072</data>
		</edge>
		<edge source="175" target="322">
			<data key="weight">-0.196</data>
		</edge>
		<edge source="130" target="214">
			<data key="weight">-0.187</data>
		</edge>
		<edge source="270" target="345">
			<data key="weight">-0.072</data>
		</edge>
		<edge source="131" target="305">
			<data key="weight">-0.115</data>
		</edge>
		<edge source="70" target="177">
			<data key="weight">-0.095</data>
		</edge>
		<edge source="407" target="421">
			<data key="weight">-0.059</data>
		</edge>
		<edge source="281" target="310">
			<data key="weight">-0.082</data>
		</edge>
		<edge source="44" target="365">
			<data key="weight">-0.178</data>
		</edge>
		<edge source="94" target="230">
			<data key="weight">-0.093</data>
		</edge>
		<edge source="215" target="344">
			<data key="weight">-0.082</data>
		</edge>
		<edge source="229" target="253">
			<data key="weight">-0.108</data>
		</edge>
		<edge source="333" target="354">
			<data key="weight">-0.139</data>
		</edge>
		<edge source="306" target="317">
			<data key="weight">-0.069</data>
		</edge>
		<edge source="85" target="301">
			<data key="weight">-0.122</data>
		</edge>
		<edge source="314" target="399">
			<data key="weight">-0.100</data>
		</edge>
		<edge source="305" target="439">
			<data key="weight">-0.073</data>
		</edge>
		<edge source="63" target="191">
			<data key="weight">-0.071</data>
		</edge>
		<edge source="87" target="174">
			<data key="weight">-0.093</data>
		</edge>
		<edge source="71" target="223">
			<data key="weight">-0.075</data>
		</edge>
		<edge source="78" target="196">
			<data key="weight">-0.093</data>
		</edge>
		<edge source="305" target="424">
			<data key="weight">-0.131</data>
		</edge>
		<edge source="213" target="311">
			<data key="weight">-0.096</data>
		</edge>
		<edge source="215" target="313">
			<data key="weight">-0.058</data>
		</edge>
		<edge source="318" target="319">
			<data key="weight">-0.076</data>
		</edge>
		<edge source="210" target="279">
			<data key="weight">-0.142</data>
		</edge>
		<edge source="312" target="345">
			<data key="weight">-0.101</data>
		</edge>
		<edge source="114" target="130">
			<data key="weight">-0.189</data>
		</edge>
		<edge source="80" target="407">
			<data key="weight">-0.056</data>
		</edge>
		<edge source="55" target="250">
			<data key="weight">-0.081</data>
		</edge>
		<edge source="93" target="301">
			<data key="weight">-0.172</data>
		</edge>
		<edge source="225" target="266">
			<data key="weight">-0.069</data>
		</edge>
		<edge source="130" target="353">
			<data key="weight">-0.091</data>
		</edge>
		<edge source="55" target="303">
			<data key="weight">-0.093</data>
		</edge>
		<edge source="195" target="213">
			<data key="weight">-0.059</data>
		</edge>
		<edge source="63" target="438">
			<data key="weight">-0.067</data>
		</edge>
		<edge source="195" target="309">
			<data key="weight">-0.088</data>
		</edge>
		<edge source="63" target="344">
			<data key="weight">-0.074</data>
		</edge>
		<edge source="271" target="366">
			<data key="weight">-0.113</data>
		</edge>
		<edge source="281" target="369">
			<data key="weight">-0.072</data>
		</edge>
		<edge source="225" target="365">
			<data key="weight">-0.122</data>
		</edge>
		<edge source="117" target="179">
			<data key="weight">-0.100</data>
		</edge>
		<edge source="191" target="279">
			<data key="weight">-0.109</data>
		</edge>
		<edge source="94" target="370">
			<data key="weight">-0.095</data>
		</edge>
		<edge source="208" target="210">
			<data key="weight">-0.084</data>
		</edge>
		<edge source="175" target="347">
			<data key="weight">-0.074</data>
		</edge>
		<edge source="78" target="266">
			<data key="weight">-0.068</data>
		</edge>
		<edge source="72" target="130">
			<data key="weight">-0.144</data>
		</edge>
		<edge source="84" target="194">
			<data key="weight">-0.070</data>
		</edge>
		<edge source="306" target="399">
			<data key="weight">-0.112</data>
		</edge>
		<edge source="322" target="332">
			<data key="weight">-0.055</data>
		</edge>
		<edge source="133" target="222">
			<data key="weight">-0.093</data>
		</edge>
		<edge source="265" target="303">
			<data key="weight">-0.069</data>
		</edge>
		<edge source="174" target="290">
			<data key="weight">-0.075</data>
		</edge>
		<edge source="78" target="111">
			<data key="weight">-0.072</data>
		</edge>
		<edge source="191" target="344">
			<data key="weight">-0.058</data>
		</edge>
		<edge source="67" target="167">
			<data key="weight">-0.105</data>
		</edge>
		<edge source="196" target="366">
			<data key="weight">-0.156</data>
		</edge>
		<edge source="241" target="280">
			<data key="weight">-0.079</data>
		</edge>
		<edge source="63" target="311">
			<data key="weight">-0.084</data>
		</edge>
		<edge source="60" target="352">
			<data key="weight">-0.066</data>
		</edge>
		<edge source="66" target="178">
			<data key="weight">-0.080</data>
		</edge>
		<edge source="208" target="327">
			<data key="weight">-0.111</data>
		</edge>
		<edge source="172" target="178">
			<data key="weight">-0.075</data>
		</edge>
		<edge source="218" target="354">
			<data key="weight">-0.108</data>
		</edge>
		<edge source="117" target="132">
			<data key="weight">-0.064</data>
		</edge>
		<edge source="132" target="280">
			<data key="weight">-0.065</data>
		</edge>
		<edge source="78" target="432">
			<data key="weight">-0.086</data>
		</edge>
		<edge source="275" target="294">
			<data key="weight">-0.086</data>
		</edge>
		<edge source="121" target="191">
			<data key="weight">-0.054</data>
		</edge>
		<edge source="231" target="301">
			<data key="weight">-0.134</data>
		</edge>
		<edge source="234" target="305">
			<data key="weight">-0.103</data>
		</edge>
		<edge source="27" target="270">
			<data key="weight">-0.079</data>
		</edge>
		<edge source="127" target="351">
			<data key="weight">-0.080</data>
		</edge>
		<edge source="300" target="351">
			<data key="weight">-0.128</data>
		</edge>
		<edge source="370" target="377">
			<data key="weight">-0.087</data>
		</edge>
		<edge source="55" target="191">
			<data key="weight">-0.092</data>
		</edge>
		<edge source="172" target="241">
			<data key="weight">-0.061</data>
		</edge>
		<edge source="66" target="425">
			<data key="weight">-0.084</data>
		</edge>
		<edge source="214" target="418">
			<data key="weight">-0.117</data>
		</edge>
		<edge source="130" target="301">
			<data key="weight">-0.173</data>
		</edge>
		<edge source="173" target="223">
			<data key="weight">-0.078</data>
		</edge>
		<edge source="366" target="408">
			<data key="weight">-0.076</data>
		</edge>
		<edge source="177" target="399">
			<data key="weight">-0.079</data>
		</edge>
		<edge source="49" target="407">
			<data key="weight">-0.054</data>
		</edge>
		<edge source="223" target="324">
			<data key="weight">-0.087</data>
		</edge>
		<edge source="192" target="369">
			<data key="weight">-0.126</data>
		</edge>
		<edge source="117" target="118">
			<data key="weight">-0.086</data>
		</edge>
		<edge source="290" target="410">
			<data key="weight">-0.082</data>
		</edge>
		<edge source="219" target="346">
			<data key="weight">-0.121</data>
		</edge>
		<edge source="93" target="229">
			<data key="weight">-0.258</data>
		</edge>
		<edge source="97" target="290">
			<data key="weight">-0.150</data>
		</edge>
		<edge source="219" target="310">
			<data key="weight">-0.083</data>
		</edge>
		<edge source="53" target="311">
			<data key="weight">-0.108</data>
		</edge>
		<edge source="94" target="319">
			<data key="weight">-0.225</data>
		</edge>
		<edge source="67" target="327">
			<data key="weight">-0.097</data>
		</edge>
		<edge source="223" target="418">
			<data key="weight">-0.133</data>
		</edge>
		<edge source="90" target="362">
			<data key="weight">-0.069</data>
		</edge>
		<edge source="78" target="86">
			<data key="weight">-0.102</data>
		</edge>
		<edge source="55" target="322">
			<data key="weight">-0.115</data>
		</edge>
		<edge source="221" target="347">
			<data key="weight">-0.059</data>
		</edge>
		<edge source="114" target="234">
			<data key="weight">-0.072</data>
		</edge>
		<edge source="110" target="122">
			<data key="weight">-0.079</data>
		</edge>
		<edge source="181" target="185">
			<data key="weight">-0.104</data>
		</edge>
		<edge source="173" target="405">
			<data key="weight">-0.058</data>
		</edge>
		<edge source="240" target="301">
			<data key="weight">-0.071</data>
		</edge>
		<edge source="67" target="195">
			<data key="weight">-0.062</data>
		</edge>
		<edge source="177" target="208">
			<data key="weight">-0.234</data>
		</edge>
		<edge source="73" target="215">
			<data key="weight">-0.057</data>
		</edge>
		<edge source="279" target="425">
			<data key="weight">-0.121</data>
		</edge>
		<edge source="93" target="269">
			<data key="weight">-0.112</data>
		</edge>
		<edge source="74" target="347">
			<data key="weight">-0.054</data>
		</edge>
		<edge source="67" target="240">
			<data key="weight">-0.077</data>
		</edge>
		<edge source="87" target="225">
			<data key="weight">-0.181</data>
		</edge>
		<edge source="111" target="218">
			<data key="weight">-0.085</data>
		</edge>
		<edge source="83" target="290">
			<data key="weight">-0.102</data>
		</edge>
		<edge source="306" target="398">
			<data key="weight">-0.080</data>
		</edge>
		<edge source="94" target="236">
			<data key="weight">-0.075</data>
		</edge>
		<edge source="49" target="118">
			<data key="weight">-0.106</data>
		</edge>
		<edge source="225" target="234">
			<data key="weight">-0.205</data>
		</edge>
		<edge source="111" target="234">
			<data key="weight">-0.101</data>
		</edge>
		<edge source="130" target="225">
			<data key="weight">-0.138</data>
		</edge>
		<edge source="79" target="130">
			<data key="weight">-0.102</data>
		</edge>
		<edge source="48" target="234">
			<data key="weight">-0.078</data>
		</edge>
		<edge source="223" target="231">
			<data key="weight">-0.300</data>
		</edge>
		<edge source="180" target="225">
			<data key="weight">-0.089</data>
		</edge>
		<edge source="87" target="229">
			<data key="weight">-0.088</data>
		</edge>
		<edge source="133" target="322">
			<data key="weight">-0.072</data>
		</edge>
		<edge source="330" target="354">
			<data key="weight">-0.084</data>
		</edge>
		<edge source="44" target="233">
			<data key="weight">-0.103</data>
		</edge>
		<edge source="84" target="294">
			<data key="weight">-0.089</data>
		</edge>
		<edge source="197" target="225">
			<data key="weight">-0.105</data>
		</edge>
		<edge source="174" target="324">
			<data key="weight">-0.081</data>
		</edge>
		<edge source="241" target="322">
			<data key="weight">-0.084</data>
		</edge>
		<edge source="224" target="231">
			<data key="weight">-0.080</data>
		</edge>
		<edge source="94" target="214">
			<data key="weight">-0.130</data>
		</edge>
		<edge source="92" target="215">
			<data key="weight">-0.094</data>
		</edge>
		<edge source="192" target="372">
			<data key="weight">-0.091</data>
		</edge>
		<edge source="66" target="111">
			<data key="weight">-0.131</data>
		</edge>
		<edge source="202" target="318">
			<data key="weight">-0.081</data>
		</edge>
		<edge source="79" target="319">
			<data key="weight">-0.109</data>
		</edge>
		<edge source="78" target="351">
			<data key="weight">-0.195</data>
		</edge>
		<edge source="68" target="93">
			<data key="weight">-0.076</data>
		</edge>
		<edge source="194" target="224">
			<data key="weight">-0.070</data>
		</edge>
		<edge source="118" target="234">
			<data key="weight">-0.107</data>
		</edge>
		<edge source="130" target="394">
			<data key="weight">-0.135</data>
		</edge>
		<edge source="94" target="314">
			<data key="weight">-0.091</data>
		</edge>
		<edge source="302" target="351">
			<data key="weight">-0.115</data>
		</edge>
		<edge source="86" target="225">
			<data key="weight">-0.147</data>
		</edge>
		<edge source="189" target="223">
			<data key="weight">-0.112</data>
		</edge>
		<edge source="110" target="219">
			<data key="weight">-0.078</data>
		</edge>
		<edge source="243" target="300">
			<data key="weight">-0.075</data>
		</edge>
		<edge source="279" target="399">
			<data key="weight">-0.155</data>
		</edge>
		<edge source="86" target="265">
			<data key="weight">-0.113</data>
		</edge>
		<edge source="222" target="270">
			<data key="weight">-0.063</data>
		</edge>
		<edge source="182" target="309">
			<data key="weight">-0.100</data>
		</edge>
		<edge source="171" target="199">
			<data key="weight">-0.065</data>
		</edge>
		<edge source="27" target="305">
			<data key="weight">-0.100</data>
		</edge>
		<edge source="189" target="346">
			<data key="weight">-0.117</data>
		</edge>
		<edge source="210" target="290">
			<data key="weight">-0.075</data>
		</edge>
		<edge source="287" target="328">
			<data key="weight">-0.092</data>
		</edge>
		<edge source="263" target="365">
			<data key="weight">-0.066</data>
		</edge>
		<edge source="219" target="409">
			<data key="weight">-0.081</data>
		</edge>
		<edge source="225" target="346">
			<data key="weight">-0.112</data>
		</edge>
		<edge source="118" target="174">
			<data key="weight">-0.092</data>
		</edge>
		<edge source="55" target="332">
			<data key="weight">-0.085</data>
		</edge>
		<edge source="111" target="192">
			<data key="weight">-0.112</data>
		</edge>
		<edge source="277" target="348">
			<data key="weight">-0.088</data>
		</edge>
		<edge source="126" target="319">
			<data key="weight">-0.107</data>
		</edge>
		<edge source="235" target="407">
			<data key="weight">-0.062</data>
		</edge>
		<edge source="229" target="309">
			<data key="weight">-0.150</data>
		</edge>
		<edge source="122" target="266">
			<data key="weight">-0.062</data>
		</edge>
		<edge source="223" target="326">
			<data key="weight">-0.109</data>
		</edge>
		<edge source="354" target="357">
			<data key="weight">-0.099</data>
		</edge>
		<edge source="214" target="410">
			<data key="weight">-0.064</data>
		</edge>
		<edge source="62" target="368">
			<data key="weight">-0.076</data>
		</edge>
		<edge source="193" target="225">
			<data key="weight">-0.074</data>
		</edge>
		<edge source="120" target="410">
			<data key="weight">-0.079</data>
		</edge>
		<edge source="305" target="398">
			<data key="weight">-0.085</data>
		</edge>
		<edge source="192" target="270">
			<data key="weight">-0.114</data>
		</edge>
		<edge source="319" target="376">
			<data key="weight">-0.101</data>
		</edge>
		<edge source="191" target="326">
			<data key="weight">-0.060</data>
		</edge>
		<edge source="231" target="323">
			<data key="weight">-0.077</data>
		</edge>
		<edge source="192" target="366">
			<data key="weight">-0.118</data>
		</edge>
		<edge source="93" target="167">
			<data key="weight">-0.103</data>
		</edge>
		<edge source="264" target="311">
			<data key="weight">-0.112</data>
		</edge>
		<edge source="193" target="305">
			<data key="weight">-0.070</data>
		</edge>
		<edge source="308" target="424">
			<data key="weight">-0.074</data>
		</edge>
		<edge source="94" target="328">
			<data key="weight">-0.071</data>
		</edge>
		<edge source="171" target="345">
			<data key="weight">-0.076</data>
		</edge>
		<edge source="281" target="395">
			<data key="weight">-0.077</data>
		</edge>
		<edge source="365" target="418">
			<data key="weight">-0.079</data>
		</edge>
		<edge source="208" target="318">
			<data key="weight">-0.130</data>
		</edge>
		<edge source="179" target="370">
			<data key="weight">-0.081</data>
		</edge>
		<edge source="130" target="437">
			<data key="weight">-0.098</data>
		</edge>
		<edge source="320" target="366">
			<data key="weight">-0.129</data>
		</edge>
		<edge source="49" target="354">
			<data key="weight">-0.105</data>
		</edge>
		<edge source="223" target="362">
			<data key="weight">-0.078</data>
		</edge>
		<edge source="174" target="346">
			<data key="weight">-0.079</data>
		</edge>
		<edge source="279" target="368">
			<data key="weight">-0.146</data>
		</edge>
		<edge source="351" target="421">
			<data key="weight">-0.078</data>
		</edge>
		<edge source="310" target="370">
			<data key="weight">-0.089</data>
		</edge>
		<edge source="53" target="231">
			<data key="weight">-0.133</data>
		</edge>
		<edge source="189" target="231">
			<data key="weight">-0.120</data>
		</edge>
		<edge source="60" target="418">
			<data key="weight">-0.106</data>
		</edge>
		<edge source="62" target="271">
			<data key="weight">-0.071</data>
		</edge>
		<edge source="67" target="290">
			<data key="weight">-0.136</data>
		</edge>
		<edge source="358" target="410">
			<data key="weight">-0.078</data>
		</edge>
		<edge source="277" target="345">
			<data key="weight">-0.083</data>
		</edge>
		<edge source="305" target="397">
			<data key="weight">-0.101</data>
		</edge>
		<edge source="130" target="436">
			<data key="weight">-0.079</data>
		</edge>
		<edge source="300" target="345">
			<data key="weight">-0.060</data>
		</edge>
		<edge source="196" target="370">
			<data key="weight">-0.072</data>
		</edge>
		<edge source="175" target="421">
			<data key="weight">-0.087</data>
		</edge>
		<edge source="177" target="409">
			<data key="weight">-0.072</data>
		</edge>
		<edge source="195" target="208">
			<data key="weight">-0.056</data>
		</edge>
		<edge source="305" target="399">
			<data key="weight">-0.092</data>
		</edge>
		<edge source="83" target="185">
			<data key="weight">-0.145</data>
		</edge>
		<edge source="77" target="93">
			<data key="weight">-0.098</data>
		</edge>
		<edge source="124" target="208">
			<data key="weight">-0.108</data>
		</edge>
		<edge source="130" target="210">
			<data key="weight">-0.086</data>
		</edge>
		<edge source="169" target="216">
			<data key="weight">-0.081</data>
		</edge>
		<edge source="319" target="357">
			<data key="weight">-0.084</data>
		</edge>
		<edge source="175" target="398">
			<data key="weight">-0.089</data>
		</edge>
		<edge source="66" target="117">
			<data key="weight">-0.078</data>
		</edge>
		<edge source="351" target="424">
			<data key="weight">-0.101</data>
		</edge>
		<edge source="54" target="280">
			<data key="weight">-0.082</data>
		</edge>
		<edge source="200" target="311">
			<data key="weight">-0.057</data>
		</edge>
		<edge source="206" target="275">
			<data key="weight">-0.082</data>
		</edge>
		<edge source="183" target="223">
			<data key="weight">-0.092</data>
		</edge>
		<edge source="192" target="350">
			<data key="weight">-0.124</data>
		</edge>
		<edge source="192" target="373">
			<data key="weight">-0.115</data>
		</edge>
		<edge source="209" target="225">
			<data key="weight">-0.105</data>
		</edge>
		<edge source="121" target="229">
			<data key="weight">-0.078</data>
		</edge>
		<edge source="279" target="396">
			<data key="weight">-0.126</data>
		</edge>
		<edge source="185" target="290">
			<data key="weight">-0.179</data>
		</edge>
		<edge source="180" target="348">
			<data key="weight">-0.084</data>
		</edge>
		<edge source="70" target="72">
			<data key="weight">-0.077</data>
		</edge>
		<edge source="117" target="172">
			<data key="weight">-0.074</data>
		</edge>
		<edge source="130" target="221">
			<data key="weight">-0.102</data>
		</edge>
		<edge source="219" target="277">
			<data key="weight">-0.125</data>
		</edge>
		<edge source="182" target="301">
			<data key="weight">-0.103</data>
		</edge>
		<edge source="208" target="376">
			<data key="weight">-0.168</data>
		</edge>
		<edge source="198" target="208">
			<data key="weight">-0.084</data>
		</edge>
		<edge source="94" target="114">
			<data key="weight">-0.160</data>
		</edge>
		<edge source="120" target="179">
			<data key="weight">-0.079</data>
		</edge>
		<edge source="54" target="277">
			<data key="weight">-0.140</data>
		</edge>
		<edge source="318" target="437">
			<data key="weight">-0.068</data>
		</edge>
		<edge source="290" target="332">
			<data key="weight">-0.117</data>
		</edge>
		<edge source="216" target="407">
			<data key="weight">-0.070</data>
		</edge>
		<edge source="85" target="130">
			<data key="weight">-0.099</data>
		</edge>
		<edge source="238" target="265">
			<data key="weight">-0.075</data>
		</edge>
		<edge source="49" target="179">
			<data key="weight">-0.073</data>
		</edge>
		<edge source="208" target="269">
			<data key="weight">-0.087</data>
		</edge>
		<edge source="83" target="322">
			<data key="weight">-0.110</data>
		</edge>
		<edge source="185" target="329">
			<data key="weight">-0.059</data>
		</edge>
		<edge source="348" target="424">
			<data key="weight">-0.087</data>
		</edge>
		<edge source="132" target="319">
			<data key="weight">-0.065</data>
		</edge>
		<edge source="179" target="208">
			<data key="weight">-0.088</data>
		</edge>
		<edge source="65" target="133">
			<data key="weight">-0.070</data>
		</edge>
		<edge source="275" target="376">
			<data key="weight">-0.112</data>
		</edge>
		<edge source="208" target="266">
			<data key="weight">-0.064</data>
		</edge>
		<edge source="72" target="73">
			<data key="weight">-0.075</data>
		</edge>
		<edge source="71" target="167">
			<data key="weight">-0.073</data>
		</edge>
		<edge source="97" target="366">
			<data key="weight">-0.086</data>
		</edge>
		<edge source="174" target="394">
			<data key="weight">-0.082</data>
		</edge>
		<edge source="48" target="83">
			<data key="weight">-0.085</data>
		</edge>
		<edge source="118" target="377">
			<data key="weight">-0.075</data>
		</edge>
		<edge source="94" target="301">
			<data key="weight">-0.189</data>
		</edge>
		<edge source="201" target="225">
			<data key="weight">-0.129</data>
		</edge>
		<edge source="184" target="365">
			<data key="weight">-0.143</data>
		</edge>
		<edge source="27" target="66">
			<data key="weight">-0.076</data>
		</edge>
		<edge source="78" target="94">
			<data key="weight">-0.139</data>
		</edge>
		<edge source="175" target="289">
			<data key="weight">-0.070</data>
		</edge>
		<edge source="182" target="354">
			<data key="weight">-0.107</data>
		</edge>
		<edge source="44" target="225">
			<data key="weight">-0.116</data>
		</edge>
		<edge source="197" target="306">
			<data key="weight">-0.095</data>
		</edge>
		<edge source="317" target="351">
			<data key="weight">-0.088</data>
		</edge>
		<edge source="63" target="251">
			<data key="weight">-0.101</data>
		</edge>
		<edge source="215" target="294">
			<data key="weight">-0.102</data>
		</edge>
		<edge source="317" target="424">
			<data key="weight">-0.072</data>
		</edge>
		<edge source="90" target="94">
			<data key="weight">-0.101</data>
		</edge>
		<edge source="124" target="365">
			<data key="weight">-0.072</data>
		</edge>
		<edge source="117" target="351">
			<data key="weight">-0.106</data>
		</edge>
		<edge source="306" target="426">
			<data key="weight">-0.098</data>
		</edge>
		<edge source="265" target="300">
			<data key="weight">-0.121</data>
		</edge>
		<edge source="234" target="300">
			<data key="weight">-0.083</data>
		</edge>
		<edge source="209" target="322">
			<data key="weight">-0.077</data>
		</edge>
		<edge source="290" target="370">
			<data key="weight">-0.152</data>
		</edge>
		<edge source="54" target="225">
			<data key="weight">-0.141</data>
		</edge>
		<edge source="169" target="317">
			<data key="weight">-0.064</data>
		</edge>
		<edge source="175" target="197">
			<data key="weight">-0.144</data>
		</edge>
		<edge source="224" target="235">
			<data key="weight">-0.076</data>
		</edge>
		<edge source="213" target="243">
			<data key="weight">-0.072</data>
		</edge>
		<edge source="305" target="328">
			<data key="weight">-0.100</data>
		</edge>
		<edge source="66" target="394">
			<data key="weight">-0.088</data>
		</edge>
		<edge source="53" target="94">
			<data key="weight">-0.158</data>
		</edge>
		<edge source="192" target="432">
			<data key="weight">-0.080</data>
		</edge>
		<edge source="251" target="301">
			<data key="weight">-0.107</data>
		</edge>
		<edge source="94" target="201">
			<data key="weight">-0.158</data>
		</edge>
		<edge source="290" target="348">
			<data key="weight">-0.223</data>
		</edge>
		<edge source="201" target="231">
			<data key="weight">-0.080</data>
		</edge>
		<edge source="208" target="243">
			<data key="weight">-0.187</data>
		</edge>
		<edge source="96" target="281">
			<data key="weight">-0.085</data>
		</edge>
		<edge source="182" target="207">
			<data key="weight">-0.067</data>
		</edge>
		<edge source="50" target="281">
			<data key="weight">-0.158</data>
		</edge>
		<edge source="213" target="409">
			<data key="weight">-0.133</data>
		</edge>
		<edge source="179" target="322">
			<data key="weight">-0.120</data>
		</edge>
		<edge source="94" target="321">
			<data key="weight">-0.081</data>
		</edge>
		<edge source="351" target="438">
			<data key="weight">-0.101</data>
		</edge>
		<edge source="70" target="117">
			<data key="weight">-0.072</data>
		</edge>
		<edge source="117" target="377">
			<data key="weight">-0.100</data>
		</edge>
		<edge source="275" target="404">
			<data key="weight">-0.063</data>
		</edge>
		<edge source="224" target="306">
			<data key="weight">-0.121</data>
		</edge>
		<edge source="178" target="208">
			<data key="weight">-0.208</data>
		</edge>
		<edge source="173" target="185">
			<data key="weight">-0.085</data>
		</edge>
		<edge source="174" target="231">
			<data key="weight">-0.193</data>
		</edge>
		<edge source="218" target="366">
			<data key="weight">-0.103</data>
		</edge>
		<edge source="234" target="362">
			<data key="weight">-0.062</data>
		</edge>
		<edge source="292" target="322">
			<data key="weight">-0.072</data>
		</edge>
		<edge source="68" target="312">
			<data key="weight">-0.082</data>
		</edge>
		<edge source="60" target="94">
			<data key="weight">-0.112</data>
		</edge>
		<edge source="225" target="312">
			<data key="weight">-0.197</data>
		</edge>
		<edge source="221" target="365">
			<data key="weight">-0.100</data>
		</edge>
		<edge source="167" target="208">
			<data key="weight">-0.125</data>
		</edge>
		<edge source="208" target="311">
			<data key="weight">-0.239</data>
		</edge>
		<edge source="63" target="212">
			<data key="weight">-0.082</data>
		</edge>
		<edge source="265" target="275">
			<data key="weight">-0.126</data>
		</edge>
		<edge source="188" target="319">
			<data key="weight">-0.131</data>
		</edge>
		<edge source="54" target="234">
			<data key="weight">-0.085</data>
		</edge>
		<edge source="175" target="185">
			<data key="weight">-0.126</data>
		</edge>
		<edge source="225" target="237">
			<data key="weight">-0.088</data>
		</edge>
		<edge source="248" target="418">
			<data key="weight">-0.068</data>
		</edge>
		<edge source="225" target="439">
			<data key="weight">-0.163</data>
		</edge>
		<edge source="225" target="424">
			<data key="weight">-0.162</data>
		</edge>
		<edge source="62" target="408">
			<data key="weight">-0.104</data>
		</edge>
		<edge source="268" target="277">
			<data key="weight">-0.114</data>
		</edge>
		<edge source="132" target="301">
			<data key="weight">-0.096</data>
		</edge>
		<edge source="183" target="366">
			<data key="weight">-0.084</data>
		</edge>
		<edge source="122" target="168">
			<data key="weight">-0.073</data>
		</edge>
		<edge source="306" target="366">
			<data key="weight">-0.189</data>
		</edge>
		<edge source="185" target="233">
			<data key="weight">-0.086</data>
		</edge>
		<edge source="48" target="94">
			<data key="weight">-0.096</data>
		</edge>
		<edge source="366" target="419">
			<data key="weight">-0.120</data>
		</edge>
		<edge source="194" target="289">
			<data key="weight">-0.075</data>
		</edge>
		<edge source="185" target="224">
			<data key="weight">-0.126</data>
		</edge>
		<edge source="53" target="208">
			<data key="weight">-0.126</data>
		</edge>
		<edge source="202" target="311">
			<data key="weight">-0.070</data>
		</edge>
		<edge source="305" target="374">
			<data key="weight">-0.097</data>
		</edge>
		<edge source="167" target="265">
			<data key="weight">-0.129</data>
		</edge>
		<edge source="93" target="309">
			<data key="weight">-0.077</data>
		</edge>
		<edge source="225" target="306">
			<data key="weight">-0.127</data>
		</edge>
		<edge source="120" target="250">
			<data key="weight">-0.066</data>
		</edge>
		<edge source="300" target="301">
			<data key="weight">-0.108</data>
		</edge>
		<edge source="78" target="322">
			<data key="weight">-0.109</data>
		</edge>
		<edge source="251" target="306">
			<data key="weight">-0.093</data>
		</edge>
		<edge source="169" target="358">
			<data key="weight">-0.120</data>
		</edge>
		<edge source="301" target="318">
			<data key="weight">-0.080</data>
		</edge>
		<edge source="117" target="223">
			<data key="weight">-0.102</data>
		</edge>
		<edge source="72" target="208">
			<data key="weight">-0.127</data>
		</edge>
		<edge source="68" target="358">
			<data key="weight">-0.086</data>
		</edge>
		<edge source="120" target="175">
			<data key="weight">-0.083</data>
		</edge>
		<edge source="231" target="310">
			<data key="weight">-0.082</data>
		</edge>
		<edge source="63" target="78">
			<data key="weight">-0.112</data>
		</edge>
		<edge source="265" target="432">
			<data key="weight">-0.087</data>
		</edge>
		<edge source="208" target="325">
			<data key="weight">-0.127</data>
		</edge>
		<edge source="114" target="418">
			<data key="weight">-0.069</data>
		</edge>
		<edge source="290" target="440">
			<data key="weight">-0.085</data>
		</edge>
		<edge source="189" target="209">
			<data key="weight">-0.069</data>
		</edge>
		<edge source="60" target="354">
			<data key="weight">-0.122</data>
		</edge>
		<edge source="302" target="366">
			<data key="weight">-0.178</data>
		</edge>
		<edge source="199" target="290">
			<data key="weight">-0.134</data>
		</edge>
		<edge source="212" target="268">
			<data key="weight">-0.067</data>
		</edge>
		<edge source="174" target="223">
			<data key="weight">-0.126</data>
		</edge>
		<edge source="219" target="377">
			<data key="weight">-0.101</data>
		</edge>
		<edge source="224" target="225">
			<data key="weight">-0.104</data>
		</edge>
		<edge source="27" target="289">
			<data key="weight">-0.076</data>
		</edge>
		<edge source="182" target="326">
			<data key="weight">-0.069</data>
		</edge>
		<edge source="174" target="333">
			<data key="weight">-0.096</data>
		</edge>
		<edge source="94" target="303">
			<data key="weight">-0.074</data>
		</edge>
		<edge source="173" target="326">
			<data key="weight">-0.075</data>
		</edge>
		<edge source="170" target="185">
			<data key="weight">-0.069</data>
		</edge>
		<edge source="79" target="208">
			<data key="weight">-0.137</data>
		</edge>
		<edge source="117" target="266">
			<data key="weight">-0.074</data>
		</edge>
		<edge source="213" target="265">
			<data key="weight">-0.086</data>
		</edge>
		<edge source="44" target="281">
			<data key="weight">-0.137</data>
		</edge>
		<edge source="365" target="394">
			<data key="weight">-0.125</data>
		</edge>
		<edge source="167" target="186">
			<data key="weight">-0.061</data>
		</edge>
		<edge source="200" target="241">
			<data key="weight">-0.056</data>
		</edge>
		<edge source="189" target="351">
			<data key="weight">-0.124</data>
		</edge>
		<edge source="168" target="306">
			<data key="weight">-0.079</data>
		</edge>
		<edge source="193" target="265">
			<data key="weight">-0.088</data>
		</edge>
		<edge source="208" target="426">
			<data key="weight">-0.083</data>
		</edge>
		<edge source="216" target="301">
			<data key="weight">-0.076</data>
		</edge>
		<edge source="55" target="354">
			<data key="weight">-0.085</data>
		</edge>
		<edge source="62" target="188">
			<data key="weight">-0.080</data>
		</edge>
		<edge source="54" target="366">
			<data key="weight">-0.105</data>
		</edge>
		<edge source="225" target="233">
			<data key="weight">-0.169</data>
		</edge>
		<edge source="92" target="306">
			<data key="weight">-0.101</data>
		</edge>
		<edge source="122" target="169">
			<data key="weight">-0.073</data>
		</edge>
		<edge source="69" target="175">
			<data key="weight">-0.075</data>
		</edge>
		<edge source="73" target="305">
			<data key="weight">-0.070</data>
		</edge>
		<edge source="196" target="294">
			<data key="weight">-0.121</data>
		</edge>
		<edge source="174" target="182">
			<data key="weight">-0.115</data>
		</edge>
		<edge source="27" target="234">
			<data key="weight">-0.083</data>
		</edge>
		<edge source="168" target="327">
			<data key="weight">-0.113</data>
		</edge>
		<edge source="219" target="330">
			<data key="weight">-0.070</data>
		</edge>
		<edge source="214" target="327">
			<data key="weight">-0.138</data>
		</edge>
		<edge source="94" target="175">
			<data key="weight">-0.234</data>
		</edge>
		<edge source="111" target="346">
			<data key="weight">-0.091</data>
		</edge>
		<edge source="63" target="366">
			<data key="weight">-0.115</data>
		</edge>
		<edge source="176" target="225">
			<data key="weight">-0.088</data>
		</edge>
		<edge source="71" target="407">
			<data key="weight">-0.070</data>
		</edge>
		<edge source="50" target="234">
			<data key="weight">-0.109</data>
		</edge>
		<edge source="27" target="279">
			<data key="weight">-0.113</data>
		</edge>
		<edge source="122" target="290">
			<data key="weight">-0.161</data>
		</edge>
		<edge source="290" target="346">
			<data key="weight">-0.112</data>
		</edge>
		<edge source="290" target="300">
			<data key="weight">-0.091</data>
		</edge>
		<edge source="130" target="173">
			<data key="weight">-0.091</data>
		</edge>
		<edge source="63" target="208">
			<data key="weight">-0.239</data>
		</edge>
		<edge source="225" target="313">
			<data key="weight">-0.085</data>
		</edge>
		<edge source="327" target="354">
			<data key="weight">-0.076</data>
		</edge>
		<edge source="60" target="176">
			<data key="weight">-0.078</data>
		</edge>
		<edge source="279" target="290">
			<data key="weight">-0.082</data>
		</edge>
		<edge source="133" target="394">
			<data key="weight">-0.088</data>
		</edge>
		<edge source="95" target="351">
			<data key="weight">-0.126</data>
		</edge>
		<edge source="92" target="281">
			<data key="weight">-0.105</data>
		</edge>
		<edge source="130" target="218">
			<data key="weight">-0.125</data>
		</edge>
		<edge source="229" target="275">
			<data key="weight">-0.099</data>
		</edge>
		<edge source="96" target="318">
			<data key="weight">-0.077</data>
		</edge>
		<edge source="66" target="237">
			<data key="weight">-0.070</data>
		</edge>
		<edge source="184" target="300">
			<data key="weight">-0.067</data>
		</edge>
		<edge source="314" target="354">
			<data key="weight">-0.124</data>
		</edge>
		<edge source="73" target="79">
			<data key="weight">-0.066</data>
		</edge>
		<edge source="44" target="62">
			<data key="weight">-0.128</data>
		</edge>
		<edge source="185" target="279">
			<data key="weight">-0.130</data>
		</edge>
		<edge source="176" target="354">
			<data key="weight">-0.093</data>
		</edge>
		<edge source="120" target="223">
			<data key="weight">-0.112</data>
		</edge>
		<edge source="208" target="374">
			<data key="weight">-0.221</data>
		</edge>
		<edge source="219" target="399">
			<data key="weight">-0.073</data>
		</edge>
		<edge source="214" target="407">
			<data key="weight">-0.108</data>
		</edge>
		<edge source="300" target="322">
			<data key="weight">-0.077</data>
		</edge>
		<edge source="189" target="233">
			<data key="weight">-0.082</data>
		</edge>
		<edge source="50" target="225">
			<data key="weight">-0.113</data>
		</edge>
		<edge source="231" target="268">
			<data key="weight">-0.127</data>
		</edge>
		<edge source="366" target="377">
			<data key="weight">-0.069</data>
		</edge>
		<edge source="62" target="376">
			<data key="weight">-0.114</data>
		</edge>
		<edge source="265" target="290">
			<data key="weight">-0.163</data>
		</edge>
		<edge source="175" target="352">
			<data key="weight">-0.090</data>
		</edge>
		<edge source="169" target="224">
			<data key="weight">-0.105</data>
		</edge>
		<edge source="234" target="243">
			<data key="weight">-0.090</data>
		</edge>
		<edge source="305" target="405">
			<data key="weight">-0.083</data>
		</edge>
		<edge source="223" target="281">
			<data key="weight">-0.074</data>
		</edge>
		<edge source="225" target="279">
			<data key="weight">-0.072</data>
		</edge>
		<edge source="55" target="409">
			<data key="weight">-0.083</data>
		</edge>
		<edge source="366" target="418">
			<data key="weight">-0.081</data>
		</edge>
		<edge source="117" target="369">
			<data key="weight">-0.108</data>
		</edge>
		<edge source="66" target="306">
			<data key="weight">-0.091</data>
		</edge>
		<edge source="73" target="87">
			<data key="weight">-0.066</data>
		</edge>
		<edge source="280" target="407">
			<data key="weight">-0.105</data>
		</edge>
		<edge source="94" target="348">
			<data key="weight">-0.148</data>
		</edge>
		<edge source="55" target="406">
			<data key="weight">-0.085</data>
		</edge>
		<edge source="110" target="208">
			<data key="weight">-0.203</data>
		</edge>
		<edge source="130" target="438">
			<data key="weight">-0.109</data>
		</edge>
		<edge source="91" target="319">
			<data key="weight">-0.110</data>
		</edge>
		<edge source="122" target="223">
			<data key="weight">-0.187</data>
		</edge>
		<edge source="130" target="178">
			<data key="weight">-0.123</data>
		</edge>
		<edge source="319" target="426">
			<data key="weight">-0.100</data>
		</edge>
		<edge source="263" target="306">
			<data key="weight">-0.058</data>
		</edge>
		<edge source="240" target="365">
			<data key="weight">-0.094</data>
		</edge>
		<edge source="93" target="199">
			<data key="weight">-0.084</data>
		</edge>
		<edge source="114" target="168">
			<data key="weight">-0.073</data>
		</edge>
		<edge source="94" target="277">
			<data key="weight">-0.144</data>
		</edge>
		<edge source="196" target="306">
			<data key="weight">-0.158</data>
		</edge>
		<edge source="44" target="270">
			<data key="weight">-0.078</data>
		</edge>
		<edge source="370" target="376">
			<data key="weight">-0.093</data>
		</edge>
		<edge source="217" target="366">
			<data key="weight">-0.101</data>
		</edge>
		<edge source="121" target="225">
			<data key="weight">-0.150</data>
		</edge>
		<edge source="192" target="351">
			<data key="weight">-0.100</data>
		</edge>
		<edge source="230" target="300">
			<data key="weight">-0.096</data>
		</edge>
		<edge source="223" target="269">
			<data key="weight">-0.073</data>
		</edge>
		<edge source="60" target="265">
			<data key="weight">-0.124</data>
		</edge>
		<edge source="82" target="271">
			<data key="weight">-0.113</data>
		</edge>
		<edge source="212" target="309">
			<data key="weight">-0.075</data>
		</edge>
		<edge source="55" target="358">
			<data key="weight">-0.071</data>
		</edge>
		<edge source="122" target="406">
			<data key="weight">-0.069</data>
		</edge>
		<edge source="48" target="175">
			<data key="weight">-0.111</data>
		</edge>
		<edge source="212" target="350">
			<data key="weight">-0.070</data>
		</edge>
		<edge source="44" target="86">
			<data key="weight">-0.141</data>
		</edge>
		<edge source="63" target="290">
			<data key="weight">-0.077</data>
		</edge>
		<edge source="49" target="317">
			<data key="weight">-0.054</data>
		</edge>
		<edge source="121" target="266">
			<data key="weight">-0.054</data>
		</edge>
		<edge source="83" target="110">
			<data key="weight">-0.089</data>
		</edge>
		<edge source="53" target="277">
			<data key="weight">-0.073</data>
		</edge>
		<edge source="222" target="275">
			<data key="weight">-0.075</data>
		</edge>
		<edge source="27" target="86">
			<data key="weight">-0.072</data>
		</edge>
		<edge source="66" target="419">
			<data key="weight">-0.081</data>
		</edge>
		<edge source="175" target="182">
			<data key="weight">-0.189</data>
		</edge>
		<edge source="179" target="366">
			<data key="weight">-0.102</data>
		</edge>
		<edge source="177" target="196">
			<data key="weight">-0.084</data>
		</edge>
		<edge source="118" target="265">
			<data key="weight">-0.096</data>
		</edge>
		<edge source="218" target="225">
			<data key="weight">-0.184</data>
		</edge>
		<edge source="133" target="280">
			<data key="weight">-0.089</data>
		</edge>
		<edge source="197" target="319">
			<data key="weight">-0.096</data>
		</edge>
		<edge source="68" target="315">
			<data key="weight">-0.055</data>
		</edge>
		<edge source="68" target="208">
			<data key="weight">-0.088</data>
		</edge>
		<edge source="122" target="319">
			<data key="weight">-0.109</data>
		</edge>
		<edge source="213" target="366">
			<data key="weight">-0.110</data>
		</edge>
		<edge source="110" target="326">
			<data key="weight">-0.095</data>
		</edge>
		<edge source="236" target="326">
			<data key="weight">-0.054</data>
		</edge>
		<edge source="130" target="351">
			<data key="weight">-0.104</data>
		</edge>
		<edge source="82" target="110">
			<data key="weight">-0.076</data>
		</edge>
		<edge source="169" target="212">
			<data key="weight">-0.061</data>
		</edge>
		<edge source="277" target="370">
			<data key="weight">-0.115</data>
		</edge>
		<edge source="322" target="344">
			<data key="weight">-0.156</data>
		</edge>
		<edge source="229" target="365">
			<data key="weight">-0.092</data>
		</edge>
		<edge source="79" target="322">
			<data key="weight">-0.105</data>
		</edge>
		<edge source="213" target="231">
			<data key="weight">-0.104</data>
		</edge>
		<edge source="130" target="174">
			<data key="weight">-0.096</data>
		</edge>
		<edge source="117" target="177">
			<data key="weight">-0.081</data>
		</edge>
		<edge source="200" target="312">
			<data key="weight">-0.076</data>
		</edge>
		<edge source="192" target="199">
			<data key="weight">-0.079</data>
		</edge>
		<edge source="322" target="376">
			<data key="weight">-0.069</data>
		</edge>
		<edge source="84" target="362">
			<data key="weight">-0.064</data>
		</edge>
		<edge source="208" target="264">
			<data key="weight">-0.107</data>
		</edge>
		<edge source="366" target="409">
			<data key="weight">-0.093</data>
		</edge>
		<edge source="63" target="229">
			<data key="weight">-0.161</data>
		</edge>
		<edge source="78" target="133">
			<data key="weight">-0.072</data>
		</edge>
		<edge source="345" target="425">
			<data key="weight">-0.063</data>
		</edge>
		<edge source="131" target="208">
			<data key="weight">-0.146</data>
		</edge>
		<edge source="275" target="346">
			<data key="weight">-0.078</data>
		</edge>
		<edge source="177" target="231">
			<data key="weight">-0.140</data>
		</edge>
		<edge source="354" target="368">
			<data key="weight">-0.084</data>
		</edge>
		<edge source="215" target="269">
			<data key="weight">-0.074</data>
		</edge>
		<edge source="118" target="280">
			<data key="weight">-0.099</data>
		</edge>
		<edge source="365" target="408">
			<data key="weight">-0.147</data>
		</edge>
		<edge source="225" target="327">
			<data key="weight">-0.135</data>
		</edge>
		<edge source="209" target="354">
			<data key="weight">-0.112</data>
		</edge>
		<edge source="312" target="322">
			<data key="weight">-0.103</data>
		</edge>
		<edge source="239" target="265">
			<data key="weight">-0.070</data>
		</edge>
		<edge source="93" target="208">
			<data key="weight">-0.305</data>
		</edge>
		<edge source="223" target="250">
			<data key="weight">-0.074</data>
		</edge>
		<edge source="174" target="197">
			<data key="weight">-0.081</data>
		</edge>
		<edge source="167" target="281">
			<data key="weight">-0.072</data>
		</edge>
		<edge source="271" target="305">
			<data key="weight">-0.206</data>
		</edge>
		<edge source="292" target="366">
			<data key="weight">-0.145</data>
		</edge>
		<edge source="185" target="266">
			<data key="weight">-0.080</data>
		</edge>
		<edge source="66" target="208">
			<data key="weight">-0.151</data>
		</edge>
		<edge source="66" target="224">
			<data key="weight">-0.087</data>
		</edge>
		<edge source="241" target="345">
			<data key="weight">-0.075</data>
		</edge>
		<edge source="130" target="344">
			<data key="weight">-0.111</data>
		</edge>
		<edge source="94" target="300">
			<data key="weight">-0.163</data>
		</edge>
		<edge source="177" target="301">
			<data key="weight">-0.074</data>
		</edge>
		<edge source="110" target="300">
			<data key="weight">-0.085</data>
		</edge>
		<edge source="280" target="358">
			<data key="weight">-0.172</data>
		</edge>
		<edge source="114" target="319">
			<data key="weight">-0.083</data>
		</edge>
		<edge source="174" target="306">
			<data key="weight">-0.208</data>
		</edge>
		<edge source="214" target="319">
			<data key="weight">-0.078</data>
		</edge>
		<edge source="208" target="234">
			<data key="weight">-0.106</data>
		</edge>
		<edge source="195" target="275">
			<data key="weight">-0.057</data>
		</edge>
		<edge source="348" target="354">
			<data key="weight">-0.170</data>
		</edge>
		<edge source="178" target="319">
			<data key="weight">-0.073</data>
		</edge>
		<edge source="279" target="357">
			<data key="weight">-0.120</data>
		</edge>
		<edge source="305" target="333">
			<data key="weight">-0.092</data>
		</edge>
		<edge source="279" target="292">
			<data key="weight">-0.121</data>
		</edge>
		<edge source="94" target="167">
			<data key="weight">-0.077</data>
		</edge>
		<edge source="290" target="418">
			<data key="weight">-0.140</data>
		</edge>
		<edge source="208" target="211">
			<data key="weight">-0.189</data>
		</edge>
		<edge source="66" target="202">
			<data key="weight">-0.101</data>
		</edge>
		<edge source="27" target="218">
			<data key="weight">-0.070</data>
		</edge>
		<edge source="121" target="208">
			<data key="weight">-0.158</data>
		</edge>
		<edge source="215" target="301">
			<data key="weight">-0.080</data>
		</edge>
		<edge source="94" target="302">
			<data key="weight">-0.081</data>
		</edge>
		<edge source="192" target="307">
			<data key="weight">-0.064</data>
		</edge>
		<edge source="86" target="236">
			<data key="weight">-0.090</data>
		</edge>
		<edge source="73" target="175">
			<data key="weight">-0.079</data>
		</edge>
		<edge source="238" target="279">
			<data key="weight">-0.073</data>
		</edge>
		<edge source="251" target="399">
			<data key="weight">-0.066</data>
		</edge>
		<edge source="229" target="357">
			<data key="weight">-0.081</data>
		</edge>
		<edge source="117" target="432">
			<data key="weight">-0.089</data>
		</edge>
		<edge source="130" target="354">
			<data key="weight">-0.087</data>
		</edge>
		<edge source="196" target="270">
			<data key="weight">-0.097</data>
		</edge>
		<edge source="82" target="318">
			<data key="weight">-0.081</data>
		</edge>
		<edge source="86" target="114">
			<data key="weight">-0.119</data>
		</edge>
		<edge source="69" target="365">
			<data key="weight">-0.100</data>
		</edge>
		<edge source="97" target="231">
			<data key="weight">-0.098</data>
		</edge>
		<edge source="94" target="346">
			<data key="weight">-0.079</data>
		</edge>
		<edge source="122" target="305">
			<data key="weight">-0.130</data>
		</edge>
		<edge source="93" target="120">
			<data key="weight">-0.092</data>
		</edge>
		<edge source="73" target="208">
			<data key="weight">-0.069</data>
		</edge>
		<edge source="185" target="201">
			<data key="weight">-0.132</data>
		</edge>
		<edge source="347" target="366">
			<data key="weight">-0.140</data>
		</edge>
		<edge source="327" target="366">
			<data key="weight">-0.138</data>
		</edge>
		<edge source="74" target="366">
			<data key="weight">-0.072</data>
		</edge>
		<edge source="314" target="419">
			<data key="weight">-0.093</data>
		</edge>
		<edge source="90" target="133">
			<data key="weight">-0.073</data>
		</edge>
		<edge source="97" target="223">
			<data key="weight">-0.144</data>
		</edge>
		<edge source="184" target="279">
			<data key="weight">-0.109</data>
		</edge>
		<edge source="67" target="174">
			<data key="weight">-0.072</data>
		</edge>
		<edge source="185" target="245">
			<data key="weight">-0.099</data>
		</edge>
		<edge source="97" target="117">
			<data key="weight">-0.099</data>
		</edge>
		<edge source="91" target="281">
			<data key="weight">-0.099</data>
		</edge>
		<edge source="174" target="313">
			<data key="weight">-0.111</data>
		</edge>
		<edge source="189" target="264">
			<data key="weight">-0.073</data>
		</edge>
		<edge source="94" target="282">
			<data key="weight">-0.084</data>
		</edge>
		<edge source="201" target="366">
			<data key="weight">-0.082</data>
		</edge>
		<edge source="48" target="111">
			<data key="weight">-0.088</data>
		</edge>
		<edge source="265" target="323">
			<data key="weight">-0.077</data>
		</edge>
		<edge source="223" target="350">
			<data key="weight">-0.104</data>
		</edge>
		<edge source="212" target="271">
			<data key="weight">-0.093</data>
		</edge>
		<edge source="90" target="185">
			<data key="weight">-0.147</data>
		</edge>
		<edge source="265" target="305">
			<data key="weight">-0.182</data>
		</edge>
		<edge source="132" target="175">
			<data key="weight">-0.074</data>
		</edge>
		<edge source="121" target="354">
			<data key="weight">-0.076</data>
		</edge>
		<edge source="312" target="351">
			<data key="weight">-0.156</data>
		</edge>
		<edge source="232" target="418">
			<data key="weight">-0.069</data>
		</edge>
		<edge source="169" target="425">
			<data key="weight">-0.114</data>
		</edge>
		<edge source="127" target="192">
			<data key="weight">-0.091</data>
		</edge>
		<edge source="130" target="277">
			<data key="weight">-0.072</data>
		</edge>
		<edge source="78" target="407">
			<data key="weight">-0.069</data>
		</edge>
		<edge source="179" target="399">
			<data key="weight">-0.068</data>
		</edge>
		<edge source="215" target="352">
			<data key="weight">-0.070</data>
		</edge>
		<edge source="117" target="410">
			<data key="weight">-0.082</data>
		</edge>
		<edge source="118" target="185">
			<data key="weight">-0.204</data>
		</edge>
		<edge source="353" target="366">
			<data key="weight">-0.094</data>
		</edge>
		<edge source="194" target="319">
			<data key="weight">-0.133</data>
		</edge>
		<edge source="236" target="241">
			<data key="weight">-0.056</data>
		</edge>
		<edge source="306" target="351">
			<data key="weight">-0.104</data>
		</edge>
		<edge source="96" target="212">
			<data key="weight">-0.059</data>
		</edge>
		<edge source="251" target="322">
			<data key="weight">-0.079</data>
		</edge>
		<edge source="175" target="188">
			<data key="weight">-0.087</data>
		</edge>
		<edge source="224" target="229">
			<data key="weight">-0.090</data>
		</edge>
		<edge source="117" target="362">
			<data key="weight">-0.081</data>
		</edge>
		<edge source="73" target="323">
			<data key="weight">-0.060</data>
		</edge>
		<edge source="202" target="366">
			<data key="weight">-0.133</data>
		</edge>
		<edge source="208" target="248">
			<data key="weight">-0.155</data>
		</edge>
		<edge source="77" target="266">
			<data key="weight">-0.054</data>
		</edge>
		<edge source="314" target="326">
			<data key="weight">-0.071</data>
		</edge>
		<edge source="211" target="231">
			<data key="weight">-0.070</data>
		</edge>
		<edge source="229" target="243">
			<data key="weight">-0.098</data>
		</edge>
		<edge source="86" target="167">
			<data key="weight">-0.114</data>
		</edge>
		<edge source="312" target="432">
			<data key="weight">-0.075</data>
		</edge>
		<edge source="185" target="207">
			<data key="weight">-0.091</data>
		</edge>
		<edge source="94" target="287">
			<data key="weight">-0.193</data>
		</edge>
		<edge source="132" target="178">
			<data key="weight">-0.060</data>
		</edge>
		<edge source="66" target="225">
			<data key="weight">-0.076</data>
		</edge>
		<edge source="229" target="348">
			<data key="weight">-0.071</data>
		</edge>
		<edge source="73" target="357">
			<data key="weight">-0.057</data>
		</edge>
		<edge source="208" target="265">
			<data key="weight">-0.175</data>
		</edge>
		<edge source="290" target="369">
			<data key="weight">-0.109</data>
		</edge>
		<edge source="180" target="290">
			<data key="weight">-0.088</data>
		</edge>
		<edge source="55" target="330">
			<data key="weight">-0.068</data>
		</edge>
		<edge source="201" target="345">
			<data key="weight">-0.054</data>
		</edge>
		<edge source="185" target="407">
			<data key="weight">-0.099</data>
		</edge>
		<edge source="279" target="328">
			<data key="weight">-0.072</data>
		</edge>
		<edge source="236" target="354">
			<data key="weight">-0.073</data>
		</edge>
		<edge source="167" target="366">
			<data key="weight">-0.149</data>
		</edge>
		<edge source="74" target="309">
			<data key="weight">-0.072</data>
		</edge>
		<edge source="327" target="351">
			<data key="weight">-0.085</data>
		</edge>
		<edge source="229" target="326">
			<data key="weight">-0.120</data>
		</edge>
		<edge source="281" target="348">
			<data key="weight">-0.090</data>
		</edge>
		<edge source="110" target="130">
			<data key="weight">-0.148</data>
		</edge>
		<edge source="92" target="199">
			<data key="weight">-0.069</data>
		</edge>
		<edge source="72" target="418">
			<data key="weight">-0.107</data>
		</edge>
		<edge source="86" target="172">
			<data key="weight">-0.076</data>
		</edge>
		<edge source="208" target="313">
			<data key="weight">-0.068</data>
		</edge>
		<edge source="268" target="280">
			<data key="weight">-0.135</data>
		</edge>
		<edge source="83" target="229">
			<data key="weight">-0.107</data>
		</edge>
		<edge source="93" target="440">
			<data key="weight">-0.082</data>
		</edge>
		<edge source="219" target="306">
			<data key="weight">-0.132</data>
		</edge>
		<edge source="132" target="271">
			<data key="weight">-0.062</data>
		</edge>
		<edge source="127" target="208">
			<data key="weight">-0.081</data>
		</edge>
		<edge source="266" target="370">
			<data key="weight">-0.072</data>
		</edge>
		<edge source="130" target="224">
			<data key="weight">-0.123</data>
		</edge>
		<edge source="190" target="223">
			<data key="weight">-0.090</data>
		</edge>
		<edge source="302" target="322">
			<data key="weight">-0.109</data>
		</edge>
		<edge source="182" target="410">
			<data key="weight">-0.065</data>
		</edge>
		<edge source="130" target="252">
			<data key="weight">-0.097</data>
		</edge>
		<edge source="251" target="290">
			<data key="weight">-0.126</data>
		</edge>
		<edge source="124" target="322">
			<data key="weight">-0.076</data>
		</edge>
		<edge source="66" target="90">
			<data key="weight">-0.091</data>
		</edge>
		<edge source="118" target="346">
			<data key="weight">-0.091</data>
		</edge>
		<edge source="282" target="366">
			<data key="weight">-0.152</data>
		</edge>
		<edge source="270" target="432">
			<data key="weight">-0.063</data>
		</edge>
		<edge source="117" target="408">
			<data key="weight">-0.090</data>
		</edge>
		<edge source="191" target="214">
			<data key="weight">-0.073</data>
		</edge>
		<edge source="84" target="231">
			<data key="weight">-0.114</data>
		</edge>
		<edge source="179" target="301">
			<data key="weight">-0.086</data>
		</edge>
		<edge source="189" target="225">
			<data key="weight">-0.208</data>
		</edge>
		<edge source="213" target="362">
			<data key="weight">-0.082</data>
		</edge>
		<edge source="177" target="225">
			<data key="weight">-0.142</data>
		</edge>
		<edge source="290" target="366">
			<data key="weight">-0.098</data>
		</edge>
		<edge source="169" target="300">
			<data key="weight">-0.116</data>
		</edge>
		<edge source="71" target="185">
			<data key="weight">-0.123</data>
		</edge>
		<edge source="225" target="267">
			<data key="weight">-0.102</data>
		</edge>
		<edge source="130" target="271">
			<data key="weight">-0.174</data>
		</edge>
		<edge source="208" target="319">
			<data key="weight">-0.264</data>
		</edge>
		<edge source="277" target="418">
			<data key="weight">-0.072</data>
		</edge>
		<edge source="66" target="213">
			<data key="weight">-0.085</data>
		</edge>
		<edge source="190" target="366">
			<data key="weight">-0.080</data>
		</edge>
		<edge source="91" target="208">
			<data key="weight">-0.135</data>
		</edge>
		<edge source="87" target="322">
			<data key="weight">-0.090</data>
		</edge>
		<edge source="63" target="90">
			<data key="weight">-0.099</data>
		</edge>
		<edge source="215" target="280">
			<data key="weight">-0.108</data>
		</edge>
		<edge source="214" target="233">
			<data key="weight">-0.128</data>
		</edge>
		<edge source="77" target="317">
			<data key="weight">-0.070</data>
		</edge>
		<edge source="168" target="250">
			<data key="weight">-0.076</data>
		</edge>
		<edge source="200" target="319">
			<data key="weight">-0.082</data>
		</edge>
		<edge source="121" target="365">
			<data key="weight">-0.136</data>
		</edge>
		<edge source="182" target="318">
			<data key="weight">-0.116</data>
		</edge>
		<edge source="194" target="301">
			<data key="weight">-0.072</data>
		</edge>
		<edge source="62" target="327">
			<data key="weight">-0.086</data>
		</edge>
		<edge source="354" target="358">
			<data key="weight">-0.080</data>
		</edge>
		<edge source="208" target="314">
			<data key="weight">-0.138</data>
		</edge>
		<edge source="133" target="229">
			<data key="weight">-0.082</data>
		</edge>
		<edge source="130" target="289">
			<data key="weight">-0.114</data>
		</edge>
		<edge source="225" target="323">
			<data key="weight">-0.154</data>
		</edge>
		<edge source="290" target="408">
			<data key="weight">-0.077</data>
		</edge>
		<edge source="225" target="376">
			<data key="weight">-0.103</data>
		</edge>
		<edge source="319" target="348">
			<data key="weight">-0.071</data>
		</edge>
		<edge source="215" target="300">
			<data key="weight">-0.084</data>
		</edge>
		<edge source="72" target="351">
			<data key="weight">-0.075</data>
		</edge>
		<edge source="174" target="369">
			<data key="weight">-0.073</data>
		</edge>
		<edge source="358" target="373">
			<data key="weight">-0.079</data>
		</edge>
		<edge source="55" target="94">
			<data key="weight">-0.161</data>
		</edge>
		<edge source="291" target="306">
			<data key="weight">-0.076</data>
		</edge>
		<edge source="111" target="190">
			<data key="weight">-0.083</data>
		</edge>
		<edge source="358" target="421">
			<data key="weight">-0.083</data>
		</edge>
		<edge source="67" target="94">
			<data key="weight">-0.073</data>
		</edge>
		<edge source="301" target="367">
			<data key="weight">-0.095</data>
		</edge>
		<edge source="231" target="394">
			<data key="weight">-0.083</data>
		</edge>
		<edge source="110" target="290">
			<data key="weight">-0.079</data>
		</edge>
		<edge source="280" target="307">
			<data key="weight">-0.082</data>
		</edge>
		<edge source="92" target="266">
			<data key="weight">-0.065</data>
		</edge>
		<edge source="213" target="305">
			<data key="weight">-0.113</data>
		</edge>
		<edge source="130" target="264">
			<data key="weight">-0.084</data>
		</edge>
		<edge source="279" target="394">
			<data key="weight">-0.082</data>
		</edge>
		<edge source="85" target="306">
			<data key="weight">-0.170</data>
		</edge>
		<edge source="169" target="174">
			<data key="weight">-0.203</data>
		</edge>
		<edge source="243" target="351">
			<data key="weight">-0.086</data>
		</edge>
		<edge source="126" target="322">
			<data key="weight">-0.081</data>
		</edge>
		<edge source="93" target="306">
			<data key="weight">-0.286</data>
		</edge>
		<edge source="309" target="407">
			<data key="weight">-0.084</data>
		</edge>
		<edge source="122" target="225">
			<data key="weight">-0.169</data>
		</edge>
		<edge source="199" target="253">
			<data key="weight">-0.055</data>
		</edge>
		<edge source="366" target="426">
			<data key="weight">-0.120</data>
		</edge>
		<edge source="72" target="290">
			<data key="weight">-0.109</data>
		</edge>
		<edge source="86" target="117">
			<data key="weight">-0.090</data>
		</edge>
		<edge source="275" target="436">
			<data key="weight">-0.089</data>
		</edge>
		<edge source="311" target="437">
			<data key="weight">-0.075</data>
		</edge>
		<edge source="294" target="326">
			<data key="weight">-0.093</data>
		</edge>
		<edge source="309" target="351">
			<data key="weight">-0.072</data>
		</edge>
		<edge source="271" target="277">
			<data key="weight">-0.114</data>
		</edge>
		<edge source="192" target="231">
			<data key="weight">-0.188</data>
		</edge>
		<edge source="87" target="290">
			<data key="weight">-0.157</data>
		</edge>
		<edge source="189" target="368">
			<data key="weight">-0.088</data>
		</edge>
		<edge source="62" target="194">
			<data key="weight">-0.111</data>
		</edge>
		<edge source="281" target="399">
			<data key="weight">-0.080</data>
		</edge>
		<edge source="174" target="399">
			<data key="weight">-0.125</data>
		</edge>
		<edge source="167" target="418">
			<data key="weight">-0.080</data>
		</edge>
		<edge source="131" target="224">
			<data key="weight">-0.081</data>
		</edge>
		<edge source="62" target="131">
			<data key="weight">-0.074</data>
		</edge>
		<edge source="72" target="185">
			<data key="weight">-0.159</data>
		</edge>
		<edge source="208" target="350">
			<data key="weight">-0.151</data>
		</edge>
		<edge source="63" target="234">
			<data key="weight">-0.136</data>
		</edge>
		<edge source="60" target="73">
			<data key="weight">-0.088</data>
		</edge>
		<edge source="178" target="277">
			<data key="weight">-0.106</data>
		</edge>
		<edge source="366" target="395">
			<data key="weight">-0.155</data>
		</edge>
		<edge source="86" target="306">
			<data key="weight">-0.110</data>
		</edge>
		<edge source="114" target="369">
			<data key="weight">-0.071</data>
		</edge>
		<edge source="211" target="394">
			<data key="weight">-0.089</data>
		</edge>
		<edge source="319" target="362">
			<data key="weight">-0.094</data>
		</edge>
		<edge source="265" target="306">
			<data key="weight">-0.180</data>
		</edge>
		<edge source="117" target="407">
			<data key="weight">-0.092</data>
		</edge>
		<edge source="181" target="354">
			<data key="weight">-0.114</data>
		</edge>
		<edge source="90" target="231">
			<data key="weight">-0.124</data>
		</edge>
		<edge source="126" target="225">
			<data key="weight">-0.115</data>
		</edge>
		<edge source="225" target="411">
			<data key="weight">-0.097</data>
		</edge>
		<edge source="208" target="405">
			<data key="weight">-0.131</data>
		</edge>
		<edge source="271" target="326">
			<data key="weight">-0.134</data>
		</edge>
		<edge source="223" target="358">
			<data key="weight">-0.119</data>
		</edge>
		<edge source="219" target="333">
			<data key="weight">-0.077</data>
		</edge>
		<edge source="223" target="438">
			<data key="weight">-0.098</data>
		</edge>
		<edge source="182" target="233">
			<data key="weight">-0.102</data>
		</edge>
		<edge source="223" target="345">
			<data key="weight">-0.099</data>
		</edge>
		<edge source="169" target="279">
			<data key="weight">-0.130</data>
		</edge>
		<edge source="232" target="275">
			<data key="weight">-0.078</data>
		</edge>
		<edge source="225" target="372">
			<data key="weight">-0.082</data>
		</edge>
		<edge source="124" target="196">
			<data key="weight">-0.069</data>
		</edge>
		<edge source="322" target="327">
			<data key="weight">-0.134</data>
		</edge>
		<edge source="225" target="425">
			<data key="weight">-0.107</data>
		</edge>
		<edge source="225" target="368">
			<data key="weight">-0.123</data>
		</edge>
		<edge source="111" target="199">
			<data key="weight">-0.079</data>
		</edge>
		<edge source="185" target="225">
			<data key="weight">-0.138</data>
		</edge>
		<edge source="191" target="354">
			<data key="weight">-0.114</data>
		</edge>
		<edge source="95" target="326">
			<data key="weight">-0.077</data>
		</edge>
		<edge source="208" target="252">
			<data key="weight">-0.164</data>
		</edge>
		<edge source="199" target="344">
			<data key="weight">-0.058</data>
		</edge>
		<edge source="219" target="230">
			<data key="weight">-0.089</data>
		</edge>
		<edge source="86" target="223">
			<data key="weight">-0.102</data>
		</edge>
		<edge source="200" target="271">
			<data key="weight">-0.079</data>
		</edge>
		<edge source="233" target="271">
			<data key="weight">-0.118</data>
		</edge>
		<edge source="188" target="366">
			<data key="weight">-0.086</data>
		</edge>
		<edge source="231" target="248">
			<data key="weight">-0.086</data>
		</edge>
		<edge source="238" target="366">
			<data key="weight">-0.088</data>
		</edge>
		<edge source="73" target="111">
			<data key="weight">-0.079</data>
		</edge>
		<edge source="189" target="206">
			<data key="weight">-0.101</data>
		</edge>
		<edge source="67" target="319">
			<data key="weight">-0.104</data>
		</edge>
		<edge source="225" target="418">
			<data key="weight">-0.107</data>
		</edge>
		<edge source="133" target="437">
			<data key="weight">-0.089</data>
		</edge>
		<edge source="196" target="332">
			<data key="weight">-0.083</data>
		</edge>
		<edge source="83" target="345">
			<data key="weight">-0.059</data>
		</edge>
		<edge source="73" target="85">
			<data key="weight">-0.075</data>
		</edge>
		<edge source="200" target="287">
			<data key="weight">-0.078</data>
		</edge>
		<edge source="292" target="370">
			<data key="weight">-0.076</data>
		</edge>
		<edge source="185" target="366">
			<data key="weight">-0.072</data>
		</edge>
		<edge source="55" target="96">
			<data key="weight">-0.093</data>
		</edge>
		<edge source="97" target="208">
			<data key="weight">-0.072</data>
		</edge>
		<edge source="240" target="366">
			<data key="weight">-0.106</data>
		</edge>
		<edge source="93" target="225">
			<data key="weight">-0.228</data>
		</edge>
		<edge source="208" target="366">
			<data key="weight">-0.127</data>
		</edge>
		<edge source="118" target="271">
			<data key="weight">-0.082</data>
		</edge>
		<edge source="306" target="329">
			<data key="weight">-0.071</data>
		</edge>
		<edge source="175" target="266">
			<data key="weight">-0.100</data>
		</edge>
		<edge source="279" target="348">
			<data key="weight">-0.162</data>
		</edge>
		<edge source="71" target="319">
			<data key="weight">-0.109</data>
		</edge>
		<edge source="174" target="425">
			<data key="weight">-0.107</data>
		</edge>
		<edge source="216" target="229">
			<data key="weight">-0.083</data>
		</edge>
		<edge source="130" target="310">
			<data key="weight">-0.094</data>
		</edge>
		<edge source="118" target="332">
			<data key="weight">-0.075</data>
		</edge>
		<edge source="229" target="354">
			<data key="weight">-0.254</data>
		</edge>
		<edge source="60" target="93">
			<data key="weight">-0.083</data>
		</edge>
		<edge source="94" target="269">
			<data key="weight">-0.119</data>
		</edge>
		<edge source="167" target="318">
			<data key="weight">-0.085</data>
		</edge>
		<edge source="82" target="193">
			<data key="weight">-0.070</data>
		</edge>
		<edge source="84" target="225">
			<data key="weight">-0.162</data>
		</edge>
		<edge source="120" target="169">
			<data key="weight">-0.119</data>
		</edge>
		<edge source="365" target="437">
			<data key="weight">-0.073</data>
		</edge>
		<edge source="201" target="322">
			<data key="weight">-0.146</data>
		</edge>
		<edge source="208" target="232">
			<data key="weight">-0.105</data>
		</edge>
		<edge source="93" target="169">
			<data key="weight">-0.134</data>
		</edge>
		<edge source="234" target="288">
			<data key="weight">-0.067</data>
		</edge>
		<edge source="174" target="345">
			<data key="weight">-0.098</data>
		</edge>
		<edge source="60" target="432">
			<data key="weight">-0.070</data>
		</edge>
		<edge source="49" target="111">
			<data key="weight">-0.117</data>
		</edge>
		<edge source="199" target="354">
			<data key="weight">-0.112</data>
		</edge>
		<edge source="181" target="350">
			<data key="weight">-0.079</data>
		</edge>
		<edge source="357" target="365">
			<data key="weight">-0.120</data>
		</edge>
		<edge source="208" target="301">
			<data key="weight">-0.296</data>
		</edge>
		<edge source="93" target="305">
			<data key="weight">-0.124</data>
		</edge>
		<edge source="50" target="366">
			<data key="weight">-0.296</data>
		</edge>
		<edge source="216" target="354">
			<data key="weight">-0.076</data>
		</edge>
		<edge source="183" target="265">
			<data key="weight">-0.086</data>
		</edge>
		<edge source="300" target="432">
			<data key="weight">-0.060</data>
		</edge>
		<edge source="132" target="279">
			<data key="weight">-0.078</data>
		</edge>
		<edge source="130" target="179">
			<data key="weight">-0.088</data>
		</edge>
		<edge source="181" target="319">
			<data key="weight">-0.073</data>
		</edge>
		<edge source="223" target="421">
			<data key="weight">-0.092</data>
		</edge>
		<edge source="358" target="396">
			<data key="weight">-0.078</data>
		</edge>
		<edge source="73" target="241">
			<data key="weight">-0.066</data>
		</edge>
		<edge source="90" target="122">
			<data key="weight">-0.103</data>
		</edge>
		<edge source="349" target="366">
			<data key="weight">-0.077</data>
		</edge>
		<edge source="94" target="196">
			<data key="weight">-0.166</data>
		</edge>
		<edge source="287" target="333">
			<data key="weight">-0.067</data>
		</edge>
		<edge source="182" target="225">
			<data key="weight">-0.169</data>
		</edge>
		<edge source="185" target="240">
			<data key="weight">-0.109</data>
		</edge>
		<edge source="118" target="191">
			<data key="weight">-0.078</data>
		</edge>
		<edge source="172" target="271">
			<data key="weight">-0.085</data>
		</edge>
		<edge source="312" target="406">
			<data key="weight">-0.079</data>
		</edge>
		<edge source="233" target="370">
			<data key="weight">-0.084</data>
		</edge>
		<edge source="188" target="279">
			<data key="weight">-0.110</data>
		</edge>
		<edge source="183" target="301">
			<data key="weight">-0.082</data>
		</edge>
		<edge source="354" target="375">
			<data key="weight">-0.111</data>
		</edge>
		<edge source="219" target="305">
			<data key="weight">-0.074</data>
		</edge>
		<edge source="93" target="421">
			<data key="weight">-0.092</data>
		</edge>
		<edge source="55" target="215">
			<data key="weight">-0.082</data>
		</edge>
		<edge source="130" target="327">
			<data key="weight">-0.096</data>
		</edge>
		<edge source="62" target="130">
			<data key="weight">-0.155</data>
		</edge>
		<edge source="94" target="424">
			<data key="weight">-0.137</data>
		</edge>
		<edge source="122" target="351">
			<data key="weight">-0.118</data>
		</edge>
		<edge source="50" target="86">
			<data key="weight">-0.148</data>
		</edge>
		<edge source="290" target="357">
			<data key="weight">-0.108</data>
		</edge>
		<edge source="233" target="354">
			<data key="weight">-0.159</data>
		</edge>
		<edge source="185" target="370">
			<data key="weight">-0.096</data>
		</edge>
		<edge source="243" target="365">
			<data key="weight">-0.140</data>
		</edge>
		<edge source="225" target="245">
			<data key="weight">-0.097</data>
		</edge>
		<edge source="290" target="302">
			<data key="weight">-0.098</data>
		</edge>
		<edge source="245" target="366">
			<data key="weight">-0.072</data>
		</edge>
		<edge source="305" target="329">
			<data key="weight">-0.066</data>
		</edge>
		<edge source="95" target="130">
			<data key="weight">-0.087</data>
		</edge>
		<edge source="349" target="365">
			<data key="weight">-0.090</data>
		</edge>
		<edge source="208" target="315">
			<data key="weight">-0.089</data>
		</edge>
		<edge source="190" target="252">
			<data key="weight">-0.053</data>
		</edge>
		<edge source="182" target="208">
			<data key="weight">-0.072</data>
		</edge>
		<edge source="55" target="214">
			<data key="weight">-0.080</data>
		</edge>
		<edge source="171" target="290">
			<data key="weight">-0.101</data>
		</edge>
		<edge source="225" target="358">
			<data key="weight">-0.116</data>
		</edge>
		<edge source="290" target="406">
			<data key="weight">-0.083</data>
		</edge>
		<edge source="311" target="405">
			<data key="weight">-0.073</data>
		</edge>
		<edge source="96" target="301">
			<data key="weight">-0.087</data>
		</edge>
		<edge source="211" target="365">
			<data key="weight">-0.080</data>
		</edge>
		<edge source="281" target="425">
			<data key="weight">-0.094</data>
		</edge>
		<edge source="120" target="199">
			<data key="weight">-0.075</data>
		</edge>
		<edge source="93" target="240">
			<data key="weight">-0.077</data>
		</edge>
		<edge source="66" target="124">
			<data key="weight">-0.100</data>
		</edge>
		<edge source="185" target="287">
			<data key="weight">-0.080</data>
		</edge>
		<edge source="275" target="290">
			<data key="weight">-0.153</data>
		</edge>
		<edge source="251" target="345">
			<data key="weight">-0.069</data>
		</edge>
		<edge source="222" target="347">
			<data key="weight">-0.062</data>
		</edge>
		<edge source="44" target="175">
			<data key="weight">-0.138</data>
		</edge>
		<edge source="189" target="229">
			<data key="weight">-0.099</data>
		</edge>
		<edge source="189" target="375">
			<data key="weight">-0.086</data>
		</edge>
		<edge source="62" target="94">
			<data key="weight">-0.114</data>
		</edge>
		<edge source="27" target="175">
			<data key="weight">-0.142</data>
		</edge>
		<edge source="183" target="225">
			<data key="weight">-0.084</data>
		</edge>
		<edge source="130" target="366">
			<data key="weight">-0.086</data>
		</edge>
		<edge source="215" target="348">
			<data key="weight">-0.099</data>
		</edge>
		<edge source="117" target="305">
			<data key="weight">-0.195</data>
		</edge>
		<edge source="87" target="191">
			<data key="weight">-0.055</data>
		</edge>
		<edge source="234" target="354">
			<data key="weight">-0.103</data>
		</edge>
		<edge source="207" target="280">
			<data key="weight">-0.075</data>
		</edge>
		<edge source="305" target="368">
			<data key="weight">-0.117</data>
		</edge>
		<edge source="90" target="191">
			<data key="weight">-0.067</data>
		</edge>
		<edge source="229" target="287">
			<data key="weight">-0.101</data>
		</edge>
		<edge source="182" target="223">
			<data key="weight">-0.117</data>
		</edge>
		<edge source="66" target="300">
			<data key="weight">-0.092</data>
		</edge>
		<edge source="122" target="404">
			<data key="weight">-0.058</data>
		</edge>
		<edge source="321" target="354">
			<data key="weight">-0.107</data>
		</edge>
		<edge source="71" target="200">
			<data key="weight">-0.059</data>
		</edge>
		<edge source="181" target="215">
			<data key="weight">-0.089</data>
		</edge>
		<edge source="208" target="358">
			<data key="weight">-0.163</data>
		</edge>
		<edge source="175" target="426">
			<data key="weight">-0.092</data>
		</edge>
		<edge source="97" target="407">
			<data key="weight">-0.067</data>
		</edge>
		<edge source="251" target="265">
			<data key="weight">-0.077</data>
		</edge>
		<edge source="195" target="301">
			<data key="weight">-0.070</data>
		</edge>
		<edge source="78" target="225">
			<data key="weight">-0.186</data>
		</edge>
		<edge source="114" target="318">
			<data key="weight">-0.091</data>
		</edge>
		<edge source="90" target="225">
			<data key="weight">-0.123</data>
		</edge>
		<edge source="133" target="184">
			<data key="weight">-0.097</data>
		</edge>
		<edge source="71" target="208">
			<data key="weight">-0.183</data>
		</edge>
		<edge source="212" target="366">
			<data key="weight">-0.088</data>
		</edge>
		<edge source="120" target="351">
			<data key="weight">-0.130</data>
		</edge>
		<edge source="69" target="281">
			<data key="weight">-0.100</data>
		</edge>
		<edge source="111" target="231">
			<data key="weight">-0.106</data>
		</edge>
		<edge source="184" target="366">
			<data key="weight">-0.136</data>
		</edge>
		<edge source="223" target="363">
			<data key="weight">-0.140</data>
		</edge>
		<edge source="178" target="280">
			<data key="weight">-0.125</data>
		</edge>
		<edge source="130" target="251">
			<data key="weight">-0.112</data>
		</edge>
		<edge source="93" target="302">
			<data key="weight">-0.075</data>
		</edge>
		<edge source="75" target="86">
			<data key="weight">-0.058</data>
		</edge>
		<edge source="177" target="408">
			<data key="weight">-0.092</data>
		</edge>
		<edge source="265" target="370">
			<data key="weight">-0.090</data>
		</edge>
		<edge source="269" target="280">
			<data key="weight">-0.081</data>
		</edge>
		<edge source="95" target="174">
			<data key="weight">-0.090</data>
		</edge>
		<edge source="210" target="275">
			<data key="weight">-0.075</data>
		</edge>
		<edge source="280" target="354">
			<data key="weight">-0.200</data>
		</edge>
		<edge source="60" target="327">
			<data key="weight">-0.071</data>
		</edge>
		<edge source="127" target="168">
			<data key="weight">-0.075</data>
		</edge>
		<edge source="27" target="252">
			<data key="weight">-0.062</data>
		</edge>
		<edge source="185" target="345">
			<data key="weight">-0.101</data>
		</edge>
		<edge source="185" target="208">
			<data key="weight">-0.226</data>
		</edge>
		<edge source="282" target="290">
			<data key="weight">-0.085</data>
		</edge>
		<edge source="225" target="248">
			<data key="weight">-0.132</data>
		</edge>
		<edge source="351" target="436">
			<data key="weight">-0.072</data>
		</edge>
		<edge source="196" target="251">
			<data key="weight">-0.077</data>
		</edge>
		<edge source="130" target="240">
			<data key="weight">-0.081</data>
		</edge>
		<edge source="332" target="358">
			<data key="weight">-0.068</data>
		</edge>
		<edge source="48" target="208">
			<data key="weight">-0.124</data>
		</edge>
		<edge source="279" target="419">
			<data key="weight">-0.093</data>
		</edge>
		<edge source="290" target="395">
			<data key="weight">-0.083</data>
		</edge>
		<edge source="179" target="184">
			<data key="weight">-0.082</data>
		</edge>
		<edge source="63" target="245">
			<data key="weight">-0.088</data>
		</edge>
		<edge source="69" target="305">
			<data key="weight">-0.120</data>
		</edge>
		<edge source="66" target="251">
			<data key="weight">-0.098</data>
		</edge>
		<edge source="97" target="365">
			<data key="weight">-0.097</data>
		</edge>
		<edge source="117" target="438">
			<data key="weight">-0.077</data>
		</edge>
		<edge source="225" target="350">
			<data key="weight">-0.096</data>
		</edge>
		<edge source="66" target="305">
			<data key="weight">-0.110</data>
		</edge>
		<edge source="316" target="365">
			<data key="weight">-0.100</data>
		</edge>
		<edge source="73" target="178">
			<data key="weight">-0.092</data>
		</edge>
		<edge source="95" target="317">
			<data key="weight">-0.063</data>
		</edge>
		<edge source="67" target="215">
			<data key="weight">-0.079</data>
		</edge>
		<edge source="223" target="354">
			<data key="weight">-0.165</data>
		</edge>
		<edge source="174" target="365">
			<data key="weight">-0.079</data>
		</edge>
		<edge source="290" target="426">
			<data key="weight">-0.112</data>
		</edge>
		<edge source="184" target="189">
			<data key="weight">-0.082</data>
		</edge>
		<edge source="110" target="233">
			<data key="weight">-0.078</data>
		</edge>
		<edge source="169" target="271">
			<data key="weight">-0.123</data>
		</edge>
		<edge source="213" target="404">
			<data key="weight">-0.066</data>
		</edge>
		<edge source="63" target="319">
			<data key="weight">-0.091</data>
		</edge>
		<edge source="240" target="290">
			<data key="weight">-0.108</data>
		</edge>
		<edge source="192" target="321">
			<data key="weight">-0.072</data>
		</edge>
		<edge source="82" target="377">
			<data key="weight">-0.073</data>
		</edge>
		<edge source="294" target="366">
			<data key="weight">-0.228</data>
		</edge>
		<edge source="185" target="251">
			<data key="weight">-0.091</data>
		</edge>
		<edge source="230" target="370">
			<data key="weight">-0.095</data>
		</edge>
		<edge source="94" target="275">
			<data key="weight">-0.124</data>
		</edge>
		<edge source="275" target="365">
			<data key="weight">-0.123</data>
		</edge>
		<edge source="310" target="351">
			<data key="weight">-0.096</data>
		</edge>
		<edge source="206" target="219">
			<data key="weight">-0.094</data>
		</edge>
		<edge source="234" target="277">
			<data key="weight">-0.078</data>
		</edge>
		<edge source="208" target="326">
			<data key="weight">-0.171</data>
		</edge>
		<edge source="130" target="432">
			<data key="weight">-0.072</data>
		</edge>
		<edge source="229" target="268">
			<data key="weight">-0.115</data>
		</edge>
		<edge source="185" target="313">
			<data key="weight">-0.066</data>
		</edge>
		<edge source="91" target="365">
			<data key="weight">-0.152</data>
		</edge>
		<edge source="219" target="222">
			<data key="weight">-0.069</data>
		</edge>
		<edge source="223" target="240">
			<data key="weight">-0.088</data>
		</edge>
		<edge source="192" target="407">
			<data key="weight">-0.118</data>
		</edge>
		<edge source="117" target="326">
			<data key="weight">-0.077</data>
		</edge>
		<edge source="118" target="266">
			<data key="weight">-0.078</data>
		</edge>
		<edge source="188" target="251">
			<data key="weight">-0.088</data>
		</edge>
		<edge source="92" target="234">
			<data key="weight">-0.108</data>
		</edge>
		<edge source="354" target="376">
			<data key="weight">-0.081</data>
		</edge>
		<edge source="354" target="377">
			<data key="weight">-0.144</data>
		</edge>
		<edge source="322" target="410">
			<data key="weight">-0.063</data>
		</edge>
		<edge source="408" target="418">
			<data key="weight">-0.085</data>
		</edge>
		<edge source="249" target="309">
			<data key="weight">-0.062</data>
		</edge>
		<edge source="133" target="225">
			<data key="weight">-0.119</data>
		</edge>
		<edge source="216" target="362">
			<data key="weight">-0.069</data>
		</edge>
		<edge source="321" target="322">
			<data key="weight">-0.060</data>
		</edge>
		<edge source="94" target="239">
			<data key="weight">-0.072</data>
		</edge>
		<edge source="229" target="279">
			<data key="weight">-0.162</data>
		</edge>
		<edge source="199" target="314">
			<data key="weight">-0.061</data>
		</edge>
		<edge source="301" target="305">
			<data key="weight">-0.269</data>
		</edge>
		<edge source="212" target="358">
			<data key="weight">-0.077</data>
		</edge>
		<edge source="63" target="178">
			<data key="weight">-0.107</data>
		</edge>
		<edge source="196" target="234">
			<data key="weight">-0.084</data>
		</edge>
		<edge source="86" target="96">
			<data key="weight">-0.075</data>
		</edge>
		<edge source="130" target="282">
			<data key="weight">-0.102</data>
		</edge>
		<edge source="85" target="377">
			<data key="weight">-0.078</data>
		</edge>
		<edge source="189" target="310">
			<data key="weight">-0.074</data>
		</edge>
		<edge source="117" target="208">
			<data key="weight">-0.257</data>
		</edge>
		<edge source="84" target="234">
			<data key="weight">-0.091</data>
		</edge>
		<edge source="122" target="314">
			<data key="weight">-0.133</data>
		</edge>
		<edge source="63" target="350">
			<data key="weight">-0.100</data>
		</edge>
		<edge source="301" target="332">
			<data key="weight">-0.085</data>
		</edge>
		<edge source="240" target="322">
			<data key="weight">-0.076</data>
		</edge>
		<edge source="78" target="175">
			<data key="weight">-0.080</data>
		</edge>
		<edge source="182" target="345">
			<data key="weight">-0.074</data>
		</edge>
		<edge source="178" target="324">
			<data key="weight">-0.060</data>
		</edge>
		<edge source="130" target="180">
			<data key="weight">-0.082</data>
		</edge>
		<edge source="234" target="265">
			<data key="weight">-0.107</data>
		</edge>
		<edge source="231" target="366">
			<data key="weight">-0.152</data>
		</edge>
		<edge source="133" target="240">
			<data key="weight">-0.095</data>
		</edge>
		<edge source="95" target="290">
			<data key="weight">-0.086</data>
		</edge>
		<edge source="179" target="291">
			<data key="weight">-0.064</data>
		</edge>
		<edge source="365" target="376">
			<data key="weight">-0.148</data>
		</edge>
		<edge source="86" target="376">
			<data key="weight">-0.072</data>
		</edge>
		<edge source="290" target="306">
			<data key="weight">-0.260</data>
		</edge>
		<edge source="93" target="366">
			<data key="weight">-0.083</data>
		</edge>
		<edge source="365" target="397">
			<data key="weight">-0.120</data>
		</edge>
		<edge source="230" target="358">
			<data key="weight">-0.113</data>
		</edge>
		<edge source="75" target="365">
			<data key="weight">-0.068</data>
		</edge>
		<edge source="212" target="426">
			<data key="weight">-0.070</data>
		</edge>
		<edge source="97" target="301">
			<data key="weight">-0.117</data>
		</edge>
		<edge source="169" target="311">
			<data key="weight">-0.111</data>
		</edge>
		<edge source="319" target="370">
			<data key="weight">-0.118</data>
		</edge>
		<edge source="87" target="208">
			<data key="weight">-0.123</data>
		</edge>
		<edge source="236" target="279">
			<data key="weight">-0.071</data>
		</edge>
		<edge source="223" target="373">
			<data key="weight">-0.098</data>
		</edge>
		<edge source="275" target="305">
			<data key="weight">-0.092</data>
		</edge>
		<edge source="238" target="290">
			<data key="weight">-0.107</data>
		</edge>
		<edge source="117" target="265">
			<data key="weight">-0.094</data>
		</edge>
		<edge source="60" target="366">
			<data key="weight">-0.099</data>
		</edge>
		<edge source="174" target="208">
			<data key="weight">-0.351</data>
		</edge>
		<edge source="233" target="358">
			<data key="weight">-0.084</data>
		</edge>
		<edge source="311" target="346">
			<data key="weight">-0.081</data>
		</edge>
		<edge source="199" target="275">
			<data key="weight">-0.069</data>
		</edge>
		<edge source="300" target="418">
			<data key="weight">-0.074</data>
		</edge>
		<edge source="179" target="374">
			<data key="weight">-0.083</data>
		</edge>
		<edge source="120" target="301">
			<data key="weight">-0.079</data>
		</edge>
		<edge source="75" target="287">
			<data key="weight">-0.054</data>
		</edge>
		<edge source="295" target="305">
			<data key="weight">-0.054</data>
		</edge>
		<edge source="122" target="174">
			<data key="weight">-0.097</data>
		</edge>
		<edge source="87" target="377">
			<data key="weight">-0.066</data>
		</edge>
		<edge source="133" target="221">
			<data key="weight">-0.086</data>
		</edge>
		<edge source="68" target="219">
			<data key="weight">-0.108</data>
		</edge>
		<edge source="111" target="312">
			<data key="weight">-0.077</data>
		</edge>
		<edge source="48" target="275">
			<data key="weight">-0.131</data>
		</edge>
		<edge source="130" target="181">
			<data key="weight">-0.105</data>
		</edge>
		<edge source="48" target="300">
			<data key="weight">-0.079</data>
		</edge>
		<edge source="72" target="398">
			<data key="weight">-0.061</data>
		</edge>
		<edge source="366" target="374">
			<data key="weight">-0.115</data>
		</edge>
		<edge source="208" target="353">
			<data key="weight">-0.100</data>
		</edge>
		<edge source="70" target="231">
			<data key="weight">-0.068</data>
		</edge>
		<edge source="55" target="277">
			<data key="weight">-0.147</data>
		</edge>
		<edge source="206" target="290">
			<data key="weight">-0.107</data>
		</edge>
		<edge source="79" target="223">
			<data key="weight">-0.101</data>
		</edge>
		<edge source="131" target="225">
			<data key="weight">-0.143</data>
		</edge>
		<edge source="267" target="318">
			<data key="weight">-0.069</data>
		</edge>
		<edge source="78" target="317">
			<data key="weight">-0.100</data>
		</edge>
		<edge source="208" target="233">
			<data key="weight">-0.124</data>
		</edge>
		<edge source="67" target="199">
			<data key="weight">-0.074</data>
		</edge>
		<edge source="192" target="214">
			<data key="weight">-0.077</data>
		</edge>
		<edge source="225" target="370">
			<data key="weight">-0.180</data>
		</edge>
		<edge source="279" target="376">
			<data key="weight">-0.175</data>
		</edge>
		<edge source="264" target="275">
			<data key="weight">-0.078</data>
		</edge>
		<edge source="82" target="223">
			<data key="weight">-0.084</data>
		</edge>
		<edge source="301" target="426">
			<data key="weight">-0.120</data>
		</edge>
		<edge source="55" target="194">
			<data key="weight">-0.135</data>
		</edge>
		<edge source="94" target="219">
			<data key="weight">-0.134</data>
		</edge>
		<edge source="231" target="240">
			<data key="weight">-0.071</data>
		</edge>
		<edge source="84" target="172">
			<data key="weight">-0.062</data>
		</edge>
		<edge source="130" target="421">
			<data key="weight">-0.121</data>
		</edge>
		<edge source="185" target="196">
			<data key="weight">-0.094</data>
		</edge>
		<edge source="55" target="111">
			<data key="weight">-0.079</data>
		</edge>
		<edge source="192" target="421">
			<data key="weight">-0.072</data>
		</edge>
		<edge source="62" target="185">
			<data key="weight">-0.204</data>
		</edge>
		<edge source="231" target="363">
			<data key="weight">-0.125</data>
		</edge>
		<edge source="168" target="190">
			<data key="weight">-0.066</data>
		</edge>
		<edge source="66" target="370">
			<data key="weight">-0.081</data>
		</edge>
		<edge source="174" target="301">
			<data key="weight">-0.139</data>
		</edge>
		<edge source="84" target="199">
			<data key="weight">-0.062</data>
		</edge>
		<edge source="183" target="211">
			<data key="weight">-0.078</data>
		</edge>
		<edge source="117" target="192">
			<data key="weight">-0.099</data>
		</edge>
		<edge source="268" target="305">
			<data key="weight">-0.100</data>
		</edge>
		<edge source="221" target="358">
			<data key="weight">-0.066</data>
		</edge>
		<edge source="344" target="410">
			<data key="weight">-0.063</data>
		</edge>
		<edge source="53" target="86">
			<data key="weight">-0.108</data>
		</edge>
		<edge source="311" target="406">
			<data key="weight">-0.084</data>
		</edge>
		<edge source="118" target="198">
			<data key="weight">-0.078</data>
		</edge>
		<edge source="208" target="253">
			<data key="weight">-0.120</data>
		</edge>
		<edge source="185" target="214">
			<data key="weight">-0.152</data>
		</edge>
		<edge source="169" target="275">
			<data key="weight">-0.140</data>
		</edge>
		<edge source="72" target="223">
			<data key="weight">-0.104</data>
		</edge>
		<edge source="213" target="239">
			<data key="weight">-0.065</data>
		</edge>
		<edge source="191" target="311">
			<data key="weight">-0.062</data>
		</edge>
		<edge source="48" target="86">
			<data key="weight">-0.087</data>
		</edge>
		<edge source="280" target="290">
			<data key="weight">-0.314</data>
		</edge>
		<edge source="179" target="241">
			<data key="weight">-0.075</data>
		</edge>
		<edge source="94" target="120">
			<data key="weight">-0.159</data>
		</edge>
		<edge source="223" target="419">
			<data key="weight">-0.105</data>
		</edge>
		<edge source="214" target="280">
			<data key="weight">-0.163</data>
		</edge>
		<edge source="229" target="289">
			<data key="weight">-0.125</data>
		</edge>
		<edge source="168" target="419">
			<data key="weight">-0.093</data>
		</edge>
		<edge source="55" target="348">
			<data key="weight">-0.107</data>
		</edge>
		<edge source="50" target="370">
			<data key="weight">-0.076</data>
		</edge>
		<edge source="120" target="305">
			<data key="weight">-0.110</data>
		</edge>
		<edge source="265" target="312">
			<data key="weight">-0.116</data>
		</edge>
		<edge source="201" target="208">
			<data key="weight">-0.097</data>
		</edge>
		<edge source="223" target="425">
			<data key="weight">-0.123</data>
		</edge>
		<edge source="67" target="265">
			<data key="weight">-0.094</data>
		</edge>
		<edge source="75" target="290">
			<data key="weight">-0.076</data>
		</edge>
		<edge source="290" target="377">
			<data key="weight">-0.096</data>
		</edge>
		<edge source="67" target="212">
			<data key="weight">-0.088</data>
		</edge>
		<edge source="53" target="225">
			<data key="weight">-0.098</data>
		</edge>
		<edge source="200" target="290">
			<data key="weight">-0.085</data>
		</edge>
		<edge source="230" target="407">
			<data key="weight">-0.057</data>
		</edge>
		<edge source="290" target="399">
			<data key="weight">-0.078</data>
		</edge>
		<edge source="70" target="213">
			<data key="weight">-0.081</data>
		</edge>
		<edge source="290" target="316">
			<data key="weight">-0.072</data>
		</edge>
		<edge source="171" target="234">
			<data key="weight">-0.076</data>
		</edge>
		<edge source="110" target="175">
			<data key="weight">-0.078</data>
		</edge>
		<edge source="94" target="290">
			<data key="weight">-0.287</data>
		</edge>
		<edge source="223" target="310">
			<data key="weight">-0.154</data>
		</edge>
		<edge source="214" target="345">
			<data key="weight">-0.085</data>
		</edge>
		<edge source="169" target="370">
			<data key="weight">-0.109</data>
		</edge>
		<edge source="66" target="171">
			<data key="weight">-0.095</data>
		</edge>
		<edge source="132" target="370">
			<data key="weight">-0.069</data>
		</edge>
		<edge source="117" target="317">
			<data key="weight">-0.087</data>
		</edge>
		<edge source="181" target="351">
			<data key="weight">-0.081</data>
		</edge>
		<edge source="306" target="362">
			<data key="weight">-0.089</data>
		</edge>
		<edge source="208" target="424">
			<data key="weight">-0.127</data>
		</edge>
		<edge source="229" target="277">
			<data key="weight">-0.132</data>
		</edge>
		<edge source="133" target="407">
			<data key="weight">-0.081</data>
		</edge>
		<edge source="82" target="370">
			<data key="weight">-0.084</data>
		</edge>
		<edge source="306" target="407">
			<data key="weight">-0.113</data>
		</edge>
		<edge source="195" target="312">
			<data key="weight">-0.069</data>
		</edge>
		<edge source="223" target="245">
			<data key="weight">-0.138</data>
		</edge>
		<edge source="86" target="354">
			<data key="weight">-0.111</data>
		</edge>
		<edge source="117" target="303">
			<data key="weight">-0.091</data>
		</edge>
		<edge source="231" target="312">
			<data key="weight">-0.125</data>
		</edge>
		<edge source="94" target="407">
			<data key="weight">-0.082</data>
		</edge>
		<edge source="240" target="306">
			<data key="weight">-0.093</data>
		</edge>
		<edge source="73" target="279">
			<data key="weight">-0.084</data>
		</edge>
		<edge source="202" target="365">
			<data key="weight">-0.115</data>
		</edge>
		<edge source="183" target="214">
			<data key="weight">-0.090</data>
		</edge>
		<edge source="121" target="231">
			<data key="weight">-0.112</data>
		</edge>
		<edge source="95" target="366">
			<data key="weight">-0.191</data>
		</edge>
		<edge source="94" target="344">
			<data key="weight">-0.205</data>
		</edge>
		<edge source="114" target="231">
			<data key="weight">-0.145</data>
		</edge>
		<edge source="62" target="225">
			<data key="weight">-0.111</data>
		</edge>
		<edge source="200" target="265">
			<data key="weight">-0.066</data>
		</edge>
		<edge source="94" target="266">
			<data key="weight">-0.071</data>
		</edge>
		<edge source="120" target="195">
			<data key="weight">-0.061</data>
		</edge>
		<edge source="73" target="219">
			<data key="weight">-0.093</data>
		</edge>
		<edge source="50" target="168">
			<data key="weight">-0.082</data>
		</edge>
		<edge source="94" target="350">
			<data key="weight">-0.111</data>
		</edge>
		<edge source="231" target="267">
			<data key="weight">-0.126</data>
		</edge>
		<edge source="66" target="426">
			<data key="weight">-0.106</data>
		</edge>
		<edge source="231" target="241">
			<data key="weight">-0.098</data>
		</edge>
		<edge source="179" target="369">
			<data key="weight">-0.081</data>
		</edge>
		<edge source="65" target="225">
			<data key="weight">-0.121</data>
		</edge>
		<edge source="199" target="268">
			<data key="weight">-0.063</data>
		</edge>
		<edge source="79" target="191">
			<data key="weight">-0.054</data>
		</edge>
		<edge source="168" target="174">
			<data key="weight">-0.110</data>
		</edge>
		<edge source="192" target="436">
			<data key="weight">-0.083</data>
		</edge>
		<edge source="231" target="370">
			<data key="weight">-0.129</data>
		</edge>
		<edge source="175" target="317">
			<data key="weight">-0.081</data>
		</edge>
		<edge source="186" target="208">
			<data key="weight">-0.083</data>
		</edge>
		<edge source="310" target="322">
			<data key="weight">-0.101</data>
		</edge>
		<edge source="122" target="231">
			<data key="weight">-0.138</data>
		</edge>
		<edge source="266" target="301">
			<data key="weight">-0.091</data>
		</edge>
		<edge source="289" target="306">
			<data key="weight">-0.105</data>
		</edge>
		<edge source="208" target="321">
			<data key="weight">-0.068</data>
		</edge>
		<edge source="229" target="312">
			<data key="weight">-0.194</data>
		</edge>
		<edge source="199" target="233">
			<data key="weight">-0.061</data>
		</edge>
		<edge source="287" target="329">
			<data key="weight">-0.065</data>
		</edge>
		<edge source="63" target="354">
			<data key="weight">-0.091</data>
		</edge>
		<edge source="94" target="243">
			<data key="weight">-0.081</data>
		</edge>
		<edge source="241" target="411">
			<data key="weight">-0.072</data>
		</edge>
		<edge source="79" target="354">
			<data key="weight">-0.127</data>
		</edge>
		<edge source="120" target="303">
			<data key="weight">-0.075</data>
		</edge>
		<edge source="133" target="269">
			<data key="weight">-0.102</data>
		</edge>
		<edge source="82" target="192">
			<data key="weight">-0.086</data>
		</edge>
		<edge source="366" target="405">
			<data key="weight">-0.119</data>
		</edge>
		<edge source="271" target="306">
			<data key="weight">-0.103</data>
		</edge>
		<edge source="67" target="362">
			<data key="weight">-0.075</data>
		</edge>
		<edge source="197" target="365">
			<data key="weight">-0.118</data>
		</edge>
		<edge source="54" target="231">
			<data key="weight">-0.158</data>
		</edge>
		<edge source="94" target="131">
			<data key="weight">-0.152</data>
		</edge>
		<edge source="63" target="201">
			<data key="weight">-0.119</data>
		</edge>
		<edge source="357" target="366">
			<data key="weight">-0.174</data>
		</edge>
		<edge source="120" target="418">
			<data key="weight">-0.078</data>
		</edge>
		<edge source="178" target="346">
			<data key="weight">-0.114</data>
		</edge>
		<edge source="183" target="318">
			<data key="weight">-0.068</data>
		</edge>
		<edge source="117" target="396">
			<data key="weight">-0.072</data>
		</edge>
		<edge source="201" target="418">
			<data key="weight">-0.073</data>
		</edge>
		<edge source="294" target="354">
			<data key="weight">-0.121</data>
		</edge>
		<edge source="27" target="354">
			<data key="weight">-0.110</data>
		</edge>
		<edge source="174" target="277">
			<data key="weight">-0.127</data>
		</edge>
		<edge source="229" target="235">
			<data key="weight">-0.082</data>
		</edge>
		<edge source="117" target="224">
			<data key="weight">-0.076</data>
		</edge>
		<edge source="224" target="265">
			<data key="weight">-0.113</data>
		</edge>
		<edge source="114" target="169">
			<data key="weight">-0.077</data>
		</edge>
		<edge source="212" target="354">
			<data key="weight">-0.075</data>
		</edge>
		<edge source="133" target="231">
			<data key="weight">-0.075</data>
		</edge>
		<edge source="55" target="328">
			<data key="weight">-0.070</data>
		</edge>
		<edge source="366" target="399">
			<data key="weight">-0.132</data>
		</edge>
		<edge source="94" target="316">
			<data key="weight">-0.097</data>
		</edge>
		<edge source="268" target="306">
			<data key="weight">-0.169</data>
		</edge>
		<edge source="290" target="351">
			<data key="weight">-0.110</data>
		</edge>
		<edge source="110" target="239">
			<data key="weight">-0.064</data>
		</edge>
		<edge source="279" target="333">
			<data key="weight">-0.087</data>
		</edge>
		<edge source="94" target="367">
			<data key="weight">-0.111</data>
		</edge>
		<edge source="79" target="409">
			<data key="weight">-0.086</data>
		</edge>
		<edge source="122" target="214">
			<data key="weight">-0.104</data>
		</edge>
		<edge source="191" target="233">
			<data key="weight">-0.060</data>
		</edge>
		<edge source="194" target="208">
			<data key="weight">-0.097</data>
		</edge>
		<edge source="196" target="328">
			<data key="weight">-0.078</data>
		</edge>
		<edge source="75" target="279">
			<data key="weight">-0.065</data>
		</edge>
		<edge source="188" target="305">
			<data key="weight">-0.092</data>
		</edge>
		<edge source="180" target="354">
			<data key="weight">-0.073</data>
		</edge>
		<edge source="133" target="405">
			<data key="weight">-0.069</data>
		</edge>
		<edge source="97" target="354">
			<data key="weight">-0.159</data>
		</edge>
		<edge source="72" target="365">
			<data key="weight">-0.110</data>
		</edge>
		<edge source="243" target="289">
			<data key="weight">-0.090</data>
		</edge>
		<edge source="225" target="275">
			<data key="weight">-0.188</data>
		</edge>
		<edge source="225" target="265">
			<data key="weight">-0.159</data>
		</edge>
		<edge source="49" target="275">
			<data key="weight">-0.180</data>
		</edge>
		<edge source="72" target="354">
			<data key="weight">-0.075</data>
		</edge>
		<edge source="312" target="370">
			<data key="weight">-0.097</data>
		</edge>
		<edge source="66" target="287">
			<data key="weight">-0.084</data>
		</edge>
		<edge source="223" target="368">
			<data key="weight">-0.098</data>
		</edge>
		<edge source="70" target="185">
			<data key="weight">-0.075</data>
		</edge>
		<edge source="305" target="307">
			<data key="weight">-0.078</data>
		</edge>
		<edge source="188" target="252">
			<data key="weight">-0.065</data>
		</edge>
		<edge source="221" target="366">
			<data key="weight">-0.092</data>
		</edge>
		<edge source="77" target="191">
			<data key="weight">-0.055</data>
		</edge>
		<edge source="290" target="292">
			<data key="weight">-0.118</data>
		</edge>
		<edge source="49" target="300">
			<data key="weight">-0.093</data>
		</edge>
		<edge source="223" target="314">
			<data key="weight">-0.083</data>
		</edge>
		<edge source="60" target="319">
			<data key="weight">-0.122</data>
		</edge>
		<edge source="177" target="305">
			<data key="weight">-0.106</data>
		</edge>
		<edge source="130" target="213">
			<data key="weight">-0.100</data>
		</edge>
		<edge source="50" target="208">
			<data key="weight">-0.185</data>
		</edge>
		<edge source="270" target="366">
			<data key="weight">-0.072</data>
		</edge>
		<edge source="77" target="271">
			<data key="weight">-0.080</data>
		</edge>
		<edge source="67" target="292">
			<data key="weight">-0.083</data>
		</edge>
		<edge source="225" target="374">
			<data key="weight">-0.156</data>
		</edge>
		<edge source="111" target="185">
			<data key="weight">-0.203</data>
		</edge>
		<edge source="50" target="66">
			<data key="weight">-0.082</data>
		</edge>
		<edge source="236" target="309">
			<data key="weight">-0.097</data>
		</edge>
		<edge source="223" target="396">
			<data key="weight">-0.157</data>
		</edge>
		<edge source="82" target="189">
			<data key="weight">-0.074</data>
		</edge>
		<edge source="354" target="362">
			<data key="weight">-0.082</data>
		</edge>
		<edge source="277" target="305">
			<data key="weight">-0.092</data>
		</edge>
		<edge source="281" target="346">
			<data key="weight">-0.097</data>
		</edge>
		<edge source="287" target="424">
			<data key="weight">-0.083</data>
		</edge>
		<edge source="27" target="277">
			<data key="weight">-0.073</data>
		</edge>
		<edge source="124" target="223">
			<data key="weight">-0.113</data>
		</edge>
		<edge source="27" target="233">
			<data key="weight">-0.072</data>
		</edge>
		<edge source="62" target="318">
			<data key="weight">-0.113</data>
		</edge>
		<edge source="306" target="319">
			<data key="weight">-0.232</data>
		</edge>
		<edge source="84" target="94">
			<data key="weight">-0.085</data>
		</edge>
		<edge source="177" target="222">
			<data key="weight">-0.064</data>
		</edge>
		<edge source="309" target="396">
			<data key="weight">-0.101</data>
		</edge>
		<edge source="306" target="409">
			<data key="weight">-0.159</data>
		</edge>
		<edge source="234" target="366">
			<data key="weight">-0.075</data>
		</edge>
		<edge source="305" target="365">
			<data key="weight">-0.107</data>
		</edge>
		<edge source="212" target="351">
			<data key="weight">-0.099</data>
		</edge>
		<edge source="185" target="241">
			<data key="weight">-0.076</data>
		</edge>
		<edge source="60" target="410">
			<data key="weight">-0.068</data>
		</edge>
		<edge source="55" target="185">
			<data key="weight">-0.130</data>
		</edge>
		<edge source="83" target="265">
			<data key="weight">-0.072</data>
		</edge>
		<edge source="118" target="362">
			<data key="weight">-0.071</data>
		</edge>
		<edge source="200" target="268">
			<data key="weight">-0.057</data>
		</edge>
		<edge source="219" target="426">
			<data key="weight">-0.079</data>
		</edge>
		<edge source="193" target="208">
			<data key="weight">-0.187</data>
		</edge>
		<edge source="313" target="351">
			<data key="weight">-0.085</data>
		</edge>
		<edge source="169" target="306">
			<data key="weight">-0.110</data>
		</edge>
		<edge source="236" target="290">
			<data key="weight">-0.114</data>
		</edge>
		<edge source="366" target="441">
			<data key="weight">-0.077</data>
		</edge>
		<edge source="110" target="200">
			<data key="weight">-0.059</data>
		</edge>
		<edge source="55" target="329">
			<data key="weight">-0.067</data>
		</edge>
		<edge source="287" target="301">
			<data key="weight">-0.091</data>
		</edge>
		<edge source="214" target="328">
			<data key="weight">-0.074</data>
		</edge>
		<edge source="86" target="268">
			<data key="weight">-0.109</data>
		</edge>
		<edge source="111" target="306">
			<data key="weight">-0.155</data>
		</edge>
		<edge source="323" target="354">
			<data key="weight">-0.074</data>
		</edge>
		<edge source="67" target="277">
			<data key="weight">-0.078</data>
		</edge>
		<edge source="131" target="174">
			<data key="weight">-0.130</data>
		</edge>
		<edge source="63" target="314">
			<data key="weight">-0.080</data>
		</edge>
		<edge source="65" target="366">
			<data key="weight">-0.079</data>
		</edge>
		<edge source="27" target="326">
			<data key="weight">-0.070</data>
		</edge>
		<edge source="69" target="265">
			<data key="weight">-0.104</data>
		</edge>
		<edge source="55" target="91">
			<data key="weight">-0.072</data>
		</edge>
		<edge source="279" target="438">
			<data key="weight">-0.106</data>
		</edge>
		<edge source="275" target="409">
			<data key="weight">-0.078</data>
		</edge>
		<edge source="127" target="275">
			<data key="weight">-0.081</data>
		</edge>
		<edge source="225" target="440">
			<data key="weight">-0.079</data>
		</edge>
		<edge source="82" target="231">
			<data key="weight">-0.094</data>
		</edge>
		<edge source="277" target="300">
			<data key="weight">-0.070</data>
		</edge>
		<edge source="173" target="318">
			<data key="weight">-0.082</data>
		</edge>
		<edge source="93" target="94">
			<data key="weight">-0.246</data>
		</edge>
		<edge source="266" target="312">
			<data key="weight">-0.083</data>
		</edge>
		<edge source="231" target="365">
			<data key="weight">-0.125</data>
		</edge>
		<edge source="175" target="307">
			<data key="weight">-0.085</data>
		</edge>
		<edge source="167" target="192">
			<data key="weight">-0.083</data>
		</edge>
		<edge source="185" target="317">
			<data key="weight">-0.122</data>
		</edge>
		<edge source="236" target="370">
			<data key="weight">-0.080</data>
		</edge>
		<edge source="188" target="223">
			<data key="weight">-0.100</data>
		</edge>
		<edge source="167" target="411">
			<data key="weight">-0.059</data>
		</edge>
		<edge source="172" target="174">
			<data key="weight">-0.095</data>
		</edge>
		<edge source="232" target="319">
			<data key="weight">-0.091</data>
		</edge>
		<edge source="270" target="351">
			<data key="weight">-0.108</data>
		</edge>
		<edge source="122" target="275">
			<data key="weight">-0.102</data>
		</edge>
		<edge source="78" target="191">
			<data key="weight">-0.073</data>
		</edge>
		<edge source="79" target="351">
			<data key="weight">-0.088</data>
		</edge>
		<edge source="225" target="282">
			<data key="weight">-0.145</data>
		</edge>
		<edge source="175" target="396">
			<data key="weight">-0.087</data>
		</edge>
		<edge source="279" target="377">
			<data key="weight">-0.112</data>
		</edge>
		<edge source="97" target="318">
			<data key="weight">-0.110</data>
		</edge>
		<edge source="122" target="229">
			<data key="weight">-0.126</data>
		</edge>
		<edge source="124" target="366">
			<data key="weight">-0.185</data>
		</edge>
		<edge source="333" target="366">
			<data key="weight">-0.070</data>
		</edge>
		<edge source="309" target="399">
			<data key="weight">-0.075</data>
		</edge>
		<edge source="208" target="287">
			<data key="weight">-0.298</data>
		</edge>
		<edge source="180" target="366">
			<data key="weight">-0.106</data>
		</edge>
		<edge source="290" target="318">
			<data key="weight">-0.158</data>
		</edge>
		<edge source="265" target="327">
			<data key="weight">-0.089</data>
		</edge>
		<edge source="111" target="309">
			<data key="weight">-0.083</data>
		</edge>
		<edge source="66" target="348">
			<data key="weight">-0.098</data>
		</edge>
		<edge source="96" target="223">
			<data key="weight">-0.120</data>
		</edge>
		<edge source="319" target="363">
			<data key="weight">-0.071</data>
		</edge>
		<edge source="73" target="120">
			<data key="weight">-0.089</data>
		</edge>
		<edge source="208" target="289">
			<data key="weight">-0.212</data>
		</edge>
		<edge source="275" target="399">
			<data key="weight">-0.113</data>
		</edge>
		<edge source="192" target="225">
			<data key="weight">-0.196</data>
		</edge>
		<edge source="93" target="111">
			<data key="weight">-0.102</data>
		</edge>
		<edge source="133" target="292">
			<data key="weight">-0.077</data>
		</edge>
		<edge source="201" target="277">
			<data key="weight">-0.093</data>
		</edge>
		<edge source="289" target="436">
			<data key="weight">-0.081</data>
		</edge>
		<edge source="94" target="306">
			<data key="weight">-0.108</data>
		</edge>
		<edge source="121" target="322">
			<data key="weight">-0.096</data>
		</edge>
		<edge source="248" target="301">
			<data key="weight">-0.073</data>
		</edge>
		<edge source="211" target="229">
			<data key="weight">-0.102</data>
		</edge>
		<edge source="310" target="319">
			<data key="weight">-0.102</data>
		</edge>
		<edge source="48" target="365">
			<data key="weight">-0.089</data>
		</edge>
		<edge source="168" target="185">
			<data key="weight">-0.212</data>
		</edge>
		<edge source="223" target="404">
			<data key="weight">-0.109</data>
		</edge>
		<edge source="186" target="225">
			<data key="weight">-0.115</data>
		</edge>
		<edge source="174" target="191">
			<data key="weight">-0.111</data>
		</edge>
		<edge source="306" target="326">
			<data key="weight">-0.182</data>
		</edge>
		<edge source="185" target="195">
			<data key="weight">-0.069</data>
		</edge>
		<edge source="185" target="218">
			<data key="weight">-0.102</data>
		</edge>
		<edge source="185" target="269">
			<data key="weight">-0.139</data>
		</edge>
		<edge source="185" target="439">
			<data key="weight">-0.090</data>
		</edge>
		<edge source="208" target="209">
			<data key="weight">-0.078</data>
		</edge>
		<edge source="131" target="366">
			<data key="weight">-0.233</data>
		</edge>
		<edge source="117" target="370">
			<data key="weight">-0.099</data>
		</edge>
		<edge source="94" target="307">
			<data key="weight">-0.073</data>
		</edge>
		<edge source="96" target="317">
			<data key="weight">-0.061</data>
		</edge>
		<edge source="178" target="399">
			<data key="weight">-0.096</data>
		</edge>
		<edge source="66" target="294">
			<data key="weight">-0.119</data>
		</edge>
		<edge source="169" target="185">
			<data key="weight">-0.082</data>
		</edge>
		<edge source="62" target="354">
			<data key="weight">-0.142</data>
		</edge>
		<edge source="133" target="200">
			<data key="weight">-0.070</data>
		</edge>
		<edge source="50" target="177">
			<data key="weight">-0.072</data>
		</edge>
		<edge source="117" target="229">
			<data key="weight">-0.188</data>
		</edge>
		<edge source="131" target="245">
			<data key="weight">-0.064</data>
		</edge>
		<edge source="173" target="225">
			<data key="weight">-0.117</data>
		</edge>
		<edge source="289" target="327">
			<data key="weight">-0.080</data>
		</edge>
		<edge source="218" target="348">
			<data key="weight">-0.073</data>
		</edge>
		<edge source="53" target="280">
			<data key="weight">-0.070</data>
		</edge>
		<edge source="172" target="208">
			<data key="weight">-0.068</data>
		</edge>
		<edge source="174" target="188">
			<data key="weight">-0.086</data>
		</edge>
		<edge source="130" target="268">
			<data key="weight">-0.149</data>
		</edge>
		<edge source="366" target="396">
			<data key="weight">-0.076</data>
		</edge>
		<edge source="279" target="436">
			<data key="weight">-0.098</data>
		</edge>
		<edge source="269" target="277">
			<data key="weight">-0.113</data>
		</edge>
		<edge source="185" target="271">
			<data key="weight">-0.090</data>
		</edge>
		<edge source="208" target="216">
			<data key="weight">-0.200</data>
		</edge>
		<edge source="72" target="265">
			<data key="weight">-0.181</data>
		</edge>
		<edge source="85" target="208">
			<data key="weight">-0.116</data>
		</edge>
		<edge source="319" target="425">
			<data key="weight">-0.119</data>
		</edge>
		<edge source="253" target="290">
			<data key="weight">-0.135</data>
		</edge>
		<edge source="72" target="243">
			<data key="weight">-0.075</data>
		</edge>
		<edge source="95" target="281">
			<data key="weight">-0.096</data>
		</edge>
		<edge source="181" target="290">
			<data key="weight">-0.131</data>
		</edge>
		<edge source="63" target="186">
			<data key="weight">-0.081</data>
		</edge>
		<edge source="180" target="365">
			<data key="weight">-0.119</data>
		</edge>
		<edge source="67" target="305">
			<data key="weight">-0.105</data>
		</edge>
		<edge source="93" target="271">
			<data key="weight">-0.135</data>
		</edge>
		<edge source="305" target="318">
			<data key="weight">-0.096</data>
		</edge>
		<edge source="167" target="290">
			<data key="weight">-0.104</data>
		</edge>
		<edge source="118" target="375">
			<data key="weight">-0.084</data>
		</edge>
		<edge source="225" target="271">
			<data key="weight">-0.130</data>
		</edge>
		<edge source="174" target="305">
			<data key="weight">-0.199</data>
		</edge>
		<edge source="168" target="238">
			<data key="weight">-0.087</data>
		</edge>
		<edge source="55" target="179">
			<data key="weight">-0.128</data>
		</edge>
		<edge source="235" target="318">
			<data key="weight">-0.074</data>
		</edge>
		<edge source="209" target="223">
			<data key="weight">-0.117</data>
		</edge>
		<edge source="92" target="424">
			<data key="weight">-0.078</data>
		</edge>
		<edge source="120" target="328">
			<data key="weight">-0.076</data>
		</edge>
		<edge source="219" target="266">
			<data key="weight">-0.104</data>
		</edge>
		<edge source="266" target="275">
			<data key="weight">-0.069</data>
		</edge>
		<edge source="72" target="111">
			<data key="weight">-0.073</data>
		</edge>
		<edge source="120" target="229">
			<data key="weight">-0.086</data>
		</edge>
		<edge source="94" target="117">
			<data key="weight">-0.194</data>
		</edge>
		<edge source="62" target="351">
			<data key="weight">-0.070</data>
		</edge>
		<edge source="75" target="309">
			<data key="weight">-0.062</data>
		</edge>
		<edge source="175" target="351">
			<data key="weight">-0.225</data>
		</edge>
		<edge source="312" target="358">
			<data key="weight">-0.105</data>
		</edge>
		<edge source="365" target="438">
			<data key="weight">-0.115</data>
		</edge>
		<edge source="240" target="265">
			<data key="weight">-0.067</data>
		</edge>
		<edge source="130" target="175">
			<data key="weight">-0.088</data>
		</edge>
		<edge source="223" target="411">
			<data key="weight">-0.117</data>
		</edge>
		<edge source="67" target="377">
			<data key="weight">-0.081</data>
		</edge>
		<edge source="268" target="358">
			<data key="weight">-0.109</data>
		</edge>
		<edge source="131" target="365">
			<data key="weight">-0.151</data>
		</edge>
		<edge source="277" target="290">
			<data key="weight">-0.087</data>
		</edge>
		<edge source="27" target="62">
			<data key="weight">-0.086</data>
		</edge>
		<edge source="60" target="190">
			<data key="weight">-0.073</data>
		</edge>
		<edge source="279" target="319">
			<data key="weight">-0.071</data>
		</edge>
		<edge source="223" target="270">
			<data key="weight">-0.116</data>
		</edge>
		<edge source="66" target="96">
			<data key="weight">-0.118</data>
		</edge>
		<edge source="189" target="399">
			<data key="weight">-0.069</data>
		</edge>
		<edge source="240" target="280">
			<data key="weight">-0.098</data>
		</edge>
		<edge source="94" target="358">
			<data key="weight">-0.184</data>
		</edge>
		<edge source="72" target="321">
			<data key="weight">-0.061</data>
		</edge>
		<edge source="223" target="305">
			<data key="weight">-0.205</data>
		</edge>
		<edge source="223" target="436">
			<data key="weight">-0.081</data>
		</edge>
		<edge source="210" target="370">
			<data key="weight">-0.098</data>
		</edge>
		<edge source="213" target="346">
			<data key="weight">-0.099</data>
		</edge>
		<edge source="79" target="365">
			<data key="weight">-0.117</data>
		</edge>
		<edge source="93" target="294">
			<data key="weight">-0.102</data>
		</edge>
		<edge source="92" target="328">
			<data key="weight">-0.068</data>
		</edge>
		<edge source="111" target="394">
			<data key="weight">-0.083</data>
		</edge>
		<edge source="170" target="196">
			<data key="weight">-0.070</data>
		</edge>
		<edge source="132" target="196">
			<data key="weight">-0.064</data>
		</edge>
		<edge source="122" target="410">
			<data key="weight">-0.067</data>
		</edge>
		<edge source="219" target="267">
			<data key="weight">-0.100</data>
		</edge>
		<edge source="67" target="301">
			<data key="weight">-0.091</data>
		</edge>
		<edge source="111" target="131">
			<data key="weight">-0.116</data>
		</edge>
		<edge source="223" target="426">
			<data key="weight">-0.117</data>
		</edge>
		<edge source="175" target="223">
			<data key="weight">-0.187</data>
		</edge>
		<edge source="90" target="306">
			<data key="weight">-0.129</data>
		</edge>
		<edge source="27" target="130">
			<data key="weight">-0.149</data>
		</edge>
		<edge source="50" target="275">
			<data key="weight">-0.181</data>
		</edge>
		<edge source="219" target="321">
			<data key="weight">-0.106</data>
		</edge>
		<edge source="219" target="418">
			<data key="weight">-0.114</data>
		</edge>
		<edge source="130" target="309">
			<data key="weight">-0.147</data>
		</edge>
		<edge source="210" target="281">
			<data key="weight">-0.080</data>
		</edge>
		<edge source="87" target="301">
			<data key="weight">-0.097</data>
		</edge>
		<edge source="208" target="279">
			<data key="weight">-0.207</data>
		</edge>
		<edge source="132" target="223">
			<data key="weight">-0.084</data>
		</edge>
		<edge source="192" target="223">
			<data key="weight">-0.111</data>
		</edge>
		<edge source="63" target="370">
			<data key="weight">-0.108</data>
		</edge>
		<edge source="66" target="344">
			<data key="weight">-0.117</data>
		</edge>
		<edge source="275" target="327">
			<data key="weight">-0.080</data>
		</edge>
		<edge source="67" target="270">
			<data key="weight">-0.083</data>
		</edge>
		<edge source="118" target="407">
			<data key="weight">-0.068</data>
		</edge>
		<edge source="55" target="267">
			<data key="weight">-0.080</data>
		</edge>
		<edge source="301" target="438">
			<data key="weight">-0.105</data>
		</edge>
		<edge source="62" target="397">
			<data key="weight">-0.078</data>
		</edge>
		<edge source="97" target="406">
			<data key="weight">-0.067</data>
		</edge>
		<edge source="271" target="312">
			<data key="weight">-0.088</data>
		</edge>
		<edge source="306" target="312">
			<data key="weight">-0.181</data>
		</edge>
		<edge source="53" target="365">
			<data key="weight">-0.158</data>
		</edge>
		<edge source="53" target="130">
			<data key="weight">-0.080</data>
		</edge>
		<edge source="217" target="294">
			<data key="weight">-0.055</data>
		</edge>
		<edge source="133" target="271">
			<data key="weight">-0.071</data>
		</edge>
		<edge source="66" target="397">
			<data key="weight">-0.065</data>
		</edge>
		<edge source="194" target="280">
			<data key="weight">-0.073</data>
		</edge>
		<edge source="87" target="354">
			<data key="weight">-0.087</data>
		</edge>
		<edge source="225" target="351">
			<data key="weight">-0.084</data>
		</edge>
		<edge source="236" target="322">
			<data key="weight">-0.055</data>
		</edge>
		<edge source="306" target="332">
			<data key="weight">-0.088</data>
		</edge>
		<edge source="178" target="185">
			<data key="weight">-0.129</data>
		</edge>
		<edge source="175" target="375">
			<data key="weight">-0.125</data>
		</edge>
		<edge source="53" target="305">
			<data key="weight">-0.116</data>
		</edge>
		<edge source="130" target="439">
			<data key="weight">-0.092</data>
		</edge>
		<edge source="69" target="223">
			<data key="weight">-0.146</data>
		</edge>
		<edge source="130" target="177">
			<data key="weight">-0.079</data>
		</edge>
		<edge source="49" target="326">
			<data key="weight">-0.095</data>
		</edge>
		<edge source="366" target="406">
			<data key="weight">-0.081</data>
		</edge>
		<edge source="117" target="310">
			<data key="weight">-0.082</data>
		</edge>
		<edge source="72" target="277">
			<data key="weight">-0.075</data>
		</edge>
		<edge source="305" target="377">
			<data key="weight">-0.114</data>
		</edge>
		<edge source="269" target="425">
			<data key="weight">-0.073</data>
		</edge>
		<edge source="117" target="201">
			<data key="weight">-0.128</data>
		</edge>
		<edge source="290" target="421">
			<data key="weight">-0.115</data>
		</edge>
		<edge source="44" target="94">
			<data key="weight">-0.098</data>
		</edge>
		<edge source="225" target="436">
			<data key="weight">-0.132</data>
		</edge>
		<edge source="185" target="213">
			<data key="weight">-0.159</data>
		</edge>
		<edge source="175" target="394">
			<data key="weight">-0.071</data>
		</edge>
		<edge source="280" target="319">
			<data key="weight">-0.193</data>
		</edge>
		<edge source="175" target="306">
			<data key="weight">-0.263</data>
		</edge>
		<edge source="169" target="354">
			<data key="weight">-0.177</data>
		</edge>
		<edge source="94" target="173">
			<data key="weight">-0.070</data>
		</edge>
		<edge source="97" target="322">
			<data key="weight">-0.070</data>
		</edge>
		<edge source="215" target="372">
			<data key="weight">-0.064</data>
		</edge>
		<edge source="275" target="277">
			<data key="weight">-0.102</data>
		</edge>
		<edge source="182" target="319">
			<data key="weight">-0.145</data>
		</edge>
		<edge source="174" target="351">
			<data key="weight">-0.183</data>
		</edge>
		<edge source="50" target="252">
			<data key="weight">-0.071</data>
		</edge>
		<edge source="117" target="279">
			<data key="weight">-0.095</data>
		</edge>
		<edge source="169" target="309">
			<data key="weight">-0.154</data>
		</edge>
		<edge source="94" target="264">
			<data key="weight">-0.078</data>
		</edge>
		<edge source="85" target="354">
			<data key="weight">-0.140</data>
		</edge>
		<edge source="93" target="117">
			<data key="weight">-0.104</data>
		</edge>
		<edge source="233" target="351">
			<data key="weight">-0.132</data>
		</edge>
		<edge source="62" target="277">
			<data key="weight">-0.094</data>
		</edge>
		<edge source="370" target="396">
			<data key="weight">-0.100</data>
		</edge>
		<edge source="130" target="131">
			<data key="weight">-0.076</data>
		</edge>
		<edge source="93" target="232">
			<data key="weight">-0.075</data>
		</edge>
		<edge source="55" target="346">
			<data key="weight">-0.076</data>
		</edge>
		<edge source="208" target="348">
			<data key="weight">-0.140</data>
		</edge>
		<edge source="215" target="306">
			<data key="weight">-0.136</data>
		</edge>
		<edge source="214" target="306">
			<data key="weight">-0.110</data>
		</edge>
		<edge source="169" target="326">
			<data key="weight">-0.087</data>
		</edge>
		<edge source="80" target="223">
			<data key="weight">-0.109</data>
		</edge>
		<edge source="184" target="208">
			<data key="weight">-0.105</data>
		</edge>
		<edge source="132" target="354">
			<data key="weight">-0.072</data>
		</edge>
		<edge source="97" target="225">
			<data key="weight">-0.109</data>
		</edge>
		<edge source="277" target="279">
			<data key="weight">-0.138</data>
		</edge>
		<edge source="178" target="265">
			<data key="weight">-0.114</data>
		</edge>
		<edge source="94" target="363">
			<data key="weight">-0.149</data>
		</edge>
		<edge source="236" target="275">
			<data key="weight">-0.063</data>
		</edge>
		<edge source="179" target="229">
			<data key="weight">-0.080</data>
		</edge>
		<edge source="174" target="398">
			<data key="weight">-0.080</data>
		</edge>
		<edge source="93" target="315">
			<data key="weight">-0.075</data>
		</edge>
		<edge source="348" target="365">
			<data key="weight">-0.093</data>
		</edge>
		<edge source="289" target="319">
			<data key="weight">-0.089</data>
		</edge>
		<edge source="133" target="267">
			<data key="weight">-0.070</data>
		</edge>
		<edge source="287" target="346">
			<data key="weight">-0.078</data>
		</edge>
		<edge source="240" target="289">
			<data key="weight">-0.083</data>
		</edge>
		<edge source="94" target="252">
			<data key="weight">-0.092</data>
		</edge>
		<edge source="120" target="234">
			<data key="weight">-0.101</data>
		</edge>
		<edge source="67" target="114">
			<data key="weight">-0.120</data>
		</edge>
		<edge source="54" target="208">
			<data key="weight">-0.165</data>
		</edge>
		<edge source="111" target="223">
			<data key="weight">-0.116</data>
		</edge>
		<edge source="120" target="324">
			<data key="weight">-0.054</data>
		</edge>
		<edge source="322" target="326">
			<data key="weight">-0.137</data>
		</edge>
		<edge source="214" target="308">
			<data key="weight">-0.077</data>
		</edge>
		<edge source="319" target="322">
			<data key="weight">-0.146</data>
		</edge>
		<edge source="229" target="405">
			<data key="weight">-0.096</data>
		</edge>
		<edge source="208" target="271">
			<data key="weight">-0.233</data>
		</edge>
		<edge source="130" target="185">
			<data key="weight">-0.103</data>
		</edge>
		<edge source="224" target="322">
			<data key="weight">-0.124</data>
		</edge>
		<edge source="169" target="408">
			<data key="weight">-0.099</data>
		</edge>
		<edge source="49" target="168">
			<data key="weight">-0.108</data>
		</edge>
		<edge source="192" target="269">
			<data key="weight">-0.104</data>
		</edge>
		<edge source="86" target="322">
			<data key="weight">-0.071</data>
		</edge>
		<edge source="127" target="300">
			<data key="weight">-0.066</data>
		</edge>
		<edge source="118" target="277">
			<data key="weight">-0.163</data>
		</edge>
		<edge source="303" target="358">
			<data key="weight">-0.083</data>
		</edge>
		<edge source="70" target="265">
			<data key="weight">-0.090</data>
		</edge>
		<edge source="225" target="301">
			<data key="weight">-0.178</data>
		</edge>
		<edge source="95" target="365">
			<data key="weight">-0.163</data>
		</edge>
		<edge source="53" target="317">
			<data key="weight">-0.055</data>
		</edge>
		<edge source="62" target="310">
			<data key="weight">-0.115</data>
		</edge>
		<edge source="55" target="213">
			<data key="weight">-0.077</data>
		</edge>
		<edge source="44" target="224">
			<data key="weight">-0.070</data>
		</edge>
		<edge source="174" target="265">
			<data key="weight">-0.156</data>
		</edge>
		<edge source="214" target="351">
			<data key="weight">-0.075</data>
		</edge>
		<edge source="208" target="213">
			<data key="weight">-0.181</data>
		</edge>
		<edge source="195" target="211">
			<data key="weight">-0.058</data>
		</edge>
		<edge source="168" target="294">
			<data key="weight">-0.069</data>
		</edge>
		<edge source="231" target="233">
			<data key="weight">-0.070</data>
		</edge>
		<edge source="234" target="348">
			<data key="weight">-0.103</data>
		</edge>
		<edge source="94" target="347">
			<data key="weight">-0.121</data>
		</edge>
		<edge source="192" target="229">
			<data key="weight">-0.212</data>
		</edge>
		<edge source="49" target="365">
			<data key="weight">-0.156</data>
		</edge>
		<edge source="93" target="424">
			<data key="weight">-0.105</data>
		</edge>
		<edge source="185" target="352">
			<data key="weight">-0.083</data>
		</edge>
		<edge source="83" target="317">
			<data key="weight">-0.071</data>
		</edge>
		<edge source="225" target="253">
			<data key="weight">-0.114</data>
		</edge>
		<edge source="209" target="319">
			<data key="weight">-0.084</data>
		</edge>
		<edge source="117" target="225">
			<data key="weight">-0.122</data>
		</edge>
		<edge source="365" target="436">
			<data key="weight">-0.133</data>
		</edge>
		<edge source="292" target="365">
			<data key="weight">-0.119</data>
		</edge>
		<edge source="183" target="219">
			<data key="weight">-0.074</data>
		</edge>
		<edge source="215" target="317">
			<data key="weight">-0.070</data>
		</edge>
		<edge source="235" target="366">
			<data key="weight">-0.099</data>
		</edge>
		<edge source="197" target="281">
			<data key="weight">-0.080</data>
		</edge>
		<edge source="110" target="318">
			<data key="weight">-0.092</data>
		</edge>
		<edge source="97" target="358">
			<data key="weight">-0.073</data>
		</edge>
		<edge source="319" target="436">
			<data key="weight">-0.116</data>
		</edge>
		<edge source="84" target="306">
			<data key="weight">-0.124</data>
		</edge>
		<edge source="225" target="316">
			<data key="weight">-0.095</data>
		</edge>
		<edge source="277" target="301">
			<data key="weight">-0.153</data>
		</edge>
		<edge source="208" target="223">
			<data key="weight">-0.282</data>
		</edge>
		<edge source="174" target="269">
			<data key="weight">-0.108</data>
		</edge>
		<edge source="121" target="301">
			<data key="weight">-0.116</data>
		</edge>
		<edge source="306" target="358">
			<data key="weight">-0.224</data>
		</edge>
		<edge source="54" target="322">
			<data key="weight">-0.072</data>
		</edge>
		<edge source="130" target="397">
			<data key="weight">-0.099</data>
		</edge>
		<edge source="243" target="366">
			<data key="weight">-0.122</data>
		</edge>
		<edge source="318" target="358">
			<data key="weight">-0.083</data>
		</edge>
		<edge source="280" target="305">
			<data key="weight">-0.094</data>
		</edge>
		<edge source="189" target="265">
			<data key="weight">-0.136</data>
		</edge>
		<edge source="78" target="169">
			<data key="weight">-0.084</data>
		</edge>
		<edge source="281" target="315">
			<data key="weight">-0.080</data>
		</edge>
		<edge source="169" target="270">
			<data key="weight">-0.068</data>
		</edge>
		<edge source="317" target="344">
			<data key="weight">-0.064</data>
		</edge>
		<edge source="82" target="93">
			<data key="weight">-0.161</data>
		</edge>
		<edge source="279" target="346">
			<data key="weight">-0.131</data>
		</edge>
		<edge source="200" target="322">
			<data key="weight">-0.055</data>
		</edge>
		<edge source="185" target="281">
			<data key="weight">-0.189</data>
		</edge>
		<edge source="44" target="177">
			<data key="weight">-0.087</data>
		</edge>
		<edge source="197" target="322">
			<data key="weight">-0.081</data>
		</edge>
		<edge source="225" target="408">
			<data key="weight">-0.105</data>
		</edge>
		<edge source="234" target="271">
			<data key="weight">-0.102</data>
		</edge>
		<edge source="177" target="185">
			<data key="weight">-0.128</data>
		</edge>
		<edge source="194" target="279">
			<data key="weight">-0.099</data>
		</edge>
		<edge source="182" target="366">
			<data key="weight">-0.134</data>
		</edge>
		<edge source="289" target="305">
			<data key="weight">-0.199</data>
		</edge>
		<edge source="185" target="347">
			<data key="weight">-0.080</data>
		</edge>
		<edge source="223" target="375">
			<data key="weight">-0.108</data>
		</edge>
		<edge source="362" target="365">
			<data key="weight">-0.072</data>
		</edge>
		<edge source="71" target="358">
			<data key="weight">-0.094</data>
		</edge>
		<edge source="191" target="301">
			<data key="weight">-0.112</data>
		</edge>
		<edge source="117" target="231">
			<data key="weight">-0.100</data>
		</edge>
		<edge source="279" target="410">
			<data key="weight">-0.074</data>
		</edge>
		<edge source="92" target="133">
			<data key="weight">-0.098</data>
		</edge>
		<edge source="348" target="409">
			<data key="weight">-0.089</data>
		</edge>
		<edge source="62" target="191">
			<data key="weight">-0.065</data>
		</edge>
		<edge source="354" target="367">
			<data key="weight">-0.101</data>
		</edge>
		<edge source="62" target="117">
			<data key="weight">-0.105</data>
		</edge>
		<edge source="322" target="419">
			<data key="weight">-0.087</data>
		</edge>
		<edge source="279" target="375">
			<data key="weight">-0.121</data>
		</edge>
		<edge source="173" target="306">
			<data key="weight">-0.087</data>
		</edge>
		<edge source="249" target="306">
			<data key="weight">-0.058</data>
		</edge>
		<edge source="97" target="351">
			<data key="weight">-0.104</data>
		</edge>
		<edge source="318" target="351">
			<data key="weight">-0.116</data>
		</edge>
		<edge source="174" target="185">
			<data key="weight">-0.138</data>
		</edge>
		<edge source="78" target="233">
			<data key="weight">-0.072</data>
		</edge>
		<edge source="301" target="308">
			<data key="weight">-0.083</data>
		</edge>
		<edge source="301" target="366">
			<data key="weight">-0.092</data>
		</edge>
		<edge source="130" target="223">
			<data key="weight">-0.132</data>
		</edge>
		<edge source="234" target="349">
			<data key="weight">-0.065</data>
		</edge>
		<edge source="27" target="312">
			<data key="weight">-0.096</data>
		</edge>
		<edge source="281" target="418">
			<data key="weight">-0.091</data>
		</edge>
		<edge source="133" target="183">
			<data key="weight">-0.081</data>
		</edge>
		<edge source="264" target="319">
			<data key="weight">-0.102</data>
		</edge>
		<edge source="179" target="230">
			<data key="weight">-0.081</data>
		</edge>
		<edge source="223" target="292">
			<data key="weight">-0.085</data>
		</edge>
		<edge source="251" target="348">
			<data key="weight">-0.070</data>
		</edge>
		<edge source="214" target="313">
			<data key="weight">-0.071</data>
		</edge>
		<edge source="289" target="330">
			<data key="weight">-0.066</data>
		</edge>
		<edge source="225" target="305">
			<data key="weight">-0.188</data>
		</edge>
		<edge source="231" target="243">
			<data key="weight">-0.085</data>
		</edge>
		<edge source="225" target="277">
			<data key="weight">-0.108</data>
		</edge>
		<edge source="114" target="345">
			<data key="weight">-0.058</data>
		</edge>
		<edge source="62" target="399">
			<data key="weight">-0.105</data>
		</edge>
		<edge source="174" target="350">
			<data key="weight">-0.097</data>
		</edge>
		<edge source="190" target="251">
			<data key="weight">-0.065</data>
		</edge>
		<edge source="219" target="250">
			<data key="weight">-0.071</data>
		</edge>
		<edge source="87" target="169">
			<data key="weight">-0.103</data>
		</edge>
		<edge source="263" target="290">
			<data key="weight">-0.069</data>
		</edge>
		<edge source="301" target="357">
			<data key="weight">-0.133</data>
		</edge>
		<edge source="117" target="300">
			<data key="weight">-0.127</data>
		</edge>
		<edge source="225" target="377">
			<data key="weight">-0.081</data>
		</edge>
		<edge source="279" target="367">
			<data key="weight">-0.094</data>
		</edge>
		<edge source="193" target="223">
			<data key="weight">-0.076</data>
		</edge>
		<edge source="172" target="305">
			<data key="weight">-0.090</data>
		</edge>
		<edge source="280" target="365">
			<data key="weight">-0.130</data>
		</edge>
		<edge source="44" target="300">
			<data key="weight">-0.087</data>
		</edge>
		<edge source="92" target="225">
			<data key="weight">-0.152</data>
		</edge>
		<edge source="350" target="370">
			<data key="weight">-0.083</data>
		</edge>
		<edge source="93" target="127">
			<data key="weight">-0.082</data>
		</edge>
		<edge source="95" target="322">
			<data key="weight">-0.101</data>
		</edge>
		<edge source="77" target="270">
			<data key="weight">-0.079</data>
		</edge>
		<edge source="214" target="317">
			<data key="weight">-0.101</data>
		</edge>
		<edge source="325" target="365">
			<data key="weight">-0.077</data>
		</edge>
		<edge source="290" target="326">
			<data key="weight">-0.078</data>
		</edge>
		<edge source="279" target="405">
			<data key="weight">-0.148</data>
		</edge>
		<edge source="27" target="177">
			<data key="weight">-0.082</data>
		</edge>
		<edge source="175" target="277">
			<data key="weight">-0.108</data>
		</edge>
		<edge source="170" target="189">
			<data key="weight">-0.075</data>
		</edge>
		<edge source="62" target="127">
			<data key="weight">-0.069</data>
		</edge>
		<edge source="215" target="225">
			<data key="weight">-0.078</data>
		</edge>
		<edge source="182" target="268">
			<data key="weight">-0.076</data>
		</edge>
		<edge source="301" target="345">
			<data key="weight">-0.117</data>
		</edge>
		<edge source="225" target="319">
			<data key="weight">-0.165</data>
		</edge>
		<edge source="96" target="208">
			<data key="weight">-0.132</data>
		</edge>
		<edge source="167" target="306">
			<data key="weight">-0.096</data>
		</edge>
		<edge source="85" target="185">
			<data key="weight">-0.143</data>
		</edge>
		<edge source="208" target="292">
			<data key="weight">-0.083</data>
		</edge>
		<edge source="223" target="399">
			<data key="weight">-0.106</data>
		</edge>
		<edge source="55" target="225">
			<data key="weight">-0.163</data>
		</edge>
		<edge source="305" target="324">
			<data key="weight">-0.066</data>
		</edge>
		<edge source="245" target="290">
			<data key="weight">-0.121</data>
		</edge>
		<edge source="93" target="369">
			<data key="weight">-0.124</data>
		</edge>
		<edge source="225" target="241">
			<data key="weight">-0.157</data>
		</edge>
		<edge source="213" target="301">
			<data key="weight">-0.101</data>
		</edge>
		<edge source="44" target="179">
			<data key="weight">-0.102</data>
		</edge>
		<edge source="208" target="404">
			<data key="weight">-0.063</data>
		</edge>
		<edge source="348" target="370">
			<data key="weight">-0.145</data>
		</edge>
		<edge source="212" target="311">
			<data key="weight">-0.070</data>
		</edge>
		<edge source="309" target="327">
			<data key="weight">-0.086</data>
		</edge>
		<edge source="71" target="306">
			<data key="weight">-0.129</data>
		</edge>
		<edge source="117" target="197">
			<data key="weight">-0.075</data>
		</edge>
		<edge source="86" target="194">
			<data key="weight">-0.112</data>
		</edge>
		<edge source="178" target="231">
			<data key="weight">-0.154</data>
		</edge>
		<edge source="93" target="184">
			<data key="weight">-0.133</data>
		</edge>
		<edge source="225" target="330">
			<data key="weight">-0.094</data>
		</edge>
		<edge source="94" target="354">
			<data key="weight">-0.217</data>
		</edge>
		<edge source="55" target="127">
			<data key="weight">-0.118</data>
		</edge>
		<edge source="179" target="351">
			<data key="weight">-0.087</data>
		</edge>
		<edge source="223" target="312">
			<data key="weight">-0.123</data>
		</edge>
		<edge source="290" target="307">
			<data key="weight">-0.080</data>
		</edge>
		<edge source="79" target="290">
			<data key="weight">-0.144</data>
		</edge>
		<edge source="174" target="309">
			<data key="weight">-0.078</data>
		</edge>
		<edge source="90" target="351">
			<data key="weight">-0.103</data>
		</edge>
		<edge source="94" target="308">
			<data key="weight">-0.089</data>
		</edge>
		<edge source="235" target="399">
			<data key="weight">-0.071</data>
		</edge>
		<edge source="410" target="439">
			<data key="weight">-0.055</data>
		</edge>
		<edge source="301" target="322">
			<data key="weight">-0.135</data>
		</edge>
		<edge source="233" target="377">
			<data key="weight">-0.079</data>
		</edge>
		<edge source="232" target="327">
			<data key="weight">-0.070</data>
		</edge>
		<edge source="311" target="330">
			<data key="weight">-0.072</data>
		</edge>
		<edge source="188" target="225">
			<data key="weight">-0.087</data>
		</edge>
		<edge source="280" target="326">
			<data key="weight">-0.143</data>
		</edge>
		<edge source="62" target="243">
			<data key="weight">-0.101</data>
		</edge>
		<edge source="178" target="377">
			<data key="weight">-0.092</data>
		</edge>
		<edge source="266" target="287">
			<data key="weight">-0.090</data>
		</edge>
		<edge source="287" target="345">
			<data key="weight">-0.105</data>
		</edge>
		<edge source="265" target="351">
			<data key="weight">-0.116</data>
		</edge>
		<edge source="175" target="333">
			<data key="weight">-0.093</data>
		</edge>
		<edge source="325" target="366">
			<data key="weight">-0.089</data>
		</edge>
		<edge source="175" target="367">
			<data key="weight">-0.086</data>
		</edge>
		<edge source="172" target="326">
			<data key="weight">-0.060</data>
		</edge>
		<edge source="231" target="314">
			<data key="weight">-0.109</data>
		</edge>
		<edge source="118" target="231">
			<data key="weight">-0.072</data>
		</edge>
		<edge source="229" target="300">
			<data key="weight">-0.086</data>
		</edge>
		<edge source="231" target="289">
			<data key="weight">-0.099</data>
		</edge>
		<edge source="209" target="370">
			<data key="weight">-0.074</data>
		</edge>
		<edge source="168" target="319">
			<data key="weight">-0.076</data>
		</edge>
		<edge source="265" target="326">
			<data key="weight">-0.202</data>
		</edge>
		<edge source="69" target="225">
			<data key="weight">-0.131</data>
		</edge>
		<edge source="213" target="306">
			<data key="weight">-0.146</data>
		</edge>
		<edge source="185" target="191">
			<data key="weight">-0.084</data>
		</edge>
		<edge source="68" target="306">
			<data key="weight">-0.078</data>
		</edge>
		<edge source="189" target="271">
			<data key="weight">-0.075</data>
		</edge>
		<edge source="175" target="206">
			<data key="weight">-0.086</data>
		</edge>
		<edge source="127" target="318">
			<data key="weight">-0.086</data>
		</edge>
		<edge source="301" target="409">
			<data key="weight">-0.120</data>
		</edge>
		<edge source="174" target="234">
			<data key="weight">-0.153</data>
		</edge>
		<edge source="231" target="275">
			<data key="weight">-0.172</data>
		</edge>
		<edge source="265" target="319">
			<data key="weight">-0.146</data>
		</edge>
		<edge source="27" target="300">
			<data key="weight">-0.063</data>
		</edge>
		<edge source="241" target="306">
			<data key="weight">-0.089</data>
		</edge>
		<edge source="191" target="223">
			<data key="weight">-0.082</data>
		</edge>
		<edge source="48" target="179">
			<data key="weight">-0.079</data>
		</edge>
		<edge source="174" target="329">
			<data key="weight">-0.080</data>
		</edge>
		<edge source="208" target="316">
			<data key="weight">-0.116</data>
		</edge>
		<edge source="305" target="346">
			<data key="weight">-0.081</data>
		</edge>
		<edge source="281" target="326">
			<data key="weight">-0.104</data>
		</edge>
		<edge source="169" target="290">
			<data key="weight">-0.149</data>
		</edge>
		<edge source="233" target="365">
			<data key="weight">-0.094</data>
		</edge>
		<edge source="44" target="275">
			<data key="weight">-0.160</data>
		</edge>
		<edge source="74" target="365">
			<data key="weight">-0.107</data>
		</edge>
		<edge source="185" target="408">
			<data key="weight">-0.073</data>
		</edge>
		<edge source="118" target="130">
			<data key="weight">-0.099</data>
		</edge>
		<edge source="225" target="363">
			<data key="weight">-0.156</data>
		</edge>
		<edge source="66" target="209">
			<data key="weight">-0.095</data>
		</edge>
		<edge source="230" target="366">
			<data key="weight">-0.135</data>
		</edge>
		<edge source="208" target="323">
			<data key="weight">-0.112</data>
		</edge>
		<edge source="130" target="171">
			<data key="weight">-0.117</data>
		</edge>
		<edge source="215" target="370">
			<data key="weight">-0.086</data>
		</edge>
		<edge source="178" target="190">
			<data key="weight">-0.073</data>
		</edge>
		<edge source="352" target="366">
			<data key="weight">-0.120</data>
		</edge>
		<edge source="271" target="365">
			<data key="weight">-0.096</data>
		</edge>
		<edge source="62" target="172">
			<data key="weight">-0.063</data>
		</edge>
		<edge source="50" target="240">
			<data key="weight">-0.055</data>
		</edge>
		<edge source="111" target="303">
			<data key="weight">-0.081</data>
		</edge>
		<edge source="208" target="288">
			<data key="weight">-0.083</data>
		</edge>
		<edge source="86" target="214">
			<data key="weight">-0.115</data>
		</edge>
		<edge source="168" target="266">
			<data key="weight">-0.072</data>
		</edge>
		<edge source="358" target="398">
			<data key="weight">-0.062</data>
		</edge>
		<edge source="122" target="208">
			<data key="weight">-0.097</data>
		</edge>
		<edge source="215" target="231">
			<data key="weight">-0.100</data>
		</edge>
		<edge source="189" target="329">
			<data key="weight">-0.068</data>
		</edge>
		<edge source="124" target="168">
			<data key="weight">-0.076</data>
		</edge>
		<edge source="55" target="266">
			<data key="weight">-0.092</data>
		</edge>
		<edge source="93" target="230">
			<data key="weight">-0.070</data>
		</edge>
		<edge source="275" target="377">
			<data key="weight">-0.101</data>
		</edge>
		<edge source="319" target="375">
			<data key="weight">-0.104</data>
		</edge>
		<edge source="279" target="397">
			<data key="weight">-0.142</data>
		</edge>
		<edge source="211" target="322">
			<data key="weight">-0.158</data>
		</edge>
		<edge source="92" target="208">
			<data key="weight">-0.136</data>
		</edge>
		<edge source="85" target="265">
			<data key="weight">-0.077</data>
		</edge>
		<edge source="120" target="191">
			<data key="weight">-0.075</data>
		</edge>
		<edge source="234" target="406">
			<data key="weight">-0.066</data>
		</edge>
		<edge source="199" target="326">
			<data key="weight">-0.060</data>
		</edge>
		<edge source="354" target="437">
			<data key="weight">-0.097</data>
		</edge>
		<edge source="270" target="305">
			<data key="weight">-0.086</data>
		</edge>
		<edge source="127" target="223">
			<data key="weight">-0.087</data>
		</edge>
		<edge source="275" target="332">
			<data key="weight">-0.064</data>
		</edge>
		<edge source="189" target="269">
			<data key="weight">-0.082</data>
		</edge>
		<edge source="314" target="315">
			<data key="weight">-0.070</data>
		</edge>
		<edge source="63" target="83">
			<data key="weight">-0.078</data>
		</edge>
		<edge source="78" target="130">
			<data key="weight">-0.205</data>
		</edge>
		<edge source="189" target="370">
			<data key="weight">-0.086</data>
		</edge>
		<edge source="366" target="439">
			<data key="weight">-0.084</data>
		</edge>
		<edge source="199" target="312">
			<data key="weight">-0.083</data>
		</edge>
		<edge source="231" target="287">
			<data key="weight">-0.115</data>
		</edge>
		<edge source="126" target="358">
			<data key="weight">-0.070</data>
		</edge>
		<edge source="309" target="377">
			<data key="weight">-0.071</data>
		</edge>
		<edge source="317" target="322">
			<data key="weight">-0.089</data>
		</edge>
		<edge source="50" target="317">
			<data key="weight">-0.059</data>
		</edge>
		<edge source="213" target="410">
			<data key="weight">-0.078</data>
		</edge>
		<edge source="63" target="118">
			<data key="weight">-0.112</data>
		</edge>
		<edge source="213" target="399">
			<data key="weight">-0.071</data>
		</edge>
		<edge source="194" target="408">
			<data key="weight">-0.071</data>
		</edge>
		<edge source="290" target="362">
			<data key="weight">-0.078</data>
		</edge>
		<edge source="366" target="421">
			<data key="weight">-0.102</data>
		</edge>
		<edge source="48" target="177">
			<data key="weight">-0.100</data>
		</edge>
		<edge source="171" target="265">
			<data key="weight">-0.075</data>
		</edge>
		<edge source="196" target="411">
			<data key="weight">-0.075</data>
		</edge>
		<edge source="122" target="321">
			<data key="weight">-0.062</data>
		</edge>
		<edge source="191" target="216">
			<data key="weight">-0.063</data>
		</edge>
		<edge source="231" target="305">
			<data key="weight">-0.209</data>
		</edge>
		<edge source="72" target="346">
			<data key="weight">-0.066</data>
		</edge>
		<edge source="219" target="317">
			<data key="weight">-0.078</data>
		</edge>
		<edge source="121" target="407">
			<data key="weight">-0.081</data>
		</edge>
		<edge source="218" target="290">
			<data key="weight">-0.098</data>
		</edge>
		<edge source="177" target="319">
			<data key="weight">-0.093</data>
		</edge>
		<edge source="236" target="424">
			<data key="weight">-0.078</data>
		</edge>
		<edge source="223" target="346">
			<data key="weight">-0.112</data>
		</edge>
		<edge source="83" target="130">
			<data key="weight">-0.139</data>
		</edge>
		<edge source="93" target="436">
			<data key="weight">-0.123</data>
		</edge>
		<edge source="27" target="223">
			<data key="weight">-0.093</data>
		</edge>
		<edge source="229" target="251">
			<data key="weight">-0.108</data>
		</edge>
		<edge source="67" target="354">
			<data key="weight">-0.131</data>
		</edge>
		<edge source="179" target="344">
			<data key="weight">-0.080</data>
		</edge>
		<edge source="77" target="225">
			<data key="weight">-0.085</data>
		</edge>
		<edge source="233" target="301">
			<data key="weight">-0.232</data>
		</edge>
		<edge source="175" target="249">
			<data key="weight">-0.062</data>
		</edge>
		<edge source="223" target="348">
			<data key="weight">-0.146</data>
		</edge>
		<edge source="243" target="281">
			<data key="weight">-0.080</data>
		</edge>
		<edge source="225" target="300">
			<data key="weight">-0.185</data>
		</edge>
		<edge source="280" target="366">
			<data key="weight">-0.129</data>
		</edge>
		<edge source="354" target="436">
			<data key="weight">-0.071</data>
		</edge>
		<edge source="217" target="348">
			<data key="weight">-0.056</data>
		</edge>
		<edge source="94" target="310">
			<data key="weight">-0.130</data>
		</edge>
		<edge source="169" target="439">
			<data key="weight">-0.068</data>
		</edge>
		<edge source="225" target="348">
			<data key="weight">-0.149</data>
		</edge>
		<edge source="44" target="305">
			<data key="weight">-0.083</data>
		</edge>
		<edge source="305" target="421">
			<data key="weight">-0.089</data>
		</edge>
		<edge source="78" target="366">
			<data key="weight">-0.228</data>
		</edge>
		<edge source="197" target="366">
			<data key="weight">-0.187</data>
		</edge>
		<edge source="191" target="268">
			<data key="weight">-0.062</data>
		</edge>
		<edge source="225" target="239">
			<data key="weight">-0.062</data>
		</edge>
		<edge source="110" target="237">
			<data key="weight">-0.078</data>
		</edge>
		<edge source="67" target="375">
			<data key="weight">-0.094</data>
		</edge>
		<edge source="86" target="175">
			<data key="weight">-0.116</data>
		</edge>
		<edge source="73" target="408">
			<data key="weight">-0.057</data>
		</edge>
		<edge source="118" target="225">
			<data key="weight">-0.093</data>
		</edge>
		<edge source="346" target="354">
			<data key="weight">-0.091</data>
		</edge>
		<edge source="301" target="351">
			<data key="weight">-0.106</data>
		</edge>
		<edge source="54" target="185">
			<data key="weight">-0.149</data>
		</edge>
		<edge source="78" target="306">
			<data key="weight">-0.101</data>
		</edge>
		<edge source="185" target="307">
			<data key="weight">-0.071</data>
		</edge>
		<edge source="287" target="351">
			<data key="weight">-0.103</data>
		</edge>
		<edge source="62" target="231">
			<data key="weight">-0.198</data>
		</edge>
		<edge source="128" target="301">
			<data key="weight">-0.072</data>
		</edge>
		<edge source="90" target="243">
			<data key="weight">-0.071</data>
		</edge>
		<edge source="168" target="230">
			<data key="weight">-0.069</data>
		</edge>
		<edge source="189" target="306">
			<data key="weight">-0.178</data>
		</edge>
		<edge source="185" target="199">
			<data key="weight">-0.084</data>
		</edge>
		<edge source="241" target="410">
			<data key="weight">-0.067</data>
		</edge>
		<edge source="366" target="368">
			<data key="weight">-0.124</data>
		</edge>
		<edge source="318" target="348">
			<data key="weight">-0.085</data>
		</edge>
		<edge source="168" target="418">
			<data key="weight">-0.122</data>
		</edge>
		<edge source="214" target="231">
			<data key="weight">-0.138</data>
		</edge>
		<edge source="196" target="322">
			<data key="weight">-0.121</data>
		</edge>
		<edge source="77" target="175">
			<data key="weight">-0.097</data>
		</edge>
		<edge source="62" target="358">
			<data key="weight">-0.112</data>
		</edge>
		<edge source="197" target="208">
			<data key="weight">-0.075</data>
		</edge>
		<edge source="72" target="350">
			<data key="weight">-0.071</data>
		</edge>
		<edge source="225" target="333">
			<data key="weight">-0.089</data>
		</edge>
		<edge source="365" target="425">
			<data key="weight">-0.225</data>
		</edge>
		<edge source="207" target="365">
			<data key="weight">-0.073</data>
		</edge>
		<edge source="210" target="265">
			<data key="weight">-0.078</data>
		</edge>
		<edge source="130" target="306">
			<data key="weight">-0.190</data>
		</edge>
		<edge source="194" target="275">
			<data key="weight">-0.082</data>
		</edge>
		<edge source="133" target="310">
			<data key="weight">-0.085</data>
		</edge>
		<edge source="265" target="354">
			<data key="weight">-0.162</data>
		</edge>
		<edge source="49" target="351">
			<data key="weight">-0.091</data>
		</edge>
		<edge source="71" target="366">
			<data key="weight">-0.088</data>
		</edge>
		<edge source="70" target="439">
			<data key="weight">-0.073</data>
		</edge>
		<edge source="219" target="229">
			<data key="weight">-0.098</data>
		</edge>
		<edge source="86" target="348">
			<data key="weight">-0.084</data>
		</edge>
		<edge source="249" target="305">
			<data key="weight">-0.055</data>
		</edge>
		<edge source="179" target="280">
			<data key="weight">-0.116</data>
		</edge>
		<edge source="208" target="394">
			<data key="weight">-0.143</data>
		</edge>
		<edge source="279" target="327">
			<data key="weight">-0.078</data>
		</edge>
		<edge source="208" target="218">
			<data key="weight">-0.165</data>
		</edge>
		<edge source="60" target="225">
			<data key="weight">-0.203</data>
		</edge>
		<edge source="191" target="287">
			<data key="weight">-0.092</data>
		</edge>
		<edge source="280" target="418">
			<data key="weight">-0.083</data>
		</edge>
		<edge source="241" target="332">
			<data key="weight">-0.057</data>
		</edge>
		<edge source="281" target="319">
			<data key="weight">-0.100</data>
		</edge>
		<edge source="279" target="302">
			<data key="weight">-0.132</data>
		</edge>
		<edge source="174" target="280">
			<data key="weight">-0.247</data>
		</edge>
		<edge source="86" target="199">
			<data key="weight">-0.099</data>
		</edge>
		<edge source="290" target="330">
			<data key="weight">-0.105</data>
		</edge>
		<edge source="127" target="174">
			<data key="weight">-0.073</data>
		</edge>
		<edge source="218" target="305">
			<data key="weight">-0.134</data>
		</edge>
		<edge source="48" target="366">
			<data key="weight">-0.248</data>
		</edge>
		<edge source="186" target="294">
			<data key="weight">-0.076</data>
		</edge>
		<edge source="79" target="311">
			<data key="weight">-0.097</data>
		</edge>
		<edge source="124" target="225">
			<data key="weight">-0.127</data>
		</edge>
		<edge source="305" target="408">
			<data key="weight">-0.109</data>
		</edge>
		<edge source="126" target="366">
			<data key="weight">-0.143</data>
		</edge>
		<edge source="63" target="218">
			<data key="weight">-0.070</data>
		</edge>
		<edge source="93" target="231">
			<data key="weight">-0.151</data>
		</edge>
		<edge source="354" target="421">
			<data key="weight">-0.134</data>
		</edge>
		<edge source="27" target="94">
			<data key="weight">-0.090</data>
		</edge>
		<edge source="93" target="265">
			<data key="weight">-0.137</data>
		</edge>
		<edge source="44" target="319">
			<data key="weight">-0.095</data>
		</edge>
		<edge source="133" target="432">
			<data key="weight">-0.077</data>
		</edge>
		<edge source="189" target="302">
			<data key="weight">-0.078</data>
		</edge>
		<edge source="191" target="358">
			<data key="weight">-0.072</data>
		</edge>
		<edge source="216" target="399">
			<data key="weight">-0.082</data>
		</edge>
		<edge source="94" target="178">
			<data key="weight">-0.145</data>
		</edge>
		<edge source="93" target="351">
			<data key="weight">-0.188</data>
		</edge>
		<edge source="223" target="267">
			<data key="weight">-0.134</data>
		</edge>
		<edge source="182" target="279">
			<data key="weight">-0.113</data>
		</edge>
		<edge source="208" target="410">
			<data key="weight">-0.074</data>
		</edge>
		<edge source="281" target="305">
			<data key="weight">-0.189</data>
		</edge>
		<edge source="279" target="280">
			<data key="weight">-0.131</data>
		</edge>
		<edge source="200" target="213">
			<data key="weight">-0.065</data>
		</edge>
		<edge source="225" target="289">
			<data key="weight">-0.111</data>
		</edge>
		<edge source="248" target="322">
			<data key="weight">-0.073</data>
		</edge>
		<edge source="185" target="303">
			<data key="weight">-0.084</data>
		</edge>
		<edge source="27" target="366">
			<data key="weight">-0.144</data>
		</edge>
		<edge source="131" target="279">
			<data key="weight">-0.166</data>
		</edge>
		<edge source="229" target="318">
			<data key="weight">-0.142</data>
		</edge>
		<edge source="208" target="230">
			<data key="weight">-0.109</data>
		</edge>
		<edge source="301" target="421">
			<data key="weight">-0.110</data>
		</edge>
		<edge source="182" target="432">
			<data key="weight">-0.070</data>
		</edge>
		<edge source="208" target="225">
			<data key="weight">-0.142</data>
		</edge>
		<edge source="168" target="321">
			<data key="weight">-0.072</data>
		</edge>
		<edge source="80" target="405">
			<data key="weight">-0.069</data>
		</edge>
		<edge source="168" target="354">
			<data key="weight">-0.113</data>
		</edge>
		<edge source="175" target="399">
			<data key="weight">-0.134</data>
		</edge>
		<edge source="290" target="315">
			<data key="weight">-0.118</data>
		</edge>
		<edge source="301" target="436">
			<data key="weight">-0.127</data>
		</edge>
		<edge source="94" target="189">
			<data key="weight">-0.211</data>
		</edge>
		<edge source="290" target="367">
			<data key="weight">-0.127</data>
		</edge>
		<edge source="268" target="351">
			<data key="weight">-0.081</data>
		</edge>
		<edge source="280" target="351">
			<data key="weight">-0.094</data>
		</edge>
		<edge source="94" target="408">
			<data key="weight">-0.127</data>
		</edge>
		<edge source="70" target="208">
			<data key="weight">-0.107</data>
		</edge>
		<edge source="223" target="437">
			<data key="weight">-0.122</data>
		</edge>
		<edge source="196" target="329">
			<data key="weight">-0.066</data>
		</edge>
		<edge source="294" target="300">
			<data key="weight">-0.098</data>
		</edge>
		<edge source="351" target="354">
			<data key="weight">-0.116</data>
		</edge>
		<edge source="132" target="174">
			<data key="weight">-0.077</data>
		</edge>
		<edge source="66" target="92">
			<data key="weight">-0.084</data>
		</edge>
		<edge source="275" target="358">
			<data key="weight">-0.070</data>
		</edge>
		<edge source="218" target="407">
			<data key="weight">-0.101</data>
		</edge>
		<edge source="225" target="357">
			<data key="weight">-0.122</data>
		</edge>
		<edge source="196" target="267">
			<data key="weight">-0.087</data>
		</edge>
		<edge source="199" target="280">
			<data key="weight">-0.091</data>
		</edge>
		<edge source="49" target="208">
			<data key="weight">-0.176</data>
		</edge>
		<edge source="290" target="322">
			<data key="weight">-0.167</data>
		</edge>
		<edge source="208" target="275">
			<data key="weight">-0.199</data>
		</edge>
		<edge source="216" target="322">
			<data key="weight">-0.090</data>
		</edge>
		<edge source="280" target="309">
			<data key="weight">-0.104</data>
		</edge>
		<edge source="55" target="130">
			<data key="weight">-0.070</data>
		</edge>
		<edge source="277" target="306">
			<data key="weight">-0.128</data>
		</edge>
		<edge source="93" target="234">
			<data key="weight">-0.105</data>
		</edge>
		<edge source="60" target="66">
			<data key="weight">-0.073</data>
		</edge>
		<edge source="130" target="290">
			<data key="weight">-0.158</data>
		</edge>
		<edge source="319" target="372">
			<data key="weight">-0.129</data>
		</edge>
		<edge source="234" target="301">
			<data key="weight">-0.115</data>
		</edge>
		<edge source="44" target="245">
			<data key="weight">-0.059</data>
		</edge>
		<edge source="133" target="344">
			<data key="weight">-0.089</data>
		</edge>
		<edge source="281" target="405">
			<data key="weight">-0.070</data>
		</edge>
		<edge source="133" target="234">
			<data key="weight">-0.070</data>
		</edge>
		<edge source="176" target="231">
			<data key="weight">-0.089</data>
		</edge>
		<edge source="366" target="367">
			<data key="weight">-0.082</data>
		</edge>
		<edge source="280" target="301">
			<data key="weight">-0.166</data>
		</edge>
		<edge source="208" target="418">
			<data key="weight">-0.129</data>
		</edge>
		<edge source="94" target="194">
			<data key="weight">-0.069</data>
		</edge>
		<edge source="234" target="365">
			<data key="weight">-0.143</data>
		</edge>
		<edge source="225" target="397">
			<data key="weight">-0.119</data>
		</edge>
		<edge source="174" target="368">
			<data key="weight">-0.123</data>
		</edge>
		<edge source="319" target="396">
			<data key="weight">-0.100</data>
		</edge>
		<edge source="49" target="279">
			<data key="weight">-0.194</data>
		</edge>
		<edge source="169" target="215">
			<data key="weight">-0.092</data>
		</edge>
		<edge source="207" target="358">
			<data key="weight">-0.088</data>
		</edge>
		<edge source="131" target="175">
			<data key="weight">-0.087</data>
		</edge>
		<edge source="208" target="351">
			<data key="weight">-0.122</data>
		</edge>
		<edge source="275" target="280">
			<data key="weight">-0.074</data>
		</edge>
		<edge source="266" target="305">
			<data key="weight">-0.091</data>
		</edge>
		<edge source="131" target="275">
			<data key="weight">-0.119</data>
		</edge>
		<edge source="189" target="270">
			<data key="weight">-0.082</data>
		</edge>
		<edge source="210" target="366">
			<data key="weight">-0.154</data>
		</edge>
		<edge source="208" target="317">
			<data key="weight">-0.070</data>
		</edge>
		<edge source="66" target="77">
			<data key="weight">-0.073</data>
		</edge>
		<edge source="281" target="354">
			<data key="weight">-0.124</data>
		</edge>
		<edge source="85" target="305">
			<data key="weight">-0.104</data>
		</edge>
		<edge source="185" target="438">
			<data key="weight">-0.076</data>
		</edge>
		<edge source="366" target="438">
			<data key="weight">-0.108</data>
		</edge>
		<edge source="121" target="366">
			<data key="weight">-0.177</data>
		</edge>
		<edge source="178" target="358">
			<data key="weight">-0.110</data>
		</edge>
		<edge source="184" target="350">
			<data key="weight">-0.083</data>
		</edge>
		<edge source="271" target="280">
			<data key="weight">-0.091</data>
		</edge>
		<edge source="90" target="354">
			<data key="weight">-0.083</data>
		</edge>
		<edge source="181" target="407">
			<data key="weight">-0.061</data>
		</edge>
		<edge source="93" target="282">
			<data key="weight">-0.070</data>
		</edge>
		<edge source="306" target="345">
			<data key="weight">-0.106</data>
		</edge>
		<edge source="55" target="208">
			<data key="weight">-0.179</data>
		</edge>
		<edge source="196" target="208">
			<data key="weight">-0.230</data>
		</edge>
		<edge source="253" target="365">
			<data key="weight">-0.092</data>
		</edge>
		<edge source="94" target="225">
			<data key="weight">-0.093</data>
		</edge>
		<edge source="169" target="193">
			<data key="weight">-0.087</data>
		</edge>
		<edge source="68" target="83">
			<data key="weight">-0.061</data>
		</edge>
		<edge source="114" target="281">
			<data key="weight">-0.091</data>
		</edge>
		<edge source="198" target="319">
			<data key="weight">-0.071</data>
		</edge>
		<edge source="179" target="214">
			<data key="weight">-0.099</data>
		</edge>
		<edge source="290" target="333">
			<data key="weight">-0.070</data>
		</edge>
		<edge source="225" target="320">
			<data key="weight">-0.086</data>
		</edge>
		<edge source="225" target="426">
			<data key="weight">-0.077</data>
		</edge>
		<edge source="213" target="375">
			<data key="weight">-0.070</data>
		</edge>
		<edge source="95" target="185">
			<data key="weight">-0.092</data>
		</edge>
		<edge source="216" target="265">
			<data key="weight">-0.114</data>
		</edge>
		<edge source="318" target="396">
			<data key="weight">-0.116</data>
		</edge>
		<edge source="133" target="181">
			<data key="weight">-0.088</data>
		</edge>
		<edge source="208" target="238">
			<data key="weight">-0.104</data>
		</edge>
		<edge source="275" target="303">
			<data key="weight">-0.071</data>
		</edge>
		<edge source="67" target="266">
			<data key="weight">-0.070</data>
		</edge>
		<edge source="267" target="301">
			<data key="weight">-0.083</data>
		</edge>
		<edge source="185" target="323">
			<data key="weight">-0.114</data>
		</edge>
		<edge source="122" target="191">
			<data key="weight">-0.063</data>
		</edge>
		<edge source="191" target="241">
			<data key="weight">-0.061</data>
		</edge>
		<edge source="209" target="365">
			<data key="weight">-0.170</data>
		</edge>
		<edge source="53" target="215">
			<data key="weight">-0.127</data>
		</edge>
		<edge source="94" target="327">
			<data key="weight">-0.118</data>
		</edge>
		<edge source="94" target="425">
			<data key="weight">-0.134</data>
		</edge>
		<edge source="169" target="234">
			<data key="weight">-0.084</data>
		</edge>
		<edge source="130" target="219">
			<data key="weight">-0.131</data>
		</edge>
		<edge source="66" target="301">
			<data key="weight">-0.099</data>
		</edge>
		<edge source="66" target="437">
			<data key="weight">-0.077</data>
		</edge>
		<edge source="60" target="223">
			<data key="weight">-0.125</data>
		</edge>
		<edge source="345" target="365">
			<data key="weight">-0.074</data>
		</edge>
		<edge source="67" target="396">
			<data key="weight">-0.077</data>
		</edge>
		<edge source="322" target="358">
			<data key="weight">-0.125</data>
		</edge>
		<edge source="167" target="301">
			<data key="weight">-0.127</data>
		</edge>
		<edge source="265" target="268">
			<data key="weight">-0.121</data>
		</edge>
		<edge source="268" target="348">
			<data key="weight">-0.124</data>
		</edge>
		<edge source="175" target="225">
			<data key="weight">-0.181</data>
		</edge>
		<edge source="92" target="322">
			<data key="weight">-0.112</data>
		</edge>
		<edge source="231" target="300">
			<data key="weight">-0.112</data>
		</edge>
		<edge source="301" target="394">
			<data key="weight">-0.102</data>
		</edge>
		<edge source="124" target="130">
			<data key="weight">-0.132</data>
		</edge>
		<edge source="213" target="233">
			<data key="weight">-0.080</data>
		</edge>
		<edge source="126" target="223">
			<data key="weight">-0.106</data>
		</edge>
		<edge source="67" target="279">
			<data key="weight">-0.101</data>
		</edge>
		<edge source="73" target="268">
			<data key="weight">-0.065</data>
		</edge>
		<edge source="60" target="332">
			<data key="weight">-0.065</data>
		</edge>
		<edge source="312" target="328">
			<data key="weight">-0.089</data>
		</edge>
		<edge source="78" target="223">
			<data key="weight">-0.183</data>
		</edge>
		<edge source="55" target="73">
			<data key="weight">-0.077</data>
		</edge>
		<edge source="224" target="301">
			<data key="weight">-0.152</data>
		</edge>
		<edge source="191" target="366">
			<data key="weight">-0.109</data>
		</edge>
		<edge source="233" target="305">
			<data key="weight">-0.094</data>
		</edge>
		<edge source="124" target="206">
			<data key="weight">-0.068</data>
		</edge>
		<edge source="62" target="317">
			<data key="weight">-0.067</data>
		</edge>
		<edge source="223" target="308">
			<data key="weight">-0.080</data>
		</edge>
		<edge source="214" target="408">
			<data key="weight">-0.108</data>
		</edge>
		<edge source="68" target="253">
			<data key="weight">-0.067</data>
		</edge>
		<edge source="225" target="251">
			<data key="weight">-0.158</data>
		</edge>
		<edge source="130" target="426">
			<data key="weight">-0.092</data>
		</edge>
		<edge source="200" target="347">
			<data key="weight">-0.054</data>
		</edge>
		<edge source="178" target="266">
			<data key="weight">-0.079</data>
		</edge>
		<edge source="62" target="436">
			<data key="weight">-0.080</data>
		</edge>
		<edge source="275" target="301">
			<data key="weight">-0.117</data>
		</edge>
		<edge source="130" target="363">
			<data key="weight">-0.076</data>
		</edge>
		<edge source="185" target="365">
			<data key="weight">-0.087</data>
		</edge>
		<edge source="182" target="407">
			<data key="weight">-0.091</data>
		</edge>
		<edge source="133" target="348">
			<data key="weight">-0.117</data>
		</edge>
		<edge source="407" target="439">
			<data key="weight">-0.077</data>
		</edge>
		<edge source="49" target="93">
			<data key="weight">-0.139</data>
		</edge>
		<edge source="354" target="425">
			<data key="weight">-0.091</data>
		</edge>
		<edge source="50" target="224">
			<data key="weight">-0.093</data>
		</edge>
		<edge source="169" target="192">
			<data key="weight">-0.118</data>
		</edge>
		<edge source="169" target="189">
			<data key="weight">-0.089</data>
		</edge>
		<edge source="130" target="231">
			<data key="weight">-0.121</data>
		</edge>
		<edge source="223" target="344">
			<data key="weight">-0.094</data>
		</edge>
		<edge source="279" target="294">
			<data key="weight">-0.171</data>
		</edge>
		<edge source="63" target="211">
			<data key="weight">-0.095</data>
		</edge>
		<edge source="243" target="251">
			<data key="weight">-0.073</data>
		</edge>
		<edge source="175" target="346">
			<data key="weight">-0.138</data>
		</edge>
		<edge source="179" target="405">
			<data key="weight">-0.078</data>
		</edge>
		<edge source="171" target="185">
			<data key="weight">-0.071</data>
		</edge>
		<edge source="55" target="292">
			<data key="weight">-0.091</data>
		</edge>
		<edge source="178" target="307">
			<data key="weight">-0.075</data>
		</edge>
		<edge source="60" target="346">
			<data key="weight">-0.068</data>
		</edge>
		<edge source="67" target="194">
			<data key="weight">-0.085</data>
		</edge>
		<edge source="71" target="305">
			<data key="weight">-0.082</data>
		</edge>
		<edge source="306" target="405">
			<data key="weight">-0.074</data>
		</edge>
		<edge source="219" target="249">
			<data key="weight">-0.064</data>
		</edge>
		<edge source="110" target="225">
			<data key="weight">-0.078</data>
		</edge>
		<edge source="252" target="301">
			<data key="weight">-0.083</data>
		</edge>
		<edge source="281" target="290">
			<data key="weight">-0.125</data>
		</edge>
		<edge source="73" target="83">
			<data key="weight">-0.058</data>
		</edge>
		<edge source="44" target="354">
			<data key="weight">-0.097</data>
		</edge>
		<edge source="169" target="179">
			<data key="weight">-0.068</data>
		</edge>
		<edge source="68" target="348">
			<data key="weight">-0.059</data>
		</edge>
		<edge source="87" target="265">
			<data key="weight">-0.083</data>
		</edge>
		<edge source="44" target="93">
			<data key="weight">-0.089</data>
		</edge>
		<edge source="49" target="281">
			<data key="weight">-0.151</data>
		</edge>
		<edge source="94" target="375">
			<data key="weight">-0.088</data>
		</edge>
		<edge source="185" target="248">
			<data key="weight">-0.121</data>
		</edge>
		<edge source="223" target="302">
			<data key="weight">-0.097</data>
		</edge>
		<edge source="73" target="225">
			<data key="weight">-0.084</data>
		</edge>
		<edge source="175" target="194">
			<data key="weight">-0.083</data>
		</edge>
		<edge source="366" target="370">
			<data key="weight">-0.093</data>
		</edge>
		<edge source="191" target="229">
			<data key="weight">-0.067</data>
		</edge>
		<edge source="177" target="229">
			<data key="weight">-0.085</data>
		</edge>
		<edge source="66" target="72">
			<data key="weight">-0.073</data>
		</edge>
		<edge source="196" target="265">
			<data key="weight">-0.163</data>
		</edge>
		<edge source="55" target="229">
			<data key="weight">-0.127</data>
		</edge>
		<edge source="48" target="233">
			<data key="weight">-0.109</data>
		</edge>
		<edge source="97" target="271">
			<data key="weight">-0.100</data>
		</edge>
		<edge source="55" target="302">
			<data key="weight">-0.097</data>
		</edge>
		<edge source="117" target="280">
			<data key="weight">-0.189</data>
		</edge>
		<edge source="93" target="122">
			<data key="weight">-0.073</data>
		</edge>
		<edge source="84" target="305">
			<data key="weight">-0.142</data>
		</edge>
		<edge source="214" target="225">
			<data key="weight">-0.157</data>
		</edge>
		<edge source="215" target="358">
			<data key="weight">-0.081</data>
		</edge>
		<edge source="131" target="319">
			<data key="weight">-0.122</data>
		</edge>
		<edge source="96" target="366">
			<data key="weight">-0.100</data>
		</edge>
		<edge source="130" target="374">
			<data key="weight">-0.106</data>
		</edge>
		<edge source="213" target="225">
			<data key="weight">-0.174</data>
		</edge>
		<edge source="211" target="225">
			<data key="weight">-0.117</data>
		</edge>
		<edge source="266" target="358">
			<data key="weight">-0.067</data>
		</edge>
		<edge source="49" target="66">
			<data key="weight">-0.073</data>
		</edge>
		<edge source="74" target="311">
			<data key="weight">-0.057</data>
		</edge>
		<edge source="85" target="94">
			<data key="weight">-0.072</data>
		</edge>
		<edge source="225" target="438">
			<data key="weight">-0.111</data>
		</edge>
		<edge source="60" target="266">
			<data key="weight">-0.072</data>
		</edge>
		<edge source="27" target="216">
			<data key="weight">-0.066</data>
		</edge>
		<edge source="66" target="347">
			<data key="weight">-0.070</data>
		</edge>
		<edge source="133" target="209">
			<data key="weight">-0.085</data>
		</edge>
		<edge source="27" target="281">
			<data key="weight">-0.100</data>
		</edge>
		<edge source="94" target="96">
			<data key="weight">-0.099</data>
		</edge>
		<edge source="48" target="279">
			<data key="weight">-0.193</data>
		</edge>
		<edge source="206" target="287">
			<data key="weight">-0.097</data>
		</edge>
		<edge source="91" target="130">
			<data key="weight">-0.166</data>
		</edge>
		<edge source="318" target="350">
			<data key="weight">-0.070</data>
		</edge>
		<edge source="195" target="354">
			<data key="weight">-0.077</data>
		</edge>
		<edge source="65" target="208">
			<data key="weight">-0.096</data>
		</edge>
		<edge source="169" target="177">
			<data key="weight">-0.121</data>
		</edge>
		<edge source="131" target="133">
			<data key="weight">-0.072</data>
		</edge>
		<edge source="234" target="351">
			<data key="weight">-0.110</data>
		</edge>
		<edge source="133" target="302">
			<data key="weight">-0.131</data>
		</edge>
		<edge source="67" target="189">
			<data key="weight">-0.129</data>
		</edge>
		<edge source="243" target="354">
			<data key="weight">-0.149</data>
		</edge>
		<edge source="132" target="189">
			<data key="weight">-0.067</data>
		</edge>
		<edge source="191" target="275">
			<data key="weight">-0.069</data>
		</edge>
		<edge source="319" target="405">
			<data key="weight">-0.100</data>
		</edge>
		<edge source="185" target="312">
			<data key="weight">-0.095</data>
		</edge>
		<edge source="120" target="409">
			<data key="weight">-0.090</data>
		</edge>
		<edge source="93" target="322">
			<data key="weight">-0.203</data>
		</edge>
		<edge source="213" target="290">
			<data key="weight">-0.083</data>
		</edge>
		<edge source="169" target="178">
			<data key="weight">-0.092</data>
		</edge>
		<edge source="177" target="418">
			<data key="weight">-0.123</data>
		</edge>
		<edge source="191" target="309">
			<data key="weight">-0.105</data>
		</edge>
		<edge source="130" target="302">
			<data key="weight">-0.109</data>
		</edge>
		<edge source="117" target="354">
			<data key="weight">-0.094</data>
		</edge>
		<edge source="214" target="370">
			<data key="weight">-0.083</data>
		</edge>
		<edge source="294" target="322">
			<data key="weight">-0.071</data>
		</edge>
		<edge source="191" target="322">
			<data key="weight">-0.060</data>
		</edge>
		<edge source="300" target="348">
			<data key="weight">-0.077</data>
		</edge>
		<edge source="223" target="367">
			<data key="weight">-0.083</data>
		</edge>
		<edge source="229" target="327">
			<data key="weight">-0.134</data>
		</edge>
		<edge source="319" target="438">
			<data key="weight">-0.084</data>
		</edge>
		<edge source="215" target="440">
			<data key="weight">-0.054</data>
		</edge>
		<edge source="92" target="231">
			<data key="weight">-0.193</data>
		</edge>
		<edge source="82" target="279">
			<data key="weight">-0.105</data>
		</edge>
		<edge source="62" target="265">
			<data key="weight">-0.145</data>
		</edge>
		<edge source="192" target="362">
			<data key="weight">-0.070</data>
		</edge>
		<edge source="213" target="407">
			<data key="weight">-0.107</data>
		</edge>
		<edge source="175" target="310">
			<data key="weight">-0.078</data>
		</edge>
		<edge source="271" target="318">
			<data key="weight">-0.102</data>
		</edge>
		<edge source="50" target="70">
			<data key="weight">-0.068</data>
		</edge>
		<edge source="55" target="366">
			<data key="weight">-0.080</data>
		</edge>
		<edge source="172" target="279">
			<data key="weight">-0.089</data>
		</edge>
		<edge source="44" target="326">
			<data key="weight">-0.068</data>
		</edge>
		<edge source="311" target="345">
			<data key="weight">-0.076</data>
		</edge>
		<edge source="290" target="424">
			<data key="weight">-0.099</data>
		</edge>
		<edge source="208" target="214">
			<data key="weight">-0.292</data>
		</edge>
		<edge source="213" target="432">
			<data key="weight">-0.086</data>
		</edge>
		<edge source="27" target="275">
			<data key="weight">-0.092</data>
		</edge>
		<edge source="192" target="322">
			<data key="weight">-0.136</data>
		</edge>
		<edge source="319" target="408">
			<data key="weight">-0.133</data>
		</edge>
		<edge source="175" target="366">
			<data key="weight">-0.160</data>
		</edge>
		<edge source="301" target="314">
			<data key="weight">-0.072</data>
		</edge>
		<edge source="50" target="326">
			<data key="weight">-0.098</data>
		</edge>
		<edge source="229" target="311">
			<data key="weight">-0.149</data>
		</edge>
		<edge source="66" target="352">
			<data key="weight">-0.077</data>
		</edge>
		<edge source="80" target="399">
			<data key="weight">-0.061</data>
		</edge>
		<edge source="75" target="219">
			<data key="weight">-0.063</data>
		</edge>
		<edge source="223" target="327">
			<data key="weight">-0.169</data>
		</edge>
		<edge source="225" target="235">
			<data key="weight">-0.118</data>
		</edge>
		<edge source="66" target="79">
			<data key="weight">-0.100</data>
		</edge>
		<edge source="82" target="225">
			<data key="weight">-0.103</data>
		</edge>
		<edge source="202" target="225">
			<data key="weight">-0.144</data>
		</edge>
		<edge source="225" target="264">
			<data key="weight">-0.104</data>
		</edge>
		<edge source="84" target="191">
			<data key="weight">-0.062</data>
		</edge>
		<edge source="365" target="439">
			<data key="weight">-0.096</data>
		</edge>
		<edge source="114" target="365">
			<data key="weight">-0.104</data>
		</edge>
		<edge source="281" target="376">
			<data key="weight">-0.077</data>
		</edge>
		<edge source="131" target="311">
			<data key="weight">-0.093</data>
		</edge>
		<edge source="314" target="362">
			<data key="weight">-0.067</data>
		</edge>
		<edge source="287" target="366">
			<data key="weight">-0.103</data>
		</edge>
		<edge source="79" target="265">
			<data key="weight">-0.070</data>
		</edge>
		<edge source="202" target="215">
			<data key="weight">-0.077</data>
		</edge>
		<edge source="83" target="117">
			<data key="weight">-0.102</data>
		</edge>
		<edge source="275" target="419">
			<data key="weight">-0.086</data>
		</edge>
		<edge source="192" target="266">
			<data key="weight">-0.080</data>
		</edge>
		<edge source="196" target="374">
			<data key="weight">-0.089</data>
		</edge>
		<edge source="131" target="281">
			<data key="weight">-0.121</data>
		</edge>
		<edge source="216" target="231">
			<data key="weight">-0.111</data>
		</edge>
		<edge source="49" target="130">
			<data key="weight">-0.087</data>
		</edge>
		<edge source="93" target="317">
			<data key="weight">-0.085</data>
		</edge>
		<edge source="245" target="318">
			<data key="weight">-0.077</data>
		</edge>
		<edge source="208" target="312">
			<data key="weight">-0.285</data>
		</edge>
		<edge source="68" target="185">
			<data key="weight">-0.087</data>
		</edge>
		<edge source="236" target="301">
			<data key="weight">-0.121</data>
		</edge>
		<edge source="290" target="327">
			<data key="weight">-0.166</data>
		</edge>
		<edge source="170" target="354">
			<data key="weight">-0.079</data>
		</edge>
		<edge source="182" target="199">
			<data key="weight">-0.061</data>
		</edge>
		<edge source="314" target="397">
			<data key="weight">-0.113</data>
		</edge>
		<edge source="133" target="217">
			<data key="weight">-0.080</data>
		</edge>
		<edge source="54" target="73">
			<data key="weight">-0.068</data>
		</edge>
		<edge source="248" target="306">
			<data key="weight">-0.124</data>
		</edge>
		<edge source="133" target="208">
			<data key="weight">-0.213</data>
		</edge>
		<edge source="63" target="265">
			<data key="weight">-0.097</data>
		</edge>
		<edge source="279" target="306">
			<data key="weight">-0.183</data>
		</edge>
		<edge source="300" target="354">
			<data key="weight">-0.072</data>
		</edge>
		<edge source="68" target="223">
			<data key="weight">-0.106</data>
		</edge>
		<edge source="121" target="185">
			<data key="weight">-0.075</data>
		</edge>
		<edge source="44" target="168">
			<data key="weight">-0.095</data>
		</edge>
		<edge source="118" target="306">
			<data key="weight">-0.110</data>
		</edge>
		<edge source="192" target="265">
			<data key="weight">-0.101</data>
		</edge>
		<edge source="78" target="279">
			<data key="weight">-0.117</data>
		</edge>
		<edge source="114" target="251">
			<data key="weight">-0.072</data>
		</edge>
		<edge source="120" target="208">
			<data key="weight">-0.270</data>
		</edge>
		<edge source="168" target="172">
			<data key="weight">-0.072</data>
		</edge>
		<edge source="185" target="320">
			<data key="weight">-0.069</data>
		</edge>
		<edge source="214" target="409">
			<data key="weight">-0.069</data>
		</edge>
		<edge source="86" target="425">
			<data key="weight">-0.082</data>
		</edge>
		<edge source="176" target="322">
			<data key="weight">-0.088</data>
		</edge>
		<edge source="130" target="376">
			<data key="weight">-0.115</data>
		</edge>
		<edge source="97" target="265">
			<data key="weight">-0.074</data>
		</edge>
		<edge source="311" target="333">
			<data key="weight">-0.070</data>
		</edge>
		<edge source="229" target="270">
			<data key="weight">-0.099</data>
		</edge>
		<edge source="131" target="178">
			<data key="weight">-0.100</data>
		</edge>
		<edge source="82" target="265">
			<data key="weight">-0.091</data>
		</edge>
		<edge source="208" target="241">
			<data key="weight">-0.194</data>
		</edge>
		<edge source="94" target="323">
			<data key="weight">-0.117</data>
		</edge>
		<edge source="185" target="211">
			<data key="weight">-0.126</data>
		</edge>
		<edge source="280" target="362">
			<data key="weight">-0.085</data>
		</edge>
		<edge source="322" target="398">
			<data key="weight">-0.060</data>
		</edge>
		<edge source="218" target="280">
			<data key="weight">-0.126</data>
		</edge>
		<edge source="275" target="405">
			<data key="weight">-0.092</data>
		</edge>
		<edge source="67" target="280">
			<data key="weight">-0.087</data>
		</edge>
		<edge source="199" target="271">
			<data key="weight">-0.086</data>
		</edge>
		<edge source="82" target="175">
			<data key="weight">-0.099</data>
		</edge>
		<edge source="66" target="131">
			<data key="weight">-0.113</data>
		</edge>
		<edge source="63" target="92">
			<data key="weight">-0.095</data>
		</edge>
		<edge source="114" target="225">
			<data key="weight">-0.114</data>
		</edge>
		<edge source="229" target="409">
			<data key="weight">-0.098</data>
		</edge>
		<edge source="130" target="192">
			<data key="weight">-0.117</data>
		</edge>
		<edge source="91" target="354">
			<data key="weight">-0.117</data>
		</edge>
		<edge source="409" target="421">
			<data key="weight">-0.067</data>
		</edge>
		<edge source="231" target="320">
			<data key="weight">-0.084</data>
		</edge>
		<edge source="86" target="174">
			<data key="weight">-0.095</data>
		</edge>
		<edge source="130" target="184">
			<data key="weight">-0.084</data>
		</edge>
		<edge source="70" target="275">
			<data key="weight">-0.087</data>
		</edge>
		<edge source="196" target="319">
			<data key="weight">-0.095</data>
		</edge>
		<edge source="240" target="354">
			<data key="weight">-0.103</data>
		</edge>
		<edge source="179" target="348">
			<data key="weight">-0.100</data>
		</edge>
		<edge source="175" target="365">
			<data key="weight">-0.117</data>
		</edge>
		<edge source="68" target="279">
			<data key="weight">-0.076</data>
		</edge>
		<edge source="167" target="291">
			<data key="weight">-0.054</data>
		</edge>
		<edge source="351" target="366">
			<data key="weight">-0.100</data>
		</edge>
		<edge source="177" target="377">
			<data key="weight">-0.084</data>
		</edge>
		<edge source="27" target="365">
			<data key="weight">-0.116</data>
		</edge>
		<edge source="213" target="250">
			<data key="weight">-0.069</data>
		</edge>
		<edge source="305" target="366">
			<data key="weight">-0.156</data>
		</edge>
		<edge source="94" target="200">
			<data key="weight">-0.070</data>
		</edge>
		<edge source="127" target="279">
			<data key="weight">-0.095</data>
		</edge>
		<edge source="207" target="354">
			<data key="weight">-0.086</data>
		</edge>
		<edge source="222" target="306">
			<data key="weight">-0.081</data>
		</edge>
		<edge source="366" target="436">
			<data key="weight">-0.133</data>
		</edge>
		<edge source="91" target="94">
			<data key="weight">-0.098</data>
		</edge>
		<edge source="93" target="118">
			<data key="weight">-0.070</data>
		</edge>
		<edge source="301" target="310">
			<data key="weight">-0.133</data>
		</edge>
		<edge source="251" target="365">
			<data key="weight">-0.072</data>
		</edge>
		<edge source="93" target="207">
			<data key="weight">-0.081</data>
		</edge>
		<edge source="309" target="348">
			<data key="weight">-0.081</data>
		</edge>
		<edge source="80" target="225">
			<data key="weight">-0.097</data>
		</edge>
		<edge source="94" target="202">
			<data key="weight">-0.103</data>
		</edge>
		<edge source="168" target="290">
			<data key="weight">-0.119</data>
		</edge>
		<edge source="351" target="377">
			<data key="weight">-0.090</data>
		</edge>
		<edge source="94" target="174">
			<data key="weight">-0.223</data>
		</edge>
		<edge source="305" target="406">
			<data key="weight">-0.092</data>
		</edge>
		<edge source="218" target="301">
			<data key="weight">-0.080</data>
		</edge>
		<edge source="208" target="370">
			<data key="weight">-0.154</data>
		</edge>
		<edge source="60" target="305">
			<data key="weight">-0.072</data>
		</edge>
		<edge source="118" target="406">
			<data key="weight">-0.100</data>
		</edge>
		<edge source="234" target="268">
			<data key="weight">-0.089</data>
		</edge>
		<edge source="69" target="185">
			<data key="weight">-0.118</data>
		</edge>
		<edge source="175" target="229">
			<data key="weight">-0.196</data>
		</edge>
		<edge source="288" target="366">
			<data key="weight">-0.068</data>
		</edge>
		<edge source="222" target="439">
			<data key="weight">-0.056</data>
		</edge>
		<edge source="224" target="318">
			<data key="weight">-0.102</data>
		</edge>
		<edge source="265" target="350">
			<data key="weight">-0.155</data>
		</edge>
		<edge source="174" target="222">
			<data key="weight">-0.084</data>
		</edge>
		<edge source="219" target="307">
			<data key="weight">-0.072</data>
		</edge>
		<edge source="63" target="280">
			<data key="weight">-0.075</data>
		</edge>
		<edge source="208" target="236">
			<data key="weight">-0.063</data>
		</edge>
		<edge source="181" target="279">
			<data key="weight">-0.082</data>
		</edge>
		<edge source="127" target="319">
			<data key="weight">-0.129</data>
		</edge>
		<edge source="44" target="130">
			<data key="weight">-0.091</data>
		</edge>
		<edge source="62" target="208">
			<data key="weight">-0.234</data>
		</edge>
		<edge source="93" target="188">
			<data key="weight">-0.095</data>
		</edge>
		<edge source="312" target="365">
			<data key="weight">-0.110</data>
		</edge>
		<edge source="124" target="133">
			<data key="weight">-0.077</data>
		</edge>
		<edge source="120" target="306">
			<data key="weight">-0.168</data>
		</edge>
		<edge source="225" target="432">
			<data key="weight">-0.086</data>
		</edge>
		<edge source="208" target="367">
			<data key="weight">-0.105</data>
		</edge>
		<edge source="130" target="319">
			<data key="weight">-0.095</data>
		</edge>
		<edge source="312" target="410">
			<data key="weight">-0.089</data>
		</edge>
		<edge source="251" target="351">
			<data key="weight">-0.095</data>
		</edge>
		<edge source="169" target="405">
			<data key="weight">-0.077</data>
		</edge>
		<edge source="132" target="424">
			<data key="weight">-0.062</data>
		</edge>
		<edge source="172" target="358">
			<data key="weight">-0.073</data>
		</edge>
		<edge source="223" target="280">
			<data key="weight">-0.195</data>
		</edge>
		<edge source="68" target="225">
			<data key="weight">-0.068</data>
		</edge>
		<edge source="177" target="317">
			<data key="weight">-0.069</data>
		</edge>
		<edge source="231" target="290">
			<data key="weight">-0.205</data>
		</edge>
		<edge source="120" target="172">
			<data key="weight">-0.074</data>
		</edge>
		<edge source="132" target="185">
			<data key="weight">-0.059</data>
		</edge>
		<edge source="63" target="375">
			<data key="weight">-0.091</data>
		</edge>
		<edge source="270" target="306">
			<data key="weight">-0.091</data>
		</edge>
		<edge source="179" target="232">
			<data key="weight">-0.066</data>
		</edge>
		<edge source="250" target="306">
			<data key="weight">-0.075</data>
		</edge>
		<edge source="44" target="279">
			<data key="weight">-0.203</data>
		</edge>
		<edge source="225" target="229">
			<data key="weight">-0.161</data>
		</edge>
		<edge source="72" target="231">
			<data key="weight">-0.100</data>
		</edge>
		<edge source="94" target="376">
			<data key="weight">-0.138</data>
		</edge>
		<edge source="178" target="329">
			<data key="weight">-0.060</data>
		</edge>
		<edge source="195" target="365">
			<data key="weight">-0.096</data>
		</edge>
		<edge source="189" target="317">
			<data key="weight">-0.093</data>
		</edge>
		<edge source="55" target="175">
			<data key="weight">-0.135</data>
		</edge>
		<edge source="86" target="275">
			<data key="weight">-0.082</data>
		</edge>
		<edge source="122" target="288">
			<data key="weight">-0.067</data>
		</edge>
		<edge source="319" target="419">
			<data key="weight">-0.085</data>
		</edge>
		<edge source="94" target="235">
			<data key="weight">-0.092</data>
		</edge>
		<edge source="83" target="301">
			<data key="weight">-0.156</data>
		</edge>
		<edge source="303" target="365">
			<data key="weight">-0.098</data>
		</edge>
		<edge source="94" target="121">
			<data key="weight">-0.084</data>
		</edge>
		<edge source="209" target="366">
			<data key="weight">-0.124</data>
		</edge>
		<edge source="114" target="317">
			<data key="weight">-0.070</data>
		</edge>
		<edge source="120" target="329">
			<data key="weight">-0.053</data>
		</edge>
		<edge source="268" target="319">
			<data key="weight">-0.125</data>
		</edge>
		<edge source="111" target="302">
			<data key="weight">-0.089</data>
		</edge>
		<edge source="55" target="172">
			<data key="weight">-0.093</data>
		</edge>
		<edge source="328" target="358">
			<data key="weight">-0.078</data>
		</edge>
		<edge source="218" target="231">
			<data key="weight">-0.133</data>
		</edge>
		<edge source="117" target="322">
			<data key="weight">-0.072</data>
		</edge>
		<edge source="185" target="324">
			<data key="weight">-0.060</data>
		</edge>
		<edge source="234" target="289">
			<data key="weight">-0.085</data>
		</edge>
		<edge source="185" target="275">
			<data key="weight">-0.211</data>
		</edge>
		<edge source="95" target="225">
			<data key="weight">-0.119</data>
		</edge>
		<edge source="93" target="320">
			<data key="weight">-0.088</data>
		</edge>
		<edge source="27" target="83">
			<data key="weight">-0.064</data>
		</edge>
		<edge source="234" target="279">
			<data key="weight">-0.094</data>
		</edge>
		<edge source="345" target="408">
			<data key="weight">-0.056</data>
		</edge>
		<edge source="318" target="394">
			<data key="weight">-0.107</data>
		</edge>
		<edge source="188" target="290">
			<data key="weight">-0.137</data>
		</edge>
		<edge source="184" target="311">
			<data key="weight">-0.067</data>
		</edge>
		<edge source="208" target="363">
			<data key="weight">-0.159</data>
		</edge>
		<edge source="67" target="78">
			<data key="weight">-0.087</data>
		</edge>
		<edge source="192" target="424">
			<data key="weight">-0.082</data>
		</edge>
		<edge source="55" target="176">
			<data key="weight">-0.075</data>
		</edge>
		<edge source="270" target="436">
			<data key="weight">-0.069</data>
		</edge>
		<edge source="74" target="192">
			<data key="weight">-0.064</data>
		</edge>
		<edge source="185" target="377">
			<data key="weight">-0.067</data>
		</edge>
		<edge source="231" target="279">
			<data key="weight">-0.235</data>
		</edge>
		<edge source="91" target="225">
			<data key="weight">-0.136</data>
		</edge>
		<edge source="189" target="313">
			<data key="weight">-0.073</data>
		</edge>
		<edge source="281" target="282">
			<data key="weight">-0.081</data>
		</edge>
		<edge source="188" target="351">
			<data key="weight">-0.094</data>
		</edge>
		<edge source="131" target="354">
			<data key="weight">-0.103</data>
		</edge>
		<edge source="78" target="305">
			<data key="weight">-0.100</data>
		</edge>
		<edge source="193" target="290">
			<data key="weight">-0.072</data>
		</edge>
		<edge source="330" target="366">
			<data key="weight">-0.087</data>
		</edge>
		<edge source="130" target="357">
			<data key="weight">-0.136</data>
		</edge>
		<edge source="48" target="118">
			<data key="weight">-0.097</data>
		</edge>
		<edge source="117" target="333">
			<data key="weight">-0.084</data>
		</edge>
		<edge source="168" target="396">
			<data key="weight">-0.147</data>
		</edge>
		<edge source="314" target="418">
			<data key="weight">-0.069</data>
		</edge>
		<edge source="189" target="318">
			<data key="weight">-0.073</data>
		</edge>
		<edge source="62" target="210">
			<data key="weight">-0.083</data>
		</edge>
		<edge source="110" target="275">
			<data key="weight">-0.078</data>
		</edge>
		<edge source="289" target="375">
			<data key="weight">-0.086</data>
		</edge>
		<edge source="77" target="366">
			<data key="weight">-0.169</data>
		</edge>
		<edge source="265" target="315">
			<data key="weight">-0.101</data>
		</edge>
		<edge source="68" target="322">
			<data key="weight">-0.076</data>
		</edge>
		<edge source="275" target="426">
			<data key="weight">-0.072</data>
		</edge>
		<edge source="93" target="110">
			<data key="weight">-0.072</data>
		</edge>
		<edge source="97" target="185">
			<data key="weight">-0.122</data>
		</edge>
		<edge source="186" target="322">
			<data key="weight">-0.077</data>
		</edge>
		<edge source="208" target="352">
			<data key="weight">-0.066</data>
		</edge>
		<edge source="191" target="314">
			<data key="weight">-0.061</data>
		</edge>
		<edge source="78" target="189">
			<data key="weight">-0.100</data>
		</edge>
		<edge source="185" target="353">
			<data key="weight">-0.069</data>
		</edge>
		<edge source="133" target="223">
			<data key="weight">-0.112</data>
		</edge>
		<edge source="253" target="306">
			<data key="weight">-0.098</data>
		</edge>
		<edge source="208" target="439">
			<data key="weight">-0.139</data>
		</edge>
		<edge source="243" target="275">
			<data key="weight">-0.107</data>
		</edge>
		<edge source="303" target="348">
			<data key="weight">-0.053</data>
		</edge>
		<edge source="358" target="366">
			<data key="weight">-0.088</data>
		</edge>
		<edge source="215" target="265">
			<data key="weight">-0.085</data>
		</edge>
		<edge source="366" target="394">
			<data key="weight">-0.180</data>
		</edge>
		<edge source="186" target="366">
			<data key="weight">-0.135</data>
		</edge>
		<edge source="289" target="290">
			<data key="weight">-0.105</data>
		</edge>
		<edge source="130" target="230">
			<data key="weight">-0.080</data>
		</edge>
		<edge source="55" target="231">
			<data key="weight">-0.129</data>
		</edge>
		<edge source="188" target="365">
			<data key="weight">-0.092</data>
		</edge>
		<edge source="126" target="133">
			<data key="weight">-0.081</data>
		</edge>
		<edge source="279" target="345">
			<data key="weight">-0.081</data>
		</edge>
		<edge source="301" target="319">
			<data key="weight">-0.100</data>
		</edge>
		<edge source="172" target="189">
			<data key="weight">-0.076</data>
		</edge>
		<edge source="188" target="265">
			<data key="weight">-0.069</data>
		</edge>
		<edge source="73" target="229">
			<data key="weight">-0.087</data>
		</edge>
		<edge source="191" target="290">
			<data key="weight">-0.136</data>
		</edge>
		<edge source="202" target="322">
			<data key="weight">-0.072</data>
		</edge>
		<edge source="241" target="375">
			<data key="weight">-0.082</data>
		</edge>
		<edge source="83" target="277">
			<data key="weight">-0.095</data>
		</edge>
		<edge source="225" target="310">
			<data key="weight">-0.086</data>
		</edge>
		<edge source="97" target="399">
			<data key="weight">-0.075</data>
		</edge>
		<edge source="80" target="94">
			<data key="weight">-0.099</data>
		</edge>
		<edge source="199" target="370">
			<data key="weight">-0.097</data>
		</edge>
		<edge source="229" target="271">
			<data key="weight">-0.198</data>
		</edge>
		<edge source="174" target="195">
			<data key="weight">-0.092</data>
		</edge>
		<edge source="185" target="351">
			<data key="weight">-0.253</data>
		</edge>
		<edge source="208" target="368">
			<data key="weight">-0.097</data>
		</edge>
		<edge source="225" target="252">
			<data key="weight">-0.083</data>
		</edge>
		<edge source="268" target="303">
			<data key="weight">-0.067</data>
		</edge>
		<edge source="318" target="373">
			<data key="weight">-0.069</data>
		</edge>
		<edge source="209" target="279">
			<data key="weight">-0.128</data>
		</edge>
		<edge source="365" target="399">
			<data key="weight">-0.105</data>
		</edge>
		<edge source="168" target="376">
			<data key="weight">-0.089</data>
		</edge>
		<edge source="208" target="408">
			<data key="weight">-0.113</data>
		</edge>
		<edge source="174" target="199">
			<data key="weight">-0.112</data>
		</edge>
		<edge source="168" target="399">
			<data key="weight">-0.104</data>
		</edge>
		<edge source="180" target="407">
			<data key="weight">-0.061</data>
		</edge>
		<edge source="290" target="394">
			<data key="weight">-0.100</data>
		</edge>
		<edge source="49" target="366">
			<data key="weight">-0.258</data>
		</edge>
		<edge source="350" target="421">
			<data key="weight">-0.077</data>
		</edge>
		<edge source="233" target="348">
			<data key="weight">-0.117</data>
		</edge>
		<edge source="195" target="265">
			<data key="weight">-0.058</data>
		</edge>
		<edge source="175" target="294">
			<data key="weight">-0.089</data>
		</edge>
		<edge source="231" target="351">
			<data key="weight">-0.149</data>
		</edge>
		<edge source="117" target="191">
			<data key="weight">-0.089</data>
		</edge>
		<edge source="185" target="319">
			<data key="weight">-0.135</data>
		</edge>
		<edge source="271" target="303">
			<data key="weight">-0.072</data>
		</edge>
		<edge source="319" target="432">
			<data key="weight">-0.109</data>
		</edge>
		<edge source="220" target="366">
			<data key="weight">-0.063</data>
		</edge>
		<edge source="82" target="301">
			<data key="weight">-0.111</data>
		</edge>
		<edge source="93" target="280">
			<data key="weight">-0.181</data>
		</edge>
		<edge source="185" target="322">
			<data key="weight">-0.080</data>
		</edge>
		<edge source="72" target="93">
			<data key="weight">-0.088</data>
		</edge>
		<edge source="118" target="175">
			<data key="weight">-0.122</data>
		</edge>
		<edge source="68" target="366">
			<data key="weight">-0.076</data>
		</edge>
		<edge source="225" target="270">
			<data key="weight">-0.098</data>
		</edge>
		<edge source="233" target="306">
			<data key="weight">-0.173</data>
		</edge>
		<edge source="225" target="395">
			<data key="weight">-0.102</data>
		</edge>
		<edge source="133" target="199">
			<data key="weight">-0.086</data>
		</edge>
		<edge source="177" target="265">
			<data key="weight">-0.093</data>
		</edge>
		<edge source="180" target="208">
			<data key="weight">-0.082</data>
		</edge>
		<edge source="292" target="319">
			<data key="weight">-0.119</data>
		</edge>
		<edge source="94" target="179">
			<data key="weight">-0.084</data>
		</edge>
		<edge source="267" target="306">
			<data key="weight">-0.086</data>
		</edge>
		<edge source="229" target="234">
			<data key="weight">-0.108</data>
		</edge>
		<edge source="72" target="94">
			<data key="weight">-0.151</data>
		</edge>
		<edge source="169" target="366">
			<data key="weight">-0.112</data>
		</edge>
		<edge source="287" target="303">
			<data key="weight">-0.068</data>
		</edge>
		<edge source="75" target="306">
			<data key="weight">-0.059</data>
		</edge>
		<edge source="208" target="436">
			<data key="weight">-0.102</data>
		</edge>
		<edge source="66" target="396">
			<data key="weight">-0.085</data>
		</edge>
		<edge source="175" target="191">
			<data key="weight">-0.104</data>
		</edge>
		<edge source="208" target="398">
			<data key="weight">-0.069</data>
		</edge>
		<edge source="117" target="275">
			<data key="weight">-0.114</data>
		</edge>
		<edge source="122" target="301">
			<data key="weight">-0.077</data>
		</edge>
		<edge source="211" target="305">
			<data key="weight">-0.128</data>
		</edge>
		<edge source="301" target="396">
			<data key="weight">-0.106</data>
		</edge>
		<edge source="69" target="366">
			<data key="weight">-0.108</data>
		</edge>
		<edge source="194" target="366">
			<data key="weight">-0.138</data>
		</edge>
		<edge source="117" target="406">
			<data key="weight">-0.070</data>
		</edge>
		<edge source="178" target="225">
			<data key="weight">-0.095</data>
		</edge>
		<edge source="66" target="310">
			<data key="weight">-0.101</data>
		</edge>
		<edge source="178" target="191">
			<data key="weight">-0.083</data>
		</edge>
		<edge source="206" target="279">
			<data key="weight">-0.088</data>
		</edge>
		<edge source="185" target="354">
			<data key="weight">-0.158</data>
		</edge>
		<edge source="208" target="395">
			<data key="weight">-0.105</data>
		</edge>
		<edge source="168" target="195">
			<data key="weight">-0.060</data>
		</edge>
		<edge source="67" target="326">
			<data key="weight">-0.100</data>
		</edge>
		<edge source="50" target="365">
			<data key="weight">-0.153</data>
		</edge>
		<edge source="78" target="208">
			<data key="weight">-0.188</data>
		</edge>
		<edge source="208" target="369">
			<data key="weight">-0.082</data>
		</edge>
		<edge source="132" target="133">
			<data key="weight">-0.062</data>
		</edge>
		<edge source="70" target="168">
			<data key="weight">-0.074</data>
		</edge>
		<edge source="121" target="290">
			<data key="weight">-0.081</data>
		</edge>
		<edge source="345" target="358">
			<data key="weight">-0.090</data>
		</edge>
		<edge source="73" target="344">
			<data key="weight">-0.071</data>
		</edge>
		<edge source="117" target="248">
			<data key="weight">-0.072</data>
		</edge>
		<edge source="290" target="358">
			<data key="weight">-0.096</data>
		</edge>
		<edge source="130" target="275">
			<data key="weight">-0.133</data>
		</edge>
		<edge source="214" target="406">
			<data key="weight">-0.066</data>
		</edge>
		<edge source="208" target="302">
			<data key="weight">-0.107</data>
		</edge>
		<edge source="212" target="277">
			<data key="weight">-0.072</data>
		</edge>
		<edge source="214" target="265">
			<data key="weight">-0.109</data>
		</edge>
		<edge source="269" target="348">
			<data key="weight">-0.092</data>
		</edge>
		<edge source="114" target="407">
			<data key="weight">-0.073</data>
		</edge>
		<edge source="90" target="188">
			<data key="weight">-0.078</data>
		</edge>
		<edge source="66" target="291">
			<data key="weight">-0.090</data>
		</edge>
		<edge source="251" target="350">
			<data key="weight">-0.082</data>
		</edge>
		<edge source="172" target="214">
			<data key="weight">-0.072</data>
		</edge>
		<edge source="60" target="231">
			<data key="weight">-0.123</data>
		</edge>
		<edge source="68" target="319">
			<data key="weight">-0.114</data>
		</edge>
		<edge source="365" target="395">
			<data key="weight">-0.074</data>
		</edge>
		<edge source="268" target="311">
			<data key="weight">-0.119</data>
		</edge>
		<edge source="290" target="439">
			<data key="weight">-0.119</data>
		</edge>
		<edge source="208" target="270">
			<data key="weight">-0.133</data>
		</edge>
		<edge source="120" target="358">
			<data key="weight">-0.077</data>
		</edge>
		<edge source="266" target="354">
			<data key="weight">-0.087</data>
		</edge>
		<edge source="74" target="290">
			<data key="weight">-0.082</data>
		</edge>
		<edge source="281" target="408">
			<data key="weight">-0.089</data>
		</edge>
		<edge source="305" target="425">
			<data key="weight">-0.091</data>
		</edge>
		<edge source="191" target="312">
			<data key="weight">-0.083</data>
		</edge>
		<edge source="322" target="409">
			<data key="weight">-0.085</data>
		</edge>
		<edge source="69" target="117">
			<data key="weight">-0.080</data>
		</edge>
		<edge source="352" target="365">
			<data key="weight">-0.074</data>
		</edge>
		<edge source="185" target="396">
			<data key="weight">-0.089</data>
		</edge>
		<edge source="118" target="333">
			<data key="weight">-0.082</data>
		</edge>
		<edge source="199" target="358">
			<data key="weight">-0.072</data>
		</edge>
		<edge source="174" target="405">
			<data key="weight">-0.087</data>
		</edge>
		<edge source="199" target="270">
			<data key="weight">-0.058</data>
		</edge>
		<edge source="177" target="318">
			<data key="weight">-0.083</data>
		</edge>
		<edge source="309" target="365">
			<data key="weight">-0.092</data>
		</edge>
		<edge source="277" target="407">
			<data key="weight">-0.067</data>
		</edge>
		<edge source="188" target="208">
			<data key="weight">-0.075</data>
		</edge>
		<edge source="301" target="439">
			<data key="weight">-0.106</data>
		</edge>
		<edge source="326" target="351">
			<data key="weight">-0.118</data>
		</edge>
		<edge source="172" target="322">
			<data key="weight">-0.059</data>
		</edge>
		<edge source="27" target="174">
			<data key="weight">-0.110</data>
		</edge>
		<edge source="63" target="194">
			<data key="weight">-0.070</data>
		</edge>
		<edge source="73" target="301">
			<data key="weight">-0.094</data>
		</edge>
		<edge source="53" target="265">
			<data key="weight">-0.098</data>
		</edge>
		<edge source="230" target="314">
			<data key="weight">-0.112</data>
		</edge>
		<edge source="90" target="265">
			<data key="weight">-0.090</data>
		</edge>
		<edge source="209" target="231">
			<data key="weight">-0.096</data>
		</edge>
		<edge source="49" target="269">
			<data key="weight">-0.072</data>
		</edge>
		<edge source="168" target="377">
			<data key="weight">-0.084</data>
		</edge>
		<edge source="168" target="358">
			<data key="weight">-0.097</data>
		</edge>
		<edge source="352" target="354">
			<data key="weight">-0.122</data>
		</edge>
		<edge source="306" target="396">
			<data key="weight">-0.149</data>
		</edge>
		<edge source="252" target="265">
			<data key="weight">-0.072</data>
		</edge>
		<edge source="235" target="265">
			<data key="weight">-0.078</data>
		</edge>
		<edge source="91" target="407">
			<data key="weight">-0.054</data>
		</edge>
		<edge source="223" target="243">
			<data key="weight">-0.131</data>
		</edge>
		<edge source="208" target="251">
			<data key="weight">-0.109</data>
		</edge>
		<edge source="73" target="201">
			<data key="weight">-0.053</data>
		</edge>
		<edge source="167" target="370">
			<data key="weight">-0.136</data>
		</edge>
		<edge source="322" target="375">
			<data key="weight">-0.087</data>
		</edge>
		<edge source="266" target="279">
			<data key="weight">-0.073</data>
		</edge>
		<edge source="193" target="306">
			<data key="weight">-0.129</data>
		</edge>
		<edge source="194" target="281">
			<data key="weight">-0.078</data>
		</edge>
		<edge source="251" target="362">
			<data key="weight">-0.066</data>
		</edge>
		<edge source="184" target="409">
			<data key="weight">-0.063</data>
		</edge>
		<edge source="223" target="290">
			<data key="weight">-0.091</data>
		</edge>
		<edge source="69" target="133">
			<data key="weight">-0.087</data>
		</edge>
		<edge source="306" target="318">
			<data key="weight">-0.106</data>
		</edge>
		<edge source="85" target="223">
			<data key="weight">-0.076</data>
		</edge>
		<edge source="208" target="291">
			<data key="weight">-0.100</data>
		</edge>
		<edge source="65" target="305">
			<data key="weight">-0.097</data>
		</edge>
		<edge source="309" target="366">
			<data key="weight">-0.101</data>
		</edge>
		<edge source="208" target="397">
			<data key="weight">-0.099</data>
		</edge>
		<edge source="301" target="441">
			<data key="weight">-0.084</data>
		</edge>
		<edge source="78" target="271">
			<data key="weight">-0.119</data>
		</edge>
		<edge source="208" target="290">
			<data key="weight">-0.414</data>
		</edge>
		<edge source="93" target="426">
			<data key="weight">-0.083</data>
		</edge>
		<edge source="265" target="426">
			<data key="weight">-0.080</data>
		</edge>
		<edge source="169" target="407">
			<data key="weight">-0.064</data>
		</edge>
		<edge source="68" target="275">
			<data key="weight">-0.064</data>
		</edge>
		<edge source="269" target="306">
			<data key="weight">-0.128</data>
		</edge>
		<edge source="213" target="351">
			<data key="weight">-0.098</data>
		</edge>
		<edge source="237" target="265">
			<data key="weight">-0.067</data>
		</edge>
		<edge source="77" target="306">
			<data key="weight">-0.076</data>
		</edge>
		<edge source="225" target="369">
			<data key="weight">-0.101</data>
		</edge>
		<edge source="225" target="375">
			<data key="weight">-0.092</data>
		</edge>
		<edge source="175" target="280">
			<data key="weight">-0.218</data>
		</edge>
		<edge source="94" target="405">
			<data key="weight">-0.091</data>
		</edge>
		<edge source="301" target="326">
			<data key="weight">-0.169</data>
		</edge>
		<edge source="72" target="117">
			<data key="weight">-0.073</data>
		</edge>
		<edge source="132" target="305">
			<data key="weight">-0.066</data>
		</edge>
		<edge source="70" target="94">
			<data key="weight">-0.083</data>
		</edge>
		<edge source="225" target="394">
			<data key="weight">-0.129</data>
		</edge>
		<edge source="71" target="225">
			<data key="weight">-0.097</data>
		</edge>
		<edge source="60" target="185">
			<data key="weight">-0.211</data>
		</edge>
		<edge source="223" target="316">
			<data key="weight">-0.088</data>
		</edge>
		<edge source="82" target="348">
			<data key="weight">-0.072</data>
		</edge>
		<edge source="67" target="404">
			<data key="weight">-0.068</data>
		</edge>
		<edge source="96" target="365">
			<data key="weight">-0.125</data>
		</edge>
		<edge source="44" target="118">
			<data key="weight">-0.108</data>
		</edge>
		<edge source="230" target="279">
			<data key="weight">-0.110</data>
		</edge>
		<edge source="169" target="312">
			<data key="weight">-0.153</data>
		</edge>
		<edge source="223" target="230">
			<data key="weight">-0.090</data>
		</edge>
		<edge source="120" target="130">
			<data key="weight">-0.120</data>
		</edge>
		<edge source="316" target="366">
			<data key="weight">-0.093</data>
		</edge>
		<edge source="73" target="122">
			<data key="weight">-0.076</data>
		</edge>
		<edge source="63" target="233">
			<data key="weight">-0.102</data>
		</edge>
		<edge source="174" target="366">
			<data key="weight">-0.086</data>
		</edge>
		<edge source="75" target="223">
			<data key="weight">-0.071</data>
		</edge>
		<edge source="73" target="189">
			<data key="weight">-0.079</data>
		</edge>
		<edge source="234" target="405">
			<data key="weight">-0.086</data>
		</edge>
		<edge source="54" target="94">
			<data key="weight">-0.202</data>
		</edge>
	</graph>
</graphml>
