# Supplementary material for: Episodic evolution of coadapted sets of amino acid sites in mitochondrial proteins
Source: PLoS Genet. 2021 Jan 25;17(1):e1008711. doi: 10.1371/journal.pgen.1008711 (PMC7861529; doi:10.1371/journal.pgen.1008711)
Supplement: S1 Data — (ZIP) [file pgen.1008711.s025.zip › data/results/coevolution_graphs/cox3.supertree.pos_cor2pcor.l90.n0.up0368.lp0500.net]

*Vertices 241
1 "27"
2 "44"
3 "48"
4 "49"
5 "50"
6 "53"
7 "54"
8 "55"
9 "60"
10 "62"
11 "63"
12 "65"
13 "66"
14 "67"
15 "68"
16 "69"
17 "70"
18 "71"
19 "72"
20 "73"
21 "74"
22 "75"
23 "77"
24 "78"
25 "79"
26 "80"
27 "82"
28 "83"
29 "84"
30 "85"
31 "86"
32 "87"
33 "90"
34 "91"
35 "92"
36 "93"
37 "94"
38 "95"
39 "96"
40 "97"
41 "110"
42 "111"
43 "114"
44 "117"
45 "118"
46 "120"
47 "121"
48 "122"
49 "124"
50 "126"
51 "127"
52 "128"
53 "130"
54 "131"
55 "132"
56 "133"
57 "167"
58 "168"
59 "169"
60 "170"
61 "171"
62 "172"
63 "173"
64 "174"
65 "175"
66 "176"
67 "177"
68 "178"
69 "179"
70 "180"
71 "181"
72 "182"
73 "183"
74 "184"
75 "185"
76 "186"
77 "188"
78 "189"
79 "190"
80 "191"
81 "192"
82 "193"
83 "194"
84 "195"
85 "196"
86 "197"
87 "198"
88 "199"
89 "200"
90 "201"
91 "202"
92 "206"
93 "207"
94 "208"
95 "209"
96 "210"
97 "211"
98 "212"
99 "213"
100 "214"
101 "215"
102 "216"
103 "217"
104 "218"
105 "219"
106 "220"
107 "221"
108 "222"
109 "223"
110 "224"
111 "225"
112 "229"
113 "230"
114 "231"
115 "232"
116 "233"
117 "234"
118 "235"
119 "236"
120 "237"
121 "238"
122 "239"
123 "240"
124 "241"
125 "243"
126 "245"
127 "248"
128 "249"
129 "250"
130 "251"
131 "252"
132 "253"
133 "263"
134 "264"
135 "265"
136 "266"
137 "267"
138 "268"
139 "269"
140 "270"
141 "271"
142 "275"
143 "277"
144 "279"
145 "280"
146 "281"
147 "282"
148 "287"
149 "288"
150 "289"
151 "290"
152 "291"
153 "292"
154 "294"
155 "295"
156 "300"
157 "301"
158 "302"
159 "303"
160 "305"
161 "306"
162 "307"
163 "308"
164 "309"
165 "310"
166 "311"
167 "312"
168 "313"
169 "314"
170 "315"
171 "316"
172 "317"
173 "318"
174 "319"
175 "320"
176 "321"
177 "322"
178 "323"
179 "324"
180 "325"
181 "326"
182 "327"
183 "328"
184 "329"
185 "330"
186 "332"
187 "333"
188 "344"
189 "345"
190 "346"
191 "347"
192 "348"
193 "349"
194 "350"
195 "351"
196 "352"
197 "353"
198 "354"
199 "357"
200 "358"
201 "362"
202 "363"
203 "365"
204 "366"
205 "367"
206 "368"
207 "369"
208 "370"
209 "372"
210 "373"
211 "374"
212 "375"
213 "376"
214 "377"
215 "394"
216 "395"
217 "396"
218 "397"
219 "398"
220 "399"
221 "404"
222 "405"
223 "406"
224 "407"
225 "408"
226 "409"
227 "410"
228 "411"
229 "418"
230 "419"
231 "421"
232 "424"
233 "425"
234 "426"
235 "432"
236 "436"
237 "437"
238 "438"
239 "439"
240 "440"
241 "441"
*Edges
1 2 0.0350382061699802
1 3 0.0259082013285132
1 4 0.0317140767809035
1 5 0.0271126261939175
1 7 0.0152496615095728
1 10 -0.086
1 13 -0.076
1 19 -0.085
1 24 0.0124088463096721
1 25 -0.064
1 26 0.0146755666820276
1 27 0.0103053343549261
1 28 -0.064
1 30 0.00994487846583915
1 31 -0.072
1 32 -0.067
1 34 0.0231573046961217
1 35 0.0109666291469127
1 37 -0.090
1 38 0.0226978396475251
1 39 0.0213969470244447
1 43 0.0150789842001292
1 44 0.0132091682956859
1 46 0.0178000477818087
1 53 -0.149
1 64 -0.110
1 65 -0.142
1 67 -0.082
1 69 -0.055
1 94 -0.091
1 96 0.0149956165522919
1 102 -0.066
1 104 -0.070
1 109 -0.093
1 113 0.0196357333698188
1 116 -0.072
1 117 -0.083
1 125 -0.059
1 131 -0.062
1 132 0.0116781988513392
1 139 -0.093
1 140 -0.079
1 142 -0.092
1 143 -0.073
1 144 -0.113
1 146 -0.100
1 147 0.0173070281226599
1 148 0.014676266308291
1 150 -0.076
1 154 0.0188175340865676
1 156 -0.063
1 160 -0.100
1 167 -0.096
1 180 0.0156659545065995
1 181 -0.070
1 188 0.0145819967158154
1 197 0.0207674410010341
1 198 -0.110
1 203 -0.116
1 204 -0.144
1 208 0.0107440893455861
1 213 0.0168493102345094
1 215 0.0140557203583697
1 216 0.0194517447270436
1 225 0.0204873389870984
1 233 -0.068
1 234 0.0133082046605839
2 3 0.040858887893599
2 4 0.04297042290662
2 5 0.0359560054065611
2 6 0.0242540603100877
2 7 0.0194306123421563
2 10 -0.128
2 11 0.0154056448282144
2 12 0.0124694799070896
2 23 0.00808663972451728
2 25 0.00207715873538374
2 30 0.00919777041842687
2 31 -0.141
2 34 0.0296674506515056
2 36 -0.089
2 37 -0.098
2 38 0.0175136107399549
2 39 0.0131681192774854
2 41 0.0106896744573157
2 43 0.0127219951699107
2 45 -0.108
2 46 0.0179169694039835
2 47 0.0100145355753024
2 49 0.00949380690136689
2 50 0.0143855683169718
2 51 0.00995628462798007
2 53 -0.091
2 54 0.0241068957948891
2 58 -0.095
2 65 -0.138
2 67 -0.087
2 69 -0.102
2 70 0.00960210292475952
2 72 0.00903406756989844
2 74 0.0185172476774598
2 77 0.00774308576290881
2 79 0.0147706996400176
2 86 0.00958573197261934
2 87 0.0190835135768227
2 90 0.00956702255517911
2 91 0.0121599177453249
2 94 -0.168
2 95 0.012594993572262
2 96 0.0215716635668151
2 110 -0.070
2 111 -0.116
2 113 0.0129830400951241
2 115 0.00814506103673105
2 116 -0.103
2 117 -0.079
2 124 0.00961312198749784
2 125 0.00792926172716035
2 126 -0.059
2 132 0.00751795768352084
2 134 0.0175097904307653
2 140 -0.078
2 142 -0.160
2 144 -0.203
2 146 -0.137
2 147 0.0280996737364786
2 148 0.00872033158140745
2 152 0.00615266834550484
2 154 0.0282032502534512
2 156 -0.087
2 158 0.013901999368266
2 160 -0.083
2 164 0.00748957017641831
2 165 0.0163307246266987
2 174 -0.095
2 175 0.0149635726876989
2 176 0.000332053085569891
2 178 0.0039320214911059
2 180 0.0191853379024861
2 181 -0.068
2 188 0.0166207838495845
2 191 0.00607008828570219
2 193 0.000795705544047052
2 197 0.0210712666901276
2 198 -0.097
2 199 0.00781544622713875
2 202 0.00144430889465075
2 203 -0.178
2 204 -0.261
2 206 0.0125795058312196
2 207 0.00875711312347118
2 209 0.0059562915164246
2 211 0.0144244926121656
2 212 0.0061697537749115
2 213 0.027247455725576
2 215 0.0140720334897471
2 216 0.0175435253227104
2 218 0.00924887150440075
2 222 0.00701609591100411
2 225 0.0115706659650666
2 230 0.0032161133404116
2 233 0.00318353787024173
2 234 0.0112348562216935
2 236 0.0117521969275083
2 239 0.00525830190118503
2 240 0.0069591201396094
3 4 0.0405953618079009
3 5 0.0349678329979048
3 6 0.0239285912005431
3 7 0.0195283651370913
3 11 0.0125752856961568
3 12 0.0177405486020245
3 23 0.0145276792394107
3 25 0.0041954364465884
3 28 -0.085
3 31 -0.087
3 34 0.0232106973696512
3 36 -0.111
3 37 -0.096
3 38 0.0167889043118008
3 41 0.00777201581066142
3 42 -0.088
3 45 -0.097
3 46 0.0176150414907383
3 47 0.0102107431698582
3 49 0.0165814153273756
3 50 0.021403847420118
3 51 0.0104989665392991
3 54 0.026546235586339
3 57 0.00688040826315673
3 61 0.0081003110528672
3 65 -0.111
3 67 -0.100
3 69 -0.079
3 70 0.007567406227574
3 71 0.00531678018910391
3 72 0.0159168441021529
3 74 0.0139446925223412
3 75 0.0113986651992196
3 79 0.0102276005360227
3 86 0.0101149374516954
3 87 0.0194598961863519
3 90 0.00971890728228164
3 91 0.00677617408213597
3 93 -0.059
3 94 -0.124
3 95 0.0143842437788525
3 96 0.0173649133194157
3 110 -0.069
3 111 -0.092
3 113 0.015366724254903
3 116 -0.109
3 117 -0.078
3 124 0.00577673373632394
3 126 -0.059
3 134 0.023400945489319
3 142 -0.131
3 144 -0.193
3 146 -0.115
3 147 0.0201612291290076
3 150 0.00513846728414383
3 152 0.00438753296095455
3 153 0.00638427250263868
3 154 0.027191874688831
3 156 -0.079
3 158 0.0161475866788911
3 165 0.0198729447579141
3 175 0.01372151522504
3 178 0.00386702540486337
3 180 0.0112976896146773
3 181 -0.094
3 182 0.00411970470512774
3 188 0.0152633244477834
3 191 0.00652861391678369
3 192 0.0113375293466023
3 197 0.0176303969417721
3 199 0.0101080464473382
3 202 0.00226509454898505
3 203 -0.089
3 204 -0.248
3 205 0.00584059182725939
3 206 0.0211481579809817
3 207 0.0091220109257218
3 211 0.0137597006929504
3 212 0.0109018658494824
3 213 0.0274046879765255
3 215 0.0177248625999986
3 216 0.0218211063544483
3 218 0.0115906130876065
3 222 0.00724741396648951
3 225 0.0121567813625116
3 229 0.00524946565711135
3 231 0.0110777612807758
3 234 0.0140565061288664
3 236 0.0134924777634784
3 238 0.00499818509559066
3 239 0.00814019329066135
4 5 0.0404121103119676
4 6 0.02371427405477
4 7 0.0171446502575932
4 10 -0.123
4 12 0.00835650147100884
4 13 -0.073
4 23 0.0128809328468379
4 24 0.00648317924866104
4 25 0.00654896314776301
4 31 -0.134
4 34 0.0268926204877023
4 36 -0.139
4 37 -0.153
4 38 0.020848603102225
4 39 0.0120965618544451
4 41 0.0137043398412918
4 42 -0.117
4 45 -0.106
4 46 0.0166409611874787
4 47 0.0114284162455895
4 49 0.0110306659839062
4 50 0.0161931929601272
4 51 0.0132769494365276
4 53 -0.087
4 54 0.0231057018021475
4 56 -0.098
4 58 -0.108
4 64 -0.119
4 65 -0.153
4 66 -0.055
4 69 -0.073
4 70 0.00938979980241075
4 71 0.00894322000938557
4 72 0.00908864455185415
4 74 0.0176359433390009
4 77 0.0120974029846984
4 79 0.0176172341196751
4 81 -0.079
4 87 0.0142745366888135
4 90 0.00448163779219841
4 91 0.0109372080510074
4 94 -0.176
4 95 0.0132465383629862
4 96 0.0207829177024413
4 110 -0.099
4 111 -0.102
4 113 0.0156876916993892
4 115 0.0090634948602426
4 116 -0.088
4 134 0.0225162328815068
4 139 -0.072
4 142 -0.180
4 144 -0.194
4 146 -0.151
4 147 0.0236767751843495
4 149 0.0157407415761609
4 154 0.0252644916598781
4 156 -0.093
4 158 0.0171017090506943
4 164 0.00629850666834897
4 165 0.0197072785303324
4 172 -0.054
4 174 -0.104
4 175 0.00822278832023285
4 177 -0.070
4 180 0.0142050327729504
4 181 -0.095
4 188 0.0144777729543753
4 191 0.00584251982115924
4 192 0.0107123923491442
4 195 -0.091
4 197 0.0177559888428485
4 198 -0.105
4 203 -0.156
4 204 -0.258
4 205 0.00784092610230752
4 206 0.0112003173584187
4 207 0.00674813147147165
4 209 0.00692594060160127
4 211 0.0113788653729223
4 212 0.00846005247574951
4 213 0.02351142385278
4 215 0.0179873748897554
4 216 0.0150127557636039
4 222 0.00907526509710556
4 224 -0.054
4 225 0.0109530475361856
4 230 0.0075481414065907
4 231 0.0112030627858336
4 234 0.0102448978887287
4 236 0.0146113107132514
4 239 0.00619557720269754
4 240 0.0113802996011131
5 6 0.0296094717986491
5 7 0.0100524178711268
5 10 -0.114
5 12 0.00762500664866186
5 13 -0.082
5 17 -0.068
5 23 0.011809539515853
5 24 0.00723686662621291
5 25 0.00723652402670987
5 31 -0.148
5 34 0.0252854273173151
5 35 0.00550421063221565
5 36 -0.090
5 37 -0.146
5 38 0.0221548181023407
5 39 0.00841165884746775
5 41 0.0153981628179038
5 43 0.0132425314782518
5 46 0.01887734680396
5 47 0.00790267337253195
5 49 0.0191853270211085
5 50 0.0124849871502929
5 54 0.025036822874169
5 56 -0.082
5 58 -0.082
5 64 -0.086
5 65 -0.143
5 66 -0.059
5 67 -0.072
5 69 -0.096
5 70 0.0169307003060704
5 71 0.0073618959718096
5 72 0.0109607501061852
5 74 0.0184280589410926
5 76 0.00471996208688866
5 77 0.00897888880967818
5 79 0.0130370335841847
5 83 0.0131939928520007
5 86 0.0122808590258962
5 87 0.0171145164366028
5 91 0.00644358156063113
5 94 -0.185
5 95 0.0160269692455628
5 96 0.0211076414187904
5 98 -0.057
5 110 -0.093
5 111 -0.113
5 113 0.0221280954567686
5 115 0.0084315340166125
5 116 -0.092
5 117 -0.109
5 121 0.00711217148811009
5 123 -0.055
5 124 0.00751019709036931
5 125 0.0081855027249318
5 131 -0.071
5 132 0.0114721343227323
5 134 0.0249366998130641
5 140 -0.088
5 142 -0.181
5 144 -0.204
5 146 -0.158
5 147 0.0231537229364289
5 148 0.00562894437129401
5 149 0.0140796136995836
5 153 0.0209791610108221
5 154 0.0233853554252189
5 156 -0.091
5 158 0.0162029001425137
5 164 0.00848325770251805
5 165 0.0181082308118184
5 169 -0.099
5 170 0.00425585616208573
5 172 -0.059
5 175 0.0111415250497145
5 180 0.020494049292332
5 181 -0.098
5 182 0.00538298074575537
5 188 0.0143389260849003
5 190 0.00283524047053213
5 191 0.0110036230518577
5 192 0.010749061533453
5 196 0.00553930019310577
5 197 0.018899131915444
5 199 0.012551825945089
5 203 -0.153
5 204 -0.296
5 205 0.0081831740030277
5 206 0.0150067590814345
5 208 -0.076
5 211 0.0105845704290268
5 213 0.0207067001411817
5 215 0.0155474586216168
5 216 0.0118969355126057
5 217 0.00386908663911027
5 218 0.0110436294844201
5 220 0.00787969812634517
5 222 0.00735782587460442
5 224 -0.059
5 225 0.00751745225218857
5 226 0.00479920951358343
5 229 0.00735973160239596
5 230 0.0133197419725167
5 231 0.00787558777712723
5 233 0.00815875302800111
5 234 0.0154322901436968
5 235 0.00163368576832791
5 236 0.0117663681664246
5 239 0.00523594844743577
6 7 0.0280515886635164
6 10 0.00783504424732753
6 11 0.0169761909574323
6 16 0.00657773211395702
6 19 0.0118236556807131
6 28 0.0116860288160472
6 31 -0.108
6 34 0.0153524820445778
6 37 -0.158
6 42 -0.088
6 47 0.0135461608910199
6 50 0.013795167227597
6 53 -0.080
6 54 0.0152234403647903
6 67 0.0100350560429889
6 71 0.00890562547269179
6 74 0.0115294953372479
6 75 -0.099
6 86 0.0158238903789131
6 87 0.0167780375653156
6 91 0.00921228789922883
6 94 -0.126
6 95 0.0237223957009699
6 99 0.00726622515364582
6 101 -0.127
6 104 0.0168001148020867
6 111 -0.098
6 112 -0.094
6 113 0.0144013760240842
6 114 -0.133
6 117 -0.072
6 118 0.0108010082832836
6 121 0.0162066064231685
6 124 0.0139908173797258
6 134 0.0244583802658934
6 135 -0.098
6 143 -0.073
6 145 -0.070
6 146 -0.089
6 147 0.0115054350398542
6 148 0.00951512212108062
6 151 -0.077
6 153 0.014206886070217
6 154 0.0191031970542851
6 158 0.0128017237747283
6 160 -0.116
6 166 -0.108
6 172 -0.055
6 175 0.0136849715888691
6 180 0.0129804478010722
6 185 0.00576459549632913
6 191 0.0118652179455587
6 196 0.00861176967171594
6 203 -0.158
6 204 -0.194
6 206 0.0156246246658131
6 213 0.00897666402493169
6 218 0.00982998782878478
6 235 0.00545036812493752
6 236 0.00836283777323046
6 239 0.0148484797484745
7 8 0.017899894862965
7 9 0.0233822780915895
7 10 0.0194275868482834
7 14 0.0101151407076838
7 18 0.00850002195660645
7 19 0.028643745504673
7 20 -0.068
7 23 0.015303692781165
7 25 0.0102881691660291
7 26 0.0183549829030178
7 28 0.0109946322528199
7 29 0.0145266193639452
7 30 0.0170606271500392
7 32 0.0178548732361892
7 33 0.0198435563062816
7 34 0.00905297786196812
7 35 0.015143268614807
7 37 -0.202
7 38 0.00717935014566137
7 46 0.0097709511198976
7 47 0.0267178471465288
7 48 -0.073
7 50 0.00946851502532813
7 53 -0.076
7 54 0.00935943528345124
7 59 -0.088
7 61 0.0203395593110747
7 67 0.0240523371542311
7 68 0.0206069608723548
7 70 0.0102831627265735
7 71 0.0105472195564938
7 75 -0.149
7 87 0.00540773597883314
7 90 0.0221813023043962
7 94 -0.165
7 95 0.00632982443033288
7 99 0.0105298765378254
7 104 0.0194030713345208
7 105 0.0115406020445119
7 110 0.0193742273082784
7 111 -0.141
7 114 -0.158
7 116 0.00959625236787213
7 117 -0.085
7 124 0.016742857793302
7 127 0.013325612286795
7 130 0.00753260504475513
7 132 0.00617575590292016
7 135 -0.089
7 138 0.0121658794813096
7 139 0.00795467845749928
7 143 -0.140
7 145 -0.082
7 146 0.00968877575514981
7 147 0.0066567965201878
7 148 0.0169131784958142
7 152 0.0110477957085209
7 154 0.0144138205756615
7 156 0.0213889449976102
7 160 -0.094
7 164 0.0148396794492523
7 169 0.0170542932747753
7 171 0.0098932321608602
7 175 0.0120214124059264
7 177 -0.072
7 178 0.0180078219856126
7 188 0.0193129532369208
7 191 0.00953897298419032
7 195 -0.096
7 197 0.00915464076711777
7 202 0.0120589921573847
7 204 -0.105
7 206 0.00757408711202133
7 211 0.0128110369596494
7 213 0.00693460807552089
7 215 0.00755406460132874
7 216 0.0082073281842811
7 235 0.00612202932270516
7 239 0.0210438391543009
7 240 0.0138229919831506
8 9 0.0281212605836982
8 10 0.0150855111109115
8 20 -0.077
8 34 -0.072
8 37 -0.161
8 39 -0.093
8 41 -0.088
8 42 -0.079
8 51 -0.118
8 53 -0.070
8 55 -0.065
8 57 -0.131
8 62 -0.093
8 65 -0.135
8 66 -0.075
8 69 -0.128
8 75 -0.130
8 80 -0.092
8 83 -0.135
8 90 0.0186284099763787
8 94 -0.179
8 96 -0.084
8 99 -0.077
8 100 -0.080
8 101 -0.082
8 105 0.0137701289192641
8 108 -0.069
8 111 -0.163
8 112 -0.127
8 113 -0.080
8 114 -0.129
8 129 -0.081
8 135 -0.179
8 136 -0.092
8 137 -0.080
8 143 -0.147
8 150 0.0131309340750403
8 151 -0.186
8 153 -0.091
8 157 -0.149
8 158 -0.097
8 159 -0.093
8 161 -0.103
8 172 -0.129
8 177 -0.115
8 178 0.019940425689078
8 181 0.0114221868880485
8 183 -0.070
8 184 -0.067
8 185 -0.068
8 186 -0.085
8 187 -0.071
8 190 -0.076
8 192 -0.107
8 194 -0.077
8 198 -0.085
8 200 -0.071
8 204 -0.080
8 220 0.00763087074045299
8 223 -0.085
8 226 -0.083
9 10 0.0289419197547966
9 13 -0.073
9 15 0.0185235850608206
9 16 0.011402961801845
9 19 0.0257156493210292
9 20 -0.088
9 28 0.0237998280659374
9 29 0.0126167825973028
9 30 0.0146543314428887
9 32 0.0122675061128331
9 36 -0.083
9 37 -0.112
9 38 0.00757921449278532
9 44 -0.126
9 47 0.0132227164416939
9 61 0.0159371953898048
9 66 -0.078
9 67 0.012154316885742
9 68 0.0114688147710385
9 70 0.018275777337881
9 75 -0.211
9 79 -0.073
9 80 -0.070
9 88 -0.071
9 90 0.0160585969653675
9 94 -0.123
9 102 0.0134607451355573
9 109 -0.125
9 110 0.0184261334430024
9 111 -0.203
9 114 -0.123
9 119 -0.063
9 127 0.0119941046738022
9 130 0.0158118368758918
9 135 -0.124
9 136 -0.072
9 144 -0.074
9 151 -0.150
9 152 0.0147479070462772
9 157 -0.071
9 160 -0.072
9 161 -0.127
9 171 0.00830052354944652
9 174 -0.122
9 175 0.00700369968001164
9 177 -0.134
9 178 0.018022453040837
9 182 -0.071
9 186 -0.065
9 190 -0.068
9 196 -0.066
9 198 -0.122
9 204 -0.099
9 210 -0.077
9 214 -0.073
9 218 0.0136455600570982
9 227 -0.068
9 229 -0.106
9 235 -0.070
9 237 -0.071
10 11 -0.093
10 19 0.0292214842571391
10 25 0.00691212150612914
10 29 0.0183473595325958
10 30 0.0215593620170554
10 32 0.0140147886711849
10 33 0.0162164256743219
10 35 0.0258057539055416
10 37 -0.114
10 42 0.0127837262472852
10 44 -0.105
10 51 -0.069
10 53 -0.155
10 54 -0.074
10 58 0.0119302233361084
10 61 0.0267409404732467
10 62 -0.063
10 67 0.0351880450087352
10 68 0.0343406358765141
10 75 -0.204
10 77 -0.080
10 78 0.0160350671868632
10 79 -0.074
10 80 -0.065
10 83 -0.111
10 84 -0.054
10 88 -0.065
10 94 -0.234
10 96 -0.083
10 100 0.0141651728140958
10 102 0.0119394672924811
10 104 0.0155884603260104
10 110 0.0195196150370378
10 111 -0.111
10 114 -0.198
10 118 0.0102602136871656
10 125 -0.101
10 127 0.0206876580299773
10 130 0.0190823929985008
10 131 0.0106183889975915
10 135 -0.145
10 138 0.0141091038989224
10 140 0.0133358786716573
10 141 -0.071
10 142 0.0231357200993042
10 143 -0.094
10 144 0.0132633689633165
10 145 -0.082
10 148 0.0111070883738796
10 151 -0.149
10 156 0.0129074346465165
10 161 -0.073
10 165 -0.115
10 169 0.017574140671995
10 172 -0.067
10 173 -0.113
10 176 -0.066
10 178 0.0146845508402602
10 181 0.0111436456391156
10 182 -0.086
10 190 -0.070
10 195 -0.070
10 198 -0.142
10 200 -0.112
10 202 0.0223496107825651
10 206 -0.076
10 213 -0.114
10 214 -0.093
10 218 -0.078
10 220 -0.105
10 221 -0.060
10 222 -0.081
10 225 -0.104
10 229 -0.084
10 236 -0.080
10 239 0.0146316619240404
11 13 0.0146997947789889
11 18 0.013810901664084
11 24 -0.112
11 28 -0.078
11 33 -0.099
11 35 -0.095
11 36 -0.097
11 42 -0.114
11 45 -0.112
11 53 -0.102
11 57 -0.109
11 68 -0.107
11 74 0.0180116560542865
11 76 -0.081
11 77 0.01203336211402
11 80 -0.071
11 83 -0.070
11 87 0.012628844651331
11 90 -0.119
11 94 -0.239
11 97 -0.095
11 98 -0.082
11 104 -0.070
11 110 -0.107
11 111 -0.081
11 112 -0.161
11 114 -0.072
11 116 -0.102
11 117 -0.136
11 126 -0.088
11 130 -0.101
11 135 -0.097
11 142 -0.126
11 144 -0.073
11 145 -0.075
11 147 0.01094887086463
11 151 -0.077
11 156 -0.091
11 160 -0.127
11 166 -0.084
11 169 -0.080
11 174 -0.091
11 175 0.0149707225144403
11 188 -0.074
11 194 -0.100
11 195 -0.157
11 198 -0.091
11 200 -0.069
11 204 -0.115
11 208 -0.108
11 212 -0.091
11 225 -0.084
11 238 -0.067
12 23 0.015335923891587
12 31 -0.099
12 32 0.00720620452417055
12 34 0.00888135110397854
12 39 0.0158640345052658
12 47 0.0104582268998016
12 49 0.0161552464910185
12 50 0.0196230853816445
12 54 0.0232587271096191
12 56 -0.070
12 61 0.0142536846255368
12 70 0.0106154431567658
12 73 0.0182143835137449
12 74 0.00824757297890145
12 76 0.0169053501474731
12 83 0.0113713613587023
12 87 0.015950652932802
12 91 0.01891879485295
12 94 -0.096
12 100 0.0119167653622598
12 104 0.00933882078212269
12 111 -0.121
12 113 0.0180766931978395
12 117 0.0125759727342502
12 147 0.00715806988649038
12 151 -0.089
12 160 -0.097
12 161 -0.076
12 185 0.00662809113218663
12 199 0.0166263303885199
12 202 0.0124449079970929
12 204 -0.079
12 205 0.00723559683433537
12 206 0.0169447631432659
12 207 0.00962019441688044
12 209 0.0127210687778604
12 213 0.01338740203806
12 216 0.0111578039300157
12 218 0.0174343659613586
12 220 0.0212384894840146
12 236 0.00859259072666783
12 238 0.0145804643945484
12 239 0.0106939913497064
13 18 0.0203741680552823
13 19 -0.073
13 23 -0.073
13 25 -0.100
13 27 -0.085
13 28 -0.093
13 33 -0.091
13 34 -0.075
13 35 -0.084
13 37 -0.140
13 39 -0.118
13 42 -0.131
13 44 -0.078
13 49 -0.100
13 54 -0.113
13 58 -0.128
13 61 -0.095
13 65 0.0240435860271381
13 68 -0.080
13 86 -0.106
13 87 -0.104
13 91 -0.101
13 94 -0.151
13 95 -0.095
13 96 -0.085
13 99 -0.085
13 100 -0.119
13 110 -0.087
13 111 -0.076
13 120 -0.070
13 130 -0.098
13 134 -0.076
13 148 -0.084
13 152 -0.090
13 153 -0.084
13 154 -0.119
13 156 -0.092
13 157 -0.099
13 158 -0.107
13 160 -0.110
13 161 -0.091
13 165 -0.101
13 182 -0.114
13 188 -0.117
13 191 -0.070
13 192 -0.098
13 196 -0.077
13 208 -0.081
13 215 -0.088
13 217 -0.085
13 218 -0.065
13 230 -0.081
13 233 -0.084
13 234 -0.106
13 237 -0.077
14 24 -0.087
14 36 -0.125
14 37 -0.073
14 43 -0.120
14 57 -0.105
14 59 -0.083
14 62 -0.074
14 63 -0.073
14 64 -0.072
14 69 -0.107
14 75 -0.158
14 78 -0.129
14 83 -0.085
14 84 -0.062
14 88 -0.074
14 90 0.0144623018179297
14 98 -0.088
14 101 -0.079
14 111 -0.108
14 122 -0.064
14 123 -0.077
14 135 -0.094
14 136 -0.070
14 138 -0.088
14 140 -0.083
14 143 -0.078
14 144 -0.101
14 145 -0.087
14 151 -0.136
14 153 -0.083
14 157 -0.091
14 160 -0.105
14 162 -0.064
14 174 -0.104
14 178 0.02052413530879
14 181 -0.100
14 182 -0.097
14 186 -0.066
14 194 -0.079
14 198 -0.131
14 201 -0.075
14 212 -0.094
14 214 -0.081
14 217 -0.077
14 221 -0.068
14 224 -0.072
14 234 -0.079
15 17 0.0106298374140819
15 20 0.0185814126609991
15 28 -0.061
15 36 -0.076
15 56 -0.084
15 72 -0.072
15 75 -0.087
15 94 -0.088
15 100 -0.078
15 105 -0.108
15 108 0.0237105021929154
15 109 -0.106
15 111 -0.068
15 117 0.0137753080449753
15 123 0.021443465614853
15 127 0.0149576095771178
15 132 -0.067
15 134 0.0132215544026432
15 135 -0.091
15 141 -0.090
15 142 -0.064
15 144 -0.076
15 151 -0.104
15 161 -0.078
15 167 -0.082
15 170 -0.055
15 172 0.0187041027780649
15 174 -0.114
15 177 -0.076
15 187 0.0121515925632995
15 189 0.0144855087473185
15 192 -0.059
15 200 -0.086
15 204 -0.076
15 209 0.0214506921822645
15 236 0.0101483748866984
16 17 0.0123136009371512
16 23 0.0123679210778924
16 24 0.0186326400695669
16 25 0.0130316580325161
16 28 0.0142623378662144
16 32 0.0140044229585842
16 37 -0.094
16 40 0.0182371825010089
16 41 -0.100
16 44 -0.080
16 49 0.0138850953145309
16 56 -0.087
16 61 0.00994039954002028
16 65 -0.075
16 70 0.0197091531724119
16 71 0.00977356871091306
16 75 -0.118
16 76 0.0240042618448564
16 79 0.0146638663516544
16 86 0.0143744069217099
16 95 0.0141737637686104
16 109 -0.146
16 111 -0.131
16 114 -0.093
16 125 0.0115701564359082
16 132 0.0122581810734644
16 135 -0.104
16 146 -0.100
16 151 -0.117
16 157 -0.100
16 158 0.0111811761828649
16 160 -0.120
16 197 0.00653784404157362
16 203 -0.100
16 204 -0.108
16 212 0.00456966409334748
16 224 0.00893225962457214
16 230 0.0107121767383201
16 233 0.015824034841432
16 237 0.00966770384877973
16 238 0.0120047049323164
17 18 0.0192635324544254
17 19 -0.077
17 20 0.0293544160128508
17 22 0.0285988714633409
17 37 -0.083
17 39 0.0102427828899712
17 44 -0.072
17 58 -0.074
17 60 0.0265141236035907
17 62 0.0225826917972724
17 67 -0.095
17 73 0.0129201994294469
17 75 -0.075
17 80 0.0159205990310103
17 84 0.0317354425516888
17 88 0.0199524932975946
17 91 -0.057
17 94 -0.107
17 99 -0.081
17 114 -0.068
17 119 0.0303791036984978
17 125 0.00951895046186554
17 135 -0.090
17 136 0.0139589061169074
17 138 -0.086
17 142 -0.087
17 155 0.0226179407756556
17 162 0.0187934208905371
17 163 0.0209433281812408
17 176 0.0273665999225452
17 184 0.0151071145618675
17 186 0.0122697910675981
17 189 0.0217137861512208
17 201 0.0130973986063374
17 205 0.0107150505224703
17 212 0.0103071440017835
17 219 0.01053848243201
17 229 0.0260308488644699
17 239 -0.073
18 19 0.00978672301556768
18 25 0.0138528621145252
18 32 0.0111584434820813
18 38 0.0116369727193895
18 41 0.0183630233152343
18 47 0.0101481500689468
18 49 0.00790513951846174
18 50 0.013448887199848
18 53 -0.074
18 54 0.0102124540808496
18 57 -0.073
18 58 -0.136
18 61 0.00704983128003515
18 75 -0.123
18 88 -0.064
18 89 -0.059
18 94 -0.183
18 98 -0.067
18 104 0.0125212743425761
18 109 -0.075
18 111 -0.097
18 117 -0.080
18 118 0.0120120934312463
18 132 0.0117464519140339
18 135 -0.106
18 160 -0.082
18 161 -0.129
18 171 0.0160079011220688
18 174 -0.109
18 175 0.00736263751984464
18 180 0.0066399480255505
18 195 -0.086
18 200 -0.094
18 202 0.00989818757391902
18 204 -0.088
18 206 0.0122773574206656
18 222 0.0136460243998648
18 224 -0.070
18 232 0.0155386584899724
19 20 -0.075
19 23 0.0160882668766987
19 25 0.0119543427932513
19 26 0.014304973147556
19 28 0.0107719803226359
19 29 0.0118672645923456
19 30 0.015045328278915
19 32 0.0145904832781043
19 33 0.0258662009227534
19 35 0.0153268882528382
19 36 -0.088
19 37 -0.151
19 40 0.0150643874042557
19 42 -0.073
19 44 -0.073
19 47 0.0144506746620412
19 53 -0.144
19 59 -0.083
19 61 0.0202659758405611
19 65 0.0156899548306059
19 67 0.0239402760099402
19 68 0.0192673520786388
19 71 0.0223181023804571
19 75 -0.159
19 90 0.0149649672923174
19 94 -0.127
19 99 0.024089055123012
19 102 0.0190468273599215
19 104 0.013831032199991
19 105 0.0113675480573408
19 109 -0.104
19 111 -0.164
19 114 -0.100
19 115 0.014185290673851
19 125 -0.075
19 126 0.00955540425080105
19 127 0.0124183003591619
19 135 -0.181
19 138 0.0177561572941983
19 142 0.0176967372863498
19 143 -0.075
19 146 0.0111596655667694
19 147 0.00520080880249246
19 148 0.010065232300233
19 151 -0.109
19 156 0.0127095136512086
19 157 -0.112
19 164 0.00972809986925775
19 165 0.00947445996568643
19 169 0.0237428758837073
19 171 0.0166504984429119
19 175 0.0103200686572422
19 176 -0.061
19 178 0.0181188200326558
19 188 0.0136243257103825
19 190 -0.066
19 191 0.00738153853135863
19 194 -0.071
19 195 -0.075
19 198 -0.075
19 202 0.0112728322548425
19 203 -0.110
19 204 -0.112
19 205 0.00703439780339758
19 219 -0.061
19 220 -0.099
19 228 0.00984096687719994
19 229 -0.107
19 233 0.00628592575509325
19 239 0.0185194653042323
20 25 -0.066
20 28 -0.058
20 30 -0.075
20 32 -0.066
20 33 -0.084
20 35 -0.084
20 41 0.0167606400800063
20 42 -0.079
20 46 -0.089
20 48 -0.076
20 62 0.0289202830306679
20 65 -0.079
20 66 0.0182364178449086
20 68 -0.092
20 75 -0.073
20 78 -0.079
20 80 0.0268327204427402
20 90 -0.053
20 94 -0.069
20 96 0.010278734371926
20 101 -0.057
20 105 -0.093
20 111 -0.084
20 112 -0.087
20 119 0.0193954703465933
20 124 -0.066
20 127 -0.067
20 130 -0.069
20 131 0.0122976438732879
20 136 0.0256715314612169
20 138 -0.065
20 144 -0.084
20 145 -0.081
20 155 0.0327371123993216
20 157 -0.094
20 160 -0.070
20 161 -0.078
20 162 0.0308096690562598
20 165 -0.055
20 172 0.0182572154808089
20 176 0.0318431727180551
20 178 -0.060
20 183 0.0201126458686983
20 184 0.0262931719477893
20 185 0.0140907841963705
20 186 0.0225817370806181
20 187 0.0137954877900736
20 188 -0.071
20 189 0.0146871094319722
20 193 0.0176692239467775
20 194 -0.076
20 199 -0.057
20 204 -0.068
20 219 0.0205944337536128
20 225 -0.057
20 237 0.0109603232758959
20 238 0.0106440152467057
21 53 -0.076
21 54 0.0196188895380914
21 68 -0.076
21 71 0.0150414975957203
21 74 0.017136434026293
21 81 -0.064
21 151 -0.082
21 164 -0.072
21 166 -0.057
21 179 0.0534438935569372
21 181 0.0156193021043195
21 185 0.0151130378081782
21 191 -0.054
21 203 -0.107
21 204 -0.072
21 207 0.0160080291046753
21 215 0.0136015326856484
21 236 0.0171457988382756
22 27 0.0107702980797765
22 31 -0.058
22 39 0.0132945809268866
22 43 0.00662216910161747
22 53 -0.073
22 60 0.0534209814464784
22 74 0.0173961356894812
22 84 0.0416671805613863
22 88 0.0431361584330988
22 89 0.0341815886776629
22 93 0.0249399890902433
22 95 0.0162406594091131
22 101 0.0108920035737452
22 105 -0.063
22 109 -0.071
22 110 0.013375269807769
22 119 0.0313521818059698
22 123 0.0249572745692537
22 144 -0.065
22 147 0.0115293587674132
22 148 -0.054
22 151 -0.076
22 157 -0.079
22 161 -0.059
22 163 0.0475034702570993
22 164 -0.062
22 165 0.0119762451074984
22 176 0.0293309866045121
22 189 0.0262114525551827
22 190 0.0184356632554524
22 197 0.0137798260654861
22 203 -0.068
22 205 0.0133161509421642
22 210 0.0351347312941123
22 213 0.00849980714802507
22 217 0.0150244182917309
22 220 0.0257152255571766
22 224 0.0227732926641874
22 229 0.0189158629730226
22 230 0.0163622461875892
22 237 0.0267196685540721
23 24 0.0268738897503243
23 25 0.016714370085412
23 26 0.0149964531994606
23 27 0.0117626587272442
23 30 0.00895956854358664
23 31 -0.103
23 36 -0.098
23 37 -0.134
23 38 0.00871219419659839
23 39 0.0133550037547074
23 41 0.0121177134707404
23 43 0.0127244557806618
23 47 0.023949467199377
23 54 0.00993443235246901
23 65 -0.097
23 70 0.0196565579530234
23 76 0.0151039960519912
23 78 -0.078
23 80 -0.055
23 90 0.0144076029672865
23 91 0.0149327221923214
23 94 -0.126
23 96 0.0124609203988613
23 105 0.0105111625298066
23 111 -0.085
23 113 0.00874205569503981
23 114 -0.086
23 115 0.0164142437611331
23 132 0.00876794280647387
23 134 0.0155114259035867
23 136 -0.054
23 140 -0.079
23 141 -0.080
23 154 0.0162465226153067
23 158 0.0116637319805113
23 161 -0.076
23 165 0.016740056115993
23 171 0.0146220953283942
23 172 -0.070
23 175 0.00844696066041823
23 188 0.0106994076810267
23 191 0.00967033135369842
23 197 0.00858137070406541
23 204 -0.169
23 205 0.00757363940608187
23 211 0.0084924633035599
23 213 0.013534413094735
23 216 0.00779638591752374
23 217 0.00967597542536397
23 218 0.00815381773744344
23 220 0.0158712035676865
23 230 0.0102834474538631
24 25 0.0159423214511231
24 27 0.0178706436191721
24 31 -0.102
24 32 0.0119209929255055
24 34 0.0135592430895912
24 37 -0.139
24 38 0.0148244038656556
24 40 0.0144074654995958
24 42 -0.072
24 47 0.0244969074414806
24 49 0.0155865610086003
24 53 -0.205
24 56 -0.072
24 58 -0.115
24 59 -0.084
24 64 -0.153
24 65 -0.080
24 70 0.0137904630399606
24 78 -0.100
24 80 -0.073
24 84 -0.060
24 85 -0.093
24 86 0.0159726442126649
24 87 0.00737866707003223
24 88 -0.073
24 90 0.0124952910395626
24 94 -0.188
24 95 0.013146325401538
24 96 0.0109380075289129
24 105 -0.117
24 109 -0.183
24 111 -0.186
24 115 0.00978342739585586
24 116 -0.072
24 117 0.0151788413630563
24 134 0.0081122097622203
24 136 -0.068
24 141 -0.119
24 144 -0.117
24 146 -0.147
24 147 0.00830791143755803
24 151 -0.148
24 154 0.0147706360198877
24 160 -0.100
24 161 -0.101
24 171 0.00992559498118563
24 172 -0.100
24 174 -0.120
24 177 -0.109
24 195 -0.195
24 198 -0.132
24 203 -0.215
24 204 -0.228
24 210 -0.080
24 213 0.00851179648094585
24 218 0.0148064235918299
24 224 -0.069
24 225 0.0131960845697197
24 235 -0.086
25 26 0.0237851995850026
25 28 0.0133320711248118
25 29 0.0130970752793379
25 30 0.0133027963044055
25 32 0.0180483171511925
25 33 0.0128086613211175
25 34 0.0117668513337032
25 35 0.00716901215640864
25 37 -0.121
25 38 0.0130622453959505
25 40 0.0139921461423947
25 41 0.008591876521629
25 43 0.00874569690059734
25 47 0.0268684784371182
25 48 0.0196356819199316
25 49 0.0129036482510377
25 50 0.0166352139138785
25 53 -0.102
25 54 0.0115337548442564
25 61 0.0132936805964708
25 63 0.0131798754284055
25 66 0.00921658192555575
25 67 0.017785849483685
25 70 0.0118696113446
25 71 0.0222226589369183
25 72 0.0110593319150946
25 74 0.0119893620511968
25 76 0.0164409982183183
25 77 0.00874178677688524
25 80 -0.054
25 91 0.0127061477782306
25 94 -0.137
25 101 -0.074
25 102 0.0141555810089635
25 104 0.0126255319921977
25 109 -0.101
25 110 0.0118823700741552
25 111 -0.171
25 115 0.0122814600869788
25 127 0.0130673650988806
25 131 0.0102495735175528
25 132 0.0122828881879961
25 134 0.0104812339412743
25 135 -0.070
25 139 0.00712431230844938
25 147 0.00432869936702199
25 151 -0.144
25 154 0.0129318164449745
25 157 -0.094
25 158 0.0106507966210203
25 160 -0.092
25 165 0.00671985838897247
25 166 -0.097
25 170 0.00865417167619438
25 171 0.0134121173604408
25 174 -0.109
25 175 0.0114712086112241
25 177 -0.105
25 178 0.00650167651681588
25 180 0.0077491379288891
25 182 0.0121086529037621
25 188 0.015244003341513
25 191 0.0149098089964686
25 195 -0.088
25 196 0.00961964013421823
25 197 0.00384241673933682
25 198 -0.127
25 202 0.00720620861185747
25 203 -0.117
25 204 -0.159
25 205 0.00878266658760547
25 206 0.00881882759929703
25 213 0.00436787534866826
25 215 0.0110475228088217
25 216 0.0101058723092947
25 218 0.010921781964389
25 224 -0.080
25 225 0.00673315293677377
25 226 -0.086
25 227 -0.058
25 230 0.00658710606866267
25 233 0.00856484820294291
25 236 0.013772919854929
25 239 0.0217973145825283
25 240 0.0183106017049879
26 30 0.01832951289017
26 33 0.0180878558463055
26 37 -0.099
26 44 0.012722585427701
26 49 0.008074640651472
26 50 0.0136082072336696
26 53 -0.124
26 61 0.00908385607464021
26 68 0.0108798557602223
26 70 0.0177083799999619
26 71 0.0118380756488062
26 87 0.0104329502538441
26 90 0.0116255501361365
26 96 0.00774471207414765
26 102 0.0177611501827304
26 109 -0.109
26 111 -0.097
26 114 -0.104
26 115 0.0115909569440128
26 116 0.0152310435565717
26 127 0.0148334477220502
26 142 0.00928217530875697
26 156 0.0140975377769673
26 168 0.022549682401656
26 178 0.0116557197126126
26 182 0.00949168278722068
26 188 0.0163421014730161
26 191 0.00890327300718011
26 195 -0.076
26 198 -0.124
26 202 0.0126354140838828
26 204 -0.098
26 220 -0.061
26 222 -0.069
26 224 -0.056
26 239 0.0102555367963982
27 34 0.00857425358511571
27 36 -0.161
27 38 0.00867666929629859
27 40 0.0163704801821875
27 41 -0.076
27 47 0.0103397161181748
27 60 0.0142430695043693
27 65 -0.099
27 67 0.00569344172474004
27 71 0.00982008490888564
27 75 -0.113
27 78 -0.074
27 80 0.0113757663043952
27 81 -0.086
27 82 -0.070
27 86 0.0162240238469723
27 95 0.0142338607306996
27 98 0.0200412630210334
27 109 -0.084
27 111 -0.103
27 113 0.0165467977695732
27 114 -0.094
27 115 0.0104785219380393
27 119 0.00681228499551141
27 135 -0.091
27 141 -0.113
27 144 -0.105
27 147 0.00852076566435403
27 151 -0.171
27 157 -0.111
27 160 -0.080
27 166 -0.129
27 171 0.00873223555681476
27 173 -0.081
27 174 -0.131
27 176 0.00891775121278887
27 191 0.00872504974177001
27 192 -0.072
27 194 -0.075
27 198 -0.151
27 208 -0.084
27 214 -0.073
27 215 0.00748927427338518
27 216 0.0077156760772035
27 218 0.0111255961734505
27 233 0.011722873252274
28 32 0.0224437303159668
28 33 0.0151601213444803
28 35 0.0163405372005514
28 37 -0.103
28 40 0.0158387148329321
28 41 -0.089
28 44 -0.102
28 47 0.0174723740706994
28 49 0.00687780261001452
28 53 -0.139
28 59 -0.072
28 66 0.0116721696327897
28 67 0.0170146198509906
28 68 0.00903413906767605
28 70 0.0210529472012849
28 75 -0.145
28 94 -0.147
28 104 0.0114893121421538
28 110 0.0218739828181113
28 111 -0.150
28 112 -0.107
28 114 -0.127
28 120 0.0210628608742592
28 124 0.00860862979223789
28 126 0.0296500544596422
28 127 0.0176044107646241
28 130 0.013906311239471
28 132 0.00655777069375983
28 135 -0.072
28 142 0.0129383370961166
28 143 -0.095
28 151 -0.102
28 156 0.0260944935269665
28 157 -0.156
28 160 -0.109
28 167 0.0121663570924727
28 172 -0.071
28 174 -0.103
28 177 -0.110
28 189 -0.059
28 195 -0.088
28 198 -0.087
28 203 -0.124
28 217 0.0106024551991029
28 239 0.00996348313626962
29 30 0.0215193613948359
29 32 0.0247373550282783
29 33 0.027459857411095
29 35 0.0180599030285772
29 37 -0.085
29 43 0.0111447561292255
29 58 0.0249241335948223
29 62 -0.062
29 64 -0.079
29 67 0.0195382496391648
29 68 0.0154695511945557
29 80 -0.062
29 83 -0.070
29 88 -0.062
29 94 -0.156
29 102 0.0133573501447618
29 104 0.0174432705809754
29 111 -0.162
29 114 -0.114
29 117 -0.091
29 127 0.010711825220882
29 129 -0.066
29 142 0.0116248881902313
29 148 0.0104432081014537
29 151 -0.115
29 154 -0.089
29 157 -0.101
29 159 -0.066
29 160 -0.142
29 161 -0.124
29 172 -0.077
29 177 -0.115
29 191 0.0139854148417336
29 201 -0.064
30 32 0.0265533752173991
30 33 0.0366378428368342
30 34 0.0116789708372052
30 35 0.0116692617211133
30 37 -0.072
30 38 0.0092199979169102
30 41 0.0110340840816524
30 43 0.0144136711016789
30 47 0.016902711938738
30 49 0.010594430281763
30 53 -0.099
30 61 0.0187038665206103
30 67 0.0127125267726393
30 68 0.0272098193028711
30 71 0.008111028581927
30 74 0.0127567746231141
30 75 -0.143
30 82 0.0124823985804773
30 93 0.0077719856446987
30 94 -0.116
30 99 0.0175948523211818
30 102 0.0109716803527526
30 104 0.012664353972865
30 109 -0.076
30 111 -0.123
30 114 -0.127
30 115 0.0138439892373804
30 127 0.0210606928523474
30 132 0.00970875277443532
30 135 -0.077
30 147 0.0151937947879103
30 151 -0.091
30 154 0.00538279228735905
30 157 -0.122
30 160 -0.104
30 161 -0.170
30 169 0.010462202489121
30 171 0.0120064159080577
30 175 0.0118896864950388
30 178 0.0106426867797244
30 180 0.0117389758139024
30 181 0.0102169682124197
30 188 0.0145564035591982
30 197 0.0123948547331033
30 198 -0.140
30 199 0.00600948966537356
30 200 -0.087
30 202 0.0102371555474025
30 213 0.00852466201530107
30 214 -0.078
30 231 0.0129251119316688
30 239 0.0156526770806355
31 32 0.0100461193274127
31 35 0.0203230474299472
31 39 -0.075
31 42 0.0166242162653622
31 43 -0.119
31 44 -0.090
31 45 0.0251184607376814
31 48 -0.085
31 57 -0.114
31 62 -0.076
31 64 -0.095
31 65 -0.116
31 83 -0.112
31 88 -0.099
31 100 -0.115
31 109 -0.102
31 111 -0.147
31 113 -0.070
31 119 -0.090
31 135 -0.113
31 136 -0.094
31 138 -0.109
31 140 -0.097
31 141 -0.112
31 142 -0.082
31 149 -0.076
31 155 -0.058
31 157 -0.078
31 158 -0.094
31 161 -0.110
31 177 -0.071
31 192 -0.084
31 198 -0.111
31 213 -0.072
31 214 -0.081
31 217 -0.082
31 220 -0.094
31 233 -0.082
31 238 -0.070
32 33 0.0207780178832125
32 35 0.0181695246961658
32 36 0.0157301845641156
32 37 -0.117
32 38 0.0114850307477128
32 39 0.00764085567503735
32 47 0.00959383424742616
32 50 0.00796916311826526
32 53 -0.079
32 56 -0.087
32 59 -0.103
32 64 -0.093
32 67 0.0150719438887768
32 68 0.0122354705407065
32 70 0.0136406334443087
32 72 0.00868200823576346
32 74 0.0046894969752906
32 75 -0.127
32 80 -0.055
32 82 0.0130306004571155
32 86 0.0105839576025685
32 87 0.00622066927759264
32 90 0.012206739303147
32 94 -0.123
32 95 0.00938373691126494
32 96 0.00735904313532771
32 102 0.0114147184633765
32 104 0.0182284225935135
32 110 0.0176518065828084
32 111 -0.181
32 112 -0.088
32 117 0.0101999981869361
32 126 0.0142946702681133
32 127 0.0241427203849774
32 130 0.0135857082693973
32 135 -0.083
32 137 0.0131220460388866
32 151 -0.157
32 156 0.0181332708723907
32 157 -0.097
32 161 -0.095
32 163 0.0150144021624131
32 168 0.011253252489489
32 171 0.00755768458159679
32 175 0.0100831107089674
32 177 -0.090
32 182 0.00789066632030593
32 188 0.00924048987238941
32 196 0.00567688179853143
32 197 0.00351892788839575
32 198 -0.087
32 203 -0.105
32 205 0.0101175435721419
32 206 0.00501265360653543
32 210 0.0113951660274399
32 214 -0.066
32 230 0.0085869303390101
32 239 0.012167225118959
33 34 0.00693051431659608
33 35 0.0188128400232414
33 37 -0.101
33 38 0.0125487733801605
33 41 0.0115053025128121
33 47 0.0100244276633588
33 48 -0.103
33 53 -0.139
33 56 -0.073
33 61 0.022134918522931
33 67 0.0135475577446845
33 68 0.0195536263522368
33 70 0.0115376167980788
33 71 0.00944680384419265
33 75 -0.147
33 77 -0.078
33 80 -0.067
33 82 0.0137159198729698
33 94 -0.123
33 99 0.0198038512890036
33 102 0.0150774294467439
33 104 0.0103961383405576
33 109 -0.081
33 110 0.0168493255685236
33 111 -0.123
33 114 -0.124
33 124 0.0130980951037367
33 125 -0.071
33 127 0.016094186724511
33 130 0.0118930408413279
33 135 -0.090
33 138 0.0125857141854885
33 142 0.0177125068261258
33 147 0.00798750765373399
33 148 0.0159578019628091
33 152 0.00937493112277504
33 156 0.0151109236440168
33 161 -0.129
33 164 0.0180174258934734
33 171 0.00964661495290305
33 175 0.00901347378149363
33 187 -0.066
33 188 0.0126548896660292
33 191 0.00997245349086829
33 193 -0.067
33 195 -0.103
33 197 0.00815527858706166
33 198 -0.083
33 200 -0.091
33 201 -0.069
33 202 0.00832125056587616
33 234 0.00570476856969407
33 239 0.0173248409827013
34 37 -0.098
34 38 0.0198216034363111
34 39 0.0132561866752525
34 40 0.00730603320485646
34 41 0.0115847959094017
34 43 0.0218699232170954
34 46 0.0113540512374627
34 47 0.00844630432489788
34 49 0.0142434847443041
34 50 0.0199598175068535
34 53 -0.166
34 54 0.0213201481865919
34 61 0.00880690670000387
34 70 0.00935839823908643
34 71 0.00879522137753899
34 72 0.0106361927209402
34 74 0.0152519400834835
34 79 0.0154200331815804
34 86 0.00875238765121296
34 87 0.0161183858292214
34 90 0.00599768649377602
34 91 0.0127825517360618
34 94 -0.135
34 95 0.0196500927947573
34 96 0.0164147018643023
34 105 -0.107
34 107 0.00415835068241407
34 109 -0.093
34 111 -0.136
34 113 0.0191186406408912
34 131 0.0054276453777896
34 132 0.00953382915249416
34 134 0.0236303059312007
34 137 0.00738172345982891
34 144 -0.083
34 146 -0.099
34 147 0.0221652403704208
34 153 0.00925501266575818
34 154 0.0280933167873428
34 158 0.0248339052149593
34 165 0.0129604541248405
34 172 -0.054
34 174 -0.110
34 175 0.0145986523895594
34 180 0.0161093594757565
34 182 0.0101418009733362
34 185 0.00172235643495063
34 188 0.0190902345969593
34 190 0.00426432453467755
34 197 0.0220211020651244
34 198 -0.117
34 199 0.0212812741293082
34 203 -0.152
34 204 -0.226
34 206 0.0113740697723207
34 209 0.00394447273951556
34 211 0.0137132664831043
34 213 0.0214807088672625
34 215 0.0153399779157082
34 216 0.0182008812794223
34 218 0.013991230887355
34 224 -0.054
34 225 0.00725387071051259
34 230 0.00413705595819955
34 234 0.0155192381432792
34 237 0.00400951077536369
34 238 0.00742109507613605
34 239 0.005927570075531
35 37 -0.122
35 38 0.0159271294062612
35 40 0.013232350653387
35 42 0.0192838974195341
35 45 0.0115561883950483
35 46 0.018799452362744
35 56 -0.098
35 58 0.0128736620934586
35 61 0.0136321818332268
35 63 0.0147867360099411
35 66 0.00797125160106174
35 67 0.0174845328432462
35 68 0.0168334011627243
35 70 0.0147058319433849
35 73 0.0139749829649976
35 75 -0.143
35 78 0.0166765576232098
35 82 0.0200912841716448
35 85 0.0254628237945278
35 88 -0.069
35 90 0.00993248893230725
35 94 -0.136
35 95 0.00610433621523666
35 99 0.0126944032305211
35 101 -0.094
35 104 0.0129134638360508
35 110 0.0200142470881244
35 111 -0.152
35 114 -0.193
35 117 -0.108
35 124 0.00917279082579882
35 127 0.0178899468464291
35 136 -0.065
35 138 0.0173553222089626
35 143 -0.072
35 146 -0.105
35 147 0.00946997033078934
35 148 0.00958785246181242
35 156 0.0198816984219083
35 161 -0.101
35 164 0.0199049180000536
35 169 0.0117484696431644
35 171 0.0164303273337379
35 177 -0.112
35 180 0.00520384928959949
35 181 0.0124245345598242
35 183 -0.068
35 188 0.0143279889538535
35 190 -0.077
35 191 0.00895848853476205
35 195 -0.076
35 202 0.0157837470851578
35 204 -0.080
35 209 0.0124606324603432
35 212 0.00743112598347752
35 216 0.0037799479110165
35 232 -0.078
35 235 -0.068
36 37 -0.246
36 41 -0.072
36 42 -0.102
36 44 -0.104
36 45 -0.070
36 46 -0.092
36 48 -0.073
36 51 -0.082
36 57 -0.103
36 59 -0.134
36 65 0.0182569375232222
36 74 -0.133
36 77 -0.095
36 78 0.0194512170797636
36 88 -0.084
36 93 -0.081
36 94 -0.305
36 99 -0.091
36 101 0.0103750844530354
36 111 -0.228
36 112 -0.258
36 113 -0.070
36 114 -0.151
36 115 -0.075
36 116 0.017116995034832
36 117 -0.105
36 123 -0.077
36 131 0.011719120372796
36 135 -0.137
36 138 -0.094
36 139 -0.112
36 141 -0.135
36 145 -0.181
36 146 -0.123
36 147 -0.070
36 154 -0.102
36 157 -0.172
36 158 -0.075
36 160 -0.124
36 161 -0.286
36 164 -0.077
36 165 -0.097
36 166 0.0258881182218628
36 167 0.0142206171971289
36 170 -0.075
36 172 -0.085
36 175 -0.088
36 177 -0.203
36 181 0.026794432684151
36 192 -0.140
36 195 -0.188
36 199 -0.134
36 202 -0.077
36 203 -0.176
36 204 -0.083
36 207 -0.124
36 208 -0.077
36 213 -0.071
36 215 -0.143
36 231 -0.092
36 232 -0.105
36 234 -0.083
36 236 -0.123
36 240 -0.082
37 38 -0.110
37 39 -0.099
37 40 -0.093
37 42 0.0131123873998097
37 43 -0.160
37 44 -0.194
37 45 -0.151
37 46 -0.159
37 47 -0.084
37 49 -0.072
37 53 -0.140
37 54 -0.152
37 57 -0.077
37 63 -0.070
37 64 -0.223
37 65 -0.234
37 67 -0.168
37 68 -0.145
37 69 -0.084
37 71 -0.108
37 75 -0.167
37 78 -0.211
37 81 -0.174
37 83 -0.069
37 85 -0.166
37 86 -0.084
37 89 -0.070
37 90 -0.158
37 91 -0.103
37 95 -0.140
37 97 -0.153
37 99 -0.120
37 100 -0.130
37 102 -0.148
37 104 -0.201
37 105 -0.134
37 109 -0.116
37 111 -0.093
37 113 -0.093
37 116 -0.141
37 117 -0.073
37 118 -0.092
37 119 -0.075
37 122 -0.072
37 124 -0.121
37 125 -0.081
37 127 -0.142
37 131 -0.092
37 134 -0.078
37 135 -0.161
37 136 -0.071
37 137 -0.098
37 138 -0.162
37 139 -0.119
37 142 -0.124
37 143 -0.144
37 144 -0.099
37 147 -0.084
37 148 -0.193
37 151 -0.287
37 153 -0.094
37 154 -0.092
37 156 -0.163
37 157 -0.189
37 158 -0.081
37 159 -0.074
37 160 -0.205
37 161 -0.108
37 162 -0.073
37 163 -0.089
37 164 -0.141
37 165 -0.130
37 166 -0.183
37 167 -0.200
37 169 -0.091
37 170 -0.076
37 171 -0.097
37 174 -0.225
37 175 -0.104
37 176 -0.081
37 178 -0.117
37 181 -0.183
37 182 -0.118
37 183 -0.071
37 188 -0.205
37 190 -0.079
37 191 -0.121
37 192 -0.148
37 194 -0.111
37 195 -0.174
37 198 -0.217
37 200 -0.184
37 201 -0.089
37 202 -0.149
37 205 -0.111
37 208 -0.095
37 212 -0.088
37 213 -0.138
37 217 -0.105
37 218 -0.127
37 222 -0.091
37 224 -0.082
37 225 -0.127
37 232 -0.137
37 233 -0.134
37 234 -0.095
38 39 0.00861319301048127
38 40 0.0201028677564725
38 41 0.0214510544107955
38 43 0.00911040619804214
38 46 0.0141580923127211
38 47 0.0106832506183579
38 49 0.0128395491603955
38 50 0.0194515916801163
38 51 0.020447216498461
38 53 -0.087
38 54 0.010645932685791
38 64 -0.090
38 70 0.0156913146230186
38 71 0.0133182225093623
38 75 -0.092
38 77 0.0083455274579658
38 86 0.0073914191841236
38 90 0.00606538385392087
38 91 0.00756376714662672
38 94 -0.116
38 95 0.0178097695026274
38 96 0.0159025186135095
38 99 0.00975023678463654
38 107 0.00358422937779088
38 111 -0.119
38 113 0.007658890476473
38 115 0.0100105204108252
38 132 0.0122694359712627
38 134 0.0128827454318522
38 141 0.00980945549627776
38 144 -0.129
38 146 -0.096
38 147 0.0197165100558807
38 151 -0.086
38 152 0.014296170668464
38 154 0.018683255278239
38 158 0.0168856268346224
38 165 0.0155659501350338
38 171 0.00855509423170131
38 172 -0.063
38 173 -0.121
38 174 -0.123
38 175 0.0117449426926771
38 177 -0.101
38 178 0.00567107555040166
38 180 0.010783793233751
38 181 -0.077
38 182 0.0151281471148757
38 188 0.0132205969271362
38 191 0.00913463907760285
38 192 0.011110217556656
38 195 -0.126
38 197 0.0190482153551222
38 199 0.00694111514349688
38 202 0.00364389389220384
38 203 -0.163
38 204 -0.191
38 205 0.00748935218604828
38 206 0.0149721859076719
38 209 0.00782567646342996
38 213 0.0166943162003505
38 215 0.0137437275166485
38 216 0.0185858542841932
38 222 0.00640395140081378
38 225 0.00977606298528628
38 230 0.00518201361693572
38 231 0.0125657306020368
38 233 0.00751882279961506
38 234 0.0134587778985911
38 236 0.0133616681326969
38 239 0.0112261530717732
39 47 0.00773525507253869
39 53 -0.095
39 61 0.00876545687710501
39 70 0.0131846666230956
39 74 0.0133748409625775
39 77 0.00960743502362125
39 81 -0.093
39 87 0.0121336032279339
39 94 -0.132
39 95 0.0169650049345883
39 96 0.0133874325127671
39 98 -0.059
39 105 -0.092
39 109 -0.120
39 113 0.0145405974876622
39 116 -0.071
39 117 0.0145092517871077
39 132 0.0114774647697451
39 134 0.00766700869060702
39 146 -0.085
39 147 0.0164626800764202
39 149 0.0196441455183093
39 154 0.0116100337202111
39 157 -0.087
39 158 0.0131325730979244
39 161 -0.073
39 165 0.0167652301671995
39 170 0.013026641610816
39 172 -0.061
39 173 -0.077
39 175 0.0120071416483697
39 176 0.01078208989602
39 177 -0.090
39 180 0.0151288306600382
39 197 0.0131595007363047
39 203 -0.125
39 204 -0.100
39 205 0.00981145975757574
39 213 0.0135017600800762
39 215 0.00964931647154982
39 216 0.0167895596518328
39 217 0.0113345285037578
39 218 0.0146595847853349
39 220 0.00915423377535312
39 230 0.0104725550770698
39 237 0.00795753590817575
40 44 -0.099
40 47 0.0142993834219172
40 53 -0.097
40 61 0.0115098691445503
40 70 0.0214972522522819
40 71 0.0201046140693633
40 72 0.0149117736388841
40 73 0.0192410120341209
40 75 -0.122
40 86 -0.070
40 90 0.0123487999467707
40 94 -0.072
40 95 0.0155723859638651
40 99 0.0112059335271691
40 109 -0.144
40 110 0.012200606939338
40 111 -0.109
40 114 -0.098
40 115 0.015925567498354
40 135 -0.074
40 141 -0.100
40 147 0.00768448753824545
40 151 -0.150
40 157 -0.117
40 158 0.008821896275024
40 160 -0.074
40 173 -0.110
40 175 0.0130606440284848
40 177 -0.070
40 182 0.0129047077907318
40 188 0.0124688055622028
40 189 -0.055
40 195 -0.104
40 197 0.0072900224760783
40 198 -0.159
40 200 -0.073
40 202 0.0129784569196777
40 203 -0.097
40 204 -0.086
40 220 -0.075
40 223 -0.067
40 224 -0.067
40 233 0.0100446210990581
41 43 0.0207752342597547
41 46 0.0194821302429559
41 48 -0.079
41 49 0.0168464028892741
41 53 -0.148
41 54 0.0141533992541798
41 65 -0.078
41 72 0.0113396208914906
41 85 0.0186326873843697
41 89 -0.059
41 94 -0.203
41 96 0.0220098110508323
41 98 -0.073
41 105 -0.078
41 111 -0.078
41 114 -0.079
41 115 0.0107782087238476
41 116 -0.078
41 117 -0.114
41 120 -0.078
41 122 -0.064
41 132 0.0210622898672871
41 134 0.0150337876109188
41 142 -0.078
41 143 0.0225213075464717
41 144 -0.119
41 147 0.0141976327098979
41 149 0.0330873589264941
41 151 -0.079
41 156 -0.085
41 158 0.0101425388154391
41 168 -0.066
41 169 -0.081
41 173 -0.092
41 180 0.016132544032631
41 181 -0.095
41 197 0.0150516827677283
41 201 -0.069
41 204 -0.109
41 213 0.0144722652510047
41 215 0.00969067866530424
41 234 0.00699092484956684
41 240 0.00826965924801467
42 51 -0.087
42 54 -0.116
42 64 -0.075
42 65 -0.086
42 68 0.0113604166443702
42 75 -0.203
42 77 -0.081
42 79 -0.083
42 81 -0.112
42 88 -0.079
42 94 -0.122
42 98 0.0123336086625665
42 104 -0.085
42 109 -0.116
42 114 -0.106
42 117 -0.101
42 127 0.0159368686318033
42 143 -0.149
42 144 -0.078
42 146 0.01821247486001
42 158 -0.089
42 159 -0.081
42 160 -0.197
42 161 -0.155
42 164 -0.083
42 165 -0.087
42 167 -0.077
42 181 -0.076
42 182 -0.072
42 190 -0.091
42 197 0.00796565409408815
42 198 -0.118
42 215 -0.083
42 229 -0.104
42 236 -0.116
43 44 0.0170309374732525
43 46 0.0150312001238709
43 49 0.0164754095097334
43 50 0.00939727211320735
43 53 -0.189
43 54 0.015762456405535
43 58 -0.073
43 59 -0.077
43 70 0.00894197669358424
43 72 0.0117210964988961
43 94 -0.200
43 96 0.0226362078737867
43 111 -0.114
43 113 0.00969339108091147
43 114 -0.145
43 117 -0.072
43 130 -0.072
43 134 0.0123918358409338
43 146 -0.091
43 154 0.00961131537003676
43 161 -0.078
43 172 -0.070
43 173 -0.091
43 174 -0.083
43 175 0.00572591362647742
43 188 0.00715083897911142
43 189 -0.058
43 202 0.011080817203366
43 203 -0.104
43 204 -0.161
43 207 -0.071
43 211 0.0116713959691363
43 213 0.017613357736882
43 218 0.0190610543375827
43 220 0.0181038455506262
43 224 -0.073
43 229 -0.069
44 45 -0.086
44 55 -0.064
44 57 -0.071
44 62 -0.074
44 67 -0.081
44 69 -0.100
44 72 -0.121
44 80 -0.089
44 81 -0.099
44 86 -0.075
44 89 -0.071
44 90 -0.128
44 94 -0.257
44 109 -0.102
44 110 -0.076
44 111 -0.122
44 112 -0.188
44 114 -0.100
44 122 -0.067
44 126 -0.074
44 127 -0.072
44 130 -0.107
44 135 -0.094
44 136 -0.074
44 137 -0.070
44 139 -0.086
44 142 -0.114
44 144 -0.095
44 145 -0.189
44 146 -0.108
44 149 0.0134161465305092
44 156 -0.127
44 159 -0.091
44 160 -0.195
44 161 -0.122
44 165 -0.082
44 171 0.0196033901930297
44 172 -0.087
44 177 -0.072
44 181 -0.077
44 183 -0.083
44 187 -0.084
44 190 -0.082
44 192 -0.075
44 195 -0.106
44 198 -0.094
44 200 -0.084
44 201 -0.081
44 204 -0.080
44 207 -0.108
44 208 -0.099
44 214 -0.100
44 217 -0.072
44 223 -0.070
44 224 -0.092
44 225 -0.090
44 227 -0.082
44 229 -0.088
44 235 -0.089
44 238 -0.077
45 53 -0.099
45 64 -0.092
45 65 -0.122
45 73 -0.071
45 75 -0.204
45 80 -0.078
45 87 -0.078
45 91 -0.071
45 93 0.0102000784500358
45 94 -0.214
45 104 0.0162027177862027
45 109 -0.114
45 111 -0.093
45 112 -0.080
45 114 -0.072
45 117 -0.107
45 125 0.0146139999823148
45 135 -0.096
45 136 -0.078
45 141 -0.082
45 143 -0.163
45 145 -0.099
45 148 0.0214807474371064
45 160 -0.097
45 161 -0.110
45 164 0.0130834701813107
45 183 -0.069
45 186 -0.075
45 187 -0.082
45 190 -0.091
45 191 0.0170549126622874
45 199 -0.095
45 201 -0.071
45 212 -0.084
45 214 -0.075
45 223 -0.100
45 224 -0.068
45 227 -0.077
45 239 -0.076
46 47 0.00888849530005601
46 49 0.0171720515142795
46 53 -0.120
46 54 0.0143862781557592
46 59 -0.119
46 61 0.0142944926903092
46 62 -0.074
46 65 -0.083
46 67 0.00703846398506773
46 69 -0.079
46 75 -0.099
46 80 -0.075
46 84 -0.061
46 87 0.00836983571887513
46 88 -0.075
46 90 0.0120485531594542
46 94 -0.270
46 99 0.0114441865778883
46 100 0.0174203791787577
46 109 -0.112
46 111 -0.138
46 112 -0.086
46 114 -0.115
46 116 -0.079
46 117 -0.101
46 127 0.00945565509733483
46 129 -0.066
46 132 0.0164185092059544
46 134 0.0104241946181266
46 135 -0.079
46 136 -0.070
46 144 -0.072
46 147 0.0181548309233203
46 148 0.0164399703728943
46 157 -0.079
46 159 -0.075
46 160 -0.110
46 161 -0.168
46 163 -0.076
46 179 -0.054
46 180 0.0192741381861499
46 183 -0.076
46 184 -0.053
46 188 0.017616150709961
46 193 -0.063
46 195 -0.130
46 197 0.0130737981713446
46 199 0.0131164381455001
46 200 -0.077
46 202 0.0114952132087197
46 204 -0.164
46 205 0.00732514482463
46 211 0.00931708057127746
46 213 0.0111774308921969
46 217 -0.072
46 218 0.0127429160771239
46 226 -0.090
46 227 -0.079
46 229 -0.078
46 236 0.00689667815355084
47 50 0.00714398285480777
47 54 0.0118279434140237
47 60 0.00803562094846349
47 61 0.0178018001548233
47 66 0.00969165388688377
47 67 0.00740786335292396
47 68 0.00665205627746061
47 70 0.0123184965965834
47 71 0.0146355626609499
47 74 0.00870026740779759
47 75 -0.075
47 80 -0.054
47 88 -0.054
47 90 0.0149994907705349
47 94 -0.158
47 95 0.0126139200104108
47 96 0.00796655059182461
47 99 0.0101556549929562
47 109 -0.116
47 110 0.00959528874171251
47 111 -0.150
47 112 -0.078
47 113 0.00748433998703198
47 114 -0.112
47 115 0.0192179786505379
47 126 0.00854320692638639
47 127 0.00561067388250993
47 131 0.0119431699481193
47 132 0.0142737028195235
47 134 0.00841483992929576
47 136 -0.054
47 137 0.00961054838173366
47 147 0.0110563808517605
47 151 -0.081
47 154 0.0161110766302653
47 157 -0.116
47 160 -0.071
47 169 0.0107633349108014
47 171 0.0154712303389533
47 175 0.012218668118225
47 177 -0.096
47 178 0.0161908618740733
47 180 0.0042536487214005
47 188 0.0168649944111858
47 191 0.00848048098503996
47 195 -0.107
47 197 0.0106585956253759
47 198 -0.076
47 202 0.00991927202939489
47 203 -0.136
47 204 -0.177
47 206 0.00774177951231943
47 211 0.00977422306412693
47 213 0.00900208388097299
47 216 0.0122126549553663
47 220 0.00496703296392664
47 224 -0.081
47 233 0.00887721533296844
47 236 0.00532158364844836
47 238 0.00862135897134867
47 239 0.0175933624445456
47 240 0.0114288386414956
48 53 -0.078
48 56 -0.110
48 58 -0.073
48 59 -0.073
48 64 -0.097
48 80 -0.063
48 89 -0.058
48 94 -0.097
48 100 -0.104
48 105 0.0140038993220388
48 109 -0.187
48 111 -0.169
48 112 -0.126
48 114 -0.138
48 119 -0.056
48 135 -0.109
48 136 -0.062
48 142 -0.102
48 149 -0.067
48 151 -0.161
48 152 -0.103
48 157 -0.077
48 160 -0.130
48 164 0.0120176199085619
48 169 -0.133
48 174 -0.109
48 176 -0.062
48 186 -0.057
48 194 0.0139134048220105
48 195 -0.118
48 204 -0.106
48 205 0.0156359289769444
48 221 -0.058
48 223 -0.069
48 227 -0.067
48 229 0.0125313197625836
49 50 0.0174405505887376
49 53 -0.132
49 54 0.0145370238175563
49 56 -0.077
49 58 -0.076
49 61 0.0127760132101567
49 63 0.0120217419416865
49 67 0.0039538966727244
49 72 0.0126232737287724
49 74 0.0154820847513702
49 76 0.0222343557307508
49 85 -0.069
49 86 0.013211470846324
49 87 0.00808434881943531
49 92 -0.068
49 94 -0.108
49 95 0.00805862146293416
49 96 0.0107738035111845
49 102 0.00585960333396256
49 104 0.00608386193202776
49 109 -0.113
49 111 -0.127
49 113 0.0130635485334144
49 115 0.00934201331432965
49 120 0.0119658227720829
49 125 0.0180338872437803
49 132 0.0123065194334994
49 134 0.0120945794634417
49 144 -0.100
49 147 0.0179614116446789
49 154 0.00855924803370731
49 158 0.0245164189253163
49 175 0.0079875456648286
49 176 0.0014349107755728
49 177 -0.076
49 180 0.0107280613159955
49 188 0.0140360886671866
49 197 0.0151659270220966
49 199 0.0125116815513324
49 202 0.0158855777991287
49 203 -0.072
49 204 -0.185
49 205 0.00675708495321236
49 206 0.012110776869499
49 209 0.00721983165831996
49 211 0.0134128328011904
49 213 0.0252566777519573
49 215 0.0222348675038455
49 216 0.0145323265799875
49 218 0.015820306482517
49 220 0.00824825643368411
49 226 -0.070
49 233 0.00842710895007382
49 234 0.0236616677413287
49 236 0.0080439223857562
49 238 0.0109499423049711
50 54 0.0218972608032272
50 56 -0.081
50 61 0.00627129102065742
50 64 -0.106
50 71 0.0159702979291606
50 73 0.012814128316484
50 74 0.0121049318816699
50 77 0.0215065534650888
50 87 0.0161821467451146
50 95 0.0114982180513826
50 96 0.0131854058644798
50 101 -0.075
50 109 -0.106
50 111 -0.115
50 113 0.0135606644432593
50 134 0.0154561230854398
50 144 -0.098
50 154 0.0174529516748252
50 158 0.0168202232938177
50 165 0.0203258065679122
50 174 -0.107
50 175 0.0177668159878275
50 177 -0.081
50 178 0.0103005616782886
50 182 0.0110500175202518
50 185 0.00836542788988901
50 187 0.00631890976260602
50 188 0.0140881210184268
50 192 0.0166412787259737
50 197 0.00692471491174951
50 198 -0.088
50 199 0.010736882381371
50 200 -0.070
50 203 -0.090
50 204 -0.143
50 206 0.0242492464802589
50 207 0.00936375193417598
50 209 0.0149329277051816
50 212 0.0129802319003931
50 213 0.0186480983122136
50 215 0.0131232890984794
50 216 0.0232797140843507
50 218 0.00939611291872172
50 234 0.00846806744317851
50 236 0.011634768139634
51 55 0.0340809533327515
51 57 0.0213019934596361
51 58 -0.075
51 64 -0.073
51 71 0.0130463150033037
51 74 0.0114676940751055
51 77 0.0194905100556716
51 80 0.0158137531521166
51 81 -0.091
51 83 0.0172067732840225
51 87 0.0128572324625201
51 94 -0.081
51 109 -0.087
51 111 -0.088
51 134 0.00904299564200905
51 142 -0.081
51 144 -0.095
51 147 0.00900894751387355
51 156 -0.066
51 158 0.00978891313073635
51 173 -0.086
51 174 -0.129
51 195 -0.080
51 203 -0.076
51 204 -0.115
51 207 0.01824663850885
51 208 -0.080
51 209 0.03166727922322
51 215 0.0138229971626209
51 232 -0.071
51 236 0.0161674793662542
52 101 0.01652826337017
52 120 0.0140743995333991
52 157 -0.072
53 54 -0.076
53 57 -0.084
53 61 -0.117
53 63 -0.091
53 64 -0.096
53 65 -0.088
53 67 -0.079
53 68 -0.123
53 69 -0.088
53 70 -0.082
53 71 -0.105
53 74 -0.084
53 75 -0.103
53 79 -0.070
53 80 0.0130792281501744
53 81 -0.117
53 96 -0.086
53 99 -0.100
53 100 -0.187
53 102 -0.129
53 104 -0.125
53 105 -0.131
53 107 -0.102
53 109 -0.132
53 110 -0.123
53 111 -0.138
53 113 -0.080
53 114 -0.121
53 123 -0.081
53 127 -0.078
53 130 -0.112
53 131 -0.097
53 132 -0.102
53 134 -0.084
53 135 -0.143
53 138 -0.149
53 139 -0.125
53 140 -0.178
53 141 -0.174
53 142 -0.133
53 143 -0.072
53 145 -0.102
53 147 -0.102
53 148 -0.110
53 150 -0.114
53 151 -0.158
53 154 -0.147
53 157 -0.173
53 158 -0.109
53 161 -0.190
53 164 -0.147
53 165 -0.094
53 167 -0.110
53 173 -0.122
53 174 -0.095
53 177 -0.156
53 182 -0.096
53 188 -0.111
53 190 -0.113
53 195 -0.104
53 197 -0.091
53 198 -0.087
53 199 -0.136
53 200 -0.125
53 202 -0.076
53 204 -0.086
53 208 -0.114
53 210 -0.093
53 211 -0.106
53 213 -0.115
53 215 -0.135
53 218 -0.099
53 231 -0.121
53 232 -0.145
53 233 -0.100
53 234 -0.092
53 235 -0.072
53 236 -0.079
53 237 -0.098
53 238 -0.109
53 239 -0.092
54 56 -0.072
54 64 -0.130
54 65 -0.087
54 68 -0.100
54 69 -0.065
54 71 0.0110736546049625
54 72 0.0148714658615255
54 74 0.0178646645649929
54 77 0.0160589731857238
54 79 0.0100103897143417
54 85 0.00641484070247417
54 86 0.0142626358688495
54 87 0.0234414769836881
54 94 -0.146
54 95 0.00771149004839605
54 109 -0.114
54 110 -0.081
54 111 -0.143
54 113 0.018940855493383
54 126 -0.064
54 132 0.00692361652394671
54 134 0.0207822338184549
54 142 -0.119
54 144 -0.166
54 146 -0.121
54 147 0.0179750547394889
54 151 -0.074
54 152 0.0182639695334196
54 153 0.00974174800076242
54 154 0.0283639972828679
54 155 0.00580227333365829
54 158 0.00979723922153389
54 160 -0.115
54 162 0.0101389012935737
54 165 0.0151647154114248
54 166 -0.093
54 174 -0.122
54 175 0.0138929406425426
54 178 0.00481395561578467
54 179 0.00837659517889382
54 180 0.0126717437561965
54 185 0.0110875741997874
54 187 0.00574083941089477
54 188 0.0159772114084368
54 190 0.00620678853344015
54 192 0.0156792019845592
54 193 0.00522046905075941
54 196 0.00674980789930542
54 197 0.0151935009955464
54 198 -0.103
54 199 0.0200958090871495
54 202 0.00622123381465077
54 203 -0.151
54 204 -0.233
54 205 0.0077862600038816
54 206 0.0179191854139089
54 209 0.00926726557083164
54 211 0.0174355705062681
54 212 0.0099761162609467
54 213 0.0228405645908975
54 214 0.0124986786569887
54 215 0.020066260037849
54 216 0.0146531808039322
54 218 0.0219851816980796
54 220 0.0172959197526946
54 222 0.0132770928454689
54 223 0.00535885479129489
54 230 0.00488142860203237
54 233 0.0152935880845719
54 234 0.0125999582556428
54 236 0.013427486000665
54 240 0.0143969764844381
55 56 -0.062
55 57 0.0202914374988171
55 59 0.0134326175051293
55 64 -0.077
55 65 -0.074
55 68 -0.060
55 75 -0.059
55 78 -0.067
55 80 0.0444954531194071
55 81 -0.058
55 85 -0.064
55 93 0.0208417881799052
55 101 0.0237421868499067
55 105 -0.077
55 109 -0.084
55 141 -0.062
55 144 -0.078
55 145 -0.065
55 151 -0.095
55 157 -0.096
55 160 -0.066
55 164 -0.076
55 167 -0.060
55 174 -0.065
55 195 -0.072
55 198 -0.072
55 203 0.021531850540027
55 208 -0.069
55 232 -0.062
56 57 -0.143
56 71 -0.088
56 73 -0.081
56 74 -0.097
56 76 -0.112
56 88 -0.086
56 89 -0.070
56 94 -0.213
56 95 -0.085
56 103 -0.080
56 107 -0.086
56 108 -0.093
56 109 -0.112
56 111 -0.119
56 112 -0.082
56 114 -0.075
56 117 -0.070
56 123 -0.095
56 129 -0.091
56 131 0.0139985688073947
56 137 -0.070
56 139 -0.102
56 141 -0.071
56 145 -0.089
56 153 -0.077
56 158 -0.131
56 160 -0.123
56 161 -0.093
56 165 -0.085
56 177 -0.072
56 188 -0.089
56 192 -0.117
56 215 -0.088
56 222 -0.069
56 224 -0.081
56 235 -0.077
56 236 -0.069
56 237 -0.089
56 241 -0.062
57 59 0.0184026632116126
57 60 0.012333538292163
57 61 0.0101032513216284
57 76 -0.061
57 81 -0.083
57 94 -0.125
57 109 -0.088
57 111 0.0195336506255959
57 115 0.0127120404138744
57 118 0.0155534730762944
57 135 -0.129
57 146 -0.072
57 151 -0.104
57 152 -0.054
57 157 -0.127
57 161 -0.096
57 170 0.0138334258486617
57 173 -0.085
57 182 -0.078
57 202 0.0105664477217644
57 204 -0.149
57 205 0.0269454678103635
57 208 -0.136
57 216 0.0100304807748716
57 228 -0.059
57 229 -0.080
58 62 -0.072
58 64 -0.110
58 66 -0.073
58 69 -0.080
58 75 -0.212
58 79 -0.066
58 80 -0.073
58 82 0.0150779566531558
58 84 -0.060
58 96 -0.068
58 97 0.0114326165968633
58 113 -0.069
58 114 -0.162
58 121 -0.087
58 123 -0.078
58 125 -0.081
58 129 -0.076
58 135 -0.122
58 136 -0.072
58 140 -0.075
58 151 -0.119
58 152 0.0109264391595503
58 154 -0.069
58 161 -0.079
58 163 -0.071
58 166 -0.128
58 167 -0.074
58 174 -0.076
58 176 -0.072
58 182 -0.113
58 190 -0.114
58 198 -0.113
58 200 -0.097
58 203 0.0243000502558102
58 213 -0.089
58 214 -0.084
58 217 -0.147
58 220 -0.104
58 229 -0.122
58 230 -0.093
59 60 0.0293369765494136
59 64 -0.203
59 65 -0.184
59 67 -0.121
59 68 -0.092
59 69 -0.068
59 70 -0.081
59 75 -0.082
59 78 -0.089
59 81 -0.118
59 82 -0.087
59 85 -0.154
59 96 -0.081
59 98 -0.061
59 101 -0.092
59 102 -0.081
59 105 -0.125
59 109 -0.137
59 110 -0.105
59 117 -0.084
59 119 0.0107032432362067
59 140 -0.068
59 141 -0.123
59 142 -0.140
59 144 -0.130
59 148 -0.093
59 151 -0.149
59 156 -0.116
59 157 -0.104
59 161 -0.110
59 164 -0.154
59 166 -0.111
59 167 -0.153
59 169 -0.117
59 171 -0.081
59 172 -0.064
59 174 -0.143
59 181 -0.087
59 186 0.0105451854096123
59 195 -0.077
59 198 -0.177
59 200 -0.120
59 204 -0.112
59 208 -0.109
59 220 -0.070
59 222 -0.077
59 224 -0.064
59 225 -0.099
59 233 -0.114
59 239 -0.068
60 61 0.00634827366302823
60 64 -0.085
60 74 0.0157905365467578
60 75 -0.069
60 78 -0.075
60 84 0.0419031038567825
60 85 -0.070
60 88 0.0367734797950501
60 93 0.0212581553341098
60 95 0.0146731264907003
60 119 0.0328457247771752
60 123 0.0223659927682714
60 163 0.0463783638926244
60 164 -0.083
60 165 0.0138427637797757
60 176 0.0275109328875539
60 189 0.0229303759915895
60 197 0.013494607483025
60 198 -0.079
60 210 0.0321687272081599
60 220 0.0199897228965858
60 224 0.0196083434528943
60 230 0.0138314637879185
60 237 0.0233078623598478
61 63 0.00923663453707969
61 67 0.0227521052196906
61 68 0.0308570331989905
61 72 0.00931497288805589
61 74 0.00683970468130441
61 75 -0.071
61 76 0.00975405249795239
61 84 -0.054
61 87 0.00615643766395266
61 88 -0.065
61 90 0.0101696236217013
61 94 -0.218
61 99 0.0108970592185349
61 100 0.0300795567831034
61 102 0.00980967923894968
61 103 0.00586964350172714
61 104 0.00956987797521932
61 110 0.0130669437320177
61 111 -0.077
61 114 -0.116
61 115 0.0171146918084621
61 117 -0.076
61 127 0.0116316552737717
61 130 0.0084932572366492
61 131 0.00930106297451933
61 135 -0.075
61 139 0.00910619381036958
61 140 0.011498992141138
61 141 0.0118257978089303
61 142 0.0117204909845847
61 147 0.0118856842243985
61 148 0.0126035232293801
61 151 -0.101
61 156 0.0124177591592036
61 158 0.0108356998993594
61 161 -0.102
61 164 0.00939470859542987
61 169 0.0105863885691349
61 172 -0.076
61 175 0.0136509182225038
61 178 0.0152539161020921
61 180 0.00559984877158133
61 188 0.0156381129362378
61 189 -0.076
61 191 0.00860578502068477
61 197 0.0149387568733138
61 202 0.0294777682437386
61 205 0.0051178355277534
61 206 0.00713900547880307
61 211 0.0180166355014877
61 213 0.00914140180499684
61 216 0.0145408410857463
61 218 0.0106355843127679
61 234 0.00679587264309739
61 238 0.011456252979351
61 239 0.0195944306164187
62 63 0.00995799186126193
62 64 -0.095
62 66 0.0292083971780198
62 67 0.00639666020298102
62 68 -0.075
62 78 -0.076
62 80 0.0525146146262766
62 85 -0.091
62 92 0.0124446346568535
62 94 -0.068
62 97 0.0103948280176769
62 100 -0.072
62 105 -0.076
62 119 0.0217448472987931
62 124 -0.061
62 136 0.0277494858813996
62 141 -0.085
62 144 -0.089
62 148 -0.071
62 151 -0.072
62 152 0.0185331220897853
62 155 0.0396347564171245
62 157 -0.102
62 160 -0.090
62 161 -0.079
62 162 0.0366191025937607
62 176 0.0210368990887582
62 177 -0.059
62 181 -0.060
62 183 0.0238518942248661
62 184 0.0308621371568441
62 185 0.0173560390672018
62 186 0.0264439404149046
62 187 0.0157080247091697
62 189 0.0162975043674956
62 193 0.0215837131731682
62 196 0.0181522202545461
62 200 -0.073
62 203 -0.085
62 212 0.0142079607161916
62 214 0.0151291454635923
62 219 0.0234494286148336
63 65 0.0130010115076133
63 66 0.0201478488841983
63 67 0.0147987123308001
63 68 0.00971444600672225
63 73 0.0224521694298004
63 75 -0.085
63 76 0.0168929323750584
63 81 -0.073
63 109 -0.078
63 111 -0.117
63 124 0.0109417833107965
63 132 0.00835409507566087
63 161 -0.087
63 166 -0.075
63 173 -0.082
63 181 -0.075
63 183 0.00541344558568515
63 188 0.0127072911110091
63 202 0.0107236796359096
63 222 -0.058
64 72 -0.115
64 75 -0.138
64 77 -0.086
64 80 -0.111
64 84 -0.092
64 86 -0.081
64 88 -0.112
64 94 -0.351
64 108 -0.084
64 109 -0.126
64 112 -0.114
64 114 -0.193
64 117 -0.153
64 135 -0.156
64 136 -0.108
64 139 -0.108
64 140 -0.131
64 143 -0.127
64 145 -0.247
64 151 -0.075
64 154 -0.106
64 155 -0.065
64 157 -0.139
64 159 -0.121
64 160 -0.199
64 161 -0.208
64 164 -0.078
64 166 0.0119727273996385
64 168 -0.111
64 172 -0.105
64 177 -0.139
64 179 -0.081
64 183 -0.105
64 184 -0.080
64 187 -0.096
64 189 -0.098
64 190 -0.079
64 192 -0.160
64 194 -0.097
64 195 -0.183
64 199 -0.075
64 200 -0.141
64 203 -0.079
64 204 -0.086
64 206 -0.123
64 207 -0.073
64 209 -0.081
64 214 -0.117
64 215 -0.082
64 219 -0.080
64 220 -0.125
64 222 -0.087
64 227 -0.078
64 232 -0.080
64 233 -0.107
65 67 0.0120516227151125
65 68 0.0129473082428047
65 72 -0.189
65 75 -0.126
65 77 -0.087
65 80 -0.104
65 83 -0.083
65 86 -0.144
65 92 -0.086
65 94 -0.339
65 96 -0.138
65 99 0.0131742138397517
65 109 -0.187
65 111 -0.181
65 112 -0.196
65 114 -0.099
65 116 0.0155133219931181
65 128 -0.062
65 135 -0.221
65 136 -0.100
65 139 -0.159
65 140 -0.127
65 143 -0.108
65 145 -0.218
65 150 -0.070
65 153 -0.131
65 154 -0.089
65 157 -0.223
65 160 -0.193
65 161 -0.263
65 162 -0.085
65 165 -0.078
65 170 -0.107
65 172 -0.081
65 177 -0.196
65 181 0.0121977700918849
65 182 -0.111
65 185 -0.093
65 187 -0.093
65 190 -0.138
65 191 -0.074
65 192 -0.174
65 195 -0.225
65 196 -0.090
65 199 -0.072
65 203 -0.117
65 204 -0.160
65 205 -0.086
65 212 -0.125
65 214 -0.131
65 215 -0.071
65 217 -0.087
65 218 -0.127
65 219 -0.089
65 220 -0.134
65 226 -0.087
65 229 -0.084
65 231 -0.087
65 232 -0.092
65 234 -0.092
66 67 0.0112386310409734
66 73 0.0291181924875848
66 80 0.0198136357974279
66 99 0.0116009185238507
66 110 0.013841001451859
66 111 -0.088
66 114 -0.089
66 119 0.011661775795221
66 129 0.0221005996818245
66 136 0.0188348406848838
66 137 0.0250589155154662
66 151 -0.097
66 155 0.0237305037263233
66 162 0.0225328776764879
66 167 0.00970356846091815
66 171 0.00741544627523731
66 175 0.0108446810973053
66 176 0.0142422482722585
66 177 -0.088
66 180 0.00835514482575651
66 183 0.0148570368955378
66 184 0.0203494155310533
66 186 0.0158706290246539
66 193 0.0111294762728489
66 196 0.0353160252020449
66 198 -0.093
66 211 0.0088720304712098
66 212 0.0119388270455302
66 217 0.0191329955438189
66 219 0.0166905600173951
66 221 0.0154734130182141
66 238 0.0187652754345259
67 68 0.0346334273709185
67 71 0.0131518852906501
67 75 -0.128
67 85 -0.084
67 90 0.010143532400439
67 91 0.00789092097839972
67 94 -0.234
67 98 0.012344863222806
67 99 0.0230884807642649
67 100 0.0233875089434026
67 102 0.0205780594242697
67 104 0.0180288037527322
67 108 -0.064
67 110 0.0261990299012565
67 111 -0.142
67 112 -0.085
67 114 -0.140
67 118 0.0148604106912738
67 124 0.0235273594484793
67 126 0.0151858543466204
67 127 0.0239128552389426
67 130 0.0175775299574402
67 131 0.0182085913613478
67 135 -0.093
67 138 0.0108315725599752
67 140 0.014363681636099
67 142 0.028521299485366
67 146 0.0130985066731687
67 148 0.00943940167854012
67 151 -0.103
67 156 0.0224302560831346
67 157 -0.074
67 160 -0.106
67 164 0.0112511470943032
67 169 0.0207181370289149
67 172 -0.069
67 173 -0.083
67 174 -0.093
67 178 0.0176514710800796
67 202 0.0193315001837054
67 205 0.0106365818912982
67 209 0.0101710413175937
67 211 0.0103695929295144
67 214 -0.084
67 220 -0.079
67 224 -0.069
67 225 -0.092
67 226 -0.072
67 229 -0.123
67 233 0.00508162810695748
67 239 0.0188552964330527
68 75 -0.129
68 79 -0.073
68 80 -0.083
68 84 -0.068
68 88 -0.083
68 90 0.0109708288406416
68 92 -0.074
68 94 -0.208
68 98 0.0115230366675974
68 99 0.0212248203388075
68 100 0.0225568992236503
68 102 0.0203267738694386
68 104 0.0155766445186744
68 105 0.0264014454741158
68 111 -0.095
68 114 -0.154
68 118 0.0149368689386249
68 124 0.0115868452561498
68 127 0.0213998490043881
68 129 -0.068
68 130 0.0141134813576948
68 135 -0.114
68 136 -0.079
68 138 0.0214344513305935
68 142 0.0232527967567905
68 143 -0.106
68 144 0.0114409413211556
68 145 -0.125
68 146 0.0190520983521455
68 148 0.0143643700697725
68 153 -0.079
68 156 0.0236021212440648
68 157 -0.113
68 161 -0.095
68 162 -0.075
68 164 0.0216121804079983
68 169 0.0148758554891843
68 171 0.00901738932708328
68 174 -0.073
68 178 0.0142253919816839
68 179 -0.060
68 180 0.00758307575848856
68 184 -0.060
68 188 0.0107158084740809
68 190 -0.114
68 191 0.0116600795973903
68 200 -0.110
68 202 0.0127005000910467
68 208 0.0100494861095293
68 214 -0.092
68 220 -0.096
68 239 0.0179661320959564
69 74 -0.082
69 94 -0.088
69 100 -0.099
69 101 0.0140071865016056
69 109 -0.182
69 111 -0.117
69 112 -0.080
69 113 -0.081
69 114 -0.101
69 115 -0.066
69 124 -0.075
69 145 -0.116
69 151 -0.126
69 152 -0.064
69 154 -0.088
69 157 -0.086
69 161 -0.113
69 174 -0.073
69 177 -0.120
69 182 0.0293687902974883
69 188 -0.080
69 192 -0.100
69 194 -0.091
69 195 -0.087
69 203 -0.119
69 204 -0.102
69 207 -0.081
69 208 -0.081
69 211 -0.083
69 213 -0.085
69 220 -0.068
69 222 -0.078
69 229 0.0124856185610263
70 71 0.0124924413682619
70 73 0.0165898500378495
70 83 0.0101246362610555
70 87 0.0138966407021776
70 90 0.0132664545997073
70 91 0.00933133613400146
70 94 -0.082
70 96 0.0148460236921216
70 111 -0.089
70 114 -0.076
70 120 0.0134073658295156
70 127 0.0118261865492371
70 130 0.018836313191119
70 134 0.00742505284262299
70 151 -0.088
70 153 0.0131096880606294
70 154 0.0119058195475787
70 156 0.0116139225653665
70 158 0.00836373842166973
70 171 0.0116965321001122
70 175 0.016221183127503
70 180 0.014118820661291
70 188 0.0103044564401583
70 191 0.0158002837685499
70 192 -0.084
70 197 0.0104381545787871
70 198 -0.073
70 203 -0.119
70 204 -0.106
70 205 0.00738858111716155
70 216 0.00521118421554034
70 217 0.00826690750561823
70 220 0.00865194926433425
70 224 -0.061
70 225 0.0097297072455867
70 230 0.00829829221904219
70 233 0.0098880376550306
70 234 0.00945348542317468
70 238 0.0204957848538745
71 72 0.0119413742383859
71 74 0.0230766209697288
71 75 -0.104
71 77 0.0276860373803557
71 79 0.0150984663523103
71 83 0.00967035527321999
71 87 0.00308505121005218
71 90 0.00635233586554152
71 91 0.0114108867777901
71 94 -0.119
71 95 0.0174312625461309
71 99 0.014391643609699
71 101 -0.089
71 102 0.0124607618894938
71 111 -0.130
71 114 -0.096
71 115 0.0121743761302402
71 124 0.0115295668393093
71 126 0.0167749911269806
71 127 0.00693064609305774
71 134 0.0104320643404264
71 144 -0.082
71 147 0.00828417198610826
71 151 -0.131
71 154 0.0103813050589991
71 157 -0.121
71 158 0.0170766175724776
71 165 0.0104141741777834
71 171 0.00721902415511364
71 174 -0.073
71 175 0.0130809528389762
71 177 -0.096
71 185 0.00669488766059355
71 188 0.0133225852360822
71 192 0.00980583304603854
71 194 -0.079
71 195 -0.081
71 197 0.0103693000216847
71 198 -0.114
71 199 0.0280723113791574
71 202 0.0084352086265633
71 203 -0.167
71 204 -0.191
71 206 0.0110242247123261
71 211 0.012401167116786
71 215 0.0177628679304439
71 216 0.00917624477572255
71 221 0.0052635297550589
71 224 -0.061
71 231 0.013025848788323
71 233 0.00898487988689428
71 236 0.0181010898466159
71 238 0.0132782164134656
71 239 0.0148509693759469
71 240 0.0139440514828197
72 74 0.0146697493174894
72 78 -0.079
72 82 0.0130391195510255
72 86 0.0138412794789536
72 87 0.00801891325941578
72 88 -0.061
72 93 -0.067
72 94 -0.072
72 109 -0.117
72 111 -0.169
72 113 0.0174507986009496
72 116 -0.102
72 121 0.00941837263716946
72 134 0.0144447285579645
72 135 -0.105
72 138 -0.076
72 144 -0.113
72 147 0.0111231711340852
72 151 -0.180
72 154 0.0105811252691342
72 157 -0.103
72 158 0.011935541317429
72 160 -0.111
72 164 -0.100
72 173 -0.116
72 174 -0.145
72 181 -0.069
72 183 -0.066
72 189 -0.074
72 197 0.0162649367445244
72 198 -0.107
72 200 -0.074
72 202 0.0148314537475362
72 204 -0.134
72 205 0.00720727269241524
72 211 0.010145703702302
72 213 0.00981504245740129
72 216 0.0107106115772391
72 218 0.0116391731902487
72 224 -0.091
72 227 -0.065
72 231 0.0213177790901709
72 235 -0.070
72 236 0.0082522806079386
72 238 0.016591289612874
73 76 0.0177031672832744
73 87 0.0178977073697025
73 97 -0.078
73 100 -0.090
73 105 -0.074
73 109 -0.092
73 111 -0.084
73 135 -0.086
73 137 0.026669348216477
73 153 0.0168189561832243
73 157 -0.082
73 158 0.0137106813246668
73 173 -0.068
73 180 0.0111799672828232
73 182 0.0178455308885191
73 188 0.0137706510387642
73 199 0.0101535584625447
73 204 -0.084
73 212 0.0110621186345052
73 217 0.0153041544543941
73 230 0.00878772791265512
74 75 -0.068
74 77 0.028097821598157
74 78 -0.082
74 84 0.0103260025843942
74 93 0.00878575894932908
74 94 -0.105
74 95 0.0182219495076741
74 111 -0.117
74 113 0.0130387111650218
74 115 0.0121864117714969
74 118 0.0105288943726463
74 119 0.00625922603200945
74 124 0.0100319130263342
74 125 0.00891238889804422
74 132 0.00793655098163631
74 134 0.0149600974652639
74 144 -0.109
74 147 0.0286039890029323
74 154 0.0107957481610217
74 156 -0.067
74 157 -0.097
74 158 0.0168188635327726
74 162 0.00793435875068821
74 163 0.0130481018992304
74 165 0.0153800648311739
74 166 -0.067
74 175 0.0207732725265268
74 180 0.0128997225191599
74 188 0.0138942282224749
74 190 0.00591055197790718
74 192 0.00970897664104084
74 194 -0.083
74 196 0.00524401846416241
74 197 0.0250597676536508
74 199 0.0204135912535981
74 202 0.00989638937781484
74 203 -0.143
74 204 -0.136
74 205 0.0113759131706284
74 206 0.0104208123372857
74 207 0.0168084591036947
74 211 0.0216637101763091
74 213 0.0223681461726084
74 215 0.0227856806186211
74 216 0.018745227305744
74 218 0.00790702644078938
74 226 -0.063
74 236 0.022461870498853
74 237 0.00960749276283915
74 239 0.00590144001294917
74 240 0.0112086897718315
74 241 0.0159820586702413
75 80 -0.084
75 84 -0.069
75 85 -0.094
75 88 -0.084
75 90 -0.132
75 93 -0.091
75 94 -0.226
75 97 -0.126
75 99 -0.159
75 100 -0.152
75 102 -0.116
75 104 -0.102
75 105 -0.183
75 109 -0.243
75 110 -0.126
75 111 -0.138
75 112 -0.090
75 116 -0.086
75 121 -0.117
75 123 -0.109
75 124 -0.076
75 126 -0.099
75 127 -0.121
75 130 -0.091
75 136 -0.080
75 137 -0.096
75 139 -0.139
75 141 -0.090
75 142 -0.211
75 144 -0.130
75 146 -0.189
75 148 -0.080
75 150 -0.144
75 151 -0.179
75 156 -0.167
75 157 -0.174
75 159 -0.084
75 161 -0.150
75 162 -0.071
75 164 -0.218
75 167 -0.095
75 168 -0.066
75 169 -0.094
75 172 -0.122
75 174 -0.135
75 175 -0.069
75 177 -0.080
75 178 -0.114
75 179 -0.060
75 184 -0.059
75 188 -0.082
75 189 -0.101
75 190 -0.088
75 191 -0.080
75 195 -0.253
75 196 -0.083
75 197 -0.069
75 198 -0.158
75 200 -0.119
75 203 -0.087
75 204 -0.072
75 208 -0.096
75 214 -0.067
75 217 -0.089
75 224 -0.099
75 225 -0.073
75 229 0.0215512865596511
75 238 -0.076
75 239 -0.090
76 83 0.0146885989302881
76 94 -0.083
76 98 0.0190341636257175
76 102 0.0124077467044929
76 109 -0.073
76 111 -0.115
76 120 0.0207934578753632
76 132 0.0127739317114298
76 154 -0.076
76 177 -0.077
76 188 0.0111882464162342
76 191 0.010173856209108
76 199 0.0103031585653111
76 204 -0.135
76 210 0.0108936693249046
76 218 0.0118280761472781
76 220 0.0214912562844747
76 222 0.0126144430990876
76 230 0.0177506225132382
77 79 0.0223234219576038
77 80 0.013762357501479
77 83 0.0222401923081602
77 87 0.00672264939617255
77 91 0.0110494639988537
77 94 -0.075
77 96 0.0105639587909814
77 109 -0.100
77 111 -0.087
77 115 0.0126067058384672
77 130 -0.088
77 131 -0.065
77 135 -0.069
77 144 -0.110
77 147 0.00938581483687149
77 150 0.00781299527918694
77 151 -0.137
77 154 0.0100675873472444
77 160 -0.092
77 174 -0.131
77 185 0.0179921134107137
77 186 0.00704624843942795
77 192 0.0136377684216021
77 195 -0.094
77 199 0.0128839740080315
77 203 -0.092
77 204 -0.086
77 205 0.0167675633808955
77 206 0.0150964317333689
77 211 0.0125717628202415
77 213 0.00871457622089258
77 214 0.0151338801871978
77 215 0.0148763223635039
77 216 0.0183219850105772
77 229 0.0135924855400576
77 233 0.0164030972489624
77 236 0.023309502861241
78 84 -0.066
78 85 0.0182270257278609
78 88 -0.094
78 92 -0.101
78 94 -0.288
78 95 -0.069
78 96 -0.085
78 97 0.0104919501222407
78 104 0.0141279193140189
78 109 -0.112
78 111 -0.208
78 112 -0.099
78 114 -0.120
78 116 -0.082
78 124 0.0146387679312201
78 134 -0.073
78 135 -0.136
78 136 -0.090
78 139 -0.082
78 140 -0.082
78 141 -0.075
78 145 -0.162
78 146 -0.073
78 150 -0.082
78 158 -0.078
78 159 -0.076
78 160 -0.175
78 161 -0.178
78 165 -0.074
78 166 0.0137579732929375
78 168 -0.073
78 172 -0.093
78 173 -0.073
78 174 0.0175902294056998
78 177 -0.137
78 181 0.0199347025749484
78 184 -0.068
78 190 -0.117
78 195 -0.124
78 206 -0.088
78 208 -0.086
78 212 -0.086
78 217 -0.110
78 220 -0.069
78 234 -0.078
78 239 0.00922635834045923
79 80 0.0248167582305636
79 83 0.026107291988395
79 91 0.012340134269945
79 109 -0.090
79 130 -0.065
79 131 -0.053
79 142 -0.079
79 144 -0.101
79 163 0.0196660868297106
79 204 -0.080
79 211 0.0100144046004002
79 230 0.0140726966643998
79 237 0.0137964978471427
80 83 0.0113083926542964
80 85 -0.090
80 100 -0.073
80 102 -0.063
80 105 -0.108
80 109 -0.082
80 112 -0.067
80 116 -0.060
80 119 0.0200054648940535
80 124 -0.061
80 130 -0.057
80 136 0.0264417700392215
80 138 -0.062
80 140 -0.059
80 141 -0.086
80 142 -0.069
80 144 -0.109
80 148 -0.092
80 151 -0.136
80 152 0.016321411675019
80 155 0.0360644904081811
80 157 -0.112
80 162 0.0327938479160347
80 164 -0.105
80 166 -0.062
80 167 -0.083
80 169 -0.061
80 176 0.0185124805804585
80 177 -0.060
80 181 -0.060
80 183 0.0218934829608822
80 184 0.0282064392071199
80 185 0.0171940121799701
80 186 0.0244129699376286
80 187 0.0151456024242458
80 188 -0.058
80 189 0.0148697623145123
80 193 0.0202177287567116
80 194 -0.061
80 196 0.0168746408843539
80 198 -0.114
80 200 -0.072
80 204 -0.109
80 208 -0.097
80 212 0.0114470847671502
80 214 0.0156233750683954
80 219 0.0227666483756114
81 84 -0.064
81 88 -0.079
81 94 -0.236
81 100 -0.077
81 104 0.0156618180066084
81 107 -0.065
81 109 -0.111
81 110 0.015715167404765
81 111 -0.196
81 112 -0.212
81 114 -0.188
81 117 -0.114
81 119 -0.072
81 135 -0.101
81 136 -0.080
81 139 -0.104
81 140 -0.114
81 145 -0.118
81 148 0.0119325391176863
81 158 -0.079
81 161 -0.180
81 162 -0.064
81 165 -0.073
81 172 -0.076
81 176 -0.072
81 177 -0.136
81 189 -0.097
81 194 -0.124
81 195 -0.100
81 197 0.00829764080907015
81 201 -0.070
81 204 -0.118
81 207 -0.126
81 209 -0.091
81 210 -0.115
81 215 -0.089
81 224 -0.118
81 231 -0.072
81 232 -0.082
81 235 -0.080
81 236 -0.083
82 85 0.0422563263728537
82 90 0.00927459250003193
82 94 -0.187
82 102 0.0103919513405431
82 109 -0.076
82 111 -0.074
82 116 0.01297775598145
82 120 0.0173418856934504
82 124 0.0120545015730445
82 135 -0.088
82 147 0.0116520641971472
82 151 -0.072
82 160 -0.070
82 161 -0.129
82 169 0.0215559638736029
82 188 0.0115522775957682
82 234 0.00878341659595749
83 84 0.0152521941389735
83 87 0.0233207415686652
83 88 0.0136506218829071
83 91 0.0205059508679286
83 94 -0.097
83 101 0.0253072242876772
83 103 0.0155877233980497
83 106 0.0186903570117247
83 107 0.0155176086910091
83 108 0.0172445891161331
83 110 -0.070
83 113 0.00877492915718906
83 119 0.0111367413595685
83 122 0.017860997746147
83 142 -0.082
83 144 -0.099
83 145 -0.073
83 146 -0.078
83 149 0.0193599759054294
83 150 -0.075
83 153 0.0250970546145315
83 157 -0.072
83 165 0.0138518471436118
83 166 0.0118584947771847
83 174 -0.133
83 180 0.00778965166506254
83 181 0.0123766144821099
83 185 0.0228498519213526
83 190 0.0194688334699121
83 193 0.0211166092589752
83 203 -0.080
83 204 -0.138
83 223 0.0142980671409651
83 225 -0.071
83 226 0.0169805898782516
83 230 0.0178479702504413
84 86 0.0158009981758665
84 87 0.0107884687334822
84 88 0.0554434400797845
84 91 0.0108438998190607
84 93 0.0202612595614744
84 94 -0.056
84 95 0.0085551681200284
84 97 -0.058
84 99 -0.059
84 101 0.0203861717002869
84 103 0.0290158357220661
84 106 0.0337948434029593
84 107 0.03112154795474
84 108 0.0345634863357325
84 119 0.0476428817824095
84 121 0.0190267861440023
84 122 0.0314929240309914
84 123 0.0414510085959267
84 135 -0.058
84 141 -0.071
84 142 -0.057
84 151 -0.072
84 157 -0.070
84 163 0.033331593557732
84 164 -0.088
84 167 -0.069
84 176 0.0217684582952589
84 189 0.0174891501616901
84 197 0.0092723650308645
84 198 -0.077
84 203 -0.096
84 208 -0.080
84 210 0.0240476046130657
84 220 0.0153542851881383
84 224 0.0160123004962808
84 230 0.0114748358459947
84 237 0.0198916600436437
85 88 -0.090
85 94 -0.230
85 110 0.0101184241588492
85 111 -0.104
85 112 -0.084
85 116 0.0137131555969577
85 117 -0.084
85 119 -0.082
85 130 -0.077
85 132 0.00920504365114556
85 135 -0.163
85 137 -0.087
85 140 -0.097
85 145 -0.167
85 154 -0.121
85 161 -0.158
85 171 0.0162524409672722
85 174 -0.095
85 177 -0.121
85 181 0.0217163493531886
85 183 -0.078
85 184 -0.066
85 186 -0.083
85 189 -0.067
85 190 -0.085
85 204 -0.156
85 208 -0.072
85 211 -0.089
85 226 0.0151342715777811
85 228 -0.075
86 87 0.0301383889826692
86 88 0.0144488105974124
86 89 0.0151915864258533
86 90 0.0136367495758126
86 92 0.0107979309895308
86 94 -0.075
86 95 0.016195253713949
86 101 0.0120254232818397
86 106 0.0328783699998677
86 107 0.0339080097716572
86 108 0.0211564363556812
86 109 -0.097
86 111 -0.105
86 117 -0.073
86 119 0.0124005357018208
86 121 0.0179736870967678
86 122 0.0289647342005591
86 123 0.0181658446822887
86 127 0.00973211416774261
86 132 0.00521418265751254
86 134 0.0115107305262061
86 144 -0.119
86 146 -0.080
86 149 0.00834426577873484
86 151 -0.097
86 153 0.0135601659658205
86 154 0.00917587246607219
86 161 -0.095
86 174 -0.096
86 176 0.0113967501998066
86 177 -0.081
86 180 0.00901330338163422
86 196 0.0187821265940878
86 198 -0.080
86 203 -0.118
86 204 -0.187
86 206 0.012985964191399
86 212 0.00499081305056528
86 218 0.0243584153425155
86 220 0.0108590211461396
86 222 0.0135658008362209
86 230 0.0153308341316123
86 233 0.0193906344570276
86 234 0.0167111600122314
87 88 0.00982064591627172
87 91 0.00984566760010239
87 94 -0.084
87 96 0.00634677033715074
87 103 0.00894625067000945
87 105 -0.081
87 106 0.0120772291321218
87 107 0.0115838977349464
87 108 0.012678617130995
87 111 -0.092
87 113 0.0234357660189585
87 119 0.00707610441361279
87 121 0.013330131630678
87 122 0.0106216640564301
87 124 0.00696418728816525
87 134 0.013768050793708
87 144 -0.114
87 147 0.0117700879828921
87 150 0.00853582630060975
87 153 0.0196976435111521
87 154 0.0237780047174406
87 158 0.00813279416592797
87 165 0.00862161678033803
87 168 0.0215487996720347
87 169 -0.092
87 174 -0.071
87 175 0.0163243644486839
87 176 0.0165664606418707
87 180 0.016577603976028
87 182 0.0082235054066744
87 185 0.00747613625787254
87 187 0.0103006297492495
87 188 0.00949948597043841
87 190 0.0199079972281353
87 191 0.00988047353176987
87 193 0.00671972521950581
87 197 0.0110918642436825
87 198 -0.094
87 199 0.00919267248955307
87 204 -0.183
87 206 0.0145089913584585
87 209 0.00966601915100528
87 211 0.00754553903201325
87 213 0.010202636399225
87 214 0.00615580492622375
87 215 0.00812829918925213
87 216 0.0158991171988186
87 218 0.0246649575889244
87 220 0.0159112216849484
87 222 0.0136562259488956
87 223 0.0132076630316875
87 226 0.00924876238723993
87 230 0.0167257739004827
87 232 0.00697840775924842
87 233 0.00918481537738958
87 234 0.0207025899873059
88 89 0.0290272535316717
88 93 0.0188609097961339
88 97 -0.070
88 99 -0.072
88 101 0.0174174257721298
88 103 0.0269349344607171
88 106 0.0357610538778959
88 107 0.0314283285744485
88 108 0.032451420403303
88 116 -0.061
88 119 0.0441754896406518
88 121 0.0171152738089841
88 122 0.031573706340597
88 123 0.0398398888724511
88 124 -0.062
88 132 -0.055
88 135 -0.071
88 138 -0.063
88 140 -0.058
88 141 -0.086
88 142 -0.069
88 145 -0.091
88 148 -0.091
88 151 -0.134
88 157 -0.110
88 161 0.00741387748288288
88 163 0.0294914300594167
88 166 -0.062
88 167 -0.083
88 169 -0.061
88 171 -0.060
88 176 0.0188550420917121
88 181 -0.060
88 188 -0.058
88 189 0.0148385319293925
88 194 -0.060
88 198 -0.112
88 200 -0.072
88 202 -0.062
88 208 -0.097
88 210 0.0208849843886961
88 220 0.0150093711511429
88 224 0.015062471140632
88 230 0.00989723280258307
88 237 0.0187449485614767
89 93 0.0277027513294496
89 99 -0.065
89 106 0.034839332589801
89 107 0.0330433737483004
89 122 0.0324707980409996
89 123 0.0268877413367052
89 124 -0.056
89 135 -0.066
89 138 -0.057
89 139 0.0191693631655014
89 141 -0.079
89 148 -0.078
89 151 -0.085
89 166 -0.057
89 167 -0.076
89 174 -0.082
89 177 -0.055
89 190 0.0163417757305047
89 191 -0.054
89 196 0.019026702081588
89 200 -0.066
89 220 0.0132807633413987
89 224 0.0146171707175297
89 225 0.012766084142376
89 229 0.0112790210333377
89 230 0.0163350258871655
89 233 0.0134754130831743
89 235 0.0265802490035182
89 236 0.0133770316626434
89 237 0.0258539420368817
90 94 -0.097
90 95 0.00692944000083641
90 96 0.0108325958506904
90 97 0.0176182043161264
90 99 0.0120914002507457
90 100 0.0109418462682802
90 102 0.0213892788000041
90 103 0.0294873156645057
90 104 0.0121229344863885
90 105 0.0205894937839795
90 106 0.0204937197192231
90 107 0.0265881361664311
90 111 -0.129
90 114 -0.080
90 122 0.0163171936142877
90 123 0.0127104371383688
90 124 0.0118310264706184
90 125 0.0104552607938994
90 126 0.0107121687599937
90 127 0.0159441334213047
90 130 0.0149891810754364
90 131 0.0139158039128644
90 132 0.00814862718879535
90 134 0.00727566766828987
90 139 0.0152980241554166
90 142 0.0148647042688557
90 143 -0.093
90 148 0.0137520558986668
90 152 0.0092316542536388
90 154 0.0128308469903162
90 158 0.00661039040295458
90 164 0.010230328486383
90 171 0.00811520293971965
90 174 0.00985718081475532
90 177 -0.146
90 178 0.0397585534410714
90 180 0.0135929581959489
90 182 0.00762201149200679
90 188 0.0207727982654388
90 189 -0.054
90 191 0.00732290172613596
90 197 0.00765659035837543
90 202 0.00574385966873213
90 204 -0.082
90 211 0.016199402429263
90 223 -0.064
90 225 0.00912195473589814
90 229 -0.073
90 237 0.00797487038224334
90 238 0.013238116347766
91 94 -0.067
91 96 0.0132125929779827
91 101 -0.077
91 102 0.0122004792044652
91 103 0.014450964801892
91 106 0.0134469270570489
91 108 0.0181147869242574
91 111 -0.144
91 115 0.0102660789573344
91 119 0.00730988084975773
91 124 0.0111282917713001
91 133 0.0223204490448775
91 147 0.0199318935047987
91 151 -0.128
91 154 0.00919645320375342
91 158 0.0129689466254035
91 161 -0.076
91 165 0.0112483591951189
91 166 -0.070
91 171 0.00750896867045012
91 173 -0.081
91 177 -0.072
91 187 0.00646234809436254
91 190 0.0123670903549804
91 193 0.00956455540691266
91 198 -0.105
91 203 -0.115
91 204 -0.133
91 205 0.0128614737972789
91 209 0.0144991049642412
91 213 0.00678178511469045
91 215 0.0116680388717588
91 216 0.012029492218182
92 105 -0.094
92 110 -0.073
92 142 -0.082
92 144 -0.088
92 145 0.0179016920626536
92 148 -0.097
92 151 -0.107
92 174 -0.077
92 179 0.0183382355690708
92 182 0.0119098868770652
92 184 0.010445044896615
92 185 0.0153236163328878
92 186 0.00928158623411251
92 190 0.0160382883179818
92 194 0.0144868623895332
92 195 -0.072
92 233 0.0144503062176586
93 106 0.0272998491220991
93 107 0.0229087000386128
93 119 0.0143780655044416
93 121 0.017413656956043
93 122 0.0308123627247788
93 123 0.0326540615214053
93 138 -0.073
93 139 0.013882065949811
93 145 -0.075
93 152 0.00596731614861245
93 157 -0.089
93 161 -0.100
93 163 0.0282978371665453
93 176 0.00742253669076059
93 189 0.0118463025050491
93 196 0.0122784893355137
93 198 -0.086
93 200 -0.088
93 203 -0.073
93 205 0.00846103335550528
93 210 0.0193191716087112
93 224 0.0232093805235006
93 230 0.024438110299111
93 235 0.0321313039270968
93 236 0.021601420198935
93 237 0.0400232642672717
93 241 0.0156669970734097
94 95 -0.078
94 96 -0.084
94 97 -0.189
94 99 -0.181
94 100 -0.292
94 101 -0.118
94 102 -0.200
94 104 -0.165
94 105 -0.248
94 108 -0.073
94 109 -0.282
94 110 -0.142
94 111 -0.142
94 112 0.0243862202965535
94 113 -0.109
94 114 -0.143
94 115 -0.105
94 116 -0.124
94 117 -0.106
94 118 -0.143
94 119 -0.063
94 121 -0.104
94 124 -0.194
94 125 -0.187
94 127 -0.155
94 130 -0.109
94 131 -0.164
94 132 -0.120
94 134 -0.107
94 135 -0.175
94 136 -0.064
94 137 -0.089
94 138 -0.124
94 139 -0.087
94 140 -0.133
94 141 -0.233
94 142 -0.199
94 143 -0.149
94 144 -0.207
94 146 -0.102
94 147 -0.138
94 148 -0.298
94 149 -0.083
94 150 -0.212
94 151 -0.414
94 152 -0.100
94 153 -0.083
94 154 -0.155
94 157 -0.296
94 158 -0.107
94 161 -0.081
94 164 -0.221
94 166 -0.239
94 167 -0.285
94 168 -0.068
94 169 -0.138
94 170 -0.089
94 171 -0.116
94 172 -0.070
94 173 -0.130
94 174 -0.264
94 176 -0.068
94 178 -0.112
94 180 -0.127
94 181 -0.171
94 182 -0.111
94 188 -0.148
94 191 -0.122
94 192 -0.140
94 194 -0.151
94 195 -0.122
94 196 -0.066
94 197 -0.100
94 198 -0.415
94 199 -0.156
94 200 -0.163
94 201 -0.078
94 202 -0.159
94 204 -0.127
94 205 -0.105
94 206 -0.097
94 207 -0.082
94 208 -0.154
94 211 -0.221
94 213 -0.168
94 214 -0.110
94 215 -0.143
94 216 -0.105
94 217 -0.119
94 218 -0.099
94 219 -0.069
94 220 -0.097
94 221 -0.063
94 222 -0.131
94 223 -0.102
94 224 -0.102
94 225 -0.113
94 226 -0.144
94 227 -0.074
94 229 -0.129
94 230 -0.086
94 231 -0.145
94 232 -0.127
94 233 -0.169
94 234 -0.083
94 236 -0.102
94 239 -0.139
94 240 -0.078
95 96 0.00832995527515526
95 109 -0.117
95 110 0.00770684741959324
95 111 -0.105
95 113 0.012613904134919
95 114 -0.096
95 123 0.00671272716605537
95 125 0.00958549298903241
95 134 0.0138595251299238
95 137 0.00684730678875027
95 144 -0.128
95 147 0.0177522065909836
95 153 0.0120847395820285
95 154 0.0177986868789091
95 157 -0.113
95 158 0.0269551385761467
95 165 0.015387319925803
95 174 -0.084
95 175 0.0168520003587897
95 176 0.0136735803117777
95 177 -0.077
95 180 0.00975214058770638
95 182 0.0123078541911357
95 189 0.0166803684276789
95 190 0.010112466896294
95 191 0.008722498480149
95 196 0.00700582664887394
95 197 0.0142027242070875
95 198 -0.112
95 201 0.0117333870148396
95 203 -0.170
95 204 -0.124
95 205 0.0119747867221449
95 206 0.0208452159590327
95 208 -0.074
95 210 0.0271510710108175
95 212 0.0172855246317637
95 213 0.0110873619786224
95 215 0.015558150366199
95 216 0.00813999471390295
95 217 0.00884078347219236
95 218 0.0174861397155255
95 224 0.0132454228048481
95 225 0.0144802811461386
95 230 0.00829184040012681
95 234 0.0135091468704184
95 236 0.0085341230166102
95 237 0.00963788692408411
95 239 0.0107657417179499
95 240 0.00905780857525173
96 99 0.0171447954920464
96 101 0.0144160912228096
96 103 0.00850299843154596
96 125 0.00962190693033585
96 135 -0.078
96 137 0.00929813283424907
96 140 -0.068
96 142 -0.075
96 144 -0.142
96 146 -0.080
96 147 0.0081377973657734
96 149 0.0235740656574667
96 151 -0.075
96 154 0.00944568564088865
96 158 0.015571275952437
96 165 0.0140523480346718
96 170 0.0113377347183797
96 171 0.00712519823966364
96 174 -0.095
96 188 0.00885967502006031
96 193 0.00721978559174203
96 194 0.0131080766973115
96 195 -0.129
96 203 -0.106
96 204 -0.154
96 205 0.0087873753589315
96 207 0.0106380470070898
96 208 -0.098
96 209 0.0136567894932413
96 211 0.00976019438609432
96 213 0.0180624474843105
96 214 0.0072525061037478
96 230 0.0143041645804888
96 234 0.0186435078603423
96 237 0.00866868831028777
96 238 0.0126916471542454
97 102 0.010930664984749
97 104 0.0211886902101741
97 105 0.0123693769634721
97 111 -0.117
97 112 -0.102
97 114 -0.070
97 129 -0.074
97 145 -0.089
97 160 -0.128
97 171 0.00916796790739397
97 173 0.0160979467388178
97 177 -0.158
97 178 0.0186510603687132
97 186 0.00699081948897863
97 188 0.0122953083836384
97 194 -0.085
97 199 -0.084
97 203 -0.080
97 215 -0.089
97 216 0.00810407730407922
97 217 -0.086
97 233 0.012207802002599
97 234 0.00763761346798656
98 103 0.0153963813181432
98 113 -0.056
98 124 0.0125239724206396
98 131 0.020296412844116
98 138 -0.067
98 141 -0.093
98 143 -0.072
98 157 -0.115
98 164 -0.075
98 166 -0.070
98 194 -0.070
98 195 -0.099
98 198 -0.075
98 200 -0.077
98 204 -0.088
98 234 -0.070
99 100 0.0211154765029205
99 102 0.0134683273040723
99 104 0.0128496571058788
99 111 -0.174
99 114 -0.104
99 115 0.0115214752524113
99 116 -0.080
99 122 -0.065
99 124 0.0150887829335913
99 125 -0.072
99 127 0.0265981201176016
99 129 -0.069
99 132 0.00852620475127442
99 135 -0.086
99 142 0.0164254251331314
99 151 -0.083
99 157 -0.101
99 160 -0.113
99 161 -0.146
99 166 -0.096
99 169 0.0164629458822942
99 171 0.0178030878200042
99 172 -0.072
99 174 -0.117
99 178 0.0148923543769645
99 180 0.00708496685772896
99 188 0.0100673324253741
99 190 -0.099
99 191 0.00885244298037497
99 194 -0.120
99 195 -0.098
99 201 -0.082
99 202 0.0110793862182963
99 204 -0.110
99 212 -0.070
99 220 -0.071
99 221 -0.066
99 224 -0.107
99 226 -0.133
99 227 -0.078
99 229 -0.130
99 235 -0.086
99 239 0.0213040283388892
100 102 0.0184749077200884
100 111 -0.157
100 112 -0.147
100 114 -0.138
100 116 -0.128
100 117 -0.084
100 124 0.0124522096498145
100 131 0.0139272909444796
100 135 -0.109
100 136 -0.073
100 137 -0.094
100 141 0.0125315672219707
100 145 -0.163
100 147 0.00835188459681917
100 160 -0.172
100 161 -0.110
100 162 -0.066
100 163 -0.077
100 168 -0.071
100 172 -0.101
100 173 -0.088
100 174 -0.078
100 182 -0.138
100 183 -0.074
100 189 -0.085
100 191 0.00983672829239378
100 195 -0.075
100 208 -0.083
100 210 -0.070
100 211 0.0108930602217431
100 213 0.00874435759903285
100 221 -0.069
100 223 -0.066
100 224 -0.108
100 225 -0.108
100 226 -0.069
100 227 -0.064
100 229 -0.117
101 102 0.0137578685941488
101 103 0.0186747210756941
101 106 0.0134694707062722
101 108 0.0183740240202417
101 109 -0.143
101 111 -0.078
101 114 -0.100
101 115 -0.093
101 119 0.018721557909037
101 122 0.0150995561344111
101 123 0.0124980163761027
101 135 -0.085
101 139 -0.074
101 145 -0.108
101 146 -0.102
101 149 0.0153204026497061
101 154 -0.102
101 156 -0.084
101 157 -0.080
101 161 -0.136
101 166 0.013776872648451
101 168 -0.058
101 172 -0.070
101 174 -0.080
101 177 -0.080
101 188 -0.082
101 192 -0.099
101 196 -0.070
101 200 -0.081
101 208 -0.086
101 209 -0.064
101 210 0.0113924168306979
101 226 0.011108458840943
101 235 -0.058
101 236 -0.097
101 240 -0.054
102 104 0.0116554659920391
102 110 0.0168143371049883
102 111 -0.166
102 112 -0.083
102 114 -0.111
102 124 0.0105123927639818
102 126 0.01267451164755
102 127 0.0210215918397304
102 130 0.0182355832135072
102 131 0.00852909644609629
102 132 0.00870688141877565
102 135 -0.114
102 142 0.0175928195855273
102 149 0.0128415765098075
102 156 0.0128823237335952
102 157 -0.076
102 159 -0.067
102 160 -0.075
102 164 0.0190643283508882
102 171 0.00931218442682376
102 177 -0.090
102 178 0.022921042059003
102 189 -0.071
102 191 0.0085228594675093
102 198 -0.076
102 201 -0.069
102 202 0.00946464861606579
102 205 0.00817518096541446
102 208 0.0110390033136002
102 211 0.0117704436559854
102 220 -0.082
102 224 -0.070
103 106 0.0353898991309905
103 107 0.0338490657733581
103 108 0.0332645589132938
103 116 0.00866853096887617
103 119 0.0225885618458852
103 121 0.0192630516672467
103 122 0.0326668343710108
103 123 0.033068709941345
103 124 0.00948837676059367
103 126 0.0156424097244457
103 131 0.0146288359710927
103 134 0.0170080149884983
103 144 -0.077
103 154 -0.055
103 157 -0.077
103 158 0.0109170227825539
103 180 0.00839896811647719
103 192 -0.056
103 196 0.0163803329061565
103 204 -0.101
103 211 0.0105570739283851
103 213 0.00455942825251336
103 236 0.0126278941764663
103 238 0.0337831261208308
104 109 0.0134826115262751
104 110 0.0159343905783064
104 111 -0.184
104 112 -0.082
104 114 -0.133
104 118 0.0137681321236663
104 127 0.0136143903395506
104 130 0.0241832849476176
104 132 0.00997219315365405
104 142 0.0119053697659297
104 145 -0.126
104 147 0.005246568750044
104 151 -0.098
104 156 0.0139752791016637
104 157 -0.080
104 160 -0.134
104 171 0.0113032955673852
104 175 0.013287189893848
104 180 0.0126426512716131
104 191 0.0205711351624415
104 192 -0.073
104 197 0.0089495635780972
104 198 -0.108
104 201 -0.070
104 202 0.0115523117848831
104 204 -0.103
104 205 0.0102644979216185
104 206 0.00830845347153445
104 213 0.012095127062472
104 224 -0.101
104 233 0.011784073798011
104 239 0.0176043499380366
105 106 0.00737892150442091
105 108 -0.069
105 109 0.0119787609204562
105 111 -0.199
105 112 -0.098
105 113 -0.089
105 114 -0.176
105 117 -0.142
105 128 -0.064
105 129 -0.071
105 135 -0.152
105 136 -0.104
105 137 -0.100
105 142 0.0209464805211361
105 143 -0.125
105 145 -0.205
105 148 0.0135626616820396
105 155 -0.064
105 160 -0.074
105 161 -0.132
105 162 -0.072
105 164 0.0210386538940634
105 165 -0.083
105 169 0.0161468326903445
105 171 0.0120480117319436
105 172 -0.078
105 176 -0.106
105 178 0.0221990561671414
105 182 -0.086
105 185 -0.070
105 186 -0.085
105 187 -0.077
105 190 -0.121
105 192 -0.121
105 199 -0.100
105 200 -0.080
105 214 -0.101
105 215 -0.132
105 220 -0.073
105 226 -0.081
105 229 -0.114
105 234 -0.079
106 107 0.0589963571477728
106 108 0.0398541114764715
106 118 0.0113692225573934
106 119 0.0272888360844424
106 121 0.0254253468310224
106 122 0.0588357065273788
106 123 0.045353255835455
106 125 0.00890000783511728
106 139 0.0160806206105169
106 181 0.00727847427410318
106 195 0.0135208420159914
106 196 0.0210148979703302
106 204 -0.063
106 224 0.0115388290154408
106 230 0.0140319921962588
106 233 0.0169024022661413
106 234 0.0175946458155369
106 235 0.0248373848598223
106 236 0.0135230636039669
106 237 0.0236549435233686
107 108 0.0365696778278026
107 112 0.00980734626319281
107 119 0.0252581833141392
107 121 0.0226882441246254
107 122 0.0557415744134398
107 123 0.0410404200916345
107 125 0.0110444971317467
107 139 0.0204974345582157
107 152 0.00718367867721436
107 177 -0.060
107 191 -0.059
107 196 0.018966908898197
107 197 0.00709697446579645
107 200 -0.066
107 203 -0.100
107 204 -0.092
107 224 0.00985413320234827
107 225 0.0116342584088705
107 230 0.00991210665376324
107 233 0.0136197283036739
107 234 0.0188168348829498
107 235 0.0216848336980581
107 236 0.0121767815865448
107 237 0.0215977041740769
108 119 0.0276725946650364
108 121 0.0211833117779457
108 122 0.0374313901796008
108 123 0.0409879810719957
108 140 -0.063
108 142 -0.075
108 144 -0.070
108 161 -0.081
108 172 0.0172146334706022
108 187 0.0102903189678062
108 189 0.0135543144332413
108 191 -0.062
108 209 0.012978083130165
108 212 0.0109200060963811
108 214 0.0115220609208145
108 220 0.0120650963326649
108 224 0.0131142468947243
108 239 -0.056
109 113 -0.090
109 114 -0.300
109 116 -0.177
109 117 -0.187
109 123 -0.088
109 125 -0.131
109 126 -0.138
109 129 -0.074
109 130 -0.083
109 135 -0.140
109 136 -0.078
109 137 -0.134
109 139 -0.073
109 140 -0.116
109 141 -0.087
109 143 -0.164
109 145 -0.195
109 146 -0.074
109 151 -0.091
109 153 -0.085
109 154 -0.135
109 157 -0.125
109 158 -0.097
109 160 -0.205
109 161 -0.078
109 163 -0.080
109 165 -0.154
109 166 -0.127
109 167 -0.123
109 169 -0.083
109 171 -0.088
109 174 -0.206
109 179 -0.087
109 181 -0.109
109 182 -0.169
109 188 -0.094
109 189 -0.099
109 190 -0.112
109 192 -0.146
109 194 -0.104
109 198 -0.165
109 199 -0.134
109 200 -0.119
109 201 -0.078
109 202 -0.140
109 205 -0.083
109 206 -0.098
109 207 -0.074
109 210 -0.098
109 212 -0.108
109 214 -0.096
109 215 -0.112
109 217 -0.157
109 220 -0.106
109 221 -0.109
109 224 -0.114
109 225 -0.079
109 228 -0.117
109 229 -0.133
109 230 -0.105
109 231 -0.092
109 233 -0.123
109 234 -0.117
109 236 -0.081
109 237 -0.122
109 238 -0.098
110 111 -0.104
110 112 -0.090
110 114 -0.080
110 118 -0.076
110 124 0.0105365410661318
110 126 0.0214984024336422
110 127 0.0108313343685957
110 130 0.0235089271264167
110 131 0.0147659534439985
110 135 -0.113
110 142 0.0276732324705075
110 143 -0.102
110 144 0.0146244467798601
110 156 0.0252327835665231
110 157 -0.152
110 161 -0.121
110 163 0.0125188666262682
110 164 0.0135922600425118
110 171 0.00836819452215671
110 173 -0.102
110 176 0.00966842807168139
110 177 -0.124
110 192 -0.078
110 218 -0.063
110 222 -0.067
110 238 0.0172905898004999
110 239 0.0109201347055981
111 112 -0.161
111 116 -0.169
111 117 -0.205
111 118 -0.118
111 119 0.00878037773145867
111 120 -0.088
111 122 -0.062
111 124 -0.157
111 126 -0.097
111 127 -0.132
111 130 -0.158
111 131 -0.083
111 132 -0.114
111 134 -0.104
111 135 -0.159
111 136 -0.069
111 137 -0.102
111 138 -0.147
111 139 -0.075
111 140 -0.098
111 141 -0.130
111 142 -0.188
111 143 -0.108
111 144 -0.072
111 145 -0.092
111 146 -0.152
111 147 -0.145
111 148 -0.085
111 150 -0.111
111 151 -0.189
111 154 -0.085
111 156 -0.185
111 157 -0.178
111 158 -0.116
111 160 -0.188
111 161 -0.127
111 162 -0.064
111 164 -0.178
111 165 -0.086
111 167 -0.197
111 168 -0.085
111 171 -0.095
111 174 -0.165
111 175 -0.086
111 178 -0.154
111 180 -0.120
111 181 -0.128
111 182 -0.135
111 183 -0.075
111 185 -0.094
111 187 -0.089
111 188 -0.159
111 190 -0.112
111 192 -0.149
111 194 -0.096
111 195 -0.084
111 196 -0.104
111 198 -0.185
111 199 -0.122
111 200 -0.116
111 201 -0.080
111 202 -0.156
111 203 -0.122
111 206 -0.123
111 207 -0.101
111 208 -0.180
111 209 -0.082
111 211 -0.156
111 212 -0.092
111 213 -0.103
111 214 -0.081
111 215 -0.129
111 216 -0.102
111 218 -0.119
111 219 -0.070
111 221 -0.065
111 222 -0.134
111 225 -0.105
111 228 -0.097
111 229 -0.107
111 231 -0.112
111 232 -0.162
111 233 -0.107
111 234 -0.077
111 235 -0.086
111 236 -0.132
111 238 -0.111
111 239 -0.163
111 240 -0.079
112 114 -0.116
112 116 -0.119
112 117 -0.108
112 118 -0.082
112 125 -0.098
112 129 0.0104697073734871
112 130 -0.108
112 131 -0.074
112 132 -0.108
112 138 -0.115
112 140 -0.099
112 141 -0.198
112 142 -0.099
112 143 -0.132
112 144 -0.162
112 148 -0.101
112 150 -0.125
112 151 -0.162
112 156 -0.086
112 157 -0.241
112 164 -0.150
112 166 -0.149
112 167 -0.194
112 169 -0.107
112 173 -0.142
112 174 -0.187
112 177 0.0183110781498134
112 181 -0.120
112 182 -0.134
112 191 -0.082
112 192 -0.071
112 198 -0.254
112 199 -0.081
112 203 -0.092
112 204 -0.120
112 205 -0.086
112 222 -0.096
112 226 -0.098
113 118 0.00850137306934169
113 124 0.011880327738729
113 129 0.0122338128122607
113 132 0.00963503410754863
113 134 0.013702090484623
113 144 -0.110
113 146 -0.124
113 147 0.0122001875148923
113 154 0.0212948895195791
113 156 -0.096
113 158 0.0184409990101687
113 169 -0.112
113 172 -0.057
113 175 0.0119513141613218
113 180 0.0118848654701076
113 182 0.00926621018735391
113 187 0.00347643879524441
113 188 0.0084496920266904
113 191 0.0206768806270335
113 197 0.0183654328194383
113 200 -0.113
113 203 -0.092
113 204 -0.135
113 206 0.0137997724464261
113 208 -0.095
113 213 0.0105666185558353
113 215 0.0115394372207495
113 216 0.01570009586399
113 218 0.0213416096828318
113 220 0.00920956265308799
113 224 -0.057
113 225 0.0154572498478582
113 229 0.0118729130084156
113 230 0.00833233501740472
113 234 0.0212480280123921
114 116 -0.070
114 117 0.0239867538425446
114 123 -0.071
114 124 -0.098
114 125 -0.085
114 127 -0.086
114 137 -0.126
114 138 -0.127
114 139 -0.114
114 142 -0.172
114 144 -0.235
114 146 -0.105
114 148 -0.115
114 150 -0.099
114 151 -0.205
114 156 -0.112
114 157 -0.134
114 160 -0.209
114 161 -0.221
114 164 -0.226
114 165 -0.082
114 166 -0.102
114 167 -0.125
114 169 -0.109
114 174 -0.140
114 175 -0.084
114 177 -0.104
114 178 -0.077
114 181 -0.111
114 192 -0.081
114 195 -0.149
114 200 -0.097
114 202 -0.125
114 203 -0.125
114 204 -0.152
114 208 -0.129
114 215 -0.083
114 229 -0.084
115 125 0.0133407259831957
115 129 0.0126918412652968
115 131 0.0157619357572749
115 132 0.0128159508507853
115 142 -0.078
115 146 -0.080
115 147 0.0178115052367378
115 148 0.0094606693487665
115 158 0.00900296923820906
115 167 0.0153316862459256
115 171 0.0227588840715774
115 174 -0.091
115 175 0.00907189090990555
115 182 -0.070
115 188 0.0104521529066429
115 197 0.0131256423020271
115 202 0.0152192556034686
115 204 -0.114
115 205 0.017428997234927
115 207 0.0202891881113918
115 211 0.0087623834422246
115 213 0.00705657578531788
115 229 -0.069
115 231 0.0177156268445948
115 236 0.0150779318428974
116 119 -0.055
116 124 0.0168292099478665
116 125 0.0127221366563436
116 135 -0.108
116 141 -0.118
116 157 -0.232
116 160 -0.094
116 161 -0.173
116 166 0.014689705791296
116 172 -0.077
116 177 -0.147
116 181 0.019993382954181
116 189 -0.064
116 192 -0.117
116 195 -0.132
116 198 -0.159
116 200 -0.084
116 203 -0.094
116 208 -0.084
116 214 -0.079
117 125 -0.090
117 126 0.0174917838562925
117 127 0.0135469694398147
117 130 0.0105333882101019
117 131 0.0145703754951538
117 135 -0.107
117 138 -0.089
117 141 -0.102
117 143 -0.078
117 144 -0.094
117 148 -0.105
117 149 -0.067
117 150 -0.085
117 151 -0.116
117 156 -0.083
117 157 -0.115
117 159 -0.068
117 160 -0.103
117 161 -0.167
117 176 0.00560429764216741
117 177 -0.129
117 192 -0.103
117 193 -0.065
117 195 -0.110
117 198 -0.103
117 200 -0.111
117 201 -0.062
117 203 -0.143
117 204 -0.075
117 208 0.0197557875078615
117 218 -0.097
117 222 -0.086
117 223 -0.066
117 233 0.00974157434475995
118 119 0.0105021069002954
118 121 0.0164525557025019
118 124 0.0120187002870914
118 125 0.0128714229745848
118 127 0.0107003161959962
118 131 0.0132112207904616
118 135 -0.078
118 151 -0.115
118 158 0.0101203360137819
118 173 -0.074
118 175 0.00879738153759905
118 202 0.0127643268072885
118 204 -0.099
118 216 0.0103386770168393
118 220 -0.071
118 224 -0.062
118 225 -0.075
118 233 0.0110190880120325
118 240 0.0284221402700529
118 241 0.0263848481446917
119 121 0.0140366378065743
119 122 0.0254124725467222
119 123 0.0323312555558817
119 124 -0.056
119 136 0.0196509592510514
119 138 -0.057
119 141 -0.078
119 142 -0.063
119 144 -0.071
119 151 -0.114
119 152 0.0108249064855983
119 155 0.0237348265932228
119 157 -0.121
119 161 -0.088
119 162 0.0240807029852511
119 163 0.0251358612078529
119 164 -0.097
119 165 0.00475433612614309
119 176 0.0324140689315783
119 177 -0.055
119 181 -0.054
119 183 0.0161603410582783
119 184 0.0205695252614579
119 185 0.0115645975963564
119 186 0.0237369424857993
119 187 0.0127802179680786
119 189 0.0276313896829596
119 192 0.00792485661180635
119 193 0.0149630847232632
119 195 0.0176491113150481
119 196 0.0128718873237554
119 197 0.00538557893224169
119 198 -0.073
119 200 -0.066
119 203 -0.071
119 205 0.0127618645415991
119 208 -0.080
119 210 0.0175001172813865
119 212 0.00724610865024012
119 214 0.0101711911864745
119 217 0.0136841344314054
119 219 0.0150021690458813
119 220 0.00954889194126589
119 224 0.0138555495881344
119 230 0.00540771035710261
119 232 -0.078
119 234 0.00688345343824774
119 237 0.0146406696089802
120 121 0.0185425420355328
120 122 0.0127649812458835
120 123 0.0134495384350202
120 126 0.0260315619128051
120 135 -0.067
120 188 0.00966776968336552
120 193 0.0111597089568942
120 204 -0.069
121 122 0.0306658028917322
121 123 0.0236593947749248
121 135 -0.075
121 138 -0.067
121 144 -0.073
121 147 0.00955174654031015
121 151 -0.107
121 152 0.0175686260835959
121 154 0.0166334166170245
121 158 0.0153294741909966
121 165 0.0142244340846197
121 180 0.0089383164298222
121 188 0.00977112935713894
121 194 0.0103582335430668
121 195 -0.069
121 199 0.00707234294355083
121 203 -0.133
121 204 -0.088
121 206 0.00466063923285205
121 217 0.0107048106141249
121 230 0.013483895773506
121 240 0.0204508821812812
122 123 0.0477502681686485
122 125 0.0118052822531453
122 135 -0.070
122 195 0.0123421390450737
122 196 0.0195021115376826
122 224 0.0103514157385145
122 230 0.0116700887607137
122 233 0.0172195787657371
122 234 0.0148620264807795
122 235 0.0216797237555451
122 237 0.0195228499548712
123 135 -0.067
123 137 0.00657132388974893
123 141 -0.090
123 145 -0.098
123 147 0.0022986473581069
123 150 -0.083
123 151 -0.108
123 157 -0.071
123 161 -0.093
123 163 0.0190743569425377
123 176 0.00940087461590757
123 177 -0.076
123 187 0.00498378998481353
123 189 0.0182166955396517
123 196 0.0163801340056647
123 198 -0.103
123 200 -0.076
123 203 -0.094
123 204 -0.106
123 212 0.0057194042400603
123 220 0.0147529618405277
123 224 0.0241954247293679
123 229 0.0115870875097811
123 230 0.0161742078277878
123 233 0.00856984486230408
123 234 0.01018486782575
123 235 0.0154665871084669
123 236 0.0126806080767512
123 237 0.0280361978280789
123 238 0.0106046172292787
124 125 0.0113513756511465
124 126 0.0164536542589894
124 127 0.0232827380070075
124 130 0.0100562238433863
124 131 0.0141399181602066
124 132 0.00850840738777807
124 134 0.00605691908895464
124 135 -0.131
124 142 0.0107717675281195
124 145 -0.079
124 147 0.0165456526116184
124 148 0.0207022041301636
124 154 0.00795837613275649
124 158 0.0103490342314809
124 161 -0.089
124 164 0.0159896426281653
124 166 0.0126526786476962
124 175 0.00916967733315493
124 177 -0.084
124 181 0.0123428057651392
124 186 -0.057
124 188 0.0101011680128784
124 189 -0.075
124 197 0.00860029535039305
124 202 0.0165146635658274
124 212 -0.082
124 215 0.0119162801309321
124 216 0.0129084098408808
124 223 -0.070
124 224 -0.085
124 227 -0.067
124 228 -0.072
124 232 0.00996508685156398
124 233 0.00671943125915326
124 234 0.0113217503769765
124 239 0.0124362733408777
125 130 -0.073
125 138 -0.117
125 141 -0.110
125 142 -0.107
125 146 -0.080
125 147 0.0134809668862761
125 150 -0.090
125 152 0.0166757571200949
125 155 0.0131421032189016
125 156 -0.075
125 165 0.00884798121625191
125 171 0.0091476992752314
125 175 0.0149278177953176
125 176 0.0114507594812372
125 180 0.0175712665702882
125 184 0.00970607399828732
125 185 0.0121118704063912
125 193 0.0125977976858707
125 195 -0.086
125 196 0.0146297289055629
125 198 -0.149
125 202 0.010228544251411
125 203 -0.140
125 204 -0.122
125 211 0.00965191444365983
125 213 0.00992971314788241
125 229 0.008789018128963
125 230 0.00845688726596149
125 232 0.0118233308839866
125 234 0.0123204122540578
125 236 0.0130708695264942
126 127 0.0145778602430001
126 132 0.00778095703187619
126 151 -0.121
126 156 0.0234088158168385
126 173 -0.077
126 177 -0.111
126 202 0.00780242744148035
126 204 -0.072
126 238 0.0186539231634598
126 239 0.0212175468922794
126 240 0.0152117339340939
127 130 0.0258150601737185
127 131 0.0115327925240527
127 132 0.0131413201675029
127 135 -0.089
127 137 0.0093544371149331
127 138 0.0137031501125639
127 139 0.00959196962394877
127 140 0.0117324560987314
127 142 0.0144294625893045
127 146 0.0109667944139887
127 148 0.00781717500410038
127 156 0.0146509922325891
127 157 -0.073
127 161 -0.124
127 171 0.0109737616170926
127 175 0.00537532676336306
127 177 -0.073
127 178 0.0170186141343674
127 180 0.00896294559625116
127 181 0.00906563773624166
127 188 0.0047991243814925
127 189 -0.066
127 196 0.00959877031968543
127 202 0.0215468915020501
127 205 0.0134747904411339
127 208 0.0153754987492971
127 211 0.00901374065088878
127 222 0.0087359110855077
127 225 0.00836476014415817
127 229 -0.068
127 233 0.00840767637082943
127 239 0.019856792339032
128 130 0.0140307441496788
128 160 -0.055
128 161 -0.058
128 164 -0.062
129 131 0.0118768666315864
129 136 0.0181448961419924
129 137 0.0366879091876203
129 161 -0.075
129 168 0.0276260589878642
129 176 0.0272492140307623
129 179 0.0304906320758039
129 183 0.013653675803865
129 184 0.0191128793296662
129 186 0.0130709219705748
129 190 0.0218636041382843
129 196 0.0124040635683194
129 207 0.0201217324652081
129 216 0.0107573577071244
129 219 0.0186946073213286
129 221 0.0453858134857542
129 227 0.0196116314808555
130 132 0.012029444915726
130 135 -0.077
130 140 0.0175305437722451
130 141 0.0184755901429703
130 142 0.0149997617909824
130 151 -0.126
130 154 0.0059508577651359
130 157 -0.107
130 161 -0.093
130 175 0.00821281653425009
130 177 -0.079
130 180 0.0161409689282026
130 182 0.0149331028608154
130 188 0.0060274514568655
130 189 -0.069
130 192 -0.070
130 194 -0.082
130 195 -0.095
130 196 -0.069
130 201 -0.066
130 203 -0.072
130 220 -0.066
130 225 0.0204025741505525
130 226 0.0121316469955374
131 132 0.0113075189050331
131 135 -0.072
131 137 0.0156138269205455
131 143 0.0137431707644798
131 148 0.0174992835189098
131 155 0.020503156262164
131 157 -0.083
131 167 0.0109767655358992
131 171 0.0170902275855928
131 174 0.0162392926827965
131 175 0.00930734432445519
131 180 0.009889701168766
131 182 0.0144543615865677
131 184 0.0122653610067265
131 185 0.00661536324532879
131 201 0.0144677577300086
131 202 0.0144096251148669
131 207 0.0160383330666932
131 211 0.0117422062230784
131 212 0.00666054516282083
131 220 -0.074
131 228 0.00831216039565425
131 238 0.0113840895219065
131 239 0.00885842755199917
132 134 0.0105488348609111
132 136 0.00891148159033393
132 139 0.0145747804865734
132 140 0.011290856818797
132 141 0.0136047127916873
132 147 0.01444909568642
132 149 0.0113081477483255
132 151 -0.135
132 152 0.0114983539771852
132 155 0.0160545876607272
132 161 -0.098
132 171 0.0137029503297085
132 173 0.0108677819286087
132 175 0.018003366260025
132 180 0.0257252789951495
132 183 0.00944277093084944
132 184 0.00884330917724205
132 185 0.0083388706556511
132 186 0.00909814903374273
132 191 0.0213441183463363
132 196 0.00818181305733658
132 197 0.0280292951350869
132 202 0.0177049036316857
132 203 -0.092
132 204 -0.081
132 211 0.0101472848412157
132 213 0.018905938247501
132 215 0.00642846702318517
132 218 0.00607526550005259
132 220 0.00491976218396834
132 225 0.0109152867470392
132 226 0.0101498183144933
132 232 0.0116791923442236
132 234 0.00665355467360494
132 239 0.00615556759833177
133 139 0.0186018766502285
133 147 0.013851100692714
133 151 -0.069
133 161 -0.058
133 203 -0.066
133 215 0.0150086367080683
134 141 0.00875135609135835
134 142 -0.078
134 144 -0.148
134 147 0.0122401396963532
134 153 0.0143691307240104
134 154 0.0206994196384116
134 158 0.0175459072296993
134 165 0.0190087086971962
134 166 -0.112
134 174 -0.102
134 175 0.0131058101173193
134 178 0.00900259706241386
134 180 0.0132305998031593
134 182 0.00964772412732816
134 187 0.00346776875692476
134 197 0.0172778929231048
134 199 0.0154830571564522
134 203 -0.070
134 204 -0.151
134 205 0.00602321225943746
134 206 0.0141039524739399
134 209 0.015869753488829
134 211 0.0213937992572445
134 212 0.0248852849355076
134 213 0.0217600803625944
134 215 0.0145066435811672
134 216 0.00894490707501559
134 217 0.00887691226461776
134 218 0.0180123107755652
134 220 0.0217449206708109
134 222 0.0150003314663265
134 230 0.0115501589633529
134 236 0.0125555988663483
134 238 0.0235255247778688
135 138 -0.121
135 140 -0.112
135 142 -0.126
135 143 -0.139
135 144 -0.182
135 146 -0.108
135 147 0.0110828143229504
135 150 -0.127
135 151 -0.163
135 153 -0.084
135 156 -0.121
135 157 -0.158
135 159 -0.069
135 160 -0.182
135 161 -0.180
135 164 -0.192
135 167 -0.116
135 168 -0.084
135 170 -0.101
135 174 -0.146
135 178 -0.077
135 181 -0.202
135 182 -0.089
135 188 -0.103
135 194 -0.155
135 195 -0.116
135 198 -0.162
135 200 -0.118
135 201 -0.082
135 204 -0.171
135 208 -0.090
135 213 0.0167139007057175
135 216 0.00988395330545946
135 234 -0.080
135 235 -0.087
136 142 -0.069
136 144 -0.073
136 148 -0.090
136 151 -0.131
136 152 0.0163566422218999
136 155 0.034180666169394
136 157 -0.091
136 160 -0.091
136 161 -0.094
136 162 0.0311720587067163
136 164 -0.079
136 167 -0.083
136 175 0.0121688886071102
136 176 0.0319718023394178
136 177 -0.059
136 179 0.0281229599186539
136 180 0.0116416059665853
136 183 0.0359356199986361
136 184 0.044308929744853
136 185 0.0272991529880797
136 186 0.0364769446949697
136 187 0.0251053704854519
136 189 0.016378799656135
136 193 0.0203112760772315
136 196 0.0167012401689175
136 198 -0.087
136 200 -0.067
136 205 0.0121129196544918
136 206 0.0121352432871289
136 208 -0.072
136 212 0.0238072184108571
136 214 0.0270274115985294
136 217 0.0136269123941811
136 219 0.038366914039186
136 221 0.0210760022032882
136 227 0.0164688687087869
137 143 0.0119658817748282
137 150 -0.079
137 151 -0.099
137 157 -0.083
137 161 -0.086
137 165 0.0116246336568762
137 173 -0.069
137 177 -0.071
137 182 0.0222718913802388
137 195 -0.075
137 196 0.0117691854437688
137 199 0.00975281408438866
137 204 -0.106
137 205 0.014286357389553
137 216 0.0154454336789931
137 221 0.0239054271328244
137 226 0.0110805596896514
137 238 0.0167952280149959
138 143 -0.114
138 145 -0.135
138 151 -0.114
138 156 0.0160182130273561
138 159 -0.067
138 160 -0.100
138 161 -0.169
138 166 -0.119
138 171 0.0189011478039047
138 174 -0.125
138 180 0.014062847999364
138 192 -0.124
138 195 -0.081
138 197 0.00831404846712048
138 200 -0.109
138 201 -0.070
138 224 -0.064
139 143 -0.113
139 145 -0.081
139 146 0.0154774099515543
139 147 0.00576061339690855
139 159 0.0114763697088408
139 160 -0.078
139 161 -0.128
139 163 0.0114021030876287
139 167 -0.144
139 173 -0.114
139 174 -0.102
139 192 -0.092
139 194 -0.091
139 197 0.00971837200096967
139 198 -0.080
139 204 -0.176
139 229 -0.072
139 233 -0.073
140 151 -0.123
140 160 -0.086
140 161 -0.091
140 173 0.0164683946234543
140 174 -0.122
140 184 0.00699880524144894
140 188 -0.078
140 189 -0.072
140 191 0.010923185270351
140 195 -0.108
140 198 -0.078
140 202 0.0167134453408397
140 204 -0.072
140 232 0.0149109714132095
140 233 0.0109461887067456
140 235 -0.063
140 236 -0.069
140 239 0.0132446782647177
141 143 -0.114
141 145 -0.091
141 146 -0.071
141 147 0.0140700417171649
141 150 0.0183451692726102
141 157 -0.102
141 159 -0.072
141 160 -0.206
141 161 -0.103
141 167 -0.088
141 173 -0.102
141 180 0.00909143496860029
141 181 -0.134
141 191 0.0119352834272369
141 192 -0.102
141 194 -0.084
141 197 0.0151548897888713
141 203 -0.096
141 204 -0.113
141 240 0.010864607598711
142 143 -0.102
142 144 0.0377294828698182
142 145 -0.074
142 147 -0.080
142 151 -0.153
142 153 -0.071
142 154 -0.086
142 157 -0.117
142 159 -0.071
142 160 -0.092
142 161 -0.177
142 164 0.0145909063490163
142 165 -0.070
142 167 0.00974589145804151
142 169 0.0186980616201259
142 182 -0.080
142 186 -0.064
142 190 -0.078
142 191 0.00923418781519112
142 194 -0.089
142 200 -0.070
142 203 -0.123
142 213 -0.112
142 214 -0.101
142 218 -0.108
142 220 -0.113
142 221 -0.063
142 222 -0.092
142 226 -0.078
142 230 -0.086
142 234 -0.072
142 236 -0.089
142 239 0.0212156753881003
143 144 -0.138
143 150 -0.099
143 151 -0.087
143 156 -0.070
143 157 -0.153
143 160 -0.092
143 161 -0.128
143 167 0.0155957405470079
143 171 0.0107774042989458
143 189 -0.083
143 192 -0.088
143 195 -0.107
143 204 -0.102
143 208 -0.115
143 224 -0.067
143 229 -0.072
144 145 -0.131
144 151 -0.082
144 153 -0.121
144 154 -0.171
144 158 -0.132
144 161 -0.183
144 165 -0.131
144 174 -0.071
144 182 -0.078
144 183 -0.072
144 187 -0.087
144 189 -0.081
144 190 -0.131
144 192 -0.162
144 193 -0.079
144 199 -0.120
144 202 0.00981473256152898
144 205 -0.094
144 206 -0.146
144 212 -0.121
144 213 -0.175
144 214 -0.112
144 215 -0.082
144 216 -0.095
144 217 -0.126
144 218 -0.142
144 220 -0.155
144 222 -0.148
144 225 -0.083
144 227 -0.074
144 229 -0.095
144 230 -0.093
144 231 -0.082
144 233 -0.121
144 234 -0.075
144 236 -0.098
144 238 -0.106
145 151 -0.314
145 154 0.011817552316816
145 157 -0.166
145 160 -0.094
145 161 -0.080
145 162 -0.082
145 164 -0.104
145 167 -0.129
145 174 -0.193
145 181 -0.143
145 195 -0.094
145 198 -0.200
145 200 -0.172
145 201 -0.085
145 203 -0.130
145 204 -0.129
145 211 0.0110422070180937
145 224 -0.105
145 226 -0.077
145 229 -0.083
146 147 -0.081
146 151 -0.125
146 154 -0.101
146 160 -0.189
146 161 -0.160
146 165 -0.082
146 170 -0.080
146 174 -0.100
146 181 -0.104
146 182 -0.083
146 190 -0.097
146 192 -0.090
146 198 -0.124
146 207 -0.072
146 211 -0.116
146 213 -0.077
146 216 -0.077
146 217 -0.070
146 220 -0.080
146 222 -0.070
146 224 -0.095
146 225 -0.089
146 226 -0.091
146 229 -0.091
146 233 -0.094
146 234 -0.071
147 148 0.0151926691579596
147 151 -0.085
147 152 0.0105554246191727
147 154 0.0230250104250326
147 158 0.0153566503342781
147 164 0.00913869907422116
147 165 0.0161582732898503
147 167 0.00711443900136359
147 172 -0.056
147 175 0.0162929751343953
147 176 0.007410994942899
147 178 0.00521109024653582
147 180 0.0132602379863513
147 188 0.0181942436606376
147 191 0.0045246047052311
147 197 0.0344424944599854
147 199 0.0125772845861808
147 202 0.00719876868442007
147 203 -0.087
147 204 -0.152
147 205 0.0130624402014716
147 207 0.00601309273687484
147 209 0.0041035833261226
147 211 0.0144035350812053
147 213 0.0255610469910068
147 215 0.0156947669242073
147 216 0.0195195932419177
147 218 0.00707363315337874
147 230 0.00652354704254591
147 233 0.00835394666387321
147 234 0.0126973823014317
147 236 0.00842548290106808
147 237 0.00996676929535216
147 239 0.00443774132366734
148 154 0.00726131646390242
148 157 -0.091
148 159 -0.068
148 164 0.0143827548245955
148 166 0.0186997296758863
148 175 0.00883022507252318
148 183 -0.092
148 184 -0.065
148 187 -0.067
148 189 -0.105
148 190 -0.078
148 191 0.0103888810525394
148 195 -0.103
148 197 0.0106735883246278
148 198 0.0145072663141842
148 204 -0.103
148 216 0.00728540253999547
148 225 0.00896124416410439
148 228 0.00935550001276837
148 229 -0.104
148 232 -0.083
148 234 0.0108002410649878
149 153 0.022658031488594
149 157 0.0157679352941582
149 158 0.0111655991866613
149 160 0.0113924901088923
149 162 0.0224196902251683
149 166 0.0145521575790969
149 170 0.016435728168602
149 180 0.0219405510275829
149 193 0.0139819992047771
149 204 -0.068
149 226 0.0129510544156582
149 230 0.0171505161668197
150 151 -0.105
150 160 -0.199
150 161 -0.105
150 174 -0.089
150 182 -0.080
150 185 -0.066
150 191 0.0166186715587632
150 197 0.00911380277036644
150 206 0.0110802164021786
150 212 -0.086
150 220 0.00856123325745346
150 232 0.0157992789312148
150 236 -0.081
151 153 -0.118
151 154 -0.086
151 156 -0.091
151 158 -0.098
151 160 -0.241
151 161 -0.260
151 162 -0.080
151 166 0.0147328314461748
151 168 -0.074
151 170 -0.118
151 171 -0.072
151 173 -0.158
151 177 -0.167
151 181 -0.078
151 182 -0.166
151 183 -0.109
151 184 -0.097
151 185 -0.105
151 186 -0.117
151 187 -0.070
151 189 -0.119
151 190 -0.112
151 192 -0.223
151 194 -0.079
151 195 -0.110
151 197 0.00810166002178528
151 199 -0.108
151 200 -0.096
151 201 -0.078
151 202 -0.079
151 203 -0.080
151 204 -0.098
151 205 -0.127
151 207 -0.109
151 208 -0.152
151 214 -0.096
151 215 -0.100
151 216 -0.083
151 217 -0.117
151 220 -0.078
151 223 -0.083
151 225 -0.077
151 227 -0.082
151 229 -0.140
151 231 -0.115
151 232 -0.099
151 233 -0.118
151 234 -0.112
151 236 -0.072
151 238 -0.070
151 239 -0.119
151 240 -0.085
152 154 0.0155969292257559
152 155 0.0224214196265435
152 158 0.014308865503966
152 161 -0.076
152 162 0.0204094784484995
152 165 0.00694353211433693
152 175 0.0118014062414453
152 176 0.0109372513395532
152 178 0.012552059946856
152 180 0.0133068086407367
152 184 0.0171846891281495
152 185 0.0122116449810486
152 186 0.0145360952182745
152 187 0.00857395399379128
152 188 0.011738962648596
152 192 0.0164019587807557
152 197 0.0172432849273881
152 202 0.0104298796171117
152 208 0.0111524421434159
152 211 0.0179827077476817
152 214 0.0110285311921934
152 216 0.0110084455816723
152 218 0.0135465420103768
152 219 0.0129760312144284
152 228 0.0105206050405173
152 240 0.0189717567254785
153 161 -0.074
153 165 0.0162476367612406
153 169 -0.079
153 174 -0.119
153 177 -0.072
153 180 0.0113397814423488
153 198 -0.091
153 203 -0.119
153 204 -0.145
153 208 -0.076
153 209 0.0148695354628486
153 212 0.0106658812968517
153 217 0.0193322556432377
153 218 0.0121677170862599
153 226 0.0333179253303732
153 230 0.0301996050597172
153 233 0.0121900641363209
154 156 -0.098
154 158 0.0243797421568538
154 165 0.0106221487272433
154 172 -0.067
154 175 0.0140126984878143
154 177 -0.071
154 178 0.0100898577546395
154 180 0.0139832685805354
154 181 -0.093
154 182 0.0166778002470418
154 187 0.00302495582738267
154 188 0.0245002511920609
154 191 0.00700522352408009
154 192 0.0129937887939931
154 197 0.0189853378441734
154 198 -0.121
154 200 -0.075
154 203 -0.151
154 204 -0.228
154 206 0.0181290035237141
154 209 0.00718584166674788
154 211 0.0164538276328736
154 212 0.00572110394591421
154 213 0.0221989135321885
154 215 0.0177045587489738
154 216 0.023342198580136
154 218 0.0147782037499915
154 228 0.00862012072315057
154 229 0.00864952508836622
154 230 0.0094355283844085
154 233 0.00795704258192123
154 234 0.0215754090744512
154 240 0.0117868335587309
155 160 -0.054
155 162 0.0395909601025409
155 166 0.00760903399746432
155 175 0.0107214368112056
155 176 0.0246851704598541
155 180 0.00899859846938918
155 183 0.0353012924030748
155 184 0.035385443251011
155 185 0.0216043883066292
155 186 0.0310678736435845
155 187 0.0237758132461092
155 189 0.024226874486931
155 193 0.0276924665279454
155 195 0.0103161787998242
155 196 0.0215829730953402
155 201 0.0334525689014443
155 205 0.0101167632802776
155 206 0.00990926915946018
155 207 0.018660363720162
155 209 0.0167824685456507
155 212 0.0205267562752525
155 213 0.00538979378126685
155 214 0.0219424429572877
155 217 0.0108847912325718
155 219 0.0302808606397423
155 224 0.0145222613675959
156 157 -0.108
156 159 0.0180949393040605
156 164 0.019801793373302
156 171 0.0109280210330359
156 177 -0.077
156 180 0.0122698576344842
156 189 -0.060
156 191 0.0176940208875102
156 192 -0.077
156 195 -0.128
156 198 -0.072
156 224 -0.073
156 227 -0.053
156 229 -0.074
156 235 -0.060
157 160 -0.269
157 161 -0.113
157 162 -0.070
157 163 -0.083
157 165 -0.133
157 169 -0.072
157 170 -0.086
157 172 -0.127
157 173 -0.080
157 174 -0.100
157 176 -0.091
157 177 -0.135
157 181 -0.169
157 182 -0.124
157 186 -0.085
157 189 -0.117
157 192 -0.120
157 195 -0.106
157 199 -0.133
157 200 -0.141
157 202 -0.089
157 204 -0.092
157 205 -0.095
157 211 -0.077
157 214 -0.095
157 215 -0.102
157 217 -0.106
157 226 -0.120
157 229 -0.122
157 231 -0.110
157 233 -0.113
157 234 -0.120
157 236 -0.127
157 238 -0.105
157 239 -0.106
157 241 -0.084
158 159 0.0287451257535579
158 160 0.014704439665051
158 165 0.010607818958066
158 175 0.016047751693831
158 177 -0.109
158 180 0.0137309961900334
158 182 0.0104942330193846
158 188 0.0140307985339269
158 195 -0.115
158 196 0.00647192448489283
158 197 0.0171659952718301
158 199 0.0103218979219749
158 202 0.00918034541766716
158 203 -0.119
158 204 -0.178
158 206 0.0146346659119376
158 209 0.00929681635427924
158 211 0.00961615194360535
158 212 0.00779888527436053
158 213 0.0187223222292659
158 215 0.0204628607629434
158 216 0.0220236568378192
158 218 0.00665244919002197
158 224 -0.054
158 233 0.00641706706127047
158 234 0.0182908434341264
158 236 0.0154452863077804
158 238 0.0129121604596491
159 168 0.0239905613000808
159 172 0.019630588345271
159 181 -0.066
159 192 -0.053
159 195 -0.069
159 200 -0.083
159 201 0.0267458355198206
159 203 -0.098
159 216 0.0151710911812874
160 162 -0.078
160 173 -0.096
160 174 -0.144
160 177 -0.127
160 179 -0.066
160 183 -0.100
160 184 -0.066
160 187 -0.092
160 189 -0.073
160 190 -0.081
160 191 -0.106
160 198 -0.166
160 199 -0.157
160 200 -0.099
160 203 -0.107
160 204 -0.156
160 206 -0.117
160 211 -0.097
160 214 -0.114
160 218 -0.101
160 219 -0.085
160 220 -0.092
160 222 -0.083
160 223 -0.092
160 225 -0.109
160 229 -0.077
160 231 -0.089
160 232 -0.131
160 233 -0.091
160 235 -0.072
160 239 -0.073
161 164 -0.079
161 166 -0.122
161 167 -0.181
161 169 -0.144
161 171 -0.080
161 172 -0.069
161 173 -0.106
161 174 -0.232
161 181 -0.182
161 182 -0.074
161 184 -0.071
161 186 -0.088
161 189 -0.106
161 194 -0.139
161 195 -0.104
161 198 -0.224
161 199 -0.076
161 200 -0.224
161 201 -0.089
161 204 -0.189
161 205 -0.074
161 207 -0.099
161 208 -0.143
161 214 -0.114
161 217 -0.149
161 219 -0.080
161 220 -0.112
161 222 -0.074
161 224 -0.113
161 225 -0.073
161 226 -0.159
161 234 -0.098
161 240 0.0116394036028395
162 163 0.00998266482682163
162 169 -0.055
162 175 0.0133318798598837
162 176 0.0230317580755066
162 183 0.0253797707213719
162 184 0.0327615760869879
162 185 0.0202819815058985
162 186 0.0279069045017996
162 187 0.0179835998606757
162 189 0.0182126924242828
162 192 0.0163338162737965
162 193 0.0241275594119541
162 196 0.020432087967136
162 205 0.013914013679762
162 212 0.0141499178565065
162 214 0.0169776515305396
162 219 0.0258667872397106
162 232 -0.074
163 165 0.0130479792212609
163 176 0.0225609542343074
163 177 -0.064
163 189 0.0200212136861767
163 197 0.011445058991237
163 205 0.0207408536754495
163 210 0.0279877405541686
163 220 0.017795113870601
163 224 0.0264652756552483
163 230 0.0205543614002049
163 232 -0.074
163 237 0.0226399872358007
164 166 0.0124632196213988
164 167 0.017799264907669
164 169 0.0127681548888799
164 175 0.0123219944924551
164 178 0.00937390556747094
164 180 0.00905494580527588
164 182 -0.086
164 190 -0.070
164 191 0.0195500812528679
164 192 -0.081
164 195 -0.072
164 197 0.0120906249802264
164 203 -0.092
164 204 -0.101
164 211 0.00787558749709008
164 214 -0.071
164 217 -0.101
164 220 -0.075
164 224 -0.084
164 229 -0.103
165 171 0.00900774484388267
165 174 -0.102
165 175 0.0114098829372012
165 177 -0.101
165 188 0.0132005188425112
165 193 0.00774127399401518
165 195 -0.096
165 197 0.00861276121507572
165 198 -0.090
165 203 -0.139
165 204 -0.153
165 205 0.0153147401447106
165 208 -0.089
165 209 0.00957348392305324
165 210 0.015465142146365
165 213 0.0146052680838637
165 216 0.0146269876348686
165 217 0.0133482653596772
165 220 0.013406391755308
165 230 0.0139173791162825
165 236 0.0091973125054031
165 239 0.00817161595698744
165 240 0.00992499730813415
166 167 0.0408134016767903
166 169 0.00973151559404983
166 171 0.012291652235708
166 177 -0.107
166 181 0.0197764117246454
166 185 -0.072
166 187 -0.070
166 189 -0.076
166 190 -0.081
166 192 -0.081
166 198 0.0246064699343331
166 207 0.0117900099335934
166 218 -0.099
166 220 -0.096
166 222 -0.073
166 223 -0.084
166 227 -0.066
166 237 -0.075
166 239 -0.089
167 175 0.00939804577388177
167 177 -0.103
167 179 -0.060
167 183 -0.089
167 184 -0.060
167 189 -0.101
167 195 -0.156
167 200 -0.105
167 203 -0.110
167 208 -0.097
167 211 0.0115661016056725
167 223 -0.079
167 227 -0.089
167 235 -0.075
168 176 0.0180122785652564
168 177 -0.072
168 190 0.0160091668828928
168 195 -0.085
169 170 -0.070
169 171 0.0138020289294238
169 181 -0.071
169 186 0.00617087716656684
169 198 -0.124
169 201 -0.067
169 202 0.0120691624639302
169 208 0.0199316421913392
169 218 -0.113
169 220 -0.100
169 229 -0.069
169 230 -0.093
169 234 -0.100
170 171 0.011986714325904
170 175 0.0127320213191143
170 177 -0.070
170 180 0.0170966925068339
170 184 0.0138404760333327
170 186 0.0110452024935104
170 193 0.0108569524239998
170 205 0.0166796587629487
170 210 0.0105491008137241
170 212 0.0152159447023214
170 219 0.0111662416716734
170 238 0.0129918259014152
170 240 0.0150898243410036
171 173 0.0135564528266116
171 176 0.00420993938814159
171 180 0.0149275087017761
171 181 0.0120370596992596
171 184 0.00730695080297238
171 185 0.00801823742398166
171 191 0.014537840808022
171 202 0.00813762564271268
171 203 -0.100
171 204 -0.093
171 205 0.0118390474113029
171 213 0.0038591083514207
171 220 0.0069409747023972
171 239 0.014103887516356
172 176 0.0235970360101514
172 177 -0.089
172 179 0.023288692444998
172 183 0.0166642751860887
172 184 0.0161665534472435
172 187 0.0199061458028487
172 188 -0.064
172 189 0.0153021161796321
172 195 -0.088
172 207 0.0154243703766827
172 212 0.0187626351510301
172 214 0.0208171372307762
172 224 0.0168045375329028
172 232 -0.072
172 241 0.0239773367489196
173 174 -0.076
173 192 -0.085
173 194 -0.070
173 195 -0.116
173 200 -0.083
173 210 -0.069
173 215 -0.107
173 217 -0.116
173 220 -0.091
173 225 0.0111839106273387
173 229 -0.077
173 233 0.012366746180318
173 237 -0.068
173 238 -0.065
174 177 -0.146
174 188 -0.088
174 191 0.0105175197971647
174 192 -0.071
174 195 -0.170
174 199 -0.084
174 200 -0.119
174 201 -0.094
174 202 -0.071
174 208 -0.118
174 209 -0.129
174 212 -0.104
174 213 -0.101
174 215 -0.117
174 217 -0.100
174 218 -0.114
174 222 -0.100
174 223 -0.109
174 224 -0.079
174 225 -0.133
174 226 -0.099
174 230 -0.085
174 232 -0.144
174 233 -0.119
174 234 -0.100
174 235 -0.109
174 236 -0.116
174 238 -0.084
175 176 0.0153873592533343
175 178 0.0153591159459597
175 180 0.0225987402961798
175 183 0.00945200587228585
175 184 0.0140330128325266
175 185 0.0102339992387128
175 186 0.0107243640975522
175 187 0.00746579624510136
175 188 0.00976881227536429
175 189 0.0056941254144803
175 190 0.00704584482615431
175 191 0.0150492234441437
175 197 0.0260323583351947
175 199 0.012249204150969
175 202 0.0142380866100428
175 204 -0.129
175 205 0.0117519272323736
175 206 0.0183029067281938
175 210 0.00825336662382505
175 211 0.0174290257306963
175 212 0.0115242718706457
175 213 0.018911416794688
175 215 0.00578197010037248
175 216 0.0199529874372092
175 217 0.0117048496408712
175 218 0.0105558152853935
175 219 0.0109175276277913
175 225 0.00902655600643234
175 231 0.00758444477542808
175 232 0.00902726407154567
175 233 0.00837862670619033
175 234 0.0112694370189537
175 236 0.00863084466931753
175 239 0.0130135163042736
176 177 -0.060
176 179 0.019642266320189
176 180 0.013613580269216
176 183 0.0268920606514717
176 184 0.0325873953174852
176 185 0.0196040748621379
176 186 0.0284166693051197
176 187 0.0219172453361355
176 189 0.0276434341731788
176 190 0.0190539614160757
176 191 0.00693307580938914
176 193 0.0159508590267686
176 196 0.0110474921018459
176 198 -0.107
176 203 -0.074
176 205 0.0156465453194045
176 206 0.011049168525116
176 208 -0.075
176 210 0.015487397799951
176 211 0.00795011841329026
176 212 0.0166275570799712
176 213 0.00808629113191691
176 214 0.0198289487201966
176 217 0.0185158423172324
176 218 0.00656811696300289
176 219 0.0283444430384855
176 220 0.00952735435996077
176 221 0.015304681194086
176 224 0.0175073767233607
176 225 0.00433155714485233
176 227 0.0104953129880434
176 230 0.00506192789898919
176 237 0.00869750166187214
177 181 -0.137
177 182 -0.134
177 186 -0.055
177 188 -0.156
177 198 -0.139
177 200 -0.125
177 209 -0.083
177 212 -0.087
177 213 -0.069
177 217 -0.109
177 219 -0.060
177 225 -0.093
177 226 -0.085
177 227 -0.063
177 230 -0.087
178 180 0.00916422091363243
178 185 0.00509139745360019
178 188 0.0127606845512718
178 198 -0.074
178 202 0.0143027771923163
178 205 0.00742452414244659
178 206 0.0064912432891399
178 209 0.00867497586416608
178 211 0.0209936274910966
178 223 0.00916991901775369
178 228 0.0180530730282706
178 233 0.00728377442013561
178 235 0.00988050052711194
179 181 0.0161525637729268
179 183 0.0235179923284038
179 184 0.029790974438486
179 185 0.0200003111183139
179 186 0.0216487748800407
179 187 0.0145138420926881
179 190 0.0165672611952259
179 212 0.0164683505946841
179 214 0.0186897318075974
179 219 0.026614623285641
179 221 0.0342957524219532
179 223 0.019548539168745
179 224 0.0136348569897432
179 226 0.0159577500305021
179 227 0.0298965542514852
180 182 0.0212029352510608
180 183 0.00850683845728513
180 184 0.0132705248130173
180 185 0.0128059083135432
180 186 0.00921751113302362
180 187 0.00520410795538336
180 188 0.0143967460575552
180 191 0.0184582701695994
180 193 0.00898354849816032
180 197 0.0142573511703409
180 202 0.00386098991570315
180 203 -0.077
180 204 -0.089
180 205 0.00826471924206022
180 206 0.00762169732015873
180 208 0.00715449598551904
180 211 0.0143137862815483
180 212 0.00843835758940554
180 213 0.0155910926427606
180 214 0.00670327245264971
180 215 0.0122874073187761
180 216 0.00982869286185552
180 218 0.0102151031520674
180 219 0.0108658188073309
180 222 0.0168185093668417
180 225 0.0161609048146289
180 226 0.00903732581974083
180 230 0.00466306331625204
180 236 0.00486009912299689
180 239 0.0104474864435274
180 241 0.0111288012489669
181 187 0.00537183564016948
181 193 0.00617478070987254
181 195 -0.118
181 196 0.012105343535604
181 197 -0.073
181 200 0.0117299578354469
181 201 0.0181547532415052
181 208 -0.085
181 214 0.00827845039364935
181 224 0.0155006499301573
181 226 0.0159585171830637
181 229 0.0114389857562522
181 237 0.0118496950996057
182 184 0.0112552557523555
182 185 0.011934589172654
182 187 0.00799034601697262
182 195 -0.085
182 198 -0.076
182 200 -0.103
182 203 -0.118
182 204 -0.138
182 205 0.00881206646089095
182 211 0.0129562827316341
182 212 0.013945413521037
182 213 0.00769557172419474
182 215 0.00945945655152346
182 216 0.00982710421030608
182 217 0.0166535534031492
182 219 0.00995327481777279
182 226 0.0173873909015567
182 229 0.0192295106504427
182 230 0.0114225611256196
182 234 0.0120946608218624
182 238 0.00939458951228481
183 184 0.0381411084247767
183 185 0.0255313580035335
183 186 0.0350427538478665
183 187 0.0353528787542399
183 188 -0.063
183 189 0.0299359028277644
183 193 0.0341631340924439
183 196 0.0142757015416849
183 200 -0.078
183 201 0.0386969139339259
183 202 0.00835348399774504
183 205 0.0111738573710587
183 206 0.0102129258978691
183 207 0.017794964032986
183 212 0.0216789177242114
183 214 0.022352035210797
183 217 0.0156527859586809
183 219 0.0313449488681258
183 221 0.0160593835690988
183 224 0.0202759289824824
183 227 0.0135198855920711
184 185 0.0300360411036317
184 186 0.040258276981773
184 187 0.0275654488271922
184 189 0.0187457765792229
184 190 0.0113459135121509
184 191 0.00806406995800882
184 193 0.0235370824977078
184 196 0.0184079609220667
184 202 0.00849614131392368
184 205 0.0139723399690434
184 206 0.0137000235580388
184 211 0.00920530320636985
184 212 0.0256915831954488
184 214 0.0288973248957426
184 217 0.0153247126632035
184 219 0.0405098071871364
184 221 0.022468976779979
184 223 0.0106976084017333
184 224 0.00933511019019684
184 226 0.00794964888495129
184 227 0.018219709435285
185 186 0.0407124911540526
185 187 0.0373900354810473
185 189 0.0256779490726071
185 190 0.0393557883806148
185 192 0.0159516559621041
185 193 0.0460929012888729
185 196 0.0172250254275025
185 198 -0.084
185 204 -0.087
185 205 0.0159105699814606
185 206 0.0136116472311399
185 211 0.00541924079257784
185 212 0.0141907293064064
185 214 0.0161874682595809
185 216 0.0100034460457178
185 219 0.0272260068499028
185 220 0.00852179033721619
185 222 0.014316921417581
185 223 0.0226999799507107
185 235 0.0125163930967661
185 236 0.0131567548939272
186 187 0.0380667060123123
186 189 0.031543608170829
186 190 0.0249091994845466
186 191 0.0155359939981373
186 192 0.0188272380718126
186 193 0.0382874730532103
186 194 0.00886938426203175
186 196 0.0164192276972733
186 200 -0.068
186 202 0.0084032499312254
186 205 0.0119572348914112
186 206 0.0114468245154132
186 212 0.0202363093373414
186 214 0.0226871007401675
186 217 0.0109223416374684
186 219 0.0331889771975837
186 221 0.0149907596729466
186 225 0.00280932909703628
186 227 0.0142746136068679
186 234 0.00701941374150264
186 235 0.0140346606410759
186 236 0.0059513197212138
187 188 0.00454803533016589
187 189 0.0449042583171548
187 190 0.0401224908991484
187 191 0.0177416852575497
187 192 0.0170063770330217
187 193 0.0455214194915893
187 194 0.0147101619975088
187 196 0.0195981710191911
187 198 -0.139
187 201 0.0186001481677737
187 204 -0.070
187 205 0.0099956934016662
187 206 0.0184336677876754
187 207 0.0111437467780908
187 211 0.00652263336771885
187 212 0.0272646932198237
187 214 0.0247881646057022
187 215 0.00451412131603011
187 216 0.00513877122427638
187 218 0.00749167144687638
187 219 0.0246751294389079
187 220 0.0130188859669458
187 221 0.0101592875392764
187 222 0.00736468311642473
187 223 0.0201119418210104
187 224 0.0225013540506211
187 229 0.0077844127114512
187 235 0.0126870624556145
188 191 0.0115036168814805
188 192 0.0242980123899464
188 193 0.00692235729822115
188 197 0.0153880555518158
188 198 -0.079
188 199 0.0105665720946536
188 202 0.00876696143796615
188 204 -0.111
188 211 0.0123264033111608
188 213 0.0100226144673896
188 215 0.0175316649984017
188 216 0.0163360219028032
188 218 0.00593409002398095
188 224 -0.086
188 227 -0.063
188 234 0.0156862761252882
188 236 0.00916855483727386
188 239 0.0129014148682765
188 240 0.0171404610210561
189 190 0.0338896424366901
189 191 0.0131338189915913
189 193 0.04144081556471
189 194 0.0113469230208811
189 195 0.0132836821588318
189 198 -0.092
189 200 -0.090
189 201 0.0220905181234687
189 203 -0.074
189 205 0.0117152013747485
189 210 0.0237840902526639
189 212 0.0185361275010735
189 214 0.0173693137436261
189 217 0.0161985705258518
189 218 0.00375765371321961
189 219 0.0140223662814994
189 220 0.0189217926113808
189 223 0.0152157335378925
189 224 0.0342262720203782
189 225 -0.056
189 229 0.0119503389404427
189 233 -0.063
189 235 0.0129071154998438
189 237 0.0102134238280336
190 191 0.0137049718988688
190 192 0.012066219559146
190 193 0.0341876990902613
190 196 0.0131885251222228
190 198 -0.091
190 204 -0.136
190 206 0.0100827938802659
190 216 0.0143876869845885
190 218 0.0165001798519429
190 219 0.0115084379667689
190 222 0.0158127400379331
190 223 0.0323395768520632
190 224 0.0174030980590476
190 226 0.0127287010451407
190 230 0.00894207714420948
190 235 0.0137022409851144
190 236 0.00929115342715913
191 197 0.00979611878304737
191 202 0.00632192194820745
191 204 -0.140
191 206 0.0125173890154011
191 213 0.00318737516071014
191 217 0.00912296152874404
191 218 0.0157339492005472
191 222 0.011270162223754
191 225 0.0158141354133882
191 234 0.014171646359051
191 239 0.0173433130008138
192 193 0.0141492460073769
192 196 0.0175534476264618
192 198 -0.170
192 202 0.00778087220299106
192 203 -0.093
192 204 -0.113
192 205 0.010780112049279
192 206 0.0166611499768595
192 208 -0.145
192 215 0.0125508709414613
192 224 -0.068
192 226 -0.089
192 232 -0.087
192 234 0.0130165408219135
192 237 0.0131436128040149
192 240 0.0200887101445291
193 194 0.0191722797497234
193 196 0.014562815591222
193 201 0.0221157343974875
193 203 -0.090
193 204 -0.077
193 205 0.0151662285821336
193 206 0.0069043409871864
193 212 0.0140639104949405
193 214 0.0132240075485097
193 217 0.0100758549100666
193 219 0.017716989128638
193 220 0.013232003441126
193 223 0.0214249531674355
193 224 0.0146622289052306
193 230 0.00535237201790088
193 234 0.0061115910679876
193 235 0.016040652113204
193 236 0.00578702760153425
194 208 -0.083
194 220 0.0116925474677108
194 231 -0.077
195 198 -0.116
195 203 -0.084
195 204 -0.100
195 205 -0.088
195 214 -0.090
195 218 0.00731919542832686
195 224 0.0145942773066001
195 231 -0.078
195 232 -0.101
195 233 -0.081
195 236 -0.072
195 238 -0.101
196 198 -0.122
196 203 -0.074
196 204 -0.120
196 206 0.0165495660333011
196 212 0.0109214334449421
196 214 0.0153424014644577
196 215 0.0128014031474451
196 216 0.0110178684007598
196 218 0.00847257277733542
196 219 0.0254298656160894
196 221 0.0139588497768656
196 230 0.0164847375779352
196 235 0.0166866693196856
196 236 0.0188942154699803
196 237 0.0195526378973332
197 199 0.0214310039928826
197 202 0.0170727206302277
197 204 -0.094
197 205 0.00864618833634639
197 206 0.0159291726495202
197 210 0.0137858852173251
197 211 0.0127387456082344
197 213 0.024277703940539
197 215 0.0077921933510429
197 216 0.0231708309799758
197 218 0.0157651502889242
197 220 0.0111447020136003
197 222 0.00436915002425
197 225 0.0122411909047452
197 230 0.00615541672033419
197 232 0.0104346620403995
197 233 0.00590213457208155
197 234 0.0120149076511008
197 237 0.0130211534801248
197 238 0.00857437664438826
198 199 -0.099
198 200 -0.080
198 201 -0.082
198 204 -0.153
198 205 -0.101
198 206 -0.084
198 208 -0.101
198 212 -0.111
198 213 -0.081
198 214 -0.144
198 215 -0.099
198 216 -0.073
198 231 -0.134
198 232 -0.102
198 233 -0.091
198 236 -0.071
198 237 -0.097
199 202 0.020184164946336
199 203 -0.120
199 204 -0.174
199 205 0.0129735336798605
199 206 0.0138946965691945
199 209 0.0119477177653681
199 211 0.0151088320069469
199 214 0.00979493089439581
199 215 0.0248111845638952
199 216 0.0119894005954933
199 218 0.0109493548616746
199 220 0.0163761716901152
199 233 0.0162328383995666
199 236 0.0116974265063397
199 238 0.0167379930459542
199 240 0.0139290537670116
200 203 -0.118
200 204 -0.088
200 207 -0.083
200 210 -0.079
200 217 -0.078
200 219 -0.062
200 227 -0.078
200 231 -0.083
200 236 -0.068
201 203 -0.072
201 207 0.0302877828782494
201 209 0.0186949503763937
201 224 0.0300526656054134
201 239 -0.059
202 205 0.0154270670524647
202 206 0.0141855199474754
202 207 0.0138618356194101
202 208 0.0127500424073078
202 209 0.0128318377232003
202 211 0.0144191380649302
202 213 0.01280186585497
202 214 0.00921434170409098
202 215 0.00562238504144434
202 216 0.00963984731206028
202 217 0.0113923463641963
202 218 0.00949616251195618
202 219 0.00822092931313323
202 220 0.00832919122280007
202 232 0.0132864902877462
202 233 0.0103762097094277
202 234 0.00830732286971616
202 239 0.013967616430199
203 204 0.0254750005113524
203 213 -0.148
203 215 -0.125
203 216 -0.074
203 217 -0.123
203 218 -0.120
203 220 -0.105
203 225 -0.147
203 226 -0.114
203 229 -0.079
203 230 -0.106
203 233 -0.225
203 234 -0.124
203 236 -0.133
203 237 -0.073
203 238 -0.115
203 239 -0.096
203 240 -0.073
204 205 -0.082
204 206 -0.124
204 208 -0.093
204 211 -0.115
204 212 -0.122
204 213 -0.122
204 214 -0.069
204 215 -0.180
204 216 -0.155
204 217 -0.076
204 218 -0.173
204 220 -0.132
204 222 -0.119
204 223 -0.081
204 225 -0.076
204 226 -0.093
204 229 -0.081
204 230 -0.120
204 231 -0.102
204 233 -0.112
204 234 -0.120
204 236 -0.133
204 238 -0.108
204 239 -0.084
204 240 -0.102
204 241 -0.077
205 206 0.0157498424137227
205 209 0.0188713215643734
205 210 0.0116169373613977
205 211 0.0102995302754759
205 212 0.0128803158277532
205 213 0.0131125535551422
205 214 0.0168711071849722
205 216 0.00948922887425288
205 217 0.0123184689346
205 219 0.0118299755378825
205 220 0.0181317290373668
205 222 0.00715329746886399
205 223 0.0123842209167798
205 230 0.00620189224654592
205 231 0.0107482936033908
205 233 0.0162988020657786
205 237 0.0112811527988422
205 239 0.010746544491213
206 207 0.022237473928868
206 209 0.0124175790062648
206 211 0.0130773271465142
206 212 0.0223796762638945
206 213 0.0182415933991943
206 214 0.012808632717367
206 215 0.0103919128094073
206 216 0.0191092005769319
206 218 0.0192683494628824
206 219 0.0144256448081372
206 220 0.0104863236170436
206 223 0.00561403373320629
206 225 0.0206829150312768
206 231 0.0159249276156543
206 234 0.0075333435148019
206 239 0.00956863026893973
206 240 0.00677850293182258
207 209 0.0427488072353188
207 211 0.0271989644339287
207 212 0.0260531389019579
207 213 0.0197712064505141
207 214 0.0217101129475936
207 215 0.0175359755166736
207 216 0.0155184180980638
207 219 0.0166840633178071
207 220 0.00727056147582055
207 221 0.0222655725369503
207 224 0.0249938184194422
207 227 0.0184962377287469
208 213 -0.093
208 214 -0.087
208 217 -0.100
208 229 -0.077
209 210 0.00925806698882965
209 211 0.0129689926123737
209 212 0.0301814866956806
209 213 0.0188767052467202
209 214 0.0227907429204353
209 215 0.0164287508418981
209 216 0.0141010780626263
209 219 0.00881017214238945
209 220 0.0213094364100094
209 223 0.0160354251521233
209 224 0.0225560440062384
209 230 0.0102821508525445
210 213 0.0109846158628637
210 217 0.0159362592141368
210 224 0.0235477090726053
210 230 0.0120781426040104
210 237 0.019122290834478
210 238 0.0128559076455408
211 212 0.0165441594205931
211 213 0.0241681315883793
211 214 0.0217098875848986
211 215 0.0305872790140634
211 216 0.0156975437645429
211 217 0.00826016391103707
211 218 0.0138558997980512
211 219 0.012023966755713
211 221 0.00976808427571709
211 222 0.0101919928004749
211 229 0.00779580510463519
211 234 0.00432447218608785
211 236 0.00823914545157917
211 239 0.008046388991054
212 213 0.0117708884897454
212 214 0.0313729373066339
212 215 0.0111317099063973
212 216 0.00633338116934436
212 217 0.015694553176976
212 219 0.0303793432906642
212 220 0.0142033647196165
212 221 0.0225026945663564
212 222 0.0134010948379803
212 223 0.016064256947833
212 224 0.0199717491027877
212 225 0.0137899230272961
212 226 0.015324583748862
212 227 0.020005066999651
212 230 0.00796888639560688
213 214 0.00816057807903824
213 215 0.0162935109316671
213 216 0.0229419067463921
213 217 0.0055718110581177
213 218 0.0170866600253377
213 219 0.00560644824505089
213 220 0.0176277465410715
213 221 0.00833095116105337
213 222 0.0176819496374621
213 224 0.00842793652924767
213 225 0.017094642698566
213 226 0.00459159464402492
213 230 0.00466152166301675
213 233 0.00984625144465062
213 234 0.010274497395295
213 236 0.0083555904542537
214 215 0.0100609053018561
214 217 0.0172520474804992
214 219 0.0358999234760757
214 220 0.0216735002253292
214 221 0.0259724807775105
214 223 0.0252760820014293
214 224 0.0217637207711495
214 226 0.0114606426347704
214 227 0.0229111628238392
214 237 0.00766732677626326
215 216 0.0212128347847771
215 218 0.00743093329516143
215 228 0.0100605785123324
215 230 0.0133697157574036
215 236 0.0225330263479155
215 237 0.009061464530011
215 239 0.00718511597309716
215 240 0.014277065834367
216 218 0.0167252329657447
216 219 0.00751044673356651
216 221 0.0125258939735251
216 222 0.00858551148477853
216 223 0.0103279646634943
216 225 0.010550062054874
216 226 0.00952305636081135
216 227 0.00832885715617927
216 230 0.00548156118018549
216 234 0.0116175649464702
216 236 0.0130558205116392
216 240 0.0086593397674553
216 241 0.0106349692346585
217 218 0.019248080198597
217 219 0.0177720360819425
217 220 0.0240092188753701
217 221 0.0143902736675952
217 223 0.014699665326734
217 224 0.0169242726074894
217 226 0.026229404483581
217 229 0.0200466466261609
217 230 0.0292392642114826
217 237 0.0135829702879294
218 220 0.0341093380760438
218 222 0.0359443492551449
218 223 0.0238239012330087
218 224 0.0108093970488646
218 225 0.0242501683677476
218 226 0.0103792246045743
218 230 0.0163235851848797
218 233 0.00914214308395571
218 234 0.018996655475051
218 236 0.00640907495135714
218 239 0.00799069525964322
218 240 0.00600831108609619
219 221 0.0351417474957
219 222 0.01955256417216
219 223 0.0230677874174886
219 224 0.0170960034230854
219 226 0.0122088059937236
219 227 0.0306162467660794
220 222 0.0275793197942858
220 223 0.0329601831008807
220 224 0.0254859596964617
220 225 0.00944270882358416
220 229 0.0178926748935456
220 230 0.0224715562016801
220 233 0.00732965337159937
220 234 0.00537826636004039
221 222 0.0405105353014513
221 223 0.0299907777804115
221 224 0.0219862920833946
221 225 0.0170701835545083
221 226 0.0172814177736298
221 227 0.0450248332364801
221 236 0.0104941253595804
221 241 0.0077484628549803
222 223 0.0350322350713493
222 224 0.0176809810223623
222 225 0.0307997239441445
222 226 0.0173392658249773
222 227 0.0355335252030252
222 230 0.0200568192388695
222 233 0.0106003220109229
222 236 0.0114857221741184
223 224 0.0424208023055755
223 225 0.0177466779091586
223 226 0.0410938295301772
223 227 0.0408779380909039
223 230 0.0190236146848271
223 233 0.00805391950409363
223 234 0.0120738495046086
224 225 0.0213636827194501
224 226 0.0224335677471571
224 227 0.0323415083062502
224 230 0.0218219837974431
224 231 -0.059
224 234 0.00899490449157745
224 235 0.0201360293134025
224 237 0.0176978860011501
224 239 -0.077
225 226 0.0185437277589179
225 227 0.0250722164354585
225 228 0.0112327970489706
225 229 -0.085
225 230 0.0131517997873136
225 234 0.0190254835486074
225 239 0.00759657152294478
226 227 0.0292487738379384
226 229 0.00978024253612416
226 230 0.0232867297769278
226 231 -0.067
226 233 0.0134583180755708
226 234 0.012598309491076
227 228 0.034182446505318
227 230 0.028168440226322
227 234 0.0139275682909103
227 235 0.0325187931556939
227 239 -0.055
228 229 0.012915690577234
228 230 0.0293528422276635
228 234 0.0129076262474078
228 235 0.0390875105523354
228 237 0.0170817535438206
228 240 0.0177389669314268
229 230 0.0253179500412759
229 232 0.0122205205561952
229 234 0.0163035307811032
229 235 0.0136979361214199
229 236 0.00921707405285545
230 233 0.0162806929645209
230 234 0.0235321357769189
230 235 0.0379620923665794
230 236 0.0202814629484308
230 237 0.0375811021374416
231 236 0.0234620653124514
231 238 0.0150982641634626
231 239 0.0179075969768956
232 233 0.0238544197211265
232 235 0.022936546137919
233 234 0.0145974698734089
233 235 0.0208759089590591
233 236 0.0222494665515909
233 237 0.0132885946141247
233 240 0.0187182915947931
233 241 0.0148306048958738
234 235 0.0312474815336723
234 236 0.0194138348325816
234 237 0.0193730618263011
234 239 0.00664951910485538
235 236 0.0392383009985905
235 237 0.0498744952165795
235 240 0.0139663969952071
236 237 0.0350570193451521
236 238 0.0295519710415081
236 239 0.0122645196102723
236 240 0.0195633915712606
237 238 0.0229558739708372
237 239 0.00744981143626091
238 239 0.0146032953942816
239 240 0.0222931750828091
240 241 0.0373960008516903
