# Supplementary material for: Episodic evolution of coadapted sets of amino acid sites in mitochondrial proteins
Source: PLoS Genet. 2021 Jan 25;17(1):e1008711. doi: 10.1371/journal.pgen.1008711 (PMC7861529; doi:10.1371/journal.pgen.1008711)
Supplement: S1 Data — (ZIP) [file pgen.1008711.s025.zip › data/results/coevolution_graphs/cox3.supertree.pos_cor2pcor.l90.n0.up0368.lp0500.positive_edges.graphml]

<?xml version="1.0" encoding="UTF-8"?>
<graphml xmlns="http://graphml.graphdrawing.org/xmlns">
<key id="weight" for="edge" attr.name="weight" attr.type="double"/>
	<graph id="Gpos" edgedefault="undirected">
		<node id="110"/>
		<node id="300"/>
		<node id="305"/>
		<node id="270"/>
		<node id="345"/>
		<node id="263"/>
		<node id="201"/>
		<node id="86"/>
		<node id="319"/>
		<node id="50"/>
		<node id="399"/>
		<node id="220"/>
		<node id="66"/>
		<node id="53"/>
		<node id="182"/>
		<node id="202"/>
		<node id="74"/>
		<node id="198"/>
		<node id="95"/>
		<node id="77"/>
		<node id="277"/>
		<node id="267"/>
		<node id="72"/>
		<node id="241"/>
		<node id="239"/>
		<node id="67"/>
		<node id="240"/>
		<node id="181"/>
		<node id="265"/>
		<node id="397"/>
		<node id="238"/>
		<node id="367"/>
		<node id="75"/>
		<node id="396"/>
		<node id="176"/>
		<node id="78"/>
		<node id="96"/>
		<node id="264"/>
		<node id="62"/>
		<node id="376"/>
		<node id="133"/>
		<node id="114"/>
		<node id="432"/>
		<node id="195"/>
		<node id="186"/>
		<node id="87"/>
		<node id="406"/>
		<node id="395"/>
		<node id="306"/>
		<node id="210"/>
		<node id="322"/>
		<node id="309"/>
		<node id="111"/>
		<node id="63"/>
		<node id="206"/>
		<node id="84"/>
		<node id="189"/>
		<node id="441"/>
		<node id="49"/>
		<node id="268"/>
		<node id="282"/>
		<node id="85"/>
		<node id="68"/>
		<node id="178"/>
		<node id="344"/>
		<node id="287"/>
		<node id="82"/>
		<node id="192"/>
		<node id="219"/>
		<node id="234"/>
		<node id="225"/>
		<node id="48"/>
		<node id="171"/>
		<node id="301"/>
		<node id="214"/>
		<node id="290"/>
		<node id="425"/>
		<node id="320"/>
		<node id="369"/>
		<node id="279"/>
		<node id="207"/>
		<node id="350"/>
		<node id="315"/>
		<node id="93"/>
		<node id="223"/>
		<node id="217"/>
		<node id="275"/>
		<node id="73"/>
		<node id="409"/>
		<node id="235"/>
		<node id="374"/>
		<node id="312"/>
		<node id="280"/>
		<node id="269"/>
		<node id="311"/>
		<node id="130"/>
		<node id="266"/>
		<node id="310"/>
		<node id="200"/>
		<node id="236"/>
		<node id="167"/>
		<node id="348"/>
		<node id="303"/>
		<node id="405"/>
		<node id="54"/>
		<node id="365"/>
		<node id="126"/>
		<node id="249"/>
		<node id="94"/>
		<node id="128"/>
		<node id="83"/>
		<node id="288"/>
		<node id="314"/>
		<node id="358"/>
		<node id="292"/>
		<node id="237"/>
		<node id="438"/>
		<node id="209"/>
		<node id="170"/>
		<node id="295"/>
		<node id="313"/>
		<node id="132"/>
		<node id="127"/>
		<node id="398"/>
		<node id="352"/>
		<node id="55"/>
		<node id="370"/>
		<node id="190"/>
		<node id="419"/>
		<node id="377"/>
		<node id="188"/>
		<node id="291"/>
		<node id="213"/>
		<node id="373"/>
		<node id="321"/>
		<node id="251"/>
		<node id="233"/>
		<node id="328"/>
		<node id="407"/>
		<node id="325"/>
		<node id="90"/>
		<node id="65"/>
		<node id="92"/>
		<node id="410"/>
		<node id="80"/>
		<node id="208"/>
		<node id="230"/>
		<node id="375"/>
		<node id="169"/>
		<node id="317"/>
		<node id="439"/>
		<node id="44"/>
		<node id="307"/>
		<node id="252"/>
		<node id="184"/>
		<node id="323"/>
		<node id="440"/>
		<node id="172"/>
		<node id="353"/>
		<node id="191"/>
		<node id="27"/>
		<node id="326"/>
		<node id="357"/>
		<node id="131"/>
		<node id="426"/>
		<node id="122"/>
		<node id="177"/>
		<node id="253"/>
		<node id="71"/>
		<node id="366"/>
		<node id="424"/>
		<node id="418"/>
		<node id="248"/>
		<node id="329"/>
		<node id="173"/>
		<node id="324"/>
		<node id="346"/>
		<node id="281"/>
		<node id="351"/>
		<node id="193"/>
		<node id="215"/>
		<node id="394"/>
		<node id="121"/>
		<node id="243"/>
		<node id="79"/>
		<node id="362"/>
		<node id="245"/>
		<node id="354"/>
		<node id="316"/>
		<node id="69"/>
		<node id="368"/>
		<node id="70"/>
		<node id="179"/>
		<node id="91"/>
		<node id="318"/>
		<node id="118"/>
		<node id="408"/>
		<node id="211"/>
		<node id="199"/>
		<node id="196"/>
		<node id="197"/>
		<node id="327"/>
		<node id="185"/>
		<node id="437"/>
		<node id="221"/>
		<node id="117"/>
		<node id="212"/>
		<node id="421"/>
		<node id="174"/>
		<node id="294"/>
		<node id="222"/>
		<node id="231"/>
		<node id="411"/>
		<node id="168"/>
		<node id="180"/>
		<node id="271"/>
		<node id="229"/>
		<node id="194"/>
		<node id="183"/>
		<node id="224"/>
		<node id="404"/>
		<node id="333"/>
		<node id="60"/>
		<node id="97"/>
		<node id="175"/>
		<node id="120"/>
		<node id="124"/>
		<node id="308"/>
		<node id="232"/>
		<node id="250"/>
		<node id="372"/>
		<node id="289"/>
		<node id="363"/>
		<node id="218"/>
		<node id="332"/>
		<node id="216"/>
		<node id="436"/>
		<node id="330"/>
		<node id="347"/>
		<node id="302"/>
		<node id="349"/>
		<edge source="241" target="309">
			<data key="weight">0.0159896426281653</data>
		</edge>
		<edge source="198" target="330">
			<data key="weight">0.00747613625787254</data>
		</edge>
		<edge source="95" target="188">
			<data key="weight">0.0083455274579658</data>
		</edge>
		<edge source="91" target="439">
			<data key="weight">0.005927570075531</data>
		</edge>
		<edge source="131" target="294">
			<data key="weight">0.0283639972828679</data>
		</edge>
		<edge source="97" target="180">
			<data key="weight">0.0214972522522819</data>
		</edge>
		<edge source="264" target="302">
			<data key="weight">0.0175459072296993</data>
		</edge>
		<edge source="215" target="239">
			<data key="weight">0.0150995561344111</data>
		</edge>
		<edge source="407" target="426">
			<data key="weight">0.00899490449157745</data>
		</edge>
		<edge source="172" target="345">
			<data key="weight">0.0162975043674956</data>
		</edge>
		<edge source="197" target="200">
			<data key="weight">0.0151915864258533</data>
		</edge>
		<edge source="96" target="294">
			<data key="weight">0.0116100337202111</data>
		</edge>
		<edge source="48" target="79">
			<data key="weight">0.0041954364465884</data>
		</edge>
		<edge source="394" target="440">
			<data key="weight">0.014277065834367</data>
		</edge>
		<edge source="85" target="357">
			<data key="weight">0.00600948966537356</data>
		</edge>
		<edge source="224" target="309">
			<data key="weight">0.0135922600425118</data>
		</edge>
		<edge source="200" target="399">
			<data key="weight">0.0132807633413987</data>
		</edge>
		<edge source="220" target="326">
			<data key="weight">0.00727847427410318</data>
		</edge>
		<edge source="396" target="397">
			<data key="weight">0.019248080198597</data>
		</edge>
		<edge source="264" target="353">
			<data key="weight">0.0172778929231048</data>
		</edge>
		<edge source="282" target="426">
			<data key="weight">0.0126973823014317</data>
		</edge>
		<edge source="97" target="353">
			<data key="weight">0.0072900224760783</data>
		</edge>
		<edge source="85" target="248">
			<data key="weight">0.0210606928523474</data>
		</edge>
		<edge source="177" target="300">
			<data key="weight">0.0224302560831346</data>
		</edge>
		<edge source="320" target="344">
			<data key="weight">0.00976881227536429</data>
		</edge>
		<edge source="85" target="314">
			<data key="weight">0.010462202489121</data>
		</edge>
		<edge source="201" target="245">
			<data key="weight">0.0107121687599937</data>
		</edge>
		<edge source="95" target="436">
			<data key="weight">0.0133616681326969</data>
		</edge>
		<edge source="83" target="396">
			<data key="weight">0.0106024551991029</data>
		</edge>
		<edge source="72" target="411">
			<data key="weight">0.00984096687719994</data>
		</edge>
		<edge source="327" target="394">
			<data key="weight">0.00945945655152346</data>
		</edge>
		<edge source="320" target="345">
			<data key="weight">0.0056941254144803</data>
		</edge>
		<edge source="44" target="85">
			<data key="weight">0.00919777041842687</data>
		</edge>
		<edge source="197" target="405">
			<data key="weight">0.0135658008362209</data>
		</edge>
		<edge source="85" target="184">
			<data key="weight">0.0127567746231141</data>
		</edge>
		<edge source="188" target="436">
			<data key="weight">0.023309502861241</data>
		</edge>
		<edge source="83" target="253">
			<data key="weight">0.00655777069375983</data>
		</edge>
		<edge source="50" target="120">
			<data key="weight">0.01887734680396</data>
		</edge>
		<edge source="80" target="210">
			<data key="weight">0.00774471207414765</data>
		</edge>
		<edge source="327" target="376">
			<data key="weight">0.00769557172419474</data>
		</edge>
		<edge source="110" target="131">
			<data key="weight">0.0141533992541798</data>
		</edge>
		<edge source="199" target="345">
			<data key="weight">0.0148385319293925</data>
		</edge>
		<edge source="179" target="215">
			<data key="weight">0.0140071865016056</data>
		</edge>
		<edge source="27" target="50">
			<data key="weight">0.0271126261939175</data>
		</edge>
		<edge source="330" target="399">
			<data key="weight">0.00852179033721619</data>
		</edge>
		<edge source="211" target="323">
			<data key="weight">0.0186510603687132</data>
		</edge>
		<edge source="124" target="198">
			<data key="weight">0.00808434881943531</data>
		</edge>
		<edge source="216" target="288">
			<data key="weight">0.0128415765098075</data>
		</edge>
		<edge source="251" target="275">
			<data key="weight">0.0149997617909824</data>
		</edge>
		<edge source="234" target="248">
			<data key="weight">0.0135469694398147</data>
		</edge>
		<edge source="377" target="409">
			<data key="weight">0.0114606426347704</data>
		</edge>
		<edge source="110" target="182">
			<data key="weight">0.0113396208914906</data>
		</edge>
		<edge source="71" target="121">
			<data key="weight">0.0101481500689468</data>
		</edge>
		<edge source="345" target="373">
			<data key="weight">0.0237840902526639</data>
		</edge>
		<edge source="210" target="369">
			<data key="weight">0.0106380470070898</data>
		</edge>
		<edge source="121" target="347">
			<data key="weight">0.00848048098503996</data>
		</edge>
		<edge source="211" target="316">
			<data key="weight">0.00916796790739397</data>
		</edge>
		<edge source="240" target="267">
			<data key="weight">0.00657132388974893</data>
		</edge>
		<edge source="124" target="218">
			<data key="weight">0.00608386193202776</data>
		</edge>
		<edge source="214" target="347">
			<data key="weight">0.00983672829239378</data>
		</edge>
		<edge source="238" target="302">
			<data key="weight">0.0153294741909966</data>
		</edge>
		<edge source="177" target="235">
			<data key="weight">0.0148604106912738</data>
		</edge>
		<edge source="96" target="437">
			<data key="weight">0.00795753590817575</data>
		</edge>
		<edge source="183" target="419">
			<data key="weight">0.00878772791265512</data>
		</edge>
		<edge source="252" target="295">
			<data key="weight">0.020503156262164</data>
		</edge>
		<edge source="79" target="202">
			<data key="weight">0.0127061477782306</data>
		</edge>
		<edge source="54" target="300">
			<data key="weight">0.0213889449976102</data>
		</edge>
		<edge source="405" target="419">
			<data key="weight">0.0200568192388695</data>
		</edge>
		<edge source="48" target="395">
			<data key="weight">0.0218211063544483</data>
		</edge>
		<edge source="124" target="320">
			<data key="weight">0.0079875456648286</data>
		</edge>
		<edge source="84" target="177">
			<data key="weight">0.0195382496391648</data>
		</edge>
		<edge source="27" target="80">
			<data key="weight">0.0146755666820276</data>
		</edge>
		<edge source="127" target="188">
			<data key="weight">0.0194905100556716</data>
		</edge>
		<edge source="346" target="352">
			<data key="weight">0.0131885251222228</data>
		</edge>
		<edge source="79" target="367">
			<data key="weight">0.00878266658760547</data>
		</edge>
		<edge source="49" target="288">
			<data key="weight">0.0157407415761609</data>
		</edge>
		<edge source="330" target="405">
			<data key="weight">0.014316921417581</data>
		</edge>
		<edge source="53" target="69">
			<data key="weight">0.00657773211395702</data>
		</edge>
		<edge source="27" target="54">
			<data key="weight">0.0152496615095728</data>
		</edge>
		<edge source="345" target="406">
			<data key="weight">0.0152157335378925</data>
		</edge>
		<edge source="250" target="398">
			<data key="weight">0.0186946073213286</data>
		</edge>
		<edge source="325" target="441">
			<data key="weight">0.0111288012489669</data>
		</edge>
		<edge source="121" target="184">
			<data key="weight">0.00870026740779759</data>
		</edge>
		<edge source="63" target="198">
			<data key="weight">0.012628844651331</data>
		</edge>
		<edge source="300" target="309">
			<data key="weight">0.019801793373302</data>
		</edge>
		<edge source="209" target="375">
			<data key="weight">0.0172855246317637</data>
		</edge>
		<edge source="72" target="320">
			<data key="weight">0.0103200686572422</data>
		</edge>
		<edge source="176" target="191">
			<data key="weight">0.0198136357974279</data>
		</edge>
		<edge source="53" target="72">
			<data key="weight">0.0118236556807131</data>
		</edge>
		<edge source="80" target="248">
			<data key="weight">0.0148334477220502</data>
		</edge>
		<edge source="126" target="294">
			<data key="weight">0.0174529516748252</data>
		</edge>
		<edge source="348" target="363">
			<data key="weight">0.00778087220299106</data>
		</edge>
		<edge source="54" target="83">
			<data key="weight">0.0109946322528199</data>
		</edge>
		<edge source="131" target="302">
			<data key="weight">0.00979723922153389</data>
		</edge>
		<edge source="320" target="323">
			<data key="weight">0.0153591159459597</data>
		</edge>
		<edge source="282" target="436">
			<data key="weight">0.00842548290106808</data>
		</edge>
		<edge source="320" target="325">
			<data key="weight">0.0225987402961798</data>
		</edge>
		<edge source="367" target="372">
			<data key="weight">0.0188713215643734</data>
		</edge>
		<edge source="92" target="287">
			<data key="weight">0.00958785246181242</data>
		</edge>
		<edge source="215" target="217">
			<data key="weight">0.0186747210756941</data>
		</edge>
		<edge source="96" target="210">
			<data key="weight">0.0133874325127671</data>
		</edge>
		<edge source="175" target="213">
			<data key="weight">0.0131742138397517</data>
		</edge>
		<edge source="131" target="310">
			<data key="weight">0.0151647154114248</data>
		</edge>
		<edge source="357" target="440">
			<data key="weight">0.0139290537670116</data>
		</edge>
		<edge source="90" target="91">
			<data key="weight">0.00693051431659608</data>
		</edge>
		<edge source="397" target="399">
			<data key="weight">0.0341093380760438</data>
		</edge>
		<edge source="240" target="345">
			<data key="weight">0.0182166955396517</data>
		</edge>
		<edge source="332" target="408">
			<data key="weight">0.00280932909703628</data>
		</edge>
		<edge source="251" target="325">
			<data key="weight">0.0161409689282026</data>
		</edge>
		<edge source="79" target="232">
			<data key="weight">0.0122814600869788</data>
		</edge>
		<edge source="62" target="251">
			<data key="weight">0.0190823929985008</data>
		</edge>
		<edge source="91" target="330">
			<data key="weight">0.00172235643495063</data>
		</edge>
		<edge source="315" target="375">
			<data key="weight">0.0152159447023214</data>
		</edge>
		<edge source="70" target="345">
			<data key="weight">0.0217137861512208</data>
		</edge>
		<edge source="120" target="287">
			<data key="weight">0.0164399703728943</data>
		</edge>
		<edge source="210" target="372">
			<data key="weight">0.0136567894932413</data>
		</edge>
		<edge source="241" target="264">
			<data key="weight">0.00605691908895464</data>
		</edge>
		<edge source="201" target="209">
			<data key="weight">0.00692944000083641</data>
		</edge>
		<edge source="191" target="291">
			<data key="weight">0.016321411675019</data>
		</edge>
		<edge source="53" target="83">
			<data key="weight">0.0116860288160472</data>
		</edge>
		<edge source="264" target="394">
			<data key="weight">0.0145066435811672</data>
		</edge>
		<edge source="179" target="327">
			<data key="weight">0.0293687902974883</data>
		</edge>
		<edge source="321" target="325">
			<data key="weight">0.013613580269216</data>
		</edge>
		<edge source="91" target="372">
			<data key="weight">0.00394447273951556</data>
		</edge>
		<edge source="181" target="201">
			<data key="weight">0.00635233586554152</data>
		</edge>
		<edge source="69" target="77">
			<data key="weight">0.0123679210778924</data>
		</edge>
		<edge source="77" target="85">
			<data key="weight">0.00895956854358664</data>
		</edge>
		<edge source="48" target="439">
			<data key="weight">0.00814019329066135</data>
		</edge>
		<edge source="344" target="426">
			<data key="weight">0.0156862761252882</data>
		</edge>
		<edge source="251" target="327">
			<data key="weight">0.0149331028608154</data>
		</edge>
		<edge source="95" target="348">
			<data key="weight">0.011110217556656</data>
		</edge>
		<edge source="396" target="399">
			<data key="weight">0.0240092188753701</data>
		</edge>
		<edge source="48" target="241">
			<data key="weight">0.00577673373632394</data>
		</edge>
		<edge source="234" target="252">
			<data key="weight">0.0145703754951538</data>
		</edge>
		<edge source="220" target="243">
			<data key="weight">0.00890000783511728</data>
		</edge>
		<edge source="48" target="294">
			<data key="weight">0.027191874688831</data>
		</edge>
		<edge source="110" target="325">
			<data key="weight">0.016132544032631</data>
		</edge>
		<edge source="288" target="325">
			<data key="weight">0.0219405510275829</data>
		</edge>
		<edge source="181" target="245">
			<data key="weight">0.0167749911269806</data>
		</edge>
		<edge source="126" target="230">
			<data key="weight">0.0135606644432593</data>
		</edge>
		<edge source="222" target="317">
			<data key="weight">0.0172146334706022</data>
		</edge>
		<edge source="62" target="90">
			<data key="weight">0.0162164256743219</data>
		</edge>
		<edge source="253" target="426">
			<data key="weight">0.00665355467360494</data>
		</edge>
		<edge source="243" target="424">
			<data key="weight">0.0118233308839866</data>
		</edge>
		<edge source="126" target="333">
			<data key="weight">0.00631890976260602</data>
		</edge>
		<edge source="85" target="87">
			<data key="weight">0.0265533752173991</data>
		</edge>
		<edge source="171" target="376">
			<data key="weight">0.00914140180499684</data>
		</edge>
		<edge source="91" target="209">
			<data key="weight">0.0196500927947573</data>
		</edge>
		<edge source="320" target="321">
			<data key="weight">0.0153873592533343</data>
		</edge>
		<edge source="294" target="411">
			<data key="weight">0.00862012072315057</data>
		</edge>
		<edge source="71" target="368">
			<data key="weight">0.0122773574206656</data>
		</edge>
		<edge source="189" target="439">
			<data key="weight">0.00922635834045923</data>
		</edge>
		<edge source="96" target="353">
			<data key="weight">0.0131595007363047</data>
		</edge>
		<edge source="207" target="221">
			<data key="weight">0.0229087000386128</data>
		</edge>
		<edge source="213" target="323">
			<data key="weight">0.0148923543769645</data>
		</edge>
		<edge source="90" target="193">
			<data key="weight">0.0137159198729698</data>
		</edge>
		<edge source="50" target="432">
			<data key="weight">0.00163368576832791</data>
		</edge>
		<edge source="225" target="236">
			<data key="weight">0.00878037773145867</data>
		</edge>
		<edge source="82" target="321">
			<data key="weight">0.00891775121278887</data>
		</edge>
		<edge source="77" target="121">
			<data key="weight">0.023949467199377</data>
		</edge>
		<edge source="209" target="282">
			<data key="weight">0.0177522065909836</data>
		</edge>
		<edge source="180" target="300">
			<data key="weight">0.0116139225653665</data>
		</edge>
		<edge source="264" target="294">
			<data key="weight">0.0206994196384116</data>
		</edge>
		<edge source="87" target="352">
			<data key="weight">0.00567688179853143</data>
		</edge>
		<edge source="209" target="294">
			<data key="weight">0.0177986868789091</data>
		</edge>
		<edge source="121" target="374">
			<data key="weight">0.00977422306412693</data>
		</edge>
		<edge source="353" target="408">
			<data key="weight">0.0122411909047452</data>
		</edge>
		<edge source="320" target="329">
			<data key="weight">0.0140330128325266</data>
		</edge>
		<edge source="171" target="325">
			<data key="weight">0.00559984877158133</data>
		</edge>
		<edge source="49" target="121">
			<data key="weight">0.0114284162455895</data>
		</edge>
		<edge source="54" target="314">
			<data key="weight">0.0170542932747753</data>
		</edge>
		<edge source="60" target="216">
			<data key="weight">0.0134607451355573</data>
		</edge>
		<edge source="54" target="282">
			<data key="weight">0.0066567965201878</data>
		</edge>
		<edge source="238" target="368">
			<data key="weight">0.00466063923285205</data>
		</edge>
		<edge source="171" target="173">
			<data key="weight">0.00923663453707969</data>
		</edge>
		<edge source="222" target="399">
			<data key="weight">0.0120650963326649</data>
		</edge>
		<edge source="198" target="220">
			<data key="weight">0.0120772291321218</data>
		</edge>
		<edge source="264" target="323">
			<data key="weight">0.00900259706241386</data>
		</edge>
		<edge source="126" target="348">
			<data key="weight">0.0166412787259737</data>
		</edge>
		<edge source="363" target="426">
			<data key="weight">0.00830732286971616</data>
		</edge>
		<edge source="213" target="439">
			<data key="weight">0.0213040283388892</data>
		</edge>
		<edge source="209" target="436">
			<data key="weight">0.0085341230166102</data>
		</edge>
		<edge source="171" target="178">
			<data key="weight">0.0308570331989905</data>
		</edge>
		<edge source="79" target="176">
			<data key="weight">0.00921658192555575</data>
		</edge>
		<edge source="110" target="120">
			<data key="weight">0.0194821302429559</data>
		</edge>
		<edge source="291" target="395">
			<data key="weight">0.0110084455816723</data>
		</edge>
		<edge source="66" target="71">
			<data key="weight">0.0203741680552823</data>
		</edge>
		<edge source="250" target="329">
			<data key="weight">0.0191128793296662</data>
		</edge>
		<edge source="323" target="432">
			<data key="weight">0.00988050052711194</data>
		</edge>
		<edge source="127" target="184">
			<data key="weight">0.0114676940751055</data>
		</edge>
		<edge source="60" target="95">
			<data key="weight">0.00757921449278532</data>
		</edge>
		<edge source="287" target="426">
			<data key="weight">0.0108002410649878</data>
		</edge>
		<edge source="321" target="328">
			<data key="weight">0.0268920606514717</data>
		</edge>
		<edge source="347" target="439">
			<data key="weight">0.0173433130008138</data>
		</edge>
		<edge source="198" target="210">
			<data key="weight">0.00634677033715074</data>
		</edge>
		<edge source="295" target="321">
			<data key="weight">0.0246851704598541</data>
		</edge>
		<edge source="131" target="230">
			<data key="weight">0.018940855493383</data>
		</edge>
		<edge source="315" target="320">
			<data key="weight">0.0127320213191143</data>
		</edge>
		<edge source="266" target="349">
			<data key="weight">0.0203112760772315</data>
		</edge>
		<edge source="97" target="363">
			<data key="weight">0.0129784569196777</data>
		</edge>
		<edge source="328" target="330">
			<data key="weight">0.0255313580035335</data>
		</edge>
		<edge source="173" target="363">
			<data key="weight">0.0107236796359096</data>
		</edge>
		<edge source="243" target="349">
			<data key="weight">0.0125977976858707</data>
		</edge>
		<edge source="411" target="418">
			<data key="weight">0.012915690577234</data>
		</edge>
		<edge source="91" target="126">
			<data key="weight">0.0199598175068535</data>
		</edge>
		<edge source="369" target="375">
			<data key="weight">0.0260531389019579</data>
		</edge>
		<edge source="195" target="199">
			<data key="weight">0.0554434400797845</data>
		</edge>
		<edge source="307" target="321">
			<data key="weight">0.0230317580755066</data>
		</edge>
		<edge source="282" target="320">
			<data key="weight">0.0162929751343953</data>
		</edge>
		<edge source="178" target="201">
			<data key="weight">0.0109708288406416</data>
		</edge>
		<edge source="84" target="287">
			<data key="weight">0.0104432081014537</data>
		</edge>
		<edge source="344" target="347">
			<data key="weight">0.0115036168814805</data>
		</edge>
		<edge source="121" target="178">
			<data key="weight">0.00665205627746061</data>
		</edge>
		<edge source="131" target="425">
			<data key="weight">0.0152935880845719</data>
		</edge>
		<edge source="182" target="264">
			<data key="weight">0.0144447285579645</data>
		</edge>
		<edge source="188" target="330">
			<data key="weight">0.0179921134107137</data>
		</edge>
		<edge source="74" target="394">
			<data key="weight">0.0136015326856484</data>
		</edge>
		<edge source="221" target="432">
			<data key="weight">0.0216848336980581</data>
		</edge>
		<edge source="209" target="292">
			<data key="weight">0.0120847395820285</data>
		</edge>
		<edge source="92" target="173">
			<data key="weight">0.0147867360099411</data>
		</edge>
		<edge source="171" target="314">
			<data key="weight">0.0105863885691349</data>
		</edge>
		<edge source="90" target="121">
			<data key="weight">0.0100244276633588</data>
		</edge>
		<edge source="73" target="332">
			<data key="weight">0.0225817370806181</data>
		</edge>
		<edge source="406" target="419">
			<data key="weight">0.0190236146848271</data>
		</edge>
		<edge source="232" target="302">
			<data key="weight">0.00900296923820906</data>
		</edge>
		<edge source="91" target="346">
			<data key="weight">0.00426432453467755</data>
		</edge>
		<edge source="48" target="368">
			<data key="weight">0.0211481579809817</data>
		</edge>
		<edge source="195" target="236">
			<data key="weight">0.0476428817824095</data>
		</edge>
		<edge source="192" target="224">
			<data key="weight">0.015715167404765</data>
		</edge>
		<edge source="221" target="229">
			<data key="weight">0.00980734626319281</data>
		</edge>
		<edge source="54" target="440">
			<data key="weight">0.0138229919831506</data>
		</edge>
		<edge source="177" target="309">
			<data key="weight">0.0112511470943032</data>
		</edge>
		<edge source="79" target="316">
			<data key="weight">0.0134121173604408</data>
		</edge>
		<edge source="282" target="376">
			<data key="weight">0.0255610469910068</data>
		</edge>
		<edge source="399" target="419">
			<data key="weight">0.0224715562016801</data>
		</edge>
		<edge source="49" target="188">
			<data key="weight">0.0120974029846984</data>
		</edge>
		<edge source="288" target="305">
			<data key="weight">0.0113924901088923</data>
		</edge>
		<edge source="344" target="376">
			<data key="weight">0.0100226144673896</data>
		</edge>
		<edge source="373" target="407">
			<data key="weight">0.0235477090726053</data>
		</edge>
		<edge source="191" target="295">
			<data key="weight">0.0360644904081811</data>
		</edge>
		<edge source="110" target="440">
			<data key="weight">0.00826965924801467</data>
		</edge>
		<edge source="44" target="202">
			<data key="weight">0.0121599177453249</data>
		</edge>
		<edge source="178" target="287">
			<data key="weight">0.0143643700697725</data>
		</edge>
		<edge source="90" target="110">
			<data key="weight">0.0115053025128121</data>
		</edge>
		<edge source="395" target="405">
			<data key="weight">0.00858551148477853</data>
		</edge>
		<edge source="197" target="419">
			<data key="weight">0.0153308341316123</data>
		</edge>
		<edge source="239" target="425">
			<data key="weight">0.0172195787657371</data>
		</edge>
		<edge source="121" target="294">
			<data key="weight">0.0161110766302653</data>
		</edge>
		<edge source="124" target="353">
			<data key="weight">0.0151659270220966</data>
		</edge>
		<edge source="200" target="352">
			<data key="weight">0.019026702081588</data>
		</edge>
		<edge source="70" target="71">
			<data key="weight">0.0192635324544254</data>
		</edge>
		<edge source="92" target="176">
			<data key="weight">0.00797125160106174</data>
		</edge>
		<edge source="172" target="321">
			<data key="weight">0.0210368990887582</data>
		</edge>
		<edge source="248" target="252">
			<data key="weight">0.0115327925240527</data>
		</edge>
		<edge source="332" target="367">
			<data key="weight">0.0119572348914112</data>
		</edge>
		<edge source="220" target="432">
			<data key="weight">0.0248373848598223</data>
		</edge>
		<edge source="127" target="264">
			<data key="weight">0.00904299564200905</data>
		</edge>
		<edge source="405" target="406">
			<data key="weight">0.0350322350713493</data>
		</edge>
		<edge source="199" target="207">
			<data key="weight">0.0188609097961339</data>
		</edge>
		<edge source="367" target="398">
			<data key="weight">0.0118299755378825</data>
		</edge>
		<edge source="121" target="210">
			<data key="weight">0.00796655059182461</data>
		</edge>
		<edge source="216" target="245">
			<data key="weight">0.01267451164755</data>
		</edge>
		<edge source="253" target="376">
			<data key="weight">0.018905938247501</data>
		</edge>
		<edge source="68" target="70">
			<data key="weight">0.0106298374140819</data>
		</edge>
		<edge source="44" target="425">
			<data key="weight">0.00318353787024173</data>
		</edge>
		<edge source="176" target="438">
			<data key="weight">0.0187652754345259</data>
		</edge>
		<edge source="95" target="294">
			<data key="weight">0.018683255278239</data>
		</edge>
		<edge source="372" target="375">
			<data key="weight">0.0301814866956806</data>
		</edge>
		<edge source="419" target="436">
			<data key="weight">0.0202814629484308</data>
		</edge>
		<edge source="216" target="374">
			<data key="weight">0.0117704436559854</data>
		</edge>
		<edge source="87" target="234">
			<data key="weight">0.0101999981869361</data>
		</edge>
		<edge source="197" target="239">
			<data key="weight">0.0289647342005591</data>
		</edge>
		<edge source="302" target="372">
			<data key="weight">0.00929681635427924</data>
		</edge>
		<edge source="50" target="188">
			<data key="weight">0.00897888880967818</data>
		</edge>
		<edge source="180" target="202">
			<data key="weight">0.00933133613400146</data>
		</edge>
		<edge source="222" target="240">
			<data key="weight">0.0409879810719957</data>
		</edge>
		<edge source="218" target="353">
			<data key="weight">0.0089495635780972</data>
		</edge>
		<edge source="62" target="216">
			<data key="weight">0.0119394672924811</data>
		</edge>
		<edge source="348" target="437">
			<data key="weight">0.0131436128040149</data>
		</edge>
		<edge source="44" target="368">
			<data key="weight">0.0125795058312196</data>
		</edge>
		<edge source="85" target="363">
			<data key="weight">0.0102371555474025</data>
		</edge>
		<edge source="131" target="295">
			<data key="weight">0.00580227333365829</data>
		</edge>
		<edge source="236" target="352">
			<data key="weight">0.0128718873237554</data>
		</edge>
		<edge source="320" target="346">
			<data key="weight">0.00704584482615431</data>
		</edge>
		<edge source="217" target="220">
			<data key="weight">0.0353898991309905</data>
		</edge>
		<edge source="44" target="323">
			<data key="weight">0.0039320214911059</data>
		</edge>
		<edge source="295" target="307">
			<data key="weight">0.0395909601025409</data>
		</edge>
		<edge source="210" target="344">
			<data key="weight">0.00885967502006031</data>
		</edge>
		<edge source="320" target="363">
			<data key="weight">0.0142380866100428</data>
		</edge>
		<edge source="78" target="201">
			<data key="weight">0.0124952910395626</data>
		</edge>
		<edge source="95" target="180">
			<data key="weight">0.0156913146230186</data>
		</edge>
		<edge source="232" target="312">
			<data key="weight">0.0153316862459256</data>
		</edge>
		<edge source="183" target="375">
			<data key="weight">0.0110621186345052</data>
		</edge>
		<edge source="50" target="395">
			<data key="weight">0.0118969355126057</data>
		</edge>
		<edge source="121" target="438">
			<data key="weight">0.00862135897134867</data>
		</edge>
		<edge source="287" target="294">
			<data key="weight">0.00726131646390242</data>
		</edge>
		<edge source="90" target="95">
			<data key="weight">0.0125487733801605</data>
		</edge>
		<edge source="198" target="347">
			<data key="weight">0.00988047353176987</data>
		</edge>
		<edge source="188" target="348">
			<data key="weight">0.0136377684216021</data>
		</edge>
		<edge source="404" target="409">
			<data key="weight">0.0172814177736298</data>
		</edge>
		<edge source="230" target="327">
			<data key="weight">0.00926621018735391</data>
		</edge>
		<edge source="92" target="395">
			<data key="weight">0.0037799479110165</data>
		</edge>
		<edge source="78" target="232">
			<data key="weight">0.00978342739585586</data>
		</edge>
		<edge source="48" target="320">
			<data key="weight">0.01372151522504</data>
		</edge>
		<edge source="396" target="404">
			<data key="weight">0.0143902736675952</data>
		</edge>
		<edge source="195" target="407">
			<data key="weight">0.0160123004962808</data>
		</edge>
		<edge source="50" target="396">
			<data key="weight">0.00386908663911027</data>
		</edge>
		<edge source="44" target="374">
			<data key="weight">0.0144244926121656</data>
		</edge>
		<edge source="72" target="181">
			<data key="weight">0.0223181023804571</data>
		</edge>
		<edge source="114" target="210">
			<data key="weight">0.0226362078737867</data>
		</edge>
		<edge source="294" target="344">
			<data key="weight">0.0245002511920609</data>
		</edge>
		<edge source="374" target="377">
			<data key="weight">0.0217098875848986</data>
		</edge>
		<edge source="60" target="121">
			<data key="weight">0.0132227164416939</data>
		</edge>
		<edge source="253" target="363">
			<data key="weight">0.0177049036316857</data>
		</edge>
		<edge source="216" target="224">
			<data key="weight">0.0168143371049883</data>
		</edge>
		<edge source="183" target="186">
			<data key="weight">0.0177031672832744</data>
		</edge>
		<edge source="127" target="302">
			<data key="weight">0.00978891313073635</data>
		</edge>
		<edge source="323" target="411">
			<data key="weight">0.0180530730282706</data>
		</edge>
		<edge source="96" target="325">
			<data key="weight">0.0151288306600382</data>
		</edge>
		<edge source="237" target="344">
			<data key="weight">0.00966776968336552</data>
		</edge>
		<edge source="324" target="333">
			<data key="weight">0.0145138420926881</data>
		</edge>
		<edge source="368" target="406">
			<data key="weight">0.00561403373320629</data>
		</edge>
		<edge source="177" target="287">
			<data key="weight">0.00943940167854012</data>
		</edge>
		<edge source="48" target="181">
			<data key="weight">0.00531678018910391</data>
		</edge>
		<edge source="209" target="426">
			<data key="weight">0.0135091468704184</data>
		</edge>
		<edge source="369" target="398">
			<data key="weight">0.0166840633178071</data>
		</edge>
		<edge source="188" target="394">
			<data key="weight">0.0148763223635039</data>
		</edge>
		<edge source="202" target="210">
			<data key="weight">0.0132125929779827</data>
		</edge>
		<edge source="376" target="396">
			<data key="weight">0.0055718110581177</data>
		</edge>
		<edge source="124" target="374">
			<data key="weight">0.0134128328011904</data>
		</edge>
		<edge source="229" target="322">
			<data key="weight">0.0183110781498134</data>
		</edge>
		<edge source="124" target="436">
			<data key="weight">0.0080439223857562</data>
		</edge>
		<edge source="71" target="325">
			<data key="weight">0.0066399480255505</data>
		</edge>
		<edge source="333" target="352">
			<data key="weight">0.0195981710191911</data>
		</edge>
		<edge source="325" target="394">
			<data key="weight">0.0122874073187761</data>
		</edge>
		<edge source="53" target="376">
			<data key="weight">0.00897666402493169</data>
		</edge>
		<edge source="238" target="419">
			<data key="weight">0.013483895773506</data>
		</edge>
		<edge source="95" target="363">
			<data key="weight">0.00364389389220384</data>
		</edge>
		<edge source="172" target="266">
			<data key="weight">0.0277494858813996</data>
		</edge>
		<edge source="127" target="282">
			<data key="weight">0.00900894751387355</data>
		</edge>
		<edge source="178" target="323">
			<data key="weight">0.0142253919816839</data>
		</edge>
		<edge source="181" target="330">
			<data key="weight">0.00669488766059355</data>
		</edge>
		<edge source="49" target="374">
			<data key="weight">0.0113788653729223</data>
		</edge>
		<edge source="77" target="230">
			<data key="weight">0.00874205569503981</data>
		</edge>
		<edge source="72" target="268">
			<data key="weight">0.0177561572941983</data>
		</edge>
		<edge source="124" target="131">
			<data key="weight">0.0145370238175563</data>
		</edge>
		<edge source="248" target="425">
			<data key="weight">0.00840767637082943</data>
		</edge>
		<edge source="316" target="326">
			<data key="weight">0.0120370596992596</data>
		</edge>
		<edge source="236" target="426">
			<data key="weight">0.00688345343824774</data>
		</edge>
		<edge source="181" target="194">
			<data key="weight">0.00967035527321999</data>
		</edge>
		<edge source="131" target="291">
			<data key="weight">0.0182639695334196</data>
		</edge>
		<edge source="308" target="373">
			<data key="weight">0.0279877405541686</data>
		</edge>
		<edge source="240" target="419">
			<data key="weight">0.0161742078277878</data>
		</edge>
		<edge source="357" target="394">
			<data key="weight">0.0248111845638952</data>
		</edge>
		<edge source="312" target="320">
			<data key="weight">0.00939804577388177</data>
		</edge>
		<edge source="207" target="345">
			<data key="weight">0.0118463025050491</data>
		</edge>
		<edge source="396" target="407">
			<data key="weight">0.0169242726074894</data>
		</edge>
		<edge source="333" target="418">
			<data key="weight">0.0077844127114512</data>
		</edge>
		<edge source="181" target="363">
			<data key="weight">0.0084352086265633</data>
		</edge>
		<edge source="120" target="374">
			<data key="weight">0.00931708057127746</data>
		</edge>
		<edge source="236" target="399">
			<data key="weight">0.00954889194126589</data>
		</edge>
		<edge source="173" target="186">
			<data key="weight">0.0168929323750584</data>
		</edge>
		<edge source="184" target="232">
			<data key="weight">0.0121864117714969</data>
		</edge>
		<edge source="50" target="436">
			<data key="weight">0.0117663681664246</data>
		</edge>
		<edge source="243" target="352">
			<data key="weight">0.0146297289055629</data>
		</edge>
		<edge source="374" target="376">
			<data key="weight">0.0241681315883793</data>
		</edge>
		<edge source="407" target="410">
			<data key="weight">0.0323415083062502</data>
		</edge>
		<edge source="27" target="282">
			<data key="weight">0.0173070281226599</data>
		</edge>
		<edge source="96" target="320">
			<data key="weight">0.0120071416483697</data>
		</edge>
		<edge source="240" target="399">
			<data key="weight">0.0147529618405277</data>
		</edge>
		<edge source="48" target="50">
			<data key="weight">0.0349678329979048</data>
		</edge>
		<edge source="44" target="210">
			<data key="weight">0.0215716635668151</data>
		</edge>
		<edge source="171" target="397">
			<data key="weight">0.0106355843127679</data>
		</edge>
		<edge source="266" target="291">
			<data key="weight">0.0163566422218999</data>
		</edge>
		<edge source="197" target="425">
			<data key="weight">0.0193906344570276</data>
		</edge>
		<edge source="177" target="202">
			<data key="weight">0.00789092097839972</data>
		</edge>
		<edge source="333" target="345">
			<data key="weight">0.0449042583171548</data>
		</edge>
		<edge source="217" target="239">
			<data key="weight">0.0326668343710108</data>
		</edge>
		<edge source="62" target="248">
			<data key="weight">0.0206876580299773</data>
		</edge>
		<edge source="375" target="396">
			<data key="weight">0.015694553176976</data>
		</edge>
		<edge source="178" target="251">
			<data key="weight">0.0141134813576948</data>
		</edge>
		<edge source="173" target="175">
			<data key="weight">0.0130010115076133</data>
		</edge>
		<edge source="327" target="330">
			<data key="weight">0.011934589172654</data>
		</edge>
		<edge source="87" target="90">
			<data key="weight">0.0207780178832125</data>
		</edge>
		<edge source="54" target="60">
			<data key="weight">0.0233822780915895</data>
		</edge>
		<edge source="210" target="437">
			<data key="weight">0.00866868831028777</data>
		</edge>
		<edge source="92" target="201">
			<data key="weight">0.00993248893230725</data>
		</edge>
		<edge source="91" target="397">
			<data key="weight">0.013991230887355</data>
		</edge>
		<edge source="95" target="209">
			<data key="weight">0.0178097695026274</data>
		</edge>
		<edge source="80" target="313">
			<data key="weight">0.022549682401656</data>
		</edge>
		<edge source="323" target="344">
			<data key="weight">0.0127606845512718</data>
		</edge>
		<edge source="50" target="357">
			<data key="weight">0.012551825945089</data>
		</edge>
		<edge source="97" target="182">
			<data key="weight">0.0149117736388841</data>
		</edge>
		<edge source="314" target="363">
			<data key="weight">0.0120691624639302</data>
		</edge>
		<edge source="44" target="190">
			<data key="weight">0.0147706996400176</data>
		</edge>
		<edge source="418" target="426">
			<data key="weight">0.0163035307811032</data>
		</edge>
		<edge source="287" target="353">
			<data key="weight">0.0106735883246278</data>
		</edge>
		<edge source="351" target="397">
			<data key="weight">0.00731919542832686</data>
		</edge>
		<edge source="55" target="60">
			<data key="weight">0.0281212605836982</data>
		</edge>
		<edge source="54" target="291">
			<data key="weight">0.0110477957085209</data>
		</edge>
		<edge source="121" target="209">
			<data key="weight">0.0126139200104108</data>
		</edge>
		<edge source="27" target="120">
			<data key="weight">0.0178000477818087</data>
		</edge>
		<edge source="253" target="316">
			<data key="weight">0.0137029503297085</data>
		</edge>
		<edge source="111" target="178">
			<data key="weight">0.0113604166443702</data>
		</edge>
		<edge source="288" target="409">
			<data key="weight">0.0129510544156582</data>
		</edge>
		<edge source="197" target="238">
			<data key="weight">0.0179736870967678</data>
		</edge>
		<edge source="325" target="395">
			<data key="weight">0.00982869286185552</data>
		</edge>
		<edge source="127" target="194">
			<data key="weight">0.0172067732840225</data>
		</edge>
		<edge source="295" target="351">
			<data key="weight">0.0103161787998242</data>
		</edge>
		<edge source="118" target="287">
			<data key="weight">0.0214807474371064</data>
		</edge>
		<edge source="436" target="440">
			<data key="weight">0.0195633915712606</data>
		</edge>
		<edge source="170" target="345">
			<data key="weight">0.0229303759915895</data>
		</edge>
		<edge source="181" target="344">
			<data key="weight">0.0133225852360822</data>
		</edge>
		<edge source="330" target="368">
			<data key="weight">0.0136116472311399</data>
		</edge>
		<edge source="121" target="323">
			<data key="weight">0.0161908618740733</data>
		</edge>
		<edge source="44" target="294">
			<data key="weight">0.0282032502534512</data>
		</edge>
		<edge source="53" target="264">
			<data key="weight">0.0244583802658934</data>
		</edge>
		<edge source="230" target="368">
			<data key="weight">0.0137997724464261</data>
		</edge>
		<edge source="353" target="405">
			<data key="weight">0.00436915002425</data>
		</edge>
		<edge source="253" target="295">
			<data key="weight">0.0160545876607272</data>
		</edge>
		<edge source="75" target="310">
			<data key="weight">0.0119762451074984</data>
		</edge>
		<edge source="230" target="253">
			<data key="weight">0.00963503410754863</data>
		</edge>
		<edge source="49" target="110">
			<data key="weight">0.0137043398412918</data>
		</edge>
		<edge source="49" target="209">
			<data key="weight">0.0132465383629862</data>
		</edge>
		<edge source="44" target="49">
			<data key="weight">0.04297042290662</data>
		</edge>
		<edge source="188" target="190">
			<data key="weight">0.0223234219576038</data>
		</edge>
		<edge source="236" target="266">
			<data key="weight">0.0196509592510514</data>
		</edge>
		<edge source="181" target="302">
			<data key="weight">0.0170766175724776</data>
		</edge>
		<edge source="44" target="230">
			<data key="weight">0.0129830400951241</data>
		</edge>
		<edge source="406" target="426">
			<data key="weight">0.0120738495046086</data>
		</edge>
		<edge source="77" target="310">
			<data key="weight">0.016740056115993</data>
		</edge>
		<edge source="213" target="314">
			<data key="weight">0.0164629458822942</data>
		</edge>
		<edge source="332" target="377">
			<data key="weight">0.0226871007401675</data>
		</edge>
		<edge source="291" target="302">
			<data key="weight">0.014308865503966</data>
		</edge>
		<edge source="48" target="302">
			<data key="weight">0.0161475866788911</data>
		</edge>
		<edge source="311" target="314">
			<data key="weight">0.00973151559404983</data>
		</edge>
		<edge source="332" target="426">
			<data key="weight">0.00701941374150264</data>
		</edge>
		<edge source="172" target="328">
			<data key="weight">0.0238518942248661</data>
		</edge>
		<edge source="248" target="267">
			<data key="weight">0.0093544371149331</data>
		</edge>
		<edge source="82" target="232">
			<data key="weight">0.0104785219380393</data>
		</edge>
		<edge source="217" target="222">
			<data key="weight">0.0332645589132938</data>
		</edge>
		<edge source="114" target="320">
			<data key="weight">0.00572591362647742</data>
		</edge>
		<edge source="184" target="352">
			<data key="weight">0.00524401846416241</data>
		</edge>
		<edge source="131" target="376">
			<data key="weight">0.0228405645908975</data>
		</edge>
		<edge source="316" target="399">
			<data key="weight">0.0069409747023972</data>
		</edge>
		<edge source="96" target="198">
			<data key="weight">0.0121336032279339</data>
		</edge>
		<edge source="250" target="332">
			<data key="weight">0.0130709219705748</data>
		</edge>
		<edge source="79" target="352">
			<data key="weight">0.00961964013421823</data>
		</edge>
		<edge source="80" target="323">
			<data key="weight">0.0116557197126126</data>
		</edge>
		<edge source="198" target="313">
			<data key="weight">0.0215487996720347</data>
		</edge>
		<edge source="188" target="374">
			<data key="weight">0.0125717628202415</data>
		</edge>
		<edge source="126" target="188">
			<data key="weight">0.0215065534650888</data>
		</edge>
		<edge source="195" target="209">
			<data key="weight">0.0085551681200284</data>
		</edge>
		<edge source="375" target="376">
			<data key="weight">0.0117708884897454</data>
		</edge>
		<edge source="321" target="345">
			<data key="weight">0.0276434341731788</data>
		</edge>
		<edge source="126" target="426">
			<data key="weight">0.00846806744317851</data>
		</edge>
		<edge source="44" target="397">
			<data key="weight">0.00924887150440075</data>
		</edge>
		<edge source="292" target="425">
			<data key="weight">0.0121900641363209</data>
		</edge>
		<edge source="124" target="376">
			<data key="weight">0.0252566777519573</data>
		</edge>
		<edge source="27" target="408">
			<data key="weight">0.0204873389870984</data>
		</edge>
		<edge source="201" target="294">
			<data key="weight">0.0128308469903162</data>
		</edge>
		<edge source="209" target="321">
			<data key="weight">0.0136735803117777</data>
		</edge>
		<edge source="86" target="92">
			<data key="weight">0.0203230474299472</data>
		</edge>
		<edge source="96" target="234">
			<data key="weight">0.0145092517871077</data>
		</edge>
		<edge source="182" target="198">
			<data key="weight">0.00801891325941578</data>
		</edge>
		<edge source="48" target="376">
			<data key="weight">0.0274046879765255</data>
		</edge>
		<edge source="48" target="197">
			<data key="weight">0.0101149374516954</data>
		</edge>
		<edge source="289" target="368">
			<data key="weight">0.0110802164021786</data>
		</edge>
		<edge source="50" target="78">
			<data key="weight">0.00723686662621291</data>
		</edge>
		<edge source="195" target="373">
			<data key="weight">0.0240476046130657</data>
		</edge>
		<edge source="214" target="216">
			<data key="weight">0.0184749077200884</data>
		</edge>
		<edge source="199" target="222">
			<data key="weight">0.032451420403303</data>
		</edge>
		<edge source="191" target="398">
			<data key="weight">0.0227666483756114</data>
		</edge>
		<edge source="185" target="418">
			<data key="weight">0.0215512865596511</data>
		</edge>
		<edge source="243" target="330">
			<data key="weight">0.0121118704063912</data>
		</edge>
		<edge source="253" target="282">
			<data key="weight">0.01444909568642</data>
		</edge>
		<edge source="376" target="404">
			<data key="weight">0.00833095116105337</data>
		</edge>
		<edge source="110" target="124">
			<data key="weight">0.0168464028892741</data>
		</edge>
		<edge source="328" target="369">
			<data key="weight">0.017794964032986</data>
		</edge>
		<edge source="180" target="248">
			<data key="weight">0.0118261865492371</data>
		</edge>
		<edge source="353" target="424">
			<data key="weight">0.0104346620403995</data>
		</edge>
		<edge source="375" target="409">
			<data key="weight">0.015324583748862</data>
		</edge>
		<edge source="121" target="395">
			<data key="weight">0.0122126549553663</data>
		</edge>
		<edge source="221" target="437">
			<data key="weight">0.0215977041740769</data>
		</edge>
		<edge source="252" target="277">
			<data key="weight">0.0137431707644798</data>
		</edge>
		<edge source="79" target="269">
			<data key="weight">0.00712431230844938</data>
		</edge>
		<edge source="131" target="353">
			<data key="weight">0.0151935009955464</data>
		</edge>
		<edge source="120" target="177">
			<data key="weight">0.00703846398506773</data>
		</edge>
		<edge source="407" target="408">
			<data key="weight">0.0213636827194501</data>
		</edge>
		<edge source="332" target="333">
			<data key="weight">0.0380667060123123</data>
		</edge>
		<edge source="419" target="425">
			<data key="weight">0.0162806929645209</data>
		</edge>
		<edge source="398" target="405">
			<data key="weight">0.01955256417216</data>
		</edge>
		<edge source="178" target="212">
			<data key="weight">0.0115230366675974</data>
		</edge>
		<edge source="253" target="347">
			<data key="weight">0.0213441183463363</data>
		</edge>
		<edge source="217" target="374">
			<data key="weight">0.0105570739283851</data>
		</edge>
		<edge source="302" target="374">
			<data key="weight">0.00961615194360535</data>
		</edge>
		<edge source="176" target="267">
			<data key="weight">0.0250589155154662</data>
		</edge>
		<edge source="324" target="330">
			<data key="weight">0.0200003111183139</data>
		</edge>
		<edge source="170" target="236">
			<data key="weight">0.0328457247771752</data>
		</edge>
		<edge source="90" target="171">
			<data key="weight">0.022134918522931</data>
		</edge>
		<edge source="398" target="404">
			<data key="weight">0.0351417474957</data>
		</edge>
		<edge source="220" target="236">
			<data key="weight">0.0272888360844424</data>
		</edge>
		<edge source="54" target="177">
			<data key="weight">0.0240523371542311</data>
		</edge>
		<edge source="196" target="316">
			<data key="weight">0.0162524409672722</data>
		</edge>
		<edge source="367" target="419">
			<data key="weight">0.00620189224654592</data>
		</edge>
		<edge source="44" target="126">
			<data key="weight">0.0143855683169718</data>
		</edge>
		<edge source="188" target="194">
			<data key="weight">0.0222401923081602</data>
		</edge>
		<edge source="368" target="440">
			<data key="weight">0.00677850293182258</data>
		</edge>
		<edge source="126" target="436">
			<data key="weight">0.011634768139634</data>
		</edge>
		<edge source="240" target="426">
			<data key="weight">0.01018486782575</data>
		</edge>
		<edge source="346" target="432">
			<data key="weight">0.0137022409851144</data>
		</edge>
		<edge source="209" target="368">
			<data key="weight">0.0208452159590327</data>
		</edge>
		<edge source="65" target="126">
			<data key="weight">0.0196230853816445</data>
		</edge>
		<edge source="120" target="171">
			<data key="weight">0.0142944926903092</data>
		</edge>
		<edge source="197" target="399">
			<data key="weight">0.0108590211461396</data>
		</edge>
		<edge source="270" target="425">
			<data key="weight">0.0109461887067456</data>
		</edge>
		<edge source="198" target="236">
			<data key="weight">0.00707610441361279</data>
		</edge>
		<edge source="201" target="239">
			<data key="weight">0.0163171936142877</data>
		</edge>
		<edge source="328" target="329">
			<data key="weight">0.0381411084247767</data>
		</edge>
		<edge source="87" target="197">
			<data key="weight">0.0105839576025685</data>
		</edge>
		<edge source="60" target="397">
			<data key="weight">0.0136455600570982</data>
		</edge>
		<edge source="44" target="124">
			<data key="weight">0.00949380690136689</data>
		</edge>
		<edge source="308" target="437">
			<data key="weight">0.0226399872358007</data>
		</edge>
		<edge source="236" target="310">
			<data key="weight">0.00475433612614309</data>
		</edge>
		<edge source="194" target="230">
			<data key="weight">0.00877492915718906</data>
		</edge>
		<edge source="216" target="309">
			<data key="weight">0.0190643283508882</data>
		</edge>
		<edge source="217" target="236">
			<data key="weight">0.0225885618458852</data>
		</edge>
		<edge source="73" target="236">
			<data key="weight">0.0193954703465933</data>
		</edge>
		<edge source="234" target="370">
			<data key="weight">0.0197557875078615</data>
		</edge>
		<edge source="167" target="395">
			<data key="weight">0.0100304807748716</data>
		</edge>
		<edge source="79" target="173">
			<data key="weight">0.0131798754284055</data>
		</edge>
		<edge source="77" target="264">
			<data key="weight">0.0155114259035867</data>
		</edge>
		<edge source="44" target="372">
			<data key="weight">0.0059562915164246</data>
		</edge>
		<edge source="328" target="352">
			<data key="weight">0.0142757015416849</data>
		</edge>
		<edge source="288" target="419">
			<data key="weight">0.0171505161668197</data>
		</edge>
		<edge source="131" target="405">
			<data key="weight">0.0132770928454689</data>
		</edge>
		<edge source="282" target="323">
			<data key="weight">0.00521109024653582</data>
		</edge>
		<edge source="95" target="425">
			<data key="weight">0.00751882279961506</data>
		</edge>
		<edge source="253" target="266">
			<data key="weight">0.00891148159033393</data>
		</edge>
		<edge source="49" target="198">
			<data key="weight">0.0142745366888135</data>
		</edge>
		<edge source="349" target="432">
			<data key="weight">0.016040652113204</data>
		</edge>
		<edge source="82" target="316">
			<data key="weight">0.00873223555681476</data>
		</edge>
		<edge source="87" target="216">
			<data key="weight">0.0114147184633765</data>
		</edge>
		<edge source="180" target="344">
			<data key="weight">0.0103044564401583</data>
		</edge>
		<edge source="348" target="349">
			<data key="weight">0.0141492460073769</data>
		</edge>
		<edge source="54" target="55">
			<data key="weight">0.017899894862965</data>
		</edge>
		<edge source="375" target="419">
			<data key="weight">0.00796888639560688</data>
		</edge>
		<edge source="65" target="230">
			<data key="weight">0.0180766931978395</data>
		</edge>
		<edge source="315" target="332">
			<data key="weight">0.0110452024935104</data>
		</edge>
		<edge source="48" target="185">
			<data key="weight">0.0113986651992196</data>
		</edge>
		<edge source="198" target="333">
			<data key="weight">0.0103006297492495</data>
		</edge>
		<edge source="201" target="287">
			<data key="weight">0.0137520558986668</data>
		</edge>
		<edge source="375" target="405">
			<data key="weight">0.0134010948379803</data>
		</edge>
		<edge source="97" target="121">
			<data key="weight">0.0142993834219172</data>
		</edge>
		<edge source="50" target="288">
			<data key="weight">0.0140796136995836</data>
		</edge>
		<edge source="188" target="418">
			<data key="weight">0.0135924855400576</data>
		</edge>
		<edge source="178" target="309">
			<data key="weight">0.0216121804079983</data>
		</edge>
		<edge source="54" target="209">
			<data key="weight">0.00632982443033288</data>
		</edge>
		<edge source="87" target="224">
			<data key="weight">0.0176518065828084</data>
		</edge>
		<edge source="198" target="230">
			<data key="weight">0.0234357660189585</data>
		</edge>
		<edge source="63" target="66">
			<data key="weight">0.0146997947789889</data>
		</edge>
		<edge source="209" target="376">
			<data key="weight">0.0110873619786224</data>
		</edge>
		<edge source="70" target="307">
			<data key="weight">0.0187934208905371</data>
		</edge>
		<edge source="127" target="372">
			<data key="weight">0.03166727922322</data>
		</edge>
		<edge source="126" target="131">
			<data key="weight">0.0218972608032272</data>
		</edge>
		<edge source="55" target="289">
			<data key="weight">0.0131309340750403</data>
		</edge>
		<edge source="202" target="222">
			<data key="weight">0.0181147869242574</data>
		</edge>
		<edge source="79" target="114">
			<data key="weight">0.00874569690059734</data>
		</edge>
		<edge source="131" target="333">
			<data key="weight">0.00574083941089477</data>
		</edge>
		<edge source="77" target="367">
			<data key="weight">0.00757363940608187</data>
		</edge>
		<edge source="363" target="395">
			<data key="weight">0.00963984731206028</data>
		</edge>
		<edge source="263" target="394">
			<data key="weight">0.0150086367080683</data>
		</edge>
		<edge source="222" target="375">
			<data key="weight">0.0109200060963811</data>
		</edge>
		<edge source="83" target="300">
			<data key="weight">0.0260944935269665</data>
		</edge>
		<edge source="50" target="421">
			<data key="weight">0.00787558777712723</data>
		</edge>
		<edge source="241" target="439">
			<data key="weight">0.0124362733408777</data>
		</edge>
		<edge source="201" target="302">
			<data key="weight">0.00661039040295458</data>
		</edge>
		<edge source="352" target="436">
			<data key="weight">0.0188942154699803</data>
		</edge>
		<edge source="332" target="363">
			<data key="weight">0.0084032499312254</data>
		</edge>
		<edge source="82" target="230">
			<data key="weight">0.0165467977695732</data>
		</edge>
		<edge source="75" target="308">
			<data key="weight">0.0475034702570993</data>
		</edge>
		<edge source="200" target="419">
			<data key="weight">0.0163350258871655</data>
		</edge>
		<edge source="121" target="282">
			<data key="weight">0.0110563808517605</data>
		</edge>
		<edge source="405" target="408">
			<data key="weight">0.0307997239441445</data>
		</edge>
		<edge source="200" target="408">
			<data key="weight">0.012766084142376</data>
		</edge>
		<edge source="69" target="78">
			<data key="weight">0.0186326400695669</data>
		</edge>
		<edge source="266" target="368">
			<data key="weight">0.0121352432871289</data>
		</edge>
		<edge source="126" target="357">
			<data key="weight">0.010736882381371</data>
		</edge>
		<edge source="54" target="213">
			<data key="weight">0.0105298765378254</data>
		</edge>
		<edge source="218" target="325">
			<data key="weight">0.0126426512716131</data>
		</edge>
		<edge source="324" target="404">
			<data key="weight">0.0342957524219532</data>
		</edge>
		<edge source="53" target="230">
			<data key="weight">0.0144013760240842</data>
		</edge>
		<edge source="178" target="279">
			<data key="weight">0.0114409413211556</data>
		</edge>
		<edge source="374" target="418">
			<data key="weight">0.00779580510463519</data>
		</edge>
		<edge source="121" target="232">
			<data key="weight">0.0192179786505379</data>
		</edge>
		<edge source="221" target="419">
			<data key="weight">0.00991210665376324</data>
		</edge>
		<edge source="375" target="407">
			<data key="weight">0.0199717491027877</data>
		</edge>
		<edge source="241" target="302">
			<data key="weight">0.0103490342314809</data>
		</edge>
		<edge source="374" target="436">
			<data key="weight">0.00823914545157917</data>
		</edge>
		<edge source="194" target="288">
			<data key="weight">0.0193599759054294</data>
		</edge>
		<edge source="330" target="375">
			<data key="weight">0.0141907293064064</data>
		</edge>
		<edge source="198" target="292">
			<data key="weight">0.0196976435111521</data>
		</edge>
		<edge source="202" target="216">
			<data key="weight">0.0122004792044652</data>
		</edge>
		<edge source="91" target="419">
			<data key="weight">0.00413705595819955</data>
		</edge>
		<edge source="44" target="50">
			<data key="weight">0.0359560054065611</data>
		</edge>
		<edge source="95" target="405">
			<data key="weight">0.00640395140081378</data>
		</edge>
		<edge source="48" target="418">
			<data key="weight">0.00524946565711135</data>
		</edge>
		<edge source="92" target="193">
			<data key="weight">0.0200912841716448</data>
		</edge>
		<edge source="265" target="282">
			<data key="weight">0.0110828143229504</data>
		</edge>
		<edge source="75" target="96">
			<data key="weight">0.0132945809268866</data>
		</edge>
		<edge source="172" target="211">
			<data key="weight">0.0103948280176769</data>
		</edge>
		<edge source="236" target="291">
			<data key="weight">0.0108249064855983</data>
		</edge>
		<edge source="178" target="216">
			<data key="weight">0.0203267738694386</data>
		</edge>
		<edge source="183" target="357">
			<data key="weight">0.0101535584625447</data>
		</edge>
		<edge source="264" target="399">
			<data key="weight">0.0217449206708109</data>
		</edge>
		<edge source="85" target="344">
			<data key="weight">0.0145564035591982</data>
		</edge>
		<edge source="69" target="70">
			<data key="weight">0.0123136009371512</data>
		</edge>
		<edge source="120" target="282">
			<data key="weight">0.0181548309233203</data>
		</edge>
		<edge source="317" target="321">
			<data key="weight">0.0235970360101514</data>
		</edge>
		<edge source="329" target="409">
			<data key="weight">0.00794964888495129</data>
		</edge>
		<edge source="236" target="332">
			<data key="weight">0.0237369424857993</data>
		</edge>
		<edge source="230" target="344">
			<data key="weight">0.0084496920266904</data>
		</edge>
		<edge source="239" target="419">
			<data key="weight">0.0116700887607137</data>
		</edge>
		<edge source="176" target="250">
			<data key="weight">0.0221005996818245</data>
		</edge>
		<edge source="363" target="439">
			<data key="weight">0.013967616430199</data>
		</edge>
		<edge source="394" target="439">
			<data key="weight">0.00718511597309716</data>
		</edge>
		<edge source="48" target="184">
			<data key="weight">0.0139446925223412</data>
		</edge>
		<edge source="50" target="368">
			<data key="weight">0.0150067590814345</data>
		</edge>
		<edge source="372" target="398">
			<data key="weight">0.00881017214238945</data>
		</edge>
		<edge source="50" target="253">
			<data key="weight">0.0114721343227323</data>
		</edge>
		<edge source="54" target="241">
			<data key="weight">0.016742857793302</data>
		</edge>
		<edge source="212" target="252">
			<data key="weight">0.020296412844116</data>
		</edge>
		<edge source="79" target="253">
			<data key="weight">0.0122828881879961</data>
		</edge>
		<edge source="218" target="224">
			<data key="weight">0.0159343905783064</data>
		</edge>
		<edge source="209" target="347">
			<data key="weight">0.008722498480149</data>
		</edge>
		<edge source="91" target="264">
			<data key="weight">0.0236303059312007</data>
		</edge>
		<edge source="282" target="397">
			<data key="weight">0.00707363315337874</data>
		</edge>
		<edge source="49" target="210">
			<data key="weight">0.0207829177024413</data>
		</edge>
		<edge source="27" target="48">
			<data key="weight">0.0259082013285132</data>
		</edge>
		<edge source="84" target="216">
			<data key="weight">0.0133573501447618</data>
		</edge>
		<edge source="62" target="323">
			<data key="weight">0.0146845508402602</data>
		</edge>
		<edge source="324" target="375">
			<data key="weight">0.0164683505946841</data>
		</edge>
		<edge source="85" target="110">
			<data key="weight">0.0110340840816524</data>
		</edge>
		<edge source="62" target="314">
			<data key="weight">0.017574140671995</data>
		</edge>
		<edge source="397" target="426">
			<data key="weight">0.018996655475051</data>
		</edge>
		<edge source="232" target="253">
			<data key="weight">0.0128159508507853</data>
		</edge>
		<edge source="79" target="186">
			<data key="weight">0.0164409982183183</data>
		</edge>
		<edge source="202" target="236">
			<data key="weight">0.00730988084975773</data>
		</edge>
		<edge source="369" target="399">
			<data key="weight">0.00727056147582055</data>
		</edge>
		<edge source="124" target="425">
			<data key="weight">0.00842710895007382</data>
		</edge>
		<edge source="171" target="177">
			<data key="weight">0.0227521052196906</data>
		</edge>
		<edge source="65" target="194">
			<data key="weight">0.0113713613587023</data>
		</edge>
		<edge source="175" target="177">
			<data key="weight">0.0120516227151125</data>
		</edge>
		<edge source="114" target="374">
			<data key="weight">0.0116713959691363</data>
		</edge>
		<edge source="50" target="91">
			<data key="weight">0.0252854273173151</data>
		</edge>
		<edge source="220" target="269">
			<data key="weight">0.0160806206105169</data>
		</edge>
		<edge source="275" target="314">
			<data key="weight">0.0186980616201259</data>
		</edge>
		<edge source="330" target="367">
			<data key="weight">0.0159105699814606</data>
		</edge>
		<edge source="181" target="294">
			<data key="weight">0.0103813050589991</data>
		</edge>
		<edge source="198" target="199">
			<data key="weight">0.00982064591627172</data>
		</edge>
		<edge source="93" target="311">
			<data key="weight">0.0258881182218628</data>
		</edge>
		<edge source="132" target="191">
			<data key="weight">0.0444954531194071</data>
		</edge>
		<edge source="44" target="436">
			<data key="weight">0.0117521969275083</data>
		</edge>
		<edge source="186" target="399">
			<data key="weight">0.0214912562844747</data>
		</edge>
		<edge source="250" target="252">
			<data key="weight">0.0118768666315864</data>
		</edge>
		<edge source="170" target="209">
			<data key="weight">0.0146731264907003</data>
		</edge>
		<edge source="49" target="375">
			<data key="weight">0.00846005247574951</data>
		</edge>
		<edge source="326" target="352">
			<data key="weight">0.012105343535604</data>
		</edge>
		<edge source="353" target="368">
			<data key="weight">0.0159291726495202</data>
		</edge>
		<edge source="332" target="368">
			<data key="weight">0.0114468245154132</data>
		</edge>
		<edge source="80" target="233">
			<data key="weight">0.0152310435565717</data>
		</edge>
		<edge source="53" target="325">
			<data key="weight">0.0129804478010722</data>
		</edge>
		<edge source="375" target="399">
			<data key="weight">0.0142033647196165</data>
		</edge>
		<edge source="190" target="419">
			<data key="weight">0.0140726966643998</data>
		</edge>
		<edge source="72" target="79">
			<data key="weight">0.0119543427932513</data>
		</edge>
		<edge source="307" target="345">
			<data key="weight">0.0182126924242828</data>
		</edge>
		<edge source="180" target="438">
			<data key="weight">0.0204957848538745</data>
		</edge>
		<edge source="243" target="419">
			<data key="weight">0.00845688726596149</data>
		</edge>
		<edge source="75" target="396">
			<data key="weight">0.0150244182917309</data>
		</edge>
		<edge source="80" target="327">
			<data key="weight">0.00949168278722068</data>
		</edge>
		<edge source="198" target="353">
			<data key="weight">0.0110918642436825</data>
		</edge>
		<edge source="197" target="321">
			<data key="weight">0.0113967501998066</data>
		</edge>
		<edge source="92" target="120">
			<data key="weight">0.018799452362744</data>
		</edge>
		<edge source="54" target="131">
			<data key="weight">0.00935943528345124</data>
		</edge>
		<edge source="220" target="351">
			<data key="weight">0.0135208420159914</data>
		</edge>
		<edge source="178" target="316">
			<data key="weight">0.00901738932708328</data>
		</edge>
		<edge source="363" target="398">
			<data key="weight">0.00822092931313323</data>
		</edge>
		<edge source="176" target="224">
			<data key="weight">0.013841001451859</data>
		</edge>
		<edge source="79" target="419">
			<data key="weight">0.00658710606866267</data>
		</edge>
		<edge source="54" target="363">
			<data key="weight">0.0120589921573847</data>
		</edge>
		<edge source="271" target="289">
			<data key="weight">0.0183451692726102</data>
		</edge>
		<edge source="177" target="270">
			<data key="weight">0.014363681636099</data>
		</edge>
		<edge source="126" target="327">
			<data key="weight">0.0110500175202518</data>
		</edge>
		<edge source="27" target="253">
			<data key="weight">0.0116781988513392</data>
		</edge>
		<edge source="230" target="376">
			<data key="weight">0.0105666185558353</data>
		</edge>
		<edge source="131" target="419">
			<data key="weight">0.00488142860203237</data>
		</edge>
		<edge source="110" target="288">
			<data key="weight">0.0330873589264941</data>
		</edge>
		<edge source="118" target="309">
			<data key="weight">0.0130834701813107</data>
		</edge>
		<edge source="197" target="248">
			<data key="weight">0.00973211416774261</data>
		</edge>
		<edge source="171" target="374">
			<data key="weight">0.0180166355014877</data>
		</edge>
		<edge source="333" target="407">
			<data key="weight">0.0225013540506211</data>
		</edge>
		<edge source="96" target="315">
			<data key="weight">0.013026641610816</data>
		</edge>
		<edge source="321" target="399">
			<data key="weight">0.00952735435996077</data>
		</edge>
		<edge source="95" target="394">
			<data key="weight">0.0137437275166485</data>
		</edge>
		<edge source="178" target="363">
			<data key="weight">0.0127005000910467</data>
		</edge>
		<edge source="170" target="353">
			<data key="weight">0.013494607483025</data>
		</edge>
		<edge source="50" target="230">
			<data key="weight">0.0221280954567686</data>
		</edge>
		<edge source="50" target="315">
			<data key="weight">0.00425585616208573</data>
		</edge>
		<edge source="50" target="197">
			<data key="weight">0.0122808590258962</data>
		</edge>
		<edge source="212" target="241">
			<data key="weight">0.0125239724206396</data>
		</edge>
		<edge source="308" target="345">
			<data key="weight">0.0200212136861767</data>
		</edge>
		<edge source="346" target="419">
			<data key="weight">0.00894207714420948</data>
		</edge>
		<edge source="253" target="291">
			<data key="weight">0.0114983539771852</data>
		</edge>
		<edge source="49" target="294">
			<data key="weight">0.0252644916598781</data>
		</edge>
		<edge source="198" target="239">
			<data key="weight">0.0106216640564301</data>
		</edge>
		<edge source="291" target="295">
			<data key="weight">0.0224214196265435</data>
		</edge>
		<edge source="131" target="325">
			<data key="weight">0.0126717437561965</data>
		</edge>
		<edge source="181" target="241">
			<data key="weight">0.0115295668393093</data>
		</edge>
		<edge source="218" target="320">
			<data key="weight">0.013287189893848</data>
		</edge>
		<edge source="68" target="248">
			<data key="weight">0.0149576095771178</data>
		</edge>
		<edge source="83" target="245">
			<data key="weight">0.0296500544596422</data>
		</edge>
		<edge source="126" target="209">
			<data key="weight">0.0114982180513826</data>
		</edge>
		<edge source="70" target="266">
			<data key="weight">0.0139589061169074</data>
		</edge>
		<edge source="190" target="191">
			<data key="weight">0.0248167582305636</data>
		</edge>
		<edge source="275" target="312">
			<data key="weight">0.00974589145804151</data>
		</edge>
		<edge source="201" target="347">
			<data key="weight">0.00732290172613596</data>
		</edge>
		<edge source="238" target="240">
			<data key="weight">0.0236593947749248</data>
		</edge>
		<edge source="90" target="287">
			<data key="weight">0.0159578019628091</data>
		</edge>
		<edge source="202" target="395">
			<data key="weight">0.012029492218182</data>
		</edge>
		<edge source="27" target="92">
			<data key="weight">0.0109666291469127</data>
		</edge>
		<edge source="132" target="207">
			<data key="weight">0.0208417881799052</data>
		</edge>
		<edge source="287" target="311">
			<data key="weight">0.0186997296758863</data>
		</edge>
		<edge source="317" target="377">
			<data key="weight">0.0208171372307762</data>
		</edge>
		<edge source="239" target="352">
			<data key="weight">0.0195021115376826</data>
		</edge>
		<edge source="282" target="363">
			<data key="weight">0.00719876868442007</data>
		</edge>
		<edge source="79" target="87">
			<data key="weight">0.0180483171511925</data>
		</edge>
		<edge source="73" target="191">
			<data key="weight">0.0268327204427402</data>
		</edge>
		<edge source="377" target="404">
			<data key="weight">0.0259724807775105</data>
		</edge>
		<edge source="238" target="344">
			<data key="weight">0.00977112935713894</data>
		</edge>
		<edge source="267" target="327">
			<data key="weight">0.0222718913802388</data>
		</edge>
		<edge source="27" target="230">
			<data key="weight">0.0196357333698188</data>
		</edge>
		<edge source="50" target="92">
			<data key="weight">0.00550421063221565</data>
		</edge>
		<edge source="207" target="373">
			<data key="weight">0.0193191716087112</data>
		</edge>
		<edge source="79" target="252">
			<data key="weight">0.0102495735175528</data>
		</edge>
		<edge source="181" target="436">
			<data key="weight">0.0181010898466159</data>
		</edge>
		<edge source="316" target="347">
			<data key="weight">0.014537840808022</data>
		</edge>
		<edge source="314" target="370">
			<data key="weight">0.0199316421913392</data>
		</edge>
		<edge source="188" target="368">
			<data key="weight">0.0150964317333689</data>
		</edge>
		<edge source="368" target="408">
			<data key="weight">0.0206829150312768</data>
		</edge>
		<edge source="48" target="292">
			<data key="weight">0.00638427250263868</data>
		</edge>
		<edge source="376" target="409">
			<data key="weight">0.00459159464402492</data>
		</edge>
		<edge source="374" target="375">
			<data key="weight">0.0165441594205931</data>
		</edge>
		<edge source="167" target="235">
			<data key="weight">0.0155534730762944</data>
		</edge>
		<edge source="194" target="220">
			<data key="weight">0.0186903570117247</data>
		</edge>
		<edge source="44" target="405">
			<data key="weight">0.00701609591100411</data>
		</edge>
		<edge source="75" target="373">
			<data key="weight">0.0351347312941123</data>
		</edge>
		<edge source="93" target="175">
			<data key="weight">0.0182569375232222</data>
		</edge>
		<edge source="198" target="320">
			<data key="weight">0.0163243644486839</data>
		</edge>
		<edge source="310" target="396">
			<data key="weight">0.0133482653596772</data>
		</edge>
		<edge source="180" target="264">
			<data key="weight">0.00742505284262299</data>
		</edge>
		<edge source="200" target="207">
			<data key="weight">0.0277027513294496</data>
		</edge>
		<edge source="54" target="347">
			<data key="weight">0.00953897298419032</data>
		</edge>
		<edge source="27" target="395">
			<data key="weight">0.0194517447270436</data>
		</edge>
		<edge source="121" target="177">
			<data key="weight">0.00740786335292396</data>
		</edge>
		<edge source="73" target="333">
			<data key="weight">0.0137954877900736</data>
		</edge>
		<edge source="50" target="353">
			<data key="weight">0.018899131915444</data>
		</edge>
		<edge source="87" target="419">
			<data key="weight">0.0085869303390101</data>
		</edge>
		<edge source="181" target="368">
			<data key="weight">0.0110242247123261</data>
		</edge>
		<edge source="180" target="251">
			<data key="weight">0.018836313191119</data>
		</edge>
		<edge source="78" target="234">
			<data key="weight">0.0151788413630563</data>
		</edge>
		<edge source="290" target="311">
			<data key="weight">0.0147328314461748</data>
		</edge>
		<edge source="344" target="357">
			<data key="weight">0.0105665720946536</data>
		</edge>
		<edge source="50" target="439">
			<data key="weight">0.00523594844743577</data>
		</edge>
		<edge source="215" target="240">
			<data key="weight">0.0124980163761027</data>
		</edge>
		<edge source="124" target="182">
			<data key="weight">0.0126232737287724</data>
		</edge>
		<edge source="82" target="394">
			<data key="weight">0.00748927427338518</data>
		</edge>
		<edge source="177" target="275">
			<data key="weight">0.028521299485366</data>
		</edge>
		<edge source="418" target="432">
			<data key="weight">0.0136979361214199</data>
		</edge>
		<edge source="330" target="377">
			<data key="weight">0.0161874682595809</data>
		</edge>
		<edge source="97" target="224">
			<data key="weight">0.012200606939338</data>
		</edge>
		<edge source="92" target="241">
			<data key="weight">0.00917279082579882</data>
		</edge>
		<edge source="199" target="306">
			<data key="weight">0.00741387748288288</data>
		</edge>
		<edge source="131" target="264">
			<data key="weight">0.0207822338184549</data>
		</edge>
		<edge source="310" target="349">
			<data key="weight">0.00774127399401518</data>
		</edge>
		<edge source="95" target="253">
			<data key="weight">0.0122694359712627</data>
		</edge>
		<edge source="131" target="307">
			<data key="weight">0.0101389012935737</data>
		</edge>
		<edge source="333" target="348">
			<data key="weight">0.0170063770330217</data>
		</edge>
		<edge source="177" target="323">
			<data key="weight">0.0176514710800796</data>
		</edge>
		<edge source="122" target="350">
			<data key="weight">0.0139134048220105</data>
		</edge>
		<edge source="44" target="110">
			<data key="weight">0.0106896744573157</data>
		</edge>
		<edge source="62" target="189">
			<data key="weight">0.0160350671868632</data>
		</edge>
		<edge source="60" target="180">
			<data key="weight">0.018275777337881</data>
		</edge>
		<edge source="74" target="369">
			<data key="weight">0.0160080291046753</data>
		</edge>
		<edge source="217" target="325">
			<data key="weight">0.00839896811647719</data>
		</edge>
		<edge source="209" target="394">
			<data key="weight">0.015558150366199</data>
		</edge>
		<edge source="90" target="426">
			<data key="weight">0.00570476856969407</data>
		</edge>
		<edge source="53" target="282">
			<data key="weight">0.0115054350398542</data>
		</edge>
		<edge source="329" target="407">
			<data key="weight">0.00933511019019684</data>
		</edge>
		<edge source="287" target="395">
			<data key="weight">0.00728540253999547</data>
		</edge>
		<edge source="264" target="395">
			<data key="weight">0.00894490707501559</data>
		</edge>
		<edge source="198" target="395">
			<data key="weight">0.0158991171988186</data>
		</edge>
		<edge source="50" target="190">
			<data key="weight">0.0130370335841847</data>
		</edge>
		<edge source="321" target="368">
			<data key="weight">0.011049168525116</data>
		</edge>
		<edge source="68" target="436">
			<data key="weight">0.0101483748866984</data>
		</edge>
		<edge source="250" target="352">
			<data key="weight">0.0124040635683194</data>
		</edge>
		<edge source="62" target="300">
			<data key="weight">0.0129074346465165</data>
		</edge>
		<edge source="44" target="439">
			<data key="weight">0.00525830190118503</data>
		</edge>
		<edge source="399" target="406">
			<data key="weight">0.0329601831008807</data>
		</edge>
		<edge source="395" target="410">
			<data key="weight">0.00832885715617927</data>
		</edge>
		<edge source="124" target="438">
			<data key="weight">0.0109499423049711</data>
		</edge>
		<edge source="194" target="310">
			<data key="weight">0.0138518471436118</data>
		</edge>
		<edge source="131" target="282">
			<data key="weight">0.0179750547394889</data>
		</edge>
		<edge source="253" target="330">
			<data key="weight">0.0083388706556511</data>
		</edge>
		<edge source="398" target="406">
			<data key="weight">0.0230677874174886</data>
		</edge>
		<edge source="120" target="201">
			<data key="weight">0.0120485531594542</data>
		</edge>
		<edge source="425" target="432">
			<data key="weight">0.0208759089590591</data>
		</edge>
		<edge source="264" target="292">
			<data key="weight">0.0143691307240104</data>
		</edge>
		<edge source="271" target="440">
			<data key="weight">0.010864607598711</data>
		</edge>
		<edge source="62" target="270">
			<data key="weight">0.0133358786716573</data>
		</edge>
		<edge source="182" target="397">
			<data key="weight">0.0116391731902487</data>
		</edge>
		<edge source="193" target="237">
			<data key="weight">0.0173418856934504</data>
		</edge>
		<edge source="91" target="294">
			<data key="weight">0.0280933167873428</data>
		</edge>
		<edge source="321" target="377">
			<data key="weight">0.0198289487201966</data>
		</edge>
		<edge source="55" target="399">
			<data key="weight">0.00763087074045299</data>
		</edge>
		<edge source="210" target="302">
			<data key="weight">0.015571275952437</data>
		</edge>
		<edge source="53" target="436">
			<data key="weight">0.00836283777323046</data>
		</edge>
		<edge source="310" target="320">
			<data key="weight">0.0114098829372012</data>
		</edge>
		<edge source="54" target="432">
			<data key="weight">0.00612202932270516</data>
		</edge>
		<edge source="77" target="376">
			<data key="weight">0.013534413094735</data>
		</edge>
		<edge source="329" target="349">
			<data key="weight">0.0235370824977078</data>
		</edge>
		<edge source="27" target="344">
			<data key="weight">0.0145819967158154</data>
		</edge>
		<edge source="221" target="353">
			<data key="weight">0.00709697446579645</data>
		</edge>
		<edge source="50" target="264">
			<data key="weight">0.0249366998130641</data>
		</edge>
		<edge source="44" target="198">
			<data key="weight">0.0190835135768227</data>
		</edge>
		<edge source="330" target="348">
			<data key="weight">0.0159516559621041</data>
		</edge>
		<edge source="172" target="291">
			<data key="weight">0.0185331220897853</data>
		</edge>
		<edge source="189" target="319">
			<data key="weight">0.0175902294056998</data>
		</edge>
		<edge source="90" target="218">
			<data key="weight">0.0103961383405576</data>
		</edge>
		<edge source="344" target="397">
			<data key="weight">0.00593409002398095</data>
		</edge>
		<edge source="295" target="407">
			<data key="weight">0.0145222613675959</data>
		</edge>
		<edge source="65" target="214">
			<data key="weight">0.0119167653622598</data>
		</edge>
		<edge source="126" target="310">
			<data key="weight">0.0203258065679122</data>
		</edge>
		<edge source="182" target="395">
			<data key="weight">0.0107106115772391</data>
		</edge>
		<edge source="209" target="325">
			<data key="weight">0.00975214058770638</data>
		</edge>
		<edge source="171" target="251">
			<data key="weight">0.0084932572366492</data>
		</edge>
		<edge source="95" target="114">
			<data key="weight">0.00911040619804214</data>
		</edge>
		<edge source="369" target="410">
			<data key="weight">0.0184962377287469</data>
		</edge>
		<edge source="292" target="310">
			<data key="weight">0.0162476367612406</data>
		</edge>
		<edge source="210" target="438">
			<data key="weight">0.0126916471542454</data>
		</edge>
		<edge source="95" target="372">
			<data key="weight">0.00782567646342996</data>
		</edge>
		<edge source="131" target="372">
			<data key="weight">0.00926726557083164</data>
		</edge>
		<edge source="315" target="329">
			<data key="weight">0.0138404760333327</data>
		</edge>
		<edge source="347" target="353">
			<data key="weight">0.00979611878304737</data>
		</edge>
		<edge source="230" target="250">
			<data key="weight">0.0122338128122607</data>
		</edge>
		<edge source="131" target="198">
			<data key="weight">0.0234414769836881</data>
		</edge>
		<edge source="87" target="316">
			<data key="weight">0.00755768458159679</data>
		</edge>
		<edge source="217" target="352">
			<data key="weight">0.0163803329061565</data>
		</edge>
		<edge source="96" target="310">
			<data key="weight">0.0167652301671995</data>
		</edge>
		<edge source="213" target="241">
			<data key="weight">0.0150887829335913</data>
		</edge>
		<edge source="321" target="349">
			<data key="weight">0.0159508590267686</data>
		</edge>
		<edge source="87" target="267">
			<data key="weight">0.0131220460388866</data>
		</edge>
		<edge source="69" target="83">
			<data key="weight">0.0142623378662144</data>
		</edge>
		<edge source="199" target="200">
			<data key="weight">0.0290272535316717</data>
		</edge>
		<edge source="399" target="408">
			<data key="weight">0.00944270882358416</data>
		</edge>
		<edge source="48" target="325">
			<data key="weight">0.0112976896146773</data>
		</edge>
		<edge source="352" target="432">
			<data key="weight">0.0166866693196856</data>
		</edge>
		<edge source="87" target="93">
			<data key="weight">0.0157301845641156</data>
		</edge>
		<edge source="236" target="239">
			<data key="weight">0.0254124725467222</data>
		</edge>
		<edge source="372" target="407">
			<data key="weight">0.0225560440062384</data>
		</edge>
		<edge source="236" target="295">
			<data key="weight">0.0237348265932228</data>
		</edge>
		<edge source="75" target="376">
			<data key="weight">0.00849980714802507</data>
		</edge>
		<edge source="75" target="321">
			<data key="weight">0.0293309866045121</data>
		</edge>
		<edge source="75" target="240">
			<data key="weight">0.0249572745692537</data>
		</edge>
		<edge source="79" target="294">
			<data key="weight">0.0129318164449745</data>
		</edge>
		<edge source="325" target="436">
			<data key="weight">0.00486009912299689</data>
		</edge>
		<edge source="243" target="376">
			<data key="weight">0.00992971314788241</data>
		</edge>
		<edge source="199" target="236">
			<data key="weight">0.0441754896406518</data>
		</edge>
		<edge source="237" target="245">
			<data key="weight">0.0260315619128051</data>
		</edge>
		<edge source="353" target="395">
			<data key="weight">0.0231708309799758</data>
		</edge>
		<edge source="69" target="87">
			<data key="weight">0.0140044229585842</data>
		</edge>
		<edge source="83" target="178">
			<data key="weight">0.00903413906767605</data>
		</edge>
		<edge source="295" target="345">
			<data key="weight">0.024226874486931</data>
		</edge>
		<edge source="344" target="374">
			<data key="weight">0.0123264033111608</data>
		</edge>
		<edge source="186" target="253">
			<data key="weight">0.0127739317114298</data>
		</edge>
		<edge source="230" target="419">
			<data key="weight">0.00833233501740472</data>
		</edge>
		<edge source="180" target="325">
			<data key="weight">0.014118820661291</data>
		</edge>
		<edge source="323" target="367">
			<data key="weight">0.00742452414244659</data>
		</edge>
		<edge source="191" target="375">
			<data key="weight">0.0114470847671502</data>
		</edge>
		<edge source="189" target="311">
			<data key="weight">0.0137579732929375</data>
		</edge>
		<edge source="216" target="241">
			<data key="weight">0.0105123927639818</data>
		</edge>
		<edge source="53" target="238">
			<data key="weight">0.0162066064231685</data>
		</edge>
		<edge source="84" target="178">
			<data key="weight">0.0154695511945557</data>
		</edge>
		<edge source="267" target="395">
			<data key="weight">0.0154454336789931</data>
		</edge>
		<edge source="72" target="344">
			<data key="weight">0.0136243257103825</data>
		</edge>
		<edge source="432" target="437">
			<data key="weight">0.0498744952165795</data>
		</edge>
		<edge source="372" target="394">
			<data key="weight">0.0164287508418981</data>
		</edge>
		<edge source="181" target="182">
			<data key="weight">0.0119413742383859</data>
		</edge>
		<edge source="70" target="183">
			<data key="weight">0.0129201994294469</data>
		</edge>
		<edge source="131" target="367">
			<data key="weight">0.0077862600038816</data>
		</edge>
		<edge source="394" target="411">
			<data key="weight">0.0100605785123324</data>
		</edge>
		<edge source="345" target="349">
			<data key="weight">0.04144081556471</data>
		</edge>
		<edge source="197" target="215">
			<data key="weight">0.0120254232818397</data>
		</edge>
		<edge source="333" target="399">
			<data key="weight">0.0130188859669458</data>
		</edge>
		<edge source="72" target="275">
			<data key="weight">0.0176967372863498</data>
		</edge>
		<edge source="77" target="232">
			<data key="weight">0.0164142437611331</data>
		</edge>
		<edge source="206" target="350">
			<data key="weight">0.0144868623895332</data>
		</edge>
		<edge source="240" target="333">
			<data key="weight">0.00498378998481353</data>
		</edge>
		<edge source="48" target="110">
			<data key="weight">0.00777201581066142</data>
		</edge>
		<edge source="85" target="178">
			<data key="weight">0.0272098193028711</data>
		</edge>
		<edge source="122" target="219">
			<data key="weight">0.0140038993220388</data>
		</edge>
		<edge source="91" target="121">
			<data key="weight">0.00844630432489788</data>
		</edge>
		<edge source="72" target="245">
			<data key="weight">0.00955540425080105</data>
		</edge>
		<edge source="333" target="374">
			<data key="weight">0.00652263336771885</data>
		</edge>
		<edge source="170" target="407">
			<data key="weight">0.0196083434528943</data>
		</edge>
		<edge source="195" target="220">
			<data key="weight">0.0337948434029593</data>
		</edge>
		<edge source="53" target="54">
			<data key="weight">0.0280515886635164</data>
		</edge>
		<edge source="68" target="317">
			<data key="weight">0.0187041027780649</data>
		</edge>
		<edge source="97" target="232">
			<data key="weight">0.015925567498354</data>
		</edge>
		<edge source="181" target="184">
			<data key="weight">0.0230766209697288</data>
		</edge>
		<edge source="171" target="347">
			<data key="weight">0.00860578502068477</data>
		</edge>
		<edge source="224" target="300">
			<data key="weight">0.0252327835665231</data>
		</edge>
		<edge source="69" target="353">
			<data key="weight">0.00653784404157362</data>
		</edge>
		<edge source="195" target="221">
			<data key="weight">0.03112154795474</data>
		</edge>
		<edge source="178" target="314">
			<data key="weight">0.0148758554891843</data>
		</edge>
		<edge source="50" target="202">
			<data key="weight">0.00644358156063113</data>
		</edge>
		<edge source="357" target="438">
			<data key="weight">0.0167379930459542</data>
		</edge>
		<edge source="82" target="347">
			<data key="weight">0.00872504974177001</data>
		</edge>
		<edge source="330" target="406">
			<data key="weight">0.0226999799507107</data>
		</edge>
		<edge source="48" target="408">
			<data key="weight">0.0121567813625116</data>
		</edge>
		<edge source="363" target="367">
			<data key="weight">0.0154270670524647</data>
		</edge>
		<edge source="96" target="399">
			<data key="weight">0.00915423377535312</data>
		</edge>
		<edge source="406" target="409">
			<data key="weight">0.0410938295301772</data>
		</edge>
		<edge source="171" target="184">
			<data key="weight">0.00683970468130441</data>
		</edge>
		<edge source="201" target="438">
			<data key="weight">0.013238116347766</data>
		</edge>
		<edge source="83" target="312">
			<data key="weight">0.0121663570924727</data>
		</edge>
		<edge source="50" target="352">
			<data key="weight">0.00553930019310577</data>
		</edge>
		<edge source="62" target="92">
			<data key="weight">0.0258057539055416</data>
		</edge>
		<edge source="50" target="126">
			<data key="weight">0.0124849871502929</data>
		</edge>
		<edge source="53" target="352">
			<data key="weight">0.00861176967171594</data>
		</edge>
		<edge source="248" target="370">
			<data key="weight">0.0153754987492971</data>
		</edge>
		<edge source="48" target="323">
			<data key="weight">0.00386702540486337</data>
		</edge>
		<edge source="50" target="198">
			<data key="weight">0.0171145164366028</data>
		</edge>
		<edge source="54" target="316">
			<data key="weight">0.0098932321608602</data>
		</edge>
		<edge source="406" target="407">
			<data key="weight">0.0424208023055755</data>
		</edge>
		<edge source="310" target="373">
			<data key="weight">0.015465142146365</data>
		</edge>
		<edge source="54" target="320">
			<data key="weight">0.0120214124059264</data>
		</edge>
		<edge source="188" target="332">
			<data key="weight">0.00704624843942795</data>
		</edge>
		<edge source="181" target="202">
			<data key="weight">0.0114108867777901</data>
		</edge>
		<edge source="280" target="374">
			<data key="weight">0.0110422070180937</data>
		</edge>
		<edge source="321" target="324">
			<data key="weight">0.019642266320189</data>
		</edge>
		<edge source="404" target="407">
			<data key="weight">0.0219862920833946</data>
		</edge>
		<edge source="372" target="395">
			<data key="weight">0.0141010780626263</data>
		</edge>
		<edge source="95" target="367">
			<data key="weight">0.00748935218604828</data>
		</edge>
		<edge source="186" target="237">
			<data key="weight">0.0207934578753632</data>
		</edge>
		<edge source="230" target="235">
			<data key="weight">0.00850137306934169</data>
		</edge>
		<edge source="243" target="320">
			<data key="weight">0.0149278177953176</data>
		</edge>
		<edge source="232" target="436">
			<data key="weight">0.0150779318428974</data>
		</edge>
		<edge source="193" target="282">
			<data key="weight">0.0116520641971472</data>
		</edge>
		<edge source="170" target="199">
			<data key="weight">0.0367734797950501</data>
		</edge>
		<edge source="191" target="377">
			<data key="weight">0.0156233750683954</data>
		</edge>
		<edge source="292" target="325">
			<data key="weight">0.0113397814423488</data>
		</edge>
		<edge source="328" target="375">
			<data key="weight">0.0216789177242114</data>
		</edge>
		<edge source="178" target="300">
			<data key="weight">0.0236021212440648</data>
		</edge>
		<edge source="176" target="183">
			<data key="weight">0.0291181924875848</data>
		</edge>
		<edge source="195" target="198">
			<data key="weight">0.0107884687334822</data>
		</edge>
		<edge source="83" target="251">
			<data key="weight">0.013906311239471</data>
		</edge>
		<edge source="235" target="248">
			<data key="weight">0.0107003161959962</data>
		</edge>
		<edge source="263" target="282">
			<data key="weight">0.013851100692714</data>
		</edge>
		<edge source="53" target="287">
			<data key="weight">0.00951512212108062</data>
		</edge>
		<edge source="54" target="248">
			<data key="weight">0.013325612286795</data>
		</edge>
		<edge source="344" target="353">
			<data key="weight">0.0153880555518158</data>
		</edge>
		<edge source="95" target="127">
			<data key="weight">0.020447216498461</data>
		</edge>
		<edge source="346" target="398">
			<data key="weight">0.0115084379667689</data>
		</edge>
		<edge source="328" target="345">
			<data key="weight">0.0299359028277644</data>
		</edge>
		<edge source="349" target="426">
			<data key="weight">0.0061115910679876</data>
		</edge>
		<edge source="50" target="344">
			<data key="weight">0.0143389260849003</data>
		</edge>
		<edge source="291" target="411">
			<data key="weight">0.0105206050405173</data>
		</edge>
		<edge source="77" target="399">
			<data key="weight">0.0158712035676865</data>
		</edge>
		<edge source="221" target="407">
			<data key="weight">0.00985413320234827</data>
		</edge>
		<edge source="352" target="397">
			<data key="weight">0.00847257277733542</data>
		</edge>
		<edge source="78" target="294">
			<data key="weight">0.0147706360198877</data>
		</edge>
		<edge source="70" target="191">
			<data key="weight">0.0159205990310103</data>
		</edge>
		<edge source="302" target="353">
			<data key="weight">0.0171659952718301</data>
		</edge>
		<edge source="75" target="399">
			<data key="weight">0.0257152255571766</data>
		</edge>
		<edge source="432" target="436">
			<data key="weight">0.0392383009985905</data>
		</edge>
		<edge source="193" target="241">
			<data key="weight">0.0120545015730445</data>
		</edge>
		<edge source="44" target="243">
			<data key="weight">0.00792926172716035</data>
		</edge>
		<edge source="48" target="375">
			<data key="weight">0.0109018658494824</data>
		</edge>
		<edge source="44" target="408">
			<data key="weight">0.0115706659650666</data>
		</edge>
		<edge source="329" target="330">
			<data key="weight">0.0300360411036317</data>
		</edge>
		<edge source="78" target="82">
			<data key="weight">0.0178706436191721</data>
		</edge>
		<edge source="171" target="214">
			<data key="weight">0.0300795567831034</data>
		</edge>
		<edge source="321" target="346">
			<data key="weight">0.0190539614160757</data>
		</edge>
		<edge source="177" target="241">
			<data key="weight">0.0235273594484793</data>
		</edge>
		<edge source="251" target="320">
			<data key="weight">0.00821281653425009</data>
		</edge>
		<edge source="320" target="397">
			<data key="weight">0.0105558152853935</data>
		</edge>
		<edge source="110" target="282">
			<data key="weight">0.0141976327098979</data>
		</edge>
		<edge source="202" target="333">
			<data key="weight">0.00646234809436254</data>
		</edge>
		<edge source="375" target="394">
			<data key="weight">0.0111317099063973</data>
		</edge>
		<edge source="201" target="408">
			<data key="weight">0.00912195473589814</data>
		</edge>
		<edge source="193" target="344">
			<data key="weight">0.0115522775957682</data>
		</edge>
		<edge source="241" target="344">
			<data key="weight">0.0101011680128784</data>
		</edge>
		<edge source="194" target="221">
			<data key="weight">0.0155176086910091</data>
		</edge>
		<edge source="176" target="349">
			<data key="weight">0.0111294762728489</data>
		</edge>
		<edge source="131" target="292">
			<data key="weight">0.00974174800076242</data>
		</edge>
		<edge source="357" target="395">
			<data key="weight">0.0119894005954933</data>
		</edge>
		<edge source="78" target="376">
			<data key="weight">0.00851179648094585</data>
		</edge>
		<edge source="307" target="329">
			<data key="weight">0.0327615760869879</data>
		</edge>
		<edge source="80" target="178">
			<data key="weight">0.0108798557602223</data>
		</edge>
		<edge source="177" target="425">
			<data key="weight">0.00508162810695748</data>
		</edge>
		<edge source="54" target="79">
			<data key="weight">0.0102881691660291</data>
		</edge>
		<edge source="210" target="282">
			<data key="weight">0.0081377973657734</data>
		</edge>
		<edge source="213" target="316">
			<data key="weight">0.0178030878200042</data>
		</edge>
		<edge source="90" target="439">
			<data key="weight">0.0173248409827013</data>
		</edge>
		<edge source="184" target="436">
			<data key="weight">0.022461870498853</data>
		</edge>
		<edge source="295" target="320">
			<data key="weight">0.0107214368112056</data>
		</edge>
		<edge source="69" target="190">
			<data key="weight">0.0146638663516544</data>
		</edge>
		<edge source="124" target="230">
			<data key="weight">0.0130635485334144</data>
		</edge>
		<edge source="211" target="216">
			<data key="weight">0.010930664984749</data>
		</edge>
		<edge source="291" target="397">
			<data key="weight">0.0135465420103768</data>
		</edge>
		<edge source="325" target="419">
			<data key="weight">0.00466306331625204</data>
		</edge>
		<edge source="329" target="374">
			<data key="weight">0.00920530320636985</data>
		</edge>
		<edge source="349" target="362">
			<data key="weight">0.0221157343974875</data>
		</edge>
		<edge source="282" target="419">
			<data key="weight">0.00652354704254591</data>
		</edge>
		<edge source="267" target="352">
			<data key="weight">0.0117691854437688</data>
		</edge>
		<edge source="271" target="347">
			<data key="weight">0.0119352834272369</data>
		</edge>
		<edge source="282" target="374">
			<data key="weight">0.0144035350812053</data>
		</edge>
		<edge source="44" target="96">
			<data key="weight">0.0131681192774854</data>
		</edge>
		<edge source="110" target="277">
			<data key="weight">0.0225213075464717</data>
		</edge>
		<edge source="213" target="218">
			<data key="weight">0.0128496571058788</data>
		</edge>
		<edge source="294" target="375">
			<data key="weight">0.00572110394591421</data>
		</edge>
		<edge source="251" target="253">
			<data key="weight">0.012029444915726</data>
		</edge>
		<edge source="71" target="235">
			<data key="weight">0.0120120934312463</data>
		</edge>
		<edge source="395" target="440">
			<data key="weight">0.0086593397674553</data>
		</edge>
		<edge source="248" target="408">
			<data key="weight">0.00836476014415817</data>
		</edge>
		<edge source="327" target="329">
			<data key="weight">0.0112552557523555</data>
		</edge>
		<edge source="49" target="405">
			<data key="weight">0.00907526509710556</data>
		</edge>
		<edge source="232" target="282">
			<data key="weight">0.0178115052367378</data>
		</edge>
		<edge source="171" target="438">
			<data key="weight">0.011456252979351</data>
		</edge>
		<edge source="409" target="410">
			<data key="weight">0.0292487738379384</data>
		</edge>
		<edge source="191" target="236">
			<data key="weight">0.0200054648940535</data>
		</edge>
		<edge source="368" target="372">
			<data key="weight">0.0124175790062648</data>
		</edge>
		<edge source="230" target="302">
			<data key="weight">0.0184409990101687</data>
		</edge>
		<edge source="114" target="399">
			<data key="weight">0.0181038455506262</data>
		</edge>
		<edge source="80" target="198">
			<data key="weight">0.0104329502538441</data>
		</edge>
		<edge source="197" target="368">
			<data key="weight">0.012985964191399</data>
		</edge>
		<edge source="172" target="398">
			<data key="weight">0.0234494286148336</data>
		</edge>
		<edge source="114" target="131">
			<data key="weight">0.015762456405535</data>
		</edge>
		<edge source="193" target="314">
			<data key="weight">0.0215559638736029</data>
		</edge>
		<edge source="194" target="346">
			<data key="weight">0.0194688334699121</data>
		</edge>
		<edge source="316" target="367">
			<data key="weight">0.0118390474113029</data>
		</edge>
		<edge source="208" target="229">
			<data key="weight">0.0243862202965535</data>
		</edge>
		<edge source="357" target="377">
			<data key="weight">0.00979493089439581</data>
		</edge>
		<edge source="177" target="268">
			<data key="weight">0.0108315725599752</data>
		</edge>
		<edge source="397" target="408">
			<data key="weight">0.0242501683677476</data>
		</edge>
		<edge source="78" target="282">
			<data key="weight">0.00830791143755803</data>
		</edge>
		<edge source="202" target="394">
			<data key="weight">0.0116680388717588</data>
		</edge>
		<edge source="84" target="114">
			<data key="weight">0.0111447561292255</data>
		</edge>
		<edge source="49" target="127">
			<data key="weight">0.0132769494365276</data>
		</edge>
		<edge source="49" target="124">
			<data key="weight">0.0110306659839062</data>
		</edge>
		<edge source="92" target="168">
			<data key="weight">0.0128736620934586</data>
		</edge>
		<edge source="199" target="221">
			<data key="weight">0.0314283285744485</data>
		</edge>
		<edge source="348" target="440">
			<data key="weight">0.0200887101445291</data>
		</edge>
		<edge source="60" target="178">
			<data key="weight">0.0114688147710385</data>
		</edge>
		<edge source="71" target="253">
			<data key="weight">0.0117464519140339</data>
		</edge>
		<edge source="309" target="374">
			<data key="weight">0.00787558749709008</data>
		</edge>
		<edge source="75" target="419">
			<data key="weight">0.0163622461875892</data>
		</edge>
		<edge source="87" target="245">
			<data key="weight">0.0142946702681133</data>
		</edge>
		<edge source="253" target="270">
			<data key="weight">0.011290856818797</data>
		</edge>
		<edge source="77" target="80">
			<data key="weight">0.0149964531994606</data>
		</edge>
		<edge source="197" target="397">
			<data key="weight">0.0243584153425155</data>
		</edge>
		<edge source="310" target="376">
			<data key="weight">0.0146052680838637</data>
		</edge>
		<edge source="95" target="421">
			<data key="weight">0.0125657306020368</data>
		</edge>
		<edge source="236" target="330">
			<data key="weight">0.0115645975963564</data>
		</edge>
		<edge source="50" target="408">
			<data key="weight">0.00751745225218857</data>
		</edge>
		<edge source="333" target="397">
			<data key="weight">0.00749167144687638</data>
		</edge>
		<edge source="250" target="346">
			<data key="weight">0.0218636041382843</data>
		</edge>
		<edge source="92" target="248">
			<data key="weight">0.0178899468464291</data>
		</edge>
		<edge source="54" target="198">
			<data key="weight">0.00540773597883314</data>
		</edge>
		<edge source="198" target="222">
			<data key="weight">0.012678617130995</data>
		</edge>
		<edge source="44" target="63">
			<data key="weight">0.0154056448282144</data>
		</edge>
		<edge source="70" target="170">
			<data key="weight">0.0265141236035907</data>
		</edge>
		<edge source="62" target="79">
			<data key="weight">0.00691212150612914</data>
		</edge>
		<edge source="235" target="252">
			<data key="weight">0.0132112207904616</data>
		</edge>
		<edge source="167" target="367">
			<data key="weight">0.0269454678103635</data>
		</edge>
		<edge source="181" target="348">
			<data key="weight">0.00980583304603854</data>
		</edge>
		<edge source="238" target="396">
			<data key="weight">0.0107048106141249</data>
		</edge>
		<edge source="188" target="395">
			<data key="weight">0.0183219850105772</data>
		</edge>
		<edge source="421" target="439">
			<data key="weight">0.0179075969768956</data>
		</edge>
		<edge source="178" target="370">
			<data key="weight">0.0100494861095293</data>
		</edge>
		<edge source="320" target="353">
			<data key="weight">0.0260323583351947</data>
		</edge>
		<edge source="376" target="398">
			<data key="weight">0.00560644824505089</data>
		</edge>
		<edge source="83" target="237">
			<data key="weight">0.0210628608742592</data>
		</edge>
		<edge source="95" target="181">
			<data key="weight">0.0133182225093623</data>
		</edge>
		<edge source="409" target="426">
			<data key="weight">0.012598309491076</data>
		</edge>
		<edge source="410" target="419">
			<data key="weight">0.028168440226322</data>
		</edge>
		<edge source="291" target="329">
			<data key="weight">0.0171846891281495</data>
		</edge>
		<edge source="121" target="436">
			<data key="weight">0.00532158364844836</data>
		</edge>
		<edge source="325" target="375">
			<data key="weight">0.00843835758940554</data>
		</edge>
		<edge source="171" target="368">
			<data key="weight">0.00713900547880307</data>
		</edge>
		<edge source="90" target="344">
			<data key="weight">0.0126548896660292</data>
		</edge>
		<edge source="177" target="212">
			<data key="weight">0.012344863222806</data>
		</edge>
		<edge source="367" target="439">
			<data key="weight">0.010746544491213</data>
		</edge>
		<edge source="236" target="351">
			<data key="weight">0.0176491113150481</data>
		</edge>
		<edge source="210" target="288">
			<data key="weight">0.0235740656574667</data>
		</edge>
		<edge source="332" target="396">
			<data key="weight">0.0109223416374684</data>
		</edge>
		<edge source="126" target="181">
			<data key="weight">0.0159702979291606</data>
		</edge>
		<edge source="126" target="264">
			<data key="weight">0.0154561230854398</data>
		</edge>
		<edge source="82" target="209">
			<data key="weight">0.0142338607306996</data>
		</edge>
		<edge source="95" target="426">
			<data key="weight">0.0134587778985911</data>
		</edge>
		<edge source="87" target="92">
			<data key="weight">0.0181695246961658</data>
		</edge>
		<edge source="243" target="316">
			<data key="weight">0.0091476992752314</data>
		</edge>
		<edge source="302" target="352">
			<data key="weight">0.00647192448489283</data>
		</edge>
		<edge source="126" target="302">
			<data key="weight">0.0168202232938177</data>
		</edge>
		<edge source="195" target="238">
			<data key="weight">0.0190267861440023</data>
		</edge>
		<edge source="345" target="418">
			<data key="weight">0.0119503389404427</data>
		</edge>
		<edge source="264" target="376">
			<data key="weight">0.0217600803625944</data>
		</edge>
		<edge source="302" target="376">
			<data key="weight">0.0187223222292659</data>
		</edge>
		<edge source="250" target="369">
			<data key="weight">0.0201217324652081</data>
		</edge>
		<edge source="307" target="367">
			<data key="weight">0.013914013679762</data>
		</edge>
		<edge source="347" target="408">
			<data key="weight">0.0158141354133882</data>
		</edge>
		<edge source="253" target="352">
			<data key="weight">0.00818181305733658</data>
		</edge>
		<edge source="124" target="394">
			<data key="weight">0.0222348675038455</data>
		</edge>
		<edge source="110" target="353">
			<data key="weight">0.0150516827677283</data>
		</edge>
		<edge source="85" target="218">
			<data key="weight">0.012664353972865</data>
		</edge>
		<edge source="357" target="374">
			<data key="weight">0.0151088320069469</data>
		</edge>
		<edge source="178" target="214">
			<data key="weight">0.0225568992236503</data>
		</edge>
		<edge source="131" target="440">
			<data key="weight">0.0143969764844381</data>
		</edge>
		<edge source="90" target="300">
			<data key="weight">0.0151109236440168</data>
		</edge>
		<edge source="80" target="232">
			<data key="weight">0.0115909569440128</data>
		</edge>
		<edge source="207" target="352">
			<data key="weight">0.0122784893355137</data>
		</edge>
		<edge source="54" target="171">
			<data key="weight">0.0203395593110747</data>
		</edge>
		<edge source="237" target="239">
			<data key="weight">0.0127649812458835</data>
		</edge>
		<edge source="311" target="326">
			<data key="weight">0.0197764117246454</data>
		</edge>
		<edge source="54" target="323">
			<data key="weight">0.0180078219856126</data>
		</edge>
		<edge source="178" target="344">
			<data key="weight">0.0107158084740809</data>
		</edge>
		<edge source="191" target="352">
			<data key="weight">0.0168746408843539</data>
		</edge>
		<edge source="357" target="367">
			<data key="weight">0.0129735336798605</data>
		</edge>
		<edge source="241" target="311">
			<data key="weight">0.0126526786476962</data>
		</edge>
		<edge source="179" target="418">
			<data key="weight">0.0124856185610263</data>
		</edge>
		<edge source="250" target="395">
			<data key="weight">0.0107573577071244</data>
		</edge>
		<edge source="127" target="167">
			<data key="weight">0.0213019934596361</data>
		</edge>
		<edge source="127" target="181">
			<data key="weight">0.0130463150033037</data>
		</edge>
		<edge source="184" target="353">
			<data key="weight">0.0250597676536508</data>
		</edge>
		<edge source="91" target="197">
			<data key="weight">0.00875238765121296</data>
		</edge>
		<edge source="189" target="218">
			<data key="weight">0.0141279193140189</data>
		</edge>
		<edge source="268" target="316">
			<data key="weight">0.0189011478039047</data>
		</edge>
		<edge source="200" target="437">
			<data key="weight">0.0258539420368817</data>
		</edge>
		<edge source="121" target="171">
			<data key="weight">0.0178018001548233</data>
		</edge>
		<edge source="79" target="224">
			<data key="weight">0.0118823700741552</data>
		</edge>
		<edge source="194" target="419">
			<data key="weight">0.0178479702504413</data>
		</edge>
		<edge source="70" target="308">
			<data key="weight">0.0209433281812408</data>
		</edge>
		<edge source="184" target="376">
			<data key="weight">0.0223681461726084</data>
		</edge>
		<edge source="91" target="376">
			<data key="weight">0.0214807088672625</data>
		</edge>
		<edge source="71" target="320">
			<data key="weight">0.00736263751984464</data>
		</edge>
		<edge source="325" target="367">
			<data key="weight">0.00826471924206022</data>
		</edge>
		<edge source="180" target="320">
			<data key="weight">0.016221183127503</data>
		</edge>
		<edge source="235" target="302">
			<data key="weight">0.0101203360137819</data>
		</edge>
		<edge source="95" target="327">
			<data key="weight">0.0151281471148757</data>
		</edge>
		<edge source="78" target="180">
			<data key="weight">0.0137904630399606</data>
		</edge>
		<edge source="369" target="374">
			<data key="weight">0.0271989644339287</data>
		</edge>
		<edge source="50" target="79">
			<data key="weight">0.00723652402670987</data>
		</edge>
		<edge source="78" target="408">
			<data key="weight">0.0131960845697197</data>
		</edge>
		<edge source="316" target="325">
			<data key="weight">0.0149275087017761</data>
		</edge>
		<edge source="82" target="191">
			<data key="weight">0.0113757663043952</data>
		</edge>
		<edge source="250" target="267">
			<data key="weight">0.0366879091876203</data>
		</edge>
		<edge source="83" target="439">
			<data key="weight">0.00996348313626962</data>
		</edge>
		<edge source="77" target="419">
			<data key="weight">0.0102834474538631</data>
		</edge>
		<edge source="193" target="216">
			<data key="weight">0.0103919513405431</data>
		</edge>
		<edge source="295" target="311">
			<data key="weight">0.00760903399746432</data>
		</edge>
		<edge source="201" target="251">
			<data key="weight">0.0149891810754364</data>
		</edge>
		<edge source="72" target="232">
			<data key="weight">0.014185290673851</data>
		</edge>
		<edge source="232" target="369">
			<data key="weight">0.0202891881113918</data>
		</edge>
		<edge source="189" target="196">
			<data key="weight">0.0182270257278609</data>
		</edge>
		<edge source="325" target="347">
			<data key="weight">0.0184582701695994</data>
		</edge>
		<edge source="282" target="321">
			<data key="weight">0.007410994942899</data>
		</edge>
		<edge source="70" target="295">
			<data key="weight">0.0226179407756556</data>
		</edge>
		<edge source="72" target="367">
			<data key="weight">0.00703439780339758</data>
		</edge>
		<edge source="206" target="346">
			<data key="weight">0.0160382883179818</data>
		</edge>
		<edge source="62" target="326">
			<data key="weight">0.0111436456391156</data>
		</edge>
		<edge source="268" target="300">
			<data key="weight">0.0160182130273561</data>
		</edge>
		<edge source="198" target="310">
			<data key="weight">0.00862161678033803</data>
		</edge>
		<edge source="194" target="326">
			<data key="weight">0.0123766144821099</data>
		</edge>
		<edge source="69" target="171">
			<data key="weight">0.00994039954002028</data>
		</edge>
		<edge source="344" target="395">
			<data key="weight">0.0163360219028032</data>
		</edge>
		<edge source="121" target="131">
			<data key="weight">0.0118279434140237</data>
		</edge>
		<edge source="349" target="399">
			<data key="weight">0.013232003441126</data>
		</edge>
		<edge source="171" target="198">
			<data key="weight">0.00615643766395266</data>
		</edge>
		<edge source="110" target="264">
			<data key="weight">0.0150337876109188</data>
		</edge>
		<edge source="53" target="330">
			<data key="weight">0.00576459549632913</data>
		</edge>
		<edge source="173" target="253">
			<data key="weight">0.00835409507566087</data>
		</edge>
		<edge source="248" target="287">
			<data key="weight">0.00781717500410038</data>
		</edge>
		<edge source="218" target="248">
			<data key="weight">0.0136143903395506</data>
		</edge>
		<edge source="73" target="438">
			<data key="weight">0.0106440152467057</data>
		</edge>
		<edge source="282" target="302">
			<data key="weight">0.0153566503342781</data>
		</edge>
		<edge source="92" target="213">
			<data key="weight">0.0126944032305211</data>
		</edge>
		<edge source="67" target="323">
			<data key="weight">0.02052413530879</data>
		</edge>
		<edge source="266" target="377">
			<data key="weight">0.0270274115985294</data>
		</edge>
		<edge source="219" target="323">
			<data key="weight">0.0221990561671414</data>
		</edge>
		<edge source="315" target="367">
			<data key="weight">0.0166796587629487</data>
		</edge>
		<edge source="367" target="396">
			<data key="weight">0.0123184689346</data>
		</edge>
		<edge source="349" target="375">
			<data key="weight">0.0140639104949405</data>
		</edge>
		<edge source="325" target="332">
			<data key="weight">0.00921751113302362</data>
		</edge>
		<edge source="71" target="424">
			<data key="weight">0.0155386584899724</data>
		</edge>
		<edge source="184" target="294">
			<data key="weight">0.0107957481610217</data>
		</edge>
		<edge source="96" target="395">
			<data key="weight">0.0167895596518328</data>
		</edge>
		<edge source="404" target="410">
			<data key="weight">0.0450248332364801</data>
		</edge>
		<edge source="181" target="190">
			<data key="weight">0.0150984663523103</data>
		</edge>
		<edge source="376" target="426">
			<data key="weight">0.010274497395295</data>
		</edge>
		<edge source="372" target="373">
			<data key="weight">0.00925806698882965</data>
		</edge>
		<edge source="90" target="213">
			<data key="weight">0.0198038512890036</data>
		</edge>
		<edge source="266" target="352">
			<data key="weight">0.0167012401689175</data>
		</edge>
		<edge source="330" target="432">
			<data key="weight">0.0125163930967661</data>
		</edge>
		<edge source="214" target="271">
			<data key="weight">0.0125315672219707</data>
		</edge>
		<edge source="48" target="131">
			<data key="weight">0.026546235586339</data>
		</edge>
		<edge source="241" target="394">
			<data key="weight">0.0119162801309321</data>
		</edge>
		<edge source="91" target="181">
			<data key="weight">0.00879522137753899</data>
		</edge>
		<edge source="251" target="408">
			<data key="weight">0.0204025741505525</data>
		</edge>
		<edge source="252" target="374">
			<data key="weight">0.0117422062230784</data>
		</edge>
		<edge source="330" target="333">
			<data key="weight">0.0373900354810473</data>
		</edge>
		<edge source="171" target="182">
			<data key="weight">0.00931497288805589</data>
		</edge>
		<edge source="367" target="376">
			<data key="weight">0.0131125535551422</data>
		</edge>
		<edge source="394" target="397">
			<data key="weight">0.00743093329516143</data>
		</edge>
		<edge source="50" target="426">
			<data key="weight">0.0154322901436968</data>
		</edge>
		<edge source="289" target="399">
			<data key="weight">0.00856123325745346</data>
		</edge>
		<edge source="198" target="325">
			<data key="weight">0.016577603976028</data>
		</edge>
		<edge source="215" target="373">
			<data key="weight">0.0113924168306979</data>
		</edge>
		<edge source="320" target="332">
			<data key="weight">0.0107243640975522</data>
		</edge>
		<edge source="264" target="419">
			<data key="weight">0.0115501589633529</data>
		</edge>
		<edge source="210" target="350">
			<data key="weight">0.0131080766973115</data>
		</edge>
		<edge source="198" target="394">
			<data key="weight">0.00812829918925213</data>
		</edge>
		<edge source="315" target="438">
			<data key="weight">0.0129918259014152</data>
		</edge>
		<edge source="77" target="180">
			<data key="weight">0.0196565579530234</data>
		</edge>
		<edge source="44" target="188">
			<data key="weight">0.00774308576290881</data>
		</edge>
		<edge source="235" target="395">
			<data key="weight">0.0103386770168393</data>
		</edge>
		<edge source="240" target="432">
			<data key="weight">0.0154665871084669</data>
		</edge>
		<edge source="201" target="275">
			<data key="weight">0.0148647042688557</data>
		</edge>
		<edge source="310" target="419">
			<data key="weight">0.0139173791162825</data>
		</edge>
		<edge source="207" target="407">
			<data key="weight">0.0232093805235006</data>
		</edge>
		<edge source="344" target="348">
			<data key="weight">0.0242980123899464</data>
		</edge>
		<edge source="321" target="352">
			<data key="weight">0.0110474921018459</data>
		</edge>
		<edge source="224" target="321">
			<data key="weight">0.00966842807168139</data>
		</edge>
		<edge source="180" target="316">
			<data key="weight">0.0116965321001122</data>
		</edge>
		<edge source="221" target="425">
			<data key="weight">0.0136197283036739</data>
		</edge>
		<edge source="72" target="90">
			<data key="weight">0.0258662009227534</data>
		</edge>
		<edge source="55" target="62">
			<data key="weight">0.0150855111109115</data>
		</edge>
		<edge source="65" target="395">
			<data key="weight">0.0111578039300157</data>
		</edge>
		<edge source="201" target="216">
			<data key="weight">0.0213892788000041</data>
		</edge>
		<edge source="188" target="289">
			<data key="weight">0.00781299527918694</data>
		</edge>
		<edge source="302" target="438">
			<data key="weight">0.0129121604596491</data>
		</edge>
		<edge source="197" target="220">
			<data key="weight">0.0328783699998677</data>
		</edge>
		<edge source="209" target="352">
			<data key="weight">0.00700582664887394</data>
		</edge>
		<edge source="216" target="251">
			<data key="weight">0.0182355832135072</data>
		</edge>
		<edge source="194" target="349">
			<data key="weight">0.0211166092589752</data>
		</edge>
		<edge source="180" target="198">
			<data key="weight">0.0138966407021776</data>
		</edge>
		<edge source="302" target="363">
			<data key="weight">0.00918034541766716</data>
		</edge>
		<edge source="48" target="182">
			<data key="weight">0.0159168441021529</data>
		</edge>
		<edge source="216" target="316">
			<data key="weight">0.00931218442682376</data>
		</edge>
		<edge source="75" target="170">
			<data key="weight">0.0534209814464784</data>
		</edge>
		<edge source="92" target="300">
			<data key="weight">0.0198816984219083</data>
		</edge>
		<edge source="376" target="377">
			<data key="weight">0.00816057807903824</data>
		</edge>
		<edge source="171" target="217">
			<data key="weight">0.00586964350172714</data>
		</edge>
		<edge source="333" target="394">
			<data key="weight">0.00451412131603011</data>
		</edge>
		<edge source="131" target="377">
			<data key="weight">0.0124986786569887</data>
		</edge>
		<edge source="206" target="332">
			<data key="weight">0.00928158623411251</data>
		</edge>
		<edge source="95" target="131">
			<data key="weight">0.010645932685791</data>
		</edge>
		<edge source="202" target="282">
			<data key="weight">0.0199318935047987</data>
		</edge>
		<edge source="90" target="92">
			<data key="weight">0.0188128400232414</data>
		</edge>
		<edge source="87" target="327">
			<data key="weight">0.00789066632030593</data>
		</edge>
		<edge source="329" target="345">
			<data key="weight">0.0187457765792229</data>
		</edge>
		<edge source="221" target="243">
			<data key="weight">0.0110444971317467</data>
		</edge>
		<edge source="211" target="318">
			<data key="weight">0.0160979467388178</data>
		</edge>
		<edge source="376" target="425">
			<data key="weight">0.00984625144465062</data>
		</edge>
		<edge source="315" target="325">
			<data key="weight">0.0170966925068339</data>
		</edge>
		<edge source="230" target="241">
			<data key="weight">0.011880327738729</data>
		</edge>
		<edge source="240" target="308">
			<data key="weight">0.0190743569425377</data>
		</edge>
		<edge source="124" target="367">
			<data key="weight">0.00675708495321236</data>
		</edge>
		<edge source="172" target="375">
			<data key="weight">0.0142079607161916</data>
		</edge>
		<edge source="54" target="181">
			<data key="weight">0.0105472195564938</data>
		</edge>
		<edge source="207" target="236">
			<data key="weight">0.0143780655044416</data>
		</edge>
		<edge source="396" target="409">
			<data key="weight">0.026229404483581</data>
		</edge>
		<edge source="265" target="376">
			<data key="weight">0.0167139007057175</data>
		</edge>
		<edge source="309" target="325">
			<data key="weight">0.00905494580527588</data>
		</edge>
		<edge source="79" target="182">
			<data key="weight">0.0110593319150946</data>
		</edge>
		<edge source="172" target="329">
			<data key="weight">0.0308621371568441</data>
		</edge>
		<edge source="216" target="323">
			<data key="weight">0.022921042059003</data>
		</edge>
		<edge source="48" target="201">
			<data key="weight">0.00971890728228164</data>
		</edge>
		<edge source="49" target="264">
			<data key="weight">0.0225162328815068</data>
		</edge>
		<edge source="220" target="425">
			<data key="weight">0.0169024022661413</data>
		</edge>
		<edge source="188" target="232">
			<data key="weight">0.0126067058384672</data>
		</edge>
		<edge source="171" target="232">
			<data key="weight">0.0171146918084621</data>
		</edge>
		<edge source="282" target="291">
			<data key="weight">0.0105554246191727</data>
		</edge>
		<edge source="65" target="372">
			<data key="weight">0.0127210687778604</data>
		</edge>
		<edge source="172" target="295">
			<data key="weight">0.0396347564171245</data>
		</edge>
		<edge source="198" target="202">
			<data key="weight">0.00984566760010239</data>
		</edge>
		<edge source="232" target="376">
			<data key="weight">0.00705657578531788</data>
		</edge>
		<edge source="44" target="209">
			<data key="weight">0.012594993572262</data>
		</edge>
		<edge source="241" target="245">
			<data key="weight">0.0164536542589894</data>
		</edge>
		<edge source="408" target="439">
			<data key="weight">0.00759657152294478</data>
		</edge>
		<edge source="347" target="368">
			<data key="weight">0.0125173890154011</data>
		</edge>
		<edge source="308" target="399">
			<data key="weight">0.017795113870601</data>
		</edge>
		<edge source="323" target="406">
			<data key="weight">0.00916991901775369</data>
		</edge>
		<edge source="62" target="178">
			<data key="weight">0.0343406358765141</data>
		</edge>
		<edge source="243" target="329">
			<data key="weight">0.00970607399828732</data>
		</edge>
		<edge source="195" target="419">
			<data key="weight">0.0114748358459947</data>
		</edge>
		<edge source="171" target="395">
			<data key="weight">0.0145408410857463</data>
		</edge>
		<edge source="333" target="344">
			<data key="weight">0.00454803533016589</data>
		</edge>
		<edge source="315" target="349">
			<data key="weight">0.0108569524239998</data>
		</edge>
		<edge source="49" target="369">
			<data key="weight">0.00674813147147165</data>
		</edge>
		<edge source="177" target="374">
			<data key="weight">0.0103695929295144</data>
		</edge>
		<edge source="176" target="374">
			<data key="weight">0.0088720304712098</data>
		</edge>
		<edge source="209" target="373">
			<data key="weight">0.0271510710108175</data>
		</edge>
		<edge source="308" target="367">
			<data key="weight">0.0207408536754495</data>
		</edge>
		<edge source="332" target="410">
			<data key="weight">0.0142746136068679</data>
		</edge>
		<edge source="211" target="395">
			<data key="weight">0.00810407730407922</data>
		</edge>
		<edge source="79" target="394">
			<data key="weight">0.0110475228088217</data>
		</edge>
		<edge source="245" target="300">
			<data key="weight">0.0234088158168385</data>
		</edge>
		<edge source="201" target="243">
			<data key="weight">0.0104552607938994</data>
		</edge>
		<edge source="65" target="282">
			<data key="weight">0.00715806988649038</data>
		</edge>
		<edge source="82" target="425">
			<data key="weight">0.011722873252274</data>
		</edge>
		<edge source="92" target="111">
			<data key="weight">0.0192838974195341</data>
		</edge>
		<edge source="405" target="436">
			<data key="weight">0.0114857221741184</data>
		</edge>
		<edge source="96" target="367">
			<data key="weight">0.00981145975757574</data>
		</edge>
		<edge source="90" target="180">
			<data key="weight">0.0115376167980788</data>
		</edge>
		<edge source="353" target="426">
			<data key="weight">0.0120149076511008</data>
		</edge>
		<edge source="195" target="207">
			<data key="weight">0.0202612595614744</data>
		</edge>
		<edge source="218" target="425">
			<data key="weight">0.011784073798011</data>
		</edge>
		<edge source="73" target="295">
			<data key="weight">0.0327371123993216</data>
		</edge>
		<edge source="270" target="424">
			<data key="weight">0.0149109714132095</data>
		</edge>
		<edge source="85" target="439">
			<data key="weight">0.0156526770806355</data>
		</edge>
		<edge source="54" target="84">
			<data key="weight">0.0145266193639452</data>
		</edge>
		<edge source="50" target="53">
			<data key="weight">0.0296094717986491</data>
		</edge>
		<edge source="49" target="53">
			<data key="weight">0.02371427405477</data>
		</edge>
		<edge source="62" target="224">
			<data key="weight">0.0195196150370378</data>
		</edge>
		<edge source="397" target="439">
			<data key="weight">0.00799069525964322</data>
		</edge>
		<edge source="193" target="196">
			<data key="weight">0.0422563263728537</data>
		</edge>
		<edge source="91" target="97">
			<data key="weight">0.00730603320485646</data>
		</edge>
		<edge source="209" target="264">
			<data key="weight">0.0138595251299238</data>
		</edge>
		<edge source="65" target="91">
			<data key="weight">0.00888135110397854</data>
		</edge>
		<edge source="345" target="351">
			<data key="weight">0.0132836821588318</data>
		</edge>
		<edge source="207" target="321">
			<data key="weight">0.00742253669076059</data>
		</edge>
		<edge source="77" target="347">
			<data key="weight">0.00967033135369842</data>
		</edge>
		<edge source="277" target="312">
			<data key="weight">0.0155957405470079</data>
		</edge>
		<edge source="171" target="302">
			<data key="weight">0.0108356998993594</data>
		</edge>
		<edge source="87" target="313">
			<data key="weight">0.011253252489489</data>
		</edge>
		<edge source="72" target="309">
			<data key="weight">0.00972809986925775</data>
		</edge>
		<edge source="330" target="374">
			<data key="weight">0.00541924079257784</data>
		</edge>
		<edge source="70" target="75">
			<data key="weight">0.0285988714633409</data>
		</edge>
		<edge source="77" target="202">
			<data key="weight">0.0149327221923214</data>
		</edge>
		<edge source="397" target="407">
			<data key="weight">0.0108093970488646</data>
		</edge>
		<edge source="65" target="397">
			<data key="weight">0.0174343659613586</data>
		</edge>
		<edge source="328" target="332">
			<data key="weight">0.0350427538478665</data>
		</edge>
		<edge source="218" target="363">
			<data key="weight">0.0115523117848831</data>
		</edge>
		<edge source="73" target="398">
			<data key="weight">0.0205944337536128</data>
		</edge>
		<edge source="44" target="309">
			<data key="weight">0.00748957017641831</data>
		</edge>
		<edge source="50" target="294">
			<data key="weight">0.0233853554252189</data>
		</edge>
		<edge source="96" target="264">
			<data key="weight">0.00766700869060702</data>
		</edge>
		<edge source="329" target="396">
			<data key="weight">0.0153247126632035</data>
		</edge>
		<edge source="177" target="363">
			<data key="weight">0.0193315001837054</data>
		</edge>
		<edge source="333" target="349">
			<data key="weight">0.0455214194915893</data>
		</edge>
		<edge source="398" target="407">
			<data key="weight">0.0170960034230854</data>
		</edge>
		<edge source="50" target="409">
			<data key="weight">0.00479920951358343</data>
		</edge>
		<edge source="82" target="212">
			<data key="weight">0.0200412630210334</data>
		</edge>
		<edge source="91" target="201">
			<data key="weight">0.00599768649377602</data>
		</edge>
		<edge source="90" target="178">
			<data key="weight">0.0195536263522368</data>
		</edge>
		<edge source="180" target="210">
			<data key="weight">0.0148460236921216</data>
		</edge>
		<edge source="90" target="291">
			<data key="weight">0.00937493112277504</data>
		</edge>
		<edge source="241" target="243">
			<data key="weight">0.0113513756511465</data>
		</edge>
		<edge source="328" target="410">
			<data key="weight">0.0135198855920711</data>
		</edge>
		<edge source="91" target="252">
			<data key="weight">0.0054276453777896</data>
		</edge>
		<edge source="175" target="326">
			<data key="weight">0.0121977700918849</data>
		</edge>
		<edge source="241" target="251">
			<data key="weight">0.0100562238433863</data>
		</edge>
		<edge source="352" target="404">
			<data key="weight">0.0139588497768656</data>
		</edge>
		<edge source="44" target="253">
			<data key="weight">0.00751795768352084</data>
		</edge>
		<edge source="87" target="320">
			<data key="weight">0.0100831107089674</data>
		</edge>
		<edge source="62" target="439">
			<data key="weight">0.0146316619240404</data>
		</edge>
		<edge source="120" target="376">
			<data key="weight">0.0111774308921969</data>
		</edge>
		<edge source="182" target="376">
			<data key="weight">0.00981504245740129</data>
		</edge>
		<edge source="90" target="224">
			<data key="weight">0.0168493255685236</data>
		</edge>
		<edge source="302" target="397">
			<data key="weight">0.00665244919002197</data>
		</edge>
		<edge source="199" target="239">
			<data key="weight">0.031573706340597</data>
		</edge>
		<edge source="78" target="79">
			<data key="weight">0.0159423214511231</data>
		</edge>
		<edge source="357" target="436">
			<data key="weight">0.0116974265063397</data>
		</edge>
		<edge source="215" target="236">
			<data key="weight">0.018721557909037</data>
		</edge>
		<edge source="419" target="432">
			<data key="weight">0.0379620923665794</data>
		</edge>
		<edge source="287" target="408">
			<data key="weight">0.00896124416410439</data>
		</edge>
		<edge source="329" target="352">
			<data key="weight">0.0184079609220667</data>
		</edge>
		<edge source="177" target="224">
			<data key="weight">0.0261990299012565</data>
		</edge>
		<edge source="48" target="95">
			<data key="weight">0.0167889043118008</data>
		</edge>
		<edge source="44" target="282">
			<data key="weight">0.0280996737364786</data>
		</edge>
		<edge source="176" target="312">
			<data key="weight">0.00970356846091815</data>
		</edge>
		<edge source="282" target="425">
			<data key="weight">0.00835394666387321</data>
		</edge>
		<edge source="294" target="353">
			<data key="weight">0.0189853378441734</data>
		</edge>
		<edge source="344" target="394">
			<data key="weight">0.0175316649984017</data>
		</edge>
		<edge source="171" target="224">
			<data key="weight">0.0130669437320177</data>
		</edge>
		<edge source="243" target="426">
			<data key="weight">0.0123204122540578</data>
		</edge>
		<edge source="49" target="353">
			<data key="weight">0.0177559888428485</data>
		</edge>
		<edge source="436" target="438">
			<data key="weight">0.0295519710415081</data>
		</edge>
		<edge source="404" target="405">
			<data key="weight">0.0405105353014513</data>
		</edge>
		<edge source="232" target="353">
			<data key="weight">0.0131256423020271</data>
		</edge>
		<edge source="351" target="407">
			<data key="weight">0.0145942773066001</data>
		</edge>
		<edge source="377" target="398">
			<data key="weight">0.0358999234760757</data>
		</edge>
		<edge source="220" target="238">
			<data key="weight">0.0254253468310224</data>
		</edge>
		<edge source="96" target="184">
			<data key="weight">0.0133748409625775</data>
		</edge>
		<edge source="395" target="409">
			<data key="weight">0.00952305636081135</data>
		</edge>
		<edge source="184" target="230">
			<data key="weight">0.0130387111650218</data>
		</edge>
		<edge source="235" target="236">
			<data key="weight">0.0105021069002954</data>
		</edge>
		<edge source="218" target="376">
			<data key="weight">0.012095127062472</data>
		</edge>
		<edge source="48" target="53">
			<data key="weight">0.0239285912005431</data>
		</edge>
		<edge source="189" target="211">
			<data key="weight">0.0104919501222407</data>
		</edge>
		<edge source="291" target="333">
			<data key="weight">0.00857395399379128</data>
		</edge>
		<edge source="324" target="346">
			<data key="weight">0.0165672611952259</data>
		</edge>
		<edge source="267" target="310">
			<data key="weight">0.0116246336568762</data>
		</edge>
		<edge source="367" target="377">
			<data key="weight">0.0168711071849722</data>
		</edge>
		<edge source="72" target="323">
			<data key="weight">0.0181188200326558</data>
		</edge>
		<edge source="131" target="406">
			<data key="weight">0.00535885479129489</data>
		</edge>
		<edge source="209" target="407">
			<data key="weight">0.0132454228048481</data>
		</edge>
		<edge source="210" target="376">
			<data key="weight">0.0180624474843105</data>
		</edge>
		<edge source="49" target="230">
			<data key="weight">0.0156876916993892</data>
		</edge>
		<edge source="131" target="209">
			<data key="weight">0.00771149004839605</data>
		</edge>
		<edge source="180" target="237">
			<data key="weight">0.0134073658295156</data>
		</edge>
		<edge source="406" target="408">
			<data key="weight">0.0177466779091586</data>
		</edge>
		<edge source="200" target="269">
			<data key="weight">0.0191693631655014</data>
		</edge>
		<edge source="207" target="437">
			<data key="weight">0.0400232642672717</data>
		</edge>
		<edge source="44" target="120">
			<data key="weight">0.0179169694039835</data>
		</edge>
		<edge source="186" target="397">
			<data key="weight">0.0118280761472781</data>
		</edge>
		<edge source="199" target="437">
			<data key="weight">0.0187449485614767</data>
		</edge>
		<edge source="220" target="240">
			<data key="weight">0.045353255835455</data>
		</edge>
		<edge source="95" target="344">
			<data key="weight">0.0132205969271362</data>
		</edge>
		<edge source="197" target="199">
			<data key="weight">0.0144488105974124</data>
		</edge>
		<edge source="78" target="316">
			<data key="weight">0.00992559498118563</data>
		</edge>
		<edge source="399" target="407">
			<data key="weight">0.0254859596964617</data>
		</edge>
		<edge source="50" target="96">
			<data key="weight">0.00841165884746775</data>
		</edge>
		<edge source="282" target="287">
			<data key="weight">0.0151926691579596</data>
		</edge>
		<edge source="294" target="440">
			<data key="weight">0.0117868335587309</data>
		</edge>
		<edge source="92" target="209">
			<data key="weight">0.00610433621523666</data>
		</edge>
		<edge source="72" target="84">
			<data key="weight">0.0118672645923456</data>
		</edge>
		<edge source="91" target="437">
			<data key="weight">0.00400951077536369</data>
		</edge>
		<edge source="191" target="328">
			<data key="weight">0.0218934829608822</data>
		</edge>
		<edge source="110" target="114">
			<data key="weight">0.0207752342597547</data>
		</edge>
		<edge source="121" target="368">
			<data key="weight">0.00774177951231943</data>
		</edge>
		<edge source="49" target="184">
			<data key="weight">0.0176359433390009</data>
		</edge>
		<edge source="220" target="352">
			<data key="weight">0.0210148979703302</data>
		</edge>
		<edge source="327" target="333">
			<data key="weight">0.00799034601697262</data>
		</edge>
		<edge source="211" target="332">
			<data key="weight">0.00699081948897863</data>
		</edge>
		<edge source="79" target="344">
			<data key="weight">0.015244003341513</data>
		</edge>
		<edge source="214" target="252">
			<data key="weight">0.0139272909444796</data>
		</edge>
		<edge source="221" target="269">
			<data key="weight">0.0204974345582157</data>
		</edge>
		<edge source="176" target="329">
			<data key="weight">0.0203494155310533</data>
		</edge>
		<edge source="287" target="411">
			<data key="weight">0.00935550001276837</data>
		</edge>
		<edge source="73" target="321">
			<data key="weight">0.0318431727180551</data>
		</edge>
		<edge source="214" target="282">
			<data key="weight">0.00835188459681917</data>
		</edge>
		<edge source="198" target="409">
			<data key="weight">0.00924876238723993</data>
		</edge>
		<edge source="167" target="170">
			<data key="weight">0.012333538292163</data>
		</edge>
		<edge source="53" target="432">
			<data key="weight">0.00545036812493752</data>
		</edge>
		<edge source="77" target="210">
			<data key="weight">0.0124609203988613</data>
		</edge>
		<edge source="264" target="327">
			<data key="weight">0.00964772412732816</data>
		</edge>
		<edge source="62" target="72">
			<data key="weight">0.0292214842571391</data>
		</edge>
		<edge source="44" target="79">
			<data key="weight">0.00207715873538374</data>
		</edge>
		<edge source="114" target="376">
			<data key="weight">0.017613357736882</data>
		</edge>
		<edge source="95" target="232">
			<data key="weight">0.0100105204108252</data>
		</edge>
		<edge source="177" target="281">
			<data key="weight">0.0130985066731687</data>
		</edge>
		<edge source="190" target="194">
			<data key="weight">0.026107291988395</data>
		</edge>
		<edge source="44" target="376">
			<data key="weight">0.027247455725576</data>
		</edge>
		<edge source="344" target="439">
			<data key="weight">0.0129014148682765</data>
		</edge>
		<edge source="207" target="269">
			<data key="weight">0.013882065949811</data>
		</edge>
		<edge source="85" target="282">
			<data key="weight">0.0151937947879103</data>
		</edge>
		<edge source="70" target="195">
			<data key="weight">0.0317354425516888</data>
		</edge>
		<edge source="295" target="332">
			<data key="weight">0.0310678736435845</data>
		</edge>
		<edge source="197" target="206">
			<data key="weight">0.0107979309895308</data>
		</edge>
		<edge source="357" target="368">
			<data key="weight">0.0138946965691945</data>
		</edge>
		<edge source="352" target="398">
			<data key="weight">0.0254298656160894</data>
		</edge>
		<edge source="216" target="363">
			<data key="weight">0.00946464861606579</data>
		</edge>
		<edge source="184" target="188">
			<data key="weight">0.028097821598157</data>
		</edge>
		<edge source="320" target="439">
			<data key="weight">0.0130135163042736</data>
		</edge>
		<edge source="180" target="181">
			<data key="weight">0.0124924413682619</data>
		</edge>
		<edge source="183" target="267">
			<data key="weight">0.026669348216477</data>
		</edge>
		<edge source="75" target="209">
			<data key="weight">0.0162406594091131</data>
		</edge>
		<edge source="53" target="91">
			<data key="weight">0.0153524820445778</data>
		</edge>
		<edge source="50" target="327">
			<data key="weight">0.00538298074575537</data>
		</edge>
		<edge source="209" target="362">
			<data key="weight">0.0117333870148396</data>
		</edge>
		<edge source="87" target="201">
			<data key="weight">0.012206739303147</data>
		</edge>
		<edge source="251" target="344">
			<data key="weight">0.0060274514568655</data>
		</edge>
		<edge source="95" target="126">
			<data key="weight">0.0194515916801163</data>
		</edge>
		<edge source="180" target="302">
			<data key="weight">0.00836373842166973</data>
		</edge>
		<edge source="124" target="363">
			<data key="weight">0.0158855777991287</data>
		</edge>
		<edge source="173" target="328">
			<data key="weight">0.00541344558568515</data>
		</edge>
		<edge source="126" target="376">
			<data key="weight">0.0186480983122136</data>
		</edge>
		<edge source="92" target="97">
			<data key="weight">0.013232350653387</data>
		</edge>
		<edge source="97" target="181">
			<data key="weight">0.0201046140693633</data>
		</edge>
		<edge source="368" target="439">
			<data key="weight">0.00956863026893973</data>
		</edge>
		<edge source="345" target="375">
			<data key="weight">0.0185361275010735</data>
		</edge>
		<edge source="333" target="362">
			<data key="weight">0.0186001481677737</data>
		</edge>
		<edge source="62" target="111">
			<data key="weight">0.0127837262472852</data>
		</edge>
		<edge source="277" target="316">
			<data key="weight">0.0107774042989458</data>
		</edge>
		<edge source="77" target="294">
			<data key="weight">0.0162465226153067</data>
		</edge>
		<edge source="121" target="264">
			<data key="weight">0.00841483992929576</data>
		</edge>
		<edge source="295" target="372">
			<data key="weight">0.0167824685456507</data>
		</edge>
		<edge source="71" target="126">
			<data key="weight">0.013448887199848</data>
		</edge>
		<edge source="54" target="268">
			<data key="weight">0.0121658794813096</data>
		</edge>
		<edge source="191" target="329">
			<data key="weight">0.0282064392071199</data>
		</edge>
		<edge source="95" target="271">
			<data key="weight">0.00980945549627776</data>
		</edge>
		<edge source="92" target="118">
			<data key="weight">0.0115561883950483</data>
		</edge>
		<edge source="85" target="253">
			<data key="weight">0.00970875277443532</data>
		</edge>
		<edge source="333" target="404">
			<data key="weight">0.0101592875392764</data>
		</edge>
		<edge source="282" target="372">
			<data key="weight">0.0041035833261226</data>
		</edge>
		<edge source="171" target="300">
			<data key="weight">0.0124177591592036</data>
		</edge>
		<edge source="72" target="281">
			<data key="weight">0.0111596655667694</data>
		</edge>
		<edge source="121" target="213">
			<data key="weight">0.0101556549929562</data>
		</edge>
		<edge source="191" target="333">
			<data key="weight">0.0151456024242458</data>
		</edge>
		<edge source="198" target="217">
			<data key="weight">0.00894625067000945</data>
		</edge>
		<edge source="124" target="173">
			<data key="weight">0.0120217419416865</data>
		</edge>
		<edge source="70" target="367">
			<data key="weight">0.0107150505224703</data>
		</edge>
		<edge source="124" target="321">
			<data key="weight">0.0014349107755728</data>
		</edge>
		<edge source="345" target="397">
			<data key="weight">0.00375765371321961</data>
		</edge>
		<edge source="233" target="311">
			<data key="weight">0.014689705791296</data>
		</edge>
		<edge source="241" target="282">
			<data key="weight">0.0165456526116184</data>
		</edge>
		<edge source="376" target="419">
			<data key="weight">0.00466152166301675</data>
		</edge>
		<edge source="317" target="328">
			<data key="weight">0.0166642751860887</data>
		</edge>
		<edge source="376" target="436">
			<data key="weight">0.0083555904542537</data>
		</edge>
		<edge source="248" target="251">
			<data key="weight">0.0258150601737185</data>
		</edge>
		<edge source="199" target="240">
			<data key="weight">0.0398398888724511</data>
		</edge>
		<edge source="120" target="198">
			<data key="weight">0.00836983571887513</data>
		</edge>
		<edge source="92" target="314">
			<data key="weight">0.0117484696431644</data>
		</edge>
		<edge source="44" target="419">
			<data key="weight">0.0032161133404116</data>
		</edge>
		<edge source="169" target="236">
			<data key="weight">0.0107032432362067</data>
		</edge>
		<edge source="375" target="406">
			<data key="weight">0.016064256947833</data>
		</edge>
		<edge source="124" target="186">
			<data key="weight">0.0222343557307508</data>
		</edge>
		<edge source="60" target="320">
			<data key="weight">0.00700369968001164</data>
		</edge>
		<edge source="302" target="357">
			<data key="weight">0.0103218979219749</data>
		</edge>
		<edge source="85" target="353">
			<data key="weight">0.0123948547331033</data>
		</edge>
		<edge source="317" target="375">
			<data key="weight">0.0187626351510301</data>
		</edge>
		<edge source="72" target="80">
			<data key="weight">0.014304973147556</data>
		</edge>
		<edge source="68" target="372">
			<data key="weight">0.0214506921822645</data>
		</edge>
		<edge source="200" target="407">
			<data key="weight">0.0146171707175297</data>
		</edge>
		<edge source="194" target="222">
			<data key="weight">0.0172445891161331</data>
		</edge>
		<edge source="75" target="114">
			<data key="weight">0.00662216910161747</data>
		</edge>
		<edge source="74" target="326">
			<data key="weight">0.0156193021043195</data>
		</edge>
		<edge source="376" target="407">
			<data key="weight">0.00842793652924767</data>
		</edge>
		<edge source="53" target="218">
			<data key="weight">0.0168001148020867</data>
		</edge>
		<edge source="352" target="437">
			<data key="weight">0.0195526378973332</data>
		</edge>
		<edge source="238" target="294">
			<data key="weight">0.0166334166170245</data>
		</edge>
		<edge source="440" target="441">
			<data key="weight">0.0373960008516903</data>
		</edge>
		<edge source="407" target="437">
			<data key="weight">0.0176978860011501</data>
		</edge>
		<edge source="220" target="426">
			<data key="weight">0.0175946458155369</data>
		</edge>
		<edge source="311" target="312">
			<data key="weight">0.0408134016767903</data>
		</edge>
		<edge source="184" target="253">
			<data key="weight">0.00793655098163631</data>
		</edge>
		<edge source="346" target="407">
			<data key="weight">0.0174030980590476</data>
		</edge>
		<edge source="95" target="96">
			<data key="weight">0.00861319301048127</data>
		</edge>
		<edge source="291" target="363">
			<data key="weight">0.0104298796171117</data>
		</edge>
		<edge source="87" target="95">
			<data key="weight">0.0114850307477128</data>
		</edge>
		<edge source="126" target="330">
			<data key="weight">0.00836542788988901</data>
		</edge>
		<edge source="183" target="344">
			<data key="weight">0.0137706510387642</data>
		</edge>
		<edge source="54" target="294">
			<data key="weight">0.0144138205756615</data>
		</edge>
		<edge source="395" target="426">
			<data key="weight">0.0116175649464702</data>
		</edge>
		<edge source="120" target="131">
			<data key="weight">0.0143862781557592</data>
		</edge>
		<edge source="126" target="375">
			<data key="weight">0.0129802319003931</data>
		</edge>
		<edge source="188" target="198">
			<data key="weight">0.00672264939617255</data>
		</edge>
		<edge source="209" target="437">
			<data key="weight">0.00963788692408411</data>
		</edge>
		<edge source="54" target="353">
			<data key="weight">0.00915464076711777</data>
		</edge>
		<edge source="83" target="92">
			<data key="weight">0.0163405372005514</data>
		</edge>
		<edge source="332" target="349">
			<data key="weight">0.0382874730532103</data>
		</edge>
		<edge source="324" target="409">
			<data key="weight">0.0159577500305021</data>
		</edge>
		<edge source="209" target="440">
			<data key="weight">0.00905780857525173</data>
		</edge>
		<edge source="70" target="375">
			<data key="weight">0.0103071440017835</data>
		</edge>
		<edge source="410" target="432">
			<data key="weight">0.0325187931556939</data>
		</edge>
		<edge source="218" target="251">
			<data key="weight">0.0241832849476176</data>
		</edge>
		<edge source="238" target="357">
			<data key="weight">0.00707234294355083</data>
		</edge>
		<edge source="426" target="436">
			<data key="weight">0.0194138348325816</data>
		</edge>
		<edge source="95" target="124">
			<data key="weight">0.0128395491603955</data>
		</edge>
		<edge source="324" target="326">
			<data key="weight">0.0161525637729268</data>
		</edge>
		<edge source="27" target="325">
			<data key="weight">0.0156659545065995</data>
		</edge>
		<edge source="291" target="321">
			<data key="weight">0.0109372513395532</data>
		</edge>
		<edge source="168" target="291">
			<data key="weight">0.0109264391595503</data>
		</edge>
		<edge source="54" target="281">
			<data key="weight">0.00968877575514981</data>
		</edge>
		<edge source="124" target="243">
			<data key="weight">0.0180338872437803</data>
		</edge>
		<edge source="121" target="376">
			<data key="weight">0.00900208388097299</data>
		</edge>
		<edge source="421" target="438">
			<data key="weight">0.0150982641634626</data>
		</edge>
		<edge source="316" target="330">
			<data key="weight">0.00801823742398166</data>
		</edge>
		<edge source="167" target="171">
			<data key="weight">0.0101032513216284</data>
		</edge>
		<edge source="87" target="182">
			<data key="weight">0.00868200823576346</data>
		</edge>
		<edge source="171" target="271">
			<data key="weight">0.0118257978089303</data>
		</edge>
		<edge source="176" target="213">
			<data key="weight">0.0116009185238507</data>
		</edge>
		<edge source="62" target="287">
			<data key="weight">0.0111070883738796</data>
		</edge>
		<edge source="69" target="181">
			<data key="weight">0.00977356871091306</data>
		</edge>
		<edge source="91" target="357">
			<data key="weight">0.0212812741293082</data>
		</edge>
		<edge source="307" target="320">
			<data key="weight">0.0133318798598837</data>
		</edge>
		<edge source="189" target="241">
			<data key="weight">0.0146387679312201</data>
		</edge>
		<edge source="50" target="180">
			<data key="weight">0.0169307003060704</data>
		</edge>
		<edge source="173" target="241">
			<data key="weight">0.0109417833107965</data>
		</edge>
		<edge source="421" target="436">
			<data key="weight">0.0234620653124514</data>
		</edge>
		<edge source="44" target="347">
			<data key="weight">0.00607008828570219</data>
		</edge>
		<edge source="198" target="406">
			<data key="weight">0.0132076630316875</data>
		</edge>
		<edge source="73" target="437">
			<data key="weight">0.0109603232758959</data>
		</edge>
		<edge source="344" target="349">
			<data key="weight">0.00692235729822115</data>
		</edge>
		<edge source="266" target="332">
			<data key="weight">0.0364769446949697</data>
		</edge>
		<edge source="363" target="397">
			<data key="weight">0.00949616251195618</data>
		</edge>
		<edge source="252" target="438">
			<data key="weight">0.0113840895219065</data>
		</edge>
		<edge source="345" target="350">
			<data key="weight">0.0113469230208811</data>
		</edge>
		<edge source="93" target="189">
			<data key="weight">0.0194512170797636</data>
		</edge>
		<edge source="349" target="377">
			<data key="weight">0.0132240075485097</data>
		</edge>
		<edge source="197" target="325">
			<data key="weight">0.00901330338163422</data>
		</edge>
		<edge source="65" target="234">
			<data key="weight">0.0125759727342502</data>
		</edge>
		<edge source="188" target="210">
			<data key="weight">0.0105639587909814</data>
		</edge>
		<edge source="302" target="395">
			<data key="weight">0.0220236568378192</data>
		</edge>
		<edge source="62" target="214">
			<data key="weight">0.0141651728140958</data>
		</edge>
		<edge source="70" target="172">
			<data key="weight">0.0225826917972724</data>
		</edge>
		<edge source="195" target="321">
			<data key="weight">0.0217684582952589</data>
		</edge>
		<edge source="60" target="291">
			<data key="weight">0.0147479070462772</data>
		</edge>
		<edge source="121" target="399">
			<data key="weight">0.00496703296392664</data>
		</edge>
		<edge source="72" target="121">
			<data key="weight">0.0144506746620412</data>
		</edge>
		<edge source="186" target="405">
			<data key="weight">0.0126144430990876</data>
		</edge>
		<edge source="65" target="218">
			<data key="weight">0.00933882078212269</data>
		</edge>
		<edge source="114" target="120">
			<data key="weight">0.0150312001238709</data>
		</edge>
		<edge source="114" target="363">
			<data key="weight">0.011080817203366</data>
		</edge>
		<edge source="310" target="440">
			<data key="weight">0.00992499730813415</data>
		</edge>
		<edge source="282" target="439">
			<data key="weight">0.00443774132366734</data>
		</edge>
		<edge source="213" target="344">
			<data key="weight">0.0100673324253741</data>
		</edge>
		<edge source="78" target="95">
			<data key="weight">0.0148244038656556</data>
		</edge>
		<edge source="198" target="376">
			<data key="weight">0.010202636399225</data>
		</edge>
		<edge source="44" target="264">
			<data key="weight">0.0175097904307653</data>
		</edge>
		<edge source="397" target="409">
			<data key="weight">0.0103792246045743</data>
		</edge>
		<edge source="83" target="87">
			<data key="weight">0.0224437303159668</data>
		</edge>
		<edge source="252" target="363">
			<data key="weight">0.0144096251148669</data>
		</edge>
		<edge source="27" target="353">
			<data key="weight">0.0207674410010341</data>
		</edge>
		<edge source="321" target="437">
			<data key="weight">0.00869750166187214</data>
		</edge>
		<edge source="220" target="239">
			<data key="weight">0.0588357065273788</data>
		</edge>
		<edge source="182" target="353">
			<data key="weight">0.0162649367445244</data>
		</edge>
		<edge source="48" target="363">
			<data key="weight">0.00226509454898505</data>
		</edge>
		<edge source="53" target="63">
			<data key="weight">0.0169761909574323</data>
		</edge>
		<edge source="349" target="436">
			<data key="weight">0.00578702760153425</data>
		</edge>
		<edge source="121" target="344">
			<data key="weight">0.0168649944111858</data>
		</edge>
		<edge source="131" target="426">
			<data key="weight">0.0125999582556428</data>
		</edge>
		<edge source="346" target="436">
			<data key="weight">0.00929115342715913</data>
		</edge>
		<edge source="69" target="197">
			<data key="weight">0.0143744069217099</data>
		</edge>
		<edge source="72" target="85">
			<data key="weight">0.015045328278915</data>
		</edge>
		<edge source="60" target="224">
			<data key="weight">0.0184261334430024</data>
		</edge>
		<edge source="92" target="309">
			<data key="weight">0.0199049180000536</data>
		</edge>
		<edge source="201" target="252">
			<data key="weight">0.0139158039128644</data>
		</edge>
		<edge source="181" target="198">
			<data key="weight">0.00308505121005218</data>
		</edge>
		<edge source="110" target="196">
			<data key="weight">0.0186326873843697</data>
		</edge>
		<edge source="235" target="363">
			<data key="weight">0.0127643268072885</data>
		</edge>
		<edge source="85" target="177">
			<data key="weight">0.0127125267726393</data>
		</edge>
		<edge source="395" target="398">
			<data key="weight">0.00751044673356651</data>
		</edge>
		<edge source="184" target="308">
			<data key="weight">0.0130481018992304</data>
		</edge>
		<edge source="345" target="347">
			<data key="weight">0.0131338189915913</data>
		</edge>
		<edge source="198" target="238">
			<data key="weight">0.013330131630678</data>
		</edge>
		<edge source="252" target="375">
			<data key="weight">0.00666054516282083</data>
		</edge>
		<edge source="53" target="320">
			<data key="weight">0.0136849715888691</data>
		</edge>
		<edge source="96" target="321">
			<data key="weight">0.01078208989602</data>
		</edge>
		<edge source="27" target="394">
			<data key="weight">0.0140557203583697</data>
		</edge>
		<edge source="48" target="348">
			<data key="weight">0.0113375293466023</data>
		</edge>
		<edge source="80" target="216">
			<data key="weight">0.0177611501827304</data>
		</edge>
		<edge source="121" target="201">
			<data key="weight">0.0149994907705349</data>
		</edge>
		<edge source="120" target="344">
			<data key="weight">0.017616150709961</data>
		</edge>
		<edge source="120" target="353">
			<data key="weight">0.0130737981713446</data>
		</edge>
		<edge source="234" target="321">
			<data key="weight">0.00560429764216741</data>
		</edge>
		<edge source="210" target="213">
			<data key="weight">0.0171447954920464</data>
		</edge>
		<edge source="266" target="330">
			<data key="weight">0.0272991529880797</data>
		</edge>
		<edge source="270" target="318">
			<data key="weight">0.0164683946234543</data>
		</edge>
		<edge source="324" target="406">
			<data key="weight">0.019548539168745</data>
		</edge>
		<edge source="195" target="215">
			<data key="weight">0.0203861717002869</data>
		</edge>
		<edge source="176" target="325">
			<data key="weight">0.00835514482575651</data>
		</edge>
		<edge source="295" target="377">
			<data key="weight">0.0219424429572877</data>
		</edge>
		<edge source="44" target="321">
			<data key="weight">0.000332053085569891</data>
		</edge>
		<edge source="72" target="83">
			<data key="weight">0.0107719803226359</data>
		</edge>
		<edge source="127" target="394">
			<data key="weight">0.0138229971626209</data>
		</edge>
		<edge source="91" target="394">
			<data key="weight">0.0153399779157082</data>
		</edge>
		<edge source="27" target="91">
			<data key="weight">0.0231573046961217</data>
		</edge>
		<edge source="323" target="368">
			<data key="weight">0.0064912432891399</data>
		</edge>
		<edge source="50" target="282">
			<data key="weight">0.0231537229364289</data>
		</edge>
		<edge source="49" target="344">
			<data key="weight">0.0144777729543753</data>
		</edge>
		<edge source="245" target="248">
			<data key="weight">0.0145778602430001</data>
		</edge>
		<edge source="72" target="175">
			<data key="weight">0.0156899548306059</data>
		</edge>
		<edge source="195" target="437">
			<data key="weight">0.0198916600436437</data>
		</edge>
		<edge source="79" target="368">
			<data key="weight">0.00881882759929703</data>
		</edge>
		<edge source="77" target="110">
			<data key="weight">0.0121177134707404</data>
		</edge>
		<edge source="65" target="131">
			<data key="weight">0.0232587271096191</data>
		</edge>
		<edge source="369" target="377">
			<data key="weight">0.0217101129475936</data>
		</edge>
		<edge source="295" target="376">
			<data key="weight">0.00538979378126685</data>
		</edge>
		<edge source="213" target="363">
			<data key="weight">0.0110793862182963</data>
		</edge>
		<edge source="347" target="376">
			<data key="weight">0.00318737516071014</data>
		</edge>
		<edge source="72" target="310">
			<data key="weight">0.00947445996568643</data>
		</edge>
		<edge source="321" target="374">
			<data key="weight">0.00795011841329026</data>
		</edge>
		<edge source="240" target="418">
			<data key="weight">0.0115870875097811</data>
		</edge>
		<edge source="224" target="251">
			<data key="weight">0.0235089271264167</data>
		</edge>
		<edge source="215" target="216">
			<data key="weight">0.0137578685941488</data>
		</edge>
		<edge source="62" target="84">
			<data key="weight">0.0183473595325958</data>
		</edge>
		<edge source="92" target="282">
			<data key="weight">0.00946997033078934</data>
		</edge>
		<edge source="62" target="168">
			<data key="weight">0.0119302233361084</data>
		</edge>
		<edge source="87" target="439">
			<data key="weight">0.012167225118959</data>
		</edge>
		<edge source="376" target="408">
			<data key="weight">0.017094642698566</data>
		</edge>
		<edge source="168" target="365">
			<data key="weight">0.0243000502558102</data>
		</edge>
		<edge source="271" target="325">
			<data key="weight">0.00909143496860029</data>
		</edge>
		<edge source="425" target="440">
			<data key="weight">0.0187182915947931</data>
		</edge>
		<edge source="60" target="83">
			<data key="weight">0.0237998280659374</data>
		</edge>
		<edge source="209" target="395">
			<data key="weight">0.00813999471390295</data>
		</edge>
		<edge source="180" target="419">
			<data key="weight">0.00829829221904219</data>
		</edge>
		<edge source="60" target="251">
			<data key="weight">0.0158118368758918</data>
		</edge>
		<edge source="329" target="346">
			<data key="weight">0.0113459135121509</data>
		</edge>
		<edge source="397" target="419">
			<data key="weight">0.0163235851848797</data>
		</edge>
		<edge source="79" target="323">
			<data key="weight">0.00650167651681588</data>
		</edge>
		<edge source="425" target="426">
			<data key="weight">0.0145974698734089</data>
		</edge>
		<edge source="248" target="367">
			<data key="weight">0.0134747904411339</data>
		</edge>
		<edge source="235" target="320">
			<data key="weight">0.00879738153759905</data>
		</edge>
		<edge source="48" target="210">
			<data key="weight">0.0173649133194157</data>
		</edge>
		<edge source="184" target="369">
			<data key="weight">0.0168084591036947</data>
		</edge>
		<edge source="180" target="396">
			<data key="weight">0.00826690750561823</data>
		</edge>
		<edge source="324" target="329">
			<data key="weight">0.029790974438486</data>
		</edge>
		<edge source="188" target="191">
			<data key="weight">0.013762357501479</data>
		</edge>
		<edge source="73" target="345">
			<data key="weight">0.0146871094319722</data>
		</edge>
		<edge source="221" target="222">
			<data key="weight">0.0365696778278026</data>
		</edge>
		<edge source="60" target="323">
			<data key="weight">0.018022453040837</data>
		</edge>
		<edge source="95" target="213">
			<data key="weight">0.00975023678463654</data>
		</edge>
		<edge source="44" target="121">
			<data key="weight">0.0100145355753024</data>
		</edge>
		<edge source="54" target="394">
			<data key="weight">0.00755406460132874</data>
		</edge>
		<edge source="236" target="367">
			<data key="weight">0.0127618645415991</data>
		</edge>
		<edge source="114" target="397">
			<data key="weight">0.0190610543375827</data>
		</edge>
		<edge source="50" target="425">
			<data key="weight">0.00815875302800111</data>
		</edge>
		<edge source="248" target="374">
			<data key="weight">0.00901374065088878</data>
		</edge>
		<edge source="332" target="352">
			<data key="weight">0.0164192276972733</data>
		</edge>
		<edge source="308" target="310">
			<data key="weight">0.0130479792212609</data>
		</edge>
		<edge source="121" target="245">
			<data key="weight">0.00854320692638639</data>
		</edge>
		<edge source="199" target="238">
			<data key="weight">0.0171152738089841</data>
		</edge>
		<edge source="79" target="347">
			<data key="weight">0.0149098089964686</data>
		</edge>
		<edge source="48" target="289">
			<data key="weight">0.00513846728414383</data>
		</edge>
		<edge source="282" target="294">
			<data key="weight">0.0230250104250326</data>
		</edge>
		<edge source="121" target="126">
			<data key="weight">0.00714398285480777</data>
		</edge>
		<edge source="188" target="367">
			<data key="weight">0.0167675633808955</data>
		</edge>
		<edge source="118" target="207">
			<data key="weight">0.0102000784500358</data>
		</edge>
		<edge source="288" target="302">
			<data key="weight">0.0111655991866613</data>
		</edge>
		<edge source="191" target="345">
			<data key="weight">0.0148697623145123</data>
		</edge>
		<edge source="87" target="178">
			<data key="weight">0.0122354705407065</data>
		</edge>
		<edge source="269" target="353">
			<data key="weight">0.00971837200096967</data>
		</edge>
		<edge source="219" target="223">
			<data key="weight">0.0119787609204562</data>
		</edge>
		<edge source="79" target="92">
			<data key="weight">0.00716901215640864</data>
		</edge>
		<edge source="323" target="330">
			<data key="weight">0.00509139745360019</data>
		</edge>
		<edge source="95" target="264">
			<data key="weight">0.0128827454318522</data>
		</edge>
		<edge source="50" target="77">
			<data key="weight">0.011809539515853</data>
		</edge>
		<edge source="188" target="376">
			<data key="weight">0.00871457622089258</data>
		</edge>
		<edge source="307" target="352">
			<data key="weight">0.020432087967136</data>
		</edge>
		<edge source="124" target="232">
			<data key="weight">0.00934201331432965</data>
		</edge>
		<edge source="202" target="310">
			<data key="weight">0.0112483591951189</data>
		</edge>
		<edge source="291" target="310">
			<data key="weight">0.00694353211433693</data>
		</edge>
		<edge source="80" target="300">
			<data key="weight">0.0140975377769673</data>
		</edge>
		<edge source="91" target="282">
			<data key="weight">0.0221652403704208</data>
		</edge>
		<edge source="83" target="121">
			<data key="weight">0.0174723740706994</data>
		</edge>
		<edge source="369" target="407">
			<data key="weight">0.0249938184194422</data>
		</edge>
		<edge source="327" target="438">
			<data key="weight">0.00939458951228481</data>
		</edge>
		<edge source="267" target="367">
			<data key="weight">0.014286357389553</data>
		</edge>
		<edge source="321" target="330">
			<data key="weight">0.0196040748621379</data>
		</edge>
		<edge source="171" target="363">
			<data key="weight">0.0294777682437386</data>
		</edge>
		<edge source="92" target="180">
			<data key="weight">0.0147058319433849</data>
		</edge>
		<edge source="170" target="195">
			<data key="weight">0.0419031038567825</data>
		</edge>
		<edge source="77" target="114">
			<data key="weight">0.0127244557806618</data>
		</edge>
		<edge source="222" target="407">
			<data key="weight">0.0131142468947243</data>
		</edge>
		<edge source="398" target="409">
			<data key="weight">0.0122088059937236</data>
		</edge>
		<edge source="253" target="269">
			<data key="weight">0.0145747804865734</data>
		</edge>
		<edge source="310" target="395">
			<data key="weight">0.0146269876348686</data>
		</edge>
		<edge source="91" target="184">
			<data key="weight">0.0152519400834835</data>
		</edge>
		<edge source="332" target="432">
			<data key="weight">0.0140346606410759</data>
		</edge>
		<edge source="266" target="396">
			<data key="weight">0.0136269123941811</data>
		</edge>
		<edge source="171" target="320">
			<data key="weight">0.0136509182225038</data>
		</edge>
		<edge source="195" target="240">
			<data key="weight">0.0414510085959267</data>
		</edge>
		<edge source="96" target="282">
			<data key="weight">0.0164626800764202</data>
		</edge>
		<edge source="345" target="437">
			<data key="weight">0.0102134238280336</data>
		</edge>
		<edge source="287" target="320">
			<data key="weight">0.00883022507252318</data>
		</edge>
		<edge source="198" target="372">
			<data key="weight">0.00966601915100528</data>
		</edge>
		<edge source="404" target="406">
			<data key="weight">0.0299907777804115</data>
		</edge>
		<edge source="121" target="230">
			<data key="weight">0.00748433998703198</data>
		</edge>
		<edge source="75" target="199">
			<data key="weight">0.0431361584330988</data>
		</edge>
		<edge source="294" target="320">
			<data key="weight">0.0140126984878143</data>
		</edge>
		<edge source="199" target="407">
			<data key="weight">0.015062471140632</data>
		</edge>
		<edge source="27" target="370">
			<data key="weight">0.0107440893455861</data>
		</edge>
		<edge source="200" target="221">
			<data key="weight">0.0330433737483004</data>
		</edge>
		<edge source="320" target="330">
			<data key="weight">0.0102339992387128</data>
		</edge>
		<edge source="181" target="353">
			<data key="weight">0.0103693000216847</data>
		</edge>
		<edge source="425" target="436">
			<data key="weight">0.0222494665515909</data>
		</edge>
		<edge source="375" target="398">
			<data key="weight">0.0303793432906642</data>
		</edge>
		<edge source="241" target="395">
			<data key="weight">0.0129084098408808</data>
		</edge>
		<edge source="131" target="352">
			<data key="weight">0.00674980789930542</data>
		</edge>
		<edge source="69" target="407">
			<data key="weight">0.00893225962457214</data>
		</edge>
		<edge source="329" target="332">
			<data key="weight">0.040258276981773</data>
		</edge>
		<edge source="219" target="220">
			<data key="weight">0.00737892150442091</data>
		</edge>
		<edge source="177" target="178">
			<data key="weight">0.0346334273709185</data>
		</edge>
		<edge source="120" target="248">
			<data key="weight">0.00945565509733483</data>
		</edge>
		<edge source="288" target="292">
			<data key="weight">0.022658031488594</data>
		</edge>
		<edge source="320" target="425">
			<data key="weight">0.00837862670619033</data>
		</edge>
		<edge source="69" target="124">
			<data key="weight">0.0138850953145309</data>
		</edge>
		<edge source="320" target="367">
			<data key="weight">0.0117519272323736</data>
		</edge>
		<edge source="92" target="363">
			<data key="weight">0.0157837470851578</data>
		</edge>
		<edge source="80" target="439">
			<data key="weight">0.0102555367963982</data>
		</edge>
		<edge source="290" target="353">
			<data key="weight">0.00810166002178528</data>
		</edge>
		<edge source="268" target="325">
			<data key="weight">0.014062847999364</data>
		</edge>
		<edge source="375" target="404">
			<data key="weight">0.0225026945663564</data>
		</edge>
		<edge source="95" target="302">
			<data key="weight">0.0168856268346224</data>
		</edge>
		<edge source="121" target="314">
			<data key="weight">0.0107633349108014</data>
		</edge>
		<edge source="172" target="333">
			<data key="weight">0.0157080247091697</data>
		</edge>
		<edge source="250" target="321">
			<data key="weight">0.0272492140307623</data>
		</edge>
		<edge source="376" target="394">
			<data key="weight">0.0162935109316671</data>
		</edge>
		<edge source="220" target="407">
			<data key="weight">0.0115388290154408</data>
		</edge>
		<edge source="363" target="399">
			<data key="weight">0.00832919122280007</data>
		</edge>
		<edge source="321" target="333">
			<data key="weight">0.0219172453361355</data>
		</edge>
		<edge source="126" target="372">
			<data key="weight">0.0149329277051816</data>
		</edge>
		<edge source="269" target="281">
			<data key="weight">0.0154774099515543</data>
		</edge>
		<edge source="44" target="287">
			<data key="weight">0.00872033158140745</data>
		</edge>
		<edge source="170" target="399">
			<data key="weight">0.0199897228965858</data>
		</edge>
		<edge source="95" target="323">
			<data key="weight">0.00567107555040166</data>
		</edge>
		<edge source="85" target="326">
			<data key="weight">0.0102169682124197</data>
		</edge>
		<edge source="332" target="436">
			<data key="weight">0.0059513197212138</data>
		</edge>
		<edge source="181" target="320">
			<data key="weight">0.0130809528389762</data>
		</edge>
		<edge source="217" target="252">
			<data key="weight">0.0146288359710927</data>
		</edge>
		<edge source="167" target="363">
			<data key="weight">0.0105664477217644</data>
		</edge>
		<edge source="124" target="344">
			<data key="weight">0.0140360886671866</data>
		</edge>
		<edge source="72" target="219">
			<data key="weight">0.0113675480573408</data>
		</edge>
		<edge source="79" target="180">
			<data key="weight">0.0118696113446</data>
		</edge>
		<edge source="50" target="181">
			<data key="weight">0.0073618959718096</data>
		</edge>
		<edge source="132" target="215">
			<data key="weight">0.0237421868499067</data>
		</edge>
		<edge source="241" target="353">
			<data key="weight">0.00860029535039305</data>
		</edge>
		<edge source="197" target="198">
			<data key="weight">0.0301383889826692</data>
		</edge>
		<edge source="198" target="426">
			<data key="weight">0.0207025899873059</data>
		</edge>
		<edge source="357" target="425">
			<data key="weight">0.0162328383995666</data>
		</edge>
		<edge source="182" target="367">
			<data key="weight">0.00720727269241524</data>
		</edge>
		<edge source="329" target="404">
			<data key="weight">0.022468976779979</data>
		</edge>
		<edge source="375" target="410">
			<data key="weight">0.020005066999651</data>
		</edge>
		<edge source="197" target="222">
			<data key="weight">0.0211564363556812</data>
		</edge>
		<edge source="363" target="369">
			<data key="weight">0.0138618356194101</data>
		</edge>
		<edge source="252" target="411">
			<data key="weight">0.00831216039565425</data>
		</edge>
		<edge source="69" target="186">
			<data key="weight">0.0240042618448564</data>
		</edge>
		<edge source="215" target="220">
			<data key="weight">0.0134694707062722</data>
		</edge>
		<edge source="195" target="222">
			<data key="weight">0.0345634863357325</data>
		</edge>
		<edge source="357" target="397">
			<data key="weight">0.0109493548616746</data>
		</edge>
		<edge source="409" target="425">
			<data key="weight">0.0134583180755708</data>
		</edge>
		<edge source="209" target="345">
			<data key="weight">0.0166803684276789</data>
		</edge>
		<edge source="49" target="320">
			<data key="weight">0.00822278832023285</data>
		</edge>
		<edge source="352" target="395">
			<data key="weight">0.0110178684007598</data>
		</edge>
		<edge source="75" target="82">
			<data key="weight">0.0107702980797765</data>
		</edge>
		<edge source="291" target="398">
			<data key="weight">0.0129760312144284</data>
		</edge>
		<edge source="211" target="426">
			<data key="weight">0.00763761346798656</data>
		</edge>
		<edge source="197" target="201">
			<data key="weight">0.0136367495758126</data>
		</edge>
		<edge source="44" target="395">
			<data key="weight">0.0175435253227104</data>
		</edge>
		<edge source="306" target="440">
			<data key="weight">0.0116394036028395</data>
		</edge>
		<edge source="128" target="215">
			<data key="weight">0.01652826337017</data>
		</edge>
		<edge source="50" target="114">
			<data key="weight">0.0132425314782518</data>
		</edge>
		<edge source="172" target="191">
			<data key="weight">0.0525146146262766</data>
		</edge>
		<edge source="97" target="282">
			<data key="weight">0.00768448753824545</data>
		</edge>
		<edge source="198" target="346">
			<data key="weight">0.0199079972281353</data>
		</edge>
		<edge source="368" target="376">
			<data key="weight">0.0182415933991943</data>
		</edge>
		<edge source="110" target="253">
			<data key="weight">0.0210622898672871</data>
		</edge>
		<edge source="95" target="201">
			<data key="weight">0.00606538385392087</data>
		</edge>
		<edge source="124" target="372">
			<data key="weight">0.00721983165831996</data>
		</edge>
		<edge source="80" target="90">
			<data key="weight">0.0180878558463055</data>
		</edge>
		<edge source="90" target="177">
			<data key="weight">0.0135475577446845</data>
		</edge>
		<edge source="77" target="397">
			<data key="weight">0.00815381773744344</data>
		</edge>
		<edge source="238" target="282">
			<data key="weight">0.00955174654031015</data>
		</edge>
		<edge source="329" target="347">
			<data key="weight">0.00806406995800882</data>
		</edge>
		<edge source="44" target="302">
			<data key="weight">0.013901999368266</data>
		</edge>
		<edge source="70" target="332">
			<data key="weight">0.0122697910675981</data>
		</edge>
		<edge source="197" target="240">
			<data key="weight">0.0181658446822887</data>
		</edge>
		<edge source="253" target="328">
			<data key="weight">0.00944277093084944</data>
		</edge>
		<edge source="207" target="220">
			<data key="weight">0.0272998491220991</data>
		</edge>
		<edge source="325" target="368">
			<data key="weight">0.00762169732015873</data>
		</edge>
		<edge source="207" target="239">
			<data key="weight">0.0308123627247788</data>
		</edge>
		<edge source="70" target="243">
			<data key="weight">0.00951895046186554</data>
		</edge>
		<edge source="171" target="269">
			<data key="weight">0.00910619381036958</data>
		</edge>
		<edge source="53" target="209">
			<data key="weight">0.0237223957009699</data>
		</edge>
		<edge source="308" target="321">
			<data key="weight">0.0225609542343074</data>
		</edge>
		<edge source="218" target="253">
			<data key="weight">0.00997219315365405</data>
		</edge>
		<edge source="172" target="236">
			<data key="weight">0.0217448472987931</data>
		</edge>
		<edge source="54" target="395">
			<data key="weight">0.0082073281842811</data>
		</edge>
		<edge source="60" target="84">
			<data key="weight">0.0126167825973028</data>
		</edge>
		<edge source="95" target="439">
			<data key="weight">0.0112261530717732</data>
		</edge>
		<edge source="121" target="353">
			<data key="weight">0.0106585956253759</data>
		</edge>
		<edge source="321" target="410">
			<data key="weight">0.0104953129880434</data>
		</edge>
		<edge source="303" target="362">
			<data key="weight">0.0267458355198206</data>
		</edge>
		<edge source="302" target="344">
			<data key="weight">0.0140307985339269</data>
		</edge>
		<edge source="241" target="326">
			<data key="weight">0.0123428057651392</data>
		</edge>
		<edge source="62" target="279">
			<data key="weight">0.0132633689633165</data>
		</edge>
		<edge source="95" target="210">
			<data key="weight">0.0159025186135095</data>
		</edge>
		<edge source="266" target="307">
			<data key="weight">0.0311720587067163</data>
		</edge>
		<edge source="266" target="325">
			<data key="weight">0.0116416059665853</data>
		</edge>
		<edge source="181" target="374">
			<data key="weight">0.012401167116786</data>
		</edge>
		<edge source="65" target="357">
			<data key="weight">0.0166263303885199</data>
		</edge>
		<edge source="316" target="329">
			<data key="weight">0.00730695080297238</data>
		</edge>
		<edge source="210" target="349">
			<data key="weight">0.00721978559174203</data>
		</edge>
		<edge source="184" target="325">
			<data key="weight">0.0128997225191599</data>
		</edge>
		<edge source="85" target="121">
			<data key="weight">0.016902711938738</data>
		</edge>
		<edge source="362" target="407">
			<data key="weight">0.0300526656054134</data>
		</edge>
		<edge source="240" target="407">
			<data key="weight">0.0241954247293679</data>
		</edge>
		<edge source="65" target="436">
			<data key="weight">0.00859259072666783</data>
		</edge>
		<edge source="124" target="197">
			<data key="weight">0.013211470846324</data>
		</edge>
		<edge source="87" target="368">
			<data key="weight">0.00501265360653543</data>
		</edge>
		<edge source="349" target="419">
			<data key="weight">0.00535237201790088</data>
		</edge>
		<edge source="177" target="245">
			<data key="weight">0.0151858543466204</data>
		</edge>
		<edge source="90" target="353">
			<data key="weight">0.00815527858706166</data>
		</edge>
		<edge source="171" target="367">
			<data key="weight">0.0051178355277534</data>
		</edge>
		<edge source="54" target="121">
			<data key="weight">0.0267178471465288</data>
		</edge>
		<edge source="424" target="425">
			<data key="weight">0.0238544197211265</data>
		</edge>
		<edge source="218" target="367">
			<data key="weight">0.0102644979216185</data>
		</edge>
		<edge source="201" target="344">
			<data key="weight">0.0207727982654388</data>
		</edge>
		<edge source="55" target="326">
			<data key="weight">0.0114221868880485</data>
		</edge>
		<edge source="307" target="308">
			<data key="weight">0.00998266482682163</data>
		</edge>
		<edge source="177" target="252">
			<data key="weight">0.0182085913613478</data>
		</edge>
		<edge source="75" target="195">
			<data key="weight">0.0416671805613863</data>
		</edge>
		<edge source="65" target="202">
			<data key="weight">0.01891879485295</data>
		</edge>
		<edge source="346" target="349">
			<data key="weight">0.0341876990902613</data>
		</edge>
		<edge source="178" target="218">
			<data key="weight">0.0155766445186744</data>
		</edge>
		<edge source="49" target="91">
			<data key="weight">0.0268926204877023</data>
		</edge>
		<edge source="198" target="221">
			<data key="weight">0.0115838977349464</data>
		</edge>
		<edge source="91" target="325">
			<data key="weight">0.0161093594757565</data>
		</edge>
		<edge source="78" target="210">
			<data key="weight">0.0109380075289129</data>
		</edge>
		<edge source="54" target="251">
			<data key="weight">0.00753260504475513</data>
		</edge>
		<edge source="404" target="408">
			<data key="weight">0.0170701835545083</data>
		</edge>
		<edge source="353" target="438">
			<data key="weight">0.00857437664438826</data>
		</edge>
		<edge source="295" target="362">
			<data key="weight">0.0334525689014443</data>
		</edge>
		<edge source="302" target="394">
			<data key="weight">0.0204628607629434</data>
		</edge>
		<edge source="232" target="250">
			<data key="weight">0.0126918412652968</data>
		</edge>
		<edge source="91" target="124">
			<data key="weight">0.0142434847443041</data>
		</edge>
		<edge source="188" target="294">
			<data key="weight">0.0100675873472444</data>
		</edge>
		<edge source="234" target="251">
			<data key="weight">0.0105333882101019</data>
		</edge>
		<edge source="407" target="409">
			<data key="weight">0.0224335677471571</data>
		</edge>
		<edge source="198" target="368">
			<data key="weight">0.0145089913584585</data>
		</edge>
		<edge source="198" target="424">
			<data key="weight">0.00697840775924842</data>
		</edge>
		<edge source="44" target="375">
			<data key="weight">0.0061697537749115</data>
		</edge>
		<edge source="188" target="202">
			<data key="weight">0.0110494639988537</data>
		</edge>
		<edge source="310" target="353">
			<data key="weight">0.00861276121507572</data>
		</edge>
		<edge source="232" target="287">
			<data key="weight">0.0094606693487665</data>
		</edge>
		<edge source="253" target="409">
			<data key="weight">0.0101498183144933</data>
		</edge>
		<edge source="80" target="180">
			<data key="weight">0.0177083799999619</data>
		</edge>
		<edge source="312" target="374">
			<data key="weight">0.0115661016056725</data>
		</edge>
		<edge source="201" target="264">
			<data key="weight">0.00727566766828987</data>
		</edge>
		<edge source="221" target="352">
			<data key="weight">0.018966908898197</data>
		</edge>
		<edge source="363" target="425">
			<data key="weight">0.0103762097094277</data>
		</edge>
		<edge source="368" target="369">
			<data key="weight">0.022237473928868</data>
		</edge>
		<edge source="181" target="232">
			<data key="weight">0.0121743761302402</data>
		</edge>
		<edge source="221" target="426">
			<data key="weight">0.0188168348829498</data>
		</edge>
		<edge source="232" target="320">
			<data key="weight">0.00907189090990555</data>
		</edge>
		<edge source="197" target="294">
			<data key="weight">0.00917587246607219</data>
		</edge>
		<edge source="71" target="79">
			<data key="weight">0.0138528621145252</data>
		</edge>
		<edge source="44" target="440">
			<data key="weight">0.0069591201396094</data>
		</edge>
		<edge source="83" target="97">
			<data key="weight">0.0158387148329321</data>
		</edge>
		<edge source="199" target="220">
			<data key="weight">0.0357610538778959</data>
		</edge>
		<edge source="323" target="363">
			<data key="weight">0.0143027771923163</data>
		</edge>
		<edge source="53" target="131">
			<data key="weight">0.0152234403647903</data>
		</edge>
		<edge source="206" target="330">
			<data key="weight">0.0153236163328878</data>
		</edge>
		<edge source="310" target="372">
			<data key="weight">0.00957348392305324</data>
		</edge>
		<edge source="97" target="171">
			<data key="weight">0.0115098691445503</data>
		</edge>
		<edge source="176" target="295">
			<data key="weight">0.0237305037263233</data>
		</edge>
		<edge source="54" target="201">
			<data key="weight">0.0221813023043962</data>
		</edge>
		<edge source="248" target="320">
			<data key="weight">0.00537532676336306</data>
		</edge>
		<edge source="317" target="333">
			<data key="weight">0.0199061458028487</data>
		</edge>
		<edge source="249" target="251">
			<data key="weight">0.0140307441496788</data>
		</edge>
		<edge source="294" target="426">
			<data key="weight">0.0215754090744512</data>
		</edge>
		<edge source="195" target="239">
			<data key="weight">0.0314929240309914</data>
		</edge>
		<edge source="253" target="408">
			<data key="weight">0.0109152867470392</data>
		</edge>
		<edge source="411" target="437">
			<data key="weight">0.0170817535438206</data>
		</edge>
		<edge source="209" target="439">
			<data key="weight">0.0107657417179499</data>
		</edge>
		<edge source="436" target="439">
			<data key="weight">0.0122645196102723</data>
		</edge>
		<edge source="121" target="176">
			<data key="weight">0.00969165388688377</data>
		</edge>
		<edge source="252" target="439">
			<data key="weight">0.00885842755199917</data>
		</edge>
		<edge source="49" target="367">
			<data key="weight">0.00784092610230752</data>
		</edge>
		<edge source="131" target="399">
			<data key="weight">0.0172959197526946</data>
		</edge>
		<edge source="329" target="377">
			<data key="weight">0.0288973248957426</data>
		</edge>
		<edge source="218" target="300">
			<data key="weight">0.0139752791016637</data>
		</edge>
		<edge source="87" target="373">
			<data key="weight">0.0113951660274399</data>
		</edge>
		<edge source="310" target="367">
			<data key="weight">0.0153147401447106</data>
		</edge>
		<edge source="48" target="49">
			<data key="weight">0.0405953618079009</data>
		</edge>
		<edge source="73" target="307">
			<data key="weight">0.0308096690562598</data>
		</edge>
		<edge source="399" target="418">
			<data key="weight">0.0178926748935456</data>
		</edge>
		<edge source="325" target="327">
			<data key="weight">0.0212029352510608</data>
		</edge>
		<edge source="295" target="369">
			<data key="weight">0.018660363720162</data>
		</edge>
		<edge source="180" target="367">
			<data key="weight">0.00738858111716155</data>
		</edge>
		<edge source="171" target="213">
			<data key="weight">0.0108970592185349</data>
		</edge>
		<edge source="180" target="194">
			<data key="weight">0.0101246362610555</data>
		</edge>
		<edge source="207" target="441">
			<data key="weight">0.0156669970734097</data>
		</edge>
		<edge source="372" target="374">
			<data key="weight">0.0129689926123737</data>
		</edge>
		<edge source="191" target="330">
			<data key="weight">0.0171940121799701</data>
		</edge>
		<edge source="121" target="316">
			<data key="weight">0.0154712303389533</data>
		</edge>
		<edge source="44" target="357">
			<data key="weight">0.00781544622713875</data>
		</edge>
		<edge source="236" target="398">
			<data key="weight">0.0150021690458813</data>
		</edge>
		<edge source="75" target="437">
			<data key="weight">0.0267196685540721</data>
		</edge>
		<edge source="264" target="368">
			<data key="weight">0.0141039524739399</data>
		</edge>
		<edge source="79" target="436">
			<data key="weight">0.013772919854929</data>
		</edge>
		<edge source="48" target="347">
			<data key="weight">0.00652861391678369</data>
		</edge>
		<edge source="241" target="425">
			<data key="weight">0.00671943125915326</data>
		</edge>
		<edge source="230" target="353">
			<data key="weight">0.0183654328194383</data>
		</edge>
		<edge source="229" target="250">
			<data key="weight">0.0104697073734871</data>
		</edge>
		<edge source="202" target="349">
			<data key="weight">0.00956455540691266</data>
		</edge>
		<edge source="291" target="325">
			<data key="weight">0.0133068086407367</data>
		</edge>
		<edge source="60" target="87">
			<data key="weight">0.0122675061128331</data>
		</edge>
		<edge source="397" target="405">
			<data key="weight">0.0359443492551449</data>
		</edge>
		<edge source="325" target="405">
			<data key="weight">0.0168185093668417</data>
		</edge>
		<edge source="91" target="368">
			<data key="weight">0.0113740697723207</data>
		</edge>
		<edge source="327" target="409">
			<data key="weight">0.0173873909015567</data>
		</edge>
		<edge source="62" target="85">
			<data key="weight">0.0215593620170554</data>
		</edge>
		<edge source="49" target="436">
			<data key="weight">0.0146113107132514</data>
		</edge>
		<edge source="373" target="396">
			<data key="weight">0.0159362592141368</data>
		</edge>
		<edge source="344" target="436">
			<data key="weight">0.00916855483727386</data>
		</edge>
		<edge source="200" target="418">
			<data key="weight">0.0112790210333377</data>
		</edge>
		<edge source="316" target="439">
			<data key="weight">0.014103887516356</data>
		</edge>
		<edge source="172" target="173">
			<data key="weight">0.00995799186126193</data>
		</edge>
		<edge source="294" target="395">
			<data key="weight">0.023342198580136</data>
		</edge>
		<edge source="241" target="252">
			<data key="weight">0.0141399181602066</data>
		</edge>
		<edge source="266" target="321">
			<data key="weight">0.0319718023394178</data>
		</edge>
		<edge source="202" target="263">
			<data key="weight">0.0223204490448775</data>
		</edge>
		<edge source="180" target="294">
			<data key="weight">0.0119058195475787</data>
		</edge>
		<edge source="79" target="325">
			<data key="weight">0.0077491379288891</data>
		</edge>
		<edge source="124" target="253">
			<data key="weight">0.0123065194334994</data>
		</edge>
		<edge source="175" target="233">
			<data key="weight">0.0155133219931181</data>
		</edge>
		<edge source="266" target="333">
			<data key="weight">0.0251053704854519</data>
		</edge>
		<edge source="396" target="406">
			<data key="weight">0.014699665326734</data>
		</edge>
		<edge source="200" target="425">
			<data key="weight">0.0134754130831743</data>
		</edge>
		<edge source="323" target="372">
			<data key="weight">0.00867497586416608</data>
		</edge>
		<edge source="54" target="233">
			<data key="weight">0.00959625236787213</data>
		</edge>
		<edge source="243" target="291">
			<data key="weight">0.0166757571200949</data>
		</edge>
		<edge source="201" target="327">
			<data key="weight">0.00762201149200679</data>
		</edge>
		<edge source="85" target="193">
			<data key="weight">0.0124823985804773</data>
		</edge>
		<edge source="374" target="394">
			<data key="weight">0.0305872790140634</data>
		</edge>
		<edge source="50" target="65">
			<data key="weight">0.00762500664866186</data>
		</edge>
		<edge source="50" target="241">
			<data key="weight">0.00751019709036931</data>
		</edge>
		<edge source="79" target="181">
			<data key="weight">0.0222226589369183</data>
		</edge>
		<edge source="83" target="275">
			<data key="weight">0.0129383370961166</data>
		</edge>
		<edge source="84" target="275">
			<data key="weight">0.0116248881902313</data>
		</edge>
		<edge source="294" target="397">
			<data key="weight">0.0147782037499915</data>
		</edge>
		<edge source="330" target="332">
			<data key="weight">0.0407124911540526</data>
		</edge>
		<edge source="217" target="376">
			<data key="weight">0.00455942825251336</data>
		</edge>
		<edge source="248" target="316">
			<data key="weight">0.0109737616170926</data>
		</edge>
		<edge source="252" target="329">
			<data key="weight">0.0122653610067265</data>
		</edge>
		<edge source="395" target="441">
			<data key="weight">0.0106349692346585</data>
		</edge>
		<edge source="62" target="252">
			<data key="weight">0.0106183889975915</data>
		</edge>
		<edge source="73" target="329">
			<data key="weight">0.0262931719477893</data>
		</edge>
		<edge source="375" target="395">
			<data key="weight">0.00633338116934436</data>
		</edge>
		<edge source="367" target="395">
			<data key="weight">0.00948922887425288</data>
		</edge>
		<edge source="266" target="345">
			<data key="weight">0.016378799656135</data>
		</edge>
		<edge source="181" target="248">
			<data key="weight">0.00693064609305774</data>
		</edge>
		<edge source="266" target="328">
			<data key="weight">0.0359356199986361</data>
		</edge>
		<edge source="121" target="440">
			<data key="weight">0.0114288386414956</data>
		</edge>
		<edge source="216" target="275">
			<data key="weight">0.0175928195855273</data>
		</edge>
		<edge source="69" target="375">
			<data key="weight">0.00456966409334748</data>
		</edge>
		<edge source="320" target="333">
			<data key="weight">0.00746579624510136</data>
		</edge>
		<edge source="404" target="441">
			<data key="weight">0.0077484628549803</data>
		</edge>
		<edge source="288" target="301">
			<data key="weight">0.0157679352941582</data>
		</edge>
		<edge source="91" target="395">
			<data key="weight">0.0182008812794223</data>
		</edge>
		<edge source="328" target="349">
			<data key="weight">0.0341631340924439</data>
		</edge>
		<edge source="311" target="316">
			<data key="weight">0.012291652235708</data>
		</edge>
		<edge source="328" target="333">
			<data key="weight">0.0353528787542399</data>
		</edge>
		<edge source="291" target="353">
			<data key="weight">0.0172432849273881</data>
		</edge>
		<edge source="80" target="171">
			<data key="weight">0.00908385607464021</data>
		</edge>
		<edge source="82" target="197">
			<data key="weight">0.0162240238469723</data>
		</edge>
		<edge source="294" target="372">
			<data key="weight">0.00718584166674788</data>
		</edge>
		<edge source="183" target="198">
			<data key="weight">0.0178977073697025</data>
		</edge>
		<edge source="321" target="376">
			<data key="weight">0.00808629113191691</data>
		</edge>
		<edge source="411" target="440">
			<data key="weight">0.0177389669314268</data>
		</edge>
		<edge source="248" target="325">
			<data key="weight">0.00896294559625116</data>
		</edge>
		<edge source="316" target="363">
			<data key="weight">0.00813762564271268</data>
		</edge>
		<edge source="182" target="421">
			<data key="weight">0.0213177790901709</data>
		</edge>
		<edge source="248" target="344">
			<data key="weight">0.0047991243814925</data>
		</edge>
		<edge source="182" target="230">
			<data key="weight">0.0174507986009496</data>
		</edge>
		<edge source="53" target="439">
			<data key="weight">0.0148484797484745</data>
		</edge>
		<edge source="239" target="432">
			<data key="weight">0.0216797237555451</data>
		</edge>
		<edge source="124" target="395">
			<data key="weight">0.0145323265799875</data>
		</edge>
		<edge source="282" target="369">
			<data key="weight">0.00601309273687484</data>
		</edge>
		<edge source="184" target="243">
			<data key="weight">0.00891238889804422</data>
		</edge>
		<edge source="200" target="239">
			<data key="weight">0.0324707980409996</data>
		</edge>
		<edge source="333" target="346">
			<data key="weight">0.0401224908991484</data>
		</edge>
		<edge source="49" target="419">
			<data key="weight">0.0075481414065907</data>
		</edge>
		<edge source="171" target="252">
			<data key="weight">0.00930106297451933</data>
		</edge>
		<edge source="170" target="184">
			<data key="weight">0.0157905365467578</data>
		</edge>
		<edge source="91" target="96">
			<data key="weight">0.0132561866752525</data>
		</edge>
		<edge source="65" target="77">
			<data key="weight">0.015335923891587</data>
		</edge>
		<edge source="353" target="397">
			<data key="weight">0.0157651502889242</data>
		</edge>
		<edge source="131" target="323">
			<data key="weight">0.00481395561578467</data>
		</edge>
		<edge source="65" target="439">
			<data key="weight">0.0106939913497064</data>
		</edge>
		<edge source="201" target="219">
			<data key="weight">0.0205894937839795</data>
		</edge>
		<edge source="87" target="126">
			<data key="weight">0.00796916311826526</data>
		</edge>
		<edge source="194" target="217">
			<data key="weight">0.0155877233980497</data>
		</edge>
		<edge source="267" target="357">
			<data key="weight">0.00975281408438866</data>
		</edge>
		<edge source="48" target="264">
			<data key="weight">0.023400945489319</data>
		</edge>
		<edge source="75" target="282">
			<data key="weight">0.0115293587674132</data>
		</edge>
		<edge source="72" target="282">
			<data key="weight">0.00520080880249246</data>
		</edge>
		<edge source="92" target="325">
			<data key="weight">0.00520384928959949</data>
		</edge>
		<edge source="329" target="367">
			<data key="weight">0.0139723399690434</data>
		</edge>
		<edge source="209" target="320">
			<data key="weight">0.0168520003587897</data>
		</edge>
		<edge source="176" target="332">
			<data key="weight">0.0158706290246539</data>
		</edge>
		<edge source="50" target="309">
			<data key="weight">0.00848325770251805</data>
		</edge>
		<edge source="91" target="221">
			<data key="weight">0.00415835068241407</data>
		</edge>
		<edge source="194" target="311">
			<data key="weight">0.0118584947771847</data>
		</edge>
		<edge source="131" target="344">
			<data key="weight">0.0159772114084368</data>
		</edge>
		<edge source="369" target="376">
			<data key="weight">0.0197712064505141</data>
		</edge>
		<edge source="347" target="405">
			<data key="weight">0.011270162223754</data>
		</edge>
		<edge source="50" target="184">
			<data key="weight">0.0184280589410926</data>
		</edge>
		<edge source="217" target="438">
			<data key="weight">0.0337831261208308</data>
		</edge>
		<edge source="72" target="347">
			<data key="weight">0.00738153853135863</data>
		</edge>
		<edge source="75" target="224">
			<data key="weight">0.013375269807769</data>
		</edge>
		<edge source="77" target="96">
			<data key="weight">0.0133550037547074</data>
		</edge>
		<edge source="50" target="238">
			<data key="weight">0.00711217148811009</data>
		</edge>
		<edge source="55" target="201">
			<data key="weight">0.0186284099763787</data>
		</edge>
		<edge source="73" target="172">
			<data key="weight">0.0289202830306679</data>
		</edge>
		<edge source="27" target="95">
			<data key="weight">0.0226978396475251</data>
		</edge>
		<edge source="213" target="325">
			<data key="weight">0.00708496685772896</data>
		</edge>
		<edge source="84" target="87">
			<data key="weight">0.0247373550282783</data>
		</edge>
		<edge source="199" target="321">
			<data key="weight">0.0188550420917121</data>
		</edge>
		<edge source="353" target="357">
			<data key="weight">0.0214310039928826</data>
		</edge>
		<edge source="63" target="320">
			<data key="weight">0.0149707225144403</data>
		</edge>
		<edge source="75" target="353">
			<data key="weight">0.0137798260654861</data>
		</edge>
		<edge source="121" target="425">
			<data key="weight">0.00887721533296844</data>
		</edge>
		<edge source="127" target="198">
			<data key="weight">0.0128572324625201</data>
		</edge>
		<edge source="368" target="397">
			<data key="weight">0.0192683494628824</data>
		</edge>
		<edge source="411" target="426">
			<data key="weight">0.0129076262474078</data>
		</edge>
		<edge source="329" target="363">
			<data key="weight">0.00849614131392368</data>
		</edge>
		<edge source="184" target="397">
			<data key="weight">0.00790702644078938</data>
		</edge>
		<edge source="196" target="224">
			<data key="weight">0.0101184241588492</data>
		</edge>
		<edge source="178" target="268">
			<data key="weight">0.0214344513305935</data>
		</edge>
		<edge source="252" target="325">
			<data key="weight">0.009889701168766</data>
		</edge>
		<edge source="131" target="375">
			<data key="weight">0.0099761162609467</data>
		</edge>
		<edge source="83" target="224">
			<data key="weight">0.0218739828181113</data>
		</edge>
		<edge source="320" target="374">
			<data key="weight">0.0174290257306963</data>
		</edge>
		<edge source="69" target="437">
			<data key="weight">0.00966770384877973</data>
		</edge>
		<edge source="73" target="266">
			<data key="weight">0.0256715314612169</data>
		</edge>
		<edge source="92" target="171">
			<data key="weight">0.0136321818332268</data>
		</edge>
		<edge source="353" target="394">
			<data key="weight">0.0077921933510429</data>
		</edge>
		<edge source="50" target="348">
			<data key="weight">0.010749061533453</data>
		</edge>
		<edge source="302" target="425">
			<data key="weight">0.00641706706127047</data>
		</edge>
		<edge source="302" target="368">
			<data key="weight">0.0146346659119376</data>
		</edge>
		<edge source="240" target="375">
			<data key="weight">0.0057194042400603</data>
		</edge>
		<edge source="239" target="407">
			<data key="weight">0.0103514157385145</data>
		</edge>
		<edge source="80" target="117">
			<data key="weight">0.012722585427701</data>
		</edge>
		<edge source="294" target="376">
			<data key="weight">0.0221989135321885</data>
		</edge>
		<edge source="50" target="374">
			<data key="weight">0.0105845704290268</data>
		</edge>
		<edge source="176" target="177">
			<data key="weight">0.0112386310409734</data>
		</edge>
		<edge source="418" target="419">
			<data key="weight">0.0253179500412759</data>
		</edge>
		<edge source="232" target="421">
			<data key="weight">0.0177156268445948</data>
		</edge>
		<edge source="238" target="291">
			<data key="weight">0.0175686260835959</data>
		</edge>
		<edge source="224" target="241">
			<data key="weight">0.0105365410661318</data>
		</edge>
		<edge source="27" target="426">
			<data key="weight">0.0133082046605839</data>
		</edge>
		<edge source="252" target="369">
			<data key="weight">0.0160383330666932</data>
		</edge>
		<edge source="96" target="396">
			<data key="weight">0.0113345285037578</data>
		</edge>
		<edge source="235" target="441">
			<data key="weight">0.0263848481446917</data>
		</edge>
		<edge source="328" target="398">
			<data key="weight">0.0313449488681258</data>
		</edge>
		<edge source="267" target="409">
			<data key="weight">0.0110805596896514</data>
		</edge>
		<edge source="74" target="436">
			<data key="weight">0.0171457988382756</data>
		</edge>
		<edge source="124" target="368">
			<data key="weight">0.012110776869499</data>
		</edge>
		<edge source="236" target="308">
			<data key="weight">0.0251358612078529</data>
		</edge>
		<edge source="124" target="210">
			<data key="weight">0.0107738035111845</data>
		</edge>
		<edge source="216" target="347">
			<data key="weight">0.0085228594675093</data>
		</edge>
		<edge source="345" target="396">
			<data key="weight">0.0161985705258518</data>
		</edge>
		<edge source="210" target="419">
			<data key="weight">0.0143041645804888</data>
		</edge>
		<edge source="53" target="302">
			<data key="weight">0.0128017237747283</data>
		</edge>
		<edge source="245" target="440">
			<data key="weight">0.0152117339340939</data>
		</edge>
		<edge source="96" target="188">
			<data key="weight">0.00960743502362125</data>
		</edge>
		<edge source="48" target="357">
			<data key="weight">0.0101080464473382</data>
		</edge>
		<edge source="186" target="373">
			<data key="weight">0.0108936693249046</data>
		</edge>
		<edge source="238" target="440">
			<data key="weight">0.0204508821812812</data>
		</edge>
		<edge source="251" target="294">
			<data key="weight">0.0059508577651359</data>
		</edge>
		<edge source="345" target="399">
			<data key="weight">0.0189217926113808</data>
		</edge>
		<edge source="71" target="363">
			<data key="weight">0.00989818757391902</data>
		</edge>
		<edge source="251" target="270">
			<data key="weight">0.0175305437722451</data>
		</edge>
		<edge source="53" target="121">
			<data key="weight">0.0135461608910199</data>
		</edge>
		<edge source="288" target="311">
			<data key="weight">0.0145521575790969</data>
		</edge>
		<edge source="60" target="62">
			<data key="weight">0.0289419197547966</data>
		</edge>
		<edge source="114" target="344">
			<data key="weight">0.00715083897911142</data>
		</edge>
		<edge source="353" target="376">
			<data key="weight">0.024277703940539</data>
		</edge>
		<edge source="239" target="426">
			<data key="weight">0.0148620264807795</data>
		</edge>
		<edge source="79" target="408">
			<data key="weight">0.00673315293677377</data>
		</edge>
		<edge source="92" target="189">
			<data key="weight">0.0166765576232098</data>
		</edge>
		<edge source="238" target="310">
			<data key="weight">0.0142244340846197</data>
		</edge>
		<edge source="79" target="110">
			<data key="weight">0.008591876521629</data>
		</edge>
		<edge source="44" target="184">
			<data key="weight">0.0185172476774598</data>
		</edge>
		<edge source="287" target="309">
			<data key="weight">0.0143827548245955</data>
		</edge>
		<edge source="194" target="292">
			<data key="weight">0.0250970546145315</data>
		</edge>
		<edge source="270" target="329">
			<data key="weight">0.00699880524144894</data>
		</edge>
		<edge source="87" target="96">
			<data key="weight">0.00764085567503735</data>
		</edge>
		<edge source="44" target="394">
			<data key="weight">0.0140720334897471</data>
		</edge>
		<edge source="264" target="320">
			<data key="weight">0.0131058101173193</data>
		</edge>
		<edge source="111" target="212">
			<data key="weight">0.0123336086625665</data>
		</edge>
		<edge source="44" target="197">
			<data key="weight">0.00958573197261934</data>
		</edge>
		<edge source="241" target="287">
			<data key="weight">0.0207022041301636</data>
		</edge>
		<edge source="53" target="184">
			<data key="weight">0.0115294953372479</data>
		</edge>
		<edge source="50" target="320">
			<data key="weight">0.0111415250497145</data>
		</edge>
		<edge source="91" target="210">
			<data key="weight">0.0164147018643023</data>
		</edge>
		<edge source="199" target="217">
			<data key="weight">0.0269349344607171</data>
		</edge>
		<edge source="295" target="333">
			<data key="weight">0.0237758132461092</data>
		</edge>
		<edge source="294" target="374">
			<data key="weight">0.0164538276328736</data>
		</edge>
		<edge source="79" target="95">
			<data key="weight">0.0130622453959505</data>
		</edge>
		<edge source="194" target="409">
			<data key="weight">0.0169805898782516</data>
		</edge>
		<edge source="210" target="310">
			<data key="weight">0.0140523480346718</data>
		</edge>
		<edge source="79" target="425">
			<data key="weight">0.00856484820294291</data>
		</edge>
		<edge source="72" target="314">
			<data key="weight">0.0237428758837073</data>
		</edge>
		<edge source="44" target="310">
			<data key="weight">0.0163307246266987</data>
		</edge>
		<edge source="236" target="373">
			<data key="weight">0.0175001172813865</data>
		</edge>
		<edge source="333" target="377">
			<data key="weight">0.0247881646057022</data>
		</edge>
		<edge source="302" target="320">
			<data key="weight">0.016047751693831</data>
		</edge>
		<edge source="181" target="440">
			<data key="weight">0.0139440514828197</data>
		</edge>
		<edge source="282" target="344">
			<data key="weight">0.0181942436606376</data>
		</edge>
		<edge source="91" target="310">
			<data key="weight">0.0129604541248405</data>
		</edge>
		<edge source="80" target="201">
			<data key="weight">0.0116255501361365</data>
		</edge>
		<edge source="44" target="325">
			<data key="weight">0.0191853379024861</data>
		</edge>
		<edge source="321" target="397">
			<data key="weight">0.00656811696300289</data>
		</edge>
		<edge source="79" target="126">
			<data key="weight">0.0166352139138785</data>
		</edge>
		<edge source="282" target="353">
			<data key="weight">0.0344424944599854</data>
		</edge>
		<edge source="368" target="426">
			<data key="weight">0.0075333435148019</data>
		</edge>
		<edge source="282" target="394">
			<data key="weight">0.0156947669242073</data>
		</edge>
		<edge source="248" target="323">
			<data key="weight">0.0170186141343674</data>
		</edge>
		<edge source="50" target="210">
			<data key="weight">0.0211076414187904</data>
		</edge>
		<edge source="221" target="236">
			<data key="weight">0.0252581833141392</data>
		</edge>
		<edge source="49" target="394">
			<data key="weight">0.0179873748897554</data>
		</edge>
		<edge source="92" target="344">
			<data key="weight">0.0143279889538535</data>
		</edge>
		<edge source="211" target="219">
			<data key="weight">0.0123693769634721</data>
		</edge>
		<edge source="324" target="377">
			<data key="weight">0.0186897318075974</data>
		</edge>
		<edge source="83" target="90">
			<data key="weight">0.0151601213444803</data>
		</edge>
		<edge source="78" target="97">
			<data key="weight">0.0144074654995958</data>
		</edge>
		<edge source="236" target="345">
			<data key="weight">0.0276313896829596</data>
		</edge>
		<edge source="313" target="346">
			<data key="weight">0.0160091668828928</data>
		</edge>
		<edge source="202" target="376">
			<data key="weight">0.00678178511469045</data>
		</edge>
		<edge source="176" target="321">
			<data key="weight">0.0142422482722585</data>
		</edge>
		<edge source="224" target="279">
			<data key="weight">0.0146244467798601</data>
		</edge>
		<edge source="198" target="344">
			<data key="weight">0.00949948597043841</data>
		</edge>
		<edge source="201" target="291">
			<data key="weight">0.0092316542536388</data>
		</edge>
		<edge source="209" target="367">
			<data key="weight">0.0119747867221449</data>
		</edge>
		<edge source="289" target="353">
			<data key="weight">0.00911380277036644</data>
		</edge>
		<edge source="96" target="171">
			<data key="weight">0.00876545687710501</data>
		</edge>
		<edge source="245" target="363">
			<data key="weight">0.00780242744148035</data>
		</edge>
		<edge source="291" target="440">
			<data key="weight">0.0189717567254785</data>
		</edge>
		<edge source="121" target="267">
			<data key="weight">0.00961054838173366</data>
		</edge>
		<edge source="110" target="232">
			<data key="weight">0.0107782087238476</data>
		</edge>
		<edge source="176" target="236">
			<data key="weight">0.011661775795221</data>
		</edge>
		<edge source="65" target="369">
			<data key="weight">0.00962019441688044</data>
		</edge>
		<edge source="397" target="440">
			<data key="weight">0.00600831108609619</data>
		</edge>
		<edge source="245" target="253">
			<data key="weight">0.00778095703187619</data>
		</edge>
		<edge source="168" target="211">
			<data key="weight">0.0114326165968633</data>
		</edge>
		<edge source="436" target="437">
			<data key="weight">0.0350570193451521</data>
		</edge>
		<edge source="207" target="308">
			<data key="weight">0.0282978371665453</data>
		</edge>
		<edge source="264" target="333">
			<data key="weight">0.00346776875692476</data>
		</edge>
		<edge source="234" target="245">
			<data key="weight">0.0174917838562925</data>
		</edge>
		<edge source="117" target="288">
			<data key="weight">0.0134161465305092</data>
		</edge>
		<edge source="220" target="437">
			<data key="weight">0.0236549435233686</data>
		</edge>
		<edge source="131" target="346">
			<data key="weight">0.00620678853344015</data>
		</edge>
		<edge source="253" target="394">
			<data key="weight">0.00642846702318517</data>
		</edge>
		<edge source="264" target="310">
			<data key="weight">0.0190087086971962</data>
		</edge>
		<edge source="124" target="209">
			<data key="weight">0.00805862146293416</data>
		</edge>
		<edge source="72" target="300">
			<data key="weight">0.0127095136512086</data>
		</edge>
		<edge source="236" target="419">
			<data key="weight">0.00540771035710261</data>
		</edge>
		<edge source="291" target="344">
			<data key="weight">0.011738962648596</data>
		</edge>
		<edge source="252" target="287">
			<data key="weight">0.0174992835189098</data>
		</edge>
		<edge source="325" target="398">
			<data key="weight">0.0108658188073309</data>
		</edge>
		<edge source="126" target="395">
			<data key="weight">0.0232797140843507</data>
		</edge>
		<edge source="230" target="282">
			<data key="weight">0.0122001875148923</data>
		</edge>
		<edge source="48" target="353">
			<data key="weight">0.0176303969417721</data>
		</edge>
		<edge source="248" target="363">
			<data key="weight">0.0215468915020501</data>
		</edge>
		<edge source="181" target="310">
			<data key="weight">0.0104141741777834</data>
		</edge>
		<edge source="53" target="126">
			<data key="weight">0.013795167227597</data>
		</edge>
		<edge source="233" target="243">
			<data key="weight">0.0127221366563436</data>
		</edge>
		<edge source="128" target="237">
			<data key="weight">0.0140743995333991</data>
		</edge>
		<edge source="377" target="407">
			<data key="weight">0.0217637207711495</data>
		</edge>
		<edge source="215" target="288">
			<data key="weight">0.0153204026497061</data>
		</edge>
		<edge source="65" target="438">
			<data key="weight">0.0145804643945484</data>
		</edge>
		<edge source="396" target="437">
			<data key="weight">0.0135829702879294</data>
		</edge>
		<edge source="368" target="395">
			<data key="weight">0.0191092005769319</data>
		</edge>
		<edge source="325" target="329">
			<data key="weight">0.0132705248130173</data>
		</edge>
		<edge source="232" target="344">
			<data key="weight">0.0104521529066429</data>
		</edge>
		<edge source="241" target="320">
			<data key="weight">0.00916967733315493</data>
		</edge>
		<edge source="367" target="405">
			<data key="weight">0.00715329746886399</data>
		</edge>
		<edge source="243" target="310">
			<data key="weight">0.00884798121625191</data>
		</edge>
		<edge source="91" target="95">
			<data key="weight">0.0198216034363111</data>
		</edge>
		<edge source="399" target="425">
			<data key="weight">0.00732965337159937</data>
		</edge>
		<edge source="50" target="347">
			<data key="weight">0.0110036230518577</data>
		</edge>
		<edge source="396" target="419">
			<data key="weight">0.0292392642114826</data>
		</edge>
		<edge source="188" target="357">
			<data key="weight">0.0128839740080315</data>
		</edge>
		<edge source="82" target="282">
			<data key="weight">0.00852076566435403</data>
		</edge>
		<edge source="219" target="275">
			<data key="weight">0.0209464805211361</data>
		</edge>
		<edge source="72" target="77">
			<data key="weight">0.0160882668766987</data>
		</edge>
		<edge source="198" target="294">
			<data key="weight">0.0237780047174406</data>
		</edge>
		<edge source="27" target="287">
			<data key="weight">0.014676266308291</data>
		</edge>
		<edge source="49" target="77">
			<data key="weight">0.0128809328468379</data>
		</edge>
		<edge source="209" target="346">
			<data key="weight">0.010112466896294</data>
		</edge>
		<edge source="197" target="375">
			<data key="weight">0.00499081305056528</data>
		</edge>
		<edge source="50" target="394">
			<data key="weight">0.0155474586216168</data>
		</edge>
		<edge source="426" target="437">
			<data key="weight">0.0193730618263011</data>
		</edge>
		<edge source="79" target="310">
			<data key="weight">0.00671985838897247</data>
		</edge>
		<edge source="372" target="419">
			<data key="weight">0.0102821508525445</data>
		</edge>
		<edge source="54" target="224">
			<data key="weight">0.0193742273082784</data>
		</edge>
		<edge source="231" target="234">
			<data key="weight">0.0239867538425446</data>
		</edge>
		<edge source="54" target="287">
			<data key="weight">0.0169131784958142</data>
		</edge>
		<edge source="333" target="369">
			<data key="weight">0.0111437467780908</data>
		</edge>
		<edge source="169" target="170">
			<data key="weight">0.0293369765494136</data>
		</edge>
		<edge source="87" target="209">
			<data key="weight">0.00938373691126494</data>
		</edge>
		<edge source="69" target="79">
			<data key="weight">0.0130316580325161</data>
		</edge>
		<edge source="193" target="233">
			<data key="weight">0.01297775598145</data>
		</edge>
		<edge source="333" target="395">
			<data key="weight">0.00513877122427638</data>
		</edge>
		<edge source="201" target="319">
			<data key="weight">0.00985718081475532</data>
		</edge>
		<edge source="95" target="230">
			<data key="weight">0.007658890476473</data>
		</edge>
		<edge source="217" target="264">
			<data key="weight">0.0170080149884983</data>
		</edge>
		<edge source="377" target="410">
			<data key="weight">0.0229111628238392</data>
		</edge>
		<edge source="368" target="377">
			<data key="weight">0.012808632717367</data>
		</edge>
		<edge source="202" target="232">
			<data key="weight">0.0102660789573344</data>
		</edge>
		<edge source="236" target="329">
			<data key="weight">0.0205695252614579</data>
		</edge>
		<edge source="27" target="85">
			<data key="weight">0.00994487846583915</data>
		</edge>
		<edge source="172" target="377">
			<data key="weight">0.0151291454635923</data>
		</edge>
		<edge source="75" target="236">
			<data key="weight">0.0313521818059698</data>
		</edge>
		<edge source="80" target="344">
			<data key="weight">0.0163421014730161</data>
		</edge>
		<edge source="394" target="436">
			<data key="weight">0.0225330263479155</data>
		</edge>
		<edge source="295" target="398">
			<data key="weight">0.0302808606397423</data>
		</edge>
		<edge source="91" target="171">
			<data key="weight">0.00880690670000387</data>
		</edge>
		<edge source="235" target="238">
			<data key="weight">0.0164525557025019</data>
		</edge>
		<edge source="167" target="232">
			<data key="weight">0.0127120404138744</data>
		</edge>
		<edge source="198" target="405">
			<data key="weight">0.0136562259488956</data>
		</edge>
		<edge source="210" target="377">
			<data key="weight">0.0072525061037478</data>
		</edge>
		<edge source="176" target="320">
			<data key="weight">0.0108446810973053</data>
		</edge>
		<edge source="196" target="326">
			<data key="weight">0.0217163493531886</data>
		</edge>
		<edge source="295" target="375">
			<data key="weight">0.0205267562752525</data>
		</edge>
		<edge source="127" target="369">
			<data key="weight">0.01824663850885</data>
		</edge>
		<edge source="184" target="439">
			<data key="weight">0.00590144001294917</data>
		</edge>
		<edge source="198" target="399">
			<data key="weight">0.0159112216849484</data>
		</edge>
		<edge source="44" target="363">
			<data key="weight">0.00144430889465075</data>
		</edge>
		<edge source="373" target="419">
			<data key="weight">0.0120781426040104</data>
		</edge>
		<edge source="171" target="218">
			<data key="weight">0.00956987797521932</data>
		</edge>
		<edge source="252" target="319">
			<data key="weight">0.0162392926827965</data>
		</edge>
		<edge source="282" target="309">
			<data key="weight">0.00913869907422116</data>
		</edge>
		<edge source="374" target="395">
			<data key="weight">0.0156975437645429</data>
		</edge>
		<edge source="96" target="394">
			<data key="weight">0.00964931647154982</data>
		</edge>
		<edge source="377" target="396">
			<data key="weight">0.0172520474804992</data>
		</edge>
		<edge source="172" target="352">
			<data key="weight">0.0181522202545461</data>
		</edge>
		<edge source="202" target="302">
			<data key="weight">0.0129689466254035</data>
		</edge>
		<edge source="49" target="78">
			<data key="weight">0.00648317924866104</data>
		</edge>
		<edge source="374" target="405">
			<data key="weight">0.0101919928004749</data>
		</edge>
		<edge source="121" target="252">
			<data key="weight">0.0119431699481193</data>
		</edge>
		<edge source="184" target="241">
			<data key="weight">0.0100319130263342</data>
		</edge>
		<edge source="264" target="397">
			<data key="weight">0.0180123107755652</data>
		</edge>
		<edge source="181" target="394">
			<data key="weight">0.0177628679304439</data>
		</edge>
		<edge source="374" target="396">
			<data key="weight">0.00826016391103707</data>
		</edge>
		<edge source="346" target="405">
			<data key="weight">0.0158127400379331</data>
		</edge>
		<edge source="49" target="348">
			<data key="weight">0.0107123923491442</data>
		</edge>
		<edge source="220" target="222">
			<data key="weight">0.0398541114764715</data>
		</edge>
		<edge source="201" target="217">
			<data key="weight">0.0294873156645057</data>
		</edge>
		<edge source="349" target="352">
			<data key="weight">0.014562815591222</data>
		</edge>
		<edge source="63" target="184">
			<data key="weight">0.0180116560542865</data>
		</edge>
		<edge source="241" target="363">
			<data key="weight">0.0165146635658274</data>
		</edge>
		<edge source="71" target="171">
			<data key="weight">0.00704983128003515</data>
		</edge>
		<edge source="121" target="253">
			<data key="weight">0.0142737028195235</data>
		</edge>
		<edge source="394" target="395">
			<data key="weight">0.0212128347847771</data>
		</edge>
		<edge source="349" target="396">
			<data key="weight">0.0100758549100666</data>
		</edge>
		<edge source="95" target="202">
			<data key="weight">0.00756376714662672</data>
		</edge>
		<edge source="346" target="368">
			<data key="weight">0.0100827938802659</data>
		</edge>
		<edge source="176" target="316">
			<data key="weight">0.00741544627523731</data>
		</edge>
		<edge source="27" target="210">
			<data key="weight">0.0149956165522919</data>
		</edge>
		<edge source="49" target="190">
			<data key="weight">0.0176172341196751</data>
		</edge>
		<edge source="292" target="419">
			<data key="weight">0.0301996050597172</data>
		</edge>
		<edge source="292" target="396">
			<data key="weight">0.0193322556432377</data>
		</edge>
		<edge source="369" target="395">
			<data key="weight">0.0155184180980638</data>
		</edge>
		<edge source="65" target="184">
			<data key="weight">0.00824757297890145</data>
		</edge>
		<edge source="376" target="405">
			<data key="weight">0.0176819496374621</data>
		</edge>
		<edge source="62" target="87">
			<data key="weight">0.0140147886711849</data>
		</edge>
		<edge source="425" target="441">
			<data key="weight">0.0148306048958738</data>
		</edge>
		<edge source="60" target="316">
			<data key="weight">0.00830052354944652</data>
		</edge>
		<edge source="353" target="399">
			<data key="weight">0.0111447020136003</data>
		</edge>
		<edge source="215" target="311">
			<data key="weight">0.013776872648451</data>
		</edge>
		<edge source="124" target="357">
			<data key="weight">0.0125116815513324</data>
		</edge>
		<edge source="70" target="398">
			<data key="weight">0.01053848243201</data>
		</edge>
		<edge source="182" target="302">
			<data key="weight">0.011935541317429</data>
		</edge>
		<edge source="184" target="320">
			<data key="weight">0.0207732725265268</data>
		</edge>
		<edge source="50" target="194">
			<data key="weight">0.0131939928520007</data>
		</edge>
		<edge source="91" target="182">
			<data key="weight">0.0106361927209402</data>
		</edge>
		<edge source="120" target="124">
			<data key="weight">0.0171720515142795</data>
		</edge>
		<edge source="408" target="410">
			<data key="weight">0.0250722164354585</data>
		</edge>
		<edge source="367" target="406">
			<data key="weight">0.0123842209167798</data>
		</edge>
		<edge source="177" target="248">
			<data key="weight">0.0239128552389426</data>
		</edge>
		<edge source="44" target="320">
			<data key="weight">0.0149635726876989</data>
		</edge>
		<edge source="333" target="406">
			<data key="weight">0.0201119418210104</data>
		</edge>
		<edge source="321" target="396">
			<data key="weight">0.0185158423172324</data>
		</edge>
		<edge source="321" target="398">
			<data key="weight">0.0283444430384855</data>
		</edge>
		<edge source="289" target="347">
			<data key="weight">0.0166186715587632</data>
		</edge>
		<edge source="91" target="180">
			<data key="weight">0.00935839823908643</data>
		</edge>
		<edge source="184" target="302">
			<data key="weight">0.0168188635327726</data>
		</edge>
		<edge source="78" target="198">
			<data key="weight">0.00737866707003223</data>
		</edge>
		<edge source="53" target="213">
			<data key="weight">0.00726622515364582</data>
		</edge>
		<edge source="126" target="198">
			<data key="weight">0.0161821467451146</data>
		</edge>
		<edge source="73" target="252">
			<data key="weight">0.0122976438732879</data>
		</edge>
		<edge source="248" target="405">
			<data key="weight">0.0087359110855077</data>
		</edge>
		<edge source="368" target="398">
			<data key="weight">0.0144256448081372</data>
		</edge>
		<edge source="176" target="266">
			<data key="weight">0.0188348406848838</data>
		</edge>
		<edge source="49" target="131">
			<data key="weight">0.0231057018021475</data>
		</edge>
		<edge source="178" target="241">
			<data key="weight">0.0115868452561498</data>
		</edge>
		<edge source="369" target="372">
			<data key="weight">0.0427488072353188</data>
		</edge>
		<edge source="224" target="252">
			<data key="weight">0.0147659534439985</data>
		</edge>
		<edge source="74" target="181">
			<data key="weight">0.0150414975957203</data>
		</edge>
		<edge source="54" target="72">
			<data key="weight">0.028643745504673</data>
		</edge>
		<edge source="124" target="237">
			<data key="weight">0.0119658227720829</data>
		</edge>
		<edge source="79" target="282">
			<data key="weight">0.00432869936702199</data>
		</edge>
		<edge source="49" target="440">
			<data key="weight">0.0113802996011131</data>
		</edge>
		<edge source="395" target="404">
			<data key="weight">0.0125258939735251</data>
		</edge>
		<edge source="294" target="323">
			<data key="weight">0.0100898577546395</data>
		</edge>
		<edge source="295" target="352">
			<data key="weight">0.0215829730953402</data>
		</edge>
		<edge source="315" target="440">
			<data key="weight">0.0150898243410036</data>
		</edge>
		<edge source="83" target="241">
			<data key="weight">0.00860862979223789</data>
		</edge>
		<edge source="44" target="353">
			<data key="weight">0.0210712666901276</data>
		</edge>
		<edge source="72" target="363">
			<data key="weight">0.0112728322548425</data>
		</edge>
		<edge source="377" target="394">
			<data key="weight">0.0100609053018561</data>
		</edge>
		<edge source="235" target="241">
			<data key="weight">0.0120187002870914</data>
		</edge>
		<edge source="77" target="201">
			<data key="weight">0.0144076029672865</data>
		</edge>
		<edge source="324" target="332">
			<data key="weight">0.0216487748800407</data>
		</edge>
		<edge source="50" target="405">
			<data key="weight">0.00735782587460442</data>
		</edge>
		<edge source="332" target="398">
			<data key="weight">0.0331889771975837</data>
		</edge>
		<edge source="72" target="248">
			<data key="weight">0.0124183003591619</data>
		</edge>
		<edge source="236" target="307">
			<data key="weight">0.0240807029852511</data>
		</edge>
		<edge source="236" target="377">
			<data key="weight">0.0101711911864745</data>
		</edge>
		<edge source="267" target="404">
			<data key="weight">0.0239054271328244</data>
		</edge>
		<edge source="264" target="282">
			<data key="weight">0.0122401396963532</data>
		</edge>
		<edge source="395" target="408">
			<data key="weight">0.010550062054874</data>
		</edge>
		<edge source="69" target="302">
			<data key="weight">0.0111811761828649</data>
		</edge>
		<edge source="182" target="436">
			<data key="weight">0.0082522806079386</data>
		</edge>
		<edge source="65" target="368">
			<data key="weight">0.0169447631432659</data>
		</edge>
		<edge source="328" target="368">
			<data key="weight">0.0102129258978691</data>
		</edge>
		<edge source="294" target="368">
			<data key="weight">0.0181290035237141</data>
		</edge>
		<edge source="199" target="399">
			<data key="weight">0.0150093711511429</data>
		</edge>
		<edge source="235" target="440">
			<data key="weight">0.0284221402700529</data>
		</edge>
		<edge source="243" target="282">
			<data key="weight">0.0134809668862761</data>
		</edge>
		<edge source="110" target="376">
			<data key="weight">0.0144722652510047</data>
		</edge>
		<edge source="291" target="320">
			<data key="weight">0.0118014062414453</data>
		</edge>
		<edge source="126" target="397">
			<data key="weight">0.00939611291872172</data>
		</edge>
		<edge source="180" target="425">
			<data key="weight">0.0098880376550306</data>
		</edge>
		<edge source="181" target="438">
			<data key="weight">0.0132782164134656</data>
		</edge>
		<edge source="192" target="353">
			<data key="weight">0.00829764080907015</data>
		</edge>
		<edge source="44" target="291">
			<data key="weight">0.00615266834550484</data>
		</edge>
		<edge source="362" target="372">
			<data key="weight">0.0186949503763937</data>
		</edge>
		<edge source="411" target="432">
			<data key="weight">0.0390875105523354</data>
		</edge>
		<edge source="325" target="353">
			<data key="weight">0.0142573511703409</data>
		</edge>
		<edge source="44" target="48">
			<data key="weight">0.040858887893599</data>
		</edge>
		<edge source="282" target="367">
			<data key="weight">0.0130624402014716</data>
		</edge>
		<edge source="84" target="168">
			<data key="weight">0.0249241335948223</data>
		</edge>
		<edge source="111" target="353">
			<data key="weight">0.00796565409408815</data>
		</edge>
		<edge source="186" target="419">
			<data key="weight">0.0177506225132382</data>
		</edge>
		<edge source="178" target="281">
			<data key="weight">0.0190520983521455</data>
		</edge>
		<edge source="245" target="438">
			<data key="weight">0.0186539231634598</data>
		</edge>
		<edge source="318" target="425">
			<data key="weight">0.012366746180318</data>
		</edge>
		<edge source="240" target="352">
			<data key="weight">0.0163801340056647</data>
		</edge>
		<edge source="219" target="287">
			<data key="weight">0.0135626616820396</data>
		</edge>
		<edge source="54" target="178">
			<data key="weight">0.0206069608723548</data>
		</edge>
		<edge source="53" target="397">
			<data key="weight">0.00982998782878478</data>
		</edge>
		<edge source="368" target="375">
			<data key="weight">0.0223796762638945</data>
		</edge>
		<edge source="353" target="374">
			<data key="weight">0.0127387456082344</data>
		</edge>
		<edge source="328" target="367">
			<data key="weight">0.0111738573710587</data>
		</edge>
		<edge source="406" target="410">
			<data key="weight">0.0408779380909039</data>
		</edge>
		<edge source="196" target="409">
			<data key="weight">0.0151342715777811</data>
		</edge>
		<edge source="346" target="395">
			<data key="weight">0.0143876869845885</data>
		</edge>
		<edge source="131" target="324">
			<data key="weight">0.00837659517889382</data>
		</edge>
		<edge source="169" target="332">
			<data key="weight">0.0105451854096123</data>
		</edge>
		<edge source="394" target="419">
			<data key="weight">0.0133697157574036</data>
		</edge>
		<edge source="85" target="320">
			<data key="weight">0.0118896864950388</data>
		</edge>
		<edge source="216" target="370">
			<data key="weight">0.0110390033136002</data>
		</edge>
		<edge source="90" target="268">
			<data key="weight">0.0125857141854885</data>
		</edge>
		<edge source="48" target="344">
			<data key="weight">0.0152633244477834</data>
		</edge>
		<edge source="77" target="302">
			<data key="weight">0.0116637319805113</data>
		</edge>
		<edge source="217" target="233">
			<data key="weight">0.00866853096887617</data>
		</edge>
		<edge source="201" target="363">
			<data key="weight">0.00574385966873213</data>
		</edge>
		<edge source="90" target="320">
			<data key="weight">0.00901347378149363</data>
		</edge>
		<edge source="325" target="333">
			<data key="weight">0.00520410795538336</data>
		</edge>
		<edge source="313" target="321">
			<data key="weight">0.0180122785652564</data>
		</edge>
		<edge source="181" target="213">
			<data key="weight">0.014391643609699</data>
		</edge>
		<edge source="300" target="316">
			<data key="weight">0.0109280210330359</data>
		</edge>
		<edge source="95" target="353">
			<data key="weight">0.0190482153551222</data>
		</edge>
		<edge source="79" target="131">
			<data key="weight">0.0115337548442564</data>
		</edge>
		<edge source="198" target="374">
			<data key="weight">0.00754553903201325</data>
		</edge>
		<edge source="206" target="329">
			<data key="weight">0.010445044896615</data>
		</edge>
		<edge source="363" target="377">
			<data key="weight">0.00921434170409098</data>
		</edge>
		<edge source="239" target="243">
			<data key="weight">0.0118052822531453</data>
		</edge>
		<edge source="95" target="347">
			<data key="weight">0.00913463907760285</data>
		</edge>
		<edge source="131" target="184">
			<data key="weight">0.0178646645649929</data>
		</edge>
		<edge source="240" target="425">
			<data key="weight">0.00856984486230408</data>
		</edge>
		<edge source="96" target="419">
			<data key="weight">0.0104725550770698</data>
		</edge>
		<edge source="216" target="300">
			<data key="weight">0.0128823237335952</data>
		</edge>
		<edge source="74" target="131">
			<data key="weight">0.0196188895380914</data>
		</edge>
		<edge source="180" target="353">
			<data key="weight">0.0104381545787871</data>
		</edge>
		<edge source="92" target="375">
			<data key="weight">0.00743112598347752</data>
		</edge>
		<edge source="294" target="333">
			<data key="weight">0.00302495582738267</data>
		</edge>
		<edge source="323" target="325">
			<data key="weight">0.00916422091363243</data>
		</edge>
		<edge source="374" target="426">
			<data key="weight">0.00432447218608785</data>
		</edge>
		<edge source="50" target="186">
			<data key="weight">0.00471996208688866</data>
		</edge>
		<edge source="75" target="346">
			<data key="weight">0.0184356632554524</data>
		</edge>
		<edge source="48" target="54">
			<data key="weight">0.0195283651370913</data>
		</edge>
		<edge source="189" target="326">
			<data key="weight">0.0199347025749484</data>
		</edge>
		<edge source="332" target="375">
			<data key="weight">0.0202363093373414</data>
		</edge>
		<edge source="184" target="307">
			<data key="weight">0.00793435875068821</data>
		</edge>
		<edge source="409" target="418">
			<data key="weight">0.00978024253612416</data>
		</edge>
		<edge source="84" target="248">
			<data key="weight">0.010711825220882</data>
		</edge>
		<edge source="329" target="398">
			<data key="weight">0.0405098071871364</data>
		</edge>
		<edge source="326" target="418">
			<data key="weight">0.0114389857562522</data>
		</edge>
		<edge source="92" target="268">
			<data key="weight">0.0173553222089626</data>
		</edge>
		<edge source="199" target="215">
			<data key="weight">0.0174174257721298</data>
		</edge>
		<edge source="264" target="271">
			<data key="weight">0.00875135609135835</data>
		</edge>
		<edge source="131" target="188">
			<data key="weight">0.0160589731857238</data>
		</edge>
		<edge source="241" target="294">
			<data key="weight">0.00795837613275649</data>
		</edge>
		<edge source="269" target="308">
			<data key="weight">0.0114021030876287</data>
		</edge>
		<edge source="170" target="419">
			<data key="weight">0.0138314637879185</data>
		</edge>
		<edge source="54" target="95">
			<data key="weight">0.00717935014566137</data>
		</edge>
		<edge source="75" target="184">
			<data key="weight">0.0173961356894812</data>
		</edge>
		<edge source="85" target="91">
			<data key="weight">0.0116789708372052</data>
		</edge>
		<edge source="332" target="350">
			<data key="weight">0.00886938426203175</data>
		</edge>
		<edge source="271" target="282">
			<data key="weight">0.0140700417171649</data>
		</edge>
		<edge source="303" target="313">
			<data key="weight">0.0239905613000808</data>
		</edge>
		<edge source="77" target="82">
			<data key="weight">0.0117626587272442</data>
		</edge>
		<edge source="176" target="328">
			<data key="weight">0.0148570368955378</data>
		</edge>
		<edge source="333" target="347">
			<data key="weight">0.0177416852575497</data>
		</edge>
		<edge source="308" target="353">
			<data key="weight">0.011445058991237</data>
		</edge>
		<edge source="181" target="209">
			<data key="weight">0.0174312625461309</data>
		</edge>
		<edge source="363" target="372">
			<data key="weight">0.0128318377232003</data>
		</edge>
		<edge source="186" target="344">
			<data key="weight">0.0111882464162342</data>
		</edge>
		<edge source="236" target="375">
			<data key="weight">0.00724610865024012</data>
		</edge>
		<edge source="201" target="214">
			<data key="weight">0.0109418462682802</data>
		</edge>
		<edge source="188" target="282">
			<data key="weight">0.00938581483687149</data>
		</edge>
		<edge source="238" target="239">
			<data key="weight">0.0306658028917322</data>
		</edge>
		<edge source="82" target="236">
			<data key="weight">0.00681228499551141</data>
		</edge>
		<edge source="291" target="332">
			<data key="weight">0.0145360952182745</data>
		</edge>
		<edge source="183" target="325">
			<data key="weight">0.0111799672828232</data>
		</edge>
		<edge source="63" target="282">
			<data key="weight">0.01094887086463</data>
		</edge>
		<edge source="346" target="409">
			<data key="weight">0.0127287010451407</data>
		</edge>
		<edge source="78" target="197">
			<data key="weight">0.0159726442126649</data>
		</edge>
		<edge source="121" target="180">
			<data key="weight">0.0123184965965834</data>
		</edge>
		<edge source="55" target="219">
			<data key="weight">0.0137701289192641</data>
		</edge>
		<edge source="91" target="302">
			<data key="weight">0.0248339052149593</data>
		</edge>
		<edge source="53" target="292">
			<data key="weight">0.014206886070217</data>
		</edge>
		<edge source="90" target="251">
			<data key="weight">0.0118930408413279</data>
		</edge>
		<edge source="363" target="394">
			<data key="weight">0.00562238504144434</data>
		</edge>
		<edge source="253" target="332">
			<data key="weight">0.00909814903374273</data>
		</edge>
		<edge source="236" target="353">
			<data key="weight">0.00538557893224169</data>
		</edge>
		<edge source="282" target="347">
			<data key="weight">0.0045246047052311</data>
		</edge>
		<edge source="215" target="222">
			<data key="weight">0.0183740240202417</data>
		</edge>
		<edge source="27" target="49">
			<data key="weight">0.0317140767809035</data>
		</edge>
		<edge source="207" target="238">
			<data key="weight">0.017413656956043</data>
		</edge>
		<edge source="210" target="374">
			<data key="weight">0.00976019438609432</data>
		</edge>
		<edge source="363" target="424">
			<data key="weight">0.0132864902877462</data>
		</edge>
		<edge source="87" target="308">
			<data key="weight">0.0150144021624131</data>
		</edge>
		<edge source="292" target="375">
			<data key="weight">0.0106658812968517</data>
		</edge>
		<edge source="49" target="95">
			<data key="weight">0.020848603102225</data>
		</edge>
		<edge source="320" target="376">
			<data key="weight">0.018911416794688</data>
		</edge>
		<edge source="95" target="357">
			<data key="weight">0.00694111514349688</data>
		</edge>
		<edge source="217" target="240">
			<data key="weight">0.033068709941345</data>
		</edge>
		<edge source="349" target="407">
			<data key="weight">0.0146622289052306</data>
		</edge>
		<edge source="405" target="409">
			<data key="weight">0.0173392658249773</data>
		</edge>
		<edge source="321" target="332">
			<data key="weight">0.0284166693051197</data>
		</edge>
		<edge source="48" target="65">
			<data key="weight">0.0177405486020245</data>
		</edge>
		<edge source="91" target="114">
			<data key="weight">0.0218699232170954</data>
		</edge>
		<edge source="330" target="346">
			<data key="weight">0.0393557883806148</data>
		</edge>
		<edge source="180" target="395">
			<data key="weight">0.00521118421554034</data>
		</edge>
		<edge source="345" target="377">
			<data key="weight">0.0173693137436261</data>
		</edge>
		<edge source="62" target="363">
			<data key="weight">0.0223496107825651</data>
		</edge>
		<edge source="232" target="316">
			<data key="weight">0.0227588840715774</data>
		</edge>
		<edge source="374" target="404">
			<data key="weight">0.00976808427571709</data>
		</edge>
		<edge source="167" target="315">
			<data key="weight">0.0138334258486617</data>
		</edge>
		<edge source="207" target="436">
			<data key="weight">0.021601420198935</data>
		</edge>
		<edge source="275" target="347">
			<data key="weight">0.00923418781519112</data>
		</edge>
		<edge source="200" target="436">
			<data key="weight">0.0133770316626434</data>
		</edge>
		<edge source="50" target="243">
			<data key="weight">0.0081855027249318</data>
		</edge>
		<edge source="83" target="124">
			<data key="weight">0.00687780261001452</data>
		</edge>
		<edge source="182" target="193">
			<data key="weight">0.0130391195510255</data>
		</edge>
		<edge source="53" target="62">
			<data key="weight">0.00783504424732753</data>
		</edge>
		<edge source="49" target="421">
			<data key="weight">0.0112030627858336</data>
		</edge>
		<edge source="190" target="202">
			<data key="weight">0.012340134269945</data>
		</edge>
		<edge source="397" target="406">
			<data key="weight">0.0238239012330087</data>
		</edge>
		<edge source="372" target="399">
			<data key="weight">0.0213094364100094</data>
		</edge>
		<edge source="302" target="436">
			<data key="weight">0.0154452863077804</data>
		</edge>
		<edge source="237" target="349">
			<data key="weight">0.0111597089568942</data>
		</edge>
		<edge source="79" target="177">
			<data key="weight">0.017785849483685</data>
		</edge>
		<edge source="78" target="264">
			<data key="weight">0.0081122097622203</data>
		</edge>
		<edge source="399" target="426">
			<data key="weight">0.00537826636004039</data>
		</edge>
		<edge source="250" target="328">
			<data key="weight">0.013653675803865</data>
		</edge>
		<edge source="248" target="253">
			<data key="weight">0.0131413201675029</data>
		</edge>
		<edge source="250" target="313">
			<data key="weight">0.0276260589878642</data>
		</edge>
		<edge source="195" target="217">
			<data key="weight">0.0290158357220661</data>
		</edge>
		<edge source="426" target="432">
			<data key="weight">0.0312474815336723</data>
		</edge>
		<edge source="237" target="240">
			<data key="weight">0.0134495384350202</data>
		</edge>
		<edge source="85" target="421">
			<data key="weight">0.0129251119316688</data>
		</edge>
		<edge source="83" target="177">
			<data key="weight">0.0170146198509906</data>
		</edge>
		<edge source="222" target="372">
			<data key="weight">0.012978083130165</data>
		</edge>
		<edge source="437" target="439">
			<data key="weight">0.00744981143626091</data>
		</edge>
		<edge source="291" target="374">
			<data key="weight">0.0179827077476817</data>
		</edge>
		<edge source="72" target="216">
			<data key="weight">0.0190468273599215</data>
		</edge>
		<edge source="183" target="327">
			<data key="weight">0.0178455308885191</data>
		</edge>
		<edge source="330" target="345">
			<data key="weight">0.0256779490726071</data>
		</edge>
		<edge source="325" target="377">
			<data key="weight">0.00670327245264971</data>
		</edge>
		<edge source="85" target="294">
			<data key="weight">0.00538279228735905</data>
		</edge>
		<edge source="54" target="218">
			<data key="weight">0.0194030713345208</data>
		</edge>
		<edge source="328" target="404">
			<data key="weight">0.0160593835690988</data>
		</edge>
		<edge source="65" target="399">
			<data key="weight">0.0212384894840146</data>
		</edge>
		<edge source="426" target="439">
			<data key="weight">0.00664951910485538</data>
		</edge>
		<edge source="182" target="438">
			<data key="weight">0.016591289612874</data>
		</edge>
		<edge source="73" target="210">
			<data key="weight">0.010278734371926</data>
		</edge>
		<edge source="82" target="91">
			<data key="weight">0.00857425358511571</data>
		</edge>
		<edge source="349" target="367">
			<data key="weight">0.0151662285821336</data>
		</edge>
		<edge source="222" target="345">
			<data key="weight">0.0135543144332413</data>
		</edge>
		<edge source="126" target="369">
			<data key="weight">0.00936375193417598</data>
		</edge>
		<edge source="170" target="171">
			<data key="weight">0.00634827366302823</data>
		</edge>
		<edge source="80" target="181">
			<data key="weight">0.0118380756488062</data>
		</edge>
		<edge source="207" target="291">
			<data key="weight">0.00596731614861245</data>
		</edge>
		<edge source="170" target="373">
			<data key="weight">0.0321687272081599</data>
		</edge>
		<edge source="295" target="367">
			<data key="weight">0.0101167632802776</data>
		</edge>
		<edge source="73" target="110">
			<data key="weight">0.0167606400800063</data>
		</edge>
		<edge source="95" target="221">
			<data key="weight">0.00358422937779088</data>
		</edge>
		<edge source="124" target="302">
			<data key="weight">0.0245164189253163</data>
		</edge>
		<edge source="332" target="348">
			<data key="weight">0.0188272380718126</data>
		</edge>
		<edge source="176" target="404">
			<data key="weight">0.0154734130182141</data>
		</edge>
		<edge source="307" target="348">
			<data key="weight">0.0163338162737965</data>
		</edge>
		<edge source="91" target="327">
			<data key="weight">0.0101418009733362</data>
		</edge>
		<edge source="68" target="73">
			<data key="weight">0.0185814126609991</data>
		</edge>
		<edge source="218" target="223">
			<data key="weight">0.0134826115262751</data>
		</edge>
		<edge source="114" target="264">
			<data key="weight">0.0123918358409338</data>
		</edge>
		<edge source="92" target="224">
			<data key="weight">0.0200142470881244</data>
		</edge>
		<edge source="224" target="316">
			<data key="weight">0.00836819452215671</data>
		</edge>
		<edge source="217" target="238">
			<data key="weight">0.0192630516672467</data>
		</edge>
		<edge source="92" target="183">
			<data key="weight">0.0139749829649976</data>
		</edge>
		<edge source="348" target="394">
			<data key="weight">0.0125508709414613</data>
		</edge>
		<edge source="54" target="92">
			<data key="weight">0.015143268614807</data>
		</edge>
		<edge source="78" target="397">
			<data key="weight">0.0148064235918299</data>
		</edge>
		<edge source="75" target="418">
			<data key="weight">0.0189158629730226</data>
		</edge>
		<edge source="282" target="395">
			<data key="weight">0.0195195932419177</data>
		</edge>
		<edge source="77" target="95">
			<data key="weight">0.00871219419659839</data>
		</edge>
		<edge source="44" target="131">
			<data key="weight">0.0241068957948891</data>
		</edge>
		<edge source="439" target="440">
			<data key="weight">0.0222931750828091</data>
		</edge>
		<edge source="210" target="215">
			<data key="weight">0.0144160912228096</data>
		</edge>
		<edge source="333" target="350">
			<data key="weight">0.0147101619975088</data>
		</edge>
		<edge source="120" target="397">
			<data key="weight">0.0127429160771239</data>
		</edge>
		<edge source="53" target="181">
			<data key="weight">0.00890562547269179</data>
		</edge>
		<edge source="53" target="368">
			<data key="weight">0.0156246246658131</data>
		</edge>
		<edge source="27" target="117">
			<data key="weight">0.0132091682956859</data>
		</edge>
		<edge source="294" target="325">
			<data key="weight">0.0139832685805354</data>
		</edge>
		<edge source="97" target="327">
			<data key="weight">0.0129047077907318</data>
		</edge>
		<edge source="369" target="394">
			<data key="weight">0.0175359755166736</data>
		</edge>
		<edge source="196" target="233">
			<data key="weight">0.0137131555969577</data>
		</edge>
		<edge source="394" target="437">
			<data key="weight">0.009061464530011</data>
		</edge>
		<edge source="294" target="302">
			<data key="weight">0.0243797421568538</data>
		</edge>
		<edge source="253" target="325">
			<data key="weight">0.0257252789951495</data>
		</edge>
		<edge source="240" target="437">
			<data key="weight">0.0280361978280789</data>
		</edge>
		<edge source="49" target="408">
			<data key="weight">0.0109530475361856</data>
		</edge>
		<edge source="419" target="426">
			<data key="weight">0.0235321357769189</data>
		</edge>
		<edge source="320" target="328">
			<data key="weight">0.00945200587228585</data>
		</edge>
		<edge source="126" target="344">
			<data key="weight">0.0140881210184268</data>
		</edge>
		<edge source="198" target="349">
			<data key="weight">0.00671972521950581</data>
		</edge>
		<edge source="368" target="399">
			<data key="weight">0.0104863236170436</data>
		</edge>
		<edge source="180" target="201">
			<data key="weight">0.0132664545997073</data>
		</edge>
		<edge source="60" target="248">
			<data key="weight">0.0119941046738022</data>
		</edge>
		<edge source="437" target="438">
			<data key="weight">0.0229558739708372</data>
		</edge>
		<edge source="49" target="79">
			<data key="weight">0.00654896314776301</data>
		</edge>
		<edge source="333" target="432">
			<data key="weight">0.0126870624556145</data>
		</edge>
		<edge source="271" target="353">
			<data key="weight">0.0151548897888713</data>
		</edge>
		<edge source="44" target="114">
			<data key="weight">0.0127219951699107</data>
		</edge>
		<edge source="326" target="437">
			<data key="weight">0.0118496950996057</data>
		</edge>
		<edge source="63" target="71">
			<data key="weight">0.013810901664084</data>
		</edge>
		<edge source="65" target="121">
			<data key="weight">0.0104582268998016</data>
		</edge>
		<edge source="95" target="310">
			<data key="weight">0.0155659501350338</data>
		</edge>
		<edge source="291" target="323">
			<data key="weight">0.012552059946856</data>
		</edge>
		<edge source="230" target="408">
			<data key="weight">0.0154572498478582</data>
		</edge>
		<edge source="114" target="117">
			<data key="weight">0.0170309374732525</data>
		</edge>
		<edge source="353" target="419">
			<data key="weight">0.00615541672033419</data>
		</edge>
		<edge source="248" target="269">
			<data key="weight">0.00959196962394877</data>
		</edge>
		<edge source="114" target="180">
			<data key="weight">0.00894197669358424</data>
		</edge>
		<edge source="54" target="80">
			<data key="weight">0.0183549829030178</data>
		</edge>
		<edge source="80" target="363">
			<data key="weight">0.0126354140838828</data>
		</edge>
		<edge source="80" target="347">
			<data key="weight">0.00890327300718011</data>
		</edge>
		<edge source="79" target="85">
			<data key="weight">0.0133027963044055</data>
		</edge>
		<edge source="240" target="321">
			<data key="weight">0.00940087461590757</data>
		</edge>
		<edge source="121" target="325">
			<data key="weight">0.0042536487214005</data>
		</edge>
		<edge source="184" target="344">
			<data key="weight">0.0138942282224749</data>
		</edge>
		<edge source="346" target="397">
			<data key="weight">0.0165001798519429</data>
		</edge>
		<edge source="317" target="369">
			<data key="weight">0.0154243703766827</data>
		</edge>
		<edge source="44" target="241">
			<data key="weight">0.00961312198749784</data>
		</edge>
		<edge source="418" target="436">
			<data key="weight">0.00921707405285545</data>
		</edge>
		<edge source="332" target="346">
			<data key="weight">0.0249091994845466</data>
		</edge>
		<edge source="408" target="411">
			<data key="weight">0.0112327970489706</data>
		</edge>
		<edge source="251" target="271">
			<data key="weight">0.0184755901429703</data>
		</edge>
		<edge source="325" target="439">
			<data key="weight">0.0104474864435274</data>
		</edge>
		<edge source="209" target="397">
			<data key="weight">0.0174861397155255</data>
		</edge>
		<edge source="65" target="96">
			<data key="weight">0.0158640345052658</data>
		</edge>
		<edge source="177" target="439">
			<data key="weight">0.0188552964330527</data>
		</edge>
		<edge source="221" target="291">
			<data key="weight">0.00718367867721436</data>
		</edge>
		<edge source="245" target="439">
			<data key="weight">0.0212175468922794</data>
		</edge>
		<edge source="333" target="368">
			<data key="weight">0.0184336677876754</data>
		</edge>
		<edge source="85" target="213">
			<data key="weight">0.0175948523211818</data>
		</edge>
		<edge source="333" target="398">
			<data key="weight">0.0246751294389079</data>
		</edge>
		<edge source="253" target="399">
			<data key="weight">0.00491976218396834</data>
		</edge>
		<edge source="302" target="310">
			<data key="weight">0.010607818958066</data>
		</edge>
		<edge source="91" target="202">
			<data key="weight">0.0127825517360618</data>
		</edge>
		<edge source="82" target="170">
			<data key="weight">0.0142430695043693</data>
		</edge>
		<edge source="80" target="126">
			<data key="weight">0.0136082072336696</data>
		</edge>
		<edge source="218" target="235">
			<data key="weight">0.0137681321236663</data>
		</edge>
		<edge source="348" target="367">
			<data key="weight">0.010780112049279</data>
		</edge>
		<edge source="182" target="294">
			<data key="weight">0.0105811252691342</data>
		</edge>
		<edge source="353" target="373">
			<data key="weight">0.0137858852173251</data>
		</edge>
		<edge source="181" target="421">
			<data key="weight">0.013025848788323</data>
		</edge>
		<edge source="328" target="377">
			<data key="weight">0.022352035210797</data>
		</edge>
		<edge source="49" target="302">
			<data key="weight">0.0171017090506943</data>
		</edge>
		<edge source="95" target="291">
			<data key="weight">0.014296170668464</data>
		</edge>
		<edge source="248" target="326">
			<data key="weight">0.00906563773624166</data>
		</edge>
		<edge source="220" target="221">
			<data key="weight">0.0589963571477728</data>
		</edge>
		<edge source="288" target="315">
			<data key="weight">0.016435728168602</data>
		</edge>
		<edge source="171" target="270">
			<data key="weight">0.011498992141138</data>
		</edge>
		<edge source="48" target="91">
			<data key="weight">0.0232106973696512</data>
		</edge>
		<edge source="49" target="232">
			<data key="weight">0.0090634948602426</data>
		</edge>
		<edge source="253" target="318">
			<data key="weight">0.0108677819286087</data>
		</edge>
		<edge source="53" target="347">
			<data key="weight">0.0118652179455587</data>
		</edge>
		<edge source="345" target="398">
			<data key="weight">0.0140223662814994</data>
		</edge>
		<edge source="75" target="367">
			<data key="weight">0.0133161509421642</data>
		</edge>
		<edge source="120" target="363">
			<data key="weight">0.0114952132087197</data>
		</edge>
		<edge source="321" target="375">
			<data key="weight">0.0166275570799712</data>
		</edge>
		<edge source="49" target="182">
			<data key="weight">0.00908864455185415</data>
		</edge>
		<edge source="344" target="363">
			<data key="weight">0.00876696143796615</data>
		</edge>
		<edge source="308" target="419">
			<data key="weight">0.0205543614002049</data>
		</edge>
		<edge source="218" target="368">
			<data key="weight">0.00830845347153445</data>
		</edge>
		<edge source="183" target="302">
			<data key="weight">0.0137106813246668</data>
		</edge>
		<edge source="79" target="97">
			<data key="weight">0.0139921461423947</data>
		</edge>
		<edge source="184" target="235">
			<data key="weight">0.0105288943726463</data>
		</edge>
		<edge source="310" target="436">
			<data key="weight">0.0091973125054031</data>
		</edge>
		<edge source="347" target="426">
			<data key="weight">0.014171646359051</data>
		</edge>
		<edge source="215" target="409">
			<data key="weight">0.011108458840943</data>
		</edge>
		<edge source="87" target="193">
			<data key="weight">0.0130306004571155</data>
		</edge>
		<edge source="93" target="233">
			<data key="weight">0.017116995034832</data>
		</edge>
		<edge source="131" target="374">
			<data key="weight">0.0174355705062681</data>
		</edge>
		<edge source="180" target="292">
			<data key="weight">0.0131096880606294</data>
		</edge>
		<edge source="230" target="294">
			<data key="weight">0.0212948895195791</data>
		</edge>
		<edge source="87" target="344">
			<data key="weight">0.00924048987238941</data>
		</edge>
		<edge source="96" target="121">
			<data key="weight">0.00773525507253869</data>
		</edge>
		<edge source="132" target="365">
			<data key="weight">0.021531850540027</data>
		</edge>
		<edge source="266" target="367">
			<data key="weight">0.0121129196544918</data>
		</edge>
		<edge source="425" target="437">
			<data key="weight">0.0132885946141247</data>
		</edge>
		<edge source="308" target="407">
			<data key="weight">0.0264652756552483</data>
		</edge>
		<edge source="321" target="329">
			<data key="weight">0.0325873953174852</data>
		</edge>
		<edge source="171" target="287">
			<data key="weight">0.0126035232293801</data>
		</edge>
		<edge source="73" target="176">
			<data key="weight">0.0182364178449086</data>
		</edge>
		<edge source="87" target="218">
			<data key="weight">0.0182284225935135</data>
		</edge>
		<edge source="131" target="395">
			<data key="weight">0.0146531808039322</data>
		</edge>
		<edge source="321" target="408">
			<data key="weight">0.00433155714485233</data>
		</edge>
		<edge source="126" target="183">
			<data key="weight">0.012814128316484</data>
		</edge>
		<edge source="307" target="333">
			<data key="weight">0.0179835998606757</data>
		</edge>
		<edge source="198" target="321">
			<data key="weight">0.0165664606418707</data>
		</edge>
		<edge source="243" target="374">
			<data key="weight">0.00965191444365983</data>
		</edge>
		<edge source="91" target="320">
			<data key="weight">0.0145986523895594</data>
		</edge>
		<edge source="321" target="373">
			<data key="weight">0.015487397799951</data>
		</edge>
		<edge source="357" target="399">
			<data key="weight">0.0163761716901152</data>
		</edge>
		<edge source="219" target="316">
			<data key="weight">0.0120480117319436</data>
		</edge>
		<edge source="82" target="121">
			<data key="weight">0.0103397161181748</data>
		</edge>
		<edge source="224" target="438">
			<data key="weight">0.0172905898004999</data>
		</edge>
		<edge source="207" target="432">
			<data key="weight">0.0321313039270968</data>
		</edge>
		<edge source="350" target="399">
			<data key="weight">0.0116925474677108</data>
		</edge>
		<edge source="374" target="397">
			<data key="weight">0.0138558997980512</data>
		</edge>
		<edge source="325" target="409">
			<data key="weight">0.00903732581974083</data>
		</edge>
		<edge source="77" target="353">
			<data key="weight">0.00858137070406541</data>
		</edge>
		<edge source="221" target="239">
			<data key="weight">0.0557415744134398</data>
		</edge>
		<edge source="172" target="332">
			<data key="weight">0.0264439404149046</data>
		</edge>
		<edge source="328" target="396">
			<data key="weight">0.0156527859586809</data>
		</edge>
		<edge source="365" target="366">
			<data key="weight">0.0254750005113524</data>
		</edge>
		<edge source="44" target="77">
			<data key="weight">0.00808663972451728</data>
		</edge>
		<edge source="79" target="363">
			<data key="weight">0.00720620861185747</data>
		</edge>
		<edge source="60" target="68">
			<data key="weight">0.0185235850608206</data>
		</edge>
		<edge source="131" target="436">
			<data key="weight">0.013427486000665</data>
		</edge>
		<edge source="235" target="243">
			<data key="weight">0.0128714229745848</data>
		</edge>
		<edge source="217" target="241">
			<data key="weight">0.00948837676059367</data>
		</edge>
		<edge source="126" target="171">
			<data key="weight">0.00627129102065742</data>
		</edge>
		<edge source="54" target="62">
			<data key="weight">0.0194275868482834</data>
		</edge>
		<edge source="177" target="367">
			<data key="weight">0.0106365818912982</data>
		</edge>
		<edge source="54" target="180">
			<data key="weight">0.0102831627265735</data>
		</edge>
		<edge source="181" target="188">
			<data key="weight">0.0276860373803557</data>
		</edge>
		<edge source="236" target="437">
			<data key="weight">0.0146406696089802</data>
		</edge>
		<edge source="68" target="345">
			<data key="weight">0.0144855087473185</data>
		</edge>
		<edge source="85" target="376">
			<data key="weight">0.00852466201530107</data>
		</edge>
		<edge source="201" target="323">
			<data key="weight">0.0397585534410714</data>
		</edge>
		<edge source="184" target="441">
			<data key="weight">0.0159820586702413</data>
		</edge>
		<edge source="201" target="269">
			<data key="weight">0.0152980241554166</data>
		</edge>
		<edge source="121" target="248">
			<data key="weight">0.00561067388250993</data>
		</edge>
		<edge source="85" target="216">
			<data key="weight">0.0109716803527526</data>
		</edge>
		<edge source="240" target="438">
			<data key="weight">0.0106046172292787</data>
		</edge>
		<edge source="330" target="349">
			<data key="weight">0.0460929012888729</data>
		</edge>
		<edge source="353" target="425">
			<data key="weight">0.00590213457208155</data>
		</edge>
		<edge source="184" target="437">
			<data key="weight">0.00960749276283915</data>
		</edge>
		<edge source="201" target="213">
			<data key="weight">0.0120914002507457</data>
		</edge>
		<edge source="126" target="323">
			<data key="weight">0.0103005616782886</data>
		</edge>
		<edge source="405" target="425">
			<data key="weight">0.0106003220109229</data>
		</edge>
		<edge source="345" target="346">
			<data key="weight">0.0338896424366901</data>
		</edge>
		<edge source="253" target="329">
			<data key="weight">0.00884330917724205</data>
		</edge>
		<edge source="79" target="218">
			<data key="weight">0.0126255319921977</data>
		</edge>
		<edge source="127" target="436">
			<data key="weight">0.0161674793662542</data>
		</edge>
		<edge source="111" target="248">
			<data key="weight">0.0159368686318033</data>
		</edge>
		<edge source="62" target="268">
			<data key="weight">0.0141091038989224</data>
		</edge>
		<edge source="210" target="243">
			<data key="weight">0.00962190693033585</data>
		</edge>
		<edge source="72" target="201">
			<data key="weight">0.0149649672923174</data>
		</edge>
		<edge source="85" target="232">
			<data key="weight">0.0138439892373804</data>
		</edge>
		<edge source="307" target="398">
			<data key="weight">0.0258667872397106</data>
		</edge>
		<edge source="210" target="267">
			<data key="weight">0.00929813283424907</data>
		</edge>
		<edge source="241" target="275">
			<data key="weight">0.0107717675281195</data>
		</edge>
		<edge source="90" target="216">
			<data key="weight">0.0150774294467439</data>
		</edge>
		<edge source="197" target="292">
			<data key="weight">0.0135601659658205</data>
		</edge>
		<edge source="372" target="376">
			<data key="weight">0.0188767052467202</data>
		</edge>
		<edge source="326" target="333">
			<data key="weight">0.00537183564016948</data>
		</edge>
		<edge source="131" target="197">
			<data key="weight">0.0142626358688495</data>
		</edge>
		<edge source="396" target="418">
			<data key="weight">0.0200466466261609</data>
		</edge>
		<edge source="241" target="426">
			<data key="weight">0.0113217503769765</data>
		</edge>
		<edge source="91" target="131">
			<data key="weight">0.0213201481865919</data>
		</edge>
		<edge source="200" target="220">
			<data key="weight">0.034839332589801</data>
		</edge>
		<edge source="275" target="309">
			<data key="weight">0.0145909063490163</data>
		</edge>
		<edge source="27" target="294">
			<data key="weight">0.0188175340865676</data>
		</edge>
		<edge source="222" target="239">
			<data key="weight">0.0374313901796008</data>
		</edge>
		<edge source="248" target="439">
			<data key="weight">0.019856792339032</data>
		</edge>
		<edge source="195" target="197">
			<data key="weight">0.0158009981758665</data>
		</edge>
		<edge source="131" target="363">
			<data key="weight">0.00622123381465077</data>
		</edge>
		<edge source="363" target="376">
			<data key="weight">0.01280186585497</data>
		</edge>
		<edge source="48" target="121">
			<data key="weight">0.0102107431698582</data>
		</edge>
		<edge source="270" target="439">
			<data key="weight">0.0132446782647177</data>
		</edge>
		<edge source="171" target="426">
			<data key="weight">0.00679587264309739</data>
		</edge>
		<edge source="93" target="312">
			<data key="weight">0.0142206171971289</data>
		</edge>
		<edge source="184" target="395">
			<data key="weight">0.018745227305744</data>
		</edge>
		<edge source="321" target="367">
			<data key="weight">0.0156465453194045</data>
		</edge>
		<edge source="79" target="124">
			<data key="weight">0.0129036482510377</data>
		</edge>
		<edge source="120" target="325">
			<data key="weight">0.0192741381861499</data>
		</edge>
		<edge source="320" target="394">
			<data key="weight">0.00578197010037248</data>
		</edge>
		<edge source="178" target="235">
			<data key="weight">0.0149368689386249</data>
		</edge>
		<edge source="270" target="363">
			<data key="weight">0.0167134453408397</data>
		</edge>
		<edge source="347" target="396">
			<data key="weight">0.00912296152874404</data>
		</edge>
		<edge source="307" target="375">
			<data key="weight">0.0141499178565065</data>
		</edge>
		<edge source="49" target="309">
			<data key="weight">0.00629850666834897</data>
		</edge>
		<edge source="206" target="280">
			<data key="weight">0.0179016920626536</data>
		</edge>
		<edge source="173" target="344">
			<data key="weight">0.0127072911110091</data>
		</edge>
		<edge source="44" target="369">
			<data key="weight">0.00875711312347118</data>
		</edge>
		<edge source="91" target="408">
			<data key="weight">0.00725387071051259</data>
		</edge>
		<edge source="295" target="396">
			<data key="weight">0.0108847912325718</data>
		</edge>
		<edge source="352" target="368">
			<data key="weight">0.0165495660333011</data>
		</edge>
		<edge source="77" target="374">
			<data key="weight">0.0084924633035599</data>
		</edge>
		<edge source="79" target="376">
			<data key="weight">0.00436787534866826</data>
		</edge>
		<edge source="310" target="344">
			<data key="weight">0.0132005188425112</data>
		</edge>
		<edge source="176" target="307">
			<data key="weight">0.0225328776764879</data>
		</edge>
		<edge source="69" target="97">
			<data key="weight">0.0182371825010089</data>
		</edge>
		<edge source="77" target="320">
			<data key="weight">0.00844696066041823</data>
		</edge>
		<edge source="206" target="324">
			<data key="weight">0.0183382355690708</data>
		</edge>
		<edge source="44" target="127">
			<data key="weight">0.00995628462798007</data>
		</edge>
		<edge source="170" target="308">
			<data key="weight">0.0463783638926244</data>
		</edge>
		<edge source="347" target="363">
			<data key="weight">0.00632192194820745</data>
		</edge>
		<edge source="191" target="321">
			<data key="weight">0.0185124805804585</data>
		</edge>
		<edge source="49" target="181">
			<data key="weight">0.00894322000938557</data>
		</edge>
		<edge source="170" target="207">
			<data key="weight">0.0212581553341098</data>
		</edge>
		<edge source="84" target="92">
			<data key="weight">0.0180599030285772</data>
		</edge>
		<edge source="264" target="436">
			<data key="weight">0.0125555988663483</data>
		</edge>
		<edge source="209" target="210">
			<data key="weight">0.00832995527515526</data>
		</edge>
		<edge source="82" target="177">
			<data key="weight">0.00569344172474004</data>
		</edge>
		<edge source="236" target="333">
			<data key="weight">0.0127802179680786</data>
		</edge>
		<edge source="53" target="198">
			<data key="weight">0.0167780375653156</data>
		</edge>
		<edge source="53" target="235">
			<data key="weight">0.0108010082832836</data>
		</edge>
		<edge source="83" target="218">
			<data key="weight">0.0114893121421538</data>
		</edge>
		<edge source="44" target="95">
			<data key="weight">0.0175136107399549</data>
		</edge>
		<edge source="320" target="347">
			<data key="weight">0.0150492234441437</data>
		</edge>
		<edge source="218" target="439">
			<data key="weight">0.0176043499380366</data>
		</edge>
		<edge source="85" target="124">
			<data key="weight">0.010594430281763</data>
		</edge>
		<edge source="96" target="376">
			<data key="weight">0.0135017600800762</data>
		</edge>
		<edge source="367" target="373">
			<data key="weight">0.0116169373613977</data>
		</edge>
		<edge source="202" target="367">
			<data key="weight">0.0128614737972789</data>
		</edge>
		<edge source="184" target="195">
			<data key="weight">0.0103260025843942</data>
		</edge>
		<edge source="362" target="369">
			<data key="weight">0.0302877828782494</data>
		</edge>
		<edge source="268" target="353">
			<data key="weight">0.00831404846712048</data>
		</edge>
		<edge source="77" target="186">
			<data key="weight">0.0151039960519912</data>
		</edge>
		<edge source="294" target="394">
			<data key="weight">0.0177045587489738</data>
		</edge>
		<edge source="352" target="375">
			<data key="weight">0.0109214334449421</data>
		</edge>
		<edge source="251" target="409">
			<data key="weight">0.0121316469955374</data>
		</edge>
		<edge source="201" target="210">
			<data key="weight">0.0108325958506904</data>
		</edge>
		<edge source="374" target="439">
			<data key="weight">0.008046388991054</data>
		</edge>
		<edge source="377" target="399">
			<data key="weight">0.0216735002253292</data>
		</edge>
		<edge source="70" target="329">
			<data key="weight">0.0151071145618675</data>
		</edge>
		<edge source="95" target="325">
			<data key="weight">0.010783793233751</data>
		</edge>
		<edge source="50" target="54">
			<data key="weight">0.0100524178711268</data>
		</edge>
		<edge source="79" target="439">
			<data key="weight">0.0217973145825283</data>
		</edge>
		<edge source="326" target="377">
			<data key="weight">0.00827845039364935</data>
		</edge>
		<edge source="332" target="404">
			<data key="weight">0.0149907596729466</data>
		</edge>
		<edge source="186" target="216">
			<data key="weight">0.0124077467044929</data>
		</edge>
		<edge source="202" target="220">
			<data key="weight">0.0134469270570489</data>
		</edge>
		<edge source="44" target="426">
			<data key="weight">0.0112348562216935</data>
		</edge>
		<edge source="221" target="436">
			<data key="weight">0.0121767815865448</data>
		</edge>
		<edge source="230" target="333">
			<data key="weight">0.00347643879524441</data>
		</edge>
		<edge source="131" target="349">
			<data key="weight">0.00522046905075941</data>
		</edge>
		<edge source="209" target="408">
			<data key="weight">0.0144802811461386</data>
		</edge>
		<edge source="65" target="186">
			<data key="weight">0.0169053501474731</data>
		</edge>
		<edge source="307" target="349">
			<data key="weight">0.0241275594119541</data>
		</edge>
		<edge source="264" target="357">
			<data key="weight">0.0154830571564522</data>
		</edge>
		<edge source="181" target="439">
			<data key="weight">0.0148509693759469</data>
		</edge>
		<edge source="177" target="181">
			<data key="weight">0.0131518852906501</data>
		</edge>
		<edge source="209" target="230">
			<data key="weight">0.012613904134919</data>
		</edge>
		<edge source="48" target="438">
			<data key="weight">0.00499818509559066</data>
		</edge>
		<edge source="53" target="202">
			<data key="weight">0.00921228789922883</data>
		</edge>
		<edge source="171" target="186">
			<data key="weight">0.00975405249795239</data>
		</edge>
		<edge source="49" target="54">
			<data key="weight">0.0171446502575932</data>
		</edge>
		<edge source="90" target="181">
			<data key="weight">0.00944680384419265</data>
		</edge>
		<edge source="329" target="333">
			<data key="weight">0.0275654488271922</data>
		</edge>
		<edge source="367" target="421">
			<data key="weight">0.0107482936033908</data>
		</edge>
		<edge source="60" target="171">
			<data key="weight">0.0159371953898048</data>
		</edge>
		<edge source="241" target="248">
			<data key="weight">0.0232827380070075</data>
		</edge>
		<edge source="50" target="124">
			<data key="weight">0.0191853270211085</data>
		</edge>
		<edge source="263" target="269">
			<data key="weight">0.0186018766502285</data>
		</edge>
		<edge source="50" target="232">
			<data key="weight">0.0084315340166125</data>
		</edge>
		<edge source="201" target="218">
			<data key="weight">0.0121229344863885</data>
		</edge>
		<edge source="90" target="347">
			<data key="weight">0.00997245349086829</data>
		</edge>
		<edge source="95" target="120">
			<data key="weight">0.0141580923127211</data>
		</edge>
		<edge source="213" target="347">
			<data key="weight">0.00885244298037497</data>
		</edge>
		<edge source="221" target="238">
			<data key="weight">0.0226882441246254</data>
		</edge>
		<edge source="84" target="218">
			<data key="weight">0.0174432705809754</data>
		</edge>
		<edge source="201" target="253">
			<data key="weight">0.00814862718879535</data>
		</edge>
		<edge source="70" target="418">
			<data key="weight">0.0260308488644699</data>
		</edge>
		<edge source="349" target="398">
			<data key="weight">0.017716989128638</data>
		</edge>
		<edge source="275" target="279">
			<data key="weight">0.0377294828698182</data>
		</edge>
		<edge source="178" target="248">
			<data key="weight">0.0213998490043881</data>
		</edge>
		<edge source="321" target="419">
			<data key="weight">0.00506192789898919</data>
		</edge>
		<edge source="266" target="329">
			<data key="weight">0.044308929744853</data>
		</edge>
		<edge source="79" target="264">
			<data key="weight">0.0104812339412743</data>
		</edge>
		<edge source="72" target="218">
			<data key="weight">0.013831032199991</data>
		</edge>
		<edge source="77" target="395">
			<data key="weight">0.00779638591752374</data>
		</edge>
		<edge source="202" target="217">
			<data key="weight">0.014450964801892</data>
		</edge>
		<edge source="48" target="167">
			<data key="weight">0.00688040826315673</data>
		</edge>
		<edge source="253" target="271">
			<data key="weight">0.0136047127916873</data>
		</edge>
		<edge source="73" target="349">
			<data key="weight">0.0176692239467775</data>
		</edge>
		<edge source="230" target="347">
			<data key="weight">0.0206768806270335</data>
		</edge>
		<edge source="178" target="347">
			<data key="weight">0.0116600795973903</data>
		</edge>
		<edge source="222" target="333">
			<data key="weight">0.0102903189678062</data>
		</edge>
		<edge source="172" target="176">
			<data key="weight">0.0292083971780198</data>
		</edge>
		<edge source="92" target="196">
			<data key="weight">0.0254628237945278</data>
		</edge>
		<edge source="411" target="419">
			<data key="weight">0.0293528422276635</data>
		</edge>
		<edge source="329" target="368">
			<data key="weight">0.0137000235580388</data>
		</edge>
		<edge source="48" target="180">
			<data key="weight">0.007567406227574</data>
		</edge>
		<edge source="201" target="220">
			<data key="weight">0.0204937197192231</data>
		</edge>
		<edge source="79" target="184">
			<data key="weight">0.0119893620511968</data>
		</edge>
		<edge source="188" target="377">
			<data key="weight">0.0151338801871978</data>
		</edge>
		<edge source="172" target="349">
			<data key="weight">0.0215837131731682</data>
		</edge>
		<edge source="92" target="372">
			<data key="weight">0.0124606324603432</data>
		</edge>
		<edge source="44" target="54">
			<data key="weight">0.0194306123421563</data>
		</edge>
		<edge source="201" target="221">
			<data key="weight">0.0265881361664311</data>
		</edge>
		<edge source="209" target="302">
			<data key="weight">0.0269551385761467</data>
		</edge>
		<edge source="376" target="395">
			<data key="weight">0.0229419067463921</data>
		</edge>
		<edge source="180" target="183">
			<data key="weight">0.0165898500378495</data>
		</edge>
		<edge source="266" target="375">
			<data key="weight">0.0238072184108571</data>
		</edge>
		<edge source="111" target="281">
			<data key="weight">0.01821247486001</data>
		</edge>
		<edge source="91" target="438">
			<data key="weight">0.00742109507613605</data>
		</edge>
		<edge source="48" target="77">
			<data key="weight">0.0145276792394107</data>
		</edge>
		<edge source="368" target="374">
			<data key="weight">0.0130773271465142</data>
		</edge>
		<edge source="302" target="325">
			<data key="weight">0.0137309961900334</data>
		</edge>
		<edge source="221" target="240">
			<data key="weight">0.0410404200916345</data>
		</edge>
		<edge source="73" target="330">
			<data key="weight">0.0140907841963705</data>
		</edge>
		<edge source="367" target="437">
			<data key="weight">0.0112811527988422</data>
		</edge>
		<edge source="291" target="294">
			<data key="weight">0.0155969292257559</data>
		</edge>
		<edge source="95" target="376">
			<data key="weight">0.0166943162003505</data>
		</edge>
		<edge source="176" target="396">
			<data key="weight">0.0191329955438189</data>
		</edge>
		<edge source="78" target="121">
			<data key="weight">0.0244969074414806</data>
		</edge>
		<edge source="87" target="367">
			<data key="weight">0.0101175435721419</data>
		</edge>
		<edge source="48" target="310">
			<data key="weight">0.0198729447579141</data>
		</edge>
		<edge source="266" target="320">
			<data key="weight">0.0121688886071102</data>
		</edge>
		<edge source="85" target="171">
			<data key="weight">0.0187038665206103</data>
		</edge>
		<edge source="213" target="232">
			<data key="weight">0.0115214752524113</data>
		</edge>
		<edge source="292" target="409">
			<data key="weight">0.0333179253303732</data>
		</edge>
		<edge source="198" target="425">
			<data key="weight">0.00918481537738958</data>
		</edge>
		<edge source="248" target="300">
			<data key="weight">0.0146509922325891</data>
		</edge>
		<edge source="198" target="289">
			<data key="weight">0.00853582630060975</data>
		</edge>
		<edge source="67" target="201">
			<data key="weight">0.0144623018179297</data>
		</edge>
		<edge source="409" target="419">
			<data key="weight">0.0232867297769278</data>
		</edge>
		<edge source="87" target="180">
			<data key="weight">0.0136406334443087</data>
		</edge>
		<edge source="357" target="363">
			<data key="weight">0.020184164946336</data>
		</edge>
		<edge source="352" target="377">
			<data key="weight">0.0153424014644577</data>
		</edge>
		<edge source="372" target="377">
			<data key="weight">0.0227907429204353</data>
		</edge>
		<edge source="239" target="351">
			<data key="weight">0.0123421390450737</data>
		</edge>
		<edge source="114" target="124">
			<data key="weight">0.0164754095097334</data>
		</edge>
		<edge source="91" target="110">
			<data key="weight">0.0115847959094017</data>
		</edge>
		<edge source="376" target="399">
			<data key="weight">0.0176277465410715</data>
		</edge>
		<edge source="295" target="325">
			<data key="weight">0.00899859846938918</data>
		</edge>
		<edge source="397" target="436">
			<data key="weight">0.00640907495135714</data>
		</edge>
		<edge source="79" target="122">
			<data key="weight">0.0196356819199316</data>
		</edge>
		<edge source="252" target="267">
			<data key="weight">0.0156138269205455</data>
		</edge>
		<edge source="49" target="202">
			<data key="weight">0.0109372080510074</data>
		</edge>
		<edge source="85" target="325">
			<data key="weight">0.0117389758139024</data>
		</edge>
		<edge source="72" target="87">
			<data key="weight">0.0145904832781043</data>
		</edge>
		<edge source="280" target="294">
			<data key="weight">0.011817552316816</data>
		</edge>
		<edge source="432" target="440">
			<data key="weight">0.0139663969952071</data>
		</edge>
		<edge source="178" target="219">
			<data key="weight">0.0264014454741158</data>
		</edge>
		<edge source="170" target="437">
			<data key="weight">0.0233078623598478</data>
		</edge>
		<edge source="300" target="347">
			<data key="weight">0.0176940208875102</data>
		</edge>
		<edge source="82" target="95">
			<data key="weight">0.00867666929629859</data>
		</edge>
		<edge source="77" target="253">
			<data key="weight">0.00876794280647387</data>
		</edge>
		<edge source="248" target="270">
			<data key="weight">0.0117324560987314</data>
		</edge>
		<edge source="121" target="363">
			<data key="weight">0.00991927202939489</data>
		</edge>
		<edge source="183" target="292">
			<data key="weight">0.0168189561832243</data>
		</edge>
		<edge source="72" target="439">
			<data key="weight">0.0185194653042323</data>
		</edge>
		<edge source="71" target="110">
			<data key="weight">0.0183630233152343</data>
		</edge>
		<edge source="309" target="314">
			<data key="weight">0.0127681548888799</data>
		</edge>
		<edge source="181" target="264">
			<data key="weight">0.0104320643404264</data>
		</edge>
		<edge source="90" target="248">
			<data key="weight">0.016094186724511</data>
		</edge>
		<edge source="201" target="240">
			<data key="weight">0.0127104371383688</data>
		</edge>
		<edge source="79" target="216">
			<data key="weight">0.0141555810089635</data>
		</edge>
		<edge source="317" target="324">
			<data key="weight">0.023288692444998</data>
		</edge>
		<edge source="96" target="209">
			<data key="weight">0.0169650049345883</data>
		</edge>
		<edge source="307" target="328">
			<data key="weight">0.0253797707213719</data>
		</edge>
		<edge source="209" target="243">
			<data key="weight">0.00958549298903241</data>
		</edge>
		<edge source="198" target="282">
			<data key="weight">0.0117700879828921</data>
		</edge>
		<edge source="230" target="325">
			<data key="weight">0.0118848654701076</data>
		</edge>
		<edge source="91" target="190">
			<data key="weight">0.0154200331815804</data>
		</edge>
		<edge source="266" target="404">
			<data key="weight">0.0210760022032882</data>
		</edge>
		<edge source="131" target="182">
			<data key="weight">0.0148714658615255</data>
		</edge>
		<edge source="79" target="327">
			<data key="weight">0.0121086529037621</data>
		</edge>
		<edge source="53" target="241">
			<data key="weight">0.0139908173797258</data>
		</edge>
		<edge source="367" target="425">
			<data key="weight">0.0162988020657786</data>
		</edge>
		<edge source="252" target="330">
			<data key="weight">0.00661536324532879</data>
		</edge>
		<edge source="79" target="353">
			<data key="weight">0.00384241673933682</data>
		</edge>
		<edge source="184" target="310">
			<data key="weight">0.0153800648311739</data>
		</edge>
		<edge source="180" target="408">
			<data key="weight">0.0097297072455867</data>
		</edge>
		<edge source="90" target="275">
			<data key="weight">0.0177125068261258</data>
		</edge>
		<edge source="186" target="194">
			<data key="weight">0.0146885989302881</data>
		</edge>
		<edge source="314" target="332">
			<data key="weight">0.00617087716656684</data>
		</edge>
		<edge source="395" target="406">
			<data key="weight">0.0103279646634943</data>
		</edge>
		<edge source="353" target="437">
			<data key="weight">0.0130211534801248</data>
		</edge>
		<edge source="124" target="325">
			<data key="weight">0.0107280613159955</data>
		</edge>
		<edge source="194" target="195">
			<data key="weight">0.0152521941389735</data>
		</edge>
		<edge source="92" target="218">
			<data key="weight">0.0129134638360508</data>
		</edge>
		<edge source="291" target="330">
			<data key="weight">0.0122116449810486</data>
		</edge>
		<edge source="75" target="407">
			<data key="weight">0.0227732926641874</data>
		</edge>
		<edge source="344" target="440">
			<data key="weight">0.0171404610210561</data>
		</edge>
		<edge source="309" target="347">
			<data key="weight">0.0195500812528679</data>
		</edge>
		<edge source="110" target="302">
			<data key="weight">0.0101425388154391</data>
		</edge>
		<edge source="73" target="317">
			<data key="weight">0.0182572154808089</data>
		</edge>
		<edge source="199" target="308">
			<data key="weight">0.0294914300594167</data>
		</edge>
		<edge source="65" target="87">
			<data key="weight">0.00720620452417055</data>
		</edge>
		<edge source="346" target="406">
			<data key="weight">0.0323395768520632</data>
		</edge>
		<edge source="181" target="395">
			<data key="weight">0.00917624477572255</data>
		</edge>
		<edge source="184" target="374">
			<data key="weight">0.0216637101763091</data>
		</edge>
		<edge source="72" target="316">
			<data key="weight">0.0166504984429119</data>
		</edge>
		<edge source="95" target="110">
			<data key="weight">0.0214510544107955</data>
		</edge>
		<edge source="48" target="209">
			<data key="weight">0.0143842437788525</data>
		</edge>
		<edge source="349" target="350">
			<data key="weight">0.0191722797497234</data>
		</edge>
		<edge source="326" target="409">
			<data key="weight">0.0159585171830637</data>
		</edge>
		<edge source="168" target="193">
			<data key="weight">0.0150779566531558</data>
		</edge>
		<edge source="63" target="188">
			<data key="weight">0.01203336211402</data>
		</edge>
		<edge source="71" target="316">
			<data key="weight">0.0160079011220688</data>
		</edge>
		<edge source="92" target="178">
			<data key="weight">0.0168334011627243</data>
		</edge>
		<edge source="172" target="177">
			<data key="weight">0.00639666020298102</data>
		</edge>
		<edge source="309" target="323">
			<data key="weight">0.00937390556747094</data>
		</edge>
		<edge source="321" target="407">
			<data key="weight">0.0175073767233607</data>
		</edge>
		<edge source="288" target="349">
			<data key="weight">0.0139819992047771</data>
		</edge>
		<edge source="320" target="426">
			<data key="weight">0.0112694370189537</data>
		</edge>
		<edge source="96" target="180">
			<data key="weight">0.0131846666230956</data>
		</edge>
		<edge source="49" target="65">
			<data key="weight">0.00835650147100884</data>
		</edge>
		<edge source="74" target="324">
			<data key="weight">0.0534438935569372</data>
		</edge>
		<edge source="219" target="314">
			<data key="weight">0.0161468326903445</data>
		</edge>
		<edge source="330" target="395">
			<data key="weight">0.0100034460457178</data>
		</edge>
		<edge source="70" target="73">
			<data key="weight">0.0293544160128508</data>
		</edge>
		<edge source="171" target="323">
			<data key="weight">0.0152539161020921</data>
		</edge>
		<edge source="66" target="175">
			<data key="weight">0.0240435860271381</data>
		</edge>
		<edge source="209" target="353">
			<data key="weight">0.0142027242070875</data>
		</edge>
		<edge source="120" target="264">
			<data key="weight">0.0104241946181266</data>
		</edge>
		<edge source="120" target="357">
			<data key="weight">0.0131164381455001</data>
		</edge>
		<edge source="96" target="397">
			<data key="weight">0.0146595847853349</data>
		</edge>
		<edge source="202" target="294">
			<data key="weight">0.00919645320375342</data>
		</edge>
		<edge source="294" target="418">
			<data key="weight">0.00864952508836622</data>
		</edge>
		<edge source="327" target="375">
			<data key="weight">0.013945413521037</data>
		</edge>
		<edge source="73" target="328">
			<data key="weight">0.0201126458686983</data>
		</edge>
		<edge source="243" target="295">
			<data key="weight">0.0131421032189016</data>
		</edge>
		<edge source="292" target="397">
			<data key="weight">0.0121677170862599</data>
		</edge>
		<edge source="96" target="230">
			<data key="weight">0.0145405974876622</data>
		</edge>
		<edge source="176" target="352">
			<data key="weight">0.0353160252020449</data>
		</edge>
		<edge source="307" target="377">
			<data key="weight">0.0169776515305396</data>
		</edge>
		<edge source="69" target="419">
			<data key="weight">0.0107121767383201</data>
		</edge>
		<edge source="216" target="252">
			<data key="weight">0.00852909644609629</data>
		</edge>
		<edge source="184" target="209">
			<data key="weight">0.0182219495076741</data>
		</edge>
		<edge source="182" target="238">
			<data key="weight">0.00941837263716946</data>
		</edge>
		<edge source="48" target="202">
			<data key="weight">0.00677617408213597</data>
		</edge>
		<edge source="181" target="282">
			<data key="weight">0.00828417198610826</data>
		</edge>
		<edge source="352" target="394">
			<data key="weight">0.0128014031474451</data>
		</edge>
		<edge source="326" target="358">
			<data key="weight">0.0117299578354469</data>
		</edge>
		<edge source="333" target="405">
			<data key="weight">0.00736468311642473</data>
		</edge>
		<edge source="48" target="126">
			<data key="weight">0.021403847420118</data>
		</edge>
		<edge source="241" target="253">
			<data key="weight">0.00850840738777807</data>
		</edge>
		<edge source="324" target="398">
			<data key="weight">0.026614623285641</data>
		</edge>
		<edge source="197" target="221">
			<data key="weight">0.0339080097716572</data>
		</edge>
		<edge source="194" target="325">
			<data key="weight">0.00778965166506254</data>
		</edge>
		<edge source="167" target="169">
			<data key="weight">0.0184026632116126</data>
		</edge>
		<edge source="79" target="302">
			<data key="weight">0.0106507966210203</data>
		</edge>
		<edge source="83" target="180">
			<data key="weight">0.0210529472012849</data>
		</edge>
		<edge source="69" target="209">
			<data key="weight">0.0141737637686104</data>
		</edge>
		<edge source="376" target="397">
			<data key="weight">0.0170866600253377</data>
		</edge>
		<edge source="90" target="316">
			<data key="weight">0.00964661495290305</data>
		</edge>
		<edge source="236" target="328">
			<data key="weight">0.0161603410582783</data>
		</edge>
		<edge source="87" target="248">
			<data key="weight">0.0241427203849774</data>
		</edge>
		<edge source="120" target="367">
			<data key="weight">0.00732514482463</data>
		</edge>
		<edge source="49" target="282">
			<data key="weight">0.0236767751843495</data>
		</edge>
		<edge source="68" target="222">
			<data key="weight">0.0237105021929154</data>
		</edge>
		<edge source="315" target="316">
			<data key="weight">0.011986714325904</data>
		</edge>
		<edge source="213" target="248">
			<data key="weight">0.0265981201176016</data>
		</edge>
		<edge source="302" target="426">
			<data key="weight">0.0182908434341264</data>
		</edge>
		<edge source="194" target="406">
			<data key="weight">0.0142980671409651</data>
		</edge>
		<edge source="54" target="374">
			<data key="weight">0.0128110369596494</data>
		</edge>
		<edge source="282" target="357">
			<data key="weight">0.0125772845861808</data>
		</edge>
		<edge source="167" target="225">
			<data key="weight">0.0195336506255959</data>
		</edge>
		<edge source="353" target="363">
			<data key="weight">0.0170727206302277</data>
		</edge>
		<edge source="49" target="310">
			<data key="weight">0.0197072785303324</data>
		</edge>
		<edge source="62" target="235">
			<data key="weight">0.0102602136871656</data>
		</edge>
		<edge source="243" target="321">
			<data key="weight">0.0114507594812372</data>
		</edge>
		<edge source="209" target="396">
			<data key="weight">0.00884078347219236</data>
		</edge>
		<edge source="320" target="398">
			<data key="weight">0.0109175276277913</data>
		</edge>
		<edge source="77" target="344">
			<data key="weight">0.0106994076810267</data>
		</edge>
		<edge source="91" target="426">
			<data key="weight">0.0155192381432792</data>
		</edge>
		<edge source="69" target="253">
			<data key="weight">0.0122581810734644</data>
		</edge>
		<edge source="316" target="318">
			<data key="weight">0.0135564528266116</data>
		</edge>
		<edge source="70" target="321">
			<data key="weight">0.0273665999225452</data>
		</edge>
		<edge source="327" target="419">
			<data key="weight">0.0114225611256196</data>
		</edge>
		<edge source="377" target="437">
			<data key="weight">0.00766732677626326</data>
		</edge>
		<edge source="54" target="77">
			<data key="weight">0.015303692781165</data>
		</edge>
		<edge source="184" target="236">
			<data key="weight">0.00625922603200945</data>
		</edge>
		<edge source="184" target="207">
			<data key="weight">0.00878575894932908</data>
		</edge>
		<edge source="62" target="218">
			<data key="weight">0.0155884603260104</data>
		</edge>
		<edge source="95" target="316">
			<data key="weight">0.00855509423170131</data>
		</edge>
		<edge source="325" target="363">
			<data key="weight">0.00386098991570315</data>
		</edge>
		<edge source="95" target="282">
			<data key="weight">0.0197165100558807</data>
		</edge>
		<edge source="419" target="437">
			<data key="weight">0.0375811021374416</data>
		</edge>
		<edge source="309" target="320">
			<data key="weight">0.0123219944924551</data>
		</edge>
		<edge source="79" target="90">
			<data key="weight">0.0128086613211175</data>
		</edge>
		<edge source="201" target="437">
			<data key="weight">0.00797487038224334</data>
		</edge>
		<edge source="54" target="120">
			<data key="weight">0.0097709511198976</data>
		</edge>
		<edge source="180" target="347">
			<data key="weight">0.0158002837685499</data>
		</edge>
		<edge source="328" target="362">
			<data key="weight">0.0386969139339259</data>
		</edge>
		<edge source="48" target="369">
			<data key="weight">0.0091220109257218</data>
		</edge>
		<edge source="126" target="184">
			<data key="weight">0.0121049318816699</data>
		</edge>
		<edge source="50" target="121">
			<data key="weight">0.00790267337253195</data>
		</edge>
		<edge source="84" target="90">
			<data key="weight">0.027459857411095</data>
		</edge>
		<edge source="54" target="85">
			<data key="weight">0.0170606271500392</data>
		</edge>
		<edge source="49" target="96">
			<data key="weight">0.0120965618544451</data>
		</edge>
		<edge source="62" target="171">
			<data key="weight">0.0267409404732467</data>
		</edge>
		<edge source="253" target="374">
			<data key="weight">0.0101472848412157</data>
		</edge>
		<edge source="240" target="436">
			<data key="weight">0.0126806080767512</data>
		</edge>
		<edge source="127" target="191">
			<data key="weight">0.0158137531521166</data>
		</edge>
		<edge source="327" target="395">
			<data key="weight">0.00982710421030608</data>
		</edge>
		<edge source="176" target="398">
			<data key="weight">0.0166905600173951</data>
		</edge>
		<edge source="373" target="376">
			<data key="weight">0.0109846158628637</data>
		</edge>
		<edge source="44" target="53">
			<data key="weight">0.0242540603100877</data>
		</edge>
		<edge source="323" target="425">
			<data key="weight">0.00728377442013561</data>
		</edge>
		<edge source="345" target="407">
			<data key="weight">0.0342262720203782</data>
		</edge>
		<edge source="314" target="316">
			<data key="weight">0.0138020289294238</data>
		</edge>
		<edge source="193" target="201">
			<data key="weight">0.00927459250003193</data>
		</edge>
		<edge source="178" target="275">
			<data key="weight">0.0232527967567905</data>
		</edge>
		<edge source="93" target="326">
			<data key="weight">0.026794432684151</data>
		</edge>
		<edge source="82" target="97">
			<data key="weight">0.0163704801821875</data>
		</edge>
		<edge source="217" target="245">
			<data key="weight">0.0156424097244457</data>
		</edge>
		<edge source="198" target="264">
			<data key="weight">0.013768050793708</data>
		</edge>
		<edge source="72" target="213">
			<data key="weight">0.024089055123012</data>
		</edge>
		<edge source="395" target="397">
			<data key="weight">0.0167252329657447</data>
		</edge>
		<edge source="49" target="325">
			<data key="weight">0.0142050327729504</data>
		</edge>
		<edge source="181" target="316">
			<data key="weight">0.00721902415511364</data>
		</edge>
		<edge source="232" target="374">
			<data key="weight">0.0087623834422246</data>
		</edge>
		<edge source="131" target="190">
			<data key="weight">0.0100103897143417</data>
		</edge>
		<edge source="368" target="394">
			<data key="weight">0.0103919128094073</data>
		</edge>
		<edge source="127" target="132">
			<data key="weight">0.0340809533327515</data>
		</edge>
		<edge source="289" target="424">
			<data key="weight">0.0157992789312148</data>
		</edge>
		<edge source="269" target="303">
			<data key="weight">0.0114763697088408</data>
		</edge>
		<edge source="86" target="118">
			<data key="weight">0.0251184607376814</data>
		</edge>
		<edge source="184" target="346">
			<data key="weight">0.00591055197790718</data>
		</edge>
		<edge source="114" target="230">
			<data key="weight">0.00969339108091147</data>
		</edge>
		<edge source="250" target="410">
			<data key="weight">0.0196116314808555</data>
		</edge>
		<edge source="126" target="210">
			<data key="weight">0.0131854058644798</data>
		</edge>
		<edge source="210" target="217">
			<data key="weight">0.00850299843154596</data>
		</edge>
		<edge source="236" target="396">
			<data key="weight">0.0136841344314054</data>
		</edge>
		<edge source="91" target="267">
			<data key="weight">0.00738172345982891</data>
		</edge>
		<edge source="48" target="436">
			<data key="weight">0.0134924777634784</data>
		</edge>
		<edge source="68" target="234">
			<data key="weight">0.0137753080449753</data>
		</edge>
		<edge source="211" target="344">
			<data key="weight">0.0122953083836384</data>
		</edge>
		<edge source="72" target="92">
			<data key="weight">0.0153268882528382</data>
		</edge>
		<edge source="181" target="357">
			<data key="weight">0.0280723113791574</data>
		</edge>
		<edge source="192" target="287">
			<data key="weight">0.0119325391176863</data>
		</edge>
		<edge source="220" target="419">
			<data key="weight">0.0140319921962588</data>
		</edge>
		<edge source="174" target="311">
			<data key="weight">0.0119727273996385</data>
		</edge>
		<edge source="131" target="320">
			<data key="weight">0.0138929406425426</data>
		</edge>
		<edge source="213" target="214">
			<data key="weight">0.0211154765029205</data>
		</edge>
		<edge source="317" target="345">
			<data key="weight">0.0153021161796321</data>
		</edge>
		<edge source="311" target="369">
			<data key="weight">0.0117900099335934</data>
		</edge>
		<edge source="110" target="210">
			<data key="weight">0.0220098110508323</data>
		</edge>
		<edge source="122" target="418">
			<data key="weight">0.0125313197625836</data>
		</edge>
		<edge source="54" target="91">
			<data key="weight">0.00905297786196812</data>
		</edge>
		<edge source="253" target="424">
			<data key="weight">0.0116791923442236</data>
		</edge>
		<edge source="373" target="438">
			<data key="weight">0.0128559076455408</data>
		</edge>
		<edge source="222" target="238">
			<data key="weight">0.0211833117779457</data>
		</edge>
		<edge source="83" target="248">
			<data key="weight">0.0176044107646241</data>
		</edge>
		<edge source="79" target="320">
			<data key="weight">0.0114712086112241</data>
		</edge>
		<edge source="173" target="177">
			<data key="weight">0.0147987123308001</data>
		</edge>
		<edge source="267" target="277">
			<data key="weight">0.0119658817748282</data>
		</edge>
		<edge source="75" target="345">
			<data key="weight">0.0262114525551827</data>
		</edge>
		<edge source="82" target="181">
			<data key="weight">0.00982008490888564</data>
		</edge>
		<edge source="243" target="363">
			<data key="weight">0.010228544251411</data>
		</edge>
		<edge source="54" target="253">
			<data key="weight">0.00617575590292016</data>
		</edge>
		<edge source="210" target="316">
			<data key="weight">0.00712519823966364</data>
		</edge>
		<edge source="217" target="436">
			<data key="weight">0.0126278941764663</data>
		</edge>
		<edge source="120" target="213">
			<data key="weight">0.0114441865778883</data>
		</edge>
		<edge source="50" target="292">
			<data key="weight">0.0209791610108221</data>
		</edge>
		<edge source="194" target="199">
			<data key="weight">0.0136506218829071</data>
		</edge>
		<edge source="91" target="230">
			<data key="weight">0.0191186406408912</data>
		</edge>
		<edge source="49" target="372">
			<data key="weight">0.00692594060160127</data>
		</edge>
		<edge source="230" target="394">
			<data key="weight">0.0115394372207495</data>
		</edge>
		<edge source="211" target="218">
			<data key="weight">0.0211886902101741</data>
		</edge>
		<edge source="309" target="312">
			<data key="weight">0.017799264907669</data>
		</edge>
		<edge source="49" target="50">
			<data key="weight">0.0404121103119676</data>
		</edge>
		<edge source="395" target="436">
			<data key="weight">0.0130558205116392</data>
		</edge>
		<edge source="54" target="67">
			<data key="weight">0.0101151407076838</data>
		</edge>
		<edge source="87" target="210">
			<data key="weight">0.00735904313532771</data>
		</edge>
		<edge source="91" target="120">
			<data key="weight">0.0113540512374627</data>
		</edge>
		<edge source="132" target="167">
			<data key="weight">0.0202914374988171</data>
		</edge>
		<edge source="87" target="198">
			<data key="weight">0.00622066927759264</data>
		</edge>
		<edge source="79" target="440">
			<data key="weight">0.0183106017049879</data>
		</edge>
		<edge source="177" target="214">
			<data key="weight">0.0233875089434026</data>
		</edge>
		<edge source="218" target="282">
			<data key="weight">0.005246568750044</data>
		</edge>
		<edge source="53" target="294">
			<data key="weight">0.0191031970542851</data>
		</edge>
		<edge source="332" target="347">
			<data key="weight">0.0155359939981373</data>
		</edge>
		<edge source="131" target="357">
			<data key="weight">0.0200958090871495</data>
		</edge>
		<edge source="91" target="344">
			<data key="weight">0.0190902345969593</data>
		</edge>
		<edge source="369" target="404">
			<data key="weight">0.0222655725369503</data>
		</edge>
		<edge source="72" target="287">
			<data key="weight">0.010065232300233</data>
		</edge>
		<edge source="291" target="377">
			<data key="weight">0.0110285311921934</data>
		</edge>
		<edge source="54" target="71">
			<data key="weight">0.00850002195660645</data>
		</edge>
		<edge source="325" target="328">
			<data key="weight">0.00850683845728513</data>
		</edge>
		<edge source="54" target="368">
			<data key="weight">0.00757408711202133</data>
		</edge>
		<edge source="85" target="181">
			<data key="weight">0.008111028581927</data>
		</edge>
		<edge source="220" target="235">
			<data key="weight">0.0113692225573934</data>
		</edge>
		<edge source="131" target="394">
			<data key="weight">0.020066260037849</data>
		</edge>
		<edge source="79" target="397">
			<data key="weight">0.010921781964389</data>
		</edge>
		<edge source="48" target="171">
			<data key="weight">0.0081003110528672</data>
		</edge>
		<edge source="230" target="397">
			<data key="weight">0.0213416096828318</data>
		</edge>
		<edge source="320" target="357">
			<data key="weight">0.012249204150969</data>
		</edge>
		<edge source="71" target="131">
			<data key="weight">0.0102124540808496</data>
		</edge>
		<edge source="349" target="406">
			<data key="weight">0.0214249531674355</data>
		</edge>
		<edge source="363" target="396">
			<data key="weight">0.0113923463641963</data>
		</edge>
		<edge source="44" target="232">
			<data key="weight">0.00814506103673105</data>
		</edge>
		<edge source="96" target="253">
			<data key="weight">0.0114774647697451</data>
		</edge>
		<edge source="77" target="78">
			<data key="weight">0.0268738897503243</data>
		</edge>
		<edge source="65" target="183">
			<data key="weight">0.0182143835137449</data>
		</edge>
		<edge source="217" target="302">
			<data key="weight">0.0109170227825539</data>
		</edge>
		<edge source="48" target="367">
			<data key="weight">0.00584059182725939</data>
		</edge>
		<edge source="325" target="374">
			<data key="weight">0.0143137862815483</data>
		</edge>
		<edge source="186" target="357">
			<data key="weight">0.0103031585653111</data>
		</edge>
		<edge source="302" target="303">
			<data key="weight">0.0287451257535579</data>
		</edge>
		<edge source="184" target="357">
			<data key="weight">0.0204135912535981</data>
		</edge>
		<edge source="310" target="316">
			<data key="weight">0.00900774484388267</data>
		</edge>
		<edge source="238" target="350">
			<data key="weight">0.0103582335430668</data>
		</edge>
		<edge source="95" target="395">
			<data key="weight">0.0185858542841932</data>
		</edge>
		<edge source="117" target="316">
			<data key="weight">0.0196033901930297</data>
		</edge>
		<edge source="65" target="171">
			<data key="weight">0.0142536846255368</data>
		</edge>
		<edge source="317" target="441">
			<data key="weight">0.0239773367489196</data>
		</edge>
		<edge source="230" target="418">
			<data key="weight">0.0118729130084156</data>
		</edge>
		<edge source="62" target="177">
			<data key="weight">0.0351880450087352</data>
		</edge>
		<edge source="48" target="282">
			<data key="weight">0.0201612291290076</data>
		</edge>
		<edge source="408" target="409">
			<data key="weight">0.0185437277589179</data>
		</edge>
		<edge source="69" target="425">
			<data key="weight">0.015824034841432</data>
		</edge>
		<edge source="181" target="404">
			<data key="weight">0.0052635297550589</data>
		</edge>
		<edge source="410" target="411">
			<data key="weight">0.034182446505318</data>
		</edge>
		<edge source="282" target="312">
			<data key="weight">0.00711443900136359</data>
		</edge>
		<edge source="48" target="405">
			<data key="weight">0.00724741396648951</data>
		</edge>
		<edge source="406" target="425">
			<data key="weight">0.00805391950409363</data>
		</edge>
		<edge source="80" target="124">
			<data key="weight">0.008074640651472</data>
		</edge>
		<edge source="309" target="311">
			<data key="weight">0.0124632196213988</data>
		</edge>
		<edge source="233" target="241">
			<data key="weight">0.0168292099478665</data>
		</edge>
		<edge source="198" target="397">
			<data key="weight">0.0246649575889244</data>
		</edge>
		<edge source="49" target="347">
			<data key="weight">0.00584251982115924</data>
		</edge>
		<edge source="50" target="310">
			<data key="weight">0.0181082308118184</data>
		</edge>
		<edge source="77" target="219">
			<data key="weight">0.0105111625298066</data>
		</edge>
		<edge source="408" target="426">
			<data key="weight">0.0190254835486074</data>
		</edge>
		<edge source="190" target="308">
			<data key="weight">0.0196660868297106</data>
		</edge>
		<edge source="60" target="69">
			<data key="weight">0.011402961801845</data>
		</edge>
		<edge source="252" target="312">
			<data key="weight">0.0109767655358992</data>
		</edge>
		<edge source="264" target="325">
			<data key="weight">0.0132305998031593</data>
		</edge>
		<edge source="266" target="410">
			<data key="weight">0.0164688687087869</data>
		</edge>
		<edge source="114" target="182">
			<data key="weight">0.0117210964988961</data>
		</edge>
		<edge source="243" target="436">
			<data key="weight">0.0130708695264942</data>
		</edge>
		<edge source="120" target="121">
			<data key="weight">0.00888849530005601</data>
		</edge>
		<edge source="97" target="344">
			<data key="weight">0.0124688055622028</data>
		</edge>
		<edge source="91" target="198">
			<data key="weight">0.0161183858292214</data>
		</edge>
		<edge source="177" target="251">
			<data key="weight">0.0175775299574402</data>
		</edge>
		<edge source="363" target="370">
			<data key="weight">0.0127500424073078</data>
		</edge>
		<edge source="294" target="347">
			<data key="weight">0.00700522352408009</data>
		</edge>
		<edge source="396" target="398">
			<data key="weight">0.0177720360819425</data>
		</edge>
		<edge source="130" target="191">
			<data key="weight">0.0130792281501744</data>
		</edge>
		<edge source="201" target="248">
			<data key="weight">0.0159441334213047</data>
		</edge>
		<edge source="122" target="367">
			<data key="weight">0.0156359289769444</data>
		</edge>
		<edge source="224" target="245">
			<data key="weight">0.0214984024336422</data>
		</edge>
		<edge source="80" target="275">
			<data key="weight">0.00928217530875697</data>
		</edge>
		<edge source="54" target="344">
			<data key="weight">0.0193129532369208</data>
		</edge>
		<edge source="327" target="367">
			<data key="weight">0.00881206646089095</data>
		</edge>
		<edge source="124" target="399">
			<data key="weight">0.00824825643368411</data>
		</edge>
		<edge source="234" target="425">
			<data key="weight">0.00974157434475995</data>
		</edge>
		<edge source="347" target="397">
			<data key="weight">0.0157339492005472</data>
		</edge>
		<edge source="121" target="181">
			<data key="weight">0.0146355626609499</data>
		</edge>
		<edge source="213" target="275">
			<data key="weight">0.0164254251331314</data>
		</edge>
		<edge source="317" target="407">
			<data key="weight">0.0168045375329028</data>
		</edge>
		<edge source="49" target="201">
			<data key="weight">0.00448163779219841</data>
		</edge>
		<edge source="320" target="373">
			<data key="weight">0.00825336662382505</data>
		</edge>
		<edge source="180" target="399">
			<data key="weight">0.00865194926433425</data>
		</edge>
		<edge source="170" target="321">
			<data key="weight">0.0275109328875539</data>
		</edge>
		<edge source="320" target="436">
			<data key="weight">0.00863084466931753</data>
		</edge>
		<edge source="124" target="216">
			<data key="weight">0.00585960333396256</data>
		</edge>
		<edge source="233" target="326">
			<data key="weight">0.019993382954181</data>
		</edge>
		<edge source="50" target="287">
			<data key="weight">0.00562894437129401</data>
		</edge>
		<edge source="77" target="79">
			<data key="weight">0.016714370085412</data>
		</edge>
		<edge source="194" target="239">
			<data key="weight">0.017860997746147</data>
		</edge>
		<edge source="252" target="320">
			<data key="weight">0.00930734432445519</data>
		</edge>
		<edge source="240" target="282">
			<data key="weight">0.0022986473581069</data>
		</edge>
		<edge source="48" target="198">
			<data key="weight">0.0194598961863519</data>
		</edge>
		<edge source="44" target="344">
			<data key="weight">0.0166207838495845</data>
		</edge>
		<edge source="294" target="348">
			<data key="weight">0.0129937887939931</data>
		</edge>
		<edge source="171" target="201">
			<data key="weight">0.0101696236217013</data>
		</edge>
		<edge source="77" target="396">
			<data key="weight">0.00967597542536397</data>
		</edge>
		<edge source="95" target="320">
			<data key="weight">0.0117449426926771</data>
		</edge>
		<edge source="74" target="184">
			<data key="weight">0.017136434026293</data>
		</edge>
		<edge source="264" target="396">
			<data key="weight">0.00887691226461776</data>
		</edge>
		<edge source="183" target="396">
			<data key="weight">0.0153041544543941</data>
		</edge>
		<edge source="186" target="212">
			<data key="weight">0.0190341636257175</data>
		</edge>
		<edge source="44" target="349">
			<data key="weight">0.000795705544047052</data>
		</edge>
		<edge source="54" target="439">
			<data key="weight">0.0210438391543009</data>
		</edge>
		<edge source="191" target="194">
			<data key="weight">0.0113083926542964</data>
		</edge>
		<edge source="327" target="398">
			<data key="weight">0.00995327481777279</data>
		</edge>
		<edge source="198" target="327">
			<data key="weight">0.0082235054066744</data>
		</edge>
		<edge source="120" target="253">
			<data key="weight">0.0164185092059544</data>
		</edge>
		<edge source="48" target="63">
			<data key="weight">0.0125752856961568</data>
		</edge>
		<edge source="124" target="126">
			<data key="weight">0.0174405505887376</data>
		</edge>
		<edge source="310" target="439">
			<data key="weight">0.00817161595698744</data>
		</edge>
		<edge source="65" target="363">
			<data key="weight">0.0124449079970929</data>
		</edge>
		<edge source="78" target="209">
			<data key="weight">0.013146325401538</data>
		</edge>
		<edge source="91" target="353">
			<data key="weight">0.0220211020651244</data>
		</edge>
		<edge source="209" target="240">
			<data key="weight">0.00671272716605537</data>
		</edge>
		<edge source="399" target="405">
			<data key="weight">0.0275793197942858</data>
		</edge>
		<edge source="201" target="309">
			<data key="weight">0.010230328486383</data>
		</edge>
		<edge source="114" target="126">
			<data key="weight">0.00939727211320735</data>
		</edge>
		<edge source="86" target="111">
			<data key="weight">0.0166242162653622</data>
		</edge>
		<edge source="324" target="407">
			<data key="weight">0.0136348569897432</data>
		</edge>
		<edge source="232" target="367">
			<data key="weight">0.017428997234927</data>
		</edge>
		<edge source="368" target="421">
			<data key="weight">0.0159249276156543</data>
		</edge>
		<edge source="294" target="425">
			<data key="weight">0.00795704258192123</data>
		</edge>
		<edge source="77" target="316">
			<data key="weight">0.0146220953283942</data>
		</edge>
		<edge source="69" target="180">
			<data key="weight">0.0197091531724119</data>
		</edge>
		<edge source="216" target="367">
			<data key="weight">0.00817518096541446</data>
		</edge>
		<edge source="363" target="374">
			<data key="weight">0.0144191380649302</data>
		</edge>
		<edge source="48" target="374">
			<data key="weight">0.0137597006929504</data>
		</edge>
		<edge source="232" target="363">
			<data key="weight">0.0152192556034686</data>
		</edge>
		<edge source="352" target="419">
			<data key="weight">0.0164847375779352</data>
		</edge>
		<edge source="190" target="437">
			<data key="weight">0.0137964978471427</data>
		</edge>
		<edge source="282" target="310">
			<data key="weight">0.0161582732898503</data>
		</edge>
		<edge source="218" target="347">
			<data key="weight">0.0205711351624415</data>
		</edge>
		<edge source="93" target="252">
			<data key="weight">0.011719120372796</data>
		</edge>
		<edge source="75" target="215">
			<data key="weight">0.0108920035737452</data>
		</edge>
		<edge source="85" target="323">
			<data key="weight">0.0106426867797244</data>
		</edge>
		<edge source="325" target="330">
			<data key="weight">0.0128059083135432</data>
		</edge>
		<edge source="349" target="368">
			<data key="weight">0.0069043409871864</data>
		</edge>
		<edge source="316" target="321">
			<data key="weight">0.00420993938814159</data>
		</edge>
		<edge source="198" target="357">
			<data key="weight">0.00919267248955307</data>
		</edge>
		<edge source="133" target="252">
			<data key="weight">0.0139985688073947</data>
		</edge>
		<edge source="173" target="183">
			<data key="weight">0.0224521694298004</data>
		</edge>
		<edge source="199" target="419">
			<data key="weight">0.00989723280258307</data>
		</edge>
		<edge source="118" target="243">
			<data key="weight">0.0146139999823148</data>
		</edge>
		<edge source="237" target="238">
			<data key="weight">0.0185425420355328</data>
		</edge>
		<edge source="201" target="316">
			<data key="weight">0.00811520293971965</data>
		</edge>
		<edge source="230" target="264">
			<data key="weight">0.013702090484623</data>
		</edge>
		<edge source="93" target="215">
			<data key="weight">0.0103750844530354</data>
		</edge>
		<edge source="48" target="291">
			<data key="weight">0.00438753296095455</data>
		</edge>
		<edge source="124" target="294">
			<data key="weight">0.00855924803370731</data>
		</edge>
		<edge source="182" target="363">
			<data key="weight">0.0148314537475362</data>
		</edge>
		<edge source="404" target="436">
			<data key="weight">0.0104941253595804</data>
		</edge>
		<edge source="330" target="352">
			<data key="weight">0.0172250254275025</data>
		</edge>
		<edge source="213" target="216">
			<data key="weight">0.0134683273040723</data>
		</edge>
		<edge source="374" target="398">
			<data key="weight">0.012023966755713</data>
		</edge>
		<edge source="309" target="353">
			<data key="weight">0.0120906249802264</data>
		</edge>
		<edge source="126" target="320">
			<data key="weight">0.0177668159878275</data>
		</edge>
		<edge source="95" target="97">
			<data key="weight">0.0201028677564725</data>
		</edge>
		<edge source="124" target="397">
			<data key="weight">0.015820306482517</data>
		</edge>
		<edge source="27" target="78">
			<data key="weight">0.0124088463096721</data>
		</edge>
		<edge source="291" target="307">
			<data key="weight">0.0204094784484995</data>
		</edge>
		<edge source="295" target="329">
			<data key="weight">0.035385443251011</data>
		</edge>
		<edge source="79" target="315">
			<data key="weight">0.00865417167619438</data>
		</edge>
		<edge source="79" target="84">
			<data key="weight">0.0130970752793379</data>
		</edge>
		<edge source="68" target="333">
			<data key="weight">0.0121515925632995</data>
		</edge>
		<edge source="48" target="397">
			<data key="weight">0.0115906130876065</data>
		</edge>
		<edge source="50" target="209">
			<data key="weight">0.0160269692455628</data>
		</edge>
		<edge source="53" target="197">
			<data key="weight">0.0158238903789131</data>
		</edge>
		<edge source="79" target="395">
			<data key="weight">0.0101058723092947</data>
		</edge>
		<edge source="197" target="253">
			<data key="weight">0.00521418265751254</data>
		</edge>
		<edge source="330" target="436">
			<data key="weight">0.0131567548939272</data>
		</edge>
		<edge source="333" target="367">
			<data key="weight">0.0099956934016662</data>
		</edge>
		<edge source="92" target="95">
			<data key="weight">0.0159271294062612</data>
		</edge>
		<edge source="182" target="197">
			<data key="weight">0.0138412794789536</data>
		</edge>
		<edge source="216" target="248">
			<data key="weight">0.0210215918397304</data>
		</edge>
		<edge source="346" target="347">
			<data key="weight">0.0137049718988688</data>
		</edge>
		<edge source="27" target="96">
			<data key="weight">0.0213969470244447</data>
		</edge>
		<edge source="172" target="330">
			<data key="weight">0.0173560390672018</data>
		</edge>
		<edge source="325" target="344">
			<data key="weight">0.0143967460575552</data>
		</edge>
		<edge source="114" target="294">
			<data key="weight">0.00961131537003676</data>
		</edge>
		<edge source="48" target="394">
			<data key="weight">0.0177248625999986</data>
		</edge>
		<edge source="266" target="295">
			<data key="weight">0.034180666169394</data>
		</edge>
		<edge source="68" target="264">
			<data key="weight">0.0132215544026432</data>
		</edge>
		<edge source="375" target="408">
			<data key="weight">0.0137899230272961</data>
		</edge>
		<edge source="191" target="349">
			<data key="weight">0.0202177287567116</data>
		</edge>
		<edge source="184" target="363">
			<data key="weight">0.00989638937781484</data>
		</edge>
		<edge source="300" target="303">
			<data key="weight">0.0180949393040605</data>
		</edge>
		<edge source="327" target="418">
			<data key="weight">0.0192295106504427</data>
		</edge>
		<edge source="95" target="408">
			<data key="weight">0.00977606298528628</data>
		</edge>
		<edge source="110" target="426">
			<data key="weight">0.00699092484956684</data>
		</edge>
		<edge source="316" target="376">
			<data key="weight">0.0038591083514207</data>
		</edge>
		<edge source="320" target="375">
			<data key="weight">0.0115242718706457</data>
		</edge>
		<edge source="202" target="346">
			<data key="weight">0.0123670903549804</data>
		</edge>
		<edge source="175" target="178">
			<data key="weight">0.0129473082428047</data>
		</edge>
		<edge source="317" target="329">
			<data key="weight">0.0161665534472435</data>
		</edge>
		<edge source="70" target="96">
			<data key="weight">0.0102427828899712</data>
		</edge>
		<edge source="176" target="375">
			<data key="weight">0.0119388270455302</data>
		</edge>
		<edge source="184" target="367">
			<data key="weight">0.0113759131706284</data>
		</edge>
		<edge source="222" target="236">
			<data key="weight">0.0276725946650364</data>
		</edge>
		<edge source="248" target="281">
			<data key="weight">0.0109667944139887</data>
		</edge>
		<edge source="92" target="347">
			<data key="weight">0.00895848853476205</data>
		</edge>
		<edge source="180" target="426">
			<data key="weight">0.00945348542317468</data>
		</edge>
		<edge source="186" target="347">
			<data key="weight">0.010173856209108</data>
		</edge>
		<edge source="206" target="425">
			<data key="weight">0.0144503062176586</data>
		</edge>
		<edge source="178" target="325">
			<data key="weight">0.00758307575848856</data>
		</edge>
		<edge source="48" target="327">
			<data key="weight">0.00411970470512774</data>
		</edge>
		<edge source="87" target="353">
			<data key="weight">0.00351892788839575</data>
		</edge>
		<edge source="90" target="363">
			<data key="weight">0.00832125056587616</data>
		</edge>
		<edge source="118" target="347">
			<data key="weight">0.0170549126622874</data>
		</edge>
		<edge source="191" target="332">
			<data key="weight">0.0244129699376286</data>
		</edge>
		<edge source="405" target="407">
			<data key="weight">0.0176809810223623</data>
		</edge>
		<edge source="367" target="368">
			<data key="weight">0.0157498424137227</data>
		</edge>
		<edge source="220" target="436">
			<data key="weight">0.0135230636039669</data>
		</edge>
		<edge source="320" target="396">
			<data key="weight">0.0117048496408712</data>
		</edge>
		<edge source="282" target="325">
			<data key="weight">0.0132602379863513</data>
		</edge>
		<edge source="236" target="240">
			<data key="weight">0.0323312555558817</data>
		</edge>
		<edge source="173" target="178">
			<data key="weight">0.00971444600672225</data>
		</edge>
		<edge source="118" target="218">
			<data key="weight">0.0162027177862027</data>
		</edge>
		<edge source="324" target="328">
			<data key="weight">0.0235179923284038</data>
		</edge>
		<edge source="71" target="124">
			<data key="weight">0.00790513951846174</data>
		</edge>
		<edge source="201" target="211">
			<data key="weight">0.0176182043161264</data>
		</edge>
		<edge source="49" target="395">
			<data key="weight">0.0150127557636039</data>
		</edge>
		<edge source="329" target="375">
			<data key="weight">0.0256915831954488</data>
		</edge>
		<edge source="171" target="439">
			<data key="weight">0.0195944306164187</data>
		</edge>
		<edge source="49" target="120">
			<data key="weight">0.0166409611874787</data>
		</edge>
		<edge source="201" target="241">
			<data key="weight">0.0118310264706184</data>
		</edge>
		<edge source="79" target="80">
			<data key="weight">0.0237851995850026</data>
		</edge>
		<edge source="50" target="399">
			<data key="weight">0.00787969812634517</data>
		</edge>
		<edge source="214" target="374">
			<data key="weight">0.0108930602217431</data>
		</edge>
		<edge source="84" target="347">
			<data key="weight">0.0139854148417336</data>
		</edge>
		<edge source="44" target="91">
			<data key="weight">0.0296674506515056</data>
		</edge>
		<edge source="80" target="85">
			<data key="weight">0.01832951289017</data>
		</edge>
		<edge source="326" target="362">
			<data key="weight">0.0181547532415052</data>
		</edge>
		<edge source="54" target="90">
			<data key="weight">0.0198435563062816</data>
		</edge>
		<edge source="264" target="367">
			<data key="weight">0.00602321225943746</data>
		</edge>
		<edge source="126" target="353">
			<data key="weight">0.00692471491174951</data>
		</edge>
		<edge source="330" target="398">
			<data key="weight">0.0272260068499028</data>
		</edge>
		<edge source="333" target="375">
			<data key="weight">0.0272646932198237</data>
		</edge>
		<edge source="71" target="95">
			<data key="weight">0.0116369727193895</data>
		</edge>
		<edge source="210" target="367">
			<data key="weight">0.0087873753589315</data>
		</edge>
		<edge source="398" target="410">
			<data key="weight">0.0306162467660794</data>
		</edge>
		<edge source="266" target="398">
			<data key="weight">0.038366914039186</data>
		</edge>
		<edge source="239" target="437">
			<data key="weight">0.0195228499548712</data>
		</edge>
		<edge source="292" target="372">
			<data key="weight">0.0148695354628486</data>
		</edge>
		<edge source="124" target="171">
			<data key="weight">0.0127760132101567</data>
		</edge>
		<edge source="79" target="188">
			<data key="weight">0.00874178677688524</data>
		</edge>
		<edge source="50" target="95">
			<data key="weight">0.0221548181023407</data>
		</edge>
		<edge source="328" target="407">
			<data key="weight">0.0202759289824824</data>
		</edge>
		<edge source="65" target="376">
			<data key="weight">0.01338740203806</data>
		</edge>
		<edge source="71" target="87">
			<data key="weight">0.0111584434820813</data>
		</edge>
		<edge source="239" target="240">
			<data key="weight">0.0477502681686485</data>
		</edge>
		<edge source="121" target="224">
			<data key="weight">0.00959528874171251</data>
		</edge>
		<edge source="97" target="320">
			<data key="weight">0.0130606440284848</data>
		</edge>
		<edge source="200" target="346">
			<data key="weight">0.0163417757305047</data>
		</edge>
		<edge source="48" target="426">
			<data key="weight">0.0140565061288664</data>
		</edge>
		<edge source="74" target="330">
			<data key="weight">0.0151130378081782</data>
		</edge>
		<edge source="325" target="370">
			<data key="weight">0.00715449598551904</data>
		</edge>
		<edge source="191" target="266">
			<data key="weight">0.0264417700392215</data>
		</edge>
		<edge source="217" target="221">
			<data key="weight">0.0338490657733581</data>
		</edge>
		<edge source="92" target="177">
			<data key="weight">0.0174845328432462</data>
		</edge>
		<edge source="264" target="372">
			<data key="weight">0.015869753488829</data>
		</edge>
		<edge source="303" target="395">
			<data key="weight">0.0151710911812874</data>
		</edge>
		<edge source="75" target="207">
			<data key="weight">0.0249399890902433</data>
		</edge>
		<edge source="71" target="72">
			<data key="weight">0.00978672301556768</data>
		</edge>
		<edge source="200" target="432">
			<data key="weight">0.0265802490035182</data>
		</edge>
		<edge source="377" target="406">
			<data key="weight">0.0252760820014293</data>
		</edge>
		<edge source="69" target="243">
			<data key="weight">0.0115701564359082</data>
		</edge>
		<edge source="291" target="348">
			<data key="weight">0.0164019587807557</data>
		</edge>
		<edge source="236" target="349">
			<data key="weight">0.0149630847232632</data>
		</edge>
		<edge source="131" target="196">
			<data key="weight">0.00641484070247417</data>
		</edge>
		<edge source="224" target="275">
			<data key="weight">0.0276732324705075</data>
		</edge>
		<edge source="131" target="397">
			<data key="weight">0.0219851816980796</data>
		</edge>
		<edge source="65" target="330">
			<data key="weight">0.00662809113218663</data>
		</edge>
		<edge source="71" target="218">
			<data key="weight">0.0125212743425761</data>
		</edge>
		<edge source="315" target="398">
			<data key="weight">0.0111662416716734</data>
		</edge>
		<edge source="197" target="352">
			<data key="weight">0.0187821265940878</data>
		</edge>
		<edge source="197" target="288">
			<data key="weight">0.00834426577873484</data>
		</edge>
		<edge source="90" target="309">
			<data key="weight">0.0180174258934734</data>
		</edge>
		<edge source="82" target="395">
			<data key="weight">0.0077156760772035</data>
		</edge>
		<edge source="294" target="327">
			<data key="weight">0.0166778002470418</data>
		</edge>
		<edge source="49" target="426">
			<data key="weight">0.0102448978887287</data>
		</edge>
		<edge source="222" target="377">
			<data key="weight">0.0115220609208145</data>
		</edge>
		<edge source="302" target="327">
			<data key="weight">0.0104942330193846</data>
		</edge>
		<edge source="49" target="368">
			<data key="weight">0.0112003173584187</data>
		</edge>
		<edge source="241" target="424">
			<data key="weight">0.00996508685156398</data>
		</edge>
		<edge source="198" target="302">
			<data key="weight">0.00813279416592797</data>
		</edge>
		<edge source="395" target="419">
			<data key="weight">0.00548156118018549</data>
		</edge>
		<edge source="85" target="207">
			<data key="weight">0.0077719856446987</data>
		</edge>
		<edge source="408" target="419">
			<data key="weight">0.0131517997873136</data>
		</edge>
		<edge source="55" target="323">
			<data key="weight">0.019940425689078</data>
		</edge>
		<edge source="170" target="240">
			<data key="weight">0.0223659927682714</data>
		</edge>
		<edge source="236" target="407">
			<data key="weight">0.0138555495881344</data>
		</edge>
		<edge source="287" target="354">
			<data key="weight">0.0145072663141842</data>
		</edge>
		<edge source="65" target="180">
			<data key="weight">0.0106154431567658</data>
		</edge>
		<edge source="302" target="375">
			<data key="weight">0.00779888527436053</data>
		</edge>
		<edge source="214" target="376">
			<data key="weight">0.00874435759903285</data>
		</edge>
		<edge source="269" target="282">
			<data key="weight">0.00576061339690855</data>
		</edge>
		<edge source="397" target="425">
			<data key="weight">0.00914214308395571</data>
		</edge>
		<edge source="70" target="199">
			<data key="weight">0.0199524932975946</data>
		</edge>
		<edge source="348" target="352">
			<data key="weight">0.0175534476264618</data>
		</edge>
		<edge source="50" target="182">
			<data key="weight">0.0109607501061852</data>
		</edge>
		<edge source="48" target="421">
			<data key="weight">0.0110777612807758</data>
		</edge>
		<edge source="320" target="395">
			<data key="weight">0.0199529874372092</data>
		</edge>
		<edge source="302" target="305">
			<data key="weight">0.014704439665051</data>
		</edge>
		<edge source="71" target="405">
			<data key="weight">0.0136460243998648</data>
		</edge>
		<edge source="192" target="218">
			<data key="weight">0.0156618180066084</data>
		</edge>
		<edge source="173" target="176">
			<data key="weight">0.0201478488841983</data>
		</edge>
		<edge source="85" target="92">
			<data key="weight">0.0116692617211133</data>
		</edge>
		<edge source="84" target="85">
			<data key="weight">0.0215193613948359</data>
		</edge>
		<edge source="207" target="367">
			<data key="weight">0.00846103335550528</data>
		</edge>
		<edge source="197" target="264">
			<data key="weight">0.0115107305262061</data>
		</edge>
		<edge source="243" target="325">
			<data key="weight">0.0175712665702882</data>
		</edge>
		<edge source="85" target="114">
			<data key="weight">0.0144136711016789</data>
		</edge>
		<edge source="131" target="368">
			<data key="weight">0.0179191854139089</data>
		</edge>
		<edge source="315" target="373">
			<data key="weight">0.0105491008137241</data>
		</edge>
		<edge source="49" target="126">
			<data key="weight">0.0161931929601272</data>
		</edge>
		<edge source="124" target="282">
			<data key="weight">0.0179614116446789</data>
		</edge>
		<edge source="126" target="394">
			<data key="weight">0.0131232890984794</data>
		</edge>
		<edge source="69" target="438">
			<data key="weight">0.0120047049323164</data>
		</edge>
		<edge source="132" target="169">
			<data key="weight">0.0134326175051293</data>
		</edge>
		<edge source="418" target="424">
			<data key="weight">0.0122205205561952</data>
		</edge>
		<edge source="367" target="375">
			<data key="weight">0.0128803158277532</data>
		</edge>
		<edge source="27" target="82">
			<data key="weight">0.0103053343549261</data>
		</edge>
		<edge source="209" target="224">
			<data key="weight">0.00770684741959324</data>
		</edge>
		<edge source="124" target="177">
			<data key="weight">0.0039538966727244</data>
		</edge>
		<edge source="325" target="349">
			<data key="weight">0.00898354849816032</data>
		</edge>
		<edge source="79" target="91">
			<data key="weight">0.0117668513337032</data>
		</edge>
		<edge source="27" target="376">
			<data key="weight">0.0168493102345094</data>
		</edge>
		<edge source="264" target="374">
			<data key="weight">0.0213937992572445</data>
		</edge>
		<edge source="236" target="348">
			<data key="weight">0.00792485661180635</data>
		</edge>
		<edge source="294" target="419">
			<data key="weight">0.0094355283844085</data>
		</edge>
		<edge source="184" target="348">
			<data key="weight">0.00970897664104084</data>
		</edge>
		<edge source="407" target="419">
			<data key="weight">0.0218219837974431</data>
		</edge>
		<edge source="252" target="362">
			<data key="weight">0.0144677577300086</data>
		</edge>
		<edge source="253" target="264">
			<data key="weight">0.0105488348609111</data>
		</edge>
		<edge source="232" target="252">
			<data key="weight">0.0157619357572749</data>
		</edge>
		<edge source="345" target="367">
			<data key="weight">0.0117152013747485</data>
		</edge>
		<edge source="90" target="241">
			<data key="weight">0.0130980951037367</data>
		</edge>
		<edge source="195" target="202">
			<data key="weight">0.0108438998190607</data>
		</edge>
		<edge source="85" target="95">
			<data key="weight">0.0092199979169102</data>
		</edge>
		<edge source="321" target="404">
			<data key="weight">0.015304681194086</data>
		</edge>
		<edge source="182" target="282">
			<data key="weight">0.0111231711340852</data>
		</edge>
		<edge source="188" target="425">
			<data key="weight">0.0164030972489624</data>
		</edge>
		<edge source="44" target="65">
			<data key="weight">0.0124694799070896</data>
		</edge>
		<edge source="211" target="425">
			<data key="weight">0.012207802002599</data>
		</edge>
		<edge source="275" target="439">
			<data key="weight">0.0212156753881003</data>
		</edge>
		<edge source="264" target="375">
			<data key="weight">0.0248852849355076</data>
		</edge>
		<edge source="199" target="373">
			<data key="weight">0.0208849843886961</data>
		</edge>
		<edge source="85" target="90">
			<data key="weight">0.0366378428368342</data>
		</edge>
		<edge source="48" target="120">
			<data key="weight">0.0176150414907383</data>
		</edge>
		<edge source="97" target="209">
			<data key="weight">0.0155723859638651</data>
		</edge>
		<edge source="266" target="324">
			<data key="weight">0.0281229599186539</data>
		</edge>
		<edge source="122" target="309">
			<data key="weight">0.0120176199085619</data>
		</edge>
		<edge source="270" target="347">
			<data key="weight">0.010923185270351</data>
		</edge>
		<edge source="79" target="121">
			<data key="weight">0.0268684784371182</data>
		</edge>
		<edge source="121" target="320">
			<data key="weight">0.012218668118225</data>
		</edge>
		<edge source="44" target="180">
			<data key="weight">0.00960210292475952</data>
		</edge>
		<edge source="318" target="408">
			<data key="weight">0.0111839106273387</data>
		</edge>
		<edge source="357" target="372">
			<data key="weight">0.0119477177653681</data>
		</edge>
		<edge source="50" target="110">
			<data key="weight">0.0153981628179038</data>
		</edge>
		<edge source="72" target="178">
			<data key="weight">0.0192673520786388</data>
		</edge>
		<edge source="171" target="353">
			<data key="weight">0.0149387568733138</data>
		</edge>
		<edge source="131" target="330">
			<data key="weight">0.0110875741997874</data>
		</edge>
		<edge source="184" target="394">
			<data key="weight">0.0227856806186211</data>
		</edge>
		<edge source="325" target="408">
			<data key="weight">0.0161609048146289</data>
		</edge>
		<edge source="182" target="184">
			<data key="weight">0.0146697493174894</data>
		</edge>
		<edge source="209" target="310">
			<data key="weight">0.015387319925803</data>
		</edge>
		<edge source="282" target="437">
			<data key="weight">0.00996676929535216</data>
		</edge>
		<edge source="353" target="367">
			<data key="weight">0.00864618833634639</data>
		</edge>
		<edge source="60" target="85">
			<data key="weight">0.0146543314428887</data>
		</edge>
		<edge source="310" target="399">
			<data key="weight">0.013406391755308</data>
		</edge>
		<edge source="230" target="399">
			<data key="weight">0.00920956265308799</data>
		</edge>
		<edge source="195" target="345">
			<data key="weight">0.0174891501616901</data>
		</edge>
		<edge source="325" target="376">
			<data key="weight">0.0155910926427606</data>
		</edge>
		<edge source="307" target="330">
			<data key="weight">0.0202819815058985</data>
		</edge>
		<edge source="320" target="421">
			<data key="weight">0.00758444477542808</data>
		</edge>
		<edge source="97" target="201">
			<data key="weight">0.0123487999467707</data>
		</edge>
		<edge source="79" target="171">
			<data key="weight">0.0132936805964708</data>
		</edge>
		<edge source="252" target="316">
			<data key="weight">0.0170902275855928</data>
		</edge>
		<edge source="78" target="87">
			<data key="weight">0.0119209929255055</data>
		</edge>
		<edge source="90" target="282">
			<data key="weight">0.00798750765373399</data>
		</edge>
		<edge source="324" target="410">
			<data key="weight">0.0298965542514852</data>
		</edge>
		<edge source="170" target="310">
			<data key="weight">0.0138427637797757</data>
		</edge>
		<edge source="295" target="328">
			<data key="weight">0.0353012924030748</data>
		</edge>
		<edge source="92" target="316">
			<data key="weight">0.0164303273337379</data>
		</edge>
		<edge source="91" target="292">
			<data key="weight">0.00925501266575818</data>
		</edge>
		<edge source="221" target="408">
			<data key="weight">0.0116342584088705</data>
		</edge>
		<edge source="97" target="302">
			<data key="weight">0.008821896275024</data>
		</edge>
		<edge source="438" target="439">
			<data key="weight">0.0146032953942816</data>
		</edge>
		<edge source="124" target="264">
			<data key="weight">0.0120945794634417</data>
		</edge>
		<edge source="332" target="345">
			<data key="weight">0.031543608170829</data>
		</edge>
		<edge source="327" target="396">
			<data key="weight">0.0166535534031492</data>
		</edge>
		<edge source="288" target="307">
			<data key="weight">0.0224196902251683</data>
		</edge>
		<edge source="248" target="275">
			<data key="weight">0.0144294625893045</data>
		</edge>
		<edge source="95" target="197">
			<data key="weight">0.0073914191841236</data>
		</edge>
		<edge source="325" target="397">
			<data key="weight">0.0102151031520674</data>
		</edge>
		<edge source="87" target="177">
			<data key="weight">0.0150719438887768</data>
		</edge>
		<edge source="307" target="332">
			<data key="weight">0.0279069045017996</data>
		</edge>
		<edge source="85" target="316">
			<data key="weight">0.0120064159080577</data>
		</edge>
		<edge source="373" target="437">
			<data key="weight">0.019122290834478</data>
		</edge>
		<edge source="87" target="300">
			<data key="weight">0.0181332708723907</data>
		</edge>
		<edge source="253" target="320">
			<data key="weight">0.018003366260025</data>
		</edge>
		<edge source="216" target="218">
			<data key="weight">0.0116554659920391</data>
		</edge>
		<edge source="209" target="267">
			<data key="weight">0.00684730678875027</data>
		</edge>
		<edge source="253" target="353">
			<data key="weight">0.0280292951350869</data>
		</edge>
		<edge source="54" target="219">
			<data key="weight">0.0115406020445119</data>
		</edge>
		<edge source="195" target="308">
			<data key="weight">0.033331593557732</data>
		</edge>
		<edge source="202" target="241">
			<data key="weight">0.0111282917713001</data>
		</edge>
		<edge source="172" target="206">
			<data key="weight">0.0124446346568535</data>
		</edge>
		<edge source="218" target="316">
			<data key="weight">0.0113032955673852</data>
		</edge>
		<edge source="212" target="217">
			<data key="weight">0.0153963813181432</data>
		</edge>
		<edge source="126" target="368">
			<data key="weight">0.0242492464802589</data>
		</edge>
		<edge source="230" target="426">
			<data key="weight">0.0212480280123921</data>
		</edge>
		<edge source="190" target="374">
			<data key="weight">0.0100144046004002</data>
		</edge>
		<edge source="131" target="253">
			<data key="weight">0.00692361652394671</data>
		</edge>
		<edge source="172" target="307">
			<data key="weight">0.0366191025937607</data>
		</edge>
		<edge source="50" target="346">
			<data key="weight">0.00283524047053213</data>
		</edge>
		<edge source="86" target="87">
			<data key="weight">0.0100461193274127</data>
		</edge>
		<edge source="238" target="325">
			<data key="weight">0.0089383164298222</data>
		</edge>
		<edge source="44" target="182">
			<data key="weight">0.00903406756989844</data>
		</edge>
		<edge source="197" target="426">
			<data key="weight">0.0167111600122314</data>
		</edge>
		<edge source="321" target="347">
			<data key="weight">0.00693307580938914</data>
		</edge>
		<edge source="405" target="410">
			<data key="weight">0.0355335252030252</data>
		</edge>
		<edge source="207" target="240">
			<data key="weight">0.0326540615214053</data>
		</edge>
		<edge source="207" target="419">
			<data key="weight">0.024438110299111</data>
		</edge>
		<edge source="60" target="201">
			<data key="weight">0.0160585969653675</data>
		</edge>
		<edge source="177" target="216">
			<data key="weight">0.0205780594242697</data>
		</edge>
		<edge source="49" target="180">
			<data key="weight">0.00938979980241075</data>
		</edge>
		<edge source="191" target="307">
			<data key="weight">0.0327938479160347</data>
		</edge>
		<edge source="201" target="325">
			<data key="weight">0.0135929581959489</data>
		</edge>
		<edge source="209" target="327">
			<data key="weight">0.0123078541911357</data>
		</edge>
		<edge source="198" target="377">
			<data key="weight">0.00615580492622375</data>
		</edge>
		<edge source="54" target="376">
			<data key="weight">0.00693460807552089</data>
		</edge>
		<edge source="197" target="236">
			<data key="weight">0.0124005357018208</data>
		</edge>
		<edge source="319" target="347">
			<data key="weight">0.0105175197971647</data>
		</edge>
		<edge source="50" target="419">
			<data key="weight">0.0133197419725167</data>
		</edge>
		<edge source="96" target="302">
			<data key="weight">0.0131325730979244</data>
		</edge>
		<edge source="198" target="419">
			<data key="weight">0.0167257739004827</data>
		</edge>
		<edge source="121" target="170">
			<data key="weight">0.00803562094846349</data>
		</edge>
		<edge source="295" target="330">
			<data key="weight">0.0216043883066292</data>
		</edge>
		<edge source="194" target="202">
			<data key="weight">0.0205059508679286</data>
		</edge>
		<edge source="194" target="330">
			<data key="weight">0.0228498519213526</data>
		</edge>
		<edge source="287" target="347">
			<data key="weight">0.0103888810525394</data>
		</edge>
		<edge source="193" target="426">
			<data key="weight">0.00878341659595749</data>
		</edge>
		<edge source="50" target="302">
			<data key="weight">0.0162029001425137</data>
		</edge>
		<edge source="236" target="321">
			<data key="weight">0.0324140689315783</data>
		</edge>
		<edge source="311" target="354">
			<data key="weight">0.0246064699343331</data>
		</edge>
		<edge source="210" target="294">
			<data key="weight">0.00944568564088865</data>
		</edge>
		<edge source="300" target="325">
			<data key="weight">0.0122698576344842</data>
		</edge>
		<edge source="171" target="248">
			<data key="weight">0.0116316552737717</data>
		</edge>
		<edge source="367" target="399">
			<data key="weight">0.0181317290373668</data>
		</edge>
		<edge source="54" target="126">
			<data key="weight">0.00946851502532813</data>
		</edge>
		<edge source="248" target="268">
			<data key="weight">0.0137031501125639</data>
		</edge>
		<edge source="50" target="376">
			<data key="weight">0.0207067001411817</data>
		</edge>
		<edge source="54" target="87">
			<data key="weight">0.0178548732361892</data>
		</edge>
		<edge source="326" target="407">
			<data key="weight">0.0155006499301573</data>
		</edge>
		<edge source="291" target="370">
			<data key="weight">0.0111524421434159</data>
		</edge>
		<edge source="198" target="241">
			<data key="weight">0.00696418728816525</data>
		</edge>
		<edge source="65" target="367">
			<data key="weight">0.00723559683433537</data>
		</edge>
		<edge source="348" target="426">
			<data key="weight">0.0130165408219135</data>
		</edge>
		<edge source="78" target="124">
			<data key="weight">0.0155865610086003</data>
		</edge>
		<edge source="372" target="406">
			<data key="weight">0.0160354251521233</data>
		</edge>
		<edge source="367" target="374">
			<data key="weight">0.0102995302754759</data>
		</edge>
		<edge source="230" target="320">
			<data key="weight">0.0119513141613218</data>
		</edge>
		<edge source="200" target="240">
			<data key="weight">0.0268877413367052</data>
		</edge>
		<edge source="424" target="432">
			<data key="weight">0.022936546137919</data>
		</edge>
		<edge source="210" target="315">
			<data key="weight">0.0113377347183797</data>
		</edge>
		<edge source="50" target="325">
			<data key="weight">0.020494049292332</data>
		</edge>
		<edge source="44" target="201">
			<data key="weight">0.00956702255517911</data>
		</edge>
		<edge source="323" target="374">
			<data key="weight">0.0209936274910966</data>
		</edge>
		<edge source="77" target="131">
			<data key="weight">0.00993443235246901</data>
		</edge>
		<edge source="75" target="200">
			<data key="weight">0.0341815886776629</data>
		</edge>
		<edge source="194" target="198">
			<data key="weight">0.0233207415686652</data>
		</edge>
		<edge source="194" target="215">
			<data key="weight">0.0253072242876772</data>
		</edge>
		<edge source="218" target="275">
			<data key="weight">0.0119053697659297</data>
		</edge>
		<edge source="216" target="253">
			<data key="weight">0.00870688141877565</data>
		</edge>
		<edge source="295" target="349">
			<data key="weight">0.0276924665279454</data>
		</edge>
		<edge source="252" target="327">
			<data key="weight">0.0144543615865677</data>
		</edge>
		<edge source="346" target="348">
			<data key="weight">0.012066219559146</data>
		</edge>
		<edge source="279" target="363">
			<data key="weight">0.00981473256152898</data>
		</edge>
		<edge source="232" target="243">
			<data key="weight">0.0133407259831957</data>
		</edge>
		<edge source="248" target="352">
			<data key="weight">0.00959877031968543</data>
		</edge>
		<edge source="177" target="213">
			<data key="weight">0.0230884807642649</data>
		</edge>
		<edge source="177" target="218">
			<data key="weight">0.0180288037527322</data>
		</edge>
		<edge source="363" target="368">
			<data key="weight">0.0141855199474754</data>
		</edge>
		<edge source="131" target="181">
			<data key="weight">0.0110736546049625</data>
		</edge>
		<edge source="295" target="368">
			<data key="weight">0.00990926915946018</data>
		</edge>
		<edge source="201" target="374">
			<data key="weight">0.016199402429263</data>
		</edge>
		<edge source="264" target="405">
			<data key="weight">0.0150003314663265</data>
		</edge>
		<edge source="72" target="425">
			<data key="weight">0.00628592575509325</data>
		</edge>
		<edge source="95" target="419">
			<data key="weight">0.00518201361693572</data>
		</edge>
		<edge source="50" target="397">
			<data key="weight">0.0110436294844201</data>
		</edge>
		<edge source="230" target="395">
			<data key="weight">0.01570009586399</data>
		</edge>
		<edge source="110" target="394">
			<data key="weight">0.00969067866530424</data>
		</edge>
		<edge source="196" target="253">
			<data key="weight">0.00920504365114556</data>
		</edge>
		<edge source="252" target="253">
			<data key="weight">0.0113075189050331</data>
		</edge>
		<edge source="253" target="397">
			<data key="weight">0.00607526550005259</data>
		</edge>
		<edge source="326" target="349">
			<data key="weight">0.00617478070987254</data>
		</edge>
		<edge source="214" target="241">
			<data key="weight">0.0124522096498145</data>
		</edge>
		<edge source="91" target="374">
			<data key="weight">0.0137132664831043</data>
		</edge>
		<edge source="72" target="171">
			<data key="weight">0.0202659758405611</data>
		</edge>
		<edge source="213" target="253">
			<data key="weight">0.00852620475127442</data>
		</edge>
		<edge source="121" target="439">
			<data key="weight">0.0175933624445456</data>
		</edge>
		<edge source="181" target="216">
			<data key="weight">0.0124607618894938</data>
		</edge>
		<edge source="327" target="426">
			<data key="weight">0.0120946608218624</data>
		</edge>
		<edge source="48" target="127">
			<data key="weight">0.0104989665392991</data>
		</edge>
		<edge source="124" target="184">
			<data key="weight">0.0154820847513702</data>
		</edge>
		<edge source="250" target="324">
			<data key="weight">0.0304906320758039</data>
		</edge>
		<edge source="253" target="439">
			<data key="weight">0.00615556759833177</data>
		</edge>
		<edge source="72" target="177">
			<data key="weight">0.0239402760099402</data>
		</edge>
		<edge source="178" target="213">
			<data key="weight">0.0212248203388075</data>
		</edge>
		<edge source="209" target="419">
			<data key="weight">0.00829184040012681</data>
		</edge>
		<edge source="345" target="432">
			<data key="weight">0.0129071154998438</data>
		</edge>
		<edge source="235" target="425">
			<data key="weight">0.0110190880120325</data>
		</edge>
		<edge source="72" target="97">
			<data key="weight">0.0150643874042557</data>
		</edge>
		<edge source="202" target="372">
			<data key="weight">0.0144991049642412</data>
		</edge>
		<edge source="294" target="310">
			<data key="weight">0.0106221487272433</data>
		</edge>
		<edge source="210" target="426">
			<data key="weight">0.0186435078603423</data>
		</edge>
		<edge source="49" target="376">
			<data key="weight">0.02351142385278</data>
		</edge>
		<edge source="82" target="397">
			<data key="weight">0.0111255961734505</data>
		</edge>
		<edge source="48" target="124">
			<data key="weight">0.0165814153273756</data>
		</edge>
		<edge source="320" target="408">
			<data key="weight">0.00902655600643234</data>
		</edge>
		<edge source="91" target="253">
			<data key="weight">0.00953382915249416</data>
		</edge>
		<edge source="250" target="404">
			<data key="weight">0.0453858134857542</data>
		</edge>
		<edge source="410" target="426">
			<data key="weight">0.0139275682909103</data>
		</edge>
		<edge source="54" target="309">
			<data key="weight">0.0148396794492523</data>
		</edge>
		<edge source="224" target="308">
			<data key="weight">0.0125188666262682</data>
		</edge>
		<edge source="97" target="213">
			<data key="weight">0.0112059335271691</data>
		</edge>
		<edge source="202" target="316">
			<data key="weight">0.00750896867045012</data>
		</edge>
		<edge source="65" target="124">
			<data key="weight">0.0161552464910185</data>
		</edge>
		<edge source="407" target="432">
			<data key="weight">0.0201360293134025</data>
		</edge>
		<edge source="95" target="121">
			<data key="weight">0.0106832506183579</data>
		</edge>
		<edge source="194" target="236">
			<data key="weight">0.0111367413595685</data>
		</edge>
		<edge source="50" target="367">
			<data key="weight">0.0081831740030277</data>
		</edge>
		<edge source="177" target="314">
			<data key="weight">0.0207181370289149</data>
		</edge>
		<edge source="97" target="183">
			<data key="weight">0.0192410120341209</data>
		</edge>
		<edge source="68" target="240">
			<data key="weight">0.021443465614853</data>
		</edge>
		<edge source="171" target="282">
			<data key="weight">0.0118856842243985</data>
		</edge>
		<edge source="253" target="288">
			<data key="weight">0.0113081477483255</data>
		</edge>
		<edge source="236" target="238">
			<data key="weight">0.0140366378065743</data>
		</edge>
		<edge source="329" target="406">
			<data key="weight">0.0106976084017333</data>
		</edge>
		<edge source="53" target="177">
			<data key="weight">0.0100350560429889</data>
		</edge>
		<edge source="177" target="372">
			<data key="weight">0.0101710413175937</data>
		</edge>
		<edge source="27" target="44">
			<data key="weight">0.0350382061699802</data>
		</edge>
		<edge source="195" target="399">
			<data key="weight">0.0153542851881383</data>
		</edge>
		<edge source="95" target="368">
			<data key="weight">0.0149721859076719</data>
		</edge>
		<edge source="120" target="436">
			<data key="weight">0.00689667815355084</data>
		</edge>
		<edge source="264" target="438">
			<data key="weight">0.0235255247778688</data>
		</edge>
		<edge source="250" target="266">
			<data key="weight">0.0181448961419924</data>
		</edge>
		<edge source="243" target="418">
			<data key="weight">0.008789018128963</data>
		</edge>
		<edge source="348" target="368">
			<data key="weight">0.0166611499768595</data>
		</edge>
		<edge source="224" target="248">
			<data key="weight">0.0108313343685957</data>
		</edge>
		<edge source="48" target="230">
			<data key="weight">0.015366724254903</data>
		</edge>
		<edge source="62" target="275">
			<data key="weight">0.0231357200993042</data>
		</edge>
		<edge source="70" target="236">
			<data key="weight">0.0303791036984978</data>
		</edge>
		<edge source="327" target="374">
			<data key="weight">0.0129562827316341</data>
		</edge>
		<edge source="184" target="440">
			<data key="weight">0.0112086897718315</data>
		</edge>
		<edge source="171" target="216">
			<data key="weight">0.00980967923894968</data>
		</edge>
		<edge source="60" target="72">
			<data key="weight">0.0257156493210292</data>
		</edge>
		<edge source="78" target="91">
			<data key="weight">0.0135592430895912</data>
		</edge>
		<edge source="178" target="439">
			<data key="weight">0.0179661320959564</data>
		</edge>
		<edge source="87" target="121">
			<data key="weight">0.00959383424742616</data>
		</edge>
		<edge source="87" target="184">
			<data key="weight">0.0046894969752906</data>
		</edge>
		<edge source="171" target="344">
			<data key="weight">0.0156381129362378</data>
		</edge>
		<edge source="184" target="282">
			<data key="weight">0.0286039890029323</data>
		</edge>
		<edge source="120" target="214">
			<data key="weight">0.0174203791787577</data>
		</edge>
		<edge source="97" target="425">
			<data key="weight">0.0100446210990581</data>
		</edge>
		<edge source="124" target="426">
			<data key="weight">0.0236616677413287</data>
		</edge>
		<edge source="79" target="83">
			<data key="weight">0.0133320711248118</data>
		</edge>
		<edge source="60" target="177">
			<data key="weight">0.012154316885742</data>
		</edge>
		<edge source="328" target="363">
			<data key="weight">0.00835348399774504</data>
		</edge>
		<edge source="195" target="353">
			<data key="weight">0.0092723650308645</data>
		</edge>
		<edge source="70" target="362">
			<data key="weight">0.0130973986063374</data>
		</edge>
		<edge source="345" target="362">
			<data key="weight">0.0220905181234687</data>
		</edge>
		<edge source="265" target="395">
			<data key="weight">0.00988395330545946</data>
		</edge>
		<edge source="171" target="309">
			<data key="weight">0.00939470859542987</data>
		</edge>
		<edge source="177" target="201">
			<data key="weight">0.010143532400439</data>
		</edge>
		<edge source="65" target="198">
			<data key="weight">0.015950652932802</data>
		</edge>
		<edge source="50" target="418">
			<data key="weight">0.00735973160239596</data>
		</edge>
		<edge source="79" target="248">
			<data key="weight">0.0130673650988806</data>
		</edge>
		<edge source="206" target="327">
			<data key="weight">0.0119098868770652</data>
		</edge>
		<edge source="224" target="439">
			<data key="weight">0.0109201347055981</data>
		</edge>
		<edge source="87" target="251">
			<data key="weight">0.0135857082693973</data>
		</edge>
		<edge source="131" target="348">
			<data key="weight">0.0156792019845592</data>
		</edge>
		<edge source="50" target="131">
			<data key="weight">0.025036822874169</data>
		</edge>
		<edge source="219" target="309">
			<data key="weight">0.0210386538940634</data>
		</edge>
		<edge source="184" target="264">
			<data key="weight">0.0149600974652639</data>
		</edge>
		<edge source="54" target="269">
			<data key="weight">0.00795467845749928</data>
		</edge>
		<edge source="375" target="377">
			<data key="weight">0.0313729373066339</data>
		</edge>
		<edge source="303" target="317">
			<data key="weight">0.019630588345271</data>
		</edge>
		<edge source="92" target="326">
			<data key="weight">0.0124245345598242</data>
		</edge>
		<edge source="181" target="425">
			<data key="weight">0.00898487988689428</data>
		</edge>
		<edge source="267" target="438">
			<data key="weight">0.0167952280149959</data>
		</edge>
		<edge source="184" target="368">
			<data key="weight">0.0104208123372857</data>
		</edge>
		<edge source="49" target="439">
			<data key="weight">0.00619557720269754</data>
		</edge>
		<edge source="48" target="190">
			<data key="weight">0.0102276005360227</data>
		</edge>
		<edge source="197" target="209">
			<data key="weight">0.016195253713949</data>
		</edge>
		<edge source="171" target="275">
			<data key="weight">0.0117204909845847</data>
		</edge>
		<edge source="320" target="368">
			<data key="weight">0.0183029067281938</data>
		</edge>
		<edge source="83" target="176">
			<data key="weight">0.0116721696327897</data>
		</edge>
		<edge source="27" target="114">
			<data key="weight">0.0150789842001292</data>
		</edge>
		<edge source="320" target="424">
			<data key="weight">0.00902726407154567</data>
		</edge>
		<edge source="329" target="410">
			<data key="weight">0.018219709435285</data>
		</edge>
		<edge source="94" target="111">
			<data key="weight">0.0131123873998097</data>
		</edge>
		<edge source="96" target="288">
			<data key="weight">0.0196441455183093</data>
		</edge>
		<edge source="182" target="374">
			<data key="weight">0.010145703702302</data>
		</edge>
		<edge source="201" target="353">
			<data key="weight">0.00765659035837543</data>
		</edge>
	</graph>
</graphml>
