# Supplementary material for: Episodic evolution of coadapted sets of amino acid sites in mitochondrial proteins
Source: PLoS Genet. 2021 Jan 25;17(1):e1008711. doi: 10.1371/journal.pgen.1008711 (PMC7861529; doi:10.1371/journal.pgen.1008711)
Supplement: S1 Data — (ZIP) [file pgen.1008711.s025.zip › data/results/coevolution_graphs/cytb.supertree.pos_cor2pcor.l90.n0.up0099.lp0500.negative_edges.graphml]

<?xml version="1.0" encoding="UTF-8"?>
<graphml xmlns="http://graphml.graphdrawing.org/xmlns">
<key id="weight" for="edge" attr.name="weight" attr.type="double"/>
	<graph id="Gneg" edgedefault="undirected">
		<node id="306"/>
		<node id="420"/>
		<node id="378"/>
		<node id="225"/>
		<node id="158"/>
		<node id="133"/>
		<node id="144"/>
		<node id="457"/>
		<node id="235"/>
		<node id="255"/>
		<node id="95"/>
		<node id="316"/>
		<node id="149"/>
		<node id="168"/>
		<node id="353"/>
		<node id="155"/>
		<node id="475"/>
		<node id="107"/>
		<node id="213"/>
		<node id="212"/>
		<node id="236"/>
		<node id="63"/>
		<node id="199"/>
		<node id="54"/>
		<node id="342"/>
		<node id="390"/>
		<node id="473"/>
		<node id="110"/>
		<node id="441"/>
		<node id="388"/>
		<node id="85"/>
		<node id="103"/>
		<node id="527"/>
		<node id="243"/>
		<node id="315"/>
		<node id="416"/>
		<node id="382"/>
		<node id="17"/>
		<node id="98"/>
		<node id="516"/>
		<node id="313"/>
		<node id="92"/>
		<node id="518"/>
		<node id="477"/>
		<node id="355"/>
		<node id="177"/>
		<node id="260"/>
		<node id="348"/>
		<node id="432"/>
		<node id="266"/>
		<node id="288"/>
		<node id="134"/>
		<node id="66"/>
		<node id="271"/>
		<node id="300"/>
		<node id="312"/>
		<node id="319"/>
		<node id="142"/>
		<node id="270"/>
		<node id="29"/>
		<node id="430"/>
		<node id="379"/>
		<node id="130"/>
		<node id="136"/>
		<node id="503"/>
		<node id="347"/>
		<node id="159"/>
		<node id="193"/>
		<node id="480"/>
		<node id="549"/>
		<node id="481"/>
		<node id="296"/>
		<node id="171"/>
		<node id="265"/>
		<node id="147"/>
		<node id="104"/>
		<node id="56"/>
		<node id="96"/>
		<node id="88"/>
		<node id="143"/>
		<node id="372"/>
		<node id="146"/>
		<node id="106"/>
		<node id="65"/>
		<node id="317"/>
		<node id="101"/>
		<node id="257"/>
		<node id="109"/>
		<node id="365"/>
		<node id="525"/>
		<node id="302"/>
		<node id="341"/>
		<node id="151"/>
		<node id="207"/>
		<node id="374"/>
		<node id="511"/>
		<node id="418"/>
		<node id="363"/>
		<node id="499"/>
		<node id="393"/>
		<node id="154"/>
		<node id="49"/>
		<node id="505"/>
		<node id="510"/>
		<node id="286"/>
		<node id="387"/>
		<node id="318"/>
		<node id="254"/>
		<node id="370"/>
		<node id="433"/>
		<node id="269"/>
		<node id="509"/>
		<node id="173"/>
		<node id="68"/>
		<node id="553"/>
		<node id="453"/>
		<node id="290"/>
		<node id="284"/>
		<node id="169"/>
		<node id="153"/>
		<node id="60"/>
		<node id="295"/>
		<node id="32"/>
		<node id="203"/>
		<node id="226"/>
		<node id="38"/>
		<node id="498"/>
		<node id="351"/>
		<node id="55"/>
		<node id="531"/>
		<node id="79"/>
		<node id="34"/>
		<node id="291"/>
		<node id="277"/>
		<node id="28"/>
		<node id="128"/>
		<node id="102"/>
		<node id="196"/>
		<node id="188"/>
		<node id="513"/>
		<node id="111"/>
		<node id="185"/>
		<node id="489"/>
		<node id="352"/>
		<node id="307"/>
		<node id="311"/>
		<node id="139"/>
		<node id="105"/>
		<node id="289"/>
		<node id="174"/>
		<node id="253"/>
		<node id="81"/>
		<node id="64"/>
		<node id="172"/>
		<node id="299"/>
		<node id="375"/>
		<node id="241"/>
		<node id="343"/>
		<node id="99"/>
		<node id="287"/>
		<node id="385"/>
		<node id="282"/>
		<node id="30"/>
		<node id="273"/>
		<node id="91"/>
		<node id="454"/>
		<node id="298"/>
		<node id="181"/>
		<node id="41"/>
		<node id="435"/>
		<node id="108"/>
		<node id="545"/>
		<node id="267"/>
		<node id="72"/>
		<node id="187"/>
		<node id="399"/>
		<node id="186"/>
		<node id="309"/>
		<node id="428"/>
		<node id="89"/>
		<node id="429"/>
		<node id="394"/>
		<node id="308"/>
		<node id="522"/>
		<node id="272"/>
		<node id="389"/>
		<node id="369"/>
		<node id="135"/>
		<node id="206"/>
		<node id="42"/>
		<node id="285"/>
		<node id="362"/>
		<node id="90"/>
		<node id="456"/>
		<node id="201"/>
		<node id="242"/>
		<node id="354"/>
		<node id="320"/>
		<node id="303"/>
		<node id="86"/>
		<node id="37"/>
		<node id="73"/>
		<node id="460"/>
		<node id="386"/>
		<node id="552"/>
		<node id="274"/>
		<node id="305"/>
		<node id="275"/>
		<node id="210"/>
		<node id="69"/>
		<node id="496"/>
		<node id="137"/>
		<node id="344"/>
		<node id="547"/>
		<node id="258"/>
		<node id="58"/>
		<node id="276"/>
		<node id="197"/>
		<node id="202"/>
		<node id="376"/>
		<node id="53"/>
		<node id="377"/>
		<node id="529"/>
		<node id="163"/>
		<node id="512"/>
		<node id="339"/>
		<node id="371"/>
		<node id="507"/>
		<node id="442"/>
		<node id="31"/>
		<node id="360"/>
		<node id="189"/>
		<node id="422"/>
		<node id="502"/>
		<node id="383"/>
		<node id="304"/>
		<node id="195"/>
		<node id="239"/>
		<node id="162"/>
		<node id="176"/>
		<node id="262"/>
		<node id="80"/>
		<node id="214"/>
		<node id="74"/>
		<node id="280"/>
		<node id="439"/>
		<node id="500"/>
		<node id="47"/>
		<node id="263"/>
		<node id="227"/>
		<node id="398"/>
		<node id="166"/>
		<node id="11"/>
		<node id="50"/>
		<node id="301"/>
		<node id="215"/>
		<node id="472"/>
		<node id="40"/>
		<node id="444"/>
		<node id="84"/>
		<node id="161"/>
		<node id="175"/>
		<node id="167"/>
		<node id="61"/>
		<node id="279"/>
		<node id="44"/>
		<node id="71"/>
		<node id="256"/>
		<node id="191"/>
		<node id="75"/>
		<node id="391"/>
		<node id="36"/>
		<node id="440"/>
		<node id="233"/>
		<node id="436"/>
		<node id="419"/>
		<node id="240"/>
		<node id="97"/>
		<node id="550"/>
		<node id="112"/>
		<node id="51"/>
		<node id="358"/>
		<node id="359"/>
		<node id="396"/>
		<node id="423"/>
		<node id="145"/>
		<node id="488"/>
		<node id="259"/>
		<node id="293"/>
		<node id="237"/>
		<node id="555"/>
		<node id="46"/>
		<node id="43"/>
		<node id="238"/>
		<node id="459"/>
		<node id="346"/>
		<node id="164"/>
		<node id="501"/>
		<node id="82"/>
		<node id="421"/>
		<node id="184"/>
		<node id="380"/>
		<node id="190"/>
		<node id="208"/>
		<node id="232"/>
		<node id="59"/>
		<node id="487"/>
		<node id="140"/>
		<node id="506"/>
		<node id="367"/>
		<node id="33"/>
		<node id="350"/>
		<node id="170"/>
		<node id="526"/>
		<node id="25"/>
		<node id="476"/>
		<node id="345"/>
		<node id="138"/>
		<node id="495"/>
		<node id="27"/>
		<node id="373"/>
		<node id="292"/>
		<node id="548"/>
		<node id="150"/>
		<node id="478"/>
		<node id="67"/>
		<node id="200"/>
		<node id="494"/>
		<node id="294"/>
		<node id="148"/>
		<node id="209"/>
		<node id="528"/>
		<node id="297"/>
		<node id="261"/>
		<node id="364"/>
		<node id="62"/>
		<node id="554"/>
		<node id="366"/>
		<node id="141"/>
		<node id="70"/>
		<node id="384"/>
		<node id="381"/>
		<node id="479"/>
		<node id="228"/>
		<node id="183"/>
		<node id="349"/>
		<node id="20"/>
		<node id="45"/>
		<node id="132"/>
		<node id="205"/>
		<node id="434"/>
		<node id="83"/>
		<node id="523"/>
		<node id="211"/>
		<node id="395"/>
		<node id="431"/>
		<node id="129"/>
		<node id="474"/>
		<node id="361"/>
		<node id="458"/>
		<node id="264"/>
		<node id="26"/>
		<node id="48"/>
		<node id="268"/>
		<node id="314"/>
		<node id="52"/>
		<node id="131"/>
		<node id="356"/>
		<node id="497"/>
		<node id="76"/>
		<node id="551"/>
		<node id="536"/>
		<node id="192"/>
		<edge source="420" target="436">
			<data key="weight">-0.063</data>
		</edge>
		<edge source="444" target="531">
			<data key="weight">-0.108</data>
		</edge>
		<edge source="36" target="458">
			<data key="weight">-0.110</data>
		</edge>
		<edge source="48" target="184">
			<data key="weight">-0.097</data>
		</edge>
		<edge source="62" target="111">
			<data key="weight">-0.116</data>
		</edge>
		<edge source="155" target="551">
			<data key="weight">-0.193</data>
		</edge>
		<edge source="312" target="549">
			<data key="weight">-0.122</data>
		</edge>
		<edge source="266" target="527">
			<data key="weight">-0.064</data>
		</edge>
		<edge source="460" target="488">
			<data key="weight">-0.063</data>
		</edge>
		<edge source="62" target="313">
			<data key="weight">-0.136</data>
		</edge>
		<edge source="440" target="536">
			<data key="weight">-0.063</data>
		</edge>
		<edge source="263" target="271">
			<data key="weight">-0.065</data>
		</edge>
		<edge source="140" target="274">
			<data key="weight">-0.096</data>
		</edge>
		<edge source="163" target="308">
			<data key="weight">-0.043</data>
		</edge>
		<edge source="42" target="164">
			<data key="weight">-0.134</data>
		</edge>
		<edge source="174" target="259">
			<data key="weight">-0.060</data>
		</edge>
		<edge source="343" target="512">
			<data key="weight">-0.105</data>
		</edge>
		<edge source="155" target="370">
			<data key="weight">-0.068</data>
		</edge>
		<edge source="61" target="292">
			<data key="weight">-0.073</data>
		</edge>
		<edge source="288" target="348">
			<data key="weight">-0.119</data>
		</edge>
		<edge source="184" target="421">
			<data key="weight">-0.055</data>
		</edge>
		<edge source="169" target="259">
			<data key="weight">-0.205</data>
		</edge>
		<edge source="302" target="554">
			<data key="weight">-0.126</data>
		</edge>
		<edge source="209" target="315">
			<data key="weight">-0.111</data>
		</edge>
		<edge source="26" target="549">
			<data key="weight">-0.092</data>
		</edge>
		<edge source="52" target="349">
			<data key="weight">-0.079</data>
		</edge>
		<edge source="361" target="513">
			<data key="weight">-0.122</data>
		</edge>
		<edge source="130" target="472">
			<data key="weight">-0.074</data>
		</edge>
		<edge source="104" target="172">
			<data key="weight">-0.069</data>
		</edge>
		<edge source="241" target="313">
			<data key="weight">-0.105</data>
		</edge>
		<edge source="60" target="81">
			<data key="weight">-0.061</data>
		</edge>
		<edge source="209" target="232">
			<data key="weight">-0.069</data>
		</edge>
		<edge source="144" target="236">
			<data key="weight">-0.048</data>
		</edge>
		<edge source="65" target="499">
			<data key="weight">-0.122</data>
		</edge>
		<edge source="73" target="313">
			<data key="weight">-0.099</data>
		</edge>
		<edge source="169" target="513">
			<data key="weight">-0.178</data>
		</edge>
		<edge source="422" target="505">
			<data key="weight">-0.059</data>
		</edge>
		<edge source="149" target="168">
			<data key="weight">-0.059</data>
		</edge>
		<edge source="351" target="547">
			<data key="weight">-0.098</data>
		</edge>
		<edge source="436" target="472">
			<data key="weight">-0.089</data>
		</edge>
		<edge source="346" target="512">
			<data key="weight">-0.111</data>
		</edge>
		<edge source="54" target="263">
			<data key="weight">-0.052</data>
		</edge>
		<edge source="36" target="300">
			<data key="weight">-0.062</data>
		</edge>
		<edge source="169" target="344">
			<data key="weight">-0.075</data>
		</edge>
		<edge source="308" target="347">
			<data key="weight">-0.082</data>
		</edge>
		<edge source="317" target="384">
			<data key="weight">-0.130</data>
		</edge>
		<edge source="162" target="428">
			<data key="weight">-0.076</data>
		</edge>
		<edge source="518" target="545">
			<data key="weight">-0.191</data>
		</edge>
		<edge source="61" target="68">
			<data key="weight">-0.061</data>
		</edge>
		<edge source="172" target="264">
			<data key="weight">-0.127</data>
		</edge>
		<edge source="266" target="551">
			<data key="weight">-0.215</data>
		</edge>
		<edge source="342" target="523">
			<data key="weight">-0.103</data>
		</edge>
		<edge source="46" target="68">
			<data key="weight">-0.073</data>
		</edge>
		<edge source="435" target="513">
			<data key="weight">-0.089</data>
		</edge>
		<edge source="389" target="416">
			<data key="weight">-0.068</data>
		</edge>
		<edge source="99" target="343">
			<data key="weight">-0.060</data>
		</edge>
		<edge source="101" target="155">
			<data key="weight">-0.100</data>
		</edge>
		<edge source="239" target="263">
			<data key="weight">-0.079</data>
		</edge>
		<edge source="44" target="302">
			<data key="weight">-0.060</data>
		</edge>
		<edge source="212" target="547">
			<data key="weight">-0.260</data>
		</edge>
		<edge source="169" target="285">
			<data key="weight">-0.203</data>
		</edge>
		<edge source="317" target="553">
			<data key="weight">-0.064</data>
		</edge>
		<edge source="139" target="545">
			<data key="weight">-0.163</data>
		</edge>
		<edge source="432" target="549">
			<data key="weight">-0.179</data>
		</edge>
		<edge source="170" target="488">
			<data key="weight">-0.069</data>
		</edge>
		<edge source="101" target="433">
			<data key="weight">-0.080</data>
		</edge>
		<edge source="202" target="343">
			<data key="weight">-0.060</data>
		</edge>
		<edge source="52" target="394">
			<data key="weight">-0.114</data>
		</edge>
		<edge source="418" target="475">
			<data key="weight">-0.093</data>
		</edge>
		<edge source="29" target="97">
			<data key="weight">-0.073</data>
		</edge>
		<edge source="162" target="419">
			<data key="weight">-0.081</data>
		</edge>
		<edge source="110" target="501">
			<data key="weight">-0.064</data>
		</edge>
		<edge source="289" target="353">
			<data key="weight">-0.056</data>
		</edge>
		<edge source="149" target="350">
			<data key="weight">-0.072</data>
		</edge>
		<edge source="149" target="285">
			<data key="weight">-0.128</data>
		</edge>
		<edge source="235" target="554">
			<data key="weight">-0.053</data>
		</edge>
		<edge source="351" target="429">
			<data key="weight">-0.072</data>
		</edge>
		<edge source="158" target="171">
			<data key="weight">-0.081</data>
		</edge>
		<edge source="132" target="522">
			<data key="weight">-0.074</data>
		</edge>
		<edge source="20" target="149">
			<data key="weight">-0.081</data>
		</edge>
		<edge source="134" target="301">
			<data key="weight">-0.087</data>
		</edge>
		<edge source="439" target="536">
			<data key="weight">-0.066</data>
		</edge>
		<edge source="29" target="56">
			<data key="weight">-0.085</data>
		</edge>
		<edge source="295" target="391">
			<data key="weight">-0.101</data>
		</edge>
		<edge source="290" target="552">
			<data key="weight">-0.125</data>
		</edge>
		<edge source="211" target="233">
			<data key="weight">-0.101</data>
		</edge>
		<edge source="155" target="211">
			<data key="weight">-0.065</data>
		</edge>
		<edge source="155" target="545">
			<data key="weight">-0.333</data>
		</edge>
		<edge source="269" target="429">
			<data key="weight">-0.140</data>
		</edge>
		<edge source="88" target="440">
			<data key="weight">-0.095</data>
		</edge>
		<edge source="104" target="288">
			<data key="weight">-0.102</data>
		</edge>
		<edge source="140" target="171">
			<data key="weight">-0.067</data>
		</edge>
		<edge source="169" target="511">
			<data key="weight">-0.063</data>
		</edge>
		<edge source="254" target="549">
			<data key="weight">-0.126</data>
		</edge>
		<edge source="379" target="393">
			<data key="weight">-0.075</data>
		</edge>
		<edge source="128" target="472">
			<data key="weight">-0.182</data>
		</edge>
		<edge source="358" target="526">
			<data key="weight">-0.096</data>
		</edge>
		<edge source="17" target="550">
			<data key="weight">-0.144</data>
		</edge>
		<edge source="166" target="509">
			<data key="weight">-0.073</data>
		</edge>
		<edge source="101" target="553">
			<data key="weight">-0.055</data>
		</edge>
		<edge source="67" target="472">
			<data key="weight">-0.056</data>
		</edge>
		<edge source="38" target="552">
			<data key="weight">-0.062</data>
		</edge>
		<edge source="133" target="294">
			<data key="weight">-0.086</data>
		</edge>
		<edge source="139" target="376">
			<data key="weight">-0.047</data>
		</edge>
		<edge source="343" target="416">
			<data key="weight">-0.076</data>
		</edge>
		<edge source="262" target="265">
			<data key="weight">-0.065</data>
		</edge>
		<edge source="140" target="454">
			<data key="weight">-0.093</data>
		</edge>
		<edge source="309" target="347">
			<data key="weight">-0.161</data>
		</edge>
		<edge source="263" target="518">
			<data key="weight">-0.075</data>
		</edge>
		<edge source="69" target="286">
			<data key="weight">-0.056</data>
		</edge>
		<edge source="128" target="314">
			<data key="weight">-0.123</data>
		</edge>
		<edge source="305" target="511">
			<data key="weight">-0.085</data>
		</edge>
		<edge source="382" target="472">
			<data key="weight">-0.087</data>
		</edge>
		<edge source="418" target="555">
			<data key="weight">-0.075</data>
		</edge>
		<edge source="26" target="276">
			<data key="weight">-0.102</data>
		</edge>
		<edge source="237" target="269">
			<data key="weight">-0.099</data>
		</edge>
		<edge source="20" target="212">
			<data key="weight">-0.116</data>
		</edge>
		<edge source="418" target="512">
			<data key="weight">-0.201</data>
		</edge>
		<edge source="136" target="317">
			<data key="weight">-0.108</data>
		</edge>
		<edge source="301" target="501">
			<data key="weight">-0.135</data>
		</edge>
		<edge source="65" target="489">
			<data key="weight">-0.142</data>
		</edge>
		<edge source="146" target="373">
			<data key="weight">-0.066</data>
		</edge>
		<edge source="54" target="212">
			<data key="weight">-0.079</data>
		</edge>
		<edge source="206" target="442">
			<data key="weight">-0.067</data>
		</edge>
		<edge source="158" target="308">
			<data key="weight">-0.068</data>
		</edge>
		<edge source="154" target="516">
			<data key="weight">-0.104</data>
		</edge>
		<edge source="312" target="346">
			<data key="weight">-0.097</data>
		</edge>
		<edge source="290" target="378">
			<data key="weight">-0.060</data>
		</edge>
		<edge source="345" target="545">
			<data key="weight">-0.246</data>
		</edge>
		<edge source="153" target="550">
			<data key="weight">-0.081</data>
		</edge>
		<edge source="159" target="536">
			<data key="weight">-0.078</data>
		</edge>
		<edge source="154" target="292">
			<data key="weight">-0.066</data>
		</edge>
		<edge source="211" target="418">
			<data key="weight">-0.182</data>
		</edge>
		<edge source="52" target="141">
			<data key="weight">-0.060</data>
		</edge>
		<edge source="107" target="506">
			<data key="weight">-0.059</data>
		</edge>
		<edge source="268" target="396">
			<data key="weight">-0.139</data>
		</edge>
		<edge source="81" target="512">
			<data key="weight">-0.143</data>
		</edge>
		<edge source="80" target="527">
			<data key="weight">-0.060</data>
		</edge>
		<edge source="148" target="553">
			<data key="weight">-0.045</data>
		</edge>
		<edge source="29" target="197">
			<data key="weight">-0.061</data>
		</edge>
		<edge source="66" target="343">
			<data key="weight">-0.121</data>
		</edge>
		<edge source="56" target="288">
			<data key="weight">-0.090</data>
		</edge>
		<edge source="317" target="549">
			<data key="weight">-0.216</data>
		</edge>
		<edge source="185" target="509">
			<data key="weight">-0.061</data>
		</edge>
		<edge source="193" target="393">
			<data key="weight">-0.073</data>
		</edge>
		<edge source="422" target="513">
			<data key="weight">-0.060</data>
		</edge>
		<edge source="135" target="345">
			<data key="weight">-0.051</data>
		</edge>
		<edge source="69" target="186">
			<data key="weight">-0.102</data>
		</edge>
		<edge source="42" target="358">
			<data key="weight">-0.168</data>
		</edge>
		<edge source="181" target="312">
			<data key="weight">-0.055</data>
		</edge>
		<edge source="373" target="418">
			<data key="weight">-0.069</data>
		</edge>
		<edge source="269" target="479">
			<data key="weight">-0.070</data>
		</edge>
		<edge source="33" target="385">
			<data key="weight">-0.124</data>
		</edge>
		<edge source="174" target="497">
			<data key="weight">-0.070</data>
		</edge>
		<edge source="107" target="454">
			<data key="weight">-0.077</data>
		</edge>
		<edge source="33" target="174">
			<data key="weight">-0.084</data>
		</edge>
		<edge source="499" target="513">
			<data key="weight">-0.071</data>
		</edge>
		<edge source="472" target="489">
			<data key="weight">-0.114</data>
		</edge>
		<edge source="65" target="170">
			<data key="weight">-0.076</data>
		</edge>
		<edge source="295" target="422">
			<data key="weight">-0.095</data>
		</edge>
		<edge source="212" target="276">
			<data key="weight">-0.154</data>
		</edge>
		<edge source="53" target="358">
			<data key="weight">-0.093</data>
		</edge>
		<edge source="28" target="111">
			<data key="weight">-0.115</data>
		</edge>
		<edge source="46" target="477">
			<data key="weight">-0.121</data>
		</edge>
		<edge source="132" target="271">
			<data key="weight">-0.055</data>
		</edge>
		<edge source="308" target="421">
			<data key="weight">-0.065</data>
		</edge>
		<edge source="83" target="135">
			<data key="weight">-0.050</data>
		</edge>
		<edge source="28" target="320">
			<data key="weight">-0.061</data>
		</edge>
		<edge source="362" target="505">
			<data key="weight">-0.077</data>
		</edge>
		<edge source="225" target="269">
			<data key="weight">-0.078</data>
		</edge>
		<edge source="92" target="263">
			<data key="weight">-0.091</data>
		</edge>
		<edge source="480" target="513">
			<data key="weight">-0.073</data>
		</edge>
		<edge source="36" target="173">
			<data key="weight">-0.083</data>
		</edge>
		<edge source="137" target="309">
			<data key="weight">-0.116</data>
		</edge>
		<edge source="63" target="309">
			<data key="weight">-0.081</data>
		</edge>
		<edge source="372" target="549">
			<data key="weight">-0.054</data>
		</edge>
		<edge source="314" target="475">
			<data key="weight">-0.077</data>
		</edge>
		<edge source="95" target="548">
			<data key="weight">-0.237</data>
		</edge>
		<edge source="62" target="138">
			<data key="weight">-0.173</data>
		</edge>
		<edge source="319" target="475">
			<data key="weight">-0.057</data>
		</edge>
		<edge source="418" target="554">
			<data key="weight">-0.098</data>
		</edge>
		<edge source="68" target="350">
			<data key="weight">-0.073</data>
		</edge>
		<edge source="171" target="416">
			<data key="weight">-0.100</data>
		</edge>
		<edge source="140" target="277">
			<data key="weight">-0.075</data>
		</edge>
		<edge source="85" target="496">
			<data key="weight">-0.059</data>
		</edge>
		<edge source="263" target="279">
			<data key="weight">-0.065</data>
		</edge>
		<edge source="31" target="434">
			<data key="weight">-0.080</data>
		</edge>
		<edge source="25" target="454">
			<data key="weight">-0.060</data>
		</edge>
		<edge source="301" target="419">
			<data key="weight">-0.081</data>
		</edge>
		<edge source="31" target="65">
			<data key="weight">-0.138</data>
		</edge>
		<edge source="341" target="528">
			<data key="weight">-0.083</data>
		</edge>
		<edge source="351" target="394">
			<data key="weight">-0.068</data>
		</edge>
		<edge source="208" target="317">
			<data key="weight">-0.091</data>
		</edge>
		<edge source="49" target="458">
			<data key="weight">-0.057</data>
		</edge>
		<edge source="141" target="164">
			<data key="weight">-0.047</data>
		</edge>
		<edge source="242" target="552">
			<data key="weight">-0.091</data>
		</edge>
		<edge source="51" target="460">
			<data key="weight">-0.064</data>
		</edge>
		<edge source="312" target="496">
			<data key="weight">-0.173</data>
		</edge>
		<edge source="33" target="83">
			<data key="weight">-0.061</data>
		</edge>
		<edge source="85" target="98">
			<data key="weight">-0.064</data>
		</edge>
		<edge source="457" target="551">
			<data key="weight">-0.059</data>
		</edge>
		<edge source="259" target="317">
			<data key="weight">-0.103</data>
		</edge>
		<edge source="489" target="552">
			<data key="weight">-0.086</data>
		</edge>
		<edge source="104" target="347">
			<data key="weight">-0.085</data>
		</edge>
		<edge source="292" target="554">
			<data key="weight">-0.052</data>
		</edge>
		<edge source="191" target="309">
			<data key="weight">-0.119</data>
		</edge>
		<edge source="264" target="477">
			<data key="weight">-0.115</data>
		</edge>
		<edge source="268" target="522">
			<data key="weight">-0.087</data>
		</edge>
		<edge source="432" target="527">
			<data key="weight">-0.121</data>
		</edge>
		<edge source="30" target="68">
			<data key="weight">-0.072</data>
		</edge>
		<edge source="235" target="317">
			<data key="weight">-0.098</data>
		</edge>
		<edge source="89" target="153">
			<data key="weight">-0.055</data>
		</edge>
		<edge source="167" target="277">
			<data key="weight">-0.087</data>
		</edge>
		<edge source="158" target="350">
			<data key="weight">-0.057</data>
		</edge>
		<edge source="309" target="430">
			<data key="weight">-0.181</data>
		</edge>
		<edge source="96" target="162">
			<data key="weight">-0.074</data>
		</edge>
		<edge source="235" target="259">
			<data key="weight">-0.097</data>
		</edge>
		<edge source="132" target="318">
			<data key="weight">-0.054</data>
		</edge>
		<edge source="382" target="512">
			<data key="weight">-0.096</data>
		</edge>
		<edge source="295" target="398">
			<data key="weight">-0.118</data>
		</edge>
		<edge source="460" target="496">
			<data key="weight">-0.110</data>
		</edge>
		<edge source="85" target="111">
			<data key="weight">-0.062</data>
		</edge>
		<edge source="356" target="512">
			<data key="weight">-0.083</data>
		</edge>
		<edge source="429" target="477">
			<data key="weight">-0.076</data>
		</edge>
		<edge source="107" target="352">
			<data key="weight">-0.077</data>
		</edge>
		<edge source="200" target="423">
			<data key="weight">-0.055</data>
		</edge>
		<edge source="136" target="545">
			<data key="weight">-0.143</data>
		</edge>
		<edge source="142" target="418">
			<data key="weight">-0.089</data>
		</edge>
		<edge source="98" target="472">
			<data key="weight">-0.135</data>
		</edge>
		<edge source="237" target="536">
			<data key="weight">-0.122</data>
		</edge>
		<edge source="108" target="314">
			<data key="weight">-0.073</data>
		</edge>
		<edge source="70" target="305">
			<data key="weight">-0.103</data>
		</edge>
		<edge source="235" target="475">
			<data key="weight">-0.055</data>
		</edge>
		<edge source="103" target="312">
			<data key="weight">-0.097</data>
		</edge>
		<edge source="314" target="394">
			<data key="weight">-0.111</data>
		</edge>
		<edge source="262" target="351">
			<data key="weight">-0.097</data>
		</edge>
		<edge source="51" target="341">
			<data key="weight">-0.045</data>
		</edge>
		<edge source="98" target="362">
			<data key="weight">-0.055</data>
		</edge>
		<edge source="153" target="497">
			<data key="weight">-0.066</data>
		</edge>
		<edge source="316" target="421">
			<data key="weight">-0.076</data>
		</edge>
		<edge source="190" target="416">
			<data key="weight">-0.064</data>
		</edge>
		<edge source="155" target="476">
			<data key="weight">-0.122</data>
		</edge>
		<edge source="51" target="211">
			<data key="weight">-0.063</data>
		</edge>
		<edge source="82" target="263">
			<data key="weight">-0.074</data>
		</edge>
		<edge source="155" target="274">
			<data key="weight">-0.088</data>
		</edge>
		<edge source="149" target="500">
			<data key="weight">-0.058</data>
		</edge>
		<edge source="42" target="103">
			<data key="weight">-0.059</data>
		</edge>
		<edge source="66" target="184">
			<data key="weight">-0.091</data>
		</edge>
		<edge source="33" target="148">
			<data key="weight">-0.123</data>
		</edge>
		<edge source="479" target="501">
			<data key="weight">-0.063</data>
		</edge>
		<edge source="65" target="176">
			<data key="weight">-0.122</data>
		</edge>
		<edge source="353" target="440">
			<data key="weight">-0.111</data>
		</edge>
		<edge source="137" target="314">
			<data key="weight">-0.096</data>
		</edge>
		<edge source="395" target="472">
			<data key="weight">-0.088</data>
		</edge>
		<edge source="63" target="263">
			<data key="weight">-0.073</data>
		</edge>
		<edge source="85" target="177">
			<data key="weight">-0.074</data>
		</edge>
		<edge source="350" target="416">
			<data key="weight">-0.066</data>
		</edge>
		<edge source="137" target="513">
			<data key="weight">-0.079</data>
		</edge>
		<edge source="207" target="434">
			<data key="weight">-0.055</data>
		</edge>
		<edge source="107" target="353">
			<data key="weight">-0.070</data>
		</edge>
		<edge source="107" target="545">
			<data key="weight">-0.174</data>
		</edge>
		<edge source="51" target="523">
			<data key="weight">-0.059</data>
		</edge>
		<edge source="290" target="518">
			<data key="weight">-0.096</data>
		</edge>
		<edge source="151" target="314">
			<data key="weight">-0.099</data>
		</edge>
		<edge source="167" target="473">
			<data key="weight">-0.061</data>
		</edge>
		<edge source="26" target="41">
			<data key="weight">-0.101</data>
		</edge>
		<edge source="110" target="418">
			<data key="weight">-0.150</data>
		</edge>
		<edge source="267" target="545">
			<data key="weight">-0.102</data>
		</edge>
		<edge source="296" target="457">
			<data key="weight">-0.075</data>
		</edge>
		<edge source="111" target="503">
			<data key="weight">-0.063</data>
		</edge>
		<edge source="277" target="489">
			<data key="weight">-0.086</data>
		</edge>
		<edge source="143" target="391">
			<data key="weight">-0.059</data>
		</edge>
		<edge source="53" target="107">
			<data key="weight">-0.093</data>
		</edge>
		<edge source="292" target="513">
			<data key="weight">-0.069</data>
		</edge>
		<edge source="131" target="430">
			<data key="weight">-0.076</data>
		</edge>
		<edge source="40" target="351">
			<data key="weight">-0.073</data>
		</edge>
		<edge source="318" target="372">
			<data key="weight">-0.064</data>
		</edge>
		<edge source="61" target="318">
			<data key="weight">-0.079</data>
		</edge>
		<edge source="11" target="289">
			<data key="weight">-0.056</data>
		</edge>
		<edge source="42" target="195">
			<data key="weight">-0.062</data>
		</edge>
		<edge source="71" target="358">
			<data key="weight">-0.051</data>
		</edge>
		<edge source="72" target="545">
			<data key="weight">-0.191</data>
		</edge>
		<edge source="85" target="513">
			<data key="weight">-0.144</data>
		</edge>
		<edge source="291" target="549">
			<data key="weight">-0.119</data>
		</edge>
		<edge source="268" target="418">
			<data key="weight">-0.166</data>
		</edge>
		<edge source="36" target="304">
			<data key="weight">-0.058</data>
		</edge>
		<edge source="176" target="212">
			<data key="weight">-0.151</data>
		</edge>
		<edge source="31" target="209">
			<data key="weight">-0.086</data>
		</edge>
		<edge source="29" target="551">
			<data key="weight">-0.067</data>
		</edge>
		<edge source="290" target="454">
			<data key="weight">-0.081</data>
		</edge>
		<edge source="28" target="140">
			<data key="weight">-0.103</data>
		</edge>
		<edge source="342" target="549">
			<data key="weight">-0.085</data>
		</edge>
		<edge source="312" target="430">
			<data key="weight">-0.058</data>
		</edge>
		<edge source="212" target="396">
			<data key="weight">-0.074</data>
		</edge>
		<edge source="101" target="111">
			<data key="weight">-0.119</data>
		</edge>
		<edge source="155" target="528">
			<data key="weight">-0.072</data>
		</edge>
		<edge source="68" target="297">
			<data key="weight">-0.070</data>
		</edge>
		<edge source="243" target="440">
			<data key="weight">-0.059</data>
		</edge>
		<edge source="276" target="393">
			<data key="weight">-0.060</data>
		</edge>
		<edge source="176" target="545">
			<data key="weight">-0.216</data>
		</edge>
		<edge source="20" target="509">
			<data key="weight">-0.093</data>
		</edge>
		<edge source="168" target="518">
			<data key="weight">-0.108</data>
		</edge>
		<edge source="32" target="139">
			<data key="weight">-0.066</data>
		</edge>
		<edge source="83" target="314">
			<data key="weight">-0.082</data>
		</edge>
		<edge source="302" target="393">
			<data key="weight">-0.111</data>
		</edge>
		<edge source="76" target="348">
			<data key="weight">-0.079</data>
		</edge>
		<edge source="272" target="457">
			<data key="weight">-0.063</data>
		</edge>
		<edge source="173" target="523">
			<data key="weight">-0.078</data>
		</edge>
		<edge source="171" target="510">
			<data key="weight">-0.086</data>
		</edge>
		<edge source="153" target="488">
			<data key="weight">-0.061</data>
		</edge>
		<edge source="350" target="393">
			<data key="weight">-0.083</data>
		</edge>
		<edge source="53" target="528">
			<data key="weight">-0.083</data>
		</edge>
		<edge source="264" target="429">
			<data key="weight">-0.131</data>
		</edge>
		<edge source="132" target="155">
			<data key="weight">-0.078</data>
		</edge>
		<edge source="382" target="531">
			<data key="weight">-0.086</data>
		</edge>
		<edge source="109" target="153">
			<data key="weight">-0.084</data>
		</edge>
		<edge source="64" target="172">
			<data key="weight">-0.059</data>
		</edge>
		<edge source="52" target="436">
			<data key="weight">-0.119</data>
		</edge>
		<edge source="128" target="505">
			<data key="weight">-0.110</data>
		</edge>
		<edge source="29" target="496">
			<data key="weight">-0.118</data>
		</edge>
		<edge source="209" target="511">
			<data key="weight">-0.152</data>
		</edge>
		<edge source="76" target="361">
			<data key="weight">-0.119</data>
		</edge>
		<edge source="158" target="509">
			<data key="weight">-0.095</data>
		</edge>
		<edge source="69" target="262">
			<data key="weight">-0.060</data>
		</edge>
		<edge source="62" target="266">
			<data key="weight">-0.093</data>
		</edge>
		<edge source="433" target="549">
			<data key="weight">-0.109</data>
		</edge>
		<edge source="270" target="496">
			<data key="weight">-0.055</data>
		</edge>
		<edge source="142" target="442">
			<data key="weight">-0.073</data>
		</edge>
		<edge source="33" target="51">
			<data key="weight">-0.110</data>
		</edge>
		<edge source="459" target="553">
			<data key="weight">-0.084</data>
		</edge>
		<edge source="396" target="531">
			<data key="weight">-0.083</data>
		</edge>
		<edge source="65" target="385">
			<data key="weight">-0.116</data>
		</edge>
		<edge source="235" target="420">
			<data key="weight">-0.062</data>
		</edge>
		<edge source="49" target="396">
			<data key="weight">-0.058</data>
		</edge>
		<edge source="62" target="265">
			<data key="weight">-0.074</data>
		</edge>
		<edge source="345" target="549">
			<data key="weight">-0.109</data>
		</edge>
		<edge source="62" target="292">
			<data key="weight">-0.096</data>
		</edge>
		<edge source="37" target="512">
			<data key="weight">-0.127</data>
		</edge>
		<edge source="215" target="552">
			<data key="weight">-0.080</data>
		</edge>
		<edge source="288" target="303">
			<data key="weight">-0.055</data>
		</edge>
		<edge source="345" target="476">
			<data key="weight">-0.076</data>
		</edge>
		<edge source="26" target="43">
			<data key="weight">-0.064</data>
		</edge>
		<edge source="356" target="551">
			<data key="weight">-0.075</data>
		</edge>
		<edge source="96" target="140">
			<data key="weight">-0.101</data>
		</edge>
		<edge source="276" target="433">
			<data key="weight">-0.060</data>
		</edge>
		<edge source="48" target="101">
			<data key="weight">-0.073</data>
		</edge>
		<edge source="293" target="472">
			<data key="weight">-0.093</data>
		</edge>
		<edge source="301" target="505">
			<data key="weight">-0.111</data>
		</edge>
		<edge source="259" target="547">
			<data key="weight">-0.113</data>
		</edge>
		<edge source="270" target="301">
			<data key="weight">-0.049</data>
		</edge>
		<edge source="212" target="554">
			<data key="weight">-0.200</data>
		</edge>
		<edge source="289" target="317">
			<data key="weight">-0.083</data>
		</edge>
		<edge source="68" target="549">
			<data key="weight">-0.105</data>
		</edge>
		<edge source="309" target="314">
			<data key="weight">-0.070</data>
		</edge>
		<edge source="111" target="137">
			<data key="weight">-0.097</data>
		</edge>
		<edge source="51" target="498">
			<data key="weight">-0.070</data>
		</edge>
		<edge source="142" target="273">
			<data key="weight">-0.097</data>
		</edge>
		<edge source="267" target="347">
			<data key="weight">-0.061</data>
		</edge>
		<edge source="376" target="422">
			<data key="weight">-0.066</data>
		</edge>
		<edge source="394" target="505">
			<data key="weight">-0.094</data>
		</edge>
		<edge source="48" target="162">
			<data key="weight">-0.078</data>
		</edge>
		<edge source="210" target="531">
			<data key="weight">-0.057</data>
		</edge>
		<edge source="81" target="432">
			<data key="weight">-0.113</data>
		</edge>
		<edge source="56" target="528">
			<data key="weight">-0.095</data>
		</edge>
		<edge source="267" target="529">
			<data key="weight">-0.069</data>
		</edge>
		<edge source="51" target="441">
			<data key="weight">-0.086</data>
		</edge>
		<edge source="295" target="552">
			<data key="weight">-0.056</data>
		</edge>
		<edge source="314" target="364">
			<data key="weight">-0.105</data>
		</edge>
		<edge source="171" target="312">
			<data key="weight">-0.121</data>
		</edge>
		<edge source="20" target="107">
			<data key="weight">-0.245</data>
		</edge>
		<edge source="134" target="277">
			<data key="weight">-0.065</data>
		</edge>
		<edge source="305" target="385">
			<data key="weight">-0.132</data>
		</edge>
		<edge source="34" target="206">
			<data key="weight">-0.077</data>
		</edge>
		<edge source="101" target="212">
			<data key="weight">-0.162</data>
		</edge>
		<edge source="105" target="351">
			<data key="weight">-0.062</data>
		</edge>
		<edge source="439" target="495">
			<data key="weight">-0.111</data>
		</edge>
		<edge source="430" target="457">
			<data key="weight">-0.112</data>
		</edge>
		<edge source="212" target="241">
			<data key="weight">-0.109</data>
		</edge>
		<edge source="49" target="92">
			<data key="weight">-0.129</data>
		</edge>
		<edge source="389" target="531">
			<data key="weight">-0.057</data>
		</edge>
		<edge source="317" target="435">
			<data key="weight">-0.065</data>
		</edge>
		<edge source="295" target="387">
			<data key="weight">-0.076</data>
		</edge>
		<edge source="37" target="436">
			<data key="weight">-0.085</data>
		</edge>
		<edge source="267" target="419">
			<data key="weight">-0.071</data>
		</edge>
		<edge source="262" target="555">
			<data key="weight">-0.096</data>
		</edge>
		<edge source="418" target="550">
			<data key="weight">-0.182</data>
		</edge>
		<edge source="422" target="472">
			<data key="weight">-0.169</data>
		</edge>
		<edge source="25" target="314">
			<data key="weight">-0.066</data>
		</edge>
		<edge source="309" target="552">
			<data key="weight">-0.243</data>
		</edge>
		<edge source="209" target="297">
			<data key="weight">-0.075</data>
		</edge>
		<edge source="134" target="287">
			<data key="weight">-0.074</data>
		</edge>
		<edge source="440" target="550">
			<data key="weight">-0.198</data>
		</edge>
		<edge source="238" target="555">
			<data key="weight">-0.059</data>
		</edge>
		<edge source="161" target="378">
			<data key="weight">-0.061</data>
		</edge>
		<edge source="20" target="262">
			<data key="weight">-0.117</data>
		</edge>
		<edge source="501" target="536">
			<data key="weight">-0.068</data>
		</edge>
		<edge source="226" target="290">
			<data key="weight">-0.061</data>
		</edge>
		<edge source="302" target="555">
			<data key="weight">-0.101</data>
		</edge>
		<edge source="107" target="349">
			<data key="weight">-0.070</data>
		</edge>
		<edge source="97" target="168">
			<data key="weight">-0.097</data>
		</edge>
		<edge source="236" target="276">
			<data key="weight">-0.061</data>
		</edge>
		<edge source="174" target="501">
			<data key="weight">-0.059</data>
		</edge>
		<edge source="20" target="53">
			<data key="weight">-0.073</data>
		</edge>
		<edge source="264" target="301">
			<data key="weight">-0.067</data>
		</edge>
		<edge source="290" target="349">
			<data key="weight">-0.059</data>
		</edge>
		<edge source="76" target="416">
			<data key="weight">-0.157</data>
		</edge>
		<edge source="62" target="295">
			<data key="weight">-0.107</data>
		</edge>
		<edge source="76" target="499">
			<data key="weight">-0.055</data>
		</edge>
		<edge source="259" target="434">
			<data key="weight">-0.132</data>
		</edge>
		<edge source="20" target="398">
			<data key="weight">-0.156</data>
		</edge>
		<edge source="153" target="303">
			<data key="weight">-0.059</data>
		</edge>
		<edge source="164" target="454">
			<data key="weight">-0.079</data>
		</edge>
		<edge source="211" target="553">
			<data key="weight">-0.152</data>
		</edge>
		<edge source="37" target="253">
			<data key="weight">-0.072</data>
		</edge>
		<edge source="48" target="88">
			<data key="weight">-0.069</data>
		</edge>
		<edge source="25" target="173">
			<data key="weight">-0.061</data>
		</edge>
		<edge source="473" target="498">
			<data key="weight">-0.064</data>
		</edge>
		<edge source="164" target="263">
			<data key="weight">-0.107</data>
		</edge>
		<edge source="302" target="549">
			<data key="weight">-0.189</data>
		</edge>
		<edge source="208" target="457">
			<data key="weight">-0.091</data>
		</edge>
		<edge source="176" target="473">
			<data key="weight">-0.073</data>
		</edge>
		<edge source="27" target="501">
			<data key="weight">-0.098</data>
		</edge>
		<edge source="66" target="253">
			<data key="weight">-0.058</data>
		</edge>
		<edge source="145" target="266">
			<data key="weight">-0.068</data>
		</edge>
		<edge source="185" target="501">
			<data key="weight">-0.072</data>
		</edge>
		<edge source="305" target="439">
			<data key="weight">-0.123</data>
		</edge>
		<edge source="68" target="398">
			<data key="weight">-0.087</data>
		</edge>
		<edge source="65" target="416">
			<data key="weight">-0.075</data>
		</edge>
		<edge source="81" target="472">
			<data key="weight">-0.160</data>
		</edge>
		<edge source="30" target="288">
			<data key="weight">-0.085</data>
		</edge>
		<edge source="164" target="394">
			<data key="weight">-0.060</data>
		</edge>
		<edge source="33" target="551">
			<data key="weight">-0.166</data>
		</edge>
		<edge source="170" target="553">
			<data key="weight">-0.118</data>
		</edge>
		<edge source="68" target="282">
			<data key="weight">-0.063</data>
		</edge>
		<edge source="33" target="379">
			<data key="weight">-0.072</data>
		</edge>
		<edge source="42" target="496">
			<data key="weight">-0.106</data>
		</edge>
		<edge source="391" target="552">
			<data key="weight">-0.081</data>
		</edge>
		<edge source="262" target="419">
			<data key="weight">-0.105</data>
		</edge>
		<edge source="44" target="358">
			<data key="weight">-0.064</data>
		</edge>
		<edge source="146" target="384">
			<data key="weight">-0.059</data>
		</edge>
		<edge source="84" target="440">
			<data key="weight">-0.092</data>
		</edge>
		<edge source="88" target="313">
			<data key="weight">-0.081</data>
		</edge>
		<edge source="309" target="394">
			<data key="weight">-0.101</data>
		</edge>
		<edge source="155" target="353">
			<data key="weight">-0.060</data>
		</edge>
		<edge source="346" target="528">
			<data key="weight">-0.059</data>
		</edge>
		<edge source="110" target="523">
			<data key="weight">-0.086</data>
		</edge>
		<edge source="225" target="423">
			<data key="weight">-0.057</data>
		</edge>
		<edge source="140" target="306">
			<data key="weight">-0.072</data>
		</edge>
		<edge source="76" target="496">
			<data key="weight">-0.131</data>
		</edge>
		<edge source="29" target="476">
			<data key="weight">-0.089</data>
		</edge>
		<edge source="421" target="432">
			<data key="weight">-0.130</data>
		</edge>
		<edge source="288" target="441">
			<data key="weight">-0.063</data>
		</edge>
		<edge source="83" target="474">
			<data key="weight">-0.050</data>
		</edge>
		<edge source="101" target="317">
			<data key="weight">-0.066</data>
		</edge>
		<edge source="20" target="205">
			<data key="weight">-0.057</data>
		</edge>
		<edge source="158" target="270">
			<data key="weight">-0.046</data>
		</edge>
		<edge source="262" target="547">
			<data key="weight">-0.109</data>
		</edge>
		<edge source="51" target="110">
			<data key="weight">-0.075</data>
		</edge>
		<edge source="509" target="525">
			<data key="weight">-0.062</data>
		</edge>
		<edge source="76" target="253">
			<data key="weight">-0.061</data>
		</edge>
		<edge source="269" target="273">
			<data key="weight">-0.063</data>
		</edge>
		<edge source="42" target="149">
			<data key="weight">-0.059</data>
		</edge>
		<edge source="17" target="49">
			<data key="weight">-0.073</data>
		</edge>
		<edge source="161" target="518">
			<data key="weight">-0.099</data>
		</edge>
		<edge source="33" target="130">
			<data key="weight">-0.094</data>
		</edge>
		<edge source="282" target="434">
			<data key="weight">-0.070</data>
		</edge>
		<edge source="20" target="155">
			<data key="weight">-0.097</data>
		</edge>
		<edge source="418" target="431">
			<data key="weight">-0.108</data>
		</edge>
		<edge source="72" target="290">
			<data key="weight">-0.079</data>
		</edge>
		<edge source="373" target="536">
			<data key="weight">-0.058</data>
		</edge>
		<edge source="196" target="290">
			<data key="weight">-0.078</data>
		</edge>
		<edge source="339" target="350">
			<data key="weight">-0.078</data>
		</edge>
		<edge source="314" target="432">
			<data key="weight">-0.097</data>
		</edge>
		<edge source="487" target="512">
			<data key="weight">-0.113</data>
		</edge>
		<edge source="66" target="419">
			<data key="weight">-0.083</data>
		</edge>
		<edge source="272" target="314">
			<data key="weight">-0.123</data>
		</edge>
		<edge source="92" target="475">
			<data key="weight">-0.083</data>
		</edge>
		<edge source="46" target="362">
			<data key="weight">-0.056</data>
		</edge>
		<edge source="27" target="212">
			<data key="weight">-0.176</data>
		</edge>
		<edge source="38" target="512">
			<data key="weight">-0.127</data>
		</edge>
		<edge source="107" target="376">
			<data key="weight">-0.081</data>
		</edge>
		<edge source="137" target="536">
			<data key="weight">-0.064</data>
		</edge>
		<edge source="209" target="364">
			<data key="weight">-0.082</data>
		</edge>
		<edge source="55" target="429">
			<data key="weight">-0.059</data>
		</edge>
		<edge source="307" target="531">
			<data key="weight">-0.068</data>
		</edge>
		<edge source="459" target="554">
			<data key="weight">-0.093</data>
		</edge>
		<edge source="29" target="513">
			<data key="weight">-0.084</data>
		</edge>
		<edge source="36" target="502">
			<data key="weight">-0.070</data>
		</edge>
		<edge source="101" target="341">
			<data key="weight">-0.046</data>
		</edge>
		<edge source="34" target="501">
			<data key="weight">-0.095</data>
		</edge>
		<edge source="173" target="269">
			<data key="weight">-0.063</data>
		</edge>
		<edge source="62" target="172">
			<data key="weight">-0.121</data>
		</edge>
		<edge source="70" target="314">
			<data key="weight">-0.101</data>
		</edge>
		<edge source="33" target="159">
			<data key="weight">-0.102</data>
		</edge>
		<edge source="291" target="418">
			<data key="weight">-0.101</data>
		</edge>
		<edge source="66" target="215">
			<data key="weight">-0.082</data>
		</edge>
		<edge source="388" target="545">
			<data key="weight">-0.170</data>
		</edge>
		<edge source="56" target="312">
			<data key="weight">-0.086</data>
		</edge>
		<edge source="272" target="358">
			<data key="weight">-0.102</data>
		</edge>
		<edge source="390" target="513">
			<data key="weight">-0.057</data>
		</edge>
		<edge source="42" target="418">
			<data key="weight">-0.133</data>
		</edge>
		<edge source="31" target="308">
			<data key="weight">-0.061</data>
		</edge>
		<edge source="65" target="454">
			<data key="weight">-0.077</data>
		</edge>
		<edge source="264" target="545">
			<data key="weight">-0.281</data>
		</edge>
		<edge source="20" target="477">
			<data key="weight">-0.176</data>
		</edge>
		<edge source="288" target="497">
			<data key="weight">-0.089</data>
		</edge>
		<edge source="288" target="528">
			<data key="weight">-0.112</data>
		</edge>
		<edge source="107" target="132">
			<data key="weight">-0.057</data>
		</edge>
		<edge source="85" target="479">
			<data key="weight">-0.082</data>
		</edge>
		<edge source="472" target="525">
			<data key="weight">-0.092</data>
		</edge>
		<edge source="96" target="153">
			<data key="weight">-0.059</data>
		</edge>
		<edge source="254" target="262">
			<data key="weight">-0.090</data>
		</edge>
		<edge source="49" target="272">
			<data key="weight">-0.057</data>
		</edge>
		<edge source="37" target="398">
			<data key="weight">-0.083</data>
		</edge>
		<edge source="285" target="456">
			<data key="weight">-0.112</data>
		</edge>
		<edge source="481" target="509">
			<data key="weight">-0.068</data>
		</edge>
		<edge source="32" target="42">
			<data key="weight">-0.108</data>
		</edge>
		<edge source="456" target="496">
			<data key="weight">-0.098</data>
		</edge>
		<edge source="306" target="382">
			<data key="weight">-0.059</data>
		</edge>
		<edge source="43" target="554">
			<data key="weight">-0.052</data>
		</edge>
		<edge source="11" target="547">
			<data key="weight">-0.049</data>
		</edge>
		<edge source="79" target="545">
			<data key="weight">-0.100</data>
		</edge>
		<edge source="241" target="268">
			<data key="weight">-0.062</data>
		</edge>
		<edge source="171" target="316">
			<data key="weight">-0.114</data>
		</edge>
		<edge source="239" target="398">
			<data key="weight">-0.079</data>
		</edge>
		<edge source="305" target="440">
			<data key="weight">-0.117</data>
		</edge>
		<edge source="52" target="315">
			<data key="weight">-0.058</data>
		</edge>
		<edge source="32" target="263">
			<data key="weight">-0.069</data>
		</edge>
		<edge source="162" target="500">
			<data key="weight">-0.081</data>
		</edge>
		<edge source="144" target="255">
			<data key="weight">-0.058</data>
		</edge>
		<edge source="85" target="292">
			<data key="weight">-0.059</data>
		</edge>
		<edge source="259" target="477">
			<data key="weight">-0.124</data>
		</edge>
		<edge source="285" target="549">
			<data key="weight">-0.120</data>
		</edge>
		<edge source="25" target="505">
			<data key="weight">-0.065</data>
		</edge>
		<edge source="37" target="511">
			<data key="weight">-0.076</data>
		</edge>
		<edge source="481" target="545">
			<data key="weight">-0.058</data>
		</edge>
		<edge source="351" target="430">
			<data key="weight">-0.101</data>
		</edge>
		<edge source="209" target="459">
			<data key="weight">-0.086</data>
		</edge>
		<edge source="265" target="441">
			<data key="weight">-0.057</data>
		</edge>
		<edge source="31" target="459">
			<data key="weight">-0.065</data>
		</edge>
		<edge source="99" target="309">
			<data key="weight">-0.076</data>
		</edge>
		<edge source="302" target="420">
			<data key="weight">-0.090</data>
		</edge>
		<edge source="375" target="545">
			<data key="weight">-0.061</data>
		</edge>
		<edge source="318" target="432">
			<data key="weight">-0.062</data>
		</edge>
		<edge source="135" target="441">
			<data key="weight">-0.058</data>
		</edge>
		<edge source="92" target="399">
			<data key="weight">-0.056</data>
		</edge>
		<edge source="396" target="549">
			<data key="weight">-0.117</data>
		</edge>
		<edge source="169" target="343">
			<data key="weight">-0.061</data>
		</edge>
		<edge source="137" target="432">
			<data key="weight">-0.068</data>
		</edge>
		<edge source="159" target="420">
			<data key="weight">-0.069</data>
		</edge>
		<edge source="169" target="269">
			<data key="weight">-0.126</data>
		</edge>
		<edge source="59" target="142">
			<data key="weight">-0.074</data>
		</edge>
		<edge source="142" target="528">
			<data key="weight">-0.124</data>
		</edge>
		<edge source="62" target="528">
			<data key="weight">-0.119</data>
		</edge>
		<edge source="418" target="529">
			<data key="weight">-0.080</data>
		</edge>
		<edge source="292" target="376">
			<data key="weight">-0.048</data>
		</edge>
		<edge source="28" target="550">
			<data key="weight">-0.108</data>
		</edge>
		<edge source="456" target="551">
			<data key="weight">-0.068</data>
		</edge>
		<edge source="162" target="320">
			<data key="weight">-0.068</data>
		</edge>
		<edge source="434" target="555">
			<data key="weight">-0.071</data>
		</edge>
		<edge source="184" target="308">
			<data key="weight">-0.093</data>
		</edge>
		<edge source="99" target="142">
			<data key="weight">-0.060</data>
		</edge>
		<edge source="265" target="434">
			<data key="weight">-0.064</data>
		</edge>
		<edge source="265" target="385">
			<data key="weight">-0.057</data>
		</edge>
		<edge source="510" target="551">
			<data key="weight">-0.059</data>
		</edge>
		<edge source="457" target="528">
			<data key="weight">-0.097</data>
		</edge>
		<edge source="27" target="531">
			<data key="weight">-0.102</data>
		</edge>
		<edge source="237" target="418">
			<data key="weight">-0.135</data>
		</edge>
		<edge source="83" target="513">
			<data key="weight">-0.101</data>
		</edge>
		<edge source="68" target="481">
			<data key="weight">-0.067</data>
		</edge>
		<edge source="169" target="268">
			<data key="weight">-0.185</data>
		</edge>
		<edge source="311" target="551">
			<data key="weight">-0.185</data>
		</edge>
		<edge source="174" target="291">
			<data key="weight">-0.069</data>
		</edge>
		<edge source="65" target="133">
			<data key="weight">-0.072</data>
		</edge>
		<edge source="203" target="472">
			<data key="weight">-0.167</data>
		</edge>
		<edge source="305" target="527">
			<data key="weight">-0.067</data>
		</edge>
		<edge source="65" target="440">
			<data key="weight">-0.066</data>
		</edge>
		<edge source="393" target="512">
			<data key="weight">-0.114</data>
		</edge>
		<edge source="209" target="319">
			<data key="weight">-0.120</data>
		</edge>
		<edge source="111" target="551">
			<data key="weight">-0.163</data>
		</edge>
		<edge source="36" target="306">
			<data key="weight">-0.114</data>
		</edge>
		<edge source="34" target="432">
			<data key="weight">-0.106</data>
		</edge>
		<edge source="20" target="101">
			<data key="weight">-0.075</data>
		</edge>
		<edge source="175" target="396">
			<data key="weight">-0.061</data>
		</edge>
		<edge source="313" target="344">
			<data key="weight">-0.087</data>
		</edge>
		<edge source="59" target="268">
			<data key="weight">-0.157</data>
		</edge>
		<edge source="110" target="358">
			<data key="weight">-0.070</data>
		</edge>
		<edge source="209" target="347">
			<data key="weight">-0.102</data>
		</edge>
		<edge source="38" target="146">
			<data key="weight">-0.073</data>
		</edge>
		<edge source="258" target="526">
			<data key="weight">-0.100</data>
		</edge>
		<edge source="358" target="501">
			<data key="weight">-0.058</data>
		</edge>
		<edge source="276" target="501">
			<data key="weight">-0.115</data>
		</edge>
		<edge source="306" target="501">
			<data key="weight">-0.170</data>
		</edge>
		<edge source="52" target="84">
			<data key="weight">-0.071</data>
		</edge>
		<edge source="371" target="531">
			<data key="weight">-0.072</data>
		</edge>
		<edge source="107" target="260">
			<data key="weight">-0.052</data>
		</edge>
		<edge source="36" target="46">
			<data key="weight">-0.130</data>
		</edge>
		<edge source="66" target="312">
			<data key="weight">-0.100</data>
		</edge>
		<edge source="151" target="284">
			<data key="weight">-0.047</data>
		</edge>
		<edge source="30" target="52">
			<data key="weight">-0.109</data>
		</edge>
		<edge source="43" target="296">
			<data key="weight">-0.057</data>
		</edge>
		<edge source="186" target="313">
			<data key="weight">-0.121</data>
		</edge>
		<edge source="110" target="314">
			<data key="weight">-0.167</data>
		</edge>
		<edge source="48" target="342">
			<data key="weight">-0.061</data>
		</edge>
		<edge source="43" target="440">
			<data key="weight">-0.061</data>
		</edge>
		<edge source="300" target="440">
			<data key="weight">-0.141</data>
		</edge>
		<edge source="262" target="314">
			<data key="weight">-0.185</data>
		</edge>
		<edge source="164" target="374">
			<data key="weight">-0.059</data>
		</edge>
		<edge source="164" target="280">
			<data key="weight">-0.059</data>
		</edge>
		<edge source="37" target="206">
			<data key="weight">-0.062</data>
		</edge>
		<edge source="69" target="300">
			<data key="weight">-0.087</data>
		</edge>
		<edge source="26" target="263">
			<data key="weight">-0.099</data>
		</edge>
		<edge source="70" target="295">
			<data key="weight">-0.072</data>
		</edge>
		<edge source="209" target="342">
			<data key="weight">-0.076</data>
		</edge>
		<edge source="301" target="502">
			<data key="weight">-0.060</data>
		</edge>
		<edge source="65" target="272">
			<data key="weight">-0.061</data>
		</edge>
		<edge source="257" target="291">
			<data key="weight">-0.072</data>
		</edge>
		<edge source="29" target="389">
			<data key="weight">-0.067</data>
		</edge>
		<edge source="314" target="481">
			<data key="weight">-0.090</data>
		</edge>
		<edge source="50" target="147">
			<data key="weight">-0.049</data>
		</edge>
		<edge source="266" target="308">
			<data key="weight">-0.119</data>
		</edge>
		<edge source="208" target="290">
			<data key="weight">-0.061</data>
		</edge>
		<edge source="143" target="242">
			<data key="weight">-0.087</data>
		</edge>
		<edge source="168" target="523">
			<data key="weight">-0.100</data>
		</edge>
		<edge source="296" target="459">
			<data key="weight">-0.060</data>
		</edge>
		<edge source="318" target="454">
			<data key="weight">-0.070</data>
		</edge>
		<edge source="307" target="548">
			<data key="weight">-0.056</data>
		</edge>
		<edge source="76" target="353">
			<data key="weight">-0.055</data>
		</edge>
		<edge source="200" target="317">
			<data key="weight">-0.058</data>
		</edge>
		<edge source="175" target="302">
			<data key="weight">-0.067</data>
		</edge>
		<edge source="262" target="294">
			<data key="weight">-0.060</data>
		</edge>
		<edge source="17" target="518">
			<data key="weight">-0.063</data>
		</edge>
		<edge source="472" target="511">
			<data key="weight">-0.169</data>
		</edge>
		<edge source="263" target="266">
			<data key="weight">-0.059</data>
		</edge>
		<edge source="97" target="441">
			<data key="weight">-0.110</data>
		</edge>
		<edge source="280" target="302">
			<data key="weight">-0.061</data>
		</edge>
		<edge source="285" target="502">
			<data key="weight">-0.080</data>
		</edge>
		<edge source="98" target="209">
			<data key="weight">-0.059</data>
		</edge>
		<edge source="59" target="554">
			<data key="weight">-0.049</data>
		</edge>
		<edge source="271" target="391">
			<data key="weight">-0.107</data>
		</edge>
		<edge source="294" target="499">
			<data key="weight">-0.083</data>
		</edge>
		<edge source="344" target="545">
			<data key="weight">-0.064</data>
		</edge>
		<edge source="184" target="361">
			<data key="weight">-0.067</data>
		</edge>
		<edge source="206" target="385">
			<data key="weight">-0.119</data>
		</edge>
		<edge source="162" target="312">
			<data key="weight">-0.067</data>
		</edge>
		<edge source="130" target="505">
			<data key="weight">-0.101</data>
		</edge>
		<edge source="317" target="355">
			<data key="weight">-0.129</data>
		</edge>
		<edge source="30" target="317">
			<data key="weight">-0.135</data>
		</edge>
		<edge source="164" target="347">
			<data key="weight">-0.114</data>
		</edge>
		<edge source="51" target="267">
			<data key="weight">-0.075</data>
		</edge>
		<edge source="262" target="342">
			<data key="weight">-0.118</data>
		</edge>
		<edge source="149" target="290">
			<data key="weight">-0.138</data>
		</edge>
		<edge source="277" target="460">
			<data key="weight">-0.099</data>
		</edge>
		<edge source="155" target="513">
			<data key="weight">-0.166</data>
		</edge>
		<edge source="17" target="36">
			<data key="weight">-0.082</data>
		</edge>
		<edge source="106" target="473">
			<data key="weight">-0.071</data>
		</edge>
		<edge source="351" target="553">
			<data key="weight">-0.091</data>
		</edge>
		<edge source="277" target="416">
			<data key="weight">-0.147</data>
		</edge>
		<edge source="212" target="389">
			<data key="weight">-0.125</data>
		</edge>
		<edge source="187" target="316">
			<data key="weight">-0.069</data>
		</edge>
		<edge source="497" target="554">
			<data key="weight">-0.078</data>
		</edge>
		<edge source="133" target="439">
			<data key="weight">-0.111</data>
		</edge>
		<edge source="128" target="162">
			<data key="weight">-0.096</data>
		</edge>
		<edge source="132" target="313">
			<data key="weight">-0.075</data>
		</edge>
		<edge source="38" target="263">
			<data key="weight">-0.079</data>
		</edge>
		<edge source="79" target="358">
			<data key="weight">-0.072</data>
		</edge>
		<edge source="516" target="552">
			<data key="weight">-0.066</data>
		</edge>
		<edge source="255" target="398">
			<data key="weight">-0.072</data>
		</edge>
		<edge source="263" target="272">
			<data key="weight">-0.086</data>
		</edge>
		<edge source="109" target="512">
			<data key="weight">-0.064</data>
		</edge>
		<edge source="150" target="212">
			<data key="weight">-0.058</data>
		</edge>
		<edge source="148" target="545">
			<data key="weight">-0.114</data>
		</edge>
		<edge source="107" target="547">
			<data key="weight">-0.107</data>
		</edge>
		<edge source="264" target="352">
			<data key="weight">-0.086</data>
		</edge>
		<edge source="312" target="473">
			<data key="weight">-0.136</data>
		</edge>
		<edge source="288" target="319">
			<data key="weight">-0.077</data>
		</edge>
		<edge source="435" target="505">
			<data key="weight">-0.077</data>
		</edge>
		<edge source="342" target="419">
			<data key="weight">-0.054</data>
		</edge>
		<edge source="202" target="209">
			<data key="weight">-0.074</data>
		</edge>
		<edge source="47" target="343">
			<data key="weight">-0.065</data>
		</edge>
		<edge source="255" target="316">
			<data key="weight">-0.061</data>
		</edge>
		<edge source="164" target="360">
			<data key="weight">-0.048</data>
		</edge>
		<edge source="208" target="495">
			<data key="weight">-0.056</data>
		</edge>
		<edge source="161" target="496">
			<data key="weight">-0.058</data>
		</edge>
		<edge source="70" target="473">
			<data key="weight">-0.079</data>
		</edge>
		<edge source="43" target="154">
			<data key="weight">-0.071</data>
		</edge>
		<edge source="277" target="513">
			<data key="weight">-0.156</data>
		</edge>
		<edge source="79" target="295">
			<data key="weight">-0.066</data>
		</edge>
		<edge source="164" target="199">
			<data key="weight">-0.047</data>
		</edge>
		<edge source="384" target="460">
			<data key="weight">-0.072</data>
		</edge>
		<edge source="65" target="110">
			<data key="weight">-0.110</data>
		</edge>
		<edge source="301" target="314">
			<data key="weight">-0.059</data>
		</edge>
		<edge source="268" target="444">
			<data key="weight">-0.151</data>
		</edge>
		<edge source="110" target="312">
			<data key="weight">-0.132</data>
		</edge>
		<edge source="302" target="552">
			<data key="weight">-0.155</data>
		</edge>
		<edge source="206" target="389">
			<data key="weight">-0.094</data>
		</edge>
		<edge source="27" target="268">
			<data key="weight">-0.110</data>
		</edge>
		<edge source="241" target="528">
			<data key="weight">-0.094</data>
		</edge>
		<edge source="262" target="439">
			<data key="weight">-0.121</data>
		</edge>
		<edge source="290" target="419">
			<data key="weight">-0.063</data>
		</edge>
		<edge source="53" target="268">
			<data key="weight">-0.076</data>
		</edge>
		<edge source="44" target="264">
			<data key="weight">-0.057</data>
		</edge>
		<edge source="302" target="472">
			<data key="weight">-0.214</data>
		</edge>
		<edge source="192" target="416">
			<data key="weight">-0.066</data>
		</edge>
		<edge source="38" target="476">
			<data key="weight">-0.063</data>
		</edge>
		<edge source="28" target="171">
			<data key="weight">-0.062</data>
		</edge>
		<edge source="454" target="528">
			<data key="weight">-0.125</data>
		</edge>
		<edge source="153" target="347">
			<data key="weight">-0.077</data>
		</edge>
		<edge source="255" target="268">
			<data key="weight">-0.127</data>
		</edge>
		<edge source="472" target="510">
			<data key="weight">-0.128</data>
		</edge>
		<edge source="143" target="169">
			<data key="weight">-0.126</data>
		</edge>
		<edge source="158" target="192">
			<data key="weight">-0.046</data>
		</edge>
		<edge source="292" target="545">
			<data key="weight">-0.148</data>
		</edge>
		<edge source="140" target="376">
			<data key="weight">-0.093</data>
		</edge>
		<edge source="31" target="41">
			<data key="weight">-0.073</data>
		</edge>
		<edge source="306" target="473">
			<data key="weight">-0.152</data>
		</edge>
		<edge source="155" target="553">
			<data key="weight">-0.139</data>
		</edge>
		<edge source="264" target="376">
			<data key="weight">-0.081</data>
		</edge>
		<edge source="161" target="358">
			<data key="weight">-0.147</data>
		</edge>
		<edge source="226" target="509">
			<data key="weight">-0.069</data>
		</edge>
		<edge source="164" target="480">
			<data key="weight">-0.067</data>
		</edge>
		<edge source="42" target="168">
			<data key="weight">-0.111</data>
		</edge>
		<edge source="134" target="398">
			<data key="weight">-0.070</data>
		</edge>
		<edge source="85" target="103">
			<data key="weight">-0.113</data>
		</edge>
		<edge source="51" target="262">
			<data key="weight">-0.088</data>
		</edge>
		<edge source="161" target="434">
			<data key="weight">-0.064</data>
		</edge>
		<edge source="97" target="432">
			<data key="weight">-0.096</data>
		</edge>
		<edge source="89" target="549">
			<data key="weight">-0.046</data>
		</edge>
		<edge source="31" target="262">
			<data key="weight">-0.124</data>
		</edge>
		<edge source="262" target="361">
			<data key="weight">-0.169</data>
		</edge>
		<edge source="497" target="547">
			<data key="weight">-0.117</data>
		</edge>
		<edge source="52" target="527">
			<data key="weight">-0.112</data>
		</edge>
		<edge source="92" target="144">
			<data key="weight">-0.061</data>
		</edge>
		<edge source="254" target="353">
			<data key="weight">-0.056</data>
		</edge>
		<edge source="74" target="545">
			<data key="weight">-0.110</data>
		</edge>
		<edge source="375" target="512">
			<data key="weight">-0.093</data>
		</edge>
		<edge source="102" target="501">
			<data key="weight">-0.081</data>
		</edge>
		<edge source="268" target="503">
			<data key="weight">-0.099</data>
		</edge>
		<edge source="69" target="364">
			<data key="weight">-0.081</data>
		</edge>
		<edge source="60" target="509">
			<data key="weight">-0.059</data>
		</edge>
		<edge source="266" target="516">
			<data key="weight">-0.116</data>
		</edge>
		<edge source="264" target="440">
			<data key="weight">-0.069</data>
		</edge>
		<edge source="144" target="505">
			<data key="weight">-0.073</data>
		</edge>
		<edge source="308" target="318">
			<data key="weight">-0.066</data>
		</edge>
		<edge source="376" target="501">
			<data key="weight">-0.067</data>
		</edge>
		<edge source="203" target="309">
			<data key="weight">-0.077</data>
		</edge>
		<edge source="288" target="501">
			<data key="weight">-0.092</data>
		</edge>
		<edge source="212" target="378">
			<data key="weight">-0.078</data>
		</edge>
		<edge source="92" target="301">
			<data key="weight">-0.074</data>
		</edge>
		<edge source="72" target="420">
			<data key="weight">-0.066</data>
		</edge>
		<edge source="162" target="488">
			<data key="weight">-0.066</data>
		</edge>
		<edge source="362" target="513">
			<data key="weight">-0.069</data>
		</edge>
		<edge source="211" target="358">
			<data key="weight">-0.100</data>
		</edge>
		<edge source="41" target="149">
			<data key="weight">-0.074</data>
		</edge>
		<edge source="68" target="312">
			<data key="weight">-0.081</data>
		</edge>
		<edge source="133" target="171">
			<data key="weight">-0.072</data>
		</edge>
		<edge source="138" target="555">
			<data key="weight">-0.055</data>
		</edge>
		<edge source="265" target="550">
			<data key="weight">-0.159</data>
		</edge>
		<edge source="142" target="435">
			<data key="weight">-0.105</data>
		</edge>
		<edge source="319" target="500">
			<data key="weight">-0.060</data>
		</edge>
		<edge source="80" target="418">
			<data key="weight">-0.064</data>
		</edge>
		<edge source="72" target="107">
			<data key="weight">-0.057</data>
		</edge>
		<edge source="258" target="268">
			<data key="weight">-0.098</data>
		</edge>
		<edge source="40" target="161">
			<data key="weight">-0.109</data>
		</edge>
		<edge source="258" target="545">
			<data key="weight">-0.183</data>
		</edge>
		<edge source="265" target="547">
			<data key="weight">-0.130</data>
		</edge>
		<edge source="144" target="460">
			<data key="weight">-0.063</data>
		</edge>
		<edge source="393" target="503">
			<data key="weight">-0.070</data>
		</edge>
		<edge source="210" target="527">
			<data key="weight">-0.063</data>
		</edge>
		<edge source="170" target="418">
			<data key="weight">-0.110</data>
		</edge>
		<edge source="136" target="351">
			<data key="weight">-0.075</data>
		</edge>
		<edge source="210" target="268">
			<data key="weight">-0.078</data>
		</edge>
		<edge source="61" target="151">
			<data key="weight">-0.072</data>
		</edge>
		<edge source="76" target="498">
			<data key="weight">-0.114</data>
		</edge>
		<edge source="291" target="552">
			<data key="weight">-0.123</data>
		</edge>
		<edge source="459" target="547">
			<data key="weight">-0.093</data>
		</edge>
		<edge source="316" target="394">
			<data key="weight">-0.074</data>
		</edge>
		<edge source="101" target="288">
			<data key="weight">-0.070</data>
		</edge>
		<edge source="430" target="440">
			<data key="weight">-0.083</data>
		</edge>
		<edge source="137" target="285">
			<data key="weight">-0.080</data>
		</edge>
		<edge source="136" target="367">
			<data key="weight">-0.056</data>
		</edge>
		<edge source="59" target="95">
			<data key="weight">-0.074</data>
		</edge>
		<edge source="276" target="545">
			<data key="weight">-0.111</data>
		</edge>
		<edge source="84" target="423">
			<data key="weight">-0.060</data>
		</edge>
		<edge source="341" target="548">
			<data key="weight">-0.047</data>
		</edge>
		<edge source="458" target="509">
			<data key="weight">-0.067</data>
		</edge>
		<edge source="36" target="489">
			<data key="weight">-0.107</data>
		</edge>
		<edge source="526" target="553">
			<data key="weight">-0.070</data>
		</edge>
		<edge source="309" target="390">
			<data key="weight">-0.080</data>
		</edge>
		<edge source="267" target="342">
			<data key="weight">-0.082</data>
		</edge>
		<edge source="239" target="317">
			<data key="weight">-0.089</data>
		</edge>
		<edge source="28" target="495">
			<data key="weight">-0.124</data>
		</edge>
		<edge source="66" target="547">
			<data key="weight">-0.086</data>
		</edge>
		<edge source="128" target="316">
			<data key="weight">-0.113</data>
		</edge>
		<edge source="191" target="505">
			<data key="weight">-0.076</data>
		</edge>
		<edge source="295" target="384">
			<data key="weight">-0.080</data>
		</edge>
		<edge source="164" target="385">
			<data key="weight">-0.073</data>
		</edge>
		<edge source="297" target="351">
			<data key="weight">-0.076</data>
		</edge>
		<edge source="505" target="516">
			<data key="weight">-0.086</data>
		</edge>
		<edge source="259" target="418">
			<data key="weight">-0.203</data>
		</edge>
		<edge source="422" target="545">
			<data key="weight">-0.208</data>
		</edge>
		<edge source="40" target="476">
			<data key="weight">-0.081</data>
		</edge>
		<edge source="239" target="418">
			<data key="weight">-0.068</data>
		</edge>
		<edge source="262" target="313">
			<data key="weight">-0.088</data>
		</edge>
		<edge source="89" target="318">
			<data key="weight">-0.054</data>
		</edge>
		<edge source="390" target="512">
			<data key="weight">-0.072</data>
		</edge>
		<edge source="388" target="432">
			<data key="weight">-0.089</data>
		</edge>
		<edge source="361" target="501">
			<data key="weight">-0.075</data>
		</edge>
		<edge source="398" target="516">
			<data key="weight">-0.114</data>
		</edge>
		<edge source="52" target="420">
			<data key="weight">-0.109</data>
		</edge>
		<edge source="131" target="266">
			<data key="weight">-0.069</data>
		</edge>
		<edge source="297" target="309">
			<data key="weight">-0.073</data>
		</edge>
		<edge source="92" target="536">
			<data key="weight">-0.067</data>
		</edge>
		<edge source="266" target="343">
			<data key="weight">-0.074</data>
		</edge>
		<edge source="59" target="290">
			<data key="weight">-0.079</data>
		</edge>
		<edge source="170" target="512">
			<data key="weight">-0.099</data>
		</edge>
		<edge source="513" target="548">
			<data key="weight">-0.119</data>
		</edge>
		<edge source="429" target="496">
			<data key="weight">-0.150</data>
		</edge>
		<edge source="268" target="298">
			<data key="weight">-0.180</data>
		</edge>
		<edge source="501" target="516">
			<data key="weight">-0.143</data>
		</edge>
		<edge source="97" target="348">
			<data key="weight">-0.072</data>
		</edge>
		<edge source="103" target="266">
			<data key="weight">-0.084</data>
		</edge>
		<edge source="97" target="343">
			<data key="weight">-0.101</data>
		</edge>
		<edge source="52" target="365">
			<data key="weight">-0.056</data>
		</edge>
		<edge source="146" target="555">
			<data key="weight">-0.074</data>
		</edge>
		<edge source="132" target="531">
			<data key="weight">-0.077</data>
		</edge>
		<edge source="253" target="317">
			<data key="weight">-0.101</data>
		</edge>
		<edge source="164" target="167">
			<data key="weight">-0.116</data>
		</edge>
		<edge source="233" target="456">
			<data key="weight">-0.055</data>
		</edge>
		<edge source="159" target="316">
			<data key="weight">-0.062</data>
		</edge>
		<edge source="259" target="277">
			<data key="weight">-0.139</data>
		</edge>
		<edge source="76" target="267">
			<data key="weight">-0.117</data>
		</edge>
		<edge source="85" target="516">
			<data key="weight">-0.139</data>
		</edge>
		<edge source="202" target="313">
			<data key="weight">-0.072</data>
		</edge>
		<edge source="30" target="46">
			<data key="weight">-0.063</data>
		</edge>
		<edge source="51" target="290">
			<data key="weight">-0.099</data>
		</edge>
		<edge source="61" target="312">
			<data key="weight">-0.105</data>
		</edge>
		<edge source="285" target="292">
			<data key="weight">-0.062</data>
		</edge>
		<edge source="308" target="395">
			<data key="weight">-0.070</data>
		</edge>
		<edge source="172" target="473">
			<data key="weight">-0.109</data>
		</edge>
		<edge source="432" target="476">
			<data key="weight">-0.122</data>
		</edge>
		<edge source="215" target="398">
			<data key="weight">-0.108</data>
		</edge>
		<edge source="107" target="277">
			<data key="weight">-0.123</data>
		</edge>
		<edge source="49" target="317">
			<data key="weight">-0.069</data>
		</edge>
		<edge source="80" target="434">
			<data key="weight">-0.067</data>
		</edge>
		<edge source="38" target="111">
			<data key="weight">-0.072</data>
		</edge>
		<edge source="101" target="512">
			<data key="weight">-0.128</data>
		</edge>
		<edge source="31" target="496">
			<data key="weight">-0.077</data>
		</edge>
		<edge source="195" target="269">
			<data key="weight">-0.062</data>
		</edge>
		<edge source="66" target="362">
			<data key="weight">-0.056</data>
		</edge>
		<edge source="209" target="548">
			<data key="weight">-0.065</data>
		</edge>
		<edge source="358" target="396">
			<data key="weight">-0.080</data>
		</edge>
		<edge source="68" target="146">
			<data key="weight">-0.080</data>
		</edge>
		<edge source="85" target="342">
			<data key="weight">-0.116</data>
		</edge>
		<edge source="50" target="52">
			<data key="weight">-0.072</data>
		</edge>
		<edge source="501" target="503">
			<data key="weight">-0.070</data>
		</edge>
		<edge source="268" target="378">
			<data key="weight">-0.062</data>
		</edge>
		<edge source="505" target="549">
			<data key="weight">-0.178</data>
		</edge>
		<edge source="398" target="500">
			<data key="weight">-0.069</data>
		</edge>
		<edge source="44" target="52">
			<data key="weight">-0.058</data>
		</edge>
		<edge source="59" target="294">
			<data key="weight">-0.060</data>
		</edge>
		<edge source="212" target="551">
			<data key="weight">-0.274</data>
		</edge>
		<edge source="53" target="477">
			<data key="weight">-0.079</data>
		</edge>
		<edge source="82" target="418">
			<data key="weight">-0.065</data>
		</edge>
		<edge source="111" target="399">
			<data key="weight">-0.089</data>
		</edge>
		<edge source="108" target="531">
			<data key="weight">-0.084</data>
		</edge>
		<edge source="290" target="549">
			<data key="weight">-0.144</data>
		</edge>
		<edge source="385" target="472">
			<data key="weight">-0.095</data>
		</edge>
		<edge source="399" target="495">
			<data key="weight">-0.082</data>
		</edge>
		<edge source="20" target="103">
			<data key="weight">-0.075</data>
		</edge>
		<edge source="276" target="311">
			<data key="weight">-0.081</data>
		</edge>
		<edge source="76" target="342">
			<data key="weight">-0.084</data>
		</edge>
		<edge source="149" target="288">
			<data key="weight">-0.096</data>
		</edge>
		<edge source="48" target="68">
			<data key="weight">-0.135</data>
		</edge>
		<edge source="294" target="435">
			<data key="weight">-0.061</data>
		</edge>
		<edge source="48" target="81">
			<data key="weight">-0.058</data>
		</edge>
		<edge source="284" target="418">
			<data key="weight">-0.060</data>
		</edge>
		<edge source="512" target="545">
			<data key="weight">-0.126</data>
		</edge>
		<edge source="215" target="264">
			<data key="weight">-0.094</data>
		</edge>
		<edge source="129" target="418">
			<data key="weight">-0.106</data>
		</edge>
		<edge source="305" target="389">
			<data key="weight">-0.088</data>
		</edge>
		<edge source="25" target="498">
			<data key="weight">-0.076</data>
		</edge>
		<edge source="225" target="262">
			<data key="weight">-0.072</data>
		</edge>
		<edge source="311" target="550">
			<data key="weight">-0.202</data>
		</edge>
		<edge source="277" target="285">
			<data key="weight">-0.138</data>
		</edge>
		<edge source="172" target="434">
			<data key="weight">-0.081</data>
		</edge>
		<edge source="254" target="286">
			<data key="weight">-0.053</data>
		</edge>
		<edge source="42" target="99">
			<data key="weight">-0.062</data>
		</edge>
		<edge source="420" target="511">
			<data key="weight">-0.110</data>
		</edge>
		<edge source="43" target="552">
			<data key="weight">-0.066</data>
		</edge>
		<edge source="457" target="548">
			<data key="weight">-0.061</data>
		</edge>
		<edge source="285" target="317">
			<data key="weight">-0.077</data>
		</edge>
		<edge source="345" target="430">
			<data key="weight">-0.083</data>
		</edge>
		<edge source="200" target="264">
			<data key="weight">-0.080</data>
		</edge>
		<edge source="43" target="434">
			<data key="weight">-0.085</data>
		</edge>
		<edge source="339" target="453">
			<data key="weight">-0.078</data>
		</edge>
		<edge source="209" target="237">
			<data key="weight">-0.130</data>
		</edge>
		<edge source="46" target="261">
			<data key="weight">-0.080</data>
		</edge>
		<edge source="155" target="347">
			<data key="weight">-0.112</data>
		</edge>
		<edge source="358" target="398">
			<data key="weight">-0.108</data>
		</edge>
		<edge source="167" target="509">
			<data key="weight">-0.094</data>
		</edge>
		<edge source="358" target="528">
			<data key="weight">-0.127</data>
		</edge>
		<edge source="282" target="377">
			<data key="weight">-0.048</data>
		</edge>
		<edge source="48" target="199">
			<data key="weight">-0.062</data>
		</edge>
		<edge source="41" target="528">
			<data key="weight">-0.082</data>
		</edge>
		<edge source="209" target="387">
			<data key="weight">-0.064</data>
		</edge>
		<edge source="62" target="441">
			<data key="weight">-0.101</data>
		</edge>
		<edge source="63" target="472">
			<data key="weight">-0.097</data>
		</edge>
		<edge source="209" target="430">
			<data key="weight">-0.074</data>
		</edge>
		<edge source="232" target="440">
			<data key="weight">-0.058</data>
		</edge>
		<edge source="187" target="268">
			<data key="weight">-0.116</data>
		</edge>
		<edge source="52" target="381">
			<data key="weight">-0.083</data>
		</edge>
		<edge source="308" target="352">
			<data key="weight">-0.059</data>
		</edge>
		<edge source="309" target="353">
			<data key="weight">-0.062</data>
		</edge>
		<edge source="385" target="505">
			<data key="weight">-0.075</data>
		</edge>
		<edge source="90" target="505">
			<data key="weight">-0.061</data>
		</edge>
		<edge source="308" target="531">
			<data key="weight">-0.238</data>
		</edge>
		<edge source="62" target="257">
			<data key="weight">-0.081</data>
		</edge>
		<edge source="36" target="176">
			<data key="weight">-0.077</data>
		</edge>
		<edge source="62" target="531">
			<data key="weight">-0.263</data>
		</edge>
		<edge source="200" target="458">
			<data key="weight">-0.057</data>
		</edge>
		<edge source="96" target="512">
			<data key="weight">-0.074</data>
		</edge>
		<edge source="68" target="131">
			<data key="weight">-0.066</data>
		</edge>
		<edge source="68" target="288">
			<data key="weight">-0.101</data>
		</edge>
		<edge source="418" target="547">
			<data key="weight">-0.077</data>
		</edge>
		<edge source="288" target="460">
			<data key="weight">-0.120</data>
		</edge>
		<edge source="48" target="97">
			<data key="weight">-0.100</data>
		</edge>
		<edge source="457" target="473">
			<data key="weight">-0.080</data>
		</edge>
		<edge source="164" target="209">
			<data key="weight">-0.205</data>
		</edge>
		<edge source="135" target="314">
			<data key="weight">-0.069</data>
		</edge>
		<edge source="172" target="317">
			<data key="weight">-0.068</data>
		</edge>
		<edge source="48" target="197">
			<data key="weight">-0.055</data>
		</edge>
		<edge source="168" target="262">
			<data key="weight">-0.154</data>
		</edge>
		<edge source="28" target="500">
			<data key="weight">-0.075</data>
		</edge>
		<edge source="34" target="268">
			<data key="weight">-0.118</data>
		</edge>
		<edge source="73" target="432">
			<data key="weight">-0.106</data>
		</edge>
		<edge source="37" target="137">
			<data key="weight">-0.125</data>
		</edge>
		<edge source="148" target="164">
			<data key="weight">-0.060</data>
		</edge>
		<edge source="418" target="503">
			<data key="weight">-0.071</data>
		</edge>
		<edge source="69" target="91">
			<data key="weight">-0.058</data>
		</edge>
		<edge source="257" target="290">
			<data key="weight">-0.080</data>
		</edge>
		<edge source="314" target="441">
			<data key="weight">-0.069</data>
		</edge>
		<edge source="32" target="107">
			<data key="weight">-0.100</data>
		</edge>
		<edge source="298" target="505">
			<data key="weight">-0.076</data>
		</edge>
		<edge source="191" target="509">
			<data key="weight">-0.093</data>
		</edge>
		<edge source="262" target="428">
			<data key="weight">-0.132</data>
		</edge>
		<edge source="214" target="288">
			<data key="weight">-0.081</data>
		</edge>
		<edge source="227" target="308">
			<data key="weight">-0.057</data>
		</edge>
		<edge source="64" target="308">
			<data key="weight">-0.081</data>
		</edge>
		<edge source="395" target="528">
			<data key="weight">-0.064</data>
		</edge>
		<edge source="444" target="481">
			<data key="weight">-0.074</data>
		</edge>
		<edge source="191" target="311">
			<data key="weight">-0.085</data>
		</edge>
		<edge source="184" target="526">
			<data key="weight">-0.057</data>
		</edge>
		<edge source="82" target="473">
			<data key="weight">-0.092</data>
		</edge>
		<edge source="233" target="291">
			<data key="weight">-0.068</data>
		</edge>
		<edge source="20" target="361">
			<data key="weight">-0.074</data>
		</edge>
		<edge source="48" target="135">
			<data key="weight">-0.055</data>
		</edge>
		<edge source="128" target="212">
			<data key="weight">-0.076</data>
		</edge>
		<edge source="269" target="553">
			<data key="weight">-0.101</data>
		</edge>
		<edge source="50" target="522">
			<data key="weight">-0.088</data>
		</edge>
		<edge source="159" target="262">
			<data key="weight">-0.069</data>
		</edge>
		<edge source="33" target="41">
			<data key="weight">-0.114</data>
		</edge>
		<edge source="195" target="314">
			<data key="weight">-0.089</data>
		</edge>
		<edge source="43" target="553">
			<data key="weight">-0.057</data>
		</edge>
		<edge source="169" target="550">
			<data key="weight">-0.060</data>
		</edge>
		<edge source="98" target="388">
			<data key="weight">-0.059</data>
		</edge>
		<edge source="398" target="529">
			<data key="weight">-0.114</data>
		</edge>
		<edge source="176" target="317">
			<data key="weight">-0.072</data>
		</edge>
		<edge source="422" target="547">
			<data key="weight">-0.110</data>
		</edge>
		<edge source="66" target="203">
			<data key="weight">-0.114</data>
		</edge>
		<edge source="101" target="428">
			<data key="weight">-0.064</data>
		</edge>
		<edge source="72" target="305">
			<data key="weight">-0.093</data>
		</edge>
		<edge source="213" target="313">
			<data key="weight">-0.096</data>
		</edge>
		<edge source="110" target="169">
			<data key="weight">-0.113</data>
		</edge>
		<edge source="151" target="174">
			<data key="weight">-0.067</data>
		</edge>
		<edge source="143" target="501">
			<data key="weight">-0.080</data>
		</edge>
		<edge source="28" target="350">
			<data key="weight">-0.077</data>
		</edge>
		<edge source="28" target="553">
			<data key="weight">-0.062</data>
		</edge>
		<edge source="32" target="131">
			<data key="weight">-0.067</data>
		</edge>
		<edge source="422" target="512">
			<data key="weight">-0.166</data>
		</edge>
		<edge source="53" target="311">
			<data key="weight">-0.063</data>
		</edge>
		<edge source="398" target="547">
			<data key="weight">-0.060</data>
		</edge>
		<edge source="477" target="496">
			<data key="weight">-0.064</data>
		</edge>
		<edge source="313" target="343">
			<data key="weight">-0.062</data>
		</edge>
		<edge source="36" target="511">
			<data key="weight">-0.087</data>
		</edge>
		<edge source="85" target="99">
			<data key="weight">-0.070</data>
		</edge>
		<edge source="138" target="308">
			<data key="weight">-0.094</data>
		</edge>
		<edge source="137" target="288">
			<data key="weight">-0.081</data>
		</edge>
		<edge source="308" target="364">
			<data key="weight">-0.063</data>
		</edge>
		<edge source="41" target="53">
			<data key="weight">-0.058</data>
		</edge>
		<edge source="184" target="522">
			<data key="weight">-0.094</data>
		</edge>
		<edge source="275" target="531">
			<data key="weight">-0.072</data>
		</edge>
		<edge source="96" target="518">
			<data key="weight">-0.080</data>
		</edge>
		<edge source="148" target="213">
			<data key="weight">-0.063</data>
		</edge>
		<edge source="257" target="305">
			<data key="weight">-0.093</data>
		</edge>
		<edge source="299" target="512">
			<data key="weight">-0.072</data>
		</edge>
		<edge source="187" target="285">
			<data key="weight">-0.087</data>
		</edge>
		<edge source="69" target="501">
			<data key="weight">-0.138</data>
		</edge>
		<edge source="291" target="385">
			<data key="weight">-0.066</data>
		</edge>
		<edge source="82" target="146">
			<data key="weight">-0.076</data>
		</edge>
		<edge source="290" target="526">
			<data key="weight">-0.064</data>
		</edge>
		<edge source="63" target="69">
			<data key="weight">-0.079</data>
		</edge>
		<edge source="52" target="174">
			<data key="weight">-0.126</data>
		</edge>
		<edge source="238" target="296">
			<data key="weight">-0.068</data>
		</edge>
		<edge source="33" target="294">
			<data key="weight">-0.089</data>
		</edge>
		<edge source="75" target="440">
			<data key="weight">-0.111</data>
		</edge>
		<edge source="255" target="294">
			<data key="weight">-0.099</data>
		</edge>
		<edge source="104" target="263">
			<data key="weight">-0.112</data>
		</edge>
		<edge source="159" target="418">
			<data key="weight">-0.148</data>
		</edge>
		<edge source="151" target="548">
			<data key="weight">-0.119</data>
		</edge>
		<edge source="41" target="75">
			<data key="weight">-0.075</data>
		</edge>
		<edge source="480" target="505">
			<data key="weight">-0.104</data>
		</edge>
		<edge source="85" target="237">
			<data key="weight">-0.106</data>
		</edge>
		<edge source="33" target="161">
			<data key="weight">-0.094</data>
		</edge>
		<edge source="88" target="317">
			<data key="weight">-0.113</data>
		</edge>
		<edge source="255" target="353">
			<data key="weight">-0.062</data>
		</edge>
		<edge source="212" target="289">
			<data key="weight">-0.115</data>
		</edge>
		<edge source="205" target="505">
			<data key="weight">-0.088</data>
		</edge>
		<edge source="51" target="536">
			<data key="weight">-0.068</data>
		</edge>
		<edge source="65" target="128">
			<data key="weight">-0.087</data>
		</edge>
		<edge source="316" target="379">
			<data key="weight">-0.064</data>
		</edge>
		<edge source="90" target="398">
			<data key="weight">-0.128</data>
		</edge>
		<edge source="76" target="391">
			<data key="weight">-0.140</data>
		</edge>
		<edge source="40" target="108">
			<data key="weight">-0.062</data>
		</edge>
		<edge source="151" target="376">
			<data key="weight">-0.077</data>
		</edge>
		<edge source="85" target="396">
			<data key="weight">-0.107</data>
		</edge>
		<edge source="151" target="552">
			<data key="weight">-0.089</data>
		</edge>
		<edge source="140" target="476">
			<data key="weight">-0.074</data>
		</edge>
		<edge source="522" target="554">
			<data key="weight">-0.121</data>
		</edge>
		<edge source="41" target="418">
			<data key="weight">-0.122</data>
		</edge>
		<edge source="158" target="472">
			<data key="weight">-0.189</data>
		</edge>
		<edge source="76" target="211">
			<data key="weight">-0.211</data>
		</edge>
		<edge source="267" target="316">
			<data key="weight">-0.070</data>
		</edge>
		<edge source="30" target="154">
			<data key="weight">-0.062</data>
		</edge>
		<edge source="162" target="444">
			<data key="weight">-0.070</data>
		</edge>
		<edge source="62" target="84">
			<data key="weight">-0.087</data>
		</edge>
		<edge source="167" target="477">
			<data key="weight">-0.071</data>
		</edge>
		<edge source="47" target="314">
			<data key="weight">-0.070</data>
		</edge>
		<edge source="68" target="273">
			<data key="weight">-0.091</data>
		</edge>
		<edge source="142" target="444">
			<data key="weight">-0.060</data>
		</edge>
		<edge source="31" target="396">
			<data key="weight">-0.086</data>
		</edge>
		<edge source="30" target="85">
			<data key="weight">-0.074</data>
		</edge>
		<edge source="440" target="487">
			<data key="weight">-0.084</data>
		</edge>
		<edge source="379" target="523">
			<data key="weight">-0.060</data>
		</edge>
		<edge source="169" target="382">
			<data key="weight">-0.062</data>
		</edge>
		<edge source="277" target="358">
			<data key="weight">-0.088</data>
		</edge>
		<edge source="110" target="453">
			<data key="weight">-0.089</data>
		</edge>
		<edge source="52" target="184">
			<data key="weight">-0.111</data>
		</edge>
		<edge source="108" target="193">
			<data key="weight">-0.055</data>
		</edge>
		<edge source="225" target="309">
			<data key="weight">-0.111</data>
		</edge>
		<edge source="383" target="531">
			<data key="weight">-0.067</data>
		</edge>
		<edge source="269" target="339">
			<data key="weight">-0.083</data>
		</edge>
		<edge source="422" target="501">
			<data key="weight">-0.159</data>
		</edge>
		<edge source="37" target="473">
			<data key="weight">-0.093</data>
		</edge>
		<edge source="258" target="277">
			<data key="weight">-0.071</data>
		</edge>
		<edge source="457" target="512">
			<data key="weight">-0.147</data>
		</edge>
		<edge source="420" target="476">
			<data key="weight">-0.093</data>
		</edge>
		<edge source="210" target="440">
			<data key="weight">-0.060</data>
		</edge>
		<edge source="288" target="498">
			<data key="weight">-0.079</data>
		</edge>
		<edge source="11" target="393">
			<data key="weight">-0.067</data>
		</edge>
		<edge source="295" target="423">
			<data key="weight">-0.116</data>
		</edge>
		<edge source="142" target="346">
			<data key="weight">-0.063</data>
		</edge>
		<edge source="526" target="549">
			<data key="weight">-0.109</data>
		</edge>
		<edge source="351" target="439">
			<data key="weight">-0.114</data>
		</edge>
		<edge source="33" target="318">
			<data key="weight">-0.069</data>
		</edge>
		<edge source="61" target="428">
			<data key="weight">-0.079</data>
		</edge>
		<edge source="347" target="418">
			<data key="weight">-0.131</data>
		</edge>
		<edge source="266" target="362">
			<data key="weight">-0.067</data>
		</edge>
		<edge source="356" target="552">
			<data key="weight">-0.063</data>
		</edge>
		<edge source="111" target="391">
			<data key="weight">-0.094</data>
		</edge>
		<edge source="33" target="59">
			<data key="weight">-0.070</data>
		</edge>
		<edge source="345" target="528">
			<data key="weight">-0.133</data>
		</edge>
		<edge source="76" target="547">
			<data key="weight">-0.086</data>
		</edge>
		<edge source="273" target="288">
			<data key="weight">-0.071</data>
		</edge>
		<edge source="162" target="211">
			<data key="weight">-0.071</data>
		</edge>
		<edge source="352" target="505">
			<data key="weight">-0.103</data>
		</edge>
		<edge source="76" target="208">
			<data key="weight">-0.067</data>
		</edge>
		<edge source="317" target="389">
			<data key="weight">-0.063</data>
		</edge>
		<edge source="308" target="432">
			<data key="weight">-0.078</data>
		</edge>
		<edge source="316" target="381">
			<data key="weight">-0.057</data>
		</edge>
		<edge source="101" target="269">
			<data key="weight">-0.125</data>
		</edge>
		<edge source="70" target="496">
			<data key="weight">-0.071</data>
		</edge>
		<edge source="206" target="243">
			<data key="weight">-0.068</data>
		</edge>
		<edge source="391" target="476">
			<data key="weight">-0.060</data>
		</edge>
		<edge source="311" target="419">
			<data key="weight">-0.070</data>
		</edge>
		<edge source="302" target="439">
			<data key="weight">-0.108</data>
		</edge>
		<edge source="97" target="499">
			<data key="weight">-0.056</data>
		</edge>
		<edge source="73" target="314">
			<data key="weight">-0.065</data>
		</edge>
		<edge source="269" target="498">
			<data key="weight">-0.069</data>
		</edge>
		<edge source="305" target="500">
			<data key="weight">-0.127</data>
		</edge>
		<edge source="25" target="232">
			<data key="weight">-0.062</data>
		</edge>
		<edge source="271" target="314">
			<data key="weight">-0.110</data>
		</edge>
		<edge source="259" target="391">
			<data key="weight">-0.155</data>
		</edge>
		<edge source="291" target="473">
			<data key="weight">-0.104</data>
		</edge>
		<edge source="40" target="70">
			<data key="weight">-0.059</data>
		</edge>
		<edge source="313" target="420">
			<data key="weight">-0.060</data>
		</edge>
		<edge source="423" target="531">
			<data key="weight">-0.130</data>
		</edge>
		<edge source="62" target="285">
			<data key="weight">-0.087</data>
		</edge>
		<edge source="351" target="472">
			<data key="weight">-0.081</data>
		</edge>
		<edge source="367" target="505">
			<data key="weight">-0.082</data>
		</edge>
		<edge source="149" target="380">
			<data key="weight">-0.070</data>
		</edge>
		<edge source="65" target="166">
			<data key="weight">-0.085</data>
		</edge>
		<edge source="66" target="174">
			<data key="weight">-0.092</data>
		</edge>
		<edge source="262" target="498">
			<data key="weight">-0.138</data>
		</edge>
		<edge source="264" target="496">
			<data key="weight">-0.086</data>
		</edge>
		<edge source="90" target="509">
			<data key="weight">-0.088</data>
		</edge>
		<edge source="76" target="372">
			<data key="weight">-0.054</data>
		</edge>
		<edge source="423" target="472">
			<data key="weight">-0.244</data>
		</edge>
		<edge source="53" target="76">
			<data key="weight">-0.061</data>
		</edge>
		<edge source="41" target="311">
			<data key="weight">-0.062</data>
		</edge>
		<edge source="420" target="528">
			<data key="weight">-0.062</data>
		</edge>
		<edge source="192" target="308">
			<data key="weight">-0.050</data>
		</edge>
		<edge source="228" target="358">
			<data key="weight">-0.051</data>
		</edge>
		<edge source="98" target="550">
			<data key="weight">-0.111</data>
		</edge>
		<edge source="306" target="487">
			<data key="weight">-0.070</data>
		</edge>
		<edge source="82" target="296">
			<data key="weight">-0.063</data>
		</edge>
		<edge source="92" target="316">
			<data key="weight">-0.132</data>
		</edge>
		<edge source="171" target="254">
			<data key="weight">-0.065</data>
		</edge>
		<edge source="25" target="155">
			<data key="weight">-0.137</data>
		</edge>
		<edge source="282" target="422">
			<data key="weight">-0.062</data>
		</edge>
		<edge source="206" target="503">
			<data key="weight">-0.080</data>
		</edge>
		<edge source="46" target="516">
			<data key="weight">-0.106</data>
		</edge>
		<edge source="62" target="348">
			<data key="weight">-0.073</data>
		</edge>
		<edge source="274" target="290">
			<data key="weight">-0.057</data>
		</edge>
		<edge source="131" target="265">
			<data key="weight">-0.059</data>
		</edge>
		<edge source="51" target="314">
			<data key="weight">-0.084</data>
		</edge>
		<edge source="265" target="420">
			<data key="weight">-0.105</data>
		</edge>
		<edge source="209" target="480">
			<data key="weight">-0.090</data>
		</edge>
		<edge source="523" target="549">
			<data key="weight">-0.087</data>
		</edge>
		<edge source="147" target="358">
			<data key="weight">-0.065</data>
		</edge>
		<edge source="104" target="313">
			<data key="weight">-0.069</data>
		</edge>
		<edge source="46" target="518">
			<data key="weight">-0.076</data>
		</edge>
		<edge source="79" target="501">
			<data key="weight">-0.074</data>
		</edge>
		<edge source="206" target="350">
			<data key="weight">-0.093</data>
		</edge>
		<edge source="341" target="430">
			<data key="weight">-0.065</data>
		</edge>
		<edge source="253" target="505">
			<data key="weight">-0.069</data>
		</edge>
		<edge source="146" target="285">
			<data key="weight">-0.199</data>
		</edge>
		<edge source="69" target="376">
			<data key="weight">-0.086</data>
		</edge>
		<edge source="168" target="384">
			<data key="weight">-0.061</data>
		</edge>
		<edge source="309" target="498">
			<data key="weight">-0.141</data>
		</edge>
		<edge source="398" target="479">
			<data key="weight">-0.098</data>
		</edge>
		<edge source="206" target="364">
			<data key="weight">-0.124</data>
		</edge>
		<edge source="66" target="458">
			<data key="weight">-0.146</data>
		</edge>
		<edge source="209" target="502">
			<data key="weight">-0.071</data>
		</edge>
		<edge source="266" target="351">
			<data key="weight">-0.062</data>
		</edge>
		<edge source="66" target="158">
			<data key="weight">-0.160</data>
		</edge>
		<edge source="341" target="428">
			<data key="weight">-0.064</data>
		</edge>
		<edge source="91" target="317">
			<data key="weight">-0.080</data>
		</edge>
		<edge source="191" target="531">
			<data key="weight">-0.068</data>
		</edge>
		<edge source="76" target="282">
			<data key="weight">-0.088</data>
		</edge>
		<edge source="434" target="545">
			<data key="weight">-0.292</data>
		</edge>
		<edge source="172" target="312">
			<data key="weight">-0.103</data>
		</edge>
		<edge source="48" target="177">
			<data key="weight">-0.062</data>
		</edge>
		<edge source="288" target="344">
			<data key="weight">-0.074</data>
		</edge>
		<edge source="76" target="495">
			<data key="weight">-0.135</data>
		</edge>
		<edge source="70" target="398">
			<data key="weight">-0.112</data>
		</edge>
		<edge source="225" target="522">
			<data key="weight">-0.072</data>
		</edge>
		<edge source="46" target="161">
			<data key="weight">-0.117</data>
		</edge>
		<edge source="436" target="518">
			<data key="weight">-0.071</data>
		</edge>
		<edge source="428" target="548">
			<data key="weight">-0.097</data>
		</edge>
		<edge source="235" target="552">
			<data key="weight">-0.052</data>
		</edge>
		<edge source="20" target="164">
			<data key="weight">-0.150</data>
		</edge>
		<edge source="76" target="459">
			<data key="weight">-0.105</data>
		</edge>
		<edge source="82" target="523">
			<data key="weight">-0.087</data>
		</edge>
		<edge source="418" target="497">
			<data key="weight">-0.101</data>
		</edge>
		<edge source="155" target="382">
			<data key="weight">-0.093</data>
		</edge>
		<edge source="20" target="479">
			<data key="weight">-0.088</data>
		</edge>
		<edge source="99" target="290">
			<data key="weight">-0.074</data>
		</edge>
		<edge source="342" target="435">
			<data key="weight">-0.056</data>
		</edge>
		<edge source="20" target="34">
			<data key="weight">-0.151</data>
		</edge>
		<edge source="25" target="555">
			<data key="weight">-0.096</data>
		</edge>
		<edge source="50" target="528">
			<data key="weight">-0.087</data>
		</edge>
		<edge source="290" target="500">
			<data key="weight">-0.092</data>
		</edge>
		<edge source="41" target="104">
			<data key="weight">-0.061</data>
		</edge>
		<edge source="36" target="51">
			<data key="weight">-0.058</data>
		</edge>
		<edge source="158" target="209">
			<data key="weight">-0.113</data>
		</edge>
		<edge source="41" target="518">
			<data key="weight">-0.079</data>
		</edge>
		<edge source="184" target="418">
			<data key="weight">-0.126</data>
		</edge>
		<edge source="40" target="439">
			<data key="weight">-0.061</data>
		</edge>
		<edge source="149" target="440">
			<data key="weight">-0.126</data>
		</edge>
		<edge source="149" target="528">
			<data key="weight">-0.126</data>
		</edge>
		<edge source="58" target="84">
			<data key="weight">-0.056</data>
		</edge>
		<edge source="37" target="345">
			<data key="weight">-0.096</data>
		</edge>
		<edge source="282" target="314">
			<data key="weight">-0.125</data>
		</edge>
		<edge source="139" target="531">
			<data key="weight">-0.093</data>
		</edge>
		<edge source="356" target="554">
			<data key="weight">-0.064</data>
		</edge>
		<edge source="309" target="389">
			<data key="weight">-0.177</data>
		</edge>
		<edge source="159" target="314">
			<data key="weight">-0.115</data>
		</edge>
		<edge source="309" target="476">
			<data key="weight">-0.195</data>
		</edge>
		<edge source="130" target="440">
			<data key="weight">-0.062</data>
		</edge>
		<edge source="69" target="214">
			<data key="weight">-0.070</data>
		</edge>
		<edge source="43" target="280">
			<data key="weight">-0.046</data>
		</edge>
		<edge source="211" target="289">
			<data key="weight">-0.063</data>
		</edge>
		<edge source="33" target="552">
			<data key="weight">-0.146</data>
		</edge>
		<edge source="65" target="547">
			<data key="weight">-0.144</data>
		</edge>
		<edge source="351" target="550">
			<data key="weight">-0.101</data>
		</edge>
		<edge source="97" target="290">
			<data key="weight">-0.066</data>
		</edge>
		<edge source="496" target="505">
			<data key="weight">-0.154</data>
		</edge>
		<edge source="309" target="441">
			<data key="weight">-0.087</data>
		</edge>
		<edge source="285" target="457">
			<data key="weight">-0.083</data>
		</edge>
		<edge source="215" target="472">
			<data key="weight">-0.144</data>
		</edge>
		<edge source="440" target="473">
			<data key="weight">-0.151</data>
		</edge>
		<edge source="312" target="382">
			<data key="weight">-0.100</data>
		</edge>
		<edge source="317" target="434">
			<data key="weight">-0.071</data>
		</edge>
		<edge source="420" target="500">
			<data key="weight">-0.071</data>
		</edge>
		<edge source="102" target="209">
			<data key="weight">-0.063</data>
		</edge>
		<edge source="205" target="306">
			<data key="weight">-0.084</data>
		</edge>
		<edge source="257" target="351">
			<data key="weight">-0.059</data>
		</edge>
		<edge source="52" target="195">
			<data key="weight">-0.063</data>
		</edge>
		<edge source="263" target="473">
			<data key="weight">-0.113</data>
		</edge>
		<edge source="347" target="523">
			<data key="weight">-0.128</data>
		</edge>
		<edge source="99" target="501">
			<data key="weight">-0.068</data>
		</edge>
		<edge source="65" target="173">
			<data key="weight">-0.093</data>
		</edge>
		<edge source="308" target="550">
			<data key="weight">-0.148</data>
		</edge>
		<edge source="269" target="476">
			<data key="weight">-0.100</data>
		</edge>
		<edge source="26" target="553">
			<data key="weight">-0.123</data>
		</edge>
		<edge source="388" target="418">
			<data key="weight">-0.082</data>
		</edge>
		<edge source="429" target="512">
			<data key="weight">-0.194</data>
		</edge>
		<edge source="275" target="545">
			<data key="weight">-0.064</data>
		</edge>
		<edge source="513" target="527">
			<data key="weight">-0.166</data>
		</edge>
		<edge source="319" target="518">
			<data key="weight">-0.109</data>
		</edge>
		<edge source="242" target="547">
			<data key="weight">-0.073</data>
		</edge>
		<edge source="176" target="501">
			<data key="weight">-0.069</data>
		</edge>
		<edge source="285" target="500">
			<data key="weight">-0.085</data>
		</edge>
		<edge source="313" target="496">
			<data key="weight">-0.083</data>
		</edge>
		<edge source="235" target="312">
			<data key="weight">-0.093</data>
		</edge>
		<edge source="33" target="432">
			<data key="weight">-0.072</data>
		</edge>
		<edge source="276" target="319">
			<data key="weight">-0.069</data>
		</edge>
		<edge source="434" target="501">
			<data key="weight">-0.072</data>
		</edge>
		<edge source="212" target="489">
			<data key="weight">-0.080</data>
		</edge>
		<edge source="66" target="422">
			<data key="weight">-0.127</data>
		</edge>
		<edge source="154" target="305">
			<data key="weight">-0.074</data>
		</edge>
		<edge source="312" target="531">
			<data key="weight">-0.149</data>
		</edge>
		<edge source="161" target="264">
			<data key="weight">-0.154</data>
		</edge>
		<edge source="133" target="268">
			<data key="weight">-0.079</data>
		</edge>
		<edge source="51" target="416">
			<data key="weight">-0.058</data>
		</edge>
		<edge source="442" target="472">
			<data key="weight">-0.111</data>
		</edge>
		<edge source="213" target="393">
			<data key="weight">-0.115</data>
		</edge>
		<edge source="52" target="429">
			<data key="weight">-0.133</data>
		</edge>
		<edge source="32" target="85">
			<data key="weight">-0.074</data>
		</edge>
		<edge source="109" target="263">
			<data key="weight">-0.080</data>
		</edge>
		<edge source="33" target="143">
			<data key="weight">-0.080</data>
		</edge>
		<edge source="25" target="169">
			<data key="weight">-0.166</data>
		</edge>
		<edge source="242" target="314">
			<data key="weight">-0.126</data>
		</edge>
		<edge source="143" target="444">
			<data key="weight">-0.118</data>
		</edge>
		<edge source="355" target="551">
			<data key="weight">-0.062</data>
		</edge>
		<edge source="20" target="237">
			<data key="weight">-0.064</data>
		</edge>
		<edge source="140" target="317">
			<data key="weight">-0.074</data>
		</edge>
		<edge source="169" target="265">
			<data key="weight">-0.129</data>
		</edge>
		<edge source="186" target="509">
			<data key="weight">-0.093</data>
		</edge>
		<edge source="264" target="500">
			<data key="weight">-0.110</data>
		</edge>
		<edge source="161" target="453">
			<data key="weight">-0.058</data>
		</edge>
		<edge source="97" target="509">
			<data key="weight">-0.079</data>
		</edge>
		<edge source="162" target="183">
			<data key="weight">-0.072</data>
		</edge>
		<edge source="146" target="441">
			<data key="weight">-0.086</data>
		</edge>
		<edge source="268" target="343">
			<data key="weight">-0.178</data>
		</edge>
		<edge source="70" target="285">
			<data key="weight">-0.057</data>
		</edge>
		<edge source="396" target="473">
			<data key="weight">-0.094</data>
		</edge>
		<edge source="168" target="505">
			<data key="weight">-0.060</data>
		</edge>
		<edge source="138" target="293">
			<data key="weight">-0.057</data>
		</edge>
		<edge source="99" target="388">
			<data key="weight">-0.060</data>
		</edge>
		<edge source="68" target="263">
			<data key="weight">-0.092</data>
		</edge>
		<edge source="111" target="255">
			<data key="weight">-0.151</data>
		</edge>
		<edge source="95" target="273">
			<data key="weight">-0.064</data>
		</edge>
		<edge source="241" target="290">
			<data key="weight">-0.071</data>
		</edge>
		<edge source="88" target="262">
			<data key="weight">-0.068</data>
		</edge>
		<edge source="440" target="476">
			<data key="weight">-0.148</data>
		</edge>
		<edge source="25" target="552">
			<data key="weight">-0.140</data>
		</edge>
		<edge source="28" target="547">
			<data key="weight">-0.083</data>
		</edge>
		<edge source="146" target="268">
			<data key="weight">-0.201</data>
		</edge>
		<edge source="418" target="441">
			<data key="weight">-0.101</data>
		</edge>
		<edge source="375" target="551">
			<data key="weight">-0.053</data>
		</edge>
		<edge source="75" target="420">
			<data key="weight">-0.124</data>
		</edge>
		<edge source="288" target="550">
			<data key="weight">-0.127</data>
		</edge>
		<edge source="51" target="155">
			<data key="weight">-0.066</data>
		</edge>
		<edge source="382" target="431">
			<data key="weight">-0.058</data>
		</edge>
		<edge source="51" target="345">
			<data key="weight">-0.061</data>
		</edge>
		<edge source="266" target="472">
			<data key="weight">-0.067</data>
		</edge>
		<edge source="96" target="440">
			<data key="weight">-0.103</data>
		</edge>
		<edge source="398" target="498">
			<data key="weight">-0.083</data>
		</edge>
		<edge source="265" target="472">
			<data key="weight">-0.152</data>
		</edge>
		<edge source="85" target="228">
			<data key="weight">-0.060</data>
		</edge>
		<edge source="271" target="358">
			<data key="weight">-0.108</data>
		</edge>
		<edge source="142" target="454">
			<data key="weight">-0.060</data>
		</edge>
		<edge source="49" target="347">
			<data key="weight">-0.068</data>
		</edge>
		<edge source="42" target="257">
			<data key="weight">-0.062</data>
		</edge>
		<edge source="262" target="379">
			<data key="weight">-0.103</data>
		</edge>
		<edge source="95" target="475">
			<data key="weight">-0.090</data>
		</edge>
		<edge source="266" target="388">
			<data key="weight">-0.071</data>
		</edge>
		<edge source="72" target="512">
			<data key="weight">-0.108</data>
		</edge>
		<edge source="140" target="423">
			<data key="weight">-0.079</data>
		</edge>
		<edge source="44" target="111">
			<data key="weight">-0.059</data>
		</edge>
		<edge source="69" target="372">
			<data key="weight">-0.058</data>
		</edge>
		<edge source="27" target="66">
			<data key="weight">-0.139</data>
		</edge>
		<edge source="83" target="473">
			<data key="weight">-0.127</data>
		</edge>
		<edge source="101" target="457">
			<data key="weight">-0.069</data>
		</edge>
		<edge source="167" target="308">
			<data key="weight">-0.114</data>
		</edge>
		<edge source="38" target="290">
			<data key="weight">-0.064</data>
		</edge>
		<edge source="285" target="505">
			<data key="weight">-0.104</data>
		</edge>
		<edge source="253" target="472">
			<data key="weight">-0.100</data>
		</edge>
		<edge source="65" target="292">
			<data key="weight">-0.061</data>
		</edge>
		<edge source="262" target="499">
			<data key="weight">-0.111</data>
		</edge>
		<edge source="37" target="171">
			<data key="weight">-0.065</data>
		</edge>
		<edge source="29" target="262">
			<data key="weight">-0.139</data>
		</edge>
		<edge source="318" target="550">
			<data key="weight">-0.066</data>
		</edge>
		<edge source="317" target="501">
			<data key="weight">-0.077</data>
		</edge>
		<edge source="49" target="214">
			<data key="weight">-0.052</data>
		</edge>
		<edge source="101" target="551">
			<data key="weight">-0.078</data>
		</edge>
		<edge source="263" target="428">
			<data key="weight">-0.089</data>
		</edge>
		<edge source="37" target="550">
			<data key="weight">-0.114</data>
		</edge>
		<edge source="76" target="420">
			<data key="weight">-0.107</data>
		</edge>
		<edge source="95" target="436">
			<data key="weight">-0.068</data>
		</edge>
		<edge source="33" target="501">
			<data key="weight">-0.069</data>
		</edge>
		<edge source="11" target="420">
			<data key="weight">-0.077</data>
		</edge>
		<edge source="317" target="353">
			<data key="weight">-0.081</data>
		</edge>
		<edge source="95" target="457">
			<data key="weight">-0.075</data>
		</edge>
		<edge source="384" target="418">
			<data key="weight">-0.065</data>
		</edge>
		<edge source="29" target="436">
			<data key="weight">-0.065</data>
		</edge>
		<edge source="96" target="351">
			<data key="weight">-0.086</data>
		</edge>
		<edge source="262" target="418">
			<data key="weight">-0.077</data>
		</edge>
		<edge source="55" target="263">
			<data key="weight">-0.059</data>
		</edge>
		<edge source="20" target="373">
			<data key="weight">-0.059</data>
		</edge>
		<edge source="69" target="276">
			<data key="weight">-0.064</data>
		</edge>
		<edge source="309" target="549">
			<data key="weight">-0.279</data>
		</edge>
		<edge source="92" target="353">
			<data key="weight">-0.059</data>
		</edge>
		<edge source="294" target="305">
			<data key="weight">-0.137</data>
		</edge>
		<edge source="20" target="232">
			<data key="weight">-0.068</data>
		</edge>
		<edge source="143" target="423">
			<data key="weight">-0.084</data>
		</edge>
		<edge source="268" target="476">
			<data key="weight">-0.132</data>
		</edge>
		<edge source="237" target="501">
			<data key="weight">-0.083</data>
		</edge>
		<edge source="68" target="97">
			<data key="weight">-0.101</data>
		</edge>
		<edge source="497" target="528">
			<data key="weight">-0.099</data>
		</edge>
		<edge source="203" target="518">
			<data key="weight">-0.106</data>
		</edge>
		<edge source="38" target="418">
			<data key="weight">-0.060</data>
		</edge>
		<edge source="101" target="548">
			<data key="weight">-0.090</data>
		</edge>
		<edge source="95" target="375">
			<data key="weight">-0.060</data>
		</edge>
		<edge source="37" target="551">
			<data key="weight">-0.071</data>
		</edge>
		<edge source="17" target="512">
			<data key="weight">-0.136</data>
		</edge>
		<edge source="346" target="473">
			<data key="weight">-0.061</data>
		</edge>
		<edge source="161" target="398">
			<data key="weight">-0.172</data>
		</edge>
		<edge source="314" target="422">
			<data key="weight">-0.086</data>
		</edge>
		<edge source="202" target="545">
			<data key="weight">-0.082</data>
		</edge>
		<edge source="11" target="434">
			<data key="weight">-0.084</data>
		</edge>
		<edge source="31" target="95">
			<data key="weight">-0.118</data>
		</edge>
		<edge source="237" target="432">
			<data key="weight">-0.085</data>
		</edge>
		<edge source="169" target="347">
			<data key="weight">-0.094</data>
		</edge>
		<edge source="318" target="358">
			<data key="weight">-0.062</data>
		</edge>
		<edge source="290" target="555">
			<data key="weight">-0.060</data>
		</edge>
		<edge source="206" target="374">
			<data key="weight">-0.063</data>
		</edge>
		<edge source="318" target="363">
			<data key="weight">-0.052</data>
		</edge>
		<edge source="49" target="364">
			<data key="weight">-0.074</data>
		</edge>
		<edge source="85" target="344">
			<data key="weight">-0.058</data>
		</edge>
		<edge source="259" target="457">
			<data key="weight">-0.086</data>
		</edge>
		<edge source="158" target="552">
			<data key="weight">-0.109</data>
		</edge>
		<edge source="71" target="396">
			<data key="weight">-0.045</data>
		</edge>
		<edge source="237" target="531">
			<data key="weight">-0.127</data>
		</edge>
		<edge source="20" target="554">
			<data key="weight">-0.134</data>
		</edge>
		<edge source="153" target="505">
			<data key="weight">-0.065</data>
		</edge>
		<edge source="209" target="429">
			<data key="weight">-0.122</data>
		</edge>
		<edge source="85" target="384">
			<data key="weight">-0.077</data>
		</edge>
		<edge source="137" target="473">
			<data key="weight">-0.066</data>
		</edge>
		<edge source="20" target="399">
			<data key="weight">-0.060</data>
		</edge>
		<edge source="385" target="518">
			<data key="weight">-0.079</data>
		</edge>
		<edge source="25" target="97">
			<data key="weight">-0.073</data>
		</edge>
		<edge source="83" target="432">
			<data key="weight">-0.096</data>
		</edge>
		<edge source="143" target="511">
			<data key="weight">-0.079</data>
		</edge>
		<edge source="26" target="52">
			<data key="weight">-0.077</data>
		</edge>
		<edge source="130" target="457">
			<data key="weight">-0.098</data>
		</edge>
		<edge source="294" target="345">
			<data key="weight">-0.100</data>
		</edge>
		<edge source="290" target="436">
			<data key="weight">-0.087</data>
		</edge>
		<edge source="277" target="282">
			<data key="weight">-0.112</data>
		</edge>
		<edge source="431" target="555">
			<data key="weight">-0.072</data>
		</edge>
		<edge source="52" target="481">
			<data key="weight">-0.083</data>
		</edge>
		<edge source="266" target="422">
			<data key="weight">-0.068</data>
		</edge>
		<edge source="262" target="380">
			<data key="weight">-0.086</data>
		</edge>
		<edge source="277" target="444">
			<data key="weight">-0.079</data>
		</edge>
		<edge source="436" target="513">
			<data key="weight">-0.065</data>
		</edge>
		<edge source="88" target="266">
			<data key="weight">-0.072</data>
		</edge>
		<edge source="271" target="497">
			<data key="weight">-0.074</data>
		</edge>
		<edge source="257" target="516">
			<data key="weight">-0.055</data>
		</edge>
		<edge source="158" target="434">
			<data key="weight">-0.086</data>
		</edge>
		<edge source="372" target="505">
			<data key="weight">-0.074</data>
		</edge>
		<edge source="42" target="146">
			<data key="weight">-0.108</data>
		</edge>
		<edge source="44" target="305">
			<data key="weight">-0.074</data>
		</edge>
		<edge source="269" target="312">
			<data key="weight">-0.083</data>
		</edge>
		<edge source="298" target="501">
			<data key="weight">-0.112</data>
		</edge>
		<edge source="420" target="552">
			<data key="weight">-0.087</data>
		</edge>
		<edge source="27" target="309">
			<data key="weight">-0.126</data>
		</edge>
		<edge source="496" target="554">
			<data key="weight">-0.100</data>
		</edge>
		<edge source="164" target="185">
			<data key="weight">-0.070</data>
		</edge>
		<edge source="130" target="317">
			<data key="weight">-0.098</data>
		</edge>
		<edge source="314" target="516">
			<data key="weight">-0.090</data>
		</edge>
		<edge source="304" target="545">
			<data key="weight">-0.056</data>
		</edge>
		<edge source="95" target="472">
			<data key="weight">-0.059</data>
		</edge>
		<edge source="290" target="301">
			<data key="weight">-0.068</data>
		</edge>
		<edge source="52" target="208">
			<data key="weight">-0.071</data>
		</edge>
		<edge source="112" target="496">
			<data key="weight">-0.054</data>
		</edge>
		<edge source="112" target="497">
			<data key="weight">-0.075</data>
		</edge>
		<edge source="150" target="513">
			<data key="weight">-0.068</data>
		</edge>
		<edge source="28" target="441">
			<data key="weight">-0.133</data>
		</edge>
		<edge source="101" target="472">
			<data key="weight">-0.168</data>
		</edge>
		<edge source="184" target="393">
			<data key="weight">-0.091</data>
		</edge>
		<edge source="269" target="342">
			<data key="weight">-0.061</data>
		</edge>
		<edge source="170" target="376">
			<data key="weight">-0.074</data>
		</edge>
		<edge source="183" target="263">
			<data key="weight">-0.091</data>
		</edge>
		<edge source="174" target="215">
			<data key="weight">-0.057</data>
		</edge>
		<edge source="370" target="529">
			<data key="weight">-0.058</data>
		</edge>
		<edge source="129" target="317">
			<data key="weight">-0.061</data>
		</edge>
		<edge source="146" target="186">
			<data key="weight">-0.064</data>
		</edge>
		<edge source="171" target="285">
			<data key="weight">-0.084</data>
		</edge>
		<edge source="184" target="317">
			<data key="weight">-0.100</data>
		</edge>
		<edge source="238" target="314">
			<data key="weight">-0.103</data>
		</edge>
		<edge source="147" target="262">
			<data key="weight">-0.078</data>
		</edge>
		<edge source="158" target="197">
			<data key="weight">-0.046</data>
		</edge>
		<edge source="42" target="398">
			<data key="weight">-0.096</data>
		</edge>
		<edge source="42" target="265">
			<data key="weight">-0.083</data>
		</edge>
		<edge source="98" target="548">
			<data key="weight">-0.090</data>
		</edge>
		<edge source="42" target="361">
			<data key="weight">-0.062</data>
		</edge>
		<edge source="17" target="90">
			<data key="weight">-0.064</data>
		</edge>
		<edge source="454" target="496">
			<data key="weight">-0.081</data>
		</edge>
		<edge source="37" target="549">
			<data key="weight">-0.123</data>
		</edge>
		<edge source="372" target="531">
			<data key="weight">-0.080</data>
		</edge>
		<edge source="499" target="523">
			<data key="weight">-0.087</data>
		</edge>
		<edge source="68" target="154">
			<data key="weight">-0.088</data>
		</edge>
		<edge source="130" target="264">
			<data key="weight">-0.097</data>
		</edge>
		<edge source="186" target="497">
			<data key="weight">-0.066</data>
		</edge>
		<edge source="472" target="553">
			<data key="weight">-0.172</data>
		</edge>
		<edge source="307" target="314">
			<data key="weight">-0.120</data>
		</edge>
		<edge source="48" target="242">
			<data key="weight">-0.075</data>
		</edge>
		<edge source="263" target="342">
			<data key="weight">-0.080</data>
		</edge>
		<edge source="148" target="526">
			<data key="weight">-0.062</data>
		</edge>
		<edge source="212" target="458">
			<data key="weight">-0.109</data>
		</edge>
		<edge source="98" target="268">
			<data key="weight">-0.087</data>
		</edge>
		<edge source="309" target="511">
			<data key="weight">-0.113</data>
		</edge>
		<edge source="174" target="526">
			<data key="weight">-0.053</data>
		</edge>
		<edge source="225" target="509">
			<data key="weight">-0.067</data>
		</edge>
		<edge source="69" target="297">
			<data key="weight">-0.059</data>
		</edge>
		<edge source="75" target="351">
			<data key="weight">-0.065</data>
		</edge>
		<edge source="155" target="488">
			<data key="weight">-0.094</data>
		</edge>
		<edge source="140" target="523">
			<data key="weight">-0.064</data>
		</edge>
		<edge source="206" target="373">
			<data key="weight">-0.099</data>
		</edge>
		<edge source="211" target="527">
			<data key="weight">-0.113</data>
		</edge>
		<edge source="133" target="545">
			<data key="weight">-0.235</data>
		</edge>
		<edge source="209" target="550">
			<data key="weight">-0.131</data>
		</edge>
		<edge source="215" target="420">
			<data key="weight">-0.091</data>
		</edge>
		<edge source="339" target="440">
			<data key="weight">-0.174</data>
		</edge>
		<edge source="135" target="497">
			<data key="weight">-0.065</data>
		</edge>
		<edge source="130" target="285">
			<data key="weight">-0.068</data>
		</edge>
		<edge source="299" target="554">
			<data key="weight">-0.050</data>
		</edge>
		<edge source="162" target="167">
			<data key="weight">-0.063</data>
		</edge>
		<edge source="85" target="372">
			<data key="weight">-0.067</data>
		</edge>
		<edge source="164" target="531">
			<data key="weight">-0.123</data>
		</edge>
		<edge source="305" target="555">
			<data key="weight">-0.108</data>
		</edge>
		<edge source="253" target="290">
			<data key="weight">-0.059</data>
		</edge>
		<edge source="442" target="501">
			<data key="weight">-0.070</data>
		</edge>
		<edge source="227" target="302">
			<data key="weight">-0.065</data>
		</edge>
		<edge source="102" target="552">
			<data key="weight">-0.054</data>
		</edge>
		<edge source="46" target="215">
			<data key="weight">-0.117</data>
		</edge>
		<edge source="174" target="518">
			<data key="weight">-0.064</data>
		</edge>
		<edge source="101" target="489">
			<data key="weight">-0.075</data>
		</edge>
		<edge source="253" target="314">
			<data key="weight">-0.103</data>
		</edge>
		<edge source="109" target="287">
			<data key="weight">-0.094</data>
		</edge>
		<edge source="282" target="376">
			<data key="weight">-0.071</data>
		</edge>
		<edge source="153" target="206">
			<data key="weight">-0.120</data>
		</edge>
		<edge source="20" target="177">
			<data key="weight">-0.057</data>
		</edge>
		<edge source="306" target="377">
			<data key="weight">-0.055</data>
		</edge>
		<edge source="17" target="212">
			<data key="weight">-0.113</data>
		</edge>
		<edge source="31" target="291">
			<data key="weight">-0.108</data>
		</edge>
		<edge source="68" target="507">
			<data key="weight">-0.053</data>
		</edge>
		<edge source="38" target="308">
			<data key="weight">-0.062</data>
		</edge>
		<edge source="206" target="473">
			<data key="weight">-0.094</data>
		</edge>
		<edge source="291" target="551">
			<data key="weight">-0.133</data>
		</edge>
		<edge source="61" target="314">
			<data key="weight">-0.071</data>
		</edge>
		<edge source="440" target="497">
			<data key="weight">-0.150</data>
		</edge>
		<edge source="76" target="551">
			<data key="weight">-0.084</data>
		</edge>
		<edge source="97" target="341">
			<data key="weight">-0.050</data>
		</edge>
		<edge source="355" target="545">
			<data key="weight">-0.102</data>
		</edge>
		<edge source="103" target="512">
			<data key="weight">-0.164</data>
		</edge>
		<edge source="238" target="512">
			<data key="weight">-0.070</data>
		</edge>
		<edge source="84" target="418">
			<data key="weight">-0.130</data>
		</edge>
		<edge source="110" target="547">
			<data key="weight">-0.095</data>
		</edge>
		<edge source="263" target="289">
			<data key="weight">-0.078</data>
		</edge>
		<edge source="305" target="551">
			<data key="weight">-0.178</data>
		</edge>
		<edge source="317" target="431">
			<data key="weight">-0.067</data>
		</edge>
		<edge source="264" target="297">
			<data key="weight">-0.061</data>
		</edge>
		<edge source="173" target="302">
			<data key="weight">-0.066</data>
		</edge>
		<edge source="211" target="376">
			<data key="weight">-0.075</data>
		</edge>
		<edge source="134" target="393">
			<data key="weight">-0.060</data>
		</edge>
		<edge source="316" target="341">
			<data key="weight">-0.074</data>
		</edge>
		<edge source="262" target="298">
			<data key="weight">-0.086</data>
		</edge>
		<edge source="69" target="167">
			<data key="weight">-0.084</data>
		</edge>
		<edge source="260" target="440">
			<data key="weight">-0.068</data>
		</edge>
		<edge source="36" target="291">
			<data key="weight">-0.067</data>
		</edge>
		<edge source="80" target="547">
			<data key="weight">-0.056</data>
		</edge>
		<edge source="227" target="431">
			<data key="weight">-0.048</data>
		</edge>
		<edge source="154" target="488">
			<data key="weight">-0.061</data>
		</edge>
		<edge source="382" target="420">
			<data key="weight">-0.062</data>
		</edge>
		<edge source="211" target="274">
			<data key="weight">-0.082</data>
		</edge>
		<edge source="183" target="518">
			<data key="weight">-0.083</data>
		</edge>
		<edge source="138" target="513">
			<data key="weight">-0.074</data>
		</edge>
		<edge source="42" target="434">
			<data key="weight">-0.140</data>
		</edge>
		<edge source="29" target="472">
			<data key="weight">-0.104</data>
		</edge>
		<edge source="272" target="512">
			<data key="weight">-0.064</data>
		</edge>
		<edge source="237" target="416">
			<data key="weight">-0.080</data>
		</edge>
		<edge source="110" target="317">
			<data key="weight">-0.112</data>
		</edge>
		<edge source="270" target="505">
			<data key="weight">-0.067</data>
		</edge>
		<edge source="82" target="396">
			<data key="weight">-0.060</data>
		</edge>
		<edge source="42" target="312">
			<data key="weight">-0.133</data>
		</edge>
		<edge source="350" target="472">
			<data key="weight">-0.059</data>
		</edge>
		<edge source="293" target="431">
			<data key="weight">-0.060</data>
		</edge>
		<edge source="167" target="494">
			<data key="weight">-0.053</data>
		</edge>
		<edge source="192" target="319">
			<data key="weight">-0.051</data>
		</edge>
		<edge source="206" target="479">
			<data key="weight">-0.096</data>
		</edge>
		<edge source="65" target="421">
			<data key="weight">-0.137</data>
		</edge>
		<edge source="85" target="433">
			<data key="weight">-0.067</data>
		</edge>
		<edge source="58" target="290">
			<data key="weight">-0.060</data>
		</edge>
		<edge source="494" target="526">
			<data key="weight">-0.047</data>
		</edge>
		<edge source="500" target="531">
			<data key="weight">-0.070</data>
		</edge>
		<edge source="63" target="554">
			<data key="weight">-0.045</data>
		</edge>
		<edge source="107" target="418">
			<data key="weight">-0.166</data>
		</edge>
		<edge source="255" target="555">
			<data key="weight">-0.066</data>
		</edge>
		<edge source="268" target="299">
			<data key="weight">-0.080</data>
		</edge>
		<edge source="56" target="398">
			<data key="weight">-0.080</data>
		</edge>
		<edge source="28" target="290">
			<data key="weight">-0.103</data>
		</edge>
		<edge source="171" target="272">
			<data key="weight">-0.061</data>
		</edge>
		<edge source="299" target="418">
			<data key="weight">-0.138</data>
		</edge>
		<edge source="72" target="266">
			<data key="weight">-0.078</data>
		</edge>
		<edge source="76" target="169">
			<data key="weight">-0.076</data>
		</edge>
		<edge source="432" target="516">
			<data key="weight">-0.072</data>
		</edge>
		<edge source="186" target="393">
			<data key="weight">-0.106</data>
		</edge>
		<edge source="149" target="238">
			<data key="weight">-0.057</data>
		</edge>
		<edge source="171" target="432">
			<data key="weight">-0.068</data>
		</edge>
		<edge source="138" target="343">
			<data key="weight">-0.099</data>
		</edge>
		<edge source="209" target="555">
			<data key="weight">-0.092</data>
		</edge>
		<edge source="20" target="358">
			<data key="weight">-0.118</data>
		</edge>
		<edge source="305" target="394">
			<data key="weight">-0.070</data>
		</edge>
		<edge source="193" target="496">
			<data key="weight">-0.055</data>
		</edge>
		<edge source="208" target="265">
			<data key="weight">-0.064</data>
		</edge>
		<edge source="42" target="185">
			<data key="weight">-0.061</data>
		</edge>
		<edge source="211" target="512">
			<data key="weight">-0.088</data>
		</edge>
		<edge source="37" target="516">
			<data key="weight">-0.090</data>
		</edge>
		<edge source="72" target="472">
			<data key="weight">-0.082</data>
		</edge>
		<edge source="440" target="503">
			<data key="weight">-0.108</data>
		</edge>
		<edge source="299" target="358">
			<data key="weight">-0.079</data>
		</edge>
		<edge source="97" target="429">
			<data key="weight">-0.149</data>
		</edge>
		<edge source="85" target="435">
			<data key="weight">-0.129</data>
		</edge>
		<edge source="293" target="531">
			<data key="weight">-0.129</data>
		</edge>
		<edge source="269" target="502">
			<data key="weight">-0.064</data>
		</edge>
		<edge source="206" target="317">
			<data key="weight">-0.073</data>
		</edge>
		<edge source="263" target="507">
			<data key="weight">-0.060</data>
		</edge>
		<edge source="169" target="207">
			<data key="weight">-0.047</data>
		</edge>
		<edge source="312" target="488">
			<data key="weight">-0.088</data>
		</edge>
		<edge source="104" target="528">
			<data key="weight">-0.072</data>
		</edge>
		<edge source="40" target="186">
			<data key="weight">-0.073</data>
		</edge>
		<edge source="43" target="312">
			<data key="weight">-0.068</data>
		</edge>
		<edge source="138" target="457">
			<data key="weight">-0.086</data>
		</edge>
		<edge source="129" target="398">
			<data key="weight">-0.075</data>
		</edge>
		<edge source="81" target="513">
			<data key="weight">-0.139</data>
		</edge>
		<edge source="82" target="439">
			<data key="weight">-0.075</data>
		</edge>
		<edge source="416" target="554">
			<data key="weight">-0.091</data>
		</edge>
		<edge source="51" target="285">
			<data key="weight">-0.065</data>
		</edge>
		<edge source="206" target="436">
			<data key="weight">-0.110</data>
		</edge>
		<edge source="439" target="440">
			<data key="weight">-0.159</data>
		</edge>
		<edge source="69" target="138">
			<data key="weight">-0.062</data>
		</edge>
		<edge source="20" target="162">
			<data key="weight">-0.069</data>
		</edge>
		<edge source="11" target="496">
			<data key="weight">-0.072</data>
		</edge>
		<edge source="394" target="512">
			<data key="weight">-0.079</data>
		</edge>
		<edge source="145" target="456">
			<data key="weight">-0.062</data>
		</edge>
		<edge source="140" target="439">
			<data key="weight">-0.109</data>
		</edge>
		<edge source="76" target="555">
			<data key="weight">-0.050</data>
		</edge>
		<edge source="59" target="380">
			<data key="weight">-0.070</data>
		</edge>
		<edge source="420" target="526">
			<data key="weight">-0.102</data>
		</edge>
		<edge source="129" target="309">
			<data key="weight">-0.065</data>
		</edge>
		<edge source="352" target="398">
			<data key="weight">-0.085</data>
		</edge>
		<edge source="28" target="475">
			<data key="weight">-0.068</data>
		</edge>
		<edge source="148" target="527">
			<data key="weight">-0.070</data>
		</edge>
		<edge source="50" target="526">
			<data key="weight">-0.074</data>
		</edge>
		<edge source="88" target="518">
			<data key="weight">-0.068</data>
		</edge>
		<edge source="208" target="291">
			<data key="weight">-0.067</data>
		</edge>
		<edge source="499" target="501">
			<data key="weight">-0.085</data>
		</edge>
		<edge source="30" target="290">
			<data key="weight">-0.084</data>
		</edge>
		<edge source="40" target="547">
			<data key="weight">-0.120</data>
		</edge>
		<edge source="20" target="271">
			<data key="weight">-0.067</data>
		</edge>
		<edge source="52" target="260">
			<data key="weight">-0.066</data>
		</edge>
		<edge source="17" target="473">
			<data key="weight">-0.074</data>
		</edge>
		<edge source="155" target="313">
			<data key="weight">-0.099</data>
		</edge>
		<edge source="318" target="350">
			<data key="weight">-0.080</data>
		</edge>
		<edge source="314" target="473">
			<data key="weight">-0.104</data>
		</edge>
		<edge source="419" target="548">
			<data key="weight">-0.057</data>
		</edge>
		<edge source="312" target="315">
			<data key="weight">-0.067</data>
		</edge>
		<edge source="159" target="512">
			<data key="weight">-0.124</data>
		</edge>
		<edge source="318" target="512">
			<data key="weight">-0.067</data>
		</edge>
		<edge source="85" target="183">
			<data key="weight">-0.065</data>
		</edge>
		<edge source="173" target="258">
			<data key="weight">-0.093</data>
		</edge>
		<edge source="65" target="382">
			<data key="weight">-0.082</data>
		</edge>
		<edge source="34" target="351">
			<data key="weight">-0.127</data>
		</edge>
		<edge source="63" target="393">
			<data key="weight">-0.062</data>
		</edge>
		<edge source="107" target="272">
			<data key="weight">-0.064</data>
		</edge>
		<edge source="76" target="489">
			<data key="weight">-0.166</data>
		</edge>
		<edge source="418" target="531">
			<data key="weight">-0.144</data>
		</edge>
		<edge source="270" target="418">
			<data key="weight">-0.064</data>
		</edge>
		<edge source="457" target="472">
			<data key="weight">-0.182</data>
		</edge>
		<edge source="242" target="418">
			<data key="weight">-0.068</data>
		</edge>
		<edge source="53" target="158">
			<data key="weight">-0.071</data>
		</edge>
		<edge source="319" target="398">
			<data key="weight">-0.135</data>
		</edge>
		<edge source="31" target="82">
			<data key="weight">-0.108</data>
		</edge>
		<edge source="499" target="547">
			<data key="weight">-0.061</data>
		</edge>
		<edge source="162" target="175">
			<data key="weight">-0.067</data>
		</edge>
		<edge source="319" target="454">
			<data key="weight">-0.072</data>
		</edge>
		<edge source="89" target="213">
			<data key="weight">-0.067</data>
		</edge>
		<edge source="106" target="162">
			<data key="weight">-0.062</data>
		</edge>
		<edge source="215" target="267">
			<data key="weight">-0.059</data>
		</edge>
		<edge source="268" target="347">
			<data key="weight">-0.073</data>
		</edge>
		<edge source="92" target="185">
			<data key="weight">-0.055</data>
		</edge>
		<edge source="209" target="475">
			<data key="weight">-0.085</data>
		</edge>
		<edge source="277" target="422">
			<data key="weight">-0.061</data>
		</edge>
		<edge source="34" target="526">
			<data key="weight">-0.102</data>
		</edge>
		<edge source="63" target="290">
			<data key="weight">-0.087</data>
		</edge>
		<edge source="97" target="254">
			<data key="weight">-0.058</data>
		</edge>
		<edge source="50" target="111">
			<data key="weight">-0.117</data>
		</edge>
		<edge source="308" target="458">
			<data key="weight">-0.093</data>
		</edge>
		<edge source="137" target="420">
			<data key="weight">-0.069</data>
		</edge>
		<edge source="166" target="262">
			<data key="weight">-0.081</data>
		</edge>
		<edge source="313" target="428">
			<data key="weight">-0.063</data>
		</edge>
		<edge source="66" target="553">
			<data key="weight">-0.162</data>
		</edge>
		<edge source="238" target="505">
			<data key="weight">-0.121</data>
		</edge>
		<edge source="398" target="436">
			<data key="weight">-0.076</data>
		</edge>
		<edge source="26" target="277">
			<data key="weight">-0.086</data>
		</edge>
		<edge source="171" target="267">
			<data key="weight">-0.059</data>
		</edge>
		<edge source="46" target="70">
			<data key="weight">-0.079</data>
		</edge>
		<edge source="33" target="150">
			<data key="weight">-0.059</data>
		</edge>
		<edge source="90" target="550">
			<data key="weight">-0.067</data>
		</edge>
		<edge source="133" target="348">
			<data key="weight">-0.059</data>
		</edge>
		<edge source="52" target="128">
			<data key="weight">-0.088</data>
		</edge>
		<edge source="68" target="95">
			<data key="weight">-0.098</data>
		</edge>
		<edge source="227" target="420">
			<data key="weight">-0.063</data>
		</edge>
		<edge source="65" target="439">
			<data key="weight">-0.134</data>
		</edge>
		<edge source="37" target="421">
			<data key="weight">-0.087</data>
		</edge>
		<edge source="316" target="347">
			<data key="weight">-0.114</data>
		</edge>
		<edge source="104" target="512">
			<data key="weight">-0.161</data>
		</edge>
		<edge source="65" target="428">
			<data key="weight">-0.078</data>
		</edge>
		<edge source="191" target="264">
			<data key="weight">-0.093</data>
		</edge>
		<edge source="305" target="475">
			<data key="weight">-0.091</data>
		</edge>
		<edge source="175" target="351">
			<data key="weight">-0.058</data>
		</edge>
		<edge source="135" target="457">
			<data key="weight">-0.074</data>
		</edge>
		<edge source="272" target="351">
			<data key="weight">-0.102</data>
		</edge>
		<edge source="173" target="391">
			<data key="weight">-0.059</data>
		</edge>
		<edge source="294" target="458">
			<data key="weight">-0.123</data>
		</edge>
		<edge source="312" target="384">
			<data key="weight">-0.058</data>
		</edge>
		<edge source="441" target="549">
			<data key="weight">-0.113</data>
		</edge>
		<edge source="34" target="85">
			<data key="weight">-0.129</data>
		</edge>
		<edge source="84" target="501">
			<data key="weight">-0.086</data>
		</edge>
		<edge source="52" target="373">
			<data key="weight">-0.084</data>
		</edge>
		<edge source="65" target="98">
			<data key="weight">-0.098</data>
		</edge>
		<edge source="418" target="422">
			<data key="weight">-0.077</data>
		</edge>
		<edge source="48" target="317">
			<data key="weight">-0.106</data>
		</edge>
		<edge source="169" target="398">
			<data key="weight">-0.151</data>
		</edge>
		<edge source="309" target="529">
			<data key="weight">-0.105</data>
		</edge>
		<edge source="200" target="314">
			<data key="weight">-0.076</data>
		</edge>
		<edge source="31" target="258">
			<data key="weight">-0.059</data>
		</edge>
		<edge source="202" target="285">
			<data key="weight">-0.064</data>
		</edge>
		<edge source="263" target="270">
			<data key="weight">-0.051</data>
		</edge>
		<edge source="66" target="225">
			<data key="weight">-0.068</data>
		</edge>
		<edge source="82" target="472">
			<data key="weight">-0.059</data>
		</edge>
		<edge source="46" target="208">
			<data key="weight">-0.065</data>
		</edge>
		<edge source="30" target="501">
			<data key="weight">-0.075</data>
		</edge>
		<edge source="395" target="433">
			<data key="weight">-0.095</data>
		</edge>
		<edge source="91" target="262">
			<data key="weight">-0.068</data>
		</edge>
		<edge source="155" target="367">
			<data key="weight">-0.077</data>
		</edge>
		<edge source="20" target="473">
			<data key="weight">-0.111</data>
		</edge>
		<edge source="206" target="277">
			<data key="weight">-0.080</data>
		</edge>
		<edge source="290" target="308">
			<data key="weight">-0.083</data>
		</edge>
		<edge source="287" target="345">
			<data key="weight">-0.062</data>
		</edge>
		<edge source="60" target="320">
			<data key="weight">-0.074</data>
		</edge>
		<edge source="65" target="456">
			<data key="weight">-0.113</data>
		</edge>
		<edge source="502" target="518">
			<data key="weight">-0.091</data>
		</edge>
		<edge source="69" target="454">
			<data key="weight">-0.093</data>
		</edge>
		<edge source="107" target="511">
			<data key="weight">-0.111</data>
		</edge>
		<edge source="52" target="168">
			<data key="weight">-0.095</data>
		</edge>
		<edge source="148" target="440">
			<data key="weight">-0.091</data>
		</edge>
		<edge source="212" target="383">
			<data key="weight">-0.070</data>
		</edge>
		<edge source="128" target="545">
			<data key="weight">-0.085</data>
		</edge>
		<edge source="37" target="526">
			<data key="weight">-0.090</data>
		</edge>
		<edge source="270" target="358">
			<data key="weight">-0.050</data>
		</edge>
		<edge source="110" target="454">
			<data key="weight">-0.066</data>
		</edge>
		<edge source="58" target="262">
			<data key="weight">-0.060</data>
		</edge>
		<edge source="294" target="523">
			<data key="weight">-0.060</data>
		</edge>
		<edge source="101" target="416">
			<data key="weight">-0.065</data>
		</edge>
		<edge source="166" target="553">
			<data key="weight">-0.061</data>
		</edge>
		<edge source="376" target="393">
			<data key="weight">-0.068</data>
		</edge>
		<edge source="206" target="375">
			<data key="weight">-0.107</data>
		</edge>
		<edge source="343" target="440">
			<data key="weight">-0.132</data>
		</edge>
		<edge source="65" target="136">
			<data key="weight">-0.080</data>
		</edge>
		<edge source="200" target="522">
			<data key="weight">-0.061</data>
		</edge>
		<edge source="296" target="312">
			<data key="weight">-0.061</data>
		</edge>
		<edge source="75" target="211">
			<data key="weight">-0.069</data>
		</edge>
		<edge source="171" target="456">
			<data key="weight">-0.080</data>
		</edge>
		<edge source="370" target="431">
			<data key="weight">-0.065</data>
		</edge>
		<edge source="72" target="268">
			<data key="weight">-0.162</data>
		</edge>
		<edge source="65" target="159">
			<data key="weight">-0.102</data>
		</edge>
		<edge source="208" target="319">
			<data key="weight">-0.061</data>
		</edge>
		<edge source="49" target="305">
			<data key="weight">-0.060</data>
		</edge>
		<edge source="262" target="444">
			<data key="weight">-0.185</data>
		</edge>
		<edge source="28" target="342">
			<data key="weight">-0.068</data>
		</edge>
		<edge source="489" target="551">
			<data key="weight">-0.068</data>
		</edge>
		<edge source="162" target="552">
			<data key="weight">-0.098</data>
		</edge>
		<edge source="266" target="503">
			<data key="weight">-0.098</data>
		</edge>
		<edge source="26" target="209">
			<data key="weight">-0.080</data>
		</edge>
		<edge source="498" target="501">
			<data key="weight">-0.089</data>
		</edge>
		<edge source="139" target="553">
			<data key="weight">-0.055</data>
		</edge>
		<edge source="70" target="309">
			<data key="weight">-0.082</data>
		</edge>
		<edge source="148" target="528">
			<data key="weight">-0.076</data>
		</edge>
		<edge source="200" target="309">
			<data key="weight">-0.072</data>
		</edge>
		<edge source="263" target="545">
			<data key="weight">-0.112</data>
		</edge>
		<edge source="76" target="176">
			<data key="weight">-0.135</data>
		</edge>
		<edge source="266" target="277">
			<data key="weight">-0.124</data>
		</edge>
		<edge source="92" target="209">
			<data key="weight">-0.112</data>
		</edge>
		<edge source="76" target="436">
			<data key="weight">-0.067</data>
		</edge>
		<edge source="429" target="518">
			<data key="weight">-0.077</data>
		</edge>
		<edge source="65" target="197">
			<data key="weight">-0.070</data>
		</edge>
		<edge source="11" target="549">
			<data key="weight">-0.051</data>
		</edge>
		<edge source="268" target="316">
			<data key="weight">-0.070</data>
		</edge>
		<edge source="133" target="293">
			<data key="weight">-0.059</data>
		</edge>
		<edge source="398" target="502">
			<data key="weight">-0.063</data>
		</edge>
		<edge source="29" target="96">
			<data key="weight">-0.085</data>
		</edge>
		<edge source="429" target="501">
			<data key="weight">-0.159</data>
		</edge>
		<edge source="226" target="473">
			<data key="weight">-0.089</data>
		</edge>
		<edge source="17" target="351">
			<data key="weight">-0.103</data>
		</edge>
		<edge source="263" target="422">
			<data key="weight">-0.090</data>
		</edge>
		<edge source="264" target="513">
			<data key="weight">-0.057</data>
		</edge>
		<edge source="269" target="554">
			<data key="weight">-0.137</data>
		</edge>
		<edge source="202" target="268">
			<data key="weight">-0.074</data>
		</edge>
		<edge source="276" target="343">
			<data key="weight">-0.103</data>
		</edge>
		<edge source="364" target="551">
			<data key="weight">-0.066</data>
		</edge>
		<edge source="90" target="95">
			<data key="weight">-0.098</data>
		</edge>
		<edge source="75" target="512">
			<data key="weight">-0.082</data>
		</edge>
		<edge source="52" target="312">
			<data key="weight">-0.125</data>
		</edge>
		<edge source="257" target="418">
			<data key="weight">-0.062</data>
		</edge>
		<edge source="306" target="495">
			<data key="weight">-0.081</data>
		</edge>
		<edge source="208" target="305">
			<data key="weight">-0.092</data>
		</edge>
		<edge source="20" target="64">
			<data key="weight">-0.061</data>
		</edge>
		<edge source="142" target="472">
			<data key="weight">-0.144</data>
		</edge>
		<edge source="186" target="398">
			<data key="weight">-0.072</data>
		</edge>
		<edge source="206" target="233">
			<data key="weight">-0.090</data>
		</edge>
		<edge source="44" target="316">
			<data key="weight">-0.061</data>
		</edge>
		<edge source="65" target="555">
			<data key="weight">-0.065</data>
		</edge>
		<edge source="29" target="434">
			<data key="weight">-0.077</data>
		</edge>
		<edge source="236" target="352">
			<data key="weight">-0.063</data>
		</edge>
		<edge source="459" target="513">
			<data key="weight">-0.059</data>
		</edge>
		<edge source="258" target="549">
			<data key="weight">-0.102</data>
		</edge>
		<edge source="269" target="477">
			<data key="weight">-0.097</data>
		</edge>
		<edge source="73" target="545">
			<data key="weight">-0.099</data>
		</edge>
		<edge source="505" target="547">
			<data key="weight">-0.072</data>
		</edge>
		<edge source="258" target="320">
			<data key="weight">-0.076</data>
		</edge>
		<edge source="299" target="314">
			<data key="weight">-0.068</data>
		</edge>
		<edge source="212" target="302">
			<data key="weight">-0.097</data>
		</edge>
		<edge source="235" target="277">
			<data key="weight">-0.082</data>
		</edge>
		<edge source="45" target="305">
			<data key="weight">-0.060</data>
		</edge>
		<edge source="460" target="528">
			<data key="weight">-0.077</data>
		</edge>
		<edge source="211" target="317">
			<data key="weight">-0.080</data>
		</edge>
		<edge source="253" target="548">
			<data key="weight">-0.054</data>
		</edge>
		<edge source="76" target="317">
			<data key="weight">-0.105</data>
		</edge>
		<edge source="155" target="477">
			<data key="weight">-0.125</data>
		</edge>
		<edge source="305" target="421">
			<data key="weight">-0.068</data>
		</edge>
		<edge source="342" target="531">
			<data key="weight">-0.061</data>
		</edge>
		<edge source="243" target="513">
			<data key="weight">-0.072</data>
		</edge>
		<edge source="422" target="548">
			<data key="weight">-0.115</data>
		</edge>
		<edge source="97" target="555">
			<data key="weight">-0.053</data>
		</edge>
		<edge source="316" target="473">
			<data key="weight">-0.122</data>
		</edge>
		<edge source="97" target="433">
			<data key="weight">-0.079</data>
		</edge>
		<edge source="109" target="388">
			<data key="weight">-0.068</data>
		</edge>
		<edge source="292" target="398">
			<data key="weight">-0.101</data>
		</edge>
		<edge source="270" target="288">
			<data key="weight">-0.061</data>
		</edge>
		<edge source="391" target="501">
			<data key="weight">-0.152</data>
		</edge>
		<edge source="145" target="318">
			<data key="weight">-0.058</data>
		</edge>
		<edge source="440" target="456">
			<data key="weight">-0.087</data>
		</edge>
		<edge source="238" target="549">
			<data key="weight">-0.111</data>
		</edge>
		<edge source="37" target="349">
			<data key="weight">-0.065</data>
		</edge>
		<edge source="138" target="502">
			<data key="weight">-0.060</data>
		</edge>
		<edge source="227" target="254">
			<data key="weight">-0.048</data>
		</edge>
		<edge source="273" target="501">
			<data key="weight">-0.101</data>
		</edge>
		<edge source="53" target="142">
			<data key="weight">-0.117</data>
		</edge>
		<edge source="171" target="302">
			<data key="weight">-0.127</data>
		</edge>
		<edge source="25" target="28">
			<data key="weight">-0.084</data>
		</edge>
		<edge source="298" target="391">
			<data key="weight">-0.061</data>
		</edge>
		<edge source="104" target="472">
			<data key="weight">-0.106</data>
		</edge>
		<edge source="27" target="418">
			<data key="weight">-0.084</data>
		</edge>
		<edge source="172" target="477">
			<data key="weight">-0.065</data>
		</edge>
		<edge source="317" target="526">
			<data key="weight">-0.087</data>
		</edge>
		<edge source="148" target="398">
			<data key="weight">-0.127</data>
		</edge>
		<edge source="379" target="457">
			<data key="weight">-0.077</data>
		</edge>
		<edge source="208" target="416">
			<data key="weight">-0.078</data>
		</edge>
		<edge source="136" target="212">
			<data key="weight">-0.073</data>
		</edge>
		<edge source="155" target="277">
			<data key="weight">-0.093</data>
		</edge>
		<edge source="140" target="241">
			<data key="weight">-0.067</data>
		</edge>
		<edge source="418" target="502">
			<data key="weight">-0.100</data>
		</edge>
		<edge source="138" target="418">
			<data key="weight">-0.117</data>
		</edge>
		<edge source="264" target="399">
			<data key="weight">-0.129</data>
		</edge>
		<edge source="65" target="423">
			<data key="weight">-0.073</data>
		</edge>
		<edge source="86" target="439">
			<data key="weight">-0.091</data>
		</edge>
		<edge source="208" target="320">
			<data key="weight">-0.062</data>
		</edge>
		<edge source="159" target="266">
			<data key="weight">-0.065</data>
		</edge>
		<edge source="81" target="227">
			<data key="weight">-0.046</data>
		</edge>
		<edge source="184" target="459">
			<data key="weight">-0.088</data>
		</edge>
		<edge source="163" target="398">
			<data key="weight">-0.049</data>
		</edge>
		<edge source="380" target="555">
			<data key="weight">-0.047</data>
		</edge>
		<edge source="20" target="161">
			<data key="weight">-0.125</data>
		</edge>
		<edge source="97" target="282">
			<data key="weight">-0.079</data>
		</edge>
		<edge source="159" target="387">
			<data key="weight">-0.055</data>
		</edge>
		<edge source="69" target="159">
			<data key="weight">-0.090</data>
		</edge>
		<edge source="311" target="555">
			<data key="weight">-0.118</data>
		</edge>
		<edge source="284" target="420">
			<data key="weight">-0.062</data>
		</edge>
		<edge source="391" target="477">
			<data key="weight">-0.080</data>
		</edge>
		<edge source="296" target="416">
			<data key="weight">-0.112</data>
		</edge>
		<edge source="110" target="213">
			<data key="weight">-0.058</data>
		</edge>
		<edge source="68" target="276">
			<data key="weight">-0.077</data>
		</edge>
		<edge source="158" target="513">
			<data key="weight">-0.145</data>
		</edge>
		<edge source="288" target="435">
			<data key="weight">-0.068</data>
		</edge>
		<edge source="99" target="523">
			<data key="weight">-0.101</data>
		</edge>
		<edge source="264" target="394">
			<data key="weight">-0.069</data>
		</edge>
		<edge source="419" target="523">
			<data key="weight">-0.066</data>
		</edge>
		<edge source="166" target="288">
			<data key="weight">-0.065</data>
		</edge>
		<edge source="68" target="489">
			<data key="weight">-0.074</data>
		</edge>
		<edge source="313" target="503">
			<data key="weight">-0.089</data>
		</edge>
		<edge source="62" target="472">
			<data key="weight">-0.277</data>
		</edge>
		<edge source="154" target="262">
			<data key="weight">-0.109</data>
		</edge>
		<edge source="416" target="547">
			<data key="weight">-0.145</data>
		</edge>
		<edge source="64" target="262">
			<data key="weight">-0.065</data>
		</edge>
		<edge source="259" target="399">
			<data key="weight">-0.066</data>
		</edge>
		<edge source="176" target="301">
			<data key="weight">-0.058</data>
		</edge>
		<edge source="11" target="167">
			<data key="weight">-0.060</data>
		</edge>
		<edge source="20" target="472">
			<data key="weight">-0.136</data>
		</edge>
		<edge source="36" target="416">
			<data key="weight">-0.086</data>
		</edge>
		<edge source="211" target="343">
			<data key="weight">-0.109</data>
		</edge>
		<edge source="253" target="309">
			<data key="weight">-0.068</data>
		</edge>
		<edge source="145" target="441">
			<data key="weight">-0.081</data>
		</edge>
		<edge source="441" target="458">
			<data key="weight">-0.068</data>
		</edge>
		<edge source="51" target="398">
			<data key="weight">-0.130</data>
		</edge>
		<edge source="186" target="351">
			<data key="weight">-0.080</data>
		</edge>
		<edge source="146" target="552">
			<data key="weight">-0.076</data>
		</edge>
		<edge source="66" target="191">
			<data key="weight">-0.076</data>
		</edge>
		<edge source="276" target="312">
			<data key="weight">-0.103</data>
		</edge>
		<edge source="17" target="309">
			<data key="weight">-0.061</data>
		</edge>
		<edge source="460" target="547">
			<data key="weight">-0.148</data>
		</edge>
		<edge source="47" target="305">
			<data key="weight">-0.058</data>
		</edge>
		<edge source="253" target="418">
			<data key="weight">-0.071</data>
		</edge>
		<edge source="164" target="345">
			<data key="weight">-0.086</data>
		</edge>
		<edge source="213" target="501">
			<data key="weight">-0.098</data>
		</edge>
		<edge source="65" target="169">
			<data key="weight">-0.075</data>
		</edge>
		<edge source="318" target="423">
			<data key="weight">-0.068</data>
		</edge>
		<edge source="27" target="512">
			<data key="weight">-0.122</data>
		</edge>
		<edge source="20" target="269">
			<data key="weight">-0.072</data>
		</edge>
		<edge source="212" target="522">
			<data key="weight">-0.084</data>
		</edge>
		<edge source="380" target="433">
			<data key="weight">-0.067</data>
		</edge>
		<edge source="11" target="36">
			<data key="weight">-0.073</data>
		</edge>
		<edge source="139" target="441">
			<data key="weight">-0.078</data>
		</edge>
		<edge source="52" target="439">
			<data key="weight">-0.141</data>
		</edge>
		<edge source="27" target="518">
			<data key="weight">-0.118</data>
		</edge>
		<edge source="202" target="440">
			<data key="weight">-0.063</data>
		</edge>
		<edge source="37" target="68">
			<data key="weight">-0.113</data>
		</edge>
		<edge source="169" target="306">
			<data key="weight">-0.116</data>
		</edge>
		<edge source="41" target="516">
			<data key="weight">-0.083</data>
		</edge>
		<edge source="89" target="528">
			<data key="weight">-0.058</data>
		</edge>
		<edge source="49" target="314">
			<data key="weight">-0.112</data>
		</edge>
		<edge source="169" target="496">
			<data key="weight">-0.129</data>
		</edge>
		<edge source="85" target="267">
			<data key="weight">-0.063</data>
		</edge>
		<edge source="51" target="142">
			<data key="weight">-0.059</data>
		</edge>
		<edge source="255" target="550">
			<data key="weight">-0.106</data>
		</edge>
		<edge source="107" target="317">
			<data key="weight">-0.106</data>
		</edge>
		<edge source="316" target="549">
			<data key="weight">-0.233</data>
		</edge>
		<edge source="137" target="518">
			<data key="weight">-0.075</data>
		</edge>
		<edge source="301" target="523">
			<data key="weight">-0.101</data>
		</edge>
		<edge source="358" target="516">
			<data key="weight">-0.062</data>
		</edge>
		<edge source="439" target="553">
			<data key="weight">-0.061</data>
		</edge>
		<edge source="97" target="110">
			<data key="weight">-0.062</data>
		</edge>
		<edge source="104" target="416">
			<data key="weight">-0.107</data>
		</edge>
		<edge source="456" target="473">
			<data key="weight">-0.125</data>
		</edge>
		<edge source="211" target="552">
			<data key="weight">-0.135</data>
		</edge>
		<edge source="32" target="555">
			<data key="weight">-0.060</data>
		</edge>
		<edge source="151" target="285">
			<data key="weight">-0.068</data>
		</edge>
		<edge source="512" target="525">
			<data key="weight">-0.079</data>
		</edge>
		<edge source="61" target="430">
			<data key="weight">-0.067</data>
		</edge>
		<edge source="79" target="439">
			<data key="weight">-0.053</data>
		</edge>
		<edge source="173" target="416">
			<data key="weight">-0.069</data>
		</edge>
		<edge source="418" target="513">
			<data key="weight">-0.134</data>
		</edge>
		<edge source="195" target="264">
			<data key="weight">-0.081</data>
		</edge>
		<edge source="355" target="416">
			<data key="weight">-0.061</data>
		</edge>
		<edge source="29" target="209">
			<data key="weight">-0.097</data>
		</edge>
		<edge source="149" target="313">
			<data key="weight">-0.144</data>
		</edge>
		<edge source="290" target="390">
			<data key="weight">-0.068</data>
		</edge>
		<edge source="46" target="90">
			<data key="weight">-0.105</data>
		</edge>
		<edge source="268" target="305">
			<data key="weight">-0.107</data>
		</edge>
		<edge source="311" target="382">
			<data key="weight">-0.082</data>
		</edge>
		<edge source="107" target="211">
			<data key="weight">-0.089</data>
		</edge>
		<edge source="262" target="347">
			<data key="weight">-0.070</data>
		</edge>
		<edge source="38" target="314">
			<data key="weight">-0.102</data>
		</edge>
		<edge source="101" target="138">
			<data key="weight">-0.060</data>
		</edge>
		<edge source="68" target="267">
			<data key="weight">-0.111</data>
		</edge>
		<edge source="318" target="440">
			<data key="weight">-0.094</data>
		</edge>
		<edge source="266" target="496">
			<data key="weight">-0.072</data>
		</edge>
		<edge source="296" target="355">
			<data key="weight">-0.047</data>
		</edge>
		<edge source="169" target="209">
			<data key="weight">-0.241</data>
		</edge>
		<edge source="101" target="271">
			<data key="weight">-0.072</data>
		</edge>
		<edge source="38" target="554">
			<data key="weight">-0.051</data>
		</edge>
		<edge source="167" target="317">
			<data key="weight">-0.071</data>
		</edge>
		<edge source="149" target="351">
			<data key="weight">-0.091</data>
		</edge>
		<edge source="186" target="285">
			<data key="weight">-0.118</data>
		</edge>
		<edge source="309" target="391">
			<data key="weight">-0.061</data>
		</edge>
		<edge source="51" target="66">
			<data key="weight">-0.072</data>
		</edge>
		<edge source="11" target="298">
			<data key="weight">-0.049</data>
		</edge>
		<edge source="85" target="476">
			<data key="weight">-0.133</data>
		</edge>
		<edge source="49" target="312">
			<data key="weight">-0.084</data>
		</edge>
		<edge source="277" target="348">
			<data key="weight">-0.085</data>
		</edge>
		<edge source="130" target="529">
			<data key="weight">-0.064</data>
		</edge>
		<edge source="60" target="496">
			<data key="weight">-0.099</data>
		</edge>
		<edge source="311" target="553">
			<data key="weight">-0.156</data>
		</edge>
		<edge source="393" target="423">
			<data key="weight">-0.095</data>
		</edge>
		<edge source="277" target="495">
			<data key="weight">-0.091</data>
		</edge>
		<edge source="92" target="271">
			<data key="weight">-0.087</data>
		</edge>
		<edge source="95" target="317">
			<data key="weight">-0.062</data>
		</edge>
		<edge source="42" target="454">
			<data key="weight">-0.075</data>
		</edge>
		<edge source="342" target="552">
			<data key="weight">-0.081</data>
		</edge>
		<edge source="85" target="459">
			<data key="weight">-0.066</data>
		</edge>
		<edge source="31" target="302">
			<data key="weight">-0.062</data>
		</edge>
		<edge source="170" target="209">
			<data key="weight">-0.068</data>
		</edge>
		<edge source="20" target="351">
			<data key="weight">-0.150</data>
		</edge>
		<edge source="313" target="429">
			<data key="weight">-0.149</data>
		</edge>
		<edge source="282" target="343">
			<data key="weight">-0.080</data>
		</edge>
		<edge source="48" target="440">
			<data key="weight">-0.115</data>
		</edge>
		<edge source="313" target="345">
			<data key="weight">-0.104</data>
		</edge>
		<edge source="343" target="497">
			<data key="weight">-0.066</data>
		</edge>
		<edge source="303" target="497">
			<data key="weight">-0.093</data>
		</edge>
		<edge source="61" target="213">
			<data key="weight">-0.073</data>
		</edge>
		<edge source="319" target="552">
			<data key="weight">-0.114</data>
		</edge>
		<edge source="66" target="101">
			<data key="weight">-0.062</data>
		</edge>
		<edge source="421" target="523">
			<data key="weight">-0.072</data>
		</edge>
		<edge source="34" target="472">
			<data key="weight">-0.112</data>
		</edge>
		<edge source="75" target="212">
			<data key="weight">-0.064</data>
		</edge>
		<edge source="53" target="164">
			<data key="weight">-0.083</data>
		</edge>
		<edge source="70" target="418">
			<data key="weight">-0.117</data>
		</edge>
		<edge source="69" target="161">
			<data key="weight">-0.086</data>
		</edge>
		<edge source="358" target="422">
			<data key="weight">-0.097</data>
		</edge>
		<edge source="274" target="311">
			<data key="weight">-0.093</data>
		</edge>
		<edge source="282" target="473">
			<data key="weight">-0.095</data>
		</edge>
		<edge source="352" target="440">
			<data key="weight">-0.146</data>
		</edge>
		<edge source="176" target="290">
			<data key="weight">-0.060</data>
		</edge>
		<edge source="103" target="416">
			<data key="weight">-0.085</data>
		</edge>
		<edge source="308" target="398">
			<data key="weight">-0.090</data>
		</edge>
		<edge source="65" target="130">
			<data key="weight">-0.108</data>
		</edge>
		<edge source="104" target="268">
			<data key="weight">-0.108</data>
		</edge>
		<edge source="276" target="518">
			<data key="weight">-0.096</data>
		</edge>
		<edge source="362" target="440">
			<data key="weight">-0.094</data>
		</edge>
		<edge source="52" target="547">
			<data key="weight">-0.216</data>
		</edge>
		<edge source="155" target="208">
			<data key="weight">-0.066</data>
		</edge>
		<edge source="290" target="421">
			<data key="weight">-0.130</data>
		</edge>
		<edge source="86" target="208">
			<data key="weight">-0.061</data>
		</edge>
		<edge source="69" target="289">
			<data key="weight">-0.060</data>
		</edge>
		<edge source="55" target="511">
			<data key="weight">-0.059</data>
		</edge>
		<edge source="101" target="272">
			<data key="weight">-0.068</data>
		</edge>
		<edge source="185" target="305">
			<data key="weight">-0.058</data>
		</edge>
		<edge source="71" target="398">
			<data key="weight">-0.054</data>
		</edge>
		<edge source="52" target="143">
			<data key="weight">-0.071</data>
		</edge>
		<edge source="54" target="522">
			<data key="weight">-0.061</data>
		</edge>
		<edge source="307" target="313">
			<data key="weight">-0.091</data>
		</edge>
		<edge source="17" target="496">
			<data key="weight">-0.125</data>
		</edge>
		<edge source="208" target="509">
			<data key="weight">-0.072</data>
		</edge>
		<edge source="314" target="419">
			<data key="weight">-0.104</data>
		</edge>
		<edge source="65" target="90">
			<data key="weight">-0.098</data>
		</edge>
		<edge source="166" target="536">
			<data key="weight">-0.080</data>
		</edge>
		<edge source="65" target="140">
			<data key="weight">-0.080</data>
		</edge>
		<edge source="46" target="506">
			<data key="weight">-0.061</data>
		</edge>
		<edge source="69" target="183">
			<data key="weight">-0.071</data>
		</edge>
		<edge source="89" target="209">
			<data key="weight">-0.057</data>
		</edge>
		<edge source="497" target="550">
			<data key="weight">-0.097</data>
		</edge>
		<edge source="343" target="420">
			<data key="weight">-0.137</data>
		</edge>
		<edge source="68" target="420">
			<data key="weight">-0.093</data>
		</edge>
		<edge source="89" target="526">
			<data key="weight">-0.049</data>
		</edge>
		<edge source="70" target="268">
			<data key="weight">-0.085</data>
		</edge>
		<edge source="428" target="513">
			<data key="weight">-0.085</data>
		</edge>
		<edge source="37" target="211">
			<data key="weight">-0.104</data>
		</edge>
		<edge source="439" target="460">
			<data key="weight">-0.117</data>
		</edge>
		<edge source="481" target="505">
			<data key="weight">-0.058</data>
		</edge>
		<edge source="453" target="531">
			<data key="weight">-0.085</data>
		</edge>
		<edge source="155" target="531">
			<data key="weight">-0.113</data>
		</edge>
		<edge source="84" target="477">
			<data key="weight">-0.078</data>
		</edge>
		<edge source="232" target="236">
			<data key="weight">-0.047</data>
		</edge>
		<edge source="268" target="302">
			<data key="weight">-0.121</data>
		</edge>
		<edge source="439" target="512">
			<data key="weight">-0.121</data>
		</edge>
		<edge source="81" target="518">
			<data key="weight">-0.100</data>
		</edge>
		<edge source="25" target="172">
			<data key="weight">-0.074</data>
		</edge>
		<edge source="17" target="501">
			<data key="weight">-0.088</data>
		</edge>
		<edge source="155" target="186">
			<data key="weight">-0.083</data>
		</edge>
		<edge source="80" target="262">
			<data key="weight">-0.082</data>
		</edge>
		<edge source="288" target="547">
			<data key="weight">-0.075</data>
		</edge>
		<edge source="305" target="549">
			<data key="weight">-0.222</data>
		</edge>
		<edge source="149" target="398">
			<data key="weight">-0.202</data>
		</edge>
		<edge source="66" target="296">
			<data key="weight">-0.075</data>
		</edge>
		<edge source="25" target="237">
			<data key="weight">-0.062</data>
		</edge>
		<edge source="51" target="264">
			<data key="weight">-0.082</data>
		</edge>
		<edge source="69" target="550">
			<data key="weight">-0.152</data>
		</edge>
		<edge source="34" target="62">
			<data key="weight">-0.072</data>
		</edge>
		<edge source="147" target="300">
			<data key="weight">-0.062</data>
		</edge>
		<edge source="146" target="495">
			<data key="weight">-0.142</data>
		</edge>
		<edge source="52" target="347">
			<data key="weight">-0.086</data>
		</edge>
		<edge source="29" target="195">
			<data key="weight">-0.057</data>
		</edge>
		<edge source="37" target="548">
			<data key="weight">-0.125</data>
		</edge>
		<edge source="420" target="516">
			<data key="weight">-0.166</data>
		</edge>
		<edge source="28" target="46">
			<data key="weight">-0.065</data>
		</edge>
		<edge source="270" target="308">
			<data key="weight">-0.050</data>
		</edge>
		<edge source="169" target="525">
			<data key="weight">-0.059</data>
		</edge>
		<edge source="69" target="513">
			<data key="weight">-0.066</data>
		</edge>
		<edge source="351" target="422">
			<data key="weight">-0.085</data>
		</edge>
		<edge source="48" target="545">
			<data key="weight">-0.143</data>
		</edge>
		<edge source="342" target="548">
			<data key="weight">-0.067</data>
		</edge>
		<edge source="55" target="509">
			<data key="weight">-0.066</data>
		</edge>
		<edge source="109" target="444">
			<data key="weight">-0.079</data>
		</edge>
		<edge source="523" target="553">
			<data key="weight">-0.064</data>
		</edge>
		<edge source="104" target="308">
			<data key="weight">-0.096</data>
		</edge>
		<edge source="285" target="480">
			<data key="weight">-0.077</data>
		</edge>
		<edge source="273" target="391">
			<data key="weight">-0.075</data>
		</edge>
		<edge source="37" target="130">
			<data key="weight">-0.078</data>
		</edge>
		<edge source="46" target="525">
			<data key="weight">-0.071</data>
		</edge>
		<edge source="274" target="302">
			<data key="weight">-0.094</data>
		</edge>
		<edge source="313" target="419">
			<data key="weight">-0.073</data>
		</edge>
		<edge source="36" target="161">
			<data key="weight">-0.082</data>
		</edge>
		<edge source="263" target="456">
			<data key="weight">-0.067</data>
		</edge>
		<edge source="315" target="551">
			<data key="weight">-0.064</data>
		</edge>
		<edge source="162" target="298">
			<data key="weight">-0.081</data>
		</edge>
		<edge source="43" target="314">
			<data key="weight">-0.180</data>
		</edge>
		<edge source="89" target="418">
			<data key="weight">-0.089</data>
		</edge>
		<edge source="103" target="398">
			<data key="weight">-0.067</data>
		</edge>
		<edge source="66" target="255">
			<data key="weight">-0.109</data>
		</edge>
		<edge source="51" target="528">
			<data key="weight">-0.137</data>
		</edge>
		<edge source="263" target="308">
			<data key="weight">-0.076</data>
		</edge>
		<edge source="202" target="236">
			<data key="weight">-0.054</data>
		</edge>
		<edge source="110" target="477">
			<data key="weight">-0.087</data>
		</edge>
		<edge source="43" target="457">
			<data key="weight">-0.076</data>
		</edge>
		<edge source="85" target="225">
			<data key="weight">-0.067</data>
		</edge>
		<edge source="96" target="285">
			<data key="weight">-0.110</data>
		</edge>
		<edge source="107" target="518">
			<data key="weight">-0.135</data>
		</edge>
		<edge source="25" target="243">
			<data key="weight">-0.058</data>
		</edge>
		<edge source="206" target="384">
			<data key="weight">-0.060</data>
		</edge>
		<edge source="69" target="295">
			<data key="weight">-0.074</data>
		</edge>
		<edge source="68" target="548">
			<data key="weight">-0.065</data>
		</edge>
		<edge source="52" target="523">
			<data key="weight">-0.132</data>
		</edge>
		<edge source="142" target="277">
			<data key="weight">-0.065</data>
		</edge>
		<edge source="265" target="372">
			<data key="weight">-0.059</data>
		</edge>
		<edge source="268" target="481">
			<data key="weight">-0.094</data>
		</edge>
		<edge source="149" target="266">
			<data key="weight">-0.085</data>
		</edge>
		<edge source="307" target="549">
			<data key="weight">-0.060</data>
		</edge>
		<edge source="472" target="502">
			<data key="weight">-0.098</data>
		</edge>
		<edge source="149" target="206">
			<data key="weight">-0.081</data>
		</edge>
		<edge source="454" target="513">
			<data key="weight">-0.079</data>
		</edge>
		<edge source="314" target="498">
			<data key="weight">-0.079</data>
		</edge>
		<edge source="317" target="319">
			<data key="weight">-0.072</data>
		</edge>
		<edge source="48" target="241">
			<data key="weight">-0.057</data>
		</edge>
		<edge source="268" target="516">
			<data key="weight">-0.092</data>
		</edge>
		<edge source="258" target="548">
			<data key="weight">-0.070</data>
		</edge>
		<edge source="241" target="545">
			<data key="weight">-0.060</data>
		</edge>
		<edge source="263" target="421">
			<data key="weight">-0.081</data>
		</edge>
		<edge source="479" target="531">
			<data key="weight">-0.117</data>
		</edge>
		<edge source="303" target="393">
			<data key="weight">-0.065</data>
		</edge>
		<edge source="164" target="301">
			<data key="weight">-0.063</data>
		</edge>
		<edge source="92" target="373">
			<data key="weight">-0.058</data>
		</edge>
		<edge source="276" target="529">
			<data key="weight">-0.065</data>
		</edge>
		<edge source="480" target="536">
			<data key="weight">-0.071</data>
		</edge>
		<edge source="62" target="207">
			<data key="weight">-0.053</data>
		</edge>
		<edge source="208" target="398">
			<data key="weight">-0.106</data>
		</edge>
		<edge source="319" target="549">
			<data key="weight">-0.130</data>
		</edge>
		<edge source="348" target="439">
			<data key="weight">-0.071</data>
		</edge>
		<edge source="37" target="355">
			<data key="weight">-0.078</data>
		</edge>
		<edge source="267" target="550">
			<data key="weight">-0.104</data>
		</edge>
		<edge source="262" target="276">
			<data key="weight">-0.080</data>
		</edge>
		<edge source="314" target="420">
			<data key="weight">-0.076</data>
		</edge>
		<edge source="421" target="472">
			<data key="weight">-0.194</data>
		</edge>
		<edge source="183" target="309">
			<data key="weight">-0.062</data>
		</edge>
		<edge source="213" target="489">
			<data key="weight">-0.082</data>
		</edge>
		<edge source="162" target="526">
			<data key="weight">-0.073</data>
		</edge>
		<edge source="81" target="285">
			<data key="weight">-0.081</data>
		</edge>
		<edge source="173" target="358">
			<data key="weight">-0.115</data>
		</edge>
		<edge source="212" target="459">
			<data key="weight">-0.100</data>
		</edge>
		<edge source="351" target="502">
			<data key="weight">-0.078</data>
		</edge>
		<edge source="66" target="552">
			<data key="weight">-0.152</data>
		</edge>
		<edge source="184" target="265">
			<data key="weight">-0.077</data>
		</edge>
		<edge source="20" target="308">
			<data key="weight">-0.074</data>
		</edge>
		<edge source="97" target="209">
			<data key="weight">-0.072</data>
		</edge>
		<edge source="30" target="512">
			<data key="weight">-0.125</data>
		</edge>
		<edge source="209" target="460">
			<data key="weight">-0.099</data>
		</edge>
		<edge source="44" target="86">
			<data key="weight">-0.069</data>
		</edge>
		<edge source="20" target="104">
			<data key="weight">-0.084</data>
		</edge>
		<edge source="453" target="512">
			<data key="weight">-0.077</data>
		</edge>
		<edge source="37" target="547">
			<data key="weight">-0.143</data>
		</edge>
		<edge source="42" target="502">
			<data key="weight">-0.112</data>
		</edge>
		<edge source="356" target="497">
			<data key="weight">-0.067</data>
		</edge>
		<edge source="212" target="296">
			<data key="weight">-0.130</data>
		</edge>
		<edge source="308" target="460">
			<data key="weight">-0.119</data>
		</edge>
		<edge source="42" target="554">
			<data key="weight">-0.086</data>
		</edge>
		<edge source="189" target="418">
			<data key="weight">-0.059</data>
		</edge>
		<edge source="193" target="440">
			<data key="weight">-0.060</data>
		</edge>
		<edge source="459" target="552">
			<data key="weight">-0.102</data>
		</edge>
		<edge source="311" target="496">
			<data key="weight">-0.073</data>
		</edge>
		<edge source="314" target="382">
			<data key="weight">-0.083</data>
		</edge>
		<edge source="351" target="396">
			<data key="weight">-0.102</data>
		</edge>
		<edge source="66" target="488">
			<data key="weight">-0.082</data>
		</edge>
		<edge source="30" target="262">
			<data key="weight">-0.135</data>
		</edge>
		<edge source="49" target="138">
			<data key="weight">-0.059</data>
		</edge>
		<edge source="96" target="513">
			<data key="weight">-0.111</data>
		</edge>
		<edge source="276" target="531">
			<data key="weight">-0.100</data>
		</edge>
		<edge source="317" target="440">
			<data key="weight">-0.122</data>
		</edge>
		<edge source="92" target="138">
			<data key="weight">-0.075</data>
		</edge>
		<edge source="48" target="174">
			<data key="weight">-0.063</data>
		</edge>
		<edge source="206" target="367">
			<data key="weight">-0.068</data>
		</edge>
		<edge source="85" target="377">
			<data key="weight">-0.068</data>
		</edge>
		<edge source="264" target="549">
			<data key="weight">-0.250</data>
		</edge>
		<edge source="212" target="439">
			<data key="weight">-0.161</data>
		</edge>
		<edge source="169" target="316">
			<data key="weight">-0.070</data>
		</edge>
		<edge source="47" target="312">
			<data key="weight">-0.070</data>
		</edge>
		<edge source="62" target="187">
			<data key="weight">-0.070</data>
		</edge>
		<edge source="155" target="184">
			<data key="weight">-0.098</data>
		</edge>
		<edge source="20" target="38">
			<data key="weight">-0.057</data>
		</edge>
		<edge source="203" target="440">
			<data key="weight">-0.091</data>
		</edge>
		<edge source="62" target="385">
			<data key="weight">-0.069</data>
		</edge>
		<edge source="299" target="380">
			<data key="weight">-0.058</data>
		</edge>
		<edge source="72" target="358">
			<data key="weight">-0.077</data>
		</edge>
		<edge source="85" target="211">
			<data key="weight">-0.085</data>
		</edge>
		<edge source="291" target="312">
			<data key="weight">-0.088</data>
		</edge>
		<edge source="206" target="214">
			<data key="weight">-0.072</data>
		</edge>
		<edge source="195" target="290">
			<data key="weight">-0.062</data>
		</edge>
		<edge source="20" target="549">
			<data key="weight">-0.190</data>
		</edge>
		<edge source="89" target="254">
			<data key="weight">-0.054</data>
		</edge>
		<edge source="262" target="456">
			<data key="weight">-0.109</data>
		</edge>
		<edge source="264" target="277">
			<data key="weight">-0.144</data>
		</edge>
		<edge source="62" target="503">
			<data key="weight">-0.101</data>
		</edge>
		<edge source="306" target="440">
			<data key="weight">-0.113</data>
		</edge>
		<edge source="208" target="313">
			<data key="weight">-0.077</data>
		</edge>
		<edge source="33" target="90">
			<data key="weight">-0.071</data>
		</edge>
		<edge source="130" target="212">
			<data key="weight">-0.073</data>
		</edge>
		<edge source="502" target="531">
			<data key="weight">-0.080</data>
		</edge>
		<edge source="421" target="473">
			<data key="weight">-0.124</data>
		</edge>
		<edge source="183" target="526">
			<data key="weight">-0.053</data>
		</edge>
		<edge source="242" target="472">
			<data key="weight">-0.084</data>
		</edge>
		<edge source="32" target="314">
			<data key="weight">-0.058</data>
		</edge>
		<edge source="388" target="398">
			<data key="weight">-0.076</data>
		</edge>
		<edge source="69" target="439">
			<data key="weight">-0.106</data>
		</edge>
		<edge source="98" target="551">
			<data key="weight">-0.086</data>
		</edge>
		<edge source="356" target="527">
			<data key="weight">-0.075</data>
		</edge>
		<edge source="488" target="513">
			<data key="weight">-0.077</data>
		</edge>
		<edge source="60" target="288">
			<data key="weight">-0.057</data>
		</edge>
		<edge source="259" target="444">
			<data key="weight">-0.068</data>
		</edge>
		<edge source="289" target="312">
			<data key="weight">-0.140</data>
		</edge>
		<edge source="300" target="343">
			<data key="weight">-0.062</data>
		</edge>
		<edge source="170" target="284">
			<data key="weight">-0.053</data>
		</edge>
		<edge source="209" target="317">
			<data key="weight">-0.075</data>
		</edge>
		<edge source="102" target="440">
			<data key="weight">-0.067</data>
		</edge>
		<edge source="512" target="548">
			<data key="weight">-0.149</data>
		</edge>
		<edge source="207" target="522">
			<data key="weight">-0.054</data>
		</edge>
		<edge source="66" target="551">
			<data key="weight">-0.165</data>
		</edge>
		<edge source="236" target="536">
			<data key="weight">-0.086</data>
		</edge>
		<edge source="202" target="311">
			<data key="weight">-0.067</data>
		</edge>
		<edge source="291" target="377">
			<data key="weight">-0.059</data>
		</edge>
		<edge source="396" target="552">
			<data key="weight">-0.073</data>
		</edge>
		<edge source="17" target="186">
			<data key="weight">-0.067</data>
		</edge>
		<edge source="146" target="211">
			<data key="weight">-0.111</data>
		</edge>
		<edge source="25" target="289">
			<data key="weight">-0.070</data>
		</edge>
		<edge source="202" target="290">
			<data key="weight">-0.068</data>
		</edge>
		<edge source="107" target="498">
			<data key="weight">-0.071</data>
		</edge>
		<edge source="255" target="276">
			<data key="weight">-0.062</data>
		</edge>
		<edge source="171" target="526">
			<data key="weight">-0.067</data>
		</edge>
		<edge source="34" target="285">
			<data key="weight">-0.082</data>
		</edge>
		<edge source="159" target="302">
			<data key="weight">-0.109</data>
		</edge>
		<edge source="61" target="164">
			<data key="weight">-0.084</data>
		</edge>
		<edge source="17" target="61">
			<data key="weight">-0.084</data>
		</edge>
		<edge source="85" target="545">
			<data key="weight">-0.098</data>
		</edge>
		<edge source="290" target="512">
			<data key="weight">-0.073</data>
		</edge>
		<edge source="171" target="518">
			<data key="weight">-0.084</data>
		</edge>
		<edge source="153" target="474">
			<data key="weight">-0.055</data>
		</edge>
		<edge source="296" target="531">
			<data key="weight">-0.120</data>
		</edge>
		<edge source="46" target="187">
			<data key="weight">-0.064</data>
		</edge>
		<edge source="37" target="191">
			<data key="weight">-0.095</data>
		</edge>
		<edge source="460" target="523">
			<data key="weight">-0.064</data>
		</edge>
		<edge source="189" target="358">
			<data key="weight">-0.054</data>
		</edge>
		<edge source="88" target="416">
			<data key="weight">-0.072</data>
		</edge>
		<edge source="110" target="257">
			<data key="weight">-0.073</data>
		</edge>
		<edge source="65" target="396">
			<data key="weight">-0.100</data>
		</edge>
		<edge source="69" target="497">
			<data key="weight">-0.060</data>
		</edge>
		<edge source="20" target="439">
			<data key="weight">-0.121</data>
		</edge>
		<edge source="166" target="512">
			<data key="weight">-0.101</data>
		</edge>
		<edge source="342" target="528">
			<data key="weight">-0.104</data>
		</edge>
		<edge source="277" target="488">
			<data key="weight">-0.070</data>
		</edge>
		<edge source="209" target="416">
			<data key="weight">-0.067</data>
		</edge>
		<edge source="109" target="523">
			<data key="weight">-0.063</data>
		</edge>
		<edge source="308" target="547">
			<data key="weight">-0.061</data>
		</edge>
		<edge source="20" target="378">
			<data key="weight">-0.060</data>
		</edge>
		<edge source="46" target="389">
			<data key="weight">-0.096</data>
		</edge>
		<edge source="107" target="149">
			<data key="weight">-0.061</data>
		</edge>
		<edge source="317" target="480">
			<data key="weight">-0.141</data>
		</edge>
		<edge source="31" target="432">
			<data key="weight">-0.126</data>
		</edge>
		<edge source="159" target="472">
			<data key="weight">-0.105</data>
		</edge>
		<edge source="41" target="440">
			<data key="weight">-0.084</data>
		</edge>
		<edge source="358" target="512">
			<data key="weight">-0.116</data>
		</edge>
		<edge source="316" target="382">
			<data key="weight">-0.078</data>
		</edge>
		<edge source="176" target="440">
			<data key="weight">-0.071</data>
		</edge>
		<edge source="238" target="343">
			<data key="weight">-0.083</data>
		</edge>
		<edge source="38" target="277">
			<data key="weight">-0.072</data>
		</edge>
		<edge source="309" target="475">
			<data key="weight">-0.136</data>
		</edge>
		<edge source="31" target="46">
			<data key="weight">-0.137</data>
		</edge>
		<edge source="106" target="209">
			<data key="weight">-0.078</data>
		</edge>
		<edge source="356" target="398">
			<data key="weight">-0.065</data>
		</edge>
		<edge source="173" target="509">
			<data key="weight">-0.067</data>
		</edge>
		<edge source="25" target="131">
			<data key="weight">-0.072</data>
		</edge>
		<edge source="76" target="501">
			<data key="weight">-0.188</data>
		</edge>
		<edge source="345" target="513">
			<data key="weight">-0.064</data>
		</edge>
		<edge source="241" target="264">
			<data key="weight">-0.085</data>
		</edge>
		<edge source="20" target="51">
			<data key="weight">-0.109</data>
		</edge>
		<edge source="128" target="271">
			<data key="weight">-0.078</data>
		</edge>
		<edge source="351" target="442">
			<data key="weight">-0.079</data>
		</edge>
		<edge source="37" target="106">
			<data key="weight">-0.068</data>
		</edge>
		<edge source="38" target="545">
			<data key="weight">-0.068</data>
		</edge>
		<edge source="69" target="110">
			<data key="weight">-0.076</data>
		</edge>
		<edge source="99" target="472">
			<data key="weight">-0.108</data>
		</edge>
		<edge source="285" target="339">
			<data key="weight">-0.096</data>
		</edge>
		<edge source="64" target="320">
			<data key="weight">-0.058</data>
		</edge>
		<edge source="212" target="255">
			<data key="weight">-0.097</data>
		</edge>
		<edge source="162" target="499">
			<data key="weight">-0.070</data>
		</edge>
		<edge source="161" target="523">
			<data key="weight">-0.073</data>
		</edge>
		<edge source="62" target="475">
			<data key="weight">-0.084</data>
		</edge>
		<edge source="61" target="506">
			<data key="weight">-0.053</data>
		</edge>
		<edge source="48" target="169">
			<data key="weight">-0.126</data>
		</edge>
		<edge source="288" target="384">
			<data key="weight">-0.077</data>
		</edge>
		<edge source="277" target="311">
			<data key="weight">-0.079</data>
		</edge>
		<edge source="46" target="191">
			<data key="weight">-0.080</data>
		</edge>
		<edge source="70" target="512">
			<data key="weight">-0.114</data>
		</edge>
		<edge source="305" target="358">
			<data key="weight">-0.058</data>
		</edge>
		<edge source="63" target="513">
			<data key="weight">-0.059</data>
		</edge>
		<edge source="81" target="314">
			<data key="weight">-0.097</data>
		</edge>
		<edge source="342" target="554">
			<data key="weight">-0.078</data>
		</edge>
		<edge source="343" target="376">
			<data key="weight">-0.101</data>
		</edge>
		<edge source="205" target="513">
			<data key="weight">-0.065</data>
		</edge>
		<edge source="17" target="65">
			<data key="weight">-0.170</data>
		</edge>
		<edge source="26" target="128">
			<data key="weight">-0.078</data>
		</edge>
		<edge source="86" target="277">
			<data key="weight">-0.071</data>
		</edge>
		<edge source="95" target="525">
			<data key="weight">-0.061</data>
		</edge>
		<edge source="238" target="547">
			<data key="weight">-0.088</data>
		</edge>
		<edge source="472" target="499">
			<data key="weight">-0.071</data>
		</edge>
		<edge source="308" target="477">
			<data key="weight">-0.068</data>
		</edge>
		<edge source="212" target="267">
			<data key="weight">-0.084</data>
		</edge>
		<edge source="282" target="536">
			<data key="weight">-0.064</data>
		</edge>
		<edge source="76" target="209">
			<data key="weight">-0.185</data>
		</edge>
		<edge source="385" target="391">
			<data key="weight">-0.067</data>
		</edge>
		<edge source="97" target="399">
			<data key="weight">-0.078</data>
		</edge>
		<edge source="208" target="302">
			<data key="weight">-0.091</data>
		</edge>
		<edge source="31" target="509">
			<data key="weight">-0.087</data>
		</edge>
		<edge source="395" target="440">
			<data key="weight">-0.124</data>
		</edge>
		<edge source="292" target="312">
			<data key="weight">-0.073</data>
		</edge>
		<edge source="183" target="254">
			<data key="weight">-0.062</data>
		</edge>
		<edge source="48" target="227">
			<data key="weight">-0.059</data>
		</edge>
		<edge source="48" target="548">
			<data key="weight">-0.089</data>
		</edge>
		<edge source="142" target="481">
			<data key="weight">-0.061</data>
		</edge>
		<edge source="80" target="489">
			<data key="weight">-0.060</data>
		</edge>
		<edge source="277" target="418">
			<data key="weight">-0.064</data>
		</edge>
		<edge source="52" target="379">
			<data key="weight">-0.065</data>
		</edge>
		<edge source="164" target="262">
			<data key="weight">-0.123</data>
		</edge>
		<edge source="133" target="513">
			<data key="weight">-0.063</data>
		</edge>
		<edge source="176" target="495">
			<data key="weight">-0.061</data>
		</edge>
		<edge source="271" target="503">
			<data key="weight">-0.066</data>
		</edge>
		<edge source="381" target="440">
			<data key="weight">-0.084</data>
		</edge>
		<edge source="458" target="528">
			<data key="weight">-0.129</data>
		</edge>
		<edge source="305" target="454">
			<data key="weight">-0.110</data>
		</edge>
		<edge source="209" target="265">
			<data key="weight">-0.096</data>
		</edge>
		<edge source="95" target="553">
			<data key="weight">-0.145</data>
		</edge>
		<edge source="148" target="439">
			<data key="weight">-0.067</data>
		</edge>
		<edge source="36" target="555">
			<data key="weight">-0.064</data>
		</edge>
		<edge source="43" target="285">
			<data key="weight">-0.115</data>
		</edge>
		<edge source="82" target="547">
			<data key="weight">-0.111</data>
		</edge>
		<edge source="292" target="551">
			<data key="weight">-0.073</data>
		</edge>
		<edge source="263" target="369">
			<data key="weight">-0.059</data>
		</edge>
		<edge source="27" target="513">
			<data key="weight">-0.086</data>
		</edge>
		<edge source="48" target="145">
			<data key="weight">-0.100</data>
		</edge>
		<edge source="33" target="104">
			<data key="weight">-0.068</data>
		</edge>
		<edge source="61" target="516">
			<data key="weight">-0.102</data>
		</edge>
		<edge source="65" target="554">
			<data key="weight">-0.063</data>
		</edge>
		<edge source="72" target="313">
			<data key="weight">-0.118</data>
		</edge>
		<edge source="101" target="526">
			<data key="weight">-0.081</data>
		</edge>
		<edge source="133" target="282">
			<data key="weight">-0.094</data>
		</edge>
		<edge source="499" target="528">
			<data key="weight">-0.135</data>
		</edge>
		<edge source="314" target="436">
			<data key="weight">-0.104</data>
		</edge>
		<edge source="285" target="553">
			<data key="weight">-0.120</data>
		</edge>
		<edge source="377" target="531">
			<data key="weight">-0.081</data>
		</edge>
		<edge source="66" target="479">
			<data key="weight">-0.109</data>
		</edge>
		<edge source="137" target="162">
			<data key="weight">-0.060</data>
		</edge>
		<edge source="88" target="316">
			<data key="weight">-0.079</data>
		</edge>
		<edge source="70" target="513">
			<data key="weight">-0.112</data>
		</edge>
		<edge source="372" target="518">
			<data key="weight">-0.103</data>
		</edge>
		<edge source="293" target="512">
			<data key="weight">-0.097</data>
		</edge>
		<edge source="375" target="393">
			<data key="weight">-0.084</data>
		</edge>
		<edge source="176" target="536">
			<data key="weight">-0.072</data>
		</edge>
		<edge source="109" target="161">
			<data key="weight">-0.063</data>
		</edge>
		<edge source="27" target="288">
			<data key="weight">-0.067</data>
		</edge>
		<edge source="81" target="288">
			<data key="weight">-0.072</data>
		</edge>
		<edge source="145" target="418">
			<data key="weight">-0.082</data>
		</edge>
		<edge source="312" target="500">
			<data key="weight">-0.109</data>
		</edge>
		<edge source="376" target="431">
			<data key="weight">-0.067</data>
		</edge>
		<edge source="185" target="288">
			<data key="weight">-0.063</data>
		</edge>
		<edge source="195" target="440">
			<data key="weight">-0.098</data>
		</edge>
		<edge source="173" target="262">
			<data key="weight">-0.076</data>
		</edge>
		<edge source="66" target="208">
			<data key="weight">-0.065</data>
		</edge>
		<edge source="362" target="497">
			<data key="weight">-0.060</data>
		</edge>
		<edge source="137" target="440">
			<data key="weight">-0.082</data>
		</edge>
		<edge source="167" target="488">
			<data key="weight">-0.096</data>
		</edge>
		<edge source="169" target="277">
			<data key="weight">-0.107</data>
		</edge>
		<edge source="168" target="317">
			<data key="weight">-0.078</data>
		</edge>
		<edge source="162" target="553">
			<data key="weight">-0.110</data>
		</edge>
		<edge source="46" target="344">
			<data key="weight">-0.065</data>
		</edge>
		<edge source="212" target="344">
			<data key="weight">-0.105</data>
		</edge>
		<edge source="186" target="456">
			<data key="weight">-0.055</data>
		</edge>
		<edge source="33" target="550">
			<data key="weight">-0.166</data>
		</edge>
		<edge source="306" target="536">
			<data key="weight">-0.076</data>
		</edge>
		<edge source="43" target="313">
			<data key="weight">-0.114</data>
		</edge>
		<edge source="42" target="495">
			<data key="weight">-0.076</data>
		</edge>
		<edge source="285" target="379">
			<data key="weight">-0.072</data>
		</edge>
		<edge source="132" target="262">
			<data key="weight">-0.086</data>
		</edge>
		<edge source="41" target="421">
			<data key="weight">-0.098</data>
		</edge>
		<edge source="90" target="552">
			<data key="weight">-0.067</data>
		</edge>
		<edge source="47" target="263">
			<data key="weight">-0.062</data>
		</edge>
		<edge source="86" target="353">
			<data key="weight">-0.060</data>
		</edge>
		<edge source="138" target="476">
			<data key="weight">-0.079</data>
		</edge>
		<edge source="31" target="263">
			<data key="weight">-0.132</data>
		</edge>
		<edge source="292" target="419">
			<data key="weight">-0.047</data>
		</edge>
		<edge source="254" target="548">
			<data key="weight">-0.162</data>
		</edge>
		<edge source="186" target="428">
			<data key="weight">-0.062</data>
		</edge>
		<edge source="158" target="432">
			<data key="weight">-0.080</data>
		</edge>
		<edge source="46" target="549">
			<data key="weight">-0.229</data>
		</edge>
		<edge source="238" target="421">
			<data key="weight">-0.084</data>
		</edge>
		<edge source="211" target="436">
			<data key="weight">-0.095</data>
		</edge>
		<edge source="41" target="69">
			<data key="weight">-0.148</data>
		</edge>
		<edge source="232" target="309">
			<data key="weight">-0.067</data>
		</edge>
		<edge source="79" target="512">
			<data key="weight">-0.062</data>
		</edge>
		<edge source="144" target="314">
			<data key="weight">-0.087</data>
		</edge>
		<edge source="135" target="226">
			<data key="weight">-0.057</data>
		</edge>
		<edge source="269" target="475">
			<data key="weight">-0.080</data>
		</edge>
		<edge source="20" target="420">
			<data key="weight">-0.086</data>
		</edge>
		<edge source="191" target="512">
			<data key="weight">-0.093</data>
		</edge>
		<edge source="144" target="212">
			<data key="weight">-0.075</data>
		</edge>
		<edge source="226" target="420">
			<data key="weight">-0.088</data>
		</edge>
		<edge source="107" target="169">
			<data key="weight">-0.080</data>
		</edge>
		<edge source="85" target="375">
			<data key="weight">-0.062</data>
		</edge>
		<edge source="255" target="552">
			<data key="weight">-0.094</data>
		</edge>
		<edge source="40" target="262">
			<data key="weight">-0.067</data>
		</edge>
		<edge source="237" target="472">
			<data key="weight">-0.147</data>
		</edge>
		<edge source="290" target="299">
			<data key="weight">-0.058</data>
		</edge>
		<edge source="233" target="305">
			<data key="weight">-0.099</data>
		</edge>
		<edge source="137" target="238">
			<data key="weight">-0.068</data>
		</edge>
		<edge source="32" target="472">
			<data key="weight">-0.118</data>
		</edge>
		<edge source="254" target="290">
			<data key="weight">-0.060</data>
		</edge>
		<edge source="26" target="473">
			<data key="weight">-0.092</data>
		</edge>
		<edge source="318" target="351">
			<data key="weight">-0.077</data>
		</edge>
		<edge source="172" target="512">
			<data key="weight">-0.157</data>
		</edge>
		<edge source="262" target="503">
			<data key="weight">-0.109</data>
		</edge>
		<edge source="69" target="89">
			<data key="weight">-0.118</data>
		</edge>
		<edge source="215" target="351">
			<data key="weight">-0.107</data>
		</edge>
		<edge source="183" target="531">
			<data key="weight">-0.094</data>
		</edge>
		<edge source="255" target="523">
			<data key="weight">-0.060</data>
		</edge>
		<edge source="473" target="496">
			<data key="weight">-0.073</data>
		</edge>
		<edge source="347" target="518">
			<data key="weight">-0.070</data>
		</edge>
		<edge source="85" target="187">
			<data key="weight">-0.061</data>
		</edge>
		<edge source="241" target="358">
			<data key="weight">-0.073</data>
		</edge>
		<edge source="38" target="98">
			<data key="weight">-0.058</data>
		</edge>
		<edge source="306" target="398">
			<data key="weight">-0.096</data>
		</edge>
		<edge source="266" target="297">
			<data key="weight">-0.067</data>
		</edge>
		<edge source="239" target="554">
			<data key="weight">-0.057</data>
		</edge>
		<edge source="168" target="531">
			<data key="weight">-0.156</data>
		</edge>
		<edge source="68" target="208">
			<data key="weight">-0.057</data>
		</edge>
		<edge source="177" target="497">
			<data key="weight">-0.060</data>
		</edge>
		<edge source="133" target="259">
			<data key="weight">-0.075</data>
		</edge>
		<edge source="265" target="418">
			<data key="weight">-0.084</data>
		</edge>
		<edge source="36" target="439">
			<data key="weight">-0.101</data>
		</edge>
		<edge source="138" target="358">
			<data key="weight">-0.082</data>
		</edge>
		<edge source="29" target="105">
			<data key="weight">-0.061</data>
		</edge>
		<edge source="477" target="505">
			<data key="weight">-0.076</data>
		</edge>
		<edge source="143" target="518">
			<data key="weight">-0.120</data>
		</edge>
		<edge source="212" target="303">
			<data key="weight">-0.088</data>
		</edge>
		<edge source="85" target="555">
			<data key="weight">-0.076</data>
		</edge>
		<edge source="263" target="489">
			<data key="weight">-0.084</data>
		</edge>
		<edge source="62" target="318">
			<data key="weight">-0.091</data>
		</edge>
		<edge source="501" target="525">
			<data key="weight">-0.077</data>
		</edge>
		<edge source="68" target="349">
			<data key="weight">-0.056</data>
		</edge>
		<edge source="277" target="522">
			<data key="weight">-0.064</data>
		</edge>
		<edge source="151" target="296">
			<data key="weight">-0.060</data>
		</edge>
		<edge source="63" target="531">
			<data key="weight">-0.097</data>
		</edge>
		<edge source="131" target="516">
			<data key="weight">-0.055</data>
		</edge>
		<edge source="277" target="319">
			<data key="weight">-0.064</data>
		</edge>
		<edge source="76" target="128">
			<data key="weight">-0.059</data>
		</edge>
		<edge source="259" target="305">
			<data key="weight">-0.151</data>
		</edge>
		<edge source="511" target="512">
			<data key="weight">-0.121</data>
		</edge>
		<edge source="312" target="432">
			<data key="weight">-0.119</data>
		</edge>
		<edge source="65" target="294">
			<data key="weight">-0.142</data>
		</edge>
		<edge source="109" target="476">
			<data key="weight">-0.046</data>
		</edge>
		<edge source="43" target="62">
			<data key="weight">-0.071</data>
		</edge>
		<edge source="358" target="531">
			<data key="weight">-0.216</data>
		</edge>
		<edge source="294" target="309">
			<data key="weight">-0.097</data>
		</edge>
		<edge source="70" target="162">
			<data key="weight">-0.078</data>
		</edge>
		<edge source="148" target="212">
			<data key="weight">-0.061</data>
		</edge>
		<edge source="174" target="512">
			<data key="weight">-0.101</data>
		</edge>
		<edge source="62" target="376">
			<data key="weight">-0.060</data>
		</edge>
		<edge source="159" target="303">
			<data key="weight">-0.050</data>
		</edge>
		<edge source="166" target="420">
			<data key="weight">-0.072</data>
		</edge>
		<edge source="27" target="262">
			<data key="weight">-0.146</data>
		</edge>
		<edge source="37" target="457">
			<data key="weight">-0.084</data>
		</edge>
		<edge source="267" target="549">
			<data key="weight">-0.120</data>
		</edge>
		<edge source="28" target="271">
			<data key="weight">-0.056</data>
		</edge>
		<edge source="505" target="545">
			<data key="weight">-0.170</data>
		</edge>
		<edge source="145" target="416">
			<data key="weight">-0.065</data>
		</edge>
		<edge source="259" target="420">
			<data key="weight">-0.066</data>
		</edge>
		<edge source="312" target="358">
			<data key="weight">-0.070</data>
		</edge>
		<edge source="97" target="545">
			<data key="weight">-0.180</data>
		</edge>
		<edge source="142" target="503">
			<data key="weight">-0.074</data>
		</edge>
		<edge source="99" target="550">
			<data key="weight">-0.066</data>
		</edge>
		<edge source="170" target="374">
			<data key="weight">-0.055</data>
		</edge>
		<edge source="76" target="378">
			<data key="weight">-0.049</data>
		</edge>
		<edge source="26" target="313">
			<data key="weight">-0.059</data>
		</edge>
		<edge source="85" target="429">
			<data key="weight">-0.082</data>
		</edge>
		<edge source="203" target="285">
			<data key="weight">-0.080</data>
		</edge>
		<edge source="175" target="314">
			<data key="weight">-0.064</data>
		</edge>
		<edge source="309" target="550">
			<data key="weight">-0.290</data>
		</edge>
		<edge source="66" target="499">
			<data key="weight">-0.098</data>
		</edge>
		<edge source="228" target="314">
			<data key="weight">-0.088</data>
		</edge>
		<edge source="31" target="170">
			<data key="weight">-0.080</data>
		</edge>
		<edge source="518" target="553">
			<data key="weight">-0.075</data>
		</edge>
		<edge source="106" target="287">
			<data key="weight">-0.064</data>
		</edge>
		<edge source="512" target="553">
			<data key="weight">-0.104</data>
		</edge>
		<edge source="232" target="262">
			<data key="weight">-0.076</data>
		</edge>
		<edge source="65" target="92">
			<data key="weight">-0.100</data>
		</edge>
		<edge source="195" target="545">
			<data key="weight">-0.059</data>
		</edge>
		<edge source="42" target="547">
			<data key="weight">-0.112</data>
		</edge>
		<edge source="62" target="550">
			<data key="weight">-0.073</data>
		</edge>
		<edge source="268" target="477">
			<data key="weight">-0.099</data>
		</edge>
		<edge source="457" target="513">
			<data key="weight">-0.088</data>
		</edge>
		<edge source="378" target="518">
			<data key="weight">-0.074</data>
		</edge>
		<edge source="186" target="266">
			<data key="weight">-0.088</data>
		</edge>
		<edge source="422" target="531">
			<data key="weight">-0.080</data>
		</edge>
		<edge source="305" target="398">
			<data key="weight">-0.127</data>
		</edge>
		<edge source="164" target="513">
			<data key="weight">-0.166</data>
		</edge>
		<edge source="146" target="439">
			<data key="weight">-0.079</data>
		</edge>
		<edge source="177" target="263">
			<data key="weight">-0.058</data>
		</edge>
		<edge source="516" target="528">
			<data key="weight">-0.081</data>
		</edge>
		<edge source="111" target="552">
			<data key="weight">-0.129</data>
		</edge>
		<edge source="68" target="391">
			<data key="weight">-0.082</data>
		</edge>
		<edge source="109" target="430">
			<data key="weight">-0.073</data>
		</edge>
		<edge source="45" target="104">
			<data key="weight">-0.057</data>
		</edge>
		<edge source="422" target="553">
			<data key="weight">-0.063</data>
		</edge>
		<edge source="288" target="292">
			<data key="weight">-0.065</data>
		</edge>
		<edge source="262" target="496">
			<data key="weight">-0.106</data>
		</edge>
		<edge source="85" target="480">
			<data key="weight">-0.124</data>
		</edge>
		<edge source="72" target="263">
			<data key="weight">-0.067</data>
		</edge>
		<edge source="28" target="395">
			<data key="weight">-0.079</data>
		</edge>
		<edge source="97" target="167">
			<data key="weight">-0.109</data>
		</edge>
		<edge source="295" target="526">
			<data key="weight">-0.064</data>
		</edge>
		<edge source="434" target="488">
			<data key="weight">-0.059</data>
		</edge>
		<edge source="104" target="153">
			<data key="weight">-0.063</data>
		</edge>
		<edge source="37" target="159">
			<data key="weight">-0.077</data>
		</edge>
		<edge source="128" target="376">
			<data key="weight">-0.047</data>
		</edge>
		<edge source="235" target="418">
			<data key="weight">-0.084</data>
		</edge>
		<edge source="212" target="505">
			<data key="weight">-0.096</data>
		</edge>
		<edge source="52" target="161">
			<data key="weight">-0.113</data>
		</edge>
		<edge source="374" target="393">
			<data key="weight">-0.056</data>
		</edge>
		<edge source="111" target="233">
			<data key="weight">-0.076</data>
		</edge>
		<edge source="53" target="262">
			<data key="weight">-0.132</data>
		</edge>
		<edge source="68" target="547">
			<data key="weight">-0.060</data>
		</edge>
		<edge source="262" target="297">
			<data key="weight">-0.084</data>
		</edge>
		<edge source="36" target="213">
			<data key="weight">-0.089</data>
		</edge>
		<edge source="286" target="497">
			<data key="weight">-0.062</data>
		</edge>
		<edge source="385" target="440">
			<data key="weight">-0.151</data>
		</edge>
		<edge source="171" target="460">
			<data key="weight">-0.082</data>
		</edge>
		<edge source="345" target="554">
			<data key="weight">-0.082</data>
		</edge>
		<edge source="133" target="353">
			<data key="weight">-0.067</data>
		</edge>
		<edge source="173" target="266">
			<data key="weight">-0.093</data>
		</edge>
		<edge source="273" target="294">
			<data key="weight">-0.094</data>
		</edge>
		<edge source="149" target="453">
			<data key="weight">-0.088</data>
		</edge>
		<edge source="243" target="428">
			<data key="weight">-0.053</data>
		</edge>
		<edge source="297" target="317">
			<data key="weight">-0.072</data>
		</edge>
		<edge source="61" target="298">
			<data key="weight">-0.074</data>
		</edge>
		<edge source="138" target="290">
			<data key="weight">-0.077</data>
		</edge>
		<edge source="292" target="547">
			<data key="weight">-0.055</data>
		</edge>
		<edge source="315" target="550">
			<data key="weight">-0.079</data>
		</edge>
		<edge source="48" target="192">
			<data key="weight">-0.056</data>
		</edge>
		<edge source="266" target="375">
			<data key="weight">-0.066</data>
		</edge>
		<edge source="85" target="186">
			<data key="weight">-0.067</data>
		</edge>
		<edge source="52" target="353">
			<data key="weight">-0.105</data>
		</edge>
		<edge source="72" target="314">
			<data key="weight">-0.125</data>
		</edge>
		<edge source="208" target="531">
			<data key="weight">-0.074</data>
		</edge>
		<edge source="38" target="206">
			<data key="weight">-0.097</data>
		</edge>
		<edge source="43" target="501">
			<data key="weight">-0.107</data>
		</edge>
		<edge source="65" target="552">
			<data key="weight">-0.085</data>
		</edge>
		<edge source="318" target="545">
			<data key="weight">-0.163</data>
		</edge>
		<edge source="148" target="154">
			<data key="weight">-0.073</data>
		</edge>
		<edge source="238" target="280">
			<data key="weight">-0.055</data>
		</edge>
		<edge source="68" target="79">
			<data key="weight">-0.056</data>
		</edge>
		<edge source="70" target="263">
			<data key="weight">-0.061</data>
		</edge>
		<edge source="66" target="476">
			<data key="weight">-0.151</data>
		</edge>
		<edge source="92" target="173">
			<data key="weight">-0.071</data>
		</edge>
		<edge source="206" target="359">
			<data key="weight">-0.061</data>
		</edge>
		<edge source="170" target="475">
			<data key="weight">-0.058</data>
		</edge>
		<edge source="69" target="548">
			<data key="weight">-0.169</data>
		</edge>
		<edge source="101" target="388">
			<data key="weight">-0.090</data>
		</edge>
		<edge source="96" target="291">
			<data key="weight">-0.070</data>
		</edge>
		<edge source="131" target="318">
			<data key="weight">-0.070</data>
		</edge>
		<edge source="317" target="548">
			<data key="weight">-0.227</data>
		</edge>
		<edge source="62" target="439">
			<data key="weight">-0.128</data>
		</edge>
		<edge source="49" target="68">
			<data key="weight">-0.089</data>
		</edge>
		<edge source="20" target="277">
			<data key="weight">-0.091</data>
		</edge>
		<edge source="137" target="496">
			<data key="weight">-0.093</data>
		</edge>
		<edge source="384" target="440">
			<data key="weight">-0.107</data>
		</edge>
		<edge source="66" target="548">
			<data key="weight">-0.169</data>
		</edge>
		<edge source="158" target="473">
			<data key="weight">-0.086</data>
		</edge>
		<edge source="364" target="518">
			<data key="weight">-0.069</data>
		</edge>
		<edge source="97" target="212">
			<data key="weight">-0.158</data>
		</edge>
		<edge source="190" target="308">
			<data key="weight">-0.050</data>
		</edge>
		<edge source="264" target="550">
			<data key="weight">-0.229</data>
		</edge>
		<edge source="268" target="349">
			<data key="weight">-0.075</data>
		</edge>
		<edge source="62" target="419">
			<data key="weight">-0.060</data>
		</edge>
		<edge source="225" target="290">
			<data key="weight">-0.062</data>
		</edge>
		<edge source="56" target="140">
			<data key="weight">-0.065</data>
		</edge>
		<edge source="61" target="441">
			<data key="weight">-0.063</data>
		</edge>
		<edge source="361" target="434">
			<data key="weight">-0.085</data>
		</edge>
		<edge source="106" target="523">
			<data key="weight">-0.064</data>
		</edge>
		<edge source="264" target="306">
			<data key="weight">-0.077</data>
		</edge>
		<edge source="97" target="513">
			<data key="weight">-0.197</data>
		</edge>
		<edge source="306" target="513">
			<data key="weight">-0.125</data>
		</edge>
		<edge source="84" target="489">
			<data key="weight">-0.062</data>
		</edge>
		<edge source="345" target="518">
			<data key="weight">-0.105</data>
		</edge>
		<edge source="11" target="269">
			<data key="weight">-0.059</data>
		</edge>
		<edge source="267" target="398">
			<data key="weight">-0.062</data>
		</edge>
		<edge source="162" target="385">
			<data key="weight">-0.067</data>
		</edge>
		<edge source="70" target="206">
			<data key="weight">-0.086</data>
		</edge>
		<edge source="20" target="102">
			<data key="weight">-0.076</data>
		</edge>
		<edge source="11" target="418">
			<data key="weight">-0.083</data>
		</edge>
		<edge source="265" target="489">
			<data key="weight">-0.079</data>
		</edge>
		<edge source="101" target="444">
			<data key="weight">-0.110</data>
		</edge>
		<edge source="209" target="379">
			<data key="weight">-0.064</data>
		</edge>
		<edge source="48" target="293">
			<data key="weight">-0.071</data>
		</edge>
		<edge source="476" target="522">
			<data key="weight">-0.117</data>
		</edge>
		<edge source="263" target="293">
			<data key="weight">-0.056</data>
		</edge>
		<edge source="215" target="418">
			<data key="weight">-0.068</data>
		</edge>
		<edge source="37" target="364">
			<data key="weight">-0.084</data>
		</edge>
		<edge source="312" target="440">
			<data key="weight">-0.118</data>
		</edge>
		<edge source="263" target="398">
			<data key="weight">-0.073</data>
		</edge>
		<edge source="33" target="228">
			<data key="weight">-0.063</data>
		</edge>
		<edge source="187" target="269">
			<data key="weight">-0.069</data>
		</edge>
		<edge source="66" target="175">
			<data key="weight">-0.061</data>
		</edge>
		<edge source="316" target="497">
			<data key="weight">-0.081</data>
		</edge>
		<edge source="28" target="185">
			<data key="weight">-0.048</data>
		</edge>
		<edge source="98" target="263">
			<data key="weight">-0.104</data>
		</edge>
		<edge source="89" target="264">
			<data key="weight">-0.066</data>
		</edge>
		<edge source="423" target="536">
			<data key="weight">-0.135</data>
		</edge>
		<edge source="481" target="552">
			<data key="weight">-0.051</data>
		</edge>
		<edge source="60" target="549">
			<data key="weight">-0.067</data>
		</edge>
		<edge source="107" target="131">
			<data key="weight">-0.085</data>
		</edge>
		<edge source="25" target="171">
			<data key="weight">-0.091</data>
		</edge>
		<edge source="347" target="420">
			<data key="weight">-0.105</data>
		</edge>
		<edge source="460" target="518">
			<data key="weight">-0.066</data>
		</edge>
		<edge source="150" target="418">
			<data key="weight">-0.057</data>
		</edge>
		<edge source="62" target="276">
			<data key="weight">-0.114</data>
		</edge>
		<edge source="140" target="391">
			<data key="weight">-0.075</data>
		</edge>
		<edge source="206" target="273">
			<data key="weight">-0.110</data>
		</edge>
		<edge source="69" target="377">
			<data key="weight">-0.068</data>
		</edge>
		<edge source="38" target="528">
			<data key="weight">-0.108</data>
		</edge>
		<edge source="49" target="512">
			<data key="weight">-0.060</data>
		</edge>
		<edge source="136" target="263">
			<data key="weight">-0.080</data>
		</edge>
		<edge source="266" target="554">
			<data key="weight">-0.160</data>
		</edge>
		<edge source="496" target="551">
			<data key="weight">-0.112</data>
		</edge>
		<edge source="75" target="473">
			<data key="weight">-0.059</data>
		</edge>
		<edge source="263" target="555">
			<data key="weight">-0.098</data>
		</edge>
		<edge source="66" target="418">
			<data key="weight">-0.116</data>
		</edge>
		<edge source="88" target="393">
			<data key="weight">-0.075</data>
		</edge>
		<edge source="255" target="495">
			<data key="weight">-0.073</data>
		</edge>
		<edge source="84" target="512">
			<data key="weight">-0.090</data>
		</edge>
		<edge source="262" target="399">
			<data key="weight">-0.098</data>
		</edge>
		<edge source="308" target="553">
			<data key="weight">-0.070</data>
		</edge>
		<edge source="213" target="285">
			<data key="weight">-0.066</data>
		</edge>
		<edge source="167" target="346">
			<data key="weight">-0.066</data>
		</edge>
		<edge source="339" target="550">
			<data key="weight">-0.085</data>
		</edge>
		<edge source="317" target="454">
			<data key="weight">-0.121</data>
		</edge>
		<edge source="308" target="382">
			<data key="weight">-0.080</data>
		</edge>
		<edge source="155" target="550">
			<data key="weight">-0.239</data>
		</edge>
		<edge source="291" target="361">
			<data key="weight">-0.060</data>
		</edge>
		<edge source="49" target="98">
			<data key="weight">-0.082</data>
		</edge>
		<edge source="317" target="477">
			<data key="weight">-0.109</data>
		</edge>
		<edge source="315" target="429">
			<data key="weight">-0.059</data>
		</edge>
		<edge source="20" target="498">
			<data key="weight">-0.106</data>
		</edge>
		<edge source="144" target="316">
			<data key="weight">-0.062</data>
		</edge>
		<edge source="171" target="396">
			<data key="weight">-0.068</data>
		</edge>
		<edge source="439" target="522">
			<data key="weight">-0.114</data>
		</edge>
		<edge source="396" target="512">
			<data key="weight">-0.101</data>
		</edge>
		<edge source="293" target="489">
			<data key="weight">-0.075</data>
		</edge>
		<edge source="60" target="421">
			<data key="weight">-0.094</data>
		</edge>
		<edge source="289" target="309">
			<data key="weight">-0.065</data>
		</edge>
		<edge source="212" target="395">
			<data key="weight">-0.108</data>
		</edge>
		<edge source="20" target="501">
			<data key="weight">-0.112</data>
		</edge>
		<edge source="97" target="527">
			<data key="weight">-0.108</data>
		</edge>
		<edge source="30" target="555">
			<data key="weight">-0.056</data>
		</edge>
		<edge source="158" target="262">
			<data key="weight">-0.177</data>
		</edge>
		<edge source="343" target="531">
			<data key="weight">-0.098</data>
		</edge>
		<edge source="37" target="352">
			<data key="weight">-0.095</data>
		</edge>
		<edge source="85" target="147">
			<data key="weight">-0.057</data>
		</edge>
		<edge source="456" target="549">
			<data key="weight">-0.094</data>
		</edge>
		<edge source="33" target="186">
			<data key="weight">-0.103</data>
		</edge>
		<edge source="481" target="513">
			<data key="weight">-0.081</data>
		</edge>
		<edge source="309" target="436">
			<data key="weight">-0.142</data>
		</edge>
		<edge source="62" target="193">
			<data key="weight">-0.058</data>
		</edge>
		<edge source="65" target="503">
			<data key="weight">-0.104</data>
		</edge>
		<edge source="37" target="299">
			<data key="weight">-0.059</data>
		</edge>
		<edge source="44" target="513">
			<data key="weight">-0.106</data>
		</edge>
		<edge source="186" target="459">
			<data key="weight">-0.060</data>
		</edge>
		<edge source="239" target="512">
			<data key="weight">-0.130</data>
		</edge>
		<edge source="37" target="47">
			<data key="weight">-0.070</data>
		</edge>
		<edge source="167" target="358">
			<data key="weight">-0.168</data>
		</edge>
		<edge source="263" target="380">
			<data key="weight">-0.077</data>
		</edge>
		<edge source="175" target="306">
			<data key="weight">-0.056</data>
		</edge>
		<edge source="66" target="301">
			<data key="weight">-0.115</data>
		</edge>
		<edge source="299" target="548">
			<data key="weight">-0.057</data>
		</edge>
		<edge source="305" target="479">
			<data key="weight">-0.083</data>
		</edge>
		<edge source="53" target="308">
			<data key="weight">-0.125</data>
		</edge>
		<edge source="131" target="308">
			<data key="weight">-0.064</data>
		</edge>
		<edge source="263" target="479">
			<data key="weight">-0.098</data>
		</edge>
		<edge source="55" target="309">
			<data key="weight">-0.059</data>
		</edge>
		<edge source="256" target="294">
			<data key="weight">-0.056</data>
		</edge>
		<edge source="313" target="550">
			<data key="weight">-0.209</data>
		</edge>
		<edge source="433" target="512">
			<data key="weight">-0.074</data>
		</edge>
		<edge source="111" target="206">
			<data key="weight">-0.065</data>
		</edge>
		<edge source="290" target="435">
			<data key="weight">-0.085</data>
		</edge>
		<edge source="66" target="97">
			<data key="weight">-0.095</data>
		</edge>
		<edge source="38" target="531">
			<data key="weight">-0.071</data>
		</edge>
		<edge source="277" target="472">
			<data key="weight">-0.151</data>
		</edge>
		<edge source="288" target="555">
			<data key="weight">-0.070</data>
		</edge>
		<edge source="352" target="420">
			<data key="weight">-0.085</data>
		</edge>
		<edge source="457" target="481">
			<data key="weight">-0.069</data>
		</edge>
		<edge source="212" target="433">
			<data key="weight">-0.074</data>
		</edge>
		<edge source="76" target="170">
			<data key="weight">-0.149</data>
		</edge>
		<edge source="75" target="341">
			<data key="weight">-0.048</data>
		</edge>
		<edge source="320" target="552">
			<data key="weight">-0.076</data>
		</edge>
		<edge source="512" target="549">
			<data key="weight">-0.164</data>
		</edge>
		<edge source="186" target="523">
			<data key="weight">-0.080</data>
		</edge>
		<edge source="171" target="212">
			<data key="weight">-0.180</data>
		</edge>
		<edge source="262" target="423">
			<data key="weight">-0.223</data>
		</edge>
		<edge source="111" target="225">
			<data key="weight">-0.089</data>
		</edge>
		<edge source="391" target="435">
			<data key="weight">-0.073</data>
		</edge>
		<edge source="62" target="98">
			<data key="weight">-0.066</data>
		</edge>
		<edge source="174" target="308">
			<data key="weight">-0.070</data>
		</edge>
		<edge source="27" target="42">
			<data key="weight">-0.081</data>
		</edge>
		<edge source="104" target="420">
			<data key="weight">-0.085</data>
		</edge>
		<edge source="174" target="316">
			<data key="weight">-0.097</data>
		</edge>
		<edge source="104" target="291">
			<data key="weight">-0.066</data>
		</edge>
		<edge source="358" target="421">
			<data key="weight">-0.164</data>
		</edge>
		<edge source="68" target="253">
			<data key="weight">-0.061</data>
		</edge>
		<edge source="186" target="316">
			<data key="weight">-0.072</data>
		</edge>
		<edge source="314" target="477">
			<data key="weight">-0.125</data>
		</edge>
		<edge source="399" target="528">
			<data key="weight">-0.114</data>
		</edge>
		<edge source="25" target="308">
			<data key="weight">-0.067</data>
		</edge>
		<edge source="136" target="226">
			<data key="weight">-0.067</data>
		</edge>
		<edge source="505" target="550">
			<data key="weight">-0.134</data>
		</edge>
		<edge source="76" target="554">
			<data key="weight">-0.065</data>
		</edge>
		<edge source="153" target="441">
			<data key="weight">-0.073</data>
		</edge>
		<edge source="288" target="305">
			<data key="weight">-0.082</data>
		</edge>
		<edge source="63" target="209">
			<data key="weight">-0.092</data>
		</edge>
		<edge source="210" target="428">
			<data key="weight">-0.048</data>
		</edge>
		<edge source="101" target="440">
			<data key="weight">-0.094</data>
		</edge>
		<edge source="288" target="505">
			<data key="weight">-0.130</data>
		</edge>
		<edge source="164" target="259">
			<data key="weight">-0.161</data>
		</edge>
		<edge source="36" target="225">
			<data key="weight">-0.070</data>
		</edge>
		<edge source="254" target="496">
			<data key="weight">-0.098</data>
		</edge>
		<edge source="317" target="382">
			<data key="weight">-0.100</data>
		</edge>
		<edge source="20" target="294">
			<data key="weight">-0.092</data>
		</edge>
		<edge source="242" target="475">
			<data key="weight">-0.060</data>
		</edge>
		<edge source="65" target="378">
			<data key="weight">-0.064</data>
		</edge>
		<edge source="208" target="285">
			<data key="weight">-0.074</data>
		</edge>
		<edge source="159" target="358">
			<data key="weight">-0.103</data>
		</edge>
		<edge source="55" target="314">
			<data key="weight">-0.083</data>
		</edge>
		<edge source="233" target="302">
			<data key="weight">-0.065</data>
		</edge>
		<edge source="30" target="418">
			<data key="weight">-0.069</data>
		</edge>
		<edge source="149" target="420">
			<data key="weight">-0.183</data>
		</edge>
		<edge source="62" target="185">
			<data key="weight">-0.080</data>
		</edge>
		<edge source="430" target="434">
			<data key="weight">-0.103</data>
		</edge>
		<edge source="347" target="497">
			<data key="weight">-0.066</data>
		</edge>
		<edge source="233" target="317">
			<data key="weight">-0.112</data>
		</edge>
		<edge source="66" target="195">
			<data key="weight">-0.074</data>
		</edge>
		<edge source="164" target="202">
			<data key="weight">-0.063</data>
		</edge>
		<edge source="92" target="104">
			<data key="weight">-0.082</data>
		</edge>
		<edge source="48" target="191">
			<data key="weight">-0.098</data>
		</edge>
		<edge source="193" target="291">
			<data key="weight">-0.064</data>
		</edge>
		<edge source="110" target="398">
			<data key="weight">-0.097</data>
		</edge>
		<edge source="142" target="489">
			<data key="weight">-0.073</data>
		</edge>
		<edge source="129" target="264">
			<data key="weight">-0.087</data>
		</edge>
		<edge source="242" target="376">
			<data key="weight">-0.064</data>
		</edge>
		<edge source="162" target="439">
			<data key="weight">-0.069</data>
		</edge>
		<edge source="42" target="277">
			<data key="weight">-0.101</data>
		</edge>
		<edge source="510" target="531">
			<data key="weight">-0.098</data>
		</edge>
		<edge source="288" target="527">
			<data key="weight">-0.070</data>
		</edge>
		<edge source="168" target="363">
			<data key="weight">-0.062</data>
		</edge>
		<edge source="42" target="191">
			<data key="weight">-0.072</data>
		</edge>
		<edge source="473" target="489">
			<data key="weight">-0.088</data>
		</edge>
		<edge source="37" target="102">
			<data key="weight">-0.081</data>
		</edge>
		<edge source="306" target="547">
			<data key="weight">-0.060</data>
		</edge>
		<edge source="529" target="545">
			<data key="weight">-0.091</data>
		</edge>
		<edge source="142" target="510">
			<data key="weight">-0.076</data>
		</edge>
		<edge source="176" target="288">
			<data key="weight">-0.069</data>
		</edge>
		<edge source="72" target="398">
			<data key="weight">-0.123</data>
		</edge>
		<edge source="317" target="497">
			<data key="weight">-0.118</data>
		</edge>
		<edge source="153" target="344">
			<data key="weight">-0.068</data>
		</edge>
		<edge source="419" target="536">
			<data key="weight">-0.073</data>
		</edge>
		<edge source="111" target="554">
			<data key="weight">-0.122</data>
		</edge>
		<edge source="75" target="505">
			<data key="weight">-0.069</data>
		</edge>
		<edge source="309" target="369">
			<data key="weight">-0.065</data>
		</edge>
		<edge source="206" target="343">
			<data key="weight">-0.079</data>
		</edge>
		<edge source="92" target="214">
			<data key="weight">-0.055</data>
		</edge>
		<edge source="257" target="435">
			<data key="weight">-0.056</data>
		</edge>
		<edge source="420" target="551">
			<data key="weight">-0.091</data>
		</edge>
		<edge source="29" target="266">
			<data key="weight">-0.067</data>
		</edge>
		<edge source="378" target="501">
			<data key="weight">-0.085</data>
		</edge>
		<edge source="103" target="317">
			<data key="weight">-0.115</data>
		</edge>
		<edge source="309" target="440">
			<data key="weight">-0.084</data>
		</edge>
		<edge source="298" target="512">
			<data key="weight">-0.114</data>
		</edge>
		<edge source="128" target="512">
			<data key="weight">-0.072</data>
		</edge>
		<edge source="82" target="174">
			<data key="weight">-0.066</data>
		</edge>
		<edge source="187" target="495">
			<data key="weight">-0.067</data>
		</edge>
		<edge source="132" target="505">
			<data key="weight">-0.093</data>
		</edge>
		<edge source="213" target="308">
			<data key="weight">-0.061</data>
		</edge>
		<edge source="215" target="531">
			<data key="weight">-0.109</data>
		</edge>
		<edge source="373" target="531">
			<data key="weight">-0.104</data>
		</edge>
		<edge source="97" target="431">
			<data key="weight">-0.059</data>
		</edge>
		<edge source="345" target="552">
			<data key="weight">-0.099</data>
		</edge>
		<edge source="109" target="429">
			<data key="weight">-0.076</data>
		</edge>
		<edge source="28" target="314">
			<data key="weight">-0.069</data>
		</edge>
		<edge source="68" target="476">
			<data key="weight">-0.085</data>
		</edge>
		<edge source="295" target="503">
			<data key="weight">-0.066</data>
		</edge>
		<edge source="312" target="550">
			<data key="weight">-0.098</data>
		</edge>
		<edge source="209" target="351">
			<data key="weight">-0.080</data>
		</edge>
		<edge source="288" target="433">
			<data key="weight">-0.121</data>
		</edge>
		<edge source="128" target="266">
			<data key="weight">-0.070</data>
		</edge>
		<edge source="102" target="545">
			<data key="weight">-0.121</data>
		</edge>
		<edge source="65" target="265">
			<data key="weight">-0.112</data>
		</edge>
		<edge source="263" target="385">
			<data key="weight">-0.077</data>
		</edge>
		<edge source="203" target="418">
			<data key="weight">-0.064</data>
		</edge>
		<edge source="358" target="441">
			<data key="weight">-0.090</data>
		</edge>
		<edge source="420" target="505">
			<data key="weight">-0.086</data>
		</edge>
		<edge source="85" target="500">
			<data key="weight">-0.123</data>
		</edge>
		<edge source="339" target="531">
			<data key="weight">-0.132</data>
		</edge>
		<edge source="85" target="421">
			<data key="weight">-0.077</data>
		</edge>
		<edge source="295" target="339">
			<data key="weight">-0.082</data>
		</edge>
		<edge source="68" target="554">
			<data key="weight">-0.090</data>
		</edge>
		<edge source="85" target="553">
			<data key="weight">-0.071</data>
		</edge>
		<edge source="287" target="358">
			<data key="weight">-0.107</data>
		</edge>
		<edge source="173" target="277">
			<data key="weight">-0.063</data>
		</edge>
		<edge source="148" target="416">
			<data key="weight">-0.068</data>
		</edge>
		<edge source="138" target="169">
			<data key="weight">-0.112</data>
		</edge>
		<edge source="173" target="206">
			<data key="weight">-0.082</data>
		</edge>
		<edge source="268" target="436">
			<data key="weight">-0.118</data>
		</edge>
		<edge source="273" target="306">
			<data key="weight">-0.068</data>
		</edge>
		<edge source="174" target="285">
			<data key="weight">-0.096</data>
		</edge>
		<edge source="91" target="420">
			<data key="weight">-0.090</data>
		</edge>
		<edge source="31" target="52">
			<data key="weight">-0.127</data>
		</edge>
		<edge source="277" target="318">
			<data key="weight">-0.062</data>
		</edge>
		<edge source="263" target="282">
			<data key="weight">-0.078</data>
		</edge>
		<edge source="239" target="440">
			<data key="weight">-0.082</data>
		</edge>
		<edge source="66" target="475">
			<data key="weight">-0.065</data>
		</edge>
		<edge source="287" target="308">
			<data key="weight">-0.063</data>
		</edge>
		<edge source="90" target="92">
			<data key="weight">-0.077</data>
		</edge>
		<edge source="111" target="527">
			<data key="weight">-0.133</data>
		</edge>
		<edge source="53" target="418">
			<data key="weight">-0.119</data>
		</edge>
		<edge source="531" target="549">
			<data key="weight">-0.215</data>
		</edge>
		<edge source="273" target="440">
			<data key="weight">-0.130</data>
		</edge>
		<edge source="210" target="294">
			<data key="weight">-0.054</data>
		</edge>
		<edge source="98" target="418">
			<data key="weight">-0.089</data>
		</edge>
		<edge source="107" target="513">
			<data key="weight">-0.150</data>
		</edge>
		<edge source="291" target="526">
			<data key="weight">-0.093</data>
		</edge>
		<edge source="66" target="361">
			<data key="weight">-0.101</data>
		</edge>
		<edge source="384" target="416">
			<data key="weight">-0.071</data>
		</edge>
		<edge source="136" target="364">
			<data key="weight">-0.056</data>
		</edge>
		<edge source="42" target="169">
			<data key="weight">-0.151</data>
		</edge>
		<edge source="96" target="509">
			<data key="weight">-0.063</data>
		</edge>
		<edge source="92" target="351">
			<data key="weight">-0.062</data>
		</edge>
		<edge source="316" target="547">
			<data key="weight">-0.204</data>
		</edge>
		<edge source="62" target="268">
			<data key="weight">-0.162</data>
		</edge>
		<edge source="76" target="111">
			<data key="weight">-0.153</data>
		</edge>
		<edge source="63" target="269">
			<data key="weight">-0.066</data>
		</edge>
		<edge source="516" target="548">
			<data key="weight">-0.097</data>
		</edge>
		<edge source="213" target="512">
			<data key="weight">-0.180</data>
		</edge>
		<edge source="41" target="214">
			<data key="weight">-0.058</data>
		</edge>
		<edge source="42" target="510">
			<data key="weight">-0.069</data>
		</edge>
		<edge source="276" target="423">
			<data key="weight">-0.105</data>
		</edge>
		<edge source="257" target="259">
			<data key="weight">-0.061</data>
		</edge>
		<edge source="242" target="512">
			<data key="weight">-0.115</data>
		</edge>
		<edge source="48" target="257">
			<data key="weight">-0.060</data>
		</edge>
		<edge source="225" target="308">
			<data key="weight">-0.081</data>
		</edge>
		<edge source="33" target="270">
			<data key="weight">-0.056</data>
		</edge>
		<edge source="255" target="440">
			<data key="weight">-0.099</data>
		</edge>
		<edge source="97" target="436">
			<data key="weight">-0.079</data>
		</edge>
		<edge source="97" target="551">
			<data key="weight">-0.075</data>
		</edge>
		<edge source="43" target="505">
			<data key="weight">-0.061</data>
		</edge>
		<edge source="73" target="291">
			<data key="weight">-0.073</data>
		</edge>
		<edge source="214" target="518">
			<data key="weight">-0.119</data>
		</edge>
		<edge source="86" target="551">
			<data key="weight">-0.080</data>
		</edge>
		<edge source="67" target="545">
			<data key="weight">-0.044</data>
		</edge>
		<edge source="343" target="488">
			<data key="weight">-0.069</data>
		</edge>
		<edge source="208" target="505">
			<data key="weight">-0.096</data>
		</edge>
		<edge source="28" target="393">
			<data key="weight">-0.058</data>
		</edge>
		<edge source="170" target="381">
			<data key="weight">-0.057</data>
		</edge>
		<edge source="46" target="277">
			<data key="weight">-0.085</data>
		</edge>
		<edge source="237" target="268">
			<data key="weight">-0.160</data>
		</edge>
		<edge source="17" target="380">
			<data key="weight">-0.058</data>
		</edge>
		<edge source="135" target="523">
			<data key="weight">-0.058</data>
		</edge>
		<edge source="439" target="459">
			<data key="weight">-0.083</data>
		</edge>
		<edge source="137" target="509">
			<data key="weight">-0.078</data>
		</edge>
		<edge source="168" target="313">
			<data key="weight">-0.096</data>
		</edge>
		<edge source="65" target="260">
			<data key="weight">-0.069</data>
		</edge>
		<edge source="238" target="277">
			<data key="weight">-0.081</data>
		</edge>
		<edge source="440" target="527">
			<data key="weight">-0.182</data>
		</edge>
		<edge source="142" target="317">
			<data key="weight">-0.062</data>
		</edge>
		<edge source="186" target="264">
			<data key="weight">-0.081</data>
		</edge>
		<edge source="75" target="398">
			<data key="weight">-0.108</data>
		</edge>
		<edge source="20" target="151">
			<data key="weight">-0.086</data>
		</edge>
		<edge source="101" target="441">
			<data key="weight">-0.060</data>
		</edge>
		<edge source="186" target="312">
			<data key="weight">-0.091</data>
		</edge>
		<edge source="227" target="441">
			<data key="weight">-0.052</data>
		</edge>
		<edge source="301" target="398">
			<data key="weight">-0.089</data>
		</edge>
		<edge source="132" target="264">
			<data key="weight">-0.123</data>
		</edge>
		<edge source="266" target="352">
			<data key="weight">-0.083</data>
		</edge>
		<edge source="103" target="254">
			<data key="weight">-0.070</data>
		</edge>
		<edge source="33" target="45">
			<data key="weight">-0.072</data>
		</edge>
		<edge source="308" target="370">
			<data key="weight">-0.054</data>
		</edge>
		<edge source="298" target="416">
			<data key="weight">-0.154</data>
		</edge>
		<edge source="46" target="361">
			<data key="weight">-0.105</data>
		</edge>
		<edge source="53" target="457">
			<data key="weight">-0.109</data>
		</edge>
		<edge source="428" target="512">
			<data key="weight">-0.102</data>
		</edge>
		<edge source="317" target="394">
			<data key="weight">-0.112</data>
		</edge>
		<edge source="74" target="393">
			<data key="weight">-0.063</data>
		</edge>
		<edge source="28" target="36">
			<data key="weight">-0.105</data>
		</edge>
		<edge source="213" target="472">
			<data key="weight">-0.167</data>
		</edge>
		<edge source="107" target="276">
			<data key="weight">-0.068</data>
		</edge>
		<edge source="169" target="272">
			<data key="weight">-0.074</data>
		</edge>
		<edge source="268" target="314">
			<data key="weight">-0.118</data>
		</edge>
		<edge source="211" target="262">
			<data key="weight">-0.154</data>
		</edge>
		<edge source="497" target="549">
			<data key="weight">-0.103</data>
		</edge>
		<edge source="271" target="277">
			<data key="weight">-0.062</data>
		</edge>
		<edge source="296" target="309">
			<data key="weight">-0.128</data>
		</edge>
		<edge source="150" target="416">
			<data key="weight">-0.074</data>
		</edge>
		<edge source="62" target="262">
			<data key="weight">-0.059</data>
		</edge>
		<edge source="31" target="109">
			<data key="weight">-0.055</data>
		</edge>
		<edge source="143" target="529">
			<data key="weight">-0.066</data>
		</edge>
		<edge source="148" target="314">
			<data key="weight">-0.104</data>
		</edge>
		<edge source="195" target="501">
			<data key="weight">-0.091</data>
		</edge>
		<edge source="288" target="511">
			<data key="weight">-0.111</data>
		</edge>
		<edge source="428" target="501">
			<data key="weight">-0.068</data>
		</edge>
		<edge source="111" target="376">
			<data key="weight">-0.080</data>
		</edge>
		<edge source="304" target="505">
			<data key="weight">-0.069</data>
		</edge>
		<edge source="173" target="473">
			<data key="weight">-0.097</data>
		</edge>
		<edge source="473" target="516">
			<data key="weight">-0.067</data>
		</edge>
		<edge source="164" target="383">
			<data key="weight">-0.048</data>
		</edge>
		<edge source="25" target="142">
			<data key="weight">-0.080</data>
		</edge>
		<edge source="473" target="497">
			<data key="weight">-0.154</data>
		</edge>
		<edge source="268" target="421">
			<data key="weight">-0.207</data>
		</edge>
		<edge source="312" target="512">
			<data key="weight">-0.128</data>
		</edge>
		<edge source="309" target="370">
			<data key="weight">-0.092</data>
		</edge>
		<edge source="313" target="347">
			<data key="weight">-0.079</data>
		</edge>
		<edge source="313" target="479">
			<data key="weight">-0.186</data>
		</edge>
		<edge source="101" target="108">
			<data key="weight">-0.061</data>
		</edge>
		<edge source="319" target="550">
			<data key="weight">-0.134</data>
		</edge>
		<edge source="177" target="528">
			<data key="weight">-0.056</data>
		</edge>
		<edge source="151" target="476">
			<data key="weight">-0.079</data>
		</edge>
		<edge source="76" target="110">
			<data key="weight">-0.078</data>
		</edge>
		<edge source="90" target="212">
			<data key="weight">-0.175</data>
		</edge>
		<edge source="262" target="287">
			<data key="weight">-0.083</data>
		</edge>
		<edge source="259" target="429">
			<data key="weight">-0.166</data>
		</edge>
		<edge source="162" target="264">
			<data key="weight">-0.097</data>
		</edge>
		<edge source="32" target="385">
			<data key="weight">-0.061</data>
		</edge>
		<edge source="79" target="317">
			<data key="weight">-0.074</data>
		</edge>
		<edge source="208" target="473">
			<data key="weight">-0.085</data>
		</edge>
		<edge source="199" target="290">
			<data key="weight">-0.064</data>
		</edge>
		<edge source="34" target="456">
			<data key="weight">-0.068</data>
		</edge>
		<edge source="291" target="430">
			<data key="weight">-0.121</data>
		</edge>
		<edge source="262" target="545">
			<data key="weight">-0.085</data>
		</edge>
		<edge source="151" target="347">
			<data key="weight">-0.074</data>
		</edge>
		<edge source="61" target="264">
			<data key="weight">-0.059</data>
		</edge>
		<edge source="301" target="434">
			<data key="weight">-0.090</data>
		</edge>
		<edge source="81" target="268">
			<data key="weight">-0.128</data>
		</edge>
		<edge source="226" target="528">
			<data key="weight">-0.104</data>
		</edge>
		<edge source="42" target="552">
			<data key="weight">-0.077</data>
		</edge>
		<edge source="473" target="528">
			<data key="weight">-0.062</data>
		</edge>
		<edge source="47" target="509">
			<data key="weight">-0.057</data>
		</edge>
		<edge source="301" target="511">
			<data key="weight">-0.073</data>
		</edge>
		<edge source="68" target="258">
			<data key="weight">-0.074</data>
		</edge>
		<edge source="51" target="420">
			<data key="weight">-0.081</data>
		</edge>
		<edge source="131" target="473">
			<data key="weight">-0.081</data>
		</edge>
		<edge source="148" target="497">
			<data key="weight">-0.060</data>
		</edge>
		<edge source="144" target="512">
			<data key="weight">-0.063</data>
		</edge>
		<edge source="89" target="497">
			<data key="weight">-0.060</data>
		</edge>
		<edge source="64" target="398">
			<data key="weight">-0.058</data>
		</edge>
		<edge source="339" target="509">
			<data key="weight">-0.140</data>
		</edge>
		<edge source="212" target="529">
			<data key="weight">-0.092</data>
		</edge>
		<edge source="56" target="69">
			<data key="weight">-0.060</data>
		</edge>
		<edge source="85" target="373">
			<data key="weight">-0.069</data>
		</edge>
		<edge source="263" target="298">
			<data key="weight">-0.115</data>
		</edge>
		<edge source="61" target="439">
			<data key="weight">-0.096</data>
		</edge>
		<edge source="202" target="421">
			<data key="weight">-0.059</data>
		</edge>
		<edge source="66" target="396">
			<data key="weight">-0.073</data>
		</edge>
		<edge source="92" target="367">
			<data key="weight">-0.061</data>
		</edge>
		<edge source="271" target="302">
			<data key="weight">-0.097</data>
		</edge>
		<edge source="53" target="111">
			<data key="weight">-0.058</data>
		</edge>
		<edge source="69" target="442">
			<data key="weight">-0.100</data>
		</edge>
		<edge source="66" target="339">
			<data key="weight">-0.120</data>
		</edge>
		<edge source="107" target="472">
			<data key="weight">-0.114</data>
		</edge>
		<edge source="143" target="416">
			<data key="weight">-0.074</data>
		</edge>
		<edge source="197" target="396">
			<data key="weight">-0.045</data>
		</edge>
		<edge source="76" target="168">
			<data key="weight">-0.125</data>
		</edge>
		<edge source="255" target="528">
			<data key="weight">-0.113</data>
		</edge>
		<edge source="264" target="295">
			<data key="weight">-0.115</data>
		</edge>
		<edge source="65" target="75">
			<data key="weight">-0.118</data>
		</edge>
		<edge source="314" target="479">
			<data key="weight">-0.130</data>
		</edge>
		<edge source="422" target="509">
			<data key="weight">-0.068</data>
		</edge>
		<edge source="104" target="501">
			<data key="weight">-0.129</data>
		</edge>
		<edge source="288" target="545">
			<data key="weight">-0.263</data>
		</edge>
		<edge source="211" target="477">
			<data key="weight">-0.120</data>
		</edge>
		<edge source="92" target="189">
			<data key="weight">-0.052</data>
		</edge>
		<edge source="138" target="294">
			<data key="weight">-0.069</data>
		</edge>
		<edge source="104" target="312">
			<data key="weight">-0.072</data>
		</edge>
		<edge source="42" target="473">
			<data key="weight">-0.138</data>
		</edge>
		<edge source="162" target="494">
			<data key="weight">-0.081</data>
		</edge>
		<edge source="289" target="501">
			<data key="weight">-0.073</data>
		</edge>
		<edge source="69" target="500">
			<data key="weight">-0.105</data>
		</edge>
		<edge source="30" target="523">
			<data key="weight">-0.070</data>
		</edge>
		<edge source="90" target="313">
			<data key="weight">-0.122</data>
		</edge>
		<edge source="59" target="512">
			<data key="weight">-0.086</data>
		</edge>
		<edge source="313" target="421">
			<data key="weight">-0.112</data>
		</edge>
		<edge source="254" target="276">
			<data key="weight">-0.082</data>
		</edge>
		<edge source="196" target="317">
			<data key="weight">-0.075</data>
		</edge>
		<edge source="72" target="239">
			<data key="weight">-0.058</data>
		</edge>
		<edge source="62" target="167">
			<data key="weight">-0.115</data>
		</edge>
		<edge source="31" target="111">
			<data key="weight">-0.155</data>
		</edge>
		<edge source="290" target="511">
			<data key="weight">-0.110</data>
		</edge>
		<edge source="148" target="259">
			<data key="weight">-0.058</data>
		</edge>
		<edge source="313" target="473">
			<data key="weight">-0.064</data>
		</edge>
		<edge source="162" target="518">
			<data key="weight">-0.080</data>
		</edge>
		<edge source="48" target="436">
			<data key="weight">-0.070</data>
		</edge>
		<edge source="138" target="444">
			<data key="weight">-0.068</data>
		</edge>
		<edge source="168" target="277">
			<data key="weight">-0.060</data>
		</edge>
		<edge source="65" target="436">
			<data key="weight">-0.099</data>
		</edge>
		<edge source="254" target="296">
			<data key="weight">-0.082</data>
		</edge>
		<edge source="36" target="319">
			<data key="weight">-0.064</data>
		</edge>
		<edge source="79" target="536">
			<data key="weight">-0.089</data>
		</edge>
		<edge source="66" target="169">
			<data key="weight">-0.223</data>
		</edge>
		<edge source="289" target="422">
			<data key="weight">-0.060</data>
		</edge>
		<edge source="183" target="513">
			<data key="weight">-0.081</data>
		</edge>
		<edge source="265" target="266">
			<data key="weight">-0.108</data>
		</edge>
		<edge source="238" target="523">
			<data key="weight">-0.093</data>
		</edge>
		<edge source="164" target="398">
			<data key="weight">-0.141</data>
		</edge>
		<edge source="34" target="309">
			<data key="weight">-0.091</data>
		</edge>
		<edge source="273" target="545">
			<data key="weight">-0.125</data>
		</edge>
		<edge source="107" target="158">
			<data key="weight">-0.063</data>
		</edge>
		<edge source="355" target="513">
			<data key="weight">-0.062</data>
		</edge>
		<edge source="277" target="457">
			<data key="weight">-0.080</data>
		</edge>
		<edge source="186" target="311">
			<data key="weight">-0.098</data>
		</edge>
		<edge source="163" target="343">
			<data key="weight">-0.049</data>
		</edge>
		<edge source="89" target="320">
			<data key="weight">-0.054</data>
		</edge>
		<edge source="104" target="547">
			<data key="weight">-0.063</data>
		</edge>
		<edge source="34" target="176">
			<data key="weight">-0.060</data>
		</edge>
		<edge source="268" target="428">
			<data key="weight">-0.099</data>
		</edge>
		<edge source="51" target="505">
			<data key="weight">-0.063</data>
		</edge>
		<edge source="236" target="552">
			<data key="weight">-0.075</data>
		</edge>
		<edge source="398" target="442">
			<data key="weight">-0.064</data>
		</edge>
		<edge source="262" target="422">
			<data key="weight">-0.243</data>
		</edge>
		<edge source="197" target="302">
			<data key="weight">-0.055</data>
		</edge>
		<edge source="88" target="268">
			<data key="weight">-0.065</data>
		</edge>
		<edge source="46" target="276">
			<data key="weight">-0.081</data>
		</edge>
		<edge source="63" target="351">
			<data key="weight">-0.062</data>
		</edge>
		<edge source="436" target="512">
			<data key="weight">-0.087</data>
		</edge>
		<edge source="36" target="420">
			<data key="weight">-0.068</data>
		</edge>
		<edge source="28" target="554">
			<data key="weight">-0.069</data>
		</edge>
		<edge source="46" target="103">
			<data key="weight">-0.065</data>
		</edge>
		<edge source="298" target="528">
			<data key="weight">-0.146</data>
		</edge>
		<edge source="31" target="313">
			<data key="weight">-0.172</data>
		</edge>
		<edge source="111" target="476">
			<data key="weight">-0.065</data>
		</edge>
		<edge source="34" target="545">
			<data key="weight">-0.116</data>
		</edge>
		<edge source="254" target="308">
			<data key="weight">-0.109</data>
		</edge>
		<edge source="188" target="458">
			<data key="weight">-0.050</data>
		</edge>
		<edge source="138" target="552">
			<data key="weight">-0.097</data>
		</edge>
		<edge source="140" target="527">
			<data key="weight">-0.122</data>
		</edge>
		<edge source="99" target="440">
			<data key="weight">-0.061</data>
		</edge>
		<edge source="107" target="301">
			<data key="weight">-0.112</data>
		</edge>
		<edge source="106" target="457">
			<data key="weight">-0.058</data>
		</edge>
		<edge source="41" target="167">
			<data key="weight">-0.062</data>
		</edge>
		<edge source="153" target="536">
			<data key="weight">-0.111</data>
		</edge>
		<edge source="212" target="422">
			<data key="weight">-0.091</data>
		</edge>
		<edge source="20" target="111">
			<data key="weight">-0.083</data>
		</edge>
		<edge source="133" target="551">
			<data key="weight">-0.152</data>
		</edge>
		<edge source="192" target="314">
			<data key="weight">-0.058</data>
		</edge>
		<edge source="501" target="549">
			<data key="weight">-0.145</data>
		</edge>
		<edge source="28" target="288">
			<data key="weight">-0.174</data>
		</edge>
		<edge source="111" target="435">
			<data key="weight">-0.087</data>
		</edge>
		<edge source="33" target="172">
			<data key="weight">-0.058</data>
		</edge>
		<edge source="28" target="170">
			<data key="weight">-0.073</data>
		</edge>
		<edge source="68" target="345">
			<data key="weight">-0.078</data>
		</edge>
		<edge source="271" target="473">
			<data key="weight">-0.088</data>
		</edge>
		<edge source="65" target="511">
			<data key="weight">-0.149</data>
		</edge>
		<edge source="37" target="169">
			<data key="weight">-0.065</data>
		</edge>
		<edge source="83" target="212">
			<data key="weight">-0.125</data>
		</edge>
		<edge source="133" target="308">
			<data key="weight">-0.066</data>
		</edge>
		<edge source="391" target="550">
			<data key="weight">-0.126</data>
		</edge>
		<edge source="70" target="472">
			<data key="weight">-0.119</data>
		</edge>
		<edge source="48" target="168">
			<data key="weight">-0.102</data>
		</edge>
		<edge source="185" target="316">
			<data key="weight">-0.076</data>
		</edge>
		<edge source="97" target="502">
			<data key="weight">-0.081</data>
		</edge>
		<edge source="68" target="512">
			<data key="weight">-0.059</data>
		</edge>
		<edge source="225" target="531">
			<data key="weight">-0.065</data>
		</edge>
		<edge source="36" target="264">
			<data key="weight">-0.082</data>
		</edge>
		<edge source="381" target="528">
			<data key="weight">-0.078</data>
		</edge>
		<edge source="185" target="423">
			<data key="weight">-0.066</data>
		</edge>
		<edge source="17" target="288">
			<data key="weight">-0.106</data>
		</edge>
		<edge source="356" target="420">
			<data key="weight">-0.067</data>
		</edge>
		<edge source="269" target="527">
			<data key="weight">-0.158</data>
		</edge>
		<edge source="293" target="505">
			<data key="weight">-0.070</data>
		</edge>
		<edge source="296" target="422">
			<data key="weight">-0.073</data>
		</edge>
		<edge source="95" target="294">
			<data key="weight">-0.095</data>
		</edge>
		<edge source="212" target="257">
			<data key="weight">-0.132</data>
		</edge>
		<edge source="142" target="316">
			<data key="weight">-0.068</data>
		</edge>
		<edge source="61" target="460">
			<data key="weight">-0.080</data>
		</edge>
		<edge source="457" target="545">
			<data key="weight">-0.131</data>
		</edge>
		<edge source="37" target="83">
			<data key="weight">-0.104</data>
		</edge>
		<edge source="268" target="382">
			<data key="weight">-0.060</data>
		</edge>
		<edge source="472" target="555">
			<data key="weight">-0.133</data>
		</edge>
		<edge source="472" target="552">
			<data key="weight">-0.160</data>
		</edge>
		<edge source="290" target="389">
			<data key="weight">-0.067</data>
		</edge>
		<edge source="49" target="372">
			<data key="weight">-0.052</data>
		</edge>
		<edge source="195" target="420">
			<data key="weight">-0.067</data>
		</edge>
		<edge source="259" target="550">
			<data key="weight">-0.126</data>
		</edge>
		<edge source="298" target="555">
			<data key="weight">-0.050</data>
		</edge>
		<edge source="56" target="518">
			<data key="weight">-0.060</data>
		</edge>
		<edge source="167" target="518">
			<data key="weight">-0.121</data>
		</edge>
		<edge source="287" target="512">
			<data key="weight">-0.090</data>
		</edge>
		<edge source="421" target="513">
			<data key="weight">-0.129</data>
		</edge>
		<edge source="34" target="457">
			<data key="weight">-0.151</data>
		</edge>
		<edge source="146" target="262">
			<data key="weight">-0.104</data>
		</edge>
		<edge source="418" target="454">
			<data key="weight">-0.096</data>
		</edge>
		<edge source="207" target="423">
			<data key="weight">-0.048</data>
		</edge>
		<edge source="183" target="314">
			<data key="weight">-0.103</data>
		</edge>
		<edge source="17" target="52">
			<data key="weight">-0.073</data>
		</edge>
		<edge source="101" target="209">
			<data key="weight">-0.116</data>
		</edge>
		<edge source="212" target="553">
			<data key="weight">-0.214</data>
		</edge>
		<edge source="440" target="453">
			<data key="weight">-0.096</data>
		</edge>
		<edge source="111" target="174">
			<data key="weight">-0.060</data>
		</edge>
		<edge source="128" target="206">
			<data key="weight">-0.089</data>
		</edge>
		<edge source="46" target="352">
			<data key="weight">-0.106</data>
		</edge>
		<edge source="200" target="416">
			<data key="weight">-0.065</data>
		</edge>
		<edge source="81" target="262">
			<data key="weight">-0.149</data>
		</edge>
		<edge source="146" target="374">
			<data key="weight">-0.069</data>
		</edge>
		<edge source="266" target="317">
			<data key="weight">-0.091</data>
		</edge>
		<edge source="343" target="395">
			<data key="weight">-0.089</data>
		</edge>
		<edge source="146" target="263">
			<data key="weight">-0.115</data>
		</edge>
		<edge source="80" target="308">
			<data key="weight">-0.077</data>
		</edge>
		<edge source="153" target="374">
			<data key="weight">-0.063</data>
		</edge>
		<edge source="31" target="138">
			<data key="weight">-0.090</data>
		</edge>
		<edge source="144" target="342">
			<data key="weight">-0.059</data>
		</edge>
		<edge source="290" target="399">
			<data key="weight">-0.059</data>
		</edge>
		<edge source="177" target="309">
			<data key="weight">-0.078</data>
		</edge>
		<edge source="502" target="512">
			<data key="weight">-0.142</data>
		</edge>
		<edge source="191" target="518">
			<data key="weight">-0.089</data>
		</edge>
		<edge source="69" target="440">
			<data key="weight">-0.072</data>
		</edge>
		<edge source="225" target="497">
			<data key="weight">-0.074</data>
		</edge>
		<edge source="96" target="316">
			<data key="weight">-0.060</data>
		</edge>
		<edge source="213" target="274">
			<data key="weight">-0.065</data>
		</edge>
		<edge source="266" target="475">
			<data key="weight">-0.104</data>
		</edge>
		<edge source="104" target="358">
			<data key="weight">-0.122</data>
		</edge>
		<edge source="20" target="476">
			<data key="weight">-0.127</data>
		</edge>
		<edge source="41" target="527">
			<data key="weight">-0.074</data>
		</edge>
		<edge source="106" target="269">
			<data key="weight">-0.081</data>
		</edge>
		<edge source="512" target="526">
			<data key="weight">-0.104</data>
		</edge>
		<edge source="274" target="320">
			<data key="weight">-0.073</data>
		</edge>
		<edge source="33" target="137">
			<data key="weight">-0.093</data>
		</edge>
		<edge source="42" target="428">
			<data key="weight">-0.098</data>
		</edge>
		<edge source="99" target="212">
			<data key="weight">-0.072</data>
		</edge>
		<edge source="296" target="396">
			<data key="weight">-0.070</data>
		</edge>
		<edge source="174" target="423">
			<data key="weight">-0.084</data>
		</edge>
		<edge source="496" target="531">
			<data key="weight">-0.078</data>
		</edge>
		<edge source="353" target="416">
			<data key="weight">-0.096</data>
		</edge>
		<edge source="20" target="167">
			<data key="weight">-0.070</data>
		</edge>
		<edge source="302" target="476">
			<data key="weight">-0.088</data>
		</edge>
		<edge source="146" target="192">
			<data key="weight">-0.060</data>
		</edge>
		<edge source="206" target="257">
			<data key="weight">-0.086</data>
		</edge>
		<edge source="317" target="399">
			<data key="weight">-0.083</data>
		</edge>
		<edge source="159" target="432">
			<data key="weight">-0.085</data>
		</edge>
		<edge source="46" target="339">
			<data key="weight">-0.071</data>
		</edge>
		<edge source="389" target="472">
			<data key="weight">-0.059</data>
		</edge>
		<edge source="48" target="205">
			<data key="weight">-0.089</data>
		</edge>
		<edge source="297" target="420">
			<data key="weight">-0.079</data>
		</edge>
		<edge source="43" target="551">
			<data key="weight">-0.074</data>
		</edge>
		<edge source="185" target="345">
			<data key="weight">-0.055</data>
		</edge>
		<edge source="110" target="536">
			<data key="weight">-0.088</data>
		</edge>
		<edge source="142" target="262">
			<data key="weight">-0.119</data>
		</edge>
		<edge source="28" target="472">
			<data key="weight">-0.201</data>
		</edge>
		<edge source="38" target="551">
			<data key="weight">-0.071</data>
		</edge>
		<edge source="41" target="95">
			<data key="weight">-0.066</data>
		</edge>
		<edge source="128" target="262">
			<data key="weight">-0.095</data>
		</edge>
		<edge source="162" target="239">
			<data key="weight">-0.093</data>
		</edge>
		<edge source="263" target="516">
			<data key="weight">-0.117</data>
		</edge>
		<edge source="95" target="454">
			<data key="weight">-0.097</data>
		</edge>
		<edge source="345" target="523">
			<data key="weight">-0.059</data>
		</edge>
		<edge source="55" target="343">
			<data key="weight">-0.054</data>
		</edge>
		<edge source="459" target="476">
			<data key="weight">-0.074</data>
		</edge>
		<edge source="308" target="389">
			<data key="weight">-0.071</data>
		</edge>
		<edge source="286" target="309">
			<data key="weight">-0.071</data>
		</edge>
		<edge source="364" target="552">
			<data key="weight">-0.058</data>
		</edge>
		<edge source="173" target="398">
			<data key="weight">-0.092</data>
		</edge>
		<edge source="66" target="171">
			<data key="weight">-0.091</data>
		</edge>
		<edge source="46" target="527">
			<data key="weight">-0.086</data>
		</edge>
		<edge source="158" target="501">
			<data key="weight">-0.106</data>
		</edge>
		<edge source="265" target="548">
			<data key="weight">-0.117</data>
		</edge>
		<edge source="206" target="264">
			<data key="weight">-0.073</data>
		</edge>
		<edge source="233" target="316">
			<data key="weight">-0.065</data>
		</edge>
		<edge source="25" target="76">
			<data key="weight">-0.102</data>
		</edge>
		<edge source="418" target="553">
			<data key="weight">-0.102</data>
		</edge>
		<edge source="312" target="536">
			<data key="weight">-0.091</data>
		</edge>
		<edge source="209" target="523">
			<data key="weight">-0.100</data>
		</edge>
		<edge source="162" target="512">
			<data key="weight">-0.115</data>
		</edge>
		<edge source="102" target="518">
			<data key="weight">-0.084</data>
		</edge>
		<edge source="17" target="31">
			<data key="weight">-0.076</data>
		</edge>
		<edge source="148" target="457">
			<data key="weight">-0.110</data>
		</edge>
		<edge source="104" target="489">
			<data key="weight">-0.082</data>
		</edge>
		<edge source="86" target="382">
			<data key="weight">-0.060</data>
		</edge>
		<edge source="339" target="548">
			<data key="weight">-0.082</data>
		</edge>
		<edge source="25" target="496">
			<data key="weight">-0.064</data>
		</edge>
		<edge source="81" target="376">
			<data key="weight">-0.074</data>
		</edge>
		<edge source="201" target="548">
			<data key="weight">-0.046</data>
		</edge>
		<edge source="20" target="553">
			<data key="weight">-0.154</data>
		</edge>
		<edge source="238" target="439">
			<data key="weight">-0.059</data>
		</edge>
		<edge source="193" target="314">
			<data key="weight">-0.088</data>
		</edge>
		<edge source="86" target="454">
			<data key="weight">-0.063</data>
		</edge>
		<edge source="170" target="545">
			<data key="weight">-0.161</data>
		</edge>
		<edge source="41" target="396">
			<data key="weight">-0.092</data>
		</edge>
		<edge source="291" target="501">
			<data key="weight">-0.063</data>
		</edge>
		<edge source="396" target="501">
			<data key="weight">-0.063</data>
		</edge>
		<edge source="162" target="399">
			<data key="weight">-0.071</data>
		</edge>
		<edge source="297" target="398">
			<data key="weight">-0.094</data>
		</edge>
		<edge source="33" target="545">
			<data key="weight">-0.231</data>
		</edge>
		<edge source="288" target="312">
			<data key="weight">-0.080</data>
		</edge>
		<edge source="20" target="422">
			<data key="weight">-0.113</data>
		</edge>
		<edge source="299" target="398">
			<data key="weight">-0.097</data>
		</edge>
		<edge source="26" target="269">
			<data key="weight">-0.077</data>
		</edge>
		<edge source="314" target="545">
			<data key="weight">-0.248</data>
		</edge>
		<edge source="104" target="527">
			<data key="weight">-0.093</data>
		</edge>
		<edge source="172" target="241">
			<data key="weight">-0.064</data>
		</edge>
		<edge source="384" target="505">
			<data key="weight">-0.059</data>
		</edge>
		<edge source="29" target="76">
			<data key="weight">-0.081</data>
		</edge>
		<edge source="186" target="444">
			<data key="weight">-0.075</data>
		</edge>
		<edge source="31" target="48">
			<data key="weight">-0.119</data>
		</edge>
		<edge source="434" target="548">
			<data key="weight">-0.079</data>
		</edge>
		<edge source="83" target="271">
			<data key="weight">-0.065</data>
		</edge>
		<edge source="319" target="545">
			<data key="weight">-0.245</data>
		</edge>
		<edge source="212" target="382">
			<data key="weight">-0.089</data>
		</edge>
		<edge source="376" target="528">
			<data key="weight">-0.073</data>
		</edge>
		<edge source="37" target="96">
			<data key="weight">-0.077</data>
		</edge>
		<edge source="319" target="553">
			<data key="weight">-0.102</data>
		</edge>
		<edge source="88" target="309">
			<data key="weight">-0.064</data>
		</edge>
		<edge source="168" target="186">
			<data key="weight">-0.060</data>
		</edge>
		<edge source="109" target="511">
			<data key="weight">-0.058</data>
		</edge>
		<edge source="42" target="318">
			<data key="weight">-0.089</data>
		</edge>
		<edge source="43" target="162">
			<data key="weight">-0.086</data>
		</edge>
		<edge source="268" target="292">
			<data key="weight">-0.104</data>
		</edge>
		<edge source="61" target="529">
			<data key="weight">-0.071</data>
		</edge>
		<edge source="31" target="309">
			<data key="weight">-0.087</data>
		</edge>
		<edge source="69" target="269">
			<data key="weight">-0.071</data>
		</edge>
		<edge source="396" target="528">
			<data key="weight">-0.113</data>
		</edge>
		<edge source="418" target="480">
			<data key="weight">-0.107</data>
		</edge>
		<edge source="421" target="457">
			<data key="weight">-0.082</data>
		</edge>
		<edge source="295" target="308">
			<data key="weight">-0.165</data>
		</edge>
		<edge source="162" target="433">
			<data key="weight">-0.058</data>
		</edge>
		<edge source="137" target="351">
			<data key="weight">-0.072</data>
		</edge>
		<edge source="259" target="554">
			<data key="weight">-0.121</data>
		</edge>
		<edge source="61" target="153">
			<data key="weight">-0.102</data>
		</edge>
		<edge source="264" target="551">
			<data key="weight">-0.209</data>
		</edge>
		<edge source="92" target="289">
			<data key="weight">-0.061</data>
		</edge>
		<edge source="17" target="430">
			<data key="weight">-0.062</data>
		</edge>
		<edge source="95" target="430">
			<data key="weight">-0.067</data>
		</edge>
		<edge source="236" target="277">
			<data key="weight">-0.063</data>
		</edge>
		<edge source="312" target="439">
			<data key="weight">-0.066</data>
		</edge>
		<edge source="73" target="393">
			<data key="weight">-0.064</data>
		</edge>
		<edge source="294" target="440">
			<data key="weight">-0.092</data>
		</edge>
		<edge source="146" target="269">
			<data key="weight">-0.081</data>
		</edge>
		<edge source="313" target="364">
			<data key="weight">-0.069</data>
		</edge>
		<edge source="164" target="393">
			<data key="weight">-0.077</data>
		</edge>
		<edge source="42" target="107">
			<data key="weight">-0.089</data>
		</edge>
		<edge source="503" target="528">
			<data key="weight">-0.062</data>
		</edge>
		<edge source="317" target="498">
			<data key="weight">-0.069</data>
		</edge>
		<edge source="52" target="374">
			<data key="weight">-0.074</data>
		</edge>
		<edge source="83" target="418">
			<data key="weight">-0.097</data>
		</edge>
		<edge source="52" target="171">
			<data key="weight">-0.164</data>
		</edge>
		<edge source="20" target="548">
			<data key="weight">-0.185</data>
		</edge>
		<edge source="287" target="477">
			<data key="weight">-0.077</data>
		</edge>
		<edge source="317" target="525">
			<data key="weight">-0.090</data>
		</edge>
		<edge source="128" target="313">
			<data key="weight">-0.126</data>
		</edge>
		<edge source="268" target="315">
			<data key="weight">-0.085</data>
		</edge>
		<edge source="264" target="367">
			<data key="weight">-0.092</data>
		</edge>
		<edge source="186" target="473">
			<data key="weight">-0.067</data>
		</edge>
		<edge source="62" target="159">
			<data key="weight">-0.079</data>
		</edge>
		<edge source="51" target="317">
			<data key="weight">-0.152</data>
		</edge>
		<edge source="316" target="500">
			<data key="weight">-0.105</data>
		</edge>
		<edge source="186" target="255">
			<data key="weight">-0.059</data>
		</edge>
		<edge source="65" target="545">
			<data key="weight">-0.173</data>
		</edge>
		<edge source="440" target="499">
			<data key="weight">-0.070</data>
		</edge>
		<edge source="36" target="110">
			<data key="weight">-0.062</data>
		</edge>
		<edge source="101" target="267">
			<data key="weight">-0.077</data>
		</edge>
		<edge source="259" target="536">
			<data key="weight">-0.079</data>
		</edge>
		<edge source="30" target="268">
			<data key="weight">-0.128</data>
		</edge>
		<edge source="428" target="440">
			<data key="weight">-0.101</data>
		</edge>
		<edge source="42" target="341">
			<data key="weight">-0.073</data>
		</edge>
		<edge source="148" target="312">
			<data key="weight">-0.059</data>
		</edge>
		<edge source="173" target="432">
			<data key="weight">-0.126</data>
		</edge>
		<edge source="150" target="262">
			<data key="weight">-0.105</data>
		</edge>
		<edge source="184" target="267">
			<data key="weight">-0.076</data>
		</edge>
		<edge source="421" target="528">
			<data key="weight">-0.124</data>
		</edge>
		<edge source="85" target="346">
			<data key="weight">-0.066</data>
		</edge>
		<edge source="48" target="203">
			<data key="weight">-0.071</data>
		</edge>
		<edge source="37" target="143">
			<data key="weight">-0.062</data>
		</edge>
		<edge source="307" target="440">
			<data key="weight">-0.058</data>
		</edge>
		<edge source="75" target="85">
			<data key="weight">-0.074</data>
		</edge>
		<edge source="269" target="550">
			<data key="weight">-0.169</data>
		</edge>
		<edge source="168" target="440">
			<data key="weight">-0.095</data>
		</edge>
		<edge source="96" target="473">
			<data key="weight">-0.060</data>
		</edge>
		<edge source="146" target="259">
			<data key="weight">-0.123</data>
		</edge>
		<edge source="65" target="68">
			<data key="weight">-0.168</data>
		</edge>
		<edge source="262" target="291">
			<data key="weight">-0.091</data>
		</edge>
		<edge source="151" target="395">
			<data key="weight">-0.062</data>
		</edge>
		<edge source="139" target="206">
			<data key="weight">-0.074</data>
		</edge>
		<edge source="203" target="209">
			<data key="weight">-0.113</data>
		</edge>
		<edge source="52" target="498">
			<data key="weight">-0.089</data>
		</edge>
		<edge source="62" target="137">
			<data key="weight">-0.059</data>
		</edge>
		<edge source="305" target="528">
			<data key="weight">-0.072</data>
		</edge>
		<edge source="20" target="436">
			<data key="weight">-0.097</data>
		</edge>
		<edge source="50" target="516">
			<data key="weight">-0.058</data>
		</edge>
		<edge source="50" target="358">
			<data key="weight">-0.076</data>
		</edge>
		<edge source="264" target="381">
			<data key="weight">-0.061</data>
		</edge>
		<edge source="456" target="512">
			<data key="weight">-0.114</data>
		</edge>
		<edge source="377" target="512">
			<data key="weight">-0.086</data>
		</edge>
		<edge source="52" target="272">
			<data key="weight">-0.092</data>
		</edge>
		<edge source="111" target="149">
			<data key="weight">-0.060</data>
		</edge>
		<edge source="41" target="101">
			<data key="weight">-0.117</data>
		</edge>
		<edge source="255" target="554">
			<data key="weight">-0.082</data>
		</edge>
		<edge source="295" target="527">
			<data key="weight">-0.183</data>
		</edge>
		<edge source="212" target="237">
			<data key="weight">-0.133</data>
		</edge>
		<edge source="259" target="479">
			<data key="weight">-0.073</data>
		</edge>
		<edge source="30" target="420">
			<data key="weight">-0.094</data>
		</edge>
		<edge source="28" target="555">
			<data key="weight">-0.054</data>
		</edge>
		<edge source="307" target="398">
			<data key="weight">-0.057</data>
		</edge>
		<edge source="442" target="512">
			<data key="weight">-0.083</data>
		</edge>
		<edge source="62" target="436">
			<data key="weight">-0.065</data>
		</edge>
		<edge source="104" target="282">
			<data key="weight">-0.068</data>
		</edge>
		<edge source="226" target="286">
			<data key="weight">-0.056</data>
		</edge>
		<edge source="105" target="497">
			<data key="weight">-0.056</data>
		</edge>
		<edge source="33" target="99">
			<data key="weight">-0.060</data>
		</edge>
		<edge source="285" target="497">
			<data key="weight">-0.095</data>
		</edge>
		<edge source="226" target="436">
			<data key="weight">-0.072</data>
		</edge>
		<edge source="211" target="272">
			<data key="weight">-0.087</data>
		</edge>
		<edge source="380" target="523">
			<data key="weight">-0.063</data>
		</edge>
		<edge source="92" target="513">
			<data key="weight">-0.083</data>
		</edge>
		<edge source="187" target="266">
			<data key="weight">-0.061</data>
		</edge>
		<edge source="215" target="555">
			<data key="weight">-0.069</data>
		</edge>
		<edge source="162" target="497">
			<data key="weight">-0.099</data>
		</edge>
		<edge source="191" target="418">
			<data key="weight">-0.059</data>
		</edge>
		<edge source="161" target="293">
			<data key="weight">-0.097</data>
		</edge>
		<edge source="345" target="501">
			<data key="weight">-0.084</data>
		</edge>
		<edge source="172" target="398">
			<data key="weight">-0.124</data>
		</edge>
		<edge source="262" target="346">
			<data key="weight">-0.070</data>
		</edge>
		<edge source="85" target="549">
			<data key="weight">-0.167</data>
		</edge>
		<edge source="268" target="358">
			<data key="weight">-0.080</data>
		</edge>
		<edge source="42" target="128">
			<data key="weight">-0.098</data>
		</edge>
		<edge source="295" target="511">
			<data key="weight">-0.119</data>
		</edge>
		<edge source="350" target="351">
			<data key="weight">-0.063</data>
		</edge>
		<edge source="294" target="391">
			<data key="weight">-0.087</data>
		</edge>
		<edge source="26" target="82">
			<data key="weight">-0.069</data>
		</edge>
		<edge source="313" target="391">
			<data key="weight">-0.119</data>
		</edge>
		<edge source="66" target="382">
			<data key="weight">-0.102</data>
		</edge>
		<edge source="11" target="111">
			<data key="weight">-0.070</data>
		</edge>
		<edge source="111" target="302">
			<data key="weight">-0.081</data>
		</edge>
		<edge source="257" target="531">
			<data key="weight">-0.063</data>
		</edge>
		<edge source="49" target="382">
			<data key="weight">-0.053</data>
		</edge>
		<edge source="11" target="65">
			<data key="weight">-0.072</data>
		</edge>
		<edge source="97" target="435">
			<data key="weight">-0.077</data>
		</edge>
		<edge source="62" target="499">
			<data key="weight">-0.062</data>
		</edge>
		<edge source="153" target="548">
			<data key="weight">-0.061</data>
		</edge>
		<edge source="233" target="516">
			<data key="weight">-0.064</data>
		</edge>
		<edge source="97" target="373">
			<data key="weight">-0.052</data>
		</edge>
		<edge source="509" target="545">
			<data key="weight">-0.094</data>
		</edge>
		<edge source="11" target="548">
			<data key="weight">-0.051</data>
		</edge>
		<edge source="85" target="253">
			<data key="weight">-0.060</data>
		</edge>
		<edge source="75" target="536">
			<data key="weight">-0.077</data>
		</edge>
		<edge source="134" target="528">
			<data key="weight">-0.071</data>
		</edge>
		<edge source="88" target="551">
			<data key="weight">-0.046</data>
		</edge>
		<edge source="162" target="391">
			<data key="weight">-0.106</data>
		</edge>
		<edge source="295" target="477">
			<data key="weight">-0.064</data>
		</edge>
		<edge source="259" target="548">
			<data key="weight">-0.130</data>
		</edge>
		<edge source="101" target="501">
			<data key="weight">-0.076</data>
		</edge>
		<edge source="88" target="536">
			<data key="weight">-0.056</data>
		</edge>
		<edge source="346" target="440">
			<data key="weight">-0.059</data>
		</edge>
		<edge source="132" target="518">
			<data key="weight">-0.079</data>
		</edge>
		<edge source="132" target="528">
			<data key="weight">-0.075</data>
		</edge>
		<edge source="34" target="434">
			<data key="weight">-0.065</data>
		</edge>
		<edge source="352" target="472">
			<data key="weight">-0.133</data>
		</edge>
		<edge source="34" target="536">
			<data key="weight">-0.080</data>
		</edge>
		<edge source="149" target="495">
			<data key="weight">-0.078</data>
		</edge>
		<edge source="393" target="418">
			<data key="weight">-0.087</data>
		</edge>
		<edge source="162" target="421">
			<data key="weight">-0.059</data>
		</edge>
		<edge source="173" target="440">
			<data key="weight">-0.113</data>
		</edge>
		<edge source="31" target="420">
			<data key="weight">-0.133</data>
		</edge>
		<edge source="262" target="344">
			<data key="weight">-0.061</data>
		</edge>
		<edge source="85" target="295">
			<data key="weight">-0.121</data>
		</edge>
		<edge source="155" target="266">
			<data key="weight">-0.101</data>
		</edge>
		<edge source="215" target="536">
			<data key="weight">-0.085</data>
		</edge>
		<edge source="36" target="64">
			<data key="weight">-0.054</data>
		</edge>
		<edge source="379" target="545">
			<data key="weight">-0.075</data>
		</edge>
		<edge source="318" target="554">
			<data key="weight">-0.058</data>
		</edge>
		<edge source="318" target="549">
			<data key="weight">-0.064</data>
		</edge>
		<edge source="282" target="418">
			<data key="weight">-0.136</data>
		</edge>
		<edge source="274" target="505">
			<data key="weight">-0.104</data>
		</edge>
		<edge source="132" target="512">
			<data key="weight">-0.073</data>
		</edge>
		<edge source="131" target="548">
			<data key="weight">-0.065</data>
		</edge>
		<edge source="83" target="472">
			<data key="weight">-0.107</data>
		</edge>
		<edge source="38" target="472">
			<data key="weight">-0.134</data>
		</edge>
		<edge source="376" target="433">
			<data key="weight">-0.067</data>
		</edge>
		<edge source="418" target="549">
			<data key="weight">-0.186</data>
		</edge>
		<edge source="263" target="527">
			<data key="weight">-0.060</data>
		</edge>
		<edge source="288" target="439">
			<data key="weight">-0.122</data>
		</edge>
		<edge source="20" target="500">
			<data key="weight">-0.115</data>
		</edge>
		<edge source="20" target="187">
			<data key="weight">-0.074</data>
		</edge>
		<edge source="108" target="378">
			<data key="weight">-0.068</data>
		</edge>
		<edge source="416" target="549">
			<data key="weight">-0.190</data>
		</edge>
		<edge source="41" target="169">
			<data key="weight">-0.093</data>
		</edge>
		<edge source="241" target="316">
			<data key="weight">-0.100</data>
		</edge>
		<edge source="101" target="453">
			<data key="weight">-0.059</data>
		</edge>
		<edge source="270" target="458">
			<data key="weight">-0.058</data>
		</edge>
		<edge source="70" target="351">
			<data key="weight">-0.072</data>
		</edge>
		<edge source="309" target="527">
			<data key="weight">-0.100</data>
		</edge>
		<edge source="86" target="308">
			<data key="weight">-0.075</data>
		</edge>
		<edge source="241" target="432">
			<data key="weight">-0.090</data>
		</edge>
		<edge source="62" target="211">
			<data key="weight">-0.147</data>
		</edge>
		<edge source="255" target="547">
			<data key="weight">-0.067</data>
		</edge>
		<edge source="149" target="536">
			<data key="weight">-0.097</data>
		</edge>
		<edge source="79" target="268">
			<data key="weight">-0.084</data>
		</edge>
		<edge source="34" target="528">
			<data key="weight">-0.107</data>
		</edge>
		<edge source="309" target="500">
			<data key="weight">-0.121</data>
		</edge>
		<edge source="376" target="505">
			<data key="weight">-0.090</data>
		</edge>
		<edge source="138" target="509">
			<data key="weight">-0.112</data>
		</edge>
		<edge source="42" target="384">
			<data key="weight">-0.086</data>
		</edge>
		<edge source="76" target="396">
			<data key="weight">-0.126</data>
		</edge>
		<edge source="42" target="362">
			<data key="weight">-0.065</data>
		</edge>
		<edge source="27" target="317">
			<data key="weight">-0.107</data>
		</edge>
		<edge source="268" target="276">
			<data key="weight">-0.100</data>
		</edge>
		<edge source="384" target="512">
			<data key="weight">-0.094</data>
		</edge>
		<edge source="170" target="313">
			<data key="weight">-0.085</data>
		</edge>
		<edge source="90" target="369">
			<data key="weight">-0.067</data>
		</edge>
		<edge source="518" target="547">
			<data key="weight">-0.106</data>
		</edge>
		<edge source="212" target="479">
			<data key="weight">-0.174</data>
		</edge>
		<edge source="85" target="456">
			<data key="weight">-0.114</data>
		</edge>
		<edge source="503" target="545">
			<data key="weight">-0.117</data>
		</edge>
		<edge source="290" target="306">
			<data key="weight">-0.102</data>
		</edge>
		<edge source="52" target="434">
			<data key="weight">-0.097</data>
		</edge>
		<edge source="89" target="158">
			<data key="weight">-0.067</data>
		</edge>
		<edge source="472" target="505">
			<data key="weight">-0.148</data>
		</edge>
		<edge source="65" target="226">
			<data key="weight">-0.078</data>
		</edge>
		<edge source="134" target="259">
			<data key="weight">-0.074</data>
		</edge>
		<edge source="170" target="196">
			<data key="weight">-0.056</data>
		</edge>
		<edge source="434" target="516">
			<data key="weight">-0.065</data>
		</edge>
		<edge source="145" target="316">
			<data key="weight">-0.080</data>
		</edge>
		<edge source="17" target="440">
			<data key="weight">-0.134</data>
		</edge>
		<edge source="36" target="312">
			<data key="weight">-0.118</data>
		</edge>
		<edge source="314" target="379">
			<data key="weight">-0.088</data>
		</edge>
		<edge source="148" target="432">
			<data key="weight">-0.071</data>
		</edge>
		<edge source="72" target="99">
			<data key="weight">-0.062</data>
		</edge>
		<edge source="309" target="454">
			<data key="weight">-0.168</data>
		</edge>
		<edge source="315" target="554">
			<data key="weight">-0.072</data>
		</edge>
		<edge source="37" target="351">
			<data key="weight">-0.069</data>
		</edge>
		<edge source="264" target="476">
			<data key="weight">-0.177</data>
		</edge>
		<edge source="423" target="457">
			<data key="weight">-0.106</data>
		</edge>
		<edge source="138" target="155">
			<data key="weight">-0.084</data>
		</edge>
		<edge source="170" target="343">
			<data key="weight">-0.078</data>
		</edge>
		<edge source="33" target="553">
			<data key="weight">-0.126</data>
		</edge>
		<edge source="146" target="420">
			<data key="weight">-0.087</data>
		</edge>
		<edge source="419" target="440">
			<data key="weight">-0.107</data>
		</edge>
		<edge source="52" target="552">
			<data key="weight">-0.221</data>
		</edge>
		<edge source="46" target="511">
			<data key="weight">-0.127</data>
		</edge>
		<edge source="212" target="292">
			<data key="weight">-0.067</data>
		</edge>
		<edge source="184" target="311">
			<data key="weight">-0.095</data>
		</edge>
		<edge source="97" target="142">
			<data key="weight">-0.115</data>
		</edge>
		<edge source="52" target="215">
			<data key="weight">-0.109</data>
		</edge>
		<edge source="317" target="487">
			<data key="weight">-0.094</data>
		</edge>
		<edge source="416" target="472">
			<data key="weight">-0.150</data>
		</edge>
		<edge source="82" target="398">
			<data key="weight">-0.077</data>
		</edge>
		<edge source="66" target="525">
			<data key="weight">-0.061</data>
		</edge>
		<edge source="276" target="457">
			<data key="weight">-0.114</data>
		</edge>
		<edge source="267" target="376">
			<data key="weight">-0.082</data>
		</edge>
		<edge source="442" target="523">
			<data key="weight">-0.090</data>
		</edge>
		<edge source="288" target="531">
			<data key="weight">-0.171</data>
		</edge>
		<edge source="76" target="454">
			<data key="weight">-0.055</data>
		</edge>
		<edge source="257" target="314">
			<data key="weight">-0.069</data>
		</edge>
		<edge source="169" target="376">
			<data key="weight">-0.067</data>
		</edge>
		<edge source="320" target="548">
			<data key="weight">-0.091</data>
		</edge>
		<edge source="85" target="262">
			<data key="weight">-0.115</data>
		</edge>
		<edge source="162" target="288">
			<data key="weight">-0.094</data>
		</edge>
		<edge source="259" target="393">
			<data key="weight">-0.065</data>
		</edge>
		<edge source="276" target="290">
			<data key="weight">-0.110</data>
		</edge>
		<edge source="42" target="92">
			<data key="weight">-0.136</data>
		</edge>
		<edge source="212" target="390">
			<data key="weight">-0.085</data>
		</edge>
		<edge source="288" target="496">
			<data key="weight">-0.074</data>
		</edge>
		<edge source="107" target="394">
			<data key="weight">-0.071</data>
		</edge>
		<edge source="101" target="151">
			<data key="weight">-0.080</data>
		</edge>
		<edge source="174" target="312">
			<data key="weight">-0.081</data>
		</edge>
		<edge source="20" target="226">
			<data key="weight">-0.064</data>
		</edge>
		<edge source="237" target="398">
			<data key="weight">-0.177</data>
		</edge>
		<edge source="136" target="420">
			<data key="weight">-0.065</data>
		</edge>
		<edge source="317" target="545">
			<data key="weight">-0.193</data>
		</edge>
		<edge source="133" target="555">
			<data key="weight">-0.088</data>
		</edge>
		<edge source="288" target="554">
			<data key="weight">-0.088</data>
		</edge>
		<edge source="366" target="531">
			<data key="weight">-0.057</data>
		</edge>
		<edge source="212" target="476">
			<data key="weight">-0.217</data>
		</edge>
		<edge source="398" target="428">
			<data key="weight">-0.136</data>
		</edge>
		<edge source="110" target="285">
			<data key="weight">-0.064</data>
		</edge>
		<edge source="47" target="522">
			<data key="weight">-0.056</data>
		</edge>
		<edge source="62" target="238">
			<data key="weight">-0.064</data>
		</edge>
		<edge source="312" target="356">
			<data key="weight">-0.082</data>
		</edge>
		<edge source="211" target="279">
			<data key="weight">-0.058</data>
		</edge>
		<edge source="527" target="531">
			<data key="weight">-0.188</data>
		</edge>
		<edge source="233" target="268">
			<data key="weight">-0.080</data>
		</edge>
		<edge source="38" target="211">
			<data key="weight">-0.062</data>
		</edge>
		<edge source="496" target="497">
			<data key="weight">-0.062</data>
		</edge>
		<edge source="41" target="97">
			<data key="weight">-0.137</data>
		</edge>
		<edge source="110" target="502">
			<data key="weight">-0.084</data>
		</edge>
		<edge source="42" target="372">
			<data key="weight">-0.073</data>
		</edge>
		<edge source="192" target="351">
			<data key="weight">-0.052</data>
		</edge>
		<edge source="146" target="266">
			<data key="weight">-0.103</data>
		</edge>
		<edge source="61" target="291">
			<data key="weight">-0.066</data>
		</edge>
		<edge source="90" target="527">
			<data key="weight">-0.094</data>
		</edge>
		<edge source="31" target="456">
			<data key="weight">-0.074</data>
		</edge>
		<edge source="294" target="481">
			<data key="weight">-0.072</data>
		</edge>
		<edge source="208" target="512">
			<data key="weight">-0.124</data>
		</edge>
		<edge source="42" target="63">
			<data key="weight">-0.086</data>
		</edge>
		<edge source="237" target="313">
			<data key="weight">-0.167</data>
		</edge>
		<edge source="42" target="70">
			<data key="weight">-0.063</data>
		</edge>
		<edge source="268" target="320">
			<data key="weight">-0.094</data>
		</edge>
		<edge source="65" target="276">
			<data key="weight">-0.176</data>
		</edge>
		<edge source="285" target="499">
			<data key="weight">-0.070</data>
		</edge>
		<edge source="95" target="137">
			<data key="weight">-0.058</data>
		</edge>
		<edge source="391" target="441">
			<data key="weight">-0.077</data>
		</edge>
		<edge source="174" target="441">
			<data key="weight">-0.080</data>
		</edge>
		<edge source="111" target="523">
			<data key="weight">-0.078</data>
		</edge>
		<edge source="102" target="489">
			<data key="weight">-0.058</data>
		</edge>
		<edge source="48" target="308">
			<data key="weight">-0.178</data>
		</edge>
		<edge source="367" target="393">
			<data key="weight">-0.076</data>
		</edge>
		<edge source="428" target="472">
			<data key="weight">-0.143</data>
		</edge>
		<edge source="134" target="317">
			<data key="weight">-0.084</data>
		</edge>
		<edge source="73" target="453">
			<data key="weight">-0.061</data>
		</edge>
		<edge source="458" target="472">
			<data key="weight">-0.241</data>
		</edge>
		<edge source="316" target="552">
			<data key="weight">-0.222</data>
		</edge>
		<edge source="188" target="434">
			<data key="weight">-0.053</data>
		</edge>
		<edge source="309" target="553">
			<data key="weight">-0.210</data>
		</edge>
		<edge source="86" target="358">
			<data key="weight">-0.061</data>
		</edge>
		<edge source="68" target="358">
			<data key="weight">-0.107</data>
		</edge>
		<edge source="212" target="527">
			<data key="weight">-0.133</data>
		</edge>
		<edge source="345" target="512">
			<data key="weight">-0.116</data>
		</edge>
		<edge source="344" target="522">
			<data key="weight">-0.089</data>
		</edge>
		<edge source="161" target="206">
			<data key="weight">-0.068</data>
		</edge>
		<edge source="227" target="301">
			<data key="weight">-0.060</data>
		</edge>
		<edge source="27" target="505">
			<data key="weight">-0.092</data>
		</edge>
		<edge source="264" target="294">
			<data key="weight">-0.141</data>
		</edge>
		<edge source="101" target="511">
			<data key="weight">-0.062</data>
		</edge>
		<edge source="287" target="298">
			<data key="weight">-0.075</data>
		</edge>
		<edge source="90" target="259">
			<data key="weight">-0.070</data>
		</edge>
		<edge source="528" target="547">
			<data key="weight">-0.195</data>
		</edge>
		<edge source="211" target="360">
			<data key="weight">-0.058</data>
		</edge>
		<edge source="168" target="528">
			<data key="weight">-0.068</data>
		</edge>
		<edge source="158" target="290">
			<data key="weight">-0.136</data>
		</edge>
		<edge source="274" target="512">
			<data key="weight">-0.111</data>
		</edge>
		<edge source="34" target="264">
			<data key="weight">-0.157</data>
		</edge>
		<edge source="339" target="549">
			<data key="weight">-0.092</data>
		</edge>
		<edge source="60" target="153">
			<data key="weight">-0.093</data>
		</edge>
		<edge source="38" target="312">
			<data key="weight">-0.096</data>
		</edge>
		<edge source="76" target="343">
			<data key="weight">-0.070</data>
		</edge>
		<edge source="38" target="550">
			<data key="weight">-0.085</data>
		</edge>
		<edge source="305" target="308">
			<data key="weight">-0.058</data>
		</edge>
		<edge source="212" target="347">
			<data key="weight">-0.088</data>
		</edge>
		<edge source="20" target="158">
			<data key="weight">-0.103</data>
		</edge>
		<edge source="285" target="555">
			<data key="weight">-0.097</data>
		</edge>
		<edge source="166" target="472">
			<data key="weight">-0.109</data>
		</edge>
		<edge source="209" target="439">
			<data key="weight">-0.089</data>
		</edge>
		<edge source="90" target="148">
			<data key="weight">-0.062</data>
		</edge>
		<edge source="45" target="314">
			<data key="weight">-0.087</data>
		</edge>
		<edge source="158" target="550">
			<data key="weight">-0.081</data>
		</edge>
		<edge source="268" target="505">
			<data key="weight">-0.121</data>
		</edge>
		<edge source="86" target="268">
			<data key="weight">-0.104</data>
		</edge>
		<edge source="62" target="513">
			<data key="weight">-0.116</data>
		</edge>
		<edge source="76" target="285">
			<data key="weight">-0.184</data>
		</edge>
		<edge source="74" target="458">
			<data key="weight">-0.059</data>
		</edge>
		<edge source="90" target="434">
			<data key="weight">-0.118</data>
		</edge>
		<edge source="81" target="473">
			<data key="weight">-0.099</data>
		</edge>
		<edge source="143" target="314">
			<data key="weight">-0.134</data>
		</edge>
		<edge source="212" target="442">
			<data key="weight">-0.083</data>
		</edge>
		<edge source="132" target="501">
			<data key="weight">-0.063</data>
		</edge>
		<edge source="435" target="518">
			<data key="weight">-0.059</data>
		</edge>
		<edge source="168" target="549">
			<data key="weight">-0.059</data>
		</edge>
		<edge source="33" target="440">
			<data key="weight">-0.087</data>
		</edge>
		<edge source="33" target="549">
			<data key="weight">-0.175</data>
		</edge>
		<edge source="358" target="550">
			<data key="weight">-0.174</data>
		</edge>
		<edge source="472" target="479">
			<data key="weight">-0.163</data>
		</edge>
		<edge source="308" target="316">
			<data key="weight">-0.144</data>
		</edge>
		<edge source="212" target="377">
			<data key="weight">-0.058</data>
		</edge>
		<edge source="266" target="284">
			<data key="weight">-0.066</data>
		</edge>
		<edge source="134" target="440">
			<data key="weight">-0.066</data>
		</edge>
		<edge source="395" target="513">
			<data key="weight">-0.058</data>
		</edge>
		<edge source="75" target="552">
			<data key="weight">-0.060</data>
		</edge>
		<edge source="20" target="318">
			<data key="weight">-0.128</data>
		</edge>
		<edge source="292" target="518">
			<data key="weight">-0.099</data>
		</edge>
		<edge source="20" target="389">
			<data key="weight">-0.088</data>
		</edge>
		<edge source="212" target="457">
			<data key="weight">-0.101</data>
		</edge>
		<edge source="290" target="418">
			<data key="weight">-0.120</data>
		</edge>
		<edge source="95" target="235">
			<data key="weight">-0.064</data>
		</edge>
		<edge source="518" target="548">
			<data key="weight">-0.113</data>
		</edge>
		<edge source="136" target="523">
			<data key="weight">-0.064</data>
		</edge>
		<edge source="317" target="356">
			<data key="weight">-0.109</data>
		</edge>
		<edge source="203" target="432">
			<data key="weight">-0.103</data>
		</edge>
		<edge source="268" target="439">
			<data key="weight">-0.166</data>
		</edge>
		<edge source="65" target="202">
			<data key="weight">-0.066</data>
		</edge>
		<edge source="154" target="181">
			<data key="weight">-0.045</data>
		</edge>
		<edge source="284" target="316">
			<data key="weight">-0.059</data>
		</edge>
		<edge source="104" target="290">
			<data key="weight">-0.103</data>
		</edge>
		<edge source="291" target="547">
			<data key="weight">-0.110</data>
		</edge>
		<edge source="203" target="290">
			<data key="weight">-0.126</data>
		</edge>
		<edge source="82" target="440">
			<data key="weight">-0.088</data>
		</edge>
		<edge source="236" target="309">
			<data key="weight">-0.075</data>
		</edge>
		<edge source="430" target="432">
			<data key="weight">-0.093</data>
		</edge>
		<edge source="102" target="317">
			<data key="weight">-0.078</data>
		</edge>
		<edge source="512" target="536">
			<data key="weight">-0.083</data>
		</edge>
		<edge source="257" target="428">
			<data key="weight">-0.062</data>
		</edge>
		<edge source="151" target="554">
			<data key="weight">-0.064</data>
		</edge>
		<edge source="20" target="132">
			<data key="weight">-0.060</data>
		</edge>
		<edge source="151" target="173">
			<data key="weight">-0.055</data>
		</edge>
		<edge source="95" target="518">
			<data key="weight">-0.066</data>
		</edge>
		<edge source="488" target="531">
			<data key="weight">-0.118</data>
		</edge>
		<edge source="42" target="243">
			<data key="weight">-0.059</data>
		</edge>
		<edge source="99" target="505">
			<data key="weight">-0.062</data>
		</edge>
		<edge source="280" target="453">
			<data key="weight">-0.045</data>
		</edge>
		<edge source="420" target="481">
			<data key="weight">-0.074</data>
		</edge>
		<edge source="133" target="382">
			<data key="weight">-0.097</data>
		</edge>
		<edge source="187" target="420">
			<data key="weight">-0.067</data>
		</edge>
		<edge source="53" target="97">
			<data key="weight">-0.084</data>
		</edge>
		<edge source="236" target="550">
			<data key="weight">-0.084</data>
		</edge>
		<edge source="343" target="472">
			<data key="weight">-0.170</data>
		</edge>
		<edge source="162" target="383">
			<data key="weight">-0.062</data>
		</edge>
		<edge source="76" target="339">
			<data key="weight">-0.147</data>
		</edge>
		<edge source="46" target="375">
			<data key="weight">-0.112</data>
		</edge>
		<edge source="259" target="358">
			<data key="weight">-0.132</data>
		</edge>
		<edge source="292" target="420">
			<data key="weight">-0.187</data>
		</edge>
		<edge source="48" target="513">
			<data key="weight">-0.082</data>
		</edge>
		<edge source="68" target="529">
			<data key="weight">-0.074</data>
		</edge>
		<edge source="107" target="313">
			<data key="weight">-0.133</data>
		</edge>
		<edge source="51" target="288">
			<data key="weight">-0.092</data>
		</edge>
		<edge source="184" target="516">
			<data key="weight">-0.048</data>
		</edge>
		<edge source="453" target="554">
			<data key="weight">-0.053</data>
		</edge>
		<edge source="211" target="313">
			<data key="weight">-0.090</data>
		</edge>
		<edge source="155" target="440">
			<data key="weight">-0.141</data>
		</edge>
		<edge source="317" target="387">
			<data key="weight">-0.072</data>
		</edge>
		<edge source="48" target="460">
			<data key="weight">-0.106</data>
		</edge>
		<edge source="48" target="489">
			<data key="weight">-0.094</data>
		</edge>
		<edge source="285" target="421">
			<data key="weight">-0.142</data>
		</edge>
		<edge source="110" target="510">
			<data key="weight">-0.071</data>
		</edge>
		<edge source="266" target="430">
			<data key="weight">-0.060</data>
		</edge>
		<edge source="171" target="523">
			<data key="weight">-0.064</data>
		</edge>
		<edge source="171" target="305">
			<data key="weight">-0.129</data>
		</edge>
		<edge source="351" target="481">
			<data key="weight">-0.069</data>
		</edge>
		<edge source="86" target="288">
			<data key="weight">-0.112</data>
		</edge>
		<edge source="459" target="472">
			<data key="weight">-0.149</data>
		</edge>
		<edge source="65" target="187">
			<data key="weight">-0.059</data>
		</edge>
		<edge source="95" target="184">
			<data key="weight">-0.106</data>
		</edge>
		<edge source="285" target="399">
			<data key="weight">-0.080</data>
		</edge>
		<edge source="65" target="298">
			<data key="weight">-0.169</data>
		</edge>
		<edge source="33" target="63">
			<data key="weight">-0.106</data>
		</edge>
		<edge source="431" target="477">
			<data key="weight">-0.091</data>
		</edge>
		<edge source="292" target="552">
			<data key="weight">-0.065</data>
		</edge>
		<edge source="90" target="351">
			<data key="weight">-0.102</data>
		</edge>
		<edge source="145" target="288">
			<data key="weight">-0.060</data>
		</edge>
		<edge source="302" target="551">
			<data key="weight">-0.177</data>
		</edge>
		<edge source="34" target="288">
			<data key="weight">-0.066</data>
		</edge>
		<edge source="158" target="420">
			<data key="weight">-0.085</data>
		</edge>
		<edge source="34" target="314">
			<data key="weight">-0.119</data>
		</edge>
		<edge source="145" target="399">
			<data key="weight">-0.067</data>
		</edge>
		<edge source="42" target="527">
			<data key="weight">-0.087</data>
		</edge>
		<edge source="429" target="481">
			<data key="weight">-0.064</data>
		</edge>
		<edge source="208" target="384">
			<data key="weight">-0.051</data>
		</edge>
		<edge source="97" target="263">
			<data key="weight">-0.096</data>
		</edge>
		<edge source="285" target="345">
			<data key="weight">-0.123</data>
		</edge>
		<edge source="42" target="497">
			<data key="weight">-0.120</data>
		</edge>
		<edge source="49" target="226">
			<data key="weight">-0.086</data>
		</edge>
		<edge source="42" target="308">
			<data key="weight">-0.139</data>
		</edge>
		<edge source="53" target="476">
			<data key="weight">-0.057</data>
		</edge>
		<edge source="214" target="429">
			<data key="weight">-0.057</data>
		</edge>
		<edge source="460" target="554">
			<data key="weight">-0.114</data>
		</edge>
		<edge source="149" target="531">
			<data key="weight">-0.078</data>
		</edge>
		<edge source="317" target="547">
			<data key="weight">-0.174</data>
		</edge>
		<edge source="52" target="185">
			<data key="weight">-0.077</data>
		</edge>
		<edge source="74" target="416">
			<data key="weight">-0.060</data>
		</edge>
		<edge source="320" target="370">
			<data key="weight">-0.061</data>
		</edge>
		<edge source="46" target="376">
			<data key="weight">-0.083</data>
		</edge>
		<edge source="257" target="268">
			<data key="weight">-0.075</data>
		</edge>
		<edge source="75" target="268">
			<data key="weight">-0.088</data>
		</edge>
		<edge source="254" target="314">
			<data key="weight">-0.077</data>
		</edge>
		<edge source="38" target="420">
			<data key="weight">-0.078</data>
		</edge>
		<edge source="288" target="500">
			<data key="weight">-0.074</data>
		</edge>
		<edge source="171" target="262">
			<data key="weight">-0.059</data>
		</edge>
		<edge source="277" target="317">
			<data key="weight">-0.155</data>
		</edge>
		<edge source="107" target="459">
			<data key="weight">-0.064</data>
		</edge>
		<edge source="131" target="526">
			<data key="weight">-0.065</data>
		</edge>
		<edge source="48" target="355">
			<data key="weight">-0.071</data>
		</edge>
		<edge source="37" target="162">
			<data key="weight">-0.072</data>
		</edge>
		<edge source="420" target="423">
			<data key="weight">-0.113</data>
		</edge>
		<edge source="295" target="522">
			<data key="weight">-0.085</data>
		</edge>
		<edge source="48" target="339">
			<data key="weight">-0.082</data>
		</edge>
		<edge source="162" target="418">
			<data key="weight">-0.070</data>
		</edge>
		<edge source="460" target="555">
			<data key="weight">-0.091</data>
		</edge>
		<edge source="351" target="385">
			<data key="weight">-0.107</data>
		</edge>
		<edge source="305" target="501">
			<data key="weight">-0.089</data>
		</edge>
		<edge source="28" target="184">
			<data key="weight">-0.061</data>
		</edge>
		<edge source="76" target="266">
			<data key="weight">-0.126</data>
		</edge>
		<edge source="164" target="549">
			<data key="weight">-0.111</data>
		</edge>
		<edge source="92" target="349">
			<data key="weight">-0.056</data>
		</edge>
		<edge source="52" target="144">
			<data key="weight">-0.110</data>
		</edge>
		<edge source="98" target="547">
			<data key="weight">-0.074</data>
		</edge>
		<edge source="294" target="423">
			<data key="weight">-0.130</data>
		</edge>
		<edge source="97" target="459">
			<data key="weight">-0.093</data>
		</edge>
		<edge source="454" target="505">
			<data key="weight">-0.103</data>
		</edge>
		<edge source="353" target="509">
			<data key="weight">-0.077</data>
		</edge>
		<edge source="34" target="512">
			<data key="weight">-0.117</data>
		</edge>
		<edge source="36" target="531">
			<data key="weight">-0.102</data>
		</edge>
		<edge source="196" target="212">
			<data key="weight">-0.064</data>
		</edge>
		<edge source="56" target="209">
			<data key="weight">-0.061</data>
		</edge>
		<edge source="37" target="142">
			<data key="weight">-0.061</data>
		</edge>
		<edge source="456" target="476">
			<data key="weight">-0.081</data>
		</edge>
		<edge source="81" target="259">
			<data key="weight">-0.069</data>
		</edge>
		<edge source="293" target="457">
			<data key="weight">-0.087</data>
		</edge>
		<edge source="277" target="387">
			<data key="weight">-0.062</data>
		</edge>
		<edge source="195" target="528">
			<data key="weight">-0.081</data>
		</edge>
		<edge source="317" target="516">
			<data key="weight">-0.082</data>
		</edge>
		<edge source="110" target="549">
			<data key="weight">-0.151</data>
		</edge>
		<edge source="276" target="316">
			<data key="weight">-0.097</data>
		</edge>
		<edge source="172" target="267">
			<data key="weight">-0.090</data>
		</edge>
		<edge source="95" target="187">
			<data key="weight">-0.071</data>
		</edge>
		<edge source="264" target="498">
			<data key="weight">-0.107</data>
		</edge>
		<edge source="62" target="277">
			<data key="weight">-0.106</data>
		</edge>
		<edge source="171" target="512">
			<data key="weight">-0.105</data>
		</edge>
		<edge source="110" target="164">
			<data key="weight">-0.119</data>
		</edge>
		<edge source="276" target="512">
			<data key="weight">-0.082</data>
		</edge>
		<edge source="208" target="288">
			<data key="weight">-0.104</data>
		</edge>
		<edge source="225" target="435">
			<data key="weight">-0.052</data>
		</edge>
		<edge source="259" target="552">
			<data key="weight">-0.113</data>
		</edge>
		<edge source="174" target="319">
			<data key="weight">-0.062</data>
		</edge>
		<edge source="69" target="477">
			<data key="weight">-0.086</data>
		</edge>
		<edge source="526" target="554">
			<data key="weight">-0.067</data>
		</edge>
		<edge source="268" target="379">
			<data key="weight">-0.063</data>
		</edge>
		<edge source="30" target="312">
			<data key="weight">-0.077</data>
		</edge>
		<edge source="107" target="208">
			<data key="weight">-0.078</data>
		</edge>
		<edge source="69" target="267">
			<data key="weight">-0.071</data>
		</edge>
		<edge source="30" target="314">
			<data key="weight">-0.112</data>
		</edge>
		<edge source="131" target="545">
			<data key="weight">-0.114</data>
		</edge>
		<edge source="429" target="489">
			<data key="weight">-0.105</data>
		</edge>
		<edge source="111" target="480">
			<data key="weight">-0.074</data>
		</edge>
		<edge source="43" target="476">
			<data key="weight">-0.066</data>
		</edge>
		<edge source="34" target="308">
			<data key="weight">-0.077</data>
		</edge>
		<edge source="56" target="512">
			<data key="weight">-0.072</data>
		</edge>
		<edge source="40" target="472">
			<data key="weight">-0.082</data>
		</edge>
		<edge source="292" target="497">
			<data key="weight">-0.081</data>
		</edge>
		<edge source="208" target="212">
			<data key="weight">-0.111</data>
		</edge>
		<edge source="385" target="526">
			<data key="weight">-0.069</data>
		</edge>
		<edge source="111" target="305">
			<data key="weight">-0.110</data>
		</edge>
		<edge source="98" target="496">
			<data key="weight">-0.084</data>
		</edge>
		<edge source="80" target="398">
			<data key="weight">-0.076</data>
		</edge>
		<edge source="255" target="513">
			<data key="weight">-0.127</data>
		</edge>
		<edge source="232" target="305">
			<data key="weight">-0.069</data>
		</edge>
		<edge source="153" target="473">
			<data key="weight">-0.103</data>
		</edge>
		<edge source="527" target="528">
			<data key="weight">-0.141</data>
		</edge>
		<edge source="318" target="377">
			<data key="weight">-0.059</data>
		</edge>
		<edge source="190" target="319">
			<data key="weight">-0.052</data>
		</edge>
		<edge source="242" target="551">
			<data key="weight">-0.057</data>
		</edge>
		<edge source="34" target="262">
			<data key="weight">-0.151</data>
		</edge>
		<edge source="212" target="299">
			<data key="weight">-0.061</data>
		</edge>
		<edge source="65" target="70">
			<data key="weight">-0.135</data>
		</edge>
		<edge source="102" target="140">
			<data key="weight">-0.079</data>
		</edge>
		<edge source="26" target="439">
			<data key="weight">-0.090</data>
		</edge>
		<edge source="95" target="288">
			<data key="weight">-0.154</data>
		</edge>
		<edge source="431" target="545">
			<data key="weight">-0.151</data>
		</edge>
		<edge source="525" target="545">
			<data key="weight">-0.064</data>
		</edge>
		<edge source="203" target="501">
			<data key="weight">-0.093</data>
		</edge>
		<edge source="351" target="536">
			<data key="weight">-0.077</data>
		</edge>
		<edge source="42" target="522">
			<data key="weight">-0.066</data>
		</edge>
		<edge source="286" target="496">
			<data key="weight">-0.065</data>
		</edge>
		<edge source="48" target="551">
			<data key="weight">-0.082</data>
		</edge>
		<edge source="268" target="479">
			<data key="weight">-0.103</data>
		</edge>
		<edge source="43" target="268">
			<data key="weight">-0.134</data>
		</edge>
		<edge source="237" target="262">
			<data key="weight">-0.172</data>
		</edge>
		<edge source="85" target="512">
			<data key="weight">-0.089</data>
		</edge>
		<edge source="20" target="295">
			<data key="weight">-0.093</data>
		</edge>
		<edge source="20" target="65">
			<data key="weight">-0.074</data>
		</edge>
		<edge source="505" target="536">
			<data key="weight">-0.095</data>
		</edge>
		<edge source="85" target="442">
			<data key="weight">-0.086</data>
		</edge>
		<edge source="290" target="498">
			<data key="weight">-0.062</data>
		</edge>
		<edge source="454" target="495">
			<data key="weight">-0.057</data>
		</edge>
		<edge source="164" target="548">
			<data key="weight">-0.112</data>
		</edge>
		<edge source="139" target="399">
			<data key="weight">-0.058</data>
		</edge>
		<edge source="458" target="523">
			<data key="weight">-0.076</data>
		</edge>
		<edge source="159" target="528">
			<data key="weight">-0.126</data>
		</edge>
		<edge source="288" target="347">
			<data key="weight">-0.101</data>
		</edge>
		<edge source="80" target="545">
			<data key="weight">-0.098</data>
		</edge>
		<edge source="154" target="500">
			<data key="weight">-0.059</data>
		</edge>
		<edge source="48" target="315">
			<data key="weight">-0.096</data>
		</edge>
		<edge source="259" target="398">
			<data key="weight">-0.068</data>
		</edge>
		<edge source="37" target="555">
			<data key="weight">-0.060</data>
		</edge>
		<edge source="318" target="476">
			<data key="weight">-0.073</data>
		</edge>
		<edge source="76" target="95">
			<data key="weight">-0.186</data>
		</edge>
		<edge source="317" target="428">
			<data key="weight">-0.094</data>
		</edge>
		<edge source="263" target="497">
			<data key="weight">-0.091</data>
		</edge>
		<edge source="65" target="297">
			<data key="weight">-0.060</data>
		</edge>
		<edge source="111" target="172">
			<data key="weight">-0.083</data>
		</edge>
		<edge source="85" target="307">
			<data key="weight">-0.092</data>
		</edge>
		<edge source="161" target="290">
			<data key="weight">-0.148</data>
		</edge>
		<edge source="317" target="422">
			<data key="weight">-0.094</data>
		</edge>
		<edge source="146" target="501">
			<data key="weight">-0.142</data>
		</edge>
		<edge source="262" target="389">
			<data key="weight">-0.066</data>
		</edge>
		<edge source="274" target="418">
			<data key="weight">-0.088</data>
		</edge>
		<edge source="439" target="531">
			<data key="weight">-0.155</data>
		</edge>
		<edge source="51" target="497">
			<data key="weight">-0.099</data>
		</edge>
		<edge source="305" target="476">
			<data key="weight">-0.154</data>
		</edge>
		<edge source="20" target="49">
			<data key="weight">-0.089</data>
		</edge>
		<edge source="302" target="548">
			<data key="weight">-0.198</data>
		</edge>
		<edge source="314" target="472">
			<data key="weight">-0.141</data>
		</edge>
		<edge source="258" target="536">
			<data key="weight">-0.071</data>
		</edge>
		<edge source="27" target="266">
			<data key="weight">-0.103</data>
		</edge>
		<edge source="52" target="70">
			<data key="weight">-0.125</data>
		</edge>
		<edge source="40" target="549">
			<data key="weight">-0.139</data>
		</edge>
		<edge source="262" target="527">
			<data key="weight">-0.216</data>
		</edge>
		<edge source="280" target="308">
			<data key="weight">-0.074</data>
		</edge>
		<edge source="20" target="279">
			<data key="weight">-0.059</data>
		</edge>
		<edge source="145" target="262">
			<data key="weight">-0.093</data>
		</edge>
		<edge source="69" target="83">
			<data key="weight">-0.073</data>
		</edge>
		<edge source="285" target="551">
			<data key="weight">-0.127</data>
		</edge>
		<edge source="168" target="259">
			<data key="weight">-0.084</data>
		</edge>
		<edge source="42" target="314">
			<data key="weight">-0.085</data>
		</edge>
		<edge source="33" target="439">
			<data key="weight">-0.105</data>
		</edge>
		<edge source="85" target="95">
			<data key="weight">-0.117</data>
		</edge>
		<edge source="161" target="420">
			<data key="weight">-0.191</data>
		</edge>
		<edge source="399" target="496">
			<data key="weight">-0.074</data>
		</edge>
		<edge source="158" target="545">
			<data key="weight">-0.215</data>
		</edge>
		<edge source="40" target="555">
			<data key="weight">-0.080</data>
		</edge>
		<edge source="31" target="522">
			<data key="weight">-0.076</data>
		</edge>
		<edge source="20" target="551">
			<data key="weight">-0.191</data>
		</edge>
		<edge source="319" target="420">
			<data key="weight">-0.097</data>
		</edge>
		<edge source="502" target="552">
			<data key="weight">-0.054</data>
		</edge>
		<edge source="83" target="285">
			<data key="weight">-0.094</data>
		</edge>
		<edge source="68" target="96">
			<data key="weight">-0.063</data>
		</edge>
		<edge source="65" target="429">
			<data key="weight">-0.095</data>
		</edge>
		<edge source="96" target="317">
			<data key="weight">-0.146</data>
		</edge>
		<edge source="66" target="500">
			<data key="weight">-0.083</data>
		</edge>
		<edge source="79" target="265">
			<data key="weight">-0.056</data>
		</edge>
		<edge source="228" target="268">
			<data key="weight">-0.057</data>
		</edge>
		<edge source="195" target="291">
			<data key="weight">-0.081</data>
		</edge>
		<edge source="48" target="364">
			<data key="weight">-0.057</data>
		</edge>
		<edge source="25" target="436">
			<data key="weight">-0.089</data>
		</edge>
		<edge source="99" target="317">
			<data key="weight">-0.123</data>
		</edge>
		<edge source="84" target="268">
			<data key="weight">-0.087</data>
		</edge>
		<edge source="31" target="512">
			<data key="weight">-0.094</data>
		</edge>
		<edge source="195" target="268">
			<data key="weight">-0.064</data>
		</edge>
		<edge source="41" target="133">
			<data key="weight">-0.063</data>
		</edge>
		<edge source="69" target="481">
			<data key="weight">-0.086</data>
		</edge>
		<edge source="76" target="136">
			<data key="weight">-0.126</data>
		</edge>
		<edge source="52" target="344">
			<data key="weight">-0.074</data>
		</edge>
		<edge source="305" target="487">
			<data key="weight">-0.076</data>
		</edge>
		<edge source="205" target="236">
			<data key="weight">-0.058</data>
		</edge>
		<edge source="28" target="506">
			<data key="weight">-0.054</data>
		</edge>
		<edge source="211" target="373">
			<data key="weight">-0.061</data>
		</edge>
		<edge source="79" target="211">
			<data key="weight">-0.072</data>
		</edge>
		<edge source="420" target="480">
			<data key="weight">-0.072</data>
		</edge>
		<edge source="276" target="306">
			<data key="weight">-0.059</data>
		</edge>
		<edge source="61" target="500">
			<data key="weight">-0.061</data>
		</edge>
		<edge source="505" target="548">
			<data key="weight">-0.143</data>
		</edge>
		<edge source="209" target="435">
			<data key="weight">-0.062</data>
		</edge>
		<edge source="312" target="513">
			<data key="weight">-0.069</data>
		</edge>
		<edge source="32" target="49">
			<data key="weight">-0.079</data>
		</edge>
		<edge source="26" target="259">
			<data key="weight">-0.100</data>
		</edge>
		<edge source="212" target="339">
			<data key="weight">-0.068</data>
		</edge>
		<edge source="25" target="526">
			<data key="weight">-0.058</data>
		</edge>
		<edge source="421" target="512">
			<data key="weight">-0.193</data>
		</edge>
		<edge source="96" target="398">
			<data key="weight">-0.115</data>
		</edge>
		<edge source="453" target="545">
			<data key="weight">-0.070</data>
		</edge>
		<edge source="292" target="472">
			<data key="weight">-0.065</data>
		</edge>
		<edge source="26" target="268">
			<data key="weight">-0.167</data>
		</edge>
		<edge source="17" target="263">
			<data key="weight">-0.078</data>
		</edge>
		<edge source="209" target="375">
			<data key="weight">-0.058</data>
		</edge>
		<edge source="69" target="547">
			<data key="weight">-0.100</data>
		</edge>
		<edge source="379" target="440">
			<data key="weight">-0.106</data>
		</edge>
		<edge source="20" target="432">
			<data key="weight">-0.076</data>
		</edge>
		<edge source="260" target="512">
			<data key="weight">-0.077</data>
		</edge>
		<edge source="282" target="472">
			<data key="weight">-0.062</data>
		</edge>
		<edge source="133" target="351">
			<data key="weight">-0.064</data>
		</edge>
		<edge source="398" target="522">
			<data key="weight">-0.103</data>
		</edge>
		<edge source="288" target="306">
			<data key="weight">-0.086</data>
		</edge>
		<edge source="139" target="342">
			<data key="weight">-0.077</data>
		</edge>
		<edge source="308" target="439">
			<data key="weight">-0.108</data>
		</edge>
		<edge source="158" target="518">
			<data key="weight">-0.073</data>
		</edge>
		<edge source="481" target="548">
			<data key="weight">-0.072</data>
		</edge>
		<edge source="228" target="291">
			<data key="weight">-0.068</data>
		</edge>
		<edge source="457" target="511">
			<data key="weight">-0.076</data>
		</edge>
		<edge source="146" target="548">
			<data key="weight">-0.097</data>
		</edge>
		<edge source="269" target="439">
			<data key="weight">-0.067</data>
		</edge>
		<edge source="37" target="105">
			<data key="weight">-0.064</data>
		</edge>
		<edge source="317" target="423">
			<data key="weight">-0.064</data>
		</edge>
		<edge source="212" target="367">
			<data key="weight">-0.062</data>
		</edge>
		<edge source="43" target="107">
			<data key="weight">-0.093</data>
		</edge>
		<edge source="271" target="290">
			<data key="weight">-0.084</data>
		</edge>
		<edge source="312" target="348">
			<data key="weight">-0.079</data>
		</edge>
		<edge source="110" target="551">
			<data key="weight">-0.126</data>
		</edge>
		<edge source="72" target="209">
			<data key="weight">-0.093</data>
		</edge>
		<edge source="269" target="526">
			<data key="weight">-0.086</data>
		</edge>
		<edge source="254" target="398">
			<data key="weight">-0.096</data>
		</edge>
		<edge source="36" target="527">
			<data key="weight">-0.071</data>
		</edge>
		<edge source="172" target="268">
			<data key="weight">-0.085</data>
		</edge>
		<edge source="158" target="523">
			<data key="weight">-0.098</data>
		</edge>
		<edge source="111" target="352">
			<data key="weight">-0.096</data>
		</edge>
		<edge source="263" target="475">
			<data key="weight">-0.112</data>
		</edge>
		<edge source="301" target="317">
			<data key="weight">-0.108</data>
		</edge>
		<edge source="52" target="489">
			<data key="weight">-0.075</data>
		</edge>
		<edge source="169" target="295">
			<data key="weight">-0.207</data>
		</edge>
		<edge source="184" target="358">
			<data key="weight">-0.084</data>
		</edge>
		<edge source="34" target="290">
			<data key="weight">-0.117</data>
		</edge>
		<edge source="161" target="441">
			<data key="weight">-0.078</data>
		</edge>
		<edge source="143" target="523">
			<data key="weight">-0.075</data>
		</edge>
		<edge source="264" target="385">
			<data key="weight">-0.094</data>
		</edge>
		<edge source="206" target="293">
			<data key="weight">-0.097</data>
		</edge>
		<edge source="27" target="376">
			<data key="weight">-0.051</data>
		</edge>
		<edge source="66" target="358">
			<data key="weight">-0.066</data>
		</edge>
		<edge source="212" target="555">
			<data key="weight">-0.163</data>
		</edge>
		<edge source="168" target="378">
			<data key="weight">-0.066</data>
		</edge>
		<edge source="48" target="273">
			<data key="weight">-0.067</data>
		</edge>
		<edge source="36" target="260">
			<data key="weight">-0.045</data>
		</edge>
		<edge source="20" target="133">
			<data key="weight">-0.066</data>
		</edge>
		<edge source="88" target="505">
			<data key="weight">-0.076</data>
		</edge>
		<edge source="138" target="545">
			<data key="weight">-0.075</data>
		</edge>
		<edge source="91" target="212">
			<data key="weight">-0.073</data>
		</edge>
		<edge source="48" target="96">
			<data key="weight">-0.057</data>
		</edge>
		<edge source="273" target="291">
			<data key="weight">-0.105</data>
		</edge>
		<edge source="233" target="460">
			<data key="weight">-0.081</data>
		</edge>
		<edge source="422" target="549">
			<data key="weight">-0.113</data>
		</edge>
		<edge source="25" target="358">
			<data key="weight">-0.084</data>
		</edge>
		<edge source="299" target="472">
			<data key="weight">-0.093</data>
		</edge>
		<edge source="51" target="531">
			<data key="weight">-0.091</data>
		</edge>
		<edge source="56" target="212">
			<data key="weight">-0.060</data>
		</edge>
		<edge source="186" target="348">
			<data key="weight">-0.054</data>
		</edge>
		<edge source="162" target="171">
			<data key="weight">-0.095</data>
		</edge>
		<edge source="61" target="372">
			<data key="weight">-0.058</data>
		</edge>
		<edge source="107" target="523">
			<data key="weight">-0.086</data>
		</edge>
		<edge source="48" target="312">
			<data key="weight">-0.123</data>
		</edge>
		<edge source="177" target="423">
			<data key="weight">-0.060</data>
		</edge>
		<edge source="265" target="549">
			<data key="weight">-0.147</data>
		</edge>
		<edge source="26" target="545">
			<data key="weight">-0.286</data>
		</edge>
		<edge source="42" target="171">
			<data key="weight">-0.086</data>
		</edge>
		<edge source="90" target="348">
			<data key="weight">-0.089</data>
		</edge>
		<edge source="277" target="501">
			<data key="weight">-0.100</data>
		</edge>
		<edge source="164" target="502">
			<data key="weight">-0.075</data>
		</edge>
		<edge source="172" target="289">
			<data key="weight">-0.072</data>
		</edge>
		<edge source="55" target="306">
			<data key="weight">-0.056</data>
		</edge>
		<edge source="63" target="416">
			<data key="weight">-0.069</data>
		</edge>
		<edge source="95" target="215">
			<data key="weight">-0.064</data>
		</edge>
		<edge source="30" target="441">
			<data key="weight">-0.058</data>
		</edge>
		<edge source="28" target="296">
			<data key="weight">-0.059</data>
		</edge>
		<edge source="312" target="320">
			<data key="weight">-0.066</data>
		</edge>
		<edge source="211" target="276">
			<data key="weight">-0.063</data>
		</edge>
		<edge source="298" target="312">
			<data key="weight">-0.072</data>
		</edge>
		<edge source="418" target="511">
			<data key="weight">-0.188</data>
		</edge>
		<edge source="154" target="259">
			<data key="weight">-0.062</data>
		</edge>
		<edge source="195" target="309">
			<data key="weight">-0.059</data>
		</edge>
		<edge source="318" target="507">
			<data key="weight">-0.061</data>
		</edge>
		<edge source="162" target="196">
			<data key="weight">-0.059</data>
		</edge>
		<edge source="274" target="391">
			<data key="weight">-0.063</data>
		</edge>
		<edge source="33" target="356">
			<data key="weight">-0.076</data>
		</edge>
		<edge source="17" target="317">
			<data key="weight">-0.112</data>
		</edge>
		<edge source="95" target="202">
			<data key="weight">-0.075</data>
		</edge>
		<edge source="285" target="428">
			<data key="weight">-0.070</data>
		</edge>
		<edge source="102" target="309">
			<data key="weight">-0.087</data>
		</edge>
		<edge source="146" target="398">
			<data key="weight">-0.121</data>
		</edge>
		<edge source="431" target="552">
			<data key="weight">-0.075</data>
		</edge>
		<edge source="188" target="211">
			<data key="weight">-0.062</data>
		</edge>
		<edge source="79" target="301">
			<data key="weight">-0.060</data>
		</edge>
		<edge source="91" target="545">
			<data key="weight">-0.084</data>
		</edge>
		<edge source="518" target="531">
			<data key="weight">-0.059</data>
		</edge>
		<edge source="50" target="149">
			<data key="weight">-0.060</data>
		</edge>
		<edge source="497" target="536">
			<data key="weight">-0.071</data>
		</edge>
		<edge source="303" target="545">
			<data key="weight">-0.070</data>
		</edge>
		<edge source="500" target="505">
			<data key="weight">-0.059</data>
		</edge>
		<edge source="162" target="549">
			<data key="weight">-0.147</data>
		</edge>
		<edge source="97" target="345">
			<data key="weight">-0.070</data>
		</edge>
		<edge source="145" target="351">
			<data key="weight">-0.069</data>
		</edge>
		<edge source="53" target="161">
			<data key="weight">-0.072</data>
		</edge>
		<edge source="309" target="423">
			<data key="weight">-0.112</data>
		</edge>
		<edge source="61" target="155">
			<data key="weight">-0.074</data>
		</edge>
		<edge source="423" target="547">
			<data key="weight">-0.091</data>
		</edge>
		<edge source="385" target="428">
			<data key="weight">-0.084</data>
		</edge>
		<edge source="91" target="320">
			<data key="weight">-0.055</data>
		</edge>
		<edge source="171" target="418">
			<data key="weight">-0.093</data>
		</edge>
		<edge source="305" target="499">
			<data key="weight">-0.074</data>
		</edge>
		<edge source="102" target="262">
			<data key="weight">-0.096</data>
		</edge>
		<edge source="211" target="305">
			<data key="weight">-0.094</data>
		</edge>
		<edge source="201" target="545">
			<data key="weight">-0.089</data>
		</edge>
		<edge source="20" target="503">
			<data key="weight">-0.085</data>
		</edge>
		<edge source="68" target="536">
			<data key="weight">-0.111</data>
		</edge>
		<edge source="236" target="527">
			<data key="weight">-0.067</data>
		</edge>
		<edge source="358" target="505">
			<data key="weight">-0.189</data>
		</edge>
		<edge source="289" target="512">
			<data key="weight">-0.067</data>
		</edge>
		<edge source="294" target="516">
			<data key="weight">-0.071</data>
		</edge>
		<edge source="242" target="309">
			<data key="weight">-0.073</data>
		</edge>
		<edge source="419" target="509">
			<data key="weight">-0.068</data>
		</edge>
		<edge source="140" target="494">
			<data key="weight">-0.060</data>
		</edge>
		<edge source="191" target="457">
			<data key="weight">-0.065</data>
		</edge>
		<edge source="43" target="518">
			<data key="weight">-0.109</data>
		</edge>
		<edge source="46" target="63">
			<data key="weight">-0.102</data>
		</edge>
		<edge source="460" target="477">
			<data key="weight">-0.070</data>
		</edge>
		<edge source="235" target="528">
			<data key="weight">-0.087</data>
		</edge>
		<edge source="418" target="429">
			<data key="weight">-0.097</data>
		</edge>
		<edge source="20" target="356">
			<data key="weight">-0.110</data>
		</edge>
		<edge source="262" target="343">
			<data key="weight">-0.142</data>
		</edge>
		<edge source="97" target="128">
			<data key="weight">-0.055</data>
		</edge>
		<edge source="132" target="258">
			<data key="weight">-0.059</data>
		</edge>
		<edge source="320" target="512">
			<data key="weight">-0.096</data>
		</edge>
		<edge source="171" target="299">
			<data key="weight">-0.054</data>
		</edge>
		<edge source="49" target="236">
			<data key="weight">-0.061</data>
		</edge>
		<edge source="151" target="271">
			<data key="weight">-0.111</data>
		</edge>
		<edge source="428" target="551">
			<data key="weight">-0.061</data>
		</edge>
		<edge source="264" target="315">
			<data key="weight">-0.071</data>
		</edge>
		<edge source="293" target="440">
			<data key="weight">-0.101</data>
		</edge>
		<edge source="416" target="511">
			<data key="weight">-0.113</data>
		</edge>
		<edge source="262" target="476">
			<data key="weight">-0.082</data>
		</edge>
		<edge source="41" target="138">
			<data key="weight">-0.132</data>
		</edge>
		<edge source="344" target="398">
			<data key="weight">-0.065</data>
		</edge>
		<edge source="20" target="81">
			<data key="weight">-0.078</data>
		</edge>
		<edge source="382" target="434">
			<data key="weight">-0.070</data>
		</edge>
		<edge source="301" target="545">
			<data key="weight">-0.077</data>
		</edge>
		<edge source="431" target="488">
			<data key="weight">-0.069</data>
		</edge>
		<edge source="212" target="361">
			<data key="weight">-0.096</data>
		</edge>
		<edge source="164" target="271">
			<data key="weight">-0.133</data>
		</edge>
		<edge source="58" target="90">
			<data key="weight">-0.061</data>
		</edge>
		<edge source="398" target="527">
			<data key="weight">-0.148</data>
		</edge>
		<edge source="169" target="212">
			<data key="weight">-0.151</data>
		</edge>
		<edge source="62" target="143">
			<data key="weight">-0.059</data>
		</edge>
		<edge source="314" target="347">
			<data key="weight">-0.110</data>
		</edge>
		<edge source="288" target="444">
			<data key="weight">-0.067</data>
		</edge>
		<edge source="52" target="497">
			<data key="weight">-0.062</data>
		</edge>
		<edge source="41" target="351">
			<data key="weight">-0.063</data>
		</edge>
		<edge source="170" target="476">
			<data key="weight">-0.104</data>
		</edge>
		<edge source="506" target="545">
			<data key="weight">-0.065</data>
		</edge>
		<edge source="133" target="155">
			<data key="weight">-0.136</data>
		</edge>
		<edge source="86" target="552">
			<data key="weight">-0.069</data>
		</edge>
		<edge source="111" target="549">
			<data key="weight">-0.157</data>
		</edge>
		<edge source="82" target="184">
			<data key="weight">-0.085</data>
		</edge>
		<edge source="516" target="553">
			<data key="weight">-0.057</data>
		</edge>
		<edge source="200" target="518">
			<data key="weight">-0.077</data>
		</edge>
		<edge source="41" target="258">
			<data key="weight">-0.057</data>
		</edge>
		<edge source="75" target="309">
			<data key="weight">-0.061</data>
		</edge>
		<edge source="34" target="65">
			<data key="weight">-0.139</data>
		</edge>
		<edge source="65" target="373">
			<data key="weight">-0.072</data>
		</edge>
		<edge source="285" target="315">
			<data key="weight">-0.091</data>
		</edge>
		<edge source="65" target="342">
			<data key="weight">-0.134</data>
		</edge>
		<edge source="176" target="531">
			<data key="weight">-0.082</data>
		</edge>
		<edge source="154" target="545">
			<data key="weight">-0.114</data>
		</edge>
		<edge source="312" target="498">
			<data key="weight">-0.086</data>
		</edge>
		<edge source="215" target="523">
			<data key="weight">-0.113</data>
		</edge>
		<edge source="206" target="378">
			<data key="weight">-0.089</data>
		</edge>
		<edge source="53" target="309">
			<data key="weight">-0.116</data>
		</edge>
		<edge source="153" target="398">
			<data key="weight">-0.073</data>
		</edge>
		<edge source="153" target="349">
			<data key="weight">-0.061</data>
		</edge>
		<edge source="206" target="315">
			<data key="weight">-0.060</data>
		</edge>
		<edge source="161" target="513">
			<data key="weight">-0.170</data>
		</edge>
		<edge source="151" target="384">
			<data key="weight">-0.057</data>
		</edge>
		<edge source="199" target="343">
			<data key="weight">-0.057</data>
		</edge>
		<edge source="20" target="170">
			<data key="weight">-0.072</data>
		</edge>
		<edge source="174" target="209">
			<data key="weight">-0.090</data>
		</edge>
		<edge source="313" target="477">
			<data key="weight">-0.104</data>
		</edge>
		<edge source="254" target="473">
			<data key="weight">-0.101</data>
		</edge>
		<edge source="106" target="212">
			<data key="weight">-0.100</data>
		</edge>
		<edge source="51" target="268">
			<data key="weight">-0.144</data>
		</edge>
		<edge source="191" target="287">
			<data key="weight">-0.064</data>
		</edge>
		<edge source="264" target="389">
			<data key="weight">-0.064</data>
		</edge>
		<edge source="314" target="454">
			<data key="weight">-0.069</data>
		</edge>
		<edge source="75" target="531">
			<data key="weight">-0.082</data>
		</edge>
		<edge source="523" target="531">
			<data key="weight">-0.075</data>
		</edge>
		<edge source="140" target="497">
			<data key="weight">-0.066</data>
		</edge>
		<edge source="20" target="191">
			<data key="weight">-0.101</data>
		</edge>
		<edge source="43" target="512">
			<data key="weight">-0.127</data>
		</edge>
		<edge source="236" target="317">
			<data key="weight">-0.058</data>
		</edge>
		<edge source="153" target="269">
			<data key="weight">-0.059</data>
		</edge>
		<edge source="73" target="290">
			<data key="weight">-0.063</data>
		</edge>
		<edge source="421" target="550">
			<data key="weight">-0.069</data>
		</edge>
		<edge source="41" target="90">
			<data key="weight">-0.093</data>
		</edge>
		<edge source="145" target="505">
			<data key="weight">-0.074</data>
		</edge>
		<edge source="290" target="474">
			<data key="weight">-0.071</data>
		</edge>
		<edge source="434" target="553">
			<data key="weight">-0.112</data>
		</edge>
		<edge source="237" target="317">
			<data key="weight">-0.184</data>
		</edge>
		<edge source="146" target="353">
			<data key="weight">-0.069</data>
		</edge>
		<edge source="266" target="298">
			<data key="weight">-0.071</data>
		</edge>
		<edge source="44" target="268">
			<data key="weight">-0.074</data>
		</edge>
		<edge source="85" target="258">
			<data key="weight">-0.084</data>
		</edge>
		<edge source="434" target="552">
			<data key="weight">-0.085</data>
		</edge>
		<edge source="361" target="418">
			<data key="weight">-0.143</data>
		</edge>
		<edge source="146" target="379">
			<data key="weight">-0.058</data>
		</edge>
		<edge source="11" target="95">
			<data key="weight">-0.068</data>
		</edge>
		<edge source="92" target="439">
			<data key="weight">-0.086</data>
		</edge>
		<edge source="497" target="551">
			<data key="weight">-0.095</data>
		</edge>
		<edge source="110" target="505">
			<data key="weight">-0.062</data>
		</edge>
		<edge source="260" target="545">
			<data key="weight">-0.059</data>
		</edge>
		<edge source="97" target="108">
			<data key="weight">-0.057</data>
		</edge>
		<edge source="73" target="529">
			<data key="weight">-0.070</data>
		</edge>
		<edge source="276" target="472">
			<data key="weight">-0.119</data>
		</edge>
		<edge source="56" target="554">
			<data key="weight">-0.054</data>
		</edge>
		<edge source="237" target="393">
			<data key="weight">-0.069</data>
		</edge>
		<edge source="421" target="440">
			<data key="weight">-0.095</data>
		</edge>
		<edge source="70" target="269">
			<data key="weight">-0.059</data>
		</edge>
		<edge source="212" target="261">
			<data key="weight">-0.073</data>
		</edge>
		<edge source="203" target="528">
			<data key="weight">-0.090</data>
		</edge>
		<edge source="172" target="262">
			<data key="weight">-0.076</data>
		</edge>
		<edge source="52" target="291">
			<data key="weight">-0.085</data>
		</edge>
		<edge source="210" target="509">
			<data key="weight">-0.063</data>
		</edge>
		<edge source="99" target="287">
			<data key="weight">-0.085</data>
		</edge>
		<edge source="137" target="294">
			<data key="weight">-0.073</data>
		</edge>
		<edge source="257" target="312">
			<data key="weight">-0.062</data>
		</edge>
		<edge source="25" target="313">
			<data key="weight">-0.060</data>
		</edge>
		<edge source="26" target="346">
			<data key="weight">-0.075</data>
		</edge>
		<edge source="305" target="436">
			<data key="weight">-0.077</data>
		</edge>
		<edge source="398" target="457">
			<data key="weight">-0.070</data>
		</edge>
		<edge source="308" target="473">
			<data key="weight">-0.125</data>
		</edge>
		<edge source="99" target="314">
			<data key="weight">-0.088</data>
		</edge>
		<edge source="171" target="211">
			<data key="weight">-0.057</data>
		</edge>
		<edge source="238" target="287">
			<data key="weight">-0.074</data>
		</edge>
		<edge source="238" target="429">
			<data key="weight">-0.078</data>
		</edge>
		<edge source="146" target="394">
			<data key="weight">-0.079</data>
		</edge>
		<edge source="319" target="439">
			<data key="weight">-0.063</data>
		</edge>
		<edge source="155" target="202">
			<data key="weight">-0.075</data>
		</edge>
		<edge source="50" target="432">
			<data key="weight">-0.088</data>
		</edge>
		<edge source="81" target="269">
			<data key="weight">-0.063</data>
		</edge>
		<edge source="129" target="308">
			<data key="weight">-0.077</data>
		</edge>
		<edge source="296" target="460">
			<data key="weight">-0.088</data>
		</edge>
		<edge source="259" target="502">
			<data key="weight">-0.081</data>
		</edge>
		<edge source="472" target="518">
			<data key="weight">-0.144</data>
		</edge>
		<edge source="318" target="378">
			<data key="weight">-0.055</data>
		</edge>
		<edge source="186" target="458">
			<data key="weight">-0.062</data>
		</edge>
		<edge source="111" target="547">
			<data key="weight">-0.080</data>
		</edge>
		<edge source="342" target="551">
			<data key="weight">-0.096</data>
		</edge>
		<edge source="59" target="527">
			<data key="weight">-0.074</data>
		</edge>
		<edge source="68" target="107">
			<data key="weight">-0.100</data>
		</edge>
		<edge source="58" target="288">
			<data key="weight">-0.055</data>
		</edge>
		<edge source="356" target="513">
			<data key="weight">-0.107</data>
		</edge>
		<edge source="102" target="358">
			<data key="weight">-0.070</data>
		</edge>
		<edge source="302" target="313">
			<data key="weight">-0.089</data>
		</edge>
		<edge source="186" target="206">
			<data key="weight">-0.067</data>
		</edge>
		<edge source="186" target="439">
			<data key="weight">-0.053</data>
		</edge>
		<edge source="201" target="262">
			<data key="weight">-0.065</data>
		</edge>
		<edge source="20" target="209">
			<data key="weight">-0.079</data>
		</edge>
		<edge source="458" target="531">
			<data key="weight">-0.118</data>
		</edge>
		<edge source="109" target="431">
			<data key="weight">-0.061</data>
		</edge>
		<edge source="315" target="440">
			<data key="weight">-0.070</data>
		</edge>
		<edge source="76" target="174">
			<data key="weight">-0.060</data>
		</edge>
		<edge source="49" target="318">
			<data key="weight">-0.064</data>
		</edge>
		<edge source="46" target="226">
			<data key="weight">-0.060</data>
		</edge>
		<edge source="138" target="518">
			<data key="weight">-0.081</data>
		</edge>
		<edge source="311" target="376">
			<data key="weight">-0.075</data>
		</edge>
		<edge source="205" target="457">
			<data key="weight">-0.057</data>
		</edge>
		<edge source="273" target="295">
			<data key="weight">-0.104</data>
		</edge>
		<edge source="140" target="206">
			<data key="weight">-0.101</data>
		</edge>
		<edge source="498" target="545">
			<data key="weight">-0.188</data>
		</edge>
		<edge source="36" target="211">
			<data key="weight">-0.124</data>
		</edge>
		<edge source="191" target="423">
			<data key="weight">-0.058</data>
		</edge>
		<edge source="352" target="528">
			<data key="weight">-0.117</data>
		</edge>
		<edge source="92" target="378">
			<data key="weight">-0.058</data>
		</edge>
		<edge source="61" target="418">
			<data key="weight">-0.104</data>
		</edge>
		<edge source="382" target="458">
			<data key="weight">-0.093</data>
		</edge>
		<edge source="315" target="512">
			<data key="weight">-0.092</data>
		</edge>
		<edge source="33" target="344">
			<data key="weight">-0.067</data>
		</edge>
		<edge source="291" target="555">
			<data key="weight">-0.089</data>
		</edge>
		<edge source="253" target="313">
			<data key="weight">-0.064</data>
		</edge>
		<edge source="282" target="423">
			<data key="weight">-0.073</data>
		</edge>
		<edge source="51" target="309">
			<data key="weight">-0.151</data>
		</edge>
		<edge source="153" target="377">
			<data key="weight">-0.062</data>
		</edge>
		<edge source="236" target="294">
			<data key="weight">-0.091</data>
		</edge>
		<edge source="97" target="440">
			<data key="weight">-0.119</data>
		</edge>
		<edge source="104" target="267">
			<data key="weight">-0.095</data>
		</edge>
		<edge source="423" target="488">
			<data key="weight">-0.074</data>
		</edge>
		<edge source="46" target="174">
			<data key="weight">-0.073</data>
		</edge>
		<edge source="172" target="453">
			<data key="weight">-0.070</data>
		</edge>
		<edge source="20" target="195">
			<data key="weight">-0.060</data>
		</edge>
		<edge source="501" target="554">
			<data key="weight">-0.101</data>
		</edge>
		<edge source="379" target="420">
			<data key="weight">-0.077</data>
		</edge>
		<edge source="32" target="240">
			<data key="weight">-0.055</data>
		</edge>
		<edge source="46" target="356">
			<data key="weight">-0.103</data>
		</edge>
		<edge source="149" target="309">
			<data key="weight">-0.107</data>
		</edge>
		<edge source="20" target="268">
			<data key="weight">-0.140</data>
		</edge>
		<edge source="268" target="307">
			<data key="weight">-0.085</data>
		</edge>
		<edge source="138" target="497">
			<data key="weight">-0.089</data>
		</edge>
		<edge source="97" target="306">
			<data key="weight">-0.121</data>
		</edge>
		<edge source="472" target="481">
			<data key="weight">-0.103</data>
		</edge>
		<edge source="263" target="553">
			<data key="weight">-0.128</data>
		</edge>
		<edge source="66" target="201">
			<data key="weight">-0.077</data>
		</edge>
		<edge source="277" target="312">
			<data key="weight">-0.068</data>
		</edge>
		<edge source="273" target="350">
			<data key="weight">-0.066</data>
		</edge>
		<edge source="188" target="314">
			<data key="weight">-0.057</data>
		</edge>
		<edge source="206" target="460">
			<data key="weight">-0.084</data>
		</edge>
		<edge source="380" target="432">
			<data key="weight">-0.084</data>
		</edge>
		<edge source="320" target="376">
			<data key="weight">-0.059</data>
		</edge>
		<edge source="525" target="547">
			<data key="weight">-0.057</data>
		</edge>
		<edge source="11" target="32">
			<data key="weight">-0.081</data>
		</edge>
		<edge source="166" target="290">
			<data key="weight">-0.093</data>
		</edge>
		<edge source="76" target="502">
			<data key="weight">-0.079</data>
		</edge>
		<edge source="74" target="264">
			<data key="weight">-0.062</data>
		</edge>
		<edge source="95" target="128">
			<data key="weight">-0.068</data>
		</edge>
		<edge source="212" target="550">
			<data key="weight">-0.283</data>
		</edge>
		<edge source="398" target="416">
			<data key="weight">-0.106</data>
		</edge>
		<edge source="73" target="317">
			<data key="weight">-0.111</data>
		</edge>
		<edge source="190" target="444">
			<data key="weight">-0.061</data>
		</edge>
		<edge source="167" target="420">
			<data key="weight">-0.109</data>
		</edge>
		<edge source="237" target="290">
			<data key="weight">-0.065</data>
		</edge>
		<edge source="429" target="479">
			<data key="weight">-0.088</data>
		</edge>
		<edge source="143" target="358">
			<data key="weight">-0.071</data>
		</edge>
		<edge source="26" target="132">
			<data key="weight">-0.065</data>
		</edge>
		<edge source="186" target="526">
			<data key="weight">-0.057</data>
		</edge>
		<edge source="37" target="496">
			<data key="weight">-0.133</data>
		</edge>
		<edge source="206" target="548">
			<data key="weight">-0.097</data>
		</edge>
		<edge source="191" target="416">
			<data key="weight">-0.083</data>
		</edge>
		<edge source="11" target="545">
			<data key="weight">-0.062</data>
		</edge>
		<edge source="85" target="271">
			<data key="weight">-0.097</data>
		</edge>
		<edge source="42" target="475">
			<data key="weight">-0.071</data>
		</edge>
		<edge source="460" target="512">
			<data key="weight">-0.098</data>
		</edge>
		<edge source="255" target="317">
			<data key="weight">-0.061</data>
		</edge>
		<edge source="162" target="434">
			<data key="weight">-0.082</data>
		</edge>
		<edge source="104" target="473">
			<data key="weight">-0.061</data>
		</edge>
		<edge source="107" target="552">
			<data key="weight">-0.095</data>
		</edge>
		<edge source="48" target="225">
			<data key="weight">-0.057</data>
		</edge>
		<edge source="99" target="104">
			<data key="weight">-0.062</data>
		</edge>
		<edge source="48" target="149">
			<data key="weight">-0.113</data>
		</edge>
		<edge source="263" target="318">
			<data key="weight">-0.086</data>
		</edge>
		<edge source="238" target="308">
			<data key="weight">-0.094</data>
		</edge>
		<edge source="95" target="132">
			<data key="weight">-0.075</data>
		</edge>
		<edge source="95" target="237">
			<data key="weight">-0.110</data>
		</edge>
		<edge source="312" target="441">
			<data key="weight">-0.087</data>
		</edge>
		<edge source="76" target="299">
			<data key="weight">-0.066</data>
		</edge>
		<edge source="364" target="440">
			<data key="weight">-0.065</data>
		</edge>
		<edge source="95" target="488">
			<data key="weight">-0.077</data>
		</edge>
		<edge source="30" target="393">
			<data key="weight">-0.082</data>
		</edge>
		<edge source="268" target="434">
			<data key="weight">-0.155</data>
		</edge>
		<edge source="68" target="473">
			<data key="weight">-0.065</data>
		</edge>
		<edge source="85" target="385">
			<data key="weight">-0.103</data>
		</edge>
		<edge source="256" target="536">
			<data key="weight">-0.054</data>
		</edge>
		<edge source="110" target="512">
			<data key="weight">-0.098</data>
		</edge>
		<edge source="86" target="232">
			<data key="weight">-0.065</data>
		</edge>
		<edge source="512" target="551">
			<data key="weight">-0.150</data>
		</edge>
		<edge source="142" target="296">
			<data key="weight">-0.057</data>
		</edge>
		<edge source="167" target="423">
			<data key="weight">-0.080</data>
		</edge>
		<edge source="496" target="549">
			<data key="weight">-0.121</data>
		</edge>
		<edge source="264" target="348">
			<data key="weight">-0.080</data>
		</edge>
		<edge source="265" target="555">
			<data key="weight">-0.076</data>
		</edge>
		<edge source="76" target="389">
			<data key="weight">-0.057</data>
		</edge>
		<edge source="269" target="456">
			<data key="weight">-0.079</data>
		</edge>
		<edge source="155" target="241">
			<data key="weight">-0.083</data>
		</edge>
		<edge source="384" target="398">
			<data key="weight">-0.062</data>
		</edge>
		<edge source="101" target="555">
			<data key="weight">-0.050</data>
		</edge>
		<edge source="276" target="527">
			<data key="weight">-0.082</data>
		</edge>
		<edge source="358" target="384">
			<data key="weight">-0.071</data>
		</edge>
		<edge source="319" target="554">
			<data key="weight">-0.109</data>
		</edge>
		<edge source="264" target="442">
			<data key="weight">-0.128</data>
		</edge>
		<edge source="265" target="511">
			<data key="weight">-0.064</data>
		</edge>
		<edge source="495" target="549">
			<data key="weight">-0.071</data>
		</edge>
		<edge source="315" target="472">
			<data key="weight">-0.144</data>
		</edge>
		<edge source="314" target="356">
			<data key="weight">-0.129</data>
		</edge>
		<edge source="138" target="439">
			<data key="weight">-0.072</data>
		</edge>
		<edge source="17" target="547">
			<data key="weight">-0.086</data>
		</edge>
		<edge source="416" target="430">
			<data key="weight">-0.097</data>
		</edge>
		<edge source="290" target="396">
			<data key="weight">-0.084</data>
		</edge>
		<edge source="257" target="528">
			<data key="weight">-0.082</data>
		</edge>
		<edge source="169" target="518">
			<data key="weight">-0.066</data>
		</edge>
		<edge source="86" target="549">
			<data key="weight">-0.108</data>
		</edge>
		<edge source="456" target="501">
			<data key="weight">-0.098</data>
		</edge>
		<edge source="63" target="314">
			<data key="weight">-0.130</data>
		</edge>
		<edge source="206" target="318">
			<data key="weight">-0.066</data>
		</edge>
		<edge source="307" target="527">
			<data key="weight">-0.066</data>
		</edge>
		<edge source="89" target="391">
			<data key="weight">-0.085</data>
		</edge>
		<edge source="391" target="472">
			<data key="weight">-0.277</data>
		</edge>
		<edge source="149" target="545">
			<data key="weight">-0.191</data>
		</edge>
		<edge source="388" target="505">
			<data key="weight">-0.086</data>
		</edge>
		<edge source="301" target="472">
			<data key="weight">-0.074</data>
		</edge>
		<edge source="68" target="169">
			<data key="weight">-0.117</data>
		</edge>
		<edge source="320" target="549">
			<data key="weight">-0.105</data>
		</edge>
		<edge source="300" target="497">
			<data key="weight">-0.063</data>
		</edge>
		<edge source="61" target="364">
			<data key="weight">-0.064</data>
		</edge>
		<edge source="134" target="432">
			<data key="weight">-0.061</data>
		</edge>
		<edge source="110" target="288">
			<data key="weight">-0.109</data>
		</edge>
		<edge source="90" target="391">
			<data key="weight">-0.062</data>
		</edge>
		<edge source="28" target="212">
			<data key="weight">-0.078</data>
		</edge>
		<edge source="145" target="268">
			<data key="weight">-0.063</data>
		</edge>
		<edge source="236" target="554">
			<data key="weight">-0.061</data>
		</edge>
		<edge source="63" target="518">
			<data key="weight">-0.086</data>
		</edge>
		<edge source="20" target="267">
			<data key="weight">-0.071</data>
		</edge>
		<edge source="396" target="472">
			<data key="weight">-0.186</data>
		</edge>
		<edge source="169" target="440">
			<data key="weight">-0.231</data>
		</edge>
		<edge source="440" target="444">
			<data key="weight">-0.084</data>
		</edge>
		<edge source="203" target="398">
			<data key="weight">-0.149</data>
		</edge>
		<edge source="85" target="208">
			<data key="weight">-0.071</data>
		</edge>
		<edge source="294" target="457">
			<data key="weight">-0.098</data>
		</edge>
		<edge source="161" target="314">
			<data key="weight">-0.115</data>
		</edge>
		<edge source="38" target="161">
			<data key="weight">-0.058</data>
		</edge>
		<edge source="398" target="480">
			<data key="weight">-0.101</data>
		</edge>
		<edge source="289" target="416">
			<data key="weight">-0.072</data>
		</edge>
		<edge source="268" target="399">
			<data key="weight">-0.077</data>
		</edge>
		<edge source="137" target="209">
			<data key="weight">-0.068</data>
		</edge>
		<edge source="269" target="418">
			<data key="weight">-0.162</data>
		</edge>
		<edge source="264" target="536">
			<data key="weight">-0.106</data>
		</edge>
		<edge source="111" target="429">
			<data key="weight">-0.105</data>
		</edge>
		<edge source="298" target="309">
			<data key="weight">-0.121</data>
		</edge>
		<edge source="86" target="527">
			<data key="weight">-0.071</data>
		</edge>
		<edge source="273" target="512">
			<data key="weight">-0.096</data>
		</edge>
		<edge source="111" target="422">
			<data key="weight">-0.080</data>
		</edge>
		<edge source="423" target="440">
			<data key="weight">-0.151</data>
		</edge>
		<edge source="296" target="311">
			<data key="weight">-0.078</data>
		</edge>
		<edge source="140" target="548">
			<data key="weight">-0.145</data>
		</edge>
		<edge source="65" target="241">
			<data key="weight">-0.092</data>
		</edge>
		<edge source="399" target="501">
			<data key="weight">-0.099</data>
		</edge>
		<edge source="142" target="512">
			<data key="weight">-0.111</data>
		</edge>
		<edge source="17" target="531">
			<data key="weight">-0.076</data>
		</edge>
		<edge source="379" target="518">
			<data key="weight">-0.101</data>
		</edge>
		<edge source="495" target="552">
			<data key="weight">-0.078</data>
		</edge>
		<edge source="304" target="497">
			<data key="weight">-0.070</data>
		</edge>
		<edge source="101" target="531">
			<data key="weight">-0.067</data>
		</edge>
		<edge source="137" target="545">
			<data key="weight">-0.110</data>
		</edge>
		<edge source="48" target="547">
			<data key="weight">-0.104</data>
		</edge>
		<edge source="37" target="71">
			<data key="weight">-0.055</data>
		</edge>
		<edge source="440" target="509">
			<data key="weight">-0.078</data>
		</edge>
		<edge source="272" target="398">
			<data key="weight">-0.122</data>
		</edge>
		<edge source="263" target="276">
			<data key="weight">-0.147</data>
		</edge>
		<edge source="209" target="390">
			<data key="weight">-0.085</data>
		</edge>
		<edge source="26" target="293">
			<data key="weight">-0.083</data>
		</edge>
		<edge source="388" target="528">
			<data key="weight">-0.126</data>
		</edge>
		<edge source="196" target="268">
			<data key="weight">-0.077</data>
		</edge>
		<edge source="341" target="391">
			<data key="weight">-0.058</data>
		</edge>
		<edge source="79" target="351">
			<data key="weight">-0.061</data>
		</edge>
		<edge source="429" target="440">
			<data key="weight">-0.200</data>
		</edge>
		<edge source="295" target="358">
			<data key="weight">-0.063</data>
		</edge>
		<edge source="136" target="418">
			<data key="weight">-0.153</data>
		</edge>
		<edge source="155" target="500">
			<data key="weight">-0.067</data>
		</edge>
		<edge source="345" target="531">
			<data key="weight">-0.170</data>
		</edge>
		<edge source="345" target="472">
			<data key="weight">-0.223</data>
		</edge>
		<edge source="42" target="142">
			<data key="weight">-0.114</data>
		</edge>
		<edge source="177" target="302">
			<data key="weight">-0.058</data>
		</edge>
		<edge source="55" target="290">
			<data key="weight">-0.070</data>
		</edge>
		<edge source="97" target="548">
			<data key="weight">-0.097</data>
		</edge>
		<edge source="206" target="371">
			<data key="weight">-0.056</data>
		</edge>
		<edge source="262" target="441">
			<data key="weight">-0.090</data>
		</edge>
		<edge source="162" target="308">
			<data key="weight">-0.170</data>
		</edge>
		<edge source="195" target="496">
			<data key="weight">-0.068</data>
		</edge>
		<edge source="109" target="416">
			<data key="weight">-0.067</data>
		</edge>
		<edge source="298" target="351">
			<data key="weight">-0.084</data>
		</edge>
		<edge source="290" target="352">
			<data key="weight">-0.062</data>
		</edge>
		<edge source="161" target="190">
			<data key="weight">-0.047</data>
		</edge>
		<edge source="285" target="306">
			<data key="weight">-0.083</data>
		</edge>
		<edge source="296" target="345">
			<data key="weight">-0.067</data>
		</edge>
		<edge source="505" target="512">
			<data key="weight">-0.068</data>
		</edge>
		<edge source="298" target="488">
			<data key="weight">-0.064</data>
		</edge>
		<edge source="29" target="387">
			<data key="weight">-0.058</data>
		</edge>
		<edge source="162" target="516">
			<data key="weight">-0.070</data>
		</edge>
		<edge source="175" target="510">
			<data key="weight">-0.052</data>
		</edge>
		<edge source="37" target="270">
			<data key="weight">-0.058</data>
		</edge>
		<edge source="195" target="457">
			<data key="weight">-0.073</data>
		</edge>
		<edge source="105" target="301">
			<data key="weight">-0.056</data>
		</edge>
		<edge source="434" target="550">
			<data key="weight">-0.065</data>
		</edge>
		<edge source="28" target="344">
			<data key="weight">-0.089</data>
		</edge>
		<edge source="161" target="545">
			<data key="weight">-0.140</data>
		</edge>
		<edge source="36" target="433">
			<data key="weight">-0.079</data>
		</edge>
		<edge source="66" target="108">
			<data key="weight">-0.076</data>
		</edge>
		<edge source="59" target="552">
			<data key="weight">-0.061</data>
		</edge>
		<edge source="76" target="238">
			<data key="weight">-0.072</data>
		</edge>
		<edge source="268" target="389">
			<data key="weight">-0.080</data>
		</edge>
		<edge source="137" target="313">
			<data key="weight">-0.082</data>
		</edge>
		<edge source="146" target="551">
			<data key="weight">-0.084</data>
		</edge>
		<edge source="65" target="184">
			<data key="weight">-0.095</data>
		</edge>
		<edge source="167" target="215">
			<data key="weight">-0.069</data>
		</edge>
		<edge source="48" target="263">
			<data key="weight">-0.108</data>
		</edge>
		<edge source="215" target="513">
			<data key="weight">-0.082</data>
		</edge>
		<edge source="173" target="236">
			<data key="weight">-0.076</data>
		</edge>
		<edge source="522" target="548">
			<data key="weight">-0.190</data>
		</edge>
		<edge source="41" target="264">
			<data key="weight">-0.119</data>
		</edge>
		<edge source="277" target="518">
			<data key="weight">-0.088</data>
		</edge>
		<edge source="421" target="555">
			<data key="weight">-0.057</data>
		</edge>
		<edge source="26" target="295">
			<data key="weight">-0.078</data>
		</edge>
		<edge source="49" target="128">
			<data key="weight">-0.061</data>
		</edge>
		<edge source="83" target="111">
			<data key="weight">-0.115</data>
		</edge>
		<edge source="65" target="111">
			<data key="weight">-0.127</data>
		</edge>
		<edge source="243" target="396">
			<data key="weight">-0.062</data>
		</edge>
		<edge source="347" target="528">
			<data key="weight">-0.101</data>
		</edge>
		<edge source="237" target="264">
			<data key="weight">-0.102</data>
		</edge>
		<edge source="350" target="398">
			<data key="weight">-0.061</data>
		</edge>
		<edge source="68" target="308">
			<data key="weight">-0.071</data>
		</edge>
		<edge source="132" target="164">
			<data key="weight">-0.057</data>
		</edge>
		<edge source="260" target="497">
			<data key="weight">-0.056</data>
		</edge>
		<edge source="66" target="147">
			<data key="weight">-0.058</data>
		</edge>
		<edge source="233" target="472">
			<data key="weight">-0.116</data>
		</edge>
		<edge source="27" target="52">
			<data key="weight">-0.142</data>
		</edge>
		<edge source="273" target="312">
			<data key="weight">-0.065</data>
		</edge>
		<edge source="423" target="529">
			<data key="weight">-0.067</data>
		</edge>
		<edge source="206" target="292">
			<data key="weight">-0.072</data>
		</edge>
		<edge source="213" target="263">
			<data key="weight">-0.119</data>
		</edge>
		<edge source="319" target="496">
			<data key="weight">-0.075</data>
		</edge>
		<edge source="289" target="545">
			<data key="weight">-0.065</data>
		</edge>
		<edge source="431" target="554">
			<data key="weight">-0.056</data>
		</edge>
		<edge source="171" target="313">
			<data key="weight">-0.060</data>
		</edge>
		<edge source="42" target="525">
			<data key="weight">-0.071</data>
		</edge>
		<edge source="161" target="373">
			<data key="weight">-0.057</data>
		</edge>
		<edge source="339" target="512">
			<data key="weight">-0.147</data>
		</edge>
		<edge source="11" target="81">
			<data key="weight">-0.059</data>
		</edge>
		<edge source="272" target="552">
			<data key="weight">-0.086</data>
		</edge>
		<edge source="158" target="548">
			<data key="weight">-0.076</data>
		</edge>
		<edge source="85" target="511">
			<data key="weight">-0.111</data>
		</edge>
		<edge source="375" target="513">
			<data key="weight">-0.077</data>
		</edge>
		<edge source="68" target="487">
			<data key="weight">-0.064</data>
		</edge>
		<edge source="398" target="430">
			<data key="weight">-0.075</data>
		</edge>
		<edge source="151" target="346">
			<data key="weight">-0.062</data>
		</edge>
		<edge source="110" target="423">
			<data key="weight">-0.108</data>
		</edge>
		<edge source="285" target="418">
			<data key="weight">-0.127</data>
		</edge>
		<edge source="285" target="552">
			<data key="weight">-0.093</data>
		</edge>
		<edge source="28" target="523">
			<data key="weight">-0.077</data>
		</edge>
		<edge source="133" target="497">
			<data key="weight">-0.120</data>
		</edge>
		<edge source="167" target="314">
			<data key="weight">-0.077</data>
		</edge>
		<edge source="212" target="297">
			<data key="weight">-0.117</data>
		</edge>
		<edge source="43" target="376">
			<data key="weight">-0.048</data>
		</edge>
		<edge source="305" target="393">
			<data key="weight">-0.075</data>
		</edge>
		<edge source="103" target="458">
			<data key="weight">-0.099</data>
		</edge>
		<edge source="312" target="355">
			<data key="weight">-0.087</data>
		</edge>
		<edge source="153" target="276">
			<data key="weight">-0.067</data>
		</edge>
		<edge source="213" target="440">
			<data key="weight">-0.144</data>
		</edge>
		<edge source="62" target="242">
			<data key="weight">-0.082</data>
		</edge>
		<edge source="261" target="472">
			<data key="weight">-0.080</data>
		</edge>
		<edge source="59" target="509">
			<data key="weight">-0.109</data>
		</edge>
		<edge source="36" target="107">
			<data key="weight">-0.109</data>
		</edge>
		<edge source="258" target="555">
			<data key="weight">-0.056</data>
		</edge>
		<edge source="69" target="319">
			<data key="weight">-0.066</data>
		</edge>
		<edge source="269" target="385">
			<data key="weight">-0.073</data>
		</edge>
		<edge source="169" target="536">
			<data key="weight">-0.104</data>
		</edge>
		<edge source="62" target="203">
			<data key="weight">-0.078</data>
		</edge>
		<edge source="295" target="418">
			<data key="weight">-0.181</data>
		</edge>
		<edge source="133" target="215">
			<data key="weight">-0.067</data>
		</edge>
		<edge source="107" target="163">
			<data key="weight">-0.045</data>
		</edge>
		<edge source="361" target="512">
			<data key="weight">-0.197</data>
		</edge>
		<edge source="226" target="341">
			<data key="weight">-0.058</data>
		</edge>
		<edge source="174" target="358">
			<data key="weight">-0.071</data>
		</edge>
		<edge source="86" target="548">
			<data key="weight">-0.086</data>
		</edge>
		<edge source="85" target="171">
			<data key="weight">-0.094</data>
		</edge>
		<edge source="109" target="173">
			<data key="weight">-0.052</data>
		</edge>
		<edge source="186" target="513">
			<data key="weight">-0.104</data>
		</edge>
		<edge source="69" target="272">
			<data key="weight">-0.077</data>
		</edge>
		<edge source="162" target="371">
			<data key="weight">-0.059</data>
		</edge>
		<edge source="317" target="388">
			<data key="weight">-0.061</data>
		</edge>
		<edge source="184" target="435">
			<data key="weight">-0.052</data>
		</edge>
		<edge source="20" target="287">
			<data key="weight">-0.141</data>
		</edge>
		<edge source="271" target="421">
			<data key="weight">-0.070</data>
		</edge>
		<edge source="169" target="442">
			<data key="weight">-0.064</data>
		</edge>
		<edge source="398" target="431">
			<data key="weight">-0.097</data>
		</edge>
		<edge source="140" target="173">
			<data key="weight">-0.071</data>
		</edge>
		<edge source="17" target="268">
			<data key="weight">-0.193</data>
		</edge>
		<edge source="128" target="496">
			<data key="weight">-0.075</data>
		</edge>
		<edge source="271" target="428">
			<data key="weight">-0.059</data>
		</edge>
		<edge source="82" target="550">
			<data key="weight">-0.150</data>
		</edge>
		<edge source="291" target="516">
			<data key="weight">-0.077</data>
		</edge>
		<edge source="276" target="313">
			<data key="weight">-0.102</data>
		</edge>
		<edge source="166" target="212">
			<data key="weight">-0.097</data>
		</edge>
		<edge source="201" target="398">
			<data key="weight">-0.063</data>
		</edge>
		<edge source="473" target="511">
			<data key="weight">-0.064</data>
		</edge>
		<edge source="172" target="518">
			<data key="weight">-0.097</data>
		</edge>
		<edge source="309" target="545">
			<data key="weight">-0.242</data>
		</edge>
		<edge source="52" target="275">
			<data key="weight">-0.086</data>
		</edge>
		<edge source="274" target="314">
			<data key="weight">-0.058</data>
		</edge>
		<edge source="76" target="380">
			<data key="weight">-0.054</data>
		</edge>
		<edge source="133" target="527">
			<data key="weight">-0.102</data>
		</edge>
		<edge source="84" target="358">
			<data key="weight">-0.090</data>
		</edge>
		<edge source="28" target="549">
			<data key="weight">-0.115</data>
		</edge>
		<edge source="144" target="345">
			<data key="weight">-0.069</data>
		</edge>
		<edge source="274" target="316">
			<data key="weight">-0.078</data>
		</edge>
		<edge source="320" target="458">
			<data key="weight">-0.068</data>
		</edge>
		<edge source="255" target="282">
			<data key="weight">-0.075</data>
		</edge>
		<edge source="312" target="555">
			<data key="weight">-0.098</data>
		</edge>
		<edge source="505" target="554">
			<data key="weight">-0.118</data>
		</edge>
		<edge source="272" target="472">
			<data key="weight">-0.063</data>
		</edge>
		<edge source="203" target="513">
			<data key="weight">-0.142</data>
		</edge>
		<edge source="34" target="162">
			<data key="weight">-0.058</data>
		</edge>
		<edge source="37" target="266">
			<data key="weight">-0.100</data>
		</edge>
		<edge source="65" target="458">
			<data key="weight">-0.103</data>
		</edge>
		<edge source="53" target="264">
			<data key="weight">-0.109</data>
		</edge>
		<edge source="201" target="549">
			<data key="weight">-0.045</data>
		</edge>
		<edge source="85" target="159">
			<data key="weight">-0.059</data>
		</edge>
		<edge source="68" target="385">
			<data key="weight">-0.064</data>
		</edge>
		<edge source="309" target="421">
			<data key="weight">-0.129</data>
		</edge>
		<edge source="20" target="421">
			<data key="weight">-0.079</data>
		</edge>
		<edge source="155" target="378">
			<data key="weight">-0.076</data>
		</edge>
		<edge source="255" target="501">
			<data key="weight">-0.090</data>
		</edge>
		<edge source="186" target="314">
			<data key="weight">-0.084</data>
		</edge>
		<edge source="396" target="550">
			<data key="weight">-0.112</data>
		</edge>
		<edge source="242" target="518">
			<data key="weight">-0.116</data>
		</edge>
		<edge source="36" target="398">
			<data key="weight">-0.068</data>
		</edge>
		<edge source="431" target="476">
			<data key="weight">-0.058</data>
		</edge>
		<edge source="273" target="393">
			<data key="weight">-0.065</data>
		</edge>
		<edge source="398" target="435">
			<data key="weight">-0.084</data>
		</edge>
		<edge source="96" target="212">
			<data key="weight">-0.136</data>
		</edge>
		<edge source="308" target="480">
			<data key="weight">-0.062</data>
		</edge>
		<edge source="55" target="170">
			<data key="weight">-0.053</data>
		</edge>
		<edge source="111" target="237">
			<data key="weight">-0.066</data>
		</edge>
		<edge source="313" target="552">
			<data key="weight">-0.206</data>
		</edge>
		<edge source="68" target="227">
			<data key="weight">-0.046</data>
		</edge>
		<edge source="313" target="505">
			<data key="weight">-0.084</data>
		</edge>
		<edge source="164" target="272">
			<data key="weight">-0.078</data>
		</edge>
		<edge source="28" target="285">
			<data key="weight">-0.085</data>
		</edge>
		<edge source="31" target="85">
			<data key="weight">-0.090</data>
		</edge>
		<edge source="108" target="262">
			<data key="weight">-0.108</data>
		</edge>
		<edge source="49" target="429">
			<data key="weight">-0.099</data>
		</edge>
		<edge source="254" target="550">
			<data key="weight">-0.131</data>
		</edge>
		<edge source="71" target="301">
			<data key="weight">-0.049</data>
		</edge>
		<edge source="259" target="553">
			<data key="weight">-0.131</data>
		</edge>
		<edge source="510" target="545">
			<data key="weight">-0.112</data>
		</edge>
		<edge source="76" target="293">
			<data key="weight">-0.081</data>
		</edge>
		<edge source="52" target="137">
			<data key="weight">-0.080</data>
		</edge>
		<edge source="133" target="271">
			<data key="weight">-0.066</data>
		</edge>
		<edge source="142" target="379">
			<data key="weight">-0.087</data>
		</edge>
		<edge source="292" target="440">
			<data key="weight">-0.062</data>
		</edge>
		<edge source="227" target="429">
			<data key="weight">-0.054</data>
		</edge>
		<edge source="138" target="233">
			<data key="weight">-0.066</data>
		</edge>
		<edge source="62" target="259">
			<data key="weight">-0.201</data>
		</edge>
		<edge source="52" target="169">
			<data key="weight">-0.091</data>
		</edge>
		<edge source="257" target="440">
			<data key="weight">-0.090</data>
		</edge>
		<edge source="52" target="421">
			<data key="weight">-0.074</data>
		</edge>
		<edge source="110" target="552">
			<data key="weight">-0.109</data>
		</edge>
		<edge source="52" target="176">
			<data key="weight">-0.125</data>
		</edge>
		<edge source="186" target="420">
			<data key="weight">-0.111</data>
		</edge>
		<edge source="254" target="512">
			<data key="weight">-0.128</data>
		</edge>
		<edge source="292" target="505">
			<data key="weight">-0.068</data>
		</edge>
		<edge source="140" target="305">
			<data key="weight">-0.062</data>
		</edge>
		<edge source="183" target="317">
			<data key="weight">-0.087</data>
		</edge>
		<edge source="37" target="53">
			<data key="weight">-0.065</data>
		</edge>
		<edge source="66" target="187">
			<data key="weight">-0.061</data>
		</edge>
		<edge source="196" target="456">
			<data key="weight">-0.052</data>
		</edge>
		<edge source="263" target="457">
			<data key="weight">-0.110</data>
		</edge>
		<edge source="31" target="528">
			<data key="weight">-0.098</data>
		</edge>
		<edge source="296" target="428">
			<data key="weight">-0.054</data>
		</edge>
		<edge source="20" target="86">
			<data key="weight">-0.061</data>
		</edge>
		<edge source="341" target="498">
			<data key="weight">-0.057</data>
		</edge>
		<edge source="294" target="358">
			<data key="weight">-0.137</data>
		</edge>
		<edge source="132" target="440">
			<data key="weight">-0.081</data>
		</edge>
		<edge source="267" target="473">
			<data key="weight">-0.066</data>
		</edge>
		<edge source="206" target="263">
			<data key="weight">-0.086</data>
		</edge>
		<edge source="460" target="553">
			<data key="weight">-0.120</data>
		</edge>
		<edge source="107" target="388">
			<data key="weight">-0.071</data>
		</edge>
		<edge source="294" target="477">
			<data key="weight">-0.073</data>
		</edge>
		<edge source="65" target="384">
			<data key="weight">-0.113</data>
		</edge>
		<edge source="107" target="289">
			<data key="weight">-0.101</data>
		</edge>
		<edge source="139" target="513">
			<data key="weight">-0.075</data>
		</edge>
		<edge source="458" target="513">
			<data key="weight">-0.099</data>
		</edge>
		<edge source="481" target="531">
			<data key="weight">-0.062</data>
		</edge>
		<edge source="62" target="435">
			<data key="weight">-0.058</data>
		</edge>
		<edge source="259" target="289">
			<data key="weight">-0.068</data>
		</edge>
		<edge source="101" target="314">
			<data key="weight">-0.125</data>
		</edge>
		<edge source="33" target="68">
			<data key="weight">-0.093</data>
		</edge>
		<edge source="291" target="439">
			<data key="weight">-0.087</data>
		</edge>
		<edge source="172" target="290">
			<data key="weight">-0.088</data>
		</edge>
		<edge source="211" target="372">
			<data key="weight">-0.122</data>
		</edge>
		<edge source="162" target="388">
			<data key="weight">-0.070</data>
		</edge>
		<edge source="513" target="551">
			<data key="weight">-0.077</data>
		</edge>
		<edge source="50" target="302">
			<data key="weight">-0.059</data>
		</edge>
		<edge source="153" target="375">
			<data key="weight">-0.067</data>
		</edge>
		<edge source="43" target="111">
			<data key="weight">-0.108</data>
		</edge>
		<edge source="135" target="317">
			<data key="weight">-0.058</data>
		</edge>
		<edge source="505" target="555">
			<data key="weight">-0.111</data>
		</edge>
		<edge source="238" target="527">
			<data key="weight">-0.063</data>
		</edge>
		<edge source="423" target="549">
			<data key="weight">-0.125</data>
		</edge>
		<edge source="62" target="431">
			<data key="weight">-0.067</data>
		</edge>
		<edge source="370" target="518">
			<data key="weight">-0.080</data>
		</edge>
		<edge source="51" target="358">
			<data key="weight">-0.078</data>
		</edge>
		<edge source="191" target="314">
			<data key="weight">-0.074</data>
		</edge>
		<edge source="32" target="512">
			<data key="weight">-0.077</data>
		</edge>
		<edge source="290" target="499">
			<data key="weight">-0.066</data>
		</edge>
		<edge source="48" target="79">
			<data key="weight">-0.069</data>
		</edge>
		<edge source="513" target="552">
			<data key="weight">-0.092</data>
		</edge>
		<edge source="213" target="531">
			<data key="weight">-0.136</data>
		</edge>
		<edge source="11" target="263">
			<data key="weight">-0.087</data>
		</edge>
		<edge source="259" target="343">
			<data key="weight">-0.080</data>
		</edge>
		<edge source="158" target="440">
			<data key="weight">-0.100</data>
		</edge>
		<edge source="69" target="512">
			<data key="weight">-0.135</data>
		</edge>
		<edge source="32" target="358">
			<data key="weight">-0.110</data>
		</edge>
		<edge source="175" target="421">
			<data key="weight">-0.069</data>
		</edge>
		<edge source="227" target="312">
			<data key="weight">-0.063</data>
		</edge>
		<edge source="268" target="376">
			<data key="weight">-0.123</data>
		</edge>
		<edge source="199" target="314">
			<data key="weight">-0.059</data>
		</edge>
		<edge source="184" target="342">
			<data key="weight">-0.066</data>
		</edge>
		<edge source="209" target="241">
			<data key="weight">-0.064</data>
		</edge>
		<edge source="306" target="308">
			<data key="weight">-0.103</data>
		</edge>
		<edge source="79" target="420">
			<data key="weight">-0.083</data>
		</edge>
		<edge source="209" target="476">
			<data key="weight">-0.073</data>
		</edge>
		<edge source="358" target="551">
			<data key="weight">-0.137</data>
		</edge>
		<edge source="76" target="269">
			<data key="weight">-0.105</data>
		</edge>
		<edge source="364" target="509">
			<data key="weight">-0.058</data>
		</edge>
		<edge source="101" target="280">
			<data key="weight">-0.052</data>
		</edge>
		<edge source="254" target="472">
			<data key="weight">-0.129</data>
		</edge>
		<edge source="293" target="309">
			<data key="weight">-0.087</data>
		</edge>
		<edge source="262" target="489">
			<data key="weight">-0.103</data>
		</edge>
		<edge source="309" target="362">
			<data key="weight">-0.060</data>
		</edge>
		<edge source="155" target="358">
			<data key="weight">-0.061</data>
		</edge>
		<edge source="110" target="173">
			<data key="weight">-0.059</data>
		</edge>
		<edge source="99" target="512">
			<data key="weight">-0.118</data>
		</edge>
		<edge source="90" target="512">
			<data key="weight">-0.163</data>
		</edge>
		<edge source="351" target="479">
			<data key="weight">-0.118</data>
		</edge>
		<edge source="382" target="523">
			<data key="weight">-0.115</data>
		</edge>
		<edge source="40" target="83">
			<data key="weight">-0.083</data>
		</edge>
		<edge source="212" target="502">
			<data key="weight">-0.096</data>
		</edge>
		<edge source="97" target="511">
			<data key="weight">-0.068</data>
		</edge>
		<edge source="317" target="472">
			<data key="weight">-0.116</data>
		</edge>
		<edge source="164" target="512">
			<data key="weight">-0.091</data>
		</edge>
		<edge source="361" target="441">
			<data key="weight">-0.061</data>
		</edge>
		<edge source="65" target="183">
			<data key="weight">-0.087</data>
		</edge>
		<edge source="277" target="315">
			<data key="weight">-0.065</data>
		</edge>
		<edge source="395" target="545">
			<data key="weight">-0.123</data>
		</edge>
		<edge source="33" target="384">
			<data key="weight">-0.061</data>
		</edge>
		<edge source="107" target="111">
			<data key="weight">-0.093</data>
		</edge>
		<edge source="85" target="548">
			<data key="weight">-0.132</data>
		</edge>
		<edge source="500" target="512">
			<data key="weight">-0.087</data>
		</edge>
		<edge source="66" target="497">
			<data key="weight">-0.073</data>
		</edge>
		<edge source="233" target="314">
			<data key="weight">-0.114</data>
		</edge>
		<edge source="59" target="488">
			<data key="weight">-0.053</data>
		</edge>
		<edge source="317" target="390">
			<data key="weight">-0.080</data>
		</edge>
		<edge source="66" target="96">
			<data key="weight">-0.064</data>
		</edge>
		<edge source="20" target="242">
			<data key="weight">-0.091</data>
		</edge>
		<edge source="434" target="496">
			<data key="weight">-0.107</data>
		</edge>
		<edge source="167" target="510">
			<data key="weight">-0.074</data>
		</edge>
		<edge source="146" target="478">
			<data key="weight">-0.064</data>
		</edge>
		<edge source="513" target="529">
			<data key="weight">-0.067</data>
		</edge>
		<edge source="210" target="311">
			<data key="weight">-0.055</data>
		</edge>
		<edge source="146" target="270">
			<data key="weight">-0.059</data>
		</edge>
		<edge source="169" target="289">
			<data key="weight">-0.067</data>
		</edge>
		<edge source="181" target="513">
			<data key="weight">-0.052</data>
		</edge>
		<edge source="88" target="512">
			<data key="weight">-0.099</data>
		</edge>
		<edge source="277" target="440">
			<data key="weight">-0.142</data>
		</edge>
		<edge source="17" target="62">
			<data key="weight">-0.057</data>
		</edge>
		<edge source="20" target="96">
			<data key="weight">-0.085</data>
		</edge>
		<edge source="351" target="555">
			<data key="weight">-0.073</data>
		</edge>
		<edge source="40" target="545">
			<data key="weight">-0.150</data>
		</edge>
		<edge source="209" target="307">
			<data key="weight">-0.123</data>
		</edge>
		<edge source="358" target="430">
			<data key="weight">-0.086</data>
		</edge>
		<edge source="173" target="457">
			<data key="weight">-0.088</data>
		</edge>
		<edge source="265" target="473">
			<data key="weight">-0.095</data>
		</edge>
		<edge source="50" target="545">
			<data key="weight">-0.096</data>
		</edge>
		<edge source="36" target="501">
			<data key="weight">-0.139</data>
		</edge>
		<edge source="268" target="288">
			<data key="weight">-0.068</data>
		</edge>
		<edge source="212" target="518">
			<data key="weight">-0.107</data>
		</edge>
		<edge source="212" target="352">
			<data key="weight">-0.089</data>
		</edge>
		<edge source="107" target="432">
			<data key="weight">-0.150</data>
		</edge>
		<edge source="271" target="429">
			<data key="weight">-0.072</data>
		</edge>
		<edge source="388" target="457">
			<data key="weight">-0.068</data>
		</edge>
		<edge source="81" target="316">
			<data key="weight">-0.067</data>
		</edge>
		<edge source="200" target="434">
			<data key="weight">-0.062</data>
		</edge>
		<edge source="31" target="37">
			<data key="weight">-0.090</data>
		</edge>
		<edge source="98" target="317">
			<data key="weight">-0.106</data>
		</edge>
		<edge source="69" target="551">
			<data key="weight">-0.155</data>
		</edge>
		<edge source="26" target="528">
			<data key="weight">-0.076</data>
		</edge>
		<edge source="131" target="439">
			<data key="weight">-0.051</data>
		</edge>
		<edge source="255" target="489">
			<data key="weight">-0.077</data>
		</edge>
		<edge source="512" target="522">
			<data key="weight">-0.102</data>
		</edge>
		<edge source="45" target="313">
			<data key="weight">-0.069</data>
		</edge>
		<edge source="140" target="387">
			<data key="weight">-0.057</data>
		</edge>
		<edge source="76" target="155">
			<data key="weight">-0.159</data>
		</edge>
		<edge source="86" target="162">
			<data key="weight">-0.063</data>
		</edge>
		<edge source="130" target="314">
			<data key="weight">-0.063</data>
		</edge>
		<edge source="473" target="545">
			<data key="weight">-0.076</data>
		</edge>
		<edge source="107" target="429">
			<data key="weight">-0.107</data>
		</edge>
		<edge source="143" target="302">
			<data key="weight">-0.096</data>
		</edge>
		<edge source="429" target="495">
			<data key="weight">-0.138</data>
		</edge>
		<edge source="472" target="476">
			<data key="weight">-0.073</data>
		</edge>
		<edge source="258" target="473">
			<data key="weight">-0.123</data>
		</edge>
		<edge source="65" target="212">
			<data key="weight">-0.118</data>
		</edge>
		<edge source="153" target="174">
			<data key="weight">-0.058</data>
		</edge>
		<edge source="309" target="379">
			<data key="weight">-0.071</data>
		</edge>
		<edge source="513" target="516">
			<data key="weight">-0.098</data>
		</edge>
		<edge source="29" target="439">
			<data key="weight">-0.075</data>
		</edge>
		<edge source="75" target="416">
			<data key="weight">-0.085</data>
		</edge>
		<edge source="48" target="144">
			<data key="weight">-0.068</data>
		</edge>
		<edge source="92" target="211">
			<data key="weight">-0.093</data>
		</edge>
		<edge source="319" target="423">
			<data key="weight">-0.067</data>
		</edge>
		<edge source="20" target="502">
			<data key="weight">-0.100</data>
		</edge>
		<edge source="92" target="286">
			<data key="weight">-0.056</data>
		</edge>
		<edge source="97" target="547">
			<data key="weight">-0.107</data>
		</edge>
		<edge source="95" target="272">
			<data key="weight">-0.086</data>
		</edge>
		<edge source="348" target="429">
			<data key="weight">-0.067</data>
		</edge>
		<edge source="186" target="512">
			<data key="weight">-0.080</data>
		</edge>
		<edge source="235" target="518">
			<data key="weight">-0.090</data>
		</edge>
		<edge source="101" target="266">
			<data key="weight">-0.062</data>
		</edge>
		<edge source="358" target="548">
			<data key="weight">-0.163</data>
		</edge>
		<edge source="302" target="394">
			<data key="weight">-0.068</data>
		</edge>
		<edge source="505" target="551">
			<data key="weight">-0.140</data>
		</edge>
		<edge source="154" target="273">
			<data key="weight">-0.085</data>
		</edge>
		<edge source="271" target="516">
			<data key="weight">-0.068</data>
		</edge>
		<edge source="315" target="376">
			<data key="weight">-0.061</data>
		</edge>
		<edge source="63" target="287">
			<data key="weight">-0.064</data>
		</edge>
		<edge source="169" target="528">
			<data key="weight">-0.117</data>
		</edge>
		<edge source="38" target="168">
			<data key="weight">-0.062</data>
		</edge>
		<edge source="154" target="421">
			<data key="weight">-0.058</data>
		</edge>
		<edge source="138" target="307">
			<data key="weight">-0.059</data>
		</edge>
		<edge source="274" target="472">
			<data key="weight">-0.091</data>
		</edge>
		<edge source="37" target="429">
			<data key="weight">-0.063</data>
		</edge>
		<edge source="75" target="547">
			<data key="weight">-0.101</data>
		</edge>
		<edge source="76" target="550">
			<data key="weight">-0.098</data>
		</edge>
		<edge source="43" target="171">
			<data key="weight">-0.057</data>
		</edge>
		<edge source="46" target="242">
			<data key="weight">-0.066</data>
		</edge>
		<edge source="59" target="472">
			<data key="weight">-0.110</data>
		</edge>
		<edge source="43" target="418">
			<data key="weight">-0.116</data>
		</edge>
		<edge source="454" target="497">
			<data key="weight">-0.072</data>
		</edge>
		<edge source="132" target="312">
			<data key="weight">-0.085</data>
		</edge>
		<edge source="266" target="293">
			<data key="weight">-0.068</data>
		</edge>
		<edge source="352" target="457">
			<data key="weight">-0.066</data>
		</edge>
		<edge source="388" target="440">
			<data key="weight">-0.087</data>
		</edge>
		<edge source="260" target="314">
			<data key="weight">-0.073</data>
		</edge>
		<edge source="277" target="430">
			<data key="weight">-0.067</data>
		</edge>
		<edge source="28" target="37">
			<data key="weight">-0.062</data>
		</edge>
		<edge source="312" target="479">
			<data key="weight">-0.071</data>
		</edge>
		<edge source="317" target="362">
			<data key="weight">-0.071</data>
		</edge>
		<edge source="28" target="318">
			<data key="weight">-0.064</data>
		</edge>
		<edge source="287" target="313">
			<data key="weight">-0.067</data>
		</edge>
		<edge source="107" target="554">
			<data key="weight">-0.102</data>
		</edge>
		<edge source="317" target="439">
			<data key="weight">-0.174</data>
		</edge>
		<edge source="171" target="513">
			<data key="weight">-0.111</data>
		</edge>
		<edge source="62" target="301">
			<data key="weight">-0.080</data>
		</edge>
		<edge source="510" target="513">
			<data key="weight">-0.064</data>
		</edge>
		<edge source="25" target="45">
			<data key="weight">-0.061</data>
		</edge>
		<edge source="202" target="393">
			<data key="weight">-0.076</data>
		</edge>
		<edge source="48" target="138">
			<data key="weight">-0.062</data>
		</edge>
		<edge source="11" target="472">
			<data key="weight">-0.081</data>
		</edge>
		<edge source="62" target="356">
			<data key="weight">-0.099</data>
		</edge>
		<edge source="174" target="265">
			<data key="weight">-0.078</data>
		</edge>
		<edge source="479" target="545">
			<data key="weight">-0.174</data>
		</edge>
		<edge source="31" target="172">
			<data key="weight">-0.083</data>
		</edge>
		<edge source="142" target="441">
			<data key="weight">-0.069</data>
		</edge>
		<edge source="99" target="531">
			<data key="weight">-0.059</data>
		</edge>
		<edge source="95" target="423">
			<data key="weight">-0.083</data>
		</edge>
		<edge source="269" target="499">
			<data key="weight">-0.060</data>
		</edge>
		<edge source="153" target="271">
			<data key="weight">-0.075</data>
		</edge>
		<edge source="174" target="313">
			<data key="weight">-0.088</data>
		</edge>
		<edge source="92" target="398">
			<data key="weight">-0.080</data>
		</edge>
		<edge source="37" target="376">
			<data key="weight">-0.067</data>
		</edge>
		<edge source="285" target="318">
			<data key="weight">-0.088</data>
		</edge>
		<edge source="43" target="420">
			<data key="weight">-0.153</data>
		</edge>
		<edge source="155" target="501">
			<data key="weight">-0.123</data>
		</edge>
		<edge source="290" target="347">
			<data key="weight">-0.108</data>
		</edge>
		<edge source="312" target="472">
			<data key="weight">-0.209</data>
		</edge>
		<edge source="439" target="545">
			<data key="weight">-0.176</data>
		</edge>
		<edge source="82" target="225">
			<data key="weight">-0.056</data>
		</edge>
		<edge source="209" target="362">
			<data key="weight">-0.082</data>
		</edge>
		<edge source="33" target="257">
			<data key="weight">-0.057</data>
		</edge>
		<edge source="309" target="555">
			<data key="weight">-0.164</data>
		</edge>
		<edge source="84" target="312">
			<data key="weight">-0.076</data>
		</edge>
		<edge source="268" target="342">
			<data key="weight">-0.084</data>
		</edge>
		<edge source="32" target="274">
			<data key="weight">-0.058</data>
		</edge>
		<edge source="82" target="512">
			<data key="weight">-0.134</data>
		</edge>
		<edge source="308" target="441">
			<data key="weight">-0.156</data>
		</edge>
		<edge source="502" target="510">
			<data key="weight">-0.061</data>
		</edge>
		<edge source="138" target="550">
			<data key="weight">-0.127</data>
		</edge>
		<edge source="239" target="434">
			<data key="weight">-0.103</data>
		</edge>
		<edge source="364" target="536">
			<data key="weight">-0.076</data>
		</edge>
		<edge source="33" target="320">
			<data key="weight">-0.058</data>
		</edge>
		<edge source="73" target="531">
			<data key="weight">-0.093</data>
		</edge>
		<edge source="70" target="523">
			<data key="weight">-0.067</data>
		</edge>
		<edge source="109" target="551">
			<data key="weight">-0.052</data>
		</edge>
		<edge source="20" target="375">
			<data key="weight">-0.061</data>
		</edge>
		<edge source="431" target="512">
			<data key="weight">-0.134</data>
		</edge>
		<edge source="133" target="287">
			<data key="weight">-0.061</data>
		</edge>
		<edge source="149" target="416">
			<data key="weight">-0.063</data>
		</edge>
		<edge source="86" target="512">
			<data key="weight">-0.155</data>
		</edge>
		<edge source="108" target="423">
			<data key="weight">-0.081</data>
		</edge>
		<edge source="28" target="282">
			<data key="weight">-0.078</data>
		</edge>
		<edge source="37" target="481">
			<data key="weight">-0.091</data>
		</edge>
		<edge source="162" target="550">
			<data key="weight">-0.125</data>
		</edge>
		<edge source="104" target="317">
			<data key="weight">-0.163</data>
		</edge>
		<edge source="497" target="518">
			<data key="weight">-0.067</data>
		</edge>
		<edge source="53" target="512">
			<data key="weight">-0.072</data>
		</edge>
		<edge source="96" target="421">
			<data key="weight">-0.066</data>
		</edge>
		<edge source="313" target="475">
			<data key="weight">-0.091</data>
		</edge>
		<edge source="428" target="550">
			<data key="weight">-0.071</data>
		</edge>
		<edge source="364" target="398">
			<data key="weight">-0.091</data>
		</edge>
		<edge source="302" target="501">
			<data key="weight">-0.098</data>
		</edge>
		<edge source="314" target="440">
			<data key="weight">-0.086</data>
		</edge>
		<edge source="315" target="528">
			<data key="weight">-0.089</data>
		</edge>
		<edge source="264" target="279">
			<data key="weight">-0.067</data>
		</edge>
		<edge source="380" target="553">
			<data key="weight">-0.063</data>
		</edge>
		<edge source="168" target="435">
			<data key="weight">-0.075</data>
		</edge>
		<edge source="199" target="302">
			<data key="weight">-0.061</data>
		</edge>
		<edge source="106" target="512">
			<data key="weight">-0.084</data>
		</edge>
		<edge source="269" target="503">
			<data key="weight">-0.059</data>
		</edge>
		<edge source="422" target="432">
			<data key="weight">-0.068</data>
		</edge>
		<edge source="36" target="429">
			<data key="weight">-0.086</data>
		</edge>
		<edge source="37" target="554">
			<data key="weight">-0.076</data>
		</edge>
		<edge source="102" target="473">
			<data key="weight">-0.109</data>
		</edge>
		<edge source="316" target="444">
			<data key="weight">-0.072</data>
		</edge>
		<edge source="288" target="343">
			<data key="weight">-0.107</data>
		</edge>
		<edge source="306" target="553">
			<data key="weight">-0.111</data>
		</edge>
		<edge source="136" target="313">
			<data key="weight">-0.083</data>
		</edge>
		<edge source="28" target="237">
			<data key="weight">-0.065</data>
		</edge>
		<edge source="240" target="317">
			<data key="weight">-0.059</data>
		</edge>
		<edge source="266" target="436">
			<data key="weight">-0.095</data>
		</edge>
		<edge source="213" target="294">
			<data key="weight">-0.078</data>
		</edge>
		<edge source="46" target="173">
			<data key="weight">-0.131</data>
		</edge>
		<edge source="155" target="372">
			<data key="weight">-0.067</data>
		</edge>
		<edge source="139" target="472">
			<data key="weight">-0.079</data>
		</edge>
		<edge source="264" target="276">
			<data key="weight">-0.190</data>
		</edge>
		<edge source="63" target="545">
			<data key="weight">-0.091</data>
		</edge>
		<edge source="44" target="215">
			<data key="weight">-0.058</data>
		</edge>
		<edge source="50" target="292">
			<data key="weight">-0.056</data>
		</edge>
		<edge source="288" target="314">
			<data key="weight">-0.072</data>
		</edge>
		<edge source="457" target="496">
			<data key="weight">-0.108</data>
		</edge>
		<edge source="339" target="496">
			<data key="weight">-0.094</data>
		</edge>
		<edge source="37" target="51">
			<data key="weight">-0.072</data>
		</edge>
		<edge source="314" target="390">
			<data key="weight">-0.072</data>
		</edge>
		<edge source="62" target="184">
			<data key="weight">-0.065</data>
		</edge>
		<edge source="286" target="420">
			<data key="weight">-0.069</data>
		</edge>
		<edge source="61" target="429">
			<data key="weight">-0.064</data>
		</edge>
		<edge source="151" target="550">
			<data key="weight">-0.122</data>
		</edge>
		<edge source="309" target="344">
			<data key="weight">-0.112</data>
		</edge>
		<edge source="171" target="269">
			<data key="weight">-0.077</data>
		</edge>
		<edge source="104" target="513">
			<data key="weight">-0.092</data>
		</edge>
		<edge source="498" target="513">
			<data key="weight">-0.086</data>
		</edge>
		<edge source="88" target="398">
			<data key="weight">-0.059</data>
		</edge>
		<edge source="254" target="495">
			<data key="weight">-0.075</data>
		</edge>
		<edge source="70" target="444">
			<data key="weight">-0.063</data>
		</edge>
		<edge source="95" target="168">
			<data key="weight">-0.085</data>
		</edge>
		<edge source="17" target="545">
			<data key="weight">-0.281</data>
		</edge>
		<edge source="42" target="317">
			<data key="weight">-0.066</data>
		</edge>
		<edge source="262" target="475">
			<data key="weight">-0.094</data>
		</edge>
		<edge source="314" target="346">
			<data key="weight">-0.110</data>
		</edge>
		<edge source="36" target="547">
			<data key="weight">-0.059</data>
		</edge>
		<edge source="162" target="423">
			<data key="weight">-0.110</data>
		</edge>
		<edge source="33" target="237">
			<data key="weight">-0.132</data>
		</edge>
		<edge source="428" target="545">
			<data key="weight">-0.247</data>
		</edge>
		<edge source="46" target="184">
			<data key="weight">-0.061</data>
		</edge>
		<edge source="33" target="239">
			<data key="weight">-0.082</data>
		</edge>
		<edge source="305" target="480">
			<data key="weight">-0.078</data>
		</edge>
		<edge source="37" target="63">
			<data key="weight">-0.101</data>
		</edge>
		<edge source="28" target="66">
			<data key="weight">-0.134</data>
		</edge>
		<edge source="155" target="394">
			<data key="weight">-0.088</data>
		</edge>
		<edge source="268" target="423">
			<data key="weight">-0.231</data>
		</edge>
		<edge source="151" target="273">
			<data key="weight">-0.067</data>
		</edge>
		<edge source="459" target="550">
			<data key="weight">-0.128</data>
		</edge>
		<edge source="513" target="553">
			<data key="weight">-0.082</data>
		</edge>
		<edge source="73" target="458">
			<data key="weight">-0.066</data>
		</edge>
		<edge source="343" target="348">
			<data key="weight">-0.119</data>
		</edge>
		<edge source="177" target="429">
			<data key="weight">-0.050</data>
		</edge>
		<edge source="65" target="389">
			<data key="weight">-0.078</data>
		</edge>
		<edge source="60" target="500">
			<data key="weight">-0.059</data>
		</edge>
		<edge source="282" target="499">
			<data key="weight">-0.074</data>
		</edge>
		<edge source="31" target="212">
			<data key="weight">-0.170</data>
		</edge>
		<edge source="317" target="379">
			<data key="weight">-0.093</data>
		</edge>
		<edge source="43" target="548">
			<data key="weight">-0.095</data>
		</edge>
		<edge source="522" target="551">
			<data key="weight">-0.157</data>
		</edge>
		<edge source="215" target="290">
			<data key="weight">-0.144</data>
		</edge>
		<edge source="101" target="291">
			<data key="weight">-0.091</data>
		</edge>
		<edge source="40" target="191">
			<data key="weight">-0.062</data>
		</edge>
		<edge source="146" target="494">
			<data key="weight">-0.069</data>
		</edge>
		<edge source="277" target="512">
			<data key="weight">-0.085</data>
		</edge>
		<edge source="289" target="291">
			<data key="weight">-0.067</data>
		</edge>
		<edge source="17" target="476">
			<data key="weight">-0.084</data>
		</edge>
		<edge source="29" target="440">
			<data key="weight">-0.103</data>
		</edge>
		<edge source="209" target="453">
			<data key="weight">-0.075</data>
		</edge>
		<edge source="416" target="480">
			<data key="weight">-0.085</data>
		</edge>
		<edge source="52" target="96">
			<data key="weight">-0.103</data>
		</edge>
		<edge source="17" target="169">
			<data key="weight">-0.108</data>
		</edge>
		<edge source="107" target="129">
			<data key="weight">-0.063</data>
		</edge>
		<edge source="52" target="423">
			<data key="weight">-0.074</data>
		</edge>
		<edge source="206" target="289">
			<data key="weight">-0.084</data>
		</edge>
		<edge source="70" target="358">
			<data key="weight">-0.058</data>
		</edge>
		<edge source="358" target="553">
			<data key="weight">-0.080</data>
		</edge>
		<edge source="161" target="288">
			<data key="weight">-0.174</data>
		</edge>
		<edge source="25" target="551">
			<data key="weight">-0.157</data>
		</edge>
		<edge source="43" target="169">
			<data key="weight">-0.068</data>
		</edge>
		<edge source="29" target="398">
			<data key="weight">-0.131</data>
		</edge>
		<edge source="20" target="423">
			<data key="weight">-0.113</data>
		</edge>
		<edge source="20" target="56">
			<data key="weight">-0.068</data>
		</edge>
		<edge source="26" target="285">
			<data key="weight">-0.072</data>
		</edge>
		<edge source="25" target="273">
			<data key="weight">-0.065</data>
		</edge>
		<edge source="107" target="399">
			<data key="weight">-0.088</data>
		</edge>
		<edge source="140" target="237">
			<data key="weight">-0.079</data>
		</edge>
		<edge source="151" target="551">
			<data key="weight">-0.086</data>
		</edge>
		<edge source="69" target="268">
			<data key="weight">-0.090</data>
		</edge>
		<edge source="423" target="477">
			<data key="weight">-0.081</data>
		</edge>
		<edge source="46" target="232">
			<data key="weight">-0.059</data>
		</edge>
		<edge source="20" target="44">
			<data key="weight">-0.076</data>
		</edge>
		<edge source="140" target="547">
			<data key="weight">-0.118</data>
		</edge>
		<edge source="29" target="313">
			<data key="weight">-0.071</data>
		</edge>
		<edge source="347" target="512">
			<data key="weight">-0.154</data>
		</edge>
		<edge source="61" target="69">
			<data key="weight">-0.150</data>
		</edge>
		<edge source="17" target="295">
			<data key="weight">-0.066</data>
		</edge>
		<edge source="61" target="133">
			<data key="weight">-0.078</data>
		</edge>
		<edge source="305" target="356">
			<data key="weight">-0.114</data>
		</edge>
		<edge source="43" target="61">
			<data key="weight">-0.076</data>
		</edge>
		<edge source="364" target="548">
			<data key="weight">-0.085</data>
		</edge>
		<edge source="11" target="316">
			<data key="weight">-0.077</data>
		</edge>
		<edge source="319" target="481">
			<data key="weight">-0.066</data>
		</edge>
		<edge source="163" target="529">
			<data key="weight">-0.048</data>
		</edge>
		<edge source="188" target="309">
			<data key="weight">-0.057</data>
		</edge>
		<edge source="381" target="545">
			<data key="weight">-0.056</data>
		</edge>
		<edge source="68" target="189">
			<data key="weight">-0.046</data>
		</edge>
		<edge source="232" target="545">
			<data key="weight">-0.060</data>
		</edge>
		<edge source="173" target="264">
			<data key="weight">-0.161</data>
		</edge>
		<edge source="102" target="523">
			<data key="weight">-0.074</data>
		</edge>
		<edge source="146" target="356">
			<data key="weight">-0.062</data>
		</edge>
		<edge source="288" target="374">
			<data key="weight">-0.057</data>
		</edge>
		<edge source="140" target="398">
			<data key="weight">-0.061</data>
		</edge>
		<edge source="213" target="416">
			<data key="weight">-0.069</data>
		</edge>
		<edge source="29" target="550">
			<data key="weight">-0.133</data>
		</edge>
		<edge source="291" target="550">
			<data key="weight">-0.130</data>
		</edge>
		<edge source="237" target="316">
			<data key="weight">-0.093</data>
		</edge>
		<edge source="433" target="472">
			<data key="weight">-0.095</data>
		</edge>
		<edge source="155" target="441">
			<data key="weight">-0.076</data>
		</edge>
		<edge source="73" target="429">
			<data key="weight">-0.086</data>
		</edge>
		<edge source="239" target="513">
			<data key="weight">-0.098</data>
		</edge>
		<edge source="211" target="225">
			<data key="weight">-0.083</data>
		</edge>
		<edge source="48" target="550">
			<data key="weight">-0.107</data>
		</edge>
		<edge source="133" target="476">
			<data key="weight">-0.097</data>
		</edge>
		<edge source="83" target="262">
			<data key="weight">-0.094</data>
		</edge>
		<edge source="311" target="398">
			<data key="weight">-0.070</data>
		</edge>
		<edge source="85" target="419">
			<data key="weight">-0.068</data>
		</edge>
		<edge source="362" target="528">
			<data key="weight">-0.099</data>
		</edge>
		<edge source="293" target="418">
			<data key="weight">-0.061</data>
		</edge>
		<edge source="209" target="422">
			<data key="weight">-0.096</data>
		</edge>
		<edge source="79" target="472">
			<data key="weight">-0.062</data>
		</edge>
		<edge source="211" target="549">
			<data key="weight">-0.125</data>
		</edge>
		<edge source="314" target="549">
			<data key="weight">-0.168</data>
		</edge>
		<edge source="164" target="172">
			<data key="weight">-0.059</data>
		</edge>
		<edge source="63" target="271">
			<data key="weight">-0.060</data>
		</edge>
		<edge source="460" target="475">
			<data key="weight">-0.062</data>
		</edge>
		<edge source="268" target="518">
			<data key="weight">-0.143</data>
		</edge>
		<edge source="285" target="312">
			<data key="weight">-0.082</data>
		</edge>
		<edge source="90" target="497">
			<data key="weight">-0.134</data>
		</edge>
		<edge source="209" target="436">
			<data key="weight">-0.111</data>
		</edge>
		<edge source="358" target="527">
			<data key="weight">-0.120</data>
		</edge>
		<edge source="435" target="501">
			<data key="weight">-0.108</data>
		</edge>
		<edge source="44" target="66">
			<data key="weight">-0.059</data>
		</edge>
		<edge source="382" target="418">
			<data key="weight">-0.120</data>
		</edge>
		<edge source="131" target="285">
			<data key="weight">-0.058</data>
		</edge>
		<edge source="144" target="269">
			<data key="weight">-0.057</data>
		</edge>
		<edge source="428" target="536">
			<data key="weight">-0.107</data>
		</edge>
		<edge source="167" target="288">
			<data key="weight">-0.098</data>
		</edge>
		<edge source="27" target="351">
			<data key="weight">-0.074</data>
		</edge>
		<edge source="59" target="300">
			<data key="weight">-0.071</data>
		</edge>
		<edge source="423" target="512">
			<data key="weight">-0.170</data>
		</edge>
		<edge source="89" target="511">
			<data key="weight">-0.082</data>
		</edge>
		<edge source="317" target="536">
			<data key="weight">-0.125</data>
		</edge>
		<edge source="85" target="345">
			<data key="weight">-0.084</data>
		</edge>
		<edge source="269" target="361">
			<data key="weight">-0.068</data>
		</edge>
		<edge source="33" target="292">
			<data key="weight">-0.074</data>
		</edge>
		<edge source="418" target="552">
			<data key="weight">-0.140</data>
		</edge>
		<edge source="211" target="384">
			<data key="weight">-0.070</data>
		</edge>
		<edge source="111" target="444">
			<data key="weight">-0.074</data>
		</edge>
		<edge source="188" target="444">
			<data key="weight">-0.053</data>
		</edge>
		<edge source="101" target="263">
			<data key="weight">-0.084</data>
		</edge>
		<edge source="212" target="265">
			<data key="weight">-0.074</data>
		</edge>
		<edge source="41" target="312">
			<data key="weight">-0.147</data>
		</edge>
		<edge source="20" target="550">
			<data key="weight">-0.202</data>
		</edge>
		<edge source="273" target="396">
			<data key="weight">-0.076</data>
		</edge>
		<edge source="233" target="528">
			<data key="weight">-0.068</data>
		</edge>
		<edge source="277" target="511">
			<data key="weight">-0.060</data>
		</edge>
[truncated: 589,704 more chars]
