# Supplementary material for: Episodic evolution of coadapted sets of amino acid sites in mitochondrial proteins
Source: PLoS Genet. 2021 Jan 25;17(1):e1008711. doi: 10.1371/journal.pgen.1008711 (PMC7861529; doi:10.1371/journal.pgen.1008711)
Supplement: S1 Data — (ZIP) [file pgen.1008711.s025.zip › data/results/coevolution_graphs/cytb.supertree.pos_cor2pcor.l90.n0.up0099.lp0500.net]

*Vertices 373
1 "11"
2 "17"
3 "20"
4 "25"
5 "26"
6 "27"
7 "28"
8 "29"
9 "30"
10 "31"
11 "32"
12 "33"
13 "34"
14 "36"
15 "37"
16 "38"
17 "40"
18 "41"
19 "42"
20 "43"
21 "44"
22 "45"
23 "46"
24 "47"
25 "48"
26 "49"
27 "50"
28 "51"
29 "52"
30 "53"
31 "54"
32 "55"
33 "56"
34 "58"
35 "59"
36 "60"
37 "61"
38 "62"
39 "63"
40 "64"
41 "65"
42 "66"
43 "67"
44 "68"
45 "69"
46 "70"
47 "71"
48 "72"
49 "73"
50 "74"
51 "75"
52 "76"
53 "79"
54 "80"
55 "81"
56 "82"
57 "83"
58 "84"
59 "85"
60 "86"
61 "88"
62 "89"
63 "90"
64 "91"
65 "92"
66 "95"
67 "96"
68 "97"
69 "98"
70 "99"
71 "101"
72 "102"
73 "103"
74 "104"
75 "105"
76 "106"
77 "107"
78 "108"
79 "109"
80 "110"
81 "111"
82 "112"
83 "128"
84 "129"
85 "130"
86 "131"
87 "132"
88 "133"
89 "134"
90 "135"
91 "136"
92 "137"
93 "138"
94 "139"
95 "140"
96 "141"
97 "142"
98 "143"
99 "144"
100 "145"
101 "146"
102 "147"
103 "148"
104 "149"
105 "150"
106 "151"
107 "153"
108 "154"
109 "155"
110 "158"
111 "159"
112 "161"
113 "162"
114 "163"
115 "164"
116 "166"
117 "167"
118 "168"
119 "169"
120 "170"
121 "171"
122 "172"
123 "173"
124 "174"
125 "175"
126 "176"
127 "177"
128 "181"
129 "183"
130 "184"
131 "185"
132 "186"
133 "187"
134 "188"
135 "189"
136 "190"
137 "191"
138 "192"
139 "193"
140 "195"
141 "196"
142 "197"
143 "199"
144 "200"
145 "201"
146 "202"
147 "203"
148 "205"
149 "206"
150 "207"
151 "208"
152 "209"
153 "210"
154 "211"
155 "212"
156 "213"
157 "214"
158 "215"
159 "225"
160 "226"
161 "227"
162 "228"
163 "232"
164 "233"
165 "235"
166 "236"
167 "237"
168 "238"
169 "239"
170 "240"
171 "241"
172 "242"
173 "243"
174 "253"
175 "254"
176 "255"
177 "256"
178 "257"
179 "258"
180 "259"
181 "260"
182 "261"
183 "262"
184 "263"
185 "264"
186 "265"
187 "266"
188 "267"
189 "268"
190 "269"
191 "270"
192 "271"
193 "272"
194 "273"
195 "274"
196 "275"
197 "276"
198 "277"
199 "279"
200 "280"
201 "282"
202 "284"
203 "285"
204 "286"
205 "287"
206 "288"
207 "289"
208 "290"
209 "291"
210 "292"
211 "293"
212 "294"
213 "295"
214 "296"
215 "297"
216 "298"
217 "299"
218 "300"
219 "301"
220 "302"
221 "303"
222 "304"
223 "305"
224 "306"
225 "307"
226 "308"
227 "309"
228 "311"
229 "312"
230 "313"
231 "314"
232 "315"
233 "316"
234 "317"
235 "318"
236 "319"
237 "320"
238 "339"
239 "341"
240 "342"
241 "343"
242 "344"
243 "345"
244 "346"
245 "347"
246 "348"
247 "349"
248 "350"
249 "351"
250 "352"
251 "353"
252 "354"
253 "355"
254 "356"
255 "358"
256 "359"
257 "360"
258 "361"
259 "362"
260 "363"
261 "364"
262 "365"
263 "366"
264 "367"
265 "369"
266 "370"
267 "371"
268 "372"
269 "373"
270 "374"
271 "375"
272 "376"
273 "377"
274 "378"
275 "379"
276 "380"
277 "381"
278 "382"
279 "383"
280 "384"
281 "385"
282 "386"
283 "387"
284 "388"
285 "389"
286 "390"
287 "391"
288 "393"
289 "394"
290 "395"
291 "396"
292 "398"
293 "399"
294 "416"
295 "418"
296 "419"
297 "420"
298 "421"
299 "422"
300 "423"
301 "428"
302 "429"
303 "430"
304 "431"
305 "432"
306 "433"
307 "434"
308 "435"
309 "436"
310 "439"
311 "440"
312 "441"
313 "442"
314 "444"
315 "453"
316 "454"
317 "456"
318 "457"
319 "458"
320 "459"
321 "460"
322 "472"
323 "473"
324 "474"
325 "475"
326 "476"
327 "477"
328 "478"
329 "479"
330 "480"
331 "481"
332 "487"
333 "488"
334 "489"
335 "494"
336 "495"
337 "496"
338 "497"
339 "498"
340 "499"
341 "500"
342 "501"
343 "502"
344 "503"
345 "505"
346 "506"
347 "507"
348 "509"
349 "510"
350 "511"
351 "512"
352 "513"
353 "516"
354 "518"
355 "522"
356 "523"
357 "525"
358 "526"
359 "527"
360 "528"
361 "529"
362 "531"
363 "536"
364 "545"
365 "547"
366 "548"
367 "549"
368 "550"
369 "551"
370 "552"
371 "553"
372 "554"
373 "555"
*Edges
1 7 0.0198658269715093
1 11 -0.081
1 14 -0.073
1 18 -0.057
1 19 -0.074
1 38 -0.101
1 41 -0.072
1 55 -0.059
1 56 -0.077
1 66 -0.068
1 73 -0.049
1 78 -0.056
1 81 -0.070
1 105 0.023510260343815
1 117 -0.060
1 149 -0.059
1 154 -0.088
1 156 -0.064
1 172 -0.054
1 176 -0.056
1 183 -0.107
1 184 -0.087
1 188 -0.063
1 190 -0.059
1 203 -0.098
1 206 -0.070
1 207 -0.056
1 208 -0.056
1 213 -0.066
1 216 -0.049
1 231 -0.058
1 233 -0.077
1 234 -0.073
1 276 -0.046
1 288 -0.067
1 292 -0.095
1 295 -0.083
1 297 -0.077
1 307 -0.084
1 310 -0.045
1 311 -0.063
1 312 -0.084
1 314 -0.064
1 318 -0.070
1 322 -0.081
1 323 -0.080
1 337 -0.072
1 342 -0.130
1 348 -0.057
1 352 -0.112
1 360 -0.092
1 361 -0.056
1 362 -0.059
1 363 -0.058
1 364 -0.062
1 365 -0.049
1 366 -0.051
1 367 -0.051
1 368 -0.048
2 3 0.0142448241605436
2 10 -0.076
2 14 -0.082
2 15 -0.125
2 18 -0.110
2 19 -0.078
2 25 -0.067
2 26 -0.073
2 29 -0.073
2 37 -0.084
2 38 -0.057
2 41 -0.170
2 42 -0.145
2 52 -0.072
2 59 -0.061
2 63 -0.064
2 69 0.0148305896780439
2 74 -0.064
2 77 -0.131
2 81 -0.060
2 84 0.0151499788660853
2 95 -0.081
2 97 -0.062
2 105 0.0130978989021086
2 113 -0.111
2 117 -0.092
2 119 -0.108
2 121 -0.057
2 126 0.0152240503777
2 132 -0.067
2 137 -0.056
2 152 -0.087
2 154 -0.063
2 155 -0.113
2 159 -0.067
2 166 0.0168190857982864
2 180 -0.131
2 183 -0.121
2 184 -0.078
2 189 -0.193
2 190 -0.060
2 201 -0.077
2 203 -0.154
2 206 -0.106
2 208 -0.106
2 211 -0.087
2 213 -0.066
2 227 -0.061
2 231 -0.103
2 233 -0.060
2 234 -0.112
2 241 -0.063
2 243 0.017790764500432
2 249 -0.103
2 276 -0.058
2 278 -0.068
2 291 0.0175179608966389
2 292 -0.143
2 294 -0.061
2 297 -0.086
2 303 -0.062
2 305 -0.074
2 311 -0.134
2 317 0.0226412079799744
2 318 -0.115
2 321 0.0168134022287163
2 322 -0.223
2 323 -0.074
2 325 -0.070
2 326 -0.084
2 327 -0.062
2 333 -0.063
2 336 -0.111
2 337 -0.125
2 342 -0.088
2 351 -0.136
2 352 -0.101
2 354 -0.063
2 356 -0.097
2 359 -0.061
2 360 -0.163
2 362 -0.076
2 363 -0.068
2 364 -0.281
2 365 -0.086
2 366 -0.152
2 367 -0.151
2 368 -0.144
2 369 -0.125
2 370 -0.112
2 371 -0.097
2 372 -0.091
2 373 -0.073
3 7 -0.108
3 10 -0.078
3 13 -0.151
3 14 -0.120
3 15 -0.116
3 16 -0.057
3 17 0.0147614615422744
3 18 -0.123
3 19 -0.072
3 20 -0.123
3 21 -0.076
3 24 -0.066
3 25 -0.062
3 26 -0.089
3 27 -0.089
3 28 -0.109
3 30 -0.073
3 32 -0.064
3 33 -0.068
3 38 -0.076
3 40 -0.061
3 41 -0.074
3 44 -0.060
3 46 -0.059
3 48 -0.083
3 52 -0.085
3 55 -0.078
3 60 -0.061
3 63 -0.065
3 65 -0.067
3 67 -0.085
3 68 -0.060
3 71 -0.075
3 72 -0.076
3 73 -0.075
3 74 -0.084
3 77 -0.245
3 78 -0.070
3 80 -0.131
3 81 -0.083
3 83 -0.094
3 87 -0.060
3 88 -0.066
3 92 -0.131
3 97 -0.068
3 100 -0.091
3 104 -0.081
3 106 -0.086
3 108 -0.079
3 109 -0.097
3 110 -0.103
3 111 -0.096
3 112 -0.125
3 113 -0.069
3 115 -0.150
3 117 -0.070
3 118 -0.069
3 119 -0.085
3 120 -0.072
3 121 -0.088
3 122 -0.131
3 123 -0.141
3 124 -0.089
3 127 -0.057
3 129 -0.075
3 132 -0.102
3 133 -0.074
3 135 -0.061
3 137 -0.101
3 140 -0.060
3 146 -0.063
3 148 -0.057
3 149 -0.102
3 152 -0.079
3 155 -0.116
3 156 -0.065
3 158 -0.103
3 159 -0.062
3 160 -0.064
3 163 -0.068
3 167 -0.064
3 171 -0.063
3 172 -0.091
3 180 -0.102
3 183 -0.117
3 184 -0.095
3 185 -0.084
3 186 -0.091
3 188 -0.071
3 189 -0.140
3 190 -0.072
3 192 -0.067
3 197 -0.079
3 198 -0.091
3 199 -0.059
3 201 -0.083
3 205 -0.141
3 206 -0.134
3 207 -0.125
3 211 -0.117
3 212 -0.092
3 213 -0.093
3 216 -0.112
3 219 -0.060
3 223 -0.069
3 226 -0.074
3 227 -0.075
3 229 -0.101
3 232 -0.085
3 233 -0.074
3 235 -0.128
3 237 -0.112
3 238 -0.108
3 241 -0.130
3 242 -0.081
3 245 -0.082
3 246 -0.096
3 249 -0.150
3 254 -0.110
3 255 -0.118
3 258 -0.074
3 259 -0.061
3 261 -0.061
3 269 -0.059
3 271 -0.061
3 272 -0.061
3 274 -0.060
3 278 -0.087
3 281 -0.120
3 284 -0.105
3 285 -0.088
3 287 -0.101
3 288 -0.105
3 290 -0.074
3 292 -0.156
3 293 -0.060
3 297 -0.086
3 298 -0.079
3 299 -0.113
3 300 -0.113
3 301 -0.073
3 302 -0.123
3 303 -0.072
3 305 -0.076
3 307 -0.070
3 308 -0.081
3 309 -0.097
3 310 -0.121
3 311 -0.135
3 313 -0.065
3 314 -0.081
3 316 -0.090
3 318 -0.077
3 322 -0.136
3 323 -0.111
3 325 -0.077
3 326 -0.127
3 327 -0.176
3 329 -0.088
3 330 -0.059
3 331 -0.077
3 337 -0.112
3 339 -0.106
3 340 -0.076
3 341 -0.115
3 342 -0.112
3 343 -0.100
3 344 -0.085
3 345 -0.058
3 348 -0.093
3 350 -0.130
3 351 -0.150
3 352 -0.151
3 353 -0.097
3 354 -0.067
3 359 -0.094
3 361 -0.086
3 363 -0.132
3 364 -0.181
3 365 -0.128
3 366 -0.185
3 367 -0.190
3 368 -0.202
3 369 -0.191
3 370 -0.166
3 371 -0.154
3 372 -0.134
3 373 -0.111
4 7 -0.084
4 13 -0.091
4 22 -0.061
4 25 -0.073
4 38 -0.079
4 41 -0.092
4 52 -0.102
4 63 -0.102
4 68 -0.073
4 71 -0.059
4 85 -0.088
4 86 -0.072
4 92 -0.060
4 97 -0.080
4 101 -0.164
4 107 -0.070
4 108 -0.083
4 109 -0.137
4 111 -0.070
4 118 -0.059
4 119 -0.166
4 121 -0.091
4 122 -0.074
4 123 -0.061
4 124 -0.078
4 132 -0.087
4 156 -0.106
4 162 -0.051
4 163 -0.062
4 167 -0.062
4 173 -0.058
4 180 0.0189435677030438
4 183 -0.068
4 190 0.0176940360972731
4 194 -0.065
4 198 -0.135
4 203 0.0220951867544673
4 206 -0.124
4 207 -0.070
4 211 -0.084
4 214 -0.077
4 223 -0.068
4 224 -0.062
4 226 -0.067
4 229 -0.124
4 230 -0.060
4 231 -0.066
4 234 -0.109
4 241 -0.148
4 249 -0.075
4 255 -0.084
4 258 -0.106
4 268 -0.065
4 274 -0.064
4 280 -0.083
4 287 -0.097
4 292 -0.084
4 293 -0.090
4 295 -0.124
4 300 -0.148
4 302 -0.111
4 309 -0.089
4 310 -0.093
4 316 -0.060
4 319 -0.149
4 326 -0.074
4 327 -0.080
4 337 -0.064
4 338 -0.092
4 339 -0.076
4 344 -0.075
4 345 -0.065
4 350 -0.087
4 351 -0.065
4 353 -0.062
4 354 -0.073
4 355 -0.066
4 356 -0.066
4 358 -0.058
4 365 -0.093
4 366 -0.112
4 367 -0.140
4 368 -0.125
4 369 -0.157
4 370 -0.140
4 371 -0.119
4 372 -0.118
4 373 -0.096
5 6 -0.058
5 8 0.0169861563340081
5 13 -0.088
5 15 -0.068
5 18 -0.101
5 19 -0.141
5 20 -0.064
5 29 -0.077
5 37 -0.112
5 40 -0.064
5 41 -0.065
5 52 -0.063
5 56 -0.069
5 60 0.017050322303629
5 63 -0.081
5 66 -0.081
5 68 -0.121
5 73 -0.068
5 74 -0.071
5 77 -0.062
5 83 -0.078
5 87 -0.065
5 98 -0.082
5 101 0.0165297614668499
5 107 0.014007397774017
5 113 -0.073
5 115 0.0133677083936252
5 117 -0.063
5 121 -0.071
5 122 -0.080
5 132 -0.071
5 152 -0.080
5 155 -0.119
5 179 0.0150676755290741
5 180 -0.100
5 183 -0.101
5 184 -0.099
5 189 -0.167
5 190 -0.077
5 192 -0.083
5 197 -0.102
5 198 -0.086
5 203 -0.072
5 208 -0.064
5 210 -0.064
5 211 -0.083
5 213 -0.078
5 214 -0.058
5 226 0.0157323624029793
5 230 -0.059
5 244 -0.075
5 245 -0.086
5 246 -0.093
5 264 -0.062
5 277 -0.055
5 278 -0.119
5 281 -0.074
5 291 0.0139422416123581
5 292 -0.163
5 301 0.0148428512047089
5 307 0.01647135804003
5 309 -0.086
5 310 -0.090
5 311 -0.109
5 312 -0.062
5 314 0.0217018938403522
5 316 -0.061
5 317 0.024945949386795
5 319 0.0223416117300874
5 322 -0.155
5 323 -0.092
5 332 -0.088
5 337 -0.171
5 342 -0.062
5 345 0.0179423564744368
5 351 -0.100
5 352 -0.075
5 360 -0.076
5 362 -0.121
5 364 -0.286
5 366 -0.084
5 367 -0.092
5 368 -0.138
5 369 -0.100
5 370 -0.129
5 371 -0.123
5 372 -0.129
5 373 -0.113
6 9 0.022720516964271
6 10 0.0137865891290658
6 13 0.0136378040938172
6 16 0.0155566120092769
6 19 -0.081
6 20 0.0251990406068468
6 23 -0.071
6 29 -0.142
6 30 0.0150690794285689
6 42 -0.139
6 45 -0.085
6 66 -0.092
6 77 -0.122
6 81 -0.105
6 88 -0.069
6 95 -0.061
6 98 0.0109189038231826
6 104 0.0110568067264825
6 108 -0.065
6 112 0.0148168173703119
6 113 -0.064
6 121 0.0127311902910438
6 152 -0.088
6 154 -0.092
6 155 -0.176
6 180 -0.076
6 183 -0.146
6 184 -0.128
6 185 -0.131
6 187 -0.103
6 189 -0.110
6 194 0.0144698694820496
6 195 0.018565720845984
6 197 0.0127434773982724
6 199 0.012730218741884
6 203 -0.098
6 206 -0.067
6 208 -0.077
6 215 0.0150335250432666
6 222 0.0133232746618706
6 223 -0.067
6 227 -0.126
6 230 -0.111
6 231 -0.122
6 233 -0.120
6 234 -0.107
6 249 -0.074
6 250 0.0168411283662146
6 255 -0.057
6 272 -0.051
6 276 -0.063
6 285 0.00975553833081676
6 292 -0.112
6 293 0.0221223059541809
6 295 -0.084
6 297 -0.059
6 305 -0.075
6 307 -0.080
6 311 -0.130
6 316 0.0152927441363367
6 318 -0.075
6 320 -0.071
6 322 -0.154
6 325 0.00822539143704234
6 330 0.0122334368369972
6 336 -0.072
6 337 -0.129
6 342 -0.098
6 345 -0.092
6 351 -0.122
6 352 -0.086
6 354 -0.118
6 357 0.0115539597246706
6 360 -0.086
6 362 -0.102
6 364 -0.102
6 366 0.0101354564772635
6 368 0.0106798120066407
6 369 0.00901098006845321
6 371 0.0117720677300868
7 8 0.0124647188228207
7 14 -0.105
7 15 -0.062
7 18 -0.094
7 23 -0.065
7 27 -0.111
7 28 -0.059
7 29 -0.068
7 36 -0.065
7 37 -0.079
7 38 -0.108
7 42 -0.134
7 43 0.0150510956383803
7 44 -0.059
7 48 0.0179832496670904
7 52 -0.067
7 57 0.016377039940363
7 68 -0.065
7 71 -0.057
7 80 -0.062
7 81 -0.115
7 88 -0.074
7 95 -0.103
7 98 -0.062
7 104 0.0332325030790127
7 110 0.0201225433508023
7 111 -0.097
7 112 0.0211481067822228
7 118 -0.103
7 120 -0.073
7 121 -0.062
7 124 -0.067
7 129 -0.057
7 130 -0.061
7 131 -0.048
7 149 -0.099
7 151 -0.079
7 152 -0.111
7 155 -0.078
7 167 -0.065
7 183 -0.174
7 184 -0.075
7 185 -0.071
7 187 -0.065
7 189 -0.185
7 190 -0.089
7 192 -0.056
7 193 -0.059
7 197 -0.065
7 198 -0.131
7 200 -0.059
7 201 -0.078
7 203 -0.085
7 206 -0.174
7 208 -0.103
7 211 -0.063
7 212 -0.111
7 213 -0.127
7 214 -0.059
7 218 -0.111
7 226 -0.108
7 227 -0.088
7 230 -0.130
7 231 -0.069
7 233 -0.069
7 235 -0.064
7 237 -0.061
7 238 0.0280334470268047
7 240 -0.068
7 242 -0.089
7 246 -0.067
7 248 -0.077
7 255 -0.168
7 258 0.0169301963101521
7 261 -0.054
7 276 -0.077
7 278 -0.064
7 288 -0.058
7 290 -0.079
7 292 -0.210
7 295 -0.059
7 297 -0.193
7 298 0.0297726859828042
7 299 0.0191344747437269
7 302 0.0185854241932997
7 304 0.0151864112912364
7 305 -0.095
7 306 0.0150377389149769
7 307 -0.092
7 311 -0.143
7 312 -0.133
7 316 -0.055
7 318 -0.073
7 322 -0.201
7 323 -0.121
7 325 -0.068
7 327 -0.072
7 329 -0.057
7 332 -0.066
7 336 -0.124
7 337 -0.095
7 341 -0.075
7 342 -0.162
7 343 -0.058
7 346 -0.054
7 348 -0.102
7 350 0.0154770322032511
7 351 -0.140
7 352 -0.122
7 354 -0.078
7 356 -0.077
7 359 0.0152793297614231
7 360 -0.096
7 363 -0.078
7 364 -0.201
7 365 -0.083
7 366 -0.123
7 367 -0.115
7 368 -0.108
7 369 -0.088
7 370 -0.076
7 371 -0.062
7 372 -0.069
7 373 -0.054
8 10 -0.086
8 33 -0.085
8 44 -0.081
8 52 -0.081
8 60 0.0140883757832239
8 67 -0.085
8 68 -0.073
8 71 -0.087
8 75 -0.061
8 80 -0.107
8 88 -0.066
8 98 -0.092
8 101 0.0159053495301287
8 103 -0.071
8 107 0.0173561539507913
8 109 0.0200829924223686
8 130 -0.099
8 132 -0.063
8 140 -0.057
8 142 -0.061
8 143 -0.061
8 151 -0.078
8 152 -0.097
8 159 -0.088
8 163 -0.070
8 168 -0.082
8 171 -0.080
8 182 -0.056
8 183 -0.139
8 187 -0.067
8 197 -0.079
8 205 0.012751043970608
8 212 -0.076
8 213 -0.078
8 223 0.0158366148815697
8 226 0.01391645395318
8 228 0.0125758314488984
8 229 0.0160008866738913
8 230 -0.071
8 241 0.0142936239106419
8 246 -0.071
8 250 -0.069
8 251 -0.079
8 255 -0.078
8 261 -0.064
8 272 -0.079
8 274 -0.069
8 281 -0.084
8 283 -0.058
8 285 -0.067
8 292 -0.131
8 307 -0.077
8 309 -0.065
8 310 -0.075
8 311 -0.103
8 312 -0.100
8 316 -0.113
8 322 -0.104
8 326 -0.089
8 337 -0.118
8 351 -0.153
8 352 -0.084
8 361 0.0155575953185759
8 363 -0.121
8 364 -0.248
8 365 -0.093
8 366 -0.089
8 367 -0.129
8 368 -0.133
8 369 -0.067
8 370 -0.105
8 372 -0.074
9 10 0.0155579458394472
9 11 0.0154348829431304
9 13 0.0152995431527888
9 17 0.01134338514468
9 19 -0.067
9 20 0.0238747839574537
9 21 0.0136932176485816
9 23 -0.063
9 29 -0.109
9 41 -0.120
9 42 -0.148
9 44 -0.072
9 45 -0.060
9 49 0.0137060201961373
9 59 -0.074
9 68 -0.060
9 77 -0.074
9 78 0.0235024004603283
9 84 0.0196869247226959
9 105 0.0199037442250703
9 108 -0.062
9 110 0.0158232610480223
9 113 -0.070
9 115 -0.072
9 149 -0.126
9 152 -0.089
9 155 -0.114
9 164 0.0181936091950495
9 167 0.0124141557780895
9 183 -0.135
9 184 -0.071
9 185 -0.073
9 187 -0.075
9 189 -0.128
9 190 -0.074
9 198 -0.059
9 206 -0.085
9 208 -0.084
9 214 0.01464349569912
9 225 0.0166994377910413
9 229 -0.077
9 230 -0.118
9 231 -0.112
9 233 -0.071
9 234 -0.135
9 265 0.00921020653517124
9 271 0.011231004343719
9 288 -0.082
9 292 -0.130
9 295 -0.069
9 297 -0.094
9 305 -0.091
9 311 -0.118
9 312 -0.058
9 322 -0.115
9 325 0.00809273855997916
9 342 -0.075
9 351 -0.125
9 352 -0.067
9 354 -0.061
9 356 -0.070
9 360 -0.122
9 362 -0.109
9 363 -0.059
9 364 -0.158
9 373 -0.056
10 12 -0.081
10 15 -0.090
10 17 -0.075
10 18 -0.073
10 23 -0.137
10 25 -0.119
10 26 -0.074
10 29 -0.127
10 41 -0.138
10 42 -0.165
10 45 -0.091
10 48 0.0127862573083306
10 56 -0.108
10 59 -0.090
10 60 -0.078
10 65 -0.066
10 66 -0.118
10 69 -0.064
10 79 -0.055
10 80 -0.115
10 81 -0.155
10 87 -0.053
10 88 -0.124
10 93 -0.090
10 94 -0.072
10 97 -0.129
10 106 -0.066
10 109 -0.070
10 111 0.0147649393307122
10 120 -0.080
10 122 -0.083
10 130 0.0197650526032241
10 144 0.0243322162403376
10 149 -0.133
10 152 -0.086
10 154 -0.116
10 155 -0.170
10 166 -0.057
10 168 -0.069
10 175 -0.085
10 179 -0.059
10 180 -0.081
10 183 -0.124
10 184 -0.132
10 185 -0.155
10 187 -0.140
10 188 -0.103
10 189 -0.135
10 190 -0.075
10 194 0.0157592397551931
10 208 -0.079
10 209 -0.108
10 220 -0.062
10 223 -0.083
10 224 -0.059
10 226 -0.061
10 227 -0.087
10 228 -0.084
10 229 -0.070
10 230 -0.172
10 231 -0.143
10 233 -0.134
10 234 -0.148
10 236 -0.070
10 238 -0.059
10 249 -0.107
10 251 0.0129573669953592
10 287 -0.091
10 288 -0.072
10 291 -0.086
10 292 -0.129
10 294 -0.144
10 295 -0.108
10 297 -0.133
10 305 -0.126
10 306 -0.094
10 307 -0.080
10 311 -0.170
10 312 -0.114
10 316 0.0150728197646179
10 317 -0.074
10 318 -0.101
10 320 -0.065
10 321 -0.077
10 322 -0.183
10 326 0.0147035497224998
10 334 -0.071
10 336 -0.067
10 337 -0.077
10 338 -0.095
10 342 -0.122
10 345 -0.097
10 348 -0.087
10 351 -0.094
10 352 -0.148
10 354 -0.123
10 355 -0.076
10 356 -0.060
10 360 -0.098
10 362 -0.118
10 364 -0.145
10 366 0.0158096434148654
10 367 0.0141549663859787
10 368 0.0103881925624687
11 19 -0.108
11 26 -0.079
11 59 -0.074
11 77 -0.100
11 86 -0.067
11 94 -0.066
11 97 -0.074
11 120 -0.067
11 143 -0.053
11 155 -0.060
11 170 -0.055
11 180 -0.103
11 184 -0.069
11 189 -0.091
11 191 -0.049
11 192 -0.069
11 195 -0.058
11 208 -0.109
11 231 -0.058
11 234 -0.066
11 236 -0.075
11 255 -0.110
11 281 -0.061
11 292 -0.105
11 300 -0.073
11 306 0.0178548970449763
11 322 -0.118
11 327 -0.068
11 332 -0.067
11 337 -0.152
11 343 0.0151217172449676
11 351 -0.077
11 364 -0.110
11 373 -0.060
12 13 -0.099
12 18 -0.114
12 20 -0.112
12 22 -0.072
12 28 -0.110
12 35 -0.070
12 38 0.0148007891953625
12 39 -0.106
12 41 -0.084
12 44 -0.093
12 46 -0.076
12 52 -0.157
12 54 0.0138024793577921
12 55 -0.058
12 57 -0.061
12 58 -0.060
12 63 -0.071
12 66 0.0202600595901366
12 67 -0.077
12 70 -0.060
12 74 -0.068
12 75 -0.057
12 82 0.0154403747373
12 85 -0.094
12 92 -0.093
12 94 0.0121044377505824
12 98 -0.080
12 99 -0.082
12 103 -0.123
12 104 -0.064
12 105 -0.059
12 111 -0.102
12 112 -0.094
12 121 -0.128
12 122 -0.058
12 124 -0.084
12 128 -0.048
12 129 -0.061
12 132 -0.103
12 148 -0.078
12 151 -0.097
12 152 -0.089
12 159 -0.090
12 162 -0.063
12 166 0.0130534348150956
12 167 -0.132
12 169 -0.082
12 172 -0.058
12 178 -0.057
12 180 -0.084
12 187 -0.093
12 191 -0.056
12 192 -0.077
12 193 -0.086
12 194 -0.063
12 195 -0.058
12 197 -0.139
12 210 -0.074
12 212 -0.089
12 213 -0.065
12 216 -0.108
12 217 -0.063
12 223 0.0223928391485574
12 235 -0.069
12 237 -0.058
12 242 -0.067
12 246 0.0121670417476473
12 250 -0.086
12 254 -0.076
12 275 -0.072
12 278 -0.119
12 280 -0.061
12 281 -0.124
12 285 -0.070
12 287 0.0197520316771891
12 292 -0.135
12 300 -0.073
12 303 -0.088
12 305 -0.072
12 310 -0.105
12 311 -0.087
12 316 -0.093
12 325 -0.058
12 326 -0.113
12 327 -0.144
12 329 -0.064
12 330 -0.106
12 331 -0.060
12 341 -0.069
12 342 -0.069
12 343 -0.088
12 344 -0.083
12 356 -0.086
12 362 -0.078
12 363 -0.064
12 364 -0.231
12 365 -0.163
12 366 -0.176
12 367 -0.175
12 368 -0.166
12 369 -0.166
12 370 -0.146
12 371 -0.126
12 372 -0.140
12 373 -0.112
13 22 0.0121245640936566
13 23 -0.109
13 27 0.0117130361157165
13 29 -0.163
13 38 -0.072
13 41 -0.139
13 42 -0.141
13 49 0.0145304298067112
13 56 -0.081
13 59 -0.129
13 66 -0.110
13 68 -0.063
13 71 -0.063
13 73 0.0135785195880189
13 77 -0.079
13 81 -0.067
13 85 0.0204321378340765
13 100 0.0143217345325241
13 111 0.0141658742247258
13 112 0.0172740223961218
13 113 -0.058
13 115 -0.115
13 117 0.0132493217227394
13 126 -0.060
13 132 0.015065278457458
13 144 0.0184359997042764
13 147 0.017432994792193
13 149 -0.077
13 154 -0.068
13 155 -0.124
13 166 -0.092
13 183 -0.151
13 184 -0.109
13 185 -0.157
13 187 -0.079
13 189 -0.118
13 197 0.012147957124254
13 203 -0.082
13 206 -0.066
13 208 -0.117
13 220 -0.061
13 223 -0.115
13 226 -0.077
13 227 -0.091
13 229 -0.074
13 230 -0.098
13 231 -0.119
13 233 -0.076
13 234 -0.090
13 249 -0.127
13 255 -0.119
13 281 0.0180117253996424
13 292 -0.105
13 294 -0.100
13 295 -0.108
13 297 -0.090
13 305 -0.106
13 307 -0.065
13 311 -0.093
13 317 -0.068
13 318 -0.151
13 322 -0.112
13 330 0.011031325037036
13 333 -0.056
13 336 -0.097
13 342 -0.095
13 343 0.0162577968822542
13 345 -0.072
13 351 -0.117
13 352 -0.071
13 358 -0.102
13 360 -0.107
13 362 -0.089
13 363 -0.080
13 364 -0.116
13 366 0.0114003782834284
13 367 0.00959395206161343
13 370 0.00986285980002189
13 371 0.00944648334265273
14 18 -0.080
14 19 -0.097
14 23 -0.130
14 26 -0.082
14 28 -0.058
14 40 -0.054
14 44 -0.063
14 49 0.0151425971172413
14 52 0.0425155669400917
14 57 -0.061
14 59 -0.059
14 60 -0.123
14 65 -0.082
14 66 -0.121
14 71 0.0165013141516841
14 77 -0.109
14 80 -0.062
14 81 -0.149
14 86 -0.055
14 93 -0.061
14 95 -0.082
14 97 -0.112
14 107 -0.079
14 112 -0.082
14 117 -0.080
14 122 -0.081
14 123 -0.083
14 125 -0.059
14 126 -0.077
14 136 0.0121673661259521
14 144 0.0145526172281515
14 149 -0.090
14 152 -0.113
14 154 -0.124
14 155 -0.191
14 156 -0.089
14 159 -0.070
14 163 -0.059
14 180 -0.078
14 181 -0.045
14 184 -0.133
14 185 -0.082
14 187 -0.090
14 188 -0.066
14 193 0.0158053919104734
14 201 -0.084
14 203 -0.111
14 205 -0.115
14 209 -0.067
14 212 -0.108
14 213 -0.068
14 217 -0.061
14 218 -0.062
14 222 -0.058
14 224 -0.114
14 229 -0.118
14 230 -0.099
14 231 -0.115
14 236 -0.064
14 238 -0.069
14 249 -0.059
14 281 -0.056
14 288 -0.098
14 291 -0.081
14 292 -0.068
14 294 -0.086
14 297 -0.068
14 298 -0.088
14 301 -0.067
14 302 -0.086
14 304 -0.089
14 306 -0.079
14 307 -0.067
14 310 -0.101
14 311 -0.132
14 312 -0.084
14 317 -0.060
14 319 -0.110
14 321 -0.068
14 322 -0.097
14 334 -0.107
14 337 -0.129
14 338 -0.068
14 342 -0.139
14 343 -0.070
14 350 -0.087
14 351 -0.157
14 352 -0.117
14 358 -0.087
14 359 -0.071
14 360 -0.083
14 361 -0.059
14 362 -0.102
14 364 -0.185
14 365 -0.059
14 367 -0.084
14 368 -0.087
14 370 -0.073
14 373 -0.064
15 17 0.0191675281008612
15 18 -0.107
15 20 -0.061
15 24 -0.070
15 26 -0.077
15 28 -0.072
15 30 -0.065
15 39 -0.101
15 42 -0.096
15 44 -0.113
15 47 -0.055
15 54 -0.060
15 57 -0.104
15 65 -0.081
15 67 -0.077
15 69 -0.063
15 72 -0.081
15 75 -0.064
15 76 -0.068
15 80 -0.158
15 83 -0.068
15 85 -0.078
15 87 -0.057
15 88 -0.063
15 91 -0.089
15 92 -0.125
15 97 -0.061
15 98 -0.062
15 100 -0.064
15 103 -0.093
15 111 -0.077
15 112 -0.093
15 113 -0.072
15 119 -0.065
15 120 -0.072
15 121 -0.065
15 132 -0.091
15 137 -0.095
15 142 -0.056
15 149 -0.062
15 152 -0.119
15 154 -0.104
15 155 -0.080
15 158 -0.072
15 163 -0.063
15 165 -0.070
15 167 -0.094
15 168 -0.080
15 171 -0.070
15 172 -0.060
15 174 -0.072
15 180 -0.132
15 181 -0.071
15 184 -0.069
15 187 -0.100
15 189 -0.121
15 191 -0.058
15 196 -0.056
15 198 -0.075
15 217 -0.059
15 226 -0.085
15 235 -0.067
15 236 -0.111
15 238 -0.066
15 239 -0.108
15 240 -0.086
15 241 -0.105
15 243 -0.096
15 244 -0.059
15 245 -0.100
15 247 -0.065
15 249 -0.069
15 250 -0.095
15 251 -0.076
15 253 -0.078
15 261 -0.084
15 272 -0.067
15 276 -0.080
15 278 -0.066
15 280 -0.074
15 281 -0.078
15 287 -0.088
15 292 -0.083
15 297 -0.095
15 298 -0.087
15 300 -0.059
15 302 -0.063
15 303 -0.067
15 308 -0.060
15 309 -0.085
15 311 -0.063
15 312 -0.071
15 313 -0.088
15 316 -0.084
15 318 -0.084
15 322 -0.060
15 323 -0.093
15 326 -0.086
15 328 -0.064
15 329 -0.107
15 330 -0.117
15 331 -0.091
15 333 -0.088
15 334 -0.070
15 335 -0.063
15 337 -0.133
15 338 -0.091
15 340 -0.064
15 342 -0.133
15 343 -0.090
15 344 -0.065
15 350 -0.076
15 351 -0.127
15 352 -0.111
15 353 -0.090
15 357 -0.075
15 358 -0.090
15 359 -0.098
15 363 -0.083
15 364 -0.233
15 365 -0.143
15 366 -0.125
15 367 -0.123
15 368 -0.114
15 369 -0.071
15 370 -0.099
15 372 -0.076
15 373 -0.060
16 20 0.0380090584577075
16 23 -0.057
16 38 -0.078
16 41 -0.075
16 42 -0.083
16 59 -0.074
16 68 -0.057
16 69 -0.058
16 72 0.0155621649923585
16 81 -0.072
16 101 -0.073
16 104 0.0168243842221721
16 108 -0.060
16 112 -0.058
16 113 -0.094
16 118 -0.062
16 121 -0.054
16 149 -0.097
16 152 -0.083
16 154 -0.062
16 155 -0.061
16 183 -0.062
16 184 -0.079
16 187 -0.069
16 189 -0.105
16 192 -0.068
16 198 -0.072
16 208 -0.064
16 209 -0.083
16 210 0.016571273356384
16 212 -0.095
16 214 -0.055
16 226 -0.062
16 229 -0.096
16 230 -0.105
16 231 -0.102
16 234 -0.088
16 279 0.0137659939470446
16 292 -0.071
16 294 -0.074
16 295 -0.060
16 297 -0.078
16 307 -0.067
16 311 -0.080
16 319 -0.086
16 322 -0.134
16 323 -0.074
16 326 -0.063
16 336 -0.090
16 340 0.0153155491098221
16 345 -0.081
16 351 -0.127
16 354 -0.100
16 360 -0.108
16 362 -0.071
16 363 -0.066
16 364 -0.068
16 365 -0.086
16 366 -0.090
16 367 -0.090
16 368 -0.085
16 369 -0.071
16 370 -0.062
16 371 -0.054
16 372 -0.051
17 23 0.0131785103933799
17 28 -0.080
17 34 0.0136772245388364
17 37 0.0163678270088273
17 42 0.0122606958872579
17 46 -0.059
17 56 0.0136306110470877
17 57 -0.083
17 77 -0.075
17 78 -0.062
17 93 0.0141920634903086
17 94 0.0103658151240585
17 98 -0.067
17 108 0.0178495310722095
17 112 -0.109
17 115 -0.069
17 121 -0.075
17 124 -0.070
17 130 -0.086
17 132 -0.073
17 137 -0.062
17 158 -0.079
17 159 -0.067
17 166 0.0132361393231378
17 167 -0.059
17 178 -0.076
17 183 -0.067
17 188 0.017398254010279
17 192 0.0270135516581065
17 200 0.0113718505888183
17 223 0.016706950463438
17 226 -0.059
17 227 0.0144106402279113
17 228 0.0171435037206997
17 231 0.0134790481958739
17 249 -0.073
17 262 0.0055644825368148
17 265 0.0116364240363588
17 297 -0.061
17 302 -0.062
17 306 0.0179120193440766
17 310 -0.061
17 317 -0.059
17 322 -0.082
17 326 -0.081
17 327 -0.093
17 351 -0.122
17 356 -0.064
17 364 -0.150
17 365 -0.120
17 366 -0.112
17 367 -0.139
17 368 -0.142
17 369 -0.111
17 370 -0.107
17 371 -0.086
17 372 -0.101
17 373 -0.080
18 23 0.0171383794523981
18 27 0.0105782965601323
18 30 -0.058
18 35 -0.074
18 45 -0.148
18 51 -0.075
18 52 -0.113
18 58 -0.085
18 62 0.0154378437477766
18 63 -0.093
18 66 -0.066
18 68 -0.137
18 71 -0.117
18 73 0.0147513569085567
18 74 -0.061
18 88 -0.063
18 93 -0.132
18 99 0.0143928490146968
18 101 -0.117
18 104 -0.074
18 110 -0.102
18 116 -0.088
18 117 -0.062
18 119 -0.093
18 121 0.0106657445356322
18 152 -0.078
18 157 -0.058
18 168 0.0173107192683016
18 179 -0.057
18 183 -0.065
18 184 -0.125
18 185 -0.119
18 186 -0.070
18 195 0.0152985559943331
18 198 -0.063
18 220 -0.166
18 223 -0.100
18 227 -0.077
18 228 -0.062
18 229 -0.147
18 230 -0.083
18 231 -0.078
18 233 -0.068
18 234 -0.150
18 237 -0.098
18 238 -0.103
18 241 -0.085
18 249 -0.063
18 255 -0.067
18 289 0.0154265484743088
18 291 -0.092
18 292 -0.059
18 295 -0.122
18 298 -0.098
18 300 -0.099
18 302 -0.073
18 311 -0.084
18 319 -0.132
18 321 -0.123
18 323 -0.077
18 326 0.0142945925593468
18 333 0.0130064201128786
18 337 0.0152438893056048
18 339 -0.066
18 350 -0.107
18 351 -0.095
18 353 -0.083
18 354 -0.079
18 355 -0.063
18 359 -0.074
18 360 -0.082
19 29 0.0176528180432448
19 38 -0.113
19 39 -0.086
19 45 -0.092
19 46 -0.063
19 52 -0.112
19 65 -0.136
19 69 -0.104
19 70 -0.062
19 71 -0.117
19 72 -0.061
19 73 -0.059
19 77 -0.089
19 80 -0.059
19 83 -0.098
19 88 -0.112
19 92 -0.060
19 97 -0.114
19 100 -0.063
19 101 -0.108
19 104 -0.059
19 115 -0.134
19 118 -0.111
19 119 -0.151
19 121 -0.086
19 126 -0.081
19 129 -0.075
19 131 -0.061
19 133 -0.061
19 137 -0.072
19 140 -0.062
19 147 -0.090
19 148 -0.068
19 151 -0.084
19 153 -0.062
19 154 -0.084
19 158 -0.097
19 164 -0.058
19 167 -0.098
19 169 -0.070
19 173 -0.059
19 178 -0.062
19 182 -0.076
19 186 -0.083
19 192 0.0195648579502344
19 194 -0.072
19 196 -0.055
19 197 -0.124
19 198 -0.101
19 206 -0.130
19 220 -0.082
19 225 -0.075
19 226 -0.139
19 229 -0.133
19 231 -0.085
19 234 -0.066
19 235 -0.089
19 236 -0.066
19 237 -0.072
19 238 -0.066
19 239 -0.073
19 241 -0.096
19 243 -0.103
19 247 -0.066
19 252 -0.069
19 254 -0.062
19 255 -0.168
19 258 -0.062
19 259 -0.065
19 261 -0.096
19 265 -0.064
19 268 -0.073
19 280 -0.086
19 281 -0.080
19 287 -0.150
19 289 -0.066
19 292 -0.096
19 294 -0.096
19 295 -0.133
19 296 -0.075
19 297 -0.063
19 300 -0.103
19 301 -0.098
19 307 -0.140
19 314 -0.078
19 315 -0.059
19 316 -0.075
19 317 -0.068
19 318 -0.097
19 319 -0.121
19 323 -0.138
19 325 -0.071
19 326 -0.102
19 327 -0.114
19 329 -0.156
19 333 -0.098
19 336 -0.076
19 337 -0.106
19 338 -0.120
19 340 -0.066
19 342 -0.109
19 343 -0.112
19 345 -0.169
19 348 -0.067
19 349 -0.069
19 350 -0.095
19 352 -0.085
19 354 -0.094
19 355 -0.066
19 357 -0.071
19 359 -0.087
19 360 0.0175071210314655
19 362 0.0183068086566673
19 365 -0.112
19 366 -0.110
19 367 -0.139
19 368 -0.143
19 369 -0.122
19 370 -0.077
19 371 -0.099
19 372 -0.086
20 21 0.0192284491676586
20 29 -0.089
20 37 -0.076
20 38 -0.071
20 41 -0.111
20 42 -0.114
20 47 0.0173700293910366
20 56 -0.059
20 59 -0.095
20 77 -0.093
20 81 -0.108
20 95 -0.058
20 97 -0.073
20 108 -0.071
20 113 -0.086
20 119 -0.068
20 121 -0.057
20 130 -0.047
20 148 0.0153389054378072
20 152 -0.084
20 154 -0.072
20 155 -0.094
20 160 -0.073
20 183 -0.181
20 184 -0.068
20 187 -0.058
20 188 -0.073
20 189 -0.134
20 192 -0.061
20 198 -0.065
20 200 -0.046
20 203 -0.115
20 206 -0.060
20 208 -0.090
20 209 -0.069
20 212 -0.062
20 214 -0.057
20 215 0.0171190637144924
20 223 -0.097
20 227 -0.096
20 229 -0.068
20 230 -0.114
20 231 -0.180
20 233 -0.160
20 234 -0.169
20 249 -0.085
20 272 -0.048
20 275 0.0146033179493522
20 292 -0.165
20 294 -0.109
20 295 -0.116
20 297 -0.153
20 305 -0.060
20 307 -0.085
20 311 -0.061
20 315 -0.055
20 318 -0.076
20 319 -0.094
20 322 -0.145
20 325 -0.061
20 326 -0.066
20 336 -0.063
20 337 -0.087
20 338 -0.102
20 342 -0.107
20 345 -0.061
20 351 -0.127
20 352 -0.113
20 354 -0.109
20 356 -0.108
20 362 -0.084
20 364 -0.103
20 365 -0.088
20 366 -0.095
20 367 -0.089
20 368 -0.089
20 369 -0.074
20 370 -0.066
20 371 -0.057
20 372 -0.052
21 22 0.0348294250836378
21 24 0.033202417026779
21 29 -0.058
21 30 0.0242845913602521
21 31 0.0387702991140995
21 42 -0.059
21 60 -0.069
21 74 -0.062
21 81 -0.059
21 90 0.0182936397938978
21 96 0.0195569871748653
21 102 0.0230927546724541
21 110 -0.058
21 111 0.0195807080994548
21 124 0.0122392960190029
21 155 -0.098
21 158 -0.058
21 168 -0.054
21 183 -0.092
21 185 -0.057
21 189 -0.074
21 195 0.0132267892541904
21 200 0.0309694292873617
21 203 -0.078
21 220 -0.060
21 223 -0.074
21 231 -0.083
21 233 -0.061
21 246 0.0122781280625554
21 255 -0.064
21 295 -0.069
21 306 0.0094092038929061
21 307 -0.088
21 311 -0.090
21 315 -0.054
21 316 0.0115270702145566
21 322 -0.104
21 336 -0.061
21 342 -0.085
21 352 -0.106
21 358 -0.066
21 369 0.0114179401001415
21 371 0.0161844117796465
21 372 0.0119367648623394
22 24 0.052043589108275
22 26 0.0247802022320205
22 27 0.0165733346284784
22 28 0.023862578327254
22 30 0.021042701285126
22 31 0.0551573329855195
22 32 0.0326014133605093
22 34 0.0259159704038428
22 74 -0.057
22 77 -0.071
22 155 -0.098
22 162 0.0339924858394885
22 172 -0.047
22 184 -0.070
22 202 0.0169927998150587
22 206 -0.069
22 211 0.0203678169838916
22 220 -0.059
22 223 -0.060
22 229 -0.080
22 230 -0.069
22 231 -0.087
22 234 -0.062
22 238 -0.055
22 243 -0.057
22 255 -0.058
22 282 0.0189365771824146
22 331 0.015383991619115
23 28 -0.069
23 35 -0.085
23 38 0.0203773081807035
23 39 -0.102
23 44 -0.073
23 46 -0.079
23 49 -0.080
23 50 -0.084
23 52 -0.065
23 55 -0.067
23 57 -0.078
23 58 -0.059
23 63 -0.105
23 67 -0.080
23 71 -0.074
23 72 -0.120
23 73 -0.065
23 74 -0.177
23 75 -0.060
23 76 -0.057
23 80 -0.115
23 94 0.0209120607816381
23 98 -0.070
23 108 0.0192880297162711
23 110 -0.058
23 111 -0.090
23 112 -0.117
23 116 -0.060
23 117 -0.090
23 121 -0.060
23 123 -0.131
23 124 -0.073
23 126 -0.069
23 129 -0.066
23 130 -0.061
23 131 -0.067
23 132 -0.094
23 133 -0.064
23 135 -0.055
23 137 -0.080
23 151 -0.065
23 153 -0.071
23 155 0.0155981601899826
23 156 -0.095
23 158 -0.117
23 159 -0.060
23 160 -0.060
23 163 -0.059
23 167 -0.109
23 169 -0.074
23 171 -0.096
23 172 -0.066
23 176 -0.131
23 181 -0.058
23 182 -0.080
23 183 -0.059
23 184 -0.131
23 185 0.0158904070072611
23 186 -0.110
23 188 0.0163348052169253
23 192 -0.078
23 194 -0.089
23 195 -0.070
23 197 -0.081
23 198 -0.085
23 208 0.025615432069727
23 210 -0.082
23 215 -0.073
23 216 -0.118
23 217 -0.069
23 229 -0.062
23 235 -0.063
23 238 -0.071
23 240 -0.085
23 242 -0.065
23 243 -0.090
23 245 -0.099
23 246 -0.065
23 250 -0.106
23 251 -0.109
23 254 -0.103
23 258 -0.105
23 259 -0.056
23 261 -0.072
23 266 -0.065
23 269 -0.069
23 271 -0.112
23 272 -0.083
23 273 -0.072
23 275 -0.070
23 278 -0.118
23 280 -0.077
23 281 -0.120
23 284 -0.086
23 285 -0.096
23 293 -0.058
23 298 -0.087
23 300 -0.103
23 302 -0.169
23 303 -0.105
23 308 -0.078
23 309 -0.077
23 310 -0.123
23 311 -0.080
23 316 -0.095
23 319 -0.104
23 322 -0.090
23 325 -0.089
23 326 -0.169
23 327 -0.121
23 329 -0.106
23 330 -0.088
23 332 -0.064
23 339 -0.093
23 340 -0.082
23 341 -0.085
23 343 -0.087
23 344 -0.079
23 346 -0.061
23 350 -0.127
23 351 -0.088
23 353 -0.106
23 354 -0.076
23 357 -0.071
23 359 -0.086
23 364 -0.106
23 365 -0.155
23 366 -0.208
23 367 -0.229
23 368 -0.200
23 369 -0.162
23 370 -0.154
23 371 -0.124
23 372 -0.108
23 373 -0.091
24 26 0.0255868775492004
24 27 0.0162810549395528
24 28 0.0213066852363383
24 30 0.0203570965591427
24 31 0.0649049262678457
24 32 0.0390130225601035
24 33 0.0176448846818082
24 34 0.0326753276440391
24 45 -0.065
24 74 -0.052
24 156 -0.048
24 184 -0.062
24 212 -0.056
24 223 -0.058
24 229 -0.070
24 231 -0.070
24 241 -0.065
24 282 0.0224728994342324
24 285 0.0158128747087788
24 322 -0.059
24 345 -0.069
24 348 -0.057
24 355 -0.056
25 38 -0.066
25 39 -0.070
25 44 -0.135
25 46 -0.095
25 47 -0.056
25 48 -0.128
25 51 -0.080
25 53 -0.069
25 55 -0.058
25 57 -0.097
25 61 -0.069
25 63 -0.095
25 64 -0.074
25 66 -0.059
25 67 -0.057
25 68 -0.100
25 69 -0.059
25 71 -0.073
25 73 -0.074
25 74 -0.070
25 77 -0.109
25 80 -0.095
25 83 -0.100
25 86 -0.060
25 90 -0.055
25 92 -0.075
25 93 -0.062
25 96 -0.062
25 99 -0.068
25 100 -0.100
25 104 -0.113
25 105 -0.063
25 107 -0.080
25 109 -0.153
25 112 -0.091
25 113 -0.078
25 118 -0.102
25 119 -0.126
25 120 -0.065
25 122 -0.109
25 123 -0.076
25 124 -0.063
25 126 -0.084
25 127 -0.062
25 129 -0.081
25 130 -0.097
25 137 -0.098
25 138 -0.056
25 140 -0.072
25 142 -0.055
25 143 -0.062
25 147 -0.071
25 148 -0.089
25 150 -0.049
25 152 -0.112
25 154 -0.073
25 159 -0.057
25 161 -0.059
25 164 -0.079
25 167 -0.091
25 168 -0.080
25 171 -0.057
25 172 -0.075
25 175 -0.062
25 178 -0.060
25 184 -0.108
25 193 -0.095
25 194 -0.067
25 210 0.0166923535740474
25 211 -0.071
25 214 -0.098
25 224 -0.059
25 226 -0.178
25 229 -0.123
25 232 -0.096
25 233 -0.060
25 234 -0.106
25 236 -0.099
25 238 -0.082
25 239 -0.064
25 240 -0.061
25 241 -0.075
25 248 -0.097
25 249 -0.076
25 253 -0.071
25 258 -0.059
25 261 -0.057
25 272 -0.060
25 294 -0.075
25 300 -0.124
25 302 -0.107
25 304 -0.063
25 305 -0.068
25 307 -0.092
25 309 -0.070
25 310 -0.083
25 311 -0.115
25 316 -0.059
25 318 -0.103
25 320 -0.063
25 321 -0.106
25 322 -0.062
25 329 -0.063
25 330 -0.096
25 334 -0.094
25 336 -0.070
25 337 -0.118
25 342 -0.107
25 345 -0.071
25 350 -0.083
25 352 -0.082
25 359 -0.075
25 364 -0.143
25 365 -0.104
25 366 -0.089
25 367 -0.112
25 368 -0.107
25 369 -0.082
26 31 0.0302006618157915
26 44 -0.089
26 45 -0.069
26 52 -0.100
26 65 -0.129
26 69 -0.082
26 83 -0.061
26 93 -0.059
26 106 -0.067
26 111 -0.096
26 146 -0.054
26 157 -0.052
26 160 -0.086
26 166 -0.061
26 183 -0.103
26 185 -0.060
26 193 -0.057
26 194 -0.056
26 195 -0.062
26 198 -0.130
26 200 -0.053
26 205 -0.059
26 206 -0.093
26 210 -0.063
26 221 0.0164337506901302
26 223 -0.060
26 224 -0.061
26 229 -0.084
26 231 -0.112
26 234 -0.069
26 235 -0.064
26 240 -0.056
26 243 -0.081
26 245 -0.068
26 261 -0.074
26 268 -0.052
26 278 -0.053
26 291 -0.058
26 295 -0.091
26 300 -0.152
26 302 -0.099
26 304 -0.057
26 305 -0.075
26 319 -0.057
26 327 -0.072
26 337 0.0140674978855586
26 338 -0.094
26 345 -0.100
26 346 -0.048
26 348 -0.066
26 350 -0.063
26 351 -0.060
26 355 -0.083
26 359 -0.063
26 364 -0.086
26 370 -0.066
26 371 -0.058
26 372 -0.062
26 373 -0.049
27 28 0.0153596951362741
27 29 -0.072
27 30 0.0267765669789718
27 31 0.0195521384437501
27 41 -0.095
27 46 -0.072
27 49 0.00926285877218276
27 52 -0.060
27 60 0.0102454724875706
27 66 -0.106
27 78 0.0151110376990426
27 81 -0.117
27 102 -0.049
27 104 -0.060
27 109 -0.110
27 119 -0.061
27 120 -0.078
27 124 0.0142597310014109
27 132 0.0127057091573388
27 144 0.0186222937433886
27 151 -0.055
27 155 -0.087
27 165 0.0174114264650334
27 171 0.0126981163563599
27 184 -0.075
27 189 -0.081
27 195 0.0117856469587623
27 207 0.0178411080806396
27 208 -0.080
27 210 -0.056
27 216 0.0120529872459472
27 218 0.0157410622390762
27 219 0.020365446214699
27 220 -0.059
27 227 -0.107
27 229 -0.061
27 234 -0.071
27 236 -0.074
27 255 -0.076
27 272 0.0227060208368513
27 276 0.0111252201263572
27 281 0.0123664832694779
27 284 0.0152928927516314
27 295 -0.077
27 305 -0.088
27 306 -0.063
27 317 0.00822343116711999
27 319 -0.059
27 336 0.0103636504358194
27 345 -0.094
27 350 0.0146723370753793
27 353 -0.058
27 355 -0.088
27 358 -0.074
27 360 -0.087
27 364 -0.096
27 365 0.0136954910703858
27 366 0.0198319229575859
27 367 0.0157705443078174
27 368 0.0190447697481035
27 369 0.0189112924132219
27 370 0.0155458935833492
27 371 0.0122204685693223
27 372 0.0109689788719765
27 373 0.0126401957882852
28 29 -0.130
28 30 0.0215110119760417
28 31 0.0282983067553007
28 33 0.0208181359577864
28 42 -0.072
28 46 0.0150144122471953
28 52 -0.095
28 56 -0.073
28 59 -0.064
28 66 -0.122
28 68 -0.089
28 77 -0.076
28 80 -0.075
28 83 -0.060
28 95 -0.060
28 97 -0.059
28 109 -0.066
28 113 -0.068
28 124 0.0154274999060244
28 154 -0.063
28 155 -0.091
28 166 -0.067
28 183 -0.088
28 185 -0.082
28 186 -0.064
28 187 -0.079
28 188 -0.075
28 189 -0.144
28 198 -0.060
28 203 -0.065
28 206 -0.092
28 208 -0.099
28 223 -0.060
28 226 -0.094
28 227 -0.151
28 229 -0.079
28 230 -0.092
28 231 -0.084
28 233 -0.098
28 234 -0.152
28 237 -0.071
28 239 -0.045
28 243 -0.061
28 255 -0.078
28 292 -0.130
28 294 -0.058
28 295 -0.127
28 297 -0.081
28 305 -0.100
28 311 -0.139
28 312 -0.086
28 315 -0.062
28 318 -0.080
28 321 -0.064
28 322 -0.134
28 323 -0.057
28 325 0.0112568469975811
28 334 -0.065
28 337 -0.102
28 338 -0.099
28 339 -0.070
28 342 -0.061
28 345 -0.063
28 351 -0.130
28 356 -0.059
28 360 -0.137
28 362 -0.091
28 363 -0.068
28 364 -0.095
28 366 0.0109832791298614
28 367 0.0136625993224902
28 368 0.0117049977093701
28 371 0.0117974729402793
29 38 -0.086
29 39 -0.061
29 46 -0.125
29 48 -0.122
29 49 -0.067
29 57 -0.088
29 58 -0.071
29 59 -0.063
29 63 -0.094
29 64 -0.060
29 67 -0.103
29 72 -0.082
29 73 -0.110
29 76 -0.080
29 77 -0.069
29 78 -0.106
29 80 -0.087
29 83 -0.088
29 84 -0.072
29 87 -0.085
29 92 -0.080
29 96 -0.060
29 97 -0.104
29 98 -0.071
29 99 -0.110
29 103 -0.060
29 110 -0.058
29 111 -0.112
29 112 -0.113
29 115 -0.082
29 118 -0.095
29 119 -0.091
29 121 -0.164
29 123 -0.125
29 124 -0.126
29 126 -0.125
29 129 -0.082
29 130 -0.111
29 131 -0.077
29 132 -0.136
29 135 -0.078
29 140 -0.063
29 147 -0.075
29 151 -0.071
29 154 -0.121
29 156 -0.067
29 158 -0.109
29 159 -0.106
29 163 -0.091
29 164 -0.104
29 166 0.0184082658276843
29 167 -0.130
29 171 -0.112
29 178 -0.068
29 181 -0.066
29 182 -0.061
29 186 -0.074
29 193 -0.092
29 195 -0.114
29 196 -0.086
29 197 -0.095
29 198 -0.076
29 200 0.0113018348220124
29 205 -0.078
29 206 -0.063
29 209 -0.085
29 211 -0.078
29 212 -0.132
29 214 -0.107
29 216 -0.080
29 225 -0.058
29 226 -0.160
29 228 0.0197017750844225
29 229 -0.125
29 232 -0.058
29 233 0.0160387278415696
29 234 -0.066
29 237 -0.067
29 241 -0.094
29 242 -0.074
29 244 -0.070
29 245 -0.086
29 247 -0.079
29 248 -0.080
29 249 -0.063
29 250 -0.111
29 251 -0.105
29 259 -0.096
29 260 -0.081
29 262 -0.056
29 263 -0.067
29 267 -0.061
29 269 -0.084
29 270 -0.074
29 275 -0.065
29 277 -0.083
29 278 -0.105
29 279 -0.078
29 280 -0.099
29 281 -0.140
29 284 -0.134
29 285 -0.106
29 287 -0.127
29 289 -0.114
29 292 -0.100
29 293 -0.110
29 297 -0.109
29 298 -0.074
29 300 -0.074
29 301 -0.065
29 302 -0.133
29 307 -0.097
29 308 -0.081
29 309 -0.119
29 310 -0.141
29 314 -0.106
29 316 -0.145
29 322 -0.093
29 323 -0.074
29 325 -0.114
29 326 -0.166
29 327 -0.126
29 329 -0.103
29 330 -0.112
29 331 -0.083
29 334 -0.075
29 338 -0.062
29 339 -0.089
29 341 -0.092
29 342 -0.089
29 343 -0.115
29 344 -0.076
29 345 -0.104
29 350 -0.218
29 351 -0.077
29 353 -0.118
29 356 -0.132
29 357 -0.060
29 359 -0.112
29 361 -0.105
29 363 -0.088
29 364 -0.085
29 365 -0.216
29 366 -0.272
29 367 -0.265
29 368 -0.255
29 369 -0.250
29 370 -0.221
29 371 -0.193
29 372 -0.179
29 373 -0.142
30 31 0.0169060768697006
30 41 -0.114
30 52 -0.061
30 66 -0.123
30 68 -0.084
30 72 -0.059
30 77 -0.093
30 81 -0.058
30 85 0.0133230259285823
30 97 -0.117
30 109 -0.068
30 110 -0.071
30 111 0.0166943042084382
30 112 -0.072
30 115 -0.083
30 119 -0.086
30 144 0.0125145772635373
30 155 -0.102
30 183 -0.132
30 184 -0.072
30 185 -0.109
30 189 -0.076
30 200 0.0166779556522477
30 201 0.0202876319906773
30 202 0.0166086705013289
30 203 -0.086
30 206 -0.067
30 208 -0.096
30 226 -0.125
30 227 -0.116
30 228 -0.063
30 229 -0.176
30 231 -0.151
30 248 -0.056
30 255 -0.093
30 263 0.0110860736113153
30 287 -0.070
30 292 -0.080
30 295 -0.119
30 305 -0.080
30 318 -0.109
30 322 -0.095
30 326 -0.057
30 327 -0.079
30 338 -0.063
30 351 -0.072
30 359 -0.070
30 360 -0.083
30 363 -0.083
30 364 -0.118
30 365 -0.063
31 32 0.0425376879169213
31 34 0.0355263245248002
31 90 0.0161753367669077
31 109 -0.058
31 155 -0.079
31 184 -0.052
31 220 -0.055
31 227 -0.063
31 229 -0.067
31 231 -0.058
31 282 0.0235483359448371
31 283 0.020805062713638
31 286 0.0165081055253331
31 293 0.0194073610212231
31 345 -0.065
31 355 -0.061
31 369 0.0106910749365402
31 370 0.0106639085222511
31 371 0.010703003119987
32 34 0.0353937614005832
32 44 -0.049
32 118 -0.055
32 119 -0.054
32 120 -0.053
32 175 -0.052
32 184 -0.059
32 185 -0.076
32 208 -0.070
32 220 -0.061
32 224 -0.056
32 227 -0.059
32 231 -0.083
32 241 -0.054
32 291 -0.058
32 292 -0.072
32 302 -0.059
32 319 -0.067
32 338 -0.083
32 339 -0.054
32 345 -0.084
32 348 -0.066
32 350 -0.059
32 363 -0.072
33 34 0.0161918761788028
33 35 0.0167306801364108
33 40 0.0166872303460174
33 41 -0.059
33 42 -0.062
33 45 -0.060
33 50 0.0200320071930308
33 52 -0.090
33 59 -0.094
33 68 -0.089
33 95 -0.065
33 110 0.0150735960161499
33 115 -0.059
33 119 -0.076
33 130 0.017558646420639
33 152 -0.061
33 155 -0.060
33 171 0.0169166783263363
33 184 -0.078
33 200 -0.052
33 206 -0.090
33 207 -0.066
33 211 -0.063
33 225 0.0126971177833939
33 229 -0.086
33 233 -0.072
33 234 -0.102
33 251 0.0122885073031461
33 291 0.0118481352670573
33 292 -0.080
33 294 -0.096
33 295 -0.096
33 300 -0.066
33 311 -0.110
33 322 -0.090
33 348 -0.077
33 351 -0.072
33 354 -0.060
33 359 -0.063
33 360 -0.095
33 364 -0.118
33 369 -0.088
33 370 -0.062
33 372 -0.054
34 47 0.0295434984010086
34 51 0.0199472513672792
34 58 -0.056
34 59 -0.062
34 63 -0.061
34 86 0.0196406029375406
34 183 -0.060
34 206 -0.055
34 208 -0.060
34 295 -0.081
34 303 -0.055
34 311 -0.075
34 363 -0.063
35 42 -0.124
35 45 -0.061
35 49 0.0139484139775328
35 50 0.0241940749672451
35 59 -0.089
35 66 -0.074
35 97 -0.074
35 124 -0.050
35 152 -0.072
35 155 -0.086
35 171 0.0174583236169016
35 182 0.0257613418794927
35 185 -0.073
35 188 -0.086
35 189 -0.157
35 208 -0.079
35 212 -0.060
35 214 -0.052
35 218 -0.071
35 225 0.0230558080084836
35 226 -0.080
35 231 -0.075
35 234 -0.085
35 267 0.0148139496649694
35 276 -0.070
35 288 -0.060
35 292 -0.089
35 294 -0.062
35 297 -0.064
35 300 -0.080
35 305 -0.090
35 312 -0.060
35 322 -0.110
35 333 -0.053
35 334 -0.059
35 342 -0.088
35 348 -0.109
35 351 -0.086
35 359 -0.074
35 364 -0.142
35 365 -0.063
35 367 -0.056
35 368 -0.084
35 369 -0.070
35 370 -0.061
35 371 -0.053
35 372 -0.049
36 55 -0.061
36 88 0.0167152346213212
36 95 -0.069
36 107 -0.093
36 115 -0.085
36 117 -0.058
36 152 -0.064
36 156 0.0133850892480783
36 158 -0.072
36 184 -0.066
36 189 -0.086
36 194 -0.060
36 201 -0.054
36 206 -0.057
36 210 -0.053
36 237 -0.074
36 278 -0.052
36 292 -0.104
36 294 -0.086
36 298 -0.094
36 329 -0.061
36 337 -0.099
36 341 -0.059
36 348 -0.059
36 353 -0.058
36 359 -0.066
36 365 -0.066
36 367 -0.067
36 368 -0.064
36 369 -0.053
36 370 -0.047
37 41 0.0149128625351583
37 44 -0.061
37 45 -0.150
37 47 0.0187553917797329
37 49 0.0155933989408499
37 52 -0.089
37 54 -0.075
37 71 -0.057
37 88 -0.078
37 106 -0.072
37 107 -0.102
37 109 -0.074
37 111 0.0152889585515192
37 115 -0.084
37 118 -0.062
37 119 -0.070
37 126 -0.074
37 144 0.018356390086927
37 156 -0.073
37 182 -0.050
37 185 -0.059
37 192 0.0429450158115556
37 206 -0.085
37 209 -0.066
37 210 -0.073
37 216 -0.074
37 219 0.0147325301576846
37 220 -0.088
37 224 -0.065
37 229 -0.105
37 231 -0.071
37 235 -0.079
37 238 -0.070
37 255 -0.083
37 261 -0.064
37 268 -0.058
37 284 -0.093
37 292 -0.072
37 295 -0.104
37 298 -0.099
37 299 -0.070
37 300 -0.074
37 301 -0.079
37 302 -0.064
37 303 -0.067
37 307 -0.087
37 309 -0.069
37 310 -0.096
37 312 -0.063
37 314 -0.083
37 321 -0.080
37 322 -0.061
37 323 -0.106
37 338 -0.065
37 341 -0.061
37 343 -0.065
37 345 -0.088
37 346 -0.053
37 350 -0.140
37 353 -0.102
37 356 -0.138
37 358 -0.106
37 361 -0.071
37 365 0.0117850485735397
37 366 0.0109275899201337
37 371 0.0110372399577196
37 372 0.0102905403106833
38 44 -0.096
38 58 -0.087
38 61 -0.072
38 62 -0.073
38 66 -0.080
38 69 -0.066
38 70 -0.083
38 72 -0.060
38 73 -0.063
38 74 -0.072
38 80 -0.081
38 81 -0.116
38 92 -0.059
38 93 -0.173
38 94 0.0244092988073027
38 98 -0.059
38 101 0.0195151864086716
38 104 -0.065
38 110 -0.075
38 111 -0.079
38 112 -0.108
38 114 -0.053
38 117 -0.115
38 119 0.0204098128458726
38 122 -0.121
38 123 -0.063
38 130 -0.065
38 131 -0.080
38 133 -0.070
38 138 -0.059
38 139 -0.058
38 143 -0.061
38 145 -0.070
38 147 -0.078
38 149 -0.114
38 150 -0.053
38 151 -0.118
38 152 -0.160
38 154 -0.147
38 155 -0.157
38 159 -0.087
38 168 -0.064
38 172 -0.082
38 174 -0.066
38 175 -0.144
38 178 -0.081
38 180 -0.201
38 182 -0.074
38 183 -0.059
38 184 -0.144
38 186 -0.074
38 187 -0.093
38 189 -0.162
38 191 -0.056
38 192 -0.141
38 197 -0.114
38 198 -0.106
38 200 -0.061
38 203 -0.087
38 209 -0.069
38 210 -0.096
38 213 -0.107
38 216 -0.086
38 219 -0.080
38 224 -0.063
38 226 0.0300218342884242
38 230 -0.136
38 233 -0.063
38 235 -0.091
38 245 -0.096
38 246 -0.073
38 251 -0.057
38 254 -0.099
38 258 -0.075
38 268 -0.088
38 272 -0.060
38 275 -0.061
38 281 -0.069
38 285 -0.079
38 287 0.0156446113754327
38 290 -0.075
38 292 -0.101
38 295 0.0213905771664025
38 296 -0.060
38 299 -0.065
38 302 -0.064
38 303 -0.069
38 304 -0.067
38 305 -0.077
38 308 -0.058
38 309 -0.065
38 310 -0.128
38 311 -0.093
38 312 -0.101
38 322 -0.277
38 324 -0.061
38 325 -0.084
38 330 -0.060
38 331 -0.076
38 337 -0.173
38 339 -0.126
38 340 -0.062
38 344 -0.101
38 351 -0.116
38 352 -0.116
38 353 -0.080
38 360 -0.119
38 362 -0.263
38 364 -0.327
38 367 -0.069
38 368 -0.073
39 41 -0.103
39 45 -0.079
39 59 -0.061
39 64 0.0146903620723422
39 97 -0.065
39 101 -0.066
39 113 -0.077
39 123 -0.056
39 152 -0.092
39 154 -0.062
39 155 -0.135
39 184 -0.073
39 185 -0.065
39 188 -0.086
39 189 -0.097
39 190 -0.066
39 192 -0.060
39 205 -0.064
39 208 -0.087
39 225 0.0234147749578833
39 227 -0.081
39 229 -0.083
39 230 -0.112
39 231 -0.130
39 234 -0.177
39 249 -0.062
39 252 0.0168558081487801
39 271 0.0130958004486574
39 275 0.0179015059702661
39 288 -0.062
39 292 -0.084
39 294 -0.069
39 295 -0.097
39 297 -0.101
39 300 -0.069
39 316 -0.051
39 318 -0.092
39 322 -0.097
39 323 -0.073
39 345 -0.076
39 351 -0.099
39 352 -0.059
39 354 -0.086
39 356 -0.068
39 362 -0.097
39 364 -0.091
39 369 -0.063
39 370 -0.056
39 372 -0.045
40 50 0.0477318724076702
40 64 0.0199116949232964
40 97 -0.058
40 108 -0.059
40 115 -0.064
40 119 -0.088
40 122 -0.059
40 130 0.0173861831706698
40 171 0.0240690702523866
40 183 -0.065
40 205 -0.071
40 226 -0.081
40 234 -0.103
40 237 -0.058
40 240 -0.056
40 292 -0.058
40 294 -0.069
40 297 -0.072
40 302 -0.060
40 338 -0.064
40 345 -0.075
41 42 -0.070
41 44 -0.168
41 46 -0.135
41 48 -0.091
41 49 -0.130
41 51 -0.118
41 53 -0.094
41 55 -0.109
41 57 -0.083
41 61 -0.094
41 63 -0.098
41 64 -0.060
41 65 -0.100
41 67 -0.077
41 69 -0.098
41 72 -0.096
41 74 -0.143
41 77 -0.125
41 78 -0.082
41 80 -0.110
41 81 -0.127
41 83 -0.087
41 84 -0.103
41 85 -0.108
41 88 -0.072
41 91 -0.080
41 92 -0.118
41 95 -0.080
41 97 -0.128
41 100 -0.103
41 101 -0.107
41 103 -0.105
41 104 -0.103
41 106 -0.078
41 107 -0.096
41 110 -0.153
41 111 -0.102
41 112 -0.135
41 113 -0.067
41 116 -0.085
41 118 -0.122
41 119 -0.075
41 120 -0.076
41 121 -0.084
41 123 -0.093
41 124 -0.066
41 125 -0.084
41 126 -0.122
41 129 -0.087
41 130 -0.095
41 132 -0.096
41 133 -0.059
41 137 -0.091
41 140 -0.101
41 142 -0.070
41 144 -0.067
41 146 -0.066
41 147 -0.133
41 149 -0.079
41 151 -0.105
41 152 -0.130
41 154 -0.115
41 155 -0.118
41 158 -0.154
41 159 -0.120
41 160 -0.078
41 165 -0.090
41 167 -0.103
41 169 -0.082
41 171 -0.092
41 172 -0.127
41 174 -0.090
41 178 -0.059
41 179 -0.085
41 180 -0.074
41 181 -0.069
41 186 -0.112
41 193 -0.061
41 197 -0.176
41 206 -0.098
41 207 -0.094
41 209 -0.092
41 210 -0.061
41 211 -0.086
41 212 -0.142
41 214 -0.073
41 215 -0.060
41 216 -0.169
41 217 -0.113
41 224 -0.125
41 225 -0.102
41 226 -0.064
41 235 -0.063
41 237 -0.069
41 238 -0.189
41 240 -0.134
41 241 -0.097
41 242 -0.142
41 243 -0.087
41 244 -0.083
41 245 -0.139
41 251 -0.121
41 254 -0.098
41 255 -0.091
41 258 -0.094
41 264 -0.061
41 268 -0.062
41 269 -0.072
41 272 -0.058
41 274 -0.064
41 275 -0.075
41 278 -0.082
41 280 -0.113
41 281 -0.116
41 284 -0.091
41 285 -0.078
41 287 -0.087
41 289 -0.087
41 291 -0.100
41 292 -0.077
41 294 -0.075
41 296 -0.065
41 298 -0.137
41 299 -0.117
41 300 -0.073
41 301 -0.078
41 302 -0.095
41 303 -0.136
41 307 -0.133
41 308 -0.116
41 309 -0.099
41 310 -0.134
41 311 -0.066
41 314 -0.113
41 316 -0.077
41 317 -0.113
41 319 -0.103
41 321 -0.097
41 322 -0.066
41 323 -0.102
41 325 -0.080
41 326 -0.102
41 329 -0.166
41 330 -0.144
41 331 -0.098
41 333 -0.067
41 334 -0.142
41 337 -0.064
41 338 -0.143
41 339 -0.110
41 340 -0.122
41 341 -0.078
41 342 -0.088
41 343 -0.115
41 344 -0.104
41 346 -0.070
41 348 -0.063
41 350 -0.149
41 351 -0.085
41 352 -0.111
41 353 -0.083
41 356 -0.061
41 357 -0.072
41 359 -0.120
41 364 -0.173
41 365 -0.144
41 366 -0.196
41 367 -0.156
41 368 -0.161
41 369 -0.108
41 370 -0.085
41 371 -0.094
41 372 -0.063
41 373 -0.065
42 46 -0.119
42 48 -0.084
42 51 -0.062
42 52 -0.107
42 57 -0.080
42 63 -0.140
42 66 0.0124025597381467
42 67 -0.064
42 68 -0.095
42 70 -0.092
42 71 -0.062
42 74 -0.101
42 78 -0.076
42 80 -0.064
42 83 -0.087
42 92 -0.136
42 100 -0.063
42 101 -0.094
42 102 -0.058
42 104 -0.126
42 109 -0.093
42 110 -0.160
42 112 -0.135
42 115 -0.084
42 118 -0.155
42 119 -0.223
42 121 -0.091
42 122 -0.121
42 123 -0.122
42 124 -0.092
42 125 -0.061
42 126 -0.125
42 127 -0.081
42 130 -0.091
42 132 -0.068
42 133 -0.061
42 137 -0.076
42 140 -0.074
42 145 -0.077
42 147 -0.114
42 148 -0.070
42 149 0.020275639248475
42 151 -0.065
42 154 0.0134719172780425
42 155 0.0203724192104271
42 156 -0.087
42 158 -0.082
42 159 -0.068
42 164 -0.066
42 165 -0.070
42 167 -0.112
42 171 -0.066
42 174 -0.058
42 176 -0.109
42 178 -0.084
42 179 -0.068
42 182 -0.071
42 189 0.0206762755441545
42 190 0.0204912008645636
42 194 -0.132
42 197 -0.096
42 200 0.0110679976989822
42 203 0.0196714561355656
42 206 -0.072
42 207 -0.106
42 210 -0.074
42 214 -0.075
42 216 -0.081
42 219 -0.115
42 220 -0.078
42 224 -0.065
42 225 -0.071
42 226 -0.160
42 229 -0.100
42 232 -0.079
42 238 -0.120
42 240 -0.076
42 241 -0.121
42 243 -0.091
42 245 -0.086
42 250 -0.076
42 253 -0.069
42 255 -0.066
42 258 -0.101
42 259 -0.056
42 274 -0.089
42 277 -0.080
42 278 -0.102
42 280 -0.069
42 281 -0.133
42 285 -0.103
42 286 -0.068
42 287 -0.106
42 291 -0.073
42 293 -0.111
42 295 -0.116
42 296 -0.083
42 298 -0.097
42 299 -0.127
42 300 -0.086
42 301 -0.103
42 302 -0.112
42 303 -0.070
42 306 -0.063
42 309 -0.109
42 310 -0.156
42 316 -0.114
42 317 -0.073
42 319 -0.146
42 323 -0.082
42 325 -0.065
42 326 -0.151
42 327 -0.145
42 329 -0.109
42 330 -0.122
42 331 -0.093
42 333 -0.082
42 335 -0.070
42 338 -0.073
42 339 -0.120
42 340 -0.098
42 341 -0.083
42 344 -0.118
42 345 -0.067
42 350 -0.159
42 351 0.0178702830914133
42 353 -0.168
42 354 -0.060
42 355 -0.072
42 357 -0.061
42 359 -0.095
42 360 0.0180841698719526
42 365 -0.086
42 366 -0.169
42 367 -0.168
42 368 -0.183
42 369 -0.165
42 370 -0.152
42 371 -0.162
42 372 -0.148
42 373 -0.125
43 47 0.0363320921307753
43 96 0.035552623771507
43 183 -0.056
43 185 -0.058
43 187 -0.050
43 189 -0.055
43 299 0.0151881558744045
43 322 -0.056
43 364 -0.044
44 45 -0.064
44 52 -0.113
44 53 -0.056
44 63 -0.094
44 64 -0.065
44 66 -0.098
44 67 -0.063
44 68 -0.101
44 69 -0.066
44 70 -0.078
44 71 -0.061
44 77 -0.100
44 86 -0.066
44 94 -0.056
44 101 -0.080
44 106 -0.110
44 108 -0.088
44 110 -0.059
44 119 -0.117
44 135 -0.046
44 151 -0.057
44 161 -0.046
44 164 -0.064
44 165 -0.057
44 169 -0.079
44 174 -0.061
44 179 -0.074
44 183 -0.117
44 184 -0.092
44 187 0.027924569682269
44 188 -0.111
44 189 -0.090
44 194 -0.091
44 197 -0.077
44 198 -0.062
44 201 -0.063
44 203 -0.095
44 206 -0.101
44 207 -0.062
44 208 -0.093
44 213 -0.088
44 214 -0.082
44 215 -0.070
44 217 -0.061
44 220 -0.059
44 221 -0.064
44 223 -0.103
44 226 -0.071
44 229 -0.081
44 231 -0.063
44 233 -0.061
44 234 -0.138
44 235 -0.068
44 236 -0.061
44 243 -0.078
44 247 -0.056
44 248 -0.073
44 249 -0.058
44 251 -0.086
44 255 -0.107
44 258 -0.070
44 259 -0.053
44 265 -0.056
44 268 -0.062
44 269 -0.065
44 281 -0.064
44 287 -0.082
44 292 -0.087
44 295 -0.108
44 297 -0.093
44 300 -0.072
44 302 -0.077
44 309 -0.062
44 313 -0.070
44 315 -0.057
44 322 -0.077
44 323 -0.065
44 326 -0.085
44 327 -0.097
44 331 -0.067
44 332 -0.064
44 334 -0.074
44 337 -0.096
44 347 -0.053
44 349 -0.061
44 351 -0.059
44 361 -0.074
44 363 -0.111
44 364 -0.077
44 365 -0.060
44 366 -0.065
44 367 -0.105
44 368 -0.067
44 369 -0.075
44 370 -0.064
44 371 -0.077
44 372 -0.090
44 373 -0.073
45 46 -0.081
45 53 -0.062
45 55 -0.061
45 56 -0.073
45 57 -0.073
45 62 -0.118
45 64 -0.058
45 73 -0.081
45 80 -0.076
45 93 -0.062
45 101 0.0244023181895918
45 111 -0.090
45 112 -0.086
45 117 -0.084
45 118 -0.073
45 122 -0.078
45 129 -0.071
45 132 -0.102
45 133 -0.085
45 141 -0.090
45 143 -0.057
45 146 -0.091
45 151 -0.080
45 155 -0.105
45 157 -0.070
45 158 -0.068
45 159 -0.082
45 164 -0.080
45 165 -0.096
45 167 -0.105
45 168 -0.068
45 169 -0.104
45 170 -0.057
45 171 -0.074
45 183 -0.060
45 186 -0.067
45 188 -0.071
45 189 -0.090
45 190 -0.071
45 191 -0.062
45 193 -0.077
45 195 -0.068
45 197 -0.064
45 201 -0.108
45 203 -0.095
45 204 -0.056
45 206 -0.062
45 207 -0.060
45 213 -0.074
45 214 -0.086
45 215 -0.059
45 216 -0.079
45 218 -0.087
45 226 -0.066
45 227 -0.067
45 228 0.0189914338579196
45 236 -0.066
45 244 -0.106
45 245 -0.135
45 254 -0.063
45 258 -0.066
45 261 -0.081
45 266 -0.072
45 268 -0.058
45 272 -0.086
45 273 -0.068
45 275 -0.063
45 276 -0.073
45 278 -0.081
45 280 -0.077
45 289 -0.087
45 292 -0.146
45 293 -0.059
45 294 -0.068
45 296 -0.057
45 308 -0.062
45 310 -0.106
45 311 -0.072
45 313 -0.100
45 316 -0.093
45 322 -0.221
45 325 -0.069
45 326 -0.081
45 327 -0.086
45 329 -0.066
45 331 -0.086
45 332 -0.074
45 333 -0.109
45 337 -0.145
45 338 -0.060
45 341 -0.105
45 342 -0.138
45 344 -0.068
45 351 -0.135
45 352 -0.066
45 362 -0.087
45 363 -0.063
45 364 -0.230
45 365 -0.100
45 366 -0.169
45 367 -0.144
45 368 -0.152
45 369 -0.155
45 370 -0.097
45 371 -0.094
45 372 -0.085
46 50 0.0155736575440482
46 64 0.0158366802231931
46 66 -0.112
46 77 -0.086
46 113 -0.078
46 149 -0.086
46 150 0.0207344396386163
46 155 -0.109
46 164 0.0195233576831481
46 174 0.017319681439404
46 183 -0.076
46 184 -0.061
46 189 -0.085
46 190 -0.059
46 203 -0.057
46 206 -0.069
46 208 -0.099
46 213 -0.072
46 217 0.0162268916111198
46 223 -0.103
46 227 -0.082
46 231 -0.101
46 234 -0.091
46 249 -0.072
46 254 0.0213018992281577
46 255 -0.058
46 271 0.0122360220967389
46 288 -0.058
46 292 -0.112
46 294 -0.076
46 295 -0.117
46 297 -0.083
46 311 -0.082
46 312 -0.057
46 314 -0.063
46 322 -0.119
46 323 -0.079
46 337 -0.071
46 351 -0.114
46 352 -0.112
46 354 -0.070
46 356 -0.067
46 360 -0.082
46 362 -0.083
46 364 -0.098
47 49 0.0208917798546029
47 53 0.0324922293100914
47 61 0.0343281237288048
47 62 0.0249821250483791
47 86 0.0313948786712132
47 89 0.0354683559730364
47 94 0.0174093423539989
47 98 0.0171130893454964
47 219 -0.049
47 226 -0.051
47 249 -0.053
47 255 -0.051
47 291 -0.045
47 292 -0.054
47 359 -0.056
48 49 0.0108552330285892
48 51 0.0120496691154128
48 57 0.020206659987993
48 63 0.0153708428513268
48 66 -0.071
48 70 -0.062
48 77 -0.057
48 78 0.015470922103164
48 81 -0.106
48 104 0.0161353269037872
48 110 0.0130507952223173
48 116 0.0134494670300588
48 123 0.0142008871993834
48 152 -0.093
48 155 -0.114
48 156 0.0170773404673231
48 167 0.0127924724742688
48 169 -0.058
48 171 0.0143540876148973
48 180 -0.074
48 184 -0.067
48 187 -0.078
48 189 -0.162
48 190 -0.126
48 205 0.0130234830023637
48 208 -0.079
48 213 -0.063
48 223 -0.093
48 227 -0.064
48 228 -0.064
48 230 -0.118
48 231 -0.125
48 233 -0.081
48 234 -0.103
48 238 0.0161874678579122
48 240 0.0131071287730536
48 253 0.0186089079395503
48 255 -0.077
48 284 0.015809720088388
48 292 -0.123
48 294 -0.099
48 295 -0.060
48 297 -0.066
48 298 0.0185889759101222
48 305 -0.088
48 311 -0.099
48 312 -0.073
48 314 0.0150324721504937
48 317 0.011659559302086
48 322 -0.082
48 323 -0.097
48 337 -0.073
48 342 -0.071
48 350 0.0157764005426534
48 351 -0.108
48 352 -0.099
48 360 -0.061
48 362 -0.092
48 364 -0.191
48 372 -0.056
49 71 0.0163997146596859
49 85 0.017906613745659
49 89 0.02320148692857
49 94 0.0137496173398551
49 109 -0.069
49 137 0.0191539959322767
49 144 0.0456632926708998
49 155 -0.078
49 180 -0.062
49 184 -0.061
49 187 -0.065
49 189 -0.117
49 203 -0.064
49 208 -0.063
49 209 -0.073
49 211 0.0212594623732722
49 227 -0.082
49 230 -0.099
49 231 -0.065
49 234 -0.111
49 249 -0.066
49 288 -0.064
49 292 -0.106
49 294 -0.077
49 302 -0.086
49 305 -0.106
49 315 -0.061
49 319 -0.066
49 322 -0.091
49 329 0.0152175608485123
49 342 -0.106
49 345 -0.081
49 351 -0.082
49 352 -0.065
49 356 -0.109
49 360 -0.105
49 361 -0.070
49 362 -0.093
49 364 -0.099
50 64 0.0292445257445416
50 68 0.0133462051256837
50 78 0.0137862861468016
50 130 0.0318411468472423
50 146 0.0204631828742452
50 183 -0.077
50 185 -0.062
50 194 -0.047
50 234 -0.072
50 288 -0.063
50 292 -0.063
50 294 -0.060
50 319 -0.059
50 330 0.010391460889865
50 351 -0.062
50 364 -0.110
51 52 -0.066
51 55 0.0208653083755181
51 59 -0.074
51 102 0.0152099187796657
51 115 -0.064
51 154 -0.069
51 155 -0.064
51 172 0.0185054848861983
51 174 0.024490117009886
51 175 0.0176054479428041
51 183 -0.105
51 189 -0.088
51 201 -0.066
51 203 -0.078
51 206 -0.070
51 208 -0.114
51 226 -0.073
51 227 -0.061
51 230 -0.068
51 231 -0.116
51 234 -0.107
51 239 -0.048
51 248 -0.067
51 249 -0.065
51 251 -0.056
51 258 0.0121532041603571
51 292 -0.108
51 294 -0.085
51 297 -0.124
51 302 0.0141812217871064
51 305 -0.091
51 306 0.0119443689516322
51 307 -0.099
51 311 -0.111
51 322 -0.107
51 323 -0.059
51 333 -0.071
51 336 -0.078
51 342 -0.102
51 345 -0.069
51 351 -0.082
51 352 -0.091
51 354 -0.081
51 360 -0.077
51 362 -0.082
51 363 -0.077
51 364 -0.173
51 365 -0.101
51 367 -0.095
51 368 -0.062
51 370 -0.060
51 373 -0.052
52 55 -0.083
52 56 -0.131
52 57 -0.113
52 58 -0.120
52 60 -0.138
52 62 0.0163327505151192
52 63 0.023440789935443
52 65 -0.060
52 66 -0.186
52 68 0.0485708447468655
52 71 0.0334814449835277
52 77 -0.155
52 79 0.0224671688332892
52 80 -0.078
52 81 -0.153
52 83 -0.059
52 85 -0.070
52 88 0.0171782570528944
52 91 -0.126
52 93 -0.126
52 95 -0.128
52 97 -0.150
52 104 -0.059
52 106 -0.093
52 107 -0.187
52 108 -0.067
52 109 -0.159
52 110 -0.101
52 112 -0.126
52 117 -0.113
52 118 -0.125
52 119 -0.076
52 120 -0.149
52 121 -0.070
52 122 -0.144
52 123 -0.080
52 124 -0.060
52 126 -0.135
52 130 -0.056
52 151 -0.067
52 152 -0.185
52 154 -0.211
52 155 -0.264
52 158 -0.097
52 160 -0.114
52 166 -0.109
52 168 -0.072
52 169 -0.060
52 172 -0.100
52 174 -0.061
52 176 -0.069
52 179 -0.121
52 180 -0.161
52 184 -0.120
52 185 -0.093
52 187 -0.126
52 188 -0.117
52 189 -0.157
52 190 -0.105
52 192 -0.078
52 193 -0.078
52 194 0.0138045784550167
52 201 -0.088
52 203 -0.184
52 205 -0.143
52 209 -0.163
52 211 -0.081
52 212 -0.138
52 213 -0.139
52 217 -0.066
52 220 0.0280760169609118
52 224 -0.133
52 226 -0.092
52 228 -0.080
52 231 -0.191
52 234 -0.105
52 236 -0.072
52 238 -0.147
52 239 -0.047
52 240 -0.084
52 241 -0.070
52 246 -0.079
52 249 -0.114
52 251 -0.055
52 258 -0.119
52 261 -0.063
52 268 -0.054
52 274 -0.049
52 276 -0.054
52 281 -0.069
52 284 -0.105
52 285 -0.057
52 286 -0.053
52 287 -0.140
52 288 -0.219
52 289 -0.054
52 290 0.019468898390617
52 291 -0.126
52 293 -0.077
52 294 -0.157
52 295 0.0253886414421136
52 297 -0.107
52 298 -0.134
52 301 -0.089
52 302 -0.150
52 304 -0.075
52 306 -0.158
52 309 -0.067
52 310 -0.077
52 311 -0.082
52 312 -0.118
52 314 -0.166
52 316 -0.055
52 317 -0.110
52 319 -0.119
52 320 -0.105
52 321 -0.093
52 322 -0.185
52 325 -0.057
52 326 -0.080
52 327 0.020469508285394
52 329 -0.075
52 330 -0.056
52 334 -0.166
52 336 -0.135
52 337 -0.131
52 338 -0.196
52 339 -0.114
52 340 -0.055
52 342 -0.188
52 343 -0.079
52 345 -0.060
52 346 -0.050
52 350 -0.125
52 351 -0.154
52 352 -0.237
52 353 -0.070
52 358 -0.058
52 359 -0.166
52 361 -0.145
52 362 -0.108
52 364 -0.191
52 365 -0.086
52 366 -0.105
52 367 -0.104
52 368 -0.098
52 369 -0.084
52 370 -0.071
52 371 -0.069
52 372 -0.065
52 373 -0.050
53 61 0.0245668351475656
53 62 0.0265142782786842
53 67 0.0256715299909903
53 72 0.023587684583916
53 85 0.0166782266243083
53 127 0.0203064098585608
53 154 -0.072
53 183 -0.101
53 186 -0.056
53 189 -0.084
53 190 -0.069
53 198 -0.055
53 213 -0.066
53 219 -0.060
53 231 -0.070
53 234 -0.074
53 249 -0.061
53 255 -0.072
53 284 -0.087
53 292 -0.088
53 297 -0.083
53 302 -0.069
53 310 -0.053
53 318 -0.062
53 322 -0.062
53 323 -0.056
53 337 -0.087
53 342 -0.074
53 351 -0.062
53 362 -0.057
53 363 -0.089
53 364 -0.100
54 60 0.0146012251033943
54 68 -0.054
54 106 0.0168668776258039
54 183 -0.082
54 185 -0.084
54 191 0.0210228899658587
54 192 -0.059
54 194 -0.054
54 226 -0.077
54 285 -0.049
54 292 -0.076
54 295 -0.064
54 307 -0.067
54 315 -0.053
54 322 -0.079
54 326 -0.048
54 334 -0.060
54 337 -0.064
54 359 -0.060
54 360 -0.088
54 364 -0.098
54 365 -0.056
54 366 -0.058
54 367 -0.063
54 368 -0.060
54 369 -0.054
54 370 -0.048
55 56 0.0174636680207318
55 57 0.0269449926667544
55 60 0.0160530072176931
55 61 0.0157087573375428
55 67 0.0147072930034219
55 104 0.0149689736675436
55 149 -0.067
55 152 -0.087
55 155 -0.073
55 161 -0.046
55 168 0.0127937642723411
55 169 0.0149718397481685
55 176 0.0130905784704467
55 179 0.0184159885154551
55 180 -0.069
55 183 -0.149
55 189 -0.128
55 190 -0.063
55 203 -0.081
55 206 -0.072
55 208 -0.102
55 217 0.0140042565417806
55 223 -0.100
55 227 -0.092
55 229 -0.064
55 230 -0.075
55 231 -0.097
55 233 -0.067
55 234 -0.112
55 238 0.0146605626148163
55 249 -0.082
55 250 0.0140364215627567
55 255 -0.072
55 272 -0.074
55 292 -0.194
55 295 -0.094
55 297 -0.139
55 305 -0.113
55 311 -0.107
55 322 -0.160
55 323 -0.099
55 342 -0.080
55 345 -0.070
55 351 -0.143
55 352 -0.139
55 354 -0.100
55 356 -0.117
55 360 -0.100
55 361 0.0124715367535592
55 362 -0.096
55 364 -0.154
56 68 -0.074
56 101 -0.076
56 106 0.0127705235188911
56 107 0.0161211443550661
56 119 -0.105
56 121 -0.072
56 124 -0.066
56 130 -0.085
56 159 -0.056
56 162 -0.045
56 171 -0.067
56 175 0.0184836274429977
56 180 0.0132028683126572
56 184 -0.074
56 203 0.0193429537941047
56 214 -0.063
56 228 0.0122841812145109
56 272 -0.082
56 281 -0.057
56 291 -0.060
56 292 -0.077
56 295 -0.065
56 310 -0.075
56 311 -0.088
56 320 0.0157809422088168
56 322 -0.059
56 323 -0.092
56 326 -0.096
56 327 -0.082
56 336 0.0131142640021509
56 343 -0.096
56 350 -0.090
56 351 -0.134
56 356 -0.087
56 363 -0.105
56 365 -0.111
56 366 -0.110
56 367 -0.145
56 368 -0.150
56 369 -0.106
56 370 -0.119
56 371 -0.089
56 372 -0.086
56 373 -0.058
57 60 0.0141073140868191
57 63 0.0122034027578721
57 68 -0.065
57 81 -0.115
57 90 -0.050
57 95 -0.084
57 104 0.0142190584239496
57 105 -0.053
57 112 0.0129293771371619
57 119 -0.062
57 126 0.0199149782256854
57 130 0.0124717784679619
57 132 0.0220412048771123
57 155 -0.125
57 156 0.0159269004760316
57 159 0.0148952107303009
57 160 0.0165879937473437
57 180 -0.070
57 183 -0.094
57 185 -0.092
57 189 -0.153
57 192 -0.065
57 203 -0.094
57 206 -0.127
57 208 -0.117
57 223 -0.078
57 227 -0.107
57 230 -0.123
57 231 -0.082
57 233 -0.115
57 234 -0.081
57 255 -0.132
57 273 -0.053
57 289 0.0123729333299421
57 292 -0.136
57 295 -0.097
57 297 -0.132
57 305 -0.096
57 307 -0.066
57 311 -0.066
57 322 -0.107
57 323 -0.127
57 324 -0.050
57 328 -0.050
57 337 -0.114
57 342 -0.104
57 350 0.0141513398555219
57 351 -0.126
57 352 -0.101
57 356 -0.068
57 360 -0.109
57 361 0.0146868554521135
57 364 -0.150
57 369 0.0104251650810597
57 370 0.00967323022363436
58 60 0.0139587831643605
58 69 0.013988024778319
58 88 -0.069
58 119 -0.105
58 144 0.0135932372016412
58 177 -0.055
58 179 0.0151295442016243
58 183 -0.094
58 189 -0.087
58 198 -0.058
58 206 -0.074
58 207 -0.061
58 219 0.0154687172767245
58 223 -0.058
58 229 -0.076
58 255 -0.090
58 291 -0.069
58 292 -0.084
58 295 -0.130
58 297 -0.109
58 300 -0.060
58 304 0.0167893846080219
58 311 -0.092
58 318 -0.065
58 322 -0.068
58 327 -0.078
58 334 -0.062
58 335 -0.053
58 342 -0.086
58 351 -0.090
58 354 -0.061
58 358 -0.093
58 359 -0.064
58 364 -0.120
58 365 -0.062
59 66 -0.117
59 69 -0.064
59 70 -0.070
59 73 -0.113
59 80 -0.127
59 81 -0.062
59 85 -0.064
59 86 -0.074
59 87 -0.070
59 92 -0.067
59 93 -0.070
59 94 0.0135264275990807
59 98 -0.111
59 102 -0.057
59 104 -0.078
59 110 -0.058
59 111 -0.059
59 112 -0.093
59 115 0.027906206869776
59 116 -0.062
59 119 0.018192202784305
59 121 -0.094
59 122 -0.124
59 127 -0.074
59 129 -0.065
59 132 -0.067
59 133 -0.061
59 134 -0.062
59 135 -0.076
59 137 -0.071
59 143 -0.075
59 151 -0.071
59 152 -0.075
59 154 -0.085
59 155 -0.086
59 159 -0.067
59 161 -0.086
59 162 -0.060
59 167 -0.106
59 171 -0.057
59 174 -0.060
59 179 -0.084
59 183 -0.115
59 184 -0.072
59 186 -0.093
59 188 -0.063
59 189 -0.110
59 192 -0.097
59 197 -0.088
59 206 -0.060
59 210 -0.059
59 212 -0.100
59 213 -0.121
59 216 -0.131
59 224 -0.069
59 225 -0.092
59 235 -0.061
59 238 -0.098
59 240 -0.116
59 242 -0.058
59 243 -0.084
59 244 -0.066
59 245 -0.095
59 248 -0.058
59 258 -0.067
59 259 -0.073
59 261 -0.089
59 264 -0.077
59 267 -0.074
59 268 -0.067
59 269 -0.069
59 271 -0.062
59 273 -0.068
59 275 -0.073
59 280 -0.077
59 281 -0.103
59 282 -0.057
59 286 -0.076
59 289 -0.065
59 290 -0.060
59 291 -0.107
59 292 -0.071
59 293 -0.098
59 296 -0.068
59 298 -0.077
59 299 -0.067
59 300 -0.099
59 301 -0.060
59 302 -0.082
59 306 -0.067
59 308 -0.129
59 309 -0.070
59 310 -0.105
59 311 -0.092
59 313 -0.086
59 314 -0.064
59 317 -0.114
59 320 -0.066
59 322 -0.152
59 325 -0.131
59 326 -0.133
59 327 -0.093
59 329 -0.082
59 330 -0.124
59 331 -0.088
59 333 -0.126
59 337 -0.059
59 339 -0.098
59 341 -0.123
59 343 -0.116
59 344 -0.066
59 350 -0.111
59 351 -0.089
59 352 -0.144
59 353 -0.139
59 364 -0.098
59 365 -0.126
59 366 -0.132
59 367 -0.167
59 368 -0.147
59 369 -0.131
59 370 -0.093
59 371 -0.071
59 372 -0.094
59 373 -0.076
60 68 -0.125
60 76 -0.064
60 77 -0.069
60 78 0.0119895198407015
60 100 -0.062
60 104 0.0181688750115783
60 113 -0.063
60 119 -0.096
60 130 -0.070
60 137 -0.060
60 149 0.0158081882152706
60 151 -0.061
60 163 -0.065
60 175 0.0198672230313553
60 179 0.0155838877249732
60 187 0.0179053928880748
60 189 -0.104
60 198 -0.071
60 205 0.0126250029900027
60 206 -0.112
60 208 -0.080
60 211 -0.072
60 224 0.0152837263321861
60 226 -0.075
60 228 0.0136910799524046
60 232 -0.065
60 247 -0.058
60 251 -0.060
60 255 -0.061
60 268 -0.086
60 274 -0.081
60 278 -0.060
60 279 -0.054
60 289 -0.066
60 290 -0.084
60 291 0.0143170338617833
60 292 -0.163
60 295 -0.086
60 298 0.0163886332521201
60 301 0.0210151664509348
60 310 -0.091
60 316 -0.063
60 317 0.0174015835161691
60 322 -0.155
60 323 -0.119
60 326 -0.079
60 327 -0.095
60 337 -0.114
60 341 -0.077
60 351 -0.155
60 359 -0.071
60 364 -0.164
60 365 -0.072
60 366 -0.086
60 367 -0.108
60 368 -0.087
60 369 -0.080
60 370 -0.069
60 372 -0.064
61 62 0.0379391187788557
61 64 0.0325942915609451
61 72 0.0172264921045774
61 86 0.026168088637029
61 104 0.0247713330438668
61 119 -0.062
61 183 -0.068
61 187 -0.072
61 189 -0.065
61 203 -0.099
61 208 -0.063
61 227 -0.064
61 230 -0.081
61 231 -0.101
61 233 -0.079
61 234 -0.113
61 255 -0.070
61 287 -0.078
61 288 -0.075
61 292 -0.059
61 294 -0.072
61 295 -0.092
61 297 -0.116
61 299 0.0184805840474418
61 311 -0.095
61 322 -0.092
61 333 -0.049
61 336 -0.061
61 342 -0.076
61 345 -0.076
61 348 -0.066
61 351 -0.099
61 354 -0.068
61 360 -0.059
61 363 -0.056
61 364 -0.081
61 365 -0.057
61 366 -0.059
61 368 -0.056
61 369 -0.046
62 64 0.0273732727005898
62 101 -0.068
62 107 -0.055
62 110 -0.067
62 125 0.0193922590765754
62 152 -0.057
62 156 -0.067
62 175 -0.054
62 185 -0.066
62 229 -0.070
62 235 -0.054
62 237 -0.054
62 238 -0.062
62 241 -0.061
62 270 0.0111226124950171
62 287 -0.085
62 288 -0.064
62 291 -0.058
62 294 -0.089
62 295 -0.089
62 301 -0.059
62 302 -0.059
62 303 -0.077
62 307 -0.070
62 319 -0.085
62 338 -0.060
62 339 -0.054
62 348 -0.065
62 350 -0.082
62 351 -0.078
62 352 -0.066
62 358 -0.049
62 359 -0.064
62 360 -0.058
62 366 -0.048
62 367 -0.046
62 368 -0.046
63 65 -0.077
63 66 -0.098
63 68 0.0344451404965906
63 71 0.0250629119884194
63 81 -0.162
63 97 -0.094
63 101 0.013398742188926
63 103 -0.062
63 107 -0.087
63 108 -0.089
63 113 -0.066
63 118 -0.111
63 122 -0.077
63 149 -0.145
63 152 -0.147
63 154 -0.175
63 155 -0.175
63 161 -0.056
63 164 0.0145690542428908
63 166 -0.064
63 168 -0.107
63 180 -0.070
63 184 -0.163
63 185 -0.122
63 187 -0.127
63 188 -0.112
63 189 -0.247
63 190 -0.149
63 194 0.0198408551434071
63 203 -0.086
63 206 -0.126
63 208 -0.141
63 209 -0.082
63 212 -0.094
63 213 -0.101
63 223 -0.118
63 230 -0.122
63 231 -0.105
63 234 -0.096
63 243 -0.058
63 246 -0.089
63 248 -0.056
63 249 -0.102
63 265 -0.067
63 287 -0.062
63 288 -0.095
63 292 -0.128
63 294 -0.157
63 297 -0.195
63 305 -0.099
63 307 -0.118
63 311 -0.131
63 312 -0.097
63 318 -0.141
63 322 -0.184
63 333 -0.078
63 334 -0.107
63 336 -0.089
63 337 -0.110
63 338 -0.134
63 342 -0.164
63 345 -0.061
63 346 -0.062
63 348 -0.088
63 351 -0.163
63 352 -0.222
63 359 -0.094
63 362 -0.097
63 363 -0.090
63 364 -0.239
63 368 -0.067
63 370 -0.067
64 73 0.0244458956316162
64 75 0.0254078603376158
64 104 0.0120875089228252
64 112 0.0114096280785512
64 130 0.0237624407361847
64 155 -0.073
64 166 -0.056
64 183 -0.068
64 185 -0.073
64 189 -0.083
64 217 0.0157006578792788
64 231 -0.069
64 233 -0.091
64 234 -0.080
64 237 -0.055
64 240 -0.057
64 251 0.0227881456081102
64 294 -0.071
64 295 -0.105
64 297 -0.090
64 303 0.0176563707049475
64 323 -0.070
64 364 -0.084
65 68 -0.091
65 72 -0.063
65 74 -0.082
65 77 -0.083
65 92 -0.057
65 93 -0.075
65 98 -0.071
65 99 -0.061
65 112 -0.092
65 113 -0.081
65 117 -0.070
65 123 -0.071
65 131 -0.055
65 132 -0.077
65 135 -0.052
65 137 -0.061
65 143 -0.049
65 152 -0.112
65 154 -0.093
65 155 -0.079
65 157 -0.055
65 161 -0.052
65 173 -0.060
65 176 0.0141022811334447
65 180 -0.102
65 183 -0.064
65 184 -0.091
65 189 -0.134
65 192 -0.087
65 203 -0.093
65 204 -0.056
65 205 -0.069
65 207 -0.061
65 214 -0.093
65 219 -0.074
65 221 -0.066
65 229 -0.081
65 231 -0.100
65 233 -0.132
65 234 -0.078
65 244 -0.061
65 247 -0.056
65 248 -0.074
65 249 -0.062
65 251 -0.059
65 264 -0.061
65 266 -0.066
65 268 -0.067
65 269 -0.058
65 272 -0.082
65 274 -0.058
65 284 -0.065
65 292 -0.080
65 293 -0.056
65 303 -0.108
65 310 -0.086
65 322 -0.183
65 323 -0.067
65 325 -0.083
65 326 -0.066
65 327 -0.064
65 332 -0.081
65 337 -0.103
65 351 -0.076
65 352 -0.083
65 360 -0.124
65 363 -0.067
65 364 -0.148
65 366 -0.057
66 74 -0.091
66 76 -0.081
66 80 0.0156409305128556
66 83 -0.068
66 85 -0.060
66 87 -0.075
66 92 -0.058
66 101 -0.071
66 111 -0.077
66 115 -0.087
66 118 -0.085
66 119 -0.085
66 121 -0.115
66 123 -0.092
66 124 -0.079
66 130 -0.106
66 132 -0.080
66 133 -0.071
66 140 -0.060
66 146 -0.075
66 155 0.015468900007652
66 158 -0.064
66 159 -0.079
66 165 -0.064
66 166 0.0201511541448125
66 167 -0.110
66 171 -0.063
66 173 -0.063
66 183 -0.073
66 193 -0.086
66 194 -0.064
66 195 -0.077
66 197 -0.099
66 198 -0.089
66 203 0.0162852572228056
66 206 -0.154
66 207 -0.061
66 211 -0.074
66 212 -0.095
66 214 -0.086
66 216 -0.126
66 217 -0.078
66 226 -0.118
66 229 -0.089
66 230 -0.063
66 234 -0.062
66 237 -0.078
66 242 -0.091
66 243 -0.090
66 246 0.014114942975606
66 249 -0.095
66 250 -0.079
66 271 -0.060
66 272 -0.117
66 281 -0.123
66 284 -0.060
66 285 -0.081
66 290 -0.070
66 292 -0.147
66 293 -0.093
66 295 -0.089
66 297 -0.084
66 300 -0.083
66 302 -0.098
66 303 -0.067
66 309 -0.068
66 310 -0.093
66 314 -0.063
66 316 -0.097
66 318 -0.075
66 321 0.0139350875199275
66 322 -0.059
66 325 -0.090
66 326 -0.162
66 327 -0.139
66 329 -0.097
66 330 -0.070
66 333 -0.077
66 334 -0.070
66 335 -0.061
66 343 -0.112
66 344 -0.069
66 350 -0.074
66 351 -0.073
66 354 -0.066
66 356 -0.080
66 357 -0.061
66 364 -0.118
66 365 -0.197
66 366 -0.237
66 367 -0.237
66 368 -0.242
66 369 -0.188
66 370 -0.177
66 371 -0.145
66 372 -0.127
66 373 -0.125
67 70 0.0213330756436727
67 71 0.0205269621853077
67 72 0.0236605923303831
67 81 -0.088
67 91 -0.076
67 93 -0.058
67 95 -0.101
67 107 -0.059
67 109 -0.094
67 113 -0.074
67 119 -0.080
67 120 -0.063
67 141 0.0244853114164526
67 152 -0.089
67 154 -0.080
67 155 -0.136
67 165 0.0133678993594411
67 180 -0.069
67 184 -0.076
67 185 -0.066
67 189 -0.093
67 203 -0.110
67 209 -0.070
67 219 -0.058
67 231 -0.122
67 233 -0.060
67 234 -0.146
67 249 -0.086
67 250 0.0170364276720127
67 279 0.0137276363241675
67 280 0.0122183729352839
67 288 -0.086
67 292 -0.115
67 294 -0.092
67 295 -0.065
67 297 -0.140
67 298 -0.066
67 311 -0.103
67 318 -0.058
67 322 -0.134
67 323 -0.060
67 337 -0.083
67 338 -0.112
67 342 -0.060
67 348 -0.063
67 351 -0.074
67 352 -0.111
67 354 -0.080
67 360 -0.100
67 362 -0.073
67 364 -0.122
68 71 0.040156022906701
68 74 -0.067
68 78 -0.057
68 80 -0.062
68 81 -0.075
68 83 -0.055
68 92 -0.067
68 97 -0.115
68 101 0.0192947498775722
68 104 -0.088
68 107 -0.106
68 108 -0.104
68 109 -0.138
68 110 -0.080
68 112 -0.091
68 113 0.0132460669673607
68 117 -0.109
68 118 -0.097
68 120 -0.083
68 122 -0.136
68 123 -0.074
68 152 -0.072
68 154 -0.095
68 155 -0.158
68 167 -0.103
68 175 -0.058
68 180 -0.117
68 184 -0.096
68 187 -0.151
68 188 -0.121
68 189 -0.165
68 193 -0.059
68 201 -0.079
68 203 -0.081
68 205 -0.101
68 208 -0.066
68 209 -0.142
68 212 -0.089
68 213 -0.092
68 223 -0.103
68 224 -0.121
68 225 -0.070
68 226 -0.066
68 228 -0.075
68 231 -0.118
68 236 -0.059
68 237 -0.061
68 238 -0.122
68 239 -0.050
68 241 -0.101
68 243 -0.070
68 246 -0.072
68 249 -0.100
68 269 -0.052
68 281 -0.066
68 284 -0.087
68 285 -0.059
68 287 -0.141
68 288 -0.157
68 290 0.0293558280677026
68 291 -0.090
68 292 -0.069
68 293 -0.078
68 294 -0.166
68 297 -0.117
68 298 -0.137
68 301 -0.069
68 302 -0.149
68 304 -0.059
68 305 -0.096
68 306 -0.079
68 308 -0.077
68 309 -0.079
68 311 -0.119
68 312 -0.110
68 314 -0.189
68 317 -0.104
68 318 -0.126
68 320 -0.093
68 322 -0.107
68 326 -0.071
68 329 -0.058
68 332 -0.067
68 334 -0.089
68 336 -0.087
68 337 -0.082
68 338 -0.141
68 339 -0.101
68 340 -0.056
68 342 -0.192
68 343 -0.081
68 345 -0.078
68 348 -0.079
68 350 -0.068
68 351 -0.088
68 352 -0.197
68 353 -0.078
68 356 -0.060
68 358 -0.077
68 359 -0.108
68 361 -0.096
68 362 -0.114
68 364 -0.180
68 365 -0.107
68 366 -0.097
68 367 -0.081
68 368 -0.083
68 369 -0.075
68 370 -0.068
68 371 -0.072
68 372 -0.067
68 373 -0.053
69 80 0.0211054067852361
69 110 0.0141813056198208
69 113 -0.078
69 121 -0.075
69 130 -0.066
69 132 -0.055
69 152 -0.059
69 158 0.0176225583871289
69 163 -0.061
69 184 -0.104
69 189 -0.087
69 203 -0.103
69 212 -0.079
69 223 -0.085
69 231 -0.089
69 234 -0.106
69 240 0.0177127680178875
69 249 -0.065
69 251 -0.059
69 259 -0.055
69 264 -0.049
69 265 -0.048
69 272 -0.071
69 284 -0.059
69 292 -0.067
69 295 -0.089
69 311 -0.072
69 312 0.014850985460357
69 322 -0.135
69 323 -0.058
69 324 -0.046
69 326 -0.078
69 331 -0.063
69 337 -0.084
69 342 -0.071
69 351 -0.130
69 359 -0.076
69 364 -0.115
69 365 -0.074
69 366 -0.090
69 367 -0.108
69 368 -0.111
69 369 -0.086
69 370 -0.083
69 371 -0.084
69 372 -0.080
69 373 -0.063
70 72 0.0247348065279656
70 74 -0.062
70 77 -0.105
70 89 0.0219705867843988
70 97 -0.060
70 109 -0.094
70 155 -0.072
70 183 -0.092
70 184 -0.076
70 185 -0.084
70 189 -0.061
70 205 -0.085
70 208 -0.074
70 212 -0.057
70 227 -0.076
70 230 -0.103
70 231 -0.088
70 233 -0.085
70 234 -0.123
70 241 -0.060
70 249 -0.058
70 284 -0.060
70 288 -0.068
70 292 -0.117
70 297 -0.085
70 311 -0.061
70 318 -0.062
70 322 -0.108
70 323 -0.100
70 338 -0.095
70 342 -0.068
70 345 -0.062
70 351 -0.118
70 354 -0.092
70 356 -0.101
70 359 -0.087
70 360 -0.076
70 362 -0.059
70 363 -0.061
70 364 -0.077
70 365 -0.054
70 368 -0.066
70 369 -0.054
71 78 -0.061
71 81 -0.119
71 85 -0.057
71 93 -0.060
71 97 -0.073
71 101 0.0174761548962153
71 106 -0.080
71 107 -0.095
71 109 -0.100
71 111 -0.059
71 118 -0.072
71 149 -0.092
71 152 -0.116
71 154 -0.088
71 155 -0.162
71 176 0.0123972848339605
71 180 -0.073
71 184 -0.084
71 187 -0.062
71 188 -0.077
71 189 -0.159
71 190 -0.125
71 192 -0.072
71 193 -0.068
71 200 -0.052
71 203 -0.088
71 206 -0.070
71 208 -0.145
71 209 -0.091
71 212 -0.098
71 213 -0.098
71 231 -0.125
71 234 -0.066
71 239 -0.046
71 249 -0.063
71 278 -0.057
71 284 -0.090
71 287 -0.072
71 288 -0.115
71 290 0.0172921684430213
71 291 -0.058
71 292 -0.125
71 293 -0.061
71 294 -0.065
71 297 -0.114
71 298 -0.083
71 301 -0.064
71 302 -0.119
71 305 -0.062
71 306 -0.080
71 311 -0.094
71 312 -0.060
71 314 -0.110
71 315 -0.059
71 318 -0.069
71 322 -0.168
71 325 -0.054
71 334 -0.075
71 337 -0.110
71 338 -0.175
71 342 -0.076
71 348 -0.095
71 350 -0.062
71 351 -0.128
71 352 -0.120
71 358 -0.081
71 359 -0.122
71 361 -0.071
71 362 -0.067
71 364 -0.203
71 365 -0.094
71 366 -0.090
71 367 -0.086
71 368 -0.079
71 369 -0.078
71 370 -0.068
71 371 -0.055
71 372 -0.063
71 373 -0.050
72 73 0.0202229489872492
72 75 0.0276234764234481
72 95 -0.079
72 99 0.0164836766044762
72 109 -0.060
72 113 -0.083
72 129 0.0167226603444268
72 132 0.0197092263303681
72 141 0.0180647426198596
72 152 -0.063
72 155 -0.070
72 183 -0.096
72 184 -0.094
72 189 -0.074
72 190 -0.086
72 203 -0.096
72 210 0.0180164632255605
72 216 0.0132723798368826
72 218 -0.058
72 227 -0.087
72 231 -0.088
72 234 -0.078
72 255 -0.070
72 288 -0.089
72 292 -0.106
72 297 -0.078
72 311 -0.067
72 322 -0.148
72 323 -0.109
72 334 -0.058
72 342 -0.081
72 344 0.0153787203619642
72 352 -0.085
72 354 -0.084
72 356 -0.074
72 360 -0.078
72 364 -0.121
72 368 -0.073
72 369 -0.060
72 370 -0.054
72 371 -0.046
73 76 0.0194181361387915
73 98 0.0141444889706322
73 101 -0.076
73 115 -0.133
73 119 -0.057
73 129 0.0122501356601804
73 152 -0.094
73 164 0.0145031830887755
73 168 0.0148781006648186
73 175 -0.070
73 187 -0.084
73 198 -0.068
73 220 -0.074
73 223 -0.087
73 227 -0.061
73 229 -0.097
73 234 -0.115
73 237 -0.062
73 254 0.014262375104431
73 292 -0.067
73 294 -0.085
73 295 -0.091
73 297 -0.064
73 306 -0.098
73 319 -0.099
73 322 -0.084
73 351 -0.164
73 354 -0.075
73 355 -0.081
73 356 -0.083
73 358 -0.061
73 360 -0.065
73 364 -0.062
73 372 -0.061
73 373 -0.049
74 77 -0.073
74 107 -0.063
74 109 -0.058
74 115 -0.076
74 119 -0.067
74 122 -0.069
74 152 -0.065
74 155 -0.119
74 168 -0.067
74 183 -0.081
74 184 -0.112
74 185 -0.069
74 188 -0.095
74 189 -0.108
74 190 -0.061
74 195 -0.073
74 200 -0.057
74 201 -0.068
74 206 -0.102
74 208 -0.103
74 209 -0.066
74 226 -0.096
74 229 -0.072
74 230 -0.069
74 231 -0.128
74 234 -0.163
74 245 -0.085
74 246 -0.077
74 255 -0.122
74 287 -0.087
74 294 -0.107
74 295 -0.085
74 297 -0.085
74 319 -0.069
74 322 -0.106
74 323 -0.061
74 330 0.0204734563117761
74 334 -0.082
74 337 -0.058
74 338 -0.108
74 342 -0.129
74 345 -0.062
74 348 -0.065
74 351 -0.161
74 352 -0.092
74 359 -0.093
74 360 -0.072
74 364 -0.115
74 365 -0.063
74 370 -0.072
74 372 -0.062
75 99 0.0268099918351518
75 101 -0.059
75 102 0.0265149607863184
75 110 -0.055
75 128 0.0407059617901109
75 132 0.0259405895125236
75 188 -0.066
75 189 -0.076
75 219 -0.056
75 234 -0.065
75 243 -0.051
75 249 -0.062
75 250 0.0173678326223721
75 284 -0.060
75 297 -0.065
75 302 -0.054
75 312 -0.060
75 318 -0.059
75 338 -0.056
75 348 -0.066
75 357 0.0188759582020693
75 359 -0.058
76 92 0.0168824968394213
76 113 -0.062
76 115 -0.062
76 117 -0.054
76 152 -0.078
76 155 -0.100
76 161 0.0203168240390916
76 167 0.0157780046908521
76 185 -0.096
76 190 -0.081
76 205 -0.064
76 208 -0.055
76 216 0.0252539244342311
76 226 -0.073
76 227 -0.060
76 228 -0.073
76 232 0.0135099573271894
76 234 -0.100
76 249 -0.069
76 292 -0.071
76 294 -0.078
76 298 -0.057
76 305 -0.069
76 318 -0.058
76 321 -0.065
76 322 -0.062
76 323 -0.071
76 326 0.0174904087552173
76 329 0.0121734997058188
76 330 0.01886567218604
76 338 -0.061
76 342 -0.070
76 351 -0.084
76 356 -0.064
76 359 -0.063
76 362 -0.099
76 364 -0.084
77 78 -0.060
77 81 -0.093
77 83 -0.063
77 84 -0.063
77 86 -0.085
77 87 -0.057
77 88 -0.090
77 101 -0.117
77 102 -0.073
77 104 -0.061
77 108 -0.094
77 110 -0.063
77 113 -0.115
77 114 -0.045
77 119 -0.080
77 121 -0.057
77 124 -0.067
77 126 -0.071
77 130 -0.079
77 131 -0.067
77 142 -0.051
77 149 -0.083
77 151 -0.078
77 154 -0.089
77 155 0.0150776445929266
77 159 -0.068
77 162 -0.050
77 166 -0.065
77 168 -0.063
77 181 -0.052
77 182 -0.057
77 183 -0.109
77 187 -0.128
77 188 -0.108
77 189 -0.078
77 191 -0.051
77 192 -0.099
77 193 -0.064
77 194 -0.096
77 195 -0.089
77 197 -0.068
77 198 -0.123
77 200 -0.078
77 207 -0.101
77 212 -0.132
77 216 -0.078
77 217 -0.060
77 218 -0.063
77 219 -0.112
77 224 -0.132
77 227 -0.098
77 228 -0.121
77 230 -0.133
77 234 -0.106
77 235 -0.091
77 236 -0.119
77 239 -0.063
77 240 -0.065
77 242 -0.057
77 245 -0.103
77 247 -0.070
77 248 -0.066
77 249 -0.106
77 250 -0.077
77 251 -0.070
77 253 -0.062
77 262 -0.046
77 272 -0.081
77 273 -0.055
77 278 -0.063
77 282 -0.063
77 283 -0.064
77 284 -0.071
77 289 -0.071
77 290 -0.071
77 291 -0.076
77 292 -0.102
77 293 -0.088
77 295 -0.166
77 297 -0.104
77 300 -0.077
77 302 -0.107
77 303 -0.068
77 305 -0.150
77 308 -0.058
77 309 -0.066
77 310 -0.086
77 311 -0.138
77 315 -0.057
77 316 -0.077
77 317 -0.077
77 319 -0.107
77 320 -0.064
77 321 -0.080
77 322 -0.114
77 323 -0.133
77 325 -0.067
77 327 -0.085
77 331 -0.070
77 334 -0.137
77 336 -0.063
77 338 -0.112
77 339 -0.071
77 345 -0.145
77 346 -0.059
77 348 -0.110
77 350 -0.111
77 351 -0.119
77 352 -0.150
77 354 -0.135
77 356 -0.086
77 360 -0.107
77 362 -0.160
77 364 -0.174
77 365 -0.107
77 366 -0.100
77 367 -0.166
77 368 -0.138
77 369 -0.114
77 370 -0.095
77 371 -0.077
77 372 -0.102
78 104 0.0138107234728351
78 110 0.0157994845090184
78 112 0.0214743801176209
78 139 -0.055
78 155 -0.072
78 156 0.0130811130932571
78 165 0.0139263108943655
78 167 0.0128905591590219
78 175 0.0154039204953782
78 183 -0.108
78 189 -0.086
78 198 -0.089
78 208 -0.103
78 212 0.0145787003897542
78 227 -0.057
78 231 -0.073
78 235 0.0222279607498366
78 248 -0.061
78 274 -0.068
78 283 -0.053
78 291 0.0142529878451138
78 292 -0.088
78 295 -0.116
78 300 -0.081
78 311 -0.086
78 315 -0.057
78 317 0.0265342533938662
78 322 -0.155
78 323 -0.065
78 327 0.0101131572639836
78 330 0.0113362256417824
78 350 0.0136633008987712
78 351 -0.097
78 356 -0.082
78 359 -0.061
78 360 -0.074
78 362 -0.084
78 364 -0.168
78 369 0.00471041012764266
79 89 0.0201787679457368
79 107 -0.084
79 109 -0.095
79 112 -0.063
79 119 -0.080
79 123 -0.052
79 175 0.0187817787232562
79 184 -0.080
79 190 -0.085
79 197 -0.063
79 205 -0.094
79 219 -0.087
79 234 -0.072
79 241 -0.066
79 254 -0.058
79 284 -0.068
79 294 -0.067
79 298 -0.075
79 302 -0.076
79 303 -0.073
79 304 -0.061
79 314 -0.079
79 326 -0.046
79 350 -0.058
79 351 -0.064
79 353 -0.055
79 356 -0.063
79 362 -0.065
79 364 -0.080
79 365 -0.064
79 366 -0.066
79 367 -0.065
79 368 -0.063
79 369 -0.052
79 370 -0.046
80 101 -0.060
80 115 -0.119
80 119 -0.113
80 121 -0.090
80 123 -0.059
80 145 0.0207984792410778
80 156 -0.058
80 161 -0.047
80 178 -0.073
80 185 -0.102
80 194 -0.083
80 198 -0.078
80 203 -0.064
80 206 -0.109
80 208 -0.117
80 214 -0.073
80 223 -0.103
80 226 -0.077
80 227 -0.080
80 229 -0.132
80 231 -0.167
80 234 -0.112
80 236 0.0251002989548338
80 240 0.0164082548591407
80 245 0.0131100861444235
80 246 0.0153256026047632
80 252 0.0161891608312081
80 253 0.0166560297991883
80 255 -0.070
80 272 -0.075
80 292 -0.097
80 294 -0.081
80 295 -0.150
80 297 -0.096
80 300 -0.108
80 310 -0.063
80 315 -0.089
80 316 -0.066
80 318 -0.088
80 319 -0.099
80 323 -0.064
80 326 -0.098
80 327 -0.087
80 338 -0.127
80 342 -0.064
80 343 -0.084
80 345 -0.062
80 348 -0.066
80 349 -0.071
80 351 -0.098
80 354 -0.104
80 356 -0.086
80 359 -0.069
80 363 -0.088
80 364 -0.132
80 365 -0.095
80 366 -0.131
80 367 -0.151
80 368 -0.147
80 369 -0.126
80 370 -0.109
80 371 -0.100
80 372 -0.094
80 373 -0.074
81 82 0.0120446149252743
81 83 -0.097
81 92 -0.097
81 94 0.0107736343055235
81 100 -0.106
81 101 -0.108
81 104 -0.060
81 109 -0.095
81 110 -0.064
81 112 -0.088
81 113 -0.079
81 115 -0.090
81 119 -0.166
81 122 -0.083
81 123 -0.067
81 124 -0.060
81 126 -0.076
81 132 -0.092
81 140 -0.081
81 147 -0.058
81 149 -0.065
81 159 -0.089
81 160 -0.087
81 164 -0.076
81 167 -0.066
81 171 -0.060
81 176 -0.151
81 184 0.0154650564196916
81 194 -0.102
81 198 -0.140
81 203 0.0284604865101929
81 206 -0.091
81 208 -0.071
81 213 0.0138176458837831
81 216 -0.097
81 220 -0.081
81 223 -0.110
81 224 -0.107
81 226 -0.094
81 229 -0.118
81 231 -0.067
81 235 -0.059
81 238 -0.094
81 241 -0.100
81 243 -0.074
81 245 -0.074
81 250 -0.096
81 254 -0.066
81 255 -0.065
81 272 -0.080
81 276 -0.058
81 287 -0.094
81 292 -0.079
81 293 -0.089
81 295 -0.188
81 296 -0.082
81 298 -0.079
81 299 -0.080
81 300 -0.154
81 302 -0.105
81 303 -0.085
81 308 -0.087
81 310 -0.073
81 314 -0.074
81 316 -0.086
81 317 -0.078
81 318 -0.136
81 319 -0.091
81 320 -0.090
81 323 -0.080
81 326 -0.065
81 327 -0.106
81 330 -0.074
81 333 -0.067
81 339 -0.100
81 340 -0.061
81 344 -0.063
81 350 -0.139
81 354 -0.145
81 356 -0.078
81 359 -0.133
81 361 -0.068
81 365 -0.080
81 366 -0.125
81 367 -0.157
81 368 -0.137
81 369 -0.163
81 370 -0.129
81 371 -0.122
81 372 -0.122
81 373 -0.122
82 196 0.0241839533856788
82 216 0.0170918090776992
82 222 0.0262708350455202
82 256 0.0183888817065882
82 257 0.0278940008240776
82 262 0.0197226463279797
82 337 -0.054
82 338 -0.075
82 358 0.0243684712380862
83 100 0.0160740735761712
83 113 -0.096
83 121 0.0143246927398278
83 146 -0.046
83 149 -0.089
83 155 -0.076
83 180 -0.092
83 183 -0.095
83 184 -0.078
83 185 -0.097
83 187 -0.070
83 189 -0.120
83 192 -0.078
83 203 -0.060
83 208 -0.071
83 214 -0.054
83 227 -0.153
83 229 -0.108
83 230 -0.126
83 231 -0.123
83 233 -0.113
83 234 -0.100
83 249 -0.088
83 272 -0.047
83 292 -0.094
83 295 -0.085
83 297 -0.093
83 300 -0.062
83 305 -0.080
83 311 -0.104
83 314 -0.068
83 322 -0.182
83 330 0.0124826343039716
83 337 -0.075
83 341 -0.059
83 345 -0.110
83 351 -0.072
83 352 -0.085
83 354 -0.094
83 360 -0.104
83 363 -0.094
83 364 -0.085
84 102 0.0201426665492007
84 113 -0.069
84 119 -0.071
84 166 -0.050
84 167 -0.051
84 185 -0.087
84 218 -0.060
84 219 -0.070
84 226 -0.077
84 227 -0.065
84 232 0.0141034047327733
84 234 -0.061
84 261 0.0212968617015595
84 292 -0.075
84 295 -0.106
84 318 -0.078
84 359 -0.103
84 361 -0.057
84 364 -0.071
85 86 0.0198127161033321
85 92 0.0145847763714258
85 109 -0.098
85 112 -0.070
85 115 -0.101
85 121 0.0117727187557719
85 132 0.0171797828812698
85 144 0.0348452020165491
85 155 -0.073
85 184 -0.060
85 185 -0.097
85 203 -0.068
85 208 -0.079
85 214 0.0147277244887493
85 220 -0.067
85 227 -0.074
85 231 -0.063
85 234 -0.098
85 292 -0.092
85 294 -0.101
85 295 -0.067
85 299 -0.062
85 300 -0.074
85 304 -0.065
85 308 -0.058
85 311 -0.062
85 318 -0.098
85 321 -0.086
85 322 -0.074
85 330 0.0126545679971164
85 338 -0.060
85 343 0.0200499569744719
85 345 -0.101
85 349 -0.081
85 351 -0.082
85 354 -0.066
85 358 -0.062
85 361 -0.064
85 364 -0.130
85 366 0.00891162603466369
86 87 0.0196050792323327
86 89 0.0261591538766708
86 90 0.0231918840064715
86 96 0.0263762440739577
86 102 0.0202544528113914
86 108 0.0153289161796688
86 186 -0.059
86 187 -0.069
86 203 -0.058
86 219 -0.058
86 226 -0.064
86 230 -0.076
86 235 -0.070
86 290 0.0122782269360899
86 294 -0.076
86 303 -0.076
86 305 -0.070
86 310 -0.051
86 311 -0.104
86 318 -0.073
86 323 -0.081
86 326 -0.045
86 329 -0.062
86 333 -0.054
86 350 0.0126813792887289
86 353 -0.055
86 358 -0.065
86 363 -0.071
86 364 -0.114
86 366 -0.065
86 367 -0.064
86 368 -0.061
86 369 -0.051
87 89 0.0197750697372886
87 90 0.0317020223805696
87 92 0.0201055852047861
87 96 0.0349001475231339
87 109 -0.078
87 115 -0.057
87 119 -0.062
87 143 0.0224408489039568
87 154 -0.074
87 155 -0.092
87 179 -0.059
87 183 -0.086
87 185 -0.123
87 192 -0.055
87 199 0.0265312724314845
87 227 -0.091
87 228 -0.071
87 229 -0.085
87 230 -0.075
87 231 -0.081
87 233 -0.060
87 234 -0.094
87 235 -0.054
87 260 0.0184821218051793
87 264 0.0263964225932222
87 288 -0.069
87 311 -0.081
87 314 -0.056
87 322 -0.095
87 338 -0.078
87 342 -0.063
87 345 -0.093
87 351 -0.073
87 352 -0.060
87 354 -0.079
87 355 -0.074
87 356 -0.066
87 360 -0.075
87 362 -0.077
87 368 0.00706661451633842
88 91 0.0157861210110595
88 101 0.0194544364025493
88 107 -0.082
88 109 -0.136
88 111 -0.096
88 112 -0.120
88 113 -0.072
88 121 -0.072
88 122 -0.063
88 132 -0.079
88 137 -0.056
88 140 -0.052
88 147 -0.087
88 151 -0.070
88 157 -0.058
88 158 -0.067
88 159 -0.058
88 163 -0.076
88 164 -0.080
88 180 -0.075
88 184 -0.064
88 189 -0.079
88 192 -0.066
88 198 -0.079
88 201 -0.094
88 205 -0.061
88 211 -0.059
88 212 -0.086
88 214 -0.081
88 226 -0.066
88 229 -0.107
88 231 -0.071
88 234 -0.112
88 240 0.0148452172888102
88 241 -0.063
88 246 -0.059
88 249 -0.064
88 251 -0.067
88 258 -0.102
88 278 -0.097
88 280 -0.070
88 281 -0.084
88 292 -0.107
88 295 0.0190166086436935
88 300 -0.071
88 302 -0.082
88 310 -0.111
88 311 -0.116
88 314 -0.090
88 316 -0.104
88 322 -0.194
88 325 -0.088
88 326 -0.097
88 334 -0.066
88 337 -0.186
88 338 -0.120
88 342 -0.124
88 350 -0.109
88 351 -0.127
88 352 -0.063
88 356 -0.065
88 359 -0.102
88 362 -0.083
88 364 -0.235
88 365 -0.127
88 366 -0.154
88 367 -0.183
88 368 -0.172
88 369 -0.152
88 370 -0.136
88 371 -0.112
88 372 -0.108
88 373 -0.088
89 90 0.0297603323631216
89 94 0.0247712335214175
89 96 0.0316688859926905
89 99 0.0163435563693523
89 104 0.0126329440742829
89 164 0.0136071927141579
89 180 -0.074
89 183 -0.058
89 198 -0.065
89 205 -0.074
89 212 -0.057
89 219 -0.087
89 234 -0.084
89 243 0.0138778545270236
89 271 0.0216880325414783
89 288 -0.060
89 292 -0.070
89 305 -0.061
89 311 -0.066
89 314 -0.060
89 322 -0.091
89 352 -0.091
89 356 -0.071
89 360 -0.071
89 362 -0.059
89 365 -0.052
89 366 -0.055
89 367 -0.053
89 368 -0.051
90 91 0.0192412260690428
90 92 0.0332483319969241
90 93 0.0135988211138061
90 94 0.0317963908579536
90 95 0.0147681088130537
90 96 0.0587859213747446
90 99 0.0236764294466965
90 102 0.0275727294050345
90 103 0.0186629999836239
90 105 0.0307537004023472
90 160 -0.057
90 229 -0.074
90 231 -0.069
90 234 -0.058
90 243 -0.051
90 259 0.0163445250927305
90 261 0.0158659803739881
90 264 0.0155582377410476
90 295 -0.073
90 302 -0.057
90 305 -0.066
90 312 -0.058
90 318 -0.074
90 338 -0.065
90 352 -0.063
90 356 -0.058
91 96 0.0147032288922344
91 126 0.0163154674138302
91 130 0.0139783467366591
91 155 -0.073
91 160 -0.067
91 161 -0.052
91 183 -0.077
91 184 -0.080
91 206 -0.074
91 212 -0.063
91 224 -0.084
91 227 -0.085
91 230 -0.083
91 234 -0.108
91 247 -0.054
91 249 -0.075
91 255 -0.070
91 261 -0.056
91 264 -0.056
91 292 -0.095
91 293 -0.057
91 295 -0.153
91 297 -0.065
91 302 -0.112
91 305 -0.069
91 322 -0.101
91 323 -0.083
91 327 -0.072
91 351 -0.060
91 354 -0.074
91 356 -0.064
91 363 -0.112
91 364 -0.143
92 94 0.0139561941501729
92 96 0.0276561689283118
92 103 0.0162938091906254
92 113 -0.060
92 122 -0.058
92 149 -0.069
92 152 -0.068
92 155 -0.109
92 160 -0.061
92 168 -0.068
92 180 -0.085
92 183 -0.089
92 185 -0.072
92 186 -0.061
92 189 -0.131
92 190 -0.076
92 203 -0.080
92 206 -0.081
92 208 -0.138
92 212 -0.073
92 227 -0.116
92 230 -0.082
92 231 -0.096
92 233 -0.080
92 234 -0.101
92 243 -0.060
92 249 -0.072
92 255 -0.096
92 287 -0.061
92 292 -0.112
92 294 -0.079
92 297 -0.069
92 305 -0.068
92 311 -0.082
92 318 -0.072
92 322 -0.100
92 323 -0.066
92 337 -0.093
92 338 -0.061
92 342 -0.080
92 345 -0.060
92 348 -0.078
92 350 -0.068
92 351 -0.165
92 352 -0.079
92 354 -0.075
92 360 -0.129
92 362 -0.087
92 363 -0.064
92 364 -0.110
93 101 -0.064
93 109 -0.084
93 115 -0.090
93 117 0.0438688655337623
93 118 -0.083
93 119 -0.112
93 143 0.018566175938301
93 159 -0.066
93 161 -0.052
93 164 -0.066
93 168 -0.059
93 183 -0.088
93 194 -0.094
93 206 -0.165
93 207 -0.089
93 208 -0.077
93 211 -0.057
93 212 -0.069
93 220 -0.070
93 225 -0.059
93 226 -0.094
93 227 -0.079
93 231 -0.108
93 237 -0.077
93 241 -0.099
93 244 -0.066
93 255 -0.082
93 281 -0.059
93 284 -0.115
93 287 -0.093
93 288 -0.094
93 292 -0.064
93 295 -0.117
93 297 -0.097
93 300 -0.102
93 306 0.013773960735746
93 308 -0.081
93 310 -0.072
93 314 -0.068
93 318 -0.086
93 321 0.0137905994213256
93 323 -0.155
93 326 -0.079
93 327 -0.122
93 329 -0.074
93 333 -0.083
93 338 -0.089
93 342 -0.136
93 343 -0.060
93 348 -0.112
93 349 -0.064
93 352 -0.074
93 354 -0.081
93 356 -0.112
93 358 -0.059
93 359 -0.077
93 363 -0.077
93 364 -0.075
93 365 -0.112
93 366 -0.123
93 367 -0.103
93 368 -0.127
93 369 -0.115
93 370 -0.097
93 371 -0.094
93 372 -0.092
93 373 -0.055
94 96 0.0263293186874166
94 97 0.014741421776196
94 102 0.0150733591304872
94 109 0.0147597422455031
94 119 0.0240512808192735
94 120 0.0116381140725308
94 126 0.0131510613788425
94 132 -0.054
94 149 -0.074
94 168 -0.068
94 173 0.0172815376818863
94 184 0.0133419502823591
94 188 0.0134208262454416
94 195 -0.053
94 197 -0.069
94 198 -0.059
94 206 0.0175992783631077
94 209 0.010017471004476
94 210 -0.058
94 212 -0.059
94 213 -0.079
94 223 0.0131156215075242
94 226 0.0164849306176938
94 231 0.0159014450426244
94 232 0.014839501385422
94 240 -0.077
94 255 0.0151179104690753
94 258 -0.062
94 272 -0.047
94 285 -0.057
94 289 -0.056
94 292 -0.070
94 293 -0.058
94 312 -0.078
94 322 -0.079
94 326 -0.052
94 338 0.0101995587547243
94 350 -0.070
94 352 -0.075
94 362 -0.093
94 364 -0.163
94 365 -0.078
94 366 -0.078
94 367 -0.086
94 368 -0.084
94 369 -0.073
94 370 -0.065
94 371 -0.055
94 372 -0.053
95 111 -0.059
95 112 -0.068
95 115 -0.105
95 119 -0.085
95 121 -0.067
95 123 -0.071
95 132 -0.067
95 140 -0.060
95 142 -0.062
95 149 -0.101
95 162 -0.059
95 163 -0.059
95 167 -0.079
95 171 -0.067
95 179 -0.065
95 194 -0.057
95 195 -0.096
95 196 -0.075
95 198 -0.075
95 220 -0.121
95 223 -0.062
95 224 -0.072
95 234 -0.074
95 243 -0.064
95 245 -0.069
95 255 -0.082
95 259 -0.074
95 271 -0.115
95 272 -0.093
95 273 -0.082
95 274 -0.072
95 279 -0.071
95 283 -0.057
95 284 -0.104
95 287 -0.075
95 292 -0.061
95 295 -0.135
95 300 -0.079
95 302 -0.121
95 307 -0.060
95 308 -0.079
95 309 -0.058
95 310 -0.109
95 316 -0.093
95 319 -0.078
95 326 -0.074
95 327 -0.160
95 335 -0.060
95 338 -0.066
95 343 -0.063
95 344 -0.073
95 350 -0.111
95 353 -0.078
95 356 -0.064
95 359 -0.122
95 365 -0.118
95 366 -0.145
95 367 -0.148
95 368 -0.161
95 369 -0.151
95 370 -0.148
95 371 -0.133
95 372 -0.123
95 373 -0.075
96 99 0.02653099524369
96 100 0.0283148212055657
96 102 0.0328586673303644
96 103 0.0189281597864599
96 105 0.0403326574829691
96 115 -0.047
96 180 -0.058
96 272 0.013876537372698
96 292 -0.054
96 296 0.0203816621504034
97 109 0.0162804582744996
97 136 -0.048
97 138 -0.049
97 141 -0.065
97 142 -0.049
97 143 0.0201291964746611
97 151 -0.065
97 152 -0.094
97 182 -0.059
97 183 -0.119
97 187 -0.062
97 189 -0.093
97 191 -0.049
97 194 -0.097
97 197 -0.075
97 198 -0.065
97 206 -0.083
97 207 -0.064
97 209 -0.087
97 214 -0.057
97 219 -0.058
97 230 -0.139
97 233 -0.068
97 234 -0.062
97 235 -0.078
97 237 -0.065
97 239 -0.056
97 240 -0.065
97 244 -0.063
97 255 -0.108
97 259 -0.062
97 273 -0.054
97 275 -0.087
97 277 -0.055
97 287 0.0157234084015414
97 292 -0.118
97 295 -0.089
97 297 -0.063
97 305 -0.122
97 308 -0.105
97 311 -0.090
97 312 -0.069
97 313 -0.073
97 314 -0.060
97 316 -0.060
97 322 -0.144
97 323 -0.105
97 327 -0.097
97 331 -0.061
97 334 -0.073
97 341 -0.065
97 344 -0.074
97 349 -0.076
97 351 -0.111
97 352 -0.098
97 353 -0.077
97 360 -0.124
97 362 -0.112
97 363 -0.083
97 364 -0.160
98 99 0.0193206013590807
98 103 0.015675671855656
98 105 0.018912181544825
98 109 -0.103
98 115 -0.080
98 116 -0.060
98 119 -0.126
98 124 0.0132810180156614
98 149 -0.074
98 172 -0.087
98 186 0.0148534143963646
98 198 -0.072
98 206 -0.073
98 210 0.0143226958681927
98 220 -0.096
98 223 -0.114
98 226 -0.108
98 229 -0.138
98 231 -0.134
98 234 -0.095
98 236 -0.071
98 238 -0.069
98 249 -0.115
98 255 -0.071
98 264 0.0106629553279295
98 287 -0.059
98 292 -0.103
98 294 -0.074
98 295 -0.091
98 300 -0.084
98 302 -0.059
98 311 -0.084
98 314 -0.118
98 338 -0.082
98 342 -0.080
98 350 -0.079
98 352 -0.099
98 354 -0.120
98 355 -0.079
98 356 -0.075
98 361 -0.066
99 100 0.0232175157292852
99 105 0.020530136461313
99 109 -0.075
99 121 0.0161566742350508
99 124 0.0182839164430924
99 128 0.0286436190462744
99 132 0.0210149194119356
99 137 0.015073192883942
99 155 -0.075
99 160 -0.060
99 161 0.0213085060995797
99 166 -0.048
99 176 -0.058
99 184 -0.057
99 185 -0.092
99 187 -0.070
99 190 -0.057
99 220 -0.061
99 227 -0.070
99 228 -0.068
99 229 -0.074
99 230 -0.057
99 231 -0.087
99 233 -0.062
99 236 -0.071
99 237 -0.066
99 240 -0.059
99 243 -0.069
99 244 0.0138774562175482
99 249 -0.079
99 264 0.0134886313171164
99 274 0.0189597211271012
99 282 0.0129851525506838
99 289 0.0196032549860633
99 291 -0.078
99 292 -0.068
99 294 -0.059
99 295 -0.057
99 312 -0.069
99 318 -0.097
99 320 -0.062
99 321 -0.063
99 322 -0.058
99 324 0.0111124365315021
99 326 0.0130540048435421
99 332 0.0134130590763071
99 338 -0.093
99 345 -0.073
99 351 -0.063
99 352 -0.073
99 358 -0.052
99 360 -0.066
99 363 -0.057
99 367 0.00722435777692706
100 105 0.0256503315861386
100 109 -0.079
100 130 0.0147970662616106
100 144 0.029426698571364
100 155 -0.071
100 176 0.0126317511016099
100 183 -0.093
100 184 -0.071
100 185 -0.091
100 187 -0.068
100 189 -0.063
100 206 -0.060
100 208 -0.079
100 218 -0.060
100 226 -0.058
100 227 -0.105
100 228 -0.082
100 229 -0.124
100 230 -0.137
100 233 -0.080
100 234 -0.117
100 235 -0.058
100 238 0.00999565256268532
100 249 -0.069
100 288 -0.070
100 291 -0.069
100 292 -0.088
100 293 -0.067
100 294 -0.065
100 295 -0.082
100 305 -0.073
100 311 -0.059
100 312 -0.081
100 317 -0.062
100 322 -0.103
100 330 0.0161420729423434
100 342 -0.087
100 345 -0.074
100 352 -0.076
100 354 -0.114
100 362 -0.063
100 364 -0.103
100 366 0.0072600108206949
101 108 0.0108414777457089
101 109 0.0206929618583513
101 115 0.021562515382495
101 117 -0.068
101 119 0.0253627964930644
101 127 -0.067
101 132 -0.064
101 134 -0.051
101 137 -0.085
101 138 -0.060
101 143 -0.066
101 149 -0.080
101 150 -0.052
101 152 -0.199
101 154 -0.111
101 155 -0.175
101 159 -0.070
101 162 0.0137936241719864
101 165 -0.082
101 168 -0.079
101 180 -0.123
101 183 -0.104
101 184 -0.115
101 187 -0.103
101 189 -0.201
101 190 -0.081
101 191 -0.059
101 201 -0.060
101 203 -0.199
101 205 0.012626677669226
101 208 -0.121
101 212 -0.058
101 213 -0.188
101 220 0.0205446165535719
101 229 0.0160427413385592
101 232 0.0175383959056026
101 241 0.0147352469314018
101 244 -0.092
101 245 -0.091
101 251 -0.069
101 254 -0.062
101 260 -0.063
101 268 -0.056
101 269 -0.066
101 270 -0.069
101 271 -0.092
101 275 -0.058
101 276 -0.078
101 278 -0.088
101 280 -0.059
101 286 -0.058
101 289 -0.079
101 292 -0.121
101 295 0.026260620174401
101 296 -0.063
101 297 -0.087
101 308 -0.078
101 310 -0.079
101 311 -0.144
101 312 -0.086
101 313 -0.096
101 314 -0.070
101 316 -0.079
101 317 0.0117968503203355
101 322 -0.286
101 324 -0.068
101 325 -0.065
101 328 -0.064
101 329 -0.059
101 333 -0.135
101 334 -0.117
101 335 -0.069
101 336 -0.142
101 337 -0.121
101 342 -0.142
101 351 -0.112
101 352 -0.154
101 362 -0.135
101 363 -0.087
101 364 -0.347
101 366 -0.097
101 367 -0.068
101 368 -0.083
101 369 -0.084
101 370 -0.076
101 373 -0.074
102 105 0.0264446230002873
102 149 -0.061
102 158 -0.053
102 160 -0.062
102 183 -0.078
102 218 -0.062
102 226 -0.079
102 255 -0.065
102 295 -0.076
102 312 -0.065
102 318 -0.086
102 366 -0.048
103 106 0.0154958037338813
103 108 -0.073
103 115 -0.060
103 121 -0.045
103 122 -0.079
103 152 -0.063
103 154 -0.073
103 155 -0.061
103 156 -0.063
103 168 -0.055
103 180 -0.058
103 183 -0.086
103 188 -0.064
103 189 -0.109
103 213 -0.068
103 226 -0.081
103 229 -0.059
103 231 -0.104
103 233 -0.071
103 242 -0.056
103 248 -0.052
103 249 -0.066
103 252 -0.047
103 276 -0.070
103 292 -0.127
103 294 -0.068
103 295 -0.130
103 297 -0.070
103 305 -0.071
103 310 -0.067
103 311 -0.091
103 316 -0.048
103 318 -0.110
103 322 -0.091
103 323 -0.057
103 333 -0.055
103 336 -0.085
103 338 -0.060
103 342 -0.097
103 354 -0.057
103 358 -0.062
103 359 -0.070
103 360 -0.076
103 362 -0.066
103 364 -0.114
103 366 -0.055
103 367 -0.053
103 369 -0.058
103 370 -0.053
103 371 -0.045
104 106 0.0215932044021468
104 110 0.0162494480202218
104 112 0.0151019523883259
104 113 -0.064
104 118 -0.059
104 149 -0.081
104 152 -0.106
104 168 -0.057
104 178 -0.067
104 180 -0.083
104 183 -0.173
104 187 -0.085
104 189 -0.148
104 190 -0.111
104 198 -0.067
104 203 -0.128
104 205 0.0128608333912815
104 206 -0.096
104 208 -0.138
104 211 -0.060
104 212 -0.091
104 213 -0.104
104 226 -0.082
104 227 -0.107
104 230 -0.144
104 231 -0.124
104 234 -0.089
104 238 0.022883456452341
104 244 -0.062
104 245 -0.056
104 248 -0.072
104 249 -0.091
104 255 -0.073
104 258 0.0156595725320347
104 276 -0.070
104 292 -0.202
104 294 -0.063
104 295 -0.081
104 297 -0.183
104 298 0.0166903488228809
104 299 0.0224393144591527
104 301 0.0178799678040157
104 304 0.0314491786969664
104 306 0.0112395372654568
104 311 -0.126
104 312 -0.099
104 315 -0.088
104 317 0.0152940880681281
104 319 0.0157146729630529
104 322 -0.179
104 323 -0.109
104 326 -0.069
104 336 -0.078
104 337 -0.084
104 340 0.0143897067290802
104 341 -0.058
104 342 -0.136
104 348 -0.066
104 351 -0.137
104 352 -0.157
104 356 -0.072
104 360 -0.126
104 362 -0.078
104 363 -0.097
104 364 -0.191
104 368 -0.086
105 155 -0.058
105 183 -0.105
105 229 -0.056
105 234 -0.096
105 255 -0.055
105 294 -0.074
105 295 -0.057
105 352 -0.068
106 108 0.0127161065776375
106 113 -0.061
106 120 0.0150779582559391
106 121 -0.073
106 123 -0.055
106 124 -0.067
106 130 -0.058
106 163 -0.055
106 170 -0.052
106 173 -0.049
106 175 0.0137005142905283
106 179 -0.057
106 192 -0.111
106 194 -0.067
106 202 -0.047
106 203 -0.068
106 214 -0.060
106 222 -0.047
106 231 -0.099
106 239 -0.056
106 244 -0.062
106 245 -0.074
106 249 -0.079
106 251 -0.070
106 255 -0.072
106 259 -0.059
106 266 -0.056
106 268 -0.065
106 272 -0.077
106 280 -0.057
106 281 -0.067
106 290 -0.062
106 292 -0.111
106 293 -0.056
106 295 -0.066
106 299 0.0143470703359112
106 307 -0.063
106 308 -0.070
106 315 -0.062
106 316 -0.077
106 323 -0.105
106 326 -0.079
106 327 -0.087
106 328 -0.049
106 335 -0.056
106 341 -0.105
106 351 -0.094
106 356 -0.075
106 358 0.0152428420639169
106 364 -0.064
106 365 -0.115
106 366 -0.119
106 367 -0.117
106 368 -0.122
106 369 -0.086
106 370 -0.089
106 371 -0.075
106 372 -0.064
107 109 0.032429949856129
107 122 -0.062
107 124 -0.058
107 149 -0.120
107 152 -0.069
107 154 -0.133
107 155 -0.105
107 180 -0.130
107 183 -0.192
107 189 -0.133
107 190 -0.059
107 192 -0.075
107 196 -0.054
107 197 -0.067
107 212 -0.072
107 213 -0.150
107 220 0.0129036896081977
107 221 -0.059
107 226 0.0165965404578225
107 227 -0.072
107 230 -0.061
107 239 -0.057
107 242 -0.068
107 245 -0.077
107 247 -0.061
107 260 -0.059
107 261 -0.065
107 270 -0.063
107 271 -0.067
107 273 -0.062
107 282 -0.063
107 284 0.0150862045926557
107 289 -0.067
107 292 -0.073
107 293 -0.082
107 296 -0.070
107 297 -0.112
107 299 0.0238854821114811
107 301 0.0215371855045591
107 304 0.0145394202955026
107 305 -0.089
107 311 -0.168
107 312 -0.073
107 317 0.0125030969700626
107 322 -0.202
107 323 -0.103
107 324 -0.055
107 325 -0.069
107 327 -0.149
107 328 -0.065
107 333 -0.061
107 336 -0.069
107 338 -0.066
107 341 -0.070
107 342 -0.179
107 345 -0.065
107 351 -0.119
107 352 -0.074
107 359 0.0176935214093867
107 360 -0.102
107 362 -0.166
107 363 -0.111
107 364 -0.261
107 366 -0.061
107 367 -0.075
107 368 -0.081
107 369 -0.067
107 370 -0.075
108 121 -0.059
108 128 -0.045
108 143 -0.067
108 149 -0.082
108 150 -0.054
108 151 -0.063
108 180 -0.062
108 181 -0.056
108 183 -0.109
108 193 -0.061
108 194 -0.085
108 200 0.0167335031973136
108 209 0.0167100607200764
108 210 -0.066
108 219 0.0159093990783885
108 222 -0.060
108 223 -0.074
108 232 -0.060
108 233 0.0178126198299825
108 234 -0.063
108 240 -0.058
108 244 -0.088
108 259 -0.070
108 268 -0.092
108 269 -0.056
108 272 -0.061
108 273 -0.072
108 289 -0.069
108 298 -0.058
108 311 -0.068
108 322 -0.060
108 323 -0.093
108 324 -0.066
108 325 -0.060
108 333 -0.061
108 341 -0.059
108 342 -0.111
108 353 -0.104
108 358 -0.089
108 364 -0.114
109 110 0.0127441127992027
109 111 -0.069
109 115 0.0135774051596271
109 119 0.0207011885220405
109 121 -0.125
109 124 -0.072
109 127 -0.061
109 129 -0.081
109 130 -0.098
109 132 -0.083
109 142 -0.059
109 143 -0.063
109 146 -0.075
109 149 -0.152
109 151 -0.066
109 152 -0.121
109 154 -0.065
109 159 -0.106
109 161 -0.070
109 162 -0.061
109 171 -0.083
109 173 -0.055
109 178 -0.076
109 179 0.0115185435649074
109 183 -0.202
109 187 -0.101
109 189 -0.107
109 191 -0.059
109 192 -0.101
109 193 -0.072
109 194 -0.087
109 195 -0.088
109 197 -0.124
109 198 -0.093
109 201 -0.084
109 206 -0.097
109 207 -0.096
109 211 0.0182401606332709
109 212 -0.161
109 213 -0.181
109 214 -0.099
109 226 0.0232187191904719
109 229 0.0207861017083801
109 230 -0.099
109 238 0.0145895957037899
109 241 0.0128698912772518
109 242 -0.069
109 245 -0.112
109 246 -0.084
109 247 -0.063
109 251 -0.060
109 255 -0.061
109 259 -0.068
109 264 -0.077
109 265 -0.062
109 266 -0.068
109 268 -0.067
109 272 -0.122
109 274 -0.076
109 278 -0.093
109 281 -0.087
109 282 -0.058
109 287 0.017146518541649
109 289 -0.088
109 292 -0.132
109 293 -0.068
109 297 -0.095
109 298 0.0135807672320077
109 299 0.0147534890367596
109 300 0.0142788097870223
109 304 0.0143843900610157
109 305 -0.116
109 311 -0.141
109 312 -0.076
109 316 -0.097
109 317 0.0130954382936584
109 320 0.0174134114278064
109 322 -0.267
109 323 -0.073
109 325 -0.112
109 326 -0.122
109 327 -0.125
109 332 -0.071
109 333 -0.094
109 334 -0.086
109 337 -0.081
109 341 -0.067
109 342 -0.123
109 351 -0.200
109 352 -0.166
109 359 0.0219100733328997
109 360 -0.072
109 362 -0.113
109 363 -0.184
109 364 -0.333
109 365 -0.170
109 366 -0.229
109 367 -0.255
109 368 -0.239
109 369 -0.193
109 370 -0.169
109 371 -0.139
109 372 -0.129
109 373 -0.079
110 112 0.0268295707749845
110 121 -0.081
110 123 0.0153733720754055
110 125 -0.062
110 138 -0.046
110 142 -0.046
110 144 -0.046
110 149 -0.093
110 152 -0.113
110 155 -0.105
110 156 0.0171481673141341
110 161 -0.055
110 176 0.0124024841276912
110 179 0.0133987239334139
110 183 -0.177
110 189 -0.175
110 190 -0.062
110 191 -0.046
110 195 -0.065
110 198 -0.118
110 206 -0.141
110 208 -0.136
110 209 -0.080
110 212 -0.102
110 213 -0.116
110 226 -0.068
110 227 -0.100
110 230 -0.120
110 231 -0.074
110 234 -0.130
110 238 0.0252034695115207
110 242 0.0126375824267659
110 248 -0.057
110 249 -0.062
110 258 0.0167687237953476
110 266 -0.056
110 272 -0.064
110 292 -0.147
110 295 -0.079
110 297 -0.085
110 299 0.0155219785965807
110 305 -0.080
110 307 -0.086
110 311 -0.100
110 317 0.0175050386450567
110 319 0.0149414175850648
110 320 0.0156714236664526
110 322 -0.189
110 323 -0.086
110 330 0.0137433470860951
110 332 0.00823689912925186
110 337 -0.065
110 342 -0.106
110 348 -0.095
110 351 -0.201
110 352 -0.145
110 354 -0.073
110 355 0.0118512652095592
110 356 -0.098
110 360 -0.134
110 362 -0.089
110 363 -0.085
110 364 -0.215
110 366 -0.076
110 367 -0.106
110 368 -0.081
110 369 -0.101
110 370 -0.109
110 371 -0.100
110 372 -0.102
110 373 -0.065
111 115 -0.064
111 121 0.0171324270672293
111 123 0.0145712833627334
111 144 0.0168193744924548
111 154 -0.072
111 155 -0.118
111 163 0.0147557660715295
111 176 -0.060
111 183 -0.069
111 184 -0.063
111 185 -0.154
111 187 -0.065
111 192 0.0169762177038779
111 195 0.030875627903867
111 197 0.0204840972417256
111 198 0.0177430584542642
111 200 0.0464069646040654
111 201 0.0164846264785935
111 208 -0.063
111 214 0.0240219431636931
111 219 0.0152329721068005
111 220 -0.109
111 221 -0.050
111 223 -0.099
111 226 -0.109
111 227 -0.150
111 229 -0.073
111 231 -0.115
111 233 -0.062
111 234 -0.074
111 236 -0.068
111 239 -0.048
111 255 -0.103
111 283 -0.055
111 287 -0.076
111 294 -0.060
111 295 -0.148
111 297 -0.069
111 305 -0.085
111 308 -0.060
111 309 -0.067
111 311 -0.090
111 322 -0.105
111 323 -0.076
111 336 -0.073
111 342 -0.085
111 345 -0.070
111 348 -0.069
111 351 -0.124
111 354 -0.093
111 356 -0.060
111 360 -0.126
111 362 -0.096
111 363 -0.078
111 365 0.0187541448247648
111 366 0.0219071339320796
111 367 0.0159356360904265
111 368 0.0186795633512456
111 369 0.0210342285142696
111 370 0.0169209398262128
111 371 0.0187150664247143
111 372 0.0133666145403884
112 116 0.0198648986653363
112 123 0.0194834058732883
112 125 -0.065
112 136 -0.047
112 138 -0.047
112 146 -0.084
112 149 -0.068
112 152 -0.106
112 155 -0.128
112 166 -0.057
112 183 -0.171
112 184 -0.068
112 185 -0.154
112 188 -0.079
112 189 -0.139
112 190 -0.070
112 198 -0.115
112 203 -0.090
112 206 -0.174
112 208 -0.148
112 211 -0.097
112 216 -0.058
112 218 -0.068
112 223 -0.134
112 226 -0.141
112 227 -0.113
112 230 -0.130
112 231 -0.115
112 233 -0.061
112 234 -0.138
112 236 -0.085
112 237 -0.079
112 238 0.0223316123466944
112 255 -0.147
112 258 0.0261563751890631
112 268 -0.068
112 269 -0.057
112 274 -0.061
112 285 0.0104393404155776
112 287 -0.058
112 292 -0.172
112 295 -0.204
112 297 -0.191
112 305 -0.111
112 307 -0.064
112 311 -0.120
112 312 -0.078
112 315 -0.058
112 322 -0.146
112 323 -0.164
112 326 0.0112834676834524
112 330 0.0116071519565239
112 333 -0.063
112 337 -0.058
112 342 -0.076
112 348 -0.130
112 350 0.0144428781731939
112 351 -0.172
112 352 -0.170
112 354 -0.099
112 356 -0.073
112 360 -0.084
112 363 -0.095
112 364 -0.140
112 368 0.0059222997184119
113 115 -0.067
113 117 -0.063
113 118 -0.110
113 121 -0.095
113 125 -0.067
113 126 -0.097
113 127 -0.056
113 129 -0.072
113 132 -0.072
113 133 -0.071
113 134 -0.055
113 135 -0.077
113 140 -0.068
113 141 -0.059
113 151 -0.076
113 154 -0.071
113 156 -0.060
113 159 -0.074
113 167 -0.058
113 169 -0.093
113 178 -0.064
113 185 -0.097
113 198 -0.107
113 200 0.01316620232943
113 206 -0.094
113 214 -0.059
113 216 -0.081
113 220 -0.075
113 226 -0.170
113 227 -0.104
113 229 -0.067
113 236 -0.062
113 237 -0.068
113 240 -0.068
113 242 -0.062
113 250 -0.073
113 253 -0.058
113 255 -0.064
113 263 -0.068
113 267 -0.059
113 268 -0.084
113 275 -0.064
113 279 -0.062
113 281 -0.067
113 284 -0.070
113 287 -0.106
113 291 -0.149
113 293 -0.071
113 294 -0.073
113 295 -0.070
113 296 -0.081
113 298 -0.059
113 300 -0.110
113 301 -0.076
113 302 -0.136
113 304 -0.079
113 306 -0.058
113 307 -0.082
113 309 -0.095
113 310 -0.069
113 311 -0.078
113 314 -0.070
113 319 -0.065
113 325 -0.069
113 326 -0.104
113 327 -0.110
113 329 -0.069
113 331 -0.070
113 333 -0.066
113 335 -0.081
113 338 -0.099
113 339 -0.102
113 340 -0.070
113 341 -0.081
113 343 -0.091
113 344 -0.061
113 350 -0.105
113 351 -0.115
113 353 -0.070
113 354 -0.080
113 358 -0.073
113 360 0.0195265775496059
113 361 -0.083
113 363 -0.116
113 365 -0.135
113 366 -0.117
113 367 -0.147
113 368 -0.125
113 369 -0.123
113 370 -0.098
113 371 -0.110
113 372 -0.103
113 373 -0.103
114 185 -0.070
114 226 -0.043
114 229 -0.067
114 241 -0.049
114 255 -0.044
114 270 0.0257562622983271
114 292 -0.049
114 295 -0.059
114 297 -0.064
114 359 -0.048
114 361 -0.048
115 117 -0.116
115 119 0.0181119630784183
115 122 -0.059
115 130 -0.072
115 131 -0.070
115 140 -0.059
115 143 -0.047
115 146 -0.063
115 149 -0.072
115 151 -0.082
115 152 -0.205
115 154 -0.101
115 155 -0.122
115 168 -0.111
115 171 -0.066
115 172 -0.068
115 180 -0.161
115 183 -0.123
115 184 -0.107
115 187 -0.067
115 189 -0.088
115 190 -0.107
115 192 -0.133
115 193 -0.078
115 197 -0.097
115 198 -0.077
115 200 -0.059
115 201 -0.087
115 203 -0.125
115 206 0.017906917046433
115 209 -0.067
115 212 -0.146
115 213 -0.129
115 214 -0.071
115 216 -0.089
115 219 -0.063
115 224 -0.063
115 229 0.0154776377654539
115 243 -0.086
115 245 -0.114
115 248 -0.061
115 251 -0.071
115 254 -0.076
115 257 -0.048
115 260 -0.056
115 264 -0.062
115 270 -0.059
115 272 -0.089
115 279 -0.048
115 281 -0.073
115 287 0.0159792600197959
115 288 -0.077
115 289 -0.060
115 292 -0.141
115 294 0.0203630803927462
115 295 0.025707872360642
115 303 -0.131
115 310 -0.062
115 311 -0.096
115 312 -0.064
115 316 -0.079
115 322 -0.189
115 327 0.0151503652006996
115 330 -0.067
115 336 -0.068
115 337 -0.074
115 339 -0.069
115 342 -0.090
115 343 -0.075
115 349 0.0165445106860736
115 351 -0.091
115 352 -0.166
115 362 -0.123
115 363 -0.072
115 364 -0.208
115 365 -0.070
115 366 -0.112
115 367 -0.111
116 155 -0.097
116 183 -0.081
116 189 -0.091
116 206 -0.065
116 208 -0.093
116 230 -0.073
116 233 -0.061
116 238 0.0201465282499945
116 255 -0.083
116 272 0.0164361623364382
116 276 0.0133520702267952
116 295 -0.116
116 297 -0.072
116 311 -0.066
116 313 0.0151078635408604
116 322 -0.109
116 323 -0.114
116 327 -0.061
116 335 0.013330257795324
116 337 -0.072
116 348 -0.073
116 349 0.014523306163059
116 351 -0.101
116 352 -0.059
116 356 -0.063
116 360 -0.080
116 361 0.0135014620210248
116 363 -0.080
116 364 -0.127
116 371 -0.061
117 119 -0.060
117 129 -0.062
117 132 -0.059
117 149 -0.074
117 158 -0.069
117 168 -0.068
117 176 -0.079
117 183 -0.074
117 185 -0.102
117 198 -0.087
117 206 -0.098
117 208 -0.062
117 213 0.0202719035033908
117 223 -0.075
117 226 -0.114
117 227 -0.078
117 229 -0.140
117 231 -0.077
117 234 -0.071
117 244 -0.066
117 255 -0.168
117 281 -0.061
117 284 -0.100
117 287 -0.102
117 288 -0.067
117 290 0.0131131100833799
117 295 -0.176
117 297 -0.109
117 300 -0.080
117 307 -0.092
117 318 -0.095
117 319 -0.097
117 323 -0.061
117 327 -0.071
117 333 -0.096
117 335 -0.053
117 345 -0.101
117 346 0.010781902160695
117 348 -0.094
117 349 -0.074
117 350 -0.109
117 354 -0.121
117 355 -0.099
117 356 -0.065
117 360 -0.059
117 362 0.0147727292686963
118 123 0.0154053054225185
118 132 -0.060
118 149 -0.073
118 152 -0.126
118 155 -0.110
118 180 -0.084
118 183 -0.154
118 187 -0.067
118 189 -0.081
118 198 -0.060
118 201 -0.079
118 208 -0.073
118 212 -0.058
118 213 -0.074
118 223 -0.068
118 230 -0.096
118 233 -0.099
118 234 -0.078
118 241 -0.066
118 247 -0.060
118 250 -0.064
118 260 -0.062
118 270 -0.063
118 274 -0.066
118 279 -0.052
118 280 -0.061
118 287 0.0207750712756244
118 292 -0.093
118 302 -0.100
118 305 -0.067
118 308 -0.075
118 311 -0.095
118 322 -0.223
118 328 -0.065
118 342 -0.074
118 345 -0.060
118 350 -0.113
118 351 -0.154
118 352 -0.065
118 354 -0.108
118 356 -0.100
118 360 -0.068
118 362 -0.156
118 363 -0.077
118 364 -0.233
118 367 -0.059
118 372 -0.067
119 134 -0.046
119 138 -0.054
119 143 -0.057
119 144 -0.054
119 149 -0.216
119 150 -0.047
119 151 -0.074
119 152 -0.241
119 154 -0.173
119 155 -0.151
119 158 -0.079
119 161 -0.063
119 168 -0.116
119 180 -0.205
119 183 -0.209
119 184 -0.085
119 186 -0.129
119 187 -0.170
119 189 -0.185
119 190 -0.126
119 191 -0.054
119 192 -0.126
119 193 -0.074
119 197 -0.090
119 198 -0.107
119 203 -0.203
119 207 -0.067
119 208 -0.079
119 209 -0.148
119 210 -0.063
119 212 -0.163
119 213 -0.207
119 219 -0.080
119 220 0.0176936470429384
119 224 -0.116
119 227 -0.061
119 230 -0.090
119 233 -0.070
119 235 -0.073
119 237 -0.127
119 241 -0.061
119 242 -0.075
119 244 -0.090
119 245 -0.094
119 246 -0.091
119 251 -0.062
119 261 -0.066
119 272 -0.067
119 275 -0.071
119 276 -0.082
119 277 -0.056
119 278 -0.062
119 287 0.0160819169061041
119 288 -0.071
119 292 -0.151
119 295 0.0175580794970384
119 297 -0.075
119 305 -0.120
119 306 -0.071
119 307 -0.084
119 308 -0.059
119 310 -0.075
119 311 -0.231
119 312 -0.137
119 313 -0.064
119 322 -0.301
119 330 -0.072
119 331 -0.062
119 336 -0.144
119 337 -0.129
119 341 -0.094
119 342 -0.195
119 344 -0.070
119 346 -0.055
119 350 -0.063
119 351 -0.174
119 352 -0.178
119 354 -0.066
119 357 -0.059
119 359 0.0176862711936306
119 360 -0.117
119 362 -0.258
119 363 -0.104
119 364 -0.364
119 365 -0.076
119 366 -0.080
119 367 -0.063
119 368 -0.060
119 370 -0.062
120 121 -0.060
120 123 -0.087
120 126 0.0165268785496045
120 130 -0.088
120 131 -0.053
120 132 -0.070
120 141 -0.056
120 152 -0.068
120 159 -0.056
120 172 0.0142153085397518
120 176 0.0139765472741335
120 179 0.0148428789714316
120 184 0.0197290482642297
120 192 -0.091
120 194 -0.067
120 198 -0.083
120 201 -0.059
120 202 -0.053
120 206 -0.061
120 213 -0.060
120 230 -0.085
120 233 -0.090
120 241 -0.078
120 244 -0.073
120 245 -0.075
120 246 0.0130448030483292
120 247 -0.062
120 251 -0.075
120 270 -0.055
120 272 -0.074
120 277 -0.057
120 293 -0.059
120 295 -0.110
120 297 -0.075
120 305 -0.064
120 310 -0.119
120 312 0.0152235270981617
120 325 -0.058
120 326 -0.104
120 327 -0.062
120 333 -0.069
120 351 -0.099
120 352 -0.097
120 364 -0.161
120 365 -0.130
120 366 -0.162
120 367 -0.148
120 368 -0.160
120 369 -0.152
120 370 -0.131
120 371 -0.118
120 372 -0.111
120 373 -0.079
121 122 0.0165010377672205
121 124 0.03156976925281
121 132 0.0189004476045531
121 149 -0.060
121 154 -0.057
121 155 -0.180
121 165 -0.056
121 166 -0.067
121 175 -0.065
121 178 0.0167009424753006
121 183 -0.059
121 184 -0.105
121 185 -0.168
121 186 -0.064
121 187 -0.110
121 188 -0.059
121 189 -0.104
121 190 -0.077
121 193 -0.061
121 200 0.0113727452790235
121 203 -0.084
121 209 -0.095
121 214 0.0206621292138653
121 217 -0.054
121 220 -0.127
121 223 -0.129
121 227 -0.177
121 228 -0.117
121 229 -0.121
121 230 -0.060
121 231 -0.081
121 233 -0.114
121 234 -0.120
121 236 -0.116
121 237 -0.058
121 238 -0.060
121 243 -0.065
121 249 -0.077
121 253 -0.048
121 255 -0.099
121 264 0.0116240650270427
121 288 -0.069
121 291 -0.068
121 292 -0.079
121 293 0.0122997885761337
121 294 -0.100
121 295 -0.093
121 300 -0.069
121 301 -0.064
121 305 -0.068
121 307 -0.084
121 311 -0.103
121 312 -0.081
121 316 0.0151614782111569
121 317 -0.080
121 319 -0.057
121 320 -0.096
121 321 -0.082
121 322 -0.088
121 325 0.013163169198402
121 326 0.0223373611210819
121 330 0.00869286101839099
121 337 -0.057
121 340 -0.046
121 342 -0.064
121 345 -0.087
121 349 -0.086
121 350 -0.073
121 351 -0.105
121 352 -0.111
121 354 -0.084
121 355 -0.108
121 356 -0.064
121 358 -0.067
121 360 -0.117
121 362 -0.088
121 365 0.0279414034869816
121 366 0.0321275869232077
121 367 0.029817069894853
121 368 0.0312761585945233
121 369 0.0354368473020186
121 370 0.0354861067110734
121 371 0.0400662225991504
121 372 0.0426913929983333
121 373 0.044101180565831
122 147 0.0216547408089008
122 160 0.0141337646630939
122 171 -0.064
122 176 -0.077
122 180 0.0133368423830592
122 183 -0.076
122 185 -0.127
122 188 -0.090
122 189 -0.085
122 197 -0.058
122 198 -0.072
122 206 -0.146
122 207 -0.072
122 208 -0.088
122 212 -0.073
122 215 -0.056
122 220 -0.067
122 226 -0.140
122 227 -0.095
122 229 -0.103
122 231 -0.143
122 234 -0.068
122 237 -0.075
122 246 0.0128134753204556
122 268 -0.073
122 273 -0.054
122 292 -0.124
122 295 -0.159
122 300 -0.063
122 307 -0.081
122 311 -0.059
122 314 -0.071
122 315 -0.070
122 322 -0.076
122 323 -0.109
122 324 -0.053
122 327 -0.065
122 332 0.01475166471116
122 345 -0.090
122 350 -0.120
122 351 -0.157
122 354 -0.097
122 356 -0.139
122 363 -0.106
123 124 0.0209048577348959
123 149 -0.082
123 155 -0.188
123 159 0.023149126626939
123 166 -0.076
123 169 -0.066
123 179 -0.093
123 183 -0.076
123 184 -0.075
123 185 -0.161
123 187 -0.093
123 189 -0.124
123 190 -0.063
123 198 -0.063
123 203 -0.081
123 206 -0.136
123 208 -0.107
123 209 -0.065
123 213 -0.077
123 218 -0.065
123 220 -0.066
123 223 -0.100
123 226 -0.107
123 227 -0.105
123 230 -0.105
123 233 -0.062
123 234 -0.065
123 248 -0.056
123 249 -0.119
123 255 -0.115
123 287 -0.059
123 292 -0.092
123 294 -0.069
123 295 -0.122
123 297 -0.113
123 305 -0.126
123 311 -0.113
123 312 -0.062
123 318 -0.088
123 321 -0.063
123 322 -0.128
123 323 -0.097
123 330 0.0110662644780725
123 333 -0.065
123 334 -0.068
123 342 -0.102
123 348 -0.067
123 351 -0.099
123 354 -0.067
123 356 -0.078
123 360 -0.084
123 362 -0.095
123 364 -0.127
123 365 0.017717965559145
123 366 0.0176879424464019
123 367 0.0180229707617435
123 368 0.0223966574419637
123 369 0.0226912219152599
123 370 0.0170816608463983
123 371 0.0192657389102004
123 372 0.0161042891087367
124 125 0.0167232587500528
124 127 0.0247544382488187
124 131 0.0186065196605625
124 132 0.0236198629955264
124 133 0.0179680657078706
124 136 0.0176286921728192
124 152 -0.090
124 155 -0.140
124 158 -0.057
124 168 -0.076
124 180 -0.060
124 185 -0.106
124 186 -0.078
124 189 -0.100
124 190 -0.075
124 203 -0.096
124 209 -0.069
124 214 0.0166853309171545
124 220 -0.076
124 223 -0.120
124 224 -0.075
124 226 -0.070
124 227 -0.106
124 228 -0.058
124 229 -0.081
124 230 -0.088
124 233 -0.097
124 236 -0.062
124 249 -0.100
124 255 -0.071
124 264 0.0112770693975066
124 276 -0.054
124 278 0.0193139802517332
124 287 -0.058
124 292 -0.057
124 295 -0.111
124 299 -0.056
124 300 -0.084
124 308 -0.052
124 311 -0.073
124 312 -0.080
124 313 -0.059
124 317 -0.062
124 322 -0.079
124 325 0.0235097107704308
124 336 -0.087
124 338 -0.070
124 342 -0.059
124 351 -0.101
124 352 -0.107
124 354 -0.064
124 355 -0.085
124 358 -0.053
124 360 -0.072
124 362 -0.090
124 365 0.0252999064613953
124 366 0.0235784559988074
124 367 0.0256806879554495
124 368 0.0253441575552088
124 369 0.0279384226612863
124 370 0.0233744482714608
124 371 0.0342333152928921
124 372 0.0318421310989346
124 373 0.0271466657311354
125 126 0.0155205915999567
125 127 0.0505503395334331
125 143 0.0393330540387981
125 161 0.0327613332512576
125 176 -0.048
125 179 -0.054
125 220 -0.067
125 224 -0.056
125 227 -0.066
125 229 -0.063
125 230 -0.071
125 231 -0.064
125 234 -0.057
125 249 -0.058
125 264 0.0160572593564685
125 284 -0.059
125 287 -0.061
125 291 -0.061
125 292 -0.062
125 295 -0.067
125 298 -0.069
125 300 -0.076
125 318 -0.095
125 338 -0.055
125 349 -0.052
125 350 -0.065
125 352 -0.085
126 149 -0.068
126 155 -0.151
126 156 0.0152504190016489
126 176 0.0312586570835213
126 183 -0.112
126 184 -0.070
126 189 -0.091
126 198 -0.059
126 206 -0.069
126 208 -0.060
126 213 -0.097
126 218 -0.064
126 219 -0.058
126 230 -0.123
126 233 -0.084
126 234 -0.072
126 238 0.0115501935888907
126 292 -0.081
126 297 -0.096
126 299 0.0127706325904892
126 300 -0.058
126 311 -0.071
126 322 -0.223
126 323 -0.073
126 329 0.0130852345985504
126 333 -0.067
126 336 -0.061
126 342 -0.069
126 351 -0.185
126 360 -0.096
126 362 -0.082
126 363 -0.072
126 364 -0.216
127 159 0.0202498904472731
127 184 -0.058
127 185 -0.075
127 208 -0.064
127 213 0.0120745511912564
127 220 -0.058
127 226 -0.053
127 227 -0.078
127 255 -0.054
127 291 -0.049
127 294 -0.071
127 295 -0.075
127 298 -0.053
127 300 -0.060
127 302 -0.050
127 337 -0.060
127 338 -0.060
127 350 -0.058
127 356 -0.060
127 359 -0.056
127 360 -0.056
127 366 0.0138281006015018
127 369 0.0214134015268474
127 371 0.0291749974511075
127 372 0.0326024703293812
128 130 0.0185297672081418
128 185 -0.057
128 197 0.0150218182757745
128 199 0.0451734331376178
128 229 -0.055
128 352 -0.052
129 130 0.0317117396902041
129 131 0.0211085415421237
129 132 0.0272689161096459
129 133 0.0260109591465005
129 134 0.0236851968132419
129 135 0.0312707695925227
129 136 0.0214292817481739
129 138 0.0213352256977954
129 141 0.0211644896561034
129 149 -0.075
129 152 -0.072
129 155 -0.082
129 175 -0.062
129 179 -0.070
129 184 -0.091
129 189 -0.100
129 203 -0.067
129 213 -0.069
129 214 0.0141139722523016
129 223 -0.064
129 227 -0.062
129 228 -0.061
129 230 -0.093
129 231 -0.103
129 234 -0.087
129 244 0.0116590256440206
129 292 -0.064
129 311 -0.084
129 314 -0.060
129 319 -0.074
129 322 -0.084
129 351 -0.066
129 352 -0.081
129 354 -0.083
129 358 -0.053
129 362 -0.094
129 366 0.0078995751316594
130 131 0.0225258892623866
130 132 0.020739490684103
130 134 0.0218485684047108
130 135 0.028616179432676
130 136 0.0204309804059589
130 138 0.0200482176833726
130 155 -0.103
130 156 0.0145816341770119
130 159 0.0200301049645174
130 166 -0.054
130 171 0.0166057254735858
130 172 -0.054
130 178 0.0158903254667041
130 184 -0.092
130 185 -0.108
130 186 -0.077
130 187 -0.061
130 188 -0.076
130 189 -0.094
130 190 -0.083
130 206 -0.059
130 210 -0.045
130 212 0.0115631607035868
130 214 0.0161395631067354
130 216 0.0147554996689218
130 218 -0.059
130 220 -0.070
130 223 -0.062
130 226 -0.093
130 227 -0.099
130 228 -0.095
130 230 -0.087
130 233 -0.082
130 234 -0.100
130 236 -0.056
130 237 -0.073
130 240 -0.066
130 245 0.0121110013142066
130 255 -0.084
130 258 -0.067
130 287 -0.078
130 288 -0.091
130 294 -0.064
130 295 -0.126
130 298 -0.055
130 299 -0.063
130 300 -0.077
130 303 0.0132826534943678
130 308 -0.052
130 310 0.0166723094662161
130 311 -0.087
130 316 0.0173902655321701
130 317 -0.066
130 320 -0.088
130 321 -0.085
130 350 0.0129734249255512
130 353 -0.048
130 355 -0.094
130 358 -0.057
130 360 -0.095
130 362 -0.120
130 366 0.0203995936805444
130 367 0.0201929987557831
130 368 0.0197799324641679
130 369 0.0160972157801317
130 370 0.0123785663448813
131 132 0.0230524035002206
131 133 0.0325478064076685
131 134 0.039937744278855
131 135 0.0334961008737755
131 136 0.0480296103645502
131 138 0.0490125960461099
131 139 0.0441837861303471
131 148 0.0220204609759386
131 151 0.0163805548772268
131 183 -0.059
131 185 -0.110
131 197 0.0151584758753501
131 206 -0.063
131 223 -0.058
131 230 -0.060
131 233 -0.076
131 236 -0.073
131 243 -0.055
131 249 -0.069
131 255 -0.057
131 287 -0.092
131 294 -0.080
131 295 -0.069
131 300 -0.066
131 311 -0.089
131 324 0.0121055180885762
131 325 0.0217508916329361
131 342 -0.072
131 348 -0.061
131 351 -0.068
131 360 -0.082
132 133 0.0253738833000312
132 134 0.0207793970116419
132 135 0.0268068187360505
132 136 0.0198225425201411
132 138 0.0183917103687965
132 144 0.0320778759320071
132 149 -0.067
132 154 -0.073
132 155 -0.116
132 164 0.0266596927050827
132 166 -0.064
132 175 -0.068
132 176 -0.059
132 180 -0.076
132 184 -0.090
132 185 -0.081
132 187 -0.088
132 189 -0.104
132 203 -0.118
132 220 -0.062
132 223 -0.101
132 227 -0.118
132 228 -0.098
132 229 -0.091
132 230 -0.121
132 231 -0.084
132 233 -0.072
132 234 -0.107
132 236 -0.102
132 246 -0.054
132 249 -0.080
132 288 -0.106
132 291 -0.074
132 292 -0.072
132 294 -0.077
132 295 -0.090
132 297 -0.111
132 301 -0.062
132 303 0.0133344676624951
132 305 -0.082
132 310 -0.053
132 311 -0.068
132 312 -0.072
132 314 -0.075
132 317 -0.055
132 319 -0.062
132 320 -0.060
132 321 -0.076
132 322 -0.084
132 323 -0.067
132 325 0.0144597883671035
132 330 0.0161579197870382
132 336 -0.070
132 338 -0.066
132 342 -0.080
132 345 -0.108
132 348 -0.093
132 351 -0.080
132 352 -0.104
132 354 -0.090
132 356 -0.080
132 357 0.0111343547832589
132 358 -0.057
132 362 -0.100
132 366 0.0110644979623994
132 369 0.0112638112364864
132 371 0.0115108255526563
132 372 0.0107727916931237
132 373 0.0110952888551708
133 134 0.0369314083434371
133 135 0.0324668858896518
133 136 0.0342842015454218
133 138 0.0340362375716075
133 139 0.0346941644879167
133 146 0.0167795158003475
133 155 -0.088
133 159 0.0304554399116971
133 164 0.0170154687383165
133 185 -0.097
133 187 -0.061
133 189 -0.116
133 190 -0.069
133 203 -0.087
133 209 -0.058
133 223 -0.059
133 227 -0.104
133 230 -0.091
133 231 -0.084
133 233 -0.069
133 255 -0.059
133 288 -0.074
133 292 -0.055
133 297 -0.067
133 311 -0.067
133 318 -0.075
133 325 0.0205787341446602
133 336 -0.067
133 345 -0.057
133 354 -0.058
133 356 -0.064
133 362 -0.060
133 366 0.00881700457354959
133 371 0.0115977671369309
133 372 0.0108825684923523
134 135 0.0675645701433311
134 136 0.0697015871818811
134 137 0.0186503495294865
134 138 0.0680928997170325
134 139 0.0299634952629615
134 154 -0.062
134 164 0.0162272944319162
134 206 -0.051
134 227 -0.057
134 230 -0.059
134 231 -0.057
134 251 0.0163469280938261
134 270 0.0254002764504592
134 271 0.0164321384693952
134 294 -0.056
134 307 -0.053
134 314 -0.053
134 318 -0.059
134 319 -0.050
134 355 -0.052
134 359 -0.048
135 136 0.0630816473924818
135 137 0.0183515949210251
135 138 0.0631618288278597
135 139 0.024960949806905
135 149 -0.056
135 153 0.023104624557034
135 187 -0.076
135 189 -0.060
135 230 -0.095
135 231 -0.084
135 255 -0.054
135 270 0.0221342158041139
135 271 0.0192962623482142
135 295 -0.059
135 307 -0.059
135 359 -0.060
136 137 0.0166101164875513
136 138 0.0671511724620071
136 139 0.0293910150915796
136 224 -0.050
136 226 -0.050
136 236 -0.052
136 238 -0.047
136 249 -0.054
136 251 0.0147154915563583
136 260 0.00872593556517246
136 270 0.0242995471194535
136 291 -0.045
136 294 -0.064
136 307 -0.063
136 314 -0.061
136 318 -0.069
136 319 -0.058
136 359 -0.056
137 138 0.0166999390413267
137 150 0.0211565991474281
137 167 0.0145902991103333
137 185 -0.093
137 205 -0.064
137 223 -0.071
137 227 -0.119
137 228 -0.085
137 231 -0.074
137 233 -0.091
137 234 -0.078
137 249 -0.087
137 251 0.0177324916219891
137 275 0.0160276058551925
137 288 -0.062
137 294 -0.083
137 295 -0.059
137 300 -0.058
137 311 -0.073
137 317 -0.063
137 318 -0.065
137 319 -0.082
137 321 -0.056
137 322 -0.104
137 345 -0.076
137 348 -0.093
137 351 -0.093
137 354 -0.089
137 356 -0.079
137 359 -0.094
137 360 -0.060
137 362 -0.068
138 139 0.0285812102894324
138 148 0.0143749476876088
138 164 0.0142202093011876
138 226 -0.050
138 231 -0.058
138 236 -0.051
138 238 -0.047
138 249 -0.052
138 251 0.0137172201266297
138 270 0.0228892238933546
138 271 0.0143460432480535
138 294 -0.066
138 295 -0.062
138 324 0.0116252365068078
138 325 0.0171541371687465
138 343 0.011074367186594
138 355 -0.060
139 185 -0.070
139 209 -0.064
139 231 -0.088
139 245 0.0169321332880193
139 288 -0.073
139 311 -0.060
139 337 -0.055
139 342 -0.080
139 351 -0.067
139 359 -0.058
139 364 -0.060
140 142 0.0346672877030148
140 149 -0.064
140 154 -0.076
140 155 -0.066
140 162 0.0336535498633574
140 183 -0.099
140 185 -0.081
140 189 -0.064
140 190 -0.062
140 208 -0.062
140 209 -0.081
140 227 -0.059
140 230 -0.063
140 231 -0.089
140 233 -0.070
140 255 -0.067
140 284 -0.066
140 288 -0.078
140 295 -0.063
140 297 -0.067
140 305 -0.062
140 307 -0.076
140 311 -0.098
140 318 -0.073
140 319 -0.065
140 322 -0.115
140 334 -0.058
140 337 -0.068
140 342 -0.091
140 351 -0.065
140 354 -0.064
140 360 -0.081
140 362 -0.083
140 364 -0.059
141 142 0.0338954544779289
141 155 -0.064
141 162 0.0289520744700872
141 169 0.0184716585957042
141 189 -0.077
141 208 -0.078
141 229 -0.064
141 231 -0.072
141 234 -0.075
141 256 0.0135030476691743
141 317 -0.052
141 330 0.0117415369583684
141 364 -0.075
142 162 0.0435955347177677
142 184 -0.052
142 220 -0.055
142 229 -0.065
142 272 0.0195890297108742
142 287 -0.054
142 291 -0.045
142 292 0.0189521673480364
142 319 -0.057
142 337 -0.054
143 161 0.0432928095532907
143 206 -0.067
143 208 -0.064
143 220 -0.061
143 229 -0.066
143 231 -0.059
143 241 -0.057
143 255 -0.056
143 260 0.0167295055495809
143 295 -0.074
143 300 -0.056
143 319 -0.059
143 348 -0.058
143 352 -0.058
144 152 0.0107052981635012
144 185 -0.080
144 186 0.0122879925018646
144 207 0.013681657607505
144 209 -0.068
144 211 0.0395504507923243
144 220 -0.055
144 227 -0.072
144 229 -0.075
144 230 -0.070
144 231 -0.076
144 234 -0.058
144 236 -0.052
144 260 0.0149217897072293
144 268 0.0153479775885442
144 294 -0.065
144 295 -0.066
144 300 -0.055
144 307 -0.062
144 319 -0.057
144 330 0.0203153692566508
144 345 -0.076
144 348 -0.052
144 354 -0.077
144 355 -0.061
144 356 -0.072
144 361 -0.054
144 366 0.0124489554288051
145 183 -0.065
145 223 -0.078
145 229 -0.081
145 232 0.0194318191086846
145 292 -0.063
145 342 -0.061
145 350 -0.070
145 363 -0.059
145 364 -0.089
145 365 -0.045
145 366 -0.046
145 367 -0.045
146 150 0.0328469608466453
146 152 -0.074
146 155 -0.107
146 157 0.0296120883884161
146 166 -0.054
146 171 0.0232221397321124
146 184 -0.076
146 189 -0.074
146 203 -0.064
146 206 -0.067
146 208 -0.068
146 227 -0.083
146 228 -0.067
146 230 -0.072
146 231 -0.080
146 241 -0.060
146 273 0.014866559202419
146 280 0.0173571490176119
146 288 -0.076
146 294 -0.100
146 298 -0.059
146 304 -0.068
146 306 -0.075
146 311 -0.063
146 342 -0.074
146 364 -0.082
147 149 -0.087
147 152 -0.113
147 156 0.0158655200667276
147 183 -0.124
147 184 -0.059
147 185 -0.088
147 189 -0.090
147 190 -0.060
147 198 -0.077
147 203 -0.080
147 208 -0.126
147 223 -0.072
147 227 -0.077
147 231 -0.145
147 234 -0.145
147 242 -0.056
147 249 -0.062
147 258 0.0136428611477052
147 272 -0.054
147 288 -0.097
147 290 0.0145266501477502
147 292 -0.149
147 294 -0.061
147 295 -0.064
147 297 -0.075
147 305 -0.103
147 307 -0.074
147 311 -0.091
147 315 -0.064
147 318 -0.077
147 321 0.013612261822564
147 322 -0.167
147 333 -0.068
147 342 -0.093
147 351 -0.078
147 352 -0.142
147 354 -0.106
147 356 -0.060
147 358 -0.064
147 360 -0.090
147 362 -0.064
147 364 -0.131
148 166 -0.058
148 170 0.0198489641527634
148 182 0.0223626477640322
148 188 -0.068
148 191 0.0254025122390519
148 224 -0.084
148 227 -0.066
148 233 -0.060
148 295 -0.090
148 297 -0.062
148 318 -0.057
148 336 -0.068
148 341 0.0152060462955421
148 345 -0.088
148 351 -0.063
148 352 -0.065
148 354 -0.075
148 359 -0.063
148 365 -0.060
148 366 -0.064
149 151 -0.123
149 157 -0.072
149 158 -0.070
149 163 -0.061
149 164 -0.090
149 167 -0.086
149 169 -0.095
149 173 -0.068
149 178 -0.086
149 184 -0.086
149 185 -0.073
149 187 0.0258696995876099
149 188 -0.076
149 194 -0.110
149 196 -0.070
149 197 -0.129
149 198 -0.080
149 205 -0.082
149 207 -0.084
149 210 -0.072
149 211 -0.097
149 212 0.0136859529130494
149 214 -0.073
149 216 -0.092
149 225 -0.071
149 226 -0.162
149 229 -0.145
149 232 -0.060
149 234 -0.073
149 235 -0.066
149 241 -0.079
149 244 -0.084
149 245 -0.064
149 247 -0.068
149 248 -0.093
149 250 -0.059
149 251 -0.069
149 252 0.0116226848784072
149 256 -0.061
149 258 -0.095
149 261 -0.124
149 263 -0.054
149 264 -0.068
149 267 -0.056
149 268 -0.060
149 269 -0.099
149 270 -0.063
149 271 -0.107
149 274 -0.089
149 278 -0.081
149 280 -0.060
149 281 -0.119
149 284 -0.089
149 285 -0.094
149 287 -0.071
149 293 -0.084
149 295 -0.063
149 298 -0.085
149 299 -0.132
149 300 -0.155
149 302 -0.105
149 303 -0.104
149 304 -0.111
149 309 -0.110
149 310 -0.147
149 311 -0.079
149 313 -0.067
149 316 -0.095
149 321 -0.084
149 323 -0.094
149 324 -0.069
149 325 -0.071
149 326 -0.096
149 327 -0.086
149 328 -0.066
149 329 -0.096
149 330 -0.107
149 331 -0.063
149 339 -0.098
149 340 -0.087
149 341 -0.070
149 343 -0.067
149 344 -0.080
149 345 -0.078
149 350 -0.134
149 353 -0.120
149 356 -0.070
149 359 -0.150
149 360 0.0141229828310874
149 365 -0.133
149 366 -0.097
149 367 -0.136
149 368 -0.128
149 369 -0.095
149 370 -0.107
149 371 -0.076
149 372 -0.074
149 373 -0.084
150 157 0.0368689323905551
150 164 0.0207223678716828
150 173 0.044303764924193
150 174 0.0251090559800083
150 220 -0.048
150 229 -0.062
150 231 -0.070
150 254 0.0308019921584695
150 294 -0.056
150 295 -0.058
150 300 -0.048
150 307 -0.055
150 319 -0.050
150 338 -0.067
150 345 -0.066
150 350 -0.046
150 354 -0.061
150 355 -0.054
150 361 -0.048
151 155 -0.111
151 156 -0.058
151 167 0.0223141307636597
151 180 -0.063
151 183 -0.088
151 185 -0.133
151 186 -0.064
151 189 -0.115
151 197 0.0185759613338545
151 203 -0.074
151 206 -0.104
151 208 -0.061
151 209 -0.067
151 220 -0.091
151 223 -0.092
151 226 -0.080
151 227 -0.083
151 230 -0.077
151 231 -0.131
151 233 -0.094
151 234 -0.091
151 236 -0.061
151 237 -0.062
151 241 -0.063
151 249 -0.066
151 280 -0.051
151 287 -0.072
151 292 -0.106
151 294 -0.078
151 295 -0.098
151 297 -0.111
151 300 -0.059
151 302 -0.063
151 303 -0.074
151 305 -0.064
151 306 -0.063
151 307 -0.068
151 308 -0.059
151 311 -0.090
151 318 -0.091
151 322 -0.104
151 323 -0.085
151 336 -0.056
151 342 -0.082
151 345 -0.096
151 348 -0.072
151 351 -0.124
151 352 -0.060
151 354 -0.085
151 359 -0.121
151 360 -0.143
151 361 -0.058
151 362 -0.074
151 364 -0.099
151 368 -0.056
152 155 0.0214314978407043
152 158 -0.086
152 163 -0.069
152 166 -0.060
152 167 -0.130
152 171 -0.064
152 176 -0.102
152 179 -0.074
152 185 -0.157
152 186 -0.096
152 193 -0.066
152 196 -0.074
152 200 0.0118105637786136
152 203 0.0165565554885682
152 205 -0.089
152 206 -0.120
152 211 -0.087
152 213 0.0167373656550274
152 215 -0.075
152 217 -0.094
152 218 -0.070
152 220 -0.111
152 223 -0.093
152 224 -0.078
152 225 -0.123
152 226 -0.185
152 229 -0.191
152 232 -0.111
152 234 -0.075
152 236 -0.120
152 238 -0.160
152 240 -0.076
152 241 -0.109
152 243 -0.098
152 244 -0.068
152 245 -0.102
152 249 -0.080
152 250 -0.095
152 251 -0.060
152 255 -0.096
152 259 -0.082
152 261 -0.082
152 263 -0.056
152 271 -0.058
152 273 -0.073
152 274 -0.063
152 275 -0.064
152 280 -0.079
152 281 -0.059
152 283 -0.064
152 284 -0.064
152 286 -0.085
152 287 -0.161
152 293 -0.114
152 294 -0.067
152 295 -0.168
152 296 -0.082
152 298 -0.100
152 299 -0.096
152 300 -0.194
152 301 -0.083
152 302 -0.122
152 303 -0.074
152 307 -0.148
152 308 -0.062
152 309 -0.111
152 310 -0.089
152 314 -0.100
152 315 -0.075
152 316 -0.091
152 317 -0.089
152 318 -0.130
152 319 -0.212
152 320 -0.086
152 321 -0.099
152 323 -0.146
152 325 -0.085
152 326 -0.073
152 327 -0.157
152 329 -0.138
152 330 -0.090
152 331 -0.062
152 332 -0.067
152 338 -0.133
152 339 -0.094
152 340 -0.058
152 343 -0.071
152 344 -0.069
152 345 -0.110
152 348 -0.114
152 349 -0.125
152 350 -0.152
152 353 -0.095
152 354 -0.082
152 356 -0.100
152 357 -0.081
152 359 -0.131
152 365 -0.058
152 366 -0.065
152 367 -0.146
152 368 -0.131
152 369 -0.137
152 370 -0.113
152 371 -0.100
152 372 -0.112
152 373 -0.092
153 189 -0.078
153 209 -0.067
153 212 -0.054
153 223 -0.055
153 228 -0.055
153 229 -0.065
153 288 -0.059
153 301 -0.048
153 307 -0.070
153 311 -0.060
153 314 -0.054
153 322 -0.110
153 335 0.0274263983694088
153 342 -0.067
153 348 -0.063
153 352 -0.070
153 359 -0.063
153 362 -0.057
153 364 -0.071
154 159 -0.083
154 164 -0.101
154 167 -0.064
154 176 -0.072
154 183 -0.154
154 189 -0.070
154 193 -0.087
154 195 -0.082
154 197 -0.063
154 198 -0.119
154 199 -0.058
154 200 -0.068
154 202 -0.057
154 206 -0.181
154 207 -0.063
154 210 -0.084
154 214 -0.075
154 218 -0.082
154 223 -0.094
154 226 -0.166
154 227 -0.076
154 229 -0.098
154 230 -0.090
154 231 -0.076
154 234 -0.080
154 241 -0.109
154 245 -0.083
154 249 -0.074
154 251 -0.073
154 254 0.0147455638337599
154 255 -0.100
154 257 -0.058
154 259 -0.068
154 268 -0.122
154 269 -0.061
154 272 -0.075
154 280 -0.070
154 283 -0.081
154 284 -0.067
154 287 -0.091
154 290 -0.061
154 292 -0.069
154 293 -0.073
154 295 -0.182
154 300 -0.153
154 302 -0.066
154 305 -0.087
154 309 -0.095
154 310 -0.086
154 316 -0.097
154 323 -0.097
154 326 -0.071
154 327 -0.120
154 329 -0.090
154 351 -0.088
154 353 -0.099
154 354 -0.095
154 356 -0.132
154 359 -0.113
154 365 -0.115
154 366 -0.132
154 367 -0.125
154 368 -0.145
154 369 -0.149
154 370 -0.135
154 371 -0.152
154 372 -0.138
154 373 -0.100
155 156 -0.110
155 159 -0.115
155 160 -0.064
155 167 -0.133
155 171 -0.109
155 173 -0.067
155 176 -0.097
155 178 -0.132
155 182 -0.073
155 183 -0.072
155 186 -0.074
155 187 -0.081
155 188 -0.084
155 190 0.0144333241244166
155 194 -0.136
155 195 -0.126
155 196 -0.081
155 197 -0.154
155 198 -0.131
155 203 0.0163283149970209
155 206 -0.075
155 207 -0.115
155 210 -0.067
155 211 -0.079
155 212 -0.059
155 213 0.0156406601943908
155 214 -0.130
155 215 -0.117
155 216 -0.114
155 217 -0.061
155 219 -0.092
155 220 -0.097
155 221 -0.088
155 224 -0.079
155 226 -0.125
155 232 -0.112
155 234 -0.069
155 235 -0.087
155 237 -0.087
155 238 -0.068
155 241 -0.140
155 242 -0.105
155 243 -0.059
155 245 -0.088
155 246 0.0135644951791955
155 247 -0.084
155 250 -0.089
155 251 -0.123
155 255 -0.108
155 258 -0.096
155 259 -0.109
155 264 -0.062
155 269 -0.080
155 272 -0.165
155 273 -0.058
155 274 -0.078
155 277 -0.078
155 278 -0.089
155 279 -0.070
155 280 -0.099
155 281 -0.139
155 284 -0.089
155 285 -0.125
155 286 -0.085
155 289 -0.065
155 290 -0.108
155 291 -0.074
155 293 -0.141
155 295 -0.166
155 297 -0.083
155 298 -0.128
155 299 -0.091
155 300 -0.132
155 301 -0.100
155 302 -0.170
155 303 -0.127
155 306 -0.074
155 307 -0.129
155 309 -0.111
155 310 -0.161
155 313 -0.083
155 315 -0.093
155 316 -0.184
155 318 -0.101
155 319 -0.109
155 320 -0.100
155 323 -0.075
155 325 -0.148
155 326 -0.217
155 327 -0.194
155 328 -0.073
155 329 -0.174
155 330 -0.113
155 331 -0.088
155 334 -0.080
155 338 -0.077
155 339 -0.092
155 340 -0.067
155 341 -0.146
155 343 -0.096
155 344 -0.094
155 345 -0.096
155 350 -0.183
155 353 -0.115
155 354 -0.107
155 355 -0.084
155 356 -0.105
155 357 -0.100
155 358 -0.063
155 359 -0.133
155 361 -0.092
155 363 -0.136
155 364 -0.116
155 365 -0.260
155 366 -0.322
155 367 -0.303
155 368 -0.283
155 369 -0.274
155 370 -0.250
155 371 -0.214
155 372 -0.200
155 373 -0.163
156 164 0.0136364659744177
156 180 -0.108
156 184 -0.119
156 187 -0.119
156 189 -0.103
156 190 -0.075
156 195 -0.065
156 201 -0.063
156 203 -0.066
156 208 -0.108
156 209 -0.090
156 212 -0.078
156 219 -0.065
156 226 -0.061
156 230 -0.096
156 231 -0.099
156 234 -0.145
156 268 -0.056
156 276 0.0143973643267424
156 288 -0.115
156 292 -0.137
156 294 -0.069
156 305 -0.059
156 310 0.022950727320239
156 311 -0.144
156 321 -0.058
156 322 -0.167
156 323 -0.061
156 334 -0.082
156 336 -0.102
156 342 -0.098
156 351 -0.180
156 352 -0.126
156 360 -0.079
156 362 -0.136
156 364 -0.209
157 164 0.0180412894351147
157 168 0.0156947754103122
157 206 -0.081
157 224 -0.057
157 231 -0.071
157 254 0.0217260582210727
157 271 0.0126766158198154
157 295 -0.086
157 302 -0.057
157 348 -0.058
157 354 -0.119
158 164 0.0186512845846526
158 173 0.0139866662113209
158 183 -0.079
158 184 -0.079
158 185 -0.094
158 188 -0.059
158 189 -0.144
158 197 0.0166145879538178
158 198 -0.082
158 206 -0.071
158 208 -0.144
158 212 -0.062
158 223 -0.111
158 227 -0.108
158 230 -0.120
158 231 -0.120
158 234 -0.174
158 241 -0.079
158 249 -0.107
158 254 0.01975505139112
158 265 -0.053
158 272 -0.059
158 281 0.0118564371613225
158 292 -0.108
158 295 -0.068
158 297 -0.091
158 300 -0.070
158 305 -0.091
158 318 -0.064
158 322 -0.144
158 323 -0.122
158 330 0.0199377315884244
158 342 -0.100
158 345 -0.065
158 351 -0.170
158 352 -0.082
158 354 -0.083
158 356 -0.113
158 360 -0.087
158 362 -0.109
158 363 -0.085
158 364 -0.159
158 369 -0.091
158 370 -0.080
158 371 -0.075
158 372 -0.078
158 373 -0.069
159 166 -0.057
159 175 -0.056
159 183 -0.072
159 184 -0.058
159 185 -0.111
159 186 -0.083
159 187 -0.081
159 188 -0.064
159 189 -0.104
159 190 -0.078
159 208 -0.062
159 214 0.0176193307759922
159 220 -0.086
159 223 -0.090
159 226 -0.081
159 227 -0.111
159 228 -0.062
159 230 -0.132
159 233 -0.081
159 234 -0.063
159 294 -0.079
159 295 -0.091
159 297 -0.082
159 300 -0.057
159 305 -0.096
159 308 -0.052
159 311 -0.107
159 321 -0.059
159 322 -0.084
159 323 -0.080
159 338 -0.074
159 342 -0.069
159 345 -0.074
159 348 -0.067
159 349 -0.062
159 351 -0.092
159 355 -0.072
159 356 -0.091
159 358 -0.056
159 360 -0.111
159 362 -0.065
159 365 0.0194597654535434
159 366 0.0258118779994983
159 367 0.0219487102544509
159 368 0.020803275601853
159 369 0.0218973493408859
159 370 0.017576405999422
159 371 0.0210762351967745
159 372 0.0188793035804334
160 173 -0.056
160 176 0.0258106058674806
160 179 0.0173927945832979
160 183 -0.101
160 189 -0.069
160 193 -0.086
160 198 -0.085
160 203 -0.062
160 204 -0.056
160 208 -0.061
160 212 -0.105
160 222 -0.055
160 225 -0.067
160 230 -0.062
160 234 -0.093
160 237 -0.060
160 238 0.0143118333250009
160 239 -0.058
160 241 -0.066
160 244 -0.064
160 245 -0.078
160 251 -0.061
160 258 0.0185376667776254
160 268 -0.061
160 270 -0.056
160 274 -0.064
160 283 -0.057
160 288 -0.089
160 292 -0.087
160 296 -0.058
160 297 -0.088
160 309 -0.072
160 311 -0.086
160 316 -0.057
160 322 -0.143
160 323 -0.089
160 342 -0.088
160 348 -0.069
160 351 -0.130
160 352 -0.111
160 353 -0.062
160 354 -0.065
160 358 -0.068
160 360 -0.104
160 362 -0.072
160 363 -0.087
160 364 -0.172
161 175 -0.048
161 179 -0.050
161 185 -0.073
161 219 -0.060
161 220 -0.065
161 226 -0.057
161 229 -0.063
161 231 -0.061
161 234 -0.094
161 239 0.0210055183265728
161 246 0.0218506680662334
161 249 -0.064
161 274 0.024784272122528
161 282 0.0240883918942977
161 292 -0.060
161 295 -0.056
161 297 -0.063
161 300 -0.067
161 302 -0.054
161 304 -0.048
161 312 -0.052
161 318 -0.084
161 324 0.0206904543956003
161 345 -0.075
161 355 -0.073
161 359 -0.066
161 363 -0.057
162 188 -0.055
162 189 -0.057
162 195 0.0175795140361176
162 208 -0.055
162 209 -0.068
162 213 -0.047
162 215 0.0148764044437019
162 231 -0.088
162 255 -0.051
162 293 0.0169552585329736
162 296 0.0197211219048862
162 318 -0.070
162 337 -0.053
162 356 -0.065
162 365 0.0160611550547987
162 366 0.0122158725992
162 367 0.0127355472563799
162 368 0.0124244352597532
163 164 0.0229821375269218
163 166 -0.047
163 167 0.0202609152218327
163 183 -0.076
163 186 -0.059
163 189 -0.072
163 223 -0.069
163 227 -0.067
163 231 -0.061
163 234 -0.082
163 292 -0.094
163 297 -0.066
163 305 -0.075
163 311 -0.058
163 316 0.0158953456319753
163 360 -0.071
163 362 -0.066
163 364 -0.060
163 367 0.0109595355165511
164 165 0.0222108186082342
164 167 0.0174885134523346
164 168 0.0165742775068333
164 169 0.0153839928805011
164 171 0.0193711214594171
164 173 0.0227651275193703
164 174 0.0139906502268162
164 179 0.0119384690633802
164 180 -0.070
164 187 -0.060
164 189 -0.080
164 203 -0.059
164 209 -0.068
164 219 -0.081
164 220 -0.065
164 223 -0.099
164 229 -0.069
164 230 -0.070
164 231 -0.114
164 233 -0.065
164 234 -0.112
164 241 -0.058
164 252 0.0131367346156952
164 254 0.0130947270266737
164 271 0.0194040697793887
164 283 0.0116120730294808
164 292 -0.112
164 302 -0.065
164 305 -0.085
164 306 -0.066
164 311 -0.061
164 317 -0.055
164 321 -0.081
164 322 -0.116
164 333 0.021021778072591
164 351 -0.115
164 353 -0.064
164 356 -0.083
164 360 -0.068
164 362 -0.110
164 364 -0.064
165 168 0.017464832608703
165 179 0.0159956434852389
165 180 -0.097
165 183 -0.099
165 189 -0.113
165 190 -0.076
165 198 -0.082
165 203 -0.078
165 229 -0.093
165 234 -0.098
165 240 0.0148560097173789
165 271 0.017778498099608
165 287 -0.064
165 292 -0.097
165 295 -0.084
165 297 -0.062
165 306 -0.068
165 311 -0.069
165 322 -0.151
165 323 -0.092
165 325 -0.055
165 342 -0.080
165 345 -0.069
165 351 -0.111
165 352 -0.070
165 354 -0.090
165 360 -0.087
165 362 -0.079
165 364 -0.108
165 366 -0.055
165 367 -0.078
165 370 -0.052
165 372 -0.053
166 168 0.0159571501782095
166 170 0.0206848666757335
166 175 0.0144760933126577
166 176 0.0221753611662178
166 178 -0.060
166 179 0.0198734669206449
166 180 -0.066
166 193 -0.073
166 197 -0.061
166 198 -0.063
166 207 -0.071
166 208 -0.066
166 212 -0.091
166 214 -0.065
166 224 0.0148582311005079
166 226 -0.085
166 227 -0.075
166 229 -0.067
166 234 -0.058
166 250 -0.063
166 284 -0.086
166 292 -0.060
166 302 -0.069
166 310 -0.059
166 319 0.017196055133269
166 321 0.0228492588630655
166 322 -0.074
166 330 -0.070
166 342 -0.069
166 350 -0.071
166 351 -0.085
166 354 -0.081
166 359 -0.067
166 363 -0.086
166 364 -0.110
166 365 -0.085
166 366 -0.094
166 367 -0.093
166 368 -0.084
166 369 -0.057
166 370 -0.075
166 371 -0.063
166 372 -0.061
166 373 -0.049
167 169 0.0165018031504407
167 171 0.018559072367154
167 183 -0.172
167 185 -0.102
167 187 -0.107
167 188 -0.080
167 189 -0.160
167 190 -0.099
167 198 -0.080
167 203 -0.105
167 206 -0.072
167 208 -0.065
167 219 -0.067
167 223 -0.077
167 226 -0.098
167 227 -0.090
167 229 -0.107
167 230 -0.167
167 231 -0.148
167 233 -0.093
167 234 -0.184
167 249 -0.080
167 252 0.0148083729473611
167 253 0.0155640032808217
167 271 0.0128867277212367
167 272 -0.062
167 288 -0.069
167 292 -0.177
167 294 -0.080
167 295 -0.135
167 297 -0.145
167 305 -0.085
167 309 0.0130969080704056
167 311 -0.125
167 322 -0.147
167 323 -0.108
167 330 0.0116465997782502
167 332 0.0132559304250558
167 337 -0.098
167 342 -0.083
167 348 -0.062
167 351 -0.144
167 352 -0.156
167 354 -0.089
167 356 -0.082
167 360 -0.146
167 362 -0.127
167 363 -0.122
167 364 -0.169
168 179 0.0182618572807828
168 198 -0.081
168 200 -0.055
168 205 -0.074
168 214 -0.068
168 226 -0.094
168 229 -0.124
168 231 -0.103
168 241 -0.083
168 243 0.0159578025859269
168 250 0.0148231911379908
168 261 -0.066
168 276 0.0203410606960457
168 295 -0.098
168 298 -0.084
168 302 -0.078
168 310 -0.059
168 326 -0.077
168 345 -0.121
168 349 -0.063
168 350 -0.102
168 351 -0.070
168 353 -0.072
168 354 -0.083
168 355 -0.062
168 356 -0.093
168 359 -0.063
168 365 -0.088
168 366 -0.120
168 367 -0.111
168 368 -0.104
168 369 -0.078
168 370 -0.086
168 371 -0.057
168 372 -0.067
168 373 -0.059
169 170 0.0203115411624541
169 183 -0.142
169 184 -0.079
169 187 -0.062
169 189 -0.074
169 198 -0.072
169 201 -0.073
169 218 -0.065
169 219 -0.073
169 229 -0.064
169 230 -0.071
169 231 -0.130
169 234 -0.089
169 253 0.0156563466905596
169 275 0.0133640044492151
169 292 -0.079
169 295 -0.068
169 297 -0.100
169 307 -0.103
169 311 -0.082
169 322 -0.131
169 326 -0.053
169 342 -0.106
169 351 -0.130
169 352 -0.098
169 354 -0.111
169 356 -0.091
169 360 -0.121
169 363 -0.075
169 364 -0.091
169 366 -0.074
169 370 -0.062
169 371 -0.059
169 372 -0.057
170 171 0.0285269815228733
170 173 0.0258802735357256
170 209 -0.059
170 233 -0.070
170 234 -0.059
170 255 -0.065
170 295 -0.073
171 173 0.0186998125473655
171 185 -0.085
171 187 -0.070
171 188 -0.076
171 189 -0.062
171 190 -0.071
171 195 0.0163049260358272
171 208 -0.071
171 216 0.0147313379427861
171 220 -0.072
171 227 -0.109
171 228 -0.067
171 230 -0.105
171 233 -0.100
171 234 -0.102
171 245 0.0208999338200717
171 251 0.0187730706234164
171 255 -0.073
171 267 0.0194991768001344
171 272 0.0281847396354171
171 273 0.0219321468674706
171 280 0.0194624735917424
171 287 -0.057
171 293 0.0112881645035229
171 294 -0.076
171 297 -0.068
171 301 -0.057
171 305 -0.090
171 306 -0.055
171 311 -0.083
171 321 -0.061
171 327 0.0160149006448434
171 355 -0.078
171 356 -0.086
171 360 -0.094
171 362 -0.071
171 364 -0.060
172 183 -0.068
172 207 -0.061
172 214 -0.063
172 227 -0.073
172 231 -0.126
172 240 0.0174572098092284
172 243 0.0142330309564438
172 245 -0.061
172 258 -0.064
172 272 -0.064
172 278 -0.057
172 292 -0.091
172 295 -0.068
172 305 -0.062
172 314 -0.068
172 322 -0.084
172 325 -0.060
172 351 -0.115
172 354 -0.116
172 356 -0.084
172 360 -0.088
172 362 -0.077
172 363 -0.067
172 364 -0.089
172 365 -0.073
172 366 -0.057
172 367 -0.073
172 368 -0.062
172 369 -0.057
172 370 -0.091
172 371 -0.054
173 177 0.0261965305633678
173 180 -0.059
173 195 0.0221397857488277
173 196 0.022338499884504
173 207 0.0157352043595375
173 213 -0.053
173 235 -0.054
173 239 0.0192545248540856
173 274 0.0376982655693183
173 291 -0.062
173 301 -0.053
173 311 -0.059
173 317 -0.052
173 322 -0.090
173 323 0.0144256720975551
173 352 -0.072
174 208 -0.059
174 209 -0.067
174 210 0.0143865250532532
174 212 -0.095
174 213 -0.079
174 227 -0.068
174 230 -0.064
174 231 -0.103
174 234 -0.101
174 249 -0.061
174 282 0.0125854623527213
174 284 -0.060
174 292 -0.075
174 295 -0.071
174 297 -0.112
174 307 -0.076
174 322 -0.100
174 326 -0.051
174 336 -0.068
174 342 -0.067
174 345 -0.069
174 348 -0.069
174 354 -0.067
174 356 -0.059
174 364 -0.069
174 366 -0.054
174 368 -0.055
175 183 -0.090
175 189 -0.062
175 194 -0.065
175 197 -0.082
175 203 -0.076
175 204 -0.053
175 206 -0.059
175 208 -0.060
175 212 -0.064
175 214 -0.082
175 226 -0.109
175 231 -0.077
175 251 -0.056
175 292 -0.096
175 311 -0.086
175 312 0.0128392439949533
175 316 -0.068
175 322 -0.129
175 323 -0.101
175 326 -0.078
175 333 -0.056
175 336 -0.075
175 337 -0.098
175 339 0.0141313734829421
175 342 -0.129
175 351 -0.128
175 356 -0.081
175 364 -0.107
175 365 -0.103
175 366 -0.162
175 367 -0.126
175 368 -0.131
175 369 -0.117
175 370 -0.110
175 371 -0.078
175 372 -0.085
175 373 -0.064
176 180 -0.099
176 183 -0.084
176 189 -0.127
176 194 0.0165530728428925
176 195 -0.055
176 197 -0.062
176 201 -0.075
176 203 -0.063
176 208 -0.092
176 212 -0.099
176 213 -0.112
176 220 0.0151509220479421
176 230 -0.144
176 233 -0.061
176 234 -0.061
176 249 -0.081
176 251 -0.062
176 292 -0.072
176 297 -0.078
176 311 -0.099
176 312 -0.095
176 322 -0.203
176 329 0.0201407217274979
176 334 -0.077
176 336 -0.073
176 337 -0.078
176 342 -0.090
176 348 -0.065
176 351 -0.142
176 352 -0.127
176 356 -0.060
176 360 -0.113
176 362 -0.108
176 363 -0.076
176 364 -0.233
176 365 -0.067
176 367 -0.074
176 368 -0.106
176 369 -0.106
176 370 -0.094
176 371 -0.087
176 372 -0.082
176 373 -0.066
177 182 0.0380096511112074
177 191 0.0480975725939016
177 204 0.032350710801228
177 212 -0.056
177 235 -0.049
177 239 0.0275251340542396
177 266 0.0213853259913266
177 273 0.0310727945736589
177 296 0.0286243388869884
177 301 -0.048
177 302 -0.055
177 314 -0.057
177 322 -0.074
177 352 -0.070
177 363 -0.054
178 180 -0.061
178 183 -0.058
178 184 -0.089
178 185 -0.106
178 187 -0.076
178 189 -0.075
178 190 -0.059
178 207 -0.067
178 208 -0.080
178 209 -0.072
178 223 -0.093
178 227 -0.113
178 228 -0.067
178 229 -0.062
178 231 -0.069
178 233 -0.099
178 234 -0.088
178 236 -0.079
178 245 0.0161173646443144
178 249 -0.059
178 255 -0.061
178 292 -0.062
178 294 -0.088
178 295 -0.062
178 301 -0.062
178 304 -0.060
178 308 -0.056
178 311 -0.090
178 321 -0.060
178 326 0.0162621496735512
178 345 -0.070
178 351 -0.093
178 352 -0.079
178 353 -0.055
178 358 -0.066
178 360 -0.082
178 362 -0.063
178 365 0.0128541061390502
178 366 0.0131969938265814
178 369 0.0129739374957512
178 370 0.0152740877372387
178 371 0.0116964099525987
178 372 0.0135016623877127
179 183 -0.076
179 189 -0.098
179 194 -0.066
179 197 -0.072
179 198 -0.071
179 206 -0.093
179 208 -0.082
179 212 -0.092
179 237 -0.076
179 238 0.0130003228057307
179 263 0.0123416552258458
179 292 -0.095
179 298 0.0122827503152512
179 310 -0.088
179 314 0.0146496002422896
179 317 0.0147712604330973
179 319 0.0130331957132917
179 321 0.0146322714364864
179 322 -0.126
179 323 -0.123
179 342 -0.150
179 351 -0.119
179 352 -0.063
179 358 -0.100
179 363 -0.071
179 364 -0.183
179 365 -0.078
179 366 -0.070
179 367 -0.102
179 368 -0.078
179 373 -0.056
180 183 0.0149822470947272
180 184 0.0153501636790407
180 185 -0.094
180 186 -0.075
180 188 -0.094
180 190 0.0194559202716089
180 194 -0.075
180 197 -0.086
180 198 -0.139
180 203 0.0169783605250356
180 206 -0.120
180 207 -0.068
180 208 -0.067
180 211 -0.079
180 216 -0.061
180 219 0.0149668466040764
180 220 -0.104
180 223 -0.151
180 226 -0.192
180 227 -0.122
180 229 -0.088
180 231 -0.079
180 234 -0.103
180 239 0.0120440312996022
180 241 -0.080
180 255 -0.132
180 258 -0.117
180 277 -0.056
180 284 -0.092
180 287 -0.155
180 288 -0.065
180 289 -0.068
180 291 -0.064
180 292 -0.068
180 293 -0.066
180 294 -0.066
180 295 -0.203
180 297 -0.066
180 300 -0.154
180 301 -0.136
180 302 -0.166
180 306 -0.072
180 307 -0.132
180 310 -0.109
180 314 -0.068
180 318 -0.086
180 319 -0.104
180 323 -0.105
180 325 -0.074
180 326 -0.084
180 327 -0.124
180 329 -0.073
180 331 -0.063
180 336 0.0156767772123254
180 338 -0.103
180 339 -0.109
180 343 -0.081
180 348 -0.068
180 350 -0.137
180 353 -0.089
180 354 -0.092
180 355 -0.088
180 356 -0.147
180 359 -0.103
180 362 0.0160332287702855
180 363 -0.079
180 365 -0.113
180 366 -0.130
180 367 -0.147
180 368 -0.126
180 369 -0.132
180 370 -0.113
180 371 -0.131
180 372 -0.121
180 373 -0.098
181 185 -0.060
181 208 -0.057
181 219 -0.051
181 231 -0.073
181 296 0.0360647476001168
181 311 -0.068
181 322 -0.090
181 338 -0.056
181 348 -0.054
181 351 -0.077
181 354 -0.078
181 356 -0.062
181 364 -0.059
182 191 0.0399642002426576
182 204 0.0373451565805653
182 206 -0.057
182 223 -0.057
182 292 -0.081
182 297 -0.096
182 314 -0.056
182 322 -0.080
182 334 -0.072
182 348 -0.062
182 352 -0.058
182 354 -0.069
183 185 -0.117
183 186 -0.065
183 188 -0.094
183 190 0.0138291425324521
183 197 -0.080
183 198 -0.078
183 202 -0.085
183 204 -0.057
183 205 -0.083
183 206 -0.082
183 209 -0.091
183 210 -0.081
183 211 -0.109
183 212 -0.060
183 215 -0.084
183 216 -0.086
183 217 -0.116
183 219 -0.074
183 220 -0.094
183 223 -0.108
183 224 -0.137
183 226 -0.143
183 228 -0.063
183 229 -0.124
183 230 -0.088
183 231 -0.185
183 232 -0.102
183 234 -0.084
183 236 -0.086
183 238 -0.186
183 240 -0.118
183 241 -0.142
183 242 -0.061
183 243 -0.078
183 244 -0.070
183 245 -0.070
183 249 -0.097
183 250 -0.142
183 258 -0.169
183 269 -0.068
183 271 -0.087
183 275 -0.103
183 276 -0.086
183 284 -0.150
183 285 -0.066
183 286 -0.067
183 287 -0.183
183 288 -0.073
183 289 -0.064
183 291 -0.088
183 293 -0.098
183 294 -0.163
183 295 -0.077
183 296 -0.105
183 297 -0.077
183 298 -0.155
183 299 -0.243
183 300 -0.223
183 301 -0.132
183 302 -0.223
183 303 -0.116
183 304 -0.070
183 307 -0.106
183 309 -0.096
183 310 -0.121
183 311 -0.079
183 312 -0.090
183 314 -0.185
183 316 -0.091
183 317 -0.109
183 319 -0.156
183 320 -0.086
183 325 -0.094
183 326 -0.082
183 329 -0.089
183 330 -0.116
183 333 -0.117
183 334 -0.103
183 337 -0.106
183 338 -0.112
183 339 -0.138
183 340 -0.111
183 343 -0.070
183 344 -0.109
183 345 -0.165
183 350 -0.193
183 353 -0.105
183 354 -0.059
183 355 -0.125
183 359 -0.216
183 361 -0.121
183 364 -0.085
183 365 -0.109
183 366 -0.112
183 367 -0.155
183 368 -0.163
183 369 -0.113
183 370 -0.112
183 371 -0.086
183 372 -0.084
183 373 -0.096
184 187 -0.059
184 189 0.0181162506366743
184 191 -0.051
184 192 -0.065
184 193 -0.086
184 194 -0.107
184 197 -0.147
184 198 -0.103
184 199 -0.065
184 201 -0.078
184 206 -0.112
184 207 -0.078
184 208 -0.072
184 211 -0.056
184 212 -0.080
184 215 -0.080
184 216 -0.115
184 217 -0.076
184 218 -0.074
184 220 -0.109
184 223 -0.059
184 224 -0.071
184 225 -0.065
184 226 -0.076
184 229 -0.092
184 230 -0.071
184 235 -0.086
184 237 -0.059
184 240 -0.080
184 242 -0.073
184 243 -0.085
184 244 -0.062
184 248 -0.057
184 250 -0.088
184 251 -0.074
184 253 -0.083
184 255 -0.075
184 259 -0.056
184 265 -0.059
184 272 -0.072
184 276 -0.077
184 278 -0.071
184 280 -0.077
184 281 -0.077
184 285 -0.097
184 287 -0.104
184 290 -0.082
184 291 -0.100
184 292 -0.073
184 293 -0.107
184 295 -0.067
184 297 -0.076
184 298 -0.081
184 299 -0.090
184 300 -0.112
184 301 -0.089
184 302 -0.094
184 303 -0.118
184 305 -0.077
184 307 -0.139
184 309 -0.100
184 310 -0.135
184 311 -0.066
184 313 -0.061
184 314 -0.144
184 316 -0.093
184 317 -0.067
184 318 -0.110
184 319 -0.063
184 322 0.0154661994425589
184 323 -0.113
184 325 -0.112
184 326 -0.127
184 327 -0.103
184 329 -0.098
184 333 -0.068
184 334 -0.084
184 338 -0.091
184 339 -0.090
184 341 -0.071
184 343 -0.150
184 344 -0.070
184 345 -0.113
184 346 -0.067
184 347 -0.060
184 348 -0.102
184 350 -0.098
184 353 -0.117
184 354 -0.075
184 356 -0.139
184 358 -0.098
184 359 -0.060
184 362 -0.063
184 364 -0.112
184 365 -0.172
184 366 -0.180
184 367 -0.187
184 368 -0.182
184 369 -0.164
184 370 -0.147
184 371 -0.128
184 372 -0.122
184 373 -0.098
185 186 0.0186980347590105
185 191 -0.080
185 192 -0.076
185 195 -0.100
185 197 -0.190
185 198 -0.144
185 199 -0.067
185 201 -0.082
185 207 -0.093
185 212 -0.141
185 213 -0.115
185 214 -0.077
185 215 -0.061
185 216 -0.142
185 219 -0.067
185 224 -0.077
185 228 0.0135231687658249
185 232 -0.071
185 235 -0.106
185 242 -0.100
185 244 -0.101
185 245 -0.145
185 246 -0.080
185 250 -0.086
185 254 -0.081
185 259 -0.074
185 264 -0.092
185 266 -0.071
185 272 -0.081
185 277 -0.061
185 278 -0.091
185 280 -0.095
185 281 -0.094
185 285 -0.064
185 288 0.0152214261082274
185 289 -0.069
185 290 -0.082
185 292 -0.099
185 293 -0.129
185 297 -0.085
185 298 -0.128
185 299 -0.079
185 300 -0.077
185 302 -0.131
185 309 -0.071
185 310 -0.135
185 311 -0.069
185 312 -0.078
185 313 -0.128
185 316 -0.166
185 317 -0.074
185 322 -0.232
185 325 -0.119
185 326 -0.177
185 327 -0.115
185 329 -0.120
185 330 -0.078
185 337 -0.086
185 339 -0.107
185 341 -0.110
185 342 -0.087
185 343 -0.088
185 350 -0.114
185 351 -0.150
185 352 -0.057
185 353 -0.069
185 356 -0.066
185 362 -0.061
185 363 -0.106
185 364 -0.281
185 365 -0.223
185 366 -0.230
185 367 -0.250
185 368 -0.229
185 369 -0.209
185 370 -0.177
185 371 -0.175
185 372 -0.172
185 373 -0.145
186 187 -0.108
186 190 0.016301839447035
186 212 -0.071
186 214 -0.058
186 215 -0.069
186 226 -0.065
186 229 -0.118
186 231 -0.130
186 234 -0.154
186 235 -0.085
186 242 -0.059
186 249 -0.098
186 268 -0.059
186 272 -0.057
186 281 -0.057
186 284 -0.082
186 292 -0.139
186 295 -0.084
186 297 -0.105
186 300 -0.064
186 307 -0.064
186 312 -0.057
186 314 -0.070
186 322 -0.152
186 323 -0.095
186 326 -0.058
186 334 -0.079
186 350 -0.064
186 351 -0.098
186 352 -0.076
186 356 -0.084
186 364 -0.130
186 365 -0.130
186 366 -0.117
186 367 -0.147
186 368 -0.159
186 369 -0.130
186 370 -0.115
186 371 -0.103
186 372 -0.097
186 373 -0.076
187 194 -0.088
187 197 -0.092
187 198 -0.124
187 202 -0.066
187 206 -0.118
187 211 -0.068
187 214 -0.094
187 215 -0.067
187 216 -0.071
187 220 -0.065
187 223 -0.084
187 226 -0.119
187 228 0.0130155913810371
187 229 -0.064
187 232 -0.077
187 234 -0.091
187 235 -0.063
187 241 -0.074
187 245 -0.101
187 246 -0.080
187 249 -0.062
187 250 -0.083
187 259 -0.067
187 268 -0.076
187 269 -0.062
187 271 -0.066
187 275 -0.068
187 278 -0.072
187 284 -0.071
187 287 -0.162
187 292 -0.086
187 293 -0.081
187 295 -0.096
187 299 -0.068
187 300 -0.059
187 302 -0.090
187 303 -0.060
187 304 -0.082
187 309 -0.095
187 310 -0.124
187 316 -0.124
187 322 -0.067
187 323 -0.077
187 325 -0.104
187 326 -0.082
187 329 -0.062
187 332 -0.062
187 333 -0.073
187 337 -0.072
187 338 -0.099
187 341 -0.063
187 343 -0.094
187 344 -0.098
187 350 -0.082
187 353 -0.116
187 359 -0.064
187 365 -0.097
187 366 -0.171
187 367 -0.215
187 368 -0.173
187 369 -0.215
187 370 -0.199
187 371 -0.172
187 372 -0.160
187 373 -0.128
188 197 -0.098
188 200 0.0151130548622236
188 216 -0.088
188 217 -0.064
188 226 0.0161988112554363
188 229 -0.069
188 233 -0.070
188 235 -0.087
188 240 -0.082
188 242 -0.097
188 245 -0.061
188 266 -0.080
188 272 -0.082
188 292 -0.062
188 296 -0.071
188 298 -0.086
188 310 -0.116
188 311 -0.070
188 312 -0.070
188 313 -0.060
188 322 -0.118
188 323 -0.066
188 326 -0.072
188 327 -0.078
188 330 -0.060
188 341 -0.073
188 342 -0.094
188 350 -0.070
188 351 -0.088
188 361 -0.069
188 363 -0.116
188 364 -0.102
188 366 -0.126
188 367 -0.120
188 368 -0.104
188 372 -0.072
189 190 0.0149153594343159
189 194 -0.070
189 197 -0.100
189 198 -0.082
189 200 0.0124210883705642
189 203 0.0168946590226373
189 205 -0.103
189 206 -0.068
189 207 -0.061
189 208 0.0170434636900346
189 210 -0.104
189 215 -0.104
189 216 -0.180
189 217 -0.080
189 220 -0.121
189 223 -0.107
189 224 -0.154
189 225 -0.085
189 226 -0.163
189 229 -0.153
189 231 -0.118
189 232 -0.085
189 233 -0.070
189 235 -0.139
189 236 -0.059
189 237 -0.094
189 238 -0.189
189 240 -0.084
189 241 -0.178
189 242 -0.106
189 243 -0.103
189 244 -0.077
189 245 -0.073
189 247 -0.075
189 248 -0.058
189 249 -0.070
189 250 -0.095
189 251 -0.082
189 255 -0.080
189 258 -0.126
189 259 -0.074
189 263 -0.074
189 272 -0.123
189 274 -0.062
189 275 -0.063
189 278 -0.060
189 280 -0.088
189 281 -0.060
189 284 -0.144
189 285 -0.080
189 286 -0.078
189 287 -0.146
189 291 -0.139
189 293 -0.077
189 295 -0.166
189 298 -0.207
189 299 -0.135
189 300 -0.231
189 301 -0.099
189 302 -0.135
189 303 -0.112
189 304 -0.069
189 305 0.0181127431237813
189 306 -0.088
189 307 -0.155
189 308 -0.105
189 309 -0.118
189 310 -0.166
189 311 -0.078
189 314 -0.151
189 316 -0.150
189 317 -0.226
189 319 -0.192
189 320 -0.070
189 321 -0.075
189 323 -0.059
189 325 -0.065
189 326 -0.132
189 327 -0.099
189 329 -0.103
189 330 -0.122
189 331 -0.094
189 336 0.0165535665968668
189 338 -0.099
189 339 -0.088
189 340 -0.114
189 341 -0.082
189 343 -0.111
189 344 -0.099
189 345 -0.121
189 350 -0.261
189 353 -0.092
189 354 -0.143
189 355 -0.087
189 356 -0.142
189 357 -0.109
189 358 -0.112
189 359 -0.161
189 361 -0.114
189 365 -0.143
189 366 -0.170
189 367 -0.212
189 368 -0.149
189 369 -0.133
189 370 -0.185
189 371 -0.104
189 372 -0.144
189 373 -0.080
190 194 -0.063
190 208 0.0152307346783546
190 214 -0.060
190 216 -0.071
190 226 -0.071
190 229 -0.083
190 238 -0.083
190 240 -0.061
190 241 -0.091
190 258 -0.068
190 274 -0.063
190 281 -0.073
190 293 -0.074
190 295 -0.162
190 298 -0.109
190 302 -0.140
190 303 -0.068
190 310 -0.067
190 316 -0.065
190 317 -0.079
190 318 -0.078
190 325 -0.080
190 326 -0.100
190 327 -0.097
190 329 -0.070
190 335 -0.069
190 339 -0.069
190 340 -0.060
190 343 -0.064
190 344 -0.059
190 350 -0.085
190 358 -0.086
190 359 -0.158
190 362 0.0155993853976561
190 364 -0.063
190 365 -0.124
190 366 -0.151
190 367 -0.166
190 368 -0.169
190 369 -0.167
190 370 -0.140
190 371 -0.101
190 372 -0.137
190 373 -0.113
191 204 0.0429987698698824
191 206 -0.061
191 219 -0.049
191 220 -0.056
191 226 -0.050
191 229 -0.076
191 238 -0.047
191 241 -0.057
191 249 -0.054
191 255 -0.050
191 295 -0.064
191 300 -0.056
191 307 -0.058
191 319 -0.058
191 337 -0.055
191 338 -0.056
191 345 -0.067
191 359 -0.056
192 198 -0.062
192 206 -0.116
192 208 -0.084
192 219 0.025524025284945
192 220 -0.097
192 226 -0.101
192 231 -0.110
192 234 -0.091
192 249 -0.071
192 250 -0.071
192 254 0.0133974087094074
192 255 -0.108
192 285 0.0119191553646772
192 287 -0.107
192 292 -0.059
192 294 -0.090
192 295 -0.118
192 298 -0.070
192 300 -0.082
192 301 -0.059
192 302 -0.072
192 309 -0.071
192 311 -0.065
192 321 -0.059
192 323 -0.088
192 338 -0.074
192 342 -0.093
192 344 -0.066
192 348 -0.073
192 350 -0.081
192 353 -0.068
192 355 -0.081
192 356 -0.132
192 358 -0.071
192 359 -0.091
192 361 -0.079
193 203 -0.100
193 206 -0.093
193 223 -0.077
193 226 -0.082
193 227 -0.058
193 229 -0.097
193 231 -0.123
193 234 -0.068
193 249 -0.102
193 255 -0.102
193 272 -0.061
193 287 -0.065
193 292 -0.122
193 294 -0.077
193 295 -0.131
193 307 -0.063
193 318 -0.063
193 322 -0.063
193 323 -0.084
193 346 0.0110707618330879
193 350 -0.102
193 351 -0.064
193 359 -0.093
193 364 -0.144
193 368 -0.063
193 369 -0.080
193 370 -0.086
193 371 -0.068
193 372 -0.081
194 200 -0.048
194 203 -0.076
194 205 -0.071
194 206 -0.071
194 208 -0.099
194 209 -0.105
194 212 -0.094
194 213 -0.104
194 223 -0.058
194 224 -0.068
194 228 -0.080
194 229 -0.065
194 231 -0.120
194 234 -0.084
194 238 -0.077
194 248 -0.066
194 249 -0.101
194 281 0.0145398099611407
194 287 -0.075
194 288 -0.065
194 291 -0.076
194 292 -0.100
194 294 -0.113
194 297 -0.068
194 302 -0.066
194 304 -0.058
194 305 -0.058
194 307 -0.105
194 311 -0.130
194 318 -0.134
194 322 -0.164
194 336 -0.096
194 337 -0.067
194 338 -0.083
194 342 -0.101
194 345 -0.058
194 348 -0.091
194 351 -0.096
194 352 -0.110
194 359 -0.067
194 362 -0.097
194 364 -0.125
195 196 0.0399588033037685
195 200 0.02939336301493
195 208 -0.057
195 220 -0.094
195 223 -0.103
195 226 -0.072
195 227 -0.081
195 228 -0.093
195 231 -0.058
195 233 -0.078
195 235 -0.062
195 237 -0.073
195 239 0.0185957167898387
195 246 0.0123205137293736
195 250 0.0127932963638996
195 255 -0.060
195 256 0.00789318014515418
195 257 0.0146012507492686
195 259 0.0163479656742172
195 262 0.00949541769963835
195 285 0.0112179542025708
195 287 -0.063
195 288 0.0147719070535006
195 293 0.0199341587839565
195 295 -0.088
195 311 -0.105
195 319 -0.061
195 322 -0.091
195 325 0.0180967768881238
195 327 0.0138376861623344
195 338 -0.065
195 345 -0.104
195 351 -0.111
195 352 -0.059
195 360 -0.097
195 365 0.0204141846909654
195 366 0.0155842333175511
195 367 0.0180075529726256
195 368 0.0179943388866815
195 369 0.0145675689555268
195 371 0.0129157289915167
196 198 0.0166210564443453
196 214 0.0121811985966
196 222 0.028875079968488
196 225 0.0187865709198405
196 239 0.0345361624149995
196 244 0.0116427083479349
196 247 0.0290266614711807
196 250 0.0118924746685709
196 256 0.0188430652489582
196 257 0.0278872054593999
196 259 0.0231574370024813
196 260 0.0168139753755181
196 262 0.0208464497031916
196 268 0.0149326092855256
196 269 0.016206406654118
196 270 0.0170722148139317
196 274 0.0201960572235948
196 286 0.0117765384975434
196 325 0.013482323394399
196 328 0.0153892996877635
196 329 0.0111765463930358
196 331 0.0117839881539842
196 347 0.0163735741616191
196 351 -0.059
196 362 -0.072
196 364 -0.064
197 200 0.0221048901558294
197 203 -0.107
197 206 -0.075
197 208 -0.110
197 223 -0.160
197 224 -0.059
197 226 -0.102
197 227 -0.110
197 228 -0.081
197 229 -0.103
197 230 -0.102
197 231 -0.148
197 233 -0.097
197 234 -0.125
197 236 -0.069
197 241 -0.103
197 249 -0.133
197 255 -0.074
197 269 0.0101814083855898
197 287 -0.100
197 288 -0.060
197 292 -0.120
197 294 -0.116
197 295 -0.141
197 300 -0.105
197 306 -0.060
197 307 -0.070
197 311 -0.132
197 314 -0.092
197 316 0.0127481646351372
197 318 -0.114
197 319 -0.099
197 322 -0.119
197 323 -0.075
197 338 -0.066
197 342 -0.115
197 345 -0.073
197 348 -0.088
197 351 -0.082
197 352 -0.063
197 354 -0.096
197 356 -0.077
197 359 -0.082
197 360 -0.139
197 361 -0.065
197 362 -0.100
197 363 -0.113
197 364 -0.111
198 199 0.0184192868580332
198 200 0.0160794108091378
198 201 -0.112
198 203 -0.138
198 209 -0.120
198 212 -0.079
198 213 -0.071
198 217 -0.060
198 226 -0.070
198 227 -0.085
198 228 -0.079
198 229 -0.068
198 231 -0.103
198 232 -0.065
198 233 -0.073
198 234 -0.155
198 235 -0.062
198 236 -0.064
198 238 -0.071
198 246 -0.085
198 249 -0.136
198 254 -0.067
198 255 -0.088
198 259 0.0144272966236157
198 276 -0.085
198 283 -0.062
198 287 -0.084
198 288 -0.118
198 289 -0.055
198 294 -0.147
198 295 -0.064
198 297 -0.146
198 298 -0.083
198 299 -0.061
198 300 -0.099
198 303 -0.067
198 304 -0.077
198 307 -0.068
198 308 -0.085
198 311 -0.142
198 312 -0.075
198 314 -0.079
198 317 -0.065
198 318 -0.080
198 321 -0.099
198 322 -0.151
198 323 -0.130
198 333 -0.070
198 334 -0.086
198 336 -0.091
198 337 -0.109
198 338 -0.069
198 340 -0.069
198 342 -0.100
198 345 -0.067
198 350 -0.060
198 351 -0.085
198 352 -0.156
198 354 -0.088
198 355 -0.064
198 360 -0.066
198 363 -0.067
198 364 -0.152
199 210 0.0173004040043659
199 215 0.0190951807725334
199 261 0.0161683525579789
199 262 0.0148191852583305
199 264 0.0273343057661939
199 285 0.0134490178892981
199 297 -0.064
199 303 -0.054
199 310 0.0137401811673568
199 311 -0.067
199 337 -0.060
200 220 -0.061
200 226 -0.074
200 230 0.0108601390510726
200 241 -0.056
200 289 0.0108772134039642
200 315 -0.045
200 371 0.00865614578609768
201 226 -0.073
201 229 -0.105
201 231 -0.125
201 241 -0.080
201 255 -0.068
201 272 -0.071
201 273 -0.048
201 292 -0.074
201 295 -0.136
201 299 -0.062
201 300 -0.073
201 307 -0.070
201 318 -0.063
201 322 -0.062
201 323 -0.095
201 324 -0.047
201 327 -0.085
201 338 -0.070
201 340 -0.074
201 351 -0.071
201 354 -0.071
201 355 -0.082
201 360 -0.070
201 363 -0.064
201 364 -0.075
202 226 -0.065
202 227 -0.062
202 233 -0.059
202 261 0.0174622553645183
202 262 0.0162033227600393
202 295 -0.060
202 297 -0.062
202 338 -0.070
202 339 -0.053
203 204 0.0103765578519126
203 206 -0.137
203 210 -0.062
203 213 0.0182321397915074
203 215 -0.058
203 216 -0.108
203 219 0.0127292611024814
203 220 -0.066
203 224 -0.083
203 226 -0.104
203 229 -0.082
203 232 -0.091
203 234 -0.077
203 235 -0.088
203 237 -0.104
203 238 -0.096
203 241 -0.075
203 243 -0.123
203 250 -0.087
203 258 -0.082
203 275 -0.072
203 278 -0.071
203 281 -0.101
203 287 -0.185
203 291 -0.088
203 293 -0.080
203 295 -0.127
203 298 -0.142
203 299 -0.090
203 300 -0.185
203 301 -0.070
203 302 -0.106
203 309 -0.093
203 310 -0.073
203 317 -0.112
203 318 -0.083
203 319 -0.083
203 322 0.0206851044239447
203 326 -0.094
203 327 -0.155
203 330 -0.077
203 338 -0.095
203 339 -0.087
203 340 -0.070
203 341 -0.085
203 343 -0.080
203 344 -0.084
203 345 -0.104
203 350 -0.153
203 353 -0.079
203 354 -0.094
203 355 -0.068
203 356 -0.113
203 359 -0.083
203 360 0.0193313430915467
203 362 0.0163799330225373
203 365 -0.127
203 366 -0.087
203 367 -0.120
203 368 -0.114
203 369 -0.127
203 370 -0.093
203 371 -0.120
203 372 -0.128
203 373 -0.097
204 225 0.0195612883731964
204 227 -0.071
204 261 0.0174706953621188
204 262 0.0161430461616292
204 297 -0.069
204 337 -0.065
204 338 -0.062
205 216 -0.075
205 226 -0.063
205 230 -0.067
205 243 -0.062
205 244 -0.058
205 249 0.0145146139067784
205 255 -0.107
205 260 0.00916335972915127
205 301 0.0128369948459889
205 311 -0.143
205 317 0.0130334740390009
205 322 -0.093
205 327 -0.077
205 329 -0.062
205 333 -0.074
205 337 -0.126
205 340 -0.064
205 341 -0.075
205 342 -0.065
205 350 0.0164150845658186
205 351 -0.090
205 352 -0.105
205 364 -0.131
206 208 0.0286181611308581
206 210 -0.065
206 212 -0.082
206 213 -0.064
206 220 0.0166044541268877
206 221 -0.055
206 223 -0.082
206 224 -0.086
206 228 -0.078
206 229 -0.080
206 231 -0.072
206 234 -0.097
206 235 -0.121
206 236 -0.077
206 238 -0.126
206 241 -0.107
206 242 -0.074
206 244 -0.096
206 245 -0.101
206 246 -0.119
206 254 -0.101
206 255 0.0200951152286982
206 267 -0.061
206 270 -0.057
206 274 -0.065
206 275 -0.068
206 278 -0.080
206 280 -0.077
206 281 -0.073
206 283 -0.060
206 285 -0.116
206 286 -0.057
206 288 -0.131
206 293 -0.083
206 296 -0.055
206 298 -0.086
206 299 -0.078
206 302 -0.079
206 303 -0.069
206 304 -0.069
206 306 -0.121
206 308 -0.068
206 310 -0.122
206 311 -0.170
206 312 -0.063
206 313 -0.107
206 314 -0.067
206 317 -0.062
206 321 -0.120
206 322 -0.113
206 325 -0.069
206 326 -0.091
206 329 -0.064
206 331 -0.075
206 337 -0.074
206 338 -0.089
206 339 -0.079
206 340 -0.059
206 341 -0.074
206 342 -0.092
206 343 -0.066
206 344 -0.076
206 345 -0.130
206 350 -0.111
206 351 -0.120
206 352 -0.123
206 357 -0.068
206 358 -0.097
206 359 -0.070
206 360 -0.112
206 362 -0.171
206 364 -0.263
206 365 -0.075
206 366 -0.092
206 367 -0.099
206 368 -0.127
206 369 -0.103
206 370 -0.116
206 371 -0.085
206 372 -0.088
206 373 -0.070
207 209 -0.067
207 210 -0.060
207 214 0.019443181716916
207 226 -0.086
207 227 -0.065
207 229 -0.140
207 231 -0.099
207 232 -0.065
207 234 -0.083
207 238 -0.056
207 249 -0.137
207 251 -0.056
207 287 -0.116
207 292 -0.073
207 294 -0.072
207 299 -0.060
207 300 -0.059
207 303 0.0135591831686935
207 304 -0.083
207 305 -0.094
207 311 -0.062
207 318 -0.131
207 322 -0.128
207 338 -0.076
207 342 -0.073
207 345 -0.085
207 346 0.0124554764998755
207 351 -0.067
207 352 -0.069
207 364 -0.065
207 365 0.00984515839870722
207 369 0.00996843883757471
207 371 0.0115733371135226
208 210 -0.064
208 212 -0.065
208 216 -0.150
208 217 -0.058
208 219 -0.068
208 224 -0.102
208 225 -0.103
208 226 -0.083
208 229 -0.116
208 232 -0.074
208 233 -0.063
208 236 -0.063
208 238 -0.145
208 240 -0.103
208 242 -0.071
208 245 -0.108
208 247 -0.059
208 248 -0.061
208 250 -0.062
208 266 -0.070
208 272 -0.078
208 273 -0.057
208 274 -0.060
208 275 -0.076
208 278 -0.062
208 280 -0.068
208 281 -0.121
208 282 -0.062
208 285 -0.067
208 286 -0.068
208 290 -0.083
208 291 -0.084
208 293 -0.059
208 295 -0.120
208 296 -0.063
208 298 -0.130
208 299 -0.088
208 300 -0.104
208 302 -0.095
208 303 -0.125
208 304 -0.093
208 308 -0.085
208 309 -0.087
208 310 -0.132
208 311 -0.086
208 313 -0.131
208 316 -0.081
208 317 -0.122
208 319 -0.107
208 322 -0.071
208 324 -0.071
208 326 -0.108
208 329 -0.067
208 330 -0.078
208 331 -0.068
208 339 -0.062
208 340 -0.066
208 341 -0.092
208 343 -0.111
208 344 -0.059
208 345 -0.133
208 350 -0.110
208 351 -0.073
208 353 -0.102
208 354 -0.096
208 357 -0.069
208 358 -0.064
208 359 -0.103
208 364 -0.134
208 365 -0.125
208 366 -0.144
208 367 -0.144
208 368 -0.123
208 369 -0.084
208 370 -0.125
208 371 -0.064
208 372 -0.064
208 373 -0.060
209 210 -0.078
209 220 -0.081
209 227 -0.068
209 229 -0.088
209 234 -0.059
209 246 -0.076
209 258 -0.060
209 259 -0.076
209 273 -0.059
209 281 -0.066
209 292 -0.102
209 295 -0.101
209 303 -0.121
209 306 0.0148111119163002
209 309 -0.072
209 310 -0.087
209 322 -0.103
209 323 -0.104
209 326 -0.090
209 327 -0.086
209 329 -0.071
209 340 -0.062
209 341 -0.079
209 342 -0.063
209 345 -0.078
209 353 -0.077
209 358 -0.093
209 360 -0.069
209 363 -0.129
209 364 -0.188
209 365 -0.110
209 366 -0.089
209 367 -0.119
209 368 -0.130
209 369 -0.133
209 370 -0.123
209 371 -0.133
209 372 -0.130
209 373 -0.089
210 223 -0.100
210 226 -0.078
210 227 -0.116
210 229 -0.073
210 230 -0.071
210 231 -0.106
210 234 -0.092
210 249 -0.078
210 272 -0.048
210 285 0.0132919255986802
210 292 -0.101
210 294 -0.116
210 295 -0.094
210 296 -0.047
210 297 -0.187
210 299 0.0171221969511631
210 301 0.0175605794361381
210 302 -0.062
210 310 0.0206757002322529
210 311 -0.062
210 318 -0.060
210 322 -0.065
210 323 -0.057
210 334 -0.070
210 337 -0.090
210 338 -0.081
210 342 -0.083
210 345 -0.068
210 352 -0.069
210 354 -0.099
210 364 -0.148
210 365 -0.055
210 366 -0.060
210 367 -0.057
210 368 -0.070
210 369 -0.073
210 370 -0.065
210 371 -0.056
210 372 -0.052
211 220 -0.058
211 224 -0.091
211 227 -0.087
211 230 -0.091
211 234 -0.077
211 238 -0.061
211 276 0.0183944570134788
211 291 -0.086
211 294 -0.078
211 295 -0.061
211 298 -0.059
211 304 -0.060
211 305 -0.102
211 311 -0.101
211 318 -0.087
211 319 -0.067
211 321 -0.085
211 322 -0.093
211 334 -0.075
211 345 -0.070
211 351 -0.097
211 352 -0.076
211 354 -0.068
211 360 -0.074
211 362 -0.129
211 364 -0.122
212 214 0.0173570312069757
212 220 -0.104
212 223 -0.137
212 226 -0.127
212 227 -0.097
212 228 -0.078
212 229 -0.165
212 233 -0.083
212 236 -0.098
212 241 -0.064
212 243 -0.100
212 248 -0.088
212 255 -0.137
212 258 -0.058
212 282 -0.054
212 284 -0.058
212 287 -0.087
212 294 -0.061
212 295 -0.211
212 296 -0.060
212 299 -0.065
212 300 -0.130
212 304 -0.075
212 306 -0.061
212 308 -0.061
212 311 -0.092
212 318 -0.098
212 319 -0.123
212 323 -0.068
212 327 -0.073
212 331 -0.072
212 337 -0.080
212 340 -0.083
212 353 -0.071
212 356 -0.060
212 359 -0.107
212 360 -0.079
213 220 -0.069
213 223 -0.064
213 226 -0.165
213 229 -0.124
213 231 -0.134
213 234 -0.061
213 236 -0.078
213 238 -0.082
213 241 -0.126
213 246 0.013999989211075
213 255 -0.063
213 274 -0.074
213 280 -0.080
213 281 -0.063
213 283 -0.076
213 284 -0.096
213 287 -0.101
213 292 -0.118
213 293 -0.067
213 295 -0.181
213 299 -0.095
213 300 -0.116
213 302 -0.158
213 308 -0.075
213 312 0.0199404567428539
213 319 -0.059
213 323 -0.063
213 327 -0.064
213 338 -0.135
213 340 -0.083
213 344 -0.066
213 345 -0.090
213 350 -0.119
213 354 -0.067
213 355 -0.085
213 356 -0.139
213 358 -0.064
213 359 -0.183
213 365 -0.092
213 367 -0.087
213 368 -0.065
213 370 -0.056
213 372 -0.061
214 215 0.0166044836423265
214 219 0.0186415056748759
214 220 -0.085
214 222 0.0203497031016999
214 223 -0.057
214 227 -0.128
214 228 -0.078
214 229 -0.061
214 230 -0.093
214 231 -0.061
214 233 -0.071
214 242 0.0136688049622137
214 243 -0.067
214 253 -0.047
214 269 0.0118522151044304
214 287 -0.070
214 291 -0.070
214 292 -0.085
214 294 -0.112
214 299 -0.073
214 301 -0.054
214 304 -0.074
214 311 -0.099
214 317 -0.056
214 318 -0.075
214 320 -0.060
214 321 -0.088
214 322 -0.060
214 325 0.0123821518039354
214 345 -0.071
214 352 -0.088
214 353 -0.057
214 354 -0.077
214 355 -0.064
214 358 -0.071
214 359 -0.075
214 360 -0.102
214 362 -0.120
214 364 -0.079
214 365 0.0204432456941541
214 366 0.0241924165007746
214 367 0.0265062199555364
214 368 0.0223989084708303
214 369 0.0255593391482311
214 370 0.0192715316826793
214 371 0.0210552266270762
215 219 0.0163747599267583
215 222 0.0233522692053957
215 227 -0.073
215 228 -0.058
215 230 -0.089
215 231 -0.103
215 233 -0.058
215 234 -0.072
215 249 -0.076
215 252 0.0156759945432324
215 256 0.0139227566981121
215 264 0.0149149569340933
215 292 -0.094
215 295 -0.074
215 297 -0.079
215 307 -0.073
215 318 -0.072
215 319 -0.076
215 322 -0.093
215 337 -0.091
215 342 -0.070
215 345 -0.069
215 351 -0.089
215 362 -0.082
216 226 -0.083
216 227 -0.121
216 229 -0.072
216 230 -0.107
216 231 -0.148
216 233 -0.067
216 234 -0.133
216 249 -0.084
216 255 -0.117
216 287 -0.061
216 290 0.0130162006586617
216 292 -0.058
216 294 -0.154
216 302 0.0123439105737784
216 303 0.0123980717540563
216 305 -0.086
216 310 0.0242019086336004
216 311 -0.100
216 318 -0.061
216 322 -0.098
216 323 -0.099
216 329 0.0135126050897931
216 330 0.0116115599007361
216 333 -0.064
216 334 -0.080
216 337 -0.103
216 342 -0.112
216 345 -0.076
216 346 0.0153814391644092
216 351 -0.114
216 354 -0.084
216 355 -0.072
216 360 -0.146
216 361 -0.091
216 364 -0.178
216 370 -0.071
216 371 -0.066
216 372 -0.063
216 373 -0.050
217 222 0.0164132937776517
217 227 -0.078
217 231 -0.068
217 234 -0.066
217 240 0.0161890314849301
217 248 -0.055
217 249 -0.069
217 255 -0.079
217 276 -0.058
217 290 -0.065
217 292 -0.097
217 295 -0.138
217 297 -0.070
217 322 -0.093
217 337 -0.120
217 351 -0.072
217 354 -0.072
217 356 -0.090
217 360 -0.067
217 362 -0.099
217 366 -0.057
217 372 -0.050
218 219 0.022383562335872
218 241 -0.062
218 245 0.0145445229215557
218 265 0.0112521187860654
218 284 -0.072
218 299 -0.086
218 300 -0.076
218 311 -0.141
218 317 -0.070
218 321 -0.066
218 322 -0.105
218 338 -0.063
218 340 -0.062
218 345 -0.089
218 346 0.0139759973828103
218 350 -0.100
218 351 -0.074
218 353 -0.074
218 360 -0.065
218 364 -0.101
219 226 -0.126
219 231 -0.059
219 233 0.0139135400799019
219 234 -0.108
219 246 -0.063
219 249 -0.059
219 255 -0.088
219 279 -0.054
219 282 -0.061
219 287 -0.109
219 292 -0.089
219 296 -0.081
219 299 -0.062
219 300 -0.076
219 307 -0.090
219 309 -0.079
219 311 -0.106
219 312 -0.058
219 318 -0.131
219 322 -0.074
219 323 -0.083
219 342 -0.135
219 343 -0.060
219 345 -0.111
219 348 -0.064
219 350 -0.073
219 351 -0.065
219 356 -0.101
219 358 -0.096
219 364 -0.077
220 227 0.0136061869368215
220 230 -0.089
220 232 0.0195959371271653
220 233 0.0142246426764924
220 234 -0.097
220 236 0.0124616903422432
220 238 0.0118798501335942
220 255 -0.060
220 278 -0.070
220 288 -0.111
220 289 -0.068
220 292 -0.132
220 293 -0.081
220 297 -0.090
220 302 -0.074
220 310 -0.108
220 311 -0.136
220 312 -0.119
220 316 -0.069
220 319 0.0157798391004053
220 322 -0.214
220 326 -0.088
220 335 0.0131164080712159
220 342 -0.098
220 349 0.0173883782965984
220 351 -0.116
220 352 -0.126
220 360 -0.094
220 362 -0.137
220 364 -0.313
220 365 -0.143
220 366 -0.198
220 367 -0.189
220 368 -0.178
220 369 -0.177
220 370 -0.155
220 371 -0.133
220 372 -0.126
220 373 -0.101
221 241 0.0172239825269473
221 288 -0.065
221 323 -0.062
221 338 -0.093
221 348 -0.055
221 358 -0.050
221 364 -0.070
221 367 -0.048
222 225 0.0252111034053754
222 227 -0.074
222 239 0.0357945409225607
222 242 0.0165483133310619
222 247 0.0187698062044305
222 256 0.0205651571728995
222 257 0.0291367797784259
222 259 0.0224099329224998
222 260 0.0179299663087885
222 262 0.0211318465447159
222 268 0.0154991889367565
222 269 0.0155186187884044
222 270 0.0183382689145734
222 286 0.0130001096258968
222 322 -0.082
222 328 0.015071970913868
222 333 0.012823989147645
222 338 -0.070
222 345 -0.069
222 347 0.0176169862630212
222 348 -0.064
222 364 -0.056
223 226 -0.058
223 227 0.0202646442064295
223 228 0.0149701603758015
223 240 -0.059
223 242 -0.065
223 244 -0.097
223 249 -0.063
223 254 -0.114
223 255 -0.058
223 269 -0.079
223 278 -0.074
223 281 -0.132
223 285 -0.088
223 288 -0.075
223 289 -0.070
223 292 -0.127
223 293 -0.099
223 297 -0.059
223 298 -0.068
223 303 -0.093
223 308 -0.082
223 309 -0.077
223 310 -0.123
223 311 -0.117
223 316 -0.110
223 322 -0.147
223 323 -0.085
223 325 -0.091
223 326 -0.154
223 327 -0.078
223 329 -0.083
223 330 -0.078
223 332 -0.076
223 334 -0.082
223 337 -0.104
223 338 -0.107
223 340 -0.074
223 341 -0.127
223 342 -0.089
223 343 -0.073
223 350 -0.085
223 351 -0.123
223 356 -0.071
223 359 -0.067
223 360 -0.072
223 364 -0.261
223 365 -0.193
223 366 -0.205
223 367 -0.222
223 368 -0.210
223 369 -0.178
223 370 -0.165
223 371 -0.149
223 372 -0.138
223 373 -0.108
224 226 -0.103
224 227 -0.063
224 238 0.0244831822842469
224 252 -0.065
224 255 -0.100
224 273 -0.055
224 278 -0.059
224 288 -0.060
224 289 -0.064
224 292 -0.096
224 295 -0.069
224 300 -0.060
224 307 -0.066
224 311 -0.113
224 315 -0.079
224 322 -0.139
224 323 -0.152
224 324 -0.057
224 332 -0.070
224 333 -0.113
224 336 -0.081
224 342 -0.170
224 348 -0.088
224 351 -0.081
224 352 -0.125
224 356 -0.093
224 358 -0.065
224 360 -0.061
224 363 -0.076
224 364 -0.244
224 365 -0.060
224 369 -0.074
224 370 -0.081
224 371 -0.111
224 372 -0.106
224 373 -0.077
225 230 -0.091
225 231 -0.120
225 234 -0.088
225 236 0.0144644340929719
225 239 0.0172961499709442
225 240 0.0154156791961041
225 242 0.0182169712038895
225 262 0.00997671288631566
225 265 0.0147099256263978
225 286 0.00993777420173325
225 292 -0.057
225 294 -0.076
225 295 -0.096
225 311 -0.058
225 312 -0.057
225 317 0.0105391107076937
225 322 -0.080
225 337 -0.080
225 352 -0.081
225 359 -0.066
225 362 -0.068
225 363 -0.064
225 364 -0.130
225 366 -0.056
225 367 -0.060
226 230 -0.088
226 233 -0.144
226 235 -0.066
226 243 -0.096
226 245 -0.082
226 246 -0.089
226 250 -0.059
226 253 -0.065
226 254 -0.087
226 261 -0.063
226 266 -0.054
226 272 -0.088
226 273 -0.059
226 278 -0.080
226 285 -0.071
226 287 0.0223723096088114
226 290 -0.070
226 292 -0.090
226 293 -0.071
226 298 -0.065
226 303 -0.141
226 304 -0.079
226 305 -0.078
226 309 -0.074
226 310 -0.108
226 311 -0.189
226 312 -0.156
226 316 -0.063
226 319 -0.093
226 321 -0.119
226 322 -0.234
226 323 -0.125
226 325 -0.062
226 326 -0.102
226 327 -0.068
226 330 -0.062
226 337 -0.086
226 339 -0.128
226 342 -0.109
226 343 -0.079
226 350 -0.079
226 351 -0.187
226 352 -0.092
226 353 -0.086
226 354 -0.077
226 360 -0.175
226 362 -0.238
226 363 -0.135
226 364 -0.266
226 365 -0.061
226 366 -0.151
226 367 -0.135
226 368 -0.148
226 369 -0.115
226 370 -0.081
226 371 -0.070
226 372 -0.090
227 228 0.0184798113868119
227 231 -0.070
227 235 -0.068
227 238 -0.110
227 241 -0.123
227 242 -0.112
227 244 -0.089
227 245 -0.161
227 251 -0.062
227 259 -0.060
227 264 -0.087
227 265 -0.065
227 266 -0.092
227 267 -0.067
227 268 -0.098
227 269 -0.077
227 272 -0.118
227 275 -0.071
227 278 -0.119
227 280 -0.063
227 281 -0.121
227 284 -0.096
227 285 -0.177
227 286 -0.080
227 287 -0.061
227 289 -0.101
227 293 -0.135
227 298 -0.129
227 299 -0.129
227 300 -0.112
227 302 -0.132
227 303 -0.181
227 309 -0.142
227 310 -0.182
227 311 -0.084
227 312 -0.087
227 316 -0.168
227 322 -0.083
227 324 -0.061
227 325 -0.136
227 326 -0.195
227 329 -0.135
227 330 -0.136
227 331 -0.110
227 334 -0.081
227 337 -0.110
227 338 -0.088
227 339 -0.141
227 340 -0.101
227 341 -0.121
227 343 -0.081
227 344 -0.123
227 350 -0.113
227 351 -0.098
227 352 -0.063
227 353 -0.112
227 357 -0.090
227 359 -0.100
227 361 -0.105
227 364 -0.242
227 365 -0.172
227 366 -0.277
227 367 -0.279
227 368 -0.290
227 369 -0.277
227 370 -0.243
227 371 -0.210
227 372 -0.207
227 373 -0.164
228 238 0.010892709814032
228 272 -0.075
228 273 -0.064
228 278 -0.082
228 280 -0.058
228 281 -0.084
228 292 -0.070
228 296 -0.070
228 306 0.0167813920164559
228 310 -0.077
228 314 0.0119212581676432
228 316 -0.108
228 323 -0.079
228 326 -0.134
228 327 -0.077
228 333 -0.068
228 337 -0.073
228 354 0.0147769075210658
228 364 -0.157
228 365 -0.173
228 366 -0.204
228 367 -0.212
228 368 -0.202
228 369 -0.185
228 370 -0.179
228 371 -0.156
228 372 -0.146
228 373 -0.118
229 232 -0.067
229 234 -0.063
229 237 -0.066
229 240 -0.061
229 242 -0.069
229 244 -0.097
229 245 -0.081
229 246 -0.079
229 250 -0.087
229 253 -0.087
229 254 -0.082
229 255 -0.070
229 264 -0.080
229 275 -0.058
229 276 -0.100
229 277 -0.068
229 278 -0.100
229 280 -0.058
229 281 -0.089
229 283 -0.071
229 285 -0.065
229 286 -0.064
229 289 -0.092
229 292 -0.142
229 303 -0.058
229 305 -0.119
229 308 -0.091
229 309 -0.074
229 310 -0.066
229 311 -0.118
229 312 -0.087
229 313 -0.106
229 316 -0.093
229 321 -0.077
229 322 -0.209
229 323 -0.136
229 326 -0.072
229 329 -0.071
229 330 -0.109
229 331 -0.066
229 333 -0.088
229 337 -0.173
229 338 -0.064
229 339 -0.086
229 340 -0.058
229 341 -0.109
229 342 -0.126
229 351 -0.128
229 352 -0.069
229 360 -0.094
229 362 -0.149
229 363 -0.091
229 364 -0.289
229 366 -0.087
229 367 -0.122
229 368 -0.098
229 369 -0.099
229 370 -0.102
229 371 -0.072
229 372 -0.118
229 373 -0.098
230 233 0.0211090181033962
230 235 -0.078
230 238 -0.124
230 241 -0.062
230 242 -0.087
230 243 -0.104
230 245 -0.079
230 246 -0.094
230 250 -0.083
230 258 -0.116
230 261 -0.069
230 268 -0.067
230 272 -0.110
230 274 -0.067
230 276 -0.058
230 278 -0.115
230 281 -0.112
230 284 -0.063
230 287 -0.119
230 293 -0.077
230 296 -0.073
230 297 -0.060
230 298 -0.112
230 300 -0.124
230 301 -0.063
230 302 -0.149
230 308 -0.063
230 309 -0.097
230 310 -0.124
230 314 -0.113
230 322 -0.064
230 323 -0.064
230 325 -0.091
230 326 -0.146
230 327 -0.104
230 329 -0.186
230 330 -0.087
230 333 -0.061
230 334 -0.066
230 337 -0.083
230 338 -0.176
230 339 -0.094
230 340 -0.091
230 341 -0.067
230 342 -0.122
230 344 -0.089
230 345 -0.084
230 350 -0.206
230 351 -0.107
230 353 -0.132
230 358 -0.060
230 359 -0.118
230 360 0.0214363996533174
230 365 -0.119
230 366 -0.220
230 367 -0.241
230 368 -0.209
230 369 -0.208
230 370 -0.206
230 371 -0.186
230 372 -0.174
230 373 -0.135
231 234 0.0176100092503077
231 235 -0.119
231 237 -0.097
231 239 -0.061
231 240 -0.095
231 242 -0.093
231 243 -0.106
231 244 -0.110
231 245 -0.110
231 246 -0.058
231 248 -0.089
231 250 -0.092
231 253 -0.060
231 254 -0.129
231 261 -0.105
231 266 -0.060
231 275 -0.088
231 278 -0.083
231 280 -0.060
231 281 -0.076
231 283 -0.068
231 285 -0.078
231 286 -0.072
231 289 -0.111
231 290 -0.077
231 293 -0.109
231 296 -0.104
231 297 -0.076
231 298 -0.085
231 299 -0.086
231 304 -0.060
231 305 -0.097
231 309 -0.104
231 310 -0.134
231 311 -0.086
231 312 -0.069
231 313 -0.061
231 316 -0.069
231 317 -0.071
231 321 -0.074
231 322 -0.141
231 323 -0.104
231 325 -0.077
231 326 -0.112
231 327 -0.125
231 329 -0.130
231 330 -0.093
231 331 -0.090
231 332 -0.060
231 333 -0.062
231 334 -0.063
231 339 -0.079
231 340 -0.100
231 341 -0.115
231 342 -0.092
231 343 -0.098
231 344 -0.103
231 351 -0.115
231 353 -0.090
231 362 -0.072
231 363 -0.161
231 364 -0.248
231 365 -0.139
231 366 -0.145
231 367 -0.168
231 368 -0.128
231 369 -0.117
231 370 -0.089
231 371 -0.106
231 372 -0.099
231 373 -0.070
232 254 0.0117446460573314
232 272 -0.061
232 283 0.0120683497150198
232 292 -0.080
232 302 -0.059
232 311 -0.070
232 322 -0.144
232 332 0.0127352413458685
232 351 -0.092
232 360 -0.089
232 362 -0.083
232 363 -0.088
232 364 -0.155
232 367 -0.078
232 368 -0.079
232 369 -0.064
232 370 -0.073
232 372 -0.072
233 238 -0.066
233 239 -0.074
233 245 -0.114
233 250 -0.096
233 255 -0.060
233 259 -0.059
233 261 -0.061
233 274 -0.068
233 275 -0.064
233 277 -0.057
233 278 -0.078
233 280 -0.066
233 281 -0.095
233 287 -0.065
233 288 -0.128
233 289 -0.074
233 293 -0.092
233 298 -0.076
233 300 -0.060
233 302 -0.122
233 308 -0.078
233 309 -0.093
233 310 -0.141
233 314 -0.072
233 316 -0.114
233 322 -0.077
233 323 -0.122
233 325 -0.090
233 326 -0.112
233 329 -0.082
233 338 -0.081
233 341 -0.105
233 342 -0.083
233 350 -0.152
233 353 -0.109
233 356 -0.081
233 359 -0.115
233 360 0.0156084425576081
233 364 -0.172
233 365 -0.204
233 366 -0.250
233 367 -0.233
233 368 -0.225
233 369 -0.199
233 370 -0.222
233 371 -0.174
233 372 -0.166
233 373 -0.141
234 235 -0.092
234 236 -0.072
234 237 -0.126
234 240 -0.150
234 242 -0.084
234 243 -0.117
234 244 -0.081
234 245 -0.159
234 246 -0.120
234 250 -0.087
234 251 -0.081
234 253 -0.129
234 254 -0.109
234 258 -0.083
234 259 -0.071
234 261 -0.099
234 272 -0.067
234 275 -0.093
234 276 -0.063
234 278 -0.100
234 280 -0.130
234 281 -0.143
234 283 -0.072
234 284 -0.061
234 285 -0.063
234 286 -0.080
234 287 -0.063
234 288 -0.082
234 289 -0.112
234 292 -0.063
234 293 -0.083
234 296 -0.072
234 299 -0.094
234 300 -0.064
234 301 -0.094
234 303 -0.104
234 304 -0.067
234 307 -0.071
234 308 -0.065
234 309 -0.104
234 310 -0.174
234 311 -0.122
234 312 -0.095
234 313 -0.059
234 315 -0.070
234 316 -0.121
234 322 -0.116
234 326 -0.099
234 327 -0.109
234 329 -0.183
234 330 -0.141
234 332 -0.094
234 333 -0.103
234 338 -0.118
234 339 -0.069
234 340 -0.106
234 341 -0.090
234 342 -0.077
234 343 -0.092
234 344 -0.100
234 350 -0.103
234 351 -0.103
234 352 -0.126
234 353 -0.082
234 357 -0.090
234 358 -0.087
234 363 -0.125
234 364 -0.193
234 365 -0.174
234 366 -0.227
234 367 -0.216
234 368 -0.194
234 369 -0.155
234 370 -0.147
234 371 -0.064
234 372 -0.058
234 373 -0.091
235 241 0.0245409050122727
235 247 -0.062
235 248 -0.080
235 249 -0.077
235 255 -0.062
235 257 -0.045
235 260 -0.052
235 268 -0.064
235 270 -0.052
235 272 -0.055
235 273 -0.059
235 274 -0.055
235 282 -0.048
235 287 -0.076
235 292 -0.143
235 294 -0.081
235 295 -0.070
235 297 -0.063
235 300 -0.068
235 302 -0.093
235 305 -0.062
235 309 -0.056
235 311 -0.094
235 315 -0.071
235 316 -0.070
235 318 -0.138
235 322 -0.100
235 324 -0.055
235 326 -0.073
235 328 -0.055
235 337 -0.107
235 338 -0.070
235 342 -0.095
235 343 0.0141126990910132
235 347 -0.061
235 351 -0.067
235 354 -0.093
235 359 -0.075
235 362 -0.075
235 363 -0.072
235 364 -0.163
235 365 -0.092
235 367 -0.064
235 368 -0.066
235 372 -0.058
236 239 0.0192911597700644
236 240 0.0218755535827972
236 249 -0.079
236 252 0.013382249120125
236 256 0.00799382431232788
236 266 -0.055
236 272 -0.072
236 292 -0.135
236 295 -0.082
236 297 -0.097
236 300 -0.067
236 302 -0.065
236 310 -0.063
236 311 -0.100
236 316 -0.072
236 320 0.0140281170739471
236 322 -0.132
236 323 -0.089
236 325 -0.057
236 326 -0.074
236 331 -0.066
236 337 -0.075
236 341 -0.060
236 354 -0.109
236 356 -0.142
236 360 -0.077
236 363 -0.121
236 364 -0.245
236 365 -0.140
236 366 -0.170
236 367 -0.130
236 368 -0.134
236 369 -0.148
236 370 -0.114
236 371 -0.102
236 372 -0.109
236 373 -0.083
237 244 -0.071
237 245 -0.085
237 248 -0.060
237 249 -0.068
237 266 -0.061
237 268 -0.063
237 272 -0.059
237 280 -0.061
237 292 -0.065
237 301 0.0140340455315761
237 302 -0.077
237 311 -0.107
237 318 -0.073
237 319 -0.068
237 322 -0.069
237 326 -0.061
237 333 -0.059
237 337 -0.119
237 345 -0.088
237 348 0.0165469344834354
237 351 -0.096
237 354 -0.085
237 364 -0.186
237 366 -0.091
237 367 -0.105
237 368 -0.112
237 369 -0.094
237 370 -0.076
237 371 -0.078
237 372 -0.081
237 373 -0.064
238 248 -0.078
238 252 0.0140366464018138
238 258 0.0240085434862559
238 292 -0.210
238 295 -0.150
238 297 -0.176
238 298 0.0200145087873317
238 299 0.0158083607660687
238 303 0.0113322971844585
238 305 -0.120
238 306 0.0187919764288368
238 307 -0.066
238 311 -0.174
238 312 -0.080
238 315 -0.078
238 317 0.0137119441434078
238 319 0.026617393423492
238 321 0.0181519633680186
238 322 -0.216
238 323 -0.158
238 326 -0.055
238 327 -0.062
238 330 0.0118066775456394
238 337 -0.094
238 342 -0.148
238 348 -0.140
238 350 0.014343274098429
238 351 -0.147
238 352 -0.125
238 356 -0.076
238 359 0.0173961685334089
238 360 -0.135
238 362 -0.132
238 364 -0.270
238 365 -0.078
238 366 -0.082
238 367 -0.092
238 368 -0.085
238 371 -0.085
238 372 -0.097
239 242 0.0154443503273371
239 247 0.0139075249250535
239 251 0.0123905259209117
239 256 0.015261584615068
239 257 0.0220579616206654
239 260 0.0129411627305097
239 262 0.0164986400771173
239 269 0.0175948797972188
239 270 0.0133515633258162
239 273 0.0184952760928386
239 274 0.0296099487972186
239 282 0.0177401082246842
239 287 -0.058
239 301 -0.064
239 303 -0.065
239 315 0.0184846357640281
239 323 0.0142126372434239
239 324 0.0151608329573112
239 328 0.0114358581843802
239 339 -0.057
239 347 0.0117907338851484
239 348 -0.074
239 360 -0.083
239 366 -0.047
239 367 -0.046
240 243 0.020344302415395
240 251 -0.061
240 255 -0.061
240 272 -0.061
240 278 -0.074
240 284 -0.064
240 295 -0.065
240 296 -0.054
240 297 -0.066
240 308 -0.056
240 319 0.0127521349226919
240 322 -0.106
240 331 -0.076
240 332 0.00859893521144648
240 337 -0.058
240 345 -0.063
240 350 -0.077
240 356 -0.103
240 360 -0.104
240 362 -0.061
240 363 -0.071
240 364 -0.215
240 365 -0.066
240 366 -0.067
240 367 -0.085
240 368 -0.080
240 369 -0.096
240 370 -0.081
240 371 -0.074
240 372 -0.078
240 373 -0.063
241 243 -0.064
241 246 -0.119
241 255 -0.116
241 266 -0.060
241 272 -0.101
241 276 -0.090
241 283 -0.074
241 290 -0.089
241 292 -0.142
241 294 -0.076
241 295 -0.071
241 297 -0.137
241 304 -0.061
241 308 -0.057
241 311 -0.132
241 315 -0.105
241 318 -0.112
241 322 -0.170
241 324 -0.063
241 333 -0.069
241 337 -0.109
241 338 -0.066
241 342 -0.083
241 348 -0.077
241 351 -0.105
241 352 -0.122
241 354 -0.066
241 360 -0.093
241 362 -0.098
241 363 -0.094
241 364 -0.231
242 243 0.0172337817861867
242 244 0.0128766767900303
242 252 0.0127225806557722
242 269 0.0119808952789948
242 272 -0.051
242 275 0.0137634176042878
242 281 0.014618985861663
242 285 0.0120820029310799
242 292 -0.065
242 295 -0.098
242 298 -0.080
242 316 0.0130519328938711
242 322 -0.067
242 325 0.0105836477093924
242 330 0.0149152047987592
242 332 0.0150875592642001
242 337 -0.096
242 343 0.0148292313402946
242 351 -0.064
242 354 -0.086
242 355 -0.089
242 360 -0.111
242 362 -0.125
242 364 -0.064
242 368 0.0087560206757393
243 252 0.0174046759594467
243 256 0.00988711561392671
243 262 0.00715385571254721
243 263 0.00951368806234123
243 271 0.0188613478935899
243 284 -0.061
243 292 -0.122
243 303 -0.083
243 311 -0.104
243 322 -0.223
243 323 -0.077
243 326 -0.076
243 327 -0.069
243 333 0.0142622620146957
243 335 0.0109773727670673
243 337 -0.087
243 342 -0.084
243 345 -0.093
243 346 0.0109162816828179
243 348 -0.070
243 351 -0.116
243 352 -0.064
243 354 -0.105
243 356 -0.059
243 360 -0.133
243 362 -0.170
243 363 -0.078
243 364 -0.246
243 365 -0.108
243 366 -0.103
243 367 -0.109
243 368 -0.132
243 369 -0.115
243 370 -0.099
243 371 -0.090
243 372 -0.082
243 373 -0.068
244 245 0.0140990658634057
244 247 0.0212932407544686
244 252 0.0160333835324909
244 254 0.0157401837036681
244 256 0.0188917026949572
244 257 0.014236130443046
244 258 0.0107645732856446
244 259 0.0227253745171771
244 260 0.0164897148722005
244 262 0.0199119796751143
244 263 0.0146328677800367
244 264 0.025886009466856
244 265 0.01486024432283
244 267 0.0143980113302523
244 268 0.0147067759162877
244 269 0.018525468097394
244 270 0.0156280470764851
244 275 0.0161757188286653
244 276 0.012713453053805
244 279 0.020065896938671
244 280 0.0157033942726217
244 282 0.0106814938432225
244 285 0.0120825206970627
244 286 0.0126710776453138
244 292 -0.061
244 304 -0.076
244 311 -0.059
244 323 -0.061
244 325 0.0149680010520134
244 328 0.0148643437148583
244 329 0.016799640671537
244 330 0.0114854288343292
244 332 0.0244697508943053
244 333 0.0155912304869581
244 335 0.0136006002659098
244 341 0.0125262031770533
244 342 -0.066
244 345 -0.096
244 347 0.01530177820047
244 351 -0.111
244 354 -0.072
244 357 0.0167013484586151
244 360 -0.059
245 247 0.0127890890320562
245 255 -0.077
245 256 0.0122012027664869
245 260 0.0117041787520438
245 261 0.0140756412724993
245 262 0.0132754946889229
245 264 0.0136660110712912
245 272 0.0165274833056621
245 278 0.0120000696713162
245 279 0.0151959796373969
245 280 0.0164941416684664
245 283 0.0117381104072307
245 285 0.0110337133139542
245 288 -0.107
245 292 -0.075
245 294 -0.098
245 295 -0.131
245 297 -0.105
245 305 -0.083
245 310 0.0220606992664834
245 311 -0.086
245 318 -0.065
245 323 -0.065
245 334 -0.064
245 337 -0.104
245 338 -0.066
245 342 -0.101
245 345 -0.090
245 348 -0.068
245 351 -0.154
245 352 -0.092
245 354 -0.070
245 356 -0.128
245 357 0.0221254394078051
245 360 -0.101
245 364 -0.080
245 367 0.010742223466005
246 254 0.0144717509150572
246 257 0.0116158054259344
246 261 0.0120595939601193
246 270 0.0111577286744569
246 271 0.0143761262984555
246 274 0.0157422099843751
246 282 0.0129762729668969
246 288 0.013383019760541
246 295 -0.080
246 300 -0.080
246 302 -0.067
246 310 -0.071
246 318 -0.062
246 332 0.0123152630277248
246 354 -0.063
246 356 -0.136
246 363 -0.070
247 251 0.013956278236364
247 256 0.0252108759180543
247 257 0.0205562406705961
247 259 0.0158792029434896
247 260 0.023166113071656
247 262 0.0271146510042956
247 263 0.0214729591830499
247 264 0.019752076466838
247 265 0.0210851449878738
247 267 0.0204069726494466
247 268 0.0208190222697146
247 269 0.0210500677152403
247 270 0.0229558104261176
247 271 0.0117036712709483
247 273 0.0155558054867436
247 274 0.0147374202694517
247 279 0.0270091124917315
247 282 0.0157058685224037
247 285 0.00926063518567515
247 286 0.0172061385710562
247 309 0.0145399726384881
247 316 0.0134893399676172
247 324 0.0132606176387014
247 325 0.0138468990342961
247 328 0.0208320168187267
247 331 0.0159005058036816
247 332 0.00992839538020363
247 335 0.0173311975696646
247 346 0.0173497354536355
247 347 0.0227022544693822
247 357 0.0170745092737299
248 249 -0.063
248 257 0.0151285176912589
248 262 0.0115703625993558
248 267 0.0148666250024066
248 288 -0.083
248 292 -0.061
248 294 -0.066
248 298 -0.074
248 302 -0.069
248 307 -0.057
248 319 -0.074
248 322 -0.059
248 342 -0.090
248 354 -0.075
248 365 -0.061
248 366 -0.057
248 370 -0.055
249 252 0.0141597597595782
249 260 0.0118959128035211
249 265 0.0111253561044454
249 278 -0.114
249 281 -0.107
249 289 -0.068
249 291 -0.102
249 293 -0.060
249 299 -0.085
249 300 -0.066
249 302 -0.072
249 303 -0.101
249 306 -0.059
249 307 -0.063
249 310 -0.114
249 311 -0.074
249 312 -0.088
249 313 -0.079
249 322 -0.081
249 323 -0.083
249 326 -0.067
249 327 -0.085
249 329 -0.118
249 330 -0.057
249 331 -0.069
249 336 -0.078
249 338 -0.080
249 341 -0.058
249 342 -0.083
249 343 -0.078
249 353 -0.068
249 358 -0.068
249 363 -0.077
249 364 -0.136
249 365 -0.098
249 366 -0.137
249 367 -0.134
249 368 -0.101
249 369 -0.103
249 370 -0.080
249 371 -0.091
249 372 -0.079
249 373 -0.073
250 253 0.024885928627723
250 257 0.0146092480773115
250 272 -0.056
250 275 0.0137806802881383
250 288 -0.067
250 292 -0.085
250 295 -0.108
250 297 -0.085
250 305 -0.112
250 311 -0.146
250 318 -0.066
250 322 -0.133
250 335 0.0106853156017167
250 342 -0.077
250 345 -0.103
250 351 -0.097
250 352 -0.075
250 356 -0.084
250 360 -0.117
250 363 -0.062
250 364 -0.128
251 256 0.0164893452956519
251 257 0.0350517718231029
251 260 0.0156095601170656
251 262 0.0176448173229778
251 263 0.0124667074165527
251 264 0.0129604057888273
251 267 0.0128027458682269
251 269 0.0150784210373741
251 270 0.0255593203257674
251 271 0.0152803582763341
251 280 0.0137352055890883
251 283 0.0198862473479465
251 285 0.00908385897523075
251 292 -0.056
251 294 -0.096
251 297 -0.116
251 305 -0.056
251 310 0.0139678220974378
251 311 -0.111
251 316 0.0278472231902343
251 322 -0.088
251 325 0.00957191855521401
251 328 0.0111676526217735
251 337 -0.057
251 342 -0.082
251 345 -0.065
251 347 0.0132081257211205
251 348 -0.077
251 351 -0.070
251 356 -0.083
251 362 -0.084
251 364 -0.100
252 256 0.012391974262771
252 260 0.00880707870854746
252 262 0.0127199094695063
252 264 0.011574497628093
252 270 0.00865708125321362
252 271 0.0220027198578831
252 275 0.0209032779519554
252 276 0.0214490228071533
252 287 0.0164895856538332
252 325 0.0113981193173282
252 328 0.00933553785591218
252 332 0.0294843347903143
252 333 0.0385365847673945
252 335 0.0171431670647074
252 345 0.0127006212052789
252 362 -0.082
253 294 -0.061
253 295 -0.075
253 322 -0.079
253 335 0.0117944637638497
253 339 0.0174475165233897
253 341 0.0140178168812708
253 351 -0.067
253 352 -0.062
253 354 -0.085
253 364 -0.102
253 368 -0.075
253 369 -0.062
253 370 -0.055
253 371 -0.047
254 257 0.0131810073842851
254 266 0.0184503018914779
254 272 -0.060
254 290 0.0110567715122527
254 291 -0.070
254 292 -0.065
254 295 -0.115
254 297 -0.067
254 302 -0.086
254 330 0.0125739460699469
254 332 0.017740374136914
254 338 -0.067
254 342 -0.096
254 345 -0.066
254 351 -0.083
254 352 -0.107
254 354 -0.121
254 359 -0.075
254 364 -0.089
254 369 -0.075
254 370 -0.063
254 371 -0.067
254 372 -0.064
255 256 0.0082188892930316
255 280 -0.071
255 291 -0.080
255 292 -0.108
255 293 -0.092
255 294 0.0152300251691433
255 298 -0.164
255 299 -0.097
255 300 -0.117
255 302 -0.201
255 303 -0.086
255 304 -0.092
255 310 -0.090
255 311 -0.100
255 312 -0.090
255 313 -0.123
255 316 -0.062
255 317 -0.069
255 320 -0.099
255 322 -0.199
255 325 -0.063
255 326 -0.109
255 338 -0.096
255 339 -0.060
255 342 -0.058
255 344 -0.061
255 345 -0.189
255 350 -0.113
255 351 -0.116
255 353 -0.062
255 358 -0.096
255 359 -0.120
255 360 -0.127
255 361 -0.107
255 362 -0.216
255 363 -0.120
255 364 -0.258
255 365 -0.111
255 366 -0.163
255 367 -0.162
255 368 -0.174
255 369 -0.137
255 370 -0.112
255 371 -0.080
255 372 -0.094
255 373 -0.059
256 257 0.0238100336583309
256 259 0.0179128567787516
256 260 0.0263090360682161
256 261 0.0223855458375441
256 262 0.0292780660934554
256 263 0.022938881727144
256 264 0.0226406442619216
256 265 0.024266255385514
256 267 0.022786666187667
256 268 0.0238457978019396
256 269 0.0214239731808434
256 270 0.0249042117213564
256 271 0.0145401402165685
256 273 0.0175220098372064
256 274 0.0146584666304743
256 279 0.0201692651911147
256 282 0.0169070676777238
256 283 0.0133331446229144
256 285 0.0121344498338783
256 286 0.0196818624315099
256 290 0.00843038118319782
256 293 0.0109429430046215
256 309 0.0130417368282393
256 310 0.0115163857250458
256 316 0.0147826207313589
256 324 0.0151159130314952
256 325 0.0123873034880654
256 328 0.0231591335630926
256 330 0.0131548663392803
256 331 0.0099546237976227
256 332 0.009529021919865
256 333 0.0106522546376513
256 335 0.0144129616689662
256 346 0.020551548620525
256 347 0.0247890630344831
256 349 0.00818239812804637
256 357 0.0151784603534595
256 364 -0.062
257 259 0.0246119499406289
257 260 0.0205075560451152
257 262 0.0239163267011847
257 268 0.0176874914428139
257 269 0.0170737985431645
257 270 0.0209566438171885
257 286 0.0144502883330273
257 290 0.0120553809610364
257 328 0.0170759525597857
257 347 0.0187468395817638
257 348 -0.057
258 278 0.0137538366222663
258 288 -0.075
258 292 -0.151
258 295 -0.143
258 296 -0.060
258 297 -0.153
258 305 -0.074
258 307 -0.085
258 311 -0.156
258 312 -0.061
258 319 0.0161925971861254
258 322 -0.213
258 323 -0.082
258 339 0.0176957371020424
258 342 -0.075
258 349 0.0121175786547902
258 350 0.0131971483234236
258 351 -0.197
258 352 -0.122
258 362 -0.073
258 363 -0.100
258 364 -0.196
259 260 0.0154821247619766
259 261 0.0208122941807492
259 262 0.0191243192434624
259 264 0.0303307745919021
259 268 0.0162364405900313
259 270 0.0154680856696304
259 288 -0.063
259 294 -0.063
259 297 -0.073
259 311 -0.094
259 316 0.0147048399207552
259 322 -0.085
259 325 0.0136336645171743
259 328 0.0133527139539033
259 338 -0.060
259 342 -0.084
259 345 -0.077
259 347 0.0144877481468384
259 351 -0.077
259 352 -0.069
259 360 -0.099
259 362 -0.076
260 261 0.0117250432401625
260 262 0.0272743024867157
260 263 0.0211207456258795
260 264 0.0219040751917066
260 265 0.0231707619850129
260 267 0.0207261649890664
260 268 0.0222227917943707
260 269 0.0187227533635353
260 270 0.0243755349739921
260 271 0.0130804059127618
260 272 0.0294921258669211
260 273 0.0160839105435417
260 274 0.0135642275199507
260 276 0.00858017028904713
260 277 0.0265700697277081
260 279 0.019476722778547
260 282 0.0154351500182648
260 283 0.0123918548639317
260 284 0.0119782552514604
260 285 0.0101167976827513
260 286 0.0180935580188299
260 290 0.0120084570587103
260 292 0.00948445165346996
260 293 0.00947471126138348
260 309 0.0118168206355763
260 310 0.00975834154207442
260 313 0.012174023963578
260 316 0.014319701793843
260 324 0.0137423242147614
260 325 0.0121851153310388
260 328 0.0209901144550895
260 330 0.0152785367297652
260 332 0.00830237554017665
260 333 0.00841925032431651
260 335 0.0125060385517863
260 338 -0.057
260 345 -0.068
260 346 0.0186114865938444
260 347 0.0228010029519734
260 357 0.0129515543440865
261 262 0.0147536920539866
261 264 0.0218524280981606
261 268 0.0184073721450603
261 269 0.0154345546016159
261 271 0.0119171634064589
261 286 0.0109998792573016
261 288 -0.082
261 292 -0.091
261 311 -0.065
261 314 -0.069
261 330 0.0114755041318597
261 348 -0.058
261 354 -0.069
261 356 -0.101
261 360 -0.058
261 361 -0.068
261 362 -0.079
261 363 -0.076
261 364 -0.074
261 366 -0.085
261 367 -0.084
261 368 -0.078
261 369 -0.066
261 370 -0.058
261 371 -0.050
262 263 0.0243932583710671
262 264 0.0236141422464521
262 265 0.0252258059441351
262 267 0.0228820872445888
262 268 0.0244019526221398
262 269 0.0223159947962039
262 270 0.0261510228722566
262 271 0.0157448922984118
262 273 0.0187547131473997
262 274 0.0159432590269756
262 275 0.00979636681961411
262 277 0.0166319717667829
262 278 0.00706577872058133
262 279 0.0216673668833588
262 280 0.00941634148916079
262 282 0.0185572719216648
262 283 0.0146891156523967
262 285 0.0144647202701875
262 286 0.0218806253166821
262 289 0.00791927184596428
262 290 0.010607895437129
262 293 0.0130447113836959
262 309 0.0149429107278156
262 313 0.00871333114025176
262 316 0.0164878922418961
262 324 0.0164957281498013
262 325 0.0140584236618455
262 327 0.00851862167884621
262 328 0.0247941430381737
262 329 0.00777168182120494
262 330 0.00822535800424407
262 331 0.0113139011626653
262 332 0.0117061302446461
262 333 0.0119745300769543
262 335 0.0156571552358165
262 340 0.00969442261566586
262 341 0.00738104968354003
262 344 0.00961373450031747
262 346 0.0220831856639232
262 347 0.026490054923394
262 349 0.00714907220421241
262 353 0.0117153354880173
262 357 0.0167668169015071
263 267 0.030770468264614
263 268 0.0184065757356385
263 269 0.0161492460162003
263 270 0.0198369798928361
263 273 0.0245214243271985
263 274 0.0209716922770901
263 279 0.0284586501449269
263 282 0.0251292159196949
263 283 0.0203849909616628
263 286 0.0168744526246238
263 293 0.0140468494635961
263 314 0.0100645181021233
263 324 0.0221923359618431
263 325 0.00978849226992891
263 328 0.01843940347005
263 335 0.0203952978172062
263 347 0.020588507527542
263 362 -0.057
263 363 -0.055
264 265 0.0224440309741791
264 267 0.01428985224152
264 268 0.0183061051134949
264 269 0.0157859102377418
264 270 0.019470419583689
264 278 0.0134411833465689
264 280 0.0143004287324975
264 285 0.0153613957933031
264 286 0.0146125681950086
264 288 -0.076
264 289 0.0202431622707007
264 304 -0.055
264 316 0.0127344947038636
264 322 -0.077
264 325 0.0160698265104573
264 328 0.0171636631544965
264 330 0.0141368290983313
264 332 0.0129818110434601
264 345 -0.082
264 346 0.0175116372466157
264 347 0.0184091504495087
264 351 -0.096
264 362 -0.067
264 373 0.0151973938626517
265 267 0.0161483859592216
265 268 0.0183375535332377
265 269 0.0168099537474426
265 270 0.0223539141184837
265 271 0.0174968628724446
265 274 0.0202860707910251
265 286 0.015160758588576
265 316 0.0175009203171301
265 328 0.0195480716528145
265 331 0.0125309183727842
265 335 0.0183713577673556
265 346 0.0208304917737178
265 347 0.0205203171294005
266 269 0.0188046149241622
266 272 0.0184086398536161
266 273 0.0223035374147565
266 282 0.0101659976799687
266 287 -0.066
266 288 -0.065
266 300 -0.087
266 304 -0.065
266 320 -0.060
266 350 -0.058
266 354 -0.080
266 361 -0.058
266 362 -0.060
267 268 0.0193134548887666
267 269 0.0166259689293005
267 270 0.0204962473442767
267 271 0.0110320734960046
267 273 0.0357634135066407
267 274 0.0218526009028511
267 275 0.0147867108901579
267 277 0.0227816799100446
267 279 0.0288226526015955
267 280 0.0217219810441286
267 282 0.0256090900475291
267 283 0.020756635864871
267 285 0.0104761627140501
267 286 0.016738863947853
267 293 0.0154541498441535
267 316 0.0120083325054018
267 324 0.0293527797405973
267 325 0.010835361975364
267 328 0.0194398176332023
267 331 0.0150429400468205
267 335 0.0208874129790745
267 340 0.0137955641868314
267 344 0.0181902094057824
267 347 0.0206246133962828
267 353 0.012086773855118
267 357 0.011458002407794
267 362 -0.072
267 363 -0.056
267 364 -0.058
268 269 0.0265290239131806
268 270 0.0211957707605304
268 273 0.0233247481278309
268 279 0.0164748341101202
268 282 0.0145775806494047
268 286 0.0214165495711275
268 289 0.0138571896017155
268 324 0.0113676264935813
268 325 0.0110336426916378
268 328 0.0179293061817718
268 342 -0.096
268 345 -0.074
268 346 0.0144330336193147
268 347 0.0194283155938142
268 351 -0.065
268 354 -0.103
268 362 -0.080
268 364 -0.080
268 366 -0.054
268 367 -0.054
268 368 -0.051
269 270 0.018150790892329
269 272 0.0126899237286644
269 275 0.0149805649479158
269 278 0.0122409536456694
269 279 0.0179894009384659
269 282 0.01346685000686
269 283 0.0150696609967618
269 285 0.0136908874566699
269 286 0.017886959708239
269 295 -0.069
269 325 0.0162622873406356
269 328 0.0167303889807297
269 332 0.0155282080115027
269 333 0.0107453730391108
269 344 0.013491875830712
269 347 0.0174298035643575
269 354 -0.074
269 357 0.0117507188383681
269 362 -0.104
269 363 -0.058
269 364 -0.059
270 271 0.0224776552384911
270 273 0.016164255506616
270 274 0.0139441058607668
270 279 0.018017422403556
270 282 0.0153532575656965
270 283 0.0114839703483833
270 285 0.0103012945782861
270 286 0.0175467250907636
270 288 -0.056
270 293 0.00888789181104824
270 308 0.0109647536047149
270 309 0.0107764516760659
270 313 0.0124086186966333
270 316 0.0135096925962298
270 324 0.0145109509608502
270 325 0.0122192489028976
270 327 0.0095982241853709
270 328 0.0202617201560252
270 332 0.0103980648589289
270 335 0.0126608571694857
270 338 -0.058
270 346 0.0177680503575523
270 347 0.0221196674322776
270 357 0.0125961333540045
271 276 0.0209287145915911
271 279 0.0126124458540814
271 283 0.0116483738652222
271 286 0.0103361087506163
271 288 -0.084
271 295 -0.061
271 305 -0.066
271 311 -0.067
271 322 -0.120
271 328 0.0108090197565363
271 330 0.00802376613851327
271 332 0.0178332291557801
271 333 0.028204551520194
271 335 0.0178598648093843
271 343 0.0117580194900615
271 347 0.0116596972707015
271 351 -0.093
271 352 -0.077
271 362 -0.088
271 364 -0.061
271 366 -0.056
271 369 -0.053
272 273 0.0162695949801302
272 276 0.0219479290528307
272 279 0.0216841536678414
272 287 -0.093
272 288 -0.068
272 290 0.0141601686980408
272 294 -0.109
272 299 -0.066
272 304 -0.067
272 306 -0.067
272 319 -0.069
272 323 -0.074
272 337 0.0138933659545702
272 338 -0.089
272 342 -0.067
272 345 -0.090
272 348 -0.085
272 356 -0.082
272 360 -0.073
272 362 -0.077
272 364 -0.090
273 274 0.0178600890141394
273 279 0.0225482751415167
273 280 0.0214242472373414
273 282 0.0213466329725734
273 283 0.0143398974930064
273 293 0.0159050974724149
273 296 0.0298926886917315
273 306 -0.057
273 324 0.0250803170429214
273 327 0.0125461593945828
273 328 0.0151255641543621
273 335 0.0166691883965445
273 347 0.0157955749515474
273 351 -0.086
273 353 0.0133688848632422
273 360 -0.057
273 362 -0.081
273 364 -0.064
274 277 0.01857289302911
274 279 0.0195937588777428
274 282 0.0324174844729588
274 311 -0.070
274 315 0.0229385036412057
274 324 0.0272479642097289
274 328 0.012261984899397
274 335 0.0218510664366327
274 342 -0.085
274 347 0.0136519268182683
274 348 -0.055
274 351 -0.085
274 352 -0.064
274 354 -0.074
274 362 -0.060
274 364 -0.096
274 368 -0.046
275 279 0.0182508523011147
275 280 0.0145661247657237
275 281 0.0125336384125126
275 286 0.0117999134269114
275 288 -0.075
275 289 0.0138842416793151
275 294 -0.060
275 297 -0.077
275 303 0.0108904277596875
275 307 -0.086
275 309 0.0145566437164323
275 311 -0.106
275 318 -0.077
275 322 -0.065
275 325 0.0116866172396225
275 329 0.0162432897480222
275 331 0.0152583493270945
275 332 0.015134696595223
275 340 0.0259671352160024
275 341 0.0152169018285469
275 344 0.0257430703754176
275 351 -0.112
275 354 -0.101
275 356 -0.060
275 360 -0.077
275 362 -0.063
275 364 -0.075
276 279 0.0125828200760728
276 280 0.0121342050356991
276 290 0.0122738927989762
276 302 -0.063
276 304 -0.067
276 305 -0.084
276 306 -0.067
276 311 -0.074
276 318 0.0179093043789483
276 322 -0.065
276 332 0.0227364300463891
276 333 0.0272164399239432
276 334 0.0156069578204358
276 335 0.0229113782415876
276 337 0.0178221201185737
276 341 0.0200943608688718
276 356 -0.063
276 358 -0.061
276 360 -0.081
276 371 -0.063
276 372 -0.059
276 373 -0.047
277 297 -0.062
277 311 -0.084
277 318 -0.058
277 322 -0.062
277 345 -0.059
277 351 -0.082
277 353 0.0198270632893596
277 360 -0.078
277 362 -0.068
277 364 -0.056
278 280 0.0154787982533905
278 281 0.0305906139406587
278 285 0.0176531240241815
278 289 0.0128218005264
278 291 -0.060
278 292 -0.073
278 295 -0.120
278 297 -0.062
278 304 -0.058
278 307 -0.070
278 318 -0.099
278 319 -0.093
278 321 -0.083
278 322 -0.087
278 325 0.0155656387207355
278 332 0.0110476480013102
278 338 -0.064
278 341 0.022990885814875
278 342 -0.084
278 344 0.0154575733589025
278 345 -0.076
278 351 -0.096
278 352 -0.103
278 354 -0.060
278 356 -0.115
278 362 -0.086
278 365 0.0141586633799936
278 366 0.0138024887782472
278 367 0.0167827171355494
278 370 0.0175406011881452
278 371 0.014127028210439
278 372 0.0147692859730827
278 373 0.0264024098875629
279 280 0.0184429023122247
279 282 0.0228586773329925
279 283 0.0183358649982469
279 286 0.0154737049850336
279 308 0.0145533412942598
279 309 0.0216063085139818
279 313 0.0141372379500362
279 315 0.0156479758341348
279 316 0.0105821305404402
279 324 0.0208883003716096
279 325 0.0136323300758741
279 328 0.0187284877824461
279 331 0.0228266884861593
279 332 0.011704607632013
279 335 0.0274678585758759
279 341 0.0208324837299065
279 347 0.0193697226825012
279 357 0.0169161791934933
279 362 -0.067
280 281 0.0177944617274121
280 283 0.0166378099627347
280 285 0.0146934828639989
280 289 0.0173630066701554
280 292 -0.062
280 293 0.0171198977978805
280 294 -0.071
280 295 -0.065
280 299 -0.058
280 308 0.0174718930066962
280 311 -0.107
280 321 -0.072
280 322 -0.075
280 324 0.0121968020160049
280 332 0.0135636584414196
280 335 0.0165074079762658
280 345 -0.059
280 351 -0.094
280 352 -0.094
280 364 -0.061
280 368 0.00816662801668143
281 285 0.0147032277693164
281 287 -0.067
281 291 -0.069
281 294 -0.113
281 295 -0.087
281 297 -0.083
281 298 -0.057
281 300 -0.060
281 301 -0.084
281 305 -0.091
281 306 -0.062
281 311 -0.151
281 321 -0.061
281 322 -0.095
281 326 0.0260138350461121
281 342 -0.066
281 345 -0.075
281 351 -0.107
281 354 -0.079
281 355 -0.087
281 356 -0.070
281 358 -0.069
281 360 -0.115
281 362 -0.107
281 364 -0.079
281 365 0.0303021604265214
281 366 0.0196861512997774
281 367 0.0220407479551116
281 368 0.0231962580235098
281 369 0.0194954573574723
281 370 0.0246592253225494
281 371 0.0256432513190672
281 372 0.0237931794311952
281 373 0.0274696861083589
282 283 0.0407782069799731
282 284 0.0116052009950272
282 285 0.0252318469648653
282 286 0.0351320082982043
282 289 0.0258157187593454
282 290 0.0135033823402403
282 293 0.0237306570765677
282 315 0.017412796695698
282 324 0.031167918503037
282 327 0.00947437627413608
282 328 0.0163534841514802
282 332 0.0135049112730677
282 335 0.0157920020553922
282 347 0.0155097867436549
283 284 0.0145265281524344
283 285 0.0206599574160962
283 286 0.029881685941262
283 289 0.0234171763262109
283 293 0.0219434052430778
283 309 0.0118827115846262
283 324 0.0154013480080619
283 328 0.0101159700736746
283 332 0.0129701632708044
283 362 -0.059
283 367 -0.052
283 368 -0.050
284 285 0.0169556761310081
284 286 0.013149695969816
284 292 -0.076
284 293 0.0212349273676481
284 295 -0.082
284 301 0.0144329800200379
284 305 -0.089
284 311 -0.087
284 318 -0.068
284 321 -0.064
284 322 -0.154
284 342 -0.100
284 345 -0.086
284 350 0.016553781720615
284 351 -0.096
284 360 -0.126
284 362 -0.123
284 364 -0.170
285 286 0.029781539841091
285 289 0.0239655465808895
285 290 0.0152640217050306
285 293 0.0261650188510583
285 294 -0.068
285 309 0.0134866931219863
285 311 -0.066
285 316 0.0111451708355576
285 322 -0.059
285 324 0.0138735950042679
285 325 0.0188224406231176
285 326 0.0135049091717798
285 327 0.015792966253121
285 328 0.0164625481412652
285 329 0.0159142425728163
285 330 0.013118628260188
285 332 0.0160296370399786
285 340 0.0135005928778412
285 341 0.0115191788996587
285 342 -0.067
285 344 0.0117677774248856
285 347 0.0101643236039094
285 351 -0.105
285 352 -0.063
285 362 -0.057
285 366 0.00461406157658793
285 368 0.00518641679310499
286 289 0.0237788234755058
286 290 0.0167037160600165
286 293 0.0274578847905204
286 308 0.0138636977418117
286 309 0.0148631904429539
286 324 0.0205252828308609
286 325 0.014330088231812
286 328 0.0239384455680725
286 329 0.0116198157851025
286 330 0.00983742707975642
286 331 0.0136243494342643
286 332 0.01557286718278
286 333 0.0156596471035547
286 335 0.0130312595968869
286 345 -0.067
286 346 0.0133074758082139
286 347 0.0172906784178907
286 351 -0.072
286 352 -0.057
286 357 0.0136503279174002
286 364 -0.061
287 292 -0.121
287 303 -0.070
287 308 -0.073
287 310 -0.102
287 311 -0.168
287 312 -0.077
287 322 -0.277
287 326 -0.060
287 327 -0.080
287 342 -0.152
287 351 -0.197
287 352 -0.078
287 354 -0.065
287 360 -0.105
287 362 -0.243
287 363 -0.148
287 364 -0.328
287 365 -0.096
287 366 -0.134
287 367 -0.144
287 368 -0.126
287 369 -0.106
287 370 -0.081
288 295 -0.087
288 300 -0.095
288 302 -0.083
288 310 -0.105
288 311 -0.071
288 327 -0.067
288 344 -0.070
288 351 -0.114
288 353 -0.081
288 360 -0.069
288 363 -0.064
288 364 -0.128
288 367 -0.081
288 369 -0.070
288 370 -0.090
289 293 0.0257922953467653
289 325 0.0150840892311854
289 335 0.0130409716744821
289 340 0.0178633924238107
289 343 0.0117114891671795
289 345 -0.094
289 351 -0.079
289 354 -0.111
289 367 0.00493581663198116
290 293 0.0172675059380093
290 297 -0.090
290 306 -0.095
290 311 -0.124
290 322 -0.088
290 324 0.00946398102030117
290 325 0.0139104019251228
290 328 0.0123325843119808
290 329 0.0114176013843601
290 342 -0.087
290 345 -0.116
290 351 -0.064
290 352 -0.058
290 360 -0.064
290 364 -0.123
290 369 -0.056
291 292 -0.148
291 293 0.0118855315751512
291 297 -0.088
291 298 0.0183834859462662
291 301 0.0202581561133881
291 306 0.0123055052569459
291 311 -0.064
291 314 0.0170689011072705
291 317 0.0243844007391435
291 322 -0.186
291 323 -0.094
291 326 -0.071
291 334 -0.071
291 336 -0.085
291 337 -0.163
291 342 -0.063
291 349 0.0128042841214933
291 350 0.0185926276945587
291 351 -0.101
291 358 0.0174304393940201
291 360 -0.113
291 362 -0.083
291 364 -0.298
291 366 -0.119
291 367 -0.117
291 368 -0.112
291 369 -0.081
291 370 -0.073
292 294 -0.106
292 298 -0.122
292 299 -0.159
292 300 -0.167
292 301 -0.136
292 302 -0.165
292 303 -0.075
292 304 -0.097
292 306 -0.081
292 307 -0.093
292 308 -0.084
292 309 -0.076
292 310 -0.105
292 313 -0.064
292 314 -0.158
292 315 -0.069
292 317 -0.127
292 318 -0.070
292 319 -0.216
292 320 -0.059
292 321 -0.133
292 328 0.00978524058508057
292 329 -0.098
292 330 -0.101
292 338 -0.107
292 339 -0.083
292 341 -0.069
292 343 -0.063
292 344 -0.064
292 345 -0.146
292 350 -0.143
292 353 -0.114
292 355 -0.103
292 359 -0.148
292 361 -0.114
292 365 -0.060
292 367 -0.086
292 369 -0.088
292 371 -0.091
292 373 -0.108
293 311 -0.104
293 322 -0.077
293 324 0.0158810092175324
293 325 0.0203971946374002
293 328 0.0147892059228263
293 333 0.0121417471024353
293 336 -0.082
293 337 -0.074
293 342 -0.099
293 345 -0.094
293 350 0.0136303126945645
293 351 -0.144
293 352 -0.087
293 354 -0.070
293 360 -0.114
293 366 0.0105007059620734
293 367 0.0136118780153148
293 368 0.0130766742767491
293 369 0.0144827700503779
293 370 0.0148781842894174
293 371 0.0145891597061636
293 373 0.0125037701070929
294 300 -0.076
294 302 -0.124
294 303 -0.097
294 309 -0.066
294 310 -0.196
294 316 -0.081
294 322 -0.150
294 326 -0.090
294 327 -0.134
294 329 -0.088
294 330 -0.085
294 341 -0.106
294 343 -0.101
294 350 -0.113
294 351 -0.081
294 353 -0.090
294 358 -0.083
294 359 -0.103
294 362 -0.071
294 363 -0.091
294 364 -0.176
294 365 -0.145
294 366 -0.189
294 367 -0.190
294 368 -0.164
294 369 -0.141
294 370 -0.123
294 371 -0.062
294 372 -0.091
294 373 -0.072
295 299 -0.077
295 302 -0.097
295 303 -0.103
295 304 -0.108
295 309 -0.094
295 310 -0.153
295 311 -0.242
295 312 -0.101
295 313 -0.065
295 314 -0.076
295 316 -0.096
295 318 -0.082
295 322 -0.223
295 325 -0.093
295 326 -0.126
295 330 -0.107
295 334 -0.126
295 336 -0.090
295 337 -0.120
295 338 -0.101
295 339 -0.091
295 340 -0.061
295 341 -0.133
295 342 -0.205
295 343 -0.100
295 344 -0.071
295 349 0.0138644617093742
295 350 -0.188
295 351 -0.201
295 352 -0.134
295 353 -0.093
295 354 -0.069
295 357 -0.068
295 358 -0.092
295 361 -0.080
295 362 -0.144
295 364 -0.303
295 365 -0.077
295 366 -0.202
295 367 -0.186
295 368 -0.182
295 369 -0.156
295 370 -0.140
295 371 -0.102
295 372 -0.098
295 373 -0.075
296 311 -0.107
296 320 0.012531298873864
296 322 -0.112
296 335 0.0194115482559691
296 348 -0.068
296 351 -0.128
296 352 -0.057
296 356 -0.066
296 362 -0.067
296 363 -0.073
296 364 -0.085
296 366 -0.057
296 367 -0.056
296 368 -0.055
297 299 -0.146
297 300 -0.113
297 301 -0.068
297 302 -0.145
297 303 -0.070
297 304 -0.079
297 309 -0.063
297 310 -0.169
297 317 -0.123
297 319 -0.067
297 321 -0.093
297 326 -0.093
297 329 -0.084
297 330 -0.072
297 331 -0.074
297 336 0.0137746676202495
297 337 -0.080
297 339 -0.067
297 340 -0.081
297 341 -0.071
297 344 -0.109
297 345 -0.086
297 350 -0.110
297 353 -0.166
297 357 -0.084
297 358 -0.102
297 359 -0.138
297 360 -0.062
297 366 -0.069
297 367 -0.091
297 369 -0.091
297 370 -0.087
297 373 -0.062
298 299 0.0172630931760066
298 300 0.0146898270388276
298 305 -0.130
298 311 -0.095
298 317 0.026023595203283
298 318 -0.082
298 322 -0.194
298 323 -0.124
298 327 -0.094
298 334 -0.087
298 337 -0.064
298 339 0.0139923190415888
298 342 -0.095
298 348 -0.064
298 350 0.0236797843019668
298 351 -0.193
298 352 -0.129
298 356 -0.072
298 360 -0.124
298 362 -0.070
298 363 -0.076
298 364 -0.311
298 368 -0.069
298 373 -0.057
299 300 0.0173584263302818
299 301 0.0287917549477409
299 304 0.0156841249697818
299 305 -0.068
299 311 -0.121
299 317 0.018524320896689
299 320 0.0164659582509129
299 322 -0.169
299 323 -0.101
299 336 -0.061
299 339 0.0125599156172866
299 342 -0.159
299 345 -0.059
299 348 -0.068
299 350 0.0165370210967276
299 351 -0.166
299 352 -0.060
299 355 0.0182276444317575
299 360 -0.090
299 362 -0.080
299 363 -0.130
299 364 -0.208
299 365 -0.110
299 366 -0.115
299 367 -0.113
299 368 -0.119
299 369 -0.090
299 370 -0.098
299 371 -0.063
300 305 -0.113
300 311 -0.151
300 312 -0.093
300 316 -0.083
300 318 -0.106
300 321 -0.089
300 322 -0.244
300 323 -0.170
300 325 -0.074
300 326 -0.069
300 327 -0.081
300 330 -0.062
300 333 -0.074
300 336 -0.135
300 337 -0.128
300 342 -0.130
300 351 -0.170
300 352 -0.174
300 355 0.0207234968355334
300 360 -0.108
300 361 -0.067
300 362 -0.130
300 363 -0.135
300 364 -0.318
300 365 -0.091
300 366 -0.090
300 367 -0.125
300 368 -0.117
300 369 -0.086
300 370 -0.075
301 306 0.0143355293696662
301 311 -0.101
301 317 0.0232257799704485
301 320 0.0160301817644932
301 322 -0.143
301 323 -0.068
301 327 -0.109
301 337 -0.106
301 342 -0.068
301 351 -0.102
301 352 -0.085
301 358 0.0198383813765301
301 361 0.0135893827030939
301 363 -0.107
301 364 -0.247
301 365 -0.088
301 366 -0.097
301 367 -0.085
301 368 -0.071
301 369 -0.061
301 372 -0.082
301 373 -0.068
302 305 -0.123
302 311 -0.200
302 318 -0.088
302 321 -0.073
302 322 -0.132
302 323 -0.083
302 327 -0.076
302 329 -0.088
302 331 -0.064
302 333 -0.116
302 334 -0.105
302 336 -0.138
302 337 -0.150
302 342 -0.159
302 345 -0.087
302 351 -0.194
302 352 -0.080
302 354 -0.077
302 359 0.0286764294778755
302 360 -0.135
302 364 -0.213
303 304 0.0124723761684507
303 305 -0.093
303 307 -0.103
303 311 -0.083
303 318 -0.112
303 322 -0.137
303 323 -0.075
303 338 -0.102
303 342 -0.104
303 351 -0.090
303 354 -0.087
303 363 0.0262777645436119
304 320 0.0140914976129354
304 322 -0.075
304 323 -0.092
304 326 -0.058
304 327 -0.091
304 333 -0.069
304 342 -0.117
304 351 -0.134
304 363 -0.068
304 364 -0.151
304 366 -0.121
304 367 -0.105
304 368 -0.101
304 369 -0.061
304 370 -0.075
304 372 -0.056
304 373 -0.072
305 310 -0.098
305 314 -0.091
305 316 -0.100
305 319 -0.093
305 326 -0.122
305 328 0.00847340017239315
305 329 -0.078
305 337 -0.100
305 339 -0.122
305 341 -0.099
305 350 -0.132
305 353 -0.072
305 359 -0.121
305 362 0.0192149108896783
305 365 -0.146
305 366 -0.180
305 367 -0.179
305 368 -0.158
305 369 -0.161
305 370 -0.149
305 371 -0.122
305 372 -0.108
305 373 -0.070
306 310 -0.059
306 318 -0.070
306 319 0.0185574326567417
306 322 -0.095
306 327 -0.058
306 333 -0.088
306 337 -0.090
306 351 -0.074
306 352 -0.070
306 361 0.0148381445219201
306 364 -0.194
306 365 -0.115
306 366 -0.105
306 367 -0.109
306 368 -0.083
306 370 -0.067
307 311 -0.070
307 322 -0.145
307 323 -0.068
307 325 -0.061
307 333 -0.059
307 334 -0.104
307 337 -0.107
307 342 -0.072
307 344 -0.062
307 351 -0.157
307 353 -0.065
307 360 -0.077
307 362 -0.098
307 363 -0.116
307 364 -0.292
307 365 -0.116
307 366 -0.079
307 367 -0.098
307 368 -0.065
307 369 -0.127
307 370 -0.085
307 371 -0.112
307 372 -0.113
307 373 -0.071
308 324 0.0124118974948757
308 326 -0.070
308 328 0.0103344458839223
308 338 -0.067
308 342 -0.108
308 345 -0.077
308 346 0.0148054978920963
308 351 -0.099
308 352 -0.089
308 354 -0.059
308 364 -0.094
309 316 0.0113206532065601
309 318 -0.100
309 322 -0.089
309 324 0.0132193318508483
309 325 0.0140272940824061
309 328 0.0222411936189604
309 330 0.0163232995709318
309 331 0.0223962336623021
309 342 -0.097
309 345 -0.091
309 351 -0.087
309 352 -0.065
309 354 -0.071
309 357 0.025401878481612
309 358 0.0256266363174679
309 360 -0.078
309 362 -0.097
309 364 -0.091
310 311 -0.159
310 312 -0.074
310 314 -0.070
310 319 -0.063
310 320 -0.083
310 321 -0.117
310 322 -0.175
310 323 -0.116
310 334 -0.063
310 336 -0.111
310 337 -0.112
310 341 0.0188845517938617
310 345 -0.104
310 351 -0.121
310 352 -0.112
310 354 -0.141
310 355 -0.114
310 356 -0.075
310 358 0.0185826284674326
310 360 -0.126
310 361 -0.066
310 362 -0.155
310 363 -0.066
310 364 -0.176
310 368 0.00858878418993386
310 371 -0.061
310 372 -0.057
310 373 -0.046
311 314 -0.084
311 315 -0.096
311 316 -0.142
311 317 -0.087
311 318 -0.108
311 319 -0.151
311 320 -0.118
311 323 -0.151
311 325 -0.096
311 326 -0.148
311 327 -0.129
311 329 -0.138
311 330 -0.091
311 332 -0.084
311 335 -0.082
311 336 0.0158600125998056
311 338 -0.150
311 339 -0.114
311 340 -0.070
311 341 -0.071
311 342 0.0152144486546479
311 343 -0.100
311 344 -0.108
311 345 -0.065
311 348 -0.078
311 349 -0.110
311 350 -0.144
311 353 -0.168
311 357 -0.069
311 358 -0.107
311 359 -0.182
311 363 -0.063
311 365 -0.174
311 366 -0.173
311 367 -0.212
311 368 -0.198
311 369 -0.203
311 370 -0.154
311 371 -0.157
311 372 -0.173
311 373 -0.100
312 319 -0.068
312 323 -0.062
312 326 -0.058
312 333 -0.081
312 338 -0.072
312 345 -0.091
312 352 0.0164670007858855
312 359 -0.091
312 362 0.0209045155324949
312 366 -0.090
312 367 -0.113
312 368 -0.109
312 369 -0.095
312 371 -0.065
312 372 -0.086
313 322 -0.111
313 324 0.019710581726184
313 328 0.0228877971730115
313 329 0.0149016393666268
313 330 0.0117821198722014
313 331 0.0193784532488345
313 342 -0.070
313 344 0.0182341649705729
313 347 0.0121240790194643
313 351 -0.083
313 356 -0.090
313 359 -0.069
313 361 0.0133590500505228
313 364 -0.063
314 315 0.0153583245430553
314 317 0.0202618757437614
314 319 0.013972469401665
314 322 -0.142
314 331 -0.074
314 337 -0.064
314 342 -0.103
314 350 0.0322361429498061
314 351 -0.136
314 355 0.0134938309458076
314 360 -0.118
314 362 -0.108
314 364 -0.242
314 372 -0.062
314 373 -0.072
315 322 -0.072
315 324 0.0224240982358958
315 328 0.0121714957511934
315 338 0.0155384927738815
315 347 0.0178912074556845
315 348 0.0162029629609364
315 349 0.0197313302534365
315 350 -0.060
315 351 -0.077
315 352 -0.080
315 362 -0.085
315 364 -0.070
315 370 -0.054
315 372 -0.053
316 320 -0.060
316 322 -0.104
316 325 0.0120330118742636
316 326 0.0237681441563939
316 328 0.0108574997849131
316 330 0.011819905344205
316 336 -0.057
316 337 -0.081
316 338 -0.072
316 342 -0.071
316 345 -0.103
316 347 0.0127154046006571
316 351 -0.090
316 352 -0.079
316 354 -0.104
316 355 -0.067
316 360 -0.125
316 362 -0.117
316 364 -0.111
316 365 0.013639274482112
316 366 0.0177446175487803
316 367 0.0178699233291033
316 368 0.016398149484819
316 369 0.0182457771926843
316 370 0.0163368416648953
316 372 0.0121197614502878
317 319 0.0227742944190335
317 320 0.0156921852174031
317 321 0.0248145193899103
317 322 -0.132
317 323 -0.125
317 326 -0.081
317 327 -0.060
317 336 -0.098
317 337 -0.098
317 342 -0.098
317 343 0.0121357771362597
317 346 0.0145984145456382
317 349 0.0207919814195251
317 350 0.0129355352963308
317 351 -0.114
317 355 0.018083255685565
317 360 -0.068
317 361 0.0136537144146272
317 363 -0.057
317 364 -0.208
317 366 -0.096
317 367 -0.094
317 368 -0.083
317 369 -0.068
318 322 -0.182
318 323 -0.080
318 331 -0.069
318 337 -0.108
318 341 -0.090
318 350 -0.076
318 351 -0.147
318 352 -0.088
318 353 -0.104
318 354 -0.062
318 360 -0.097
318 362 -0.061
318 363 -0.076
318 364 -0.131
318 366 -0.061
318 367 -0.064
318 369 -0.059
318 370 -0.084
318 371 -0.069
319 321 0.0163973009811008
319 322 -0.241
319 323 -0.080
319 336 -0.103
319 337 -0.145
319 339 0.0145088906225436
319 342 -0.146
319 345 0.0158374835339303
319 348 -0.067
319 351 -0.120
319 352 -0.099
319 355 0.0161041506563306
319 356 -0.076
319 360 -0.129
319 362 -0.118
319 363 -0.117
319 364 -0.295
319 366 -0.110
319 367 -0.101
319 368 -0.089
319 370 -0.070
319 373 -0.058
320 322 -0.149
320 323 -0.065
320 326 -0.074
320 338 -0.062
320 345 0.0142577557411378
320 351 -0.092
320 352 -0.059
320 363 -0.070
320 364 -0.199
320 365 -0.093
320 366 -0.132
320 367 -0.139
320 368 -0.128
320 369 -0.105
320 370 -0.102
320 371 -0.084
320 372 -0.093
320 373 -0.064
321 322 -0.127
321 325 -0.062
321 326 -0.064
321 327 -0.070
321 329 -0.059
321 333 -0.063
321 334 -0.075
321 337 -0.110
321 342 -0.086
321 351 -0.098
321 352 -0.071
321 354 -0.066
321 355 0.0166053998039957
321 356 -0.064
321 360 -0.077
321 364 -0.138
321 365 -0.148
321 366 -0.176
321 367 -0.178
321 368 -0.176
321 369 -0.156
321 370 -0.138
321 371 -0.120
321 372 -0.114
321 373 -0.091
322 323 -0.135
322 326 -0.073
322 327 -0.086
322 329 -0.163
322 330 -0.114
322 331 -0.103
322 333 -0.097
322 334 -0.114
322 338 -0.110
322 339 -0.138
322 340 -0.071
322 341 -0.129
322 343 -0.098
322 344 -0.119
322 345 -0.148
322 349 -0.128
322 350 -0.169
322 351 -0.063
322 353 -0.132
322 354 -0.144
322 355 -0.136
322 356 -0.192
322 357 -0.092
322 358 -0.110
322 359 -0.210
322 361 -0.099
322 365 -0.144
322 366 -0.185
322 367 -0.170
322 368 -0.168
322 369 -0.178
322 370 -0.160
322 371 -0.172
322 372 -0.167
322 373 -0.133
323 324 0.0119196964303616
323 334 -0.088
323 337 -0.073
323 338 -0.154
323 339 -0.064
323 349 -0.063
323 350 -0.064
323 351 -0.103
323 352 -0.060
323 353 -0.067
323 355 -0.076
323 359 -0.120
323 360 -0.062
323 362 -0.140
323 364 -0.076
323 371 0.00865578017197332
324 325 0.0266355923950941
324 326 0.0121327323630419
324 327 0.0181244508488774
324 328 0.0321352063773764
324 329 0.0128471227894662
324 331 0.0193530029050654
324 332 0.028849646688766
324 333 0.0224210458454476
324 335 0.0249753164776005
324 340 0.0194212900339534
324 341 0.0137700792496258
324 343 0.012757565094729
324 344 0.0162599642047788
324 347 0.0250844364259872
324 349 0.0115602008382843
324 357 0.0134464661499781
325 326 0.0210051083476229
325 327 0.0150553735326385
325 328 0.0233523869890701
325 329 0.015931945190512
325 330 0.00817839330975484
325 332 0.0218662644045848
325 333 0.0184216565363869
325 335 0.0147920078932572
325 340 0.0144979882659466
325 341 0.0136410637050139
325 343 0.0169719476828149
325 344 0.0120311570336978
325 347 0.0182188266750852
325 351 -0.079
325 357 0.0101455126793982
325 360 -0.136
325 362 -0.096
325 365 0.0167788159865498
325 366 0.0118238594377488
325 367 0.0145257808244872
325 368 0.0136209679043115
325 369 0.0146612156813457
325 370 0.0118245783825862
325 371 0.0122964542315985
325 373 0.0118321938420827
326 327 0.0165534138779771
326 328 0.009115750340992
326 329 0.0163893241714833
326 330 0.0191284367085885
326 332 0.0154607279431708
326 339 0.0152669357786309
326 342 -0.113
326 343 0.0142489620022771
326 348 -0.091
326 351 -0.093
326 354 -0.066
326 355 -0.117
326 356 -0.060
326 360 -0.203
326 362 -0.115
326 365 0.0251698380289682
326 366 0.0257291292134267
326 367 0.0213987938906438
326 368 0.0244588706841305
326 369 0.0220518671743232
326 370 0.0207071034065687
326 371 0.0168621848505047
326 372 0.0204096215975509
326 373 0.018686829800084
327 328 0.0201803556981671
327 329 0.0182535305134244
327 330 0.0151841084095731
327 332 0.0133301214204822
327 334 -0.060
327 337 -0.064
327 338 -0.095
327 340 0.036588094974718
327 342 -0.089
327 345 -0.076
327 347 0.0112575244566444
327 349 0.0173940463123426
327 351 -0.124
327 352 -0.135
327 358 -0.064
327 360 -0.136
327 361 -0.129
327 362 -0.120
327 364 -0.187
328 329 0.0224214378512012
328 330 0.0139629117649844
328 331 0.0289288002561282
328 332 0.0201131305202649
328 333 0.0199688893565169
328 335 0.021451780200661
328 340 0.0165403913679498
328 341 0.0108781163735381
328 344 0.0159167567354569
328 346 0.0167830463922814
328 347 0.0299502376196524
328 349 0.0129479892570196
328 357 0.0187211557381757
329 330 0.0173600310477457
329 331 0.0253682201576375
329 332 0.015453117092906
329 333 0.0114539212383389
329 337 -0.069
329 340 0.0165111619684781
329 341 0.0145590105531393
329 342 -0.063
329 344 0.0178705311936572
329 351 -0.157
329 352 -0.107
329 354 -0.153
329 356 -0.081
329 360 -0.138
329 362 -0.117
329 364 -0.174
330 331 0.0142816581404227
330 332 0.0140431311107657
330 338 -0.060
330 340 0.0134052020427246
330 342 -0.081
330 343 0.019029555534387
330 344 0.0120107098292089
330 345 -0.104
330 348 -0.059
330 351 -0.139
330 352 -0.073
330 354 -0.092
330 356 -0.093
330 357 0.013860976795641
330 362 -0.106
330 363 -0.071
330 364 -0.146
331 332 0.011175254232525
331 334 -0.081
331 344 0.0195641410469011
331 345 -0.058
331 348 -0.068
331 351 -0.125
331 352 -0.081
331 362 -0.062
331 364 -0.058
331 366 -0.072
331 367 -0.071
331 368 -0.068
331 369 -0.056
331 370 -0.051
332 333 0.038472457251859
332 335 0.0158586236912992
332 340 0.0191171960876801
332 341 0.0232851496286881
332 347 0.0138749067968196
332 351 -0.113
332 354 -0.076
333 335 0.0244387320092868
333 340 0.0133108863553384
333 346 0.0118811956310169
333 347 0.0153233689258548
333 351 -0.107
333 352 -0.077
333 354 -0.111
333 360 -0.064
333 362 -0.118
333 364 -0.083
334 335 0.0111046956461539
334 338 0.0226590206914688
334 345 -0.074
334 346 0.0113817217527139
334 348 0.0164081481932688
334 351 -0.111
334 353 -0.087
334 359 -0.067
334 363 -0.080
334 365 -0.066
334 366 -0.075
334 367 -0.102
334 368 -0.079
334 369 -0.068
334 370 -0.086
334 371 -0.064
334 372 -0.068
335 340 0.015570976864179
335 341 0.0149346986846343
335 344 0.0138470987752865
335 347 0.0230239370084294
335 349 0.0136464711459894
335 358 -0.047
335 364 -0.066
336 350 -0.070
336 352 0.0259842996317853
336 353 -0.060
336 359 -0.101
336 365 -0.095
336 367 -0.071
336 368 -0.069
336 369 -0.066
336 370 -0.078
336 372 -0.080
337 338 -0.062
337 345 -0.154
337 350 -0.117
337 351 -0.086
337 353 -0.094
337 355 -0.086
337 356 -0.139
337 358 -0.063
337 359 -0.067
337 361 -0.083
337 362 -0.078
337 363 -0.161
337 365 -0.072
337 366 -0.109
337 367 -0.121
337 368 -0.121
337 369 -0.112
337 370 -0.113
337 371 -0.088
337 372 -0.100
337 373 -0.081
338 351 -0.122
338 352 -0.117
338 353 -0.068
338 354 -0.067
338 360 -0.099
338 362 -0.134
338 363 -0.071
338 364 -0.229
338 365 -0.117
338 366 -0.111
338 367 -0.103
338 368 -0.097
338 369 -0.095
338 370 -0.101
338 371 -0.095
338 372 -0.078
339 342 -0.089
339 351 -0.128
339 352 -0.086
339 356 -0.061
339 359 -0.096
339 360 -0.068
339 363 -0.118
339 364 -0.188
340 341 0.0181733606120347
340 342 -0.085
340 347 0.01440723584134
340 349 0.0165486632822559
340 351 -0.123
340 352 -0.071
340 354 -0.102
340 356 -0.087
340 360 -0.135
340 362 -0.087
340 364 -0.114
340 365 -0.061
340 367 -0.072
340 370 -0.052
341 342 -0.075
341 345 -0.059
341 347 0.010814883090661
341 351 -0.087
341 352 -0.087
341 354 -0.096
341 355 -0.075
341 360 -0.129
341 362 -0.070
341 364 -0.099
341 366 0.00494857268656903
342 343 -0.086
342 344 -0.070
342 350 -0.096
342 353 -0.143
342 354 -0.060
342 357 -0.077
342 359 -0.096
342 363 -0.068
342 365 -0.093
342 366 -0.108
342 367 -0.145
342 368 -0.109
342 369 -0.106
342 370 -0.109
342 371 -0.105
342 372 -0.101
342 373 -0.057
343 344 0.0195159693367479
343 347 0.0092714540501348
343 349 -0.061
343 351 -0.142
343 354 -0.091
343 360 -0.120
343 362 -0.080
343 364 -0.173
343 370 -0.054
344 347 0.0202479006664951
344 351 -0.127
344 352 -0.073
344 357 0.0181623929136528
344 360 -0.062
344 363 -0.091
344 364 -0.117
344 366 -0.075
345 351 -0.068
345 353 -0.086
345 357 -0.068
345 360 -0.075
345 363 -0.095
345 364 -0.170
345 365 -0.072
345 366 -0.143
345 367 -0.178
345 368 -0.134
345 369 -0.140
345 370 -0.155
345 371 -0.131
345 372 -0.118
345 373 -0.111
346 347 0.0261854643216925
346 357 0.021917699890433
346 364 -0.065
347 348 0.00936152204356205
347 349 0.016773584243385
347 357 0.0199146009539354
348 350 -0.079
348 357 -0.062
348 364 -0.094
348 365 -0.064
348 366 -0.090
348 367 -0.089
348 368 -0.065
349 351 -0.060
349 352 -0.064
349 355 0.0161421849556199
349 362 -0.098
349 364 -0.112
349 366 -0.101
349 367 -0.071
349 368 -0.066
349 369 -0.059
350 351 -0.121
350 352 -0.070
350 360 -0.168
350 362 -0.163
350 363 -0.073
350 364 -0.302
350 368 0.00979127986026134
350 369 0.0103951541017036
351 353 -0.085
351 355 -0.102
351 356 -0.120
351 357 -0.079
351 358 -0.104
351 359 -0.165
351 361 -0.089
351 363 -0.083
351 364 -0.126
351 365 -0.139
351 366 -0.149
351 367 -0.164
351 368 -0.180
351 369 -0.150
351 370 -0.136
351 371 -0.104
351 372 -0.155
351 373 -0.109
352 353 -0.098
352 355 -0.115
352 357 -0.079
352 359 -0.166
352 361 -0.067
352 363 -0.119
352 365 -0.088
352 366 -0.119
352 367 -0.123
352 368 -0.118
352 369 -0.077
352 370 -0.092
352 371 -0.082
352 372 -0.131
352 373 -0.102
353 354 -0.125
353 360 -0.081
353 362 -0.079
353 364 -0.178
353 365 -0.071
353 366 -0.097
353 367 -0.094
353 368 -0.090
353 369 -0.077
353 370 -0.066
353 371 -0.057
353 372 -0.053
354 355 0.020519517623179
354 359 -0.081
354 362 -0.059
354 363 -0.060
354 364 -0.191
354 365 -0.106
354 366 -0.113
354 367 -0.120
354 368 -0.067
354 369 -0.105
354 371 -0.075
354 372 -0.058
355 356 0.023094900450534
355 363 -0.115
355 364 -0.230
355 365 -0.136
355 366 -0.190
355 367 -0.189
355 368 -0.158
355 369 -0.157
355 370 -0.122
355 371 -0.092
355 372 -0.121
355 373 -0.084
356 362 -0.075
356 363 -0.067
356 364 -0.267
356 365 -0.105
356 366 -0.113
356 367 -0.087
356 368 -0.112
356 369 -0.091
356 370 -0.073
356 371 -0.064
357 358 0.017304891389481
357 360 -0.067
357 364 -0.064
357 365 -0.057
357 366 -0.054
358 366 -0.084
358 367 -0.109
358 368 -0.101
358 369 -0.092
358 370 -0.081
358 371 -0.070
358 372 -0.067
358 373 -0.052
359 360 -0.141
359 362 -0.188
359 364 -0.216
360 362 0.0327877736663682
360 365 -0.195
360 366 -0.201
360 367 -0.227
360 368 -0.192
360 369 -0.189
360 370 -0.145
360 371 -0.127
360 372 -0.138
360 373 -0.111
361 364 -0.091
361 368 0.010438031524932
361 369 0.0129098233396162
361 370 0.0135537998731021
361 371 0.0109445394947628
362 363 0.0141564169950687
362 364 0.0163062984399672
362 365 -0.136
362 366 -0.201
362 367 -0.215
362 368 -0.177
362 369 -0.161
362 370 -0.153
362 371 -0.095
362 372 -0.110
362 373 -0.099
363 364 0.0279826846405199
363 365 0.00964965025732924
364 365 0.00883495571063916
365 366 0.0440818790742679
365 367 0.0447262428586976
365 368 0.0435718695869517
365 369 0.035490880115792
365 370 0.0382347234019692
365 371 0.0342697861553599
365 372 0.0325270244801203
365 373 0.029408932961502
366 367 0.0474029513025532
366 368 0.0470349866793229
366 369 0.0413620729344872
366 370 0.0401652535027185
366 371 0.0363528555408046
366 372 0.0357025172835967
366 373 0.0309991365197457
367 368 0.0493418996204398
367 369 0.0425635024313885
367 370 0.0443488286257413
367 371 0.0360033692435344
367 372 0.0353171964795557
367 373 0.0343307587998952
368 369 0.045337568218512
368 370 0.0451493710520969
368 371 0.0384119078169082
368 372 0.0375756617111786
368 373 0.0344737910587473
369 370 0.0466440286298093
369 371 0.04411716434794
369 372 0.0439994818866628
369 373 0.0368767290952987
370 371 0.0440285965350437
370 372 0.0462534269629168
370 373 0.0473787442128485
371 372 0.0499162729455448
371 373 0.0432138835738044
372 373 0.0490096039683822
