# Supplementary material for: Episodic evolution of coadapted sets of amino acid sites in mitochondrial proteins
Source: PLoS Genet. 2021 Jan 25;17(1):e1008711. doi: 10.1371/journal.pgen.1008711 (PMC7861529; doi:10.1371/journal.pgen.1008711)
Supplement: S1 Data — (ZIP) [file pgen.1008711.s025.zip › data/results/coevolution_graphs/cytb.supertree.pos_cor2pcor.l90.n0.up0099.lp0500.positive_edges.graphml]

<?xml version="1.0" encoding="UTF-8"?>
<graphml xmlns="http://graphml.graphdrawing.org/xmlns">
<key id="weight" for="edge" attr.name="weight" attr.type="double"/>
	<graph id="Gpos" edgedefault="undirected">
		<node id="306"/>
		<node id="420"/>
		<node id="378"/>
		<node id="225"/>
		<node id="158"/>
		<node id="133"/>
		<node id="144"/>
		<node id="457"/>
		<node id="235"/>
		<node id="255"/>
		<node id="95"/>
		<node id="316"/>
		<node id="149"/>
		<node id="168"/>
		<node id="353"/>
		<node id="155"/>
		<node id="475"/>
		<node id="107"/>
		<node id="213"/>
		<node id="212"/>
		<node id="236"/>
		<node id="63"/>
		<node id="199"/>
		<node id="54"/>
		<node id="342"/>
		<node id="390"/>
		<node id="473"/>
		<node id="110"/>
		<node id="441"/>
		<node id="388"/>
		<node id="85"/>
		<node id="103"/>
		<node id="527"/>
		<node id="243"/>
		<node id="315"/>
		<node id="416"/>
		<node id="382"/>
		<node id="17"/>
		<node id="98"/>
		<node id="516"/>
		<node id="313"/>
		<node id="92"/>
		<node id="518"/>
		<node id="477"/>
		<node id="355"/>
		<node id="177"/>
		<node id="260"/>
		<node id="348"/>
		<node id="432"/>
		<node id="266"/>
		<node id="288"/>
		<node id="134"/>
		<node id="66"/>
		<node id="271"/>
		<node id="300"/>
		<node id="312"/>
		<node id="319"/>
		<node id="142"/>
		<node id="270"/>
		<node id="29"/>
		<node id="430"/>
		<node id="379"/>
		<node id="130"/>
		<node id="136"/>
		<node id="503"/>
		<node id="347"/>
		<node id="159"/>
		<node id="193"/>
		<node id="480"/>
		<node id="549"/>
		<node id="481"/>
		<node id="296"/>
		<node id="171"/>
		<node id="265"/>
		<node id="147"/>
		<node id="104"/>
		<node id="56"/>
		<node id="96"/>
		<node id="88"/>
		<node id="143"/>
		<node id="372"/>
		<node id="146"/>
		<node id="106"/>
		<node id="65"/>
		<node id="317"/>
		<node id="101"/>
		<node id="257"/>
		<node id="109"/>
		<node id="365"/>
		<node id="525"/>
		<node id="302"/>
		<node id="341"/>
		<node id="151"/>
		<node id="207"/>
		<node id="374"/>
		<node id="511"/>
		<node id="418"/>
		<node id="363"/>
		<node id="499"/>
		<node id="393"/>
		<node id="154"/>
		<node id="49"/>
		<node id="505"/>
		<node id="510"/>
		<node id="286"/>
		<node id="387"/>
		<node id="318"/>
		<node id="254"/>
		<node id="370"/>
		<node id="433"/>
		<node id="269"/>
		<node id="509"/>
		<node id="173"/>
		<node id="68"/>
		<node id="553"/>
		<node id="453"/>
		<node id="290"/>
		<node id="284"/>
		<node id="169"/>
		<node id="153"/>
		<node id="60"/>
		<node id="295"/>
		<node id="32"/>
		<node id="203"/>
		<node id="226"/>
		<node id="38"/>
		<node id="498"/>
		<node id="351"/>
		<node id="55"/>
		<node id="531"/>
		<node id="79"/>
		<node id="34"/>
		<node id="291"/>
		<node id="277"/>
		<node id="28"/>
		<node id="128"/>
		<node id="102"/>
		<node id="196"/>
		<node id="188"/>
		<node id="513"/>
		<node id="111"/>
		<node id="185"/>
		<node id="489"/>
		<node id="352"/>
		<node id="307"/>
		<node id="311"/>
		<node id="139"/>
		<node id="105"/>
		<node id="289"/>
		<node id="174"/>
		<node id="253"/>
		<node id="81"/>
		<node id="64"/>
		<node id="172"/>
		<node id="299"/>
		<node id="375"/>
		<node id="241"/>
		<node id="343"/>
		<node id="99"/>
		<node id="287"/>
		<node id="385"/>
		<node id="282"/>
		<node id="30"/>
		<node id="273"/>
		<node id="91"/>
		<node id="454"/>
		<node id="298"/>
		<node id="181"/>
		<node id="41"/>
		<node id="435"/>
		<node id="108"/>
		<node id="545"/>
		<node id="267"/>
		<node id="72"/>
		<node id="187"/>
		<node id="399"/>
		<node id="186"/>
		<node id="309"/>
		<node id="428"/>
		<node id="89"/>
		<node id="429"/>
		<node id="394"/>
		<node id="308"/>
		<node id="522"/>
		<node id="272"/>
		<node id="389"/>
		<node id="369"/>
		<node id="135"/>
		<node id="206"/>
		<node id="42"/>
		<node id="285"/>
		<node id="362"/>
		<node id="90"/>
		<node id="456"/>
		<node id="201"/>
		<node id="242"/>
		<node id="354"/>
		<node id="320"/>
		<node id="303"/>
		<node id="86"/>
		<node id="37"/>
		<node id="73"/>
		<node id="460"/>
		<node id="386"/>
		<node id="552"/>
		<node id="274"/>
		<node id="305"/>
		<node id="275"/>
		<node id="210"/>
		<node id="69"/>
		<node id="496"/>
		<node id="137"/>
		<node id="344"/>
		<node id="547"/>
		<node id="258"/>
		<node id="58"/>
		<node id="276"/>
		<node id="197"/>
		<node id="202"/>
		<node id="376"/>
		<node id="53"/>
		<node id="377"/>
		<node id="529"/>
		<node id="163"/>
		<node id="512"/>
		<node id="339"/>
		<node id="371"/>
		<node id="507"/>
		<node id="442"/>
		<node id="31"/>
		<node id="360"/>
		<node id="189"/>
		<node id="422"/>
		<node id="502"/>
		<node id="383"/>
		<node id="304"/>
		<node id="195"/>
		<node id="239"/>
		<node id="162"/>
		<node id="176"/>
		<node id="262"/>
		<node id="80"/>
		<node id="214"/>
		<node id="74"/>
		<node id="280"/>
		<node id="439"/>
		<node id="500"/>
		<node id="47"/>
		<node id="263"/>
		<node id="227"/>
		<node id="398"/>
		<node id="166"/>
		<node id="11"/>
		<node id="50"/>
		<node id="301"/>
		<node id="215"/>
		<node id="472"/>
		<node id="40"/>
		<node id="444"/>
		<node id="84"/>
		<node id="161"/>
		<node id="175"/>
		<node id="167"/>
		<node id="61"/>
		<node id="279"/>
		<node id="44"/>
		<node id="71"/>
		<node id="256"/>
		<node id="191"/>
		<node id="75"/>
		<node id="391"/>
		<node id="36"/>
		<node id="440"/>
		<node id="233"/>
		<node id="436"/>
		<node id="419"/>
		<node id="240"/>
		<node id="97"/>
		<node id="550"/>
		<node id="112"/>
		<node id="51"/>
		<node id="358"/>
		<node id="359"/>
		<node id="396"/>
		<node id="423"/>
		<node id="145"/>
		<node id="488"/>
		<node id="259"/>
		<node id="293"/>
		<node id="237"/>
		<node id="555"/>
		<node id="46"/>
		<node id="43"/>
		<node id="238"/>
		<node id="459"/>
		<node id="346"/>
		<node id="164"/>
		<node id="501"/>
		<node id="82"/>
		<node id="421"/>
		<node id="184"/>
		<node id="380"/>
		<node id="190"/>
		<node id="208"/>
		<node id="232"/>
		<node id="59"/>
		<node id="487"/>
		<node id="140"/>
		<node id="506"/>
		<node id="367"/>
		<node id="33"/>
		<node id="350"/>
		<node id="170"/>
		<node id="526"/>
		<node id="25"/>
		<node id="476"/>
		<node id="345"/>
		<node id="138"/>
		<node id="495"/>
		<node id="27"/>
		<node id="373"/>
		<node id="292"/>
		<node id="548"/>
		<node id="150"/>
		<node id="478"/>
		<node id="67"/>
		<node id="200"/>
		<node id="494"/>
		<node id="294"/>
		<node id="148"/>
		<node id="209"/>
		<node id="528"/>
		<node id="297"/>
		<node id="261"/>
		<node id="364"/>
		<node id="62"/>
		<node id="554"/>
		<node id="366"/>
		<node id="141"/>
		<node id="70"/>
		<node id="384"/>
		<node id="381"/>
		<node id="479"/>
		<node id="228"/>
		<node id="183"/>
		<node id="349"/>
		<node id="20"/>
		<node id="45"/>
		<node id="132"/>
		<node id="205"/>
		<node id="434"/>
		<node id="83"/>
		<node id="523"/>
		<node id="211"/>
		<node id="395"/>
		<node id="431"/>
		<node id="129"/>
		<node id="474"/>
		<node id="361"/>
		<node id="458"/>
		<node id="264"/>
		<node id="26"/>
		<node id="48"/>
		<node id="268"/>
		<node id="314"/>
		<node id="52"/>
		<node id="131"/>
		<node id="356"/>
		<node id="497"/>
		<node id="76"/>
		<node id="551"/>
		<node id="536"/>
		<node id="192"/>
		<edge source="187" target="225">
			<data key="weight">0.0304554399116971</data>
		</edge>
		<edge source="56" target="59">
			<data key="weight">0.0167306801364108</data>
		</edge>
		<edge source="276" target="454">
			<data key="weight">0.0127481646351372</data>
		</edge>
		<edge source="263" target="472">
			<data key="weight">0.0154661994425589</data>
		</edge>
		<edge source="379" target="479">
			<data key="weight">0.0162432897480222</data>
		</edge>
		<edge source="353" target="507">
			<data key="weight">0.0132081257211205</data>
		</edge>
		<edge source="88" target="422">
			<data key="weight">0.0184805840474418</data>
		</edge>
		<edge source="307" target="319">
			<data key="weight">0.0144644340929719</data>
		</edge>
		<edge source="366" target="507">
			<data key="weight">0.020588507527542</data>
		</edge>
		<edge source="138" target="433">
			<data key="weight">0.013773960735746</data>
		</edge>
		<edge source="191" target="207">
			<data key="weight">0.0211565991474281</data>
		</edge>
		<edge source="346" target="373">
			<data key="weight">0.018525468097394</data>
		</edge>
		<edge source="385" target="554">
			<data key="weight">0.0237931794311952</data>
		</edge>
		<edge source="102" target="503">
			<data key="weight">0.0153787203619642</data>
		</edge>
		<edge source="90" target="233">
			<data key="weight">0.0145690542428908</data>
		</edge>
		<edge source="40" target="139">
			<data key="weight">0.0103658151240585</data>
		</edge>
		<edge source="480" target="525">
			<data key="weight">0.013860976795641</data>
		</edge>
		<edge source="367" target="369">
			<data key="weight">0.0224440309741791</data>
		</edge>
		<edge source="257" target="347">
			<data key="weight">0.0161173646443144</data>
		</edge>
		<edge source="66" target="212">
			<data key="weight">0.0203724192104271</data>
		</edge>
		<edge source="375" target="380">
			<data key="weight">0.0209287145915911</data>
		</edge>
		<edge source="341" target="360">
			<data key="weight">0.0220579616206654</data>
		</edge>
		<edge source="73" target="101">
			<data key="weight">0.0163997146596859</data>
		</edge>
		<edge source="143" target="367">
			<data key="weight">0.0106629553279295</data>
		</edge>
		<edge source="383" target="525">
			<data key="weight">0.0169161791934933</data>
		</edge>
		<edge source="360" target="395">
			<data key="weight">0.0120553809610364</data>
		</edge>
		<edge source="108" target="161">
			<data key="weight">0.0214743801176209</data>
		</edge>
		<edge source="294" target="296">
			<data key="weight">0.0173570312069757</data>
		</edge>
		<edge source="34" target="103">
			<data key="weight">0.0135785195880189</data>
		</edge>
		<edge source="27" target="399">
			<data key="weight">0.0221223059541809</data>
		</edge>
		<edge source="383" target="384">
			<data key="weight">0.0184429023122247</data>
		</edge>
		<edge source="315" target="387">
			<data key="weight">0.0120683497150198</data>
		</edge>
		<edge source="130" target="200">
			<data key="weight">0.0348452020165491</data>
		</edge>
		<edge source="349" target="386">
			<data key="weight">0.0157058685224037</data>
		</edge>
		<edge source="90" target="146">
			<data key="weight">0.013398742188926</data>
		</edge>
		<edge source="27" target="149">
			<data key="weight">0.0110568067264825</data>
		</edge>
		<edge source="54" target="552">
			<data key="weight">0.0106639085222511</data>
		</edge>
		<edge source="389" target="476">
			<data key="weight">0.0135049091717798</data>
		</edge>
		<edge source="275" target="307">
			<data key="weight">0.0187865709198405</data>
		</edge>
		<edge source="349" target="474">
			<data key="weight">0.0132606176387014</data>
		</edge>
		<edge source="374" target="378">
			<data key="weight">0.0139441058607668</data>
		</edge>
		<edge source="207" target="253">
			<data key="weight">0.0251090559800083</data>
		</edge>
		<edge source="395" target="475">
			<data key="weight">0.0139104019251228</data>
		</edge>
		<edge source="367" target="454">
			<data key="weight">0.0127344947038636</data>
		</edge>
		<edge source="346" target="371">
			<data key="weight">0.0143980113302523</data>
		</edge>
		<edge source="50" target="51">
			<data key="weight">0.0153596951362741</data>
		</edge>
		<edge source="258" target="421">
			<data key="weight">0.0122827503152512</data>
		</edge>
		<edge source="151" target="154">
			<data key="weight">0.0127161065776375</data>
		</edge>
		<edge source="64" target="184">
			<data key="weight">0.0173861831706698</data>
		</edge>
		<edge source="146" target="418">
			<data key="weight">0.026260620174401</data>
		</edge>
		<edge source="349" target="390">
			<data key="weight">0.0172061385710562</data>
		</edge>
		<edge source="66" target="211">
			<data key="weight">0.0134719172780425</data>
		</edge>
		<edge source="387" target="399">
			<data key="weight">0.0219434052430778</data>
		</edge>
		<edge source="212" target="285">
			<data key="weight">0.0163283149970209</data>
		</edge>
		<edge source="374" target="506">
			<data key="weight">0.0177680503575523</data>
		</edge>
		<edge source="346" target="478">
			<data key="weight">0.0148643437148583</data>
		</edge>
		<edge source="344" target="454">
			<data key="weight">0.0130519328938711</data>
		</edge>
		<edge source="389" target="478">
			<data key="weight">0.0164625481412652</data>
		</edge>
		<edge source="396" target="444">
			<data key="weight">0.0170689011072705</data>
		</edge>
		<edge source="185" target="193">
			<data key="weight">0.0441837861303471</data>
		</edge>
		<edge source="379" target="500">
			<data key="weight">0.0152169018285469</data>
		</edge>
		<edge source="95" target="460">
			<data key="weight">0.0139350875199275</data>
		</edge>
		<edge source="20" target="40">
			<data key="weight">0.0147614615422744</data>
		</edge>
		<edge source="173" target="550">
			<data key="weight">0.0223966574419637</data>
		</edge>
		<edge source="364" target="390">
			<data key="weight">0.0109998792573016</data>
		</edge>
		<edge source="53" target="54">
			<data key="weight">0.0169060768697006</data>
		</edge>
		<edge source="346" target="488">
			<data key="weight">0.0155912304869581</data>
		</edge>
		<edge source="341" target="359">
			<data key="weight">0.015261584615068</data>
		</edge>
		<edge source="51" target="548">
			<data key="weight">0.0109832791298614</data>
		</edge>
		<edge source="454" target="554">
			<data key="weight">0.0121197614502878</data>
		</edge>
		<edge source="133" target="146">
			<data key="weight">0.0194544364025493</data>
		</edge>
		<edge source="365" target="479">
			<data key="weight">0.00777168182120494</data>
		</edge>
		<edge source="38" target="149">
			<data key="weight">0.0168243842221721</data>
		</edge>
		<edge source="475" target="477">
			<data key="weight">0.0150553735326385</data>
		</edge>
		<edge source="382" target="553">
			<data key="weight">0.014127028210439</data>
		</edge>
		<edge source="73" target="191">
			<data key="weight">0.0191539959322767</data>
		</edge>
		<edge source="353" target="387">
			<data key="weight">0.0198862473479465</data>
		</edge>
		<edge source="154" target="280">
			<data key="weight">0.0167335031973136</data>
		</edge>
		<edge source="80" target="86">
			<data key="weight">0.0146012251033943</data>
		</edge>
		<edge source="373" target="487">
			<data key="weight">0.0155282080115027</data>
		</edge>
		<edge source="139" target="243">
			<data key="weight">0.0172815376818863</data>
		</edge>
		<edge source="435" target="506">
			<data key="weight">0.0148054978920963</data>
		</edge>
		<edge source="344" target="475">
			<data key="weight">0.0105836477093924</data>
		</edge>
		<edge source="302" target="309">
			<data key="weight">0.0136061869368215</data>
		</edge>
		<edge source="176" target="422">
			<data key="weight">0.0127706325904892</data>
		</edge>
		<edge source="274" target="475">
			<data key="weight">0.0180967768881238</data>
		</edge>
		<edge source="386" target="453">
			<data key="weight">0.017412796695698</data>
		</edge>
		<edge source="67" target="422">
			<data key="weight">0.0151881558744045</data>
		</edge>
		<edge source="139" target="358">
			<data key="weight">0.0151179104690753</data>
		</edge>
		<edge source="185" target="475">
			<data key="weight">0.0217508916329361</data>
		</edge>
		<edge source="365" target="395">
			<data key="weight">0.010607895437129</data>
		</edge>
		<edge source="128" target="145">
			<data key="weight">0.0160740735761712</data>
		</edge>
		<edge source="346" target="372">
			<data key="weight">0.0147067759162877</data>
		</edge>
		<edge source="91" target="161">
			<data key="weight">0.0114096280785512</data>
		</edge>
		<edge source="43" target="379">
			<data key="weight">0.0146033179493522</data>
		</edge>
		<edge source="97" target="395">
			<data key="weight">0.0293558280677026</data>
		</edge>
		<edge source="363" target="381">
			<data key="weight">0.0265700697277081</data>
		</edge>
		<edge source="56" target="158">
			<data key="weight">0.0150735960161499</data>
		</edge>
		<edge source="153" target="302">
			<data key="weight">0.0129036896081977</data>
		</edge>
		<edge source="76" target="477">
			<data key="weight">0.020469508285394</data>
		</edge>
		<edge source="354" target="391">
			<data key="weight">0.0164895856538332</data>
		</edge>
		<edge source="169" target="302">
			<data key="weight">0.0176936470429384</data>
		</edge>
		<edge source="507" target="510">
			<data key="weight">0.016773584243385</data>
		</edge>
		<edge source="369" target="454">
			<data key="weight">0.0175009203171301</data>
		</edge>
		<edge source="267" target="280">
			<data key="weight">0.0151130548622236</data>
		</edge>
		<edge source="241" target="353">
			<data key="weight">0.0187730706234164</data>
		</edge>
		<edge source="155" target="391">
			<data key="weight">0.017146518541649</data>
		</edge>
		<edge source="45" target="284">
			<data key="weight">0.0169927998150587</data>
		</edge>
		<edge source="500" target="548">
			<data key="weight">0.00494857268656903</data>
		</edge>
		<edge source="196" target="480">
			<data key="weight">0.0117415369583684</data>
		</edge>
		<edge source="363" target="369">
			<data key="weight">0.0231707619850129</data>
		</edge>
		<edge source="97" target="101">
			<data key="weight">0.040156022906701</data>
		</edge>
		<edge source="72" target="90">
			<data key="weight">0.0153708428513268</data>
		</edge>
		<edge source="394" target="549">
			<data key="weight">0.00493581663198116</data>
		</edge>
		<edge source="353" target="374">
			<data key="weight">0.0255593203257674</data>
		</edge>
		<edge source="192" target="233">
			<data key="weight">0.0142202093011876</data>
		</edge>
		<edge source="390" target="479">
			<data key="weight">0.0116198157851025</data>
		</edge>
		<edge source="31" target="549">
			<data key="weight">0.0141549663859787</data>
		</edge>
		<edge source="304" target="488">
			<data key="weight">0.012823989147645</data>
		</edge>
		<edge source="365" target="394">
			<data key="weight">0.00791927184596428</data>
		</edge>
		<edge source="507" target="525">
			<data key="weight">0.0199146009539354</data>
		</edge>
		<edge source="102" target="144">
			<data key="weight">0.0164836766044762</data>
		</edge>
		<edge source="355" target="498">
			<data key="weight">0.0174475165233897</data>
		</edge>
		<edge source="62" target="308">
			<data key="weight">0.0300218342884242</data>
		</edge>
		<edge source="347" target="389">
			<data key="weight">0.0110337133139542</data>
		</edge>
		<edge source="363" target="474">
			<data key="weight">0.0137423242147614</data>
		</edge>
		<edge source="26" target="456">
			<data key="weight">0.024945949386795</data>
		</edge>
		<edge source="349" target="454">
			<data key="weight">0.0134893399676172</data>
		</edge>
		<edge source="130" target="137">
			<data key="weight">0.0145847763714258</data>
		</edge>
		<edge source="274" target="477">
			<data key="weight">0.0138376861623344</data>
		</edge>
		<edge source="435" target="474">
			<data key="weight">0.0124118974948757</data>
		</edge>
		<edge source="430" target="536">
			<data key="weight">0.0262777645436119</data>
		</edge>
		<edge source="377" target="386">
			<data key="weight">0.0213466329725734</data>
		</edge>
		<edge source="475" target="499">
			<data key="weight">0.0144979882659466</data>
		</edge>
		<edge source="40" target="314">
			<data key="weight">0.0134790481958739</data>
		</edge>
		<edge source="132" target="363">
			<data key="weight">0.0184821218051793</data>
		</edge>
		<edge source="83" target="90">
			<data key="weight">0.0122034027578721</data>
		</edge>
		<edge source="181" target="279">
			<data key="weight">0.0451734331376178</data>
		</edge>
		<edge source="254" target="441">
			<data key="weight">0.0128392439949533</data>
		</edge>
		<edge source="359" target="454">
			<data key="weight">0.0147826207313589</data>
		</edge>
		<edge source="311" target="339">
			<data key="weight">0.010892709814032</data>
		</edge>
		<edge source="480" target="481">
			<data key="weight">0.0142816581404227</data>
		</edge>
		<edge source="41" target="144">
			<data key="weight">0.0143928490146968</data>
		</edge>
		<edge source="132" target="134">
			<data key="weight">0.0197750697372886</data>
		</edge>
		<edge source="366" target="377">
			<data key="weight">0.0245214243271985</data>
		</edge>
		<edge source="377" target="507">
			<data key="weight">0.0157955749515474</data>
		</edge>
		<edge source="129" target="364">
			<data key="weight">0.0212968617015595</data>
		</edge>
		<edge source="363" target="371">
			<data key="weight">0.0207261649890664</data>
		</edge>
		<edge source="365" target="487">
			<data key="weight">0.0117061302446461</data>
		</edge>
		<edge source="359" target="390">
			<data key="weight">0.0196818624315099</data>
		</edge>
		<edge source="480" target="487">
			<data key="weight">0.0140431311107657</data>
		</edge>
		<edge source="54" target="55">
			<data key="weight">0.0425376879169213</data>
		</edge>
		<edge source="227" target="386">
			<data key="weight">0.0240883918942977</data>
		</edge>
		<edge source="226" target="255">
			<data key="weight">0.0258106058674806</data>
		</edge>
		<edge source="129" target="147">
			<data key="weight">0.0201426665492007</data>
		</edge>
		<edge source="377" target="384">
			<data key="weight">0.0214242472373414</data>
		</edge>
		<edge source="235" target="375">
			<data key="weight">0.017778498099608</data>
		</edge>
		<edge source="341" target="373">
			<data key="weight">0.0175948797972188</data>
		</edge>
		<edge source="158" target="522">
			<data key="weight">0.0118512652095592</data>
		</edge>
		<edge source="456" target="506">
			<data key="weight">0.0145984145456382</data>
		</edge>
		<edge source="82" target="151">
			<data key="weight">0.0127705235188911</data>
		</edge>
		<edge source="237" target="355">
			<data key="weight">0.0155640032808217</data>
		</edge>
		<edge source="102" target="292">
			<data key="weight">0.0180164632255605</data>
		</edge>
		<edge source="374" target="525">
			<data key="weight">0.0125961333540045</data>
		</edge>
		<edge source="143" target="144">
			<data key="weight">0.0193206013590807</data>
		</edge>
		<edge source="187" target="189">
			<data key="weight">0.0324668858896518</data>
		</edge>
		<edge source="260" target="419">
			<data key="weight">0.0360647476001168</data>
		</edge>
		<edge source="27" target="475">
			<data key="weight">0.00822539143704234</data>
		</edge>
		<edge source="58" target="131">
			<data key="weight">0.0196406029375406</data>
		</edge>
		<edge source="30" target="375">
			<data key="weight">0.011231004343719</data>
		</edge>
		<edge source="233" target="488">
			<data key="weight">0.021021778072591</data>
		</edge>
		<edge source="50" target="241">
			<data key="weight">0.0126981163563599</data>
		</edge>
		<edge source="359" target="399">
			<data key="weight">0.0109429430046215</data>
		</edge>
		<edge source="72" target="83">
			<data key="weight">0.020206659987993</data>
		</edge>
		<edge source="64" target="74">
			<data key="weight">0.0477318724076702</data>
		</edge>
		<edge source="155" target="422">
			<data key="weight">0.0147534890367596</data>
		</edge>
		<edge source="339" target="354">
			<data key="weight">0.0140366464018138</data>
		</edge>
		<edge source="30" target="475">
			<data key="weight">0.00809273855997916</data>
		</edge>
		<edge source="302" target="458">
			<data key="weight">0.0157798391004053</data>
		</edge>
		<edge source="27" target="553">
			<data key="weight">0.0117720677300868</data>
		</edge>
		<edge source="549" target="555">
			<data key="weight">0.0343307587998952</data>
		</edge>
		<edge source="50" target="301">
			<data key="weight">0.020365446214699</data>
		</edge>
		<edge source="111" target="285">
			<data key="weight">0.0284604865101929</data>
		</edge>
		<edge source="359" target="374">
			<data key="weight">0.0249042117213564</data>
		</edge>
		<edge source="378" target="507">
			<data key="weight">0.0136519268182683</data>
		</edge>
		<edge source="47" target="58">
			<data key="weight">0.0326753276440391</data>
		</edge>
		<edge source="390" target="399">
			<data key="weight">0.0274578847905204</data>
		</edge>
		<edge source="202" target="384">
			<data key="weight">0.0173571490176119</data>
		</edge>
		<edge source="155" target="258">
			<data key="weight">0.0115185435649074</data>
		</edge>
		<edge source="384" target="389">
			<data key="weight">0.0146934828639989</data>
		</edge>
		<edge source="353" target="384">
			<data key="weight">0.0137352055890883</data>
		</edge>
		<edge source="487" target="507">
			<data key="weight">0.0138749067968196</data>
		</edge>
		<edge source="359" target="481">
			<data key="weight">0.0099546237976227</data>
		</edge>
		<edge source="268" target="285">
			<data key="weight">0.0168946590226373</data>
		</edge>
		<edge source="479" target="487">
			<data key="weight">0.015453117092906</data>
		</edge>
		<edge source="264" target="265">
			<data key="weight">0.0186980347590105</data>
		</edge>
		<edge source="275" target="479">
			<data key="weight">0.0111765463930358</data>
		</edge>
		<edge source="38" target="499">
			<data key="weight">0.0153155491098221</data>
		</edge>
		<edge source="101" target="146">
			<data key="weight">0.0174761548962153</data>
		</edge>
		<edge source="112" target="304">
			<data key="weight">0.0262708350455202</data>
		</edge>
		<edge source="209" target="295">
			<data key="weight">0.0167373656550274</data>
		</edge>
		<edge source="346" target="389">
			<data key="weight">0.0120825206970627</data>
		</edge>
		<edge source="302" target="339">
			<data key="weight">0.0118798501335942</data>
		</edge>
		<edge source="456" target="460">
			<data key="weight">0.0248145193899103</data>
		</edge>
		<edge source="548" target="553">
			<data key="weight">0.0363528555408046</data>
		</edge>
		<edge source="151" target="526">
			<data key="weight">0.0152428420639169</data>
		</edge>
		<edge source="298" target="429">
			<data key="weight">0.0123439105737784</data>
		</edge>
		<edge source="379" target="385">
			<data key="weight">0.0125336384125126</data>
		</edge>
		<edge source="241" target="298">
			<data key="weight">0.0147313379427861</data>
		</edge>
		<edge source="454" target="507">
			<data key="weight">0.0127154046006571</data>
		</edge>
		<edge source="373" target="503">
			<data key="weight">0.013491875830712</data>
		</edge>
		<edge source="442" target="479">
			<data key="weight">0.0149016393666268</data>
		</edge>
		<edge source="212" target="269">
			<data key="weight">0.0144333241244166</data>
		</edge>
		<edge source="227" target="348">
			<data key="weight">0.0218506680662334</data>
		</edge>
		<edge source="346" target="354">
			<data key="weight">0.0160333835324909</data>
		</edge>
		<edge source="43" target="297">
			<data key="weight">0.0171190637144924</data>
		</edge>
		<edge source="184" target="185">
			<data key="weight">0.0225258892623866</data>
		</edge>
		<edge source="344" target="487">
			<data key="weight">0.0150875592642001</data>
		</edge>
		<edge source="399" target="475">
			<data key="weight">0.0203971946374002</data>
		</edge>
		<edge source="474" target="499">
			<data key="weight">0.0194212900339534</data>
		</edge>
		<edge source="363" target="388">
			<data key="weight">0.0119782552514604</data>
		</edge>
		<edge source="171" target="296">
			<data key="weight">0.0206621292138653</data>
		</edge>
		<edge source="243" target="274">
			<data key="weight">0.0221397857488277</data>
		</edge>
		<edge source="356" target="480">
			<data key="weight">0.0125739460699469</data>
		</edge>
		<edge source="356" target="395">
			<data key="weight">0.0110567715122527</data>
		</edge>
		<edge source="365" target="475">
			<data key="weight">0.0140584236618455</data>
		</edge>
		<edge source="371" target="372">
			<data key="weight">0.0193134548887666</data>
		</edge>
		<edge source="547" target="552">
			<data key="weight">0.0382347234019692</data>
		</edge>
		<edge source="66" target="280">
			<data key="weight">0.0110679976989822</data>
		</edge>
		<edge source="341" target="507">
			<data key="weight">0.0117907338851484</data>
		</edge>
		<edge source="183" target="185">
			<data key="weight">0.0211085415421237</data>
		</edge>
		<edge source="73" target="200">
			<data key="weight">0.0456632926708998</data>
		</edge>
		<edge source="130" target="171">
			<data key="weight">0.0117727187557719</data>
		</edge>
		<edge source="268" target="290">
			<data key="weight">0.0170434636900346</data>
		</edge>
		<edge source="170" target="263">
			<data key="weight">0.0197290482642297</data>
		</edge>
		<edge source="28" target="433">
			<data key="weight">0.0150377389149769</data>
		</edge>
		<edge source="304" target="307">
			<data key="weight">0.0252111034053754</data>
		</edge>
		<edge source="287" target="428">
			<data key="weight">0.0128369948459889</data>
		</edge>
		<edge source="453" target="510">
			<data key="weight">0.0197313302534365</data>
		</edge>
		<edge source="52" target="236">
			<data key="weight">0.0184082658276843</data>
		</edge>
		<edge source="34" target="549">
			<data key="weight">0.00959395206161343</data>
		</edge>
		<edge source="243" target="256">
			<data key="weight">0.0261965305633678</data>
		</edge>
		<edge source="128" target="171">
			<data key="weight">0.0143246927398278</data>
		</edge>
		<edge source="289" target="553">
			<data key="weight">0.0115733371135226</data>
		</edge>
		<edge source="280" target="394">
			<data key="weight">0.0108772134039642</data>
		</edge>
		<edge source="274" target="365">
			<data key="weight">0.00949541769963835</data>
		</edge>
		<edge source="379" target="436">
			<data key="weight">0.0145566437164323</data>
		</edge>
		<edge source="149" target="428">
			<data key="weight">0.0178799678040157</data>
		</edge>
		<edge source="275" target="359">
			<data key="weight">0.0188430652489582</data>
		</edge>
		<edge source="475" target="507">
			<data key="weight">0.0182188266750852</data>
		</edge>
		<edge source="354" target="475">
			<data key="weight">0.0113981193173282</data>
		</edge>
		<edge source="40" target="138">
			<data key="weight">0.0141920634903086</data>
		</edge>
		<edge source="458" target="460">
			<data key="weight">0.0163973009811008</data>
		</edge>
		<edge source="319" target="459">
			<data key="weight">0.0140281170739471</data>
		</edge>
		<edge source="341" target="365">
			<data key="weight">0.0164986400771173</data>
		</edge>
		<edge source="155" target="293">
			<data key="weight">0.0182401606332709</data>
		</edge>
		<edge source="31" target="550">
			<data key="weight">0.0103881925624687</data>
		</edge>
		<edge source="153" target="388">
			<data key="weight">0.0150862045926557</data>
		</edge>
		<edge source="478" target="480">
			<data key="weight">0.0139629117649844</data>
		</edge>
		<edge source="264" target="311">
			<data key="weight">0.0135231687658249</data>
		</edge>
		<edge source="188" target="193">
			<data key="weight">0.0299634952629615</data>
		</edge>
		<edge source="144" target="150">
			<data key="weight">0.020530136461313</data>
		</edge>
		<edge source="289" target="296">
			<data key="weight">0.019443181716916</data>
		</edge>
		<edge source="95" target="212">
			<data key="weight">0.015468900007652</data>
		</edge>
		<edge source="476" target="548">
			<data key="weight">0.0257291292134267</data>
		</edge>
		<edge source="76" target="97">
			<data key="weight">0.0485708447468655</data>
		</edge>
		<edge source="146" target="302">
			<data key="weight">0.0205446165535719</data>
		</edge>
		<edge source="353" target="439">
			<data key="weight">0.0139678220974378</data>
		</edge>
		<edge source="76" target="133">
			<data key="weight">0.0171782570528944</data>
		</edge>
		<edge source="353" target="454">
			<data key="weight">0.0278472231902343</data>
		</edge>
		<edge source="44" target="54">
			<data key="weight">0.0387702991140995</data>
		</edge>
		<edge source="83" target="161">
			<data key="weight">0.0129293771371619</data>
		</edge>
		<edge source="396" target="421">
			<data key="weight">0.0183834859462662</data>
		</edge>
		<edge source="456" target="459">
			<data key="weight">0.0156921852174031</data>
		</edge>
		<edge source="378" target="383">
			<data key="weight">0.0195937588777428</data>
		</edge>
		<edge source="349" target="353">
			<data key="weight">0.013956278236364</data>
		</edge>
		<edge source="50" target="550">
			<data key="weight">0.0190447697481035</data>
		</edge>
		<edge source="103" target="238">
			<data key="weight">0.0148781006648186</data>
		</edge>
		<edge source="373" target="390">
			<data key="weight">0.017886959708239</data>
		</edge>
		<edge source="389" target="499">
			<data key="weight">0.0135005928778412</data>
		</edge>
		<edge source="366" target="494">
			<data key="weight">0.0203952978172062</data>
		</edge>
		<edge source="40" target="58">
			<data key="weight">0.0136772245388364</data>
		</edge>
		<edge source="263" target="268">
			<data key="weight">0.0181162506366743</data>
		</edge>
		<edge source="139" target="147">
			<data key="weight">0.0150733591304872</data>
		</edge>
		<edge source="84" target="86">
			<data key="weight">0.0139587831643605</data>
		</edge>
		<edge source="475" target="478">
			<data key="weight">0.0233523869890701</data>
		</edge>
		<edge source="265" target="269">
			<data key="weight">0.016301839447035</data>
		</edge>
		<edge source="345" target="506">
			<data key="weight">0.0109162816828179</data>
		</edge>
		<edge source="548" target="552">
			<data key="weight">0.0401652535027185</data>
		</edge>
		<edge source="304" target="390">
			<data key="weight">0.0130001096258968</data>
		</edge>
		<edge source="372" target="383">
			<data key="weight">0.0164748341101202</data>
		</edge>
		<edge source="275" target="277">
			<data key="weight">0.0166210564443453</data>
		</edge>
		<edge source="371" target="375">
			<data key="weight">0.0110320734960046</data>
		</edge>
		<edge source="34" target="276">
			<data key="weight">0.012147957124254</data>
		</edge>
		<edge source="365" target="367">
			<data key="weight">0.0236141422464521</data>
		</edge>
		<edge source="272" target="506">
			<data key="weight">0.0110707618330879</data>
		</edge>
		<edge source="302" target="510">
			<data key="weight">0.0173883782965984</data>
		</edge>
		<edge source="359" target="494">
			<data key="weight">0.0144129616689662</data>
		</edge>
		<edge source="144" target="181">
			<data key="weight">0.0286436190462744</data>
		</edge>
		<edge source="54" target="551">
			<data key="weight">0.0106910749365402</data>
		</edge>
		<edge source="275" target="475">
			<data key="weight">0.013482323394399</data>
		</edge>
		<edge source="174" target="186">
			<data key="weight">0.0236198629955264</data>
		</edge>
		<edge source="197" target="228">
			<data key="weight">0.0435955347177677</data>
		</edge>
		<edge source="256" target="286">
			<data key="weight">0.032350710801228</data>
		</edge>
		<edge source="61" target="271">
			<data key="weight">0.0429450158115556</data>
		</edge>
		<edge source="189" target="191">
			<data key="weight">0.0183515949210251</data>
		</edge>
		<edge source="73" target="139">
			<data key="weight">0.0137496173398551</data>
		</edge>
		<edge source="134" target="345">
			<data key="weight">0.0138778545270236</data>
		</edge>
		<edge source="359" target="362">
			<data key="weight">0.0179128567787516</data>
		</edge>
		<edge source="73" target="130">
			<data key="weight">0.017906613745659</data>
		</edge>
		<edge source="385" target="550">
			<data key="weight">0.0231962580235098</data>
		</edge>
		<edge source="17" target="345">
			<data key="weight">0.017790764500432</data>
		</edge>
		<edge source="82" target="459">
			<data key="weight">0.0157809422088168</data>
		</edge>
		<edge source="149" target="458">
			<data key="weight">0.0157146729630529</data>
		</edge>
		<edge source="362" target="475">
			<data key="weight">0.0136336645171743</data>
		</edge>
		<edge source="373" target="507">
			<data key="weight">0.0174298035643575</data>
		</edge>
		<edge source="550" target="554">
			<data key="weight">0.0375756617111786</data>
		</edge>
		<edge source="27" target="550">
			<data key="weight">0.0106798120066407</data>
		</edge>
		<edge source="354" target="478">
			<data key="weight">0.00933553785591218</data>
		</edge>
		<edge source="175" target="199">
			<data key="weight">0.0393330540387981</data>
		</edge>
		<edge source="161" target="476">
			<data key="weight">0.0112834676834524</data>
		</edge>
		<edge source="297" target="359">
			<data key="weight">0.0139227566981121</data>
		</edge>
		<edge source="17" target="98">
			<data key="weight">0.0148305896780439</data>
		</edge>
		<edge source="17" target="176">
			<data key="weight">0.0152240503777</data>
		</edge>
		<edge source="257" target="547">
			<data key="weight">0.0128541061390502</data>
		</edge>
		<edge source="363" target="439">
			<data key="weight">0.00975834154207442</data>
		</edge>
		<edge source="158" target="339">
			<data key="weight">0.0252034695115207</data>
		</edge>
		<edge source="256" target="341">
			<data key="weight">0.0275251340542396</data>
		</edge>
		<edge source="346" target="367">
			<data key="weight">0.025886009466856</data>
		</edge>
		<edge source="356" target="487">
			<data key="weight">0.017740374136914</data>
		</edge>
		<edge source="189" target="192">
			<data key="weight">0.0631618288278597</data>
		</edge>
		<edge source="50" target="388">
			<data key="weight">0.0152928927516314</data>
		</edge>
		<edge source="374" target="477">
			<data key="weight">0.0095982241853709</data>
		</edge>
		<edge source="475" target="476">
			<data key="weight">0.0210051083476229</data>
		</edge>
		<edge source="304" target="372">
			<data key="weight">0.0154991889367565</data>
		</edge>
		<edge source="161" target="173">
			<data key="weight">0.0194834058732883</data>
		</edge>
		<edge source="371" target="373">
			<data key="weight">0.0166259689293005</data>
		</edge>
		<edge source="164" target="391">
			<data key="weight">0.0159792600197959</data>
		</edge>
		<edge source="200" target="480">
			<data key="weight">0.0203153692566508</data>
		</edge>
		<edge source="385" target="553">
			<data key="weight">0.0256432513190672</data>
		</edge>
		<edge source="96" target="384">
			<data key="weight">0.0122183729352839</data>
		</edge>
		<edge source="84" target="200">
			<data key="weight">0.0135932372016412</data>
		</edge>
		<edge source="139" target="141">
			<data key="weight">0.0263293186874166</data>
		</edge>
		<edge source="382" target="554">
			<data key="weight">0.0147692859730827</data>
		</edge>
		<edge source="387" target="487">
			<data key="weight">0.0129701632708044</data>
		</edge>
		<edge source="365" target="378">
			<data key="weight">0.0159432590269756</data>
		</edge>
		<edge source="102" target="196">
			<data key="weight">0.0180647426198596</data>
		</edge>
		<edge source="475" target="550">
			<data key="weight">0.0136209679043115</data>
		</edge>
		<edge source="27" target="273">
			<data key="weight">0.0144698694820496</data>
		</edge>
		<edge source="547" target="550">
			<data key="weight">0.0435718695869517</data>
		</edge>
		<edge source="26" target="434">
			<data key="weight">0.01647135804003</data>
		</edge>
		<edge source="187" target="475">
			<data key="weight">0.0205787341446602</data>
		</edge>
		<edge source="359" target="439">
			<data key="weight">0.0115163857250458</data>
		</edge>
		<edge source="383" target="487">
			<data key="weight">0.011704607632013</data>
		</edge>
		<edge source="199" target="363">
			<data key="weight">0.0167295055495809</data>
		</edge>
		<edge source="474" target="478">
			<data key="weight">0.0321352063773764</data>
		</edge>
		<edge source="298" target="506">
			<data key="weight">0.0153814391644092</data>
		</edge>
		<edge source="130" target="480">
			<data key="weight">0.0126545679971164</data>
		</edge>
		<edge source="192" target="475">
			<data key="weight">0.0171541371687465</data>
		</edge>
		<edge source="370" target="386">
			<data key="weight">0.0101659976799687</data>
		</edge>
		<edge source="91" target="299">
			<data key="weight">0.0157006578792788</data>
		</edge>
		<edge source="95" target="236">
			<data key="weight">0.0201511541448125</data>
		</edge>
		<edge source="139" target="308">
			<data key="weight">0.0164849306176938</data>
		</edge>
		<edge source="489" target="506">
			<data key="weight">0.0113817217527139</data>
		</edge>
		<edge source="71" target="73">
			<data key="weight">0.0208917798546029</data>
		</edge>
		<edge source="274" target="389">
			<data key="weight">0.0112179542025708</data>
		</edge>
		<edge source="186" target="480">
			<data key="weight">0.0161579197870382</data>
		</edge>
		<edge source="225" target="547">
			<data key="weight">0.0194597654535434</data>
		</edge>
		<edge source="373" target="374">
			<data key="weight">0.018150790892329</data>
		</edge>
		<edge source="83" target="149">
			<data key="weight">0.0142190584239496</data>
		</edge>
		<edge source="83" target="225">
			<data key="weight">0.0148952107303009</data>
		</edge>
		<edge source="389" target="395">
			<data key="weight">0.0152640217050306</data>
		</edge>
		<edge source="50" target="73">
			<data key="weight">0.00926285877218276</data>
		</edge>
		<edge source="458" target="498">
			<data key="weight">0.0145088906225436</data>
		</edge>
		<edge source="54" target="135">
			<data key="weight">0.0161753367669077</data>
		</edge>
		<edge source="275" target="304">
			<data key="weight">0.028875079968488</data>
		</edge>
		<edge source="70" target="356">
			<data key="weight">0.0213018992281577</data>
		</edge>
		<edge source="208" target="237">
			<data key="weight">0.0223141307636597</data>
		</edge>
		<edge source="379" target="503">
			<data key="weight">0.0257430703754176</data>
		</edge>
		<edge source="108" target="511">
			<data key="weight">0.0136633008987712</data>
		</edge>
		<edge source="275" target="378">
			<data key="weight">0.0201960572235948</data>
		</edge>
		<edge source="454" target="480">
			<data key="weight">0.011819905344205</data>
		</edge>
		<edge source="163" target="374">
			<data key="weight">0.0257562622983271</data>
		</edge>
		<edge source="382" target="500">
			<data key="weight">0.022990885814875</data>
		</edge>
		<edge source="280" target="313">
			<data key="weight">0.0108601390510726</data>
		</edge>
		<edge source="356" target="370">
			<data key="weight">0.0184503018914779</data>
		</edge>
		<edge source="131" target="141">
			<data key="weight">0.0263762440739577</data>
		</edge>
		<edge source="173" target="551">
			<data key="weight">0.0226912219152599</data>
		</edge>
		<edge source="353" target="365">
			<data key="weight">0.0176448173229778</data>
		</edge>
		<edge source="275" target="352">
			<data key="weight">0.0118924746685709</data>
		</edge>
		<edge source="378" target="381">
			<data key="weight">0.01857289302911</data>
		</edge>
		<edge source="274" target="548">
			<data key="weight">0.0155842333175511</data>
		</edge>
		<edge source="170" target="255">
			<data key="weight">0.0139765472741335</data>
		</edge>
		<edge source="373" target="389">
			<data key="weight">0.0136908874566699</data>
		</edge>
		<edge source="376" target="380">
			<data key="weight">0.0219479290528307</data>
		</edge>
		<edge source="214" target="238">
			<data key="weight">0.0156947754103122</data>
		</edge>
		<edge source="184" target="347">
			<data key="weight">0.0121110013142066</data>
		</edge>
		<edge source="144" target="227">
			<data key="weight">0.0213085060995797</data>
		</edge>
		<edge source="347" target="439">
			<data key="weight">0.0220606992664834</data>
		</edge>
		<edge source="389" target="477">
			<data key="weight">0.015792966253121</data>
		</edge>
		<edge source="487" target="499">
			<data key="weight">0.0191171960876801</data>
		</edge>
		<edge source="135" target="140">
			<data key="weight">0.0147681088130537</data>
		</edge>
		<edge source="297" target="367">
			<data key="weight">0.0149149569340933</data>
		</edge>
		<edge source="66" target="285">
			<data key="weight">0.0196714561355656</data>
		</edge>
		<edge source="349" target="359">
			<data key="weight">0.0252108759180543</data>
		</edge>
		<edge source="375" target="390">
			<data key="weight">0.0103361087506163</data>
		</edge>
		<edge source="379" target="487">
			<data key="weight">0.015134696595223</data>
		</edge>
		<edge source="184" target="549">
			<data key="weight">0.0201929987557831</data>
		</edge>
		<edge source="174" target="547">
			<data key="weight">0.0252999064613953</data>
		</edge>
		<edge source="173" target="552">
			<data key="weight">0.0170816608463983</data>
		</edge>
		<edge source="385" target="547">
			<data key="weight">0.0303021604265214</data>
		</edge>
		<edge source="358" target="416">
			<data key="weight">0.0152300251691433</data>
		</edge>
		<edge source="279" target="389">
			<data key="weight">0.0134490178892981</data>
		</edge>
		<edge source="184" target="551">
			<data key="weight">0.0160972157801317</data>
		</edge>
		<edge source="149" target="433">
			<data key="weight">0.0112395372654568</data>
		</edge>
		<edge source="67" target="71">
			<data key="weight">0.0363320921307753</data>
		</edge>
		<edge source="476" target="477">
			<data key="weight">0.0165534138779771</data>
		</edge>
		<edge source="73" target="134">
			<data key="weight">0.02320148692857</data>
		</edge>
		<edge source="183" target="296">
			<data key="weight">0.0141139722523016</data>
		</edge>
		<edge source="135" target="364">
			<data key="weight">0.0158659803739881</data>
		</edge>
		<edge source="389" target="500">
			<data key="weight">0.0115191788996587</data>
		</edge>
		<edge source="359" target="389">
			<data key="weight">0.0121344498338783</data>
		</edge>
		<edge source="354" target="494">
			<data key="weight">0.0171431670647074</data>
		</edge>
		<edge source="354" target="487">
			<data key="weight">0.0294843347903143</data>
		</edge>
		<edge source="353" target="359">
			<data key="weight">0.0164893452956519</data>
		</edge>
		<edge source="346" target="363">
			<data key="weight">0.0164897148722005</data>
		</edge>
		<edge source="489" target="497">
			<data key="weight">0.0226590206914688</data>
		</edge>
		<edge source="345" target="365">
			<data key="weight">0.00715385571254721</data>
		</edge>
		<edge source="241" target="477">
			<data key="weight">0.0160149006448434</data>
		</edge>
		<edge source="169" target="527">
			<data key="weight">0.0176862711936306</data>
		</edge>
		<edge source="379" target="383">
			<data key="weight">0.0182508523011147</data>
		</edge>
		<edge source="548" target="554">
			<data key="weight">0.0357025172835967</data>
		</edge>
		<edge source="45" target="51">
			<data key="weight">0.023862578327254</data>
		</edge>
		<edge source="374" target="387">
			<data key="weight">0.0114839703483833</data>
		</edge>
		<edge source="382" target="475">
			<data key="weight">0.0155656387207355</data>
		</edge>
		<edge source="28" target="339">
			<data key="weight">0.0280334470268047</data>
		</edge>
		<edge source="365" target="494">
			<data key="weight">0.0156571552358165</data>
		</edge>
		<edge source="360" target="363">
			<data key="weight">0.0205075560451152</data>
		</edge>
		<edge source="366" target="383">
			<data key="weight">0.0284586501449269</data>
		</edge>
		<edge source="173" target="553">
			<data key="weight">0.0192657389102004</data>
		</edge>
		<edge source="478" target="500">
			<data key="weight">0.0108781163735381</data>
		</edge>
		<edge source="377" target="478">
			<data key="weight">0.0151255641543621</data>
		</edge>
		<edge source="44" target="553">
			<data key="weight">0.0161844117796465</data>
		</edge>
		<edge source="98" target="110">
			<data key="weight">0.0211054067852361</data>
		</edge>
		<edge source="243" target="289">
			<data key="weight">0.0157352043595375</data>
		</edge>
		<edge source="103" target="143">
			<data key="weight">0.0141444889706322</data>
		</edge>
		<edge source="274" target="360">
			<data key="weight">0.0146012507492686</data>
		</edge>
		<edge source="185" target="187">
			<data key="weight">0.0325478064076685</data>
		</edge>
		<edge source="275" target="373">
			<data key="weight">0.016206406654118</data>
		</edge>
		<edge source="346" target="390">
			<data key="weight">0.0126710776453138</data>
		</edge>
		<edge source="185" target="186">
			<data key="weight">0.0230524035002206</data>
		</edge>
		<edge source="64" target="241">
			<data key="weight">0.0240690702523866</data>
		</edge>
		<edge source="27" target="53">
			<data key="weight">0.0150690794285689</data>
		</edge>
		<edge source="347" target="349">
			<data key="weight">0.0127890890320562</data>
		</edge>
		<edge source="488" target="506">
			<data key="weight">0.0118811956310169</data>
		</edge>
		<edge source="174" target="549">
			<data key="weight">0.0256806879554495</data>
		</edge>
		<edge source="476" target="553">
			<data key="weight">0.0168621848505047</data>
		</edge>
		<edge source="474" target="487">
			<data key="weight">0.028849646688766</data>
		</edge>
		<edge source="369" target="371">
			<data key="weight">0.0161483859592216</data>
		</edge>
		<edge source="45" target="53">
			<data key="weight">0.021042701285126</data>
		</edge>
		<edge source="72" target="75">
			<data key="weight">0.0120496691154128</data>
		</edge>
		<edge source="227" target="341">
			<data key="weight">0.0210055183265728</data>
		</edge>
		<edge source="185" target="190">
			<data key="weight">0.0480296103645502</data>
		</edge>
		<edge source="478" target="525">
			<data key="weight">0.0187211557381757</data>
		</edge>
		<edge source="311" target="518">
			<data key="weight">0.0147769075210658</data>
		</edge>
		<edge source="36" target="76">
			<data key="weight">0.0425155669400917</data>
		</edge>
		<edge source="346" target="386">
			<data key="weight">0.0106814938432225</data>
		</edge>
		<edge source="30" target="296">
			<data key="weight">0.01464349569912</data>
		</edge>
		<edge source="155" target="164">
			<data key="weight">0.0135774051596271</data>
		</edge>
		<edge source="475" target="551">
			<data key="weight">0.0146612156813457</data>
		</edge>
		<edge source="380" target="488">
			<data key="weight">0.0272164399239432</data>
		</edge>
		<edge source="129" target="315">
			<data key="weight">0.0141034047327733</data>
		</edge>
		<edge source="388" target="389">
			<data key="weight">0.0169556761310081</data>
		</edge>
		<edge source="359" target="487">
			<data key="weight">0.009529021919865</data>
		</edge>
		<edge source="421" target="422">
			<data key="weight">0.0172630931760066</data>
		</edge>
		<edge source="63" target="379">
			<data key="weight">0.0179015059702661</data>
		</edge>
		<edge source="17" target="236">
			<data key="weight">0.0168190857982864</data>
		</edge>
		<edge source="367" target="372">
			<data key="weight">0.0183061051134949</data>
		</edge>
		<edge source="92" target="255">
			<data key="weight">0.0141022811334447</data>
		</edge>
		<edge source="548" target="551">
			<data key="weight">0.0413620729344872</data>
		</edge>
		<edge source="28" target="422">
			<data key="weight">0.0191344747437269</data>
		</edge>
		<edge source="390" target="435">
			<data key="weight">0.0138636977418117</data>
		</edge>
		<edge source="27" target="38">
			<data key="weight">0.0155566120092769</data>
		</edge>
		<edge source="49" target="496">
			<data key="weight">0.0140674978855586</data>
		</edge>
		<edge source="456" target="502">
			<data key="weight">0.0121357771362597</data>
		</edge>
		<edge source="135" target="138">
			<data key="weight">0.0135988211138061</data>
		</edge>
		<edge source="167" target="531">
			<data key="weight">0.0147727292686963</data>
		</edge>
		<edge source="549" target="553">
			<data key="weight">0.0360033692435344</data>
		</edge>
		<edge source="428" target="529">
			<data key="weight">0.0135893827030939</data>
		</edge>
		<edge source="205" target="261">
			<data key="weight">0.0223626477640322</data>
		</edge>
		<edge source="50" target="289">
			<data key="weight">0.0178411080806396</data>
		</edge>
		<edge source="155" target="343">
			<data key="weight">0.0128698912772518</data>
		</edge>
		<edge source="351" target="369">
			<data key="weight">0.0111253561044454</data>
		</edge>
		<edge source="59" target="261">
			<data key="weight">0.0257613418794927</data>
		</edge>
		<edge source="110" target="342">
			<data key="weight">0.0164082548591407</data>
		</edge>
		<edge source="372" target="394">
			<data key="weight">0.0138571896017155</data>
		</edge>
		<edge source="106" target="237">
			<data key="weight">0.0157780046908521</data>
		</edge>
		<edge source="374" target="389">
			<data key="weight">0.0103012945782861</data>
		</edge>
		<edge source="107" target="212">
			<data key="weight">0.0150776445929266</data>
		</edge>
		<edge source="31" target="184">
			<data key="weight">0.0197650526032241</data>
		</edge>
		<edge source="161" target="511">
			<data key="weight">0.0144428781731939</data>
		</edge>
		<edge source="365" target="386">
			<data key="weight">0.0185572719216648</data>
		</edge>
		<edge source="271" target="356">
			<data key="weight">0.0133974087094074</data>
		</edge>
		<edge source="550" target="555">
			<data key="weight">0.0344737910587473</data>
		</edge>
		<edge source="275" target="341">
			<data key="weight">0.0345361624149995</data>
		</edge>
		<edge source="174" target="177">
			<data key="weight">0.0247544382488187</data>
		</edge>
		<edge source="66" target="95">
			<data key="weight">0.0124025597381467</data>
		</edge>
		<edge source="146" target="228">
			<data key="weight">0.0137936241719864</data>
		</edge>
		<edge source="347" target="383">
			<data key="weight">0.0151959796373969</data>
		</edge>
		<edge source="190" target="192">
			<data key="weight">0.0671511724620071</data>
		</edge>
		<edge source="61" target="547">
			<data key="weight">0.0117850485735397</data>
		</edge>
		<edge source="79" target="177">
			<data key="weight">0.0203064098585608</data>
		</edge>
		<edge source="233" target="354">
			<data key="weight">0.0131367346156952</data>
		</edge>
		<edge source="352" target="355">
			<data key="weight">0.024885928627723</data>
		</edge>
		<edge source="531" target="536">
			<data key="weight">0.0141564169950687</data>
		</edge>
		<edge source="479" target="500">
			<data key="weight">0.0145590105531393</data>
		</edge>
		<edge source="243" target="341">
			<data key="weight">0.0192545248540856</data>
		</edge>
		<edge source="26" target="258">
			<data key="weight">0.0150676755290741</data>
		</edge>
		<edge source="318" target="502">
			<data key="weight">0.0141126990910132</data>
		</edge>
		<edge source="111" target="295">
			<data key="weight">0.0138176458837831</data>
		</edge>
		<edge source="422" target="431">
			<data key="weight">0.0156841249697818</data>
		</edge>
		<edge source="144" target="145">
			<data key="weight">0.0232175157292852</data>
		</edge>
		<edge source="289" target="430">
			<data key="weight">0.0135591831686935</data>
		</edge>
		<edge source="237" target="239">
			<data key="weight">0.0165018031504407</data>
		</edge>
		<edge source="149" target="499">
			<data key="weight">0.0143897067290802</data>
		</edge>
		<edge source="385" target="548">
			<data key="weight">0.0196861512997774</data>
		</edge>
		<edge source="27" target="31">
			<data key="weight">0.0137865891290658</data>
		</edge>
		<edge source="79" target="130">
			<data key="weight">0.0166782266243083</data>
		</edge>
		<edge source="359" target="378">
			<data key="weight">0.0146584666304743</data>
		</edge>
		<edge source="177" target="295">
			<data key="weight">0.0120745511912564</data>
		</edge>
		<edge source="277" target="362">
			<data key="weight">0.0144272966236157</data>
		</edge>
		<edge source="319" target="359">
			<data key="weight">0.00799382431232788</data>
		</edge>
		<edge source="511" target="550">
			<data key="weight">0.00979127986026134</data>
		</edge>
		<edge source="33" target="139">
			<data key="weight">0.0121044377505824</data>
		</edge>
		<edge source="353" target="360">
			<data key="weight">0.0350517718231029</data>
		</edge>
		<edge source="30" target="34">
			<data key="weight">0.0152995431527888</data>
		</edge>
		<edge source="153" target="422">
			<data key="weight">0.0238854821114811</data>
		</edge>
		<edge source="45" target="47">
			<data key="weight">0.052043589108275</data>
		</edge>
		<edge source="50" target="555">
			<data key="weight">0.0126401957882852</data>
		</edge>
		<edge source="188" target="353">
			<data key="weight">0.0163469280938261</data>
		</edge>
		<edge source="202" target="377">
			<data key="weight">0.014866559202419</data>
		</edge>
		<edge source="354" target="379">
			<data key="weight">0.0209032779519554</data>
		</edge>
		<edge source="359" target="436">
			<data key="weight">0.0130417368282393</data>
		</edge>
		<edge source="371" target="454">
			<data key="weight">0.0120083325054018</data>
		</edge>
		<edge source="172" target="226">
			<data key="weight">0.0141337646630939</data>
		</edge>
		<edge source="344" target="550">
			<data key="weight">0.0087560206757393</data>
		</edge>
		<edge source="60" target="133">
			<data key="weight">0.0167152346213212</data>
		</edge>
		<edge source="548" target="549">
			<data key="weight">0.0474029513025532</data>
		</edge>
		<edge source="346" target="380">
			<data key="weight">0.012713453053805</data>
		</edge>
		<edge source="381" target="516">
			<data key="weight">0.0198270632893596</data>
		</edge>
		<edge source="233" target="375">
			<data key="weight">0.0194040697793887</data>
		</edge>
		<edge source="345" target="354">
			<data key="weight">0.0174046759594467</data>
		</edge>
		<edge source="215" target="385">
			<data key="weight">0.0118564371613225</data>
		</edge>
		<edge source="289" target="547">
			<data key="weight">0.00984515839870722</data>
		</edge>
		<edge source="171" target="555">
			<data key="weight">0.044101180565831</data>
		</edge>
		<edge source="225" target="549">
			<data key="weight">0.0219487102544509</data>
		</edge>
		<edge source="195" target="197">
			<data key="weight">0.0346672877030148</data>
		</edge>
		<edge source="25" target="285">
			<data key="weight">0.0220951867544673</data>
		</edge>
		<edge source="132" target="367">
			<data key="weight">0.0263964225932222</data>
		</edge>
		<edge source="319" target="341">
			<data key="weight">0.0192911597700644</data>
		</edge>
		<edge source="166" target="339">
			<data key="weight">0.0201465282499945</data>
		</edge>
		<edge source="138" target="167">
			<data key="weight">0.0438688655337623</data>
		</edge>
		<edge source="360" target="390">
			<data key="weight">0.0144502883330273</data>
		</edge>
		<edge source="375" target="383">
			<data key="weight">0.0126124458540814</data>
		</edge>
		<edge source="106" target="476">
			<data key="weight">0.0174904087552173</data>
		</edge>
		<edge source="228" target="297">
			<data key="weight">0.0148764044437019</data>
		</edge>
		<edge source="30" target="150">
			<data key="weight">0.0199037442250703</data>
		</edge>
		<edge source="371" target="386">
			<data key="weight">0.0256090900475291</data>
		</edge>
		<edge source="354" target="380">
			<data key="weight">0.0214490228071533</data>
		</edge>
		<edge source="377" target="399">
			<data key="weight">0.0159050974724149</data>
		</edge>
		<edge source="374" target="390">
			<data key="weight">0.0175467250907636</data>
		</edge>
		<edge source="81" target="149">
			<data key="weight">0.0149689736675436</data>
		</edge>
		<edge source="285" target="472">
			<data key="weight">0.0206851044239447</data>
		</edge>
		<edge source="27" target="171">
			<data key="weight">0.0127311902910438</data>
		</edge>
		<edge source="239" target="379">
			<data key="weight">0.0133640044492151</data>
		</edge>
		<edge source="50" target="511">
			<data key="weight">0.0146723370753793</data>
		</edge>
		<edge source="478" target="506">
			<data key="weight">0.0167830463922814</data>
		</edge>
		<edge source="374" target="435">
			<data key="weight">0.0109647536047149</data>
		</edge>
		<edge source="153" target="456">
			<data key="weight">0.0125030969700626</data>
		</edge>
		<edge source="108" target="294">
			<data key="weight">0.0145787003897542</data>
		</edge>
		<edge source="144" target="549">
			<data key="weight">0.00722435777692706</data>
		</edge>
		<edge source="339" target="433">
			<data key="weight">0.0187919764288368</data>
		</edge>
		<edge source="442" target="474">
			<data key="weight">0.019710581726184</data>
		</edge>
		<edge source="45" target="386">
			<data key="weight">0.0189365771824146</data>
		</edge>
		<edge source="40" target="61">
			<data key="weight">0.0163678270088273</data>
		</edge>
		<edge source="366" target="475">
			<data key="weight">0.00978849226992891</data>
		</edge>
		<edge source="364" target="373">
			<data key="weight">0.0154345546016159</data>
		</edge>
		<edge source="17" target="396">
			<data key="weight">0.0175179608966389</data>
		</edge>
		<edge source="162" target="528">
			<data key="weight">0.0195265775496059</data>
		</edge>
		<edge source="173" target="547">
			<data key="weight">0.017717965559145</data>
		</edge>
		<edge source="173" target="549">
			<data key="weight">0.0180229707617435</data>
		</edge>
		<edge source="183" target="196">
			<data key="weight">0.0211644896561034</data>
		</edge>
		<edge source="431" target="459">
			<data key="weight">0.0140914976129354</data>
		</edge>
		<edge source="237" target="241">
			<data key="weight">0.018559072367154</data>
		</edge>
		<edge source="341" target="377">
			<data key="weight">0.0184952760928386</data>
		</edge>
		<edge source="174" target="187">
			<data key="weight">0.0179680657078706</data>
		</edge>
		<edge source="346" target="494">
			<data key="weight">0.0136006002659098</data>
		</edge>
		<edge source="47" target="49">
			<data key="weight">0.0255868775492004</data>
		</edge>
		<edge source="352" target="360">
			<data key="weight">0.0146092480773115</data>
		</edge>
		<edge source="547" target="554">
			<data key="weight">0.0325270244801203</data>
		</edge>
		<edge source="367" target="394">
			<data key="weight">0.0202431622707007</data>
		</edge>
		<edge source="161" target="361">
			<data key="weight">0.0261563751890631</data>
		</edge>
		<edge source="453" target="474">
			<data key="weight">0.0224240982358958</data>
		</edge>
		<edge source="428" target="459">
			<data key="weight">0.0160301817644932</data>
		</edge>
		<edge source="478" target="488">
			<data key="weight">0.0199688893565169</data>
		</edge>
		<edge source="241" target="376">
			<data key="weight">0.0281847396354171</data>
		</edge>
		<edge source="379" target="430">
			<data key="weight">0.0108904277596875</data>
		</edge>
		<edge source="73" target="293">
			<data key="weight">0.0212594623732722</data>
		</edge>
		<edge source="339" target="456">
			<data key="weight">0.0137119441434078</data>
		</edge>
		<edge source="383" target="507">
			<data key="weight">0.0193697226825012</data>
		</edge>
		<edge source="133" target="418">
			<data key="weight">0.0190166086436935</data>
		</edge>
		<edge source="280" target="553">
			<data key="weight">0.00865614578609768</data>
		</edge>
		<edge source="40" target="311">
			<data key="weight">0.0171435037206997</data>
		</edge>
		<edge source="159" target="549">
			<data key="weight">0.0159356360904265</data>
		</edge>
		<edge source="369" target="481">
			<data key="weight">0.0125309183727842</data>
		</edge>
		<edge source="27" target="143">
			<data key="weight">0.0109189038231826</data>
		</edge>
		<edge source="348" target="487">
			<data key="weight">0.0123152630277248</data>
		</edge>
		<edge source="474" target="503">
			<data key="weight">0.0162599642047788</data>
		</edge>
		<edge source="79" target="102">
			<data key="weight">0.023587684583916</data>
		</edge>
		<edge source="275" target="362">
			<data key="weight">0.0231574370024813</data>
		</edge>
		<edge source="30" target="73">
			<data key="weight">0.0137060201961373</data>
		</edge>
		<edge source="473" target="553">
			<data key="weight">0.00865578017197332</data>
		</edge>
		<edge source="296" target="548">
			<data key="weight">0.0241924165007746</data>
		</edge>
		<edge source="29" target="305">
			<data key="weight">0.0158366148815697</data>
		</edge>
		<edge source="141" target="147">
			<data key="weight">0.0328586673303644</data>
		</edge>
		<edge source="149" target="161">
			<data key="weight">0.0151019523883259</data>
		</edge>
		<edge source="354" target="367">
			<data key="weight">0.011574497628093</data>
		</edge>
		<edge source="171" target="554">
			<data key="weight">0.0426913929983333</data>
		</edge>
		<edge source="237" target="354">
			<data key="weight">0.0148083729473611</data>
		</edge>
		<edge source="373" target="383">
			<data key="weight">0.0179894009384659</data>
		</edge>
		<edge source="302" target="494">
			<data key="weight">0.0131164080712159</data>
		</edge>
		<edge source="489" target="494">
			<data key="weight">0.0111046956461539</data>
		</edge>
		<edge source="495" target="513">
			<data key="weight">0.0259842996317853</data>
		</edge>
		<edge source="369" target="375">
			<data key="weight">0.0174968628724446</data>
		</edge>
		<edge source="365" target="383">
			<data key="weight">0.0216673668833588</data>
		</edge>
		<edge source="396" target="428">
			<data key="weight">0.0202581561133881</data>
		</edge>
		<edge source="51" target="53">
			<data key="weight">0.0215110119760417</data>
		</edge>
		<edge source="136" target="176">
			<data key="weight">0.0163154674138302</data>
		</edge>
		<edge source="185" target="188">
			<data key="weight">0.039937744278855</data>
		</edge>
		<edge source="453" target="509">
			<data key="weight">0.0162029629609364</data>
		</edge>
		<edge source="175" target="177">
			<data key="weight">0.0505503395334331</data>
		</edge>
		<edge source="309" target="311">
			<data key="weight">0.0184798113868119</data>
		</edge>
		<edge source="235" target="258">
			<data key="weight">0.0159956434852389</data>
		</edge>
		<edge source="192" target="375">
			<data key="weight">0.0143460432480535</data>
		</edge>
		<edge source="28" target="421">
			<data key="weight">0.0297726859828042</data>
		</edge>
		<edge source="353" target="478">
			<data key="weight">0.0111676526217735</data>
		</edge>
		<edge source="112" target="365">
			<data key="weight">0.0197226463279797</data>
		</edge>
		<edge source="91" target="430">
			<data key="weight">0.0176563707049475</data>
		</edge>
		<edge source="420" target="495">
			<data key="weight">0.0137746676202495</data>
		</edge>
		<edge source="387" target="389">
			<data key="weight">0.0206599574160962</data>
		</edge>
		<edge source="370" target="377">
			<data key="weight">0.0223035374147565</data>
		</edge>
		<edge source="159" target="171">
			<data key="weight">0.0171324270672293</data>
		</edge>
		<edge source="11" target="150">
			<data key="weight">0.023510260343815</data>
		</edge>
		<edge source="365" target="503">
			<data key="weight">0.00961373450031747</data>
		</edge>
		<edge source="71" target="143">
			<data key="weight">0.0171130893454964</data>
		</edge>
		<edge source="149" target="287">
			<data key="weight">0.0128608333912815</data>
		</edge>
		<edge source="28" target="158">
			<data key="weight">0.0201225433508023</data>
		</edge>
		<edge source="177" target="554">
			<data key="weight">0.0326024703293812</data>
		</edge>
		<edge source="61" target="548">
			<data key="weight">0.0109275899201337</data>
		</edge>
		<edge source="359" target="367">
			<data key="weight">0.0226406442619216</data>
		</edge>
		<edge source="399" target="549">
			<data key="weight">0.0136118780153148</data>
		</edge>
		<edge source="474" target="477">
			<data key="weight">0.0181244508488774</data>
		</edge>
		<edge source="346" target="369">
			<data key="weight">0.01486024432283</data>
		</edge>
		<edge source="304" target="507">
			<data key="weight">0.0176169862630212</data>
		</edge>
		<edge source="27" target="276">
			<data key="weight">0.0127434773982724</data>
		</edge>
		<edge source="195" target="228">
			<data key="weight">0.0336535498633574</data>
		</edge>
		<edge source="285" target="295">
			<data key="weight">0.0182321397915074</data>
		</edge>
		<edge source="367" target="374">
			<data key="weight">0.019470419583689</data>
		</edge>
		<edge source="184" target="257">
			<data key="weight">0.0158903254667041</data>
		</edge>
		<edge source="228" target="547">
			<data key="weight">0.0160611550547987</data>
		</edge>
		<edge source="61" target="73">
			<data key="weight">0.0155933989408499</data>
		</edge>
		<edge source="311" target="433">
			<data key="weight">0.0167813920164559</data>
		</edge>
		<edge source="474" target="475">
			<data key="weight">0.0266355923950941</data>
		</edge>
		<edge source="44" target="53">
			<data key="weight">0.0242845913602521</data>
		</edge>
		<edge source="187" target="553">
			<data key="weight">0.0115977671369309</data>
		</edge>
		<edge source="183" target="188">
			<data key="weight">0.0236851968132419</data>
		</edge>
		<edge source="213" target="439">
			<data key="weight">0.022950727320239</data>
		</edge>
		<edge source="456" target="510">
			<data key="weight">0.0207919814195251</data>
		</edge>
		<edge source="74" target="184">
			<data key="weight">0.0318411468472423</data>
		</edge>
		<edge source="298" target="480">
			<data key="weight">0.0116115599007361</data>
		</edge>
		<edge source="228" target="274">
			<data key="weight">0.0175795140361176</data>
		</edge>
		<edge source="487" target="494">
			<data key="weight">0.0158586236912992</data>
		</edge>
		<edge source="365" target="369">
			<data key="weight">0.0252258059441351</data>
		</edge>
		<edge source="299" target="342">
			<data key="weight">0.0161890314849301</data>
		</edge>
		<edge source="439" target="550">
			<data key="weight">0.00858878418993386</data>
		</edge>
		<edge source="383" target="500">
			<data key="weight">0.0208324837299065</data>
		</edge>
		<edge source="132" target="135">
			<data key="weight">0.0317020223805696</data>
		</edge>
		<edge source="86" target="306">
			<data key="weight">0.0152837263321861</data>
		</edge>
		<edge source="372" target="474">
			<data key="weight">0.0113676264935813</data>
		</edge>
		<edge source="386" target="487">
			<data key="weight">0.0135049112730677</data>
		</edge>
		<edge source="174" target="382">
			<data key="weight">0.0193139802517332</data>
		</edge>
		<edge source="353" target="375">
			<data key="weight">0.0152803582763341</data>
		</edge>
		<edge source="422" target="456">
			<data key="weight">0.018524320896689</data>
		</edge>
		<edge source="476" target="551">
			<data key="weight">0.0220518671743232</data>
		</edge>
		<edge source="83" target="184">
			<data key="weight">0.0124717784679619</data>
		</edge>
		<edge source="459" target="505">
			<data key="weight">0.0142577557411378</data>
		</edge>
		<edge source="454" target="550">
			<data key="weight">0.016398149484819</data>
		</edge>
		<edge source="353" target="371">
			<data key="weight">0.0128027458682269</data>
		</edge>
		<edge source="70" target="91">
			<data key="weight">0.0158366802231931</data>
		</edge>
		<edge source="34" target="203">
			<data key="weight">0.017432994792193</data>
		</edge>
		<edge source="422" target="522">
			<data key="weight">0.0182276444317575</data>
		</edge>
		<edge source="360" target="478">
			<data key="weight">0.0170759525597857</data>
		</edge>
		<edge source="76" target="273">
			<data key="weight">0.0138045784550167</data>
		</edge>
		<edge source="428" target="433">
			<data key="weight">0.0143355293696662</data>
		</edge>
		<edge source="371" target="474">
			<data key="weight">0.0293527797405973</data>
		</edge>
		<edge source="171" target="454">
			<data key="weight">0.0151614782111569</data>
		</edge>
		<edge source="201" target="315">
			<data key="weight">0.0194318191086846</data>
		</edge>
		<edge source="50" target="547">
			<data key="weight">0.0136954910703858</data>
		</edge>
		<edge source="159" target="173">
			<data key="weight">0.0145712833627334</data>
		</edge>
		<edge source="131" target="511">
			<data key="weight">0.0126813792887289</data>
		</edge>
		<edge source="275" target="365">
			<data key="weight">0.0208464497031916</data>
		</edge>
		<edge source="372" target="507">
			<data key="weight">0.0194283155938142</data>
		</edge>
		<edge source="275" target="372">
			<data key="weight">0.0149326092855256</data>
		</edge>
		<edge source="285" target="301">
			<data key="weight">0.0127292611024814</data>
		</edge>
		<edge source="436" target="480">
			<data key="weight">0.0163232995709318</data>
		</edge>
		<edge source="228" target="399">
			<data key="weight">0.0169552585329736</data>
		</edge>
		<edge source="48" target="292">
			<data key="weight">0.0166923535740474</data>
		</edge>
		<edge source="139" target="315">
			<data key="weight">0.014839501385422</data>
		</edge>
		<edge source="47" target="55">
			<data key="weight">0.0390130225601035</data>
		</edge>
		<edge source="184" target="511">
			<data key="weight">0.0129734249255512</data>
		</edge>
		<edge source="394" target="399">
			<data key="weight">0.0257922953467653</data>
		</edge>
		<edge source="80" target="151">
			<data key="weight">0.0168668776258039</data>
		</edge>
		<edge source="105" target="186">
			<data key="weight">0.0259405895125236</data>
		</edge>
		<edge source="275" target="296">
			<data key="weight">0.0121811985966</data>
		</edge>
		<edge source="288" target="290">
			<data key="weight">0.0286181611308581</data>
		</edge>
		<edge source="146" target="155">
			<data key="weight">0.0206929618583513</data>
		</edge>
		<edge source="40" target="305">
			<data key="weight">0.016706950463438</data>
		</edge>
		<edge source="75" target="361">
			<data key="weight">0.0121532041603571</data>
		</edge>
		<edge source="51" target="549">
			<data key="weight">0.0136625993224902</data>
		</edge>
		<edge source="344" target="373">
			<data key="weight">0.0119808952789948</data>
		</edge>
		<edge source="31" target="353">
			<data key="weight">0.0129573669953592</data>
		</edge>
		<edge source="388" target="428">
			<data key="weight">0.0144329800200379</data>
		</edge>
		<edge source="170" target="176">
			<data key="weight">0.0165268785496045</data>
		</edge>
		<edge source="189" target="190">
			<data key="weight">0.0630816473924818</data>
		</edge>
		<edge source="475" target="488">
			<data key="weight">0.0184216565363869</data>
		</edge>
		<edge source="274" target="393">
			<data key="weight">0.0147719070535006</data>
		</edge>
		<edge source="33" target="305">
			<data key="weight">0.0223928391485574</data>
		</edge>
		<edge source="264" target="393">
			<data key="weight">0.0152214261082274</data>
		</edge>
		<edge source="86" target="206">
			<data key="weight">0.0158081882152706</data>
		</edge>
		<edge source="475" target="525">
			<data key="weight">0.0101455126793982</data>
		</edge>
		<edge source="372" target="475">
			<data key="weight">0.0110336426916378</data>
		</edge>
		<edge source="367" target="507">
			<data key="weight">0.0184091504495087</data>
		</edge>
		<edge source="316" target="528">
			<data key="weight">0.0156084425576081</data>
		</edge>
		<edge source="365" target="377">
			<data key="weight">0.0187547131473997</data>
		</edge>
		<edge source="166" target="376">
			<data key="weight">0.0164361623364382</data>
		</edge>
		<edge source="50" target="53">
			<data key="weight">0.0267765669789718</data>
		</edge>
		<edge source="346" target="507">
			<data key="weight">0.01530177820047</data>
		</edge>
		<edge source="141" target="145">
			<data key="weight">0.0283148212055657</data>
		</edge>
		<edge source="139" target="155">
			<data key="weight">0.0147597422455031</data>
		</edge>
		<edge source="554" target="555">
			<data key="weight">0.0490096039683822</data>
		</edge>
		<edge source="132" target="279">
			<data key="weight">0.0265312724314845</data>
		</edge>
		<edge source="164" target="477">
			<data key="weight">0.0151503652006996</data>
		</edge>
		<edge source="89" target="175">
			<data key="weight">0.0193922590765754</data>
		</edge>
		<edge source="428" target="526">
			<data key="weight">0.0198383813765301</data>
		</edge>
		<edge source="186" target="525">
			<data key="weight">0.0111343547832589</data>
		</edge>
		<edge source="44" target="554">
			<data key="weight">0.0119367648623394</data>
		</edge>
		<edge source="149" target="339">
			<data key="weight">0.022883456452341</data>
		</edge>
		<edge source="30" target="237">
			<data key="weight">0.0124141557780895</data>
		</edge>
		<edge source="476" target="498">
			<data key="weight">0.0152669357786309</data>
		</edge>
		<edge source="479" target="480">
			<data key="weight">0.0173600310477457</data>
		</edge>
		<edge source="135" target="150">
			<data key="weight">0.0307537004023472</data>
		</edge>
		<edge source="257" target="552">
			<data key="weight">0.0152740877372387</data>
		</edge>
		<edge source="341" target="386">
			<data key="weight">0.0177401082246842</data>
		</edge>
		<edge source="86" target="254">
			<data key="weight">0.0198672230313553</data>
		</edge>
		<edge source="171" target="257">
			<data key="weight">0.0167009424753006</data>
		</edge>
		<edge source="421" target="456">
			<data key="weight">0.026023595203283</data>
		</edge>
		<edge source="189" target="374">
			<data key="weight">0.0221342158041139</data>
		</edge>
		<edge source="436" target="454">
			<data key="weight">0.0113206532065601</data>
		</edge>
		<edge source="71" target="134">
			<data key="weight">0.0354683559730364</data>
		</edge>
		<edge source="372" target="506">
			<data key="weight">0.0144330336193147</data>
		</edge>
		<edge source="110" target="354">
			<data key="weight">0.0161891608312081</data>
		</edge>
		<edge source="367" target="506">
			<data key="weight">0.0175116372466157</data>
		</edge>
		<edge source="26" target="308">
			<data key="weight">0.0157323624029793</data>
		</edge>
		<edge source="369" target="374">
			<data key="weight">0.0223539141184837</data>
		</edge>
		<edge source="351" target="354">
			<data key="weight">0.0141597597595782</data>
		</edge>
		<edge source="380" target="395">
			<data key="weight">0.0122738927989762</data>
		</edge>
		<edge source="81" target="529">
			<data key="weight">0.0124715367535592</data>
		</edge>
		<edge source="271" target="389">
			<data key="weight">0.0119191553646772</data>
		</edge>
		<edge source="174" target="548">
			<data key="weight">0.0235784559988074</data>
		</edge>
		<edge source="158" target="456">
			<data key="weight">0.0175050386450567</data>
		</edge>
		<edge source="377" target="474">
			<data key="weight">0.0250803170429214</data>
		</edge>
		<edge source="371" target="374">
			<data key="weight">0.0204962473442767</data>
		</edge>
		<edge source="454" target="549">
			<data key="weight">0.0178699233291033</data>
		</edge>
		<edge source="101" target="255">
			<data key="weight">0.0123972848339605</data>
		</edge>
		<edge source="292" target="428">
			<data key="weight">0.0175605794361381</data>
		</edge>
		<edge source="346" target="359">
			<data key="weight">0.0188917026949572</data>
		</edge>
		<edge source="171" target="549">
			<data key="weight">0.029817069894853</data>
		</edge>
		<edge source="363" target="525">
			<data key="weight">0.0129515543440865</data>
		</edge>
		<edge source="296" target="301">
			<data key="weight">0.0186415056748759</data>
		</edge>
		<edge source="54" target="387">
			<data key="weight">0.020805062713638</data>
		</edge>
		<edge source="51" target="553">
			<data key="weight">0.0117974729402793</data>
		</edge>
		<edge source="257" target="553">
			<data key="weight">0.0116964099525987</data>
		</edge>
		<edge source="302" target="319">
			<data key="weight">0.0124616903422432</data>
		</edge>
		<edge source="365" target="384">
			<data key="weight">0.00941634148916079</data>
		</edge>
		<edge source="139" target="314">
			<data key="weight">0.0159014450426244</data>
		</edge>
		<edge source="356" target="360">
			<data key="weight">0.0131810073842851</data>
		</edge>
		<edge source="28" target="161">
			<data key="weight">0.0211481067822228</data>
		</edge>
		<edge source="11" target="28">
			<data key="weight">0.0198658269715093</data>
		</edge>
		<edge source="105" target="525">
			<data key="weight">0.0188759582020693</data>
		</edge>
		<edge source="81" target="238">
			<data key="weight">0.0127937642723411</data>
		</edge>
		<edge source="478" target="503">
			<data key="weight">0.0159167567354569</data>
		</edge>
		<edge source="369" target="478">
			<data key="weight">0.0195480716528145</data>
		</edge>
		<edge source="359" target="375">
			<data key="weight">0.0145401402165685</data>
		</edge>
		<edge source="349" target="389">
			<data key="weight">0.00926063518567515</data>
		</edge>
		<edge source="27" target="279">
			<data key="weight">0.012730218741884</data>
		</edge>
		<edge source="135" target="144">
			<data key="weight">0.0236764294466965</data>
		</edge>
		<edge source="478" target="487">
			<data key="weight">0.0201131305202649</data>
		</edge>
		<edge source="45" target="293">
			<data key="weight">0.0203678169838916</data>
		</edge>
		<edge source="212" target="295">
			<data key="weight">0.0156406601943908</data>
		</edge>
		<edge source="378" target="494">
			<data key="weight">0.0218510664366327</data>
		</edge>
		<edge source="372" target="374">
			<data key="weight">0.0211957707605304</data>
		</edge>
		<edge source="396" target="511">
			<data key="weight">0.0185926276945587</data>
		</edge>
		<edge source="226" target="339">
			<data key="weight">0.0143118333250009</data>
		</edge>
		<edge source="25" target="259">
			<data key="weight">0.0189435677030438</data>
		</edge>
		<edge source="382" target="394">
			<data key="weight">0.0128218005264</data>
		</edge>
		<edge source="377" target="383">
			<data key="weight">0.0225482751415167</data>
		</edge>
		<edge source="268" target="432">
			<data key="weight">0.0181127431237813</data>
		</edge>
		<edge source="382" target="503">
			<data key="weight">0.0154575733589025</data>
		</edge>
		<edge source="41" target="394">
			<data key="weight">0.0154265484743088</data>
		</edge>
		<edge source="81" target="339">
			<data key="weight">0.0146605626148163</data>
		</edge>
		<edge source="380" target="496">
			<data key="weight">0.0178221201185737</data>
		</edge>
		<edge source="361" target="498">
			<data key="weight">0.0176957371020424</data>
		</edge>
		<edge source="341" target="453">
			<data key="weight">0.0184846357640281</data>
		</edge>
		<edge source="132" target="199">
			<data key="weight">0.0224408489039568</data>
		</edge>
		<edge source="158" target="422">
			<data key="weight">0.0155219785965807</data>
		</edge>
		<edge source="363" target="398">
			<data key="weight">0.00948445165346996</data>
		</edge>
		<edge source="81" target="96">
			<data key="weight">0.0147072930034219</data>
		</edge>
		<edge source="81" target="258">
			<data key="weight">0.0184159885154551</data>
		</edge>
		<edge source="174" target="550">
			<data key="weight">0.0253441575552088</data>
		</edge>
		<edge source="422" target="423">
			<data key="weight">0.0173584263302818</data>
		</edge>
		<edge source="174" target="552">
			<data key="weight">0.0233744482714608</data>
		</edge>
		<edge source="33" target="236">
			<data key="weight">0.0130534348150956</data>
		</edge>
		<edge source="36" target="190">
			<data key="weight">0.0121673661259521</data>
		</edge>
		<edge source="361" target="382">
			<data key="weight">0.0137538366222663</data>
		</edge>
		<edge source="363" target="372">
			<data key="weight">0.0222227917943707</data>
		</edge>
		<edge source="149" target="431">
			<data key="weight">0.0314491786969664</data>
		</edge>
		<edge source="390" target="487">
			<data key="weight">0.01557286718278</data>
		</edge>
		<edge source="135" target="141">
			<data key="weight">0.0587859213747446</data>
		</edge>
		<edge source="536" target="547">
			<data key="weight">0.00964965025732924</data>
		</edge>
		<edge source="176" target="479">
			<data key="weight">0.0130852345985504</data>
		</edge>
		<edge source="188" target="233">
			<data key="weight">0.0162272944319162</data>
		</edge>
		<edge source="68" target="266">
			<data key="weight">0.027924569682269</data>
		</edge>
		<edge source="33" target="112">
			<data key="weight">0.0154403747373</data>
		</edge>
		<edge source="50" target="174">
			<data key="weight">0.0142597310014109</data>
		</edge>
		<edge source="54" target="386">
			<data key="weight">0.0235483359448371</data>
		</edge>
		<edge source="531" target="545">
			<data key="weight">0.0163062984399672</data>
		</edge>
		<edge source="47" target="50">
			<data key="weight">0.0162810549395528</data>
		</edge>
		<edge source="137" target="139">
			<data key="weight">0.0139561941501729</data>
		</edge>
		<edge source="474" target="479">
			<data key="weight">0.0128471227894662</data>
		</edge>
		<edge source="134" target="149">
			<data key="weight">0.0126329440742829</data>
		</edge>
		<edge source="88" target="91">
			<data key="weight">0.0325942915609451</data>
		</edge>
		<edge source="259" target="341">
			<data key="weight">0.0120440312996022</data>
		</edge>
		<edge source="109" target="134">
			<data key="weight">0.0201787679457368</data>
		</edge>
		<edge source="30" target="307">
			<data key="weight">0.0166994377910413</data>
		</edge>
		<edge source="95" target="348">
			<data key="weight">0.014114942975606</data>
		</edge>
		<edge source="225" target="551">
			<data key="weight">0.0218973493408859</data>
		</edge>
		<edge source="184" target="298">
			<data key="weight">0.0147554996689218</data>
		</edge>
		<edge source="478" target="494">
			<data key="weight">0.021451780200661</data>
		</edge>
		<edge source="365" target="390">
			<data key="weight">0.0218806253166821</data>
		</edge>
		<edge source="359" target="525">
			<data key="weight">0.0151784603534595</data>
		</edge>
		<edge source="86" target="149">
			<data key="weight">0.0181688750115783</data>
		</edge>
		<edge source="95" target="285">
			<data key="weight">0.0162852572228056</data>
		</edge>
		<edge source="380" target="487">
			<data key="weight">0.0227364300463891</data>
		</edge>
		<edge source="31" target="454">
			<data key="weight">0.0150728197646179</data>
		</edge>
		<edge source="155" target="431">
			<data key="weight">0.0143843900610157</data>
		</edge>
		<edge source="243" target="275">
			<data key="weight">0.022338499884504</data>
		</edge>
		<edge source="171" target="550">
			<data key="weight">0.0312761585945233</data>
		</edge>
		<edge source="183" target="186">
			<data key="weight">0.0272689161096459</data>
		</edge>
		<edge source="45" target="49">
			<data key="weight">0.0247802022320205</data>
		</edge>
		<edge source="352" target="494">
			<data key="weight">0.0106853156017167</data>
		</edge>
		<edge source="304" target="374">
			<data key="weight">0.0183382689145734</data>
		</edge>
		<edge source="494" target="503">
			<data key="weight">0.0138470987752865</data>
		</edge>
		<edge source="384" target="394">
			<data key="weight">0.0173630066701554</data>
		</edge>
		<edge source="473" target="474">
			<data key="weight">0.0119196964303616</data>
		</edge>
		<edge source="359" target="377">
			<data key="weight">0.0175220098372064</data>
		</edge>
		<edge source="96" target="235">
			<data key="weight">0.0133678993594411</data>
		</edge>
		<edge source="306" target="339">
			<data key="weight">0.0244831822842469</data>
		</edge>
		<edge source="436" target="526">
			<data key="weight">0.0256266363174679</data>
		</edge>
		<edge source="135" target="137">
			<data key="weight">0.0332483319969241</data>
		</edge>
		<edge source="298" target="395">
			<data key="weight">0.0130162006586617</data>
		</edge>
		<edge source="255" target="479">
			<data key="weight">0.0201407217274979</data>
		</edge>
		<edge source="85" target="164">
			<data key="weight">0.027906206869776</data>
		</edge>
		<edge source="190" target="193">
			<data key="weight">0.0293910150915796</data>
		</edge>
		<edge source="111" target="112">
			<data key="weight">0.0120446149252743</data>
		</edge>
		<edge source="362" target="374">
			<data key="weight">0.0154680856696304</data>
		</edge>
		<edge source="475" target="552">
			<data key="weight">0.0118245783825862</data>
		</edge>
		<edge source="441" target="513">
			<data key="weight">0.0164670007858855</data>
		</edge>
		<edge source="192" target="353">
			<data key="weight">0.0137172201266297</data>
		</edge>
		<edge source="292" target="439">
			<data key="weight">0.0206757002322529</data>
		</edge>
		<edge source="476" target="552">
			<data key="weight">0.0207071034065687</data>
		</edge>
		<edge source="374" target="487">
			<data key="weight">0.0103980648589289</data>
		</edge>
		<edge source="478" target="479">
			<data key="weight">0.0224214378512012</data>
		</edge>
		<edge source="387" target="390">
			<data key="weight">0.029881685941262</data>
		</edge>
		<edge source="51" target="54">
			<data key="weight">0.0282983067553007</data>
		</edge>
		<edge source="34" target="200">
			<data key="weight">0.0184359997042764</data>
		</edge>
		<edge source="349" target="494">
			<data key="weight">0.0173311975696646</data>
		</edge>
		<edge source="44" target="147">
			<data key="weight">0.0230927546724541</data>
		</edge>
		<edge source="66" target="206">
			<data key="weight">0.020275639248475</data>
		</edge>
		<edge source="300" target="301">
			<data key="weight">0.022383562335872</data>
		</edge>
		<edge source="549" target="554">
			<data key="weight">0.0353171964795557</data>
		</edge>
		<edge source="295" target="441">
			<data key="weight">0.0199404567428539</data>
		</edge>
		<edge source="47" target="51">
			<data key="weight">0.0213066852363383</data>
		</edge>
		<edge source="144" target="394">
			<data key="weight">0.0196032549860633</data>
		</edge>
		<edge source="307" target="341">
			<data key="weight">0.0172961499709442</data>
		</edge>
		<edge source="296" target="344">
			<data key="weight">0.0136688049622137</data>
		</edge>
		<edge source="206" target="266">
			<data key="weight">0.0258696995876099</data>
		</edge>
		<edge source="233" target="253">
			<data key="weight">0.0139906502268162</data>
		</edge>
		<edge source="85" target="169">
			<data key="weight">0.018192202784305</data>
		</edge>
		<edge source="305" target="309">
			<data key="weight">0.0202646442064295</data>
		</edge>
		<edge source="185" target="474">
			<data key="weight">0.0121055180885762</data>
		</edge>
		<edge source="454" target="478">
			<data key="weight">0.0108574997849131</data>
		</edge>
		<edge source="382" target="487">
			<data key="weight">0.0110476480013102</data>
		</edge>
		<edge source="53" target="159">
			<data key="weight">0.0166943042084382</data>
		</edge>
		<edge source="243" target="473">
			<data key="weight">0.0144256720975551</data>
		</edge>
		<edge source="40" target="433">
			<data key="weight">0.0179120193440766</data>
		</edge>
		<edge source="477" target="479">
			<data key="weight">0.0182535305134244</data>
		</edge>
		<edge source="359" target="395">
			<data key="weight">0.00843038118319782</data>
		</edge>
		<edge source="363" target="373">
			<data key="weight">0.0187227533635353</data>
		</edge>
		<edge source="238" target="345">
			<data key="weight">0.0159578025859269</data>
		</edge>
		<edge source="188" target="374">
			<data key="weight">0.0254002764504592</data>
		</edge>
		<edge source="139" target="305">
			<data key="weight">0.0131156215075242</data>
		</edge>
		<edge source="170" target="348">
			<data key="weight">0.0130448030483292</data>
		</edge>
		<edge source="29" target="287">
			<data key="weight">0.012751043970608</data>
		</edge>
		<edge source="359" target="371">
			<data key="weight">0.022786666187667</data>
		</edge>
		<edge source="476" target="554">
			<data key="weight">0.0204096215975509</data>
		</edge>
		<edge source="26" target="86">
			<data key="weight">0.017050322303629</data>
		</edge>
		<edge source="475" target="502">
			<data key="weight">0.0169719476828149</data>
		</edge>
		<edge source="394" target="475">
			<data key="weight">0.0150840892311854</data>
		</edge>
		<edge source="383" target="390">
			<data key="weight">0.0154737049850336</data>
		</edge>
		<edge source="44" target="159">
			<data key="weight">0.0195807080994548</data>
		</edge>
		<edge source="110" target="348">
			<data key="weight">0.0153256026047632</data>
		</edge>
		<edge source="81" target="352">
			<data key="weight">0.0140364215627567</data>
		</edge>
		<edge source="454" target="551">
			<data key="weight">0.0182457771926843</data>
		</edge>
		<edge source="380" target="494">
			<data key="weight">0.0229113782415876</data>
		</edge>
		<edge source="366" target="390">
			<data key="weight">0.0168744526246238</data>
		</edge>
		<edge source="499" target="510">
			<data key="weight">0.0165486632822559</data>
		</edge>
		<edge source="372" target="386">
			<data key="weight">0.0145775806494047</data>
		</edge>
		<edge source="97" target="146">
			<data key="weight">0.0192947498775722</data>
		</edge>
		<edge source="203" target="361">
			<data key="weight">0.0136428611477052</data>
		</edge>
		<edge source="522" target="523">
			<data key="weight">0.023094900450534</data>
		</edge>
		<edge source="390" target="394">
			<data key="weight">0.0237788234755058</data>
		</edge>
		<edge source="366" target="372">
			<data key="weight">0.0184065757356385</data>
		</edge>
		<edge source="159" target="552">
			<data key="weight">0.0169209398262128</data>
		</edge>
		<edge source="552" target="553">
			<data key="weight">0.0440285965350437</data>
		</edge>
		<edge source="453" target="497">
			<data key="weight">0.0155384927738815</data>
		</edge>
		<edge source="56" target="353">
			<data key="weight">0.0122885073031461</data>
		</edge>
		<edge source="146" target="315">
			<data key="weight">0.0175383959056026</data>
		</edge>
		<edge source="82" target="285">
			<data key="weight">0.0193429537941047</data>
		</edge>
		<edge source="53" target="284">
			<data key="weight">0.0166086705013289</data>
		</edge>
		<edge source="367" target="390">
			<data key="weight">0.0146125681950086</data>
		</edge>
		<edge source="553" target="555">
			<data key="weight">0.0432138835738044</data>
		</edge>
		<edge source="158" target="487">
			<data key="weight">0.00823689912925186</data>
		</edge>
		<edge source="158" target="258">
			<data key="weight">0.0133987239334139</data>
		</edge>
		<edge source="189" target="210">
			<data key="weight">0.023104624557034</data>
		</edge>
		<edge source="363" target="506">
			<data key="weight">0.0186114865938444</data>
		</edge>
		<edge source="274" target="399">
			<data key="weight">0.0199341587839565</data>
		</edge>
		<edge source="86" target="421">
			<data key="weight">0.0163886332521201</data>
		</edge>
		<edge source="288" target="358">
			<data key="weight">0.0200951152286982</data>
		</edge>
		<edge source="177" target="548">
			<data key="weight">0.0138281006015018</data>
		</edge>
		<edge source="298" target="430">
			<data key="weight">0.0123980717540563</data>
		</edge>
		<edge source="254" target="498">
			<data key="weight">0.0141313734829421</data>
		</edge>
		<edge source="389" target="399">
			<data key="weight">0.0261650188510583</data>
		</edge>
		<edge source="307" target="390">
			<data key="weight">0.00993777420173325</data>
		</edge>
		<edge source="183" target="184">
			<data key="weight">0.0317117396902041</data>
		</edge>
		<edge source="365" target="381">
			<data key="weight">0.0166319717667829</data>
		</edge>
		<edge source="29" target="343">
			<data key="weight">0.0142936239106419</data>
		</edge>
		<edge source="169" target="418">
			<data key="weight">0.0175580794970384</data>
		</edge>
		<edge source="149" target="361">
			<data key="weight">0.0156595725320347</data>
		</edge>
		<edge source="37" target="40">
			<data key="weight">0.0191675281008612</data>
		</edge>
		<edge source="502" target="503">
			<data key="weight">0.0195159693367479</data>
		</edge>
		<edge source="135" target="139">
			<data key="weight">0.0317963908579536</data>
		</edge>
		<edge source="342" target="345">
			<data key="weight">0.020344302415395</data>
		</edge>
		<edge source="17" target="20">
			<data key="weight">0.0142448241605436</data>
		</edge>
		<edge source="197" target="376">
			<data key="weight">0.0195890297108742</data>
		</edge>
		<edge source="174" target="296">
			<data key="weight">0.0166853309171545</data>
		</edge>
		<edge source="47" target="56">
			<data key="weight">0.0176448846818082</data>
		</edge>
		<edge source="26" target="505">
			<data key="weight">0.0179423564744368</data>
		</edge>
		<edge source="475" target="547">
			<data key="weight">0.0167788159865498</data>
		</edge>
		<edge source="387" target="436">
			<data key="weight">0.0118827115846262</data>
		</edge>
		<edge source="366" target="386">
			<data key="weight">0.0251292159196949</data>
		</edge>
		<edge source="293" target="380">
			<data key="weight">0.0183944570134788</data>
		</edge>
		<edge source="205" target="270">
			<data key="weight">0.0254025122390519</data>
		</edge>
		<edge source="442" target="481">
			<data key="weight">0.0193784532488345</data>
		</edge>
		<edge source="188" target="189">
			<data key="weight">0.0675645701433311</data>
		</edge>
		<edge source="202" target="241">
			<data key="weight">0.0232221397321124</data>
		</edge>
		<edge source="105" target="181">
			<data key="weight">0.0407059617901109</data>
		</edge>
		<edge source="83" target="511">
			<data key="weight">0.0141513398555219</data>
		</edge>
		<edge source="353" target="389">
			<data key="weight">0.00908385897523075</data>
		</edge>
		<edge source="389" target="479">
			<data key="weight">0.0159142425728163</data>
		</edge>
		<edge source="31" target="476">
			<data key="weight">0.0147035497224998</data>
		</edge>
		<edge source="395" target="478">
			<data key="weight">0.0123325843119808</data>
		</edge>
		<edge source="187" target="554">
			<data key="weight">0.0108825684923523</data>
		</edge>
		<edge source="55" target="58">
			<data key="weight">0.0353937614005832</data>
		</edge>
		<edge source="108" target="551">
			<data key="weight">0.00471041012764266</data>
		</edge>
		<edge source="366" target="387">
			<data key="weight">0.0203849909616628</data>
		</edge>
		<edge source="344" target="389">
			<data key="weight">0.0120820029310799</data>
		</edge>
		<edge source="147" target="150">
			<data key="weight">0.0264446230002873</data>
		</edge>
		<edge source="367" target="389">
			<data key="weight">0.0153613957933031</data>
		</edge>
		<edge source="200" target="265">
			<data key="weight">0.0122879925018646</data>
		</edge>
		<edge source="43" target="205">
			<data key="weight">0.0153389054378072</data>
		</edge>
		<edge source="362" target="364">
			<data key="weight">0.0208122941807492</data>
		</edge>
		<edge source="349" target="360">
			<data key="weight">0.0205562406705961</data>
		</edge>
		<edge source="185" target="189">
			<data key="weight">0.0334961008737755</data>
		</edge>
		<edge source="279" target="364">
			<data key="weight">0.0161683525579789</data>
		</edge>
		<edge source="346" target="349">
			<data key="weight">0.0212932407544686</data>
		</edge>
		<edge source="187" target="193">
			<data key="weight">0.0346941644879167</data>
		</edge>
		<edge source="383" target="386">
			<data key="weight">0.0228586773329925</data>
		</edge>
		<edge source="98" target="441">
			<data key="weight">0.014850985460357</data>
		</edge>
		<edge source="158" target="361">
			<data key="weight">0.0167687237953476</data>
		</edge>
		<edge source="242" target="342">
			<data key="weight">0.0174572098092284</data>
		</edge>
		<edge source="49" target="54">
			<data key="weight">0.0302006618157915</data>
		</edge>
		<edge source="299" target="304">
			<data key="weight">0.0164132937776517</data>
		</edge>
		<edge source="475" target="500">
			<data key="weight">0.0136410637050139</data>
		</edge>
		<edge source="454" target="476">
			<data key="weight">0.0237681441563939</data>
		</edge>
		<edge source="421" target="498">
			<data key="weight">0.0139923190415888</data>
		</edge>
		<edge source="436" target="474">
			<data key="weight">0.0132193318508483</data>
		</edge>
		<edge source="76" target="101">
			<data key="weight">0.0334814449835277</data>
		</edge>
		<edge source="83" target="213">
			<data key="weight">0.0159269004760316</data>
		</edge>
		<edge source="56" target="241">
			<data key="weight">0.0169166783263363</data>
		</edge>
		<edge source="158" target="161">
			<data key="weight">0.0268295707749845</data>
		</edge>
		<edge source="162" target="280">
			<data key="weight">0.01316620232943</data>
		</edge>
		<edge source="399" target="555">
			<data key="weight">0.0125037701070929</data>
		</edge>
		<edge source="75" target="242">
			<data key="weight">0.0185054848861983</data>
		</edge>
		<edge source="174" target="367">
			<data key="weight">0.0112770693975066</data>
		</edge>
		<edge source="164" target="418">
			<data key="weight">0.025707872360642</data>
		</edge>
		<edge source="75" target="253">
			<data key="weight">0.024490117009886</data>
		</edge>
		<edge source="188" target="190">
			<data key="weight">0.0697015871818811</data>
		</edge>
		<edge source="365" target="474">
			<data key="weight">0.0164957281498013</data>
		</edge>
		<edge source="151" target="170">
			<data key="weight">0.0150779582559391</data>
		</edge>
		<edge source="297" target="354">
			<data key="weight">0.0156759945432324</data>
		</edge>
		<edge source="314" target="317">
			<data key="weight">0.0176100092503077</data>
		</edge>
		<edge source="190" target="363">
			<data key="weight">0.00872593556517246</data>
		</edge>
		<edge source="396" target="510">
			<data key="weight">0.0128042841214933</data>
		</edge>
		<edge source="135" target="148">
			<data key="weight">0.0186629999836239</data>
		</edge>
		<edge source="210" target="494">
			<data key="weight">0.0274263983694088</data>
		</edge>
		<edge source="383" target="474">
			<data key="weight">0.0208883003716096</data>
		</edge>
		<edge source="359" target="510">
			<data key="weight">0.00818239812804637</data>
		</edge>
		<edge source="46" target="264">
			<data key="weight">0.0158904070072611</data>
		</edge>
		<edge source="529" target="551">
			<data key="weight">0.0129098233396162</data>
		</edge>
		<edge source="432" target="478">
			<data key="weight">0.00847340017239315</data>
		</edge>
		<edge source="27" target="297">
			<data key="weight">0.0150335250432666</data>
		</edge>
		<edge source="474" target="476">
			<data key="weight">0.0121327323630419</data>
		</edge>
		<edge source="277" target="279">
			<data key="weight">0.0184192868580332</data>
		</edge>
		<edge source="366" target="373">
			<data key="weight">0.0161492460162003</data>
		</edge>
		<edge source="95" target="110">
			<data key="weight">0.0156409305128556</data>
		</edge>
		<edge source="41" target="103">
			<data key="weight">0.0147513569085567</data>
		</edge>
		<edge source="45" target="54">
			<data key="weight">0.0551573329855195</data>
		</edge>
		<edge source="261" target="286">
			<data key="weight">0.0373451565805653</data>
		</edge>
		<edge source="105" target="147">
			<data key="weight">0.0265149607863184</data>
		</edge>
		<edge source="275" target="346">
			<data key="weight">0.0116427083479349</data>
		</edge>
		<edge source="227" target="474">
			<data key="weight">0.0206904543956003</data>
		</edge>
		<edge source="50" target="385">
			<data key="weight">0.0123664832694779</data>
		</edge>
		<edge source="363" target="383">
			<data key="weight">0.019476722778547</data>
		</edge>
		<edge source="304" target="349">
			<data key="weight">0.0187698062044305</data>
		</edge>
		<edge source="363" target="380">
			<data key="weight">0.00858017028904713</data>
		</edge>
		<edge source="72" target="166">
			<data key="weight">0.0134494670300588</data>
		</edge>
		<edge source="456" target="458">
			<data key="weight">0.0227742944190335</data>
		</edge>
		<edge source="347" target="365">
			<data key="weight">0.0132754946889229</data>
		</edge>
		<edge source="528" target="531">
			<data key="weight">0.0327877736663682</data>
		</edge>
		<edge source="88" target="102">
			<data key="weight">0.0172264921045774</data>
		</edge>
		<edge source="307" target="342">
			<data key="weight">0.0154156791961041</data>
		</edge>
		<edge source="359" target="369">
			<data key="weight">0.024266255385514</data>
		</edge>
		<edge source="436" target="481">
			<data key="weight">0.0223962336623021</data>
		</edge>
		<edge source="279" target="439">
			<data key="weight">0.0137401811673568</data>
		</edge>
		<edge source="376" target="395">
			<data key="weight">0.0141601686980408</data>
		</edge>
		<edge source="475" target="503">
			<data key="weight">0.0120311570336978</data>
		</edge>
		<edge source="41" target="274">
			<data key="weight">0.0152985559943331</data>
		</edge>
		<edge source="480" target="499">
			<data key="weight">0.0134052020427246</data>
		</edge>
		<edge source="339" target="527">
			<data key="weight">0.0173961685334089</data>
		</edge>
		<edge source="34" target="480">
			<data key="weight">0.011031325037036</data>
		</edge>
		<edge source="547" target="551">
			<data key="weight">0.035490880115792</data>
		</edge>
		<edge source="27" target="352">
			<data key="weight">0.0168411283662146</data>
		</edge>
		<edge source="349" target="487">
			<data key="weight">0.00992839538020363</data>
		</edge>
		<edge source="399" target="552">
			<data key="weight">0.0148781842894174</data>
		</edge>
		<edge source="548" target="555">
			<data key="weight">0.0309991365197457</data>
		</edge>
		<edge source="132" target="550">
			<data key="weight">0.00706661451633842</data>
		</edge>
		<edge source="442" target="529">
			<data key="weight">0.0133590500505228</data>
		</edge>
		<edge source="146" target="312">
			<data key="weight">0.0160427413385592</data>
		</edge>
		<edge source="70" target="299">
			<data key="weight">0.0162268916111198</data>
		</edge>
		<edge source="344" target="502">
			<data key="weight">0.0148292313402946</data>
		</edge>
		<edge source="359" target="373">
			<data key="weight">0.0214239731808434</data>
		</edge>
		<edge source="144" target="378">
			<data key="weight">0.0189597211271012</data>
		</edge>
		<edge source="365" target="480">
			<data key="weight">0.00822535800424407</data>
		</edge>
		<edge source="185" target="276">
			<data key="weight">0.0151584758753501</data>
		</edge>
		<edge source="29" target="529">
			<data key="weight">0.0155575953185759</data>
		</edge>
		<edge source="69" target="146">
			<data key="weight">0.0244023181895918</data>
		</edge>
		<edge source="480" target="503">
			<data key="weight">0.0120107098292089</data>
		</edge>
		<edge source="259" target="269">
			<data key="weight">0.0194559202716089</data>
		</edge>
		<edge source="61" target="65">
			<data key="weight">0.0149128625351583</data>
		</edge>
		<edge source="359" target="383">
			<data key="weight">0.0201692651911147</data>
		</edge>
		<edge source="161" target="339">
			<data key="weight">0.0223316123466944</data>
		</edge>
		<edge source="58" target="75">
			<data key="weight">0.0199472513672792</data>
		</edge>
		<edge source="288" target="302">
			<data key="weight">0.0166044541268877</data>
		</edge>
		<edge source="72" target="213">
			<data key="weight">0.0170773404673231</data>
		</edge>
		<edge source="374" target="507">
			<data key="weight">0.0221196674322776</data>
		</edge>
		<edge source="99" target="102">
			<data key="weight">0.0247348065279656</data>
		</edge>
		<edge source="237" target="480">
			<data key="weight">0.0116465997782502</data>
		</edge>
		<edge source="41" target="50">
			<data key="weight">0.0105782965601323</data>
		</edge>
		<edge source="159" target="276">
			<data key="weight">0.0204840972417256</data>
		</edge>
		<edge source="371" target="379">
			<data key="weight">0.0147867108901579</data>
		</edge>
		<edge source="83" target="529">
			<data key="weight">0.0146868554521135</data>
		</edge>
		<edge source="279" target="292">
			<data key="weight">0.0173004040043659</data>
		</edge>
		<edge source="388" target="390">
			<data key="weight">0.013149695969816</data>
		</edge>
		<edge source="274" target="551">
			<data key="weight">0.0145675689555268</data>
		</edge>
		<edge source="170" target="258">
			<data key="weight">0.0148428789714316</data>
		</edge>
		<edge source="436" target="478">
			<data key="weight">0.0222411936189604</data>
		</edge>
		<edge source="360" target="372">
			<data key="weight">0.0176874914428139</data>
		</edge>
		<edge source="42" target="528">
			<data key="weight">0.0175071210314655</data>
		</edge>
		<edge source="154" target="301">
			<data key="weight">0.0159093990783885</data>
		</edge>
		<edge source="175" target="367">
			<data key="weight">0.0160572593564685</data>
		</edge>
		<edge source="185" target="205">
			<data key="weight">0.0220204609759386</data>
		</edge>
		<edge source="296" target="373">
			<data key="weight">0.0118522151044304</data>
		</edge>
		<edge source="390" target="475">
			<data key="weight">0.014330088231812</data>
		</edge>
		<edge source="367" target="382">
			<data key="weight">0.0134411833465689</data>
		</edge>
		<edge source="390" target="478">
			<data key="weight">0.0239384455680725</data>
		</edge>
		<edge source="51" target="174">
			<data key="weight">0.0154274999060244</data>
		</edge>
		<edge source="239" target="355">
			<data key="weight">0.0156563466905596</data>
		</edge>
		<edge source="166" target="510">
			<data key="weight">0.014523306163059</data>
		</edge>
		<edge source="363" target="478">
			<data key="weight">0.0209901144550895</data>
		</edge>
		<edge source="476" target="550">
			<data key="weight">0.0244588706841305</data>
		</edge>
		<edge source="395" target="479">
			<data key="weight">0.0114176013843601</data>
		</edge>
		<edge source="373" target="475">
			<data key="weight">0.0162622873406356</data>
		</edge>
		<edge source="363" target="399">
			<data key="weight">0.00947471126138348</data>
		</edge>
		<edge source="59" target="74">
			<data key="weight">0.0241940749672451</data>
		</edge>
		<edge source="276" target="280">
			<data key="weight">0.0221048901558294</data>
		</edge>
		<edge source="386" target="478">
			<data key="weight">0.0163534841514802</data>
		</edge>
		<edge source="171" target="174">
			<data key="weight">0.03156976925281</data>
		</edge>
		<edge source="102" target="186">
			<data key="weight">0.0197092263303681</data>
		</edge>
		<edge source="291" target="433">
			<data key="weight">0.0148111119163002</data>
		</edge>
		<edge source="375" target="507">
			<data key="weight">0.0116596972707015</data>
		</edge>
		<edge source="387" target="388">
			<data key="weight">0.0145265281524344</data>
		</edge>
		<edge source="91" target="353">
			<data key="weight">0.0227881456081102</data>
		</edge>
		<edge source="349" target="475">
			<data key="weight">0.0138468990342961</data>
		</edge>
		<edge source="476" target="555">
			<data key="weight">0.018686829800084</data>
		</edge>
		<edge source="31" target="72">
			<data key="weight">0.0127862573083306</data>
		</edge>
		<edge source="398" target="478">
			<data key="weight">0.00978524058508057</data>
		</edge>
		<edge source="30" target="31">
			<data key="weight">0.0155579458394472</data>
		</edge>
		<edge source="76" target="89">
			<data key="weight">0.0163327505151192</data>
		</edge>
		<edge source="344" target="354">
			<data key="weight">0.0127225806557722</data>
		</edge>
		<edge source="363" target="507">
			<data key="weight">0.0228010029519734</data>
		</edge>
		<edge source="50" target="554">
			<data key="weight">0.0109689788719765</data>
		</edge>
		<edge source="29" target="311">
			<data key="weight">0.0125758314488984</data>
		</edge>
		<edge source="344" target="346">
			<data key="weight">0.0128766767900303</data>
		</edge>
		<edge source="359" target="364">
			<data key="weight">0.0223855458375441</data>
		</edge>
		<edge source="183" target="190">
			<data key="weight">0.0214292817481739</data>
		</edge>
		<edge source="174" target="190">
			<data key="weight">0.0176286921728192</data>
		</edge>
		<edge source="108" target="237">
			<data key="weight">0.0128905591590219</data>
		</edge>
		<edge source="184" target="552">
			<data key="weight">0.0123785663448813</data>
		</edge>
		<edge source="62" target="391">
			<data key="weight">0.0156446113754327</data>
		</edge>
		<edge source="202" target="214">
			<data key="weight">0.0296120883884161</data>
		</edge>
		<edge source="30" target="44">
			<data key="weight">0.0136932176485816</data>
		</edge>
		<edge source="148" target="151">
			<data key="weight">0.0154958037338813</data>
		</edge>
		<edge source="72" target="456">
			<data key="weight">0.011659559302086</data>
		</edge>
		<edge source="386" target="494">
			<data key="weight">0.0157920020553922</data>
		</edge>
		<edge source="161" target="480">
			<data key="weight">0.0116071519565239</data>
		</edge>
		<edge source="86" target="396">
			<data key="weight">0.0143170338617833</data>
		</edge>
		<edge source="304" target="360">
			<data key="weight">0.0291367797784259</data>
		</edge>
		<edge source="549" target="551">
			<data key="weight">0.0425635024313885</data>
		</edge>
		<edge source="339" target="460">
			<data key="weight">0.0181519633680186</data>
		</edge>
		<edge source="143" target="265">
			<data key="weight">0.0148534143963646</data>
		</edge>
		<edge source="307" target="456">
			<data key="weight">0.0105391107076937</data>
		</edge>
		<edge source="345" target="359">
			<data key="weight">0.00988711561392671</data>
		</edge>
		<edge source="27" target="43">
			<data key="weight">0.0251990406068468</data>
		</edge>
		<edge source="374" target="494">
			<data key="weight">0.0126608571694857</data>
		</edge>
		<edge source="255" target="302">
			<data key="weight">0.0151509220479421</data>
		</edge>
		<edge source="111" target="263">
			<data key="weight">0.0154650564196916</data>
		</edge>
		<edge source="83" target="394">
			<data key="weight">0.0123729333299421</data>
		</edge>
		<edge source="27" target="304">
			<data key="weight">0.0133232746618706</data>
		</edge>
		<edge source="372" target="478">
			<data key="weight">0.0179293061817718</data>
		</edge>
		<edge source="371" target="516">
			<data key="weight">0.012086773855118</data>
		</edge>
		<edge source="365" target="442">
			<data key="weight">0.00871333114025176</data>
		</edge>
		<edge source="307" target="369">
			<data key="weight">0.0147099256263978</data>
		</edge>
		<edge source="394" target="499">
			<data key="weight">0.0178633924238107</data>
		</edge>
		<edge source="34" target="167">
			<data key="weight">0.0132493217227394</data>
		</edge>
		<edge source="274" target="547">
			<data key="weight">0.0204141846909654</data>
		</edge>
		<edge source="155" target="339">
			<data key="weight">0.0145895957037899</data>
		</edge>
		<edge source="362" target="478">
			<data key="weight">0.0133527139539033</data>
		</edge>
		<edge source="536" target="545">
			<data key="weight">0.0279826846405199</data>
		</edge>
		<edge source="226" target="361">
			<data key="weight">0.0185376667776254</data>
		</edge>
		<edge source="341" target="353">
			<data key="weight">0.0123905259209117</data>
		</edge>
		<edge source="366" target="444">
			<data key="weight">0.0100645181021233</data>
		</edge>
		<edge source="109" target="254">
			<data key="weight">0.0187817787232562</data>
		</edge>
		<edge source="27" target="389">
			<data key="weight">0.00975553833081676</data>
		</edge>
		<edge source="62" target="146">
			<data key="weight">0.0195151864086716</data>
		</edge>
		<edge source="159" target="274">
			<data key="weight">0.030875627903867</data>
		</edge>
		<edge source="367" target="373">
			<data key="weight">0.0157859102377418</data>
		</edge>
		<edge source="17" target="150">
			<data key="weight">0.0130978989021086</data>
		</edge>
		<edge source="134" target="233">
			<data key="weight">0.0136071927141579</data>
		</edge>
		<edge source="377" target="378">
			<data key="weight">0.0178600890141394</data>
		</edge>
		<edge source="479" target="499">
			<data key="weight">0.0165111619684781</data>
		</edge>
		<edge source="154" target="291">
			<data key="weight">0.0167100607200764</data>
		</edge>
		<edge source="258" target="444">
			<data key="weight">0.0146496002422896</data>
		</edge>
		<edge source="389" target="507">
			<data key="weight">0.0101643236039094</data>
		</edge>
		<edge source="47" target="389">
			<data key="weight">0.0158128747087788</data>
		</edge>
		<edge source="56" target="184">
			<data key="weight">0.017558646420639</data>
		</edge>
		<edge source="487" target="488">
			<data key="weight">0.038472457251859</data>
		</edge>
		<edge source="83" target="186">
			<data key="weight">0.0220412048771123</data>
		</edge>
		<edge source="138" target="199">
			<data key="weight">0.018566175938301</data>
		</edge>
		<edge source="131" target="135">
			<data key="weight">0.0231918840064715</data>
		</edge>
		<edge source="363" target="487">
			<data key="weight">0.00830237554017665</data>
		</edge>
		<edge source="364" target="367">
			<data key="weight">0.0218524280981606</data>
		</edge>
		<edge source="215" target="243">
			<data key="weight">0.0139866662113209</data>
		</edge>
		<edge source="73" target="479">
			<data key="weight">0.0152175608485123</data>
		</edge>
		<edge source="72" target="158">
			<data key="weight">0.0130507952223173</data>
		</edge>
		<edge source="164" target="510">
			<data key="weight">0.0165445106860736</data>
		</edge>
		<edge source="79" target="88">
			<data key="weight">0.0245668351475656</data>
		</edge>
		<edge source="238" target="380">
			<data key="weight">0.0203410606960457</data>
		</edge>
		<edge source="184" target="186">
			<data key="weight">0.020739490684103</data>
		</edge>
		<edge source="551" target="552">
			<data key="weight">0.0466440286298093</data>
		</edge>
		<edge source="30" target="233">
			<data key="weight">0.0181936091950495</data>
		</edge>
		<edge source="320" target="428">
			<data key="weight">0.0140340455315761</data>
		</edge>
		<edge source="184" target="241">
			<data key="weight">0.0166057254735858</data>
		</edge>
		<edge source="385" target="552">
			<data key="weight">0.0246592253225494</data>
		</edge>
		<edge source="506" target="507">
			<data key="weight">0.0261854643216925</data>
		</edge>
		<edge source="372" target="390">
			<data key="weight">0.0214165495711275</data>
		</edge>
		<edge source="50" target="376">
			<data key="weight">0.0227060208368513</data>
		</edge>
		<edge source="72" target="388">
			<data key="weight">0.015809720088388</data>
		</edge>
		<edge source="174" target="554">
			<data key="weight">0.0318421310989346</data>
		</edge>
		<edge source="349" target="378">
			<data key="weight">0.0147374202694517</data>
		</edge>
		<edge source="86" target="428">
			<data key="weight">0.0210151664509348</data>
		</edge>
		<edge source="26" target="164">
			<data key="weight">0.0133677083936252</data>
		</edge>
		<edge source="458" target="505">
			<data key="weight">0.0158374835339303</data>
		</edge>
		<edge source="339" target="430">
			<data key="weight">0.0113322971844585</data>
		</edge>
		<edge source="164" target="416">
			<data key="weight">0.0203630803927462</data>
		</edge>
		<edge source="274" target="352">
			<data key="weight">0.0127932963638996</data>
		</edge>
		<edge source="108" target="477">
			<data key="weight">0.0101131572639836</data>
		</edge>
		<edge source="200" target="372">
			<data key="weight">0.0153479775885442</data>
		</edge>
		<edge source="363" target="387">
			<data key="weight">0.0123918548639317</data>
		</edge>
		<edge source="141" target="150">
			<data key="weight">0.0403326574829691</data>
		</edge>
		<edge source="146" target="343">
			<data key="weight">0.0147352469314018</data>
		</edge>
		<edge source="106" target="298">
			<data key="weight">0.0252539244342311</data>
		</edge>
		<edge source="296" target="553">
			<data key="weight">0.0210552266270762</data>
		</edge>
		<edge source="386" target="390">
			<data key="weight">0.0351320082982043</data>
		</edge>
		<edge source="287" target="351">
			<data key="weight">0.0145146139067784</data>
		</edge>
		<edge source="365" target="481">
			<data key="weight">0.0113139011626653</data>
		</edge>
		<edge source="209" target="212">
			<data key="weight">0.0214314978407043</data>
		</edge>
		<edge source="386" target="389">
			<data key="weight">0.0252318469648653</data>
		</edge>
		<edge source="171" target="547">
			<data key="weight">0.0279414034869816</data>
		</edge>
		<edge source="186" target="192">
			<data key="weight">0.0183917103687965</data>
		</edge>
		<edge source="436" target="475">
			<data key="weight">0.0140272940824061</data>
		</edge>
		<edge source="363" target="376">
			<data key="weight">0.0294921258669211</data>
		</edge>
		<edge source="149" target="151">
			<data key="weight">0.0215932044021468</data>
		</edge>
		<edge source="499" target="500">
			<data key="weight">0.0181733606120347</data>
		</edge>
		<edge source="389" target="474">
			<data key="weight">0.0138735950042679</data>
		</edge>
		<edge source="233" target="241">
			<data key="weight">0.0193711214594171</data>
		</edge>
		<edge source="205" target="500">
			<data key="weight">0.0152060462955421</data>
		</edge>
		<edge source="255" target="273">
			<data key="weight">0.0165530728428925</data>
		</edge>
		<edge source="284" target="364">
			<data key="weight">0.0174622553645183</data>
		</edge>
		<edge source="96" target="383">
			<data key="weight">0.0137276363241675</data>
		</edge>
		<edge source="166" target="494">
			<data key="weight">0.013330257795324</data>
		</edge>
		<edge source="378" target="478">
			<data key="weight">0.012261984899397</data>
		</edge>
		<edge source="304" target="363">
			<data key="weight">0.0179299663087885</data>
		</edge>
		<edge source="27" target="525">
			<data key="weight">0.0115539597246706</data>
		</edge>
		<edge source="96" target="102">
			<data key="weight">0.0236605923303831</data>
		</edge>
		<edge source="371" target="481">
			<data key="weight">0.0150429400468205</data>
		</edge>
		<edge source="348" target="360">
			<data key="weight">0.0116158054259344</data>
		</edge>
		<edge source="371" target="525">
			<data key="weight">0.011458002407794</data>
		</edge>
		<edge source="47" target="386">
			<data key="weight">0.0224728994342324</data>
		</edge>
		<edge source="351" target="363">
			<data key="weight">0.0118959128035211</data>
		</edge>
		<edge source="27" target="548">
			<data key="weight">0.0101354564772635</data>
		</edge>
		<edge source="28" target="431">
			<data key="weight">0.0151864112912364</data>
		</edge>
		<edge source="385" target="389">
			<data key="weight">0.0147032277693164</data>
		</edge>
		<edge source="304" target="365">
			<data key="weight">0.0211318465447159</data>
		</edge>
		<edge source="66" target="268">
			<data key="weight">0.0206762755441545</data>
		</edge>
		<edge source="341" target="349">
			<data key="weight">0.0139075249250535</data>
		</edge>
		<edge source="76" target="418">
			<data key="weight">0.0253886414421136</data>
		</edge>
		<edge source="44" target="551">
			<data key="weight">0.0114179401001415</data>
		</edge>
		<edge source="149" target="158">
			<data key="weight">0.0162494480202218</data>
		</edge>
		<edge source="444" target="456">
			<data key="weight">0.0202618757437614</data>
		</edge>
		<edge source="213" target="233">
			<data key="weight">0.0136364659744177</data>
		</edge>
		<edge source="296" target="475">
			<data key="weight">0.0123821518039354</data>
		</edge>
		<edge source="186" target="554">
			<data key="weight">0.0107727916931237</data>
		</edge>
		<edge source="187" target="188">
			<data key="weight">0.0369314083434371</data>
		</edge>
		<edge source="529" target="552">
			<data key="weight">0.0135537998731021</data>
		</edge>
		<edge source="270" target="286">
			<data key="weight">0.0429987698698824</data>
		</edge>
		<edge source="212" target="348">
			<data key="weight">0.0135644951791955</data>
		</edge>
		<edge source="377" target="387">
			<data key="weight">0.0143398974930064</data>
		</edge>
		<edge source="369" target="378">
			<data key="weight">0.0202860707910251</data>
		</edge>
		<edge source="106" target="480">
			<data key="weight">0.01886567218604</data>
		</edge>
		<edge source="347" target="364">
			<data key="weight">0.0140756412724993</data>
		</edge>
		<edge source="155" target="423">
			<data key="weight">0.0142788097870223</data>
		</edge>
		<edge source="40" target="46">
			<data key="weight">0.0131785103933799</data>
		</edge>
		<edge source="98" target="215">
			<data key="weight">0.0176225583871289</data>
		</edge>
		<edge source="354" target="488">
			<data key="weight">0.0385365847673945</data>
		</edge>
		<edge source="383" target="435">
			<data key="weight">0.0145533412942598</data>
		</edge>
		<edge source="84" target="431">
			<data key="weight">0.0167893846080219</data>
		</edge>
		<edge source="304" target="362">
			<data key="weight">0.0224099329224998</data>
		</edge>
		<edge source="159" target="548">
			<data key="weight">0.0219071339320796</data>
		</edge>
		<edge source="367" target="478">
			<data key="weight">0.0171636631544965</data>
		</edge>
		<edge source="394" target="494">
			<data key="weight">0.0130409716744821</data>
		</edge>
		<edge source="186" target="430">
			<data key="weight">0.0133344676624951</data>
		</edge>
		<edge source="158" target="173">
			<data key="weight">0.0153733720754055</data>
		</edge>
		<edge source="91" target="184">
			<data key="weight">0.0237624407361847</data>
		</edge>
		<edge source="274" target="362">
			<data key="weight">0.0163479656742172</data>
		</edge>
		<edge source="422" target="428">
			<data key="weight">0.0287917549477409</data>
		</edge>
		<edge source="136" target="141">
			<data key="weight">0.0147032288922344</data>
		</edge>
		<edge source="209" target="285">
			<data key="weight">0.0165565554885682</data>
		</edge>
		<edge source="302" target="316">
			<data key="weight">0.0142246426764924</data>
		</edge>
		<edge source="167" target="295">
			<data key="weight">0.0202719035033908</data>
		</edge>
		<edge source="76" target="302">
			<data key="weight">0.0280760169609118</data>
		</edge>
		<edge source="26" target="458">
			<data key="weight">0.0223416117300874</data>
		</edge>
		<edge source="442" target="507">
			<data key="weight">0.0121240790194643</data>
		</edge>
		<edge source="196" target="228">
			<data key="weight">0.0289520744700872</data>
		</edge>
		<edge source="215" target="233">
			<data key="weight">0.0186512845846526</data>
		</edge>
		<edge source="184" target="188">
			<data key="weight">0.0218485684047108</data>
		</edge>
		<edge source="86" target="287">
			<data key="weight">0.0126250029900027</data>
		</edge>
		<edge source="348" target="386">
			<data key="weight">0.0129762729668969</data>
		</edge>
		<edge source="190" target="374">
			<data key="weight">0.0242995471194535</data>
		</edge>
		<edge source="374" target="478">
			<data key="weight">0.0202617201560252</data>
		</edge>
		<edge source="34" target="145">
			<data key="weight">0.0143217345325241</data>
		</edge>
		<edge source="444" target="453">
			<data key="weight">0.0153583245430553</data>
		</edge>
		<edge source="50" target="549">
			<data key="weight">0.0157705443078174</data>
		</edge>
		<edge source="106" target="315">
			<data key="weight">0.0135099573271894</data>
		</edge>
		<edge source="91" target="105">
			<data key="weight">0.0254078603376158</data>
		</edge>
		<edge source="422" target="511">
			<data key="weight">0.0165370210967276</data>
		</edge>
		<edge source="28" target="72">
			<data key="weight">0.0179832496670904</data>
		</edge>
		<edge source="207" target="356">
			<data key="weight">0.0308019921584695</data>
		</edge>
		<edge source="373" target="386">
			<data key="weight">0.01346685000686</data>
		</edge>
		<edge source="44" target="280">
			<data key="weight">0.0309694292873617</data>
		</edge>
		<edge source="131" target="395">
			<data key="weight">0.0122782269360899</data>
		</edge>
		<edge source="236" target="258">
			<data key="weight">0.0198734669206449</data>
		</edge>
		<edge source="365" target="500">
			<data key="weight">0.00738104968354003</data>
		</edge>
		<edge source="360" target="373">
			<data key="weight">0.0170737985431645</data>
		</edge>
		<edge source="71" target="139">
			<data key="weight">0.0174093423539989</data>
		</edge>
		<edge source="353" target="367">
			<data key="weight">0.0129604057888273</data>
		</edge>
		<edge source="395" target="474">
			<data key="weight">0.00946398102030117</data>
		</edge>
		<edge source="72" target="355">
			<data key="weight">0.0186089079395503</data>
		</edge>
		<edge source="191" target="353">
			<data key="weight">0.0177324916219891</data>
		</edge>
		<edge source="235" target="342">
			<data key="weight">0.0148560097173789</data>
		</edge>
		<edge source="371" target="494">
			<data key="weight">0.0208874129790745</data>
		</edge>
		<edge source="389" target="480">
			<data key="weight">0.013118628260188</data>
		</edge>
		<edge source="31" target="548">
			<data key="weight">0.0158096434148654</data>
		</edge>
		<edge source="34" target="45">
			<data key="weight">0.0121245640936566</data>
		</edge>
		<edge source="38" target="43">
			<data key="weight">0.0380090584577075</data>
		</edge>
		<edge source="359" target="365">
			<data key="weight">0.0292780660934554</data>
		</edge>
		<edge source="54" target="390">
			<data key="weight">0.0165081055253331</data>
		</edge>
		<edge source="143" target="148">
			<data key="weight">0.015675671855656</data>
		</edge>
		<edge source="481" target="503">
			<data key="weight">0.0195641410469011</data>
		</edge>
		<edge source="52" target="280">
			<data key="weight">0.0113018348220124</data>
		</edge>
		<edge source="108" target="318">
			<data key="weight">0.0222279607498366</data>
		</edge>
		<edge source="315" target="487">
			<data key="weight">0.0127352413458685</data>
		</edge>
		<edge source="475" target="555">
			<data key="weight">0.0118321938420827</data>
		</edge>
		<edge source="36" target="101">
			<data key="weight">0.0165013141516841</data>
		</edge>
		<edge source="30" target="108">
			<data key="weight">0.0235024004603283</data>
		</edge>
		<edge source="390" target="474">
			<data key="weight">0.0205252828308609</data>
		</edge>
		<edge source="456" target="511">
			<data key="weight">0.0129355352963308</data>
		</edge>
		<edge source="185" target="208">
			<data key="weight">0.0163805548772268</data>
		</edge>
		<edge source="153" target="428">
			<data key="weight">0.0215371855045591</data>
		</edge>
		<edge source="186" target="475">
			<data key="weight">0.0144597883671035</data>
		</edge>
		<edge source="84" target="258">
			<data key="weight">0.0151295442016243</data>
		</edge>
		<edge source="507" target="509">
			<data key="weight">0.00936152204356205</data>
		</edge>
		<edge source="131" target="132">
			<data key="weight">0.0196050792323327</data>
		</edge>
		<edge source="552" target="555">
			<data key="weight">0.0473787442128485</data>
		</edge>
		<edge source="34" target="553">
			<data key="weight">0.00944648334265273</data>
		</edge>
		<edge source="346" target="360">
			<data key="weight">0.014236130443046</data>
		</edge>
		<edge source="500" target="507">
			<data key="weight">0.010814883090661</data>
		</edge>
		<edge source="70" target="233">
			<data key="weight">0.0195233576831481</data>
		</edge>
		<edge source="159" target="282">
			<data key="weight">0.0164846264785935</data>
		</edge>
		<edge source="233" target="237">
			<data key="weight">0.0174885134523346</data>
		</edge>
		<edge source="388" target="511">
			<data key="weight">0.016553781720615</data>
		</edge>
		<edge source="33" target="348">
			<data key="weight">0.0121670417476473</data>
		</edge>
		<edge source="146" target="456">
			<data key="weight">0.0117968503203355</data>
		</edge>
		<edge source="382" target="385">
			<data key="weight">0.0305906139406587</data>
		</edge>
		<edge source="349" target="478">
			<data key="weight">0.0208320168187267</data>
		</edge>
		<edge source="139" target="497">
			<data key="weight">0.0101995587547243</data>
		</edge>
		<edge source="342" target="458">
			<data key="weight">0.0127521349226919</data>
		</edge>
		<edge source="139" target="263">
			<data key="weight">0.0133419502823591</data>
		</edge>
		<edge source="274" target="359">
			<data key="weight">0.00789318014515418</data>
		</edge>
		<edge source="373" target="379">
			<data key="weight">0.0149805649479158</data>
		</edge>
		<edge source="367" target="371">
			<data key="weight">0.01428985224152</data>
		</edge>
		<edge source="144" target="386">
			<data key="weight">0.0129851525506838</data>
		</edge>
		<edge source="205" target="240">
			<data key="weight">0.0198489641527634</data>
		</edge>
		<edge source="111" target="139">
			<data key="weight">0.0107736343055235</data>
		</edge>
		<edge source="46" target="212">
			<data key="weight">0.0155981601899826</data>
		</edge>
		<edge source="349" target="436">
			<data key="weight">0.0145399726384881</data>
		</edge>
		<edge source="174" target="475">
			<data key="weight">0.0235097107704308</data>
		</edge>
		<edge source="390" target="480">
			<data key="weight">0.00983742707975642</data>
		</edge>
		<edge source="41" target="496">
			<data key="weight">0.0152438893056048</data>
		</edge>
		<edge source="29" target="146">
			<data key="weight">0.0159053495301287</data>
		</edge>
		<edge source="67" target="141">
			<data key="weight">0.035552623771507</data>
		</edge>
		<edge source="349" target="374">
			<data key="weight">0.0229558104261176</data>
		</edge>
		<edge source="130" target="131">
			<data key="weight">0.0198127161033321</data>
		</edge>
		<edge source="365" target="371">
			<data key="weight">0.0228820872445888</data>
		</edge>
		<edge source="359" target="475">
			<data key="weight">0.0123873034880654</data>
		</edge>
		<edge source="183" target="548">
			<data key="weight">0.0078995751316594</data>
		</edge>
		<edge source="106" target="137">
			<data key="weight">0.0168824968394213</data>
		</edge>
		<edge source="488" target="507">
			<data key="weight">0.0153233689258548</data>
		</edge>
		<edge source="74" target="480">
			<data key="weight">0.010391460889865</data>
		</edge>
		<edge source="46" target="290">
			<data key="weight">0.025615432069727</data>
		</edge>
		<edge source="155" target="459">
			<data key="weight">0.0174134114278064</data>
		</edge>
		<edge source="58" target="71">
			<data key="weight">0.0295434984010086</data>
		</edge>
		<edge source="422" target="459">
			<data key="weight">0.0164659582509129</data>
		</edge>
		<edge source="233" target="243">
			<data key="weight">0.0227651275193703</data>
		</edge>
		<edge source="369" target="506">
			<data key="weight">0.0208304917737178</data>
		</edge>
		<edge source="186" target="555">
			<data key="weight">0.0110952888551708</data>
		</edge>
		<edge source="143" target="292">
			<data key="weight">0.0143226958681927</data>
		</edge>
		<edge source="66" target="528">
			<data key="weight">0.0180841698719526</data>
		</edge>
		<edge source="365" target="387">
			<data key="weight">0.0146891156523967</data>
		</edge>
		<edge source="139" target="142">
			<data key="weight">0.014741421776196</data>
		</edge>
		<edge source="354" target="375">
			<data key="weight">0.0220027198578831</data>
		</edge>
		<edge source="46" target="139">
			<data key="weight">0.0209120607816381</data>
		</edge>
		<edge source="292" target="389">
			<data key="weight">0.0132919255986802</data>
		</edge>
		<edge source="399" target="548">
			<data key="weight">0.0105007059620734</data>
		</edge>
		<edge source="371" target="475">
			<data key="weight">0.010835361975364</data>
		</edge>
		<edge source="390" target="436">
			<data key="weight">0.0148631904429539</data>
		</edge>
		<edge source="363" target="475">
			<data key="weight">0.0121851153310388</data>
		</edge>
		<edge source="30" target="369">
			<data key="weight">0.00921020653517124</data>
		</edge>
		<edge source="399" target="488">
			<data key="weight">0.0121417471024353</data>
		</edge>
		<edge source="225" target="553">
			<data key="weight">0.0210762351967745</data>
		</edge>
		<edge source="551" target="555">
			<data key="weight">0.0368767290952987</data>
		</edge>
		<edge source="371" target="478">
			<data key="weight">0.0194398176332023</data>
		</edge>
		<edge source="30" target="43">
			<data key="weight">0.0238747839574537</data>
		</edge>
		<edge source="275" target="507">
			<data key="weight">0.0163735741616191</data>
		</edge>
		<edge source="371" target="381">
			<data key="weight">0.0227816799100446</data>
		</edge>
		<edge source="233" target="239">
			<data key="weight">0.0153839928805011</data>
		</edge>
		<edge source="159" target="232">
			<data key="weight">0.0147557660715295</data>
		</edge>
		<edge source="236" target="240">
			<data key="weight">0.0206848666757335</data>
		</edge>
		<edge source="339" target="421">
			<data key="weight">0.0200145087873317</data>
		</edge>
		<edge source="141" target="376">
			<data key="weight">0.013876537372698</data>
		</edge>
		<edge source="361" target="510">
			<data key="weight">0.0121175786547902</data>
		</edge>
		<edge source="50" target="551">
			<data key="weight">0.0189112924132219</data>
		</edge>
		<edge source="488" target="494">
			<data key="weight">0.0244387320092868</data>
		</edge>
		<edge source="32" target="502">
			<data key="weight">0.0151217172449676</data>
		</edge>
		<edge source="360" target="507">
			<data key="weight">0.0187468395817638</data>
		</edge>
		<edge source="184" target="192">
			<data key="weight">0.0200482176833726</data>
		</edge>
		<edge source="256" target="377">
			<data key="weight">0.0310727945736589</data>
		</edge>
		<edge source="40" target="365">
			<data key="weight">0.0055644825368148</data>
		</edge>
		<edge source="25" target="269">
			<data key="weight">0.0176940360972731</data>
		</edge>
		<edge source="399" target="550">
			<data key="weight">0.0130766742767491</data>
		</edge>
		<edge source="478" target="510">
			<data key="weight">0.0129479892570196</data>
		</edge>
		<edge source="88" target="89">
			<data key="weight">0.0379391187788557</data>
		</edge>
		<edge source="258" target="339">
			<data key="weight">0.0130003228057307</data>
		</edge>
		<edge source="143" target="174">
			<data key="weight">0.0132810180156614</data>
		</edge>
		<edge source="173" target="480">
			<data key="weight">0.0110662644780725</data>
		</edge>
		<edge source="184" target="190">
			<data key="weight">0.0204309804059589</data>
		</edge>
		<edge source="137" target="148">
			<data key="weight">0.0162938091906254</data>
		</edge>
		<edge source="545" target="547">
			<data key="weight">0.00883495571063916</data>
		</edge>
		<edge source="396" target="526">
			<data key="weight">0.0174304393940201</data>
		</edge>
		<edge source="191" target="379">
			<data key="weight">0.0160276058551925</data>
		</edge>
		<edge source="161" target="389">
			<data key="weight">0.0104393404155776</data>
		</edge>
		<edge source="29" target="86">
			<data key="weight">0.0140883757832239</data>
		</edge>
		<edge source="159" target="277">
			<data key="weight">0.0177430584542642</data>
		</edge>
		<edge source="363" target="364">
			<data key="weight">0.0117250432401625</data>
		</edge>
		<edge source="235" target="238">
			<data key="weight">0.017464832608703</data>
		</edge>
		<edge source="187" target="192">
			<data key="weight">0.0340362375716075</data>
		</edge>
		<edge source="274" target="280">
			<data key="weight">0.02939336301493</data>
		</edge>
		<edge source="29" target="153">
			<data key="weight">0.0173561539507913</data>
		</edge>
		<edge source="257" target="551">
			<data key="weight">0.0129739374957512</data>
		</edge>
		<edge source="38" target="383">
			<data key="weight">0.0137659939470446</data>
		</edge>
		<edge source="146" target="169">
			<data key="weight">0.0253627964930644</data>
		</edge>
		<edge source="64" target="91">
			<data key="weight">0.0199116949232964</data>
		</edge>
		<edge source="475" target="548">
			<data key="weight">0.0118238594377488</data>
		</edge>
		<edge source="84" target="98">
			<data key="weight">0.013988024778319</data>
		</edge>
		<edge source="277" target="280">
			<data key="weight">0.0160794108091378</data>
		</edge>
		<edge source="365" target="507">
			<data key="weight">0.026490054923394</data>
		</edge>
		<edge source="444" target="511">
			<data key="weight">0.0322361429498061</data>
		</edge>
		<edge source="59" target="73">
			<data key="weight">0.0139484139775328</data>
		</edge>
		<edge source="209" target="280">
			<data key="weight">0.0118105637786136</data>
		</edge>
		<edge source="226" target="258">
			<data key="weight">0.0173927945832979</data>
		</edge>
		<edge source="379" target="394">
			<data key="weight">0.0138842416793151</data>
		</edge>
		<edge source="349" target="506">
			<data key="weight">0.0173497354536355</data>
		</edge>
		<edge source="27" target="274">
			<data key="weight">0.018565720845984</data>
		</edge>
		<edge source="346" target="361">
			<data key="weight">0.0107645732856446</data>
		</edge>
		<edge source="399" target="474">
			<data key="weight">0.0158810092175324</data>
		</edge>
		<edge source="211" target="356">
			<data key="weight">0.0147455638337599</data>
		</edge>
		<edge source="91" target="103">
			<data key="weight">0.0244458956316162</data>
		</edge>
		<edge source="319" target="354">
			<data key="weight">0.013382249120125</data>
		</edge>
		<edge source="287" target="363">
			<data key="weight">0.00916335972915127</data>
		</edge>
		<edge source="82" target="311">
			<data key="weight">0.0122841812145109</data>
		</edge>
		<edge source="372" target="377">
			<data key="weight">0.0233247481278309</data>
		</edge>
		<edge source="380" target="500">
			<data key="weight">0.0200943608688718</data>
		</edge>
		<edge source="382" target="549">
			<data key="weight">0.0167827171355494</data>
		</edge>
		<edge source="51" target="56">
			<data key="weight">0.0208181359577864</data>
		</edge>
		<edge source="41" target="488">
			<data key="weight">0.0130064201128786</data>
		</edge>
		<edge source="259" target="262">
			<data key="weight">0.0149822470947272</data>
		</edge>
		<edge source="191" target="192">
			<data key="weight">0.0166999390413267</data>
		</edge>
		<edge source="359" target="387">
			<data key="weight">0.0133331446229144</data>
		</edge>
		<edge source="112" target="359">
			<data key="weight">0.0183888817065882</data>
		</edge>
		<edge source="184" target="454">
			<data key="weight">0.0173902655321701</data>
		</edge>
		<edge source="103" target="356">
			<data key="weight">0.014262375104431</data>
		</edge>
		<edge source="233" target="258">
			<data key="weight">0.0119384690633802</data>
		</edge>
		<edge source="135" target="362">
			<data key="weight">0.0163445250927305</data>
		</edge>
		<edge source="363" target="390">
			<data key="weight">0.0180935580188299</data>
		</edge>
		<edge source="475" target="487">
			<data key="weight">0.0218662644045848</data>
		</edge>
		<edge source="138" target="460">
			<data key="weight">0.0137905994213256</data>
		</edge>
		<edge source="339" target="458">
			<data key="weight">0.026617393423492</data>
		</edge>
		<edge source="27" target="161">
			<data key="weight">0.0148168173703119</data>
		</edge>
		<edge source="29" target="312">
			<data key="weight">0.0160008866738913</data>
		</edge>
		<edge source="44" target="141">
			<data key="weight">0.0195569871748653</data>
		</edge>
		<edge source="347" target="384">
			<data key="weight">0.0164941416684664</data>
		</edge>
		<edge source="108" target="480">
			<data key="weight">0.0113362256417824</data>
		</edge>
		<edge source="303" target="343">
			<data key="weight">0.0172239825269473</data>
		</edge>
		<edge source="79" target="96">
			<data key="weight">0.0256715299909903</data>
		</edge>
		<edge source="474" target="481">
			<data key="weight">0.0193530029050654</data>
		</edge>
		<edge source="386" target="399">
			<data key="weight">0.0237306570765677</data>
		</edge>
		<edge source="365" target="382">
			<data key="weight">0.00706577872058133</data>
		</edge>
		<edge source="365" target="478">
			<data key="weight">0.0247941430381737</data>
		</edge>
		<edge source="269" target="290">
			<data key="weight">0.0152307346783546</data>
		</edge>
		<edge source="164" target="169">
			<data key="weight">0.0181119630784183</data>
		</edge>
		<edge source="354" target="505">
			<data key="weight">0.0127006212052789</data>
		</edge>
		<edge source="371" target="399">
			<data key="weight">0.0154541498441535</data>
		</edge>
		<edge source="385" target="551">
			<data key="weight">0.0194954573574723</data>
		</edge>
		<edge source="82" target="153">
			<data key="weight">0.0161211443550661</data>
		</edge>
		<edge source="61" target="71">
			<data key="weight">0.0187553917797329</data>
		</edge>
		<edge source="304" target="478">
			<data key="weight">0.015071970913868</data>
		</edge>
		<edge source="345" target="375">
			<data key="weight">0.0188613478935899</data>
		</edge>
		<edge source="353" target="366">
			<data key="weight">0.0124667074165527</data>
		</edge>
		<edge source="108" target="149">
			<data key="weight">0.0138107234728351</data>
		</edge>
		<edge source="259" target="495">
			<data key="weight">0.0156767772123254</data>
		</edge>
		<edge source="476" target="502">
			<data key="weight">0.0142489620022771</data>
		</edge>
		<edge source="394" target="502">
			<data key="weight">0.0117114891671795</data>
		</edge>
		<edge source="96" target="196">
			<data key="weight">0.0244853114164526</data>
		</edge>
		<edge source="69" target="311">
			<data key="weight">0.0189914338579196</data>
		</edge>
		<edge source="66" target="269">
			<data key="weight">0.0204912008645636</data>
		</edge>
		<edge source="81" target="86">
			<data key="weight">0.0160530072176931</data>
		</edge>
		<edge source="40" target="271">
			<data key="weight">0.0270135516581065</data>
		</edge>
		<edge source="479" target="481">
			<data key="weight">0.0253682201576375</data>
		</edge>
		<edge source="502" target="507">
			<data key="weight">0.0092714540501348</data>
		</edge>
		<edge source="396" target="433">
			<data key="weight">0.0123055052569459</data>
		</edge>
		<edge source="396" target="399">
			<data key="weight">0.0118855315751512</data>
		</edge>
		<edge source="40" target="154">
			<data key="weight">0.0178495310722095</data>
		</edge>
		<edge source="346" target="366">
			<data key="weight">0.0146328677800367</data>
		</edge>
		<edge source="89" target="91">
			<data key="weight">0.0273732727005898</data>
		</edge>
		<edge source="27" target="480">
			<data key="weight">0.0122334368369972</data>
		</edge>
		<edge source="203" target="213">
			<data key="weight">0.0158655200667276</data>
		</edge>
		<edge source="108" target="213">
			<data key="weight">0.0130811130932571</data>
		</edge>
		<edge source="199" target="227">
			<data key="weight">0.0432928095532907</data>
		</edge>
		<edge source="347" target="367">
			<data key="weight">0.0136660110712912</data>
		</edge>
		<edge source="214" target="375">
			<data key="weight">0.0126766158198154</data>
		</edge>
		<edge source="103" target="106">
			<data key="weight">0.0194181361387915</data>
		</edge>
		<edge source="262" target="269">
			<data key="weight">0.0138291425324521</data>
		</edge>
		<edge source="188" target="191">
			<data key="weight">0.0186503495294865</data>
		</edge>
		<edge source="42" target="52">
			<data key="weight">0.0176528180432448</data>
		</edge>
		<edge source="17" target="460">
			<data key="weight">0.0168134022287163</data>
		</edge>
		<edge source="365" target="436">
			<data key="weight">0.0149429107278156</data>
		</edge>
		<edge source="90" target="97">
			<data key="weight">0.0344451404965906</data>
		</edge>
		<edge source="360" target="362">
			<data key="weight">0.0246119499406289</data>
		</edge>
		<edge source="399" target="551">
			<data key="weight">0.0144827700503779</data>
		</edge>
		<edge source="61" target="301">
			<data key="weight">0.0147325301576846</data>
		</edge>
		<edge source="279" target="367">
			<data key="weight">0.0273343057661939</data>
		</edge>
		<edge source="208" target="276">
			<data key="weight">0.0185759613338545</data>
		</edge>
		<edge source="207" target="214">
			<data key="weight">0.0368689323905551</data>
		</edge>
		<edge source="41" target="476">
			<data key="weight">0.0142945925593468</data>
		</edge>
		<edge source="379" target="481">
			<data key="weight">0.0152583493270945</data>
		</edge>
		<edge source="139" target="267">
			<data key="weight">0.0134208262454416</data>
		</edge>
		<edge source="132" target="137">
			<data key="weight">0.0201055852047861</data>
		</edge>
		<edge source="384" target="387">
			<data key="weight">0.0166378099627347</data>
		</edge>
		<edge source="241" target="274">
			<data key="weight">0.0163049260358272</data>
		</edge>
		<edge source="346" target="480">
			<data key="weight">0.0114854288343292</data>
		</edge>
		<edge source="236" target="254">
			<data key="weight">0.0144760933126577</data>
		</edge>
		<edge source="363" target="386">
			<data key="weight">0.0154351500182648</data>
		</edge>
		<edge source="371" target="390">
			<data key="weight">0.016738863947853</data>
		</edge>
		<edge source="390" target="506">
			<data key="weight">0.0133074758082139</data>
		</edge>
		<edge source="112" target="526">
			<data key="weight">0.0243684712380862</data>
		</edge>
		<edge source="346" target="384">
			<data key="weight">0.0157033942726217</data>
		</edge>
		<edge source="371" target="499">
			<data key="weight">0.0137955641868314</data>
		</edge>
		<edge source="345" target="488">
			<data key="weight">0.0142622620146957</data>
		</edge>
		<edge source="44" target="454">
			<data key="weight">0.0115270702145566</data>
		</edge>
		<edge source="72" target="421">
			<data key="weight">0.0185889759101222</data>
		</edge>
		<edge source="186" target="190">
			<data key="weight">0.0198225425201411</data>
		</edge>
		<edge source="36" target="272">
			<data key="weight">0.0158053919104734</data>
		</edge>
		<edge source="132" target="141">
			<data key="weight">0.0349001475231339</data>
		</edge>
		<edge source="284" target="365">
			<data key="weight">0.0162033227600393</data>
		</edge>
		<edge source="88" target="149">
			<data key="weight">0.0247713330438668</data>
		</edge>
		<edge source="307" target="365">
			<data key="weight">0.00997671288631566</data>
		</edge>
		<edge source="375" target="480">
			<data key="weight">0.00802376613851327</data>
		</edge>
		<edge source="386" target="395">
			<data key="weight">0.0135033823402403</data>
		</edge>
		<edge source="344" target="345">
			<data key="weight">0.0172337817861867</data>
		</edge>
		<edge source="476" target="480">
			<data key="weight">0.0191284367085885</data>
		</edge>
		<edge source="108" target="456">
			<data key="weight">0.0265342533938662</data>
		</edge>
		<edge source="144" target="474">
			<data key="weight">0.0111124365315021</data>
		</edge>
		<edge source="274" target="275">
			<data key="weight">0.0399588033037685</data>
		</edge>
		<edge source="382" target="384">
			<data key="weight">0.0154787982533905</data>
		</edge>
		<edge source="46" target="267">
			<data key="weight">0.0163348052169253</data>
		</edge>
		<edge source="177" target="225">
			<data key="weight">0.0202498904472731</data>
		</edge>
		<edge source="386" target="387">
			<data key="weight">0.0407782069799731</data>
		</edge>
		<edge source="31" target="273">
			<data key="weight">0.0157592397551931</data>
		</edge>
		<edge source="161" target="166">
			<data key="weight">0.0198648986653363</data>
		</edge>
		<edge source="61" target="200">
			<data key="weight">0.018356390086927</data>
		</edge>
		<edge source="454" target="552">
			<data key="weight">0.0163368416648953</data>
		</edge>
		<edge source="44" target="348">
			<data key="weight">0.0122781280625554</data>
		</edge>
		<edge source="319" target="342">
			<data key="weight">0.0218755535827972</data>
		</edge>
		<edge source="169" target="391">
			<data key="weight">0.0160819169061041</data>
		</edge>
		<edge source="375" target="487">
			<data key="weight">0.0178332291557801</data>
		</edge>
		<edge source="349" target="373">
			<data key="weight">0.0210500677152403</data>
		</edge>
		<edge source="50" target="552">
			<data key="weight">0.0155458935833492</data>
		</edge>
		<edge source="171" target="399">
			<data key="weight">0.0122997885761337</data>
		</edge>
		<edge source="184" target="550">
			<data key="weight">0.0197799324641679</data>
		</edge>
		<edge source="131" target="154">
			<data key="weight">0.0153289161796688</data>
		</edge>
		<edge source="494" target="510">
			<data key="weight">0.0136464711459894</data>
		</edge>
		<edge source="365" target="510">
			<data key="weight">0.00714907220421241</data>
		</edge>
		<edge source="304" target="373">
			<data key="weight">0.0155186187884044</data>
		</edge>
		<edge source="380" target="383">
			<data key="weight">0.0125828200760728</data>
		</edge>
		<edge source="285" target="531">
			<data key="weight">0.0163799330225373</data>
		</edge>
		<edge source="81" target="239">
			<data key="weight">0.0149718397481685</data>
		</edge>
		<edge source="52" target="316">
			<data key="weight">0.0160387278415696</data>
		</edge>
		<edge source="159" target="550">
			<data key="weight">0.0186795633512456</data>
		</edge>
		<edge source="375" target="478">
			<data key="weight">0.0108090197565363</data>
		</edge>
		<edge source="80" target="270">
			<data key="weight">0.0210228899658587</data>
		</edge>
		<edge source="90" target="101">
			<data key="weight">0.0250629119884194</data>
		</edge>
		<edge source="51" target="475">
			<data key="weight">0.0112568469975811</data>
		</edge>
		<edge source="102" target="298">
			<data key="weight">0.0132723798368826</data>
		</edge>
		<edge source="253" target="386">
			<data key="weight">0.0125854623527213</data>
		</edge>
		<edge source="476" target="487">
			<data key="weight">0.0154607279431708</data>
		</edge>
		<edge source="477" target="499">
			<data key="weight">0.036588094974718</data>
		</edge>
		<edge source="186" target="553">
			<data key="weight">0.0115108255526563</data>
		</edge>
		<edge source="139" target="291">
			<data key="weight">0.010017471004476</data>
		</edge>
		<edge source="184" target="225">
			<data key="weight">0.0200301049645174</data>
		</edge>
		<edge source="184" target="430">
			<data key="weight">0.0132826534943678</data>
		</edge>
		<edge source="375" target="488">
			<data key="weight">0.028204551520194</data>
		</edge>
		<edge source="33" target="80">
			<data key="weight">0.0138024793577921</data>
		</edge>
		<edge source="172" target="487">
			<data key="weight">0.01475166471116</data>
		</edge>
		<edge source="108" target="235">
			<data key="weight">0.0139263108943655</data>
		</edge>
		<edge source="171" target="553">
			<data key="weight">0.0400662225991504</data>
		</edge>
		<edge source="529" target="553">
			<data key="weight">0.0109445394947628</data>
		</edge>
		<edge source="61" target="159">
			<data key="weight">0.0152889585515192</data>
		</edge>
		<edge source="390" target="395">
			<data key="weight">0.0167037160600165</data>
		</edge>
		<edge source="375" target="502">
			<data key="weight">0.0117580194900615</data>
		</edge>
		<edge source="225" target="296">
			<data key="weight">0.0176193307759922</data>
		</edge>
		<edge source="167" target="395">
			<data key="weight">0.0131131100833799</data>
		</edge>
		<edge source="346" target="347">
			<data key="weight">0.0140990658634057</data>
		</edge>
		<edge source="41" target="171">
			<data key="weight">0.0106657445356322</data>
		</edge>
		<edge source="374" target="436">
			<data key="weight">0.0107764516760659</data>
		</edge>
		<edge source="197" target="398">
			<data key="weight">0.0189521673480364</data>
		</edge>
		<edge source="134" target="139">
			<data key="weight">0.0247712335214175</data>
		</edge>
		<edge source="373" target="376">
			<data key="weight">0.0126899237286644</data>
		</edge>
		<edge source="54" target="399">
			<data key="weight">0.0194073610212231</data>
		</edge>
		<edge source="159" target="551">
			<data key="weight">0.0210342285142696</data>
		</edge>
		<edge source="375" target="387">
			<data key="weight">0.0116483738652222</data>
		</edge>
		<edge source="289" target="506">
			<data key="weight">0.0124554764998755</data>
		</edge>
		<edge source="141" target="148">
			<data key="weight">0.0189281597864599</data>
		</edge>
		<edge source="103" target="183">
			<data key="weight">0.0122501356601804</data>
		</edge>
		<edge source="386" target="477">
			<data key="weight">0.00947437627413608</data>
		</edge>
		<edge source="375" target="494">
			<data key="weight">0.0178598648093843</data>
		</edge>
		<edge source="441" target="531">
			<data key="weight">0.0209045155324949</data>
		</edge>
		<edge source="34" target="552">
			<data key="weight">0.00986285980002189</data>
		</edge>
		<edge source="44" target="274">
			<data key="weight">0.0132267892541904</data>
		</edge>
		<edge source="70" target="253">
			<data key="weight">0.017319681439404</data>
		</edge>
		<edge source="46" target="154">
			<data key="weight">0.0192880297162711</data>
		</edge>
		<edge source="83" target="176">
			<data key="weight">0.0199149782256854</data>
		</edge>
		<edge source="353" target="363">
			<data key="weight">0.0156095601170656</data>
		</edge>
		<edge source="171" target="475">
			<data key="weight">0.013163169198402</data>
		</edge>
		<edge source="383" target="478">
			<data key="weight">0.0187284877824461</data>
		</edge>
		<edge source="383" target="387">
			<data key="weight">0.0183358649982469</data>
		</edge>
		<edge source="71" target="79">
			<data key="weight">0.0324922293100914</data>
		</edge>
		<edge source="184" target="189">
			<data key="weight">0.028616179432676</data>
		</edge>
		<edge source="256" target="419">
			<data key="weight">0.0286243388869884</data>
		</edge>
		<edge source="275" target="481">
			<data key="weight">0.0117839881539842</data>
		</edge>
		<edge source="96" target="352">
			<data key="weight">0.0170364276720127</data>
		</edge>
		<edge source="454" target="548">
			<data key="weight">0.0177446175487803</data>
		</edge>
		<edge source="34" target="502">
			<data key="weight">0.0162577968822542</data>
		</edge>
		<edge source="192" target="502">
			<data key="weight">0.011074367186594</data>
		</edge>
		<edge source="285" target="286">
			<data key="weight">0.0103765578519126</data>
		</edge>
		<edge source="419" target="459">
			<data key="weight">0.012531298873864</data>
		</edge>
		<edge source="552" target="554">
			<data key="weight">0.0462534269629168</data>
		</edge>
		<edge source="442" target="478">
			<data key="weight">0.0228877971730115</data>
		</edge>
		<edge source="158" target="480">
			<data key="weight">0.0137433470860951</data>
		</edge>
		<edge source="134" target="375">
			<data key="weight">0.0216880325414783</data>
		</edge>
		<edge source="374" target="442">
			<data key="weight">0.0124086186966333</data>
		</edge>
		<edge source="56" target="307">
			<data key="weight">0.0126971177833939</data>
		</edge>
		<edge source="296" target="297">
			<data key="weight">0.0166044836423265</data>
		</edge>
		<edge source="382" target="552">
			<data key="weight">0.0175406011881452</data>
		</edge>
		<edge source="433" target="458">
			<data key="weight">0.0185574326567417</data>
		</edge>
		<edge source="366" target="374">
			<data key="weight">0.0198369798928361</data>
		</edge>
		<edge source="442" target="480">
			<data key="weight">0.0117821198722014</data>
		</edge>
		<edge source="135" target="147">
			<data key="weight">0.0275727294050345</data>
		</edge>
		<edge source="81" target="88">
			<data key="weight">0.0157087573375428</data>
		</edge>
		<edge source="40" target="82">
			<data key="weight">0.0136306110470877</data>
		</edge>
		<edge source="275" target="360">
			<data key="weight">0.0278872054593999</data>
		</edge>
		<edge source="389" target="550">
			<data key="weight">0.00518641679310499</data>
		</edge>
		<edge source="176" target="339">
			<data key="weight">0.0115501935888907</data>
		</edge>
		<edge source="261" target="270">
			<data key="weight">0.0399642002426576</data>
		</edge>
		<edge source="31" target="159">
			<data key="weight">0.0147649393307122</data>
		</edge>
		<edge source="349" target="369">
			<data key="weight">0.0210851449878738</data>
		</edge>
		<edge source="61" target="553">
			<data key="weight">0.0110372399577196</data>
		</edge>
		<edge source="359" target="372">
			<data key="weight">0.0238457978019396</data>
		</edge>
		<edge source="258" target="366">
			<data key="weight">0.0123416552258458</data>
		</edge>
		<edge source="387" target="478">
			<data key="weight">0.0101159700736746</data>
		</edge>
		<edge source="143" target="150">
			<data key="weight">0.018912181544825</data>
		</edge>
		<edge source="72" target="444">
			<data key="weight">0.0150324721504937</data>
		</edge>
		<edge source="257" target="548">
			<data key="weight">0.0131969938265814</data>
		</edge>
		<edge source="494" target="500">
			<data key="weight">0.0149346986846343</data>
		</edge>
		<edge source="173" target="174">
			<data key="weight">0.0209048577348959</data>
		</edge>
		<edge source="86" target="311">
			<data key="weight">0.0136910799524046</data>
		</edge>
		<edge source="287" target="511">
			<data key="weight">0.0164150845658186</data>
		</edge>
		<edge source="50" target="456">
			<data key="weight">0.00822343116711999</data>
		</edge>
		<edge source="30" target="158">
			<data key="weight">0.0158232610480223</data>
		</edge>
		<edge source="34" target="159">
			<data key="weight">0.0141658742247258</data>
		</edge>
		<edge source="76" target="109">
			<data key="weight">0.0224671688332892</data>
		</edge>
		<edge source="184" target="439">
			<data key="weight">0.0166723094662161</data>
		</edge>
		<edge source="145" target="150">
			<data key="weight">0.0256503315861386</data>
		</edge>
		<edge source="279" target="365">
			<data key="weight">0.0148191852583305</data>
		</edge>
		<edge source="102" target="105">
			<data key="weight">0.0276234764234481</data>
		</edge>
		<edge source="108" target="254">
			<data key="weight">0.0154039204953782</data>
		</edge>
		<edge source="374" target="377">
			<data key="weight">0.016164255506616</data>
		</edge>
		<edge source="240" target="243">
			<data key="weight">0.0258802735357256</data>
		</edge>
		<edge source="477" target="507">
			<data key="weight">0.0112575244566444</data>
		</edge>
		<edge source="145" target="255">
			<data key="weight">0.0126317511016099</data>
		</edge>
		<edge source="363" target="436">
			<data key="weight">0.0118168206355763</data>
		</edge>
		<edge source="259" target="285">
			<data key="weight">0.0169783605250356</data>
		</edge>
		<edge source="184" target="294">
			<data key="weight">0.0115631607035868</data>
		</edge>
		<edge source="313" target="316">
			<data key="weight">0.0211090181033962</data>
		</edge>
		<edge source="41" target="46">
			<data key="weight">0.0171383794523981</data>
		</edge>
		<edge source="387" target="394">
			<data key="weight">0.0234171763262109</data>
		</edge>
		<edge source="200" target="209">
			<data key="weight">0.0107052981635012</data>
		</edge>
		<edge source="192" target="374">
			<data key="weight">0.0228892238933546</data>
		</edge>
		<edge source="551" target="554">
			<data key="weight">0.0439994818866628</data>
		</edge>
		<edge source="70" target="375">
			<data key="weight">0.0122360220967389</data>
		</edge>
		<edge source="190" target="353">
			<data key="weight">0.0147154915563583</data>
		</edge>
		<edge source="364" target="480">
			<data key="weight">0.0114755041318597</data>
		</edge>
		<edge source="183" target="189">
			<data key="weight">0.0312707695925227</data>
		</edge>
		<edge source="374" target="475">
			<data key="weight">0.0122192489028976</data>
		</edge>
		<edge source="228" target="419">
			<data key="weight">0.0197211219048862</data>
		</edge>
		<edge source="44" target="47">
			<data key="weight">0.033202417026779</data>
		</edge>
		<edge source="371" target="389">
			<data key="weight">0.0104761627140501</data>
		</edge>
		<edge source="347" target="363">
			<data key="weight">0.0117041787520438</data>
		</edge>
		<edge source="50" target="108">
			<data key="weight">0.0151110376990426</data>
		</edge>
		<edge source="370" target="376">
			<data key="weight">0.0184086398536161</data>
		</edge>
		<edge source="366" target="399">
			<data key="weight">0.0140468494635961</data>
		</edge>
		<edge source="503" target="525">
			<data key="weight">0.0181623929136528</data>
		</edge>
		<edge source="275" target="349">
			<data key="weight">0.0290266614711807</data>
		</edge>
		<edge source="32" target="433">
			<data key="weight">0.0178548970449763</data>
		</edge>
		<edge source="354" target="359">
			<data key="weight">0.012391974262771</data>
		</edge>
		<edge source="346" target="379">
			<data key="weight">0.0161757188286653</data>
		</edge>
		<edge source="475" target="480">
			<data key="weight">0.00817839330975484</data>
		</edge>
		<edge source="171" target="476">
			<data key="weight">0.0223373611210819</data>
		</edge>
		<edge source="72" target="339">
			<data key="weight">0.0161874678579122</data>
		</edge>
		<edge source="499" target="507">
			<data key="weight">0.01440723584134</data>
		</edge>
		<edge source="26" target="146">
			<data key="weight">0.0165297614668499</data>
		</edge>
		<edge source="137" target="141">
			<data key="weight">0.0276561689283118</data>
		</edge>
		<edge source="301" target="316">
			<data key="weight">0.0139135400799019</data>
		</edge>
		<edge source="346" target="356">
			<data key="weight">0.0157401837036681</data>
		</edge>
		<edge source="104" target="480">
			<data key="weight">0.0204734563117761</data>
		</edge>
		<edge source="347" target="549">
			<data key="weight">0.010742223466005</data>
		</edge>
		<edge source="287" target="456">
			<data key="weight">0.0130334740390009</data>
		</edge>
		<edge source="86" target="108">
			<data key="weight">0.0119895198407015</data>
		</edge>
		<edge source="91" target="149">
			<data key="weight">0.0120875089228252</data>
		</edge>
		<edge source="239" target="240">
			<data key="weight">0.0203115411624541</data>
		</edge>
		<edge source="352" target="379">
			<data key="weight">0.0137806802881383</data>
		</edge>
		<edge source="146" target="287">
			<data key="weight">0.012626677669226</data>
		</edge>
		<edge source="159" target="296">
			<data key="weight">0.0240219431636931</data>
		</edge>
		<edge source="36" target="73">
			<data key="weight">0.0151425971172413</data>
		</edge>
		<edge source="72" target="108">
			<data key="weight">0.015470922103164</data>
		</edge>
		<edge source="320" target="509">
			<data key="weight">0.0165469344834354</data>
		</edge>
		<edge source="44" target="433">
			<data key="weight">0.0094092038929061</data>
		</edge>
		<edge source="241" target="377">
			<data key="weight">0.0219321468674706</data>
		</edge>
		<edge source="63" target="307">
			<data key="weight">0.0234147749578833</data>
		</edge>
		<edge source="50" target="495">
			<data key="weight">0.0103636504358194</data>
		</edge>
		<edge source="380" target="457">
			<data key="weight">0.0179093043789483</data>
		</edge>
		<edge source="130" target="502">
			<data key="weight">0.0200499569744719</data>
		</edge>
		<edge source="151" target="254">
			<data key="weight">0.0137005142905283</data>
		</edge>
		<edge source="40" target="236">
			<data key="weight">0.0132361393231378</data>
		</edge>
		<edge source="238" target="258">
			<data key="weight">0.0182618572807828</data>
		</edge>
		<edge source="46" target="62">
			<data key="weight">0.0203773081807035</data>
		</edge>
		<edge source="155" target="308">
			<data key="weight">0.0232187191904719</data>
		</edge>
		<edge source="26" target="29">
			<data key="weight">0.0169861563340081</data>
		</edge>
		<edge source="174" target="185">
			<data key="weight">0.0186065196605625</data>
		</edge>
		<edge source="380" target="489">
			<data key="weight">0.0156069578204358</data>
		</edge>
		<edge source="360" target="374">
			<data key="weight">0.0209566438171885</data>
		</edge>
		<edge source="17" target="129">
			<data key="weight">0.0151499788660853</data>
		</edge>
		<edge source="423" target="522">
			<data key="weight">0.0207234968355334</data>
		</edge>
		<edge source="510" target="522">
			<data key="weight">0.0161421849556199</data>
		</edge>
		<edge source="236" target="460">
			<data key="weight">0.0228492588630655</data>
		</edge>
		<edge source="187" target="548">
			<data key="weight">0.00881700457354959</data>
		</edge>
		<edge source="181" target="276">
			<data key="weight">0.0150218182757745</data>
		</edge>
		<edge source="155" target="169">
			<data key="weight">0.0207011885220405</data>
		</edge>
		<edge source="345" target="366">
			<data key="weight">0.00951368806234123</data>
		</edge>
		<edge source="489" target="509">
			<data key="weight">0.0164081481932688</data>
		</edge>
		<edge source="173" target="225">
			<data key="weight">0.023149126626939</data>
		</edge>
		<edge source="79" target="89">
			<data key="weight">0.0265142782786842</data>
		</edge>
		<edge source="396" target="456">
			<data key="weight">0.0243844007391435</data>
		</edge>
		<edge source="274" target="341">
			<data key="weight">0.0185957167898387</data>
		</edge>
		<edge source="385" target="555">
			<data key="weight">0.0274696861083589</data>
		</edge>
		<edge source="421" target="423">
			<data key="weight">0.0146898270388276</data>
		</edge>
		<edge source="378" target="386">
			<data key="weight">0.0324174844729588</data>
		</edge>
		<edge source="177" target="551">
			<data key="weight">0.0214134015268474</data>
		</edge>
		<edge source="51" target="550">
			<data key="weight">0.0117049977093701</data>
		</edge>
		<edge source="349" target="365">
			<data key="weight">0.0271146510042956</data>
		</edge>
		<edge source="344" target="385">
			<data key="weight">0.014618985861663</data>
		</edge>
		<edge source="28" target="29">
			<data key="weight">0.0124647188228207</data>
		</edge>
		<edge source="553" target="554">
			<data key="weight">0.0499162729455448</data>
		</edge>
		<edge source="298" target="479">
			<data key="weight">0.0135126050897931</data>
		</edge>
		<edge source="350" target="371">
			<data key="weight">0.0148666250024066</data>
		</edge>
		<edge source="149" target="422">
			<data key="weight">0.0224393144591527</data>
		</edge>
		<edge source="353" target="373">
			<data key="weight">0.0150784210373741</data>
		</edge>
		<edge source="40" target="66">
			<data key="weight">0.0122606958872579</data>
		</edge>
		<edge source="348" target="364">
			<data key="weight">0.0120595939601193</data>
		</edge>
		<edge source="75" target="147">
			<data key="weight">0.0152099187796657</data>
		</edge>
		<edge source="258" target="458">
			<data key="weight">0.0130331957132917</data>
		</edge>
		<edge source="286" target="307">
			<data key="weight">0.0195612883731964</data>
		</edge>
		<edge source="518" target="522">
			<data key="weight">0.020519517623179</data>
		</edge>
		<edge source="374" target="386">
			<data key="weight">0.0153532575656965</data>
		</edge>
		<edge source="146" target="154">
			<data key="weight">0.0108414777457089</data>
		</edge>
		<edge source="348" target="393">
			<data key="weight">0.013383019760541</data>
		</edge>
		<edge source="191" target="237">
			<data key="weight">0.0145902991103333</data>
		</edge>
		<edge source="175" target="176">
			<data key="weight">0.0155205915999567</data>
		</edge>
		<edge source="418" target="510">
			<data key="weight">0.0138644617093742</data>
		</edge>
		<edge source="475" target="479">
			<data key="weight">0.015931945190512</data>
		</edge>
		<edge source="373" target="525">
			<data key="weight">0.0117507188383681</data>
		</edge>
		<edge source="363" target="480">
			<data key="weight">0.0152785367297652</data>
		</edge>
		<edge source="186" target="187">
			<data key="weight">0.0253738833000312</data>
		</edge>
		<edge source="525" target="526">
			<data key="weight">0.017304891389481</data>
		</edge>
		<edge source="374" target="399">
			<data key="weight">0.00888789181104824</data>
		</edge>
		<edge source="384" target="487">
			<data key="weight">0.0135636584414196</data>
		</edge>
		<edge source="81" target="83">
			<data key="weight">0.0269449926667544</data>
		</edge>
		<edge source="139" target="169">
			<data key="weight">0.0240512808192735</data>
		</edge>
		<edge source="196" target="239">
			<data key="weight">0.0184716585957042</data>
		</edge>
		<edge source="365" target="488">
			<data key="weight">0.0119745300769543</data>
		</edge>
		<edge source="186" target="188">
			<data key="weight">0.0207793970116419</data>
		</edge>
		<edge source="196" target="197">
			<data key="weight">0.0338954544779289</data>
		</edge>
		<edge source="31" target="200">
			<data key="weight">0.0243322162403376</data>
		</edge>
		<edge source="56" target="74">
			<data key="weight">0.0200320071930308</data>
		</edge>
		<edge source="75" target="254">
			<data key="weight">0.0176054479428041</data>
		</edge>
		<edge source="386" target="507">
			<data key="weight">0.0155097867436549</data>
		</edge>
		<edge source="362" target="363">
			<data key="weight">0.0154821247619766</data>
		</edge>
		<edge source="347" target="376">
			<data key="weight">0.0165274833056621</data>
		</edge>
		<edge source="241" target="243">
			<data key="weight">0.0186998125473655</data>
		</edge>
		<edge source="112" target="298">
			<data key="weight">0.0170918090776992</data>
		</edge>
		<edge source="56" target="58">
			<data key="weight">0.0161918761788028</data>
		</edge>
		<edge source="183" target="192">
			<data key="weight">0.0213352256977954</data>
		</edge>
		<edge source="53" target="282">
			<data key="weight">0.0202876319906773</data>
		</edge>
		<edge source="27" target="454">
			<data key="weight">0.0152927441363367</data>
		</edge>
		<edge source="155" target="312">
			<data key="weight">0.0207861017083801</data>
		</edge>
		<edge source="41" target="238">
			<data key="weight">0.0173107192683016</data>
		</edge>
		<edge source="550" target="553">
			<data key="weight">0.0384119078169082</data>
		</edge>
		<edge source="200" target="289">
			<data key="weight">0.013681657607505</data>
		</edge>
		<edge source="380" target="384">
			<data key="weight">0.0121342050356991</data>
		</edge>
		<edge source="315" target="356">
			<data key="weight">0.0117446460573314</data>
		</edge>
		<edge source="374" target="383">
			<data key="weight">0.018017422403556</data>
		</edge>
		<edge source="346" target="525">
			<data key="weight">0.0167013484586151</data>
		</edge>
		<edge source="136" target="184">
			<data key="weight">0.0139783467366591</data>
		</edge>
		<edge source="59" target="241">
			<data key="weight">0.0174583236169016</data>
		</edge>
		<edge source="72" target="149">
			<data key="weight">0.0161353269037872</data>
		</edge>
		<edge source="203" target="395">
			<data key="weight">0.0145266501477502</data>
		</edge>
		<edge source="232" target="454">
			<data key="weight">0.0158953456319753</data>
		</edge>
		<edge source="238" target="352">
			<data key="weight">0.0148231911379908</data>
		</edge>
		<edge source="295" target="348">
			<data key="weight">0.013999989211075</data>
		</edge>
		<edge source="458" target="522">
			<data key="weight">0.0161041506563306</data>
		</edge>
		<edge source="76" target="395">
			<data key="weight">0.019468898390617</data>
		</edge>
		<edge source="139" target="176">
			<data key="weight">0.0131510613788425</data>
		</edge>
		<edge source="42" target="531">
			<data key="weight">0.0183068086566673</data>
		</edge>
		<edge source="186" target="200">
			<data key="weight">0.0320778759320071</data>
		</edge>
		<edge source="304" target="341">
			<data key="weight">0.0357945409225607</data>
		</edge>
		<edge source="383" target="475">
			<data key="weight">0.0136323300758741</data>
		</edge>
		<edge source="363" target="454">
			<data key="weight">0.014319701793843</data>
		</edge>
		<edge source="349" target="367">
			<data key="weight">0.019752076466838</data>
		</edge>
		<edge source="38" target="292">
			<data key="weight">0.016571273356384</data>
		</edge>
		<edge source="225" target="552">
			<data key="weight">0.017576405999422</data>
		</edge>
		<edge source="215" target="276">
			<data key="weight">0.0166145879538178</data>
		</edge>
		<edge source="164" target="288">
			<data key="weight">0.017906917046433</data>
		</edge>
		<edge source="478" target="481">
			<data key="weight">0.0289288002561282</data>
		</edge>
		<edge source="363" target="375">
			<data key="weight">0.0130804059127618</data>
		</edge>
		<edge source="384" target="399">
			<data key="weight">0.0171198977978805</data>
		</edge>
		<edge source="349" target="507">
			<data key="weight">0.0227022544693822</data>
		</edge>
		<edge source="56" target="64">
			<data key="weight">0.0166872303460174</data>
		</edge>
		<edge source="84" target="301">
			<data key="weight">0.0154687172767245</data>
		</edge>
		<edge source="435" target="478">
			<data key="weight">0.0103344458839223</data>
		</edge>
		<edge source="54" target="58">
			<data key="weight">0.0355263245248002</data>
		</edge>
		<edge source="74" target="202">
			<data key="weight">0.0204631828742452</data>
		</edge>
		<edge source="17" target="456">
			<data key="weight">0.0226412079799744</data>
		</edge>
		<edge source="341" target="363">
			<data key="weight">0.0129411627305097</data>
		</edge>
		<edge source="365" target="372">
			<data key="weight">0.0244019526221398</data>
		</edge>
		<edge source="142" target="155">
			<data key="weight">0.0162804582744996</data>
		</edge>
		<edge source="34" target="548">
			<data key="weight">0.0114003782834284</data>
		</edge>
		<edge source="82" target="254">
			<data key="weight">0.0184836274429977</data>
		</edge>
		<edge source="63" target="91">
			<data key="weight">0.0146903620723422</data>
		</edge>
		<edge source="341" target="374">
			<data key="weight">0.0133515633258162</data>
		</edge>
		<edge source="225" target="550">
			<data key="weight">0.020803275601853</data>
		</edge>
		<edge source="364" target="365">
			<data key="weight">0.0147536920539866</data>
		</edge>
		<edge source="346" target="383">
			<data key="weight">0.020065896938671</data>
		</edge>
		<edge source="430" target="431">
			<data key="weight">0.0124723761684507</data>
		</edge>
		<edge source="547" target="548">
			<data key="weight">0.0440818790742679</data>
		</edge>
		<edge source="110" target="355">
			<data key="weight">0.0166560297991883</data>
		</edge>
		<edge source="26" target="396">
			<data key="weight">0.0139422416123581</data>
		</edge>
		<edge source="70" target="207">
			<data key="weight">0.0207344396386163</data>
		</edge>
		<edge source="187" target="233">
			<data key="weight">0.0170154687383165</data>
		</edge>
		<edge source="56" target="396">
			<data key="weight">0.0118481352670573</data>
		</edge>
		<edge source="40" target="267">
			<data key="weight">0.017398254010279</data>
		</edge>
		<edge source="383" target="481">
			<data key="weight">0.0228266884861593</data>
		</edge>
		<edge source="273" target="385">
			<data key="weight">0.0145398099611407</data>
		</edge>
		<edge source="81" target="255">
			<data key="weight">0.0130905784704467</data>
		</edge>
		<edge source="363" target="377">
			<data key="weight">0.0160839105435417</data>
		</edge>
		<edge source="26" target="153">
			<data key="weight">0.014007397774017</data>
		</edge>
		<edge source="503" target="507">
			<data key="weight">0.0202479006664951</data>
		</edge>
		<edge source="177" target="553">
			<data key="weight">0.0291749974511075</data>
		</edge>
		<edge source="192" target="193">
			<data key="weight">0.0285812102894324</data>
		</edge>
		<edge source="44" target="135">
			<data key="weight">0.0182936397938978</data>
		</edge>
		<edge source="54" target="553">
			<data key="weight">0.010703003119987</data>
		</edge>
		<edge source="363" target="367">
			<data key="weight">0.0219040751917066</data>
		</edge>
		<edge source="348" target="356">
			<data key="weight">0.0144717509150572</data>
		</edge>
		<edge source="89" target="374">
			<data key="weight">0.0111226124950171</data>
		</edge>
		<edge source="374" target="375">
			<data key="weight">0.0224776552384911</data>
		</edge>
		<edge source="382" target="547">
			<data key="weight">0.0141586633799936</data>
		</edge>
		<edge source="176" target="213">
			<data key="weight">0.0152504190016489</data>
		</edge>
		<edge source="34" target="50">
			<data key="weight">0.0117130361157165</data>
		</edge>
		<edge source="355" target="494">
			<data key="weight">0.0117944637638497</data>
		</edge>
		<edge source="365" target="366">
			<data key="weight">0.0243932583710671</data>
		</edge>
		<edge source="142" target="199">
			<data key="weight">0.0201291964746611</data>
		</edge>
		<edge source="53" target="130">
			<data key="weight">0.0133230259285823</data>
		</edge>
		<edge source="34" target="73">
			<data key="weight">0.0145304298067112</data>
		</edge>
		<edge source="213" target="380">
			<data key="weight">0.0143973643267424</data>
		</edge>
		<edge source="480" target="502">
			<data key="weight">0.019029555534387</data>
		</edge>
		<edge source="81" target="299">
			<data key="weight">0.0140042565417806</data>
		</edge>
		<edge source="236" target="255">
			<data key="weight">0.0221753611662178</data>
		</edge>
		<edge source="30" target="129">
			<data key="weight">0.0196869247226959</data>
		</edge>
		<edge source="36" target="200">
			<data key="weight">0.0145526172281515</data>
		</edge>
		<edge source="50" target="235">
			<data key="weight">0.0174114264650334</data>
		</edge>
		<edge source="477" target="478">
			<data key="weight">0.0201803556981671</data>
		</edge>
		<edge source="296" target="551">
			<data key="weight">0.0255593391482311</data>
		</edge>
		<edge source="185" target="192">
			<data key="weight">0.0490125960461099</data>
		</edge>
		<edge source="142" target="391">
			<data key="weight">0.0157234084015414</data>
		</edge>
		<edge source="494" target="499">
			<data key="weight">0.015570976864179</data>
		</edge>
		<edge source="363" target="488">
			<data key="weight">0.00841925032431651</data>
		</edge>
		<edge source="479" target="503">
			<data key="weight">0.0178705311936572</data>
		</edge>
		<edge source="228" target="549">
			<data key="weight">0.0127355472563799</data>
		</edge>
		<edge source="72" target="241">
			<data key="weight">0.0143540876148973</data>
		</edge>
		<edge source="365" target="375">
			<data key="weight">0.0157448922984118</data>
		</edge>
		<edge source="350" target="360">
			<data key="weight">0.0151285176912589</data>
		</edge>
		<edge source="382" target="555">
			<data key="weight">0.0264024098875629</data>
		</edge>
		<edge source="275" target="390">
			<data key="weight">0.0117765384975434</data>
		</edge>
		<edge source="240" target="241">
			<data key="weight">0.0285269815228733</data>
		</edge>
		<edge source="390" target="488">
			<data key="weight">0.0156596471035547</data>
		</edge>
		<edge source="363" target="442">
			<data key="weight">0.012174023963578</data>
		</edge>
		<edge source="389" target="475">
			<data key="weight">0.0188224406231176</data>
		</edge>
		<edge source="183" target="346">
			<data key="weight">0.0116590256440206</data>
		</edge>
		<edge source="349" target="362">
			<data key="weight">0.0158792029434896</data>
		</edge>
		<edge source="279" target="297">
			<data key="weight">0.0190951807725334</data>
		</edge>
		<edge source="488" target="499">
			<data key="weight">0.0133108863553384</data>
		</edge>
		<edge source="75" target="433">
			<data key="weight">0.0119443689516322</data>
		</edge>
		<edge source="241" target="371">
			<data key="weight">0.0194991768001344</data>
		</edge>
		<edge source="171" target="172">
			<data key="weight">0.0165010377672205</data>
		</edge>
		<edge source="164" target="312">
			<data key="weight">0.0154776377654539</data>
		</edge>
		<edge source="259" target="301">
			<data key="weight">0.0149668466040764</data>
		</edge>
		<edge source="371" target="507">
			<data key="weight">0.0206246133962828</data>
		</edge>
		<edge source="390" target="481">
			<data key="weight">0.0136243494342643</data>
		</edge>
		<edge source="50" target="186">
			<data key="weight">0.0127057091573388</data>
		</edge>
		<edge source="184" target="548">
			<data key="weight">0.0203995936805444</data>
		</edge>
		<edge source="145" target="480">
			<data key="weight">0.0161420729423434</data>
		</edge>
		<edge source="341" target="378">
			<data key="weight">0.0296099487972186</data>
		</edge>
		<edge source="62" target="139">
			<data key="weight">0.0244092988073027</data>
		</edge>
		<edge source="99" target="134">
			<data key="weight">0.0219705867843988</data>
		</edge>
		<edge source="439" target="500">
			<data key="weight">0.0188845517938617</data>
		</edge>
		<edge source="106" target="227">
			<data key="weight">0.0203168240390916</data>
		</edge>
		<edge source="159" target="553">
			<data key="weight">0.0187150664247143</data>
		</edge>
		<edge source="384" target="474">
			<data key="weight">0.0121968020160049</data>
		</edge>
		<edge source="444" target="522">
			<data key="weight">0.0134938309458076</data>
		</edge>
		<edge source="50" target="274">
			<data key="weight">0.0117856469587623</data>
		</edge>
		<edge source="171" target="186">
			<data key="weight">0.0189004476045531</data>
		</edge>
		<edge source="72" target="73">
			<data key="weight">0.0108552330285892</data>
		</edge>
		<edge source="300" target="347">
			<data key="weight">0.0145445229215557</data>
		</edge>
		<edge source="477" target="480">
			<data key="weight">0.0151841084095731</data>
		</edge>
		<edge source="367" target="555">
			<data key="weight">0.0151973938626517</data>
		</edge>
		<edge source="241" target="384">
			<data key="weight">0.0194624735917424</data>
		</edge>
		<edge source="74" target="108">
			<data key="weight">0.0137862861468016</data>
		</edge>
		<edge source="359" target="474">
			<data key="weight">0.0151159130314952</data>
		</edge>
		<edge source="135" target="367">
			<data key="weight">0.0155582377410476</data>
		</edge>
		<edge source="349" target="377">
			<data key="weight">0.0155558054867436</data>
		</edge>
		<edge source="390" target="507">
			<data key="weight">0.0172906784178907</data>
		</edge>
		<edge source="377" target="494">
			<data key="weight">0.0166691883965445</data>
		</edge>
		<edge source="105" target="352">
			<data key="weight">0.0173678326223721</data>
		</edge>
		<edge source="40" target="309">
			<data key="weight">0.0144106402279113</data>
		</edge>
		<edge source="362" target="507">
			<data key="weight">0.0144877481468384</data>
		</edge>
		<edge source="286" target="365">
			<data key="weight">0.0161430461616292</data>
		</edge>
		<edge source="259" target="263">
			<data key="weight">0.0153501636790407</data>
		</edge>
		<edge source="51" target="70">
			<data key="weight">0.0150144122471953</data>
		</edge>
		<edge source="112" target="360">
			<data key="weight">0.0278940008240776</data>
		</edge>
		<edge source="349" target="481">
			<data key="weight">0.0159005058036816</data>
		</edge>
		<edge source="436" target="525">
			<data key="weight">0.025401878481612</data>
		</edge>
		<edge source="130" target="296">
			<data key="weight">0.0147277244887493</data>
		</edge>
		<edge source="390" target="525">
			<data key="weight">0.0136503279174002</data>
		</edge>
		<edge source="363" target="365">
			<data key="weight">0.0272743024867157</data>
		</edge>
		<edge source="378" target="453">
			<data key="weight">0.0229385036412057</data>
		</edge>
		<edge source="475" target="494">
			<data key="weight">0.0147920078932572</data>
		</edge>
		<edge source="364" target="372">
			<data key="weight">0.0184073721450603</data>
		</edge>
		<edge source="258" target="460">
			<data key="weight">0.0146322714364864</data>
		</edge>
		<edge source="233" target="235">
			<data key="weight">0.0222108186082342</data>
		</edge>
		<edge source="134" target="141">
			<data key="weight">0.0316688859926905</data>
		</edge>
		<edge source="96" target="101">
			<data key="weight">0.0205269621853077</data>
		</edge>
		<edge source="292" target="422">
			<data key="weight">0.0171221969511631</data>
		</edge>
		<edge source="339" target="480">
			<data key="weight">0.0118066775456394</data>
		</edge>
		<edge source="302" target="315">
			<data key="weight">0.0195959371271653</data>
		</edge>
		<edge source="383" target="454">
			<data key="weight">0.0105821305404402</data>
		</edge>
		<edge source="34" target="161">
			<data key="weight">0.0172740223961218</data>
		</edge>
		<edge source="347" target="382">
			<data key="weight">0.0120000696713162</data>
		</edge>
		<edge source="454" target="475">
			<data key="weight">0.0120330118742636</data>
		</edge>
		<edge source="71" target="131">
			<data key="weight">0.0313948786712132</data>
		</edge>
		<edge source="318" target="343">
			<data key="weight">0.0245409050122727</data>
		</edge>
		<edge source="339" target="422">
			<data key="weight">0.0158083607660687</data>
		</edge>
		<edge source="82" target="495">
			<data key="weight">0.0131142640021509</data>
		</edge>
		<edge source="476" target="547">
			<data key="weight">0.0251698380289682</data>
		</edge>
		<edge source="366" target="478">
			<data key="weight">0.01843940347005</data>
		</edge>
		<edge source="237" target="375">
			<data key="weight">0.0128867277212367</data>
		</edge>
		<edge source="170" target="441">
			<data key="weight">0.0152235270981617</data>
		</edge>
		<edge source="382" target="389">
			<data key="weight">0.0176531240241815</data>
		</edge>
		<edge source="339" target="511">
			<data key="weight">0.014343274098429</data>
		</edge>
		<edge source="390" target="494">
			<data key="weight">0.0130312595968869</data>
		</edge>
		<edge source="200" target="363">
			<data key="weight">0.0149217897072293</data>
		</edge>
		<edge source="289" target="551">
			<data key="weight">0.00996843883757471</data>
		</edge>
		<edge source="386" target="388">
			<data key="weight">0.0116052009950272</data>
		</edge>
		<edge source="399" target="553">
			<data key="weight">0.0145891597061636</data>
		</edge>
		<edge source="233" target="387">
			<data key="weight">0.0116120730294808</data>
		</edge>
		<edge source="44" target="45">
			<data key="weight">0.0348294250836378</data>
		</edge>
		<edge source="477" target="510">
			<data key="weight">0.0173940463123426</data>
		</edge>
		<edge source="384" target="494">
			<data key="weight">0.0165074079762658</data>
		</edge>
		<edge source="71" target="89">
			<data key="weight">0.0249821250483791</data>
		</edge>
		<edge source="253" target="292">
			<data key="weight">0.0143865250532532</data>
		</edge>
		<edge source="186" target="189">
			<data key="weight">0.0268068187360505</data>
		</edge>
		<edge source="478" target="499">
			<data key="weight">0.0165403913679498</data>
		</edge>
		<edge source="98" target="158">
			<data key="weight">0.0141813056198208</data>
		</edge>
		<edge source="139" target="288">
			<data key="weight">0.0175992783631077</data>
		</edge>
		<edge source="341" target="474">
			<data key="weight">0.0151608329573112</data>
		</edge>
		<edge source="268" target="269">
			<data key="weight">0.0149153594343159</data>
		</edge>
		<edge source="373" target="382">
			<data key="weight">0.0122409536456694</data>
		</edge>
		<edge source="360" target="365">
			<data key="weight">0.0239163267011847</data>
		</edge>
		<edge source="128" target="480">
			<data key="weight">0.0124826343039716</data>
		</edge>
		<edge source="395" target="399">
			<data key="weight">0.0172675059380093</data>
		</edge>
		<edge source="269" target="531">
			<data key="weight">0.0155993853976561</data>
		</edge>
		<edge source="359" target="386">
			<data key="weight">0.0169070676777238</data>
		</edge>
		<edge source="256" target="370">
			<data key="weight">0.0213853259913266</data>
		</edge>
		<edge source="347" target="387">
			<data key="weight">0.0117381104072307</data>
		</edge>
		<edge source="45" target="50">
			<data key="weight">0.0165733346284784</data>
		</edge>
		<edge source="386" target="394">
			<data key="weight">0.0258157187593454</data>
		</edge>
		<edge source="207" target="243">
			<data key="weight">0.044303764924193</data>
		</edge>
		<edge source="274" target="549">
			<data key="weight">0.0180075529726256</data>
		</edge>
		<edge source="383" target="453">
			<data key="weight">0.0156479758341348</data>
		</edge>
		<edge source="313" target="528">
			<data key="weight">0.0214363996533174</data>
		</edge>
		<edge source="75" target="81">
			<data key="weight">0.0208653083755181</data>
		</edge>
		<edge source="382" target="548">
			<data key="weight">0.0138024887782472</data>
		</edge>
		<edge source="371" target="503">
			<data key="weight">0.0181902094057824</data>
		</edge>
		<edge source="474" target="494">
			<data key="weight">0.0249753164776005</data>
		</edge>
		<edge source="385" target="476">
			<data key="weight">0.0260138350461121</data>
		</edge>
		<edge source="363" target="395">
			<data key="weight">0.0120084570587103</data>
		</edge>
		<edge source="377" target="516">
			<data key="weight">0.0133688848632422</data>
		</edge>
		<edge source="28" target="511">
			<data key="weight">0.0154770322032511</data>
		</edge>
		<edge source="371" target="383">
			<data key="weight">0.0288226526015955</data>
		</edge>
		<edge source="365" target="477">
			<data key="weight">0.00851862167884621</data>
		</edge>
		<edge source="139" target="170">
			<data key="weight">0.0116381140725308</data>
		</edge>
		<edge source="146" target="164">
			<data key="weight">0.021562515382495</data>
		</edge>
		<edge source="103" target="233">
			<data key="weight">0.0145031830887755</data>
		</edge>
		<edge source="108" target="396">
			<data key="weight">0.0142529878451138</data>
		</edge>
		<edge source="158" target="458">
			<data key="weight">0.0149414175850648</data>
		</edge>
		<edge source="215" target="356">
			<data key="weight">0.01975505139112</data>
		</edge>
		<edge source="34" target="186">
			<data key="weight">0.015065278457458</data>
		</edge>
		<edge source="478" target="507">
			<data key="weight">0.0299502376196524</data>
		</edge>
		<edge source="296" target="550">
			<data key="weight">0.0223989084708303</data>
		</edge>
		<edge source="50" target="380">
			<data key="weight">0.0111252201263572</data>
		</edge>
		<edge source="40" target="280">
			<data key="weight">0.0113718505888183</data>
		</edge>
		<edge source="475" target="549">
			<data key="weight">0.0145257808244872</data>
		</edge>
		<edge source="300" target="369">
			<data key="weight">0.0112521187860654</data>
		</edge>
		<edge source="144" target="476">
			<data key="weight">0.0130540048435421</data>
		</edge>
		<edge source="300" target="506">
			<data key="weight">0.0139759973828103</data>
		</edge>
		<edge source="349" target="375">
			<data key="weight">0.0117036712709483</data>
		</edge>
		<edge source="28" target="361">
			<data key="weight">0.0169301963101521</data>
		</edge>
		<edge source="346" target="362">
			<data key="weight">0.0227253745171771</data>
		</edge>
		<edge source="76" target="90">
			<data key="weight">0.023440789935443</data>
		</edge>
		<edge source="476" target="478">
			<data key="weight">0.009115750340992</data>
		</edge>
		<edge source="50" target="548">
			<data key="weight">0.0198319229575859</data>
		</edge>
		<edge source="444" target="458">
			<data key="weight">0.013972469401665</data>
		</edge>
		<edge source="145" target="200">
			<data key="weight">0.029426698571364</data>
		</edge>
		<edge source="474" target="502">
			<data key="weight">0.012757565094729</data>
		</edge>
		<edge source="349" target="371">
			<data key="weight">0.0204069726494466</data>
		</edge>
		<edge source="275" target="363">
			<data key="weight">0.0168139753755181</data>
		</edge>
		<edge source="372" target="373">
			<data key="weight">0.0265290239131806</data>
		</edge>
		<edge source="361" target="511">
			<data key="weight">0.0131971483234236</data>
		</edge>
		<edge source="373" target="488">
			<data key="weight">0.0107453730391108</data>
		</edge>
		<edge source="297" target="301">
			<data key="weight">0.0163747599267583</data>
		</edge>
		<edge source="232" target="549">
			<data key="weight">0.0109595355165511</data>
		</edge>
		<edge source="86" target="258">
			<data key="weight">0.0155838877249732</data>
		</edge>
		<edge source="62" target="418">
			<data key="weight">0.0213905771664025</data>
		</edge>
		<edge source="50" target="86">
			<data key="weight">0.0102454724875706</data>
		</edge>
		<edge source="155" target="421">
			<data key="weight">0.0135807672320077</data>
		</edge>
		<edge source="241" target="399">
			<data key="weight">0.0112881645035229</data>
		</edge>
		<edge source="26" target="428">
			<data key="weight">0.0148428512047089</data>
		</edge>
		<edge source="547" target="553">
			<data key="weight">0.0342697861553599</data>
		</edge>
		<edge source="474" target="525">
			<data key="weight">0.0134464661499781</data>
		</edge>
		<edge source="159" target="547">
			<data key="weight">0.0187541448247648</data>
		</edge>
		<edge source="170" target="242">
			<data key="weight">0.0142153085397518</data>
		</edge>
		<edge source="547" target="549">
			<data key="weight">0.0447262428586976</data>
		</edge>
		<edge source="365" target="379">
			<data key="weight">0.00979636681961411</data>
		</edge>
		<edge source="166" target="529">
			<data key="weight">0.0135014620210248</data>
		</edge>
		<edge source="184" target="213">
			<data key="weight">0.0145816341770119</data>
		</edge>
		<edge source="367" target="480">
			<data key="weight">0.0141368290983313</data>
		</edge>
		<edge source="389" target="487">
			<data key="weight">0.0160296370399786</data>
		</edge>
		<edge source="362" target="367">
			<data key="weight">0.0303307745919021</data>
		</edge>
		<edge source="33" target="62">
			<data key="weight">0.0148007891953625</data>
		</edge>
		<edge source="374" target="454">
			<data key="weight">0.0135096925962298</data>
		</edge>
		<edge source="174" target="555">
			<data key="weight">0.0271466657311354</data>
		</edge>
		<edge source="86" target="266">
			<data key="weight">0.0179053928880748</data>
		</edge>
		<edge source="369" target="372">
			<data key="weight">0.0183375535332377</data>
		</edge>
		<edge source="50" target="553">
			<data key="weight">0.0122204685693223</data>
		</edge>
		<edge source="359" target="488">
			<data key="weight">0.0106522546376513</data>
		</edge>
		<edge source="453" target="478">
			<data key="weight">0.0121714957511934</data>
		</edge>
		<edge source="27" target="34">
			<data key="weight">0.0136378040938172</data>
		</edge>
		<edge source="41" target="89">
			<data key="weight">0.0154378437477766</data>
		</edge>
		<edge source="174" target="175">
			<data key="weight">0.0167232587500528</data>
		</edge>
		<edge source="43" target="71">
			<data key="weight">0.0173700293910366</data>
		</edge>
		<edge source="494" target="507">
			<data key="weight">0.0230239370084294</data>
		</edge>
		<edge source="200" target="293">
			<data key="weight">0.0395504507923243</data>
		</edge>
		<edge source="344" target="379">
			<data key="weight">0.0137634176042878</data>
		</edge>
		<edge source="371" target="378">
			<data key="weight">0.0218526009028511</data>
		</edge>
		<edge source="388" target="399">
			<data key="weight">0.0212349273676481</data>
		</edge>
		<edge source="171" target="367">
			<data key="weight">0.0116240650270427</data>
		</edge>
		<edge source="274" target="550">
			<data key="weight">0.0179943388866815</data>
		</edge>
		<edge source="232" target="237">
			<data key="weight">0.0202609152218327</data>
		</edge>
		<edge source="207" target="233">
			<data key="weight">0.0207223678716828</data>
		</edge>
		<edge source="376" target="383">
			<data key="weight">0.0216841536678414</data>
		</edge>
		<edge source="155" target="527">
			<data key="weight">0.0219100733328997</data>
		</edge>
		<edge source="72" target="287">
			<data key="weight">0.0130234830023637</data>
		</edge>
		<edge source="187" target="202">
			<data key="weight">0.0167795158003475</data>
		</edge>
		<edge source="27" target="551">
			<data key="weight">0.00901098006845321</data>
		</edge>
		<edge source="141" target="419">
			<data key="weight">0.0203816621504034</data>
		</edge>
		<edge source="551" target="553">
			<data key="weight">0.04411716434794</data>
		</edge>
		<edge source="371" target="387">
			<data key="weight">0.020756635864871</data>
		</edge>
		<edge source="376" target="377">
			<data key="weight">0.0162695949801302</data>
		</edge>
		<edge source="106" target="479">
			<data key="weight">0.0121734997058188</data>
		</edge>
		<edge source="370" target="373">
			<data key="weight">0.0188046149241622</data>
		</edge>
		<edge source="363" target="374">
			<data key="weight">0.0243755349739921</data>
		</edge>
		<edge source="296" target="304">
			<data key="weight">0.0203497031016999</data>
		</edge>
		<edge source="549" target="550">
			<data key="weight">0.0493418996204398</data>
		</edge>
		<edge source="256" target="270">
			<data key="weight">0.0480975725939016</data>
		</edge>
		<edge source="159" target="301">
			<data key="weight">0.0152329721068005</data>
		</edge>
		<edge source="359" target="480">
			<data key="weight">0.0131548663392803</data>
		</edge>
		<edge source="258" target="456">
			<data key="weight">0.0147712604330973</data>
		</edge>
		<edge source="134" target="135">
			<data key="weight">0.0297603323631216</data>
		</edge>
		<edge source="176" target="255">
			<data key="weight">0.0312586570835213</data>
		</edge>
		<edge source="359" target="360">
			<data key="weight">0.0238100336583309</data>
		</edge>
		<edge source="276" target="373">
			<data key="weight">0.0101814083855898</data>
		</edge>
		<edge source="97" target="162">
			<data key="weight">0.0132460669673607</data>
		</edge>
		<edge source="474" target="507">
			<data key="weight">0.0250844364259872</data>
		</edge>
		<edge source="460" target="522">
			<data key="weight">0.0166053998039957</data>
		</edge>
		<edge source="96" target="99">
			<data key="weight">0.0213330756436727</data>
		</edge>
		<edge source="71" target="88">
			<data key="weight">0.0343281237288048</data>
		</edge>
		<edge source="61" target="554">
			<data key="weight">0.0102905403106833</data>
		</edge>
		<edge source="365" target="506">
			<data key="weight">0.0220831856639232</data>
		</edge>
		<edge source="365" target="373">
			<data key="weight">0.0223159947962039</data>
		</edge>
		<edge source="225" target="554">
			<data key="weight">0.0188793035804334</data>
		</edge>
		<edge source="158" target="255">
			<data key="weight">0.0124024841276912</data>
		</edge>
		<edge source="227" target="378">
			<data key="weight">0.024784272122528</data>
		</edge>
		<edge source="267" target="308">
			<data key="weight">0.0161988112554363</data>
		</edge>
		<edge source="43" target="44">
			<data key="weight">0.0192284491676586</data>
		</edge>
		<edge source="63" target="375">
			<data key="weight">0.0130958004486574</data>
		</edge>
		<edge source="233" target="238">
			<data key="weight">0.0165742775068333</data>
		</edge>
		<edge source="366" target="378">
			<data key="weight">0.0209716922770901</data>
		</edge>
		<edge source="42" target="271">
			<data key="weight">0.0195648579502344</data>
		</edge>
		<edge source="86" target="456">
			<data key="weight">0.0174015835161691</data>
		</edge>
		<edge source="547" target="555">
			<data key="weight">0.029408932961502</data>
		</edge>
		<edge source="376" target="496">
			<data key="weight">0.0138933659545702</data>
		</edge>
		<edge source="166" target="442">
			<data key="weight">0.0151078635408604</data>
		</edge>
		<edge source="348" target="374">
			<data key="weight">0.0111577286744569</data>
		</edge>
		<edge source="308" target="391">
			<data key="weight">0.0223723096088114</data>
		</edge>
		<edge source="53" target="366">
			<data key="weight">0.0110860736113153</data>
		</edge>
		<edge source="72" target="511">
			<data key="weight">0.0157764005426534</data>
		</edge>
		<edge source="305" target="311">
			<data key="weight">0.0149701603758015</data>
		</edge>
		<edge source="135" target="136">
			<data key="weight">0.0192412260690428</data>
		</edge>
		<edge source="102" target="103">
			<data key="weight">0.0202229489872492</data>
		</edge>
		<edge source="367" target="384">
			<data key="weight">0.0143004287324975</data>
		</edge>
		<edge source="171" target="552">
			<data key="weight">0.0354861067110734</data>
		</edge>
		<edge source="47" target="54">
			<data key="weight">0.0649049262678457</data>
		</edge>
		<edge source="298" target="439">
			<data key="weight">0.0242019086336004</data>
		</edge>
		<edge source="256" target="261">
			<data key="weight">0.0380096511112074</data>
		</edge>
		<edge source="60" target="213">
			<data key="weight">0.0133850892480783</data>
		</edge>
		<edge source="389" target="454">
			<data key="weight">0.0111451708355576</data>
		</edge>
		<edge source="30" target="40">
			<data key="weight">0.01134338514468</data>
		</edge>
		<edge source="63" target="354">
			<data key="weight">0.0168558081487801</data>
		</edge>
		<edge source="232" target="233">
			<data key="weight">0.0229821375269218</data>
		</edge>
		<edge source="110" target="347">
			<data key="weight">0.0131100861444235</data>
		</edge>
		<edge source="134" target="144">
			<data key="weight">0.0163435563693523</data>
		</edge>
		<edge source="350" target="365">
			<data key="weight">0.0115703625993558</data>
		</edge>
		<edge source="72" target="237">
			<data key="weight">0.0127924724742688</data>
		</edge>
		<edge source="363" target="378">
			<data key="weight">0.0135642275199507</data>
		</edge>
		<edge source="151" target="422">
			<data key="weight">0.0143470703359112</data>
		</edge>
		<edge source="371" target="384">
			<data key="weight">0.0217219810441286</data>
		</edge>
		<edge source="40" target="369">
			<data key="weight">0.0116364240363588</data>
		</edge>
		<edge source="149" target="456">
			<data key="weight">0.0152940880681281</data>
		</edge>
		<edge source="184" target="296">
			<data key="weight">0.0161395631067354</data>
		</edge>
		<edge source="359" target="507">
			<data key="weight">0.0247890630344831</data>
		</edge>
		<edge source="188" target="192">
			<data key="weight">0.0680928997170325</data>
		</edge>
		<edge source="364" target="375">
			<data key="weight">0.0119171634064589</data>
		</edge>
		<edge source="285" target="528">
			<data key="weight">0.0193313430915467</data>
		</edge>
		<edge source="130" target="548">
			<data key="weight">0.00891162603466369</data>
		</edge>
		<edge source="30" target="32">
			<data key="weight">0.0154348829431304</data>
		</edge>
		<edge source="440" target="501">
			<data key="weight">0.0152144486546479</data>
		</edge>
		<edge source="242" target="345">
			<data key="weight">0.0142330309564438</data>
		</edge>
		<edge source="365" target="525">
			<data key="weight">0.0167668169015071</data>
		</edge>
		<edge source="81" target="82">
			<data key="weight">0.0174636680207318</data>
		</edge>
		<edge source="82" target="259">
			<data key="weight">0.0132028683126572</data>
		</edge>
		<edge source="266" target="311">
			<data key="weight">0.0130155913810371</data>
		</edge>
		<edge source="144" target="174">
			<data key="weight">0.0182839164430924</data>
		</edge>
		<edge source="548" target="550">
			<data key="weight">0.0470349866793229</data>
		</edge>
		<edge source="359" target="478">
			<data key="weight">0.0231591335630926</data>
		</edge>
		<edge source="389" target="503">
			<data key="weight">0.0117677774248856</data>
		</edge>
		<edge source="131" target="147">
			<data key="weight">0.0202544528113914</data>
		</edge>
		<edge source="47" target="53">
			<data key="weight">0.0203570965591427</data>
		</edge>
		<edge source="83" target="86">
			<data key="weight">0.0141073140868191</data>
		</edge>
		<edge source="90" target="273">
			<data key="weight">0.0198408551434071</data>
		</edge>
		<edge source="274" target="348">
			<data key="weight">0.0123205137293736</data>
		</edge>
		<edge source="268" target="280">
			<data key="weight">0.0124210883705642</data>
		</edge>
		<edge source="439" target="526">
			<data key="weight">0.0185826284674326</data>
		</edge>
		<edge source="296" target="552">
			<data key="weight">0.0192715316826793</data>
		</edge>
		<edge source="341" target="473">
			<data key="weight">0.0142126372434239</data>
		</edge>
		<edge source="237" target="436">
			<data key="weight">0.0130969080704056</data>
		</edge>
		<edge source="173" target="548">
			<data key="weight">0.0176879424464019</data>
		</edge>
		<edge source="275" target="478">
			<data key="weight">0.0153892996877635</data>
		</edge>
		<edge source="297" target="304">
			<data key="weight">0.0233522692053957</data>
		</edge>
		<edge source="243" target="378">
			<data key="weight">0.0376982655693183</data>
		</edge>
		<edge source="311" target="444">
			<data key="weight">0.0119212581676432</data>
		</edge>
		<edge source="366" target="371">
			<data key="weight">0.030770468264614</data>
		</edge>
		<edge source="359" target="506">
			<data key="weight">0.020551548620525</data>
		</edge>
		<edge source="275" target="374">
			<data key="weight">0.0170722148139317</data>
		</edge>
		<edge source="133" target="342">
			<data key="weight">0.0148452172888102</data>
		</edge>
		<edge source="110" target="319">
			<data key="weight">0.0251002989548338</data>
		</edge>
		<edge source="346" target="374">
			<data key="weight">0.0156280470764851</data>
		</edge>
		<edge source="366" target="474">
			<data key="weight">0.0221923359618431</data>
		</edge>
		<edge source="389" target="436">
			<data key="weight">0.0134866931219863</data>
		</edge>
		<edge source="187" target="190">
			<data key="weight">0.0342842015454218</data>
		</edge>
		<edge source="171" target="551">
			<data key="weight">0.0354368473020186</data>
		</edge>
		<edge source="50" target="54">
			<data key="weight">0.0195521384437501</data>
		</edge>
		<edge source="339" target="361">
			<data key="weight">0.0240085434862559</data>
		</edge>
		<edge source="174" target="551">
			<data key="weight">0.0279384226612863</data>
		</edge>
		<edge source="349" target="383">
			<data key="weight">0.0270091124917315</data>
		</edge>
		<edge source="85" target="139">
			<data key="weight">0.0135264275990807</data>
		</edge>
		<edge source="348" target="378">
			<data key="weight">0.0157422099843751</data>
		</edge>
		<edge source="153" target="527">
			<data key="weight">0.0176935214093867</data>
		</edge>
		<edge source="88" target="131">
			<data key="weight">0.026168088637029</data>
		</edge>
		<edge source="379" target="390">
			<data key="weight">0.0117999134269114</data>
		</edge>
		<edge source="384" target="385">
			<data key="weight">0.0177944617274121</data>
		</edge>
		<edge source="474" target="488">
			<data key="weight">0.0224210458454476</data>
		</edge>
		<edge source="529" target="550">
			<data key="weight">0.010438031524932</data>
		</edge>
		<edge source="387" target="474">
			<data key="weight">0.0154013480080619</data>
		</edge>
		<edge source="379" target="384">
			<data key="weight">0.0145661247657237</data>
		</edge>
		<edge source="105" target="144">
			<data key="weight">0.0268099918351518</data>
		</edge>
		<edge source="28" target="149">
			<data key="weight">0.0332325030790127</data>
		</edge>
		<edge source="296" target="547">
			<data key="weight">0.0204432456941541</data>
		</edge>
		<edge source="346" target="500">
			<data key="weight">0.0125262031770533</data>
		</edge>
		<edge source="296" target="549">
			<data key="weight">0.0265062199555364</data>
		</edge>
		<edge source="83" target="226">
			<data key="weight">0.0165879937473437</data>
		</edge>
		<edge source="172" target="259">
			<data key="weight">0.0133368423830592</data>
		</edge>
		<edge source="192" target="205">
			<data key="weight">0.0143749476876088</data>
		</edge>
		<edge source="346" target="487">
			<data key="weight">0.0244697508943053</data>
		</edge>
		<edge source="171" target="548">
			<data key="weight">0.0321275869232077</data>
		</edge>
		<edge source="385" target="549">
			<data key="weight">0.0220407479551116</data>
		</edge>
		<edge source="50" target="298">
			<data key="weight">0.0120529872459472</data>
		</edge>
		<edge source="341" target="478">
			<data key="weight">0.0114358581843802</data>
		</edge>
		<edge source="550" target="551">
			<data key="weight">0.045337568218512</data>
		</edge>
		<edge source="175" target="227">
			<data key="weight">0.0327613332512576</data>
		</edge>
		<edge source="379" target="475">
			<data key="weight">0.0116866172396225</data>
		</edge>
		<edge source="159" target="200">
			<data key="weight">0.0168193744924548</data>
		</edge>
		<edge source="399" target="478">
			<data key="weight">0.0147892059228263</data>
		</edge>
		<edge source="421" target="511">
			<data key="weight">0.0236797843019668</data>
		</edge>
		<edge source="214" target="233">
			<data key="weight">0.0180412894351147</data>
		</edge>
		<edge source="72" target="173">
			<data key="weight">0.0142008871993834</data>
		</edge>
		<edge source="236" target="458">
			<data key="weight">0.017196055133269</data>
		</edge>
		<edge source="304" target="344">
			<data key="weight">0.0165483133310619</data>
		</edge>
		<edge source="349" target="366">
			<data key="weight">0.0214729591830499</data>
		</edge>
		<edge source="193" target="347">
			<data key="weight">0.0169321332880193</data>
		</edge>
		<edge source="141" target="144">
			<data key="weight">0.02653099524369</data>
		</edge>
		<edge source="83" target="551">
			<data key="weight">0.0104251650810597</data>
		</edge>
		<edge source="206" target="528">
			<data key="weight">0.0141229828310874</data>
		</edge>
		<edge source="346" target="365">
			<data key="weight">0.0199119796751143</data>
		</edge>
		<edge source="28" target="67">
			<data key="weight">0.0150510956383803</data>
		</edge>
		<edge source="27" target="30">
			<data key="weight">0.022720516964271</data>
		</edge>
		<edge source="158" target="213">
			<data key="weight">0.0171481673141341</data>
		</edge>
		<edge source="49" target="303">
			<data key="weight">0.0164337506901302</data>
		</edge>
		<edge source="145" target="184">
			<data key="weight">0.0147970662616106</data>
		</edge>
		<edge source="456" target="522">
			<data key="weight">0.018083255685565</data>
		</edge>
		<edge source="379" target="499">
			<data key="weight">0.0259671352160024</data>
		</edge>
		<edge source="383" target="436">
			<data key="weight">0.0216063085139818</data>
		</edge>
		<edge source="166" target="380">
			<data key="weight">0.0133520702267952</data>
		</edge>
		<edge source="112" target="275">
			<data key="weight">0.0241839533856788</data>
		</edge>
		<edge source="377" target="419">
			<data key="weight">0.0298926886917315</data>
		</edge>
		<edge source="168" target="173">
			<data key="weight">0.0154053054225185</data>
		</edge>
		<edge source="349" target="525">
			<data key="weight">0.0170745092737299</data>
		</edge>
		<edge source="474" target="500">
			<data key="weight">0.0137700792496258</data>
		</edge>
		<edge source="342" target="487">
			<data key="weight">0.00859893521144648</data>
		</edge>
		<edge source="29" target="155">
			<data key="weight">0.0200829924223686</data>
		</edge>
		<edge source="74" target="91">
			<data key="weight">0.0292445257445416</data>
		</edge>
		<edge source="346" target="475">
			<data key="weight">0.0149680010520134</data>
		</edge>
		<edge source="202" target="207">
			<data key="weight">0.0328469608466453</data>
		</edge>
		<edge source="506" target="525">
			<data key="weight">0.021917699890433</data>
		</edge>
		<edge source="183" target="187">
			<data key="weight">0.0260109591465005</data>
		</edge>
		<edge source="153" target="308">
			<data key="weight">0.0165965404578225</data>
		</edge>
		<edge source="389" target="394">
			<data key="weight">0.0239655465808895</data>
		</edge>
		<edge source="62" target="169">
			<data key="weight">0.0204098128458726</data>
		</edge>
		<edge source="33" target="95">
			<data key="weight">0.0202600595901366</data>
		</edge>
		<edge source="102" target="183">
			<data key="weight">0.0167226603444268</data>
		</edge>
		<edge source="133" target="136">
			<data key="weight">0.0157861210110595</data>
		</edge>
		<edge source="228" target="550">
			<data key="weight">0.0124244352597532</data>
		</edge>
		<edge source="154" target="316">
			<data key="weight">0.0178126198299825</data>
		</edge>
		<edge source="362" target="454">
			<data key="weight">0.0147048399207552</data>
		</edge>
		<edge source="28" target="83">
			<data key="weight">0.016377039940363</data>
		</edge>
		<edge source="34" target="385">
			<data key="weight">0.0180117253996424</data>
		</edge>
		<edge source="50" target="200">
			<data key="weight">0.0186222937433886</data>
		</edge>
		<edge source="159" target="280">
			<data key="weight">0.0464069646040654</data>
		</edge>
		<edge source="358" target="359">
			<data key="weight">0.0082188892930316</data>
		</edge>
		<edge source="475" target="553">
			<data key="weight">0.0122964542315985</data>
		</edge>
		<edge source="53" target="280">
			<data key="weight">0.0166779556522477</data>
		</edge>
		<edge source="153" target="155">
			<data key="weight">0.032429949856129</data>
		</edge>
		<edge source="345" target="494">
			<data key="weight">0.0109773727670673</data>
		</edge>
		<edge source="171" target="480">
			<data key="weight">0.00869286101839099</data>
		</edge>
		<edge source="144" target="186">
			<data key="weight">0.0210149194119356</data>
		</edge>
		<edge source="481" target="487">
			<data key="weight">0.011175254232525</data>
		</edge>
		<edge source="144" target="367">
			<data key="weight">0.0134886313171164</data>
		</edge>
		<edge source="83" target="552">
			<data key="weight">0.00967323022363436</data>
		</edge>
		<edge source="363" target="494">
			<data key="weight">0.0125060385517863</data>
		</edge>
		<edge source="153" target="431">
			<data key="weight">0.0145394202955026</data>
		</edge>
		<edge source="174" target="553">
			<data key="weight">0.0342333152928921</data>
		</edge>
		<edge source="549" target="552">
			<data key="weight">0.0443488286257413</data>
		</edge>
		<edge source="367" target="487">
			<data key="weight">0.0129818110434601</data>
		</edge>
		<edge source="349" target="372">
			<data key="weight">0.0208190222697146</data>
		</edge>
		<edge source="286" target="364">
			<data key="weight">0.0174706953621188</data>
		</edge>
		<edge source="196" target="359">
			<data key="weight">0.0135030476691743</data>
		</edge>
		<edge source="34" target="130">
			<data key="weight">0.0204321378340765</data>
		</edge>
		<edge source="365" target="516">
			<data key="weight">0.0117153354880173</data>
		</edge>
		<edge source="347" target="525">
			<data key="weight">0.0221254394078051</data>
		</edge>
		<edge source="167" target="506">
			<data key="weight">0.010781902160695</data>
		</edge>
		<edge source="225" target="548">
			<data key="weight">0.0258118779994983</data>
		</edge>
		<edge source="373" target="387">
			<data key="weight">0.0150696609967618</data>
		</edge>
		<edge source="346" target="479">
			<data key="weight">0.016799640671537</data>
		</edge>
		<edge source="237" target="487">
			<data key="weight">0.0132559304250558</data>
		</edge>
		<edge source="110" target="201">
			<data key="weight">0.0207984792410778</data>
		</edge>
		<edge source="383" target="442">
			<data key="weight">0.0141372379500362</data>
		</edge>
		<edge source="268" target="495">
			<data key="weight">0.0165535665968668</data>
		</edge>
		<edge source="378" target="474">
			<data key="weight">0.0272479642097289</data>
		</edge>
		<edge source="173" target="554">
			<data key="weight">0.0161042891087367</data>
		</edge>
		<edge source="365" target="374">
			<data key="weight">0.0261510228722566</data>
		</edge>
		<edge source="74" target="97">
			<data key="weight">0.0133462051256837</data>
		</edge>
		<edge source="389" target="548">
			<data key="weight">0.00461406157658793</data>
		</edge>
		<edge source="354" target="363">
			<data key="weight">0.00880707870854746</data>
		</edge>
		<edge source="354" target="374">
			<data key="weight">0.00865708125321362</data>
		</edge>
		<edge source="419" target="494">
			<data key="weight">0.0194115482559691</data>
		</edge>
		<edge source="362" target="365">
			<data key="weight">0.0191243192434624</data>
		</edge>
		<edge source="45" target="228">
			<data key="weight">0.0339924858394885</data>
		</edge>
		<edge source="365" target="499">
			<data key="weight">0.00969442261566586</data>
		</edge>
		<edge source="66" target="512">
			<data key="weight">0.0178702830914133</data>
		</edge>
		<edge source="190" target="191">
			<data key="weight">0.0166101164875513</data>
		</edge>
		<edge source="101" target="395">
			<data key="weight">0.0172921684430213</data>
		</edge>
		<edge source="158" target="459">
			<data key="weight">0.0156714236664526</data>
		</edge>
		<edge source="363" target="366">
			<data key="weight">0.0211207456258795</data>
		</edge>
		<edge source="108" target="158">
			<data key="weight">0.0157994845090184</data>
		</edge>
		<edge source="399" target="511">
			<data key="weight">0.0136303126945645</data>
		</edge>
		<edge source="377" target="477">
			<data key="weight">0.0125461593945828</data>
		</edge>
		<edge source="479" target="488">
			<data key="weight">0.0114539212383389</data>
		</edge>
		<edge source="487" target="500">
			<data key="weight">0.0232851496286881</data>
		</edge>
		<edge source="257" target="554">
			<data key="weight">0.0135016623877127</data>
		</edge>
		<edge source="172" target="203">
			<data key="weight">0.0216547408089008</data>
		</edge>
		<edge source="371" target="377">
			<data key="weight">0.0357634135066407</data>
		</edge>
		<edge source="349" target="363">
			<data key="weight">0.023166113071656</data>
		</edge>
		<edge source="192" target="474">
			<data key="weight">0.0116252365068078</data>
		</edge>
		<edge source="53" target="200">
			<data key="weight">0.0125145772635373</data>
		</edge>
		<edge source="144" target="171">
			<data key="weight">0.0161566742350508</data>
		</edge>
		<edge source="456" target="529">
			<data key="weight">0.0136537144146272</data>
		</edge>
		<edge source="149" target="421">
			<data key="weight">0.0166903488228809</data>
		</edge>
		<edge source="348" target="375">
			<data key="weight">0.0143761262984555</data>
		</edge>
		<edge source="236" target="306">
			<data key="weight">0.0148582311005079</data>
		</edge>
		<edge source="369" target="373">
			<data key="weight">0.0168099537474426</data>
		</edge>
		<edge source="354" target="365">
			<data key="weight">0.0127199094695063</data>
		</edge>
		<edge source="362" target="372">
			<data key="weight">0.0162364405900313</data>
		</edge>
		<edge source="59" target="371">
			<data key="weight">0.0148139496649694</data>
		</edge>
		<edge source="200" target="548">
			<data key="weight">0.0124489554288051</data>
		</edge>
		<edge source="259" target="531">
			<data key="weight">0.0160332287702855</data>
		</edge>
		<edge source="186" target="551">
			<data key="weight">0.0112638112364864</data>
		</edge>
		<edge source="369" target="494">
			<data key="weight">0.0183713577673556</data>
		</edge>
		<edge source="52" target="311">
			<data key="weight">0.0197017750844225</data>
		</edge>
		<edge source="215" target="480">
			<data key="weight">0.0199377315884244</data>
		</edge>
		<edge source="422" target="498">
			<data key="weight">0.0125599156172866</data>
		</edge>
		<edge source="374" target="474">
			<data key="weight">0.0145109509608502</data>
		</edge>
		<edge source="131" target="134">
			<data key="weight">0.0261591538766708</data>
		</edge>
		<edge source="145" target="548">
			<data key="weight">0.0072600108206949</data>
		</edge>
		<edge source="384" target="550">
			<data key="weight">0.00816662801668143</data>
		</edge>
		<edge source="145" target="339">
			<data key="weight">0.00999565256268532</data>
		</edge>
		<edge source="361" target="458">
			<data key="weight">0.0161925971861254</data>
		</edge>
		<edge source="429" target="527">
			<data key="weight">0.0286764294778755</data>
		</edge>
		<edge source="98" target="342">
			<data key="weight">0.0177127680178875</data>
		</edge>
		<edge source="355" target="500">
			<data key="weight">0.0140178168812708</data>
		</edge>
		<edge source="206" target="294">
			<data key="weight">0.0136859529130494</data>
		</edge>
		<edge source="440" target="495">
			<data key="weight">0.0158600125998056</data>
		</edge>
		<edge source="359" target="363">
			<data key="weight">0.0263090360682161</data>
		</edge>
		<edge source="304" target="359">
			<data key="weight">0.0205651571728995</data>
		</edge>
		<edge source="50" target="300">
			<data key="weight">0.0157410622390762</data>
		</edge>
		<edge source="161" target="550">
			<data key="weight">0.0059222997184119</data>
		</edge>
		<edge source="476" target="549">
			<data key="weight">0.0213987938906438</data>
		</edge>
		<edge source="384" target="435">
			<data key="weight">0.0174718930066962</data>
		</edge>
		<edge source="476" target="479">
			<data key="weight">0.0163893241714833</data>
		</edge>
		<edge source="159" target="271">
			<data key="weight">0.0169762177038779</data>
		</edge>
		<edge source="186" target="548">
			<data key="weight">0.0110644979623994</data>
		</edge>
		<edge source="44" target="174">
			<data key="weight">0.0122392960190029</data>
		</edge>
		<edge source="45" target="58">
			<data key="weight">0.0259159704038428</data>
		</edge>
		<edge source="155" target="158">
			<data key="weight">0.0127441127992027</data>
		</edge>
		<edge source="144" target="191">
			<data key="weight">0.015073192883942</data>
		</edge>
		<edge source="365" target="454">
			<data key="weight">0.0164878922418961</data>
		</edge>
		<edge source="341" target="344">
			<data key="weight">0.0154443503273371</data>
		</edge>
		<edge source="373" target="478">
			<data key="weight">0.0167303889807297</data>
		</edge>
		<edge source="159" target="554">
			<data key="weight">0.0133666145403884</data>
		</edge>
		<edge source="144" target="487">
			<data key="weight">0.0134130590763071</data>
		</edge>
		<edge source="271" target="301">
			<data key="weight">0.025524025284945</data>
		</edge>
		<edge source="38" target="102">
			<data key="weight">0.0155621649923585</data>
		</edge>
		<edge source="359" target="366">
			<data key="weight">0.022938881727144</data>
		</edge>
		<edge source="155" target="456">
			<data key="weight">0.0130954382936584</data>
		</edge>
		<edge source="59" target="307">
			<data key="weight">0.0230558080084836</data>
		</edge>
		<edge source="28" target="527">
			<data key="weight">0.0152793297614231</data>
		</edge>
		<edge source="454" target="547">
			<data key="weight">0.013639274482112</data>
		</edge>
		<edge source="432" target="531">
			<data key="weight">0.0192149108896783</data>
		</edge>
		<edge source="171" target="280">
			<data key="weight">0.0113727452790235</data>
		</edge>
		<edge source="367" target="475">
			<data key="weight">0.0160698265104573</data>
		</edge>
		<edge source="130" target="186">
			<data key="weight">0.0171797828812698</data>
		</edge>
		<edge source="383" target="494">
			<data key="weight">0.0274678585758759</data>
		</edge>
		<edge source="26" target="444">
			<data key="weight">0.0217018938403522</data>
		</edge>
		<edge source="241" target="347">
			<data key="weight">0.0208999338200717</data>
		</edge>
		<edge source="28" target="429">
			<data key="weight">0.0185854241932997</data>
		</edge>
		<edge source="511" target="551">
			<data key="weight">0.0103951541017036</data>
		</edge>
		<edge source="453" target="507">
			<data key="weight">0.0178912074556845</data>
		</edge>
		<edge source="433" target="529">
			<data key="weight">0.0148381445219201</data>
		</edge>
		<edge source="158" target="344">
			<data key="weight">0.0126375824267659</data>
		</edge>
		<edge source="236" target="238">
			<data key="weight">0.0159571501782095</data>
		</edge>
		<edge source="386" target="474">
			<data key="weight">0.031167918503037</data>
		</edge>
		<edge source="369" target="507">
			<data key="weight">0.0205203171294005</data>
		</edge>
		<edge source="389" target="390">
			<data key="weight">0.029781539841091</data>
		</edge>
		<edge source="274" target="553">
			<data key="weight">0.0129157289915167</data>
		</edge>
		<edge source="186" target="233">
			<data key="weight">0.0266596927050827</data>
		</edge>
		<edge source="33" target="391">
			<data key="weight">0.0197520316771891</data>
		</edge>
		<edge source="344" target="480">
			<data key="weight">0.0149152047987592</data>
		</edge>
		<edge source="477" target="487">
			<data key="weight">0.0133301214204822</data>
		</edge>
		<edge source="172" target="348">
			<data key="weight">0.0128134753204556</data>
		</edge>
		<edge source="72" target="342">
			<data key="weight">0.0131071287730536</data>
		</edge>
		<edge source="257" target="476">
			<data key="weight">0.0162621496735512</data>
		</edge>
		<edge source="365" target="389">
			<data key="weight">0.0144647202701875</data>
		</edge>
		<edge source="307" target="344">
			<data key="weight">0.0182169712038895</data>
		</edge>
		<edge source="75" target="429">
			<data key="weight">0.0141812217871064</data>
		</edge>
		<edge source="189" target="375">
			<data key="weight">0.0192962623482142</data>
		</edge>
		<edge source="365" target="399">
			<data key="weight">0.0130447113836959</data>
		</edge>
		<edge source="203" target="460">
			<data key="weight">0.013612261822564</data>
		</edge>
		<edge source="442" target="503">
			<data key="weight">0.0182341649705729</data>
		</edge>
		<edge source="189" target="193">
			<data key="weight">0.024960949806905</data>
		</edge>
		<edge source="70" target="74">
			<data key="weight">0.0155736575440482</data>
		</edge>
		<edge source="29" target="308">
			<data key="weight">0.01391645395318</data>
		</edge>
		<edge source="45" target="481">
			<data key="weight">0.015383991619115</data>
		</edge>
		<edge source="363" target="389">
			<data key="weight">0.0101167976827513</data>
		</edge>
		<edge source="206" target="354">
			<data key="weight">0.0116226848784072</data>
		</edge>
		<edge source="144" target="346">
			<data key="weight">0.0138774562175482</data>
		</edge>
		<edge source="428" target="456">
			<data key="weight">0.0232257799704485</data>
		</edge>
		<edge source="228" target="548">
			<data key="weight">0.0122158725992</data>
		</edge>
		<edge source="181" target="184">
			<data key="weight">0.0185297672081418</data>
		</edge>
		<edge source="474" target="510">
			<data key="weight">0.0115602008382843</data>
		</edge>
		<edge source="550" target="552">
			<data key="weight">0.0451493710520969</data>
		</edge>
		<edge source="369" target="390">
			<data key="weight">0.015160758588576</data>
		</edge>
		<edge source="45" target="55">
			<data key="weight">0.0326014133605093</data>
		</edge>
		<edge source="347" target="359">
			<data key="weight">0.0122012027664869</data>
		</edge>
		<edge source="353" target="475">
			<data key="weight">0.00957191855521401</data>
		</edge>
		<edge source="168" target="391">
			<data key="weight">0.0207750712756244</data>
		</edge>
		<edge source="214" target="356">
			<data key="weight">0.0217260582210727</data>
		</edge>
		<edge source="188" target="375">
			<data key="weight">0.0164321384693952</data>
		</edge>
		<edge source="233" target="356">
			<data key="weight">0.0130947270266737</data>
		</edge>
	</graph>
</graphml>
