# Supplementary material for: Episodic evolution of coadapted sets of amino acid sites in mitochondrial proteins
Source: PLoS Genet. 2021 Jan 25;17(1):e1008711. doi: 10.1371/journal.pgen.1008711 (PMC7861529; doi:10.1371/journal.pgen.1008711)
Supplement: S1 Data — (ZIP) [file pgen.1008711.s025.zip › data/results/coevolution_graphs/partitions/atp6.supertree.pos_cor2pcor.l90.n0.up0262.lp0500.louvain_modularity.out]

('Optimizing functional= ', 'modularity')
Graph with negative layer:
('Q_0=', 0.7015169816297124, 'Significance_0=', 661.4158677326324)
('Q=', 0.7028115914062824, 'Significance=', 676.0820115618443)
  site    group
   253        3
   355        3
    42        2
   360        1
   345        2
   226        1
   280        3
   382        1
   346        2
   375        1
   234        1
   344        1
   255        1
   125        2
   192        4
   258        3
   257        3
   246        3
   300        2
   113        4
   244        2
   384        1
   361        1
   249        2
   385        1
   358        3
   299        3
   251        2
   186        2
    24        4
   204        2
   343        2
   378        1
   115        1
   369        1
   383        1
   305        2
   229        1
   368        1
   372        3
   268        3
   380        1
   379        2
   152        1
   364        1
    84        1
    38        3
   271        3
   128        2
   161        2
   370        3
    93        4
   219        1
   371        1
   302        2
   273        3
   350        2
    83        1
   386        1
   168        2
   157        4
   171        2
   363        3
   352        3
   159        1
   176        4
   272        1
   356        3
   119        2
   298        4
   190        1
   275        3
   201        1
   153        1
   120        1
   241        3
   303        3
   227        4
   259        1
   359        3
   134        2
   267        3
   142        2
    67        2
    40        1
   195        1
   174        2
   170        2
   112        1
   191        1
   304        2
   129        4
   187        1
   235        2
   366        3
   215        2
   316        1
   173        2
    55        1
   357        2
   238        1
   133        2
   348        1
   248        1
   351        1
   250        3
   188        2
   217        1
   376        1
   373        4
   162        2
   262        3
   270        3
   237        2
    79        2
   196        2
   166        2
    72        2
   169        1
   362        3
   158        1
   117        1
   265        2
   220        2
    33        2
   353        3
   218        2
   381        3
   306        2
   202        2
   256        1
   233        2
   185        3
   194        1
   252        2
    19        4
   223        4
   124        2
    39        2
   203        1
   308        1
   232        2
   164        2
   141        2
    50        2
   242        4
   240        1
   247        4
    45        2
   274        3
   160        2
   269        1
    37        2
   349        3
   239        3
   167        2
    23        4
   297        3
   193        4
   127        2
   106        1
    77        4
   177        4
   144        2
   131        2
   230        1
   260        3
   108        1
    44        1
   216        3
   165        1
   224        2
   301        2
   116        1
   365        3
    91        1
   326        1
   243        3
   367        3
    25        4
    41        3
   276        3
   278        3
   342        1
   374        3
   130        2
    43        2
   122        2
    52        1
   261        3
   118        1
   175        1
   277        3
    34        4
   189        4
   163        2
   199        1
   172        2
    36        2
   178        1
    13        4
   354        1
   281        3
   214        1
    66        1
   228        1
   377        2
   236        4
   266        3
   200        2
    92        2
   279        3
   254        3
