# Supplementary material for: Episodic evolution of coadapted sets of amino acid sites in mitochondrial proteins
Source: PLoS Genet. 2021 Jan 25;17(1):e1008711. doi: 10.1371/journal.pgen.1008711 (PMC7861529; doi:10.1371/journal.pgen.1008711)
Supplement: S1 Data — (ZIP) [file pgen.1008711.s025.zip › data/results/coevolution_graphs/partitions/cox1.supertree.pos_cor2pcor.l90.n0.up0316.lp0500.louvain_modularity.out]

('Optimizing functional= ', 'modularity')
Graph with negative layer:
('Q_0=', 0.5844469854199443, 'Significance_0=', 3918.5324322763836)
('Q=', 0.5907308029484254, 'Significance=', 4155.873405682064)
  site    group
   289        2
   635        3
   229        1
   808        2
   772        2
   944        2
   747        3
   392        4
   243        1
   902        5
  1023        2
   427        6
   854        2
   304        6
   683        3
   202        1
   802        5
   487        1
   440        1
   816        1
   830        5
   144        1
   928        2
   197        1
   943        2
   368        4
   831        5
   397        2
   706        3
  1189        6
   195        2
   839        2
   903        5
   744        3
   804        1
   810        5
   343        1
   294        2
   760        2
   720        3
   282        4
   559        3
   286        1
   815        5
   432        4
   249        1
   885        5
   703        3
   752        3
   557        3
   178        2
   430        2
   640        3
   946        2
   754        6
   375        4
   493        3
   489        3
   704        3
   429        4
   116        2
   391        4
   860        1
   486        1
   185        2
   873        5
   805        2
   893        4
   925        2
   994        2
   509        1
   743        2
   887        5
   645        3
   668        3
   770        2
   663        2
   853        2
  1051        6
   859        2
   837        5
   886        5
   920        1
   155        1
   450        1
   389        4
   146        5
   746        3
   992        6
   497        3
   210        1
   170        2
   869        5
   369        2
   901        5
   836        6
   441        1
   169        6
   386        4
   511        3
   252        4
   495        3
   644        3
   435        1
   888        5
   806        6
   776        2
   198        1
   666        3
   705        1
   190        1
   656        3
   284        1
   171        2
   781        2
   918        2
   220        4
   513        3
   558        3
   409        2
   248        1
   498        3
   871        5
   247        1
   378        4
   145        2
   499        1
   287        1
   443        4
   654        6
   940        5
  1004        5
  1049        6
   276        2
  1039        6
   201        1
   344        6
   411        6
   774        3
   709        3
   921        2
   561        3
   156        1
   494        2
   379        4
   933        2
   385        1
   827        5
   841        2
   500        3
   991        2
   813        1
   381        2
   407        4
   331        4
   880        1
   858        6
   365        2
   661        3
   159        1
   496        4
   281        1
   927        1
   515        3
   865        5
   192        1
   765        3
   677        2
   138        1
   160        2
   139        5
   194        1
   851        6
   659        2
   313        3
   418        4
  1040        6
   562        3
   667        3
   684        2
   288        2
   393        1
   412        2
   932        2
   777        3
   186        1
   434        4
   700        1
   448        4
   874        2
   436        4
   773        2
   835        1
   686        3
   237        1
   905        2
   137        1
   396        4
   748        3
   367        2
   250        1
   488        1
   633        3
   844        2
   942        2
   939        2
   172        1
  1191        6
   414        2
  1006        5
   990        1
   803        1
   310        4
   399        4
   141        5
  1010        2
   280        1
   245        1
   846        1
   883        5
   162        2
   217        1
   895        2
   997        2
   655        3
   626        1
   251        1
   892        2
   283        3
   660        3
   778        3
   187        1
   763        2
   679        3
   405        4
   687        3
   832        1
   657        2
   739        3
   724        3
   696        3
   669        3
   685        3
   277        4
   842        5
   775        3
   303        2
   814        5
   889        5
   241        1
   579        3
   290        2
   425        1
   935        2
   199        1
   771        1
  1048        6
   681        1
   403        2
   949        2
   882        1
   756        2
   560        3
   819        1
   630        3
   416        2
   451        3
   413        2
   822        3
   838        6
   556        3
   606        3
   856        6
   828        5
   945        2
   168        2
   829        1
   710        3
   164        1
   738        3
   584        3
   420        4
   291        1
   213        1
   723        3
   751        2
   305        2
   208        1
   314        4
   986        2
   702        3
   278        4
   779        3
   904        2
   315        4
   206        1
  1050        6
   383        4
   608        3
   898        1
   899        1
   406        4
   868        1
   179        1
   750        2
   609        3
   176        1
   431        4
   402        4
   938        1
   833        5
   664        1
   981        2
   382        1
   438        4
   780        3
  1190        6
   947        1
   639        3
   189        1
   452        1
   292        1
   742        3
   941        1
   745        3
   140        5
   401        2
   514        3
   384        1
   214        1
   937        2
   607        3
   675        2
   228        1
   180        1
   377        4
   221        1
   834        5
   782        6
   766        3
   239        4
   439        4
   207        1
   708        1
   680        2
   205        1
  1188        6
   714        3
   624        3
   510        2
   801        1
   161        5
   218        4
   916        5
   165        2
   109        1
   490        3
   641        3
   843        2
   625        3
  1045        6
   784        1
   380        2
   658        3
   713        3
   914        1
   894        5
   387        1
   796        1
   285        1
   931        2
   512        3
   632        3
   147        1
   948        2
   678        3
   820        1
  1046        6
   861        1
   143        1
   923        5
   809        2
   864        1
   840        2
   930        2
   437        4
   135        3
   982        2
   117        3
   722        3
   826        5
   922        2
   825        5
   891        1
   749        3
   307        4
   631        1
   428        4
   740        3
  1007        2
   753        2
   712        3
   204        1
   203        2
   173        1
   852        5
   897        3
   366        2
   421        4
   698        3
   741        3
   302        1
   637        3
   583        3
  1009        5
   582        3
   881        5
   293        2
   417        4
   177        1
   404        6
   711        3
  1003        1
   643        2
   807        1
   824        5
   376        2
   847        5
   306        2
  1002        2
   983        2
   312        4
   638        3
   426        2
   701        3
   309        4
   811        5
   917        5
  1047        6
   295        2
    33        1
   821        5
   240        1
  1000        1
   636        3
  1012        2
   394        4
   175        1
  1005        1
   998        5
   924        5
   136        1
   707        1
   388        1
   737        3
   987        2
   642        2
   345        4
   422        6
   900        1
   800        1
   415        2
   408        2
   400        1
   867        2
   768        2
   398        4
   395        4
   419        4
   219        1
   242        1
   855        2
   665        1
   699        1
   797        5
   674        3
   721        3
   872        1
   246        1
   989        1
   798        2
