# Supplementary material for: Episodic evolution of coadapted sets of amino acid sites in mitochondrial proteins
Source: PLoS Genet. 2021 Jan 25;17(1):e1008711. doi: 10.1371/journal.pgen.1008711 (PMC7861529; doi:10.1371/journal.pgen.1008711)
Supplement: S1 Data — (ZIP) [file pgen.1008711.s025.zip › data/results/coevolution_graphs/partitions/cox2.supertree.pos_cor2pcor.l90.n0.up0135.lp0500.louvain_modularity.out]

('Optimizing functional= ', 'modularity')
Graph with negative layer:
('Q_0=', 0.7266501694292706, 'Significance_0=', 568.2803347379738)
('Q=', 0.7359358588154719, 'Significance=', 596.7687497225004)
  site    group
   129        2
   443        4
   509        1
   390        3
   116        1
   386        4
   267        6
   444        4
   104        1
    97        1
   321        3
   200        1
   389        2
   246        3
   440        4
   398        4
   108        3
   446        4
    18        2
   416        3
    21        2
   231        5
    89        2
   400        4
   259        2
   239        4
   391        3
   250        1
   240        5
   348        1
   370        3
   241        1
   127        1
   117        3
   333        1
   336        6
   253        3
   394        3
   435        1
   110        2
   202        1
   121        2
   152        1
   359        4
   411        4
    23        2
   226        5
   363        3
   403        4
   358        2
   203        5
   109        2
   374        6
    91        2
   364        2
    98        3
   335        6
   197        1
   265        5
   402        4
   442        4
   149        2
   455        2
   266        5
   438        4
   125        3
   257        5
   126        5
   463        3
   244        3
   225        3
   237        5
   194        1
   417        2
   313        3
   262        6
   155        3
   334        3
   376        1
   396        1
   369        3
   401        4
    20        2
   404        4
   106        1
   198        3
   254        4
   157        5
   255        1
   349        1
   383        5
   158        3
   107        1
   128        2
   527        3
   264        3
   124        1
   159        1
    99        3
   338        5
   135        1
    22        2
   361        3
    87        2
   434        3
   131        1
   193        5
   520        3
    70        2
   247        3
   379        2
   263        5
   365        1
   118        2
   464        1
   393        3
   449        2
   142        2
   353        1
   329        3
   339        2
   195        5
   251        1
   229        3
   140        1
   132        1
   252        1
   445        4
   134        1
   439        4
   377        3
   388        2
   399        5
   517        6
   248        1
   156        5
   372        3
   112        2
    94        2
   378        3
   454        2
   357        6
   101        1
    12        2
   413        3
   230        5
   457        4
   141        1
   337        3
   523        3
   392        6
   312        6
   405        4
   268        3
   103        1
   410        3
   196        4
   385        1
   123        1
   111        5
   139        1
   151        1
    19        2
   528        3
   524        3
   150        2
   360        1
   137        1
   465        1
   242        5
    92        2
   407        4
   408        4
   224        5
   227        5
    93        2
   235        4
   447        2
   232        1
   136        2
   458        3
   432        4
   115        2
   114        2
   452        4
    96        2
   233        4
   122        1
   130        2
   133        5
   345        1
   406        4
   362        4
   448        2
   368        6
   120        2
   354        1
   371        1
   256        3
   508        4
   453        4
   238        4
   113        2
   153        5
   260        4
   415        3
   236        1
   356        3
   450        2
   119        2
