# Supplementary material for: Episodic evolution of coadapted sets of amino acid sites in mitochondrial proteins
Source: PLoS Genet. 2021 Jan 25;17(1):e1008711. doi: 10.1371/journal.pgen.1008711 (PMC7861529; doi:10.1371/journal.pgen.1008711)
Supplement: S1 Data — (ZIP) [file pgen.1008711.s025.zip › data/results/coevolution_graphs/partitions/cox3.supertree.pos_cor2pcor.l90.n0.up0368.lp0500.louvain_modularity.out]

('Optimizing functional= ', 'modularity')
Graph with negative layer:
('Q_0=', 0.5592754779586613, 'Significance_0=', 988.632109231455)
('Q=', 0.5592754779586613, 'Significance=', 988.632109231455)
  site    group
   110        2
   300        1
   305        5
   270        1
   345        3
   263        2
   201        1
    86        1
   319        1
    50        2
   399        3
   220        4
    66        5
    53        2
   182        2
   202        2
    74        3
   198        2
    95        2
    77        2
   277        2
   267        3
    72        1
   241        1
   239        4
    67        5
   240        4
   181        2
   265        5
   397        2
   238        4
   367        3
    75        4
   396        3
   176        3
    78        2
    96        2
   264        2
    62        1
   376        2
   133        1
   114        2
   432        4
   195        4
   186        1
    87        1
   406        3
   395        2
   306        5
   210        2
   322        5
   309        1
   111        1
    63        2
   206        3
    84        1
   189        1
   441        2
    49        2
   268        1
   282        2
    85        1
    68        3
   178        1
   344        2
   287        1
    82        2
   192        1
   219        1
   234        5
   225        5
    48        2
   171        1
   301        5
   214        1
   290        5
   425        2
   320        2
   369        3
   279        1
   207        4
   350        3
   315        3
    93        1
   223        5
   217        4
   275        1
    73        3
   409        3
   235        1
   374        2
   312        1
   280        2
   269        4
   311        1
   130        5
   266        3
   310        2
   200        4
   236        4
   167        3
   348        2
   303        3
   405        3
    54        1
   365        5
   126        2
   249        2
    94        5
   128        4
    83        1
   288        2
   314        1
   358        1
   292        2
   237        1
   438        2
   209        2
   170        4
   295        3
   313        3
   132        5
   127        2
   398        3
   352        3
    55        1
   370        1
   190        2
   419        4
   377        3
   188        2
   291        3
   213        1
   373        4
   321        3
   251        1
   233        1
   328        3
   407        3
   325        2
    90        1
    65        2
    92        1
   410        3
    80        1
   208        5
   230        2
   375        3
   169        5
   317        3
   439        1
    44        2
   307        3
   252        1
   184        2
   323        1
   440        2
   172        3
   353        2
   191        3
    27        2
   326        1
   357        2
   131        2
   426        2
   122        2
   177        1
   253        1
    71        1
   366        5
   424        2
   418        4
   248        1
   329        3
   173        1
   324        3
   346        3
   281        1
   351        5
   193        1
   215        4
   394        2
   121        1
   243        2
    79        1
   362        3
   245        1
   354        1
   316        1
    69        2
   368        2
    70        3
   179        1
    91        2
   318        1
   118        1
   408        2
   211        1
   199        4
   196        1
   197        4
   327        2
   185        5
   437        4
   221        4
   117        2
   212        1
   421        2
   174        1
   294        2
   222        4
   231        5
   411        4
   168        1
   180        2
   271        1
   229        5
   194        4
   183        2
   224        1
   404        3
   333        3
    60        1
    97        2
   175        1
   120        2
   124        2
   308        4
   232        2
   250        3
   372        3
   289        1
   363        1
   218        1
   332        3
   216        1
   436        2
   330        3
   347        1
   302        2
   349        3
