# Supplementary material for: Episodic evolution of coadapted sets of amino acid sites in mitochondrial proteins
Source: PLoS Genet. 2021 Jan 25;17(1):e1008711. doi: 10.1371/journal.pgen.1008711 (PMC7861529; doi:10.1371/journal.pgen.1008711)
Supplement: S1 Data — (ZIP) [file pgen.1008711.s025.zip › data/results/coevolution_graphs/partitions/cytb.supertree.pos_cor2pcor.l90.n0.up0099.lp0500.louvain_modularity.clu]

*Vertices 373
5
1
2
2
1
4
1
1
4
4
4
2
4
5
2
5
2
4
2
5
7
7
2
7
2
7
4
7
2
7
7
7
6
7
6
1
4
1
3
6
2
2
5
2
2
6
5
1
4
6
1
5
5
2
1
2
1
1
2
1
5
5
5
5
1
2
5
5
1
5
5
5
5
4
5
4
2
1
5
1
2
3
4
5
4
5
5
1
5
5
1
5
2
2
2
5
1
5
5
4
1
5
5
1
5
2
1
2
1
1
4
1
2
3
1
1
2
1
1
2
4
4
4
4
5
1
4
5
8
4
8
4
8
8
8
8
8
8
8
7
7
7
5
4
1
6
1
6
2
6
4
2
8
2
2
1
6
6
4
1
5
7
4
6
1
1
4
1
6
6
6
1
6
6
1
1
6
4
1
2
6
6
2
2
2
2
2
2
2
2
6
4
5
4
4
3
4
4
5
2
4
7
2
6
1
2
4
2
2
5
4
4
2
4
5
4
1
4
4
1
7
3
2
1
3
1
2
2
1
2
2
1
2
2
1
1
1
1
3
1
1
3
1
3
3
2
3
3
2
1
3
3
1
6
2
3
3
1
3
3
3
3
3
3
3
3
3
3
3
3
3
3
3
3
3
3
3
4
3
3
4
3
3
1
3
3
1
2
3
3
1
2
3
2
1
6
2
1
1
1
1
1
4
1
2
1
1
3
3
4
2
2
3
1
3
4
1
2
1
1
1
2
2
3
3
4
3
3
3
4
3
3
3
2
3
2
2
1
1
3
3
2
4
3
1
3
3
2
1
1
2
2
3
2
1
2
3
1
1
2
1
2
2
2
4
4
4
4
4
4
4
4
4
