# Supplementary material for: Episodic evolution of coadapted sets of amino acid sites in mitochondrial proteins
Source: PLoS Genet. 2021 Jan 25;17(1):e1008711. doi: 10.1371/journal.pgen.1008711 (PMC7861529; doi:10.1371/journal.pgen.1008711)
Supplement: S1 Data — (ZIP) [file pgen.1008711.s025.zip › data/results/coevolution_graphs/partitions/cytb.supertree.pos_cor2pcor.l90.n0.up0099.lp0500.louvain_modularity.out]

('Optimizing functional= ', 'modularity')
Graph with negative layer:
('Q_0=', 0.6937910645142829, 'Significance_0=', 1611.982359375601)
('Q=', 0.6938992532967082, 'Significance=', 1616.1686075958905)
  site    group
   306        1
   420        2
   378        3
   225        4
   158        1
   133        1
   144        5
   457        2
   235        1
   255        1
    95        2
   316        2
   149        1
   168        1
   353        3
   155        1
   475        3
   107        2
   213        1
   212        2
   236        1
    63        3
   199        5
    54        7
   342        1
   390        3
   473        2
   110        1
   441        2
   388        1
    85        2
   103        5
   527        1
   243        6
   315        1
   416        2
   382        4
    17        1
    98        1
   516        3
   313        2
    92        1
   518        2
   477        3
   355        1
   177        4
   260        6
   348        2
   432        2
   266        2
   288        2
   134        5
    66        2
   271        4
   300        4
   312        1
   319        1
   142        1
   270        6
    29        1
   430        4
   379        3
   130        4
   136        1
   503        3
   347        3
   159        4
   193        8
   480        4
   549        4
   481        3
   296        4
   171        4
   265        2
   147        5
   104        4
    56        6
    96        5
    88        5
   143        5
   372        3
   146        1
   106        4
    65        2
   317        2
   101        5
   257        4
   109        5
   365        3
   525        3
   302        1
   341        3
   151        2
   207        6
   374        3
   511        1
   418        1
   363        3
   499        3
   393        2
   154        2
    49        7
   505        1
   510        1
   286        6
   387        3
   318        1
   254        1
   370        3
   433        1
   269        2
   509        2
   173        4
    68        2
   553        4
   453        3
   290        2
   284        7
   169        1
   153        1
    60        1
   295        2
    32        4
   203        1
   226        1
    38        5
   498        1
   351        2
    55        7
   531        2
    79        5
    34        4
   291        2
   277        4
    28        1
   128        4
   102        5
   196        7
   188        8
   513        2
   111        2
   185        8
   489        2
   352        1
   307        3
   311        2
   139        2
   105        5
   289        4
   174        4
   253        6
    81        1
    64        6
   172        4
   299        1
   375        3
   241        6
   343        1
    99        5
   287        1
   385        4
   282        4
    30        4
   273        4
    91        5
   454        4
   298        4
   181        5
    41        4
   435        3
   108        1
   545        2
   267        2
    72        1
   187        8
   399        3
   186        4
   309        2
   428        1
    89        5
   429        1
   394        3
   308        1
   522        1
   272        5
   389        3
   369        3
   135        5
   206        2
    42        2
   285        2
   362        3
    90        5
   456        1
   201        1
   242        1
   354        3
   320        1
   303        7
    86        1
    37        2
    73        4
   460        1
   386        3
   552        4
   274        4
   305        2
   275        3
   210        8
    69        2
   496        2
   137        5
   344        3
   547        4
   258        1
    58        7
   276        4
   197        7
   202        6
   376        3
    53        7
   377        3
   529        1
   163        3
   512        2
   339        1
   371        3
   507        3
   442        3
    31        4
   360        3
   189        8
   422        1
   502        4
   383        3
   304        3
   195        7
   239        6
   162        2
   176        1
   262        2
    80        2
   214        6
    74        6
   280        2
   439        4
   500        3
    47        7
   263        2
   227        5
   398        2
   166        1
    11        5
    50        4
   301        4
   215        6
   472        2
    40        2
   444        1
    84        1
   161        1
   175        5
   167        2
    61        4
   279        5
    44        7
    71        5
   256        6
   191        8
    75        1
   391        1
    36        5
   440        2
   233        6
   436        3
   419        6
   240        6
    97        5
   550        4
   112        3
    51        7
   358        2
   359        3
   396        1
   423        1
   145        4
   488        3
   259        2
   293        4
   237        4
   555        4
    46        2
    43        5
   238        1
   459        1
   346        3
   164        1
   501        2
    82        2
   421        1
   184        4
   380        3
   190        8
   208        4
   232        4
    59        6
   487        3
   140        2
   506        3
   367        3
    33        2
   350        3
   170        2
   526        1
    25        2
   476        4
   345        1
   138        2
   495        2
    27        4
   373        3
   292        5
   548        4
   150        5
   478        3
    67        5
   200        4
   494        3
   294        4
   148        5
   209        2
   528        2
   297        5
   261        6
   364        3
    62        1
   554        4
   366        3
   141        5
    70        6
   384        3
   381        3
   479        3
   228        7
   183        8
   349        3
    20        2
    45        7
   132        5
   205        6
   434        1
    83        1
   523        2
   211        2
   395        3
   431        1
   129        5
   474        3
   361        1
   458        1
   264        2
    26        1
    48        2
   268        2
   314        2
    52        2
   131        5
   356        6
   497        1
    76        5
   551        4
   536        2
   192        8
