# Supplementary material for: Episodic evolution of coadapted sets of amino acid sites in mitochondrial proteins
Source: PLoS Genet. 2021 Jan 25;17(1):e1008711. doi: 10.1371/journal.pgen.1008711 (PMC7861529; doi:10.1371/journal.pgen.1008711)
Supplement: S1 Data — (ZIP) [file pgen.1008711.s025.zip › data/results/coevolution_graphs/partitions/pdb/1bgy.pdb1]

HEADER    ELECTRON TRANSPORT                      02-JUN-98   XXXX              
TITLE     CYTOCHROME BC1 COMPLEX FROM BOVINE                                    
COMPND    CYTOCHROME BC1 COMPLEX, PROTOPORPHYRIN IX CONTAINING FE,              
COMPND   2 HEME C, FE2/S2 (INORGANIC) CLUSTER                                   
KEYWDS    ELECTRON TRANSPORT, CYTOCHROME, MEMBRANE PROTEIN                      
EXPDTA    X-RAY DIFFRACTION                                                     
AUTHOR    S.IWATA, J.W.LEE, K.OKADA, J.K.LEE, M.IWATA, S.RAMASWAMY,             
AUTHOR   2 B.K.JAP                                                              
JRNL        AUTH   S.IWATA, J.W.LEE, K.OKADA, J.K.LEE, M.IWATA,                 
JRNL        AUTH 2 B.RASMUSSEN, T.A.LINK, S.RAMASWAMY, B.K.JAP                  
JRNL        TITL   COMPLETE STRUCTURE OF THE 11-SUBUNIT BOVINE                  
JRNL        TITL 2 MITOCHONDRIAL CYTOCHROME BC1 COMPLEX.                        
JRNL        REF    SCIENCE                       V. 281    64 1998              
JRNL        REFN   ASTM SCIEAS  US ISSN 0036-8075                               
JRNL        PMID   9651245                                                      
JRNL        DOI    10.1126/SCIENCE.281.5373.64                                  
SEQRES   1 A  446  THR ALA THR TYR ALA GLN ALA LEU GLN SER VAL PRO GLU          
SEQRES   2 A  446  THR GLN VAL SER GLN LEU ASP ASN GLY LEU ARG VAL ALA          
SEQRES   3 A  446  SER GLU GLN SER SER GLN PRO THR CYS THR VAL GLY VAL          
SEQRES   4 A  446  TRP ILE ASP ALA GLY SER ARG TYR GLU SER GLU LYS ASN          
SEQRES   5 A  446  ASN GLY ALA GLY TYR PHE VAL GLU HIS LEU ALA PHE LYS          
SEQRES   6 A  446  GLY THR LYS ASN ARG PRO GLY ASN ALA LEU GLU LYS GLU          
SEQRES   7 A  446  VAL GLU SER MET GLY ALA HIS LEU ASN ALA TYR SER THR          
SEQRES   8 A  446  ARG GLU HIS THR ALA TYR TYR ILE LYS ALA LEU SER LYS          
SEQRES   9 A  446  ASP LEU PRO LYS ALA VAL GLU LEU LEU ALA ASP ILE VAL          
SEQRES  10 A  446  GLN ASN CYS SER LEU GLU ASP SER GLN ILE GLU LYS GLU          
SEQRES  11 A  446  ARG ASP VAL ILE LEU GLN GLU LEU GLN GLU ASN ASP THR          
SEQRES  12 A  446  SER MET ARG ASP VAL VAL PHE ASN TYR LEU HIS ALA THR          
SEQRES  13 A  446  ALA PHE GLN GLY THR PRO LEU ALA GLN SER VAL GLU GLY          
SEQRES  14 A  446  PRO SER GLU ASN VAL ARG LYS LEU SER ARG ALA ASP LEU          
SEQRES  15 A  446  THR GLU TYR LEU SER ARG HIS TYR LYS ALA PRO ARG MET          
SEQRES  16 A  446  VAL LEU ALA ALA ALA GLY GLY LEU GLU HIS ARG GLN LEU          
SEQRES  17 A  446  LEU ASP LEU ALA GLN LYS HIS PHE SER GLY LEU SER GLY          
SEQRES  18 A  446  THR TYR ASP GLU ASP ALA VAL PRO THR LEU SER PRO CYS          
SEQRES  19 A  446  ARG PHE THR GLY SER GLN ILE CYS HIS ARG GLU ASP GLY          
SEQRES  20 A  446  LEU PRO LEU ALA HIS VAL ALA ILE ALA VAL GLU GLY PRO          
SEQRES  21 A  446  GLY TRP ALA HIS PRO ASP ASN VAL ALA LEU GLN VAL ALA          
SEQRES  22 A  446  ASN ALA ILE ILE GLY HIS TYR ASP CYS THR TYR GLY GLY          
SEQRES  23 A  446  GLY ALA HIS LEU SER SER PRO LEU ALA SER ILE ALA ALA          
SEQRES  24 A  446  THR ASN LYS LEU CYS GLN SER PHE GLN THR PHE ASN ILE          
SEQRES  25 A  446  CYS TYR ALA ASP THR GLY LEU LEU GLY ALA HIS PHE VAL          
SEQRES  26 A  446  CYS ASP HIS MET SER ILE ASP ASP MET MET PHE VAL LEU          
SEQRES  27 A  446  GLN GLY GLN TRP MET ARG LEU CYS THR SER ALA THR GLU          
SEQRES  28 A  446  SER GLU VAL LEU ARG GLY LYS ASN LEU LEU ARG ASN ALA          
SEQRES  29 A  446  LEU VAL SER HIS LEU ASP GLY THR THR PRO VAL CYS GLU          
SEQRES  30 A  446  ASP ILE GLY ARG SER LEU LEU THR TYR GLY ARG ARG ILE          
SEQRES  31 A  446  PRO LEU ALA GLU TRP GLU SER ARG ILE ALA GLU VAL ASP          
SEQRES  32 A  446  ALA ARG VAL VAL ARG GLU VAL CYS SER LYS TYR PHE TYR          
SEQRES  33 A  446  ASP GLN CYS PRO ALA VAL ALA GLY PHE GLY PRO ILE GLU          
SEQRES  34 A  446  GLN LEU PRO ASP TYR ASN ARG ILE ARG SER GLY MET PHE          
SEQRES  35 A  446  TRP LEU ARG PHE                                              
SEQRES   1 B  439  SER LEU LYS VAL ALA PRO LYS VAL LYS ALA THR GLU ALA          
SEQRES   2 B  439  PRO ALA GLY VAL PRO PRO HIS PRO GLN ASP LEU GLU PHE          
SEQRES   3 B  439  THR ARG LEU PRO ASN GLY LEU VAL ILE ALA SER LEU GLU          
SEQRES   4 B  439  ASN TYR ALA PRO ALA SER ARG ILE GLY LEU PHE ILE LYS          
SEQRES   5 B  439  ALA GLY SER ARG TYR GLU ASN SER ASN ASN LEU GLY THR          
SEQRES   6 B  439  SER HIS LEU LEU ARG LEU ALA SER SER LEU THR THR LYS          
SEQRES   7 B  439  GLY ALA SER SER PHE LYS ILE THR ARG GLY ILE GLU ALA          
SEQRES   8 B  439  VAL GLY GLY LYS LEU SER VAL THR SER THR ARG GLU ASN          
SEQRES   9 B  439  MET ALA TYR THR VAL GLU CYS LEU ARG ASP ASP VAL ASP          
SEQRES  10 B  439  ILE LEU MET GLU PHE LEU LEU ASN VAL THR THR ALA PRO          
SEQRES  11 B  439  GLU PHE ARG ARG TRP GLU VAL ALA ALA LEU GLN PRO GLN          
SEQRES  12 B  439  LEU ARG ILE ASP LYS ALA VAL ALA LEU GLN ASN PRO GLN          
SEQRES  13 B  439  ALA HIS VAL ILE GLU ASN LEU HIS ALA ALA ALA TYR ARG          
SEQRES  14 B  439  ASN ALA LEU ALA ASN SER LEU TYR CYS PRO ASP TYR ARG          
SEQRES  15 B  439  ILE GLY LYS VAL THR PRO VAL GLU LEU HIS ASP TYR VAL          
SEQRES  16 B  439  GLN ASN HIS PHE THR SER ALA ARG MET ALA LEU ILE GLY          
SEQRES  17 B  439  LEU GLY VAL SER HIS PRO VAL LEU LYS GLN VAL ALA GLU          
SEQRES  18 B  439  GLN PHE LEU ASN ILE ARG GLY GLY LEU GLY LEU SER GLY          
SEQRES  19 B  439  ALA LYS ALA LYS TYR HIS GLY GLY GLU ILE ARG GLU GLN          
SEQRES  20 B  439  ASN GLY ASP SER LEU VAL HIS ALA ALA LEU VAL ALA GLU          
SEQRES  21 B  439  SER ALA ALA ILE GLY SER ALA GLU ALA ASN ALA PHE SER          
SEQRES  22 B  439  VAL LEU GLN HIS VAL LEU GLY ALA GLY PRO HIS VAL LYS          
SEQRES  23 B  439  ARG GLY SER ASN ALA THR SER SER LEU TYR GLN ALA VAL          
SEQRES  24 B  439  ALA LYS GLY VAL HIS GLN PRO PHE ASP VAL SER ALA PHE          
SEQRES  25 B  439  ASN ALA SER TYR SER ASP SER GLY LEU PHE GLY PHE TYR          
SEQRES  26 B  439  THR ILE SER GLN ALA ALA SER ALA GLY ASP VAL ILE LYS          
SEQRES  27 B  439  ALA ALA TYR ASN GLN VAL LYS THR ILE ALA GLN GLY ASN          
SEQRES  28 B  439  LEU SER ASN PRO ASP VAL GLN ALA ALA LYS ASN LYS LEU          
SEQRES  29 B  439  LYS ALA GLY TYR LEU MET SER VAL GLU SER SER GLU GLY          
SEQRES  30 B  439  PHE LEU ASP GLU VAL GLY SER GLN ALA LEU ALA ALA GLY          
SEQRES  31 B  439  SER TYR THR PRO PRO SER THR VAL LEU GLN GLN ILE ASP          
SEQRES  32 B  439  ALA VAL ALA ASP ALA ASP VAL ILE ASN ALA ALA LYS LYS          
SEQRES  33 B  439  PHE VAL SER GLY ARG LYS SER MET ALA ALA SER GLY ASN          
SEQRES  34 B  439  LEU GLY HIS THR PRO PHE ILE ASP GLU LEU                      
SEQRES   1 C  379  MET THR ASN ILE ARG LYS SER HIS PRO LEU MET LYS ILE          
SEQRES   2 C  379  VAL ASN ASN ALA PHE ILE ASP LEU PRO ALA PRO SER ASN          
SEQRES   3 C  379  ILE SER SER TRP TRP ASN PHE GLY SER LEU LEU GLY ILE          
SEQRES   4 C  379  CYS LEU ILE LEU GLN ILE LEU THR GLY LEU PHE LEU ALA          
SEQRES   5 C  379  MET HIS TYR THR SER ASP THR THR THR ALA PHE SER SER          
SEQRES   6 C  379  VAL THR HIS ILE CYS ARG ASP VAL ASN TYR GLY TRP ILE          
SEQRES   7 C  379  ILE ARG TYR MET HIS ALA ASN GLY ALA SER MET PHE PHE          
SEQRES   8 C  379  ILE CYS LEU TYR MET HIS VAL GLY ARG GLY LEU TYR TYR          
SEQRES   9 C  379  GLY SER TYR THR PHE LEU GLU THR TRP ASN ILE GLY VAL          
SEQRES  10 C  379  ILE LEU LEU LEU THR VAL MET ALA THR ALA PHE MET GLY          
SEQRES  11 C  379  TYR VAL LEU PRO TRP GLY GLN MET SER PHE TRP GLY ALA          
SEQRES  12 C  379  THR VAL ILE THR ASN LEU LEU SER ALA ILE PRO TYR ILE          
SEQRES  13 C  379  GLY THR ASN LEU VAL GLU TRP ILE TRP GLY GLY PHE SER          
SEQRES  14 C  379  VAL ASP LYS ALA THR LEU THR ARG PHE PHE ALA PHE HIS          
SEQRES  15 C  379  PHE ILE LEU PRO PHE ILE ILE MET ALA ILE ALA MET VAL          
SEQRES  16 C  379  HIS LEU LEU PHE LEU HIS GLU THR GLY SER ASN ASN PRO          
SEQRES  17 C  379  THR GLY ILE SER SER ASP VAL ASP LYS ILE PRO PHE HIS          
SEQRES  18 C  379  PRO TYR TYR THR ILE LYS ASP ILE LEU GLY ALA LEU LEU          
SEQRES  19 C  379  LEU ILE LEU ALA LEU MET LEU LEU VAL LEU PHE ALA PRO          
SEQRES  20 C  379  ASP LEU LEU GLY ASP PRO ASP ASN TYR THR PRO ALA ASN          
SEQRES  21 C  379  PRO LEU ASN THR PRO PRO HIS ILE LYS PRO GLU TRP TYR          
SEQRES  22 C  379  PHE LEU PHE ALA TYR ALA ILE LEU ARG SER ILE PRO ASN          
SEQRES  23 C  379  LYS LEU GLY GLY VAL LEU ALA LEU ALA PHE SER ILE LEU          
SEQRES  24 C  379  ILE LEU ALA LEU ILE PRO LEU LEU HIS THR SER LYS GLN          
SEQRES  25 C  379  ARG SER MET MET PHE ARG PRO LEU SER GLN CYS LEU PHE          
SEQRES  26 C  379  TRP ALA LEU VAL ALA ASP LEU LEU THR LEU THR TRP ILE          
SEQRES  27 C  379  GLY GLY GLN PRO VAL GLU HIS PRO TYR ILE THR ILE GLY          
SEQRES  28 C  379  GLN LEU ALA SER VAL LEU TYR PHE LEU LEU ILE LEU VAL          
SEQRES  29 C  379  LEU MET PRO THR ALA GLY THR ILE GLU ASN LYS LEU LEU          
SEQRES  30 C  379  LYS TRP                                                      
SEQRES   1 D  241  SER ASP LEU GLU LEU HIS PRO PRO SER TYR PRO TRP SER          
SEQRES   2 D  241  HIS ARG GLY LEU LEU SER SER LEU ASP HIS THR SER ILE          
SEQRES   3 D  241  ARG ARG GLY PHE GLN VAL TYR LYS GLN VAL CYS SER SER          
SEQRES   4 D  241  CYS HIS SER MET ASP TYR VAL ALA TYR ARG HIS LEU VAL          
SEQRES   5 D  241  GLY VAL CYS TYR THR GLU ASP GLU ALA LYS ALA LEU ALA          
SEQRES   6 D  241  GLU GLU VAL GLU VAL GLN ASP GLY PRO ASN GLU ASP GLY          
SEQRES   7 D  241  GLU MET PHE MET ARG PRO GLY LYS LEU SER ASP TYR PHE          
SEQRES   8 D  241  PRO LYS PRO TYR PRO ASN PRO GLU ALA ALA ARG ALA ALA          
SEQRES   9 D  241  ASN ASN GLY ALA LEU PRO PRO ASP LEU SER TYR ILE VAL          
SEQRES  10 D  241  ARG ALA ARG HIS GLY GLY GLU ASP TYR VAL PHE SER LEU          
SEQRES  11 D  241  LEU THR GLY TYR CYS GLU PRO PRO THR GLY VAL SER LEU          
SEQRES  12 D  241  ARG GLU GLY LEU TYR PHE ASN PRO TYR PHE PRO GLY GLN          
SEQRES  13 D  241  ALA ILE GLY MET ALA PRO PRO ILE TYR ASN GLU VAL LEU          
SEQRES  14 D  241  GLU PHE ASP ASP GLY THR PRO ALA THR MET SER GLN VAL          
SEQRES  15 D  241  ALA LYS ASP VAL CYS THR PHE LEU ARG TRP ALA ALA GLU          
SEQRES  16 D  241  PRO GLU HIS ASP HIS ARG LYS ARG MET GLY LEU LYS MET          
SEQRES  17 D  241  LEU LEU MET MET GLY LEU LEU LEU PRO LEU VAL TYR ALA          
SEQRES  18 D  241  MET LYS ARG HIS LYS TRP SER VAL LEU LYS SER ARG LYS          
SEQRES  19 D  241  LEU ALA TYR ARG PRO PRO LYS                                  
SEQRES   1 E  196  SER HIS THR ASP ILE LYS VAL PRO ASP PHE SER ASP TYR          
SEQRES   2 E  196  ARG ARG PRO GLU VAL LEU ASP SER THR LYS SER SER LYS          
SEQRES   3 E  196  GLU SER SER GLU ALA ARG LYS GLY PHE SER TYR LEU VAL          
SEQRES   4 E  196  THR ALA THR THR THR VAL GLY VAL ALA TYR ALA ALA LYS          
SEQRES   5 E  196  ASN VAL VAL SER GLN PHE VAL SER SER MET SER ALA SER          
SEQRES   6 E  196  ALA ASP VAL LEU ALA MET SER LYS ILE GLU ILE LYS LEU          
SEQRES   7 E  196  SER ASP ILE PRO GLU GLY LYS ASN MET ALA PHE LYS TRP          
SEQRES   8 E  196  ARG GLY LYS PRO LEU PHE VAL ARG HIS ARG THR LYS LYS          
SEQRES   9 E  196  GLU ILE ASP GLN GLU ALA ALA VAL GLU VAL SER GLN LEU          
SEQRES  10 E  196  ARG ASP PRO GLN HIS ASP LEU GLU ARG VAL LYS LYS PRO          
SEQRES  11 E  196  GLU TRP VAL ILE LEU ILE GLY VAL CYS THR HIS LEU GLY          
SEQRES  12 E  196  CYS VAL PRO ILE ALA ASN ALA GLY ASP PHE GLY GLY TYR          
SEQRES  13 E  196  TYR CYS PRO CYS HIS GLY SER HIS TYR ASP ALA SER GLY          
SEQRES  14 E  196  ARG ILE ARG LYS GLY PRO ALA PRO LEU ASN LEU GLU VAL          
SEQRES  15 E  196  PRO SER TYR GLU PHE THR SER ASP ASP MET VAL ILE VAL          
SEQRES  16 E  196  GLY                                                          
SEQRES   1 F  110  ALA GLY ARG PRO ALA VAL SER ALA SER SER ARG TRP LEU          
SEQRES   2 F  110  GLU GLY ILE ARG LYS TRP TYR TYR ASN ALA ALA GLY PHE          
SEQRES   3 F  110  ASN LYS LEU GLY LEU MET ARG ASP ASP THR ILE HIS GLU          
SEQRES   4 F  110  ASN ASP ASP VAL LYS GLU ALA ILE ARG ARG LEU PRO GLU          
SEQRES   5 F  110  ASN LEU TYR ASP ASP ARG VAL PHE ARG ILE LYS ARG ALA          
SEQRES   6 F  110  LEU ASP LEU SER MET ARG GLN GLN ILE LEU PRO LYS GLU          
SEQRES   7 F  110  GLN TRP THR LYS TYR GLU GLU ASP LYS SER TYR LEU GLU          
SEQRES   8 F  110  PRO TYR LEU LYS GLU VAL ILE ARG GLU ARG LYS GLU ARG          
SEQRES   9 F  110  GLU GLU TRP ALA LYS LYS                                      
SEQRES   1 G   81  GLY ARG GLN PHE GLY HIS LEU THR ARG VAL ARG HIS VAL          
SEQRES   2 G   81  ILE THR TYR SER LEU SER PRO PHE GLU GLN ARG ALA PHE          
SEQRES   3 G   81  PRO HIS TYR PHE SER LYS GLY ILE PRO ASN VAL LEU ARG          
SEQRES   4 G   81  ARG THR ARG ALA CYS ILE LEU ARG VAL ALA PRO PRO PHE          
SEQRES   5 G   81  VAL ALA PHE TYR LEU VAL TYR THR TRP GLY THR GLN GLU          
SEQRES   6 G   81  PHE GLU LYS SER LYS ARG LYS ASN PRO ALA ALA TYR GLU          
SEQRES   7 G   81  ASN ASP ARG                                                  
SEQRES   1 H   78  GLY ASP PRO LYS GLU GLU GLU GLU GLU GLU GLU GLU LEU          
SEQRES   2 H   78  VAL ASP PRO LEU THR THR VAL ARG GLU GLN CYS GLU GLN          
SEQRES   3 H   78  LEU GLU LYS CYS VAL LYS ALA ARG GLU ARG LEU GLU LEU          
SEQRES   4 H   78  CYS ASP GLU ARG VAL SER SER ARG SER GLN THR GLU GLU          
SEQRES   5 H   78  ASP CYS THR GLU GLU LEU LEU ASP PHE LEU HIS ALA ARG          
SEQRES   6 H   78  ASP HIS CYS VAL ALA HIS LYS LEU PHE ASN SER LEU LYS          
SEQRES   1 I   78  MET LEU SER VAL ALA ALA ARG SER GLY PRO PHE ALA PRO          
SEQRES   2 I   78  VAL LEU SER ALA THR SER ARG GLY VAL ALA GLY ALA LEU          
SEQRES   3 I   78  ARG PRO LEU VAL GLN ALA ALA VAL PRO ALA THR SER GLU          
SEQRES   4 I   78  SER PRO VAL LEU ASP LEU LYS ARG SER VAL LEU CYS ARG          
SEQRES   5 I   78  GLU SER LEU ARG GLY GLN ALA ALA GLY ARG PRO LEU VAL          
SEQRES   6 I   78  ALA SER VAL SER LEU ASN VAL PRO ALA SER VAL ARG TYR          
SEQRES   1 J   62  VAL ALA PRO THR LEU THR ALA ARG LEU TYR SER LEU LEU          
SEQRES   2 J   62  PHE ARG ARG THR SER THR PHE ALA LEU THR ILE VAL VAL          
SEQRES   3 J   62  GLY ALA LEU PHE PHE GLU ARG ALA PHE ASP GLN GLY ALA          
SEQRES   4 J   62  ASP ALA ILE TYR GLU HIS ILE ASN GLU GLY LYS LEU TRP          
SEQRES   5 J   62  LYS HIS ILE LYS HIS LYS TYR GLU ASN LYS                      
SEQRES   1 K   56  MET LEU THR ARG PHE LEU GLY PRO ARG TYR ARG GLN LEU          
SEQRES   2 K   56  ALA ARG ASN TRP VAL PRO THR ALA GLN LEU TRP GLY ALA          
SEQRES   3 K   56  VAL GLY ALA VAL GLY LEU VAL SER ALA THR ASP SER ARG          
SEQRES   4 K   56  LEU ILE LEU ASP TRP VAL PRO TYR ILE ASN GLY LYS PHE          
SEQRES   5 K   56  LYS LYS ASP ASP                                              
SEQRES   1 M  446  THR ALA THR TYR ALA GLN ALA LEU GLN SER VAL PRO GLU          
SEQRES   2 M  446  THR GLN VAL SER GLN LEU ASP ASN GLY LEU ARG VAL ALA          
SEQRES   3 M  446  SER GLU GLN SER SER GLN PRO THR CYS THR VAL GLY VAL          
SEQRES   4 M  446  TRP ILE ASP ALA GLY SER ARG TYR GLU SER GLU LYS ASN          
SEQRES   5 M  446  ASN GLY ALA GLY TYR PHE VAL GLU HIS LEU ALA PHE LYS          
SEQRES   6 M  446  GLY THR LYS ASN ARG PRO GLY ASN ALA LEU GLU LYS GLU          
SEQRES   7 M  446  VAL GLU SER MET GLY ALA HIS LEU ASN ALA TYR SER THR          
SEQRES   8 M  446  ARG GLU HIS THR ALA TYR TYR ILE LYS ALA LEU SER LYS          
SEQRES   9 M  446  ASP LEU PRO LYS ALA VAL GLU LEU LEU ALA ASP ILE VAL          
SEQRES  10 M  446  GLN ASN CYS SER LEU GLU ASP SER GLN ILE GLU LYS GLU          
SEQRES  11 M  446  ARG ASP VAL ILE LEU GLN GLU LEU GLN GLU ASN ASP THR          
SEQRES  12 M  446  SER MET ARG ASP VAL VAL PHE ASN TYR LEU HIS ALA THR          
SEQRES  13 M  446  ALA PHE GLN GLY THR PRO LEU ALA GLN SER VAL GLU GLY          
SEQRES  14 M  446  PRO SER GLU ASN VAL ARG LYS LEU SER ARG ALA ASP LEU          
SEQRES  15 M  446  THR GLU TYR LEU SER ARG HIS TYR LYS ALA PRO ARG MET          
SEQRES  16 M  446  VAL LEU ALA ALA ALA GLY GLY LEU GLU HIS ARG GLN LEU          
SEQRES  17 M  446  LEU ASP LEU ALA GLN LYS HIS PHE SER GLY LEU SER GLY          
SEQRES  18 M  446  THR TYR ASP GLU ASP ALA VAL PRO THR LEU SER PRO CYS          
SEQRES  19 M  446  ARG PHE THR GLY SER GLN ILE CYS HIS ARG GLU ASP GLY          
SEQRES  20 M  446  LEU PRO LEU ALA HIS VAL ALA ILE ALA VAL GLU GLY PRO          
SEQRES  21 M  446  GLY TRP ALA HIS PRO ASP ASN VAL ALA LEU GLN VAL ALA          
SEQRES  22 M  446  ASN ALA ILE ILE GLY HIS TYR ASP CYS THR TYR GLY GLY          
SEQRES  23 M  446  GLY ALA HIS LEU SER SER PRO LEU ALA SER ILE ALA ALA          
SEQRES  24 M  446  THR ASN LYS LEU CYS GLN SER PHE GLN THR PHE ASN ILE          
SEQRES  25 M  446  CYS TYR ALA ASP THR GLY LEU LEU GLY ALA HIS PHE VAL          
SEQRES  26 M  446  CYS ASP HIS MET SER ILE ASP ASP MET MET PHE VAL LEU          
SEQRES  27 M  446  GLN GLY GLN TRP MET ARG LEU CYS THR SER ALA THR GLU          
SEQRES  28 M  446  SER GLU VAL LEU ARG GLY LYS ASN LEU LEU ARG ASN ALA          
SEQRES  29 M  446  LEU VAL SER HIS LEU ASP GLY THR THR PRO VAL CYS GLU          
SEQRES  30 M  446  ASP ILE GLY ARG SER LEU LEU THR TYR GLY ARG ARG ILE          
SEQRES  31 M  446  PRO LEU ALA GLU TRP GLU SER ARG ILE ALA GLU VAL ASP          
SEQRES  32 M  446  ALA ARG VAL VAL ARG GLU VAL CYS SER LYS TYR PHE TYR          
SEQRES  33 M  446  ASP GLN CYS PRO ALA VAL ALA GLY PHE GLY PRO ILE GLU          
SEQRES  34 M  446  GLN LEU PRO ASP TYR ASN ARG ILE ARG SER GLY MET PHE          
SEQRES  35 M  446  TRP LEU ARG PHE                                              
SEQRES   1 N  439  SER LEU LYS VAL ALA PRO LYS VAL LYS ALA THR GLU ALA          
SEQRES   2 N  439  PRO ALA GLY VAL PRO PRO HIS PRO GLN ASP LEU GLU PHE          
SEQRES   3 N  439  THR ARG LEU PRO ASN GLY LEU VAL ILE ALA SER LEU GLU          
SEQRES   4 N  439  ASN TYR ALA PRO ALA SER ARG ILE GLY LEU PHE ILE LYS          
SEQRES   5 N  439  ALA GLY SER ARG TYR GLU ASN SER ASN ASN LEU GLY THR          
SEQRES   6 N  439  SER HIS LEU LEU ARG LEU ALA SER SER LEU THR THR LYS          
SEQRES   7 N  439  GLY ALA SER SER PHE LYS ILE THR ARG GLY ILE GLU ALA          
SEQRES   8 N  439  VAL GLY GLY LYS LEU SER VAL THR SER THR ARG GLU ASN          
SEQRES   9 N  439  MET ALA TYR THR VAL GLU CYS LEU ARG ASP ASP VAL ASP          
SEQRES  10 N  439  ILE LEU MET GLU PHE LEU LEU ASN VAL THR THR ALA PRO          
SEQRES  11 N  439  GLU PHE ARG ARG TRP GLU VAL ALA ALA LEU GLN PRO GLN          
SEQRES  12 N  439  LEU ARG ILE ASP LYS ALA VAL ALA LEU GLN ASN PRO GLN          
SEQRES  13 N  439  ALA HIS VAL ILE GLU ASN LEU HIS ALA ALA ALA TYR ARG          
SEQRES  14 N  439  ASN ALA LEU ALA ASN SER LEU TYR CYS PRO ASP TYR ARG          
SEQRES  15 N  439  ILE GLY LYS VAL THR PRO VAL GLU LEU HIS ASP TYR VAL          
SEQRES  16 N  439  GLN ASN HIS PHE THR SER ALA ARG MET ALA LEU ILE GLY          
SEQRES  17 N  439  LEU GLY VAL SER HIS PRO VAL LEU LYS GLN VAL ALA GLU          
SEQRES  18 N  439  GLN PHE LEU ASN ILE ARG GLY GLY LEU GLY LEU SER GLY          
SEQRES  19 N  439  ALA LYS ALA LYS TYR HIS GLY GLY GLU ILE ARG GLU GLN          
SEQRES  20 N  439  ASN GLY ASP SER LEU VAL HIS ALA ALA LEU VAL ALA GLU          
SEQRES  21 N  439  SER ALA ALA ILE GLY SER ALA GLU ALA ASN ALA PHE SER          
SEQRES  22 N  439  VAL LEU GLN HIS VAL LEU GLY ALA GLY PRO HIS VAL LYS          
SEQRES  23 N  439  ARG GLY SER ASN ALA THR SER SER LEU TYR GLN ALA VAL          
SEQRES  24 N  439  ALA LYS GLY VAL HIS GLN PRO PHE ASP VAL SER ALA PHE          
SEQRES  25 N  439  ASN ALA SER TYR SER ASP SER GLY LEU PHE GLY PHE TYR          
SEQRES  26 N  439  THR ILE SER GLN ALA ALA SER ALA GLY ASP VAL ILE LYS          
SEQRES  27 N  439  ALA ALA TYR ASN GLN VAL LYS THR ILE ALA GLN GLY ASN          
SEQRES  28 N  439  LEU SER ASN PRO ASP VAL GLN ALA ALA LYS ASN LYS LEU          
SEQRES  29 N  439  LYS ALA GLY TYR LEU MET SER VAL GLU SER SER GLU GLY          
SEQRES  30 N  439  PHE LEU ASP GLU VAL GLY SER GLN ALA LEU ALA ALA GLY          
SEQRES  31 N  439  SER TYR THR PRO PRO SER THR VAL LEU GLN GLN ILE ASP          
SEQRES  32 N  439  ALA VAL ALA ASP ALA ASP VAL ILE ASN ALA ALA LYS LYS          
SEQRES  33 N  439  PHE VAL SER GLY ARG LYS SER MET ALA ALA SER GLY ASN          
SEQRES  34 N  439  LEU GLY HIS THR PRO PHE ILE ASP GLU LEU                      
SEQRES   1 O  379  MET THR ASN ILE ARG LYS SER HIS PRO LEU MET LYS ILE          
SEQRES   2 O  379  VAL ASN ASN ALA PHE ILE ASP LEU PRO ALA PRO SER ASN          
SEQRES   3 O  379  ILE SER SER TRP TRP ASN PHE GLY SER LEU LEU GLY ILE          
SEQRES   4 O  379  CYS LEU ILE LEU GLN ILE LEU THR GLY LEU PHE LEU ALA          
SEQRES   5 O  379  MET HIS TYR THR SER ASP THR THR THR ALA PHE SER SER          
SEQRES   6 O  379  VAL THR HIS ILE CYS ARG ASP VAL ASN TYR GLY TRP ILE          
SEQRES   7 O  379  ILE ARG TYR MET HIS ALA ASN GLY ALA SER MET PHE PHE          
SEQRES   8 O  379  ILE CYS LEU TYR MET HIS VAL GLY ARG GLY LEU TYR TYR          
SEQRES   9 O  379  GLY SER TYR THR PHE LEU GLU THR TRP ASN ILE GLY VAL          
SEQRES  10 O  379  ILE LEU LEU LEU THR VAL MET ALA THR ALA PHE MET GLY          
SEQRES  11 O  379  TYR VAL LEU PRO TRP GLY GLN MET SER PHE TRP GLY ALA          
SEQRES  12 O  379  THR VAL ILE THR ASN LEU LEU SER ALA ILE PRO TYR ILE          
SEQRES  13 O  379  GLY THR ASN LEU VAL GLU TRP ILE TRP GLY GLY PHE SER          
SEQRES  14 O  379  VAL ASP LYS ALA THR LEU THR ARG PHE PHE ALA PHE HIS          
SEQRES  15 O  379  PHE ILE LEU PRO PHE ILE ILE MET ALA ILE ALA MET VAL          
SEQRES  16 O  379  HIS LEU LEU PHE LEU HIS GLU THR GLY SER ASN ASN PRO          
SEQRES  17 O  379  THR GLY ILE SER SER ASP VAL ASP LYS ILE PRO PHE HIS          
SEQRES  18 O  379  PRO TYR TYR THR ILE LYS ASP ILE LEU GLY ALA LEU LEU          
SEQRES  19 O  379  LEU ILE LEU ALA LEU MET LEU LEU VAL LEU PHE ALA PRO          
SEQRES  20 O  379  ASP LEU LEU GLY ASP PRO ASP ASN TYR THR PRO ALA ASN          
SEQRES  21 O  379  PRO LEU ASN THR PRO PRO HIS ILE LYS PRO GLU TRP TYR          
SEQRES  22 O  379  PHE LEU PHE ALA TYR ALA ILE LEU ARG SER ILE PRO ASN          
SEQRES  23 O  379  LYS LEU GLY GLY VAL LEU ALA LEU ALA PHE SER ILE LEU          
SEQRES  24 O  379  ILE LEU ALA LEU ILE PRO LEU LEU HIS THR SER LYS GLN          
SEQRES  25 O  379  ARG SER MET MET PHE ARG PRO LEU SER GLN CYS LEU PHE          
SEQRES  26 O  379  TRP ALA LEU VAL ALA ASP LEU LEU THR LEU THR TRP ILE          
SEQRES  27 O  379  GLY GLY GLN PRO VAL GLU HIS PRO TYR ILE THR ILE GLY          
SEQRES  28 O  379  GLN LEU ALA SER VAL LEU TYR PHE LEU LEU ILE LEU VAL          
SEQRES  29 O  379  LEU MET PRO THR ALA GLY THR ILE GLU ASN LYS LEU LEU          
SEQRES  30 O  379  LYS TRP                                                      
SEQRES   1 P  241  SER ASP LEU GLU LEU HIS PRO PRO SER TYR PRO TRP SER          
SEQRES   2 P  241  HIS ARG GLY LEU LEU SER SER LEU ASP HIS THR SER ILE          
SEQRES   3 P  241  ARG ARG GLY PHE GLN VAL TYR LYS GLN VAL CYS SER SER          
SEQRES   4 P  241  CYS HIS SER MET ASP TYR VAL ALA TYR ARG HIS LEU VAL          
SEQRES   5 P  241  GLY VAL CYS TYR THR GLU ASP GLU ALA LYS ALA LEU ALA          
SEQRES   6 P  241  GLU GLU VAL GLU VAL GLN ASP GLY PRO ASN GLU ASP GLY          
SEQRES   7 P  241  GLU MET PHE MET ARG PRO GLY LYS LEU SER ASP TYR PHE          
SEQRES   8 P  241  PRO LYS PRO TYR PRO ASN PRO GLU ALA ALA ARG ALA ALA          
SEQRES   9 P  241  ASN ASN GLY ALA LEU PRO PRO ASP LEU SER TYR ILE VAL          
SEQRES  10 P  241  ARG ALA ARG HIS GLY GLY GLU ASP TYR VAL PHE SER LEU          
SEQRES  11 P  241  LEU THR GLY TYR CYS GLU PRO PRO THR GLY VAL SER LEU          
SEQRES  12 P  241  ARG GLU GLY LEU TYR PHE ASN PRO TYR PHE PRO GLY GLN          
SEQRES  13 P  241  ALA ILE GLY MET ALA PRO PRO ILE TYR ASN GLU VAL LEU          
SEQRES  14 P  241  GLU PHE ASP ASP GLY THR PRO ALA THR MET SER GLN VAL          
SEQRES  15 P  241  ALA LYS ASP VAL CYS THR PHE LEU ARG TRP ALA ALA GLU          
SEQRES  16 P  241  PRO GLU HIS ASP HIS ARG LYS ARG MET GLY LEU LYS MET          
SEQRES  17 P  241  LEU LEU MET MET GLY LEU LEU LEU PRO LEU VAL TYR ALA          
SEQRES  18 P  241  MET LYS ARG HIS LYS TRP SER VAL LEU LYS SER ARG LYS          
SEQRES  19 P  241  LEU ALA TYR ARG PRO PRO LYS                                  
SEQRES   1 Q  196  SER HIS THR ASP ILE LYS VAL PRO ASP PHE SER ASP TYR          
SEQRES   2 Q  196  ARG ARG PRO GLU VAL LEU ASP SER THR LYS SER SER LYS          
SEQRES   3 Q  196  GLU SER SER GLU ALA ARG LYS GLY PHE SER TYR LEU VAL          
SEQRES   4 Q  196  THR ALA THR THR THR VAL GLY VAL ALA TYR ALA ALA LYS          
SEQRES   5 Q  196  ASN VAL VAL SER GLN PHE VAL SER SER MET SER ALA SER          
SEQRES   6 Q  196  ALA ASP VAL LEU ALA MET SER LYS ILE GLU ILE LYS LEU          
SEQRES   7 Q  196  SER ASP ILE PRO GLU GLY LYS ASN MET ALA PHE LYS TRP          
SEQRES   8 Q  196  ARG GLY LYS PRO LEU PHE VAL ARG HIS ARG THR LYS LYS          
SEQRES   9 Q  196  GLU ILE ASP GLN GLU ALA ALA VAL GLU VAL SER GLN LEU          
SEQRES  10 Q  196  ARG ASP PRO GLN HIS ASP LEU GLU ARG VAL LYS LYS PRO          
SEQRES  11 Q  196  GLU TRP VAL ILE LEU ILE GLY VAL CYS THR HIS LEU GLY          
SEQRES  12 Q  196  CYS VAL PRO ILE ALA ASN ALA GLY ASP PHE GLY GLY TYR          
SEQRES  13 Q  196  TYR CYS PRO CYS HIS GLY SER HIS TYR ASP ALA SER GLY          
SEQRES  14 Q  196  ARG ILE ARG LYS GLY PRO ALA PRO LEU ASN LEU GLU VAL          
SEQRES  15 Q  196  PRO SER TYR GLU PHE THR SER ASP ASP MET VAL ILE VAL          
SEQRES  16 Q  196  GLY                                                          
SEQRES   1 R  110  ALA GLY ARG PRO ALA VAL SER ALA SER SER ARG TRP LEU          
SEQRES   2 R  110  GLU GLY ILE ARG LYS TRP TYR TYR ASN ALA ALA GLY PHE          
SEQRES   3 R  110  ASN LYS LEU GLY LEU MET ARG ASP ASP THR ILE HIS GLU          
SEQRES   4 R  110  ASN ASP ASP VAL LYS GLU ALA ILE ARG ARG LEU PRO GLU          
SEQRES   5 R  110  ASN LEU TYR ASP ASP ARG VAL PHE ARG ILE LYS ARG ALA          
SEQRES   6 R  110  LEU ASP LEU SER MET ARG GLN GLN ILE LEU PRO LYS GLU          
SEQRES   7 R  110  GLN TRP THR LYS TYR GLU GLU ASP LYS SER TYR LEU GLU          
SEQRES   8 R  110  PRO TYR LEU LYS GLU VAL ILE ARG GLU ARG LYS GLU ARG          
SEQRES   9 R  110  GLU GLU TRP ALA LYS LYS                                      
SEQRES   1 S   81  GLY ARG GLN PHE GLY HIS LEU THR ARG VAL ARG HIS VAL          
SEQRES   2 S   81  ILE THR TYR SER LEU SER PRO PHE GLU GLN ARG ALA PHE          
SEQRES   3 S   81  PRO HIS TYR PHE SER LYS GLY ILE PRO ASN VAL LEU ARG          
SEQRES   4 S   81  ARG THR ARG ALA CYS ILE LEU ARG VAL ALA PRO PRO PHE          
SEQRES   5 S   81  VAL ALA PHE TYR LEU VAL TYR THR TRP GLY THR GLN GLU          
SEQRES   6 S   81  PHE GLU LYS SER LYS ARG LYS ASN PRO ALA ALA TYR GLU          
SEQRES   7 S   81  ASN ASP ARG                                                  
SEQRES   1 T   78  GLY ASP PRO LYS GLU GLU GLU GLU GLU GLU GLU GLU LEU          
SEQRES   2 T   78  VAL ASP PRO LEU THR THR VAL ARG GLU GLN CYS GLU GLN          
SEQRES   3 T   78  LEU GLU LYS CYS VAL LYS ALA ARG GLU ARG LEU GLU LEU          
SEQRES   4 T   78  CYS ASP GLU ARG VAL SER SER ARG SER GLN THR GLU GLU          
SEQRES   5 T   78  ASP CYS THR GLU GLU LEU LEU ASP PHE LEU HIS ALA ARG          
SEQRES   6 T   78  ASP HIS CYS VAL ALA HIS LYS LEU PHE ASN SER LEU LYS          
SEQRES   1 U   78  MET LEU SER VAL ALA ALA ARG SER GLY PRO PHE ALA PRO          
SEQRES   2 U   78  VAL LEU SER ALA THR SER ARG GLY VAL ALA GLY ALA LEU          
SEQRES   3 U   78  ARG PRO LEU VAL GLN ALA ALA VAL PRO ALA THR SER GLU          
SEQRES   4 U   78  SER PRO VAL LEU ASP LEU LYS ARG SER VAL LEU CYS ARG          
SEQRES   5 U   78  GLU SER LEU ARG GLY GLN ALA ALA GLY ARG PRO LEU VAL          
SEQRES   6 U   78  ALA SER VAL SER LEU ASN VAL PRO ALA SER VAL ARG TYR          
SEQRES   1 V   62  VAL ALA PRO THR LEU THR ALA ARG LEU TYR SER LEU LEU          
SEQRES   2 V   62  PHE ARG ARG THR SER THR PHE ALA LEU THR ILE VAL VAL          
SEQRES   3 V   62  GLY ALA LEU PHE PHE GLU ARG ALA PHE ASP GLN GLY ALA          
SEQRES   4 V   62  ASP ALA ILE TYR GLU HIS ILE ASN GLU GLY LYS LEU TRP          
SEQRES   5 V   62  LYS HIS ILE LYS HIS LYS TYR GLU ASN LYS                      
SEQRES   1 W   56  MET LEU THR ARG PHE LEU GLY PRO ARG TYR ARG GLN LEU          
SEQRES   2 W   56  ALA ARG ASN TRP VAL PRO THR ALA GLN LEU TRP GLY ALA          
SEQRES   3 W   56  VAL GLY ALA VAL GLY LEU VAL SER ALA THR ASP SER ARG          
SEQRES   4 W   56  LEU ILE LEU ASP TRP VAL PRO TYR ILE ASN GLY LYS PHE          
SEQRES   5 W   56  LYS LYS ASP ASP                                              
HETNAM     HEM PROTOPORPHYRIN IX CONTAINING FE                                  
HETNAM     HEC HEME C                                                           
HETNAM     FES FE2/S2 (INORGANIC) CLUSTER                                       
HETSYN     HEM HEME                                                             
FORMUL  23  HEM    4(C34 H32 FE N4 O4)                                          
FORMUL  25  HEC    2(C34 H34 FE N4 O4)                                          
FORMUL  29  FES    FE2 S2                                                       
HELIX    1   1 TYR A    4  SER A   10  1                                   7    
HELIX    2   2 LYS A   51  LEU A   62  5                                  12    
HELIX    3   3 ALA A   74  MET A   82  1                                   9    
HELIX    4   4 SER A  103  GLN A  118  5                                  16    
HELIX    5   5 ASP A  124  THR A  143  1                                  20    
HELIX    6   6 MET A  145  ALA A  157  1                                  13    
HELIX    7   7 PRO A  162  ALA A  164  5                                   3    
HELIX    8   8 ASN A  173  LYS A  176  1                                   4    
HELIX    9   9 ARG A  179  HIS A  189  1                                  11    
HELIX   10  10 HIS A  205  LEU A  211  1                                   7    
HELIX   11  11 ASP A  224  ALA A  227  5                                   4    
HELIX   12  12 PRO A  265  ILE A  277  5                                  13    
HELIX   13  13 GLY A  287  HIS A  289  5                                   3    
HELIX   14  14 PRO A  293  THR A  300  1                                   8    
HELIX   15  15 ILE A  331  SER A  348  1                                  18    
HELIX   16  16 GLU A  351  LEU A  369  1                                  19    
HELIX   17  17 THR A  372  THR A  385  1                                  14    
HELIX   18  18 LEU A  392  GLU A  401  1                                  10    
HELIX   19  19 ALA A  404  TYR A  414  1                                  11    
HELIX   20  20 TYR A  434  MET A  441  1                                   8    
HELIX   21  21 SER B   55  TYR B   57  5                                   3    
HELIX   22  22 THR B   65  LEU B   71  1                                   7    
HELIX   23  23 SER B   82  VAL B   92  1                                  11    
HELIX   24  24 ARG B  113  THR B  128  5                                  16    
HELIX   25  25 ARG B  134  GLN B  153  1                                  20    
HELIX   26  26 PRO B  155  ALA B  167  1                                  13    
HELIX   27  27 ASP B  180  LYS B  185  5                                   6    
HELIX   28  28 PRO B  188  HIS B  198  1                                  11    
HELIX   29  29 SER B  201  ARG B  203  5                                   3    
HELIX   30  30 HIS B  213  PHE B  223  1                                  11    
HELIX   31  31 ALA B  267  LEU B  279  1                                  13    
HELIX   32  32 SER B  294  GLY B  302  1                                   9    
HELIX   33  33 ALA B  333  GLN B  349  1                                  17    
HELIX   34  34 ASN B  354  VAL B  372  5                                  19    
HELIX   35  35 SER B  375  ALA B  388  1                                  14    
HELIX   36  36 PRO B  395  ALA B  404  1                                  10    
HELIX   37  37 ASP B  407  VAL B  418  1                                  12    
HELIX   38  38 ARG C    5  HIS C    8  1                                   4    
HELIX   39  39 LEU C   10  ILE C   19  1                                  10    
HELIX   40  40 SER C   29  LEU C   51  5                                  23    
HELIX   41  41 THR C   59  ILE C   69  1                                  11    
HELIX   42  42 GLY C   76  TYR C  104  1                                  29    
HELIX   43  43 SER C  106  THR C  108  5                                   3    
HELIX   44  44 LEU C  110  LEU C  133  1                                  24    
HELIX   45  45 GLN C  137  ALA C  152  1                                  16    
HELIX   46  46 GLY C  157  ILE C  164  1                                   8    
HELIX   47  47 LYS C  172  GLU C  202  1                                  31    
HELIX   48  48 TYR C  224  PHE C  245  1                                  22    
HELIX   49  49 TRP C  272  ARG C  282  1                                  11    
HELIX   50  50 LYS C  287  LEU C  307  1                                  21    
HELIX   51  51 MET C  315  PHE C  317  5                                   3    
HELIX   52  52 PRO C  319  GLY C  340  1                                  22    
HELIX   53  53 HIS C  345  LEU C  363  1                                  19    
HELIX   54  54 LEU C  365  LEU C  376  1                                  12    
HELIX   55  55 HIS D   23  VAL D   36  1                                  14    
HELIX   56  56 GLU D   58  GLN D   71  1                                  14    
HELIX   57  57 GLY D   73  ASP D   77  1                                   5    
HELIX   58  58 PRO D   98  ASN D  105  1                                   8    
HELIX   59  59 LEU D  113  ALA D  119  5                                   7    
HELIX   60  60 GLY D  123  LEU D  131  1                                   9    
HELIX   61  61 MET D  179  ALA D  194  1                                  16    
HELIX   62  62 HIS D  198  LYS D  231  1                                  34    
HELIX   63  63 PRO E   16  VAL E   18  5                                   3    
HELIX   64  64 SER E   29  SER E   63  1                                  35    
HELIX   65  65 ALA E   66  MET E   71  1                                   6    
HELIX   66  66 LEU F   13  ALA F   23  1                                  11    
HELIX   67  67 GLY F   25  ASN F   27  5                                   3    
HELIX   68  68 ARG F   33  THR F   36  5                                   4    
HELIX   69  69 ASP F   41  ARG F   49  1                                   9    
HELIX   70  70 GLU F   52  ARG F   71  1                                  20    
HELIX   71  71 LYS F   77  GLN F   79  5                                   3    
HELIX   72  72 TYR F   83  GLU F   85  5                                   3    
HELIX   73  73 TYR F   89  ALA F  108  1                                  20    
HELIX   74  74 PRO G   20  GLU G   22  5                                   3    
HELIX   75  75 TYR G   29  ARG G   71  1                                  43    
HELIX   76  76 PRO H   16  GLN H   26  1                                  11    
HELIX   77  77 GLU H   28  SER H   46  1                                  19    
HELIX   78  78 CYS H   54  ASN H   75  1                                  22    
HELIX   79  79 LEU J    5  LEU J   13  1                                   9    
HELIX   80  80 THR J   17  ASN J   47  1                                  31    
HELIX   81  81 TRP J   52  ILE J   55  1                                   4    
HELIX   82  82 ASN K   16  SER K   34  1                                  19    
HELIX   83  83 TYR M    4  SER M   10  1                                   7    
HELIX   84  84 SER M   45  TYR M   47  5                                   3    
HELIX   85  85 LYS M   51  HIS M   61  5                                  11    
HELIX   86  86 ALA M   74  MET M   82  1                                   9    
HELIX   87  87 SER M  103  GLN M  118  5                                  16    
HELIX   88  88 ASP M  124  THR M  143  1                                  20    
HELIX   89  89 MET M  145  ALA M  157  1                                  13    
HELIX   90  90 PRO M  162  ALA M  164  5                                   3    
HELIX   91  91 SER M  171  LYS M  176  1                                   6    
HELIX   92  92 ARG M  179  HIS M  189  1                                  11    
HELIX   93  93 HIS M  205  LEU M  211  1                                   7    
HELIX   94  94 ASP M  224  ALA M  227  5                                   4    
HELIX   95  95 PRO M  265  ILE M  277  5                                  13    
HELIX   96  96 GLY M  287  HIS M  289  5                                   3    
HELIX   97  97 PRO M  293  ASN M  301  1                                   9    
HELIX   98  98 ILE M  331  SER M  348  1                                  18    
HELIX   99  99 GLU M  351  LEU M  369  1                                  19    
HELIX  100 100 THR M  372  THR M  385  1                                  14    
HELIX  101 101 LEU M  392  ALA M  400  1                                   9    
HELIX  102 102 ALA M  404  TYR M  414  1                                  11    
HELIX  103 103 TYR M  434  MET M  441  1                                   8    
HELIX  104 104 SER N   55  TYR N   57  5                                   3    
HELIX  105 105 THR N   65  ALA N   72  1                                   8    
HELIX  106 106 SER N   82  VAL N   92  1                                  11    
HELIX  107 107 ARG N  113  THR N  128  5                                  16    
HELIX  108 108 ARG N  134  GLN N  153  1                                  20    
HELIX  109 109 PRO N  155  ALA N  167  1                                  13    
HELIX  110 110 ILE N  183  LYS N  185  5                                   3    
HELIX  111 111 PRO N  188  HIS N  198  1                                  11    
HELIX  112 112 SER N  201  ARG N  203  5                                   3    
HELIX  113 113 HIS N  213  PHE N  223  1                                  11    
HELIX  114 114 ALA N  267  LEU N  279  1                                  13    
HELIX  115 115 SER N  294  GLY N  302  1                                   9    
HELIX  116 116 ALA N  330  GLN N  349  5                                  20    
HELIX  117 117 ASN N  354  GLU N  373  5                                  20    
HELIX  118 118 SER N  375  ALA N  388  1                                  14    
HELIX  119 119 PRO N  395  ALA N  404  1                                  10    
HELIX  120 120 ASP N  407  VAL N  418  1                                  12    
HELIX  121 121 LEU N  430  HIS N  432  5                                   3    
HELIX  122 122 ARG O    5  HIS O    8  1                                   4    
HELIX  123 123 LEU O   10  VAL O   14  1                                   5    
HELIX  124 124 SER O   29  LEU O   51  5                                  23    
HELIX  125 125 THR O   59  ILE O   69  1                                  11    
HELIX  126 126 GLY O   76  TYR O  104  1                                  29    
HELIX  127 127 SER O  106  THR O  108  5                                   3    
HELIX  128 128 LEU O  110  LEU O  133  1                                  24    
HELIX  129 129 GLN O  137  ALA O  152  1                                  16    
HELIX  130 130 GLY O  157  ILE O  164  1                                   8    
HELIX  131 131 LYS O  172  GLU O  202  1                                  31    
HELIX  132 132 TYR O  224  PHE O  245  1                                  22    
HELIX  133 133 TRP O  272  ARG O  282  1                                  11    
HELIX  134 134 LYS O  287  LEU O  307  1                                  21    
HELIX  135 135 MET O  315  PHE O  317  5                                   3    
HELIX  136 136 PRO O  319  GLY O  340  1                                  22    
HELIX  137 137 HIS O  345  LEU O  363  1                                  19    
HELIX  138 138 LEU O  365  LEU O  376  1                                  12    
HELIX  139 139 HIS P   23  VAL P   36  1                                  14    
HELIX  140 140 GLU P   58  GLN P   71  1                                  14    
HELIX  141 141 GLY P   73  ASP P   77  1                                   5    
HELIX  142 142 PRO P   98  ASN P  105  1                                   8    
HELIX  143 143 LEU P  113  ALA P  119  5                                   7    
HELIX  144 144 GLY P  123  LEU P  131  1                                   9    
HELIX  145 145 MET P  179  ALA P  194  1                                  16    
HELIX  146 146 HIS P  198  LYS P  231  1                                  34    
HELIX  147 147 PRO Q   16  VAL Q   18  5                                   3    
HELIX  148 148 SER Q   29  SER Q   63  1                                  35    
HELIX  149 149 ALA Q   66  MET Q   71  1                                   6    
HELIX  150 150 LYS Q  103  ALA Q  110  1                                   8    
HELIX  151 151 VAL Q  114  GLN Q  116  5                                   3    
HELIX  152 152 ASP Q  123  GLU Q  125  5                                   3    
HELIX  153 153 LEU R   13  ALA R   23  1                                  11    
HELIX  154 154 GLY R   25  ASN R   27  5                                   3    
HELIX  155 155 ARG R   33  THR R   36  5                                   4    
HELIX  156 156 ASP R   41  ARG R   49  1                                   9    
HELIX  157 157 GLU R   52  ARG R   71  1                                  20    
HELIX  158 158 LYS R   77  GLN R   79  5                                   3    
HELIX  159 159 TYR R   89  ALA R  108  1                                  20    
HELIX  160 160 PRO S   20  GLU S   22  5                                   3    
HELIX  161 161 TYR S   29  ARG S   71  1                                  43    
HELIX  162 162 PRO T   16  GLN T   26  1                                  11    
HELIX  163 163 GLU T   28  SER T   46  1                                  19    
HELIX  164 164 THR T   55  PHE T   74  1                                  20    
HELIX  165 165 LEU V    5  LEU V   13  1                                   9    
HELIX  166 166 THR V   17  ASN V   47  1                                  31    
HELIX  167 167 TRP V   52  ILE V   55  1                                   4    
HELIX  168 168 ASN W   16  SER W   34  1                                  19    
SHEET    1   A 4 LEU A 197  GLY A 201  0                                        
SHEET    2   A 4 THR A  34  ILE A  41 -1  N  GLY A  38   O  ALA A 198           
SHEET    3   A 4 THR A  95  LEU A 102 -1  N  ALA A 101   O  CYS A  35           
SHEET    4   A 4 HIS A  85  SER A  90 -1  N  TYR A  89   O  ALA A  96           
SHEET    1   B 5 GLN A 240  CYS A 242  0                                        
SHEET    2   B 5 ALA A 421  GLY A 424  1  N  VAL A 422   O  ILE A 241           
SHEET    3   B 5 ALA A 251  GLU A 258 -1  N  ALA A 256   O  ALA A 421           
SHEET    4   B 5 GLY A 318  CYS A 326 -1  N  CYS A 326   O  ALA A 251           
SHEET    5   B 5 PHE A 310  CYS A 313 -1  N  ILE A 312   O  LEU A 319           
SHEET    1   C 2 HIS A 279  ASP A 281  0                                        
SHEET    2   C 2 SER A 306  GLN A 308 -1  N  PHE A 307   O  TYR A 280           
SHEET    1   D 3 ALA B  44  ILE B  51  0                                        
SHEET    2   D 3 MET B 105  LEU B 112 -1  N  CYS B 111   O  SER B  45           
SHEET    3   D 3 LYS B  95  SER B 100 -1  N  THR B  99   O  ALA B 106           
SHEET    1   E 5 GLU B 243  GLN B 247  0                                        
SHEET    2   E 5 MET B 424  GLY B 428  1  N  MET B 424   O  ILE B 244           
SHEET    3   E 5 VAL B 253  SER B 261 -1  N  ALA B 256   O  ALA B 425           
SHEET    4   E 5 SER B 319  SER B 328 -1  N  SER B 328   O  VAL B 253           
SHEET    5   E 5 ASP B 308  TYR B 316 -1  N  TYR B 316   O  SER B 319           
SHEET    1   F 2 PRO C  22  PRO C  24  0                                        
SHEET    2   F 2 LYS C 217  PRO C 219 -1  N  ILE C 218   O  ALA C  23           
SHEET    1   G 2 SER I  67  SER I  69  0                                        
SHEET    2   G 2 ALA I  74  VAL I  76 -1  N  SER I  75   O  VAL I  68           
SHEET    1   H 5 ARG M  24  GLN M  29  0                                        
SHEET    2   H 5 VAL M 196  GLY M 201  1  N  LEU M 197   O  ARG M  24           
SHEET    3   H 5 THR M  34  VAL M  39 -1  N  GLY M  38   O  ALA M 198           
SHEET    4   H 5 THR M  95  LEU M 102 -1  N  ALA M 101   O  CYS M  35           
SHEET    5   H 5 HIS M  85  SER M  90 -1  N  TYR M  89   O  ALA M  96           
SHEET    1   I 5 GLN M 240  HIS M 243  0                                        
SHEET    2   I 5 ALA M 421  PHE M 425  1  N  VAL M 422   O  ILE M 241           
SHEET    3   I 5 HIS M 252  GLU M 258 -1  N  ALA M 256   O  ALA M 421           
SHEET    4   I 5 GLY M 318  VAL M 325 -1  N  PHE M 324   O  VAL M 253           
SHEET    5   I 5 PHE M 310  CYS M 313 -1  N  ILE M 312   O  LEU M 319           
SHEET    1   J 2 HIS M 279  ASP M 281  0                                        
SHEET    2   J 2 SER M 306  GLN M 308 -1  N  PHE M 307   O  TYR M 280           
SHEET    1   K 2 VAL N  34  SER N  37  0                                        
SHEET    2   K 2 ALA N 205  GLY N 208  1  N  LEU N 206   O  VAL N  34           
SHEET    1   L 2 ALA N  44  ILE N  51  0                                        
SHEET    2   L 2 MET N 105  LEU N 112 -1  N  CYS N 111   O  SER N  45           
SHEET    1   M 5 GLU N 243  GLN N 247  0                                        
SHEET    2   M 5 MET N 424  GLY N 428  1  N  MET N 424   O  ILE N 244           
SHEET    3   M 5 LEU N 252  ALA N 259 -1  N  ALA N 256   O  ALA N 425           
SHEET    4   M 5 GLY N 320  GLN N 329 -1  N  SER N 328   O  VAL N 253           
SHEET    5   M 5 ASP N 308  SER N 315 -1  N  ALA N 314   O  LEU N 321           
SHEET    1   N 2 PRO O  22  PRO O  24  0                                        
SHEET    2   N 2 LYS O 217  PRO O 219 -1  N  ILE O 218   O  ALA O  23           
SHEET    1   O 3 MET Q  87  TRP Q  91  0                                        
SHEET    2   O 3 LYS Q  94  HIS Q 100 -1  N  VAL Q  98   O  MET Q  87           
SHEET    3   O 3 TRP Q 132  ILE Q 136 -1  N  LEU Q 135   O  PHE Q  97           
SHEET    1   P 2 TYR Q 156  CYS Q 158  0                                        
SHEET    2   P 2 SER Q 163  TYR Q 165 -1  N  TYR Q 165   O  TYR Q 156           
SHEET    1   Q 2 TYR Q 185  PHE Q 187  0                                        
SHEET    2   Q 2 VAL Q 193  VAL Q 195 -1  N  ILE Q 194   O  GLU Q 186           
SHEET    1   R 2 SER U  67  SER U  69  0                                        
SHEET    2   R 2 ALA U  74  VAL U  76 -1  N  SER U  75   O  VAL U  68           
SSBOND   1 CYS H   24    CYS H   68                          1555   1555  2.04  
SSBOND   2 CYS H   40    CYS H   54                          1555   1555  2.02  
SSBOND   3 CYS Q  144    CYS Q  160                          1555   1555  2.03  
SSBOND   4 CYS T   24    CYS T   68                          1555   1555  2.04  
SSBOND   5 CYS T   40    CYS T   54                          1555   1555  2.03  
LINK        FE1  FES Q 197                 SG  CYS Q 139     1555   1555  2.29  
LINK        FE1  FES Q 197                 SG  CYS Q 158     1555   1555  2.18  
LINK        FE2  FES Q 197                 ND1 HIS Q 141     1555   1555  2.17  
LINK        FE2  FES Q 197                 ND1 HIS Q 161     1555   1555  2.14  
LINK        FE   HEM C 380                 NE2 HIS C  83     1555   1555  2.05  
LINK        FE   HEM C 380                 NE2 HIS C 182     1555   1555  2.07  
LINK        FE   HEM C 381                 NE2 HIS C 196     1555   1555  2.19  
LINK        FE   HEM C 381                 NE2 HIS C  97     1555   1555  2.05  
LINK         SG  CYS D  37                 CAB HEC D 242     1555   1555  1.84  
LINK         SG  CYS D  40                 CAC HEC D 242     1555   1555  1.84  
LINK         NE2 HIS D  41                FE   HEC D 242     1555   1555  1.92  
LINK        FE   HEC D 242                 SD  MET D 160     1555   1555  2.36  
LINK         NE2 HIS O 182                FE   HEM O 380     1555   1555  2.03  
LINK        FE   HEM O 380                 NE2 HIS O  83     1555   1555  2.12  
LINK        FE   HEM O 381                 NE2 HIS O 196     1555   1555  2.10  
LINK        FE   HEM O 381                 NE2 HIS O  97     1555   1555  2.06  
LINK         SG  CYS P  37                 CAB HEC P 242     1555   1555  1.87  
LINK         SG  CYS P  40                 CAC HEC P 242     1555   1555  1.86  
LINK         NE2 HIS P  41                FE   HEC P 242     1555   1555  1.96  
LINK        FE   HEC P 242                 SD  MET P 160     1555   1555  2.35  
CISPEP   1 ALA A  192    PRO A  193          1         3.32                     
CISPEP   2 GLY A  426    PRO A  427          1         8.66                     
CISPEP   3 ALA M  192    PRO M  193          1         1.74                     
CISPEP   4 GLY M  426    PRO M  427          1        13.92                     
CISPEP   5 GLY Q  174    PRO Q  175          1        17.50                     
SITE     1 AC1 15 GLN C  44  ILE C  45  GLY C  48  LEU C  49                    
SITE     2 AC1 15 LEU C  51  ALA C  52  ARG C  80  HIS C  83                    
SITE     3 AC1 15 THR C 126  GLY C 130  TYR C 131  PRO C 134                    
SITE     4 AC1 15 HIS C 182  PHE C 183  PRO C 186                               
SITE     1 AC2 18 TRP C  31  GLY C  34  SER C  35  LEU C  37                    
SITE     2 AC2 18 HIS C  97  ARG C 100  SER C 106  PHE C 109                    
SITE     3 AC2 18 TRP C 113  GLY C 116  VAL C 117  LEU C 119                    
SITE     4 AC2 18 LEU C 120  HIS C 196  LEU C 197  LEU C 200                    
SITE     5 AC2 18 SER C 205  ASN C 206                                          
SITE     1 AC3 14 VAL D  36  CYS D  37  SER D  39  CYS D  40                    
SITE     2 AC3 14 HIS D  41  LEU D 113  ARG D 120  TYR D 126                    
SITE     3 AC3 14 PHE D 153  ILE D 158  GLY D 159  MET D 160                    
SITE     4 AC3 14 ILE D 164  LEU D 190                                          
SITE     1 AC4 16 LEU O  41  GLN O  44  ILE O  45  GLY O  48                    
SITE     2 AC4 16 LEU O  49  LEU O  51  ALA O  52  ARG O  80                    
SITE     3 AC4 16 HIS O  83  THR O 126  GLY O 130  TYR O 131                    
SITE     4 AC4 16 PRO O 134  HIS O 182  PHE O 183  PRO O 186                    
SITE     1 AC5 21 TRP O  31  GLY O  34  SER O  35  LEU O  37                    
SITE     2 AC5 21 GLY O  38  LEU O  94  HIS O  97  ARG O 100                    
SITE     3 AC5 21 SER O 106  PHE O 109  THR O 112  TRP O 113                    
SITE     4 AC5 21 GLY O 116  VAL O 117  LEU O 119  LEU O 120                    
SITE     5 AC5 21 HIS O 196  LEU O 197  LEU O 200  SER O 205                    
SITE     6 AC5 21 ASN O 206                                                     
SITE     1 AC6 15 VAL P  36  CYS P  37  CYS P  40  HIS P  41                    
SITE     2 AC6 15 ASN P 105  LEU P 113  ARG P 120  TYR P 126                    
SITE     3 AC6 15 VAL P 127  PHE P 153  ILE P 158  GLY P 159                    
SITE     4 AC6 15 MET P 160  ILE P 164  LEU P 190                               
SITE     1 AC7  9 CYS Q 139  HIS Q 141  LEU Q 142  GLY Q 143                    
SITE     2 AC7  9 CYS Q 144  CYS Q 158  CYS Q 160  HIS Q 161                    
SITE     3 AC7  9 SER Q 163                                                     
CRYST1  130.110  130.110  720.940  90.00  90.00 120.00 P 65         12          
ORIGX1      1.000000  0.000000  0.000000        0.00000                         
ORIGX2      0.000000  1.000000  0.000000        0.00000                         
ORIGX3      0.000000  0.000000  1.000000        0.00000                         
SCALE1      0.007686  0.004437  0.000000        0.00000                         
SCALE2      0.000000  0.008875  0.000000        0.00000                         
SCALE3      0.000000  0.000000  0.001387        0.00000                         
MTRIX1   1 -0.066000  0.136000  0.988000        1.32500    1                    
MTRIX2   1  0.136000 -0.980000  0.144000      184.25200    1                    
MTRIX3   1  0.988000  0.144000  0.046000      -26.65800    1                    
MODEL        1                                                                  
ATOM      1  N   THR A   1       5.754 138.617 -46.675  1.00 67.13           N  
ATOM      2  CA  THR A   1       6.410 138.423 -45.365  1.00 67.02           C  
ATOM      3  C   THR A   1       5.720 139.186 -44.242  1.00 66.66           C  
ATOM      4  O   THR A   1       5.143 140.258 -44.416  1.00 68.24           O  
ATOM      5  CB  THR A   1       7.915 138.733 -45.329  1.00 67.07           C  
ATOM      6  OG1 THR A   1       8.448 138.249 -44.079  1.00 65.32           O  
ATOM      7  CG2 THR A   1       8.222 140.214 -45.456  1.00 65.10           C  
ATOM      8  N   ALA A   2       5.833 138.612 -43.049  1.00 65.92           N  
ATOM      9  CA  ALA A   2       5.275 139.193 -41.838  1.00 63.47           C  
ATOM     10  C   ALA A   2       5.768 138.489 -40.581  1.00 58.29           C  
ATOM     11  O   ALA A   2       5.897 137.267 -40.512  1.00 57.07           O  
ATOM     12  CB  ALA A   2       3.755 139.207 -41.876  1.00 67.56           C  
ATOM     13  N   THR A   3       6.044 139.260 -39.531  1.00 52.35           N  
ATOM     14  CA  THR A   3       6.667 138.641 -38.367  1.00 50.18           C  
ATOM     15  C   THR A   3       5.812 138.757 -37.128  1.00 47.70           C  
ATOM     16  O   THR A   3       5.111 139.754 -36.940  1.00 46.43           O  
ATOM     17  CB  THR A   3       8.100 139.144 -38.193  1.00 52.76           C  
ATOM     18  OG1 THR A   3       8.968 138.337 -39.014  1.00 50.15           O  
ATOM     19  CG2 THR A   3       8.575 139.080 -36.756  1.00 54.71           C  
ATOM     20  N   TYR A   4       5.835 137.720 -36.288  1.00 44.75           N  
ATOM     21  CA  TYR A   4       5.051 137.625 -35.077  1.00 41.11           C  
ATOM     22  C   TYR A   4       4.677 138.974 -34.475  1.00 41.39           C  
ATOM     23  O   TYR A   4       3.488 139.288 -34.398  1.00 34.78           O  
ATOM     24  CB  TYR A   4       5.694 136.766 -33.988  1.00 34.93           C  
ATOM     25  CG  TYR A   4       4.894 136.701 -32.703  1.00 21.66           C  
ATOM     26  CD1 TYR A   4       3.536 136.413 -32.727  1.00 18.92           C  
ATOM     27  CD2 TYR A   4       5.494 136.916 -31.469  1.00 11.72           C  
ATOM     28  CE1 TYR A   4       2.789 136.332 -31.557  1.00 11.87           C  
ATOM     29  CE2 TYR A   4       4.757 136.854 -30.319  1.00 10.55           C  
ATOM     30  CZ  TYR A   4       3.407 136.559 -30.355  1.00 10.94           C  
ATOM     31  OH  TYR A   4       2.758 136.518 -29.140  1.00 12.48           O  
ATOM     32  N   ALA A   5       5.672 139.726 -33.992  1.00 45.29           N  
ATOM     33  CA  ALA A   5       5.380 141.038 -33.404  1.00 46.68           C  
ATOM     34  C   ALA A   5       4.400 141.758 -34.326  1.00 46.61           C  
ATOM     35  O   ALA A   5       3.248 141.949 -33.966  1.00 45.98           O  
ATOM     36  CB  ALA A   5       6.613 141.880 -33.167  1.00 46.42           C  
ATOM     37  N   GLN A   6       4.856 142.091 -35.528  1.00 46.05           N  
ATOM     38  CA  GLN A   6       3.955 142.754 -36.464  1.00 47.28           C  
ATOM     39  C   GLN A   6       2.550 142.206 -36.281  1.00 41.65           C  
ATOM     40  O   GLN A   6       1.735 142.818 -35.580  1.00 39.85           O  
ATOM     41  CB  GLN A   6       4.441 142.621 -37.898  1.00 60.27           C  
ATOM     42  CG  GLN A   6       5.864 143.076 -38.149  1.00 70.79           C  
ATOM     43  CD  GLN A   6       6.178 144.484 -37.701  1.00 76.18           C  
ATOM     44  OE1 GLN A   6       5.297 145.300 -37.429  1.00 74.79           O  
ATOM     45  NE2 GLN A   6       7.475 144.785 -37.624  1.00 81.97           N  
ATOM     46  N   ALA A   7       2.304 140.986 -36.738  1.00 38.52           N  
ATOM     47  CA  ALA A   7       0.951 140.436 -36.605  1.00 40.99           C  
ATOM     48  C   ALA A   7       0.273 140.920 -35.340  1.00 41.94           C  
ATOM     49  O   ALA A   7      -0.811 141.508 -35.356  1.00 43.39           O  
ATOM     50  CB  ALA A   7       0.950 138.938 -36.771  1.00 34.01           C  
ATOM     51  N   LEU A   8       0.909 140.708 -34.192  1.00 43.51           N  
ATOM     52  CA  LEU A   8       0.348 141.169 -32.931  1.00 41.41           C  
ATOM     53  C   LEU A   8      -0.284 142.552 -33.035  1.00 38.88           C  
ATOM     54  O   LEU A   8      -1.484 142.759 -32.829  1.00 30.80           O  
ATOM     55  CB  LEU A   8       1.461 141.150 -31.869  1.00 46.96           C  
ATOM     56  CG  LEU A   8       1.662 139.824 -31.141  1.00 51.48           C  
ATOM     57  CD1 LEU A   8       2.687 140.009 -30.029  1.00 51.10           C  
ATOM     58  CD2 LEU A   8       0.338 139.352 -30.555  1.00 54.01           C  
ATOM     59  N   GLN A   9       0.506 143.565 -33.393  1.00 38.47           N  
ATOM     60  CA  GLN A   9       0.047 144.937 -33.395  1.00 40.77           C  
ATOM     61  C   GLN A   9      -1.099 145.187 -34.354  1.00 40.16           C  
ATOM     62  O   GLN A   9      -1.936 146.061 -34.114  1.00 42.09           O  
ATOM     63  CB  GLN A   9       1.192 145.913 -33.650  1.00 44.95           C  
ATOM     64  CG  GLN A   9       0.908 147.341 -33.200  1.00 51.37           C  
ATOM     65  CD  GLN A   9       0.702 147.441 -31.707  1.00 55.17           C  
ATOM     66  OE1 GLN A   9       0.947 146.466 -30.997  1.00 59.42           O  
ATOM     67  NE2 GLN A   9       0.255 148.583 -31.213  1.00 59.16           N  
ATOM     68  N   SER A  10      -1.144 144.422 -35.429  1.00 38.76           N  
ATOM     69  CA  SER A  10      -2.174 144.519 -36.442  1.00 34.40           C  
ATOM     70  C   SER A  10      -3.535 144.020 -35.996  1.00 32.35           C  
ATOM     71  O   SER A  10      -4.511 144.228 -36.713  1.00 32.64           O  
ATOM     72  CB  SER A  10      -1.766 143.736 -37.698  1.00 40.01           C  
ATOM     73  OG  SER A  10      -2.327 142.432 -37.722  1.00 36.68           O  
ATOM     74  N   VAL A  11      -3.643 143.274 -34.911  1.00 31.19           N  
ATOM     75  CA  VAL A  11      -4.928 142.676 -34.585  1.00 33.62           C  
ATOM     76  C   VAL A  11      -6.003 143.673 -34.222  1.00 33.60           C  
ATOM     77  O   VAL A  11      -5.789 144.656 -33.525  1.00 33.55           O  
ATOM     78  CB  VAL A  11      -4.737 141.585 -33.530  1.00 41.83           C  
ATOM     79  CG1 VAL A  11      -5.975 140.737 -33.332  1.00 39.99           C  
ATOM     80  CG2 VAL A  11      -3.579 140.715 -34.059  1.00 43.60           C  
ATOM     81  N   PRO A  12      -7.180 143.410 -34.763  1.00 31.26           N  
ATOM     82  CA  PRO A  12      -8.416 144.145 -34.598  1.00 27.24           C  
ATOM     83  C   PRO A  12      -8.655 144.504 -33.139  1.00 23.77           C  
ATOM     84  O   PRO A  12      -8.901 143.603 -32.358  1.00 12.81           O  
ATOM     85  CB  PRO A  12      -9.572 143.192 -35.004  1.00 25.36           C  
ATOM     86  CG  PRO A  12      -8.833 141.908 -35.233  1.00 27.28           C  
ATOM     87  CD  PRO A  12      -7.406 142.233 -35.628  1.00 27.89           C  
ATOM     88  N   GLU A  13      -8.665 145.789 -32.813  1.00 26.17           N  
ATOM     89  CA  GLU A  13      -8.867 146.153 -31.424  1.00 31.36           C  
ATOM     90  C   GLU A  13     -10.324 145.967 -31.046  1.00 30.19           C  
ATOM     91  O   GLU A  13     -11.230 145.901 -31.855  1.00 31.58           O  
ATOM     92  CB  GLU A  13      -8.321 147.499 -31.028  1.00 44.27           C  
ATOM     93  CG  GLU A  13      -8.201 148.572 -32.093  1.00 51.40           C  
ATOM     94  CD  GLU A  13      -8.102 149.965 -31.484  1.00 56.97           C  
ATOM     95  OE1 GLU A  13      -9.095 150.394 -30.849  1.00 56.18           O  
ATOM     96  OE2 GLU A  13      -7.031 150.591 -31.647  1.00 61.94           O  
ATOM     97  N   THR A  14     -10.509 145.810 -29.748  1.00 34.86           N  
ATOM     98  CA  THR A  14     -11.829 145.526 -29.206  1.00 36.37           C  
ATOM     99  C   THR A  14     -12.498 146.822 -28.784  1.00 38.99           C  
ATOM    100  O   THR A  14     -11.906 147.676 -28.118  1.00 37.04           O  
ATOM    101  CB  THR A  14     -11.740 144.546 -28.030  1.00 36.09           C  
ATOM    102  OG1 THR A  14     -11.184 143.291 -28.449  1.00 38.58           O  
ATOM    103  CG2 THR A  14     -13.156 144.269 -27.537  1.00 35.21           C  
ATOM    104  N   GLN A  15     -13.743 146.991 -29.227  1.00 41.28           N  
ATOM    105  CA  GLN A  15     -14.450 148.217 -28.863  1.00 42.48           C  
ATOM    106  C   GLN A  15     -15.369 148.032 -27.673  1.00 43.08           C  
ATOM    107  O   GLN A  15     -16.417 147.387 -27.783  1.00 41.48           O  
ATOM    108  CB  GLN A  15     -15.192 148.736 -30.094  1.00 47.02           C  
ATOM    109  CG  GLN A  15     -14.189 149.162 -31.169  1.00 51.53           C  
ATOM    110  CD  GLN A  15     -14.903 149.777 -32.352  1.00 52.08           C  
ATOM    111  OE1 GLN A  15     -16.089 150.079 -32.237  1.00 51.80           O  
ATOM    112  NE2 GLN A  15     -14.167 149.941 -33.437  1.00 53.51           N  
ATOM    113  N   VAL A  16     -14.997 148.638 -26.548  1.00 41.71           N  
ATOM    114  CA  VAL A  16     -15.847 148.683 -25.365  1.00 40.53           C  
ATOM    115  C   VAL A  16     -16.783 149.893 -25.421  1.00 38.87           C  
ATOM    116  O   VAL A  16     -16.330 151.003 -25.696  1.00 38.59           O  
ATOM    117  CB  VAL A  16     -15.003 148.810 -24.088  1.00 44.55           C  
ATOM    118  CG1 VAL A  16     -15.836 148.572 -22.851  1.00 51.16           C  
ATOM    119  CG2 VAL A  16     -13.832 147.837 -24.147  1.00 51.69           C  
ATOM    120  N   SER A  17     -18.060 149.657 -25.153  1.00 38.37           N  
ATOM    121  CA  SER A  17     -19.100 150.682 -25.220  1.00 31.12           C  
ATOM    122  C   SER A  17     -20.166 150.466 -24.157  1.00 33.40           C  
ATOM    123  O   SER A  17     -20.358 149.365 -23.634  1.00 30.43           O  
ATOM    124  CB  SER A  17     -19.719 150.629 -26.610  1.00 25.91           C  
ATOM    125  OG  SER A  17     -18.876 151.106 -27.663  1.00  2.16           O  
ATOM    126  N   GLN A  18     -20.853 151.549 -23.788  1.00 35.59           N  
ATOM    127  CA  GLN A  18     -21.766 151.446 -22.660  1.00 39.33           C  
ATOM    128  C   GLN A  18     -23.114 152.102 -22.891  1.00 40.40           C  
ATOM    129  O   GLN A  18     -23.243 153.204 -23.405  1.00 41.84           O  
ATOM    130  CB  GLN A  18     -21.128 152.020 -21.391  1.00 46.23           C  
ATOM    131  CG  GLN A  18     -22.010 151.963 -20.156  1.00 52.94           C  
ATOM    132  CD  GLN A  18     -21.286 152.361 -18.888  1.00 59.07           C  
ATOM    133  OE1 GLN A  18     -20.132 152.809 -18.897  1.00 65.69           O  
ATOM    134  NE2 GLN A  18     -21.969 152.191 -17.762  1.00 57.15           N  
ATOM    135  N   LEU A  19     -24.126 151.374 -22.415  1.00 41.33           N  
ATOM    136  CA  LEU A  19     -25.482 151.879 -22.425  1.00 40.24           C  
ATOM    137  C   LEU A  19     -25.675 152.735 -21.178  1.00 42.84           C  
ATOM    138  O   LEU A  19     -24.825 152.814 -20.298  1.00 41.42           O  
ATOM    139  CB  LEU A  19     -26.516 150.776 -22.513  1.00 41.56           C  
ATOM    140  CG  LEU A  19     -26.665 150.114 -23.887  1.00 49.58           C  
ATOM    141  CD1 LEU A  19     -28.049 149.503 -24.054  1.00 45.57           C  
ATOM    142  CD2 LEU A  19     -26.360 151.099 -25.008  1.00 46.97           C  
ATOM    143  N   ASP A  20     -26.813 153.404 -21.144  1.00 46.62           N  
ATOM    144  CA  ASP A  20     -27.178 154.293 -20.062  1.00 49.43           C  
ATOM    145  C   ASP A  20     -27.123 153.582 -18.724  1.00 48.95           C  
ATOM    146  O   ASP A  20     -26.471 154.092 -17.809  1.00 49.08           O  
ATOM    147  CB  ASP A  20     -28.541 154.928 -20.322  1.00 57.55           C  
ATOM    148  CG  ASP A  20     -28.563 155.840 -21.527  1.00 62.72           C  
ATOM    149  OD1 ASP A  20     -27.484 156.251 -21.999  1.00 63.12           O  
ATOM    150  OD2 ASP A  20     -29.649 156.179 -22.045  1.00 68.74           O  
ATOM    151  N   ASN A  21     -27.637 152.359 -18.658  1.00 48.10           N  
ATOM    152  CA  ASN A  21     -27.663 151.617 -17.413  1.00 49.84           C  
ATOM    153  C   ASN A  21     -26.325 151.001 -17.023  1.00 49.44           C  
ATOM    154  O   ASN A  21     -26.174 150.594 -15.872  1.00 50.30           O  
ATOM    155  CB  ASN A  21     -28.669 150.477 -17.476  1.00 50.08           C  
ATOM    156  CG  ASN A  21     -28.790 149.785 -18.813  1.00 52.30           C  
ATOM    157  OD1 ASN A  21     -27.938 149.912 -19.695  1.00 41.50           O  
ATOM    158  ND2 ASN A  21     -29.883 149.027 -18.946  1.00 50.66           N  
ATOM    159  N   GLY A  22     -25.393 150.894 -17.955  1.00 49.20           N  
ATOM    160  CA  GLY A  22     -24.113 150.251 -17.633  1.00 40.79           C  
ATOM    161  C   GLY A  22     -24.005 149.008 -18.503  1.00 36.25           C  
ATOM    162  O   GLY A  22     -23.080 148.217 -18.420  1.00 37.74           O  
ATOM    163  N   LEU A  23     -24.959 148.780 -19.402  1.00 32.89           N  
ATOM    164  CA  LEU A  23     -24.746 147.604 -20.262  1.00 33.32           C  
ATOM    165  C   LEU A  23     -23.432 147.782 -21.016  1.00 33.02           C  
ATOM    166  O   LEU A  23     -23.170 148.787 -21.677  1.00 38.08           O  
ATOM    167  CB  LEU A  23     -25.893 147.505 -21.251  1.00 37.01           C  
ATOM    168  CG  LEU A  23     -25.986 146.193 -22.028  1.00 33.07           C  
ATOM    169  CD1 LEU A  23     -26.462 145.094 -21.110  1.00 23.37           C  
ATOM    170  CD2 LEU A  23     -26.987 146.400 -23.166  1.00 41.06           C  
ATOM    171  N   ARG A  24     -22.596 146.757 -20.893  1.00 27.89           N  
ATOM    172  CA  ARG A  24     -21.315 146.916 -21.598  1.00 29.72           C  
ATOM    173  C   ARG A  24     -21.348 146.172 -22.918  1.00 30.70           C  
ATOM    174  O   ARG A  24     -21.882 145.066 -22.987  1.00 32.45           O  
ATOM    175  CB  ARG A  24     -20.187 146.483 -20.683  1.00 30.55           C  
ATOM    176  CG  ARG A  24     -20.617 146.609 -19.231  1.00 24.73           C  
ATOM    177  CD  ARG A  24     -19.482 147.122 -18.374  1.00  7.43           C  
ATOM    178  NE  ARG A  24     -19.723 146.598 -17.018  1.00  6.65           N  
ATOM    179  CZ  ARG A  24     -18.684 146.179 -16.302  1.00  2.16           C  
ATOM    180  NH1 ARG A  24     -17.497 146.274 -16.912  1.00  2.16           N  
ATOM    181  NH2 ARG A  24     -18.844 145.704 -15.083  1.00  5.82           N  
ATOM    182  N   VAL A  25     -20.896 146.886 -23.941  1.00 26.77           N  
ATOM    183  CA  VAL A  25     -20.875 146.385 -25.298  1.00 23.25           C  
ATOM    184  C   VAL A  25     -19.466 146.270 -25.840  1.00 17.27           C  
ATOM    185  O   VAL A  25     -18.697 147.218 -25.894  1.00 18.49           O  
ATOM    186  CB  VAL A  25     -21.641 147.397 -26.181  1.00 31.06           C  
ATOM    187  CG1 VAL A  25     -21.729 146.838 -27.587  1.00 32.81           C  
ATOM    188  CG2 VAL A  25     -23.011 147.627 -25.570  1.00 31.04           C  
ATOM    189  N   ALA A  26     -19.140 145.059 -26.245  1.00 13.99           N  
ATOM    190  CA  ALA A  26     -17.765 144.931 -26.756  1.00 17.60           C  
ATOM    191  C   ALA A  26     -17.894 144.115 -28.030  1.00 14.31           C  
ATOM    192  O   ALA A  26     -18.961 143.547 -28.267  1.00 10.12           O  
ATOM    193  CB  ALA A  26     -16.868 144.354 -25.680  1.00 20.91           C  
ATOM    194  N   SER A  27     -16.832 144.117 -28.823  1.00 14.28           N  
ATOM    195  CA  SER A  27     -16.926 143.355 -30.060  1.00 15.39           C  
ATOM    196  C   SER A  27     -15.608 143.445 -30.819  1.00 21.79           C  
ATOM    197  O   SER A  27     -14.897 144.439 -30.661  1.00 17.50           O  
ATOM    198  CB  SER A  27     -18.086 143.973 -30.822  1.00  2.16           C  
ATOM    199  OG  SER A  27     -17.584 145.004 -31.697  1.00  5.32           O  
ATOM    200  N   GLU A  28     -15.295 142.320 -31.464  1.00 26.51           N  
ATOM    201  CA  GLU A  28     -14.109 142.230 -32.298  1.00 37.55           C  
ATOM    202  C   GLU A  28     -14.602 141.910 -33.712  1.00 42.17           C  
ATOM    203  O   GLU A  28     -15.523 141.106 -33.820  1.00 44.34           O  
ATOM    204  CB  GLU A  28     -13.130 141.149 -31.866  1.00 41.00           C  
ATOM    205  CG  GLU A  28     -11.816 141.188 -32.653  1.00 52.74           C  
ATOM    206  CD  GLU A  28     -10.920 140.039 -32.240  1.00 57.84           C  
ATOM    207  OE1 GLU A  28     -11.314 139.320 -31.302  1.00 65.49           O  
ATOM    208  OE2 GLU A  28      -9.840 139.848 -32.831  1.00 60.26           O  
ATOM    209  N   GLN A  29     -14.200 142.704 -34.679  1.00 46.26           N  
ATOM    210  CA  GLN A  29     -14.684 142.575 -36.037  1.00 48.65           C  
ATOM    211  C   GLN A  29     -13.663 141.840 -36.902  1.00 50.81           C  
ATOM    212  O   GLN A  29     -12.467 141.917 -36.657  1.00 47.04           O  
ATOM    213  CB  GLN A  29     -14.950 143.977 -36.583  1.00 57.98           C  
ATOM    214  CG  GLN A  29     -15.804 144.024 -37.832  1.00 62.52           C  
ATOM    215  CD  GLN A  29     -16.175 145.437 -38.236  1.00 62.48           C  
ATOM    216  OE1 GLN A  29     -15.889 146.405 -37.536  1.00 64.53           O  
ATOM    217  NE2 GLN A  29     -16.825 145.525 -39.389  1.00 64.02           N  
ATOM    218  N   SER A  30     -14.199 141.135 -37.886  1.00 55.69           N  
ATOM    219  CA  SER A  30     -13.445 140.350 -38.842  1.00 61.10           C  
ATOM    220  C   SER A  30     -14.187 140.227 -40.174  1.00 63.47           C  
ATOM    221  O   SER A  30     -13.623 139.711 -41.138  1.00 63.94           O  
ATOM    222  CB  SER A  30     -13.254 138.920 -38.300  1.00 63.30           C  
ATOM    223  OG  SER A  30     -14.494 138.223 -38.400  1.00 59.47           O  
ATOM    224  N   SER A  31     -15.441 140.661 -40.183  1.00 65.51           N  
ATOM    225  CA  SER A  31     -16.272 140.580 -41.376  1.00 68.63           C  
ATOM    226  C   SER A  31     -16.321 139.137 -41.877  1.00 67.13           C  
ATOM    227  O   SER A  31     -16.207 138.833 -43.063  1.00 68.96           O  
ATOM    228  CB  SER A  31     -15.826 141.559 -42.453  1.00 74.01           C  
ATOM    229  OG  SER A  31     -16.922 142.336 -42.926  1.00 75.86           O  
ATOM    230  N   GLN A  32     -16.590 138.239 -40.932  1.00 63.42           N  
ATOM    231  CA  GLN A  32     -16.718 136.819 -41.208  1.00 61.55           C  
ATOM    232  C   GLN A  32     -18.146 136.315 -40.999  1.00 57.92           C  
ATOM    233  O   GLN A  32     -18.875 136.804 -40.138  1.00 59.06           O  
ATOM    234  CB  GLN A  32     -15.807 136.035 -40.252  1.00 70.58           C  
ATOM    235  CG  GLN A  32     -15.788 134.546 -40.480  1.00 77.89           C  
ATOM    236  CD  GLN A  32     -15.118 133.692 -39.445  1.00 81.61           C  
ATOM    237  OE1 GLN A  32     -14.648 134.165 -38.412  1.00 86.41           O  
ATOM    238  NE2 GLN A  32     -15.075 132.392 -39.735  1.00 81.17           N  
ATOM    239  N   PRO A  33     -18.480 135.227 -41.650  1.00 53.49           N  
ATOM    240  CA  PRO A  33     -19.754 134.562 -41.655  1.00 50.42           C  
ATOM    241  C   PRO A  33     -20.417 134.356 -40.316  1.00 48.55           C  
ATOM    242  O   PRO A  33     -21.448 134.945 -40.033  1.00 49.59           O  
ATOM    243  CB  PRO A  33     -19.531 133.159 -42.272  1.00 52.64           C  
ATOM    244  CG  PRO A  33     -18.041 133.149 -42.497  1.00 54.43           C  
ATOM    245  CD  PRO A  33     -17.618 134.600 -42.677  1.00 54.47           C  
ATOM    246  N   THR A  34     -19.882 133.460 -39.517  1.00 46.59           N  
ATOM    247  CA  THR A  34     -20.448 133.125 -38.213  1.00 42.89           C  
ATOM    248  C   THR A  34     -20.184 134.181 -37.157  1.00 41.58           C  
ATOM    249  O   THR A  34     -19.163 134.874 -37.096  1.00 37.11           O  
ATOM    250  CB  THR A  34     -19.722 131.815 -37.805  1.00 47.24           C  
ATOM    251  OG1 THR A  34     -18.339 131.985 -38.233  1.00 57.08           O  
ATOM    252  CG2 THR A  34     -20.298 130.651 -38.578  1.00 43.68           C  
ATOM    253  N   CYS A  35     -21.101 134.248 -36.191  1.00 42.71           N  
ATOM    254  CA  CYS A  35     -20.916 135.155 -35.068  1.00 46.22           C  
ATOM    255  C   CYS A  35     -21.338 134.487 -33.763  1.00 45.97           C  
ATOM    256  O   CYS A  35     -22.196 133.600 -33.743  1.00 48.18           O  
ATOM    257  CB  CYS A  35     -21.680 136.464 -35.241  1.00 50.08           C  
ATOM    258  SG  CYS A  35     -23.272 136.526 -34.395  1.00 57.94           S  
ATOM    259  N   THR A  36     -20.678 134.906 -32.689  1.00 42.00           N  
ATOM    260  CA  THR A  36     -21.002 134.323 -31.396  1.00 41.41           C  
ATOM    261  C   THR A  36     -21.351 135.443 -30.434  1.00 39.07           C  
ATOM    262  O   THR A  36     -20.513 136.039 -29.771  1.00 44.15           O  
ATOM    263  CB  THR A  36     -19.861 133.485 -30.814  1.00 48.15           C  
ATOM    264  OG1 THR A  36     -19.356 132.574 -31.797  1.00 52.30           O  
ATOM    265  CG2 THR A  36     -20.347 132.716 -29.594  1.00 51.58           C  
ATOM    266  N   VAL A  37     -22.642 135.763 -30.388  1.00 36.68           N  
ATOM    267  CA  VAL A  37     -22.993 136.851 -29.480  1.00 31.45           C  
ATOM    268  C   VAL A  37     -23.197 136.276 -28.094  1.00 27.81           C  
ATOM    269  O   VAL A  37     -23.448 135.085 -27.931  1.00 18.54           O  
ATOM    270  CB  VAL A  37     -24.152 137.708 -29.961  1.00 35.44           C  
ATOM    271  CG1 VAL A  37     -23.704 139.170 -29.936  1.00 37.13           C  
ATOM    272  CG2 VAL A  37     -24.621 137.360 -31.364  1.00 36.25           C  
ATOM    273  N   GLY A  38     -22.820 137.074 -27.100  1.00 29.35           N  
ATOM    274  CA  GLY A  38     -22.962 136.588 -25.742  1.00 30.44           C  
ATOM    275  C   GLY A  38     -23.160 137.746 -24.765  1.00 34.90           C  
ATOM    276  O   GLY A  38     -22.768 138.885 -24.995  1.00 35.06           O  
ATOM    277  N   VAL A  39     -23.823 137.338 -23.693  1.00 36.78           N  
ATOM    278  CA  VAL A  39     -24.096 138.147 -22.517  1.00 34.85           C  
ATOM    279  C   VAL A  39     -23.444 137.482 -21.304  1.00 39.16           C  
ATOM    280  O   VAL A  39     -23.889 136.430 -20.847  1.00 41.67           O  
ATOM    281  CB  VAL A  39     -25.614 138.253 -22.308  1.00 34.84           C  
ATOM    282  CG1 VAL A  39     -25.984 138.666 -20.912  1.00 37.28           C  
ATOM    283  CG2 VAL A  39     -26.168 139.243 -23.327  1.00 30.40           C  
ATOM    284  N   TRP A  40     -22.349 138.050 -20.823  1.00 39.65           N  
ATOM    285  CA  TRP A  40     -21.518 137.526 -19.752  1.00 34.95           C  
ATOM    286  C   TRP A  40     -21.835 138.178 -18.411  1.00 34.40           C  
ATOM    287  O   TRP A  40     -21.105 139.064 -17.963  1.00 34.75           O  
ATOM    288  CB  TRP A  40     -20.048 137.863 -20.051  1.00 33.86           C  
ATOM    289  CG  TRP A  40     -19.251 136.763 -20.650  1.00 39.37           C  
ATOM    290  CD1 TRP A  40     -18.158 136.181 -20.073  1.00 39.08           C  
ATOM    291  CD2 TRP A  40     -19.443 136.105 -21.907  1.00 40.17           C  
ATOM    292  NE1 TRP A  40     -17.666 135.204 -20.899  1.00 44.03           N  
ATOM    293  CE2 TRP A  40     -18.429 135.132 -22.030  1.00 41.58           C  
ATOM    294  CE3 TRP A  40     -20.368 136.227 -22.944  1.00 36.61           C  
ATOM    295  CZ2 TRP A  40     -18.326 134.301 -23.138  1.00 38.77           C  
ATOM    296  CZ3 TRP A  40     -20.255 135.402 -24.040  1.00 34.48           C  
ATOM    297  CH2 TRP A  40     -19.239 134.447 -24.138  1.00 36.97           C  
ATOM    298  N   ILE A  41     -22.884 137.740 -17.756  1.00 33.50           N  
ATOM    299  CA  ILE A  41     -23.296 138.230 -16.436  1.00 31.71           C  
ATOM    300  C   ILE A  41     -22.311 137.826 -15.355  1.00 32.30           C  
ATOM    301  O   ILE A  41     -21.971 136.641 -15.257  1.00 34.19           O  
ATOM    302  CB  ILE A  41     -24.650 137.544 -16.114  1.00 30.83           C  
ATOM    303  CG1 ILE A  41     -25.687 137.894 -17.179  1.00 33.36           C  
ATOM    304  CG2 ILE A  41     -25.133 137.779 -14.710  1.00 18.42           C  
ATOM    305  CD1 ILE A  41     -25.627 137.011 -18.398  1.00 41.36           C  
ATOM    306  N   ASP A  42     -21.944 138.699 -14.426  1.00 31.97           N  
ATOM    307  CA  ASP A  42     -20.981 138.300 -13.411  1.00 32.69           C  
ATOM    308  C   ASP A  42     -21.470 138.213 -11.992  1.00 28.31           C  
ATOM    309  O   ASP A  42     -20.771 138.437 -11.002  1.00 22.97           O  
ATOM    310  CB  ASP A  42     -19.698 139.099 -13.611  1.00 41.89           C  
ATOM    311  CG  ASP A  42     -19.550 140.217 -12.610  1.00 48.37           C  
ATOM    312  OD1 ASP A  42     -20.103 141.304 -12.850  1.00 53.32           O  
ATOM    313  OD2 ASP A  42     -18.906 140.007 -11.561  1.00 54.21           O  
ATOM    314  N   ALA A  43     -22.632 137.582 -11.824  1.00 28.11           N  
ATOM    315  CA  ALA A  43     -23.106 137.221 -10.486  1.00 29.83           C  
ATOM    316  C   ALA A  43     -23.064 135.694 -10.380  1.00 31.51           C  
ATOM    317  O   ALA A  43     -23.933 135.041 -10.963  1.00 28.98           O  
ATOM    318  CB  ALA A  43     -24.548 137.667 -10.336  1.00 26.86           C  
ATOM    319  N   GLY A  44     -22.063 135.126  -9.721  1.00 31.41           N  
ATOM    320  CA  GLY A  44     -21.925 133.682  -9.713  1.00 31.78           C  
ATOM    321  C   GLY A  44     -22.395 132.938  -8.476  1.00 31.21           C  
ATOM    322  O   GLY A  44     -23.440 133.226  -7.896  1.00 32.35           O  
ATOM    323  N   SER A  45     -21.619 131.929  -8.065  1.00 24.93           N  
ATOM    324  CA  SER A  45     -21.862 131.119  -6.907  1.00 20.60           C  
ATOM    325  C   SER A  45     -21.311 131.712  -5.613  1.00 17.22           C  
ATOM    326  O   SER A  45     -21.648 131.143  -4.578  1.00 17.88           O  
ATOM    327  CB  SER A  45     -21.187 129.748  -7.069  1.00 20.28           C  
ATOM    328  OG  SER A  45     -20.807 129.226  -5.821  1.00  2.16           O  
ATOM    329  N   ARG A  46     -20.364 132.637  -5.701  1.00 17.15           N  
ATOM    330  CA  ARG A  46     -19.797 133.261  -4.511  1.00 19.53           C  
ATOM    331  C   ARG A  46     -20.660 134.366  -3.944  1.00 21.34           C  
ATOM    332  O   ARG A  46     -20.293 134.986  -2.952  1.00 23.79           O  
ATOM    333  CB  ARG A  46     -18.350 133.676  -4.620  1.00 11.81           C  
ATOM    334  CG  ARG A  46     -18.023 135.140  -4.422  1.00 10.25           C  
ATOM    335  CD  ARG A  46     -16.691 135.473  -5.115  1.00  3.25           C  
ATOM    336  NE  ARG A  46     -15.704 135.706  -4.086  1.00  2.85           N  
ATOM    337  CZ  ARG A  46     -14.544 136.310  -4.254  1.00 10.99           C  
ATOM    338  NH1 ARG A  46     -14.164 136.751  -5.438  1.00  6.12           N  
ATOM    339  NH2 ARG A  46     -13.814 136.409  -3.147  1.00  7.97           N  
ATOM    340  N   TYR A  47     -21.822 134.649  -4.508  1.00 27.76           N  
ATOM    341  CA  TYR A  47     -22.736 135.665  -3.981  1.00 30.34           C  
ATOM    342  C   TYR A  47     -23.868 134.934  -3.261  1.00 31.20           C  
ATOM    343  O   TYR A  47     -24.719 135.507  -2.600  1.00 32.64           O  
ATOM    344  CB  TYR A  47     -23.353 136.482  -5.139  1.00 28.35           C  
ATOM    345  CG  TYR A  47     -22.292 137.227  -5.918  1.00 25.33           C  
ATOM    346  CD1 TYR A  47     -21.611 136.566  -6.928  1.00 22.53           C  
ATOM    347  CD2 TYR A  47     -21.935 138.533  -5.624  1.00 24.51           C  
ATOM    348  CE1 TYR A  47     -20.610 137.179  -7.647  1.00 23.38           C  
ATOM    349  CE2 TYR A  47     -20.925 139.155  -6.338  1.00 28.08           C  
ATOM    350  CZ  TYR A  47     -20.264 138.479  -7.344  1.00 27.32           C  
ATOM    351  OH  TYR A  47     -19.264 139.089  -8.067  1.00 22.24           O  
ATOM    352  N   GLU A  48     -23.973 133.645  -3.597  1.00 34.93           N  
ATOM    353  CA  GLU A  48     -25.077 132.872  -3.031  1.00 35.72           C  
ATOM    354  C   GLU A  48     -24.802 132.765  -1.537  1.00 38.12           C  
ATOM    355  O   GLU A  48     -23.676 133.057  -1.128  1.00 36.20           O  
ATOM    356  CB  GLU A  48     -25.297 131.550  -3.721  1.00 38.08           C  
ATOM    357  CG  GLU A  48     -24.783 131.451  -5.142  1.00 44.42           C  
ATOM    358  CD  GLU A  48     -25.748 130.909  -6.153  1.00 49.59           C  
ATOM    359  OE1 GLU A  48     -26.090 129.715  -6.115  1.00 52.24           O  
ATOM    360  OE2 GLU A  48     -26.167 131.696  -7.027  1.00 55.73           O  
ATOM    361  N   SER A  49     -25.898 132.677  -0.815  1.00 43.75           N  
ATOM    362  CA  SER A  49     -25.900 132.450   0.628  1.00 49.46           C  
ATOM    363  C   SER A  49     -25.890 130.927   0.816  1.00 50.10           C  
ATOM    364  O   SER A  49     -25.943 130.187  -0.176  1.00 47.54           O  
ATOM    365  CB  SER A  49     -27.175 133.008   1.267  1.00 52.48           C  
ATOM    366  OG  SER A  49     -27.970 133.671   0.297  1.00 55.26           O  
ATOM    367  N   GLU A  50     -25.925 130.474   2.058  1.00 51.26           N  
ATOM    368  CA  GLU A  50     -25.880 129.025   2.267  1.00 54.76           C  
ATOM    369  C   GLU A  50     -27.063 128.352   1.602  1.00 55.87           C  
ATOM    370  O   GLU A  50     -26.901 127.326   0.942  1.00 54.32           O  
ATOM    371  CB  GLU A  50     -25.822 128.690   3.748  1.00 58.48           C  
ATOM    372  CG  GLU A  50     -24.589 129.290   4.401  1.00 68.38           C  
ATOM    373  CD  GLU A  50     -24.469 129.063   5.881  1.00 73.94           C  
ATOM    374  OE1 GLU A  50     -25.314 128.410   6.525  1.00 80.05           O  
ATOM    375  OE2 GLU A  50     -23.472 129.569   6.451  1.00 74.12           O  
ATOM    376  N   LYS A  51     -28.240 128.974   1.764  1.00 58.19           N  
ATOM    377  CA  LYS A  51     -29.388 128.367   1.112  1.00 57.06           C  
ATOM    378  C   LYS A  51     -29.267 128.468  -0.393  1.00 56.04           C  
ATOM    379  O   LYS A  51     -28.888 127.468  -1.027  1.00 57.01           O  
ATOM    380  CB  LYS A  51     -30.731 128.836   1.620  1.00 56.54           C  
ATOM    381  CG  LYS A  51     -31.860 128.193   0.831  1.00 56.34           C  
ATOM    382  CD  LYS A  51     -33.181 128.904   1.114  1.00 59.12           C  
ATOM    383  CE  LYS A  51     -34.279 127.861   1.151  1.00 59.34           C  
ATOM    384  NZ  LYS A  51     -34.443 127.224   2.481  1.00 60.36           N  
ATOM    385  N   ASN A  52     -29.364 129.661  -0.975  1.00 54.04           N  
ATOM    386  CA  ASN A  52     -29.267 129.761  -2.425  1.00 53.39           C  
ATOM    387  C   ASN A  52     -27.916 129.396  -3.006  1.00 51.97           C  
ATOM    388  O   ASN A  52     -27.599 129.801  -4.127  1.00 45.76           O  
ATOM    389  CB  ASN A  52     -29.743 131.117  -2.913  1.00 58.73           C  
ATOM    390  CG  ASN A  52     -29.081 132.299  -2.251  1.00 57.93           C  
ATOM    391  OD1 ASN A  52     -28.065 132.169  -1.581  1.00 60.55           O  
ATOM    392  ND2 ASN A  52     -29.647 133.485  -2.439  1.00 55.76           N  
ATOM    393  N   ASN A  53     -27.113 128.603  -2.300  1.00 50.78           N  
ATOM    394  CA  ASN A  53     -25.816 128.152  -2.730  1.00 44.39           C  
ATOM    395  C   ASN A  53     -25.877 127.630  -4.158  1.00 41.18           C  
ATOM    396  O   ASN A  53     -25.081 128.131  -4.965  1.00 43.82           O  
ATOM    397  CB  ASN A  53     -25.215 127.122  -1.781  1.00 41.39           C  
ATOM    398  CG  ASN A  53     -23.823 126.734  -2.240  1.00 43.55           C  
ATOM    399  OD1 ASN A  53     -23.201 125.850  -1.663  1.00 50.11           O  
ATOM    400  ND2 ASN A  53     -23.341 127.402  -3.277  1.00 43.19           N  
ATOM    401  N   GLY A  54     -26.982 127.017  -4.559  1.00 34.94           N  
ATOM    402  CA  GLY A  54     -27.146 126.489  -5.891  1.00 36.43           C  
ATOM    403  C   GLY A  54     -28.170 127.221  -6.732  1.00 34.40           C  
ATOM    404  O   GLY A  54     -28.525 126.817  -7.841  1.00 39.05           O  
ATOM    405  N   ALA A  55     -28.647 128.346  -6.211  1.00 31.91           N  
ATOM    406  CA  ALA A  55     -29.610 129.151  -6.965  1.00 22.06           C  
ATOM    407  C   ALA A  55     -29.090 129.389  -8.373  1.00 20.77           C  
ATOM    408  O   ALA A  55     -29.380 128.540  -9.231  1.00  4.79           O  
ATOM    409  CB  ALA A  55     -29.979 130.426  -6.256  1.00 20.41           C  
ATOM    410  N   GLY A  56     -28.251 130.379  -8.628  1.00 21.51           N  
ATOM    411  CA  GLY A  56     -27.606 130.617  -9.926  1.00 17.39           C  
ATOM    412  C   GLY A  56     -27.671 129.396 -10.818  1.00 13.58           C  
ATOM    413  O   GLY A  56     -28.520 129.358 -11.696  1.00  2.74           O  
ATOM    414  N   TYR A  57     -26.891 128.375 -10.519  1.00 19.53           N  
ATOM    415  CA  TYR A  57     -26.875 127.112 -11.237  1.00 23.18           C  
ATOM    416  C   TYR A  57     -28.243 126.527 -11.561  1.00 24.11           C  
ATOM    417  O   TYR A  57     -28.347 125.801 -12.552  1.00 24.14           O  
ATOM    418  CB  TYR A  57     -26.067 126.045 -10.490  1.00 21.14           C  
ATOM    419  CG  TYR A  57     -25.871 124.765 -11.263  1.00 18.91           C  
ATOM    420  CD1 TYR A  57     -25.009 124.678 -12.346  1.00 13.57           C  
ATOM    421  CD2 TYR A  57     -26.561 123.626 -10.858  1.00 19.72           C  
ATOM    422  CE1 TYR A  57     -24.821 123.492 -13.019  1.00 11.39           C  
ATOM    423  CE2 TYR A  57     -26.372 122.429 -11.529  1.00 18.78           C  
ATOM    424  CZ  TYR A  57     -25.504 122.371 -12.594  1.00 13.15           C  
ATOM    425  OH  TYR A  57     -25.304 121.174 -13.247  1.00  2.16           O  
ATOM    426  N   PHE A  58     -29.261 126.743 -10.747  1.00 24.33           N  
ATOM    427  CA  PHE A  58     -30.639 126.369 -11.021  1.00 20.70           C  
ATOM    428  C   PHE A  58     -31.300 127.270 -12.070  1.00 21.12           C  
ATOM    429  O   PHE A  58     -32.201 126.844 -12.790  1.00 20.28           O  
ATOM    430  CB  PHE A  58     -31.455 126.584  -9.749  1.00 21.78           C  
ATOM    431  CG  PHE A  58     -32.569 125.607  -9.564  1.00 17.04           C  
ATOM    432  CD1 PHE A  58     -33.575 125.427 -10.479  1.00  7.45           C  
ATOM    433  CD2 PHE A  58     -32.589 124.878  -8.381  1.00 21.37           C  
ATOM    434  CE1 PHE A  58     -34.584 124.523 -10.217  1.00  7.06           C  
ATOM    435  CE2 PHE A  58     -33.589 123.960  -8.125  1.00 20.42           C  
ATOM    436  CZ  PHE A  58     -34.602 123.786  -9.058  1.00  4.41           C  
ATOM    437  N   VAL A  59     -31.016 128.566 -11.994  1.00 19.32           N  
ATOM    438  CA  VAL A  59     -31.506 129.492 -13.014  1.00 22.86           C  
ATOM    439  C   VAL A  59     -31.109 128.950 -14.381  1.00 21.43           C  
ATOM    440  O   VAL A  59     -31.953 128.787 -15.249  1.00 21.94           O  
ATOM    441  CB  VAL A  59     -30.909 130.885 -12.766  1.00 29.60           C  
ATOM    442  CG1 VAL A  59     -30.934 131.782 -13.989  1.00 35.37           C  
ATOM    443  CG2 VAL A  59     -31.538 131.537 -11.547  1.00 29.99           C  
ATOM    444  N   GLU A  60     -29.845 128.620 -14.544  1.00 25.08           N  
ATOM    445  CA  GLU A  60     -29.235 128.085 -15.734  1.00 28.05           C  
ATOM    446  C   GLU A  60     -29.925 126.887 -16.363  1.00 29.99           C  
ATOM    447  O   GLU A  60     -29.612 126.474 -17.500  1.00 33.34           O  
ATOM    448  CB  GLU A  60     -27.808 127.610 -15.400  1.00 34.70           C  
ATOM    449  CG  GLU A  60     -26.926 127.389 -16.623  1.00 40.61           C  
ATOM    450  CD  GLU A  60     -25.543 126.911 -16.229  1.00 36.96           C  
ATOM    451  OE1 GLU A  60     -25.266 126.905 -15.008  1.00 39.39           O  
ATOM    452  OE2 GLU A  60     -24.731 126.544 -17.088  1.00 30.21           O  
ATOM    453  N   HIS A  61     -30.733 126.158 -15.602  1.00 24.33           N  
ATOM    454  CA  HIS A  61     -31.517 125.110 -16.256  1.00 25.54           C  
ATOM    455  C   HIS A  61     -32.826 125.663 -16.796  1.00 24.11           C  
ATOM    456  O   HIS A  61     -33.520 125.015 -17.573  1.00 31.88           O  
ATOM    457  CB  HIS A  61     -31.906 124.034 -15.236  1.00 34.81           C  
ATOM    458  CG  HIS A  61     -30.685 123.301 -14.786  1.00 40.70           C  
ATOM    459  ND1 HIS A  61     -29.709 123.915 -14.034  1.00 43.94           N  
ATOM    460  CD2 HIS A  61     -30.274 122.038 -15.004  1.00 42.39           C  
ATOM    461  CE1 HIS A  61     -28.747 123.046 -13.789  1.00 40.70           C  
ATOM    462  NE2 HIS A  61     -29.058 121.907 -14.371  1.00 39.80           N  
ATOM    463  N   LEU A  62     -33.228 126.826 -16.327  1.00 22.91           N  
ATOM    464  CA  LEU A  62     -34.464 127.473 -16.764  1.00 17.72           C  
ATOM    465  C   LEU A  62     -34.205 128.563 -17.791  1.00 15.17           C  
ATOM    466  O   LEU A  62     -35.027 128.859 -18.662  1.00  8.63           O  
ATOM    467  CB  LEU A  62     -35.223 128.051 -15.564  1.00 18.68           C  
ATOM    468  CG  LEU A  62     -35.354 127.099 -14.364  1.00  9.41           C  
ATOM    469  CD1 LEU A  62     -35.737 127.818 -13.092  1.00  7.10           C  
ATOM    470  CD2 LEU A  62     -36.369 125.997 -14.673  1.00  2.18           C  
ATOM    471  N   ALA A  63     -33.007 129.151 -17.773  1.00 13.14           N  
ATOM    472  CA  ALA A  63     -32.641 130.103 -18.798  1.00 23.88           C  
ATOM    473  C   ALA A  63     -33.296 129.789 -20.146  1.00 27.62           C  
ATOM    474  O   ALA A  63     -33.953 130.703 -20.656  1.00 30.04           O  
ATOM    475  CB  ALA A  63     -31.129 130.194 -18.970  1.00 26.39           C  
ATOM    476  N   PHE A  64     -33.146 128.602 -20.708  1.00 27.35           N  
ATOM    477  CA  PHE A  64     -33.591 128.231 -22.020  1.00 30.18           C  
ATOM    478  C   PHE A  64     -34.951 127.579 -22.167  1.00 31.76           C  
ATOM    479  O   PHE A  64     -35.307 127.082 -23.254  1.00 32.39           O  
ATOM    480  CB  PHE A  64     -32.544 127.288 -22.639  1.00 30.74           C  
ATOM    481  CG  PHE A  64     -31.177 127.892 -22.649  1.00 30.73           C  
ATOM    482  CD1 PHE A  64     -30.775 128.770 -23.633  1.00 36.35           C  
ATOM    483  CD2 PHE A  64     -30.288 127.536 -21.665  1.00 29.38           C  
ATOM    484  CE1 PHE A  64     -29.501 129.293 -23.603  1.00 36.47           C  
ATOM    485  CE2 PHE A  64     -29.015 128.051 -21.654  1.00 34.46           C  
ATOM    486  CZ  PHE A  64     -28.605 128.936 -22.630  1.00 36.31           C  
ATOM    487  N   LYS A  65     -35.774 127.620 -21.123  1.00 28.17           N  
ATOM    488  CA  LYS A  65     -37.042 126.916 -21.229  1.00 31.20           C  
ATOM    489  C   LYS A  65     -38.274 127.798 -21.175  1.00 35.21           C  
ATOM    490  O   LYS A  65     -39.268 127.368 -20.573  1.00 31.00           O  
ATOM    491  CB  LYS A  65     -37.148 125.865 -20.136  1.00 27.30           C  
ATOM    492  CG  LYS A  65     -36.813 124.444 -20.560  1.00 28.83           C  
ATOM    493  CD  LYS A  65     -36.192 123.727 -19.375  1.00 22.88           C  
ATOM    494  CE  LYS A  65     -34.768 123.256 -19.654  1.00 25.55           C  
ATOM    495  NZ  LYS A  65     -34.414 122.287 -18.561  1.00 11.56           N  
ATOM    496  N   GLY A  66     -38.250 128.973 -21.803  1.00 39.36           N  
ATOM    497  CA  GLY A  66     -39.436 129.817 -21.837  1.00 35.35           C  
ATOM    498  C   GLY A  66     -39.213 131.248 -21.399  1.00 32.81           C  
ATOM    499  O   GLY A  66     -38.740 131.545 -20.317  1.00 30.07           O  
ATOM    500  N   THR A  67     -39.807 132.159 -22.137  1.00 37.59           N  
ATOM    501  CA  THR A  67     -39.864 133.592 -21.839  1.00 41.88           C  
ATOM    502  C   THR A  67     -41.336 133.955 -21.889  1.00 44.75           C  
ATOM    503  O   THR A  67     -42.085 133.170 -22.512  1.00 46.27           O  
ATOM    504  CB  THR A  67     -38.967 134.384 -22.781  1.00 40.82           C  
ATOM    505  OG1 THR A  67     -38.951 135.760 -22.380  1.00 44.19           O  
ATOM    506  CG2 THR A  67     -39.245 134.292 -24.245  1.00 41.06           C  
ATOM    507  N   LYS A  68     -41.880 134.975 -21.245  1.00 47.07           N  
ATOM    508  CA  LYS A  68     -43.328 135.229 -21.350  1.00 47.96           C  
ATOM    509  C   LYS A  68     -43.765 135.425 -22.800  1.00 47.02           C  
ATOM    510  O   LYS A  68     -44.879 135.079 -23.188  1.00 44.74           O  
ATOM    511  CB  LYS A  68     -43.732 136.413 -20.492  1.00 56.60           C  
ATOM    512  CG  LYS A  68     -45.047 136.267 -19.744  1.00 61.70           C  
ATOM    513  CD  LYS A  68     -45.788 135.008 -20.148  1.00 61.80           C  
ATOM    514  CE  LYS A  68     -47.296 135.153 -20.012  1.00 63.20           C  
ATOM    515  NZ  LYS A  68     -47.699 135.347 -18.590  1.00 63.16           N  
ATOM    516  N   ASN A  69     -42.871 136.044 -23.561  1.00 45.81           N  
ATOM    517  CA  ASN A  69     -42.926 136.097 -24.998  1.00 43.64           C  
ATOM    518  C   ASN A  69     -42.769 134.685 -25.516  1.00 44.13           C  
ATOM    519  O   ASN A  69     -43.603 134.033 -26.145  1.00 47.15           O  
ATOM    520  CB  ASN A  69     -41.786 136.981 -25.544  1.00 44.06           C  
ATOM    521  CG  ASN A  69     -41.814 138.337 -24.854  1.00 48.45           C  
ATOM    522  OD1 ASN A  69     -42.886 138.716 -24.380  1.00 48.95           O  
ATOM    523  ND2 ASN A  69     -40.676 139.009 -24.798  1.00 50.04           N  
ATOM    524  N   ARG A  70     -41.633 134.060 -25.258  1.00 43.24           N  
ATOM    525  CA  ARG A  70     -41.545 132.736 -25.877  1.00 39.80           C  
ATOM    526  C   ARG A  70     -41.717 131.544 -24.987  1.00 40.25           C  
ATOM    527  O   ARG A  70     -40.711 130.971 -24.545  1.00 42.74           O  
ATOM    528  CB  ARG A  70     -40.276 132.632 -26.721  1.00 27.17           C  
ATOM    529  CG  ARG A  70     -40.289 133.578 -27.895  1.00 20.86           C  
ATOM    530  CD  ARG A  70     -39.109 134.524 -27.914  1.00 19.19           C  
ATOM    531  NE  ARG A  70     -38.717 134.895 -29.264  1.00 21.15           N  
ATOM    532  CZ  ARG A  70     -38.693 136.106 -29.804  1.00 30.71           C  
ATOM    533  NH1 ARG A  70     -39.036 137.196 -29.132  1.00 28.25           N  
ATOM    534  NH2 ARG A  70     -38.301 136.247 -31.075  1.00 37.42           N  
ATOM    535  N   PRO A  71     -42.926 131.054 -24.812  1.00 40.72           N  
ATOM    536  CA  PRO A  71     -43.230 129.864 -24.052  1.00 40.59           C  
ATOM    537  C   PRO A  71     -42.662 128.552 -24.577  1.00 42.51           C  
ATOM    538  O   PRO A  71     -41.766 128.472 -25.427  1.00 44.88           O  
ATOM    539  CB  PRO A  71     -44.750 129.805 -23.833  1.00 39.45           C  
ATOM    540  CG  PRO A  71     -45.154 131.212 -24.215  1.00 40.99           C  
ATOM    541  CD  PRO A  71     -44.180 131.662 -25.289  1.00 40.85           C  
ATOM    542  N   GLY A  72     -43.088 127.493 -23.884  1.00 41.35           N  
ATOM    543  CA  GLY A  72     -42.645 126.126 -24.002  1.00 36.74           C  
ATOM    544  C   GLY A  72     -41.998 125.816 -25.327  1.00 35.58           C  
ATOM    545  O   GLY A  72     -42.702 125.792 -26.338  1.00 40.05           O  
ATOM    546  N   ASN A  73     -40.700 125.625 -25.336  1.00 36.02           N  
ATOM    547  CA  ASN A  73     -39.879 125.287 -26.466  1.00 38.87           C  
ATOM    548  C   ASN A  73     -39.831 126.307 -27.578  1.00 39.51           C  
ATOM    549  O   ASN A  73     -39.365 125.952 -28.667  1.00 40.19           O  
ATOM    550  CB  ASN A  73     -40.257 123.926 -27.026  1.00 43.93           C  
ATOM    551  CG  ASN A  73     -41.545 123.846 -27.793  1.00 47.05           C  
ATOM    552  OD1 ASN A  73     -42.292 124.789 -28.068  1.00 44.81           O  
ATOM    553  ND2 ASN A  73     -41.880 122.615 -28.182  1.00 47.90           N  
ATOM    554  N   ALA A  74     -40.241 127.542 -27.288  1.00 41.57           N  
ATOM    555  CA  ALA A  74     -40.236 128.557 -28.350  1.00 42.55           C  
ATOM    556  C   ALA A  74     -38.833 129.138 -28.523  1.00 41.54           C  
ATOM    557  O   ALA A  74     -38.428 129.501 -29.626  1.00 42.48           O  
ATOM    558  CB  ALA A  74     -41.310 129.597 -28.187  1.00 36.55           C  
ATOM    559  N   LEU A  75     -38.051 129.041 -27.450  1.00 38.65           N  
ATOM    560  CA  LEU A  75     -36.658 129.478 -27.524  1.00 34.52           C  
ATOM    561  C   LEU A  75     -35.863 128.520 -28.403  1.00 33.35           C  
ATOM    562  O   LEU A  75     -35.216 128.927 -29.363  1.00 32.26           O  
ATOM    563  CB  LEU A  75     -36.111 129.460 -26.095  1.00 28.72           C  
ATOM    564  CG  LEU A  75     -35.251 130.646 -25.670  1.00 22.81           C  
ATOM    565  CD1 LEU A  75     -36.071 131.910 -25.365  1.00  2.16           C  
ATOM    566  CD2 LEU A  75     -34.399 130.276 -24.454  1.00  2.16           C  
ATOM    567  N   GLU A  76     -35.932 127.232 -28.055  1.00 32.30           N  
ATOM    568  CA  GLU A  76     -35.142 126.257 -28.787  1.00 32.24           C  
ATOM    569  C   GLU A  76     -35.544 126.263 -30.248  1.00 30.16           C  
ATOM    570  O   GLU A  76     -34.702 126.556 -31.097  1.00 28.06           O  
ATOM    571  CB  GLU A  76     -35.209 124.869 -28.191  1.00 46.34           C  
ATOM    572  CG  GLU A  76     -36.593 124.284 -28.002  1.00 60.27           C  
ATOM    573  CD  GLU A  76     -36.637 123.116 -27.036  1.00 66.46           C  
ATOM    574  OE1 GLU A  76     -35.682 122.927 -26.248  1.00 70.38           O  
ATOM    575  OE2 GLU A  76     -37.623 122.343 -27.036  1.00 68.54           O  
ATOM    576  N   LYS A  77     -36.828 126.077 -30.504  1.00 29.04           N  
ATOM    577  CA  LYS A  77     -37.330 126.070 -31.878  1.00 32.27           C  
ATOM    578  C   LYS A  77     -36.770 127.206 -32.716  1.00 33.12           C  
ATOM    579  O   LYS A  77     -36.252 127.023 -33.817  1.00 35.01           O  
ATOM    580  CB  LYS A  77     -38.853 126.212 -31.776  1.00 30.33           C  
ATOM    581  CG  LYS A  77     -39.508 124.926 -31.285  1.00 35.50           C  
ATOM    582  CD  LYS A  77     -40.974 125.110 -30.971  1.00 36.74           C  
ATOM    583  CE  LYS A  77     -41.869 124.041 -31.578  1.00 29.07           C  
ATOM    584  NZ  LYS A  77     -42.838 123.468 -30.616  1.00 30.15           N  
ATOM    585  N   GLU A  78     -36.842 128.404 -32.158  1.00 33.40           N  
ATOM    586  CA  GLU A  78     -36.222 129.577 -32.744  1.00 39.02           C  
ATOM    587  C   GLU A  78     -34.727 129.447 -32.989  1.00 40.74           C  
ATOM    588  O   GLU A  78     -34.277 129.646 -34.131  1.00 44.35           O  
ATOM    589  CB  GLU A  78     -36.517 130.799 -31.874  1.00 46.22           C  
ATOM    590  CG  GLU A  78     -36.235 132.128 -32.539  1.00 58.82           C  
ATOM    591  CD  GLU A  78     -37.297 132.584 -33.517  1.00 66.56           C  
ATOM    592  OE1 GLU A  78     -38.300 131.856 -33.699  1.00 68.77           O  
ATOM    593  OE2 GLU A  78     -37.114 133.675 -34.108  1.00 70.60           O  
ATOM    594  N   VAL A  79     -33.933 129.121 -31.968  1.00 40.78           N  
ATOM    595  CA  VAL A  79     -32.482 128.953 -32.155  1.00 39.70           C  
ATOM    596  C   VAL A  79     -32.229 127.954 -33.289  1.00 37.33           C  
ATOM    597  O   VAL A  79     -31.944 128.334 -34.430  1.00 37.10           O  
ATOM    598  CB  VAL A  79     -31.792 128.467 -30.875  1.00 44.80           C  
ATOM    599  CG1 VAL A  79     -30.374 129.012 -30.725  1.00 47.36           C  
ATOM    600  CG2 VAL A  79     -32.599 128.776 -29.627  1.00 40.93           C  
ATOM    601  N   GLU A  80     -32.636 126.715 -33.045  1.00 34.98           N  
ATOM    602  CA  GLU A  80     -32.567 125.621 -33.993  1.00 30.28           C  
ATOM    603  C   GLU A  80     -32.740 125.995 -35.439  1.00 25.66           C  
ATOM    604  O   GLU A  80     -31.785 126.270 -36.170  1.00 12.00           O  
ATOM    605  CB  GLU A  80     -33.588 124.551 -33.542  1.00 31.71           C  
ATOM    606  CG  GLU A  80     -33.207 124.021 -32.169  1.00 33.50           C  
ATOM    607  CD  GLU A  80     -33.973 122.808 -31.711  1.00 37.77           C  
ATOM    608  OE1 GLU A  80     -35.222 122.894 -31.627  1.00 28.69           O  
ATOM    609  OE2 GLU A  80     -33.364 121.756 -31.413  1.00 44.82           O  
ATOM    610  N   SER A  81     -33.984 126.137 -35.883  1.00 25.66           N  
ATOM    611  CA  SER A  81     -34.257 126.491 -37.254  1.00 27.67           C  
ATOM    612  C   SER A  81     -33.379 127.581 -37.793  1.00 33.19           C  
ATOM    613  O   SER A  81     -33.384 127.785 -39.018  1.00 40.68           O  
ATOM    614  CB  SER A  81     -35.750 126.752 -37.436  1.00 23.01           C  
ATOM    615  OG  SER A  81     -36.408 125.770 -36.627  1.00 19.00           O  
ATOM    616  N   MET A  82     -32.627 128.300 -36.971  1.00 34.61           N  
ATOM    617  CA  MET A  82     -31.674 129.262 -37.512  1.00 39.17           C  
ATOM    618  C   MET A  82     -30.343 128.572 -37.826  1.00 39.16           C  
ATOM    619  O   MET A  82     -29.630 128.920 -38.754  1.00 38.73           O  
ATOM    620  CB  MET A  82     -31.429 130.369 -36.477  1.00 39.74           C  
ATOM    621  CG  MET A  82     -31.487 131.724 -37.173  1.00 43.32           C  
ATOM    622  SD  MET A  82     -31.441 133.158 -36.095  1.00 49.20           S  
ATOM    623  CE  MET A  82     -32.570 132.676 -34.795  1.00 45.37           C  
ATOM    624  N   GLY A  83     -30.126 127.593 -36.958  1.00 39.27           N  
ATOM    625  CA  GLY A  83     -28.941 126.754 -36.986  1.00 40.70           C  
ATOM    626  C   GLY A  83     -27.963 127.260 -35.932  1.00 39.42           C  
ATOM    627  O   GLY A  83     -26.794 126.884 -35.943  1.00 42.59           O  
ATOM    628  N   ALA A  84     -28.477 128.109 -35.047  1.00 38.77           N  
ATOM    629  CA  ALA A  84     -27.656 128.663 -33.984  1.00 36.12           C  
ATOM    630  C   ALA A  84     -27.653 127.760 -32.758  1.00 37.79           C  
ATOM    631  O   ALA A  84     -28.638 127.096 -32.433  1.00 37.50           O  
ATOM    632  CB  ALA A  84     -28.048 130.068 -33.589  1.00 33.32           C  
ATOM    633  N   HIS A  85     -26.497 127.763 -32.099  1.00 38.87           N  
ATOM    634  CA  HIS A  85     -26.326 126.980 -30.876  1.00 33.08           C  
ATOM    635  C   HIS A  85     -26.379 127.959 -29.710  1.00 31.82           C  
ATOM    636  O   HIS A  85     -26.151 129.145 -29.947  1.00 31.47           O  
ATOM    637  CB  HIS A  85     -24.980 126.260 -30.912  1.00 37.44           C  
ATOM    638  CG  HIS A  85     -24.924 125.329 -32.087  1.00 41.77           C  
ATOM    639  ND1 HIS A  85     -25.365 124.026 -31.998  1.00 41.66           N  
ATOM    640  CD2 HIS A  85     -24.550 125.526 -33.371  1.00 44.75           C  
ATOM    641  CE1 HIS A  85     -25.203 123.439 -33.171  1.00 43.01           C  
ATOM    642  NE2 HIS A  85     -24.730 124.327 -34.026  1.00 45.70           N  
ATOM    643  N   LEU A  86     -26.866 127.489 -28.587  1.00 31.98           N  
ATOM    644  CA  LEU A  86     -27.076 128.300 -27.396  1.00 25.75           C  
ATOM    645  C   LEU A  86     -26.538 127.561 -26.178  1.00 29.14           C  
ATOM    646  O   LEU A  86     -27.081 126.533 -25.783  1.00 27.80           O  
ATOM    647  CB  LEU A  86     -28.575 128.527 -27.237  1.00 27.96           C  
ATOM    648  CG  LEU A  86     -29.059 129.651 -26.355  1.00 30.20           C  
ATOM    649  CD1 LEU A  86     -28.115 130.832 -26.278  1.00 34.29           C  
ATOM    650  CD2 LEU A  86     -30.483 130.058 -26.681  1.00 22.80           C  
ATOM    651  N   ASN A  87     -25.530 128.140 -25.543  1.00 33.25           N  
ATOM    652  CA  ASN A  87     -24.915 127.500 -24.386  1.00 34.14           C  
ATOM    653  C   ASN A  87     -25.013 128.368 -23.141  1.00 33.11           C  
ATOM    654  O   ASN A  87     -25.146 129.589 -23.280  1.00 38.81           O  
ATOM    655  CB  ASN A  87     -23.443 127.226 -24.732  1.00 39.75           C  
ATOM    656  CG  ASN A  87     -22.898 126.098 -23.871  1.00 46.06           C  
ATOM    657  OD1 ASN A  87     -23.611 125.568 -23.014  1.00 38.54           O  
ATOM    658  ND2 ASN A  87     -21.640 125.752 -24.115  1.00 47.15           N  
ATOM    659  N   ALA A  88     -25.018 127.748 -21.975  1.00 27.77           N  
ATOM    660  CA  ALA A  88     -25.060 128.423 -20.690  1.00 23.12           C  
ATOM    661  C   ALA A  88     -24.092 127.806 -19.686  1.00 21.13           C  
ATOM    662  O   ALA A  88     -24.317 126.735 -19.131  1.00 18.41           O  
ATOM    663  CB  ALA A  88     -26.436 128.406 -20.062  1.00 20.15           C  
ATOM    664  N   TYR A  89     -23.113 128.589 -19.292  1.00 20.21           N  
ATOM    665  CA  TYR A  89     -22.048 128.073 -18.421  1.00 20.60           C  
ATOM    666  C   TYR A  89     -22.048 128.828 -17.118  1.00 21.56           C  
ATOM    667  O   TYR A  89     -22.355 130.031 -17.117  1.00 28.86           O  
ATOM    668  CB  TYR A  89     -20.757 128.185 -19.188  1.00 14.01           C  
ATOM    669  CG  TYR A  89     -19.837 129.343 -19.055  1.00  5.37           C  
ATOM    670  CD1 TYR A  89     -19.576 130.018 -17.893  1.00  2.16           C  
ATOM    671  CD2 TYR A  89     -19.114 129.762 -20.162  1.00  4.12           C  
ATOM    672  CE1 TYR A  89     -18.631 131.031 -17.800  1.00  6.03           C  
ATOM    673  CE2 TYR A  89     -18.192 130.788 -20.130  1.00  6.00           C  
ATOM    674  CZ  TYR A  89     -17.900 131.390 -18.927  1.00  2.16           C  
ATOM    675  OH  TYR A  89     -17.010 132.430 -18.834  1.00  2.24           O  
ATOM    676  N   SER A  90     -21.752 128.191 -15.996  1.00 19.91           N  
ATOM    677  CA  SER A  90     -21.803 128.917 -14.738  1.00 19.62           C  
ATOM    678  C   SER A  90     -20.644 128.622 -13.801  1.00 19.48           C  
ATOM    679  O   SER A  90     -20.454 127.514 -13.307  1.00 20.94           O  
ATOM    680  CB  SER A  90     -23.100 128.739 -13.956  1.00 16.91           C  
ATOM    681  OG  SER A  90     -23.498 129.986 -13.406  1.00  6.09           O  
ATOM    682  N   THR A  91     -20.004 129.687 -13.357  1.00 17.38           N  
ATOM    683  CA  THR A  91     -18.784 129.603 -12.561  1.00 14.42           C  
ATOM    684  C   THR A  91     -19.072 130.129 -11.165  1.00 17.81           C  
ATOM    685  O   THR A  91     -20.217 130.512 -10.908  1.00 17.48           O  
ATOM    686  CB  THR A  91     -17.748 130.470 -13.271  1.00 10.08           C  
ATOM    687  OG1 THR A  91     -17.000 129.743 -14.229  1.00  7.20           O  
ATOM    688  CG2 THR A  91     -16.819 131.197 -12.330  1.00 14.63           C  
ATOM    689  N   ARG A  92     -18.086 130.159 -10.285  1.00 18.66           N  
ATOM    690  CA  ARG A  92     -18.287 130.597  -8.908  1.00 20.35           C  
ATOM    691  C   ARG A  92     -18.225 132.111  -8.774  1.00 15.33           C  
ATOM    692  O   ARG A  92     -18.366 132.696  -7.709  1.00  9.37           O  
ATOM    693  CB  ARG A  92     -17.265 129.913  -8.002  1.00 28.56           C  
ATOM    694  CG  ARG A  92     -17.863 129.152  -6.829  1.00 26.07           C  
ATOM    695  CD  ARG A  92     -16.731 128.564  -5.979  1.00 26.25           C  
ATOM    696  NE  ARG A  92     -15.881 127.729  -6.830  1.00 30.25           N  
ATOM    697  CZ  ARG A  92     -15.765 126.407  -6.793  1.00 24.09           C  
ATOM    698  NH1 ARG A  92     -16.472 125.740  -5.912  1.00  2.16           N  
ATOM    699  NH2 ARG A  92     -14.968 125.749  -7.629  1.00 25.88           N  
ATOM    700  N   GLU A  93     -18.033 132.741  -9.928  1.00 15.70           N  
ATOM    701  CA  GLU A  93     -17.955 134.180 -10.040  1.00 15.49           C  
ATOM    702  C   GLU A  93     -18.620 134.719 -11.294  1.00 19.73           C  
ATOM    703  O   GLU A  93     -18.477 135.912 -11.615  1.00 21.08           O  
ATOM    704  CB  GLU A  93     -16.458 134.574 -10.081  1.00  2.16           C  
ATOM    705  CG  GLU A  93     -15.892 134.797  -8.681  1.00  2.34           C  
ATOM    706  CD  GLU A  93     -14.532 135.472  -8.699  1.00 12.96           C  
ATOM    707  OE1 GLU A  93     -14.162 136.009  -9.770  1.00 23.57           O  
ATOM    708  OE2 GLU A  93     -13.823 135.479  -7.677  1.00  9.15           O  
ATOM    709  N   HIS A  94     -19.062 133.839 -12.201  1.00 19.04           N  
ATOM    710  CA  HIS A  94     -19.452 134.332 -13.505  1.00 16.65           C  
ATOM    711  C   HIS A  94     -20.458 133.429 -14.208  1.00 19.83           C  
ATOM    712  O   HIS A  94     -20.031 132.401 -14.751  1.00 23.07           O  
ATOM    713  CB  HIS A  94     -18.244 134.347 -14.447  1.00 15.27           C  
ATOM    714  CG  HIS A  94     -17.223 135.384 -14.237  1.00 12.22           C  
ATOM    715  ND1 HIS A  94     -17.451 136.602 -13.671  1.00 25.18           N  
ATOM    716  CD2 HIS A  94     -15.910 135.363 -14.556  1.00 25.19           C  
ATOM    717  CE1 HIS A  94     -16.328 137.301 -13.633  1.00 32.20           C  
ATOM    718  NE2 HIS A  94     -15.375 136.567 -14.168  1.00 33.67           N  
ATOM    719  N   THR A  95     -21.676 133.908 -14.411  1.00 15.23           N  
ATOM    720  CA  THR A  95     -22.628 133.128 -15.195  1.00 12.85           C  
ATOM    721  C   THR A  95     -22.707 133.622 -16.626  1.00 16.69           C  
ATOM    722  O   THR A  95     -23.004 134.819 -16.761  1.00 23.27           O  
ATOM    723  CB  THR A  95     -24.059 133.261 -14.640  1.00  2.38           C  
ATOM    724  OG1 THR A  95     -24.042 133.103 -13.221  1.00  8.82           O  
ATOM    725  CG2 THR A  95     -24.856 132.105 -15.267  1.00  2.16           C  
ATOM    726  N   ALA A  96     -22.686 132.798 -17.670  1.00 16.63           N  
ATOM    727  CA  ALA A  96     -22.751 133.404 -19.011  1.00 13.07           C  
ATOM    728  C   ALA A  96     -23.633 132.592 -19.937  1.00 12.43           C  
ATOM    729  O   ALA A  96     -23.674 131.361 -19.887  1.00 16.99           O  
ATOM    730  CB  ALA A  96     -21.332 133.566 -19.558  1.00  8.76           C  
ATOM    731  N   TYR A  97     -24.429 133.238 -20.779  1.00 11.05           N  
ATOM    732  CA  TYR A  97     -25.170 132.639 -21.866  1.00  7.56           C  
ATOM    733  C   TYR A  97     -24.795 133.241 -23.221  1.00 10.38           C  
ATOM    734  O   TYR A  97     -24.833 134.452 -23.469  1.00  7.89           O  
ATOM    735  CB  TYR A  97     -26.680 132.656 -21.712  1.00  6.92           C  
ATOM    736  CG  TYR A  97     -27.219 132.736 -20.314  1.00  6.61           C  
ATOM    737  CD1 TYR A  97     -26.932 133.770 -19.454  1.00  2.16           C  
ATOM    738  CD2 TYR A  97     -28.110 131.778 -19.843  1.00  6.54           C  
ATOM    739  CE1 TYR A  97     -27.430 133.931 -18.169  1.00  5.52           C  
ATOM    740  CE2 TYR A  97     -28.573 131.878 -18.549  1.00 15.34           C  
ATOM    741  CZ  TYR A  97     -28.261 132.931 -17.719  1.00 16.45           C  
ATOM    742  OH  TYR A  97     -28.779 132.976 -16.435  1.00 23.77           O  
ATOM    743  N   TYR A  98     -24.462 132.339 -24.164  1.00 15.75           N  
ATOM    744  CA  TYR A  98     -24.089 132.832 -25.484  1.00 20.17           C  
ATOM    745  C   TYR A  98     -24.736 132.087 -26.637  1.00 19.57           C  
ATOM    746  O   TYR A  98     -25.197 130.948 -26.517  1.00 12.68           O  
ATOM    747  CB  TYR A  98     -22.568 132.889 -25.600  1.00 24.51           C  
ATOM    748  CG  TYR A  98     -21.875 131.554 -25.453  1.00 26.93           C  
ATOM    749  CD1 TYR A  98     -21.578 131.040 -24.205  1.00 22.25           C  
ATOM    750  CD2 TYR A  98     -21.503 130.818 -26.579  1.00 30.74           C  
ATOM    751  CE1 TYR A  98     -20.934 129.823 -24.094  1.00 27.37           C  
ATOM    752  CE2 TYR A  98     -20.859 129.596 -26.468  1.00 29.91           C  
ATOM    753  CZ  TYR A  98     -20.578 129.106 -25.215  1.00 28.78           C  
ATOM    754  OH  TYR A  98     -19.949 127.895 -25.067  1.00 30.30           O  
ATOM    755  N   ILE A  99     -24.823 132.778 -27.784  1.00 17.42           N  
ATOM    756  CA  ILE A  99     -25.236 132.180 -29.024  1.00 10.11           C  
ATOM    757  C   ILE A  99     -24.119 132.185 -30.076  1.00 11.93           C  
ATOM    758  O   ILE A  99     -23.381 133.159 -30.123  1.00  7.23           O  
ATOM    759  CB  ILE A  99     -26.440 132.909 -29.641  1.00  8.92           C  
ATOM    760  CG1 ILE A  99     -27.616 132.926 -28.664  1.00  3.13           C  
ATOM    761  CG2 ILE A  99     -26.846 132.159 -30.925  1.00 13.05           C  
ATOM    762  CD1 ILE A  99     -28.855 132.171 -29.121  1.00  2.58           C  
ATOM    763  N   LYS A 100     -24.037 131.114 -30.827  1.00 13.62           N  
ATOM    764  CA  LYS A 100     -23.219 130.899 -32.009  1.00 17.90           C  
ATOM    765  C   LYS A 100     -24.217 130.978 -33.176  1.00 19.32           C  
ATOM    766  O   LYS A 100     -25.332 130.456 -32.970  1.00 20.95           O  
ATOM    767  CB  LYS A 100     -22.626 129.476 -31.951  1.00 22.42           C  
ATOM    768  CG  LYS A 100     -21.258 129.312 -32.593  1.00 21.94           C  
ATOM    769  CD  LYS A 100     -20.352 128.492 -31.691  1.00 19.78           C  
ATOM    770  CE  LYS A 100     -19.060 128.174 -32.429  1.00 19.09           C  
ATOM    771  NZ  LYS A 100     -17.943 127.921 -31.471  1.00  4.94           N  
ATOM    772  N   ALA A 101     -23.962 131.768 -34.209  1.00 17.72           N  
ATOM    773  CA  ALA A 101     -24.906 131.862 -35.312  1.00 16.14           C  
ATOM    774  C   ALA A 101     -24.415 132.724 -36.464  1.00 14.72           C  
ATOM    775  O   ALA A 101     -23.452 133.459 -36.371  1.00  7.27           O  
ATOM    776  CB  ALA A 101     -26.323 132.259 -34.945  1.00  9.86           C  
ATOM    777  N   LEU A 102     -25.124 132.520 -37.581  1.00 21.69           N  
ATOM    778  CA  LEU A 102     -24.665 133.067 -38.861  1.00 23.21           C  
ATOM    779  C   LEU A 102     -24.632 134.568 -38.692  1.00 27.93           C  
ATOM    780  O   LEU A 102     -25.485 135.056 -37.943  1.00 29.29           O  
ATOM    781  CB  LEU A 102     -25.547 132.600 -39.994  1.00 26.70           C  
ATOM    782  CG  LEU A 102     -25.328 131.183 -40.533  1.00 27.36           C  
ATOM    783  CD1 LEU A 102     -26.628 130.413 -40.661  1.00 27.25           C  
ATOM    784  CD2 LEU A 102     -24.628 131.280 -41.891  1.00 31.47           C  
ATOM    785  N   SER A 103     -23.628 135.273 -39.195  1.00 33.33           N  
ATOM    786  CA  SER A 103     -23.536 136.703 -38.922  1.00 39.25           C  
ATOM    787  C   SER A 103     -24.800 137.451 -39.298  1.00 39.24           C  
ATOM    788  O   SER A 103     -25.155 138.435 -38.657  1.00 35.73           O  
ATOM    789  CB  SER A 103     -22.318 137.414 -39.486  1.00 50.25           C  
ATOM    790  OG  SER A 103     -22.300 137.508 -40.898  1.00 52.76           O  
ATOM    791  N   LYS A 104     -25.504 136.995 -40.330  1.00 41.57           N  
ATOM    792  CA  LYS A 104     -26.714 137.701 -40.734  1.00 46.81           C  
ATOM    793  C   LYS A 104     -27.840 137.545 -39.728  1.00 44.66           C  
ATOM    794  O   LYS A 104     -28.843 138.267 -39.796  1.00 47.15           O  
ATOM    795  CB  LYS A 104     -27.108 137.305 -42.157  1.00 52.88           C  
ATOM    796  CG  LYS A 104     -26.049 137.599 -43.214  1.00 55.35           C  
ATOM    797  CD  LYS A 104     -26.455 137.066 -44.573  1.00 61.70           C  
ATOM    798  CE  LYS A 104     -26.485 138.345 -45.650  1.00 67.67           C  
ATOM    799  NZ  LYS A 104     -26.618 137.652 -47.000  1.00 66.03           N  
ATOM    800  N   ASP A 105     -27.712 136.665 -38.751  1.00 42.12           N  
ATOM    801  CA  ASP A 105     -28.729 136.367 -37.766  1.00 38.31           C  
ATOM    802  C   ASP A 105     -28.698 137.188 -36.490  1.00 36.87           C  
ATOM    803  O   ASP A 105     -29.447 136.958 -35.528  1.00 23.20           O  
ATOM    804  CB  ASP A 105     -28.611 134.890 -37.366  1.00 44.43           C  
ATOM    805  CG  ASP A 105     -28.529 133.948 -38.543  1.00 48.28           C  
ATOM    806  OD1 ASP A 105     -29.271 134.156 -39.524  1.00 47.13           O  
ATOM    807  OD2 ASP A 105     -27.714 133.006 -38.437  1.00 48.75           O  
ATOM    808  N   LEU A 106     -27.857 138.222 -36.494  1.00 36.92           N  
ATOM    809  CA  LEU A 106     -27.743 139.074 -35.314  1.00 38.03           C  
ATOM    810  C   LEU A 106     -29.121 139.562 -34.888  1.00 41.11           C  
ATOM    811  O   LEU A 106     -29.516 139.348 -33.747  1.00 34.90           O  
ATOM    812  CB  LEU A 106     -26.820 140.248 -35.604  1.00 26.80           C  
ATOM    813  CG  LEU A 106     -26.093 140.762 -34.363  1.00 24.27           C  
ATOM    814  CD1 LEU A 106     -25.471 139.582 -33.641  1.00 19.43           C  
ATOM    815  CD2 LEU A 106     -25.061 141.777 -34.793  1.00 23.37           C  
ATOM    816  N   PRO A 107     -29.797 140.185 -35.832  1.00 45.01           N  
ATOM    817  CA  PRO A 107     -31.149 140.690 -35.634  1.00 47.39           C  
ATOM    818  C   PRO A 107     -31.881 139.848 -34.602  1.00 48.24           C  
ATOM    819  O   PRO A 107     -31.898 140.179 -33.406  1.00 47.79           O  
ATOM    820  CB  PRO A 107     -31.809 140.616 -37.024  1.00 46.39           C  
ATOM    821  CG  PRO A 107     -30.616 140.827 -37.919  1.00 45.52           C  
ATOM    822  CD  PRO A 107     -29.352 140.448 -37.200  1.00 44.52           C  
ATOM    823  N   LYS A 108     -32.313 138.645 -34.980  1.00 47.26           N  
ATOM    824  CA  LYS A 108     -33.057 137.804 -34.059  1.00 45.73           C  
ATOM    825  C   LYS A 108     -32.153 137.166 -33.014  1.00 46.90           C  
ATOM    826  O   LYS A 108     -32.713 136.685 -32.018  1.00 48.55           O  
ATOM    827  CB  LYS A 108     -33.938 136.775 -34.730  1.00 46.16           C  
ATOM    828  CG  LYS A 108     -33.929 136.760 -36.242  1.00 56.31           C  
ATOM    829  CD  LYS A 108     -35.187 136.111 -36.794  1.00 61.50           C  
ATOM    830  CE  LYS A 108     -36.009 137.046 -37.651  1.00 67.41           C  
ATOM    831  NZ  LYS A 108     -36.576 138.193 -36.886  1.00 68.54           N  
ATOM    832  N   ALA A 109     -30.838 137.166 -33.235  1.00 44.60           N  
ATOM    833  CA  ALA A 109     -29.907 136.617 -32.244  1.00 36.68           C  
ATOM    834  C   ALA A 109     -30.047 137.446 -30.965  1.00 32.28           C  
ATOM    835  O   ALA A 109     -30.927 137.204 -30.139  1.00 30.50           O  
ATOM    836  CB  ALA A 109     -28.475 136.739 -32.749  1.00 42.99           C  
ATOM    837  N   VAL A 110     -29.439 138.628 -31.031  1.00 26.94           N  
ATOM    838  CA  VAL A 110     -29.366 139.513 -29.882  1.00 25.97           C  
ATOM    839  C   VAL A 110     -30.708 139.739 -29.224  1.00 25.42           C  
ATOM    840  O   VAL A 110     -30.870 139.942 -28.024  1.00 22.83           O  
ATOM    841  CB  VAL A 110     -28.671 140.831 -30.231  1.00 24.20           C  
ATOM    842  CG1 VAL A 110     -28.317 141.541 -28.930  1.00 20.17           C  
ATOM    843  CG2 VAL A 110     -27.415 140.553 -31.048  1.00 26.62           C  
ATOM    844  N   GLU A 111     -31.769 139.626 -30.017  1.00 27.48           N  
ATOM    845  CA  GLU A 111     -33.101 139.763 -29.444  1.00 33.48           C  
ATOM    846  C   GLU A 111     -33.291 138.634 -28.440  1.00 33.66           C  
ATOM    847  O   GLU A 111     -33.489 138.903 -27.260  1.00 37.17           O  
ATOM    848  CB  GLU A 111     -34.153 139.713 -30.557  1.00 44.02           C  
ATOM    849  CG  GLU A 111     -34.277 141.060 -31.261  1.00 54.96           C  
ATOM    850  CD  GLU A 111     -35.206 141.069 -32.447  1.00 63.42           C  
ATOM    851  OE1 GLU A 111     -36.184 140.284 -32.416  1.00 64.81           O  
ATOM    852  OE2 GLU A 111     -34.982 141.852 -33.403  1.00 64.88           O  
ATOM    853  N   LEU A 112     -32.988 137.438 -28.928  1.00 31.50           N  
ATOM    854  CA  LEU A 112     -33.195 136.208 -28.199  1.00 32.01           C  
ATOM    855  C   LEU A 112     -32.454 136.163 -26.873  1.00 32.19           C  
ATOM    856  O   LEU A 112     -32.991 135.749 -25.852  1.00 28.98           O  
ATOM    857  CB  LEU A 112     -32.754 134.995 -29.030  1.00 27.45           C  
ATOM    858  CG  LEU A 112     -33.865 133.962 -29.272  1.00 20.39           C  
ATOM    859  CD1 LEU A 112     -34.587 133.583 -27.993  1.00  3.05           C  
ATOM    860  CD2 LEU A 112     -34.758 134.471 -30.390  1.00  9.19           C  
ATOM    861  N   LEU A 113     -31.166 136.446 -26.961  1.00 34.49           N  
ATOM    862  CA  LEU A 113     -30.290 136.488 -25.804  1.00 37.89           C  
ATOM    863  C   LEU A 113     -30.863 137.438 -24.748  1.00 42.34           C  
ATOM    864  O   LEU A 113     -31.100 137.013 -23.620  1.00 46.24           O  
ATOM    865  CB  LEU A 113     -28.904 136.994 -26.200  1.00 29.94           C  
ATOM    866  CG  LEU A 113     -27.736 136.371 -25.445  1.00 23.10           C  
ATOM    867  CD1 LEU A 113     -27.753 134.862 -25.559  1.00 14.93           C  
ATOM    868  CD2 LEU A 113     -26.431 136.953 -25.967  1.00 32.08           C  
ATOM    869  N   ALA A 114     -31.066 138.688 -25.128  1.00 42.80           N  
ATOM    870  CA  ALA A 114     -31.652 139.740 -24.314  1.00 41.86           C  
ATOM    871  C   ALA A 114     -32.927 139.273 -23.608  1.00 41.10           C  
ATOM    872  O   ALA A 114     -33.082 139.408 -22.397  1.00 40.00           O  
ATOM    873  CB  ALA A 114     -32.026 140.899 -25.240  1.00 45.15           C  
ATOM    874  N   ASP A 115     -33.857 138.794 -24.412  1.00 38.78           N  
ATOM    875  CA  ASP A 115     -35.047 138.086 -23.976  1.00 40.49           C  
ATOM    876  C   ASP A 115     -34.768 137.072 -22.869  1.00 37.28           C  
ATOM    877  O   ASP A 115     -35.322 137.172 -21.778  1.00 38.81           O  
ATOM    878  CB  ASP A 115     -35.605 137.344 -25.199  1.00 50.18           C  
ATOM    879  CG  ASP A 115     -37.075 137.017 -25.064  1.00 54.28           C  
ATOM    880  OD1 ASP A 115     -37.505 136.809 -23.914  1.00 55.18           O  
ATOM    881  OD2 ASP A 115     -37.797 136.959 -26.078  1.00 60.21           O  
ATOM    882  N   ILE A 116     -33.921 136.101 -23.148  1.00 33.91           N  
ATOM    883  CA  ILE A 116     -33.472 135.073 -22.233  1.00 28.90           C  
ATOM    884  C   ILE A 116     -33.044 135.642 -20.891  1.00 23.80           C  
ATOM    885  O   ILE A 116     -33.791 135.422 -19.934  1.00 18.88           O  
ATOM    886  CB  ILE A 116     -32.316 134.267 -22.849  1.00 32.98           C  
ATOM    887  CG1 ILE A 116     -32.816 133.422 -24.020  1.00 38.26           C  
ATOM    888  CG2 ILE A 116     -31.653 133.403 -21.804  1.00 27.08           C  
ATOM    889  CD1 ILE A 116     -31.786 133.363 -25.138  1.00 31.15           C  
ATOM    890  N   VAL A 117     -32.064 136.520 -20.822  1.00 24.13           N  
ATOM    891  CA  VAL A 117     -31.598 137.146 -19.609  1.00 28.52           C  
ATOM    892  C   VAL A 117     -32.696 137.750 -18.742  1.00 34.26           C  
ATOM    893  O   VAL A 117     -32.713 137.648 -17.509  1.00 35.69           O  
ATOM    894  CB  VAL A 117     -30.562 138.267 -19.870  1.00 24.68           C  
ATOM    895  CG1 VAL A 117     -30.493 139.194 -18.659  1.00 11.24           C  
ATOM    896  CG2 VAL A 117     -29.195 137.649 -20.129  1.00 21.64           C  
ATOM    897  N   GLN A 118     -33.639 138.446 -19.370  1.00 36.34           N  
ATOM    898  CA  GLN A 118     -34.694 139.102 -18.625  1.00 40.18           C  
ATOM    899  C   GLN A 118     -35.916 138.269 -18.325  1.00 42.02           C  
ATOM    900  O   GLN A 118     -36.381 138.253 -17.183  1.00 43.29           O  
ATOM    901  CB  GLN A 118     -35.153 140.363 -19.372  1.00 45.63           C  
ATOM    902  CG  GLN A 118     -33.970 141.207 -19.827  1.00 52.18           C  
ATOM    903  CD  GLN A 118     -34.345 142.669 -19.967  1.00 52.25           C  
ATOM    904  OE1 GLN A 118     -35.415 143.080 -19.517  1.00 54.78           O  
ATOM    905  NE2 GLN A 118     -33.458 143.430 -20.594  1.00 52.02           N  
ATOM    906  N   ASN A 119     -36.641 137.906 -19.379  1.00 44.04           N  
ATOM    907  CA  ASN A 119     -37.864 137.137 -19.145  1.00 45.04           C  
ATOM    908  C   ASN A 119     -37.578 135.651 -19.257  1.00 47.11           C  
ATOM    909  O   ASN A 119     -36.876 135.193 -20.157  1.00 43.24           O  
ATOM    910  CB  ASN A 119     -38.968 137.623 -20.077  1.00 46.77           C  
ATOM    911  CG  ASN A 119     -38.968 139.151 -20.035  1.00 46.74           C  
ATOM    912  OD1 ASN A 119     -39.112 139.703 -18.952  1.00 51.00           O  
ATOM    913  ND2 ASN A 119     -38.728 139.764 -21.171  1.00 52.06           N  
ATOM    914  N   CYS A 120     -37.917 134.983 -18.157  1.00 50.42           N  
ATOM    915  CA  CYS A 120     -37.793 133.539 -18.042  1.00 53.16           C  
ATOM    916  C   CYS A 120     -39.112 133.005 -17.465  1.00 52.47           C  
ATOM    917  O   CYS A 120     -39.384 133.203 -16.285  1.00 46.70           O  
ATOM    918  CB  CYS A 120     -36.621 133.078 -17.198  1.00 56.01           C  
ATOM    919  SG  CYS A 120     -35.299 134.256 -16.887  1.00 67.97           S  
ATOM    920  N   SER A 121     -39.956 132.454 -18.334  1.00 54.38           N  
ATOM    921  CA  SER A 121     -41.232 131.904 -17.879  1.00 56.18           C  
ATOM    922  C   SER A 121     -41.030 130.657 -17.033  1.00 55.00           C  
ATOM    923  O   SER A 121     -40.800 129.573 -17.580  1.00 55.18           O  
ATOM    924  CB  SER A 121     -42.160 131.649 -19.060  1.00 61.20           C  
ATOM    925  OG  SER A 121     -41.709 130.659 -19.951  1.00 64.31           O  
ATOM    926  N   LEU A 122     -41.058 130.778 -15.707  1.00 52.57           N  
ATOM    927  CA  LEU A 122     -40.745 129.654 -14.842  1.00 53.18           C  
ATOM    928  C   LEU A 122     -41.907 129.104 -14.039  1.00 54.12           C  
ATOM    929  O   LEU A 122     -41.971 129.411 -12.841  1.00 53.43           O  
ATOM    930  CB  LEU A 122     -39.682 130.110 -13.817  1.00 50.00           C  
ATOM    931  CG  LEU A 122     -38.633 131.066 -14.374  1.00 47.47           C  
ATOM    932  CD1 LEU A 122     -37.887 131.769 -13.258  1.00 43.36           C  
ATOM    933  CD2 LEU A 122     -37.670 130.329 -15.296  1.00 48.25           C  
ATOM    934  N   GLU A 123     -42.584 128.058 -14.506  1.00 56.62           N  
ATOM    935  CA  GLU A 123     -43.712 127.557 -13.732  1.00 60.49           C  
ATOM    936  C   GLU A 123     -43.349 126.488 -12.731  1.00 59.09           C  
ATOM    937  O   GLU A 123     -42.330 125.805 -12.801  1.00 58.44           O  
ATOM    938  CB  GLU A 123     -44.855 127.130 -14.662  1.00 68.71           C  
ATOM    939  CG  GLU A 123     -45.611 128.332 -15.212  1.00 78.50           C  
ATOM    940  CD  GLU A 123     -46.660 128.015 -16.244  1.00 82.40           C  
ATOM    941  OE1 GLU A 123     -47.130 126.859 -16.290  1.00 84.33           O  
ATOM    942  OE2 GLU A 123     -47.049 128.909 -17.030  1.00 83.83           O  
ATOM    943  N   ASP A 124     -44.233 126.312 -11.754  1.00 58.42           N  
ATOM    944  CA  ASP A 124     -44.033 125.283 -10.733  1.00 57.42           C  
ATOM    945  C   ASP A 124     -43.664 123.978 -11.401  1.00 54.74           C  
ATOM    946  O   ASP A 124     -42.688 123.324 -11.032  1.00 53.42           O  
ATOM    947  CB  ASP A 124     -45.271 125.243  -9.841  1.00 64.08           C  
ATOM    948  CG  ASP A 124     -45.634 126.646  -9.361  1.00 67.74           C  
ATOM    949  OD1 ASP A 124     -44.725 127.508  -9.344  1.00 66.56           O  
ATOM    950  OD2 ASP A 124     -46.797 126.915  -9.004  1.00 71.33           O  
ATOM    951  N   SER A 125     -44.309 123.598 -12.493  1.00 53.73           N  
ATOM    952  CA  SER A 125     -43.942 122.392 -13.227  1.00 55.52           C  
ATOM    953  C   SER A 125     -42.479 122.356 -13.638  1.00 54.93           C  
ATOM    954  O   SER A 125     -41.825 121.319 -13.481  1.00 56.08           O  
ATOM    955  CB  SER A 125     -44.841 122.295 -14.469  1.00 58.41           C  
ATOM    956  OG  SER A 125     -45.935 123.196 -14.305  1.00 62.53           O  
ATOM    957  N   GLN A 126     -41.944 123.452 -14.164  1.00 53.89           N  
ATOM    958  CA  GLN A 126     -40.554 123.537 -14.599  1.00 52.42           C  
ATOM    959  C   GLN A 126     -39.597 123.525 -13.407  1.00 50.53           C  
ATOM    960  O   GLN A 126     -38.443 123.102 -13.471  1.00 51.88           O  
ATOM    961  CB  GLN A 126     -40.285 124.828 -15.370  1.00 53.83           C  
ATOM    962  CG  GLN A 126     -40.820 124.904 -16.771  1.00 57.07           C  
ATOM    963  CD  GLN A 126     -40.282 123.898 -17.760  1.00 51.81           C  
ATOM    964  OE1 GLN A 126     -39.458 123.031 -17.466  1.00 49.32           O  
ATOM    965  NE2 GLN A 126     -40.781 124.025 -18.992  1.00 35.46           N  
ATOM    966  N   ILE A 127     -40.091 124.054 -12.289  1.00 46.21           N  
ATOM    967  CA  ILE A 127     -39.226 124.063 -11.107  1.00 41.85           C  
ATOM    968  C   ILE A 127     -39.113 122.625 -10.610  1.00 39.87           C  
ATOM    969  O   ILE A 127     -38.032 122.082 -10.430  1.00 37.72           O  
ATOM    970  CB  ILE A 127     -39.723 124.981  -9.984  1.00 33.02           C  
ATOM    971  CG1 ILE A 127     -39.318 126.442 -10.162  1.00 19.65           C  
ATOM    972  CG2 ILE A 127     -39.231 124.461  -8.643  1.00 27.26           C  
ATOM    973  CD1 ILE A 127     -37.952 126.642 -10.770  1.00  9.90           C  
ATOM    974  N   GLU A 128     -40.243 121.942 -10.467  1.00 41.44           N  
ATOM    975  CA  GLU A 128     -40.204 120.562  -9.993  1.00 45.07           C  
ATOM    976  C   GLU A 128     -39.601 119.626 -11.025  1.00 45.81           C  
ATOM    977  O   GLU A 128     -39.223 118.492 -10.701  1.00 44.34           O  
ATOM    978  CB  GLU A 128     -41.582 120.091  -9.538  1.00 45.59           C  
ATOM    979  CG  GLU A 128     -42.455 121.167  -8.919  1.00 51.57           C  
ATOM    980  CD  GLU A 128     -42.070 121.411  -7.473  1.00 51.68           C  
ATOM    981  OE1 GLU A 128     -42.635 120.717  -6.605  1.00 53.98           O  
ATOM    982  OE2 GLU A 128     -41.197 122.276  -7.266  1.00 52.22           O  
ATOM    983  N   LYS A 129     -39.486 120.053 -12.281  1.00 45.42           N  
ATOM    984  CA  LYS A 129     -38.907 119.134 -13.276  1.00 48.56           C  
ATOM    985  C   LYS A 129     -37.392 119.246 -13.194  1.00 46.50           C  
ATOM    986  O   LYS A 129     -36.655 118.269 -13.133  1.00 47.10           O  
ATOM    987  CB  LYS A 129     -39.467 119.446 -14.660  1.00 55.64           C  
ATOM    988  CG  LYS A 129     -40.707 118.650 -15.021  1.00 59.06           C  
ATOM    989  CD  LYS A 129     -41.537 119.232 -16.153  1.00 58.47           C  
ATOM    990  CE  LYS A 129     -42.680 118.276 -16.503  1.00 58.39           C  
ATOM    991  NZ  LYS A 129     -42.998 117.415 -15.333  1.00 53.27           N  
ATOM    992  N   GLU A 130     -36.960 120.500 -13.069  1.00 44.71           N  
ATOM    993  CA  GLU A 130     -35.545 120.796 -12.933  1.00 43.08           C  
ATOM    994  C   GLU A 130     -34.964 120.191 -11.668  1.00 41.69           C  
ATOM    995  O   GLU A 130     -33.870 119.624 -11.718  1.00 38.58           O  
ATOM    996  CB  GLU A 130     -35.288 122.293 -13.021  1.00 47.61           C  
ATOM    997  CG  GLU A 130     -34.689 122.744 -14.330  1.00 54.34           C  
ATOM    998  CD  GLU A 130     -34.565 121.666 -15.378  1.00 60.19           C  
ATOM    999  OE1 GLU A 130     -35.594 121.154 -15.867  1.00 63.43           O  
ATOM   1000  OE2 GLU A 130     -33.411 121.321 -15.721  1.00 61.76           O  
ATOM   1001  N   ARG A 131     -35.690 120.300 -10.563  1.00 40.43           N  
ATOM   1002  CA  ARG A 131     -35.211 119.745  -9.297  1.00 38.05           C  
ATOM   1003  C   ARG A 131     -34.735 118.317  -9.552  1.00 34.84           C  
ATOM   1004  O   ARG A 131     -33.539 118.047  -9.480  1.00 35.75           O  
ATOM   1005  CB  ARG A 131     -36.340 119.742  -8.276  1.00 41.06           C  
ATOM   1006  CG  ARG A 131     -35.942 120.177  -6.881  1.00 40.57           C  
ATOM   1007  CD  ARG A 131     -37.199 120.644  -6.135  1.00 41.32           C  
ATOM   1008  NE  ARG A 131     -37.075 122.085  -5.938  1.00 43.40           N  
ATOM   1009  CZ  ARG A 131     -38.062 122.905  -5.613  1.00 43.38           C  
ATOM   1010  NH1 ARG A 131     -39.293 122.441  -5.442  1.00 45.78           N  
ATOM   1011  NH2 ARG A 131     -37.767 124.192  -5.469  1.00 38.20           N  
ATOM   1012  N   ASP A 132     -35.677 117.471  -9.960  1.00 33.33           N  
ATOM   1013  CA  ASP A 132     -35.364 116.084 -10.258  1.00 34.19           C  
ATOM   1014  C   ASP A 132     -34.108 115.983 -11.118  1.00 34.29           C  
ATOM   1015  O   ASP A 132     -33.290 115.100 -10.862  1.00 36.33           O  
ATOM   1016  CB  ASP A 132     -36.475 115.358 -11.003  1.00 42.42           C  
ATOM   1017  CG  ASP A 132     -37.657 115.015 -10.129  1.00 51.14           C  
ATOM   1018  OD1 ASP A 132     -37.474 114.949  -8.897  1.00 54.06           O  
ATOM   1019  OD2 ASP A 132     -38.763 114.820 -10.682  1.00 58.83           O  
ATOM   1020  N   VAL A 133     -34.005 116.837 -12.129  1.00 31.36           N  
ATOM   1021  CA  VAL A 133     -32.810 116.788 -12.983  1.00 25.15           C  
ATOM   1022  C   VAL A 133     -31.581 117.120 -12.156  1.00 21.11           C  
ATOM   1023  O   VAL A 133     -30.580 116.404 -12.109  1.00 15.71           O  
ATOM   1024  CB  VAL A 133     -32.993 117.719 -14.192  1.00 18.76           C  
ATOM   1025  CG1 VAL A 133     -31.751 118.501 -14.563  1.00 12.18           C  
ATOM   1026  CG2 VAL A 133     -33.523 116.906 -15.376  1.00 21.16           C  
ATOM   1027  N   ILE A 134     -31.671 118.238 -11.418  1.00 18.12           N  
ATOM   1028  CA  ILE A 134     -30.484 118.640 -10.669  1.00 13.76           C  
ATOM   1029  C   ILE A 134     -29.986 117.521  -9.800  1.00 12.78           C  
ATOM   1030  O   ILE A 134     -28.893 117.014 -10.072  1.00  5.63           O  
ATOM   1031  CB  ILE A 134     -30.611 120.001 -10.004  1.00  7.90           C  
ATOM   1032  CG1 ILE A 134     -30.741 121.069 -11.114  1.00 11.06           C  
ATOM   1033  CG2 ILE A 134     -29.391 120.252  -9.125  1.00  2.81           C  
ATOM   1034  CD1 ILE A 134     -30.267 120.575 -12.469  1.00  9.75           C  
ATOM   1035  N   LEU A 135     -30.861 117.094  -8.887  1.00  3.23           N  
ATOM   1036  CA  LEU A 135     -30.541 115.988  -7.990  1.00 14.04           C  
ATOM   1037  C   LEU A 135     -29.866 114.889  -8.797  1.00 14.48           C  
ATOM   1038  O   LEU A 135     -28.853 114.366  -8.335  1.00 16.30           O  
ATOM   1039  CB  LEU A 135     -31.726 115.452  -7.218  1.00 19.47           C  
ATOM   1040  CG  LEU A 135     -32.292 116.221  -6.035  1.00 28.64           C  
ATOM   1041  CD1 LEU A 135     -33.724 115.771  -5.772  1.00 31.19           C  
ATOM   1042  CD2 LEU A 135     -31.451 116.008  -4.790  1.00 30.99           C  
ATOM   1043  N   GLN A 136     -30.334 114.539  -9.990  1.00 20.49           N  
ATOM   1044  CA  GLN A 136     -29.654 113.509 -10.771  1.00 19.05           C  
ATOM   1045  C   GLN A 136     -28.293 113.966 -11.278  1.00 17.32           C  
ATOM   1046  O   GLN A 136     -27.395 113.124 -11.308  1.00 12.23           O  
ATOM   1047  CB  GLN A 136     -30.517 113.013 -11.921  1.00 29.18           C  
ATOM   1048  CG  GLN A 136     -29.933 111.793 -12.613  1.00 37.38           C  
ATOM   1049  CD  GLN A 136     -30.900 111.224 -13.631  1.00 45.79           C  
ATOM   1050  OE1 GLN A 136     -31.872 111.862 -14.029  1.00 54.80           O  
ATOM   1051  NE2 GLN A 136     -30.615 110.002 -14.048  1.00 47.67           N  
ATOM   1052  N   GLU A 137     -28.128 115.224 -11.686  1.00 18.78           N  
ATOM   1053  CA  GLU A 137     -26.804 115.717 -12.079  1.00 19.99           C  
ATOM   1054  C   GLU A 137     -25.865 115.503 -10.886  1.00 21.45           C  
ATOM   1055  O   GLU A 137     -24.856 114.821 -11.073  1.00 21.54           O  
ATOM   1056  CB  GLU A 137     -26.827 117.192 -12.462  1.00 26.12           C  
ATOM   1057  CG  GLU A 137     -28.035 117.625 -13.268  1.00 34.33           C  
ATOM   1058  CD  GLU A 137     -27.749 118.529 -14.442  1.00 34.63           C  
ATOM   1059  OE1 GLU A 137     -27.127 119.600 -14.293  1.00 29.59           O  
ATOM   1060  OE2 GLU A 137     -28.184 118.160 -15.554  1.00 35.44           O  
ATOM   1061  N   LEU A 138     -26.201 116.017  -9.707  1.00 22.10           N  
ATOM   1062  CA  LEU A 138     -25.396 115.873  -8.505  1.00 19.80           C  
ATOM   1063  C   LEU A 138     -24.850 114.468  -8.309  1.00 22.66           C  
ATOM   1064  O   LEU A 138     -23.646 114.257  -8.142  1.00 23.90           O  
ATOM   1065  CB  LEU A 138     -26.186 116.283  -7.264  1.00  2.54           C  
ATOM   1066  CG  LEU A 138     -26.283 117.800  -7.060  1.00 16.94           C  
ATOM   1067  CD1 LEU A 138     -26.260 118.121  -5.581  1.00 11.25           C  
ATOM   1068  CD2 LEU A 138     -25.133 118.505  -7.779  1.00 18.81           C  
ATOM   1069  N   GLN A 139     -25.723 113.468  -8.335  1.00 25.85           N  
ATOM   1070  CA  GLN A 139     -25.343 112.058  -8.275  1.00 24.31           C  
ATOM   1071  C   GLN A 139     -24.300 111.749  -9.349  1.00 21.63           C  
ATOM   1072  O   GLN A 139     -23.334 111.028  -9.137  1.00 21.85           O  
ATOM   1073  CB  GLN A 139     -26.579 111.199  -8.541  1.00 26.81           C  
ATOM   1074  CG  GLN A 139     -26.560 109.833  -7.905  1.00 34.65           C  
ATOM   1075  CD  GLN A 139     -27.835 109.051  -8.156  1.00 40.53           C  
ATOM   1076  OE1 GLN A 139     -28.865 109.621  -8.510  1.00 47.80           O  
ATOM   1077  NE2 GLN A 139     -27.746 107.740  -7.974  1.00 41.38           N  
ATOM   1078  N   GLU A 140     -24.496 112.317 -10.536  1.00 18.11           N  
ATOM   1079  CA  GLU A 140     -23.522 112.065 -11.592  1.00 19.22           C  
ATOM   1080  C   GLU A 140     -22.215 112.745 -11.297  1.00 17.38           C  
ATOM   1081  O   GLU A 140     -21.165 112.101 -11.367  1.00 23.32           O  
ATOM   1082  CB  GLU A 140     -24.104 112.388 -12.957  1.00 20.62           C  
ATOM   1083  CG  GLU A 140     -25.314 111.479 -13.224  1.00 28.93           C  
ATOM   1084  CD  GLU A 140     -25.908 111.724 -14.586  1.00 31.85           C  
ATOM   1085  OE1 GLU A 140     -25.494 112.722 -15.214  1.00 41.13           O  
ATOM   1086  OE2 GLU A 140     -26.764 110.943 -15.036  1.00 28.85           O  
ATOM   1087  N   ASN A 141     -22.240 113.982 -10.814  1.00 13.39           N  
ATOM   1088  CA  ASN A 141     -20.976 114.641 -10.490  1.00  8.53           C  
ATOM   1089  C   ASN A 141     -20.202 113.837  -9.463  1.00 10.25           C  
ATOM   1090  O   ASN A 141     -18.981 113.716  -9.634  1.00  2.16           O  
ATOM   1091  CB  ASN A 141     -21.187 116.065 -10.030  1.00 17.83           C  
ATOM   1092  CG  ASN A 141     -21.915 116.890 -11.073  1.00 22.64           C  
ATOM   1093  OD1 ASN A 141     -22.645 116.325 -11.891  1.00 23.56           O  
ATOM   1094  ND2 ASN A 141     -21.743 118.202 -11.051  1.00 18.13           N  
ATOM   1095  N   ASP A 142     -20.846 113.204  -8.500  1.00  6.75           N  
ATOM   1096  CA  ASP A 142     -20.138 112.362  -7.541  1.00 10.03           C  
ATOM   1097  C   ASP A 142     -19.356 111.249  -8.220  1.00  3.07           C  
ATOM   1098  O   ASP A 142     -18.478 110.581  -7.712  1.00  2.61           O  
ATOM   1099  CB  ASP A 142     -21.124 111.722  -6.565  1.00 25.60           C  
ATOM   1100  CG  ASP A 142     -21.772 112.700  -5.620  1.00 38.65           C  
ATOM   1101  OD1 ASP A 142     -21.210 113.774  -5.324  1.00 47.08           O  
ATOM   1102  OD2 ASP A 142     -22.879 112.349  -5.146  1.00 50.97           O  
ATOM   1103  N   THR A 143     -19.702 110.968  -9.470  1.00  6.85           N  
ATOM   1104  CA  THR A 143     -18.968 109.926 -10.162  1.00  6.76           C  
ATOM   1105  C   THR A 143     -17.704 110.443 -10.796  1.00  6.52           C  
ATOM   1106  O   THR A 143     -17.139 109.782 -11.683  1.00  6.68           O  
ATOM   1107  CB  THR A 143     -19.849 109.218 -11.187  1.00  8.82           C  
ATOM   1108  OG1 THR A 143     -19.788 107.825 -10.813  1.00  2.16           O  
ATOM   1109  CG2 THR A 143     -19.486 109.420 -12.631  1.00  9.74           C  
ATOM   1110  N   SER A 144     -17.314 111.679 -10.495  1.00  6.21           N  
ATOM   1111  CA  SER A 144     -16.152 112.226 -11.182  1.00  6.28           C  
ATOM   1112  C   SER A 144     -15.132 112.670 -10.139  1.00  7.56           C  
ATOM   1113  O   SER A 144     -15.352 113.723  -9.556  1.00  2.41           O  
ATOM   1114  CB  SER A 144     -16.454 113.498 -11.993  1.00  3.77           C  
ATOM   1115  OG  SER A 144     -15.188 114.140 -12.167  1.00  2.21           O  
ATOM   1116  N   MET A 145     -14.074 111.914  -9.965  1.00  9.85           N  
ATOM   1117  CA  MET A 145     -13.068 112.249  -8.976  1.00  6.63           C  
ATOM   1118  C   MET A 145     -12.462 113.612  -9.222  1.00  4.87           C  
ATOM   1119  O   MET A 145     -12.489 114.462  -8.307  1.00  4.17           O  
ATOM   1120  CB  MET A 145     -12.035 111.133  -8.856  1.00  7.94           C  
ATOM   1121  CG  MET A 145     -12.511 109.987  -7.959  1.00  5.00           C  
ATOM   1122  SD  MET A 145     -11.352 108.593  -7.937  1.00  4.20           S  
ATOM   1123  CE  MET A 145     -11.192 108.369  -9.712  1.00  2.71           C  
ATOM   1124  N   ARG A 146     -12.105 113.935 -10.492  1.00  2.16           N  
ATOM   1125  CA  ARG A 146     -11.552 115.272 -10.671  1.00  5.19           C  
ATOM   1126  C   ARG A 146     -12.444 116.404 -10.161  1.00  8.44           C  
ATOM   1127  O   ARG A 146     -11.922 117.340  -9.536  1.00  3.68           O  
ATOM   1128  CB  ARG A 146     -11.139 115.472 -12.124  1.00 14.55           C  
ATOM   1129  CG  ARG A 146     -10.790 116.926 -12.387  1.00 33.91           C  
ATOM   1130  CD  ARG A 146     -10.058 117.114 -13.697  1.00 41.75           C  
ATOM   1131  NE  ARG A 146      -9.487 118.464 -13.778  1.00 54.87           N  
ATOM   1132  CZ  ARG A 146      -9.096 119.053 -14.897  1.00 57.28           C  
ATOM   1133  NH1 ARG A 146      -9.198 118.431 -16.063  1.00 59.11           N  
ATOM   1134  NH2 ARG A 146      -8.583 120.275 -14.899  1.00 58.15           N  
ATOM   1135  N   ASP A 147     -13.746 116.331 -10.331  1.00  6.30           N  
ATOM   1136  CA  ASP A 147     -14.765 117.264  -9.926  1.00 12.41           C  
ATOM   1137  C   ASP A 147     -15.075 117.226  -8.437  1.00 17.48           C  
ATOM   1138  O   ASP A 147     -15.460 118.162  -7.728  1.00 18.25           O  
ATOM   1139  CB  ASP A 147     -16.058 116.898 -10.702  1.00  2.16           C  
ATOM   1140  CG  ASP A 147     -15.941 117.494 -12.104  1.00 16.88           C  
ATOM   1141  OD1 ASP A 147     -14.844 118.006 -12.435  1.00  2.16           O  
ATOM   1142  OD2 ASP A 147     -16.912 117.438 -12.876  1.00 18.67           O  
ATOM   1143  N   VAL A 148     -15.003 115.995  -7.920  1.00 17.38           N  
ATOM   1144  CA  VAL A 148     -15.116 115.813  -6.491  1.00 11.58           C  
ATOM   1145  C   VAL A 148     -13.902 116.453  -5.846  1.00  8.41           C  
ATOM   1146  O   VAL A 148     -14.081 117.168  -4.865  1.00 13.96           O  
ATOM   1147  CB  VAL A 148     -15.130 114.329  -6.113  1.00 21.53           C  
ATOM   1148  CG1 VAL A 148     -15.552 114.111  -4.671  1.00 25.74           C  
ATOM   1149  CG2 VAL A 148     -16.103 113.568  -7.005  1.00 32.19           C  
ATOM   1150  N   VAL A 149     -12.704 116.132  -6.311  1.00  8.60           N  
ATOM   1151  CA  VAL A 149     -11.521 116.691  -5.662  1.00  7.83           C  
ATOM   1152  C   VAL A 149     -11.489 118.205  -5.770  1.00  7.85           C  
ATOM   1153  O   VAL A 149     -11.196 118.855  -4.755  1.00  3.28           O  
ATOM   1154  CB  VAL A 149     -10.159 116.064  -6.030  1.00  2.16           C  
ATOM   1155  CG1 VAL A 149      -9.137 116.976  -6.618  1.00  4.36           C  
ATOM   1156  CG2 VAL A 149      -9.653 115.205  -4.915  1.00  4.41           C  
ATOM   1157  N   PHE A 150     -11.692 118.762  -6.988  1.00  3.80           N  
ATOM   1158  CA  PHE A 150     -11.519 120.210  -7.131  1.00  2.16           C  
ATOM   1159  C   PHE A 150     -12.482 121.019  -6.286  1.00  2.16           C  
ATOM   1160  O   PHE A 150     -12.181 122.051  -5.659  1.00  8.69           O  
ATOM   1161  CB  PHE A 150     -11.409 120.641  -8.561  1.00  4.37           C  
ATOM   1162  CG  PHE A 150     -10.085 120.626  -9.246  1.00  4.94           C  
ATOM   1163  CD1 PHE A 150      -9.198 121.681  -9.201  1.00  2.16           C  
ATOM   1164  CD2 PHE A 150      -9.696 119.547 -10.018  1.00  2.16           C  
ATOM   1165  CE1 PHE A 150      -7.961 121.684  -9.824  1.00  4.98           C  
ATOM   1166  CE2 PHE A 150      -8.484 119.534 -10.678  1.00  6.04           C  
ATOM   1167  CZ  PHE A 150      -7.602 120.589 -10.588  1.00  4.84           C  
ATOM   1168  N   ASN A 151     -13.692 120.474  -6.067  1.00  2.16           N  
ATOM   1169  CA  ASN A 151     -14.568 121.121  -5.065  1.00  6.23           C  
ATOM   1170  C   ASN A 151     -13.776 121.086  -3.756  1.00  3.50           C  
ATOM   1171  O   ASN A 151     -13.224 122.081  -3.271  1.00 11.35           O  
ATOM   1172  CB  ASN A 151     -15.878 120.395  -4.836  1.00  7.33           C  
ATOM   1173  CG  ASN A 151     -16.876 120.481  -5.951  1.00 12.04           C  
ATOM   1174  OD1 ASN A 151     -16.844 121.389  -6.787  1.00 21.65           O  
ATOM   1175  ND2 ASN A 151     -17.739 119.490  -5.997  1.00  2.16           N  
ATOM   1176  N   TYR A 152     -13.652 119.890  -3.178  1.00  5.85           N  
ATOM   1177  CA  TYR A 152     -12.853 119.706  -1.978  1.00  2.16           C  
ATOM   1178  C   TYR A 152     -11.785 120.783  -1.803  1.00  6.99           C  
ATOM   1179  O   TYR A 152     -11.672 121.447  -0.774  1.00  2.30           O  
ATOM   1180  CB  TYR A 152     -12.166 118.365  -1.871  1.00  5.89           C  
ATOM   1181  CG  TYR A 152     -13.197 117.319  -1.513  1.00 10.68           C  
ATOM   1182  CD1 TYR A 152     -14.552 117.635  -1.411  1.00 11.22           C  
ATOM   1183  CD2 TYR A 152     -12.783 116.025  -1.273  1.00  7.87           C  
ATOM   1184  CE1 TYR A 152     -15.462 116.653  -1.065  1.00 10.13           C  
ATOM   1185  CE2 TYR A 152     -13.692 115.043  -0.945  1.00  7.90           C  
ATOM   1186  CZ  TYR A 152     -15.024 115.364  -0.836  1.00  6.52           C  
ATOM   1187  OH  TYR A 152     -15.926 114.400  -0.481  1.00  9.18           O  
ATOM   1188  N   LEU A 153     -10.904 120.841  -2.822  1.00  6.14           N  
ATOM   1189  CA  LEU A 153      -9.903 121.794  -2.702  1.00  2.16           C  
ATOM   1190  C   LEU A 153     -10.451 123.181  -2.231  1.00  2.16           C  
ATOM   1191  O   LEU A 153      -9.991 123.637  -1.169  1.00  2.78           O  
ATOM   1192  CB  LEU A 153      -9.027 122.128  -3.939  1.00  2.46           C  
ATOM   1193  CG  LEU A 153      -7.754 122.966  -3.844  1.00  2.16           C  
ATOM   1194  CD1 LEU A 153      -6.997 122.463  -2.630  1.00  2.16           C  
ATOM   1195  CD2 LEU A 153      -6.934 122.846  -5.121  1.00  2.48           C  
ATOM   1196  N   HIS A 154     -11.341 123.757  -3.057  1.00  2.25           N  
ATOM   1197  CA  HIS A 154     -11.959 125.036  -2.740  1.00  5.36           C  
ATOM   1198  C   HIS A 154     -12.612 125.111  -1.362  1.00  2.16           C  
ATOM   1199  O   HIS A 154     -12.351 125.988  -0.557  1.00  2.16           O  
ATOM   1200  CB  HIS A 154     -13.028 125.395  -3.759  1.00  2.16           C  
ATOM   1201  CG  HIS A 154     -12.606 125.801  -5.122  1.00  5.21           C  
ATOM   1202  ND1 HIS A 154     -12.783 127.092  -5.580  1.00 11.01           N  
ATOM   1203  CD2 HIS A 154     -12.064 125.125  -6.151  1.00 12.53           C  
ATOM   1204  CE1 HIS A 154     -12.367 127.195  -6.790  1.00  2.16           C  
ATOM   1205  NE2 HIS A 154     -11.912 126.017  -7.193  1.00 11.55           N  
ATOM   1206  N   ALA A 155     -13.313 124.057  -0.963  1.00  7.00           N  
ATOM   1207  CA  ALA A 155     -13.857 124.062   0.387  1.00  7.00           C  
ATOM   1208  C   ALA A 155     -12.822 124.118   1.486  1.00  7.38           C  
ATOM   1209  O   ALA A 155     -13.069 124.629   2.577  1.00  3.94           O  
ATOM   1210  CB  ALA A 155     -14.743 122.846   0.587  1.00  4.06           C  
ATOM   1211  N   THR A 156     -11.650 123.555   1.298  1.00  9.26           N  
ATOM   1212  CA  THR A 156     -10.635 123.519   2.376  1.00  7.03           C  
ATOM   1213  C   THR A 156      -9.762 124.753   2.385  1.00  6.46           C  
ATOM   1214  O   THR A 156      -9.004 125.022   3.322  1.00  2.47           O  
ATOM   1215  CB  THR A 156      -9.796 122.241   2.131  1.00 14.17           C  
ATOM   1216  OG1 THR A 156     -10.392 121.092   2.735  1.00  2.16           O  
ATOM   1217  CG2 THR A 156      -8.331 122.311   2.461  1.00  2.20           C  
ATOM   1218  N   ALA A 157      -9.573 125.299   1.214  1.00  2.16           N  
ATOM   1219  CA  ALA A 157      -8.688 126.500   1.122  1.00  7.83           C  
ATOM   1220  C   ALA A 157      -9.507 127.765   1.396  1.00 10.67           C  
ATOM   1221  O   ALA A 157      -9.020 128.831   1.781  1.00  9.54           O  
ATOM   1222  CB  ALA A 157      -7.957 126.595  -0.182  1.00  2.29           C  
ATOM   1223  N   PHE A 158     -10.793 127.510   1.193  1.00  9.70           N  
ATOM   1224  CA  PHE A 158     -11.829 128.476   1.446  1.00 11.09           C  
ATOM   1225  C   PHE A 158     -12.755 128.066   2.586  1.00 11.39           C  
ATOM   1226  O   PHE A 158     -13.920 128.473   2.511  1.00  6.01           O  
ATOM   1227  CB  PHE A 158     -12.657 128.659   0.182  1.00 13.37           C  
ATOM   1228  CG  PHE A 158     -11.824 129.206  -0.942  1.00 16.97           C  
ATOM   1229  CD1 PHE A 158     -11.639 130.574  -1.039  1.00  8.00           C  
ATOM   1230  CD2 PHE A 158     -11.252 128.385  -1.889  1.00 18.71           C  
ATOM   1231  CE1 PHE A 158     -10.925 131.058  -2.097  1.00  2.21           C  
ATOM   1232  CE2 PHE A 158     -10.518 128.870  -2.955  1.00  8.88           C  
ATOM   1233  CZ  PHE A 158     -10.356 130.235  -3.047  1.00  2.47           C  
ATOM   1234  N   GLN A 159     -12.256 127.302   3.550  1.00 13.77           N  
ATOM   1235  CA  GLN A 159     -13.102 126.848   4.643  1.00 16.68           C  
ATOM   1236  C   GLN A 159     -13.564 128.044   5.465  1.00 17.54           C  
ATOM   1237  O   GLN A 159     -12.751 128.869   5.867  1.00 14.38           O  
ATOM   1238  CB  GLN A 159     -12.476 125.764   5.495  1.00 18.04           C  
ATOM   1239  CG  GLN A 159     -10.993 125.918   5.717  1.00 10.02           C  
ATOM   1240  CD  GLN A 159     -10.530 125.353   7.042  1.00  8.68           C  
ATOM   1241  OE1 GLN A 159     -10.879 125.868   8.083  1.00  2.16           O  
ATOM   1242  NE2 GLN A 159      -9.738 124.291   6.922  1.00  6.17           N  
ATOM   1243  N   GLY A 160     -14.882 128.085   5.644  1.00 18.49           N  
ATOM   1244  CA  GLY A 160     -15.462 129.218   6.341  1.00 20.61           C  
ATOM   1245  C   GLY A 160     -15.609 130.397   5.387  1.00 19.22           C  
ATOM   1246  O   GLY A 160     -15.417 131.543   5.811  1.00 16.78           O  
ATOM   1247  N   THR A 161     -15.980 130.152   4.133  1.00 17.74           N  
ATOM   1248  CA  THR A 161     -16.274 131.268   3.266  1.00 19.29           C  
ATOM   1249  C   THR A 161     -17.309 130.873   2.224  1.00 24.29           C  
ATOM   1250  O   THR A 161     -17.311 129.759   1.720  1.00 29.41           O  
ATOM   1251  CB  THR A 161     -15.109 131.958   2.571  1.00 21.16           C  
ATOM   1252  OG1 THR A 161     -14.358 131.056   1.764  1.00  8.86           O  
ATOM   1253  CG2 THR A 161     -14.180 132.746   3.472  1.00 25.79           C  
ATOM   1254  N   PRO A 162     -18.068 131.871   1.821  1.00 26.64           N  
ATOM   1255  CA  PRO A 162     -19.108 131.775   0.822  1.00 23.51           C  
ATOM   1256  C   PRO A 162     -18.524 131.201  -0.456  1.00 17.96           C  
ATOM   1257  O   PRO A 162     -19.220 130.452  -1.124  1.00 10.12           O  
ATOM   1258  CB  PRO A 162     -19.709 133.182   0.650  1.00 25.82           C  
ATOM   1259  CG  PRO A 162     -19.327 133.830   1.956  1.00 26.88           C  
ATOM   1260  CD  PRO A 162     -18.030 133.214   2.424  1.00 28.75           C  
ATOM   1261  N   LEU A 163     -17.237 131.408  -0.694  1.00 15.74           N  
ATOM   1262  CA  LEU A 163     -16.543 131.015  -1.903  1.00 16.23           C  
ATOM   1263  C   LEU A 163     -16.282 129.529  -1.993  1.00 13.09           C  
ATOM   1264  O   LEU A 163     -15.974 128.930  -2.994  1.00 15.66           O  
ATOM   1265  CB  LEU A 163     -15.177 131.693  -2.057  1.00  8.53           C  
ATOM   1266  CG  LEU A 163     -14.473 131.621  -3.399  1.00  6.10           C  
ATOM   1267  CD1 LEU A 163     -15.368 131.127  -4.526  1.00  7.67           C  
ATOM   1268  CD2 LEU A 163     -13.886 132.989  -3.715  1.00  5.25           C  
ATOM   1269  N   ALA A 164     -16.306 128.891  -0.848  1.00 16.54           N  
ATOM   1270  CA  ALA A 164     -16.050 127.461  -0.800  1.00 16.26           C  
ATOM   1271  C   ALA A 164     -17.298 126.641  -1.027  1.00 19.60           C  
ATOM   1272  O   ALA A 164     -17.412 125.480  -0.620  1.00 25.91           O  
ATOM   1273  CB  ALA A 164     -15.475 127.168   0.569  1.00  3.61           C  
ATOM   1274  N   GLN A 165     -18.334 127.198  -1.651  1.00 21.97           N  
ATOM   1275  CA  GLN A 165     -19.519 126.349  -1.812  1.00 23.23           C  
ATOM   1276  C   GLN A 165     -19.600 125.859  -3.247  1.00 22.20           C  
ATOM   1277  O   GLN A 165     -19.018 126.483  -4.123  1.00 22.74           O  
ATOM   1278  CB  GLN A 165     -20.790 127.044  -1.418  1.00 22.30           C  
ATOM   1279  CG  GLN A 165     -20.928 128.485  -1.871  1.00 23.59           C  
ATOM   1280  CD  GLN A 165     -21.823 129.219  -0.873  1.00 18.90           C  
ATOM   1281  OE1 GLN A 165     -22.741 128.603  -0.338  1.00  5.78           O  
ATOM   1282  NE2 GLN A 165     -21.549 130.488  -0.634  1.00 19.86           N  
ATOM   1283  N   SER A 166     -20.234 124.700  -3.413  1.00 20.71           N  
ATOM   1284  CA  SER A 166     -20.316 124.172  -4.763  1.00 20.83           C  
ATOM   1285  C   SER A 166     -21.245 125.019  -5.615  1.00 20.17           C  
ATOM   1286  O   SER A 166     -22.351 125.457  -5.315  1.00 15.58           O  
ATOM   1287  CB  SER A 166     -20.680 122.696  -4.743  1.00 23.97           C  
ATOM   1288  OG  SER A 166     -21.428 122.332  -5.900  1.00 39.14           O  
ATOM   1289  N   VAL A 167     -20.792 125.296  -6.839  1.00 19.54           N  
ATOM   1290  CA  VAL A 167     -21.646 126.048  -7.773  1.00 16.46           C  
ATOM   1291  C   VAL A 167     -22.901 125.192  -7.950  1.00 15.44           C  
ATOM   1292  O   VAL A 167     -24.021 125.693  -7.937  1.00 15.24           O  
ATOM   1293  CB  VAL A 167     -20.906 126.209  -9.114  1.00 19.27           C  
ATOM   1294  CG1 VAL A 167     -21.742 126.731 -10.260  1.00 22.88           C  
ATOM   1295  CG2 VAL A 167     -19.680 127.105  -8.943  1.00 16.46           C  
ATOM   1296  N   GLU A 168     -22.720 123.865  -7.997  1.00 12.00           N  
ATOM   1297  CA  GLU A 168     -23.858 122.943  -8.118  1.00 10.39           C  
ATOM   1298  C   GLU A 168     -24.784 123.076  -6.925  1.00  7.62           C  
ATOM   1299  O   GLU A 168     -26.017 123.002  -6.746  1.00  2.16           O  
ATOM   1300  CB  GLU A 168     -23.361 121.521  -8.315  1.00 17.90           C  
ATOM   1301  CG  GLU A 168     -22.022 121.416  -9.033  1.00 37.94           C  
ATOM   1302  CD  GLU A 168     -21.329 120.096  -8.754  1.00 46.38           C  
ATOM   1303  OE1 GLU A 168     -21.916 119.209  -8.099  1.00 55.41           O  
ATOM   1304  OE2 GLU A 168     -20.173 119.942  -9.200  1.00 47.33           O  
ATOM   1305  N   GLY A 169     -24.120 123.503  -5.838  1.00  3.11           N  
ATOM   1306  CA  GLY A 169     -24.819 123.713  -4.586  1.00  2.16           C  
ATOM   1307  C   GLY A 169     -25.092 122.431  -3.805  1.00 12.98           C  
ATOM   1308  O   GLY A 169     -25.184 121.379  -4.448  1.00 16.80           O  
ATOM   1309  N   PRO A 170     -25.272 122.560  -2.504  1.00 13.07           N  
ATOM   1310  CA  PRO A 170     -25.787 121.586  -1.578  1.00 15.26           C  
ATOM   1311  C   PRO A 170     -26.990 120.790  -2.030  1.00 15.97           C  
ATOM   1312  O   PRO A 170     -27.828 121.180  -2.847  1.00 23.26           O  
ATOM   1313  CB  PRO A 170     -26.006 122.264  -0.212  1.00 20.08           C  
ATOM   1314  CG  PRO A 170     -25.187 123.532  -0.394  1.00 19.15           C  
ATOM   1315  CD  PRO A 170     -25.170 123.888  -1.866  1.00 18.81           C  
ATOM   1316  N   SER A 171     -26.963 119.515  -1.624  1.00 17.66           N  
ATOM   1317  CA  SER A 171     -27.933 118.576  -2.200  1.00 22.82           C  
ATOM   1318  C   SER A 171     -29.350 119.103  -1.964  1.00 25.01           C  
ATOM   1319  O   SER A 171     -30.136 119.469  -2.818  1.00 25.27           O  
ATOM   1320  CB  SER A 171     -27.915 117.198  -1.510  1.00 15.82           C  
ATOM   1321  OG  SER A 171     -28.465 117.367  -0.182  1.00  2.16           O  
ATOM   1322  N   GLU A 172     -29.671 119.130  -0.682  1.00 27.83           N  
ATOM   1323  CA  GLU A 172     -30.953 119.551  -0.196  1.00 31.71           C  
ATOM   1324  C   GLU A 172     -31.327 120.995  -0.404  1.00 29.53           C  
ATOM   1325  O   GLU A 172     -32.501 121.327  -0.186  1.00 29.60           O  
ATOM   1326  CB  GLU A 172     -31.119 119.218   1.283  1.00 37.90           C  
ATOM   1327  CG  GLU A 172     -30.592 120.292   2.211  1.00 50.40           C  
ATOM   1328  CD  GLU A 172     -30.407 119.771   3.623  1.00 63.37           C  
ATOM   1329  OE1 GLU A 172     -30.965 118.703   3.958  1.00 66.27           O  
ATOM   1330  OE2 GLU A 172     -29.704 120.422   4.427  1.00 66.61           O  
ATOM   1331  N   ASN A 173     -30.426 121.881  -0.823  1.00 26.64           N  
ATOM   1332  CA  ASN A 173     -30.952 123.236  -1.077  1.00 24.77           C  
ATOM   1333  C   ASN A 173     -31.755 123.245  -2.369  1.00 23.13           C  
ATOM   1334  O   ASN A 173     -32.537 124.133  -2.699  1.00 25.21           O  
ATOM   1335  CB  ASN A 173     -29.824 124.249  -1.077  1.00 25.90           C  
ATOM   1336  CG  ASN A 173     -29.524 124.703   0.343  1.00 27.22           C  
ATOM   1337  OD1 ASN A 173     -30.337 124.552   1.248  1.00 23.63           O  
ATOM   1338  ND2 ASN A 173     -28.332 125.270   0.484  1.00 31.20           N  
ATOM   1339  N   VAL A 174     -31.606 122.186  -3.149  1.00 20.30           N  
ATOM   1340  CA  VAL A 174     -32.271 121.959  -4.421  1.00 14.69           C  
ATOM   1341  C   VAL A 174     -33.725 121.543  -4.204  1.00 18.98           C  
ATOM   1342  O   VAL A 174     -34.580 121.923  -5.010  1.00  2.32           O  
ATOM   1343  CB  VAL A 174     -31.426 120.914  -5.180  1.00  2.16           C  
ATOM   1344  CG1 VAL A 174     -32.129 119.646  -5.554  1.00  2.92           C  
ATOM   1345  CG2 VAL A 174     -30.480 121.531  -6.165  1.00  3.50           C  
ATOM   1346  N   ARG A 175     -33.903 120.819  -3.108  1.00 19.90           N  
ATOM   1347  CA  ARG A 175     -35.190 120.295  -2.687  1.00 29.57           C  
ATOM   1348  C   ARG A 175     -36.035 121.420  -2.086  1.00 34.03           C  
ATOM   1349  O   ARG A 175     -37.138 121.722  -2.503  1.00 40.47           O  
ATOM   1350  CB  ARG A 175     -34.950 119.283  -1.572  1.00 34.75           C  
ATOM   1351  CG  ARG A 175     -35.750 117.998  -1.715  1.00 41.04           C  
ATOM   1352  CD  ARG A 175     -34.963 116.874  -1.054  1.00 45.92           C  
ATOM   1353  NE  ARG A 175     -35.113 115.608  -1.741  1.00 50.19           N  
ATOM   1354  CZ  ARG A 175     -34.182 114.659  -1.756  1.00 53.97           C  
ATOM   1355  NH1 ARG A 175     -33.026 114.810  -1.135  1.00 54.22           N  
ATOM   1356  NH2 ARG A 175     -34.443 113.543  -2.414  1.00 58.95           N  
ATOM   1357  N   LYS A 176     -35.445 122.036  -1.079  1.00 37.77           N  
ATOM   1358  CA  LYS A 176     -36.027 123.130  -0.336  1.00 40.70           C  
ATOM   1359  C   LYS A 176     -36.283 124.386  -1.174  1.00 39.69           C  
ATOM   1360  O   LYS A 176     -37.321 125.028  -0.999  1.00 40.14           O  
ATOM   1361  CB  LYS A 176     -35.061 123.572   0.789  1.00 44.71           C  
ATOM   1362  CG  LYS A 176     -35.356 123.006   2.155  1.00 52.39           C  
ATOM   1363  CD  LYS A 176     -35.002 124.005   3.245  1.00 55.84           C  
ATOM   1364  CE  LYS A 176     -33.792 123.572   4.055  1.00 54.50           C  
ATOM   1365  NZ  LYS A 176     -34.132 122.603   5.132  1.00 46.23           N  
ATOM   1366  N   LEU A 177     -35.308 124.774  -1.981  1.00 34.80           N  
ATOM   1367  CA  LEU A 177     -35.305 126.019  -2.674  1.00 33.69           C  
ATOM   1368  C   LEU A 177     -36.660 126.590  -3.020  1.00 39.63           C  
ATOM   1369  O   LEU A 177     -37.350 126.020  -3.862  1.00 40.03           O  
ATOM   1370  CB  LEU A 177     -34.397 125.991  -3.894  1.00 27.41           C  
ATOM   1371  CG  LEU A 177     -33.436 127.182  -3.987  1.00 26.76           C  
ATOM   1372  CD1 LEU A 177     -33.169 127.778  -2.619  1.00 24.89           C  
ATOM   1373  CD2 LEU A 177     -32.155 126.738  -4.668  1.00 25.21           C  
ATOM   1374  N   SER A 178     -36.982 127.725  -2.405  1.00 43.78           N  
ATOM   1375  CA  SER A 178     -38.232 128.432  -2.646  1.00 47.52           C  
ATOM   1376  C   SER A 178     -38.283 129.111  -4.010  1.00 47.75           C  
ATOM   1377  O   SER A 178     -37.481 129.983  -4.366  1.00 46.08           O  
ATOM   1378  CB  SER A 178     -38.464 129.487  -1.555  1.00 48.90           C  
ATOM   1379  OG  SER A 178     -38.872 130.716  -2.144  1.00 52.34           O  
ATOM   1380  N   ARG A 179     -39.396 128.941  -4.720  1.00 48.43           N  
ATOM   1381  CA  ARG A 179     -39.615 129.546  -6.023  1.00 45.25           C  
ATOM   1382  C   ARG A 179     -39.407 131.053  -6.053  1.00 41.16           C  
ATOM   1383  O   ARG A 179     -39.302 131.671  -7.114  1.00 40.29           O  
ATOM   1384  CB  ARG A 179     -41.078 129.248  -6.403  1.00 55.44           C  
ATOM   1385  CG  ARG A 179     -42.081 129.962  -5.501  1.00 64.87           C  
ATOM   1386  CD  ARG A 179     -43.158 130.634  -6.344  1.00 72.50           C  
ATOM   1387  NE  ARG A 179     -43.820 131.716  -5.628  1.00 77.18           N  
ATOM   1388  CZ  ARG A 179     -45.107 132.023  -5.767  1.00 80.74           C  
ATOM   1389  NH1 ARG A 179     -45.872 131.328  -6.596  1.00 81.23           N  
ATOM   1390  NH2 ARG A 179     -45.603 133.032  -5.063  1.00 81.42           N  
ATOM   1391  N   ALA A 180     -39.567 131.682  -4.902  1.00 37.69           N  
ATOM   1392  CA  ALA A 180     -39.503 133.128  -4.751  1.00 37.95           C  
ATOM   1393  C   ALA A 180     -38.041 133.591  -4.753  1.00 37.75           C  
ATOM   1394  O   ALA A 180     -37.685 134.716  -5.097  1.00 37.97           O  
ATOM   1395  CB  ALA A 180     -40.127 133.516  -3.414  1.00 32.01           C  
ATOM   1396  N   ASP A 181     -37.205 132.646  -4.338  1.00 34.85           N  
ATOM   1397  CA  ASP A 181     -35.784 132.834  -4.181  1.00 33.84           C  
ATOM   1398  C   ASP A 181     -35.019 132.949  -5.486  1.00 32.71           C  
ATOM   1399  O   ASP A 181     -33.936 133.545  -5.550  1.00 35.14           O  
ATOM   1400  CB  ASP A 181     -35.174 131.689  -3.377  1.00 42.22           C  
ATOM   1401  CG  ASP A 181     -35.785 131.396  -2.041  1.00 48.91           C  
ATOM   1402  OD1 ASP A 181     -36.576 132.208  -1.514  1.00 58.14           O  
ATOM   1403  OD2 ASP A 181     -35.502 130.327  -1.446  1.00 51.70           O  
ATOM   1404  N   LEU A 182     -35.484 132.278  -6.539  1.00 29.08           N  
ATOM   1405  CA  LEU A 182     -34.779 132.474  -7.812  1.00 29.82           C  
ATOM   1406  C   LEU A 182     -34.960 133.920  -8.285  1.00 30.41           C  
ATOM   1407  O   LEU A 182     -34.044 134.538  -8.833  1.00 26.03           O  
ATOM   1408  CB  LEU A 182     -35.146 131.448  -8.849  1.00 23.52           C  
ATOM   1409  CG  LEU A 182     -35.510 130.005  -8.517  1.00 17.02           C  
ATOM   1410  CD1 LEU A 182     -35.988 129.278  -9.783  1.00  2.26           C  
ATOM   1411  CD2 LEU A 182     -34.422 129.215  -7.811  1.00  8.99           C  
ATOM   1412  N   THR A 183     -36.155 134.452  -8.036  1.00 30.63           N  
ATOM   1413  CA  THR A 183     -36.462 135.820  -8.421  1.00 37.89           C  
ATOM   1414  C   THR A 183     -35.511 136.824  -7.789  1.00 37.27           C  
ATOM   1415  O   THR A 183     -34.743 137.488  -8.492  1.00 33.44           O  
ATOM   1416  CB  THR A 183     -37.919 136.160  -8.047  1.00 48.48           C  
ATOM   1417  OG1 THR A 183     -38.662 134.929  -8.021  1.00 45.74           O  
ATOM   1418  CG2 THR A 183     -38.512 137.072  -9.121  1.00 53.95           C  
ATOM   1419  N   GLU A 184     -35.550 136.880  -6.458  1.00 37.62           N  
ATOM   1420  CA  GLU A 184     -34.629 137.736  -5.714  1.00 41.29           C  
ATOM   1421  C   GLU A 184     -33.212 137.546  -6.248  1.00 38.98           C  
ATOM   1422  O   GLU A 184     -32.547 138.503  -6.651  1.00 41.94           O  
ATOM   1423  CB  GLU A 184     -34.687 137.476  -4.215  1.00 47.72           C  
ATOM   1424  CG  GLU A 184     -36.024 137.775  -3.565  1.00 54.30           C  
ATOM   1425  CD  GLU A 184     -35.919 138.160  -2.109  1.00 56.68           C  
ATOM   1426  OE1 GLU A 184     -35.673 137.278  -1.261  1.00 62.23           O  
ATOM   1427  OE2 GLU A 184     -36.094 139.357  -1.810  1.00 55.11           O  
ATOM   1428  N   TYR A 185     -32.778 136.285  -6.349  1.00 32.32           N  
ATOM   1429  CA  TYR A 185     -31.462 136.061  -6.924  1.00 27.08           C  
ATOM   1430  C   TYR A 185     -31.297 136.858  -8.209  1.00 26.80           C  
ATOM   1431  O   TYR A 185     -30.574 137.850  -8.325  1.00 21.32           O  
ATOM   1432  CB  TYR A 185     -31.251 134.567  -7.182  1.00 25.14           C  
ATOM   1433  CG  TYR A 185     -29.825 134.341  -7.653  1.00 27.52           C  
ATOM   1434  CD1 TYR A 185     -28.741 134.489  -6.798  1.00 24.34           C  
ATOM   1435  CD2 TYR A 185     -29.580 133.998  -8.971  1.00 28.90           C  
ATOM   1436  CE1 TYR A 185     -27.454 134.296  -7.262  1.00 22.52           C  
ATOM   1437  CE2 TYR A 185     -28.293 133.801  -9.431  1.00 29.25           C  
ATOM   1438  CZ  TYR A 185     -27.228 133.959  -8.571  1.00 25.36           C  
ATOM   1439  OH  TYR A 185     -25.954 133.759  -9.053  1.00 26.63           O  
ATOM   1440  N   LEU A 186     -32.087 136.488  -9.211  1.00 28.68           N  
ATOM   1441  CA  LEU A 186     -31.952 137.150 -10.505  1.00 32.98           C  
ATOM   1442  C   LEU A 186     -32.005 138.658 -10.365  1.00 35.98           C  
ATOM   1443  O   LEU A 186     -31.055 139.378 -10.689  1.00 36.22           O  
ATOM   1444  CB  LEU A 186     -33.040 136.618 -11.451  1.00 30.66           C  
ATOM   1445  CG  LEU A 186     -32.733 135.180 -11.919  1.00 27.84           C  
ATOM   1446  CD1 LEU A 186     -33.896 134.249 -11.751  1.00 15.60           C  
ATOM   1447  CD2 LEU A 186     -32.110 135.177 -13.301  1.00 28.04           C  
ATOM   1448  N   SER A 187     -33.119 139.122  -9.800  1.00 37.92           N  
ATOM   1449  CA  SER A 187     -33.391 140.529  -9.605  1.00 38.39           C  
ATOM   1450  C   SER A 187     -32.185 141.278  -9.038  1.00 37.74           C  
ATOM   1451  O   SER A 187     -31.987 142.452  -9.349  1.00 38.37           O  
ATOM   1452  CB  SER A 187     -34.519 140.752  -8.583  1.00 45.10           C  
ATOM   1453  OG  SER A 187     -34.209 141.870  -7.751  1.00 50.00           O  
ATOM   1454  N   ARG A 188     -31.632 140.711  -7.972  1.00 35.83           N  
ATOM   1455  CA  ARG A 188     -30.527 141.337  -7.282  1.00 32.47           C  
ATOM   1456  C   ARG A 188     -29.216 141.191  -8.028  1.00 29.99           C  
ATOM   1457  O   ARG A 188     -28.281 141.964  -7.767  1.00 31.17           O  
ATOM   1458  CB  ARG A 188     -30.335 140.712  -5.907  1.00 36.71           C  
ATOM   1459  CG  ARG A 188     -31.558 140.738  -5.018  1.00 50.26           C  
ATOM   1460  CD  ARG A 188     -31.216 140.073  -3.691  1.00 57.03           C  
ATOM   1461  NE  ARG A 188     -32.341 140.118  -2.764  1.00 62.16           N  
ATOM   1462  CZ  ARG A 188     -32.239 139.699  -1.511  1.00 67.75           C  
ATOM   1463  NH1 ARG A 188     -31.078 139.220  -1.091  1.00 72.46           N  
ATOM   1464  NH2 ARG A 188     -33.280 139.757  -0.700  1.00 69.60           N  
ATOM   1465  N   HIS A 189     -29.012 140.116  -8.805  1.00 24.14           N  
ATOM   1466  CA  HIS A 189     -27.661 140.036  -9.353  1.00 20.03           C  
ATOM   1467  C   HIS A 189     -27.603 140.237 -10.845  1.00 17.15           C  
ATOM   1468  O   HIS A 189     -26.508 140.562 -11.308  1.00 12.09           O  
ATOM   1469  CB  HIS A 189     -26.882 138.826  -8.921  1.00 17.35           C  
ATOM   1470  CG  HIS A 189     -26.974 138.339  -7.532  1.00 16.25           C  
ATOM   1471  ND1 HIS A 189     -26.147 138.789  -6.523  1.00 23.48           N  
ATOM   1472  CD2 HIS A 189     -27.803 137.438  -6.956  1.00 15.49           C  
ATOM   1473  CE1 HIS A 189     -26.486 138.207  -5.381  1.00 21.88           C  
ATOM   1474  NE2 HIS A 189     -27.488 137.370  -5.620  1.00 20.66           N  
ATOM   1475  N   TYR A 190     -28.719 140.123 -11.568  1.00 21.24           N  
ATOM   1476  CA  TYR A 190     -28.638 140.272 -13.011  1.00 24.45           C  
ATOM   1477  C   TYR A 190     -28.579 141.695 -13.532  1.00 22.65           C  
ATOM   1478  O   TYR A 190     -28.060 141.868 -14.648  1.00 16.97           O  
ATOM   1479  CB  TYR A 190     -29.515 139.311 -13.784  1.00 27.47           C  
ATOM   1480  CG  TYR A 190     -28.958 137.911 -13.966  1.00 31.74           C  
ATOM   1481  CD1 TYR A 190     -28.628 137.181 -12.833  1.00 31.39           C  
ATOM   1482  CD2 TYR A 190     -28.739 137.299 -15.192  1.00 34.24           C  
ATOM   1483  CE1 TYR A 190     -28.112 135.909 -12.935  1.00 35.67           C  
ATOM   1484  CE2 TYR A 190     -28.214 136.019 -15.306  1.00 31.32           C  
ATOM   1485  CZ  TYR A 190     -27.906 135.323 -14.165  1.00 34.50           C  
ATOM   1486  OH  TYR A 190     -27.392 134.048 -14.245  1.00 33.37           O  
ATOM   1487  N   LYS A 191     -28.826 142.689 -12.703  1.00 20.45           N  
ATOM   1488  CA  LYS A 191     -28.745 144.103 -12.955  1.00 21.72           C  
ATOM   1489  C   LYS A 191     -27.366 144.572 -13.385  1.00 23.45           C  
ATOM   1490  O   LYS A 191     -26.486 144.685 -12.526  1.00 26.31           O  
ATOM   1491  CB  LYS A 191     -29.159 144.860 -11.682  1.00 29.14           C  
ATOM   1492  CG  LYS A 191     -28.737 144.286 -10.343  1.00 31.00           C  
ATOM   1493  CD  LYS A 191     -29.321 145.079  -9.183  1.00 36.73           C  
ATOM   1494  CE  LYS A 191     -28.668 144.829  -7.842  1.00 33.70           C  
ATOM   1495  NZ  LYS A 191     -28.186 146.070  -7.183  1.00 33.55           N  
ATOM   1496  N   ALA A 192     -27.177 144.949 -14.638  1.00 22.37           N  
ATOM   1497  CA  ALA A 192     -25.878 145.566 -15.007  1.00 28.56           C  
ATOM   1498  C   ALA A 192     -25.710 146.771 -14.099  1.00 30.33           C  
ATOM   1499  O   ALA A 192     -26.702 147.135 -13.444  1.00 33.97           O  
ATOM   1500  CB  ALA A 192     -26.000 146.053 -16.447  1.00 28.64           C  
ATOM   1501  N   PRO A 193     -24.580 147.417 -13.994  1.00 32.04           N  
ATOM   1502  CA  PRO A 193     -23.334 147.262 -14.658  1.00 32.06           C  
ATOM   1503  C   PRO A 193     -22.637 145.919 -14.630  1.00 29.57           C  
ATOM   1504  O   PRO A 193     -21.642 145.755 -15.347  1.00 26.68           O  
ATOM   1505  CB  PRO A 193     -22.337 148.308 -14.101  1.00 35.97           C  
ATOM   1506  CG  PRO A 193     -23.228 149.243 -13.336  1.00 36.94           C  
ATOM   1507  CD  PRO A 193     -24.588 148.646 -13.148  1.00 34.88           C  
ATOM   1508  N   ARG A 194     -23.090 144.973 -13.841  1.00 28.73           N  
ATOM   1509  CA  ARG A 194     -22.531 143.631 -13.797  1.00 30.70           C  
ATOM   1510  C   ARG A 194     -22.345 143.042 -15.190  1.00 28.84           C  
ATOM   1511  O   ARG A 194     -21.211 142.774 -15.588  1.00 32.93           O  
ATOM   1512  CB  ARG A 194     -23.488 142.736 -12.997  1.00 42.57           C  
ATOM   1513  CG  ARG A 194     -23.878 143.335 -11.656  1.00 53.91           C  
ATOM   1514  CD  ARG A 194     -22.853 143.048 -10.575  1.00 61.96           C  
ATOM   1515  NE  ARG A 194     -22.847 144.067  -9.529  1.00 70.97           N  
ATOM   1516  CZ  ARG A 194     -21.839 144.288  -8.691  1.00 76.95           C  
ATOM   1517  NH1 ARG A 194     -20.732 143.555  -8.763  1.00 82.47           N  
ATOM   1518  NH2 ARG A 194     -21.933 145.242  -7.774  1.00 76.94           N  
ATOM   1519  N   MET A 195     -23.462 142.847 -15.865  1.00 23.77           N  
ATOM   1520  CA  MET A 195     -23.592 142.312 -17.195  1.00 20.07           C  
ATOM   1521  C   MET A 195     -22.677 142.939 -18.245  1.00 21.30           C  
ATOM   1522  O   MET A 195     -22.518 144.162 -18.238  1.00 20.10           O  
ATOM   1523  CB  MET A 195     -25.034 142.607 -17.674  1.00 15.58           C  
ATOM   1524  CG  MET A 195     -26.115 142.272 -16.681  1.00 17.35           C  
ATOM   1525  SD  MET A 195     -27.497 141.312 -17.337  1.00 13.41           S  
ATOM   1526  CE  MET A 195     -26.735 140.359 -18.635  1.00 23.80           C  
ATOM   1527  N   VAL A 196     -22.310 142.175 -19.267  1.00 20.99           N  
ATOM   1528  CA  VAL A 196     -21.602 142.679 -20.445  1.00 20.32           C  
ATOM   1529  C   VAL A 196     -22.266 141.929 -21.617  1.00 18.65           C  
ATOM   1530  O   VAL A 196     -22.866 140.901 -21.279  1.00 14.10           O  
ATOM   1531  CB  VAL A 196     -20.091 142.449 -20.420  1.00 27.52           C  
ATOM   1532  CG1 VAL A 196     -19.476 142.243 -21.800  1.00 30.80           C  
ATOM   1533  CG2 VAL A 196     -19.333 143.568 -19.703  1.00 28.74           C  
ATOM   1534  N   LEU A 197     -22.536 142.634 -22.694  1.00 16.19           N  
ATOM   1535  CA  LEU A 197     -22.973 142.103 -23.972  1.00 11.98           C  
ATOM   1536  C   LEU A 197     -21.745 142.202 -24.885  1.00 15.33           C  
ATOM   1537  O   LEU A 197     -21.281 143.285 -25.252  1.00 10.38           O  
ATOM   1538  CB  LEU A 197     -24.129 142.906 -24.541  1.00 18.57           C  
ATOM   1539  CG  LEU A 197     -24.863 142.505 -25.798  1.00 20.33           C  
ATOM   1540  CD1 LEU A 197     -23.978 141.799 -26.817  1.00 25.61           C  
ATOM   1541  CD2 LEU A 197     -26.093 141.673 -25.490  1.00 21.95           C  
ATOM   1542  N   ALA A 198     -21.182 141.045 -25.198  1.00 18.76           N  
ATOM   1543  CA  ALA A 198     -19.958 140.997 -25.989  1.00 15.12           C  
ATOM   1544  C   ALA A 198     -20.261 140.358 -27.336  1.00 13.60           C  
ATOM   1545  O   ALA A 198     -21.318 139.748 -27.511  1.00  9.69           O  
ATOM   1546  CB  ALA A 198     -18.943 140.074 -25.299  1.00 22.20           C  
ATOM   1547  N   ALA A 199     -19.223 140.362 -28.168  1.00  2.58           N  
ATOM   1548  CA  ALA A 199     -19.324 139.541 -29.360  1.00  7.48           C  
ATOM   1549  C   ALA A 199     -18.169 139.661 -30.320  1.00 12.10           C  
ATOM   1550  O   ALA A 199     -17.445 140.664 -30.453  1.00  2.16           O  
ATOM   1551  CB  ALA A 199     -20.626 139.717 -30.045  1.00  2.16           C  
ATOM   1552  N   ALA A 200     -18.036 138.579 -31.111  1.00 13.35           N  
ATOM   1553  CA  ALA A 200     -16.892 138.697 -32.038  1.00 27.03           C  
ATOM   1554  C   ALA A 200     -17.323 138.307 -33.434  1.00 28.89           C  
ATOM   1555  O   ALA A 200     -18.384 137.698 -33.583  1.00 33.96           O  
ATOM   1556  CB  ALA A 200     -15.774 137.798 -31.548  1.00 34.11           C  
ATOM   1557  N   GLY A 201     -16.524 138.672 -34.423  1.00 31.34           N  
ATOM   1558  CA  GLY A 201     -16.725 138.215 -35.770  1.00 29.82           C  
ATOM   1559  C   GLY A 201     -16.984 139.303 -36.784  1.00 29.11           C  
ATOM   1560  O   GLY A 201     -16.219 140.226 -37.006  1.00 23.71           O  
ATOM   1561  N   GLY A 202     -18.035 139.066 -37.563  1.00 32.67           N  
ATOM   1562  CA  GLY A 202     -18.340 139.844 -38.730  1.00 37.54           C  
ATOM   1563  C   GLY A 202     -19.229 141.045 -38.514  1.00 41.57           C  
ATOM   1564  O   GLY A 202     -19.577 141.714 -39.497  1.00 41.96           O  
ATOM   1565  N   LEU A 203     -19.594 141.361 -37.275  1.00 44.17           N  
ATOM   1566  CA  LEU A 203     -20.458 142.494 -37.005  1.00 43.06           C  
ATOM   1567  C   LEU A 203     -19.723 143.811 -36.847  1.00 45.16           C  
ATOM   1568  O   LEU A 203     -18.521 143.909 -36.646  1.00 45.43           O  
ATOM   1569  CB  LEU A 203     -21.377 142.253 -35.809  1.00 42.00           C  
ATOM   1570  CG  LEU A 203     -21.837 140.791 -35.705  1.00 48.24           C  
ATOM   1571  CD1 LEU A 203     -22.313 140.431 -34.318  1.00 49.37           C  
ATOM   1572  CD2 LEU A 203     -22.823 140.469 -36.804  1.00 47.42           C  
ATOM   1573  N   GLU A 204     -20.544 144.845 -36.940  1.00 47.87           N  
ATOM   1574  CA  GLU A 204     -20.119 146.236 -36.775  1.00 51.06           C  
ATOM   1575  C   GLU A 204     -20.461 146.669 -35.356  1.00 51.45           C  
ATOM   1576  O   GLU A 204     -21.598 146.546 -34.878  1.00 50.69           O  
ATOM   1577  CB  GLU A 204     -20.899 147.076 -37.775  1.00 58.80           C  
ATOM   1578  CG  GLU A 204     -20.728 148.579 -37.750  1.00 64.58           C  
ATOM   1579  CD  GLU A 204     -21.484 149.212 -38.909  1.00 69.83           C  
ATOM   1580  OE1 GLU A 204     -22.222 148.504 -39.629  1.00 73.62           O  
ATOM   1581  OE2 GLU A 204     -21.341 150.433 -39.123  1.00 69.56           O  
ATOM   1582  N   HIS A 205     -19.454 147.130 -34.620  1.00 50.23           N  
ATOM   1583  CA  HIS A 205     -19.675 147.490 -33.224  1.00 47.21           C  
ATOM   1584  C   HIS A 205     -20.903 148.386 -33.085  1.00 44.57           C  
ATOM   1585  O   HIS A 205     -21.808 148.170 -32.295  1.00 43.64           O  
ATOM   1586  CB  HIS A 205     -18.455 148.281 -32.713  1.00 52.29           C  
ATOM   1587  CG  HIS A 205     -18.612 148.481 -31.237  1.00 57.16           C  
ATOM   1588  ND1 HIS A 205     -18.426 147.445 -30.348  1.00 57.56           N  
ATOM   1589  CD2 HIS A 205     -18.971 149.564 -30.518  1.00 60.92           C  
ATOM   1590  CE1 HIS A 205     -18.650 147.894 -29.130  1.00 60.31           C  
ATOM   1591  NE2 HIS A 205     -18.971 149.174 -29.198  1.00 62.96           N  
ATOM   1592  N   ARG A 206     -20.869 149.412 -33.913  1.00 43.47           N  
ATOM   1593  CA  ARG A 206     -21.884 150.434 -34.055  1.00 43.56           C  
ATOM   1594  C   ARG A 206     -23.300 149.882 -33.874  1.00 39.59           C  
ATOM   1595  O   ARG A 206     -24.159 150.459 -33.223  1.00 34.77           O  
ATOM   1596  CB  ARG A 206     -21.759 150.973 -35.495  1.00 44.33           C  
ATOM   1597  CG  ARG A 206     -22.653 152.174 -35.757  1.00 52.18           C  
ATOM   1598  CD  ARG A 206     -23.735 151.799 -36.752  1.00 60.12           C  
ATOM   1599  NE  ARG A 206     -23.431 152.198 -38.119  1.00 65.82           N  
ATOM   1600  CZ  ARG A 206     -24.082 151.793 -39.204  1.00 64.63           C  
ATOM   1601  NH1 ARG A 206     -25.098 150.947 -39.109  1.00 66.11           N  
ATOM   1602  NH2 ARG A 206     -23.714 152.236 -40.397  1.00 64.79           N  
ATOM   1603  N   GLN A 207     -23.528 148.799 -34.603  1.00 37.11           N  
ATOM   1604  CA  GLN A 207     -24.832 148.160 -34.657  1.00 37.75           C  
ATOM   1605  C   GLN A 207     -25.071 147.320 -33.414  1.00 37.07           C  
ATOM   1606  O   GLN A 207     -26.199 147.161 -32.944  1.00 35.12           O  
ATOM   1607  CB  GLN A 207     -24.882 147.299 -35.918  1.00 43.67           C  
ATOM   1608  CG  GLN A 207     -26.014 146.288 -35.936  1.00 54.46           C  
ATOM   1609  CD  GLN A 207     -25.940 145.358 -37.131  1.00 60.11           C  
ATOM   1610  OE1 GLN A 207     -24.979 145.407 -37.899  1.00 61.66           O  
ATOM   1611  NE2 GLN A 207     -26.955 144.514 -37.291  1.00 63.28           N  
ATOM   1612  N   LEU A 208     -23.990 146.740 -32.878  1.00 34.84           N  
ATOM   1613  CA  LEU A 208     -24.211 145.930 -31.656  1.00 32.84           C  
ATOM   1614  C   LEU A 208     -24.772 146.911 -30.627  1.00 34.47           C  
ATOM   1615  O   LEU A 208     -25.951 146.786 -30.298  1.00 33.01           O  
ATOM   1616  CB  LEU A 208     -22.984 145.193 -31.233  1.00 29.86           C  
ATOM   1617  CG  LEU A 208     -22.833 144.036 -30.284  1.00 23.38           C  
ATOM   1618  CD1 LEU A 208     -24.101 143.333 -29.745  1.00  2.16           C  
ATOM   1619  CD2 LEU A 208     -21.629 143.137 -30.618  1.00 22.82           C  
ATOM   1620  N   LEU A 209     -24.044 147.996 -30.388  1.00 38.73           N  
ATOM   1621  CA  LEU A 209     -24.351 149.021 -29.407  1.00 39.60           C  
ATOM   1622  C   LEU A 209     -25.825 149.402 -29.453  1.00 39.65           C  
ATOM   1623  O   LEU A 209     -26.602 149.378 -28.521  1.00 35.25           O  
ATOM   1624  CB  LEU A 209     -23.520 150.306 -29.645  1.00 28.10           C  
ATOM   1625  CG  LEU A 209     -23.644 151.314 -28.491  1.00 17.51           C  
ATOM   1626  CD1 LEU A 209     -23.202 150.633 -27.207  1.00 10.61           C  
ATOM   1627  CD2 LEU A 209     -22.902 152.580 -28.808  1.00 10.60           C  
ATOM   1628  N   ASP A 210     -26.179 149.785 -30.670  1.00 44.99           N  
ATOM   1629  CA  ASP A 210     -27.551 150.160 -30.970  1.00 51.87           C  
ATOM   1630  C   ASP A 210     -28.453 148.962 -30.712  1.00 52.84           C  
ATOM   1631  O   ASP A 210     -29.193 148.981 -29.712  1.00 54.95           O  
ATOM   1632  CB  ASP A 210     -27.660 150.755 -32.372  1.00 55.68           C  
ATOM   1633  CG  ASP A 210     -26.713 151.930 -32.579  1.00 59.61           C  
ATOM   1634  OD1 ASP A 210     -26.497 152.656 -31.579  1.00 58.95           O  
ATOM   1635  OD2 ASP A 210     -26.174 152.129 -33.689  1.00 61.15           O  
ATOM   1636  N   LEU A 211     -28.171 147.784 -31.272  1.00 52.13           N  
ATOM   1637  CA  LEU A 211     -29.043 146.632 -31.156  1.00 48.13           C  
ATOM   1638  C   LEU A 211     -29.430 146.272 -29.741  1.00 47.68           C  
ATOM   1639  O   LEU A 211     -30.478 145.673 -29.491  1.00 44.49           O  
ATOM   1640  CB  LEU A 211     -28.507 145.409 -31.886  1.00 47.81           C  
ATOM   1641  CG  LEU A 211     -29.516 144.472 -32.544  1.00 49.10           C  
ATOM   1642  CD1 LEU A 211     -30.954 144.880 -32.284  1.00 47.97           C  
ATOM   1643  CD2 LEU A 211     -29.264 144.367 -34.044  1.00 46.85           C  
ATOM   1644  N   ALA A 212     -28.601 146.641 -28.779  1.00 49.47           N  
ATOM   1645  CA  ALA A 212     -28.862 146.296 -27.389  1.00 53.52           C  
ATOM   1646  C   ALA A 212     -30.232 146.757 -26.930  1.00 52.57           C  
ATOM   1647  O   ALA A 212     -30.507 147.951 -26.800  1.00 52.48           O  
ATOM   1648  CB  ALA A 212     -27.776 146.919 -26.510  1.00 57.29           C  
ATOM   1649  N   GLN A 213     -31.117 145.821 -26.621  1.00 52.87           N  
ATOM   1650  CA  GLN A 213     -32.427 146.210 -26.098  1.00 55.29           C  
ATOM   1651  C   GLN A 213     -32.242 146.865 -24.727  1.00 58.65           C  
ATOM   1652  O   GLN A 213     -31.920 146.186 -23.750  1.00 54.29           O  
ATOM   1653  CB  GLN A 213     -33.298 144.974 -26.004  1.00 54.23           C  
ATOM   1654  CG  GLN A 213     -32.965 143.793 -26.870  1.00 55.37           C  
ATOM   1655  CD  GLN A 213     -33.239 143.974 -28.342  1.00 55.65           C  
ATOM   1656  OE1 GLN A 213     -32.701 144.891 -28.965  1.00 58.52           O  
ATOM   1657  NE2 GLN A 213     -34.055 143.109 -28.932  1.00 54.88           N  
ATOM   1658  N   LYS A 214     -32.414 148.181 -24.709  1.00 63.01           N  
ATOM   1659  CA  LYS A 214     -32.342 149.015 -23.506  1.00 68.60           C  
ATOM   1660  C   LYS A 214     -33.645 148.885 -22.714  1.00 70.67           C  
ATOM   1661  O   LYS A 214     -34.522 149.742 -22.851  1.00 68.30           O  
ATOM   1662  CB  LYS A 214     -32.156 150.484 -23.927  1.00 67.66           C  
ATOM   1663  CG  LYS A 214     -31.379 150.712 -25.209  1.00 64.19           C  
ATOM   1664  CD  LYS A 214     -30.614 152.028 -25.224  1.00 58.92           C  
ATOM   1665  CE  LYS A 214     -29.849 152.245 -26.512  1.00 49.81           C  
ATOM   1666  NZ  LYS A 214     -28.518 152.890 -26.376  1.00 39.75           N  
ATOM   1667  N   HIS A 215     -33.824 147.794 -21.971  1.00 73.93           N  
ATOM   1668  CA  HIS A 215     -35.092 147.515 -21.314  1.00 78.29           C  
ATOM   1669  C   HIS A 215     -35.085 147.601 -19.812  1.00 78.81           C  
ATOM   1670  O   HIS A 215     -36.061 148.071 -19.201  1.00 82.08           O  
ATOM   1671  CB  HIS A 215     -35.668 146.191 -21.832  1.00 85.22           C  
ATOM   1672  CG  HIS A 215     -35.787 146.153 -23.327  1.00 92.78           C  
ATOM   1673  ND1 HIS A 215     -35.960 147.299 -24.077  1.00 96.65           N  
ATOM   1674  CD2 HIS A 215     -35.762 145.137 -24.214  1.00 95.05           C  
ATOM   1675  CE1 HIS A 215     -36.018 146.996 -25.359  1.00 95.82           C  
ATOM   1676  NE2 HIS A 215     -35.910 145.687 -25.470  1.00 96.46           N  
ATOM   1677  N   PHE A 216     -34.025 147.165 -19.143  1.00 76.45           N  
ATOM   1678  CA  PHE A 216     -33.960 147.282 -17.693  1.00 73.37           C  
ATOM   1679  C   PHE A 216     -32.508 147.528 -17.306  1.00 70.92           C  
ATOM   1680  O   PHE A 216     -31.565 147.198 -18.027  1.00 68.89           O  
ATOM   1681  CB  PHE A 216     -34.691 146.267 -16.874  1.00 77.37           C  
ATOM   1682  CG  PHE A 216     -35.838 146.775 -16.038  1.00 79.93           C  
ATOM   1683  CD1 PHE A 216     -37.119 146.852 -16.562  1.00 81.12           C  
ATOM   1684  CD2 PHE A 216     -35.641 147.166 -14.726  1.00 78.28           C  
ATOM   1685  CE1 PHE A 216     -38.174 147.312 -15.798  1.00 81.58           C  
ATOM   1686  CE2 PHE A 216     -36.689 147.626 -13.954  1.00 78.35           C  
ATOM   1687  CZ  PHE A 216     -37.961 147.701 -14.490  1.00 80.49           C  
ATOM   1688  N   SER A 217     -32.363 148.298 -16.240  1.00 69.18           N  
ATOM   1689  CA  SER A 217     -31.072 148.833 -15.845  1.00 69.33           C  
ATOM   1690  C   SER A 217     -30.700 148.500 -14.412  1.00 70.48           C  
ATOM   1691  O   SER A 217     -31.441 147.808 -13.716  1.00 67.93           O  
ATOM   1692  CB  SER A 217     -31.153 150.363 -16.012  1.00 67.74           C  
ATOM   1693  OG  SER A 217     -31.367 150.692 -17.378  1.00 68.23           O  
ATOM   1694  N   GLY A 218     -29.554 149.044 -14.007  1.00 72.47           N  
ATOM   1695  CA  GLY A 218     -29.038 148.875 -12.660  1.00 76.93           C  
ATOM   1696  C   GLY A 218     -29.799 149.704 -11.633  1.00 78.03           C  
ATOM   1697  O   GLY A 218     -29.519 150.889 -11.429  1.00 74.21           O  
ATOM   1698  N   LEU A 219     -30.655 149.053 -10.855  1.00 80.46           N  
ATOM   1699  CA  LEU A 219     -31.468 149.711  -9.839  1.00 83.41           C  
ATOM   1700  C   LEU A 219     -30.665 149.955  -8.572  1.00 84.30           C  
ATOM   1701  O   LEU A 219     -31.128 149.696  -7.460  1.00 85.75           O  
ATOM   1702  CB  LEU A 219     -32.693 148.833  -9.563  1.00 85.40           C  
ATOM   1703  CG  LEU A 219     -33.971 149.494  -9.067  1.00 87.66           C  
ATOM   1704  CD1 LEU A 219     -34.467 150.557 -10.028  1.00 87.21           C  
ATOM   1705  CD2 LEU A 219     -35.060 148.454  -8.822  1.00 88.41           C  
ATOM   1706  N   SER A 220     -29.461 150.512  -8.710  1.00 84.94           N  
ATOM   1707  CA  SER A 220     -28.577 150.677  -7.564  1.00 85.15           C  
ATOM   1708  C   SER A 220     -28.145 152.111  -7.308  1.00 86.23           C  
ATOM   1709  O   SER A 220     -28.498 153.040  -8.037  1.00 85.71           O  
ATOM   1710  CB  SER A 220     -27.381 149.731  -7.716  1.00 81.96           C  
ATOM   1711  OG  SER A 220     -27.812 148.389  -7.865  1.00 76.35           O  
ATOM   1712  N   GLY A 221     -27.411 152.328  -6.224  1.00 86.83           N  
ATOM   1713  CA  GLY A 221     -26.958 153.592  -5.731  1.00 86.02           C  
ATOM   1714  C   GLY A 221     -26.048 154.392  -6.642  1.00 86.99           C  
ATOM   1715  O   GLY A 221     -25.357 153.891  -7.521  1.00 86.46           O  
ATOM   1716  N   THR A 222     -26.033 155.692  -6.366  1.00 88.31           N  
ATOM   1717  CA  THR A 222     -25.277 156.670  -7.131  1.00 89.75           C  
ATOM   1718  C   THR A 222     -24.020 157.085  -6.376  1.00 90.48           C  
ATOM   1719  O   THR A 222     -23.300 157.992  -6.793  1.00 90.89           O  
ATOM   1720  CB  THR A 222     -26.154 157.907  -7.426  1.00 90.45           C  
ATOM   1721  OG1 THR A 222     -27.143 158.058  -6.400  1.00 91.54           O  
ATOM   1722  CG2 THR A 222     -26.858 157.735  -8.763  1.00 90.14           C  
ATOM   1723  N   TYR A 223     -23.879 156.571  -5.155  1.00 91.57           N  
ATOM   1724  CA  TYR A 223     -22.849 156.999  -4.222  1.00 92.41           C  
ATOM   1725  C   TYR A 223     -22.075 155.850  -3.587  1.00 92.26           C  
ATOM   1726  O   TYR A 223     -22.126 154.698  -4.035  1.00 91.53           O  
ATOM   1727  CB  TYR A 223     -23.470 157.910  -3.151  1.00 93.44           C  
ATOM   1728  CG  TYR A 223     -24.179 159.124  -3.716  1.00 95.10           C  
ATOM   1729  CD1 TYR A 223     -25.518 159.067  -4.079  1.00 96.54           C  
ATOM   1730  CD2 TYR A 223     -23.512 160.326  -3.904  1.00 95.41           C  
ATOM   1731  CE1 TYR A 223     -26.161 160.166  -4.610  1.00 98.38           C  
ATOM   1732  CE2 TYR A 223     -24.148 161.434  -4.428  1.00 96.18           C  
ATOM   1733  CZ  TYR A 223     -25.476 161.348  -4.780  1.00 98.36           C  
ATOM   1734  OH  TYR A 223     -26.137 162.436  -5.304  1.00101.26           O  
ATOM   1735  N   ASP A 224     -21.292 156.162  -2.555  1.00 91.50           N  
ATOM   1736  CA  ASP A 224     -20.447 155.196  -1.869  1.00 90.95           C  
ATOM   1737  C   ASP A 224     -21.246 154.221  -1.029  1.00 91.21           C  
ATOM   1738  O   ASP A 224     -20.815 153.082  -0.823  1.00 90.64           O  
ATOM   1739  CB  ASP A 224     -19.409 155.893  -0.996  1.00 90.20           C  
ATOM   1740  CG  ASP A 224     -18.447 155.005  -0.251  1.00 87.76           C  
ATOM   1741  OD1 ASP A 224     -18.689 153.804  -0.042  1.00 84.40           O  
ATOM   1742  OD2 ASP A 224     -17.380 155.509   0.184  1.00 87.93           O  
ATOM   1743  N   GLU A 225     -22.433 154.598  -0.554  1.00 91.47           N  
ATOM   1744  CA  GLU A 225     -23.220 153.670   0.256  1.00 92.17           C  
ATOM   1745  C   GLU A 225     -23.249 152.267  -0.329  1.00 90.54           C  
ATOM   1746  O   GLU A 225     -23.242 151.286   0.420  1.00 91.65           O  
ATOM   1747  CB  GLU A 225     -24.615 154.196   0.549  1.00 96.94           C  
ATOM   1748  CG  GLU A 225     -25.248 153.629   1.808  1.00 99.76           C  
ATOM   1749  CD  GLU A 225     -25.767 154.675   2.765  1.00102.17           C  
ATOM   1750  OE1 GLU A 225     -25.680 155.882   2.458  1.00105.26           O  
ATOM   1751  OE2 GLU A 225     -26.279 154.313   3.847  1.00102.30           O  
ATOM   1752  N   ASP A 226     -23.209 152.144  -1.645  1.00 89.70           N  
ATOM   1753  CA  ASP A 226     -23.011 150.882  -2.337  1.00 88.85           C  
ATOM   1754  C   ASP A 226     -21.610 150.324  -2.124  1.00 85.87           C  
ATOM   1755  O   ASP A 226     -21.449 149.116  -1.944  1.00 85.34           O  
ATOM   1756  CB  ASP A 226     -23.260 151.062  -3.832  1.00 94.94           C  
ATOM   1757  CG  ASP A 226     -22.968 149.843  -4.670  1.00101.35           C  
ATOM   1758  OD1 ASP A 226     -22.418 148.832  -4.187  1.00104.06           O  
ATOM   1759  OD2 ASP A 226     -23.303 149.886  -5.880  1.00105.02           O  
ATOM   1760  N   ALA A 227     -20.590 151.171  -2.097  1.00 84.35           N  
ATOM   1761  CA  ALA A 227     -19.213 150.785  -1.930  1.00 82.65           C  
ATOM   1762  C   ALA A 227     -18.926 149.674  -0.950  1.00 82.18           C  
ATOM   1763  O   ALA A 227     -17.858 149.052  -1.097  1.00 81.27           O  
ATOM   1764  CB  ALA A 227     -18.233 151.924  -1.886  1.00 82.06           C  
ATOM   1765  N   VAL A 228     -19.770 149.332   0.009  1.00 81.73           N  
ATOM   1766  CA  VAL A 228     -19.542 148.157   0.868  1.00 80.13           C  
ATOM   1767  C   VAL A 228     -19.349 146.959  -0.064  1.00 79.32           C  
ATOM   1768  O   VAL A 228     -20.272 146.527  -0.757  1.00 80.93           O  
ATOM   1769  CB  VAL A 228     -20.779 147.950   1.758  1.00 80.11           C  
ATOM   1770  CG1 VAL A 228     -20.795 149.033   2.833  1.00 80.18           C  
ATOM   1771  CG2 VAL A 228     -22.063 148.052   0.939  1.00 78.99           C  
ATOM   1772  N   PRO A 229     -18.120 146.490  -0.173  1.00 78.12           N  
ATOM   1773  CA  PRO A 229     -17.704 145.437  -1.073  1.00 75.49           C  
ATOM   1774  C   PRO A 229     -18.592 144.213  -1.068  1.00 73.61           C  
ATOM   1775  O   PRO A 229     -18.438 143.360  -0.184  1.00 73.14           O  
ATOM   1776  CB  PRO A 229     -16.272 145.016  -0.679  1.00 75.17           C  
ATOM   1777  CG  PRO A 229     -15.972 145.891   0.497  1.00 75.15           C  
ATOM   1778  CD  PRO A 229     -16.983 146.997   0.614  1.00 76.59           C  
ATOM   1779  N   THR A 230     -19.275 143.927  -2.181  1.00 71.80           N  
ATOM   1780  CA  THR A 230     -19.972 142.623  -2.225  1.00 67.84           C  
ATOM   1781  C   THR A 230     -18.890 141.551  -2.418  1.00 62.12           C  
ATOM   1782  O   THR A 230     -19.014 140.398  -2.041  1.00 59.24           O  
ATOM   1783  CB  THR A 230     -21.024 142.575  -3.332  1.00 74.29           C  
ATOM   1784  OG1 THR A 230     -21.666 143.849  -3.483  1.00 73.80           O  
ATOM   1785  CG2 THR A 230     -22.071 141.522  -2.966  1.00 75.64           C  
ATOM   1786  N   LEU A 231     -17.799 142.038  -2.992  1.00 57.17           N  
ATOM   1787  CA  LEU A 231     -16.565 141.344  -3.245  1.00 51.53           C  
ATOM   1788  C   LEU A 231     -15.623 141.595  -2.054  1.00 47.62           C  
ATOM   1789  O   LEU A 231     -14.736 142.437  -2.140  1.00 42.67           O  
ATOM   1790  CB  LEU A 231     -15.897 141.840  -4.525  1.00 54.78           C  
ATOM   1791  CG  LEU A 231     -16.648 142.865  -5.366  1.00 56.77           C  
ATOM   1792  CD1 LEU A 231     -15.714 143.989  -5.799  1.00 61.67           C  
ATOM   1793  CD2 LEU A 231     -17.233 142.176  -6.590  1.00 54.83           C  
ATOM   1794  N   SER A 232     -16.014 140.982  -0.951  1.00 44.06           N  
ATOM   1795  CA  SER A 232     -15.265 141.070   0.306  1.00 41.71           C  
ATOM   1796  C   SER A 232     -14.239 139.932   0.291  1.00 37.69           C  
ATOM   1797  O   SER A 232     -14.635 138.819  -0.058  1.00 31.37           O  
ATOM   1798  CB  SER A 232     -16.279 140.736   1.421  1.00 45.33           C  
ATOM   1799  OG  SER A 232     -16.910 139.507   1.024  1.00 48.07           O  
ATOM   1800  N   PRO A 233     -13.007 140.197   0.641  1.00 36.53           N  
ATOM   1801  CA  PRO A 233     -11.961 139.196   0.651  1.00 35.19           C  
ATOM   1802  C   PRO A 233     -12.478 137.903   1.263  1.00 34.67           C  
ATOM   1803  O   PRO A 233     -13.434 137.891   2.035  1.00 30.19           O  
ATOM   1804  CB  PRO A 233     -10.774 139.761   1.434  1.00 35.90           C  
ATOM   1805  CG  PRO A 233     -11.134 141.198   1.607  1.00 36.77           C  
ATOM   1806  CD  PRO A 233     -12.514 141.495   1.098  1.00 38.81           C  
ATOM   1807  N   CYS A 234     -11.907 136.781   0.822  1.00 34.86           N  
ATOM   1808  CA  CYS A 234     -12.248 135.487   1.403  1.00 35.53           C  
ATOM   1809  C   CYS A 234     -11.014 134.864   2.048  1.00 31.84           C  
ATOM   1810  O   CYS A 234     -10.011 134.607   1.398  1.00 27.28           O  
ATOM   1811  CB  CYS A 234     -12.975 134.570   0.450  1.00 42.59           C  
ATOM   1812  SG  CYS A 234     -14.799 134.712   0.539  1.00 47.24           S  
ATOM   1813  N   ARG A 235     -11.120 134.704   3.360  1.00 32.01           N  
ATOM   1814  CA  ARG A 235     -10.072 134.207   4.209  1.00 30.08           C  
ATOM   1815  C   ARG A 235      -9.344 133.008   3.594  1.00 30.04           C  
ATOM   1816  O   ARG A 235      -9.993 131.998   3.353  1.00 25.05           O  
ATOM   1817  CB  ARG A 235     -10.604 133.725   5.567  1.00 26.58           C  
ATOM   1818  CG  ARG A 235      -9.611 132.798   6.262  1.00 19.36           C  
ATOM   1819  CD  ARG A 235     -10.011 132.544   7.702  1.00 20.86           C  
ATOM   1820  NE  ARG A 235     -11.312 131.897   7.773  1.00 24.18           N  
ATOM   1821  CZ  ARG A 235     -11.967 131.427   8.822  1.00 27.70           C  
ATOM   1822  NH1 ARG A 235     -11.502 131.457  10.067  1.00 27.18           N  
ATOM   1823  NH2 ARG A 235     -13.177 130.879   8.685  1.00 17.45           N  
ATOM   1824  N   PHE A 236      -8.037 133.111   3.534  1.00 31.86           N  
ATOM   1825  CA  PHE A 236      -7.099 132.139   2.998  1.00 31.72           C  
ATOM   1826  C   PHE A 236      -6.766 131.090   4.042  1.00 32.14           C  
ATOM   1827  O   PHE A 236      -6.306 131.496   5.125  1.00 38.27           O  
ATOM   1828  CB  PHE A 236      -5.805 132.923   2.659  1.00 36.45           C  
ATOM   1829  CG  PHE A 236      -5.872 133.654   1.353  1.00 42.71           C  
ATOM   1830  CD1 PHE A 236      -6.458 134.899   1.186  1.00 45.05           C  
ATOM   1831  CD2 PHE A 236      -5.330 133.075   0.235  1.00 41.99           C  
ATOM   1832  CE1 PHE A 236      -6.486 135.500  -0.059  1.00 45.65           C  
ATOM   1833  CE2 PHE A 236      -5.349 133.650  -1.014  1.00 42.04           C  
ATOM   1834  CZ  PHE A 236      -5.932 134.885  -1.167  1.00 42.50           C  
ATOM   1835  N   THR A 237      -7.021 129.805   3.786  1.00 25.25           N  
ATOM   1836  CA  THR A 237      -6.683 128.844   4.830  1.00 23.68           C  
ATOM   1837  C   THR A 237      -5.930 127.637   4.312  1.00 25.81           C  
ATOM   1838  O   THR A 237      -6.478 126.915   3.484  1.00 33.45           O  
ATOM   1839  CB  THR A 237      -7.882 128.303   5.609  1.00 24.12           C  
ATOM   1840  OG1 THR A 237      -8.501 129.370   6.340  1.00 42.08           O  
ATOM   1841  CG2 THR A 237      -7.420 127.264   6.626  1.00 20.21           C  
ATOM   1842  N   GLY A 238      -4.750 127.352   4.851  1.00 24.10           N  
ATOM   1843  CA  GLY A 238      -4.012 126.159   4.443  1.00 14.30           C  
ATOM   1844  C   GLY A 238      -4.464 124.977   5.308  1.00 12.97           C  
ATOM   1845  O   GLY A 238      -4.125 124.934   6.492  1.00 14.87           O  
ATOM   1846  N   SER A 239      -5.318 124.122   4.783  1.00  8.83           N  
ATOM   1847  CA  SER A 239      -5.684 122.913   5.489  1.00  8.88           C  
ATOM   1848  C   SER A 239      -5.492 121.735   4.544  1.00  5.80           C  
ATOM   1849  O   SER A 239      -5.377 121.964   3.341  1.00 15.34           O  
ATOM   1850  CB  SER A 239      -7.159 122.978   5.908  1.00 23.23           C  
ATOM   1851  OG  SER A 239      -7.939 122.134   5.068  1.00 34.05           O  
ATOM   1852  N   GLN A 240      -6.098 120.612   4.891  1.00 10.95           N  
ATOM   1853  CA  GLN A 240      -6.256 119.482   3.988  1.00  2.16           C  
ATOM   1854  C   GLN A 240      -7.525 118.698   4.295  1.00  7.18           C  
ATOM   1855  O   GLN A 240      -8.025 118.689   5.419  1.00  2.49           O  
ATOM   1856  CB  GLN A 240      -5.094 118.489   4.202  1.00 16.19           C  
ATOM   1857  CG  GLN A 240      -4.897 117.428   3.140  1.00 18.39           C  
ATOM   1858  CD  GLN A 240      -3.666 116.586   3.434  1.00 27.56           C  
ATOM   1859  OE1 GLN A 240      -2.996 116.844   4.445  1.00 23.90           O  
ATOM   1860  NE2 GLN A 240      -3.372 115.610   2.594  1.00 27.52           N  
ATOM   1861  N   ILE A 241      -8.001 117.977   3.274  1.00  5.22           N  
ATOM   1862  CA  ILE A 241      -9.317 117.366   3.348  1.00  4.70           C  
ATOM   1863  C   ILE A 241      -9.216 116.047   2.633  1.00  2.16           C  
ATOM   1864  O   ILE A 241      -9.221 116.008   1.399  1.00  2.16           O  
ATOM   1865  CB  ILE A 241     -10.511 118.173   2.828  1.00  2.61           C  
ATOM   1866  CG1 ILE A 241     -11.701 117.325   3.394  1.00  2.93           C  
ATOM   1867  CG2 ILE A 241     -10.555 118.341   1.326  1.00  7.18           C  
ATOM   1868  CD1 ILE A 241     -12.818 117.120   2.447  1.00  7.28           C  
ATOM   1869  N   CYS A 242      -8.830 115.024   3.380  1.00  4.84           N  
ATOM   1870  CA  CYS A 242      -8.623 113.701   2.868  1.00  5.62           C  
ATOM   1871  C   CYS A 242      -9.673 112.637   3.163  1.00  2.16           C  
ATOM   1872  O   CYS A 242      -9.789 111.942   4.140  1.00  2.47           O  
ATOM   1873  CB  CYS A 242      -7.302 113.095   3.313  1.00  4.95           C  
ATOM   1874  SG  CYS A 242      -5.926 114.221   3.350  1.00  6.17           S  
ATOM   1875  N   HIS A 243     -10.077 112.073   2.004  1.00  2.16           N  
ATOM   1876  CA  HIS A 243     -11.362 111.450   1.787  1.00  3.66           C  
ATOM   1877  C   HIS A 243     -10.991 110.134   1.107  1.00  5.78           C  
ATOM   1878  O   HIS A 243     -10.828 110.229  -0.085  1.00  2.49           O  
ATOM   1879  CB  HIS A 243     -12.261 112.216   0.809  1.00  3.60           C  
ATOM   1880  CG  HIS A 243     -13.598 111.619   0.535  1.00  5.62           C  
ATOM   1881  ND1 HIS A 243     -14.074 110.459   1.080  1.00  3.33           N  
ATOM   1882  CD2 HIS A 243     -14.605 112.050  -0.268  1.00  6.46           C  
ATOM   1883  CE1 HIS A 243     -15.286 110.163   0.638  1.00  4.11           C  
ATOM   1884  NE2 HIS A 243     -15.635 111.151  -0.167  1.00  6.09           N  
ATOM   1885  N   ARG A 244     -10.683 109.165   1.922  1.00  2.16           N  
ATOM   1886  CA  ARG A 244     -10.109 107.886   1.488  1.00  2.16           C  
ATOM   1887  C   ARG A 244     -11.217 106.884   1.173  1.00  2.90           C  
ATOM   1888  O   ARG A 244     -11.874 106.392   2.091  1.00  5.11           O  
ATOM   1889  CB  ARG A 244      -9.332 107.337   2.702  1.00  6.02           C  
ATOM   1890  CG  ARG A 244      -8.859 105.905   2.557  1.00  5.17           C  
ATOM   1891  CD  ARG A 244      -7.634 105.607   3.384  1.00 14.84           C  
ATOM   1892  NE  ARG A 244      -6.958 104.357   3.057  1.00 10.69           N  
ATOM   1893  CZ  ARG A 244      -6.421 103.584   4.003  1.00 28.66           C  
ATOM   1894  NH1 ARG A 244      -6.519 103.948   5.274  1.00 32.45           N  
ATOM   1895  NH2 ARG A 244      -5.785 102.437   3.803  1.00 38.81           N  
ATOM   1896  N   GLU A 245     -11.094 106.347  -0.028  1.00  4.60           N  
ATOM   1897  CA  GLU A 245     -11.972 105.325  -0.549  1.00  5.37           C  
ATOM   1898  C   GLU A 245     -11.235 104.274  -1.352  1.00  2.16           C  
ATOM   1899  O   GLU A 245     -11.347 104.206  -2.581  1.00  2.16           O  
ATOM   1900  CB  GLU A 245     -13.024 105.982  -1.448  1.00  4.15           C  
ATOM   1901  CG  GLU A 245     -14.408 105.394  -1.217  1.00  5.46           C  
ATOM   1902  CD  GLU A 245     -14.557 104.133  -2.044  1.00  2.16           C  
ATOM   1903  OE1 GLU A 245     -14.766 104.286  -3.264  1.00  6.30           O  
ATOM   1904  OE2 GLU A 245     -14.497 103.027  -1.419  1.00  2.16           O  
ATOM   1905  N   ASP A 246     -10.545 103.400  -0.661  1.00  5.20           N  
ATOM   1906  CA  ASP A 246      -9.771 102.309  -1.212  1.00 10.51           C  
ATOM   1907  C   ASP A 246     -10.524 101.500  -2.253  1.00  8.57           C  
ATOM   1908  O   ASP A 246      -9.911 100.694  -2.977  1.00 13.94           O  
ATOM   1909  CB  ASP A 246      -9.345 101.394  -0.070  1.00 26.00           C  
ATOM   1910  CG  ASP A 246      -8.069 101.765   0.634  1.00 27.71           C  
ATOM   1911  OD1 ASP A 246      -8.012 102.848   1.249  1.00 29.99           O  
ATOM   1912  OD2 ASP A 246      -7.087 100.990   0.619  1.00 33.86           O  
ATOM   1913  N   GLY A 247     -11.825 101.676  -2.399  1.00  7.24           N  
ATOM   1914  CA  GLY A 247     -12.603 101.099  -3.470  1.00  8.35           C  
ATOM   1915  C   GLY A 247     -12.266 101.620  -4.873  1.00  6.95           C  
ATOM   1916  O   GLY A 247     -12.475 100.910  -5.862  1.00  2.88           O  
ATOM   1917  N   LEU A 248     -11.953 102.881  -5.095  1.00  2.23           N  
ATOM   1918  CA  LEU A 248     -11.517 103.440  -6.333  1.00  8.99           C  
ATOM   1919  C   LEU A 248     -10.110 103.020  -6.750  1.00  9.73           C  
ATOM   1920  O   LEU A 248      -9.163 102.932  -5.991  1.00 16.54           O  
ATOM   1921  CB  LEU A 248     -11.587 104.979  -6.370  1.00 10.64           C  
ATOM   1922  CG  LEU A 248     -12.904 105.597  -5.907  1.00 10.86           C  
ATOM   1923  CD1 LEU A 248     -13.238 106.900  -6.605  1.00  8.61           C  
ATOM   1924  CD2 LEU A 248     -14.038 104.602  -6.158  1.00  8.21           C  
ATOM   1925  N   PRO A 249      -9.995 102.790  -8.037  1.00 10.42           N  
ATOM   1926  CA  PRO A 249      -8.790 102.404  -8.717  1.00  9.20           C  
ATOM   1927  C   PRO A 249      -7.634 103.390  -8.729  1.00  2.19           C  
ATOM   1928  O   PRO A 249      -6.496 102.914  -8.959  1.00  4.21           O  
ATOM   1929  CB  PRO A 249      -9.240 102.070 -10.166  1.00 11.77           C  
ATOM   1930  CG  PRO A 249     -10.740 101.947 -10.010  1.00 10.33           C  
ATOM   1931  CD  PRO A 249     -11.174 102.892  -8.917  1.00  4.24           C  
ATOM   1932  N   LEU A 250      -7.780 104.718  -8.701  1.00  2.44           N  
ATOM   1933  CA  LEU A 250      -6.661 105.589  -8.896  1.00  5.81           C  
ATOM   1934  C   LEU A 250      -6.892 106.712  -7.893  1.00  4.77           C  
ATOM   1935  O   LEU A 250      -7.919 106.700  -7.236  1.00  9.64           O  
ATOM   1936  CB  LEU A 250      -6.646 106.168 -10.297  1.00 11.57           C  
ATOM   1937  CG  LEU A 250      -6.606 105.235 -11.504  1.00  3.56           C  
ATOM   1938  CD1 LEU A 250      -6.246 105.989 -12.784  1.00  2.16           C  
ATOM   1939  CD2 LEU A 250      -5.562 104.169 -11.293  1.00  2.16           C  
ATOM   1940  N   ALA A 251      -5.897 107.561  -7.766  1.00  3.58           N  
ATOM   1941  CA  ALA A 251      -5.887 108.541  -6.711  1.00  3.61           C  
ATOM   1942  C   ALA A 251      -5.731 109.925  -7.280  1.00  2.16           C  
ATOM   1943  O   ALA A 251      -5.100 110.354  -8.195  1.00  3.35           O  
ATOM   1944  CB  ALA A 251      -4.897 108.264  -5.625  1.00  4.31           C  
ATOM   1945  N   HIS A 252      -6.728 110.700  -6.701  1.00  2.16           N  
ATOM   1946  CA  HIS A 252      -6.712 112.134  -7.115  1.00  4.40           C  
ATOM   1947  C   HIS A 252      -6.102 113.090  -6.085  1.00  2.16           C  
ATOM   1948  O   HIS A 252      -6.362 112.929  -4.877  1.00  5.80           O  
ATOM   1949  CB  HIS A 252      -8.140 112.535  -7.497  1.00  9.20           C  
ATOM   1950  CG  HIS A 252      -8.557 112.093  -8.854  1.00  3.02           C  
ATOM   1951  ND1 HIS A 252      -8.994 110.831  -9.137  1.00  6.57           N  
ATOM   1952  CD2 HIS A 252      -8.679 112.807 -10.012  1.00  9.67           C  
ATOM   1953  CE1 HIS A 252      -9.280 110.715 -10.410  1.00  4.33           C  
ATOM   1954  NE2 HIS A 252      -9.114 111.908 -10.958  1.00 15.99           N  
ATOM   1955  N   VAL A 253      -5.092 113.889  -6.442  1.00  5.36           N  
ATOM   1956  CA  VAL A 253      -4.528 114.843  -5.475  1.00  2.16           C  
ATOM   1957  C   VAL A 253      -4.554 116.270  -6.104  1.00  8.17           C  
ATOM   1958  O   VAL A 253      -4.086 116.527  -7.235  1.00  2.57           O  
ATOM   1959  CB  VAL A 253      -3.095 114.473  -5.169  1.00  6.17           C  
ATOM   1960  CG1 VAL A 253      -2.555 115.318  -4.011  1.00  2.16           C  
ATOM   1961  CG2 VAL A 253      -3.024 113.003  -4.811  1.00  7.55           C  
ATOM   1962  N   ALA A 254      -5.091 117.263  -5.358  1.00  2.16           N  
ATOM   1963  CA  ALA A 254      -4.990 118.628  -5.856  1.00  8.24           C  
ATOM   1964  C   ALA A 254      -4.316 119.490  -4.798  1.00  4.90           C  
ATOM   1965  O   ALA A 254      -4.808 119.513  -3.677  1.00  3.84           O  
ATOM   1966  CB  ALA A 254      -6.379 119.114  -6.242  1.00  2.16           C  
ATOM   1967  N   ILE A 255      -3.116 119.926  -5.122  1.00  6.54           N  
ATOM   1968  CA  ILE A 255      -2.353 120.642  -4.076  1.00  4.23           C  
ATOM   1969  C   ILE A 255      -2.261 122.068  -4.565  1.00  5.53           C  
ATOM   1970  O   ILE A 255      -2.191 122.285  -5.776  1.00  2.98           O  
ATOM   1971  CB  ILE A 255      -1.020 119.940  -3.839  1.00  7.45           C  
ATOM   1972  CG1 ILE A 255      -0.065 120.824  -3.039  1.00 10.45           C  
ATOM   1973  CG2 ILE A 255      -0.345 119.493  -5.123  1.00 14.69           C  
ATOM   1974  CD1 ILE A 255       1.365 120.351  -3.155  1.00  2.27           C  
ATOM   1975  N   ALA A 256      -2.494 123.006  -3.665  1.00  6.30           N  
ATOM   1976  CA  ALA A 256      -2.445 124.435  -3.883  1.00 12.77           C  
ATOM   1977  C   ALA A 256      -1.758 125.406  -2.922  1.00 12.81           C  
ATOM   1978  O   ALA A 256      -1.980 125.333  -1.709  1.00 15.68           O  
ATOM   1979  CB  ALA A 256      -3.898 124.973  -3.947  1.00  2.16           C  
ATOM   1980  N   VAL A 257      -1.266 126.542  -3.431  1.00  9.95           N  
ATOM   1981  CA  VAL A 257      -0.832 127.727  -2.656  1.00  2.16           C  
ATOM   1982  C   VAL A 257      -1.649 128.882  -3.114  1.00  9.58           C  
ATOM   1983  O   VAL A 257      -1.867 129.048  -4.309  1.00 14.08           O  
ATOM   1984  CB  VAL A 257       0.665 127.961  -2.594  1.00  2.16           C  
ATOM   1985  CG1 VAL A 257       1.283 126.938  -1.637  1.00  8.29           C  
ATOM   1986  CG2 VAL A 257       1.338 127.941  -3.930  1.00  9.38           C  
ATOM   1987  N   GLU A 258      -2.170 129.633  -2.172  1.00 12.98           N  
ATOM   1988  CA  GLU A 258      -3.022 130.775  -2.557  1.00 19.32           C  
ATOM   1989  C   GLU A 258      -2.338 131.797  -3.424  1.00 20.76           C  
ATOM   1990  O   GLU A 258      -1.122 132.068  -3.399  1.00 25.88           O  
ATOM   1991  CB  GLU A 258      -3.553 131.306  -1.242  1.00 29.66           C  
ATOM   1992  CG  GLU A 258      -4.611 130.381  -0.642  1.00 40.92           C  
ATOM   1993  CD  GLU A 258      -4.115 129.489   0.467  1.00 45.96           C  
ATOM   1994  OE1 GLU A 258      -2.925 129.552   0.838  1.00 54.97           O  
ATOM   1995  OE2 GLU A 258      -4.956 128.706   0.969  1.00 42.53           O  
ATOM   1996  N   GLY A 259      -3.088 132.389  -4.358  1.00 18.40           N  
ATOM   1997  CA  GLY A 259      -2.583 133.319  -5.333  1.00 19.31           C  
ATOM   1998  C   GLY A 259      -3.299 134.617  -5.612  1.00 20.97           C  
ATOM   1999  O   GLY A 259      -4.428 134.912  -5.223  1.00 30.15           O  
ATOM   2000  N   PRO A 260      -2.636 135.502  -6.346  1.00 20.16           N  
ATOM   2001  CA  PRO A 260      -3.055 136.820  -6.746  1.00 21.74           C  
ATOM   2002  C   PRO A 260      -4.482 136.937  -7.233  1.00 21.85           C  
ATOM   2003  O   PRO A 260      -5.122 135.962  -7.632  1.00 22.06           O  
ATOM   2004  CB  PRO A 260      -2.079 137.234  -7.878  1.00 16.94           C  
ATOM   2005  CG  PRO A 260      -0.876 136.376  -7.609  1.00 13.15           C  
ATOM   2006  CD  PRO A 260      -1.285 135.169  -6.841  1.00 16.13           C  
ATOM   2007  N   GLY A 261      -5.045 138.147  -7.220  1.00 24.30           N  
ATOM   2008  CA  GLY A 261      -6.380 138.237  -7.837  1.00 29.73           C  
ATOM   2009  C   GLY A 261      -6.161 138.130  -9.350  1.00 27.20           C  
ATOM   2010  O   GLY A 261      -5.113 137.722  -9.830  1.00 32.29           O  
ATOM   2011  N   TRP A 262      -7.189 138.553 -10.064  1.00 25.25           N  
ATOM   2012  CA  TRP A 262      -7.114 138.523 -11.519  1.00 18.08           C  
ATOM   2013  C   TRP A 262      -5.987 139.394 -12.031  1.00 16.81           C  
ATOM   2014  O   TRP A 262      -5.488 139.111 -13.112  1.00 15.17           O  
ATOM   2015  CB  TRP A 262      -8.445 139.058 -12.008  1.00  9.19           C  
ATOM   2016  CG  TRP A 262      -9.529 138.038 -11.912  1.00  8.65           C  
ATOM   2017  CD1 TRP A 262     -10.583 138.003 -11.057  1.00  2.16           C  
ATOM   2018  CD2 TRP A 262      -9.696 136.934 -12.805  1.00  7.11           C  
ATOM   2019  NE1 TRP A 262     -11.398 136.945 -11.376  1.00 13.03           N  
ATOM   2020  CE2 TRP A 262     -10.890 136.284 -12.460  1.00  3.36           C  
ATOM   2021  CE3 TRP A 262      -8.968 136.438 -13.880  1.00 15.53           C  
ATOM   2022  CZ2 TRP A 262     -11.362 135.164 -13.145  1.00  6.04           C  
ATOM   2023  CZ3 TRP A 262      -9.439 135.332 -14.566  1.00 19.67           C  
ATOM   2024  CH2 TRP A 262     -10.619 134.680 -14.183  1.00 10.36           C  
ATOM   2025  N   ALA A 263      -5.805 140.565 -11.416  1.00 19.60           N  
ATOM   2026  CA  ALA A 263      -4.928 141.535 -12.093  1.00 23.39           C  
ATOM   2027  C   ALA A 263      -3.668 141.699 -11.266  1.00 26.43           C  
ATOM   2028  O   ALA A 263      -3.796 142.082 -10.105  1.00 26.08           O  
ATOM   2029  CB  ALA A 263      -5.658 142.853 -12.267  1.00  2.16           C  
ATOM   2030  N   HIS A 264      -2.533 141.358 -11.872  1.00 29.02           N  
ATOM   2031  CA  HIS A 264      -1.279 141.512 -11.128  1.00 34.42           C  
ATOM   2032  C   HIS A 264      -0.115 141.130 -12.028  1.00 36.56           C  
ATOM   2033  O   HIS A 264      -0.114 139.985 -12.471  1.00 38.42           O  
ATOM   2034  CB  HIS A 264      -1.272 140.596  -9.910  1.00 36.43           C  
ATOM   2035  CG  HIS A 264      -0.473 141.016  -8.723  1.00 42.53           C  
ATOM   2036  ND1 HIS A 264       0.905 141.087  -8.713  1.00 47.09           N  
ATOM   2037  CD2 HIS A 264      -0.867 141.360  -7.468  1.00 41.13           C  
ATOM   2038  CE1 HIS A 264       1.318 141.471  -7.509  1.00 48.27           C  
ATOM   2039  NE2 HIS A 264       0.263 141.643  -6.736  1.00 45.92           N  
ATOM   2040  N   PRO A 265       0.917 141.938 -12.052  1.00 40.39           N  
ATOM   2041  CA  PRO A 265       2.182 141.666 -12.706  1.00 40.48           C  
ATOM   2042  C   PRO A 265       2.807 140.329 -12.351  1.00 40.44           C  
ATOM   2043  O   PRO A 265       3.609 139.796 -13.129  1.00 43.07           O  
ATOM   2044  CB  PRO A 265       3.151 142.810 -12.314  1.00 41.42           C  
ATOM   2045  CG  PRO A 265       2.151 143.916 -12.044  1.00 42.09           C  
ATOM   2046  CD  PRO A 265       0.904 143.287 -11.451  1.00 42.41           C  
ATOM   2047  N   ASP A 266       2.465 139.750 -11.214  1.00 40.21           N  
ATOM   2048  CA  ASP A 266       3.008 138.465 -10.773  1.00 38.07           C  
ATOM   2049  C   ASP A 266       2.292 137.300 -11.443  1.00 33.24           C  
ATOM   2050  O   ASP A 266       2.853 136.224 -11.638  1.00 32.88           O  
ATOM   2051  CB  ASP A 266       2.859 138.425  -9.234  1.00 39.51           C  
ATOM   2052  CG  ASP A 266       3.711 139.546  -8.655  1.00 47.31           C  
ATOM   2053  OD1 ASP A 266       3.561 140.697  -9.127  1.00 55.70           O  
ATOM   2054  OD2 ASP A 266       4.568 139.322  -7.787  1.00 47.57           O  
ATOM   2055  N   ASN A 267       1.078 137.587 -11.869  1.00 26.56           N  
ATOM   2056  CA  ASN A 267       0.098 136.719 -12.442  1.00 21.45           C  
ATOM   2057  C   ASN A 267       0.327 136.220 -13.846  1.00 18.55           C  
ATOM   2058  O   ASN A 267      -0.431 135.346 -14.281  1.00 19.54           O  
ATOM   2059  CB  ASN A 267      -1.261 137.441 -12.347  1.00 20.26           C  
ATOM   2060  CG  ASN A 267      -2.412 136.486 -12.531  1.00 15.80           C  
ATOM   2061  OD1 ASN A 267      -2.257 135.301 -12.307  1.00  9.54           O  
ATOM   2062  ND2 ASN A 267      -3.567 136.966 -12.954  1.00 28.91           N  
ATOM   2063  N   VAL A 268       1.276 136.776 -14.572  1.00 19.05           N  
ATOM   2064  CA  VAL A 268       1.621 136.312 -15.923  1.00 14.47           C  
ATOM   2065  C   VAL A 268       2.930 135.530 -15.744  1.00 13.64           C  
ATOM   2066  O   VAL A 268       3.243 134.542 -16.364  1.00 14.62           O  
ATOM   2067  CB  VAL A 268       1.881 137.474 -16.895  1.00 12.65           C  
ATOM   2068  CG1 VAL A 268       2.837 137.028 -17.994  1.00  3.67           C  
ATOM   2069  CG2 VAL A 268       0.596 137.988 -17.539  1.00  8.13           C  
ATOM   2070  N   ALA A 269       3.692 136.048 -14.777  1.00 10.84           N  
ATOM   2071  CA  ALA A 269       5.004 135.454 -14.509  1.00  4.36           C  
ATOM   2072  C   ALA A 269       4.730 134.049 -13.984  1.00  5.11           C  
ATOM   2073  O   ALA A 269       5.439 133.123 -14.338  1.00  2.19           O  
ATOM   2074  CB  ALA A 269       5.726 136.298 -13.481  1.00  2.59           C  
ATOM   2075  N   LEU A 270       3.642 133.952 -13.227  1.00  2.16           N  
ATOM   2076  CA  LEU A 270       3.317 132.633 -12.657  1.00  4.36           C  
ATOM   2077  C   LEU A 270       3.065 131.651 -13.790  1.00  5.59           C  
ATOM   2078  O   LEU A 270       3.569 130.549 -13.895  1.00  4.57           O  
ATOM   2079  CB  LEU A 270       2.061 132.752 -11.804  1.00  2.55           C  
ATOM   2080  CG  LEU A 270       2.200 133.379 -10.420  1.00  8.48           C  
ATOM   2081  CD1 LEU A 270       0.872 133.108  -9.700  1.00  6.38           C  
ATOM   2082  CD2 LEU A 270       3.335 132.732  -9.662  1.00  2.16           C  
ATOM   2083  N   GLN A 271       2.282 132.090 -14.735  1.00  2.16           N  
ATOM   2084  CA  GLN A 271       1.885 131.257 -15.878  1.00 10.42           C  
ATOM   2085  C   GLN A 271       3.127 130.780 -16.620  1.00 10.66           C  
ATOM   2086  O   GLN A 271       3.357 129.594 -16.854  1.00 13.02           O  
ATOM   2087  CB  GLN A 271       1.018 132.017 -16.873  1.00 16.49           C  
ATOM   2088  CG  GLN A 271      -0.403 132.280 -16.445  1.00 23.46           C  
ATOM   2089  CD  GLN A 271      -1.181 130.986 -16.285  1.00 27.39           C  
ATOM   2090  OE1 GLN A 271      -0.588 129.924 -16.477  1.00 17.14           O  
ATOM   2091  NE2 GLN A 271      -2.460 131.080 -15.944  1.00 34.94           N  
ATOM   2092  N   VAL A 272       4.005 131.720 -17.003  1.00  6.95           N  
ATOM   2093  CA  VAL A 272       5.307 131.306 -17.458  1.00  2.16           C  
ATOM   2094  C   VAL A 272       5.935 130.214 -16.593  1.00  4.06           C  
ATOM   2095  O   VAL A 272       6.468 129.273 -17.185  1.00  2.27           O  
ATOM   2096  CB  VAL A 272       6.301 132.461 -17.631  1.00  6.55           C  
ATOM   2097  CG1 VAL A 272       7.243 132.081 -18.755  1.00  2.16           C  
ATOM   2098  CG2 VAL A 272       5.557 133.702 -18.041  1.00  2.16           C  
ATOM   2099  N   ALA A 273       5.890 130.322 -15.275  1.00  2.67           N  
ATOM   2100  CA  ALA A 273       6.344 129.273 -14.390  1.00  9.83           C  
ATOM   2101  C   ALA A 273       5.594 127.978 -14.680  1.00  5.74           C  
ATOM   2102  O   ALA A 273       6.245 126.975 -14.996  1.00 15.19           O  
ATOM   2103  CB  ALA A 273       6.237 129.672 -12.930  1.00 14.16           C  
ATOM   2104  N   ASN A 274       4.222 127.951 -14.663  1.00  2.16           N  
ATOM   2105  CA  ASN A 274       3.659 126.642 -14.911  1.00  7.06           C  
ATOM   2106  C   ASN A 274       3.816 126.144 -16.335  1.00  8.33           C  
ATOM   2107  O   ASN A 274       3.339 125.061 -16.718  1.00  3.93           O  
ATOM   2108  CB  ASN A 274       2.202 126.630 -14.574  1.00  2.16           C  
ATOM   2109  CG  ASN A 274       1.891 127.094 -13.174  1.00 17.94           C  
ATOM   2110  OD1 ASN A 274       2.695 126.906 -12.262  1.00 28.77           O  
ATOM   2111  ND2 ASN A 274       0.751 127.707 -12.901  1.00 25.11           N  
ATOM   2112  N   ALA A 275       4.257 127.059 -17.194  1.00 11.57           N  
ATOM   2113  CA  ALA A 275       4.609 126.587 -18.538  1.00 14.75           C  
ATOM   2114  C   ALA A 275       5.674 125.494 -18.348  1.00 12.51           C  
ATOM   2115  O   ALA A 275       5.569 124.369 -18.788  1.00 12.81           O  
ATOM   2116  CB  ALA A 275       5.183 127.754 -19.321  1.00 18.07           C  
ATOM   2117  N   ILE A 276       6.697 125.868 -17.594  1.00  5.68           N  
ATOM   2118  CA  ILE A 276       7.858 125.024 -17.344  1.00  2.16           C  
ATOM   2119  C   ILE A 276       7.383 123.686 -16.790  1.00  4.32           C  
ATOM   2120  O   ILE A 276       7.378 122.716 -17.573  1.00  5.27           O  
ATOM   2121  CB  ILE A 276       8.822 125.800 -16.482  1.00  2.16           C  
ATOM   2122  CG1 ILE A 276       9.083 127.140 -17.189  1.00  6.56           C  
ATOM   2123  CG2 ILE A 276      10.090 124.964 -16.388  1.00  2.16           C  
ATOM   2124  CD1 ILE A 276       9.138 128.326 -16.213  1.00  4.28           C  
ATOM   2125  N   ILE A 277       6.698 123.601 -15.657  1.00  5.03           N  
ATOM   2126  CA  ILE A 277       6.337 122.291 -15.124  1.00  2.16           C  
ATOM   2127  C   ILE A 277       5.427 121.552 -16.103  1.00  2.32           C  
ATOM   2128  O   ILE A 277       5.635 120.367 -16.353  1.00  2.16           O  
ATOM   2129  CB  ILE A 277       5.494 122.416 -13.860  1.00  2.16           C  
ATOM   2130  CG1 ILE A 277       5.819 123.678 -13.075  1.00  8.62           C  
ATOM   2131  CG2 ILE A 277       5.471 121.170 -13.021  1.00  6.11           C  
ATOM   2132  CD1 ILE A 277       6.865 123.516 -12.001  1.00  3.40           C  
ATOM   2133  N   GLY A 278       4.481 122.298 -16.652  1.00  8.40           N  
ATOM   2134  CA  GLY A 278       3.628 121.787 -17.714  1.00  9.85           C  
ATOM   2135  C   GLY A 278       2.479 120.910 -17.258  1.00 11.80           C  
ATOM   2136  O   GLY A 278       1.809 121.144 -16.238  1.00 12.02           O  
ATOM   2137  N   HIS A 279       2.166 119.882 -18.035  1.00  8.97           N  
ATOM   2138  CA  HIS A 279       0.988 119.038 -17.779  1.00  7.25           C  
ATOM   2139  C   HIS A 279       1.255 117.748 -18.524  1.00  7.82           C  
ATOM   2140  O   HIS A 279       2.176 117.642 -19.357  1.00  2.50           O  
ATOM   2141  CB  HIS A 279      -0.248 119.829 -18.232  1.00  7.54           C  
ATOM   2142  CG  HIS A 279      -0.111 120.225 -19.667  1.00  6.33           C  
ATOM   2143  ND1 HIS A 279      -0.773 119.459 -20.612  1.00  7.47           N  
ATOM   2144  CD2 HIS A 279       0.590 121.170 -20.322  1.00  2.16           C  
ATOM   2145  CE1 HIS A 279      -0.457 119.912 -21.793  1.00  2.16           C  
ATOM   2146  NE2 HIS A 279       0.386 120.949 -21.671  1.00  2.16           N  
ATOM   2147  N   TYR A 280       0.676 116.620 -18.110  1.00  6.77           N  
ATOM   2148  CA  TYR A 280       1.083 115.332 -18.682  1.00  6.77           C  
ATOM   2149  C   TYR A 280       0.025 114.244 -18.674  1.00  2.16           C  
ATOM   2150  O   TYR A 280      -0.808 114.104 -17.786  1.00  2.16           O  
ATOM   2151  CB  TYR A 280       2.284 114.811 -17.870  1.00  5.28           C  
ATOM   2152  CG  TYR A 280       2.700 113.426 -18.296  1.00 11.14           C  
ATOM   2153  CD1 TYR A 280       2.087 112.301 -17.760  1.00 11.25           C  
ATOM   2154  CD2 TYR A 280       3.680 113.228 -19.251  1.00 14.62           C  
ATOM   2155  CE1 TYR A 280       2.440 111.031 -18.135  1.00  8.18           C  
ATOM   2156  CE2 TYR A 280       4.041 111.957 -19.649  1.00 10.29           C  
ATOM   2157  CZ  TYR A 280       3.422 110.873 -19.084  1.00  9.33           C  
ATOM   2158  OH  TYR A 280       3.770 109.602 -19.457  1.00  9.36           O  
ATOM   2159  N   ASP A 281       0.034 113.313 -19.615  1.00  6.07           N  
ATOM   2160  CA  ASP A 281      -1.066 112.321 -19.627  1.00  6.64           C  
ATOM   2161  C   ASP A 281      -0.437 111.006 -20.067  1.00  6.05           C  
ATOM   2162  O   ASP A 281       0.689 111.084 -20.561  1.00 14.07           O  
ATOM   2163  CB  ASP A 281      -2.098 112.758 -20.664  1.00  9.93           C  
ATOM   2164  CG  ASP A 281      -3.414 112.028 -20.718  1.00  2.16           C  
ATOM   2165  OD1 ASP A 281      -3.559 110.902 -20.234  1.00  8.48           O  
ATOM   2166  OD2 ASP A 281      -4.400 112.548 -21.283  1.00  4.35           O  
ATOM   2167  N   CYS A 282      -1.101 109.903 -19.911  1.00  4.06           N  
ATOM   2168  CA  CYS A 282      -0.789 108.557 -20.334  1.00  3.07           C  
ATOM   2169  C   CYS A 282      -0.469 108.505 -21.814  1.00  6.84           C  
ATOM   2170  O   CYS A 282       0.392 107.695 -22.169  1.00 10.91           O  
ATOM   2171  CB  CYS A 282      -2.019 107.679 -20.092  1.00  2.16           C  
ATOM   2172  SG  CYS A 282      -2.361 107.417 -18.350  1.00  2.16           S  
ATOM   2173  N   THR A 283      -1.153 109.253 -22.632  1.00  2.16           N  
ATOM   2174  CA  THR A 283      -0.973 109.406 -24.043  1.00  4.74           C  
ATOM   2175  C   THR A 283      -0.082 110.483 -24.607  1.00  4.25           C  
ATOM   2176  O   THR A 283      -0.179 110.738 -25.825  1.00  3.87           O  
ATOM   2177  CB  THR A 283      -2.400 109.612 -24.636  1.00  6.79           C  
ATOM   2178  OG1 THR A 283      -2.923 110.848 -24.137  1.00  4.75           O  
ATOM   2179  CG2 THR A 283      -3.276 108.456 -24.175  1.00  2.66           C  
ATOM   2180  N   TYR A 284       0.784 111.165 -23.866  1.00  5.00           N  
ATOM   2181  CA  TYR A 284       1.649 112.187 -24.490  1.00  3.32           C  
ATOM   2182  C   TYR A 284       2.717 111.544 -25.357  1.00  4.08           C  
ATOM   2183  O   TYR A 284       3.513 110.655 -24.995  1.00  2.88           O  
ATOM   2184  CB  TYR A 284       2.223 113.094 -23.417  1.00 11.49           C  
ATOM   2185  CG  TYR A 284       1.331 114.224 -22.985  1.00 17.61           C  
ATOM   2186  CD1 TYR A 284      -0.041 114.107 -22.981  1.00 12.91           C  
ATOM   2187  CD2 TYR A 284       1.882 115.431 -22.561  1.00 29.52           C  
ATOM   2188  CE1 TYR A 284      -0.834 115.163 -22.585  1.00 19.55           C  
ATOM   2189  CE2 TYR A 284       1.093 116.492 -22.154  1.00 28.74           C  
ATOM   2190  CZ  TYR A 284      -0.273 116.348 -22.174  1.00 22.91           C  
ATOM   2191  OH  TYR A 284      -1.100 117.361 -21.775  1.00 22.90           O  
ATOM   2192  N   GLY A 285       2.820 111.926 -26.629  1.00  2.74           N  
ATOM   2193  CA  GLY A 285       3.777 111.309 -27.536  1.00  8.17           C  
ATOM   2194  C   GLY A 285       5.240 111.410 -27.168  1.00  8.55           C  
ATOM   2195  O   GLY A 285       6.062 110.689 -27.756  1.00  6.38           O  
ATOM   2196  N   GLY A 286       5.595 112.335 -26.297  1.00  7.70           N  
ATOM   2197  CA  GLY A 286       6.992 112.594 -26.028  1.00  3.06           C  
ATOM   2198  C   GLY A 286       7.448 111.859 -24.802  1.00  9.94           C  
ATOM   2199  O   GLY A 286       8.676 111.745 -24.681  1.00 18.80           O  
ATOM   2200  N   GLY A 287       6.538 111.381 -23.961  1.00  2.16           N  
ATOM   2201  CA  GLY A 287       7.057 110.776 -22.725  1.00  5.36           C  
ATOM   2202  C   GLY A 287       8.474 111.245 -22.416  1.00  4.45           C  
ATOM   2203  O   GLY A 287       8.827 112.424 -22.491  1.00  3.68           O  
ATOM   2204  N   ALA A 288       9.321 110.266 -22.105  1.00  6.46           N  
ATOM   2205  CA  ALA A 288      10.647 110.421 -21.584  1.00  4.93           C  
ATOM   2206  C   ALA A 288      11.491 111.547 -22.122  1.00  6.64           C  
ATOM   2207  O   ALA A 288      12.359 112.051 -21.401  1.00  8.20           O  
ATOM   2208  CB  ALA A 288      11.494 109.177 -21.395  1.00  2.16           C  
ATOM   2209  N   HIS A 289      11.238 112.021 -23.317  1.00  5.77           N  
ATOM   2210  CA  HIS A 289      11.876 113.200 -23.852  1.00  4.25           C  
ATOM   2211  C   HIS A 289      11.292 114.546 -23.524  1.00  6.51           C  
ATOM   2212  O   HIS A 289      11.929 115.607 -23.666  1.00  6.29           O  
ATOM   2213  CB  HIS A 289      12.064 112.973 -25.349  1.00  5.32           C  
ATOM   2214  CG  HIS A 289      12.971 111.797 -25.583  1.00  6.32           C  
ATOM   2215  ND1 HIS A 289      14.040 111.477 -24.782  1.00  8.04           N  
ATOM   2216  CD2 HIS A 289      12.936 110.860 -26.552  1.00  2.16           C  
ATOM   2217  CE1 HIS A 289      14.614 110.381 -25.262  1.00  3.91           C  
ATOM   2218  NE2 HIS A 289      13.969 109.985 -26.348  1.00  5.54           N  
ATOM   2219  N   LEU A 290      10.049 114.615 -23.081  1.00  2.53           N  
ATOM   2220  CA  LEU A 290       9.485 115.866 -22.581  1.00  6.41           C  
ATOM   2221  C   LEU A 290      10.531 116.660 -21.815  1.00  7.50           C  
ATOM   2222  O   LEU A 290      11.390 116.106 -21.119  1.00 11.04           O  
ATOM   2223  CB  LEU A 290       8.304 115.490 -21.669  1.00  6.48           C  
ATOM   2224  CG  LEU A 290       7.081 114.925 -22.419  1.00  5.88           C  
ATOM   2225  CD1 LEU A 290       5.980 114.637 -21.418  1.00  2.16           C  
ATOM   2226  CD2 LEU A 290       6.616 115.966 -23.431  1.00  3.17           C  
ATOM   2227  N   SER A 291      10.485 117.988 -21.925  1.00  2.81           N  
ATOM   2228  CA  SER A 291      11.517 118.776 -21.244  1.00  8.40           C  
ATOM   2229  C   SER A 291      11.167 119.158 -19.823  1.00  5.61           C  
ATOM   2230  O   SER A 291      11.985 119.807 -19.158  1.00 15.10           O  
ATOM   2231  CB  SER A 291      11.920 119.970 -22.110  1.00  8.66           C  
ATOM   2232  OG  SER A 291      10.805 120.802 -22.362  1.00  2.16           O  
ATOM   2233  N   SER A 292       9.949 118.842 -19.370  1.00  2.26           N  
ATOM   2234  CA  SER A 292       9.524 119.129 -18.026  1.00  5.41           C  
ATOM   2235  C   SER A 292       9.759 117.941 -17.102  1.00  6.80           C  
ATOM   2236  O   SER A 292       9.042 116.943 -17.023  1.00  6.92           O  
ATOM   2237  CB  SER A 292       8.068 119.580 -17.878  1.00  2.16           C  
ATOM   2238  OG  SER A 292       7.872 119.836 -16.473  1.00  7.31           O  
ATOM   2239  N   PRO A 293      10.568 118.149 -16.085  1.00  2.16           N  
ATOM   2240  CA  PRO A 293      11.061 117.083 -15.225  1.00  7.60           C  
ATOM   2241  C   PRO A 293       9.965 116.199 -14.676  1.00 10.40           C  
ATOM   2242  O   PRO A 293      10.051 114.965 -14.647  1.00  9.38           O  
ATOM   2243  CB  PRO A 293      11.838 117.816 -14.111  1.00  4.92           C  
ATOM   2244  CG  PRO A 293      12.198 119.129 -14.769  1.00  2.51           C  
ATOM   2245  CD  PRO A 293      11.535 119.268 -16.107  1.00  2.16           C  
ATOM   2246  N   LEU A 294       8.905 116.846 -14.164  1.00 11.04           N  
ATOM   2247  CA  LEU A 294       7.820 116.043 -13.612  1.00  8.88           C  
ATOM   2248  C   LEU A 294       7.311 115.114 -14.690  1.00  2.71           C  
ATOM   2249  O   LEU A 294       7.279 113.885 -14.541  1.00  2.16           O  
ATOM   2250  CB  LEU A 294       6.650 116.887 -13.149  1.00  7.27           C  
ATOM   2251  CG  LEU A 294       6.982 117.953 -12.125  1.00  8.88           C  
ATOM   2252  CD1 LEU A 294       5.625 118.471 -11.654  1.00 14.50           C  
ATOM   2253  CD2 LEU A 294       7.765 117.370 -10.970  1.00  9.09           C  
ATOM   2254  N   ALA A 295       7.232 115.487 -15.919  1.00  2.16           N  
ATOM   2255  CA  ALA A 295       6.773 114.891 -17.103  1.00  7.81           C  
ATOM   2256  C   ALA A 295       7.735 113.778 -17.507  1.00  6.72           C  
ATOM   2257  O   ALA A 295       7.375 112.628 -17.737  1.00 12.32           O  
ATOM   2258  CB  ALA A 295       6.787 116.040 -18.110  1.00  2.16           C  
ATOM   2259  N   SER A 296       9.003 114.058 -17.412  1.00  2.16           N  
ATOM   2260  CA  SER A 296      10.044 113.090 -17.793  1.00  8.65           C  
ATOM   2261  C   SER A 296      10.033 111.968 -16.733  1.00  2.16           C  
ATOM   2262  O   SER A 296       9.549 110.890 -17.002  1.00  6.54           O  
ATOM   2263  CB  SER A 296      11.426 113.753 -17.845  1.00 12.33           C  
ATOM   2264  OG  SER A 296      11.326 115.097 -17.384  1.00 23.62           O  
ATOM   2265  N   ILE A 297      10.347 112.331 -15.511  1.00  9.47           N  
ATOM   2266  CA  ILE A 297      10.224 111.380 -14.423  1.00  7.33           C  
ATOM   2267  C   ILE A 297       8.963 110.540 -14.548  1.00  9.76           C  
ATOM   2268  O   ILE A 297       9.076 109.311 -14.634  1.00  2.64           O  
ATOM   2269  CB  ILE A 297      10.264 112.096 -13.065  1.00  9.01           C  
ATOM   2270  CG1 ILE A 297      11.503 112.995 -13.116  1.00  7.59           C  
ATOM   2271  CG2 ILE A 297      10.436 111.050 -11.963  1.00 15.80           C  
ATOM   2272  CD1 ILE A 297      12.772 112.197 -12.879  1.00 14.91           C  
ATOM   2273  N   ALA A 298       7.790 111.170 -14.582  1.00 12.59           N  
ATOM   2274  CA  ALA A 298       6.506 110.491 -14.685  1.00  9.71           C  
ATOM   2275  C   ALA A 298       6.480 109.545 -15.881  1.00  9.68           C  
ATOM   2276  O   ALA A 298       6.026 108.423 -15.785  1.00  7.80           O  
ATOM   2277  CB  ALA A 298       5.414 111.522 -14.953  1.00  7.15           C  
ATOM   2278  N   ALA A 299       6.833 110.107 -17.026  1.00  9.13           N  
ATOM   2279  CA  ALA A 299       6.928 109.319 -18.233  1.00  8.58           C  
ATOM   2280  C   ALA A 299       7.840 108.122 -18.029  1.00  9.06           C  
ATOM   2281  O   ALA A 299       7.523 106.993 -18.371  1.00 16.52           O  
ATOM   2282  CB  ALA A 299       7.542 110.226 -19.302  1.00  8.79           C  
ATOM   2283  N   THR A 300       9.035 108.414 -17.539  1.00 11.61           N  
ATOM   2284  CA  THR A 300      10.058 107.393 -17.428  1.00 11.53           C  
ATOM   2285  C   THR A 300       9.695 106.340 -16.410  1.00  9.50           C  
ATOM   2286  O   THR A 300       9.817 105.170 -16.747  1.00 11.75           O  
ATOM   2287  CB  THR A 300      11.433 107.980 -17.076  1.00  8.58           C  
ATOM   2288  OG1 THR A 300      11.670 109.073 -17.981  1.00  2.16           O  
ATOM   2289  CG2 THR A 300      12.507 106.919 -17.146  1.00  2.85           C  
ATOM   2290  N   ASN A 301       9.315 106.774 -15.227  1.00 12.41           N  
ATOM   2291  CA  ASN A 301       9.167 105.827 -14.126  1.00 16.59           C  
ATOM   2292  C   ASN A 301       7.749 105.374 -13.889  1.00 13.51           C  
ATOM   2293  O   ASN A 301       7.424 104.931 -12.792  1.00  8.92           O  
ATOM   2294  CB  ASN A 301       9.786 106.408 -12.841  1.00 17.95           C  
ATOM   2295  CG  ASN A 301      11.296 106.508 -12.991  1.00 30.23           C  
ATOM   2296  OD1 ASN A 301      11.894 105.559 -13.504  1.00 35.55           O  
ATOM   2297  ND2 ASN A 301      11.938 107.598 -12.600  1.00 37.66           N  
ATOM   2298  N   LYS A 302       6.846 105.492 -14.846  1.00 12.93           N  
ATOM   2299  CA  LYS A 302       5.438 105.172 -14.629  1.00 13.67           C  
ATOM   2300  C   LYS A 302       4.861 105.709 -13.336  1.00  2.16           C  
ATOM   2301  O   LYS A 302       4.033 105.128 -12.681  1.00 10.54           O  
ATOM   2302  CB  LYS A 302       5.192 103.687 -14.814  1.00 20.93           C  
ATOM   2303  CG  LYS A 302       5.356 102.831 -13.590  1.00 40.67           C  
ATOM   2304  CD  LYS A 302       6.217 101.598 -13.777  1.00 46.69           C  
ATOM   2305  CE  LYS A 302       6.555 100.959 -12.431  1.00 51.37           C  
ATOM   2306  NZ  LYS A 302       7.563  99.872 -12.601  1.00 57.74           N  
ATOM   2307  N   LEU A 303       5.246 106.953 -13.006  1.00 10.96           N  
ATOM   2308  CA  LEU A 303       4.937 107.599 -11.749  1.00  7.53           C  
ATOM   2309  C   LEU A 303       3.478 108.047 -11.730  1.00  7.95           C  
ATOM   2310  O   LEU A 303       2.847 107.874 -10.701  1.00  3.00           O  
ATOM   2311  CB  LEU A 303       5.826 108.812 -11.536  1.00  7.44           C  
ATOM   2312  CG  LEU A 303       7.010 108.713 -10.609  1.00  5.41           C  
ATOM   2313  CD1 LEU A 303       7.690 110.071 -10.544  1.00  5.17           C  
ATOM   2314  CD2 LEU A 303       6.486 108.330  -9.241  1.00  2.16           C  
ATOM   2315  N   CYS A 304       2.948 108.596 -12.821  1.00  7.30           N  
ATOM   2316  CA  CYS A 304       1.559 109.030 -12.808  1.00  6.06           C  
ATOM   2317  C   CYS A 304       0.838 108.759 -14.123  1.00  5.67           C  
ATOM   2318  O   CYS A 304       1.463 108.406 -15.117  1.00  3.22           O  
ATOM   2319  CB  CYS A 304       1.467 110.500 -12.479  1.00  6.20           C  
ATOM   2320  SG  CYS A 304       1.723 111.710 -13.801  1.00  3.37           S  
ATOM   2321  N   GLN A 305      -0.470 108.963 -14.079  1.00  3.17           N  
ATOM   2322  CA  GLN A 305      -1.388 108.759 -15.188  1.00  4.47           C  
ATOM   2323  C   GLN A 305      -1.651 110.067 -15.911  1.00  4.55           C  
ATOM   2324  O   GLN A 305      -1.722 110.145 -17.122  1.00  2.16           O  
ATOM   2325  CB  GLN A 305      -2.741 108.270 -14.635  1.00  6.38           C  
ATOM   2326  CG  GLN A 305      -2.635 106.766 -14.368  1.00  9.90           C  
ATOM   2327  CD  GLN A 305      -2.860 106.058 -15.677  1.00 17.35           C  
ATOM   2328  OE1 GLN A 305      -3.935 106.261 -16.245  1.00 23.69           O  
ATOM   2329  NE2 GLN A 305      -1.891 105.283 -16.127  1.00 32.61           N  
ATOM   2330  N   SER A 306      -1.665 111.159 -15.174  1.00  2.16           N  
ATOM   2331  CA  SER A 306      -2.007 112.452 -15.771  1.00  6.58           C  
ATOM   2332  C   SER A 306      -1.926 113.453 -14.650  1.00  2.16           C  
ATOM   2333  O   SER A 306      -1.663 113.018 -13.525  1.00  7.28           O  
ATOM   2334  CB  SER A 306      -3.402 112.388 -16.360  1.00 14.64           C  
ATOM   2335  OG  SER A 306      -4.402 111.899 -15.485  1.00  2.38           O  
ATOM   2336  N   PHE A 307      -1.301 114.624 -14.999  1.00  3.48           N  
ATOM   2337  CA  PHE A 307      -1.015 115.689 -14.046  1.00  5.60           C  
ATOM   2338  C   PHE A 307      -1.017 117.026 -14.793  1.00  3.34           C  
ATOM   2339  O   PHE A 307      -0.444 117.086 -15.883  1.00  3.14           O  
ATOM   2340  CB  PHE A 307       0.293 115.599 -13.271  1.00  8.33           C  
ATOM   2341  CG  PHE A 307       1.498 116.300 -13.837  1.00  7.06           C  
ATOM   2342  CD1 PHE A 307       1.711 117.656 -13.682  1.00  2.73           C  
ATOM   2343  CD2 PHE A 307       2.447 115.558 -14.523  1.00  2.52           C  
ATOM   2344  CE1 PHE A 307       2.834 118.267 -14.198  1.00  2.76           C  
ATOM   2345  CE2 PHE A 307       3.574 116.169 -15.039  1.00 13.41           C  
ATOM   2346  CZ  PHE A 307       3.787 117.533 -14.879  1.00  2.16           C  
ATOM   2347  N   GLN A 308      -1.516 118.037 -14.086  1.00  3.88           N  
ATOM   2348  CA  GLN A 308      -1.703 119.367 -14.671  1.00  2.78           C  
ATOM   2349  C   GLN A 308      -1.622 120.509 -13.680  1.00  7.70           C  
ATOM   2350  O   GLN A 308      -2.379 120.597 -12.728  1.00  7.14           O  
ATOM   2351  CB  GLN A 308      -3.150 119.504 -15.235  1.00  2.16           C  
ATOM   2352  CG  GLN A 308      -4.147 119.564 -14.090  1.00 17.19           C  
ATOM   2353  CD  GLN A 308      -5.595 119.640 -14.453  1.00 11.66           C  
ATOM   2354  OE1 GLN A 308      -5.937 119.751 -15.626  1.00 18.98           O  
ATOM   2355  NE2 GLN A 308      -6.515 119.599 -13.509  1.00  3.17           N  
ATOM   2356  N   THR A 309      -0.762 121.461 -13.987  1.00  6.57           N  
ATOM   2357  CA  THR A 309      -0.612 122.599 -13.095  1.00  7.08           C  
ATOM   2358  C   THR A 309      -1.712 123.591 -13.440  1.00 13.58           C  
ATOM   2359  O   THR A 309      -2.092 123.651 -14.607  1.00 15.85           O  
ATOM   2360  CB  THR A 309       0.741 123.298 -13.218  1.00  2.33           C  
ATOM   2361  OG1 THR A 309       0.712 124.299 -14.242  1.00  2.16           O  
ATOM   2362  CG2 THR A 309       1.820 122.273 -13.482  1.00  2.82           C  
ATOM   2363  N   PHE A 310      -2.186 124.335 -12.447  1.00 18.35           N  
ATOM   2364  CA  PHE A 310      -3.257 125.295 -12.710  1.00 17.34           C  
ATOM   2365  C   PHE A 310      -3.018 126.590 -11.947  1.00 15.25           C  
ATOM   2366  O   PHE A 310      -2.334 126.528 -10.927  1.00 24.08           O  
ATOM   2367  CB  PHE A 310      -4.614 124.715 -12.301  1.00 14.83           C  
ATOM   2368  CG  PHE A 310      -4.656 124.154 -10.909  1.00 13.54           C  
ATOM   2369  CD1 PHE A 310      -4.532 124.980  -9.815  1.00 19.29           C  
ATOM   2370  CD2 PHE A 310      -4.804 122.800 -10.697  1.00 15.74           C  
ATOM   2371  CE1 PHE A 310      -4.549 124.469  -8.538  1.00 26.85           C  
ATOM   2372  CE2 PHE A 310      -4.831 122.261  -9.435  1.00 18.45           C  
ATOM   2373  CZ  PHE A 310      -4.703 123.108  -8.354  1.00 30.78           C  
ATOM   2374  N   ASN A 311      -3.639 127.628 -12.468  1.00 12.16           N  
ATOM   2375  CA  ASN A 311      -3.738 128.924 -11.830  1.00 10.00           C  
ATOM   2376  C   ASN A 311      -5.187 129.392 -11.819  1.00  8.63           C  
ATOM   2377  O   ASN A 311      -5.770 129.889 -12.779  1.00  3.97           O  
ATOM   2378  CB  ASN A 311      -2.776 129.948 -12.393  1.00 10.73           C  
ATOM   2379  CG  ASN A 311      -2.706 131.196 -11.512  1.00  6.82           C  
ATOM   2380  OD1 ASN A 311      -3.497 131.246 -10.578  1.00  6.34           O  
ATOM   2381  ND2 ASN A 311      -1.796 132.089 -11.867  1.00  2.84           N  
ATOM   2382  N   ILE A 312      -5.804 129.204 -10.653  1.00  2.16           N  
ATOM   2383  CA  ILE A 312      -7.220 129.601 -10.605  1.00  5.13           C  
ATOM   2384  C   ILE A 312      -7.236 131.052 -10.109  1.00  8.06           C  
ATOM   2385  O   ILE A 312      -6.589 131.264  -9.081  1.00  6.64           O  
ATOM   2386  CB  ILE A 312      -8.100 128.724  -9.721  1.00  6.75           C  
ATOM   2387  CG1 ILE A 312      -8.177 127.286 -10.244  1.00  8.07           C  
ATOM   2388  CG2 ILE A 312      -9.512 129.338  -9.848  1.00  2.30           C  
ATOM   2389  CD1 ILE A 312      -9.480 126.551 -10.035  1.00  3.63           C  
ATOM   2390  N   CYS A 313      -7.843 131.955 -10.857  1.00  8.67           N  
ATOM   2391  CA  CYS A 313      -7.773 133.370 -10.517  1.00 15.51           C  
ATOM   2392  C   CYS A 313      -9.153 133.949 -10.238  1.00 18.63           C  
ATOM   2393  O   CYS A 313     -10.040 133.821 -11.080  1.00 21.08           O  
ATOM   2394  CB  CYS A 313      -7.000 134.159 -11.563  1.00 22.45           C  
ATOM   2395  SG  CYS A 313      -5.233 134.393 -11.195  1.00 38.66           S  
ATOM   2396  N   TYR A 314      -9.326 134.476  -9.041  1.00 17.97           N  
ATOM   2397  CA  TYR A 314     -10.505 135.098  -8.485  1.00 20.03           C  
ATOM   2398  C   TYR A 314     -10.122 136.510  -7.988  1.00 20.17           C  
ATOM   2399  O   TYR A 314      -8.923 136.744  -7.799  1.00 19.98           O  
ATOM   2400  CB  TYR A 314     -11.099 134.348  -7.301  1.00 23.17           C  
ATOM   2401  CG  TYR A 314     -11.727 133.006  -7.576  1.00 26.51           C  
ATOM   2402  CD1 TYR A 314     -12.029 132.630  -8.873  1.00 25.08           C  
ATOM   2403  CD2 TYR A 314     -12.028 132.110  -6.546  1.00 24.28           C  
ATOM   2404  CE1 TYR A 314     -12.579 131.387  -9.122  1.00 31.44           C  
ATOM   2405  CE2 TYR A 314     -12.600 130.873  -6.791  1.00 21.76           C  
ATOM   2406  CZ  TYR A 314     -12.857 130.513  -8.088  1.00 27.81           C  
ATOM   2407  OH  TYR A 314     -13.427 129.302  -8.404  1.00 31.61           O  
ATOM   2408  N   ALA A 315     -11.111 137.369  -7.815  1.00 17.24           N  
ATOM   2409  CA  ALA A 315     -10.866 138.759  -7.457  1.00 16.59           C  
ATOM   2410  C   ALA A 315      -9.922 138.883  -6.282  1.00 17.26           C  
ATOM   2411  O   ALA A 315      -8.897 139.542  -6.262  1.00 18.34           O  
ATOM   2412  CB  ALA A 315     -12.214 139.360  -7.070  1.00 15.32           C  
ATOM   2413  N   ASP A 316     -10.364 138.239  -5.216  1.00 19.48           N  
ATOM   2414  CA  ASP A 316      -9.643 138.390  -3.956  1.00 27.37           C  
ATOM   2415  C   ASP A 316      -9.011 137.076  -3.529  1.00 27.29           C  
ATOM   2416  O   ASP A 316      -8.556 136.976  -2.391  1.00 23.58           O  
ATOM   2417  CB  ASP A 316     -10.629 138.859  -2.886  1.00 39.26           C  
ATOM   2418  CG  ASP A 316     -12.009 138.303  -3.167  1.00 41.89           C  
ATOM   2419  OD1 ASP A 316     -12.384 138.115  -4.337  1.00 42.36           O  
ATOM   2420  OD2 ASP A 316     -12.732 138.023  -2.189  1.00 48.66           O  
ATOM   2421  N   THR A 317      -9.119 136.077  -4.399  1.00 27.51           N  
ATOM   2422  CA  THR A 317      -8.485 134.809  -4.112  1.00 24.89           C  
ATOM   2423  C   THR A 317      -7.912 134.151  -5.355  1.00 22.59           C  
ATOM   2424  O   THR A 317      -8.223 134.505  -6.489  1.00 20.60           O  
ATOM   2425  CB  THR A 317      -9.374 133.849  -3.330  1.00 27.69           C  
ATOM   2426  OG1 THR A 317     -10.094 134.518  -2.290  1.00 29.60           O  
ATOM   2427  CG2 THR A 317      -8.440 132.865  -2.620  1.00 25.64           C  
ATOM   2428  N   GLY A 318      -7.020 133.197  -5.136  1.00 16.09           N  
ATOM   2429  CA  GLY A 318      -6.397 132.493  -6.237  1.00 13.29           C  
ATOM   2430  C   GLY A 318      -6.014 131.094  -5.786  1.00 12.51           C  
ATOM   2431  O   GLY A 318      -5.534 130.847  -4.677  1.00 13.66           O  
ATOM   2432  N   LEU A 319      -6.255 130.132  -6.677  1.00  8.09           N  
ATOM   2433  CA  LEU A 319      -5.752 128.803  -6.377  1.00  3.89           C  
ATOM   2434  C   LEU A 319      -4.610 128.406  -7.310  1.00  2.16           C  
ATOM   2435  O   LEU A 319      -4.795 127.986  -8.483  1.00  2.16           O  
ATOM   2436  CB  LEU A 319      -6.809 127.724  -6.311  1.00  7.57           C  
ATOM   2437  CG  LEU A 319      -7.739 127.676  -5.123  1.00  7.35           C  
ATOM   2438  CD1 LEU A 319      -8.380 126.310  -4.991  1.00  7.53           C  
ATOM   2439  CD2 LEU A 319      -7.008 128.134  -3.886  1.00  5.16           C  
ATOM   2440  N   LEU A 320      -3.424 128.273  -6.733  1.00  4.74           N  
ATOM   2441  CA  LEU A 320      -2.298 127.787  -7.504  1.00  3.82           C  
ATOM   2442  C   LEU A 320      -1.804 126.414  -7.017  1.00  4.94           C  
ATOM   2443  O   LEU A 320      -1.652 126.127  -5.843  1.00  6.78           O  
ATOM   2444  CB  LEU A 320      -1.093 128.673  -7.393  1.00  2.16           C  
ATOM   2445  CG  LEU A 320      -1.227 130.175  -7.479  1.00 15.53           C  
ATOM   2446  CD1 LEU A 320       0.202 130.742  -7.506  1.00 18.78           C  
ATOM   2447  CD2 LEU A 320      -1.855 130.535  -8.804  1.00 26.29           C  
ATOM   2448  N   GLY A 321      -1.286 125.702  -8.004  1.00  2.16           N  
ATOM   2449  CA  GLY A 321      -0.835 124.347  -7.778  1.00  5.86           C  
ATOM   2450  C   GLY A 321      -1.035 123.485  -9.009  1.00  7.12           C  
ATOM   2451  O   GLY A 321      -1.253 123.937 -10.126  1.00  9.67           O  
ATOM   2452  N   ALA A 322      -0.804 122.215  -8.765  1.00  2.16           N  
ATOM   2453  CA  ALA A 322      -0.965 121.198  -9.826  1.00  4.34           C  
ATOM   2454  C   ALA A 322      -1.824 120.069  -9.268  1.00  6.33           C  
ATOM   2455  O   ALA A 322      -2.320 120.188  -8.150  1.00  5.24           O  
ATOM   2456  CB  ALA A 322       0.367 120.656 -10.261  1.00  2.16           C  
ATOM   2457  N   HIS A 323      -2.038 119.010 -10.007  1.00  2.54           N  
ATOM   2458  CA  HIS A 323      -3.031 117.973  -9.650  1.00  7.99           C  
ATOM   2459  C   HIS A 323      -2.637 116.780 -10.534  1.00 10.74           C  
ATOM   2460  O   HIS A 323      -2.236 117.036 -11.682  1.00 20.69           O  
ATOM   2461  CB  HIS A 323      -4.434 118.400 -10.025  1.00 11.92           C  
ATOM   2462  CG  HIS A 323      -5.441 117.413 -10.507  1.00 14.34           C  
ATOM   2463  ND1 HIS A 323      -6.144 116.601  -9.631  1.00  2.16           N  
ATOM   2464  CD2 HIS A 323      -5.942 117.108 -11.737  1.00  2.49           C  
ATOM   2465  CE1 HIS A 323      -7.001 115.830 -10.296  1.00 10.33           C  
ATOM   2466  NE2 HIS A 323      -6.901 116.119 -11.583  1.00 13.68           N  
ATOM   2467  N   PHE A 324      -2.569 115.640  -9.913  1.00  3.21           N  
ATOM   2468  CA  PHE A 324      -2.006 114.458 -10.441  1.00  4.61           C  
ATOM   2469  C   PHE A 324      -2.871 113.290  -9.991  1.00  5.97           C  
ATOM   2470  O   PHE A 324      -3.233 113.174  -8.833  1.00  5.12           O  
ATOM   2471  CB  PHE A 324      -0.567 114.284  -9.970  1.00  4.72           C  
ATOM   2472  CG  PHE A 324      -0.355 114.128  -8.495  1.00  6.82           C  
ATOM   2473  CD1 PHE A 324      -0.499 112.920  -7.860  1.00  6.16           C  
ATOM   2474  CD2 PHE A 324       0.009 115.288  -7.819  1.00  2.16           C  
ATOM   2475  CE1 PHE A 324      -0.243 112.781  -6.518  1.00  4.42           C  
ATOM   2476  CE2 PHE A 324       0.216 115.156  -6.461  1.00  3.46           C  
ATOM   2477  CZ  PHE A 324       0.065 113.940  -5.859  1.00  2.16           C  
ATOM   2478  N   VAL A 325      -3.226 112.440 -10.948  1.00  6.04           N  
ATOM   2479  CA  VAL A 325      -3.875 111.177 -10.572  1.00  2.16           C  
ATOM   2480  C   VAL A 325      -2.873 110.020 -10.685  1.00  2.16           C  
ATOM   2481  O   VAL A 325      -2.379 109.819 -11.805  1.00  2.39           O  
ATOM   2482  CB  VAL A 325      -5.098 110.899 -11.418  1.00  8.03           C  
ATOM   2483  CG1 VAL A 325      -5.622 109.512 -11.130  1.00  6.94           C  
ATOM   2484  CG2 VAL A 325      -6.121 111.987 -11.145  1.00 12.47           C  
ATOM   2485  N   CYS A 326      -2.531 109.380  -9.574  1.00  2.16           N  
ATOM   2486  CA  CYS A 326      -1.545 108.330  -9.491  1.00  2.16           C  
ATOM   2487  C   CYS A 326      -1.925 107.067  -8.761  1.00  4.37           C  
ATOM   2488  O   CYS A 326      -2.674 107.162  -7.804  1.00  3.02           O  
ATOM   2489  CB  CYS A 326      -0.254 108.942  -8.938  1.00  3.84           C  
ATOM   2490  SG  CYS A 326      -0.397 109.496  -7.270  1.00  2.40           S  
ATOM   2491  N   ASP A 327      -1.604 105.838  -9.213  1.00  2.16           N  
ATOM   2492  CA  ASP A 327      -1.731 104.641  -8.414  1.00  7.38           C  
ATOM   2493  C   ASP A 327      -1.480 104.845  -6.921  1.00  6.22           C  
ATOM   2494  O   ASP A 327      -0.705 105.712  -6.507  1.00  2.69           O  
ATOM   2495  CB  ASP A 327      -0.729 103.563  -8.898  1.00 19.38           C  
ATOM   2496  CG  ASP A 327      -1.295 102.186  -8.575  1.00 36.40           C  
ATOM   2497  OD1 ASP A 327      -2.060 102.095  -7.587  1.00 45.53           O  
ATOM   2498  OD2 ASP A 327      -0.982 101.235  -9.318  1.00 39.41           O  
ATOM   2499  N   HIS A 328      -1.929 103.876  -6.102  1.00  3.66           N  
ATOM   2500  CA  HIS A 328      -2.023 104.123  -4.679  1.00  5.59           C  
ATOM   2501  C   HIS A 328      -0.669 104.144  -4.025  1.00  2.16           C  
ATOM   2502  O   HIS A 328      -0.424 104.590  -2.925  1.00  2.68           O  
ATOM   2503  CB  HIS A 328      -2.891 103.049  -3.998  1.00 12.33           C  
ATOM   2504  CG  HIS A 328      -2.271 101.692  -4.084  1.00 12.07           C  
ATOM   2505  ND1 HIS A 328      -2.339 100.928  -5.228  1.00  5.98           N  
ATOM   2506  CD2 HIS A 328      -1.575 100.990  -3.167  1.00  8.60           C  
ATOM   2507  CE1 HIS A 328      -1.710  99.780  -5.012  1.00  2.28           C  
ATOM   2508  NE2 HIS A 328      -1.236  99.810  -3.780  1.00  2.16           N  
ATOM   2509  N   MET A 329       0.305 103.525  -4.688  1.00  2.16           N  
ATOM   2510  CA  MET A 329       1.652 103.304  -4.274  1.00  6.17           C  
ATOM   2511  C   MET A 329       2.593 104.335  -4.870  1.00  2.78           C  
ATOM   2512  O   MET A 329       3.837 104.278  -4.682  1.00  2.16           O  
ATOM   2513  CB  MET A 329       2.139 101.947  -4.772  1.00 14.30           C  
ATOM   2514  CG  MET A 329       1.936 100.749  -3.911  1.00  3.18           C  
ATOM   2515  SD  MET A 329       2.381 100.810  -2.203  1.00 11.22           S  
ATOM   2516  CE  MET A 329       3.922 101.741  -2.236  1.00 17.24           C  
ATOM   2517  N   SER A 330       2.030 105.242  -5.660  1.00  5.08           N  
ATOM   2518  CA  SER A 330       2.814 106.316  -6.183  1.00  2.16           C  
ATOM   2519  C   SER A 330       2.466 107.713  -5.727  1.00  6.49           C  
ATOM   2520  O   SER A 330       3.257 108.593  -6.041  1.00  2.16           O  
ATOM   2521  CB  SER A 330       2.855 106.306  -7.707  1.00  4.36           C  
ATOM   2522  OG  SER A 330       4.174 106.713  -8.042  1.00  2.16           O  
ATOM   2523  N   ILE A 331       1.472 107.856  -4.862  1.00  4.34           N  
ATOM   2524  CA  ILE A 331       1.182 109.187  -4.365  1.00  2.81           C  
ATOM   2525  C   ILE A 331       2.352 110.019  -3.892  1.00  7.65           C  
ATOM   2526  O   ILE A 331       2.465 111.174  -4.359  1.00  3.61           O  
ATOM   2527  CB  ILE A 331       0.103 109.051  -3.291  1.00  3.21           C  
ATOM   2528  CG1 ILE A 331      -0.958 108.099  -3.898  1.00  4.62           C  
ATOM   2529  CG2 ILE A 331      -0.560 110.380  -2.985  1.00  2.16           C  
ATOM   2530  CD1 ILE A 331      -2.205 108.025  -3.057  1.00  2.21           C  
ATOM   2531  N   ASP A 332       3.233 109.483  -3.072  1.00  8.29           N  
ATOM   2532  CA  ASP A 332       4.325 110.193  -2.419  1.00 13.40           C  
ATOM   2533  C   ASP A 332       5.460 110.604  -3.348  1.00 14.61           C  
ATOM   2534  O   ASP A 332       6.158 111.612  -3.162  1.00 10.56           O  
ATOM   2535  CB  ASP A 332       4.916 109.329  -1.293  1.00 18.73           C  
ATOM   2536  CG  ASP A 332       5.983 110.012  -0.471  1.00 18.96           C  
ATOM   2537  OD1 ASP A 332       6.559 111.014  -0.937  1.00 20.95           O  
ATOM   2538  OD2 ASP A 332       6.232 109.514   0.655  1.00 22.94           O  
ATOM   2539  N   ASP A 333       5.770 109.708  -4.283  1.00 10.15           N  
ATOM   2540  CA  ASP A 333       6.839 110.006  -5.238  1.00 13.90           C  
ATOM   2541  C   ASP A 333       6.435 111.179  -6.127  1.00 11.70           C  
ATOM   2542  O   ASP A 333       7.174 112.151  -6.255  1.00  8.21           O  
ATOM   2543  CB  ASP A 333       7.112 108.780  -6.106  1.00 17.87           C  
ATOM   2544  CG  ASP A 333       7.619 107.626  -5.266  1.00 25.93           C  
ATOM   2545  OD1 ASP A 333       8.229 107.945  -4.221  1.00 37.07           O  
ATOM   2546  OD2 ASP A 333       7.403 106.454  -5.627  1.00 27.64           O  
ATOM   2547  N   MET A 334       5.188 111.140  -6.590  1.00 10.12           N  
ATOM   2548  CA  MET A 334       4.625 112.252  -7.360  1.00  6.11           C  
ATOM   2549  C   MET A 334       4.606 113.537  -6.544  1.00  7.81           C  
ATOM   2550  O   MET A 334       4.810 114.668  -7.008  1.00  2.16           O  
ATOM   2551  CB  MET A 334       3.214 111.869  -7.748  1.00  6.52           C  
ATOM   2552  CG  MET A 334       2.557 112.621  -8.860  1.00  2.16           C  
ATOM   2553  SD  MET A 334       3.042 111.936 -10.468  1.00  4.42           S  
ATOM   2554  CE  MET A 334       4.805 112.251 -10.477  1.00  5.46           C  
ATOM   2555  N   MET A 335       4.389 113.414  -5.226  1.00  2.78           N  
ATOM   2556  CA  MET A 335       4.292 114.637  -4.415  1.00 12.18           C  
ATOM   2557  C   MET A 335       5.668 115.292  -4.254  1.00 14.28           C  
ATOM   2558  O   MET A 335       5.788 116.492  -4.033  1.00 17.94           O  
ATOM   2559  CB  MET A 335       3.794 114.294  -3.030  1.00  8.77           C  
ATOM   2560  CG  MET A 335       3.268 115.431  -2.185  1.00  2.47           C  
ATOM   2561  SD  MET A 335       2.028 116.350  -3.058  1.00  6.33           S  
ATOM   2562  CE  MET A 335       3.017 117.735  -3.636  1.00  2.24           C  
ATOM   2563  N   PHE A 336       6.648 114.394  -4.316  1.00 12.47           N  
ATOM   2564  CA  PHE A 336       8.036 114.739  -4.096  1.00  7.06           C  
ATOM   2565  C   PHE A 336       8.630 115.470  -5.282  1.00  3.30           C  
ATOM   2566  O   PHE A 336       9.350 116.453  -5.171  1.00  2.20           O  
ATOM   2567  CB  PHE A 336       8.834 113.464  -3.870  1.00  6.63           C  
ATOM   2568  CG  PHE A 336      10.292 113.738  -3.663  1.00  6.86           C  
ATOM   2569  CD1 PHE A 336      11.141 113.848  -4.736  1.00  2.65           C  
ATOM   2570  CD2 PHE A 336      10.810 113.873  -2.395  1.00 13.23           C  
ATOM   2571  CE1 PHE A 336      12.491 114.093  -4.571  1.00  9.57           C  
ATOM   2572  CE2 PHE A 336      12.154 114.111  -2.214  1.00 12.19           C  
ATOM   2573  CZ  PHE A 336      12.999 114.213  -3.299  1.00 13.35           C  
ATOM   2574  N   VAL A 337       8.267 114.944  -6.447  1.00  8.79           N  
ATOM   2575  CA  VAL A 337       8.843 115.497  -7.664  1.00  3.63           C  
ATOM   2576  C   VAL A 337       8.254 116.891  -7.860  1.00  5.03           C  
ATOM   2577  O   VAL A 337       8.988 117.799  -8.236  1.00  8.01           O  
ATOM   2578  CB  VAL A 337       8.549 114.652  -8.886  1.00  2.16           C  
ATOM   2579  CG1 VAL A 337       9.717 114.758  -9.890  1.00  3.59           C  
ATOM   2580  CG2 VAL A 337       8.346 113.186  -8.556  1.00  2.76           C  
ATOM   2581  N   LEU A 338       6.943 116.982  -7.701  1.00  8.18           N  
ATOM   2582  CA  LEU A 338       6.270 118.264  -7.957  1.00  8.83           C  
ATOM   2583  C   LEU A 338       6.764 119.378  -7.060  1.00  8.71           C  
ATOM   2584  O   LEU A 338       7.554 120.308  -7.346  1.00  2.16           O  
ATOM   2585  CB  LEU A 338       4.759 118.093  -7.853  1.00  2.16           C  
ATOM   2586  CG  LEU A 338       3.918 119.359  -7.655  1.00  3.95           C  
ATOM   2587  CD1 LEU A 338       3.852 120.082  -8.985  1.00  2.16           C  
ATOM   2588  CD2 LEU A 338       2.507 119.039  -7.165  1.00  2.17           C  
ATOM   2589  N   GLN A 339       6.560 119.169  -5.750  1.00  8.46           N  
ATOM   2590  CA  GLN A 339       7.028 120.193  -4.823  1.00 10.85           C  
ATOM   2591  C   GLN A 339       8.462 120.576  -5.131  1.00  9.69           C  
ATOM   2592  O   GLN A 339       8.893 121.726  -5.053  1.00 19.89           O  
ATOM   2593  CB  GLN A 339       6.891 119.639  -3.413  1.00 23.47           C  
ATOM   2594  CG  GLN A 339       5.481 119.850  -2.859  1.00 25.94           C  
ATOM   2595  CD  GLN A 339       5.454 119.514  -1.386  1.00 29.83           C  
ATOM   2596  OE1 GLN A 339       5.973 118.481  -0.985  1.00 32.02           O  
ATOM   2597  NE2 GLN A 339       4.865 120.409  -0.614  1.00 38.10           N  
ATOM   2598  N   GLY A 340       9.188 119.539  -5.525  1.00  9.23           N  
ATOM   2599  CA  GLY A 340      10.603 119.642  -5.827  1.00  2.30           C  
ATOM   2600  C   GLY A 340      10.787 120.682  -6.923  1.00  6.34           C  
ATOM   2601  O   GLY A 340      11.766 121.400  -7.001  1.00  2.30           O  
ATOM   2602  N   GLN A 341       9.833 120.576  -7.844  1.00  7.34           N  
ATOM   2603  CA  GLN A 341       9.905 121.391  -9.036  1.00  6.17           C  
ATOM   2604  C   GLN A 341       9.696 122.847  -8.637  1.00  2.16           C  
ATOM   2605  O   GLN A 341      10.680 123.566  -8.918  1.00  2.16           O  
ATOM   2606  CB  GLN A 341       9.088 120.918 -10.176  1.00  8.28           C  
ATOM   2607  CG  GLN A 341       9.856 120.514 -11.411  1.00 15.70           C  
ATOM   2608  CD  GLN A 341      11.261 120.008 -11.169  1.00 22.80           C  
ATOM   2609  OE1 GLN A 341      12.216 120.699 -11.553  1.00 17.22           O  
ATOM   2610  NE2 GLN A 341      11.452 118.839 -10.563  1.00 30.18           N  
ATOM   2611  N   TRP A 342       8.619 123.085  -7.911  1.00  2.16           N  
ATOM   2612  CA  TRP A 342       8.375 124.351  -7.227  1.00  2.16           C  
ATOM   2613  C   TRP A 342       9.658 124.913  -6.629  1.00  2.16           C  
ATOM   2614  O   TRP A 342      10.489 125.538  -7.302  1.00  5.36           O  
ATOM   2615  CB  TRP A 342       7.250 124.220  -6.196  1.00  6.70           C  
ATOM   2616  CG  TRP A 342       5.874 123.863  -6.704  1.00  2.20           C  
ATOM   2617  CD1 TRP A 342       5.484 123.898  -8.002  1.00  2.31           C  
ATOM   2618  CD2 TRP A 342       4.742 123.552  -5.951  1.00  2.16           C  
ATOM   2619  NE1 TRP A 342       4.145 123.577  -8.078  1.00  2.16           N  
ATOM   2620  CE2 TRP A 342       3.692 123.224  -6.829  1.00  2.16           C  
ATOM   2621  CE3 TRP A 342       4.481 123.275  -4.608  1.00  5.39           C  
ATOM   2622  CZ2 TRP A 342       2.406 122.860  -6.503  1.00  6.61           C  
ATOM   2623  CZ3 TRP A 342       3.206 122.874  -4.264  1.00  4.74           C  
ATOM   2624  CH2 TRP A 342       2.188 122.644  -5.190  1.00  5.23           C  
ATOM   2625  N   MET A 343      10.067 124.419  -5.443  1.00  2.16           N  
ATOM   2626  CA  MET A 343      11.404 124.834  -4.980  1.00  2.16           C  
ATOM   2627  C   MET A 343      12.442 125.109  -6.019  1.00  8.03           C  
ATOM   2628  O   MET A 343      13.270 126.013  -6.004  1.00  2.16           O  
ATOM   2629  CB  MET A 343      11.882 123.801  -3.926  1.00  2.16           C  
ATOM   2630  CG  MET A 343      10.559 123.602  -3.128  1.00  2.36           C  
ATOM   2631  SD  MET A 343       9.801 124.992  -2.186  1.00  2.65           S  
ATOM   2632  CE  MET A 343      11.324 125.854  -1.737  1.00 13.07           C  
ATOM   2633  N   ARG A 344      12.707 124.100  -6.858  1.00  6.99           N  
ATOM   2634  CA  ARG A 344      13.847 124.400  -7.732  1.00  8.46           C  
ATOM   2635  C   ARG A 344      13.569 125.756  -8.377  1.00  2.62           C  
ATOM   2636  O   ARG A 344      14.414 126.628  -8.549  1.00 12.49           O  
ATOM   2637  CB  ARG A 344      13.912 123.284  -8.755  1.00 11.17           C  
ATOM   2638  CG  ARG A 344      14.905 123.488  -9.896  1.00  5.78           C  
ATOM   2639  CD  ARG A 344      14.559 122.494 -11.006  1.00  7.21           C  
ATOM   2640  NE  ARG A 344      14.393 123.159 -12.268  1.00  7.61           N  
ATOM   2641  CZ  ARG A 344      13.357 123.192 -13.083  1.00  3.31           C  
ATOM   2642  NH1 ARG A 344      12.231 122.591 -12.777  1.00 14.09           N  
ATOM   2643  NH2 ARG A 344      13.401 123.891 -14.208  1.00  8.32           N  
ATOM   2644  N   LEU A 345      12.314 125.856  -8.821  1.00  2.16           N  
ATOM   2645  CA  LEU A 345      11.873 127.013  -9.575  1.00  8.79           C  
ATOM   2646  C   LEU A 345      12.287 128.308  -8.911  1.00 13.75           C  
ATOM   2647  O   LEU A 345      13.186 128.960  -9.481  1.00 17.13           O  
ATOM   2648  CB  LEU A 345      10.414 126.911  -9.976  1.00  5.45           C  
ATOM   2649  CG  LEU A 345      10.167 126.246 -11.342  1.00  2.34           C  
ATOM   2650  CD1 LEU A 345       8.780 126.517 -11.898  1.00  2.16           C  
ATOM   2651  CD2 LEU A 345      11.156 126.862 -12.348  1.00  2.16           C  
ATOM   2652  N   CYS A 346      12.004 128.512  -7.625  1.00 14.47           N  
ATOM   2653  CA  CYS A 346      12.271 129.820  -7.046  1.00  9.65           C  
ATOM   2654  C   CYS A 346      13.677 130.005  -6.538  1.00 11.26           C  
ATOM   2655  O   CYS A 346      13.920 130.903  -5.706  1.00 18.92           O  
ATOM   2656  CB  CYS A 346      11.327 130.077  -5.879  1.00  5.37           C  
ATOM   2657  SG  CYS A 346       9.864 129.066  -5.805  1.00  8.36           S  
ATOM   2658  N   THR A 347      14.605 129.118  -6.859  1.00  8.80           N  
ATOM   2659  CA  THR A 347      15.968 129.297  -6.332  1.00  3.73           C  
ATOM   2660  C   THR A 347      16.957 129.169  -7.479  1.00  2.16           C  
ATOM   2661  O   THR A 347      17.920 129.938  -7.642  1.00  3.48           O  
ATOM   2662  CB  THR A 347      16.203 128.299  -5.192  1.00  2.16           C  
ATOM   2663  OG1 THR A 347      16.276 126.972  -5.717  1.00  3.55           O  
ATOM   2664  CG2 THR A 347      15.127 128.289  -4.118  1.00  3.18           C  
ATOM   2665  N   SER A 348      16.615 128.328  -8.457  1.00 10.22           N  
ATOM   2666  CA  SER A 348      17.476 127.769  -9.474  1.00 11.84           C  
ATOM   2667  C   SER A 348      16.972 127.931 -10.897  1.00 12.81           C  
ATOM   2668  O   SER A 348      17.430 127.278 -11.849  1.00 10.48           O  
ATOM   2669  CB  SER A 348      17.717 126.283  -9.167  1.00  6.61           C  
ATOM   2670  OG  SER A 348      18.775 125.957  -8.288  1.00  3.14           O  
ATOM   2671  N   ALA A 349      16.016 128.832 -11.122  1.00 15.40           N  
ATOM   2672  CA  ALA A 349      15.551 128.965 -12.510  1.00 18.29           C  
ATOM   2673  C   ALA A 349      16.682 129.474 -13.390  1.00 19.78           C  
ATOM   2674  O   ALA A 349      17.623 130.098 -12.897  1.00 23.32           O  
ATOM   2675  CB  ALA A 349      14.216 129.595 -12.670  1.00  6.58           C  
ATOM   2676  N   THR A 350      16.718 128.960 -14.606  1.00 20.13           N  
ATOM   2677  CA  THR A 350      17.807 129.269 -15.541  1.00 20.14           C  
ATOM   2678  C   THR A 350      17.195 130.066 -16.674  1.00 25.24           C  
ATOM   2679  O   THR A 350      15.994 129.848 -16.909  1.00 30.08           O  
ATOM   2680  CB  THR A 350      18.326 127.933 -16.091  1.00 15.27           C  
ATOM   2681  OG1 THR A 350      19.110 127.280 -15.093  1.00 24.16           O  
ATOM   2682  CG2 THR A 350      19.097 128.129 -17.369  1.00 20.59           C  
ATOM   2683  N   GLU A 351      17.898 130.994 -17.325  1.00 26.68           N  
ATOM   2684  CA  GLU A 351      17.168 131.750 -18.354  1.00 25.27           C  
ATOM   2685  C   GLU A 351      16.636 130.807 -19.413  1.00 26.07           C  
ATOM   2686  O   GLU A 351      15.452 130.849 -19.780  1.00 24.62           O  
ATOM   2687  CB  GLU A 351      17.863 132.982 -18.873  1.00 23.40           C  
ATOM   2688  CG  GLU A 351      17.156 134.289 -18.536  1.00 30.70           C  
ATOM   2689  CD  GLU A 351      17.837 135.060 -17.425  1.00 41.41           C  
ATOM   2690  OE1 GLU A 351      19.013 135.441 -17.625  1.00 47.07           O  
ATOM   2691  OE2 GLU A 351      17.247 135.310 -16.356  1.00 40.41           O  
ATOM   2692  N   SER A 352      17.455 129.862 -19.888  1.00 25.01           N  
ATOM   2693  CA  SER A 352      16.952 128.923 -20.877  1.00 23.84           C  
ATOM   2694  C   SER A 352      15.506 128.551 -20.528  1.00 21.75           C  
ATOM   2695  O   SER A 352      14.520 129.014 -21.099  1.00 16.23           O  
ATOM   2696  CB  SER A 352      17.798 127.697 -21.123  1.00 26.56           C  
ATOM   2697  OG  SER A 352      18.724 127.226 -20.200  1.00 26.91           O  
ATOM   2698  N   GLU A 353      15.398 127.691 -19.529  1.00 24.06           N  
ATOM   2699  CA  GLU A 353      14.145 127.158 -19.049  1.00 32.25           C  
ATOM   2700  C   GLU A 353      12.984 128.152 -19.058  1.00 32.73           C  
ATOM   2701  O   GLU A 353      11.930 127.774 -19.601  1.00 26.08           O  
ATOM   2702  CB  GLU A 353      14.259 126.440 -17.708  1.00 40.57           C  
ATOM   2703  CG  GLU A 353      15.584 126.574 -16.973  1.00 50.11           C  
ATOM   2704  CD  GLU A 353      15.503 126.135 -15.526  1.00 57.78           C  
ATOM   2705  OE1 GLU A 353      14.466 126.448 -14.898  1.00 62.72           O  
ATOM   2706  OE2 GLU A 353      16.438 125.492 -15.003  1.00 63.95           O  
ATOM   2707  N   VAL A 354      13.145 129.342 -18.472  1.00 32.81           N  
ATOM   2708  CA  VAL A 354      12.097 130.355 -18.427  1.00 28.85           C  
ATOM   2709  C   VAL A 354      11.769 130.803 -19.851  1.00 30.07           C  
ATOM   2710  O   VAL A 354      10.612 130.971 -20.246  1.00 24.79           O  
ATOM   2711  CB  VAL A 354      12.457 131.584 -17.578  1.00 22.62           C  
ATOM   2712  CG1 VAL A 354      11.390 132.653 -17.767  1.00  4.44           C  
ATOM   2713  CG2 VAL A 354      12.675 131.263 -16.114  1.00 27.79           C  
ATOM   2714  N   LEU A 355      12.823 130.952 -20.672  1.00 29.97           N  
ATOM   2715  CA  LEU A 355      12.540 131.424 -22.024  1.00 37.14           C  
ATOM   2716  C   LEU A 355      11.658 130.444 -22.787  1.00 37.41           C  
ATOM   2717  O   LEU A 355      10.810 130.858 -23.573  1.00 35.95           O  
ATOM   2718  CB  LEU A 355      13.751 131.805 -22.828  1.00 47.46           C  
ATOM   2719  CG  LEU A 355      14.740 132.858 -22.378  1.00 54.96           C  
ATOM   2720  CD1 LEU A 355      15.377 133.533 -23.592  1.00 55.09           C  
ATOM   2721  CD2 LEU A 355      14.147 133.899 -21.447  1.00 59.65           C  
ATOM   2722  N   ARG A 356      11.831 129.142 -22.582  1.00 38.40           N  
ATOM   2723  CA  ARG A 356      10.989 128.160 -23.272  1.00 37.68           C  
ATOM   2724  C   ARG A 356       9.553 128.214 -22.789  1.00 33.53           C  
ATOM   2725  O   ARG A 356       8.560 128.028 -23.481  1.00 26.57           O  
ATOM   2726  CB  ARG A 356      11.559 126.756 -23.088  1.00 46.79           C  
ATOM   2727  CG  ARG A 356      10.839 125.770 -22.191  1.00 44.81           C  
ATOM   2728  CD  ARG A 356      11.752 124.607 -21.852  1.00 51.52           C  
ATOM   2729  NE  ARG A 356      11.590 124.071 -20.506  1.00 57.12           N  
ATOM   2730  CZ  ARG A 356      12.522 123.316 -19.914  1.00 57.01           C  
ATOM   2731  NH1 ARG A 356      13.630 123.060 -20.596  1.00 56.92           N  
ATOM   2732  NH2 ARG A 356      12.364 122.834 -18.695  1.00 56.36           N  
ATOM   2733  N   GLY A 357       9.420 128.383 -21.472  1.00 36.12           N  
ATOM   2734  CA  GLY A 357       8.044 128.403 -20.930  1.00 35.01           C  
ATOM   2735  C   GLY A 357       7.390 129.668 -21.483  1.00 31.06           C  
ATOM   2736  O   GLY A 357       6.242 129.638 -21.901  1.00 32.59           O  
ATOM   2737  N   LYS A 358       8.187 130.731 -21.538  1.00 26.99           N  
ATOM   2738  CA  LYS A 358       7.692 132.016 -22.035  1.00 26.42           C  
ATOM   2739  C   LYS A 358       6.856 131.830 -23.305  1.00 23.56           C  
ATOM   2740  O   LYS A 358       5.643 131.992 -23.349  1.00 19.16           O  
ATOM   2741  CB  LYS A 358       8.877 132.942 -22.362  1.00 21.46           C  
ATOM   2742  CG  LYS A 358       8.718 134.344 -21.789  1.00 13.97           C  
ATOM   2743  CD  LYS A 358      10.057 134.865 -21.326  1.00 15.13           C  
ATOM   2744  CE  LYS A 358      10.396 136.188 -21.965  1.00 25.07           C  
ATOM   2745  NZ  LYS A 358      11.561 136.186 -22.888  1.00 27.46           N  
ATOM   2746  N   ASN A 359       7.579 131.445 -24.340  1.00 18.60           N  
ATOM   2747  CA  ASN A 359       7.118 131.109 -25.647  1.00 18.17           C  
ATOM   2748  C   ASN A 359       5.930 130.164 -25.582  1.00 18.17           C  
ATOM   2749  O   ASN A 359       5.034 130.201 -26.421  1.00 25.25           O  
ATOM   2750  CB  ASN A 359       8.239 130.428 -26.464  1.00 19.17           C  
ATOM   2751  CG  ASN A 359       9.377 131.377 -26.768  1.00 24.26           C  
ATOM   2752  OD1 ASN A 359       9.230 132.596 -26.667  1.00 31.05           O  
ATOM   2753  ND2 ASN A 359      10.552 130.898 -27.149  1.00 25.38           N  
ATOM   2754  N   LEU A 360       5.918 129.262 -24.601  1.00 14.15           N  
ATOM   2755  CA  LEU A 360       4.817 128.271 -24.606  1.00  9.03           C  
ATOM   2756  C   LEU A 360       3.545 129.079 -24.354  1.00 11.69           C  
ATOM   2757  O   LEU A 360       2.544 128.894 -25.029  1.00 12.80           O  
ATOM   2758  CB  LEU A 360       5.084 127.276 -23.490  1.00  2.91           C  
ATOM   2759  CG  LEU A 360       4.897 125.784 -23.653  1.00  5.84           C  
ATOM   2760  CD1 LEU A 360       3.581 125.410 -24.312  1.00  6.86           C  
ATOM   2761  CD2 LEU A 360       6.097 125.108 -24.304  1.00  6.48           C  
ATOM   2762  N   LEU A 361       3.704 129.972 -23.367  1.00 12.88           N  
ATOM   2763  CA  LEU A 361       2.621 130.822 -22.932  1.00  6.44           C  
ATOM   2764  C   LEU A 361       2.027 131.570 -24.109  1.00  5.11           C  
ATOM   2765  O   LEU A 361       0.827 131.429 -24.304  1.00  2.32           O  
ATOM   2766  CB  LEU A 361       3.013 131.757 -21.797  1.00  2.16           C  
ATOM   2767  CG  LEU A 361       1.936 132.811 -21.418  1.00  4.52           C  
ATOM   2768  CD1 LEU A 361       0.645 132.065 -21.305  1.00  2.16           C  
ATOM   2769  CD2 LEU A 361       2.290 133.422 -20.051  1.00 13.28           C  
ATOM   2770  N   ARG A 362       2.858 132.266 -24.860  1.00  6.01           N  
ATOM   2771  CA  ARG A 362       2.376 132.989 -26.027  1.00  7.48           C  
ATOM   2772  C   ARG A 362       1.413 132.114 -26.817  1.00  8.54           C  
ATOM   2773  O   ARG A 362       0.243 132.456 -26.984  1.00 12.80           O  
ATOM   2774  CB  ARG A 362       3.574 133.390 -26.890  1.00  2.57           C  
ATOM   2775  CG  ARG A 362       4.561 134.239 -26.112  1.00  2.16           C  
ATOM   2776  CD  ARG A 362       5.689 134.670 -27.064  1.00  3.88           C  
ATOM   2777  NE  ARG A 362       6.771 135.271 -26.294  1.00  8.50           N  
ATOM   2778  CZ  ARG A 362       7.980 135.504 -26.788  1.00 12.38           C  
ATOM   2779  NH1 ARG A 362       8.212 135.178 -28.053  1.00 19.51           N  
ATOM   2780  NH2 ARG A 362       8.954 136.060 -26.087  1.00 11.75           N  
ATOM   2781  N   ASN A 363       1.931 130.986 -27.270  1.00  6.78           N  
ATOM   2782  CA  ASN A 363       1.139 130.089 -28.102  1.00  6.47           C  
ATOM   2783  C   ASN A 363      -0.176 129.699 -27.467  1.00  9.66           C  
ATOM   2784  O   ASN A 363      -1.246 129.884 -28.024  1.00  2.16           O  
ATOM   2785  CB  ASN A 363       2.002 128.865 -28.345  1.00  2.16           C  
ATOM   2786  CG  ASN A 363       2.864 129.054 -29.573  1.00  8.13           C  
ATOM   2787  OD1 ASN A 363       2.284 128.924 -30.642  1.00  6.05           O  
ATOM   2788  ND2 ASN A 363       4.136 129.342 -29.374  1.00 15.53           N  
ATOM   2789  N   ALA A 364      -0.082 129.280 -26.212  1.00 15.08           N  
ATOM   2790  CA  ALA A 364      -1.259 128.862 -25.467  1.00 17.81           C  
ATOM   2791  C   ALA A 364      -2.349 129.936 -25.580  1.00 19.57           C  
ATOM   2792  O   ALA A 364      -3.500 129.568 -25.752  1.00 13.45           O  
ATOM   2793  CB  ALA A 364      -0.800 128.782 -24.007  1.00 26.67           C  
ATOM   2794  N   LEU A 365      -1.864 131.157 -25.409  1.00 22.19           N  
ATOM   2795  CA  LEU A 365      -2.599 132.383 -25.354  1.00 22.38           C  
ATOM   2796  C   LEU A 365      -3.006 132.891 -26.722  1.00 20.00           C  
ATOM   2797  O   LEU A 365      -3.850 133.786 -26.781  1.00 21.29           O  
ATOM   2798  CB  LEU A 365      -1.859 133.519 -24.644  1.00 25.36           C  
ATOM   2799  CG  LEU A 365      -2.738 134.725 -24.305  1.00 35.05           C  
ATOM   2800  CD1 LEU A 365      -3.584 134.413 -23.071  1.00 38.53           C  
ATOM   2801  CD2 LEU A 365      -1.834 135.918 -24.067  1.00 37.13           C  
ATOM   2802  N   VAL A 366      -2.384 132.383 -27.781  1.00 17.42           N  
ATOM   2803  CA  VAL A 366      -2.792 132.862 -29.097  1.00 13.92           C  
ATOM   2804  C   VAL A 366      -3.793 131.849 -29.662  1.00 18.10           C  
ATOM   2805  O   VAL A 366      -4.861 132.167 -30.153  1.00 10.16           O  
ATOM   2806  CB  VAL A 366      -1.706 133.044 -30.151  1.00  8.91           C  
ATOM   2807  CG1 VAL A 366      -2.257 132.688 -31.548  1.00  8.33           C  
ATOM   2808  CG2 VAL A 366      -1.326 134.536 -30.214  1.00  2.16           C  
ATOM   2809  N   SER A 367      -3.356 130.585 -29.647  1.00 22.07           N  
ATOM   2810  CA  SER A 367      -4.176 129.496 -30.137  1.00 16.08           C  
ATOM   2811  C   SER A 367      -5.509 129.415 -29.426  1.00 13.43           C  
ATOM   2812  O   SER A 367      -6.504 129.217 -30.129  1.00  3.66           O  
ATOM   2813  CB  SER A 367      -3.466 128.151 -30.072  1.00 21.31           C  
ATOM   2814  OG  SER A 367      -4.408 127.140 -29.727  1.00 29.58           O  
ATOM   2815  N   HIS A 368      -5.642 129.650 -28.130  1.00 15.96           N  
ATOM   2816  CA  HIS A 368      -6.994 129.655 -27.571  1.00 23.48           C  
ATOM   2817  C   HIS A 368      -7.917 130.575 -28.370  1.00 26.12           C  
ATOM   2818  O   HIS A 368      -9.074 130.231 -28.626  1.00 28.18           O  
ATOM   2819  CB  HIS A 368      -6.997 130.187 -26.125  1.00 32.22           C  
ATOM   2820  CG  HIS A 368      -8.374 129.994 -25.560  1.00 41.67           C  
ATOM   2821  ND1 HIS A 368      -8.982 128.752 -25.566  1.00 49.49           N  
ATOM   2822  CD2 HIS A 368      -9.235 130.864 -25.001  1.00 44.86           C  
ATOM   2823  CE1 HIS A 368     -10.175 128.867 -25.005  1.00 51.95           C  
ATOM   2824  NE2 HIS A 368     -10.348 130.134 -24.655  1.00 52.28           N  
ATOM   2825  N   LEU A 369      -7.434 131.747 -28.777  1.00 23.37           N  
ATOM   2826  CA  LEU A 369      -8.238 132.773 -29.405  1.00 19.44           C  
ATOM   2827  C   LEU A 369      -8.640 132.498 -30.839  1.00 20.94           C  
ATOM   2828  O   LEU A 369      -9.177 133.365 -31.549  1.00 19.76           O  
ATOM   2829  CB  LEU A 369      -7.561 134.135 -29.247  1.00 12.57           C  
ATOM   2830  CG  LEU A 369      -7.429 134.773 -27.874  1.00  4.67           C  
ATOM   2831  CD1 LEU A 369      -6.586 136.049 -27.935  1.00  2.20           C  
ATOM   2832  CD2 LEU A 369      -8.787 135.039 -27.242  1.00  2.29           C  
ATOM   2833  N   ASP A 370      -8.423 131.285 -31.317  1.00 25.64           N  
ATOM   2834  CA  ASP A 370      -8.793 130.834 -32.651  1.00 27.97           C  
ATOM   2835  C   ASP A 370     -10.267 130.419 -32.682  1.00 31.44           C  
ATOM   2836  O   ASP A 370     -10.675 129.518 -31.949  1.00 34.23           O  
ATOM   2837  CB  ASP A 370      -7.960 129.618 -33.054  1.00 25.63           C  
ATOM   2838  CG  ASP A 370      -7.164 129.810 -34.316  1.00 36.96           C  
ATOM   2839  OD1 ASP A 370      -7.739 130.111 -35.383  1.00 41.51           O  
ATOM   2840  OD2 ASP A 370      -5.922 129.662 -34.274  1.00 33.89           O  
ATOM   2841  N   GLY A 371     -11.082 131.069 -33.501  1.00 32.86           N  
ATOM   2842  CA  GLY A 371     -12.513 130.763 -33.549  1.00 31.98           C  
ATOM   2843  C   GLY A 371     -13.307 131.926 -32.961  1.00 32.22           C  
ATOM   2844  O   GLY A 371     -12.731 132.735 -32.231  1.00 35.14           O  
ATOM   2845  N   THR A 372     -14.600 131.956 -33.249  1.00 30.34           N  
ATOM   2846  CA  THR A 372     -15.484 133.013 -32.778  1.00 25.38           C  
ATOM   2847  C   THR A 372     -15.876 132.885 -31.318  1.00 24.84           C  
ATOM   2848  O   THR A 372     -15.472 133.680 -30.430  1.00 19.32           O  
ATOM   2849  CB  THR A 372     -16.726 133.107 -33.673  1.00 26.13           C  
ATOM   2850  OG1 THR A 372     -16.299 133.523 -34.989  1.00 38.10           O  
ATOM   2851  CG2 THR A 372     -17.663 134.176 -33.152  1.00 25.50           C  
ATOM   2852  N   THR A 373     -16.410 131.725 -30.926  1.00 17.73           N  
ATOM   2853  CA  THR A 373     -16.694 131.498 -29.500  1.00 12.55           C  
ATOM   2854  C   THR A 373     -15.591 131.921 -28.551  1.00 10.13           C  
ATOM   2855  O   THR A 373     -15.706 132.678 -27.512  1.00  2.16           O  
ATOM   2856  CB  THR A 373     -17.101 130.027 -29.280  1.00  2.16           C  
ATOM   2857  OG1 THR A 373     -18.149 129.666 -30.177  1.00  6.60           O  
ATOM   2858  CG2 THR A 373     -17.482 129.785 -27.841  1.00  2.56           C  
ATOM   2859  N   PRO A 374     -14.371 131.449 -28.783  1.00  8.05           N  
ATOM   2860  CA  PRO A 374     -13.242 131.777 -27.939  1.00 13.40           C  
ATOM   2861  C   PRO A 374     -12.972 133.259 -27.701  1.00 14.19           C  
ATOM   2862  O   PRO A 374     -12.630 133.623 -26.575  1.00 12.96           O  
ATOM   2863  CB  PRO A 374     -12.009 131.057 -28.487  1.00 14.71           C  
ATOM   2864  CG  PRO A 374     -12.572 130.226 -29.605  1.00 12.28           C  
ATOM   2865  CD  PRO A 374     -14.013 130.515 -29.849  1.00  8.96           C  
ATOM   2866  N   VAL A 375     -13.000 134.064 -28.747  1.00 15.31           N  
ATOM   2867  CA  VAL A 375     -12.794 135.492 -28.756  1.00 15.32           C  
ATOM   2868  C   VAL A 375     -13.912 136.185 -27.974  1.00 15.91           C  
ATOM   2869  O   VAL A 375     -13.747 137.172 -27.244  1.00  2.16           O  
ATOM   2870  CB  VAL A 375     -12.862 136.047 -30.199  1.00 26.88           C  
ATOM   2871  CG1 VAL A 375     -13.080 137.553 -30.110  1.00 26.12           C  
ATOM   2872  CG2 VAL A 375     -11.636 135.686 -31.025  1.00 28.26           C  
ATOM   2873  N   CYS A 376     -15.119 135.661 -28.170  1.00 14.58           N  
ATOM   2874  CA  CYS A 376     -16.267 136.239 -27.463  1.00 14.62           C  
ATOM   2875  C   CYS A 376     -16.157 136.090 -25.959  1.00 13.50           C  
ATOM   2876  O   CYS A 376     -16.409 137.059 -25.260  1.00  2.16           O  
ATOM   2877  CB  CYS A 376     -17.503 135.565 -28.028  1.00 12.48           C  
ATOM   2878  SG  CYS A 376     -19.079 136.002 -27.310  1.00 18.90           S  
ATOM   2879  N   GLU A 377     -15.844 134.904 -25.463  1.00 18.69           N  
ATOM   2880  CA  GLU A 377     -15.606 134.683 -24.046  1.00 22.55           C  
ATOM   2881  C   GLU A 377     -14.478 135.542 -23.507  1.00 22.58           C  
ATOM   2882  O   GLU A 377     -14.717 136.184 -22.487  1.00 24.22           O  
ATOM   2883  CB  GLU A 377     -15.409 133.205 -23.745  1.00 29.72           C  
ATOM   2884  CG  GLU A 377     -15.200 132.874 -22.283  1.00 41.11           C  
ATOM   2885  CD  GLU A 377     -14.871 131.415 -22.050  1.00 46.95           C  
ATOM   2886  OE1 GLU A 377     -14.465 130.726 -23.007  1.00 50.17           O  
ATOM   2887  OE2 GLU A 377     -15.021 130.944 -20.904  1.00 50.67           O  
ATOM   2888  N   ASP A 378     -13.341 135.637 -24.194  1.00 22.62           N  
ATOM   2889  CA  ASP A 378     -12.224 136.448 -23.715  1.00 24.08           C  
ATOM   2890  C   ASP A 378     -12.716 137.882 -23.515  1.00 26.64           C  
ATOM   2891  O   ASP A 378     -12.532 138.458 -22.449  1.00 24.20           O  
ATOM   2892  CB  ASP A 378     -11.043 136.422 -24.659  1.00 24.03           C  
ATOM   2893  CG  ASP A 378      -9.835 137.237 -24.260  1.00 31.72           C  
ATOM   2894  OD1 ASP A 378      -9.815 138.016 -23.284  1.00 12.99           O  
ATOM   2895  OD2 ASP A 378      -8.805 137.094 -24.984  1.00 40.49           O  
ATOM   2896  N   ILE A 379     -13.406 138.390 -24.534  1.00 28.06           N  
ATOM   2897  CA  ILE A 379     -13.918 139.753 -24.486  1.00 27.64           C  
ATOM   2898  C   ILE A 379     -14.949 139.942 -23.391  1.00 28.42           C  
ATOM   2899  O   ILE A 379     -14.923 140.899 -22.608  1.00 27.99           O  
ATOM   2900  CB  ILE A 379     -14.473 140.237 -25.826  1.00 29.99           C  
ATOM   2901  CG1 ILE A 379     -13.365 140.481 -26.847  1.00 30.63           C  
ATOM   2902  CG2 ILE A 379     -15.232 141.545 -25.612  1.00 24.33           C  
ATOM   2903  CD1 ILE A 379     -11.965 140.614 -26.287  1.00 10.54           C  
ATOM   2904  N   GLY A 380     -15.910 139.025 -23.264  1.00 23.96           N  
ATOM   2905  CA  GLY A 380     -16.876 139.168 -22.184  1.00 27.29           C  
ATOM   2906  C   GLY A 380     -16.195 139.125 -20.815  1.00 29.46           C  
ATOM   2907  O   GLY A 380     -16.238 140.078 -20.037  1.00 28.17           O  
ATOM   2908  N   ARG A 381     -15.609 137.975 -20.495  1.00 29.93           N  
ATOM   2909  CA  ARG A 381     -15.006 137.694 -19.200  1.00 32.63           C  
ATOM   2910  C   ARG A 381     -13.879 138.662 -18.863  1.00 32.17           C  
ATOM   2911  O   ARG A 381     -13.767 139.246 -17.780  1.00 30.68           O  
ATOM   2912  CB  ARG A 381     -14.458 136.274 -19.108  1.00 25.75           C  
ATOM   2913  CG  ARG A 381     -14.052 135.822 -17.723  1.00 28.66           C  
ATOM   2914  CD  ARG A 381     -13.395 134.451 -17.805  1.00 42.41           C  
ATOM   2915  NE  ARG A 381     -12.057 134.501 -18.402  1.00 59.00           N  
ATOM   2916  CZ  ARG A 381     -11.371 133.418 -18.771  1.00 64.62           C  
ATOM   2917  NH1 ARG A 381     -11.933 132.226 -18.590  1.00 68.20           N  
ATOM   2918  NH2 ARG A 381     -10.161 133.512 -19.306  1.00 64.64           N  
ATOM   2919  N   SER A 382     -13.114 139.006 -19.907  1.00 29.06           N  
ATOM   2920  CA  SER A 382     -12.057 139.987 -19.686  1.00 27.85           C  
ATOM   2921  C   SER A 382     -12.581 141.240 -18.996  1.00 29.54           C  
ATOM   2922  O   SER A 382     -11.908 141.791 -18.121  1.00 32.54           O  
ATOM   2923  CB  SER A 382     -11.323 140.376 -20.961  1.00 19.21           C  
ATOM   2924  OG  SER A 382     -10.219 139.528 -21.226  1.00  6.58           O  
ATOM   2925  N   LEU A 383     -13.764 141.707 -19.373  1.00 31.25           N  
ATOM   2926  CA  LEU A 383     -14.361 142.927 -18.889  1.00 29.62           C  
ATOM   2927  C   LEU A 383     -14.782 142.892 -17.451  1.00 29.86           C  
ATOM   2928  O   LEU A 383     -14.366 143.774 -16.688  1.00 29.03           O  
ATOM   2929  CB  LEU A 383     -15.425 143.487 -19.818  1.00 28.55           C  
ATOM   2930  CG  LEU A 383     -14.951 143.783 -21.240  1.00 30.75           C  
ATOM   2931  CD1 LEU A 383     -15.782 144.901 -21.843  1.00 34.30           C  
ATOM   2932  CD2 LEU A 383     -13.472 144.136 -21.301  1.00 30.97           C  
ATOM   2933  N   LEU A 384     -15.261 141.750 -16.969  1.00 30.81           N  
ATOM   2934  CA  LEU A 384     -15.568 141.721 -15.523  1.00 32.56           C  
ATOM   2935  C   LEU A 384     -14.326 141.396 -14.735  1.00 35.30           C  
ATOM   2936  O   LEU A 384     -14.074 141.889 -13.635  1.00 40.40           O  
ATOM   2937  CB  LEU A 384     -16.725 140.744 -15.339  1.00 29.51           C  
ATOM   2938  CG  LEU A 384     -17.589 140.674 -16.620  1.00 18.35           C  
ATOM   2939  CD1 LEU A 384     -17.506 139.292 -17.212  1.00 15.76           C  
ATOM   2940  CD2 LEU A 384     -18.998 141.135 -16.341  1.00 14.36           C  
ATOM   2941  N   THR A 385     -13.471 140.566 -15.328  1.00 35.02           N  
ATOM   2942  CA  THR A 385     -12.219 140.243 -14.660  1.00 32.25           C  
ATOM   2943  C   THR A 385     -11.322 141.478 -14.560  1.00 33.19           C  
ATOM   2944  O   THR A 385     -11.457 142.267 -13.634  1.00 26.53           O  
ATOM   2945  CB  THR A 385     -11.465 139.186 -15.490  1.00 30.41           C  
ATOM   2946  OG1 THR A 385     -12.195 137.966 -15.365  1.00 36.28           O  
ATOM   2947  CG2 THR A 385     -10.056 139.044 -14.962  1.00 31.57           C  
ATOM   2948  N   TYR A 386     -10.563 141.682 -15.642  1.00 31.36           N  
ATOM   2949  CA  TYR A 386      -9.541 142.693 -15.708  1.00 31.04           C  
ATOM   2950  C   TYR A 386     -10.128 144.067 -15.994  1.00 31.88           C  
ATOM   2951  O   TYR A 386      -9.355 144.982 -16.272  1.00 36.64           O  
ATOM   2952  CB  TYR A 386      -8.441 142.390 -16.694  1.00 24.84           C  
ATOM   2953  CG  TYR A 386      -8.259 141.028 -17.263  1.00 21.55           C  
ATOM   2954  CD1 TYR A 386      -9.303 140.168 -17.520  1.00 22.81           C  
ATOM   2955  CD2 TYR A 386      -6.989 140.578 -17.614  1.00 24.44           C  
ATOM   2956  CE1 TYR A 386      -9.138 138.914 -18.054  1.00 24.95           C  
ATOM   2957  CE2 TYR A 386      -6.796 139.327 -18.165  1.00 27.69           C  
ATOM   2958  CZ  TYR A 386      -7.870 138.497 -18.385  1.00 28.66           C  
ATOM   2959  OH  TYR A 386      -7.695 137.256 -18.947  1.00 35.01           O  
ATOM   2960  N   GLY A 387     -11.448 144.179 -15.914  1.00 32.89           N  
ATOM   2961  CA  GLY A 387     -12.049 145.466 -16.282  1.00 39.09           C  
ATOM   2962  C   GLY A 387     -12.095 145.527 -17.808  1.00 42.71           C  
ATOM   2963  O   GLY A 387     -12.062 144.519 -18.514  1.00 43.84           O  
ATOM   2964  N   ARG A 388     -12.184 146.726 -18.354  1.00 45.38           N  
ATOM   2965  CA  ARG A 388     -12.514 146.914 -19.751  1.00 51.37           C  
ATOM   2966  C   ARG A 388     -11.322 146.954 -20.682  1.00 50.33           C  
ATOM   2967  O   ARG A 388     -11.382 147.597 -21.738  1.00 51.47           O  
ATOM   2968  CB  ARG A 388     -13.375 148.163 -19.948  1.00 62.88           C  
ATOM   2969  CG  ARG A 388     -12.613 149.478 -20.048  1.00 75.92           C  
ATOM   2970  CD  ARG A 388     -13.404 150.616 -19.428  1.00 87.29           C  
ATOM   2971  NE  ARG A 388     -12.637 151.839 -19.211  1.00 95.28           N  
ATOM   2972  CZ  ARG A 388     -13.177 153.044 -19.027  1.00 98.20           C  
ATOM   2973  NH1 ARG A 388     -14.495 153.197 -19.033  1.00101.09           N  
ATOM   2974  NH2 ARG A 388     -12.391 154.099 -18.836  1.00 98.34           N  
ATOM   2975  N   ARG A 389     -10.250 146.274 -20.293  1.00 47.63           N  
ATOM   2976  CA  ARG A 389      -9.077 146.263 -21.172  1.00 47.02           C  
ATOM   2977  C   ARG A 389      -9.086 144.932 -21.911  1.00 44.43           C  
ATOM   2978  O   ARG A 389      -9.937 144.080 -21.616  1.00 39.56           O  
ATOM   2979  CB  ARG A 389      -7.808 146.578 -20.399  1.00 47.77           C  
ATOM   2980  CG  ARG A 389      -7.449 148.052 -20.295  1.00 52.57           C  
ATOM   2981  CD  ARG A 389      -6.388 148.311 -19.254  1.00 58.91           C  
ATOM   2982  NE  ARG A 389      -6.427 149.643 -18.662  1.00 66.55           N  
ATOM   2983  CZ  ARG A 389      -5.383 150.211 -18.060  1.00 71.19           C  
ATOM   2984  NH1 ARG A 389      -4.228 149.564 -17.982  1.00 72.83           N  
ATOM   2985  NH2 ARG A 389      -5.503 151.425 -17.546  1.00 71.59           N  
ATOM   2986  N   ILE A 390      -8.377 144.854 -23.024  1.00 43.20           N  
ATOM   2987  CA  ILE A 390      -8.104 143.625 -23.731  1.00 38.99           C  
ATOM   2988  C   ILE A 390      -6.593 143.570 -23.970  1.00 38.43           C  
ATOM   2989  O   ILE A 390      -6.093 143.876 -25.044  1.00 33.10           O  
ATOM   2990  CB  ILE A 390      -8.831 143.366 -25.038  1.00 39.39           C  
ATOM   2991  CG1 ILE A 390     -10.334 143.604 -24.962  1.00 34.41           C  
ATOM   2992  CG2 ILE A 390      -8.579 141.924 -25.490  1.00 41.64           C  
ATOM   2993  CD1 ILE A 390     -11.129 142.683 -24.079  1.00 18.68           C  
ATOM   2994  N   PRO A 391      -5.920 143.170 -22.913  1.00 41.80           N  
ATOM   2995  CA  PRO A 391      -4.480 143.075 -22.863  1.00 45.25           C  
ATOM   2996  C   PRO A 391      -3.810 142.201 -23.898  1.00 48.21           C  
ATOM   2997  O   PRO A 391      -2.600 141.947 -23.719  1.00 50.22           O  
ATOM   2998  CB  PRO A 391      -4.125 142.677 -21.413  1.00 43.89           C  
ATOM   2999  CG  PRO A 391      -5.391 143.036 -20.667  1.00 42.13           C  
ATOM   3000  CD  PRO A 391      -6.536 142.823 -21.619  1.00 39.87           C  
ATOM   3001  N   LEU A 392      -4.430 141.735 -24.985  1.00 48.86           N  
ATOM   3002  CA  LEU A 392      -3.908 140.846 -25.971  1.00 48.59           C  
ATOM   3003  C   LEU A 392      -2.557 141.172 -26.578  1.00 48.19           C  
ATOM   3004  O   LEU A 392      -1.673 140.313 -26.735  1.00 50.54           O  
ATOM   3005  CB  LEU A 392      -4.806 140.414 -27.138  1.00 46.54           C  
ATOM   3006  CG  LEU A 392      -4.095 139.501 -28.161  1.00 42.12           C  
ATOM   3007  CD1 LEU A 392      -3.583 138.203 -27.553  1.00 44.88           C  
ATOM   3008  CD2 LEU A 392      -4.983 139.197 -29.344  1.00 39.39           C  
ATOM   3009  N   ALA A 393      -2.427 142.410 -27.036  1.00 44.61           N  
ATOM   3010  CA  ALA A 393      -1.133 142.742 -27.651  1.00 41.00           C  
ATOM   3011  C   ALA A 393      -0.111 143.069 -26.575  1.00 37.11           C  
ATOM   3012  O   ALA A 393       1.077 142.839 -26.746  1.00 36.21           O  
ATOM   3013  CB  ALA A 393      -1.282 143.851 -28.660  1.00 45.25           C  
ATOM   3014  N   GLU A 394      -0.602 143.586 -25.463  1.00 36.45           N  
ATOM   3015  CA  GLU A 394       0.220 143.900 -24.299  1.00 34.24           C  
ATOM   3016  C   GLU A 394       0.972 142.621 -23.915  1.00 29.18           C  
ATOM   3017  O   GLU A 394       2.187 142.573 -23.814  1.00 31.50           O  
ATOM   3018  CB  GLU A 394      -0.723 144.302 -23.153  1.00 34.81           C  
ATOM   3019  CG  GLU A 394      -0.540 145.714 -22.625  1.00 40.86           C  
ATOM   3020  CD  GLU A 394      -1.477 145.989 -21.464  1.00 45.39           C  
ATOM   3021  OE1 GLU A 394      -2.680 145.673 -21.586  1.00 40.89           O  
ATOM   3022  OE2 GLU A 394      -0.997 146.508 -20.436  1.00 53.45           O  
ATOM   3023  N   TRP A 395       0.170 141.578 -23.717  1.00 22.83           N  
ATOM   3024  CA  TRP A 395       0.685 140.291 -23.306  1.00 14.16           C  
ATOM   3025  C   TRP A 395       2.123 140.135 -23.762  1.00 13.70           C  
ATOM   3026  O   TRP A 395       3.098 140.372 -23.035  1.00  3.20           O  
ATOM   3027  CB  TRP A 395      -0.148 139.159 -23.917  1.00  2.16           C  
ATOM   3028  CG  TRP A 395      -1.544 139.134 -23.357  1.00 11.06           C  
ATOM   3029  CD1 TRP A 395      -2.662 138.952 -24.118  1.00  4.77           C  
ATOM   3030  CD2 TRP A 395      -2.004 139.239 -22.006  1.00  6.11           C  
ATOM   3031  NE1 TRP A 395      -3.804 138.978 -23.345  1.00  2.16           N  
ATOM   3032  CE2 TRP A 395      -3.368 139.097 -22.032  1.00  2.16           C  
ATOM   3033  CE3 TRP A 395      -1.440 139.415 -20.744  1.00 12.78           C  
ATOM   3034  CZ2 TRP A 395      -4.259 139.185 -20.963  1.00  8.04           C  
ATOM   3035  CZ3 TRP A 395      -2.279 139.467 -19.640  1.00 20.32           C  
ATOM   3036  CH2 TRP A 395      -3.675 139.357 -19.736  1.00 17.03           C  
ATOM   3037  N   GLU A 396       2.221 139.870 -25.073  1.00 13.36           N  
ATOM   3038  CA  GLU A 396       3.566 139.667 -25.608  1.00 22.67           C  
ATOM   3039  C   GLU A 396       4.569 140.591 -24.952  1.00 26.60           C  
ATOM   3040  O   GLU A 396       5.615 140.145 -24.463  1.00 32.78           O  
ATOM   3041  CB  GLU A 396       3.620 139.602 -27.110  1.00 19.96           C  
ATOM   3042  CG  GLU A 396       4.619 138.605 -27.667  1.00 22.71           C  
ATOM   3043  CD  GLU A 396       6.048 139.045 -27.418  1.00 26.92           C  
ATOM   3044  OE1 GLU A 396       6.306 140.260 -27.434  1.00 33.11           O  
ATOM   3045  OE2 GLU A 396       6.895 138.160 -27.211  1.00 32.50           O  
ATOM   3046  N   SER A 397       4.240 141.871 -24.792  1.00 29.36           N  
ATOM   3047  CA  SER A 397       5.124 142.795 -24.085  1.00 27.30           C  
ATOM   3048  C   SER A 397       5.372 142.296 -22.670  1.00 26.92           C  
ATOM   3049  O   SER A 397       6.475 141.911 -22.278  1.00 30.93           O  
ATOM   3050  CB  SER A 397       4.477 144.184 -24.047  1.00 24.19           C  
ATOM   3051  OG  SER A 397       3.524 144.199 -23.003  1.00 31.32           O  
ATOM   3052  N   ARG A 398       4.288 142.196 -21.904  1.00 24.61           N  
ATOM   3053  CA  ARG A 398       4.385 141.732 -20.519  1.00 30.64           C  
ATOM   3054  C   ARG A 398       5.141 140.409 -20.419  1.00 29.19           C  
ATOM   3055  O   ARG A 398       6.125 140.222 -19.696  1.00 32.14           O  
ATOM   3056  CB  ARG A 398       2.989 141.582 -19.908  1.00 31.43           C  
ATOM   3057  CG  ARG A 398       2.674 142.468 -18.714  1.00 36.33           C  
ATOM   3058  CD  ARG A 398       1.216 142.471 -18.336  1.00 34.83           C  
ATOM   3059  NE  ARG A 398       0.524 143.754 -18.387  1.00 33.00           N  
ATOM   3060  CZ  ARG A 398      -0.630 143.948 -17.748  1.00 39.27           C  
ATOM   3061  NH1 ARG A 398      -1.162 142.962 -17.036  1.00 40.01           N  
ATOM   3062  NH2 ARG A 398      -1.219 145.130 -17.835  1.00 45.82           N  
ATOM   3063  N   ILE A 399       4.698 139.472 -21.262  1.00 22.30           N  
ATOM   3064  CA  ILE A 399       5.363 138.179 -21.329  1.00 15.56           C  
ATOM   3065  C   ILE A 399       6.853 138.401 -21.627  1.00 14.59           C  
ATOM   3066  O   ILE A 399       7.691 137.592 -21.254  1.00 13.85           O  
ATOM   3067  CB  ILE A 399       4.794 137.328 -22.487  1.00 12.51           C  
ATOM   3068  CG1 ILE A 399       3.323 136.959 -22.359  1.00 11.11           C  
ATOM   3069  CG2 ILE A 399       5.663 136.098 -22.674  1.00  2.16           C  
ATOM   3070  CD1 ILE A 399       2.863 135.763 -23.216  1.00  2.16           C  
ATOM   3071  N   ALA A 400       7.159 139.457 -22.359  1.00 13.59           N  
ATOM   3072  CA  ALA A 400       8.496 139.741 -22.823  1.00 21.78           C  
ATOM   3073  C   ALA A 400       9.418 140.206 -21.719  1.00 25.30           C  
ATOM   3074  O   ALA A 400      10.623 139.952 -21.723  1.00 28.29           O  
ATOM   3075  CB  ALA A 400       8.464 140.807 -23.918  1.00 23.64           C  
ATOM   3076  N   GLU A 401       8.828 140.892 -20.749  1.00 29.20           N  
ATOM   3077  CA  GLU A 401       9.611 141.410 -19.636  1.00 36.53           C  
ATOM   3078  C   GLU A 401      10.097 140.270 -18.749  1.00 38.70           C  
ATOM   3079  O   GLU A 401      10.675 140.588 -17.714  1.00 42.63           O  
ATOM   3080  CB  GLU A 401       8.760 142.312 -18.735  1.00 42.97           C  
ATOM   3081  CG  GLU A 401       8.233 143.535 -19.454  1.00 54.81           C  
ATOM   3082  CD  GLU A 401       9.340 144.424 -19.991  1.00 63.81           C  
ATOM   3083  OE1 GLU A 401      10.525 144.171 -19.688  1.00 69.34           O  
ATOM   3084  OE2 GLU A 401       8.991 145.376 -20.720  1.00 69.13           O  
ATOM   3085  N   VAL A 402       9.584 139.084 -19.036  1.00 40.85           N  
ATOM   3086  CA  VAL A 402       9.946 137.896 -18.296  1.00 40.38           C  
ATOM   3087  C   VAL A 402      11.447 137.662 -18.313  1.00 37.28           C  
ATOM   3088  O   VAL A 402      12.115 137.774 -19.334  1.00 37.19           O  
ATOM   3089  CB  VAL A 402       9.164 136.643 -18.701  1.00 42.45           C  
ATOM   3090  CG1 VAL A 402       9.811 135.390 -18.135  1.00 43.15           C  
ATOM   3091  CG2 VAL A 402       7.762 136.749 -18.073  1.00 36.43           C  
ATOM   3092  N   ASP A 403      11.934 137.396 -17.106  1.00 33.26           N  
ATOM   3093  CA  ASP A 403      13.360 137.129 -16.977  1.00 34.63           C  
ATOM   3094  C   ASP A 403      13.502 135.912 -16.090  1.00 30.85           C  
ATOM   3095  O   ASP A 403      12.588 135.528 -15.369  1.00 27.51           O  
ATOM   3096  CB  ASP A 403      14.107 138.327 -16.411  1.00 45.44           C  
ATOM   3097  CG  ASP A 403      15.611 138.179 -16.470  1.00 53.45           C  
ATOM   3098  OD1 ASP A 403      16.097 137.044 -16.608  1.00 58.55           O  
ATOM   3099  OD2 ASP A 403      16.324 139.199 -16.378  1.00 53.24           O  
ATOM   3100  N   ALA A 404      14.667 135.264 -16.159  1.00 29.09           N  
ATOM   3101  CA  ALA A 404      14.736 134.136 -15.226  1.00 28.67           C  
ATOM   3102  C   ALA A 404      14.735 134.692 -13.817  1.00 29.33           C  
ATOM   3103  O   ALA A 404      13.977 134.139 -13.006  1.00 27.96           O  
ATOM   3104  CB  ALA A 404      15.755 133.129 -15.624  1.00 28.35           C  
ATOM   3105  N   ARG A 405      15.229 135.911 -13.541  1.00 29.28           N  
ATOM   3106  CA  ARG A 405      15.158 136.391 -12.160  1.00 29.73           C  
ATOM   3107  C   ARG A 405      13.727 136.773 -11.831  1.00 24.99           C  
ATOM   3108  O   ARG A 405      13.248 136.534 -10.734  1.00 24.78           O  
ATOM   3109  CB  ARG A 405      16.152 137.484 -11.807  1.00 38.49           C  
ATOM   3110  CG  ARG A 405      17.431 136.997 -11.143  1.00 56.42           C  
ATOM   3111  CD  ARG A 405      18.457 138.095 -10.959  1.00 71.49           C  
ATOM   3112  NE  ARG A 405      19.690 137.931 -11.727  1.00 84.31           N  
ATOM   3113  CZ  ARG A 405      20.523 138.923 -12.042  1.00 88.72           C  
ATOM   3114  NH1 ARG A 405      20.274 140.171 -11.665  1.00 92.89           N  
ATOM   3115  NH2 ARG A 405      21.621 138.674 -12.743  1.00 90.73           N  
ATOM   3116  N   VAL A 406      13.032 137.330 -12.809  1.00 20.78           N  
ATOM   3117  CA  VAL A 406      11.657 137.771 -12.558  1.00 19.16           C  
ATOM   3118  C   VAL A 406      10.827 136.587 -12.106  1.00 18.97           C  
ATOM   3119  O   VAL A 406      10.228 136.544 -11.046  1.00 19.07           O  
ATOM   3120  CB  VAL A 406      11.054 138.401 -13.825  1.00 14.98           C  
ATOM   3121  CG1 VAL A 406       9.656 138.932 -13.598  1.00 10.13           C  
ATOM   3122  CG2 VAL A 406      11.987 139.473 -14.383  1.00  2.16           C  
ATOM   3123  N   VAL A 407      10.961 135.510 -12.858  1.00 21.27           N  
ATOM   3124  CA  VAL A 407      10.171 134.299 -12.637  1.00 24.96           C  
ATOM   3125  C   VAL A 407      10.532 133.690 -11.289  1.00 29.43           C  
ATOM   3126  O   VAL A 407       9.715 133.142 -10.551  1.00 34.12           O  
ATOM   3127  CB  VAL A 407      10.422 133.239 -13.723  1.00 20.27           C  
ATOM   3128  CG1 VAL A 407      10.342 131.853 -13.092  1.00  9.84           C  
ATOM   3129  CG2 VAL A 407       9.443 133.310 -14.875  1.00 17.01           C  
ATOM   3130  N   ARG A 408      11.826 133.728 -10.951  1.00 31.19           N  
ATOM   3131  CA  ARG A 408      12.247 133.209  -9.658  1.00 31.72           C  
ATOM   3132  C   ARG A 408      11.686 134.055  -8.527  1.00 31.38           C  
ATOM   3133  O   ARG A 408      11.052 133.509  -7.618  1.00 37.22           O  
ATOM   3134  CB  ARG A 408      13.745 133.019  -9.486  1.00 32.22           C  
ATOM   3135  CG  ARG A 408      14.461 132.236 -10.554  1.00 31.64           C  
ATOM   3136  CD  ARG A 408      15.970 132.272 -10.378  1.00 32.80           C  
ATOM   3137  NE  ARG A 408      16.664 132.217 -11.670  1.00 31.20           N  
ATOM   3138  CZ  ARG A 408      17.963 132.512 -11.740  1.00 27.49           C  
ATOM   3139  NH1 ARG A 408      18.564 132.832 -10.615  1.00 23.08           N  
ATOM   3140  NH2 ARG A 408      18.503 132.434 -12.937  1.00 33.48           N  
ATOM   3141  N   GLU A 409      11.818 135.378  -8.549  1.00 29.04           N  
ATOM   3142  CA  GLU A 409      11.310 136.149  -7.415  1.00 26.66           C  
ATOM   3143  C   GLU A 409       9.795 136.064  -7.290  1.00 23.78           C  
ATOM   3144  O   GLU A 409       9.271 136.021  -6.169  1.00 26.95           O  
ATOM   3145  CB  GLU A 409      11.740 137.604  -7.463  1.00 34.56           C  
ATOM   3146  CG  GLU A 409      13.160 137.855  -7.940  1.00 46.00           C  
ATOM   3147  CD  GLU A 409      13.379 139.334  -8.210  1.00 47.89           C  
ATOM   3148  OE1 GLU A 409      12.373 140.077  -8.205  1.00 43.79           O  
ATOM   3149  OE2 GLU A 409      14.534 139.742  -8.425  1.00 55.20           O  
ATOM   3150  N   VAL A 410       9.068 136.033  -8.391  1.00 17.38           N  
ATOM   3151  CA  VAL A 410       7.615 135.986  -8.414  1.00 17.81           C  
ATOM   3152  C   VAL A 410       7.077 134.660  -7.882  1.00 19.26           C  
ATOM   3153  O   VAL A 410       6.049 134.644  -7.202  1.00 24.11           O  
ATOM   3154  CB  VAL A 410       7.074 136.161  -9.847  1.00 16.49           C  
ATOM   3155  CG1 VAL A 410       5.623 135.760 -10.003  1.00  7.69           C  
ATOM   3156  CG2 VAL A 410       7.323 137.574 -10.388  1.00 20.09           C  
ATOM   3157  N   CYS A 411       7.760 133.560  -8.171  1.00 14.79           N  
ATOM   3158  CA  CYS A 411       7.345 132.248  -7.685  1.00 10.03           C  
ATOM   3159  C   CYS A 411       7.542 132.099  -6.177  1.00 11.24           C  
ATOM   3160  O   CYS A 411       6.794 131.408  -5.471  1.00  2.16           O  
ATOM   3161  CB  CYS A 411       8.146 131.171  -8.392  1.00 15.79           C  
ATOM   3162  SG  CYS A 411       7.613 130.501  -9.982  1.00  8.42           S  
ATOM   3163  N   SER A 412       8.622 132.654  -5.617  1.00 11.44           N  
ATOM   3164  CA  SER A 412       8.933 132.493  -4.207  1.00 11.32           C  
ATOM   3165  C   SER A 412       8.026 133.278  -3.269  1.00 11.20           C  
ATOM   3166  O   SER A 412       8.090 133.068  -2.055  1.00 11.89           O  
ATOM   3167  CB  SER A 412      10.407 132.716  -3.912  1.00 13.19           C  
ATOM   3168  OG  SER A 412      11.338 132.291  -4.863  1.00  5.24           O  
ATOM   3169  N   LYS A 413       7.165 134.160  -3.765  1.00  9.68           N  
ATOM   3170  CA  LYS A 413       6.212 134.899  -2.953  1.00  6.64           C  
ATOM   3171  C   LYS A 413       5.119 133.914  -2.490  1.00  3.72           C  
ATOM   3172  O   LYS A 413       4.883 133.664  -1.311  1.00 14.92           O  
ATOM   3173  CB  LYS A 413       5.451 135.893  -3.846  1.00  7.89           C  
ATOM   3174  CG  LYS A 413       6.279 136.862  -4.634  1.00 16.74           C  
ATOM   3175  CD  LYS A 413       6.027 138.312  -4.259  1.00 25.39           C  
ATOM   3176  CE  LYS A 413       4.665 138.780  -4.727  1.00 27.08           C  
ATOM   3177  NZ  LYS A 413       4.673 140.055  -5.502  1.00 36.89           N  
ATOM   3178  N   TYR A 414       4.656 133.168  -3.483  1.00  6.49           N  
ATOM   3179  CA  TYR A 414       3.542 132.270  -3.442  1.00  7.59           C  
ATOM   3180  C   TYR A 414       3.753 130.807  -3.108  1.00  3.03           C  
ATOM   3181  O   TYR A 414       2.828 130.163  -2.563  1.00  3.59           O  
ATOM   3182  CB  TYR A 414       2.790 132.342  -4.779  1.00  8.93           C  
ATOM   3183  CG  TYR A 414       2.503 133.755  -5.230  1.00 14.99           C  
ATOM   3184  CD1 TYR A 414       1.347 134.422  -4.858  1.00 15.88           C  
ATOM   3185  CD2 TYR A 414       3.398 134.450  -6.030  1.00 18.64           C  
ATOM   3186  CE1 TYR A 414       1.099 135.723  -5.253  1.00 17.27           C  
ATOM   3187  CE2 TYR A 414       3.144 135.753  -6.433  1.00 24.54           C  
ATOM   3188  CZ  TYR A 414       1.983 136.400  -6.051  1.00 18.82           C  
ATOM   3189  OH  TYR A 414       1.701 137.691  -6.432  1.00 10.31           O  
ATOM   3190  N   PHE A 415       4.921 130.232  -3.373  1.00  5.09           N  
ATOM   3191  CA  PHE A 415       5.134 128.829  -3.039  1.00  5.93           C  
ATOM   3192  C   PHE A 415       6.058 128.609  -1.901  1.00  2.16           C  
ATOM   3193  O   PHE A 415       5.756 127.951  -0.877  1.00 10.14           O  
ATOM   3194  CB  PHE A 415       5.723 128.083  -4.230  1.00 10.84           C  
ATOM   3195  CG  PHE A 415       4.920 128.130  -5.479  1.00  6.20           C  
ATOM   3196  CD1 PHE A 415       5.110 129.129  -6.413  1.00  9.43           C  
ATOM   3197  CD2 PHE A 415       4.004 127.136  -5.745  1.00  6.97           C  
ATOM   3198  CE1 PHE A 415       4.376 129.137  -7.588  1.00  2.16           C  
ATOM   3199  CE2 PHE A 415       3.272 127.129  -6.906  1.00  6.37           C  
ATOM   3200  CZ  PHE A 415       3.433 128.143  -7.825  1.00  2.97           C  
ATOM   3201  N   TYR A 416       7.156 129.345  -1.712  1.00  6.86           N  
ATOM   3202  CA  TYR A 416       8.102 129.163  -0.632  1.00  2.16           C  
ATOM   3203  C   TYR A 416       7.607 129.495   0.749  1.00  5.53           C  
ATOM   3204  O   TYR A 416       7.164 130.647   0.938  1.00 11.34           O  
ATOM   3205  CB  TYR A 416       9.440 129.848  -0.920  1.00  3.78           C  
ATOM   3206  CG  TYR A 416      10.599 129.436  -0.066  1.00  2.16           C  
ATOM   3207  CD1 TYR A 416      10.881 130.131   1.110  1.00  3.06           C  
ATOM   3208  CD2 TYR A 416      11.462 128.416  -0.414  1.00  5.83           C  
ATOM   3209  CE1 TYR A 416      11.952 129.780   1.905  1.00  2.24           C  
ATOM   3210  CE2 TYR A 416      12.537 128.047   0.372  1.00  6.33           C  
ATOM   3211  CZ  TYR A 416      12.779 128.741   1.539  1.00  3.07           C  
ATOM   3212  OH  TYR A 416      13.841 128.394   2.337  1.00 10.33           O  
ATOM   3213  N   ASP A 417       7.743 128.609   1.720  1.00  3.75           N  
ATOM   3214  CA  ASP A 417       7.475 128.823   3.142  1.00  5.53           C  
ATOM   3215  C   ASP A 417       5.964 128.982   3.318  1.00  7.71           C  
ATOM   3216  O   ASP A 417       5.490 129.355   4.399  1.00  3.02           O  
ATOM   3217  CB  ASP A 417       8.241 130.034   3.693  1.00 17.52           C  
ATOM   3218  CG  ASP A 417       8.080 130.188   5.185  1.00 25.06           C  
ATOM   3219  OD1 ASP A 417       7.114 129.707   5.800  1.00 17.35           O  
ATOM   3220  OD2 ASP A 417       9.002 130.853   5.717  1.00 36.33           O  
ATOM   3221  N   GLN A 418       5.240 128.708   2.172  1.00  2.16           N  
ATOM   3222  CA  GLN A 418       3.802 129.003   2.277  1.00  6.05           C  
ATOM   3223  C   GLN A 418       2.990 127.747   2.560  1.00  7.05           C  
ATOM   3224  O   GLN A 418       3.303 126.717   1.957  1.00  2.90           O  
ATOM   3225  CB  GLN A 418       3.230 129.594   1.020  1.00  5.36           C  
ATOM   3226  CG  GLN A 418       3.832 130.930   0.609  1.00 14.83           C  
ATOM   3227  CD  GLN A 418       3.486 131.967   1.660  1.00 20.84           C  
ATOM   3228  OE1 GLN A 418       2.412 131.849   2.248  1.00 26.13           O  
ATOM   3229  NE2 GLN A 418       4.417 132.885   1.834  1.00 25.04           N  
ATOM   3230  N   CYS A 419       1.803 127.910   3.260  1.00  2.16           N  
ATOM   3231  CA  CYS A 419       1.221 126.662   3.690  1.00  8.38           C  
ATOM   3232  C   CYS A 419       0.206 126.119   2.672  1.00  7.47           C  
ATOM   3233  O   CYS A 419      -0.840 126.732   2.476  1.00  8.67           O  
ATOM   3234  CB  CYS A 419       0.593 126.572   5.007  1.00  4.95           C  
ATOM   3235  SG  CYS A 419       0.907 126.668   6.671  1.00  4.77           S  
ATOM   3236  N   PRO A 420       0.432 124.905   2.219  1.00  8.01           N  
ATOM   3237  CA  PRO A 420      -0.374 124.223   1.240  1.00  8.69           C  
ATOM   3238  C   PRO A 420      -1.823 123.966   1.604  1.00  7.21           C  
ATOM   3239  O   PRO A 420      -2.282 123.860   2.727  1.00  2.16           O  
ATOM   3240  CB  PRO A 420       0.371 122.976   0.745  1.00  2.67           C  
ATOM   3241  CG  PRO A 420       1.757 123.277   1.237  1.00  5.08           C  
ATOM   3242  CD  PRO A 420       1.723 124.233   2.393  1.00  6.28           C  
ATOM   3243  N   ALA A 421      -2.541 123.728   0.559  1.00  2.16           N  
ATOM   3244  CA  ALA A 421      -3.967 123.399   0.490  1.00  5.89           C  
ATOM   3245  C   ALA A 421      -4.146 122.113  -0.304  1.00  4.62           C  
ATOM   3246  O   ALA A 421      -3.976 122.076  -1.530  1.00  2.16           O  
ATOM   3247  CB  ALA A 421      -4.789 124.479  -0.192  1.00  2.66           C  
ATOM   3248  N   VAL A 422      -4.278 121.018   0.444  1.00  2.36           N  
ATOM   3249  CA  VAL A 422      -4.107 119.702  -0.189  1.00 15.39           C  
ATOM   3250  C   VAL A 422      -5.345 118.867  -0.035  1.00  9.58           C  
ATOM   3251  O   VAL A 422      -5.991 118.800   0.999  1.00 16.26           O  
ATOM   3252  CB  VAL A 422      -2.793 119.049   0.303  1.00 16.33           C  
ATOM   3253  CG1 VAL A 422      -2.795 117.544   0.170  1.00 18.25           C  
ATOM   3254  CG2 VAL A 422      -1.613 119.728  -0.440  1.00  2.16           C  
ATOM   3255  N   ALA A 423      -5.867 118.394  -1.156  1.00  7.64           N  
ATOM   3256  CA  ALA A 423      -6.999 117.479  -1.028  1.00  4.31           C  
ATOM   3257  C   ALA A 423      -6.787 116.214  -1.842  1.00  4.60           C  
ATOM   3258  O   ALA A 423      -6.097 116.220  -2.853  1.00  2.44           O  
ATOM   3259  CB  ALA A 423      -8.214 118.222  -1.557  1.00  2.86           C  
ATOM   3260  N   GLY A 424      -7.272 115.063  -1.364  1.00  6.55           N  
ATOM   3261  CA  GLY A 424      -7.151 113.841  -2.148  1.00  2.87           C  
ATOM   3262  C   GLY A 424      -8.455 113.088  -2.110  1.00  2.16           C  
ATOM   3263  O   GLY A 424      -9.291 113.420  -1.339  1.00  2.16           O  
ATOM   3264  N   PHE A 425      -8.520 111.925  -2.780  1.00  2.16           N  
ATOM   3265  CA  PHE A 425      -9.801 111.179  -2.784  1.00  2.16           C  
ATOM   3266  C   PHE A 425      -9.369 109.714  -2.923  1.00  5.50           C  
ATOM   3267  O   PHE A 425      -9.527 109.077  -3.925  1.00  5.53           O  
ATOM   3268  CB  PHE A 425     -10.873 111.468  -3.820  1.00  9.05           C  
ATOM   3269  CG  PHE A 425     -12.159 110.694  -3.711  1.00 11.76           C  
ATOM   3270  CD1 PHE A 425     -12.388 109.441  -4.216  1.00 26.77           C  
ATOM   3271  CD2 PHE A 425     -13.234 111.277  -3.081  1.00 20.28           C  
ATOM   3272  CE1 PHE A 425     -13.592 108.766  -4.093  1.00 28.08           C  
ATOM   3273  CE2 PHE A 425     -14.443 110.641  -2.956  1.00 24.30           C  
ATOM   3274  CZ  PHE A 425     -14.642 109.373  -3.447  1.00 25.50           C  
ATOM   3275  N   GLY A 426      -8.592 109.324  -1.947  1.00 10.15           N  
ATOM   3276  CA  GLY A 426      -7.910 108.080  -1.753  1.00  2.16           C  
ATOM   3277  C   GLY A 426      -8.337 106.937  -2.613  1.00  7.96           C  
ATOM   3278  O   GLY A 426      -9.386 106.960  -3.239  1.00  6.70           O  
ATOM   3279  N   PRO A 427      -7.545 105.881  -2.739  1.00  6.35           N  
ATOM   3280  CA  PRO A 427      -6.349 105.572  -2.019  1.00  4.49           C  
ATOM   3281  C   PRO A 427      -5.396 106.707  -1.742  1.00 11.41           C  
ATOM   3282  O   PRO A 427      -4.508 106.974  -2.541  1.00 12.07           O  
ATOM   3283  CB  PRO A 427      -5.686 104.378  -2.699  1.00  3.59           C  
ATOM   3284  CG  PRO A 427      -6.842 103.742  -3.410  1.00  2.16           C  
ATOM   3285  CD  PRO A 427      -7.962 104.734  -3.561  1.00  7.31           C  
ATOM   3286  N   ILE A 428      -5.656 107.310  -0.562  1.00 12.24           N  
ATOM   3287  CA  ILE A 428      -4.793 108.402  -0.185  1.00 10.63           C  
ATOM   3288  C   ILE A 428      -3.937 107.917   0.971  1.00  8.98           C  
ATOM   3289  O   ILE A 428      -3.210 108.671   1.602  1.00  2.79           O  
ATOM   3290  CB  ILE A 428      -5.416 109.753   0.039  1.00 19.31           C  
ATOM   3291  CG1 ILE A 428      -6.824 109.994  -0.392  1.00 19.64           C  
ATOM   3292  CG2 ILE A 428      -4.583 110.745  -0.818  1.00  3.34           C  
ATOM   3293  CD1 ILE A 428      -7.577 111.024   0.397  1.00 31.99           C  
ATOM   3294  N   GLU A 429      -3.907 106.594   1.162  1.00  9.96           N  
ATOM   3295  CA  GLU A 429      -3.273 106.040   2.360  1.00  5.61           C  
ATOM   3296  C   GLU A 429      -1.820 106.416   2.444  1.00  2.75           C  
ATOM   3297  O   GLU A 429      -1.254 106.617   3.504  1.00  2.31           O  
ATOM   3298  CB  GLU A 429      -3.492 104.560   2.544  1.00  5.18           C  
ATOM   3299  CG  GLU A 429      -2.818 103.875   3.716  1.00  8.00           C  
ATOM   3300  CD  GLU A 429      -2.769 102.359   3.602  1.00 13.38           C  
ATOM   3301  OE1 GLU A 429      -3.030 101.861   2.460  1.00  2.16           O  
ATOM   3302  OE2 GLU A 429      -2.470 101.615   4.578  1.00  2.16           O  
ATOM   3303  N   GLN A 430      -1.152 106.527   1.296  1.00  2.16           N  
ATOM   3304  CA  GLN A 430       0.242 106.959   1.231  1.00  2.91           C  
ATOM   3305  C   GLN A 430       0.380 108.455   1.099  1.00  6.16           C  
ATOM   3306  O   GLN A 430       1.468 109.011   1.107  1.00  4.15           O  
ATOM   3307  CB  GLN A 430       0.981 106.268   0.091  1.00  2.16           C  
ATOM   3308  CG  GLN A 430       2.230 106.781  -0.498  1.00  6.98           C  
ATOM   3309  CD  GLN A 430       2.779 105.820  -1.547  1.00 11.89           C  
ATOM   3310  OE1 GLN A 430       2.054 104.912  -1.949  1.00 13.52           O  
ATOM   3311  NE2 GLN A 430       4.017 106.057  -1.924  1.00 12.24           N  
ATOM   3312  N   LEU A 431      -0.708 109.182   0.898  1.00  6.31           N  
ATOM   3313  CA  LEU A 431      -0.540 110.629   0.756  1.00  2.16           C  
ATOM   3314  C   LEU A 431       0.165 111.246   1.966  1.00  2.16           C  
ATOM   3315  O   LEU A 431      -0.241 111.148   3.122  1.00  3.51           O  
ATOM   3316  CB  LEU A 431      -2.002 111.197   0.718  1.00  4.88           C  
ATOM   3317  CG  LEU A 431      -2.139 112.672   0.430  1.00  5.78           C  
ATOM   3318  CD1 LEU A 431      -1.855 112.931  -1.037  1.00  7.25           C  
ATOM   3319  CD2 LEU A 431      -3.440 113.276   0.887  1.00 15.03           C  
ATOM   3320  N   PRO A 432       1.272 111.930   1.765  1.00  3.86           N  
ATOM   3321  CA  PRO A 432       2.055 112.714   2.692  1.00  4.03           C  
ATOM   3322  C   PRO A 432       1.285 113.464   3.751  1.00  2.58           C  
ATOM   3323  O   PRO A 432       0.274 114.137   3.604  1.00  2.16           O  
ATOM   3324  CB  PRO A 432       2.962 113.644   1.847  1.00  2.16           C  
ATOM   3325  CG  PRO A 432       3.232 112.734   0.685  1.00  4.84           C  
ATOM   3326  CD  PRO A 432       1.985 111.907   0.514  1.00  2.16           C  
ATOM   3327  N   ASP A 433       1.909 113.351   4.921  1.00  2.38           N  
ATOM   3328  CA  ASP A 433       1.356 113.973   6.117  1.00  2.86           C  
ATOM   3329  C   ASP A 433       1.391 115.485   5.995  1.00  5.18           C  
ATOM   3330  O   ASP A 433       2.433 115.984   5.546  1.00  9.79           O  
ATOM   3331  CB  ASP A 433       2.070 113.579   7.395  1.00  3.53           C  
ATOM   3332  CG  ASP A 433       1.445 114.286   8.599  1.00  7.71           C  
ATOM   3333  OD1 ASP A 433       0.280 113.939   8.910  1.00  4.80           O  
ATOM   3334  OD2 ASP A 433       2.099 115.167   9.197  1.00  4.45           O  
ATOM   3335  N   TYR A 434       0.365 116.182   6.490  1.00  2.57           N  
ATOM   3336  CA  TYR A 434       0.346 117.592   6.234  1.00  4.03           C  
ATOM   3337  C   TYR A 434       1.689 118.257   6.472  1.00  2.16           C  
ATOM   3338  O   TYR A 434       2.088 118.875   5.446  1.00  2.16           O  
ATOM   3339  CB  TYR A 434      -0.811 118.372   6.772  1.00  2.16           C  
ATOM   3340  CG  TYR A 434      -0.723 119.835   6.311  1.00  6.24           C  
ATOM   3341  CD1 TYR A 434       0.091 120.846   6.767  1.00  2.16           C  
ATOM   3342  CD2 TYR A 434      -1.498 120.164   5.231  1.00  3.56           C  
ATOM   3343  CE1 TYR A 434       0.112 122.105   6.209  1.00  6.16           C  
ATOM   3344  CE2 TYR A 434      -1.528 121.390   4.645  1.00  6.16           C  
ATOM   3345  CZ  TYR A 434      -0.699 122.373   5.140  1.00  6.93           C  
ATOM   3346  OH  TYR A 434      -0.708 123.591   4.490  1.00 20.92           O  
ATOM   3347  N   ASN A 435       2.371 117.896   7.528  1.00  5.94           N  
ATOM   3348  CA  ASN A 435       3.663 118.483   7.872  1.00  2.16           C  
ATOM   3349  C   ASN A 435       4.804 118.177   6.914  1.00  8.51           C  
ATOM   3350  O   ASN A 435       5.882 118.835   6.730  1.00  2.16           O  
ATOM   3351  CB  ASN A 435       4.096 118.107   9.281  1.00  2.16           C  
ATOM   3352  CG  ASN A 435       3.283 118.647  10.412  1.00  2.16           C  
ATOM   3353  OD1 ASN A 435       3.506 119.805  10.794  1.00  2.16           O  
ATOM   3354  ND2 ASN A 435       2.442 117.749  10.912  1.00  5.72           N  
ATOM   3355  N   ARG A 436       4.622 116.988   6.280  1.00  3.49           N  
ATOM   3356  CA  ARG A 436       5.606 116.631   5.273  1.00  6.60           C  
ATOM   3357  C   ARG A 436       5.441 117.555   4.056  1.00  6.91           C  
ATOM   3358  O   ARG A 436       6.477 118.081   3.684  1.00  8.63           O  
ATOM   3359  CB  ARG A 436       5.607 115.264   4.704  1.00  2.16           C  
ATOM   3360  CG  ARG A 436       6.022 114.098   5.560  1.00  6.38           C  
ATOM   3361  CD  ARG A 436       7.271 114.428   6.375  1.00  7.05           C  
ATOM   3362  NE  ARG A 436       7.706 113.247   7.146  1.00  2.16           N  
ATOM   3363  CZ  ARG A 436       8.264 112.246   6.457  1.00  6.60           C  
ATOM   3364  NH1 ARG A 436       8.382 112.424   5.147  1.00 22.40           N  
ATOM   3365  NH2 ARG A 436       8.682 111.149   7.035  1.00 10.26           N  
ATOM   3366  N   ILE A 437       4.232 117.604   3.515  1.00  4.83           N  
ATOM   3367  CA  ILE A 437       3.933 118.502   2.434  1.00  6.86           C  
ATOM   3368  C   ILE A 437       4.457 119.904   2.742  1.00  6.57           C  
ATOM   3369  O   ILE A 437       5.203 120.463   1.935  1.00  2.58           O  
ATOM   3370  CB  ILE A 437       2.431 118.567   2.092  1.00 15.13           C  
ATOM   3371  CG1 ILE A 437       1.796 117.176   2.057  1.00 13.16           C  
ATOM   3372  CG2 ILE A 437       2.310 119.180   0.695  1.00 16.27           C  
ATOM   3373  CD1 ILE A 437       0.389 117.135   1.507  1.00  6.93           C  
ATOM   3374  N   ARG A 438       4.310 120.307   3.994  1.00  2.16           N  
ATOM   3375  CA  ARG A 438       4.586 121.680   4.408  1.00  2.97           C  
ATOM   3376  C   ARG A 438       6.079 121.968   4.262  1.00  2.16           C  
ATOM   3377  O   ARG A 438       6.466 122.744   3.373  1.00  2.16           O  
ATOM   3378  CB  ARG A 438       4.022 121.918   5.789  1.00  7.82           C  
ATOM   3379  CG  ARG A 438       4.312 123.279   6.373  1.00  8.95           C  
ATOM   3380  CD  ARG A 438       3.531 124.303   5.564  1.00 10.39           C  
ATOM   3381  NE  ARG A 438       3.727 125.635   6.164  1.00 22.99           N  
ATOM   3382  CZ  ARG A 438       4.872 126.274   5.946  1.00 19.17           C  
ATOM   3383  NH1 ARG A 438       5.740 125.624   5.203  1.00 12.53           N  
ATOM   3384  NH2 ARG A 438       5.200 127.456   6.413  1.00 28.57           N  
ATOM   3385  N   SER A 439       6.889 121.086   4.850  1.00  5.37           N  
ATOM   3386  CA  SER A 439       8.331 121.120   4.808  1.00  4.93           C  
ATOM   3387  C   SER A 439       8.933 120.955   3.424  1.00  8.95           C  
ATOM   3388  O   SER A 439      10.142 121.029   3.159  1.00  5.62           O  
ATOM   3389  CB  SER A 439       8.828 119.940   5.644  1.00  2.60           C  
ATOM   3390  OG  SER A 439       8.785 120.176   7.046  1.00  2.16           O  
ATOM   3391  N   GLY A 440       8.039 120.598   2.508  1.00  6.84           N  
ATOM   3392  CA  GLY A 440       8.432 120.446   1.128  1.00  2.16           C  
ATOM   3393  C   GLY A 440       8.447 121.839   0.498  1.00  5.69           C  
ATOM   3394  O   GLY A 440       8.845 122.128  -0.640  1.00  2.16           O  
ATOM   3395  N   MET A 441       7.886 122.824   1.235  1.00  4.78           N  
ATOM   3396  CA  MET A 441       7.954 124.123   0.558  1.00  8.62           C  
ATOM   3397  C   MET A 441       9.156 124.935   0.928  1.00 12.24           C  
ATOM   3398  O   MET A 441       9.289 126.074   0.462  1.00 21.06           O  
ATOM   3399  CB  MET A 441       6.630 124.801   0.777  1.00  6.61           C  
ATOM   3400  CG  MET A 441       5.687 123.545   0.657  1.00  2.16           C  
ATOM   3401  SD  MET A 441       4.760 123.711  -0.770  1.00  2.16           S  
ATOM   3402  CE  MET A 441       5.160 125.230  -1.595  1.00  6.96           C  
ATOM   3403  N   PHE A 442      10.136 124.328   1.572  1.00 13.36           N  
ATOM   3404  CA  PHE A 442      11.376 125.026   1.910  1.00 14.25           C  
ATOM   3405  C   PHE A 442      12.554 124.091   1.657  1.00 15.71           C  
ATOM   3406  O   PHE A 442      12.329 122.887   1.580  1.00  8.86           O  
ATOM   3407  CB  PHE A 442      11.364 125.523   3.322  1.00  6.64           C  
ATOM   3408  CG  PHE A 442      11.671 124.549   4.411  1.00 15.68           C  
ATOM   3409  CD1 PHE A 442      12.964 124.134   4.688  1.00 15.32           C  
ATOM   3410  CD2 PHE A 442      10.635 124.056   5.191  1.00  9.28           C  
ATOM   3411  CE1 PHE A 442      13.236 123.247   5.704  1.00  8.66           C  
ATOM   3412  CE2 PHE A 442      10.901 123.168   6.209  1.00 13.91           C  
ATOM   3413  CZ  PHE A 442      12.199 122.765   6.471  1.00 10.08           C  
ATOM   3414  N   TRP A 443      13.760 124.627   1.535  1.00 18.80           N  
ATOM   3415  CA  TRP A 443      14.859 123.782   1.151  1.00 30.20           C  
ATOM   3416  C   TRP A 443      15.990 123.573   2.112  1.00 37.58           C  
ATOM   3417  O   TRP A 443      17.076 124.164   2.073  1.00 40.54           O  
ATOM   3418  CB  TRP A 443      15.343 124.142  -0.250  1.00 27.30           C  
ATOM   3419  CG  TRP A 443      14.792 123.182  -1.266  1.00 17.82           C  
ATOM   3420  CD1 TRP A 443      13.846 122.216  -1.135  1.00 10.64           C  
ATOM   3421  CD2 TRP A 443      15.221 123.134  -2.626  1.00 12.05           C  
ATOM   3422  NE1 TRP A 443      13.667 121.581  -2.337  1.00  9.54           N  
ATOM   3423  CE2 TRP A 443      14.503 122.116  -3.269  1.00  8.58           C  
ATOM   3424  CE3 TRP A 443      16.153 123.859  -3.338  1.00  2.16           C  
ATOM   3425  CZ2 TRP A 443      14.716 121.841  -4.615  1.00  9.45           C  
ATOM   3426  CZ3 TRP A 443      16.378 123.614  -4.658  1.00  8.54           C  
ATOM   3427  CH2 TRP A 443      15.640 122.597  -5.283  1.00 11.76           C  
ATOM   3428  N   LEU A 444      15.821 122.494   2.900  1.00 43.21           N  
ATOM   3429  CA  LEU A 444      16.967 122.016   3.657  1.00 47.65           C  
ATOM   3430  C   LEU A 444      17.665 120.933   2.836  1.00 49.84           C  
ATOM   3431  O   LEU A 444      18.858 121.020   2.557  1.00 53.56           O  
ATOM   3432  CB  LEU A 444      16.586 121.487   5.030  1.00 47.90           C  
ATOM   3433  CG  LEU A 444      17.635 121.766   6.114  1.00 52.15           C  
ATOM   3434  CD1 LEU A 444      17.937 123.259   6.158  1.00 57.30           C  
ATOM   3435  CD2 LEU A 444      17.207 121.259   7.472  1.00 46.45           C  
ATOM   3436  N   ARG A 445      16.886 119.956   2.402  1.00 46.75           N  
ATOM   3437  CA  ARG A 445      17.460 118.856   1.621  1.00 45.57           C  
ATOM   3438  C   ARG A 445      16.278 118.200   0.919  1.00 45.15           C  
ATOM   3439  O   ARG A 445      15.162 118.688   1.132  1.00 45.06           O  
ATOM   3440  CB  ARG A 445      18.209 117.910   2.555  1.00 45.37           C  
ATOM   3441  CG  ARG A 445      19.700 118.190   2.670  1.00 42.94           C  
ATOM   3442  CD  ARG A 445      20.372 117.167   3.540  1.00 51.45           C  
ATOM   3443  NE  ARG A 445      21.633 117.635   4.087  1.00 63.26           N  
ATOM   3444  CZ  ARG A 445      22.634 116.818   4.413  1.00 73.08           C  
ATOM   3445  NH1 ARG A 445      22.532 115.507   4.250  1.00 79.63           N  
ATOM   3446  NH2 ARG A 445      23.750 117.338   4.907  1.00 74.90           N  
ATOM   3447  N   PHE A 446      16.498 117.163   0.155  1.00 44.75           N  
ATOM   3448  CA  PHE A 446      15.516 116.353  -0.526  1.00 44.59           C  
ATOM   3449  C   PHE A 446      15.531 116.611  -2.026  1.00 47.80           C  
ATOM   3450  O   PHE A 446      16.085 115.795  -2.761  1.00 50.14           O  
ATOM   3451  CB  PHE A 446      14.104 116.488   0.021  1.00 38.18           C  
ATOM   3452  CG  PHE A 446      13.757 115.570   1.155  1.00 23.87           C  
ATOM   3453  CD1 PHE A 446      14.219 115.788   2.428  1.00 27.00           C  
ATOM   3454  CD2 PHE A 446      12.905 114.508   0.961  1.00 19.65           C  
ATOM   3455  CE1 PHE A 446      13.876 114.982   3.489  1.00 26.25           C  
ATOM   3456  CE2 PHE A 446      12.555 113.674   1.993  1.00 12.72           C  
ATOM   3457  CZ  PHE A 446      13.024 113.923   3.258  1.00 21.67           C  
ATOM   3458  OXT PHE A 446      14.989 117.628  -2.457  1.00 50.14           O  
TER    3459      PHE A 446                                                      
ATOM   3460  N   PRO B  21      -7.050 138.637 -46.497  1.00 87.38           N  
ATOM   3461  CA  PRO B  21      -6.780 139.540 -47.654  1.00 86.51           C  
ATOM   3462  C   PRO B  21      -6.538 138.753 -48.930  1.00 84.78           C  
ATOM   3463  O   PRO B  21      -7.272 138.909 -49.902  1.00 84.61           O  
ATOM   3464  CB  PRO B  21      -5.548 140.393 -47.331  1.00 86.96           C  
ATOM   3465  CG  PRO B  21      -5.235 140.015 -45.919  1.00 87.40           C  
ATOM   3466  CD  PRO B  21      -6.326 139.168 -45.335  1.00 87.92           C  
ATOM   3467  N   GLN B  22      -5.500 137.922 -48.906  1.00 83.15           N  
ATOM   3468  CA  GLN B  22      -5.210 137.075 -50.068  1.00 81.30           C  
ATOM   3469  C   GLN B  22      -5.974 135.766 -49.844  1.00 78.32           C  
ATOM   3470  O   GLN B  22      -6.134 135.376 -48.681  1.00 79.30           O  
ATOM   3471  CB  GLN B  22      -3.716 136.811 -50.191  1.00 84.82           C  
ATOM   3472  CG  GLN B  22      -2.917 137.866 -50.923  1.00 89.91           C  
ATOM   3473  CD  GLN B  22      -3.367 138.106 -52.345  1.00 94.51           C  
ATOM   3474  OE1 GLN B  22      -4.350 137.537 -52.820  1.00 96.94           O  
ATOM   3475  NE2 GLN B  22      -2.642 138.971 -53.049  1.00 96.52           N  
ATOM   3476  N   ASP B  23      -6.662 135.243 -50.846  1.00 74.23           N  
ATOM   3477  CA  ASP B  23      -7.376 133.973 -50.646  1.00 70.08           C  
ATOM   3478  C   ASP B  23      -6.423 132.815 -50.895  1.00 67.22           C  
ATOM   3479  O   ASP B  23      -5.284 133.061 -51.306  1.00 68.81           O  
ATOM   3480  CB  ASP B  23      -8.584 133.864 -51.562  1.00 73.30           C  
ATOM   3481  CG  ASP B  23      -9.030 135.241 -52.023  1.00 78.76           C  
ATOM   3482  OD1 ASP B  23      -9.446 136.046 -51.169  1.00 85.13           O  
ATOM   3483  OD2 ASP B  23      -8.929 135.499 -53.235  1.00 78.83           O  
ATOM   3484  N   LEU B  24      -6.858 131.588 -50.634  1.00 62.85           N  
ATOM   3485  CA  LEU B  24      -5.949 130.454 -50.772  1.00 59.16           C  
ATOM   3486  C   LEU B  24      -5.369 130.374 -52.177  1.00 56.25           C  
ATOM   3487  O   LEU B  24      -5.785 131.113 -53.058  1.00 57.51           O  
ATOM   3488  CB  LEU B  24      -6.589 129.110 -50.467  1.00 54.38           C  
ATOM   3489  CG  LEU B  24      -7.831 129.124 -49.590  1.00 49.27           C  
ATOM   3490  CD1 LEU B  24      -8.975 129.850 -50.263  1.00 46.20           C  
ATOM   3491  CD2 LEU B  24      -8.227 127.706 -49.226  1.00 46.84           C  
ATOM   3492  N   GLU B  25      -4.453 129.434 -52.367  1.00 52.99           N  
ATOM   3493  CA  GLU B  25      -3.803 129.307 -53.676  1.00 50.07           C  
ATOM   3494  C   GLU B  25      -3.383 127.882 -53.967  1.00 49.95           C  
ATOM   3495  O   GLU B  25      -2.263 127.498 -53.618  1.00 50.66           O  
ATOM   3496  CB  GLU B  25      -2.565 130.211 -53.580  1.00 45.60           C  
ATOM   3497  CG  GLU B  25      -1.875 130.530 -54.877  1.00 47.69           C  
ATOM   3498  CD  GLU B  25      -0.788 131.572 -54.708  1.00 48.89           C  
ATOM   3499  OE1 GLU B  25      -0.383 131.855 -53.567  1.00 53.54           O  
ATOM   3500  OE2 GLU B  25      -0.349 132.120 -55.737  1.00 50.46           O  
ATOM   3501  N   PHE B  26      -4.222 127.051 -54.581  1.00 49.52           N  
ATOM   3502  CA  PHE B  26      -3.808 125.671 -54.834  1.00 51.35           C  
ATOM   3503  C   PHE B  26      -2.869 125.556 -56.021  1.00 49.94           C  
ATOM   3504  O   PHE B  26      -2.736 126.497 -56.799  1.00 49.24           O  
ATOM   3505  CB  PHE B  26      -4.980 124.719 -54.951  1.00 57.60           C  
ATOM   3506  CG  PHE B  26      -6.167 125.244 -55.687  1.00 65.89           C  
ATOM   3507  CD1 PHE B  26      -6.191 125.215 -57.069  1.00 70.58           C  
ATOM   3508  CD2 PHE B  26      -7.256 125.765 -55.010  1.00 69.63           C  
ATOM   3509  CE1 PHE B  26      -7.280 125.697 -57.773  1.00 72.91           C  
ATOM   3510  CE2 PHE B  26      -8.350 126.250 -55.708  1.00 73.63           C  
ATOM   3511  CZ  PHE B  26      -8.363 126.216 -57.088  1.00 73.45           C  
ATOM   3512  N   THR B  27      -2.160 124.450 -56.158  1.00 50.35           N  
ATOM   3513  CA  THR B  27      -1.175 124.202 -57.191  1.00 51.47           C  
ATOM   3514  C   THR B  27      -0.839 122.707 -57.252  1.00 53.57           C  
ATOM   3515  O   THR B  27      -0.074 122.172 -56.450  1.00 59.07           O  
ATOM   3516  CB  THR B  27       0.169 124.930 -57.001  1.00 50.79           C  
ATOM   3517  OG1 THR B  27       0.052 126.335 -57.206  1.00 49.76           O  
ATOM   3518  CG2 THR B  27       1.223 124.395 -57.972  1.00 51.19           C  
ATOM   3519  N   ARG B  28      -1.332 122.044 -58.283  1.00 52.12           N  
ATOM   3520  CA  ARG B  28      -0.948 120.640 -58.475  1.00 51.76           C  
ATOM   3521  C   ARG B  28       0.382 120.563 -59.209  1.00 50.49           C  
ATOM   3522  O   ARG B  28       0.613 121.243 -60.207  1.00 52.12           O  
ATOM   3523  CB  ARG B  28      -2.054 119.914 -59.221  1.00 55.73           C  
ATOM   3524  CG  ARG B  28      -2.069 118.411 -59.138  1.00 62.33           C  
ATOM   3525  CD  ARG B  28      -3.370 117.839 -58.590  1.00 69.70           C  
ATOM   3526  NE  ARG B  28      -3.226 116.434 -58.237  1.00 76.52           N  
ATOM   3527  CZ  ARG B  28      -4.156 115.544 -57.941  1.00 81.74           C  
ATOM   3528  NH1 ARG B  28      -5.447 115.849 -57.926  1.00 85.95           N  
ATOM   3529  NH2 ARG B  28      -3.768 114.302 -57.650  1.00 83.23           N  
ATOM   3530  N   LEU B  29       1.302 119.758 -58.703  1.00 49.31           N  
ATOM   3531  CA  LEU B  29       2.605 119.650 -59.364  1.00 48.83           C  
ATOM   3532  C   LEU B  29       2.541 118.524 -60.403  1.00 47.63           C  
ATOM   3533  O   LEU B  29       1.538 117.817 -60.500  1.00 47.65           O  
ATOM   3534  CB  LEU B  29       3.644 119.305 -58.294  1.00 52.20           C  
ATOM   3535  CG  LEU B  29       4.026 120.268 -57.189  1.00 47.19           C  
ATOM   3536  CD1 LEU B  29       5.455 120.015 -56.702  1.00 51.14           C  
ATOM   3537  CD2 LEU B  29       3.868 121.716 -57.601  1.00 42.63           C  
ATOM   3538  N   PRO B  30       3.664 118.287 -61.049  1.00 47.19           N  
ATOM   3539  CA  PRO B  30       3.940 117.147 -61.889  1.00 48.24           C  
ATOM   3540  C   PRO B  30       3.775 115.844 -61.110  1.00 49.04           C  
ATOM   3541  O   PRO B  30       3.268 114.864 -61.659  1.00 51.50           O  
ATOM   3542  CB  PRO B  30       5.388 117.274 -62.405  1.00 49.07           C  
ATOM   3543  CG  PRO B  30       5.738 118.690 -62.050  1.00 49.44           C  
ATOM   3544  CD  PRO B  30       4.848 119.151 -60.929  1.00 48.66           C  
ATOM   3545  N   ASN B  31       4.138 115.829 -59.831  1.00 48.65           N  
ATOM   3546  CA  ASN B  31       3.973 114.646 -58.996  1.00 45.10           C  
ATOM   3547  C   ASN B  31       2.492 114.359 -58.772  1.00 42.40           C  
ATOM   3548  O   ASN B  31       2.126 113.197 -58.666  1.00 40.90           O  
ATOM   3549  CB  ASN B  31       4.605 114.890 -57.619  1.00 47.24           C  
ATOM   3550  CG  ASN B  31       6.117 114.919 -57.709  1.00 47.50           C  
ATOM   3551  OD1 ASN B  31       6.797 115.611 -56.957  1.00 44.75           O  
ATOM   3552  ND2 ASN B  31       6.643 114.144 -58.651  1.00 47.03           N  
ATOM   3553  N   GLY B  32       1.732 115.432 -58.624  1.00 41.59           N  
ATOM   3554  CA  GLY B  32       0.315 115.326 -58.323  1.00 41.96           C  
ATOM   3555  C   GLY B  32       0.019 115.680 -56.871  1.00 41.63           C  
ATOM   3556  O   GLY B  32      -1.064 115.339 -56.385  1.00 38.88           O  
ATOM   3557  N   LEU B  33       0.971 116.303 -56.166  1.00 39.18           N  
ATOM   3558  CA  LEU B  33       0.644 116.750 -54.822  1.00 39.21           C  
ATOM   3559  C   LEU B  33       0.184 118.213 -54.905  1.00 38.62           C  
ATOM   3560  O   LEU B  33       0.772 118.957 -55.678  1.00 42.59           O  
ATOM   3561  CB  LEU B  33       1.744 116.614 -53.790  1.00 36.33           C  
ATOM   3562  CG  LEU B  33       2.793 117.717 -53.731  1.00 30.80           C  
ATOM   3563  CD1 LEU B  33       3.813 117.498 -52.638  1.00 26.98           C  
ATOM   3564  CD2 LEU B  33       3.520 117.745 -55.072  1.00 30.76           C  
ATOM   3565  N   VAL B  34      -0.835 118.464 -54.133  1.00 36.35           N  
ATOM   3566  CA  VAL B  34      -1.587 119.694 -53.957  1.00 35.44           C  
ATOM   3567  C   VAL B  34      -0.999 120.595 -52.893  1.00 32.51           C  
ATOM   3568  O   VAL B  34      -0.387 120.090 -51.949  1.00 33.44           O  
ATOM   3569  CB  VAL B  34      -2.993 119.268 -53.439  1.00 33.83           C  
ATOM   3570  CG1 VAL B  34      -3.757 120.399 -52.811  1.00 27.09           C  
ATOM   3571  CG2 VAL B  34      -3.761 118.594 -54.565  1.00 41.07           C  
ATOM   3572  N   ILE B  35      -1.017 121.918 -52.988  1.00 30.29           N  
ATOM   3573  CA  ILE B  35      -0.474 122.743 -51.921  1.00 31.47           C  
ATOM   3574  C   ILE B  35      -1.270 124.048 -51.880  1.00 32.04           C  
ATOM   3575  O   ILE B  35      -1.525 124.588 -52.951  1.00 30.72           O  
ATOM   3576  CB  ILE B  35       1.017 123.020 -51.892  1.00 31.93           C  
ATOM   3577  CG1 ILE B  35       1.419 124.381 -52.482  1.00 24.90           C  
ATOM   3578  CG2 ILE B  35       1.911 121.946 -52.478  1.00 33.70           C  
ATOM   3579  CD1 ILE B  35       2.890 124.677 -52.268  1.00  9.41           C  
ATOM   3580  N   ALA B  36      -1.604 124.529 -50.702  1.00 35.12           N  
ATOM   3581  CA  ALA B  36      -2.374 125.753 -50.506  1.00 38.92           C  
ATOM   3582  C   ALA B  36      -1.745 126.679 -49.473  1.00 39.68           C  
ATOM   3583  O   ALA B  36      -0.879 126.230 -48.720  1.00 43.82           O  
ATOM   3584  CB  ALA B  36      -3.796 125.391 -50.082  1.00 34.01           C  
ATOM   3585  N   SER B  37      -2.192 127.925 -49.397  1.00 40.72           N  
ATOM   3586  CA  SER B  37      -1.585 128.882 -48.471  1.00 45.61           C  
ATOM   3587  C   SER B  37      -2.465 130.111 -48.321  1.00 50.18           C  
ATOM   3588  O   SER B  37      -3.088 130.543 -49.294  1.00 52.72           O  
ATOM   3589  CB  SER B  37      -0.196 129.271 -48.992  1.00 45.68           C  
ATOM   3590  OG  SER B  37       0.096 130.639 -48.776  1.00 41.70           O  
ATOM   3591  N   LEU B  38      -2.522 130.680 -47.126  1.00 53.03           N  
ATOM   3592  CA  LEU B  38      -3.323 131.878 -46.883  1.00 57.01           C  
ATOM   3593  C   LEU B  38      -2.597 132.857 -45.975  1.00 60.01           C  
ATOM   3594  O   LEU B  38      -2.997 132.906 -44.796  1.00 62.26           O  
ATOM   3595  CB  LEU B  38      -4.606 131.506 -46.118  1.00 50.33           C  
ATOM   3596  CG  LEU B  38      -5.879 131.278 -46.913  1.00 46.43           C  
ATOM   3597  CD1 LEU B  38      -6.145 129.787 -47.009  1.00 41.91           C  
ATOM   3598  CD2 LEU B  38      -7.043 131.986 -46.233  1.00 44.64           C  
ATOM   3599  N   GLU B  39      -1.739 133.759 -46.431  1.00 62.57           N  
ATOM   3600  CA  GLU B  39      -1.151 134.643 -45.416  1.00 67.14           C  
ATOM   3601  C   GLU B  39      -2.228 135.341 -44.598  1.00 65.33           C  
ATOM   3602  O   GLU B  39      -2.812 136.319 -45.052  1.00 67.61           O  
ATOM   3603  CB  GLU B  39      -0.161 135.644 -45.995  1.00 74.47           C  
ATOM   3604  CG  GLU B  39       0.749 136.242 -44.923  1.00 79.17           C  
ATOM   3605  CD  GLU B  39       1.706 137.282 -45.464  1.00 79.11           C  
ATOM   3606  OE1 GLU B  39       1.590 137.638 -46.655  1.00 77.35           O  
ATOM   3607  OE2 GLU B  39       2.585 137.747 -44.708  1.00 74.58           O  
ATOM   3608  N   ASN B  40      -2.494 134.850 -43.400  1.00 64.71           N  
ATOM   3609  CA  ASN B  40      -3.521 135.466 -42.563  1.00 67.45           C  
ATOM   3610  C   ASN B  40      -2.925 136.657 -41.820  1.00 70.63           C  
ATOM   3611  O   ASN B  40      -1.726 136.921 -41.972  1.00 71.96           O  
ATOM   3612  CB  ASN B  40      -4.083 134.418 -41.610  1.00 64.26           C  
ATOM   3613  CG  ASN B  40      -5.445 134.802 -41.066  1.00 63.55           C  
ATOM   3614  OD1 ASN B  40      -5.879 135.936 -41.269  1.00 57.07           O  
ATOM   3615  ND2 ASN B  40      -6.090 133.860 -40.390  1.00 64.92           N  
ATOM   3616  N   TYR B  41      -3.756 137.374 -41.079  1.00 71.47           N  
ATOM   3617  CA  TYR B  41      -3.327 138.524 -40.300  1.00 71.73           C  
ATOM   3618  C   TYR B  41      -2.666 138.093 -38.996  1.00 68.26           C  
ATOM   3619  O   TYR B  41      -1.511 138.394 -38.702  1.00 66.43           O  
ATOM   3620  CB  TYR B  41      -4.501 139.477 -40.054  1.00 77.14           C  
ATOM   3621  CG  TYR B  41      -5.591 138.996 -39.133  1.00 83.26           C  
ATOM   3622  CD1 TYR B  41      -6.635 138.199 -39.583  1.00 84.56           C  
ATOM   3623  CD2 TYR B  41      -5.580 139.344 -37.788  1.00 86.26           C  
ATOM   3624  CE1 TYR B  41      -7.621 137.754 -38.727  1.00 88.40           C  
ATOM   3625  CE2 TYR B  41      -6.563 138.903 -36.928  1.00 89.92           C  
ATOM   3626  CZ  TYR B  41      -7.588 138.109 -37.397  1.00 90.74           C  
ATOM   3627  OH  TYR B  41      -8.562 137.678 -36.521  1.00 92.22           O  
ATOM   3628  N   ALA B  42      -3.380 137.287 -38.228  1.00 64.66           N  
ATOM   3629  CA  ALA B  42      -3.056 136.893 -36.885  1.00 59.78           C  
ATOM   3630  C   ALA B  42      -1.745 136.135 -36.736  1.00 57.03           C  
ATOM   3631  O   ALA B  42      -1.228 135.561 -37.683  1.00 59.13           O  
ATOM   3632  CB  ALA B  42      -4.174 136.103 -36.227  1.00 58.88           C  
ATOM   3633  N   PRO B  43      -1.238 136.128 -35.519  1.00 54.09           N  
ATOM   3634  CA  PRO B  43      -0.012 135.546 -35.065  1.00 50.29           C  
ATOM   3635  C   PRO B  43       0.236 134.070 -35.237  1.00 46.92           C  
ATOM   3636  O   PRO B  43       1.370 133.619 -34.970  1.00 46.65           O  
ATOM   3637  CB  PRO B  43       0.082 135.790 -33.524  1.00 51.31           C  
ATOM   3638  CG  PRO B  43      -1.358 136.114 -33.217  1.00 52.82           C  
ATOM   3639  CD  PRO B  43      -1.921 136.851 -34.416  1.00 54.93           C  
ATOM   3640  N   ALA B  44      -0.746 133.240 -35.567  1.00 43.08           N  
ATOM   3641  CA  ALA B  44      -0.515 131.798 -35.543  1.00 37.64           C  
ATOM   3642  C   ALA B  44      -0.517 131.074 -36.864  1.00 30.31           C  
ATOM   3643  O   ALA B  44      -1.563 130.937 -37.509  1.00 26.81           O  
ATOM   3644  CB  ALA B  44      -1.580 131.144 -34.642  1.00 44.08           C  
ATOM   3645  N   SER B  45       0.604 130.473 -37.264  1.00 22.17           N  
ATOM   3646  CA  SER B  45       0.551 129.728 -38.528  1.00 17.84           C  
ATOM   3647  C   SER B  45       0.540 128.230 -38.268  1.00 13.30           C  
ATOM   3648  O   SER B  45       1.177 127.797 -37.308  1.00  2.88           O  
ATOM   3649  CB  SER B  45       1.671 130.136 -39.466  1.00 27.20           C  
ATOM   3650  OG  SER B  45       2.453 129.046 -39.928  1.00 26.63           O  
ATOM   3651  N   ARG B  46      -0.119 127.420 -39.094  1.00 12.79           N  
ATOM   3652  CA  ARG B  46      -0.169 125.989 -38.948  1.00 14.38           C  
ATOM   3653  C   ARG B  46      -0.022 125.130 -40.194  1.00 17.22           C  
ATOM   3654  O   ARG B  46      -1.061 124.983 -40.861  1.00 19.57           O  
ATOM   3655  CB  ARG B  46      -1.490 125.501 -38.360  1.00 15.20           C  
ATOM   3656  CG  ARG B  46      -2.528 126.536 -38.011  1.00 33.22           C  
ATOM   3657  CD  ARG B  46      -3.807 125.839 -37.588  1.00 48.37           C  
ATOM   3658  NE  ARG B  46      -4.118 125.837 -36.161  1.00 63.22           N  
ATOM   3659  CZ  ARG B  46      -4.740 124.839 -35.529  1.00 65.41           C  
ATOM   3660  NH1 ARG B  46      -5.099 123.730 -36.158  1.00 68.60           N  
ATOM   3661  NH2 ARG B  46      -4.994 124.967 -34.237  1.00 66.80           N  
ATOM   3662  N   ILE B  47       1.111 124.463 -40.406  1.00 17.47           N  
ATOM   3663  CA  ILE B  47       1.192 123.609 -41.603  1.00 17.03           C  
ATOM   3664  C   ILE B  47       0.465 122.304 -41.328  1.00 15.73           C  
ATOM   3665  O   ILE B  47       0.041 122.093 -40.192  1.00 11.98           O  
ATOM   3666  CB  ILE B  47       2.633 123.408 -42.091  1.00 15.72           C  
ATOM   3667  CG1 ILE B  47       3.307 124.748 -42.387  1.00  2.16           C  
ATOM   3668  CG2 ILE B  47       2.556 122.456 -43.293  1.00  2.16           C  
ATOM   3669  CD1 ILE B  47       4.427 124.607 -43.394  1.00  2.51           C  
ATOM   3670  N   GLY B  48       0.127 121.528 -42.343  1.00 15.97           N  
ATOM   3671  CA  GLY B  48      -0.401 120.187 -42.159  1.00 19.78           C  
ATOM   3672  C   GLY B  48      -0.217 119.283 -43.366  1.00 19.56           C  
ATOM   3673  O   GLY B  48      -0.980 119.420 -44.329  1.00 17.26           O  
ATOM   3674  N   LEU B  49       0.723 118.331 -43.400  1.00 17.46           N  
ATOM   3675  CA  LEU B  49       0.795 117.481 -44.585  1.00 17.53           C  
ATOM   3676  C   LEU B  49      -0.211 116.337 -44.498  1.00 15.32           C  
ATOM   3677  O   LEU B  49       0.068 115.371 -43.802  1.00 17.83           O  
ATOM   3678  CB  LEU B  49       2.164 116.799 -44.738  1.00 17.43           C  
ATOM   3679  CG  LEU B  49       2.162 115.721 -45.834  1.00 12.09           C  
ATOM   3680  CD1 LEU B  49       2.161 116.404 -47.197  1.00 10.38           C  
ATOM   3681  CD2 LEU B  49       3.325 114.765 -45.737  1.00 10.08           C  
ATOM   3682  N   PHE B  50      -1.260 116.304 -45.292  1.00 18.73           N  
ATOM   3683  CA  PHE B  50      -2.226 115.227 -45.316  1.00 17.90           C  
ATOM   3684  C   PHE B  50      -1.814 114.133 -46.300  1.00 24.63           C  
ATOM   3685  O   PHE B  50      -2.053 114.324 -47.495  1.00 30.10           O  
ATOM   3686  CB  PHE B  50      -3.622 115.657 -45.783  1.00 10.32           C  
ATOM   3687  CG  PHE B  50      -4.311 116.683 -44.942  1.00 14.64           C  
ATOM   3688  CD1 PHE B  50      -3.835 117.991 -44.929  1.00  8.65           C  
ATOM   3689  CD2 PHE B  50      -5.430 116.367 -44.180  1.00  8.42           C  
ATOM   3690  CE1 PHE B  50      -4.449 118.940 -44.141  1.00 13.71           C  
ATOM   3691  CE2 PHE B  50      -6.048 117.328 -43.388  1.00  2.16           C  
ATOM   3692  CZ  PHE B  50      -5.566 118.612 -43.392  1.00  2.16           C  
ATOM   3693  N   ILE B  51      -1.356 112.996 -45.794  1.00 26.17           N  
ATOM   3694  CA  ILE B  51      -1.056 111.893 -46.708  1.00 25.43           C  
ATOM   3695  C   ILE B  51      -2.272 110.993 -46.836  1.00 21.98           C  
ATOM   3696  O   ILE B  51      -2.842 110.581 -45.829  1.00 15.19           O  
ATOM   3697  CB  ILE B  51       0.173 111.088 -46.275  1.00 34.33           C  
ATOM   3698  CG1 ILE B  51       1.218 111.998 -45.630  1.00 32.15           C  
ATOM   3699  CG2 ILE B  51       0.785 110.396 -47.495  1.00 39.49           C  
ATOM   3700  CD1 ILE B  51       1.595 111.541 -44.242  1.00 34.62           C  
ATOM   3701  N   LYS B  52      -2.570 110.481 -48.013  1.00 25.85           N  
ATOM   3702  CA  LYS B  52      -3.754 109.690 -48.261  1.00 31.14           C  
ATOM   3703  C   LYS B  52      -3.870 108.348 -47.573  1.00 30.33           C  
ATOM   3704  O   LYS B  52      -4.752 107.555 -47.945  1.00 29.60           O  
ATOM   3705  CB  LYS B  52      -3.970 109.509 -49.781  1.00 30.48           C  
ATOM   3706  CG  LYS B  52      -5.145 110.325 -50.280  1.00 34.72           C  
ATOM   3707  CD  LYS B  52      -5.617 109.832 -51.625  1.00 40.32           C  
ATOM   3708  CE  LYS B  52      -5.789 110.970 -52.618  1.00 48.56           C  
ATOM   3709  NZ  LYS B  52      -4.832 110.848 -53.757  1.00 50.44           N  
ATOM   3710  N   ALA B  53      -3.061 108.012 -46.588  1.00 31.23           N  
ATOM   3711  CA  ALA B  53      -3.117 106.685 -45.973  1.00 34.15           C  
ATOM   3712  C   ALA B  53      -4.123 106.550 -44.854  1.00 27.90           C  
ATOM   3713  O   ALA B  53      -3.870 106.924 -43.697  1.00 33.66           O  
ATOM   3714  CB  ALA B  53      -1.726 106.326 -45.429  1.00 43.40           C  
ATOM   3715  N   GLY B  54      -5.251 105.904 -45.107  1.00 21.87           N  
ATOM   3716  CA  GLY B  54      -6.196 105.721 -43.984  1.00 18.33           C  
ATOM   3717  C   GLY B  54      -6.007 104.305 -43.451  1.00 16.07           C  
ATOM   3718  O   GLY B  54      -5.013 103.679 -43.820  1.00 17.74           O  
ATOM   3719  N   SER B  55      -6.955 103.848 -42.661  1.00 16.61           N  
ATOM   3720  CA  SER B  55      -6.904 102.505 -42.089  1.00 15.58           C  
ATOM   3721  C   SER B  55      -7.382 101.473 -43.107  1.00 17.79           C  
ATOM   3722  O   SER B  55      -7.066 100.284 -43.004  1.00 18.02           O  
ATOM   3723  CB  SER B  55      -7.891 102.429 -40.910  1.00 15.64           C  
ATOM   3724  OG  SER B  55      -9.141 102.908 -41.362  1.00 20.74           O  
ATOM   3725  N   ARG B  56      -8.182 101.918 -44.072  1.00 16.33           N  
ATOM   3726  CA  ARG B  56      -8.576 101.084 -45.194  1.00 15.50           C  
ATOM   3727  C   ARG B  56      -7.395 100.589 -46.027  1.00 17.13           C  
ATOM   3728  O   ARG B  56      -7.626  99.706 -46.875  1.00 17.42           O  
ATOM   3729  CB  ARG B  56      -9.539 101.838 -46.144  1.00  9.01           C  
ATOM   3730  CG  ARG B  56      -8.746 102.712 -47.116  1.00 11.86           C  
ATOM   3731  CD  ARG B  56      -9.175 102.595 -48.564  1.00  6.09           C  
ATOM   3732  NE  ARG B  56     -10.411 103.313 -48.820  1.00  2.16           N  
ATOM   3733  CZ  ARG B  56     -11.508 103.056 -49.483  1.00 17.75           C  
ATOM   3734  NH1 ARG B  56     -11.634 101.912 -50.139  1.00 25.05           N  
ATOM   3735  NH2 ARG B  56     -12.498 103.950 -49.497  1.00 20.00           N  
ATOM   3736  N   TYR B  57      -6.184 101.131 -45.909  1.00 18.85           N  
ATOM   3737  CA  TYR B  57      -5.039 100.653 -46.665  1.00 26.23           C  
ATOM   3738  C   TYR B  57      -4.306  99.496 -46.028  1.00 27.46           C  
ATOM   3739  O   TYR B  57      -3.140  99.210 -46.360  1.00 32.09           O  
ATOM   3740  CB  TYR B  57      -4.026 101.775 -46.984  1.00 28.14           C  
ATOM   3741  CG  TYR B  57      -4.728 102.830 -47.805  1.00 33.67           C  
ATOM   3742  CD1 TYR B  57      -5.390 103.879 -47.190  1.00 34.54           C  
ATOM   3743  CD2 TYR B  57      -4.743 102.735 -49.185  1.00 39.31           C  
ATOM   3744  CE1 TYR B  57      -6.045 104.826 -47.945  1.00 37.80           C  
ATOM   3745  CE2 TYR B  57      -5.394 103.689 -49.956  1.00 38.30           C  
ATOM   3746  CZ  TYR B  57      -6.038 104.725 -49.320  1.00 38.30           C  
ATOM   3747  OH  TYR B  57      -6.703 105.700 -50.022  1.00 39.10           O  
ATOM   3748  N   GLU B  58      -4.890  98.737 -45.103  1.00 26.35           N  
ATOM   3749  CA  GLU B  58      -4.069  97.623 -44.599  1.00 25.86           C  
ATOM   3750  C   GLU B  58      -4.805  96.327 -44.920  1.00 27.73           C  
ATOM   3751  O   GLU B  58      -6.031  96.368 -45.046  1.00 23.91           O  
ATOM   3752  CB  GLU B  58      -3.874  97.709 -43.108  1.00 21.76           C  
ATOM   3753  CG  GLU B  58      -3.912  99.113 -42.537  1.00 32.46           C  
ATOM   3754  CD  GLU B  58      -4.216  99.131 -41.052  1.00 32.66           C  
ATOM   3755  OE1 GLU B  58      -4.891  98.175 -40.614  1.00 29.94           O  
ATOM   3756  OE2 GLU B  58      -3.801 100.057 -40.326  1.00 30.67           O  
ATOM   3757  N   ASN B  59      -4.057  95.234 -44.990  1.00 29.68           N  
ATOM   3758  CA  ASN B  59      -4.688  93.942 -45.237  1.00 29.30           C  
ATOM   3759  C   ASN B  59      -4.770  93.138 -43.956  1.00 29.13           C  
ATOM   3760  O   ASN B  59      -4.396  93.515 -42.851  1.00 34.42           O  
ATOM   3761  CB  ASN B  59      -3.961  93.148 -46.317  1.00 33.75           C  
ATOM   3762  CG  ASN B  59      -4.758  91.985 -46.869  1.00 33.89           C  
ATOM   3763  OD1 ASN B  59      -5.829  91.675 -46.345  1.00 35.68           O  
ATOM   3764  ND2 ASN B  59      -4.295  91.287 -47.899  1.00 29.82           N  
ATOM   3765  N   SER B  60      -5.093  91.867 -44.151  1.00 26.82           N  
ATOM   3766  CA  SER B  60      -5.232  91.002 -42.993  1.00 25.83           C  
ATOM   3767  C   SER B  60      -3.894  90.859 -42.317  1.00 27.54           C  
ATOM   3768  O   SER B  60      -3.731  90.915 -41.105  1.00 30.72           O  
ATOM   3769  CB  SER B  60      -5.849  89.693 -43.471  1.00 16.91           C  
ATOM   3770  OG  SER B  60      -6.968  89.608 -42.612  1.00  2.16           O  
ATOM   3771  N   ASN B  61      -2.873  90.836 -43.171  1.00 24.84           N  
ATOM   3772  CA  ASN B  61      -1.522  90.765 -42.642  1.00 25.16           C  
ATOM   3773  C   ASN B  61      -0.950  92.111 -42.214  1.00 25.17           C  
ATOM   3774  O   ASN B  61       0.103  92.099 -41.549  1.00 26.66           O  
ATOM   3775  CB  ASN B  61      -0.604  90.055 -43.628  1.00 25.87           C  
ATOM   3776  CG  ASN B  61      -1.013  88.678 -44.074  1.00 20.11           C  
ATOM   3777  OD1 ASN B  61      -1.101  87.673 -43.376  1.00 25.14           O  
ATOM   3778  ND2 ASN B  61      -1.232  88.528 -45.377  1.00 19.20           N  
ATOM   3779  N   ASN B  62      -1.549  93.252 -42.539  1.00 19.82           N  
ATOM   3780  CA  ASN B  62      -0.988  94.564 -42.263  1.00 13.12           C  
ATOM   3781  C   ASN B  62      -1.781  95.358 -41.248  1.00 14.98           C  
ATOM   3782  O   ASN B  62      -1.351  96.420 -40.770  1.00 15.62           O  
ATOM   3783  CB  ASN B  62      -0.799  95.387 -43.527  1.00  7.92           C  
ATOM   3784  CG  ASN B  62       0.062  96.622 -43.376  1.00 22.85           C  
ATOM   3785  OD1 ASN B  62       0.336  97.399 -44.304  1.00 27.99           O  
ATOM   3786  ND2 ASN B  62       0.555  96.883 -42.172  1.00 19.07           N  
ATOM   3787  N   LEU B  63      -2.899  94.795 -40.798  1.00 11.98           N  
ATOM   3788  CA  LEU B  63      -3.793  95.547 -39.913  1.00  7.14           C  
ATOM   3789  C   LEU B  63      -3.087  96.054 -38.669  1.00  2.25           C  
ATOM   3790  O   LEU B  63      -2.209  95.366 -38.155  1.00  6.09           O  
ATOM   3791  CB  LEU B  63      -4.917  94.580 -39.575  1.00  3.30           C  
ATOM   3792  CG  LEU B  63      -5.909  94.266 -40.691  1.00  8.06           C  
ATOM   3793  CD1 LEU B  63      -7.046  93.500 -40.018  1.00  4.89           C  
ATOM   3794  CD2 LEU B  63      -6.378  95.511 -41.442  1.00 20.85           C  
ATOM   3795  N   GLY B  64      -3.374  97.275 -38.245  1.00  4.82           N  
ATOM   3796  CA  GLY B  64      -2.867  97.951 -37.084  1.00  2.55           C  
ATOM   3797  C   GLY B  64      -1.560  98.684 -37.273  1.00  2.16           C  
ATOM   3798  O   GLY B  64      -0.897  99.131 -36.345  1.00  2.31           O  
ATOM   3799  N   THR B  65      -1.104  98.782 -38.516  1.00  8.04           N  
ATOM   3800  CA  THR B  65       0.226  99.433 -38.742  1.00  2.16           C  
ATOM   3801  C   THR B  65      -0.031 100.930 -38.914  1.00  8.66           C  
ATOM   3802  O   THR B  65       0.870 101.720 -38.594  1.00 14.65           O  
ATOM   3803  CB  THR B  65       0.715  98.859 -40.089  1.00  2.16           C  
ATOM   3804  OG1 THR B  65       0.830  97.447 -39.997  1.00  2.16           O  
ATOM   3805  CG2 THR B  65       1.827  99.680 -40.675  1.00  2.16           C  
ATOM   3806  N   SER B  66      -1.223 101.381 -39.330  1.00  7.67           N  
ATOM   3807  CA  SER B  66      -1.371 102.855 -39.402  1.00  8.08           C  
ATOM   3808  C   SER B  66      -1.385 103.362 -37.968  1.00  8.91           C  
ATOM   3809  O   SER B  66      -0.507 104.109 -37.542  1.00  8.99           O  
ATOM   3810  CB  SER B  66      -2.620 103.273 -40.164  1.00  2.16           C  
ATOM   3811  OG  SER B  66      -3.711 103.479 -39.272  1.00 20.85           O  
ATOM   3812  N   HIS B  67      -2.148 102.649 -37.142  1.00 11.64           N  
ATOM   3813  CA  HIS B  67      -2.278 102.958 -35.737  1.00  7.16           C  
ATOM   3814  C   HIS B  67      -0.937 103.180 -35.048  1.00 11.09           C  
ATOM   3815  O   HIS B  67      -0.774 104.158 -34.312  1.00 12.34           O  
ATOM   3816  CB  HIS B  67      -3.009 101.876 -34.964  1.00  8.98           C  
ATOM   3817  CG  HIS B  67      -3.344 102.287 -33.570  1.00 17.82           C  
ATOM   3818  ND1 HIS B  67      -4.448 103.009 -33.200  1.00 20.95           N  
ATOM   3819  CD2 HIS B  67      -2.672 102.052 -32.424  1.00 26.84           C  
ATOM   3820  CE1 HIS B  67      -4.438 103.202 -31.891  1.00 22.20           C  
ATOM   3821  NE2 HIS B  67      -3.368 102.628 -31.388  1.00 23.39           N  
ATOM   3822  N   LEU B  68      -0.029 102.238 -35.278  1.00  7.10           N  
ATOM   3823  CA  LEU B  68       1.288 102.331 -34.683  1.00  6.50           C  
ATOM   3824  C   LEU B  68       2.062 103.504 -35.265  1.00  2.16           C  
ATOM   3825  O   LEU B  68       2.309 104.493 -34.534  1.00  9.39           O  
ATOM   3826  CB  LEU B  68       2.001 100.971 -34.640  1.00  2.16           C  
ATOM   3827  CG  LEU B  68       3.509 101.122 -34.396  1.00  7.05           C  
ATOM   3828  CD1 LEU B  68       3.736 102.041 -33.213  1.00  2.16           C  
ATOM   3829  CD2 LEU B  68       4.222  99.808 -34.262  1.00  8.07           C  
ATOM   3830  N   LEU B  69       2.003 103.621 -36.589  1.00  2.16           N  
ATOM   3831  CA  LEU B  69       2.576 104.772 -37.284  1.00  9.77           C  
ATOM   3832  C   LEU B  69       2.095 106.092 -36.714  1.00 10.66           C  
ATOM   3833  O   LEU B  69       2.883 107.005 -36.441  1.00 16.87           O  
ATOM   3834  CB  LEU B  69       2.287 104.640 -38.776  1.00  6.59           C  
ATOM   3835  CG  LEU B  69       2.817 105.775 -39.651  1.00  2.16           C  
ATOM   3836  CD1 LEU B  69       4.291 106.043 -39.403  1.00  2.26           C  
ATOM   3837  CD2 LEU B  69       2.528 105.378 -41.091  1.00  2.16           C  
ATOM   3838  N   ARG B  70       0.801 106.153 -36.399  1.00  8.93           N  
ATOM   3839  CA  ARG B  70       0.224 107.357 -35.850  1.00  7.91           C  
ATOM   3840  C   ARG B  70       0.899 107.719 -34.526  1.00 15.58           C  
ATOM   3841  O   ARG B  70       0.941 108.854 -34.050  1.00 18.13           O  
ATOM   3842  CB  ARG B  70      -1.255 107.119 -35.516  1.00  7.93           C  
ATOM   3843  CG  ARG B  70      -1.932 108.444 -35.193  1.00 11.69           C  
ATOM   3844  CD  ARG B  70      -3.299 108.229 -34.570  1.00  2.25           C  
ATOM   3845  NE  ARG B  70      -3.951 107.041 -35.160  1.00  8.64           N  
ATOM   3846  CZ  ARG B  70      -4.999 106.455 -34.589  1.00  3.47           C  
ATOM   3847  NH1 ARG B  70      -5.383 107.004 -33.438  1.00 13.46           N  
ATOM   3848  NH2 ARG B  70      -5.676 105.406 -35.004  1.00  5.89           N  
ATOM   3849  N   LEU B  71       1.272 106.654 -33.809  1.00 12.56           N  
ATOM   3850  CA  LEU B  71       1.790 106.826 -32.465  1.00  9.32           C  
ATOM   3851  C   LEU B  71       3.309 106.861 -32.419  1.00 10.09           C  
ATOM   3852  O   LEU B  71       3.898 106.998 -31.337  1.00  2.16           O  
ATOM   3853  CB  LEU B  71       1.435 105.575 -31.637  1.00  3.87           C  
ATOM   3854  CG  LEU B  71      -0.019 105.618 -31.186  1.00  2.16           C  
ATOM   3855  CD1 LEU B  71      -0.097 104.645 -29.976  1.00  2.16           C  
ATOM   3856  CD2 LEU B  71      -0.231 107.020 -30.572  1.00  2.38           C  
ATOM   3857  N   ALA B  72       3.915 106.706 -33.588  1.00  6.93           N  
ATOM   3858  CA  ALA B  72       5.382 106.706 -33.580  1.00  3.74           C  
ATOM   3859  C   ALA B  72       5.985 107.980 -34.114  1.00  3.18           C  
ATOM   3860  O   ALA B  72       7.183 108.000 -34.440  1.00  9.84           O  
ATOM   3861  CB  ALA B  72       5.893 105.489 -34.360  1.00  2.16           C  
ATOM   3862  N   SER B  73       5.229 109.071 -34.233  1.00 11.44           N  
ATOM   3863  CA  SER B  73       5.659 110.313 -34.838  1.00 10.88           C  
ATOM   3864  C   SER B  73       6.793 111.078 -34.185  1.00  9.21           C  
ATOM   3865  O   SER B  73       6.935 112.160 -34.681  1.00  2.30           O  
ATOM   3866  CB  SER B  73       4.472 111.260 -35.085  1.00  7.42           C  
ATOM   3867  OG  SER B  73       3.495 111.185 -34.070  1.00  7.48           O  
ATOM   3868  N   SER B  74       7.358 110.615 -33.093  1.00 12.95           N  
ATOM   3869  CA  SER B  74       8.368 111.354 -32.340  1.00 15.27           C  
ATOM   3870  C   SER B  74       9.642 110.512 -32.267  1.00 20.24           C  
ATOM   3871  O   SER B  74      10.481 110.792 -31.408  1.00 29.51           O  
ATOM   3872  CB  SER B  74       7.881 111.507 -30.880  1.00  7.26           C  
ATOM   3873  OG  SER B  74       6.516 111.132 -30.852  1.00  5.74           O  
ATOM   3874  N   LEU B  75       9.674 109.472 -33.094  1.00 15.42           N  
ATOM   3875  CA  LEU B  75      10.804 108.550 -33.068  1.00 11.17           C  
ATOM   3876  C   LEU B  75      11.954 109.101 -33.891  1.00 11.04           C  
ATOM   3877  O   LEU B  75      11.648 110.032 -34.636  1.00 16.07           O  
ATOM   3878  CB  LEU B  75      10.384 107.223 -33.682  1.00  8.50           C  
ATOM   3879  CG  LEU B  75       9.269 106.466 -32.971  1.00  3.86           C  
ATOM   3880  CD1 LEU B  75       9.293 104.958 -33.274  1.00  2.16           C  
ATOM   3881  CD2 LEU B  75       9.328 106.602 -31.463  1.00  2.28           C  
ATOM   3882  N   THR B  76      13.131 108.512 -33.728  1.00  7.48           N  
ATOM   3883  CA  THR B  76      14.276 109.048 -34.468  1.00  8.58           C  
ATOM   3884  C   THR B  76      14.008 109.010 -35.953  1.00  2.16           C  
ATOM   3885  O   THR B  76      13.404 108.034 -36.442  1.00  5.65           O  
ATOM   3886  CB  THR B  76      15.588 108.360 -34.111  1.00  9.30           C  
ATOM   3887  OG1 THR B  76      16.008 108.862 -32.824  1.00  2.54           O  
ATOM   3888  CG2 THR B  76      16.671 108.696 -35.113  1.00  7.55           C  
ATOM   3889  N   THR B  77      14.421 109.981 -36.711  1.00 11.64           N  
ATOM   3890  CA  THR B  77      14.374 109.919 -38.177  1.00 12.09           C  
ATOM   3891  C   THR B  77      15.752 110.332 -38.692  1.00 17.39           C  
ATOM   3892  O   THR B  77      16.615 110.817 -37.949  1.00 23.66           O  
ATOM   3893  CB  THR B  77      13.348 110.919 -38.715  1.00  6.60           C  
ATOM   3894  OG1 THR B  77      13.330 112.046 -37.825  1.00  2.16           O  
ATOM   3895  CG2 THR B  77      11.948 110.388 -38.782  1.00  7.71           C  
ATOM   3896  N   LYS B  78      15.919 110.389 -39.999  1.00 16.81           N  
ATOM   3897  CA  LYS B  78      17.217 110.617 -40.591  1.00 19.20           C  
ATOM   3898  C   LYS B  78      17.924 111.880 -40.169  1.00 20.78           C  
ATOM   3899  O   LYS B  78      19.166 111.907 -40.075  1.00 24.31           O  
ATOM   3900  CB  LYS B  78      17.113 110.532 -42.112  1.00 26.92           C  
ATOM   3901  CG  LYS B  78      18.370 110.869 -42.880  1.00 37.81           C  
ATOM   3902  CD  LYS B  78      18.323 112.221 -43.569  1.00 44.57           C  
ATOM   3903  CE  LYS B  78      19.650 112.952 -43.616  1.00 50.24           C  
ATOM   3904  NZ  LYS B  78      19.471 114.421 -43.432  1.00 48.29           N  
ATOM   3905  N   GLY B  79      17.196 112.973 -39.959  1.00 19.09           N  
ATOM   3906  CA  GLY B  79      17.944 114.206 -39.686  1.00 21.18           C  
ATOM   3907  C   GLY B  79      17.754 114.628 -38.247  1.00 21.54           C  
ATOM   3908  O   GLY B  79      18.524 115.452 -37.761  1.00 23.70           O  
ATOM   3909  N   ALA B  80      16.706 114.065 -37.641  1.00 23.28           N  
ATOM   3910  CA  ALA B  80      16.373 114.516 -36.287  1.00 24.22           C  
ATOM   3911  C   ALA B  80      16.073 113.413 -35.294  1.00 20.65           C  
ATOM   3912  O   ALA B  80      15.057 112.724 -35.349  1.00 19.74           O  
ATOM   3913  CB  ALA B  80      15.231 115.518 -36.434  1.00 27.80           C  
ATOM   3914  N   SER B  81      16.917 113.276 -34.277  1.00 18.03           N  
ATOM   3915  CA  SER B  81      16.689 112.318 -33.211  1.00 15.58           C  
ATOM   3916  C   SER B  81      15.420 112.630 -32.424  1.00 15.76           C  
ATOM   3917  O   SER B  81      15.146 113.782 -32.037  1.00  4.12           O  
ATOM   3918  CB  SER B  81      17.946 112.320 -32.321  1.00 21.15           C  
ATOM   3919  OG  SER B  81      18.955 113.200 -32.785  1.00 21.42           O  
ATOM   3920  N   SER B  82      14.692 111.578 -32.034  1.00 13.07           N  
ATOM   3921  CA  SER B  82      13.520 111.683 -31.196  1.00 11.91           C  
ATOM   3922  C   SER B  82      13.659 112.762 -30.131  1.00 14.28           C  
ATOM   3923  O   SER B  82      12.696 113.515 -29.937  1.00  8.32           O  
ATOM   3924  CB  SER B  82      13.184 110.332 -30.562  1.00 22.05           C  
ATOM   3925  OG  SER B  82      12.200 110.526 -29.545  1.00 24.34           O  
ATOM   3926  N   PHE B  83      14.814 112.844 -29.476  1.00 16.45           N  
ATOM   3927  CA  PHE B  83      15.064 113.854 -28.465  1.00 11.69           C  
ATOM   3928  C   PHE B  83      14.962 115.253 -29.079  1.00 10.79           C  
ATOM   3929  O   PHE B  83      14.192 116.047 -28.559  1.00  2.93           O  
ATOM   3930  CB  PHE B  83      16.491 113.714 -27.912  1.00  2.16           C  
ATOM   3931  CG  PHE B  83      16.645 114.641 -26.734  1.00  2.16           C  
ATOM   3932  CD1 PHE B  83      16.238 114.155 -25.509  1.00  3.65           C  
ATOM   3933  CD2 PHE B  83      17.210 115.887 -26.901  1.00  9.26           C  
ATOM   3934  CE1 PHE B  83      16.426 114.974 -24.419  1.00 15.46           C  
ATOM   3935  CE2 PHE B  83      17.404 116.700 -25.805  1.00 13.92           C  
ATOM   3936  CZ  PHE B  83      16.993 116.225 -24.568  1.00 21.46           C  
ATOM   3937  N   LYS B  84      15.745 115.492 -30.144  1.00 11.82           N  
ATOM   3938  CA  LYS B  84      15.713 116.819 -30.767  1.00 13.61           C  
ATOM   3939  C   LYS B  84      14.290 117.165 -31.185  1.00  7.36           C  
ATOM   3940  O   LYS B  84      13.683 118.136 -30.734  1.00  2.16           O  
ATOM   3941  CB  LYS B  84      16.696 117.047 -31.904  1.00 20.64           C  
ATOM   3942  CG  LYS B  84      16.324 118.177 -32.850  1.00 21.32           C  
ATOM   3943  CD  LYS B  84      17.130 119.452 -32.715  1.00 33.17           C  
ATOM   3944  CE  LYS B  84      17.322 120.212 -34.030  1.00 28.22           C  
ATOM   3945  NZ  LYS B  84      18.388 121.255 -33.925  1.00 30.42           N  
ATOM   3946  N   ILE B  85      13.667 116.298 -31.962  1.00  7.10           N  
ATOM   3947  CA  ILE B  85      12.294 116.498 -32.370  1.00  7.62           C  
ATOM   3948  C   ILE B  85      11.330 116.926 -31.282  1.00  2.16           C  
ATOM   3949  O   ILE B  85      10.670 117.967 -31.387  1.00  8.33           O  
ATOM   3950  CB  ILE B  85      11.624 115.197 -32.866  1.00  7.25           C  
ATOM   3951  CG1 ILE B  85      12.287 114.679 -34.123  1.00  2.18           C  
ATOM   3952  CG2 ILE B  85      10.133 115.415 -33.078  1.00  6.03           C  
ATOM   3953  CD1 ILE B  85      11.318 114.246 -35.208  1.00  3.02           C  
ATOM   3954  N   THR B  86      11.327 116.228 -30.164  1.00  7.46           N  
ATOM   3955  CA  THR B  86      10.426 116.691 -29.105  1.00  2.46           C  
ATOM   3956  C   THR B  86      10.911 117.913 -28.353  1.00  6.10           C  
ATOM   3957  O   THR B  86      10.124 118.839 -28.098  1.00  2.16           O  
ATOM   3958  CB  THR B  86      10.186 115.507 -28.149  1.00 10.08           C  
ATOM   3959  OG1 THR B  86      10.553 114.277 -28.820  1.00  2.59           O  
ATOM   3960  CG2 THR B  86       8.708 115.394 -27.925  1.00  2.16           C  
ATOM   3961  N   ARG B  87      12.164 117.940 -27.901  1.00  3.58           N  
ATOM   3962  CA  ARG B  87      12.681 119.107 -27.204  1.00  5.61           C  
ATOM   3963  C   ARG B  87      12.646 120.293 -28.186  1.00  7.45           C  
ATOM   3964  O   ARG B  87      12.548 121.434 -27.752  1.00  2.16           O  
ATOM   3965  CB  ARG B  87      14.123 118.978 -26.720  1.00  2.55           C  
ATOM   3966  CG  ARG B  87      14.382 117.849 -25.763  1.00 13.46           C  
ATOM   3967  CD  ARG B  87      14.000 118.230 -24.357  1.00 22.91           C  
ATOM   3968  NE  ARG B  87      14.037 117.063 -23.472  1.00 30.21           N  
ATOM   3969  CZ  ARG B  87      14.392 117.175 -22.194  1.00 39.49           C  
ATOM   3970  NH1 ARG B  87      14.747 118.357 -21.703  1.00 43.35           N  
ATOM   3971  NH2 ARG B  87      14.384 116.113 -21.399  1.00 40.50           N  
ATOM   3972  N   GLY B  88      12.885 120.037 -29.448  1.00  6.02           N  
ATOM   3973  CA  GLY B  88      12.883 121.116 -30.437  1.00  9.73           C  
ATOM   3974  C   GLY B  88      11.534 121.830 -30.396  1.00 10.44           C  
ATOM   3975  O   GLY B  88      11.488 123.012 -30.069  1.00 19.77           O  
ATOM   3976  N   ILE B  89      10.471 121.073 -30.667  1.00  2.16           N  
ATOM   3977  CA  ILE B  89       9.131 121.712 -30.709  1.00  5.84           C  
ATOM   3978  C   ILE B  89       8.829 122.338 -29.367  1.00  2.16           C  
ATOM   3979  O   ILE B  89       8.481 123.512 -29.185  1.00  6.13           O  
ATOM   3980  CB  ILE B  89       8.129 120.664 -31.185  1.00  3.37           C  
ATOM   3981  CG1 ILE B  89       8.697 119.997 -32.435  1.00  9.68           C  
ATOM   3982  CG2 ILE B  89       6.647 120.992 -31.317  1.00  2.16           C  
ATOM   3983  CD1 ILE B  89       7.757 119.042 -33.128  1.00  2.71           C  
ATOM   3984  N   GLU B  90       9.125 121.629 -28.284  1.00  6.09           N  
ATOM   3985  CA  GLU B  90       8.962 122.280 -26.989  1.00 10.12           C  
ATOM   3986  C   GLU B  90       9.664 123.614 -27.018  1.00  6.92           C  
ATOM   3987  O   GLU B  90       9.023 124.668 -26.936  1.00 13.12           O  
ATOM   3988  CB  GLU B  90       9.440 121.297 -25.906  1.00 16.24           C  
ATOM   3989  CG  GLU B  90       8.387 120.189 -25.762  1.00 24.36           C  
ATOM   3990  CD  GLU B  90       8.626 119.288 -24.587  1.00 30.84           C  
ATOM   3991  OE1 GLU B  90       9.542 119.620 -23.816  1.00 38.49           O  
ATOM   3992  OE2 GLU B  90       7.938 118.260 -24.419  1.00 38.15           O  
ATOM   3993  N   ALA B  91      10.956 123.648 -27.316  1.00  4.68           N  
ATOM   3994  CA  ALA B  91      11.705 124.888 -27.343  1.00 12.43           C  
ATOM   3995  C   ALA B  91      10.850 126.149 -27.571  1.00 11.26           C  
ATOM   3996  O   ALA B  91      11.088 127.186 -26.978  1.00  8.95           O  
ATOM   3997  CB  ALA B  91      12.742 124.920 -28.500  1.00  2.22           C  
ATOM   3998  N   VAL B  92      10.065 126.051 -28.608  1.00 10.45           N  
ATOM   3999  CA  VAL B  92       9.302 127.014 -29.326  1.00 10.52           C  
ATOM   4000  C   VAL B  92       7.825 126.927 -29.043  1.00 11.00           C  
ATOM   4001  O   VAL B  92       6.928 127.595 -29.565  1.00 11.17           O  
ATOM   4002  CB  VAL B  92       9.560 126.748 -30.841  1.00  3.96           C  
ATOM   4003  CG1 VAL B  92       8.548 127.482 -31.693  1.00  2.16           C  
ATOM   4004  CG2 VAL B  92      10.978 127.195 -31.190  1.00  5.61           C  
ATOM   4005  N   GLY B  93       7.400 126.019 -28.177  1.00  9.81           N  
ATOM   4006  CA  GLY B  93       5.969 126.019 -27.887  1.00 11.89           C  
ATOM   4007  C   GLY B  93       5.045 125.533 -28.994  1.00  3.83           C  
ATOM   4008  O   GLY B  93       3.802 125.767 -28.861  1.00  2.67           O  
ATOM   4009  N   GLY B  94       5.567 124.761 -29.930  1.00  5.28           N  
ATOM   4010  CA  GLY B  94       4.758 124.182 -30.990  1.00  7.64           C  
ATOM   4011  C   GLY B  94       3.960 122.963 -30.535  1.00  6.30           C  
ATOM   4012  O   GLY B  94       4.304 122.512 -29.446  1.00  6.44           O  
ATOM   4013  N   LYS B  95       3.125 122.389 -31.363  1.00  7.60           N  
ATOM   4014  CA  LYS B  95       2.391 121.124 -31.278  1.00  2.16           C  
ATOM   4015  C   LYS B  95       2.358 120.449 -32.640  1.00  5.32           C  
ATOM   4016  O   LYS B  95       2.043 120.992 -33.681  1.00  2.32           O  
ATOM   4017  CB  LYS B  95       0.932 121.397 -30.855  1.00  7.37           C  
ATOM   4018  CG  LYS B  95      -0.131 120.539 -31.534  1.00 10.14           C  
ATOM   4019  CD  LYS B  95      -1.514 121.118 -31.517  1.00 23.37           C  
ATOM   4020  CE  LYS B  95      -2.701 120.203 -31.476  1.00 34.28           C  
ATOM   4021  NZ  LYS B  95      -3.775 120.714 -30.556  1.00 37.57           N  
ATOM   4022  N   LEU B  96       2.556 119.157 -32.528  1.00  5.26           N  
ATOM   4023  CA  LEU B  96       2.561 118.244 -33.632  1.00  5.98           C  
ATOM   4024  C   LEU B  96       1.517 117.154 -33.530  1.00  8.46           C  
ATOM   4025  O   LEU B  96       1.592 116.162 -32.807  1.00 14.28           O  
ATOM   4026  CB  LEU B  96       3.957 117.589 -33.776  1.00  5.32           C  
ATOM   4027  CG  LEU B  96       3.890 116.671 -35.000  1.00  4.17           C  
ATOM   4028  CD1 LEU B  96       4.808 117.175 -36.075  1.00  2.83           C  
ATOM   4029  CD2 LEU B  96       4.017 115.227 -34.651  1.00  2.16           C  
ATOM   4030  N   SER B  97       0.388 117.415 -34.161  1.00  2.16           N  
ATOM   4031  CA  SER B  97      -0.674 116.412 -34.191  1.00  7.65           C  
ATOM   4032  C   SER B  97      -0.783 115.436 -35.327  1.00  2.16           C  
ATOM   4033  O   SER B  97      -0.695 115.883 -36.486  1.00  7.94           O  
ATOM   4034  CB  SER B  97      -2.001 117.187 -34.048  1.00  7.37           C  
ATOM   4035  OG  SER B  97      -2.043 117.535 -32.657  1.00  2.16           O  
ATOM   4036  N   VAL B  98      -0.903 114.146 -35.097  1.00 11.05           N  
ATOM   4037  CA  VAL B  98      -0.924 113.206 -36.245  1.00 16.53           C  
ATOM   4038  C   VAL B  98      -2.285 112.522 -36.341  1.00 14.07           C  
ATOM   4039  O   VAL B  98      -2.546 111.435 -35.842  1.00 10.54           O  
ATOM   4040  CB  VAL B  98       0.170 112.139 -36.152  1.00 14.16           C  
ATOM   4041  CG1 VAL B  98       0.018 111.088 -37.223  1.00  5.08           C  
ATOM   4042  CG2 VAL B  98       1.569 112.714 -36.148  1.00 17.30           C  
ATOM   4043  N   THR B  99      -3.229 113.169 -37.004  1.00 12.26           N  
ATOM   4044  CA  THR B  99      -4.575 112.659 -37.081  1.00 13.55           C  
ATOM   4045  C   THR B  99      -4.865 111.769 -38.284  1.00 14.17           C  
ATOM   4046  O   THR B  99      -4.765 112.261 -39.419  1.00 12.12           O  
ATOM   4047  CB  THR B  99      -5.572 113.839 -37.175  1.00 13.64           C  
ATOM   4048  OG1 THR B  99      -5.911 114.288 -35.862  1.00  2.16           O  
ATOM   4049  CG2 THR B  99      -6.845 113.380 -37.869  1.00  4.47           C  
ATOM   4050  N   SER B 100      -5.706 110.755 -38.020  1.00 15.74           N  
ATOM   4051  CA  SER B 100      -6.095 109.836 -39.074  1.00 20.91           C  
ATOM   4052  C   SER B 100      -7.525 109.311 -38.950  1.00 18.27           C  
ATOM   4053  O   SER B 100      -8.100 109.359 -37.883  1.00 14.36           O  
ATOM   4054  CB  SER B 100      -5.138 108.644 -39.171  1.00 18.88           C  
ATOM   4055  OG  SER B 100      -5.561 107.642 -38.268  1.00 21.96           O  
ATOM   4056  N   THR B 101      -8.089 108.945 -40.079  1.00 21.88           N  
ATOM   4057  CA  THR B 101      -9.437 108.483 -40.310  1.00 22.50           C  
ATOM   4058  C   THR B 101      -9.406 107.206 -41.140  1.00 21.51           C  
ATOM   4059  O   THR B 101      -8.342 106.718 -41.544  1.00 22.58           O  
ATOM   4060  CB  THR B 101     -10.307 109.516 -41.068  1.00 22.05           C  
ATOM   4061  OG1 THR B 101     -11.437 108.810 -41.622  1.00 19.92           O  
ATOM   4062  CG2 THR B 101      -9.549 110.184 -42.207  1.00  2.16           C  
ATOM   4063  N   ARG B 102     -10.560 106.662 -41.553  1.00 18.74           N  
ATOM   4064  CA  ARG B 102     -10.376 105.472 -42.376  1.00 19.08           C  
ATOM   4065  C   ARG B 102      -9.786 105.760 -43.751  1.00 22.42           C  
ATOM   4066  O   ARG B 102      -9.311 104.764 -44.320  1.00 19.89           O  
ATOM   4067  CB  ARG B 102     -11.576 104.568 -42.483  1.00 10.36           C  
ATOM   4068  CG  ARG B 102     -11.757 103.612 -41.310  1.00  2.16           C  
ATOM   4069  CD  ARG B 102     -13.231 103.229 -41.275  1.00  7.82           C  
ATOM   4070  NE  ARG B 102     -13.945 103.512 -40.026  1.00  2.16           N  
ATOM   4071  CZ  ARG B 102     -13.792 102.619 -39.032  1.00 14.79           C  
ATOM   4072  NH1 ARG B 102     -13.004 101.585 -39.308  1.00  6.67           N  
ATOM   4073  NH2 ARG B 102     -14.354 102.703 -37.837  1.00 12.49           N  
ATOM   4074  N   GLU B 103      -9.866 106.980 -44.276  1.00 20.32           N  
ATOM   4075  CA  GLU B 103      -9.417 107.292 -45.610  1.00 21.48           C  
ATOM   4076  C   GLU B 103      -8.144 108.130 -45.673  1.00 22.91           C  
ATOM   4077  O   GLU B 103      -7.455 108.095 -46.704  1.00 23.89           O  
ATOM   4078  CB  GLU B 103     -10.489 108.084 -46.364  1.00 27.05           C  
ATOM   4079  CG  GLU B 103     -11.700 107.340 -46.856  1.00 23.34           C  
ATOM   4080  CD  GLU B 103     -11.428 106.421 -48.029  1.00 29.26           C  
ATOM   4081  OE1 GLU B 103     -10.702 105.429 -47.798  1.00 38.47           O  
ATOM   4082  OE2 GLU B 103     -11.937 106.695 -49.139  1.00  2.18           O  
ATOM   4083  N   ASN B 104      -7.931 108.980 -44.674  1.00 21.17           N  
ATOM   4084  CA  ASN B 104      -6.794 109.899 -44.680  1.00 17.68           C  
ATOM   4085  C   ASN B 104      -5.957 109.940 -43.416  1.00 15.95           C  
ATOM   4086  O   ASN B 104      -6.337 109.457 -42.360  1.00 12.03           O  
ATOM   4087  CB  ASN B 104      -7.307 111.312 -44.963  1.00 24.44           C  
ATOM   4088  CG  ASN B 104      -7.654 111.498 -46.427  1.00 29.86           C  
ATOM   4089  OD1 ASN B 104      -6.867 111.095 -47.281  1.00 29.07           O  
ATOM   4090  ND2 ASN B 104      -8.813 112.097 -46.648  1.00 34.86           N  
ATOM   4091  N   MET B 105      -4.819 110.632 -43.438  1.00 16.33           N  
ATOM   4092  CA  MET B 105      -3.972 110.801 -42.264  1.00 12.10           C  
ATOM   4093  C   MET B 105      -3.310 112.166 -42.180  1.00 13.31           C  
ATOM   4094  O   MET B 105      -2.248 112.437 -42.753  1.00 16.70           O  
ATOM   4095  CB  MET B 105      -2.877 109.712 -42.312  1.00  8.79           C  
ATOM   4096  CG  MET B 105      -2.482 109.315 -40.897  1.00  2.16           C  
ATOM   4097  SD  MET B 105      -0.968 108.431 -40.644  1.00  9.09           S  
ATOM   4098  CE  MET B 105      -1.449 106.755 -41.116  1.00  6.11           C  
ATOM   4099  N   ALA B 106      -3.967 113.089 -41.486  1.00 10.91           N  
ATOM   4100  CA  ALA B 106      -3.465 114.456 -41.471  1.00 12.16           C  
ATOM   4101  C   ALA B 106      -2.310 114.574 -40.483  1.00  9.27           C  
ATOM   4102  O   ALA B 106      -2.623 114.545 -39.292  1.00 11.10           O  
ATOM   4103  CB  ALA B 106      -4.525 115.447 -40.981  1.00  2.16           C  
ATOM   4104  N   TYR B 107      -1.176 115.068 -40.949  1.00  8.76           N  
ATOM   4105  CA  TYR B 107      -0.094 115.379 -40.029  1.00 12.01           C  
ATOM   4106  C   TYR B 107       0.034 116.863 -39.702  1.00 13.73           C  
ATOM   4107  O   TYR B 107       1.040 117.470 -40.116  1.00 12.01           O  
ATOM   4108  CB  TYR B 107       1.223 114.851 -40.583  1.00 12.80           C  
ATOM   4109  CG  TYR B 107       1.615 113.431 -40.266  1.00 10.56           C  
ATOM   4110  CD1 TYR B 107       1.159 112.402 -41.083  1.00  8.92           C  
ATOM   4111  CD2 TYR B 107       2.449 113.084 -39.215  1.00  6.72           C  
ATOM   4112  CE1 TYR B 107       1.484 111.080 -40.862  1.00  8.63           C  
ATOM   4113  CE2 TYR B 107       2.781 111.764 -38.967  1.00  5.28           C  
ATOM   4114  CZ  TYR B 107       2.300 110.766 -39.788  1.00  2.16           C  
ATOM   4115  OH  TYR B 107       2.647 109.462 -39.537  1.00  3.37           O  
ATOM   4116  N   THR B 108      -0.727 117.424 -38.788  1.00 14.83           N  
ATOM   4117  CA  THR B 108      -0.735 118.804 -38.330  1.00 20.30           C  
ATOM   4118  C   THR B 108       0.494 119.385 -37.664  1.00 21.63           C  
ATOM   4119  O   THR B 108       1.136 118.769 -36.793  1.00 28.24           O  
ATOM   4120  CB  THR B 108      -1.942 118.891 -37.353  1.00 26.54           C  
ATOM   4121  OG1 THR B 108      -3.172 119.098 -38.043  1.00 29.33           O  
ATOM   4122  CG2 THR B 108      -1.714 119.914 -36.264  1.00 29.68           C  
ATOM   4123  N   VAL B 109       0.797 120.686 -37.856  1.00 18.08           N  
ATOM   4124  CA  VAL B 109       1.980 121.250 -37.177  1.00 21.60           C  
ATOM   4125  C   VAL B 109       1.839 122.703 -36.796  1.00 25.88           C  
ATOM   4126  O   VAL B 109       2.029 123.584 -37.630  1.00 29.46           O  
ATOM   4127  CB  VAL B 109       3.244 120.907 -37.958  1.00 11.89           C  
ATOM   4128  CG1 VAL B 109       3.414 121.666 -39.246  1.00 18.03           C  
ATOM   4129  CG2 VAL B 109       4.495 120.929 -37.115  1.00  8.30           C  
ATOM   4130  N   GLU B 110       1.500 123.067 -35.566  1.00 30.49           N  
ATOM   4131  CA  GLU B 110       1.247 124.441 -35.162  1.00 31.95           C  
ATOM   4132  C   GLU B 110       2.467 125.067 -34.504  1.00 34.08           C  
ATOM   4133  O   GLU B 110       3.301 124.374 -33.916  1.00 34.08           O  
ATOM   4134  CB  GLU B 110       0.080 124.430 -34.165  1.00 44.10           C  
ATOM   4135  CG  GLU B 110      -0.599 125.776 -33.982  1.00 54.02           C  
ATOM   4136  CD  GLU B 110      -0.164 126.453 -32.697  1.00 54.86           C  
ATOM   4137  OE1 GLU B 110       0.516 125.769 -31.905  1.00 57.26           O  
ATOM   4138  OE2 GLU B 110      -0.517 127.633 -32.536  1.00 57.87           O  
ATOM   4139  N   CYS B 111       2.576 126.392 -34.590  1.00 33.23           N  
ATOM   4140  CA  CYS B 111       3.694 127.101 -33.976  1.00 29.59           C  
ATOM   4141  C   CYS B 111       3.673 128.589 -34.329  1.00 25.38           C  
ATOM   4142  O   CYS B 111       2.914 128.989 -35.193  1.00 20.22           O  
ATOM   4143  CB  CYS B 111       5.028 126.540 -34.486  1.00 30.56           C  
ATOM   4144  SG  CYS B 111       5.605 127.437 -35.952  1.00 23.36           S  
ATOM   4145  N   LEU B 112       4.598 129.344 -33.756  1.00 25.20           N  
ATOM   4146  CA  LEU B 112       4.552 130.789 -33.903  1.00 32.42           C  
ATOM   4147  C   LEU B 112       5.082 131.265 -35.234  1.00 37.06           C  
ATOM   4148  O   LEU B 112       6.014 130.678 -35.801  1.00 40.65           O  
ATOM   4149  CB  LEU B 112       5.204 131.451 -32.701  1.00 32.44           C  
ATOM   4150  CG  LEU B 112       4.248 132.029 -31.656  1.00 30.80           C  
ATOM   4151  CD1 LEU B 112       4.355 133.544 -31.661  1.00 35.57           C  
ATOM   4152  CD2 LEU B 112       2.805 131.638 -31.938  1.00 26.74           C  
ATOM   4153  N   ARG B 113       4.485 132.327 -35.785  1.00 36.47           N  
ATOM   4154  CA  ARG B 113       4.889 132.825 -37.083  1.00 37.83           C  
ATOM   4155  C   ARG B 113       6.380 132.667 -37.342  1.00 36.16           C  
ATOM   4156  O   ARG B 113       6.743 132.051 -38.333  1.00 34.80           O  
ATOM   4157  CB  ARG B 113       4.491 134.289 -37.280  1.00 49.59           C  
ATOM   4158  CG  ARG B 113       3.330 134.535 -38.222  1.00 54.36           C  
ATOM   4159  CD  ARG B 113       3.774 135.107 -39.557  1.00 58.57           C  
ATOM   4160  NE  ARG B 113       4.355 134.086 -40.408  1.00 65.62           N  
ATOM   4161  CZ  ARG B 113       4.846 134.221 -41.623  1.00 72.27           C  
ATOM   4162  NH1 ARG B 113       4.845 135.411 -42.211  1.00 75.93           N  
ATOM   4163  NH2 ARG B 113       5.346 133.174 -42.274  1.00 75.92           N  
ATOM   4164  N   ASP B 114       7.231 133.199 -36.488  1.00 38.39           N  
ATOM   4165  CA  ASP B 114       8.675 133.187 -36.617  1.00 38.82           C  
ATOM   4166  C   ASP B 114       9.336 131.822 -36.588  1.00 38.43           C  
ATOM   4167  O   ASP B 114      10.506 131.685 -36.974  1.00 34.67           O  
ATOM   4168  CB  ASP B 114       9.267 134.075 -35.489  1.00 41.36           C  
ATOM   4169  CG  ASP B 114       8.945 135.535 -35.742  1.00 39.93           C  
ATOM   4170  OD1 ASP B 114       8.934 135.918 -36.931  1.00 43.24           O  
ATOM   4171  OD2 ASP B 114       8.697 136.285 -34.786  1.00 40.90           O  
ATOM   4172  N   ASP B 115       8.643 130.783 -36.126  1.00 36.77           N  
ATOM   4173  CA  ASP B 115       9.260 129.483 -35.956  1.00 36.37           C  
ATOM   4174  C   ASP B 115       8.846 128.411 -36.926  1.00 34.91           C  
ATOM   4175  O   ASP B 115       9.340 127.273 -36.858  1.00 37.75           O  
ATOM   4176  CB  ASP B 115       8.994 129.055 -34.506  1.00 43.61           C  
ATOM   4177  CG  ASP B 115       9.703 129.966 -33.517  1.00 50.01           C  
ATOM   4178  OD1 ASP B 115      10.948 130.079 -33.603  1.00 51.80           O  
ATOM   4179  OD2 ASP B 115       9.026 130.567 -32.651  1.00 48.54           O  
ATOM   4180  N   VAL B 116       7.990 128.708 -37.888  1.00 31.32           N  
ATOM   4181  CA  VAL B 116       7.602 127.731 -38.879  1.00 26.66           C  
ATOM   4182  C   VAL B 116       8.751 126.991 -39.534  1.00 26.28           C  
ATOM   4183  O   VAL B 116       8.587 125.847 -39.945  1.00 23.21           O  
ATOM   4184  CB  VAL B 116       6.763 128.367 -40.006  1.00 28.74           C  
ATOM   4185  CG1 VAL B 116       5.988 127.202 -40.621  1.00 28.39           C  
ATOM   4186  CG2 VAL B 116       5.762 129.360 -39.444  1.00 29.01           C  
ATOM   4187  N   ASP B 117       9.874 127.628 -39.806  1.00 30.43           N  
ATOM   4188  CA  ASP B 117      10.998 126.992 -40.485  1.00 34.99           C  
ATOM   4189  C   ASP B 117      11.632 125.922 -39.620  1.00 33.26           C  
ATOM   4190  O   ASP B 117      12.023 124.842 -40.051  1.00 30.40           O  
ATOM   4191  CB  ASP B 117      12.030 128.053 -40.908  1.00 47.36           C  
ATOM   4192  CG  ASP B 117      11.775 128.549 -42.321  1.00 53.35           C  
ATOM   4193  OD1 ASP B 117      10.890 129.415 -42.492  1.00 56.61           O  
ATOM   4194  OD2 ASP B 117      12.452 128.071 -43.259  1.00 52.30           O  
ATOM   4195  N   ILE B 118      11.742 126.206 -38.319  1.00 34.98           N  
ATOM   4196  CA  ILE B 118      12.349 125.208 -37.436  1.00 34.74           C  
ATOM   4197  C   ILE B 118      11.414 124.002 -37.384  1.00 31.82           C  
ATOM   4198  O   ILE B 118      11.841 122.865 -37.377  1.00 33.48           O  
ATOM   4199  CB  ILE B 118      12.567 125.739 -36.011  1.00 30.31           C  
ATOM   4200  CG1 ILE B 118      13.247 127.103 -36.074  1.00 26.66           C  
ATOM   4201  CG2 ILE B 118      13.406 124.740 -35.222  1.00 28.98           C  
ATOM   4202  CD1 ILE B 118      12.495 128.238 -35.426  1.00 30.18           C  
ATOM   4203  N   LEU B 119      10.137 124.343 -37.340  1.00 29.26           N  
ATOM   4204  CA  LEU B 119       9.089 123.362 -37.253  1.00 30.02           C  
ATOM   4205  C   LEU B 119       8.893 122.572 -38.530  1.00 25.38           C  
ATOM   4206  O   LEU B 119       8.391 121.455 -38.497  1.00 25.46           O  
ATOM   4207  CB  LEU B 119       7.744 124.038 -36.943  1.00 34.95           C  
ATOM   4208  CG  LEU B 119       6.951 123.319 -35.853  1.00 40.34           C  
ATOM   4209  CD1 LEU B 119       7.538 123.687 -34.499  1.00 34.59           C  
ATOM   4210  CD2 LEU B 119       5.498 123.741 -35.906  1.00 42.23           C  
ATOM   4211  N   MET B 120       9.016 123.246 -39.659  1.00 28.50           N  
ATOM   4212  CA  MET B 120       8.706 122.540 -40.910  1.00 29.57           C  
ATOM   4213  C   MET B 120       9.723 121.433 -41.139  1.00 27.02           C  
ATOM   4214  O   MET B 120       9.411 120.289 -41.460  1.00 27.42           O  
ATOM   4215  CB  MET B 120       8.686 123.511 -42.081  1.00 30.30           C  
ATOM   4216  CG  MET B 120       8.156 122.837 -43.345  1.00 30.76           C  
ATOM   4217  SD  MET B 120       7.155 123.985 -44.277  1.00 41.01           S  
ATOM   4218  CE  MET B 120       8.374 125.151 -44.900  1.00 35.21           C  
ATOM   4219  N   GLU B 121      10.987 121.747 -40.904  1.00 26.10           N  
ATOM   4220  CA  GLU B 121      12.088 120.803 -41.040  1.00 22.99           C  
ATOM   4221  C   GLU B 121      11.881 119.619 -40.107  1.00 19.70           C  
ATOM   4222  O   GLU B 121      12.335 118.509 -40.409  1.00 15.70           O  
ATOM   4223  CB  GLU B 121      13.405 121.545 -40.845  1.00 30.04           C  
ATOM   4224  CG  GLU B 121      14.663 120.718 -40.882  1.00 41.41           C  
ATOM   4225  CD  GLU B 121      15.909 121.408 -40.368  1.00 47.48           C  
ATOM   4226  OE1 GLU B 121      15.848 122.616 -40.052  1.00 55.06           O  
ATOM   4227  OE2 GLU B 121      16.963 120.728 -40.285  1.00 46.86           O  
ATOM   4228  N   PHE B 122      11.090 119.784 -39.053  1.00 15.98           N  
ATOM   4229  CA  PHE B 122      10.632 118.677 -38.224  1.00 16.54           C  
ATOM   4230  C   PHE B 122       9.563 117.875 -38.935  1.00 17.47           C  
ATOM   4231  O   PHE B 122       9.758 116.723 -39.340  1.00 21.13           O  
ATOM   4232  CB  PHE B 122      10.177 119.133 -36.855  1.00  7.53           C  
ATOM   4233  CG  PHE B 122      11.350 119.237 -35.906  1.00 10.75           C  
ATOM   4234  CD1 PHE B 122      12.457 118.426 -36.094  1.00 10.88           C  
ATOM   4235  CD2 PHE B 122      11.333 120.121 -34.851  1.00  9.35           C  
ATOM   4236  CE1 PHE B 122      13.533 118.498 -35.246  1.00 15.23           C  
ATOM   4237  CE2 PHE B 122      12.404 120.200 -33.991  1.00 15.33           C  
ATOM   4238  CZ  PHE B 122      13.503 119.387 -34.191  1.00 19.23           C  
ATOM   4239  N   LEU B 123       8.470 118.519 -39.343  1.00 17.10           N  
ATOM   4240  CA  LEU B 123       7.481 117.766 -40.105  1.00 13.86           C  
ATOM   4241  C   LEU B 123       8.115 116.990 -41.239  1.00 17.35           C  
ATOM   4242  O   LEU B 123       7.642 115.922 -41.645  1.00 18.45           O  
ATOM   4243  CB  LEU B 123       6.362 118.660 -40.597  1.00 13.98           C  
ATOM   4244  CG  LEU B 123       5.358 117.995 -41.549  1.00 14.00           C  
ATOM   4245  CD1 LEU B 123       4.594 116.917 -40.803  1.00  8.53           C  
ATOM   4246  CD2 LEU B 123       4.391 119.014 -42.141  1.00 17.70           C  
ATOM   4247  N   LEU B 124       9.171 117.533 -41.852  1.00 18.83           N  
ATOM   4248  CA  LEU B 124       9.658 116.841 -43.045  1.00 21.61           C  
ATOM   4249  C   LEU B 124      10.386 115.580 -42.650  1.00 19.20           C  
ATOM   4250  O   LEU B 124      10.166 114.538 -43.249  1.00 23.91           O  
ATOM   4251  CB  LEU B 124      10.413 117.773 -43.964  1.00 24.40           C  
ATOM   4252  CG  LEU B 124       9.561 118.884 -44.600  1.00 31.64           C  
ATOM   4253  CD1 LEU B 124      10.473 119.772 -45.443  1.00 37.33           C  
ATOM   4254  CD2 LEU B 124       8.364 118.379 -45.393  1.00 33.31           C  
ATOM   4255  N   ASN B 125      11.090 115.651 -41.536  1.00 15.42           N  
ATOM   4256  CA  ASN B 125      11.884 114.502 -41.103  1.00 15.11           C  
ATOM   4257  C   ASN B 125      10.963 113.368 -40.710  1.00  7.98           C  
ATOM   4258  O   ASN B 125      11.071 112.216 -41.082  1.00  8.33           O  
ATOM   4259  CB  ASN B 125      12.734 114.947 -39.913  1.00 23.87           C  
ATOM   4260  CG  ASN B 125      14.078 115.494 -40.359  1.00 37.21           C  
ATOM   4261  OD1 ASN B 125      14.196 116.587 -40.908  1.00 42.30           O  
ATOM   4262  ND2 ASN B 125      15.089 114.670 -40.100  1.00 44.52           N  
ATOM   4263  N   VAL B 126       9.983 113.765 -39.904  1.00 15.49           N  
ATOM   4264  CA  VAL B 126       8.989 112.864 -39.344  1.00 13.96           C  
ATOM   4265  C   VAL B 126       8.240 112.073 -40.413  1.00 13.83           C  
ATOM   4266  O   VAL B 126       7.587 111.061 -40.197  1.00 12.40           O  
ATOM   4267  CB  VAL B 126       7.885 113.645 -38.601  1.00  7.28           C  
ATOM   4268  CG1 VAL B 126       6.914 112.640 -37.992  1.00 20.18           C  
ATOM   4269  CG2 VAL B 126       8.487 114.541 -37.545  1.00 14.71           C  
ATOM   4270  N   THR B 127       8.145 112.705 -41.577  1.00 13.17           N  
ATOM   4271  CA  THR B 127       7.273 112.131 -42.584  1.00 17.22           C  
ATOM   4272  C   THR B 127       8.008 111.508 -43.753  1.00 20.84           C  
ATOM   4273  O   THR B 127       7.559 110.511 -44.335  1.00 25.58           O  
ATOM   4274  CB  THR B 127       6.276 113.162 -43.095  1.00  2.16           C  
ATOM   4275  OG1 THR B 127       5.312 112.489 -43.949  1.00  6.46           O  
ATOM   4276  CG2 THR B 127       6.917 114.316 -43.864  1.00  5.23           C  
ATOM   4277  N   THR B 128       9.120 112.093 -44.177  1.00 18.08           N
[truncated: 2,205,955 more chars]
