# Supplementary material for: Episodic evolution of coadapted sets of amino acid sites in mitochondrial proteins
Source: PLoS Genet. 2021 Jan 25;17(1):e1008711. doi: 10.1371/journal.pgen.1008711 (PMC7861529; doi:10.1371/journal.pgen.1008711)
Supplement: S1 Data — (ZIP) [file pgen.1008711.s025.zip › data/results/coevolution_graphs/partitions/pdb/1occ.pdb1]

HEADER    OXIDOREDUCTASE (CYTOCHROME(C)-OXYGEN)   18-APR-96   XXXX              
TITLE     STRUCTURE OF BOVINE HEART CYTOCHROME C OXIDASE AT THE FULLY           
TITLE    2 OXIDIZED STATE                                                       
COMPND    CYTOCHROME C OXIDASE, HEME-A                                          
KEYWDS    CYTOCHROME C OXIDASE, OXIDOREDUCTASE (CYTOCHROME(C)-OXYGEN)           
EXPDTA    X-RAY DIFFRACTION                                                     
AUTHOR    T.TSUKIHARA, H.AOYAMA, E.YAMASHITA, T.TOMIZAKI, H.YAMAGUCHI,          
AUTHOR   2 K.SHINZAWA-ITOH, R.NAKASHIMA, R.YAONO, S.YOSHIKAWA                   
JRNL        AUTH   T.TSUKIHARA, H.AOYAMA, E.YAMASHITA, T.TOMIZAKI,              
JRNL        AUTH 2 H.YAMAGUCHI, K.SHINZAWA-ITOH, R.NAKASHIMA, R.YAONO,          
JRNL        AUTH 3 S.YOSHIKAWA                                                  
JRNL        TITL   THE WHOLE STRUCTURE OF THE 13-SUBUNIT OXIDIZED               
JRNL        TITL 2 CYTOCHROME C OXIDASE AT 2.8 A.                               
JRNL        REF    SCIENCE                       V. 272  1136 1996              
JRNL        REFN   ASTM SCIEAS  US ISSN 0036-8075                               
JRNL        PMID   8638158                                                      
REMARK   1                                                                      
REMARK   1 REFERENCE 1                                                          
REMARK   1  AUTH   T.TSUKIHARA, H.AOYAMA, E.YAMASHITA, T.TOMIZAKI,              
REMARK   1  AUTH 2 H.YAMAGUCHI, K.SHINZAWA-ITOH, R.NAKASHIMA, R.YAONO,          
REMARK   1  AUTH 3 S.YOSHIKAWA                                                  
REMARK   1  TITL   STRUCTURES OF METAL SITES OF OXIDIZED BOVINE HEART           
REMARK   1  TITL 2 CYTOCHROME C OXIDASE AT 2.8 A                                
REMARK   1  REF    SCIENCE                       V. 269  1069 1995              
REMARK   1  REFN   ASTM SCIEAS  US ISSN 0036-8075                               
SEQRES   1 A  514  MET PHE ILE ASN ARG TRP LEU PHE SER THR ASN HIS LYS          
SEQRES   2 A  514  ASP ILE GLY THR LEU TYR LEU LEU PHE GLY ALA TRP ALA          
SEQRES   3 A  514  GLY MET VAL GLY THR ALA LEU SER LEU LEU ILE ARG ALA          
SEQRES   4 A  514  GLU LEU GLY GLN PRO GLY THR LEU LEU GLY ASP ASP GLN          
SEQRES   5 A  514  ILE TYR ASN VAL VAL VAL THR ALA HIS ALA PHE VAL MET          
SEQRES   6 A  514  ILE PHE PHE MET VAL MET PRO ILE MET ILE GLY GLY PHE          
SEQRES   7 A  514  GLY ASN TRP LEU VAL PRO LEU MET ILE GLY ALA PRO ASP          
SEQRES   8 A  514  MET ALA PHE PRO ARG MET ASN ASN MET SER PHE TRP LEU          
SEQRES   9 A  514  LEU PRO PRO SER PHE LEU LEU LEU LEU ALA SER SER MET          
SEQRES  10 A  514  VAL GLU ALA GLY ALA GLY THR GLY TRP THR VAL TYR PRO          
SEQRES  11 A  514  PRO LEU ALA GLY ASN LEU ALA HIS ALA GLY ALA SER VAL          
SEQRES  12 A  514  ASP LEU THR ILE PHE SER LEU HIS LEU ALA GLY VAL SER          
SEQRES  13 A  514  SER ILE LEU GLY ALA ILE ASN PHE ILE THR THR ILE ILE          
SEQRES  14 A  514  ASN MET LYS PRO PRO ALA MET SER GLN TYR GLN THR PRO          
SEQRES  15 A  514  LEU PHE VAL TRP SER VAL MET ILE THR ALA VAL LEU LEU          
SEQRES  16 A  514  LEU LEU SER LEU PRO VAL LEU ALA ALA GLY ILE THR MET          
SEQRES  17 A  514  LEU LEU THR ASP ARG ASN LEU ASN THR THR PHE PHE ASP          
SEQRES  18 A  514  PRO ALA GLY GLY GLY ASP PRO ILE LEU TYR GLN HIS LEU          
SEQRES  19 A  514  PHE TRP PHE PHE GLY HIS PRO GLU VAL TYR ILE LEU ILE          
SEQRES  20 A  514  LEU PRO GLY PHE GLY MET ILE SER HIS ILE VAL THR TYR          
SEQRES  21 A  514  TYR SER GLY LYS LYS GLU PRO PHE GLY TYR MET GLY MET          
SEQRES  22 A  514  VAL TRP ALA MET MET SER ILE GLY PHE LEU GLY PHE ILE          
SEQRES  23 A  514  VAL TRP ALA HIS HIS MET PHE THR VAL GLY MET ASP VAL          
SEQRES  24 A  514  ASP THR ARG ALA TYR PHE THR SER ALA THR MET ILE ILE          
SEQRES  25 A  514  ALA ILE PRO THR GLY VAL LYS VAL PHE SER TRP LEU ALA          
SEQRES  26 A  514  THR LEU HIS GLY GLY ASN ILE LYS TRP SER PRO ALA MET          
SEQRES  27 A  514  MET TRP ALA LEU GLY PHE ILE PHE LEU PHE THR VAL GLY          
SEQRES  28 A  514  GLY LEU THR GLY ILE VAL LEU ALA ASN SER SER LEU ASP          
SEQRES  29 A  514  ILE VAL LEU HIS ASP THR TYR TYR VAL VAL ALA HIS PHE          
SEQRES  30 A  514  HIS TYR VAL LEU SER MET GLY ALA VAL PHE ALA ILE MET          
SEQRES  31 A  514  GLY GLY PHE VAL HIS TRP PHE PRO LEU PHE SER GLY TYR          
SEQRES  32 A  514  THR LEU ASN ASP THR TRP ALA LYS ILE HIS PHE ALA ILE          
SEQRES  33 A  514  MET PHE VAL GLY VAL ASN MET THR PHE PHE PRO GLN HIS          
SEQRES  34 A  514  PHE LEU GLY LEU SER GLY MET PRO ARG ARG TYR SER ASP          
SEQRES  35 A  514  TYR PRO ASP ALA TYR THR MET TRP ASN THR ILE SER SER          
SEQRES  36 A  514  MET GLY SER PHE ILE SER LEU THR ALA VAL MET LEU MET          
SEQRES  37 A  514  VAL PHE ILE ILE TRP GLU ALA PHE ALA SER LYS ARG GLU          
SEQRES  38 A  514  VAL LEU THR VAL ASP LEU THR THR THR ASN LEU GLU TRP          
SEQRES  39 A  514  LEU ASN GLY CYS PRO PRO PRO TYR HIS THR PHE GLU GLU          
SEQRES  40 A  514  PRO THR TYR VAL ASN LEU LYS                                  
SEQRES   1 B  227  MET ALA TYR PRO MET GLN LEU GLY PHE GLN ASP ALA THR          
SEQRES   2 B  227  SER PRO ILE MET GLU GLU LEU LEU HIS PHE HIS ASP HIS          
SEQRES   3 B  227  THR LEU MET ILE VAL PHE LEU ILE SER SER LEU VAL LEU          
SEQRES   4 B  227  TYR ILE ILE SER LEU MET LEU THR THR LYS LEU THR HIS          
SEQRES   5 B  227  THR SER THR MET ASP ALA GLN GLU VAL GLU THR ILE TRP          
SEQRES   6 B  227  THR ILE LEU PRO ALA ILE ILE LEU ILE LEU ILE ALA LEU          
SEQRES   7 B  227  PRO SER LEU ARG ILE LEU TYR MET MET ASP GLU ILE ASN          
SEQRES   8 B  227  ASN PRO SER LEU THR VAL LYS THR MET GLY HIS GLN TRP          
SEQRES   9 B  227  TYR TRP SER TYR GLU TYR THR ASP TYR GLU ASP LEU SER          
SEQRES  10 B  227  PHE ASP SER TYR MET ILE PRO THR SER GLU LEU LYS PRO          
SEQRES  11 B  227  GLY GLU LEU ARG LEU LEU GLU VAL ASP ASN ARG VAL VAL          
SEQRES  12 B  227  LEU PRO MET GLU MET THR ILE ARG MET LEU VAL SER SER          
SEQRES  13 B  227  GLU ASP VAL LEU HIS SER TRP ALA VAL PRO SER LEU GLY          
SEQRES  14 B  227  LEU LYS THR ASP ALA ILE PRO GLY ARG LEU ASN GLN THR          
SEQRES  15 B  227  THR LEU MET SER SER ARG PRO GLY LEU TYR TYR GLY GLN          
SEQRES  16 B  227  CYS SER GLU ILE CYS GLY SER ASN HIS SER PHE MET PRO          
SEQRES  17 B  227  ILE VAL LEU GLU LEU VAL PRO LEU LYS TYR PHE GLU LYS          
SEQRES  18 B  227  TRP SER ALA SER MET LEU                                      
SEQRES   1 C  261  MET THR HIS GLN THR HIS ALA TYR HIS MET VAL ASN PRO          
SEQRES   2 C  261  SER PRO TRP PRO LEU THR GLY ALA LEU SER ALA LEU LEU          
SEQRES   3 C  261  MET THR SER GLY LEU THR MET TRP PHE HIS PHE ASN SER          
SEQRES   4 C  261  MET THR LEU LEU MET ILE GLY LEU THR THR ASN MET LEU          
SEQRES   5 C  261  THR MET TYR GLN TRP TRP ARG ASP VAL ILE ARG GLU SER          
SEQRES   6 C  261  THR PHE GLN GLY HIS HIS THR PRO ALA VAL GLN LYS GLY          
SEQRES   7 C  261  LEU ARG TYR GLY MET ILE LEU PHE ILE ILE SER GLU VAL          
SEQRES   8 C  261  LEU PHE PHE THR GLY PHE PHE TRP ALA PHE TYR HIS SER          
SEQRES   9 C  261  SER LEU ALA PRO THR PRO GLU LEU GLY GLY CYS TRP PRO          
SEQRES  10 C  261  PRO THR GLY ILE HIS PRO LEU ASN PRO LEU GLU VAL PRO          
SEQRES  11 C  261  LEU LEU ASN THR SER VAL LEU LEU ALA SER GLY VAL SER          
SEQRES  12 C  261  ILE THR TRP ALA HIS HIS SER LEU MET GLU GLY ASP ARG          
SEQRES  13 C  261  LYS HIS MET LEU GLN ALA LEU PHE ILE THR ILE THR LEU          
SEQRES  14 C  261  GLY VAL TYR PHE THR LEU LEU GLN ALA SER GLU TYR TYR          
SEQRES  15 C  261  GLU ALA PRO PHE THR ILE SER ASP GLY VAL TYR GLY SER          
SEQRES  16 C  261  THR PHE PHE VAL ALA THR GLY PHE HIS GLY LEU HIS VAL          
SEQRES  17 C  261  ILE ILE GLY SER THR PHE LEU ILE VAL CYS PHE PHE ARG          
SEQRES  18 C  261  GLN LEU LYS PHE HIS PHE THR SER ASN HIS HIS PHE GLY          
SEQRES  19 C  261  PHE GLU ALA GLY ALA TRP TYR TRP HIS PHE VAL ASP VAL          
SEQRES  20 C  261  VAL TRP LEU PHE LEU TYR VAL SER ILE TYR TRP TRP GLY          
SEQRES  21 C  261  SER                                                          
SEQRES   1 D  147  ALA HIS GLY SER VAL VAL LYS SER GLU ASP TYR ALA LEU          
SEQRES   2 D  147  PRO SER TYR VAL ASP ARG ARG ASP TYR PRO LEU PRO ASP          
SEQRES   3 D  147  VAL ALA HIS VAL LYS ASN LEU SER ALA SER GLN LYS ALA          
SEQRES   4 D  147  LEU LYS GLU LYS GLU LYS ALA SER TRP SER SER LEU SER          
SEQRES   5 D  147  ILE ASP GLU LYS VAL GLU LEU TYR ARG LEU LYS PHE LYS          
SEQRES   6 D  147  GLU SER PHE ALA GLU MET ASN ARG SER THR ASN GLU TRP          
SEQRES   7 D  147  LYS THR VAL VAL GLY ALA ALA MET PHE PHE ILE GLY PHE          
SEQRES   8 D  147  THR ALA LEU LEU LEU ILE TRP GLU LYS HIS TYR VAL TYR          
SEQRES   9 D  147  GLY PRO ILE PRO HIS THR PHE GLU GLU GLU TRP VAL ALA          
SEQRES  10 D  147  LYS GLN THR LYS ARG MET LEU ASP MET LYS VAL ALA PRO          
SEQRES  11 D  147  ILE GLN GLY PHE SER ALA LYS TRP ASP TYR ASP LYS ASN          
SEQRES  12 D  147  GLU TRP LYS LYS                                              
SEQRES   1 E  109  SER HIS GLY SER HIS GLU THR ASP GLU GLU PHE ASP ALA          
SEQRES   2 E  109  ARG TRP VAL THR TYR PHE ASN LYS PRO ASP ILE ASP ALA          
SEQRES   3 E  109  TRP GLU LEU ARG LYS GLY MET ASN THR LEU VAL GLY TYR          
SEQRES   4 E  109  ASP LEU VAL PRO GLU PRO LYS ILE ILE ASP ALA ALA LEU          
SEQRES   5 E  109  ARG ALA CYS ARG ARG LEU ASN ASP PHE ALA SER ALA VAL          
SEQRES   6 E  109  ARG ILE LEU GLU VAL VAL LYS ASP LYS ALA GLY PRO HIS          
SEQRES   7 E  109  LYS GLU ILE TYR PRO TYR VAL ILE GLN GLU LEU ARG PRO          
SEQRES   8 E  109  THR LEU ASN GLU LEU GLY ILE SER THR PRO GLU GLU LEU          
SEQRES   9 E  109  GLY LEU ASP LYS VAL                                          
SEQRES   1 F   98  ALA SER GLY GLY GLY VAL PRO THR ASP GLU GLU GLN ALA          
SEQRES   2 F   98  THR GLY LEU GLU ARG GLU VAL MET LEU ALA ALA ARG LYS          
SEQRES   3 F   98  GLY GLN ASP PRO TYR ASN ILE LEU ALA PRO LYS ALA THR          
SEQRES   4 F   98  SER GLY THR LYS GLU ASP PRO ASN LEU VAL PRO SER ILE          
SEQRES   5 F   98  THR ASN LYS ARG ILE VAL GLY CYS ILE CYS GLU GLU ASP          
SEQRES   6 F   98  ASN SER THR VAL ILE TRP PHE TRP LEU HIS LYS GLY GLU          
SEQRES   7 F   98  ALA GLN ARG CYS PRO SER CYS GLY THR HIS TYR LYS LEU          
SEQRES   8 F   98  VAL PRO HIS GLN LEU ALA HIS                                  
SEQRES   1 G   84  ALA SER ALA ALA LYS GLY ASP HIS GLY GLY THR GLY ALA          
SEQRES   2 G   84  ARG THR TRP ARG PHE LEU THR PHE GLY LEU ALA LEU PRO          
SEQRES   3 G   84  SER VAL ALA LEU CYS THR LEU ASN SER TRP LEU HIS SER          
SEQRES   4 G   84  GLY HIS ARG GLU ARG PRO ALA PHE ILE PRO TYR HIS HIS          
SEQRES   5 G   84  LEU ARG ILE ARG THR LYS PRO PHE SER TRP GLY ASP GLY          
SEQRES   6 G   84  ASN HIS THR PHE PHE HIS ASN PRO ARG VAL ASN PRO LEU          
SEQRES   7 G   84  PRO THR GLY TYR GLU LYS                                      
SEQRES   1 H   85  ALA GLU ASP ILE GLN ALA LYS ILE LYS ASN TYR GLN THR          
SEQRES   2 H   85  ALA PRO PHE ASP SER ARG PHE PRO ASN GLN ASN GLN THR          
SEQRES   3 H   85  ARG ASN CYS TRP GLN ASN TYR LEU ASP PHE HIS ARG CYS          
SEQRES   4 H   85  GLU LYS ALA MET THR ALA LYS GLY GLY ASP VAL SER VAL          
SEQRES   5 H   85  CYS GLU TRP TYR ARG ARG VAL TYR LYS SER LEU CYS PRO          
SEQRES   6 H   85  ILE SER TRP VAL SER THR TRP ASP ASP ARG ARG ALA GLU          
SEQRES   7 H   85  GLY THR PHE PRO GLY LYS ILE                                  
SEQRES   1 I   73  SER THR ALA LEU ALA LYS PRO GLN MET ARG GLY LEU LEU          
SEQRES   2 I   73  ALA ARG ARG LEU ARG PHE HIS ILE VAL GLY ALA PHE MET          
SEQRES   3 I   73  VAL SER LEU GLY PHE ALA THR PHE TYR LYS PHE ALA VAL          
SEQRES   4 I   73  ALA GLU LYS ARG LYS LYS ALA TYR ALA ASP PHE TYR ARG          
SEQRES   5 I   73  ASN TYR ASP SER MET LYS ASP PHE GLU GLU MET ARG LYS          
SEQRES   6 I   73  ALA GLY ILE PHE GLN SER ALA LYS                              
SEQRES   1 J   59  PHE GLU ASN ARG VAL ALA GLU LYS GLN LYS LEU PHE GLN          
SEQRES   2 J   59  GLU ASP ASN GLY LEU PRO VAL HIS LEU LYS GLY GLY ALA          
SEQRES   3 J   59  THR ASP ASN ILE LEU TYR ARG VAL THR MET THR LEU CYS          
SEQRES   4 J   59  LEU GLY GLY THR LEU TYR SER LEU TYR CYS LEU GLY TRP          
SEQRES   5 J   59  ALA SER PHE PRO HIS LYS LYS                                  
SEQRES   1 K   56  ILE HIS GLN LYS ARG ALA PRO ASP PHE HIS ASP LYS TYR          
SEQRES   2 K   56  GLY ASN ALA VAL LEU ALA SER GLY ALA THR PHE CYS VAL          
SEQRES   3 K   56  ALA VAL TRP VAL TYR MET ALA THR GLN ILE GLY ILE GLU          
SEQRES   4 K   56  TRP ASN PRO SER PRO VAL GLY ARG VAL THR PRO LYS GLU          
SEQRES   5 K   56  TRP ARG GLU GLN                                              
SEQRES   1 L   47  SER HIS TYR GLU GLU GLY PRO GLY LYS ASN ILE PRO PHE          
SEQRES   2 L   47  SER VAL GLU ASN LYS TRP ARG LEU LEU ALA MET MET THR          
SEQRES   3 L   47  LEU PHE PHE GLY SER GLY PHE ALA ALA PRO PHE PHE ILE          
SEQRES   4 L   47  VAL ARG HIS GLN LEU LEU LYS LYS                              
SEQRES   1 M   46  ILE THR ALA LYS PRO ALA LYS THR PRO THR SER PRO LYS          
SEQRES   2 M   46  GLU GLN ALA ILE GLY LEU SER VAL THR PHE LEU SER PHE          
SEQRES   3 M   46  LEU LEU PRO ALA GLY TRP VAL LEU TYR HIS LEU ASP ASN          
SEQRES   4 M   46  TYR LYS LYS SER SER ALA ALA                                  
SEQRES   1 N  514  MET PHE ILE ASN ARG TRP LEU PHE SER THR ASN HIS LYS          
SEQRES   2 N  514  ASP ILE GLY THR LEU TYR LEU LEU PHE GLY ALA TRP ALA          
SEQRES   3 N  514  GLY MET VAL GLY THR ALA LEU SER LEU LEU ILE ARG ALA          
SEQRES   4 N  514  GLU LEU GLY GLN PRO GLY THR LEU LEU GLY ASP ASP GLN          
SEQRES   5 N  514  ILE TYR ASN VAL VAL VAL THR ALA HIS ALA PHE VAL MET          
SEQRES   6 N  514  ILE PHE PHE MET VAL MET PRO ILE MET ILE GLY GLY PHE          
SEQRES   7 N  514  GLY ASN TRP LEU VAL PRO LEU MET ILE GLY ALA PRO ASP          
SEQRES   8 N  514  MET ALA PHE PRO ARG MET ASN ASN MET SER PHE TRP LEU          
SEQRES   9 N  514  LEU PRO PRO SER PHE LEU LEU LEU LEU ALA SER SER MET          
SEQRES  10 N  514  VAL GLU ALA GLY ALA GLY THR GLY TRP THR VAL TYR PRO          
SEQRES  11 N  514  PRO LEU ALA GLY ASN LEU ALA HIS ALA GLY ALA SER VAL          
SEQRES  12 N  514  ASP LEU THR ILE PHE SER LEU HIS LEU ALA GLY VAL SER          
SEQRES  13 N  514  SER ILE LEU GLY ALA ILE ASN PHE ILE THR THR ILE ILE          
SEQRES  14 N  514  ASN MET LYS PRO PRO ALA MET SER GLN TYR GLN THR PRO          
SEQRES  15 N  514  LEU PHE VAL TRP SER VAL MET ILE THR ALA VAL LEU LEU          
SEQRES  16 N  514  LEU LEU SER LEU PRO VAL LEU ALA ALA GLY ILE THR MET          
SEQRES  17 N  514  LEU LEU THR ASP ARG ASN LEU ASN THR THR PHE PHE ASP          
SEQRES  18 N  514  PRO ALA GLY GLY GLY ASP PRO ILE LEU TYR GLN HIS LEU          
SEQRES  19 N  514  PHE TRP PHE PHE GLY HIS PRO GLU VAL TYR ILE LEU ILE          
SEQRES  20 N  514  LEU PRO GLY PHE GLY MET ILE SER HIS ILE VAL THR TYR          
SEQRES  21 N  514  TYR SER GLY LYS LYS GLU PRO PHE GLY TYR MET GLY MET          
SEQRES  22 N  514  VAL TRP ALA MET MET SER ILE GLY PHE LEU GLY PHE ILE          
SEQRES  23 N  514  VAL TRP ALA HIS HIS MET PHE THR VAL GLY MET ASP VAL          
SEQRES  24 N  514  ASP THR ARG ALA TYR PHE THR SER ALA THR MET ILE ILE          
SEQRES  25 N  514  ALA ILE PRO THR GLY VAL LYS VAL PHE SER TRP LEU ALA          
SEQRES  26 N  514  THR LEU HIS GLY GLY ASN ILE LYS TRP SER PRO ALA MET          
SEQRES  27 N  514  MET TRP ALA LEU GLY PHE ILE PHE LEU PHE THR VAL GLY          
SEQRES  28 N  514  GLY LEU THR GLY ILE VAL LEU ALA ASN SER SER LEU ASP          
SEQRES  29 N  514  ILE VAL LEU HIS ASP THR TYR TYR VAL VAL ALA HIS PHE          
SEQRES  30 N  514  HIS TYR VAL LEU SER MET GLY ALA VAL PHE ALA ILE MET          
SEQRES  31 N  514  GLY GLY PHE VAL HIS TRP PHE PRO LEU PHE SER GLY TYR          
SEQRES  32 N  514  THR LEU ASN ASP THR TRP ALA LYS ILE HIS PHE ALA ILE          
SEQRES  33 N  514  MET PHE VAL GLY VAL ASN MET THR PHE PHE PRO GLN HIS          
SEQRES  34 N  514  PHE LEU GLY LEU SER GLY MET PRO ARG ARG TYR SER ASP          
SEQRES  35 N  514  TYR PRO ASP ALA TYR THR MET TRP ASN THR ILE SER SER          
SEQRES  36 N  514  MET GLY SER PHE ILE SER LEU THR ALA VAL MET LEU MET          
SEQRES  37 N  514  VAL PHE ILE ILE TRP GLU ALA PHE ALA SER LYS ARG GLU          
SEQRES  38 N  514  VAL LEU THR VAL ASP LEU THR THR THR ASN LEU GLU TRP          
SEQRES  39 N  514  LEU ASN GLY CYS PRO PRO PRO TYR HIS THR PHE GLU GLU          
SEQRES  40 N  514  PRO THR TYR VAL ASN LEU LYS                                  
SEQRES   1 O  227  MET ALA TYR PRO MET GLN LEU GLY PHE GLN ASP ALA THR          
SEQRES   2 O  227  SER PRO ILE MET GLU GLU LEU LEU HIS PHE HIS ASP HIS          
SEQRES   3 O  227  THR LEU MET ILE VAL PHE LEU ILE SER SER LEU VAL LEU          
SEQRES   4 O  227  TYR ILE ILE SER LEU MET LEU THR THR LYS LEU THR HIS          
SEQRES   5 O  227  THR SER THR MET ASP ALA GLN GLU VAL GLU THR ILE TRP          
SEQRES   6 O  227  THR ILE LEU PRO ALA ILE ILE LEU ILE LEU ILE ALA LEU          
SEQRES   7 O  227  PRO SER LEU ARG ILE LEU TYR MET MET ASP GLU ILE ASN          
SEQRES   8 O  227  ASN PRO SER LEU THR VAL LYS THR MET GLY HIS GLN TRP          
SEQRES   9 O  227  TYR TRP SER TYR GLU TYR THR ASP TYR GLU ASP LEU SER          
SEQRES  10 O  227  PHE ASP SER TYR MET ILE PRO THR SER GLU LEU LYS PRO          
SEQRES  11 O  227  GLY GLU LEU ARG LEU LEU GLU VAL ASP ASN ARG VAL VAL          
SEQRES  12 O  227  LEU PRO MET GLU MET THR ILE ARG MET LEU VAL SER SER          
SEQRES  13 O  227  GLU ASP VAL LEU HIS SER TRP ALA VAL PRO SER LEU GLY          
SEQRES  14 O  227  LEU LYS THR ASP ALA ILE PRO GLY ARG LEU ASN GLN THR          
SEQRES  15 O  227  THR LEU MET SER SER ARG PRO GLY LEU TYR TYR GLY GLN          
SEQRES  16 O  227  CYS SER GLU ILE CYS GLY SER ASN HIS SER PHE MET PRO          
SEQRES  17 O  227  ILE VAL LEU GLU LEU VAL PRO LEU LYS TYR PHE GLU LYS          
SEQRES  18 O  227  TRP SER ALA SER MET LEU                                      
SEQRES   1 P  261  MET THR HIS GLN THR HIS ALA TYR HIS MET VAL ASN PRO          
SEQRES   2 P  261  SER PRO TRP PRO LEU THR GLY ALA LEU SER ALA LEU LEU          
SEQRES   3 P  261  MET THR SER GLY LEU THR MET TRP PHE HIS PHE ASN SER          
SEQRES   4 P  261  MET THR LEU LEU MET ILE GLY LEU THR THR ASN MET LEU          
SEQRES   5 P  261  THR MET TYR GLN TRP TRP ARG ASP VAL ILE ARG GLU SER          
SEQRES   6 P  261  THR PHE GLN GLY HIS HIS THR PRO ALA VAL GLN LYS GLY          
SEQRES   7 P  261  LEU ARG TYR GLY MET ILE LEU PHE ILE ILE SER GLU VAL          
SEQRES   8 P  261  LEU PHE PHE THR GLY PHE PHE TRP ALA PHE TYR HIS SER          
SEQRES   9 P  261  SER LEU ALA PRO THR PRO GLU LEU GLY GLY CYS TRP PRO          
SEQRES  10 P  261  PRO THR GLY ILE HIS PRO LEU ASN PRO LEU GLU VAL PRO          
SEQRES  11 P  261  LEU LEU ASN THR SER VAL LEU LEU ALA SER GLY VAL SER          
SEQRES  12 P  261  ILE THR TRP ALA HIS HIS SER LEU MET GLU GLY ASP ARG          
SEQRES  13 P  261  LYS HIS MET LEU GLN ALA LEU PHE ILE THR ILE THR LEU          
SEQRES  14 P  261  GLY VAL TYR PHE THR LEU LEU GLN ALA SER GLU TYR TYR          
SEQRES  15 P  261  GLU ALA PRO PHE THR ILE SER ASP GLY VAL TYR GLY SER          
SEQRES  16 P  261  THR PHE PHE VAL ALA THR GLY PHE HIS GLY LEU HIS VAL          
SEQRES  17 P  261  ILE ILE GLY SER THR PHE LEU ILE VAL CYS PHE PHE ARG          
SEQRES  18 P  261  GLN LEU LYS PHE HIS PHE THR SER ASN HIS HIS PHE GLY          
SEQRES  19 P  261  PHE GLU ALA GLY ALA TRP TYR TRP HIS PHE VAL ASP VAL          
SEQRES  20 P  261  VAL TRP LEU PHE LEU TYR VAL SER ILE TYR TRP TRP GLY          
SEQRES  21 P  261  SER                                                          
SEQRES   1 Q  147  ALA HIS GLY SER VAL VAL LYS SER GLU ASP TYR ALA LEU          
SEQRES   2 Q  147  PRO SER TYR VAL ASP ARG ARG ASP TYR PRO LEU PRO ASP          
SEQRES   3 Q  147  VAL ALA HIS VAL LYS ASN LEU SER ALA SER GLN LYS ALA          
SEQRES   4 Q  147  LEU LYS GLU LYS GLU LYS ALA SER TRP SER SER LEU SER          
SEQRES   5 Q  147  ILE ASP GLU LYS VAL GLU LEU TYR ARG LEU LYS PHE LYS          
SEQRES   6 Q  147  GLU SER PHE ALA GLU MET ASN ARG SER THR ASN GLU TRP          
SEQRES   7 Q  147  LYS THR VAL VAL GLY ALA ALA MET PHE PHE ILE GLY PHE          
SEQRES   8 Q  147  THR ALA LEU LEU LEU ILE TRP GLU LYS HIS TYR VAL TYR          
SEQRES   9 Q  147  GLY PRO ILE PRO HIS THR PHE GLU GLU GLU TRP VAL ALA          
SEQRES  10 Q  147  LYS GLN THR LYS ARG MET LEU ASP MET LYS VAL ALA PRO          
SEQRES  11 Q  147  ILE GLN GLY PHE SER ALA LYS TRP ASP TYR ASP LYS ASN          
SEQRES  12 Q  147  GLU TRP LYS LYS                                              
SEQRES   1 R  109  SER HIS GLY SER HIS GLU THR ASP GLU GLU PHE ASP ALA          
SEQRES   2 R  109  ARG TRP VAL THR TYR PHE ASN LYS PRO ASP ILE ASP ALA          
SEQRES   3 R  109  TRP GLU LEU ARG LYS GLY MET ASN THR LEU VAL GLY TYR          
SEQRES   4 R  109  ASP LEU VAL PRO GLU PRO LYS ILE ILE ASP ALA ALA LEU          
SEQRES   5 R  109  ARG ALA CYS ARG ARG LEU ASN ASP PHE ALA SER ALA VAL          
SEQRES   6 R  109  ARG ILE LEU GLU VAL VAL LYS ASP LYS ALA GLY PRO HIS          
SEQRES   7 R  109  LYS GLU ILE TYR PRO TYR VAL ILE GLN GLU LEU ARG PRO          
SEQRES   8 R  109  THR LEU ASN GLU LEU GLY ILE SER THR PRO GLU GLU LEU          
SEQRES   9 R  109  GLY LEU ASP LYS VAL                                          
SEQRES   1 S   98  ALA SER GLY GLY GLY VAL PRO THR ASP GLU GLU GLN ALA          
SEQRES   2 S   98  THR GLY LEU GLU ARG GLU VAL MET LEU ALA ALA ARG LYS          
SEQRES   3 S   98  GLY GLN ASP PRO TYR ASN ILE LEU ALA PRO LYS ALA THR          
SEQRES   4 S   98  SER GLY THR LYS GLU ASP PRO ASN LEU VAL PRO SER ILE          
SEQRES   5 S   98  THR ASN LYS ARG ILE VAL GLY CYS ILE CYS GLU GLU ASP          
SEQRES   6 S   98  ASN SER THR VAL ILE TRP PHE TRP LEU HIS LYS GLY GLU          
SEQRES   7 S   98  ALA GLN ARG CYS PRO SER CYS GLY THR HIS TYR LYS LEU          
SEQRES   8 S   98  VAL PRO HIS GLN LEU ALA HIS                                  
SEQRES   1 T   84  ALA SER ALA ALA LYS GLY ASP HIS GLY GLY THR GLY ALA          
SEQRES   2 T   84  ARG THR TRP ARG PHE LEU THR PHE GLY LEU ALA LEU PRO          
SEQRES   3 T   84  SER VAL ALA LEU CYS THR LEU ASN SER TRP LEU HIS SER          
SEQRES   4 T   84  GLY HIS ARG GLU ARG PRO ALA PHE ILE PRO TYR HIS HIS          
SEQRES   5 T   84  LEU ARG ILE ARG THR LYS PRO PHE SER TRP GLY ASP GLY          
SEQRES   6 T   84  ASN HIS THR PHE PHE HIS ASN PRO ARG VAL ASN PRO LEU          
SEQRES   7 T   84  PRO THR GLY TYR GLU LYS                                      
SEQRES   1 U   85  ALA GLU ASP ILE GLN ALA LYS ILE LYS ASN TYR GLN THR          
SEQRES   2 U   85  ALA PRO PHE ASP SER ARG PHE PRO ASN GLN ASN GLN THR          
SEQRES   3 U   85  ARG ASN CYS TRP GLN ASN TYR LEU ASP PHE HIS ARG CYS          
SEQRES   4 U   85  GLU LYS ALA MET THR ALA LYS GLY GLY ASP VAL SER VAL          
SEQRES   5 U   85  CYS GLU TRP TYR ARG ARG VAL TYR LYS SER LEU CYS PRO          
SEQRES   6 U   85  ILE SER TRP VAL SER THR TRP ASP ASP ARG ARG ALA GLU          
SEQRES   7 U   85  GLY THR PHE PRO GLY LYS ILE                                  
SEQRES   1 V   73  SER THR ALA LEU ALA LYS PRO GLN MET ARG GLY LEU LEU          
SEQRES   2 V   73  ALA ARG ARG LEU ARG PHE HIS ILE VAL GLY ALA PHE MET          
SEQRES   3 V   73  VAL SER LEU GLY PHE ALA THR PHE TYR LYS PHE ALA VAL          
SEQRES   4 V   73  ALA GLU LYS ARG LYS LYS ALA TYR ALA ASP PHE TYR ARG          
SEQRES   5 V   73  ASN TYR ASP SER MET LYS ASP PHE GLU GLU MET ARG LYS          
SEQRES   6 V   73  ALA GLY ILE PHE GLN SER ALA LYS                              
SEQRES   1 W   59  PHE GLU ASN ARG VAL ALA GLU LYS GLN LYS LEU PHE GLN          
SEQRES   2 W   59  GLU ASP ASN GLY LEU PRO VAL HIS LEU LYS GLY GLY ALA          
SEQRES   3 W   59  THR ASP ASN ILE LEU TYR ARG VAL THR MET THR LEU CYS          
SEQRES   4 W   59  LEU GLY GLY THR LEU TYR SER LEU TYR CYS LEU GLY TRP          
SEQRES   5 W   59  ALA SER PHE PRO HIS LYS LYS                                  
SEQRES   1 X   56  ILE HIS GLN LYS ARG ALA PRO ASP PHE HIS ASP LYS TYR          
SEQRES   2 X   56  GLY ASN ALA VAL LEU ALA SER GLY ALA THR PHE CYS VAL          
SEQRES   3 X   56  ALA VAL TRP VAL TYR MET ALA THR GLN ILE GLY ILE GLU          
SEQRES   4 X   56  TRP ASN PRO SER PRO VAL GLY ARG VAL THR PRO LYS GLU          
SEQRES   5 X   56  TRP ARG GLU GLN                                              
SEQRES   1 Y   47  SER HIS TYR GLU GLU GLY PRO GLY LYS ASN ILE PRO PHE          
SEQRES   2 Y   47  SER VAL GLU ASN LYS TRP ARG LEU LEU ALA MET MET THR          
SEQRES   3 Y   47  LEU PHE PHE GLY SER GLY PHE ALA ALA PRO PHE PHE ILE          
SEQRES   4 Y   47  VAL ARG HIS GLN LEU LEU LYS LYS                              
SEQRES   1 Z   46  ILE THR ALA LYS PRO ALA LYS THR PRO THR SER PRO LYS          
SEQRES   2 Z   46  GLU GLN ALA ILE GLY LEU SER VAL THR PHE LEU SER PHE          
SEQRES   3 Z   46  LEU LEU PRO ALA GLY TRP VAL LEU TYR HIS LEU ASP ASN          
SEQRES   4 Z   46  TYR LYS LYS SER SER ALA ALA                                  
HETNAM      CU COPPER (II) ION                                                  
HETNAM      MG MAGNESIUM ION                                                    
HETNAM      ZN ZINC ION                                                         
HETNAM     HEA HEME-A                                                           
FORMUL  27   CU    6(CU 2+)                                                     
FORMUL  28   MG    2(MG 2+)                                                     
FORMUL  31   ZN    2(ZN 2+)                                                     
FORMUL  37  HEA    4(C49 H56 FE N4 O6)                                          
HELIX    1   1 PHE A    2  TRP A    6  1                                   5    
HELIX    2   2 HIS A   12  LEU A   41  1                                  30    
HELIX    3   3 ASP A   51  PHE A   67  1                                  17    
HELIX    4   4 VAL A   70  ILE A   75  1                                   6    
HELIX    5   5 GLY A   77  ILE A   87  1                                  11    
HELIX    6   6 PRO A   95  SER A  116  1                                  22    
HELIX    7   7 ALA A  141  ASN A  170  1                                  30    
HELIX    8   8 GLN A  178  GLN A  180  5                                   3    
HELIX    9   9 LEU A  183  ASP A  212  1                                  30    
HELIX   10  10 PRO A  222  GLY A  224  5                                   3    
HELIX   11  11 PRO A  228  SER A  262  1                                  35    
HELIX   12  12 TYR A  270  PHE A  285  1                                  16    
HELIX   13  13 TRP A  288  HIS A  291  5                                   4    
HELIX   14  14 VAL A  299  LEU A  327  1                                  29    
HELIX   15  15 PRO A  336  ALA A  359  1                                  24    
HELIX   16  16 SER A  361  LEU A  367  1                                   7    
HELIX   17  17 TYR A  371  SER A  382  1                                  12    
HELIX   18  18 ALA A  385  SER A  401  1                                  17    
HELIX   19  19 ASP A  407  LEU A  433  1                                  27    
HELIX   20  20 ASP A  445  SER A  478  5                                  34    
HELIX   21  21 THR A  488  THR A  490  5                                   3    
HELIX   22  22 LEU A  492  ASN A  496  5                                   5    
HELIX   23  23 PRO B   15  MET B   45  1                                  31    
HELIX   24  24 GLU B   60  MET B   87  1                                  28    
HELIX   25  25 THR B  125  GLU B  127  5                                   3    
HELIX   26  26 PRO B  166  LEU B  168  5                                   3    
HELIX   27  27 LEU B  216  SER B  225  1                                  10    
HELIX   28  28 TRP C   16  PHE C   37  1                                  22    
HELIX   29  29 THR C   41  THR C   66  1                                  26    
HELIX   30  30 PRO C   73  LEU C  106  1                                  34    
HELIX   31  31 PRO C  110  LEU C  112  5                                   3    
HELIX   32  32 VAL C  129  GLU C  153  1                                  25    
HELIX   33  33 ARG C  156  GLU C  183  1                                  28    
HELIX   34  34 GLY C  191  LEU C  223  1                                  33    
HELIX   35  35 PHE C  233  SER C  255  1                                  23    
HELIX   36  36 SER D    8  ALA D   12  5                                   5    
HELIX   37  37 ALA D   35  LYS D   45  1                                  11    
HELIX   38  38 TRP D   48  SER D   50  5                                   3    
HELIX   39  39 ILE D   53  LYS D   63  1                                  11    
HELIX   40  40 PHE D   68  MET D   71  1                                   4    
HELIX   41  41 GLU D   77  TYR D  102  1                                  26    
HELIX   42  42 HIS D  109  PHE D  111  5                                   3    
HELIX   43  43 GLU D  113  ASP D  125  1                                  13    
HELIX   44  44 SER D  135  LYS D  137  5                                   3    
HELIX   45  45 ASP E    8  ASN E   20  1                                  13    
HELIX   46  46 ALA E   26  GLY E   38  1                                  13    
HELIX   47  47 PRO E   45  ARG E   57  1                                  13    
HELIX   48  48 PHE E   61  ALA E   75  1                                  15    
HELIX   49  49 LYS E   79  LEU E   96  1                                  18    
HELIX   50  50 PRO E  101  LEU E  104  1                                   4    
HELIX   51  51 ASP F    9  GLN F   12  1                                   4    
HELIX   52  52 GLY F   15  ARG F   25  1                                  11    
HELIX   53  53 ALA G   13  GLY G   22  1                                  10    
HELIX   54  54 ALA G   24  LEU G   37  1                                  14    
HELIX   55  55 SER H   18  PHE H   20  5                                   3    
HELIX   56  56 THR H   26  THR H   44  1                                  19    
HELIX   57  57 GLU H   54  LEU H   63  1                                  10    
HELIX   58  58 ILE H   66  GLU H   78  1                                  13    
HELIX   59  59 LEU I   12  ALA I   38  1                                  27    
HELIX   60  60 ALA I   40  ASN I   53  1                                  14    
HELIX   61  61 SER I   56  LYS I   65  1                                  10    
HELIX   62  62 VAL J    5  GLN J   13  1                                   9    
HELIX   63  63 ALA J   26  SER J   54  1                                  29    
HELIX   64  64 PHE K    9  GLN K   35  1                                  27    
HELIX   65  65 LYS L   18  LEU L   44  1                                  27    
HELIX   66  66 PRO M   12  TYR M   35  1                                  24    
HELIX   67  67 LEU M   37  LYS M   41  1                                   5    
HELIX   68  68 PHE N    2  TRP N    6  1                                   5    
HELIX   69  69 HIS N   12  LEU N   41  1                                  30    
HELIX   70  70 ASP N   51  PHE N   67  1                                  17    
HELIX   71  71 VAL N   70  ILE N   75  1                                   6    
HELIX   72  72 GLY N   77  ILE N   87  1                                  11    
HELIX   73  73 PRO N   95  SER N  116  1                                  22    
HELIX   74  74 ALA N  141  ASN N  170  1                                  30    
HELIX   75  75 GLN N  178  GLN N  180  5                                   3    
HELIX   76  76 LEU N  183  ASP N  212  1                                  30    
HELIX   77  77 PRO N  222  GLY N  224  5                                   3    
HELIX   78  78 PRO N  228  SER N  262  1                                  35    
HELIX   79  79 TYR N  270  PHE N  285  1                                  16    
HELIX   80  80 TRP N  288  HIS N  291  5                                   4    
HELIX   81  81 VAL N  299  LEU N  327  1                                  29    
HELIX   82  82 PRO N  336  ALA N  359  1                                  24    
HELIX   83  83 SER N  361  LEU N  367  1                                   7    
HELIX   84  84 TYR N  371  SER N  382  1                                  12    
HELIX   85  85 ALA N  385  SER N  401  1                                  17    
HELIX   86  86 ASP N  407  LEU N  433  1                                  27    
HELIX   87  87 ASP N  445  SER N  478  5                                  34    
HELIX   88  88 THR N  488  THR N  490  5                                   3    
HELIX   89  89 LEU N  492  ASN N  496  5                                   5    
HELIX   90  90 PRO O   15  MET O   45  1                                  31    
HELIX   91  91 GLU O   60  MET O   87  1                                  28    
HELIX   92  92 THR O  125  GLU O  127  5                                   3    
HELIX   93  93 PRO O  166  LEU O  168  5                                   3    
HELIX   94  94 LEU O  216  SER O  225  1                                  10    
HELIX   95  95 TRP P   16  PHE P   37  1                                  22    
HELIX   96  96 THR P   41  THR P   66  1                                  26    
HELIX   97  97 PRO P   73  LEU P  106  1                                  34    
HELIX   98  98 PRO P  110  LEU P  112  5                                   3    
HELIX   99  99 VAL P  129  GLU P  153  1                                  25    
HELIX  100 100 ARG P  156  GLU P  183  1                                  28    
HELIX  101 101 GLY P  191  LEU P  223  1                                  33    
HELIX  102 102 PHE P  233  SER P  255  1                                  23    
HELIX  103 103 SER Q    8  ALA Q   12  5                                   5    
HELIX  104 104 ALA Q   35  LYS Q   45  1                                  11    
HELIX  105 105 TRP Q   48  SER Q   50  5                                   3    
HELIX  106 106 ILE Q   53  LYS Q   63  1                                  11    
HELIX  107 107 PHE Q   68  MET Q   71  1                                   4    
HELIX  108 108 GLU Q   77  TYR Q  102  1                                  26    
HELIX  109 109 HIS Q  109  PHE Q  111  5                                   3    
HELIX  110 110 GLU Q  113  ASP Q  125  1                                  13    
HELIX  111 111 SER Q  135  LYS Q  137  5                                   3    
HELIX  112 112 ASP R    8  ASN R   20  1                                  13    
HELIX  113 113 ALA R   26  GLY R   38  1                                  13    
HELIX  114 114 PRO R   45  ARG R   57  1                                  13    
HELIX  115 115 PHE R   61  ALA R   75  1                                  15    
HELIX  116 116 LYS R   79  LEU R   96  1                                  18    
HELIX  117 117 PRO R  101  LEU R  104  1                                   4    
HELIX  118 118 ASP S    9  GLN S   12  1                                   4    
HELIX  119 119 GLY S   15  ARG S   25  1                                  11    
HELIX  120 120 ALA T   13  GLY T   22  1                                  10    
HELIX  121 121 ALA T   24  LEU T   37  1                                  14    
HELIX  122 122 SER U   18  PHE U   20  5                                   3    
HELIX  123 123 THR U   26  THR U   44  1                                  19    
HELIX  124 124 GLU U   54  LEU U   63  1                                  10    
HELIX  125 125 ILE U   66  GLU U   78  1                                  13    
HELIX  126 126 LEU V   12  ALA V   38  1                                  27    
HELIX  127 127 ALA V   40  ASN V   53  1                                  14    
HELIX  128 128 SER V   56  LYS V   65  1                                  10    
HELIX  129 129 VAL W    5  GLN W   13  1                                   9    
HELIX  130 130 ALA W   26  SER W   54  1                                  29    
HELIX  131 131 PHE X    9  GLN X   35  1                                  27    
HELIX  132 132 LYS Y   18  LEU Y   44  1                                  27    
HELIX  133 133 PRO Z   12  TYR Z   35  1                                  24    
HELIX  134 134 LEU Z   37  LYS Z   41  1                                   5    
SHEET    1   A 5 LEU B 116  SER B 120  0                                        
SHEET    2   A 5 TYR B 105  TYR B 110 -1  N  TYR B 110   O  LEU B 116           
SHEET    3   A 5 LEU B  95  HIS B 102 -1  N  HIS B 102   O  TYR B 105           
SHEET    4   A 5 ILE B 150  SER B 156  1  N  ARG B 151   O  LEU B  95           
SHEET    5   A 5 ASN B 180  LEU B 184 -1  N  LEU B 184   O  ILE B 150           
SHEET    1   B 3 VAL B 142  PRO B 145  0                                        
SHEET    2   B 3 ILE B 209  VAL B 214  1  N  GLU B 212   O  VAL B 142           
SHEET    3   B 3 GLY B 190  GLY B 194 -1  N  GLY B 194   O  ILE B 209           
SHEET    1   C 2 HIS B 161  VAL B 165  0                                        
SHEET    2   C 2 LEU B 170  ALA B 174 -1  N  ALA B 174   O  HIS B 161           
SHEET    1   D 3 ASN F  47  SER F  51  0                                        
SHEET    2   D 3 GLY F  86  PRO F  93  1  N  LYS F  90   O  ASN F  47           
SHEET    3   D 3 GLN F  80  CYS F  82 -1  N  CYS F  82   O  GLY F  86           
SHEET    1   E 2 LYS F  55  CYS F  60  0                                        
SHEET    2   E 2 ILE F  70  HIS F  75 -1  N  LEU F  74   O  ARG F  56           
SHEET    1   F 5 LEU O 116  SER O 120  0                                        
SHEET    2   F 5 TYR O 105  TYR O 110 -1  N  TYR O 110   O  LEU O 116           
SHEET    3   F 5 LEU O  95  HIS O 102 -1  N  HIS O 102   O  TYR O 105           
SHEET    4   F 5 ILE O 150  SER O 156  1  N  ARG O 151   O  LEU O  95           
SHEET    5   F 5 ASN O 180  LEU O 184 -1  N  LEU O 184   O  ILE O 150           
SHEET    1   G 3 VAL O 142  PRO O 145  0                                        
SHEET    2   G 3 ILE O 209  VAL O 214  1  N  GLU O 212   O  VAL O 142           
SHEET    3   G 3 GLY O 190  GLY O 194 -1  N  GLY O 194   O  ILE O 209           
SHEET    1   H 2 HIS O 161  VAL O 165  0                                        
SHEET    2   H 2 LEU O 170  ALA O 174 -1  N  ALA O 174   O  HIS O 161           
SHEET    1   I 3 ASN S  47  SER S  51  0                                        
SHEET    2   I 3 GLY S  86  PRO S  93  1  N  LYS S  90   O  ASN S  47           
SHEET    3   I 3 GLN S  80  CYS S  82 -1  N  CYS S  82   O  GLY S  86           
SHEET    1   J 2 LYS S  55  CYS S  60  0                                        
SHEET    2   J 2 ILE S  70  HIS S  75 -1  N  LEU S  74   O  ARG S  56           
SSBOND   1 CYS H   29    CYS H   64                          1555   1555  2.01  
SSBOND   2 CYS H   39    CYS H   53                          1555   1555  2.39  
SSBOND   3 CYS U   29    CYS U   64                          1555   1555  2.01  
SSBOND   4 CYS U   39    CYS U   53                          1555   1555  2.39  
LINK        FE   HEA A 515                 NE2 HIS A  61     1555   1555  1.83  
LINK        FE   HEA A 515                 NE2 HIS A 378     1555   1555  1.90  
LINK        FE   HEA A 516                 NE2 HIS A 376     1555   1555  2.08  
LINK        CU    CU A 517                 ND1 HIS A 240     1555   1555  1.85  
LINK        CU    CU A 517                 NE2 HIS A 290     1555   1555  2.16  
LINK        CU    CU A 517                 NE2 HIS A 291     1555   1555  2.15  
LINK        CU    CU B 228                 ND1 HIS B 161     1555   1555  1.89  
LINK        CU    CU B 228                 SG  CYS B 196     1555   1555  2.27  
LINK        CU    CU B 228                 SG  CYS B 200     1555   1555  2.30  
LINK        CU    CU B 228                CU    CU B 229     1555   1555  2.38  
LINK        CU    CU B 229                 SG  CYS B 196     1555   1555  2.26  
LINK        CU    CU B 229                 O   GLU B 198     1555   1555  2.19  
LINK        CU    CU B 229                 SG  CYS B 200     1555   1555  2.21  
LINK        CU    CU B 229                 ND1 HIS B 204     1555   1555  1.92  
LINK        FE   HEA N 515                 NE2 HIS N  61     1555   1555  1.83  
LINK        FE   HEA N 515                 NE2 HIS N 378     1555   1555  1.90  
LINK        FE   HEA N 516                 NE2 HIS N 376     1555   1555  2.08  
LINK        CU    CU N 517                 ND1 HIS N 240     1555   1555  1.85  
LINK        CU    CU N 517                 NE2 HIS N 290     1555   1555  2.16  
LINK        CU    CU N 517                 NE2 HIS N 291     1555   1555  2.15  
LINK        CU    CU O 228                 ND1 HIS O 161     1555   1555  1.89  
LINK        CU    CU O 228                 SG  CYS O 196     1555   1555  2.27  
LINK        CU    CU O 228                 SG  CYS O 200     1555   1555  2.30  
LINK        CU    CU O 228                CU    CU O 229     1555   1555  2.38  
LINK        CU    CU O 229                 SG  CYS O 196     1555   1555  2.26  
LINK        CU    CU O 229                 O   GLU O 198     1555   1555  2.19  
LINK        CU    CU O 229                 SG  CYS O 200     1555   1555  2.21  
LINK        CU    CU O 229                 ND1 HIS O 204     1555   1555  1.92  
LINK        MG    MG A 518                 OD2 ASP A 369     1555   1555  2.53  
LINK        MG    MG A 518                 NE2 HIS A 368     1555   1555  2.67  
LINK        MG    MG A 518                 OE1 GLU B 198     1555   1555  2.50  
LINK        CU    CU B 228                 SD  MET B 207     1555   1555  2.48  
LINK        ZN    ZN F  99                 SG  CYS F  62     1555   1555  2.50  
LINK        ZN    ZN F  99                 SG  CYS F  85     1555   1555  2.46  
LINK        ZN    ZN F  99                 SG  CYS F  60     1555   1555  2.43  
LINK        ZN    ZN F  99                 SG  CYS F  82     1555   1555  2.46  
LINK        MG    MG N 518                 OD2 ASP N 369     1555   1555  2.53  
LINK        MG    MG N 518                 NE2 HIS N 368     1555   1555  2.67  
LINK        MG    MG N 518                 OE1 GLU O 198     1555   1555  2.50  
LINK        CU    CU O 228                 SD  MET O 207     1555   1555  2.48  
LINK        ZN    ZN S  99                 SG  CYS S  85     1555   1555  2.46  
LINK        ZN    ZN S  99                 SG  CYS S  82     1555   1555  2.46  
LINK        ZN    ZN S  99                 SG  CYS S  62     1555   1555  2.50  
LINK        ZN    ZN S  99                 SG  CYS S  60     1555   1555  2.43  
CISPEP   1 PRO A  130    PRO A  131          1         0.26                     
CISPEP   2 CYS A  498    PRO A  499          1        -0.07                     
CISPEP   3 TRP C  116    PRO C  117          1        -0.09                     
CISPEP   4 PRO N  130    PRO N  131          1         0.22                     
CISPEP   5 CYS N  498    PRO N  499          1        -0.05                     
CISPEP   6 TRP P  116    PRO P  117          1        -0.11                     
SITE     1 AC1  3 HIS A 240  HIS A 290  HIS A 291                               
SITE     1 AC2  3 HIS A 368  ASP A 369  GLU B 198                               
SITE     1 AC3  5 HIS B 161  CYS B 196  CYS B 200  MET B 207                    
SITE     2 AC3  5  CU B 229                                                     
SITE     1 AC4  5 CYS B 196  GLU B 198  CYS B 200  HIS B 204                    
SITE     2 AC4  5  CU B 228                                                     
SITE     1 AC5  4 CYS F  60  CYS F  62  CYS F  82  CYS F  85                    
SITE     1 AC6  3 HIS N 240  HIS N 290  HIS N 291                               
SITE     1 AC7  3 HIS N 368  ASP N 369  GLU O 198                               
SITE     1 AC8  5 HIS O 161  CYS O 196  CYS O 200  MET O 207                    
SITE     2 AC8  5  CU O 229                                                     
SITE     1 AC9  5 CYS O 196  GLU O 198  CYS O 200  HIS O 204                    
SITE     2 AC9  5  CU O 228                                                     
SITE     1 BC1  4 CYS S  60  CYS S  62  CYS S  82  CYS S  85                    
SITE     1 BC2 23 GLY A  27  MET A  28  SER A  34  ILE A  37                    
SITE     2 BC2 23 ARG A  38  TYR A  54  VAL A  58  HIS A  61                    
SITE     3 BC2 23 ALA A  62  MET A  65  ILE A  66  VAL A  70                    
SITE     4 BC2 23 GLY A 125  TRP A 126  TYR A 371  PHE A 377                    
SITE     5 BC2 23 HIS A 378  SER A 382  PHE A 425  GLN A 428                    
SITE     6 BC2 23 ARG A 438  ARG A 439  MET A 468                               
SITE     1 BC3 22 TRP A 126  TRP A 236  VAL A 243  TYR A 244                    
SITE     2 BC3 22 HIS A 290  HIS A 291  THR A 309  ALA A 313                    
SITE     3 BC3 22 THR A 316  GLY A 317  GLY A 352  LEU A 353                    
SITE     4 BC3 22 GLY A 355  ILE A 356  LEU A 358  ALA A 359                    
SITE     5 BC3 22 ASP A 364  HIS A 368  HIS A 376  PHE A 377                    
SITE     6 BC3 22 VAL A 380  ARG A 438                                          
SITE     1 BC4 23 GLY N  27  MET N  28  SER N  34  ILE N  37                    
SITE     2 BC4 23 ARG N  38  TYR N  54  VAL N  58  HIS N  61                    
SITE     3 BC4 23 ALA N  62  MET N  65  ILE N  66  VAL N  70                    
SITE     4 BC4 23 GLY N 125  TRP N 126  TYR N 371  PHE N 377                    
SITE     5 BC4 23 HIS N 378  SER N 382  PHE N 425  GLN N 428                    
SITE     6 BC4 23 ARG N 438  ARG N 439  MET N 468                               
SITE     1 BC5 22 TRP N 126  TRP N 236  VAL N 243  TYR N 244                    
SITE     2 BC5 22 HIS N 290  HIS N 291  THR N 309  ALA N 313                    
SITE     3 BC5 22 THR N 316  GLY N 317  GLY N 352  LEU N 353                    
SITE     4 BC5 22 GLY N 355  ILE N 356  LEU N 358  ALA N 359                    
SITE     5 BC5 22 ASP N 364  HIS N 368  HIS N 376  PHE N 377                    
SITE     6 BC5 22 VAL N 380  ARG N 438                                          
CRYST1  189.100  210.500  178.600  90.00  90.00  90.00 P 21 21 21    8          
ORIGX1      1.000000  0.000000  0.000000        0.00000                         
ORIGX2      0.000000  1.000000  0.000000        0.00000                         
ORIGX3      0.000000  0.000000  1.000000        0.00000                         
SCALE1      0.005288  0.000000  0.000000        0.00000                         
SCALE2      0.000000  0.004751  0.000000        0.00000                         
SCALE3      0.000000  0.000000  0.005599        0.00000                         
MTRIX1   1 -0.993860 -0.001000  0.110650      170.59108    1                    
MTRIX2   1  0.000890 -1.000000 -0.001010      638.15674    1                    
MTRIX3   1  0.110650 -0.000900  0.993860       -9.16846    1                    
MODEL        1                                                                  
ATOM      1  N   MET A   1      55.365 340.955 223.594  1.00 51.20           N  
ATOM      2  CA  MET A   1      55.060 339.585 224.141  1.00 54.37           C  
ATOM      3  C   MET A   1      54.826 338.537 223.056  1.00 48.49           C  
ATOM      4  O   MET A   1      55.618 337.609 222.911  1.00 51.47           O  
ATOM      5  CB  MET A   1      53.864 339.625 225.100  1.00 64.39           C  
ATOM      6  CG  MET A   1      54.252 339.701 226.571  1.00 76.96           C  
ATOM      7  SD  MET A   1      55.283 338.307 227.083  1.00 94.70           S  
ATOM      8  CE  MET A   1      54.182 336.857 226.601  1.00 89.74           C  
ATOM      9  N   PHE A   2      53.721 338.669 222.323  1.00 42.02           N  
ATOM     10  CA  PHE A   2      53.416 337.763 221.217  1.00 28.93           C  
ATOM     11  C   PHE A   2      54.538 337.952 220.208  1.00 24.83           C  
ATOM     12  O   PHE A   2      55.116 336.995 219.719  1.00 22.63           O  
ATOM     13  CB  PHE A   2      52.100 338.156 220.576  1.00 27.37           C  
ATOM     14  CG  PHE A   2      51.737 337.324 219.393  1.00 30.13           C  
ATOM     15  CD1 PHE A   2      51.027 336.140 219.555  1.00 29.11           C  
ATOM     16  CD2 PHE A   2      52.100 337.724 218.114  1.00 28.93           C  
ATOM     17  CE1 PHE A   2      50.681 335.366 218.459  1.00 34.07           C  
ATOM     18  CE2 PHE A   2      51.758 336.952 217.006  1.00 32.45           C  
ATOM     19  CZ  PHE A   2      51.048 335.772 217.179  1.00 33.75           C  
ATOM     20  N   ILE A   3      54.856 339.211 219.932  1.00 20.12           N  
ATOM     21  CA  ILE A   3      55.936 339.543 219.026  1.00 19.78           C  
ATOM     22  C   ILE A   3      57.197 338.838 219.487  1.00 21.48           C  
ATOM     23  O   ILE A   3      57.736 337.997 218.785  1.00 31.33           O  
ATOM     24  CB  ILE A   3      56.212 341.048 219.025  1.00 23.33           C  
ATOM     25  CG1 ILE A   3      55.003 341.804 218.475  1.00 29.60           C  
ATOM     26  CG2 ILE A   3      57.444 341.373 218.201  1.00 22.97           C  
ATOM     27  CD1 ILE A   3      54.651 341.439 217.062  1.00 35.42           C  
ATOM     28  N   ASN A   4      57.644 339.150 220.694  1.00 17.67           N  
ATOM     29  CA  ASN A   4      58.860 338.547 221.225  1.00 17.57           C  
ATOM     30  C   ASN A   4      58.864 337.046 221.169  1.00 17.09           C  
ATOM     31  O   ASN A   4      59.911 336.424 221.035  1.00 21.63           O  
ATOM     32  CB  ASN A   4      59.084 338.959 222.681  1.00 29.44           C  
ATOM     33  CG  ASN A   4      59.479 340.399 222.818  1.00 39.00           C  
ATOM     34  OD1 ASN A   4      58.621 341.288 222.821  1.00 49.10           O  
ATOM     35  ND2 ASN A   4      60.782 340.653 222.907  1.00 43.41           N  
ATOM     36  N   ARG A   5      57.704 336.448 221.351  1.00 14.74           N  
ATOM     37  CA  ARG A   5      57.666 335.009 221.350  1.00 12.89           C  
ATOM     38  C   ARG A   5      57.641 334.428 219.968  1.00 13.02           C  
ATOM     39  O   ARG A   5      58.407 333.519 219.686  1.00 17.73           O  
ATOM     40  CB  ARG A   5      56.466 334.471 222.143  1.00  7.00           C  
ATOM     41  CG  ARG A   5      56.434 332.948 222.129  1.00  8.71           C  
ATOM     42  CD  ARG A   5      55.597 332.302 223.198  1.00  7.00           C  
ATOM     43  NE  ARG A   5      55.845 330.867 223.212  1.00  7.00           N  
ATOM     44  CZ  ARG A   5      55.303 330.022 224.077  1.00  8.53           C  
ATOM     45  NH1 ARG A   5      54.471 330.452 225.020  1.00 21.42           N  
ATOM     46  NH2 ARG A   5      55.587 328.736 224.013  1.00 13.39           N  
ATOM     47  N   TRP A   6      56.765 334.972 219.126  1.00 10.66           N  
ATOM     48  CA  TRP A   6      56.546 334.474 217.790  1.00  8.37           C  
ATOM     49  C   TRP A   6      57.287 335.100 216.626  1.00 12.40           C  
ATOM     50  O   TRP A   6      57.477 334.457 215.600  1.00 19.05           O  
ATOM     51  CB  TRP A   6      55.059 334.367 217.541  1.00  7.54           C  
ATOM     52  CG  TRP A   6      54.465 333.408 218.504  1.00 17.13           C  
ATOM     53  CD1 TRP A   6      53.723 333.711 219.621  1.00 20.14           C  
ATOM     54  CD2 TRP A   6      54.636 331.978 218.515  1.00 16.83           C  
ATOM     55  NE1 TRP A   6      53.435 332.557 220.325  1.00 11.91           N  
ATOM     56  CE2 TRP A   6      53.980 331.485 219.670  1.00 13.38           C  
ATOM     57  CE3 TRP A   6      55.278 331.071 217.666  1.00 19.27           C  
ATOM     58  CZ2 TRP A   6      53.953 330.129 219.992  1.00  9.71           C  
ATOM     59  CZ3 TRP A   6      55.250 329.725 217.989  1.00 17.45           C  
ATOM     60  CH2 TRP A   6      54.589 329.268 219.147  1.00 12.03           C  
ATOM     61  N   LEU A   7      57.728 336.332 216.767  1.00  8.07           N  
ATOM     62  CA  LEU A   7      58.508 336.934 215.694  1.00 12.95           C  
ATOM     63  C   LEU A   7      59.993 337.035 216.033  1.00 18.25           C  
ATOM     64  O   LEU A   7      60.841 337.109 215.141  1.00 24.37           O  
ATOM     65  CB  LEU A   7      58.000 338.318 215.341  1.00 10.87           C  
ATOM     66  CG  LEU A   7      56.543 338.408 214.927  1.00 11.66           C  
ATOM     67  CD1 LEU A   7      56.469 339.575 214.018  1.00  7.00           C  
ATOM     68  CD2 LEU A   7      56.068 337.171 214.234  1.00  7.00           C  
ATOM     69  N   PHE A   8      60.311 337.102 217.324  1.00 15.56           N  
ATOM     70  CA  PHE A   8      61.701 337.230 217.745  1.00  8.28           C  
ATOM     71  C   PHE A   8      62.236 335.984 218.452  1.00  7.01           C  
ATOM     72  O   PHE A   8      63.198 336.072 219.197  1.00 14.63           O  
ATOM     73  CB  PHE A   8      61.883 338.445 218.667  1.00 11.49           C  
ATOM     74  CG  PHE A   8      61.440 339.760 218.079  1.00 15.71           C  
ATOM     75  CD1 PHE A   8      61.002 339.866 216.765  1.00 22.46           C  
ATOM     76  CD2 PHE A   8      61.462 340.904 218.856  1.00  8.31           C  
ATOM     77  CE1 PHE A   8      60.588 341.103 216.235  1.00 23.54           C  
ATOM     78  CE2 PHE A   8      61.056 342.139 218.338  1.00  9.49           C  
ATOM     79  CZ  PHE A   8      60.617 342.238 217.023  1.00 14.33           C  
ATOM     80  N   SER A   9      61.659 334.822 218.174  1.00  7.00           N  
ATOM     81  CA  SER A   9      62.069 333.562 218.801  1.00  7.00           C  
ATOM     82  C   SER A   9      63.533 333.099 218.703  1.00  8.85           C  
ATOM     83  O   SER A   9      64.292 333.518 217.830  1.00 19.74           O  
ATOM     84  CB  SER A   9      61.172 332.427 218.317  1.00  7.00           C  
ATOM     85  OG  SER A   9      61.417 331.232 219.039  1.00 19.57           O  
ATOM     86  N   THR A  10      63.899 332.238 219.647  1.00 11.90           N  
ATOM     87  CA  THR A  10      65.213 331.601 219.774  1.00 10.33           C  
ATOM     88  C   THR A  10      64.911 330.274 220.461  1.00 11.21           C  
ATOM     89  O   THR A  10      65.743 329.753 221.203  1.00 21.08           O  
ATOM     90  CB  THR A  10      66.168 332.325 220.731  1.00  7.00           C  
ATOM     91  OG1 THR A  10      65.526 332.463 222.010  1.00 27.85           O  
ATOM     92  CG2 THR A  10      66.587 333.675 220.193  1.00  7.00           C  
ATOM     93  N   ASN A  11      63.705 329.754 220.241  1.00  7.00           N  
ATOM     94  CA  ASN A  11      63.291 328.504 220.848  1.00  7.00           C  
ATOM     95  C   ASN A  11      63.054 327.404 219.820  1.00 11.28           C  
ATOM     96  O   ASN A  11      62.165 327.520 218.984  1.00 15.99           O  
ATOM     97  CB  ASN A  11      62.015 328.736 221.637  1.00 10.81           C  
ATOM     98  CG  ASN A  11      61.589 327.518 222.415  1.00 13.53           C  
ATOM     99  OD1 ASN A  11      62.260 327.105 223.361  1.00 19.89           O  
ATOM    100  ND2 ASN A  11      60.467 326.932 222.026  1.00 17.88           N  
ATOM    101  N   HIS A  12      63.782 326.300 219.920  1.00  9.50           N  
ATOM    102  CA  HIS A  12      63.619 325.232 218.943  1.00 11.45           C  
ATOM    103  C   HIS A  12      62.195 324.722 218.840  1.00 15.63           C  
ATOM    104  O   HIS A  12      61.723 324.397 217.761  1.00 16.41           O  
ATOM    105  CB  HIS A  12      64.566 324.081 219.219  1.00 10.25           C  
ATOM    106  CG  HIS A  12      64.147 323.194 220.346  1.00  8.37           C  
ATOM    107  ND1 HIS A  12      64.453 323.464 221.659  1.00  9.50           N  
ATOM    108  CD2 HIS A  12      63.488 322.014 220.348  1.00  7.00           C  
ATOM    109  CE1 HIS A  12      64.000 322.489 222.424  1.00 16.93           C  
ATOM    110  NE2 HIS A  12      63.410 321.598 221.651  1.00 11.81           N  
ATOM    111  N   LYS A  13      61.490 324.689 219.958  1.00 18.91           N  
ATOM    112  CA  LYS A  13      60.116 324.218 219.928  1.00 20.72           C  
ATOM    113  C   LYS A  13      59.198 325.175 219.170  1.00 21.84           C  
ATOM    114  O   LYS A  13      58.453 324.748 218.292  1.00 28.53           O  
ATOM    115  CB  LYS A  13      59.591 323.996 221.338  1.00 24.44           C  
ATOM    116  CG  LYS A  13      60.406 323.012 222.145  1.00 21.31           C  
ATOM    117  CD  LYS A  13      59.796 322.835 223.506  1.00 14.73           C  
ATOM    118  CE  LYS A  13      60.769 322.164 224.413  1.00 16.78           C  
ATOM    119  NZ  LYS A  13      61.911 323.063 224.714  1.00 16.92           N  
ATOM    120  N   ASP A  14      59.279 326.465 219.478  1.00 16.67           N  
ATOM    121  CA  ASP A  14      58.437 327.456 218.814  1.00 16.13           C  
ATOM    122  C   ASP A  14      58.744 327.633 217.329  1.00 17.57           C  
ATOM    123  O   ASP A  14      57.831 327.822 216.525  1.00 25.18           O  
ATOM    124  CB  ASP A  14      58.512 328.799 219.533  1.00 18.18           C  
ATOM    125  CG  ASP A  14      57.816 328.782 220.885  1.00 13.21           C  
ATOM    126  OD1 ASP A  14      57.068 327.831 221.182  1.00 17.49           O  
ATOM    127  OD2 ASP A  14      58.017 329.739 221.643  1.00 12.78           O  
ATOM    128  N   ILE A  15      60.020 327.594 216.962  1.00 14.31           N  
ATOM    129  CA  ILE A  15      60.391 327.712 215.558  1.00  7.00           C  
ATOM    130  C   ILE A  15      59.825 326.467 214.859  1.00  7.00           C  
ATOM    131  O   ILE A  15      59.123 326.577 213.861  1.00 11.66           O  
ATOM    132  CB  ILE A  15      61.901 327.812 215.405  1.00  7.00           C  
ATOM    133  CG1 ILE A  15      62.383 329.117 216.028  1.00  7.00           C  
ATOM    134  CG2 ILE A  15      62.294 327.740 213.962  1.00  7.00           C  
ATOM    135  CD1 ILE A  15      63.854 329.182 216.229  1.00  7.00           C  
ATOM    136  N   GLY A  16      60.009 325.304 215.468  1.00  7.00           N  
ATOM    137  CA  GLY A  16      59.474 324.078 214.897  1.00  8.16           C  
ATOM    138  C   GLY A  16      57.962 324.137 214.689  1.00 15.72           C  
ATOM    139  O   GLY A  16      57.438 323.589 213.718  1.00 23.86           O  
ATOM    140  N   THR A  17      57.247 324.802 215.594  1.00 16.44           N  
ATOM    141  CA  THR A  17      55.784 324.920 215.492  1.00 13.83           C  
ATOM    142  C   THR A  17      55.467 325.850 214.349  1.00  7.34           C  
ATOM    143  O   THR A  17      54.601 325.578 213.545  1.00  9.77           O  
ATOM    144  CB  THR A  17      55.155 325.457 216.801  1.00  8.62           C  
ATOM    145  OG1 THR A  17      55.453 324.543 217.868  1.00 15.63           O  
ATOM    146  CG2 THR A  17      53.677 325.592 216.662  1.00  7.00           C  
ATOM    147  N   LEU A  18      56.211 326.938 214.266  1.00  7.84           N  
ATOM    148  CA  LEU A  18      56.042 327.903 213.198  1.00  9.38           C  
ATOM    149  C   LEU A  18      56.182 327.180 211.836  1.00 14.97           C  
ATOM    150  O   LEU A  18      55.421 327.429 210.911  1.00 12.05           O  
ATOM    151  CB  LEU A  18      57.116 328.966 213.340  1.00  7.00           C  
ATOM    152  CG  LEU A  18      56.745 330.425 213.592  1.00  9.31           C  
ATOM    153  CD1 LEU A  18      55.355 330.593 214.103  1.00  7.00           C  
ATOM    154  CD2 LEU A  18      57.770 330.987 214.553  1.00 10.43           C  
ATOM    155  N   TYR A  19      57.133 326.252 211.731  1.00 16.04           N  
ATOM    156  CA  TYR A  19      57.326 325.502 210.490  1.00 11.08           C  
ATOM    157  C   TYR A  19      56.108 324.682 210.177  1.00 11.10           C  
ATOM    158  O   TYR A  19      55.550 324.818 209.112  1.00 22.02           O  
ATOM    159  CB  TYR A  19      58.525 324.561 210.558  1.00  7.47           C  
ATOM    160  CG  TYR A  19      59.850 325.189 210.160  1.00 19.16           C  
ATOM    161  CD1 TYR A  19      60.148 325.445 208.820  1.00 10.48           C  
ATOM    162  CD2 TYR A  19      60.815 325.513 211.122  1.00 17.83           C  
ATOM    163  CE1 TYR A  19      61.356 326.001 208.456  1.00 12.03           C  
ATOM    164  CE2 TYR A  19      62.032 326.066 210.763  1.00  9.04           C  
ATOM    165  CZ  TYR A  19      62.304 326.316 209.433  1.00 15.08           C  
ATOM    166  OH  TYR A  19      63.514 326.900 209.077  1.00 19.37           O  
ATOM    167  N   LEU A  20      55.700 323.812 211.092  1.00 12.12           N  
ATOM    168  CA  LEU A  20      54.528 322.969 210.864  1.00  7.31           C  
ATOM    169  C   LEU A  20      53.327 323.799 210.401  1.00  8.64           C  
ATOM    170  O   LEU A  20      52.562 323.380 209.529  1.00  8.52           O  
ATOM    171  CB  LEU A  20      54.184 322.186 212.128  1.00  7.00           C  
ATOM    172  CG  LEU A  20      55.237 321.195 212.618  1.00  7.00           C  
ATOM    173  CD1 LEU A  20      54.799 320.629 213.961  1.00  7.70           C  
ATOM    174  CD2 LEU A  20      55.425 320.068 211.615  1.00  7.00           C  
ATOM    175  N   LEU A  21      53.178 324.991 210.959  1.00  7.00           N  
ATOM    176  CA  LEU A  21      52.075 325.851 210.557  1.00 11.16           C  
ATOM    177  C   LEU A  21      52.284 326.294 209.100  1.00 16.72           C  
ATOM    178  O   LEU A  21      51.352 326.239 208.300  1.00 25.67           O  
ATOM    179  CB  LEU A  21      51.946 327.080 211.479  1.00 15.00           C  
ATOM    180  CG  LEU A  21      51.237 326.971 212.832  1.00 10.36           C  
ATOM    181  CD1 LEU A  21      51.075 328.349 213.428  1.00  7.00           C  
ATOM    182  CD2 LEU A  21      49.886 326.351 212.645  1.00 16.58           C  
ATOM    183  N   PHE A  22      53.501 326.718 208.751  1.00 15.35           N  
ATOM    184  CA  PHE A  22      53.817 327.138 207.380  1.00 13.03           C  
ATOM    185  C   PHE A  22      53.606 325.957 206.412  1.00 12.70           C  
ATOM    186  O   PHE A  22      52.855 326.060 205.444  1.00 18.67           O  
ATOM    187  CB  PHE A  22      55.241 327.659 207.309  1.00 12.15           C  
ATOM    188  CG  PHE A  22      55.633 328.168 205.973  1.00 15.96           C  
ATOM    189  CD1 PHE A  22      55.449 329.498 205.647  1.00 20.51           C  
ATOM    190  CD2 PHE A  22      56.218 327.320 205.041  1.00 18.64           C  
ATOM    191  CE1 PHE A  22      55.848 329.984 204.403  1.00 23.88           C  
ATOM    192  CE2 PHE A  22      56.614 327.786 203.814  1.00 12.81           C  
ATOM    193  CZ  PHE A  22      56.430 329.124 203.490  1.00 21.02           C  
ATOM    194  N   GLY A  23      54.192 324.815 206.729  1.00 10.85           N  
ATOM    195  CA  GLY A  23      54.006 323.622 205.915  1.00 13.70           C  
ATOM    196  C   GLY A  23      52.555 323.183 205.712  1.00 12.28           C  
ATOM    197  O   GLY A  23      52.175 322.833 204.620  1.00 17.61           O  
ATOM    198  N   ALA A  24      51.731 323.198 206.745  1.00 13.69           N  
ATOM    199  CA  ALA A  24      50.347 322.790 206.587  1.00 13.26           C  
ATOM    200  C   ALA A  24      49.633 323.711 205.609  1.00 17.46           C  
ATOM    201  O   ALA A  24      48.981 323.246 204.688  1.00 21.45           O  
ATOM    202  CB  ALA A  24      49.640 322.800 207.926  1.00 12.60           C  
ATOM    203  N   TRP A  25      49.762 325.019 205.802  1.00 20.15           N  
ATOM    204  CA  TRP A  25      49.115 326.004 204.918  1.00 19.47           C  
ATOM    205  C   TRP A  25      49.593 325.842 203.472  1.00 19.48           C  
ATOM    206  O   TRP A  25      48.787 325.827 202.550  1.00 17.86           O  
ATOM    207  CB  TRP A  25      49.425 327.418 205.380  1.00 15.64           C  
ATOM    208  CG  TRP A  25      48.612 328.452 204.726  1.00  7.17           C  
ATOM    209  CD1 TRP A  25      47.411 328.908 205.141  1.00  7.00           C  
ATOM    210  CD2 TRP A  25      48.977 329.244 203.584  1.00 14.20           C  
ATOM    211  NE1 TRP A  25      47.000 329.947 204.346  1.00 11.11           N  
ATOM    212  CE2 TRP A  25      47.945 330.178 203.380  1.00 10.97           C  
ATOM    213  CE3 TRP A  25      50.085 329.255 202.712  1.00 18.66           C  
ATOM    214  CZ2 TRP A  25      47.979 331.129 202.336  1.00  8.46           C  
ATOM    215  CZ3 TRP A  25      50.120 330.205 201.668  1.00  7.00           C  
ATOM    216  CH2 TRP A  25      49.071 331.126 201.497  1.00  7.24           C  
ATOM    217  N   ALA A  26      50.907 325.746 203.277  1.00 19.60           N  
ATOM    218  CA  ALA A  26      51.469 325.540 201.938  1.00 15.53           C  
ATOM    219  C   ALA A  26      50.872 324.236 201.379  1.00 14.80           C  
ATOM    220  O   ALA A  26      50.575 324.116 200.185  1.00 14.24           O  
ATOM    221  CB  ALA A  26      52.995 325.433 202.006  1.00  7.10           C  
ATOM    222  N   GLY A  27      50.648 323.276 202.266  1.00 10.46           N  
ATOM    223  CA  GLY A  27      50.077 322.017 201.837  1.00  7.64           C  
ATOM    224  C   GLY A  27      48.687 322.208 201.271  1.00  8.02           C  
ATOM    225  O   GLY A  27      48.215 321.390 200.502  1.00 11.81           O  
ATOM    226  N   MET A  28      47.996 323.258 201.688  1.00 10.87           N  
ATOM    227  CA  MET A  28      46.663 323.490 201.158  1.00 15.95           C  
ATOM    228  C   MET A  28      46.802 323.976 199.716  1.00 16.62           C  
ATOM    229  O   MET A  28      46.207 323.380 198.805  1.00 18.08           O  
ATOM    230  CB  MET A  28      45.892 324.482 202.035  1.00 15.10           C  
ATOM    231  CG  MET A  28      45.696 323.996 203.461  1.00 17.50           C  
ATOM    232  SD  MET A  28      44.811 322.437 203.538  1.00 21.14           S  
ATOM    233  CE  MET A  28      46.083 321.343 203.819  1.00 15.75           C  
ATOM    234  N   VAL A  29      47.665 324.979 199.509  1.00 10.00           N  
ATOM    235  CA  VAL A  29      47.922 325.537 198.179  1.00 11.07           C  
ATOM    236  C   VAL A  29      48.329 324.433 197.186  1.00 10.91           C  
ATOM    237  O   VAL A  29      47.797 324.331 196.095  1.00 17.10           O  
ATOM    238  CB  VAL A  29      49.058 326.575 198.198  1.00  7.45           C  
ATOM    239  CG1 VAL A  29      49.253 327.124 196.830  1.00 10.96           C  
ATOM    240  CG2 VAL A  29      48.771 327.691 199.167  1.00  7.00           C  
ATOM    241  N   GLY A  30      49.260 323.588 197.583  1.00 11.74           N  
ATOM    242  CA  GLY A  30      49.692 322.528 196.699  1.00 15.42           C  
ATOM    243  C   GLY A  30      48.579 321.564 196.354  1.00 17.75           C  
ATOM    244  O   GLY A  30      48.540 321.031 195.252  1.00 27.65           O  
ATOM    245  N   THR A  31      47.687 321.310 197.297  1.00 14.58           N  
ATOM    246  CA  THR A  31      46.571 320.396 197.066  1.00 10.81           C  
ATOM    247  C   THR A  31      45.624 321.017 196.067  1.00 10.14           C  
ATOM    248  O   THR A  31      45.124 320.329 195.196  1.00  8.64           O  
ATOM    249  CB  THR A  31      45.787 320.121 198.361  1.00 12.23           C  
ATOM    250  OG1 THR A  31      46.669 319.544 199.326  1.00 16.19           O  
ATOM    251  CG2 THR A  31      44.634 319.176 198.117  1.00  7.00           C  
ATOM    252  N   ALA A  32      45.364 322.318 196.209  1.00  7.00           N  
ATOM    253  CA  ALA A  32      44.475 323.022 195.294  1.00  8.11           C  
ATOM    254  C   ALA A  32      45.007 322.918 193.863  1.00 12.30           C  
ATOM    255  O   ALA A  32      44.269 322.612 192.928  1.00 11.89           O  
ATOM    256  CB  ALA A  32      44.363 324.466 195.688  1.00  7.00           C  
ATOM    257  N   LEU A  33      46.308 323.149 193.715  1.00 15.32           N  
ATOM    258  CA  LEU A  33      46.985 323.090 192.424  1.00 11.39           C  
ATOM    259  C   LEU A  33      46.908 321.691 191.836  1.00 13.19           C  
ATOM    260  O   LEU A  33      46.721 321.531 190.642  1.00 24.55           O  
ATOM    261  CB  LEU A  33      48.452 323.516 192.561  1.00  7.00           C  
ATOM    262  CG  LEU A  33      48.711 324.947 193.018  1.00  7.00           C  
ATOM    263  CD1 LEU A  33      50.160 325.111 193.385  1.00  9.83           C  
ATOM    264  CD2 LEU A  33      48.346 325.899 191.915  1.00  9.26           C  
ATOM    265  N   SER A  34      47.043 320.667 192.662  1.00 17.66           N  
ATOM    266  CA  SER A  34      46.988 319.297 192.149  1.00 18.26           C  
ATOM    267  C   SER A  34      45.594 318.971 191.662  1.00 11.05           C  
ATOM    268  O   SER A  34      45.421 318.137 190.798  1.00 14.98           O  
ATOM    269  CB  SER A  34      47.444 318.281 193.211  1.00 21.56           C  
ATOM    270  OG  SER A  34      46.765 318.478 194.435  1.00 28.31           O  
ATOM    271  N   LEU A  35      44.597 319.650 192.209  1.00 14.61           N  
ATOM    272  CA  LEU A  35      43.216 319.414 191.806  1.00 14.02           C  
ATOM    273  C   LEU A  35      42.895 320.084 190.495  1.00  9.41           C  
ATOM    274  O   LEU A  35      42.145 319.552 189.709  1.00 12.56           O  
ATOM    275  CB  LEU A  35      42.229 319.819 192.904  1.00 17.56           C  
ATOM    276  CG  LEU A  35      41.846 318.494 193.565  1.00 22.35           C  
ATOM    277  CD1 LEU A  35      42.284 318.442 194.997  1.00 18.37           C  
ATOM    278  CD2 LEU A  35      40.355 318.245 193.407  1.00 23.98           C  
ATOM    279  N   LEU A  36      43.472 321.248 190.251  1.00  9.02           N  
ATOM    280  CA  LEU A  36      43.267 321.929 188.981  1.00  7.20           C  
ATOM    281  C   LEU A  36      43.911 321.050 187.899  1.00 12.00           C  
ATOM    282  O   LEU A  36      43.349 320.856 186.824  1.00 18.67           O  
ATOM    283  CB  LEU A  36      43.905 323.305 189.008  1.00  7.00           C  
ATOM    284  CG  LEU A  36      43.134 324.277 189.888  1.00  7.00           C  
ATOM    285  CD1 LEU A  36      44.000 325.432 190.276  1.00  7.00           C  
ATOM    286  CD2 LEU A  36      41.889 324.747 189.163  1.00  7.00           C  
ATOM    287  N   ILE A  37      45.053 320.453 188.215  1.00 11.68           N  
ATOM    288  CA  ILE A  37      45.730 319.568 187.276  1.00  9.83           C  
ATOM    289  C   ILE A  37      44.805 318.417 186.899  1.00 15.49           C  
ATOM    290  O   ILE A  37      44.553 318.181 185.721  1.00 23.40           O  
ATOM    291  CB  ILE A  37      47.004 318.989 187.871  1.00  7.61           C  
ATOM    292  CG1 ILE A  37      48.025 320.090 188.121  1.00  7.00           C  
ATOM    293  CG2 ILE A  37      47.540 317.898 187.006  1.00  7.00           C  
ATOM    294  CD1 ILE A  37      49.272 319.576 188.805  1.00  9.79           C  
ATOM    295  N   ARG A  38      44.275 317.697 187.883  1.00 19.66           N  
ATOM    296  CA  ARG A  38      43.377 316.597 187.543  1.00 18.14           C  
ATOM    297  C   ARG A  38      42.021 317.083 187.017  1.00 16.69           C  
ATOM    298  O   ARG A  38      41.332 316.343 186.319  1.00 17.57           O  
ATOM    299  CB  ARG A  38      43.190 315.628 188.704  1.00  7.00           C  
ATOM    300  CG  ARG A  38      44.431 314.888 189.095  1.00  7.00           C  
ATOM    301  CD  ARG A  38      45.188 314.261 187.948  1.00 10.42           C  
ATOM    302  NE  ARG A  38      44.337 313.553 186.998  1.00 24.67           N  
ATOM    303  CZ  ARG A  38      44.779 312.839 185.960  1.00 24.29           C  
ATOM    304  NH1 ARG A  38      46.080 312.698 185.722  1.00 22.66           N  
ATOM    305  NH2 ARG A  38      43.907 312.344 185.090  1.00 24.83           N  
ATOM    306  N   ALA A  39      41.633 318.318 187.336  1.00 13.50           N  
ATOM    307  CA  ALA A  39      40.354 318.850 186.836  1.00 12.63           C  
ATOM    308  C   ALA A  39      40.499 318.988 185.321  1.00 15.21           C  
ATOM    309  O   ALA A  39      39.637 318.587 184.566  1.00 10.58           O  
ATOM    310  CB  ALA A  39      40.041 320.210 187.450  1.00  7.00           C  
ATOM    311  N   GLU A  40      41.637 319.523 184.893  1.00 16.00           N  
ATOM    312  CA  GLU A  40      41.954 319.722 183.494  1.00  7.30           C  
ATOM    313  C   GLU A  40      42.067 318.411 182.704  1.00 12.12           C  
ATOM    314  O   GLU A  40      41.662 318.347 181.535  1.00 28.95           O  
ATOM    315  CB  GLU A  40      43.257 320.509 183.422  1.00  7.00           C  
ATOM    316  CG  GLU A  40      43.886 320.663 182.054  1.00  7.74           C  
ATOM    317  CD  GLU A  40      43.015 321.405 181.069  1.00 16.31           C  
ATOM    318  OE1 GLU A  40      42.886 322.647 181.234  1.00  8.91           O  
ATOM    319  OE2 GLU A  40      42.485 320.732 180.130  1.00 18.05           O  
ATOM    320  N   LEU A  41      42.591 317.370 183.337  1.00  7.00           N  
ATOM    321  CA  LEU A  41      42.773 316.084 182.688  1.00  7.00           C  
ATOM    322  C   LEU A  41      41.669 315.055 182.907  1.00  7.00           C  
ATOM    323  O   LEU A  41      41.780 313.923 182.441  1.00  9.67           O  
ATOM    324  CB  LEU A  41      44.078 315.464 183.153  1.00  7.00           C  
ATOM    325  CG  LEU A  41      45.372 316.225 182.931  1.00  7.00           C  
ATOM    326  CD1 LEU A  41      46.452 315.505 183.665  1.00  7.71           C  
ATOM    327  CD2 LEU A  41      45.709 316.289 181.458  1.00 10.93           C  
ATOM    328  N   GLY A  42      40.609 315.423 183.614  1.00  9.96           N  
ATOM    329  CA  GLY A  42      39.538 314.469 183.893  1.00 17.85           C  
ATOM    330  C   GLY A  42      38.465 314.234 182.845  1.00 28.16           C  
ATOM    331  O   GLY A  42      37.525 313.462 183.070  1.00 39.17           O  
ATOM    332  N   GLN A  43      38.589 314.924 181.713  1.00 32.70           N  
ATOM    333  CA  GLN A  43      37.662 314.817 180.584  1.00 28.72           C  
ATOM    334  C   GLN A  43      38.428 315.276 179.346  1.00 28.13           C  
ATOM    335  O   GLN A  43      39.167 316.277 179.398  1.00 28.36           O  
ATOM    336  CB  GLN A  43      36.442 315.725 180.794  1.00 31.19           C  
ATOM    337  CG  GLN A  43      35.349 315.524 179.760  1.00 40.44           C  
ATOM    338  CD  GLN A  43      34.111 316.376 180.000  1.00 44.34           C  
ATOM    339  OE1 GLN A  43      32.999 315.850 180.155  1.00 46.15           O  
ATOM    340  NE2 GLN A  43      34.288 317.692 180.007  1.00 39.39           N  
ATOM    341  N   PRO A  44      38.297 314.541 178.227  1.00 24.32           N  
ATOM    342  CA  PRO A  44      39.000 314.928 177.003  1.00 18.81           C  
ATOM    343  C   PRO A  44      38.598 316.335 176.599  1.00 14.84           C  
ATOM    344  O   PRO A  44      37.416 316.668 176.585  1.00  7.40           O  
ATOM    345  CB  PRO A  44      38.541 313.878 176.004  1.00 23.64           C  
ATOM    346  CG  PRO A  44      37.218 313.447 176.548  1.00 28.01           C  
ATOM    347  CD  PRO A  44      37.487 313.339 178.000  1.00 24.63           C  
ATOM    348  N   GLY A  45      39.607 317.180 176.406  1.00 16.07           N  
ATOM    349  CA  GLY A  45      39.391 318.569 176.039  1.00 16.90           C  
ATOM    350  C   GLY A  45      40.222 319.521 176.892  1.00 24.06           C  
ATOM    351  O   GLY A  45      41.118 319.077 177.655  1.00 32.64           O  
ATOM    352  N   THR A  46      39.954 320.825 176.755  1.00 20.85           N  
ATOM    353  CA  THR A  46      40.653 321.844 177.538  1.00 26.41           C  
ATOM    354  C   THR A  46      39.675 322.575 178.461  1.00 31.05           C  
ATOM    355  O   THR A  46      38.649 323.082 178.009  1.00 34.32           O  
ATOM    356  CB  THR A  46      41.328 322.906 176.670  1.00 24.32           C  
ATOM    357  OG1 THR A  46      40.331 323.561 175.889  1.00 33.64           O  
ATOM    358  CG2 THR A  46      42.397 322.295 175.759  1.00 31.80           C  
ATOM    359  N   LEU A  47      40.004 322.620 179.751  1.00 32.54           N  
ATOM    360  CA  LEU A  47      39.171 323.274 180.759  1.00 28.47           C  
ATOM    361  C   LEU A  47      39.707 324.677 181.007  1.00 28.00           C  
ATOM    362  O   LEU A  47      38.983 325.655 180.911  1.00 23.95           O  
ATOM    363  CB  LEU A  47      39.204 322.454 182.050  1.00 25.57           C  
ATOM    364  CG  LEU A  47      38.418 322.978 183.236  1.00 25.33           C  
ATOM    365  CD1 LEU A  47      36.969 323.053 182.858  1.00 29.28           C  
ATOM    366  CD2 LEU A  47      38.608 322.076 184.440  1.00 30.01           C  
ATOM    367  N   LEU A  48      40.992 324.755 181.331  1.00 29.64           N  
ATOM    368  CA  LEU A  48      41.662 326.025 181.576  1.00 31.01           C  
ATOM    369  C   LEU A  48      42.083 326.708 180.271  1.00 34.90           C  
ATOM    370  O   LEU A  48      41.704 327.835 179.984  1.00 37.84           O  
ATOM    371  CB  LEU A  48      42.899 325.794 182.443  1.00 21.41           C  
ATOM    372  CG  LEU A  48      42.570 325.186 183.796  1.00 22.51           C  
ATOM    373  CD1 LEU A  48      43.851 325.038 184.560  1.00 18.83           C  
ATOM    374  CD2 LEU A  48      41.579 326.062 184.561  1.00 21.93           C  
ATOM    375  N   GLY A  49      42.900 326.019 179.493  1.00 39.14           N  
ATOM    376  CA  GLY A  49      43.366 326.587 178.248  1.00 37.46           C  
ATOM    377  C   GLY A  49      44.636 325.909 177.755  1.00 40.53           C  
ATOM    378  O   GLY A  49      44.816 324.678 177.886  1.00 37.27           O  
ATOM    379  N   ASP A  50      45.525 326.727 177.196  1.00 36.84           N  
ATOM    380  CA  ASP A  50      46.790 326.253 176.629  1.00 37.55           C  
ATOM    381  C   ASP A  50      47.797 325.763 177.642  1.00 32.68           C  
ATOM    382  O   ASP A  50      47.769 326.165 178.799  1.00 35.67           O  
ATOM    383  CB  ASP A  50      47.430 327.332 175.731  1.00 45.40           C  
ATOM    384  CG  ASP A  50      47.650 328.671 176.447  1.00 56.50           C  
ATOM    385  OD1 ASP A  50      46.972 328.963 177.464  1.00 60.78           O  
ATOM    386  OD2 ASP A  50      48.498 329.455 175.958  1.00 64.21           O  
ATOM    387  N   ASP A  51      48.726 324.939 177.184  1.00 25.98           N  
ATOM    388  CA  ASP A  51      49.759 324.400 178.052  1.00 25.13           C  
ATOM    389  C   ASP A  51      50.524 325.436 178.868  1.00 25.58           C  
ATOM    390  O   ASP A  51      51.361 325.069 179.695  1.00 29.48           O  
ATOM    391  CB  ASP A  51      50.744 323.563 177.255  1.00 20.73           C  
ATOM    392  CG  ASP A  51      50.069 322.471 176.494  1.00 22.61           C  
ATOM    393  OD1 ASP A  51      49.024 321.961 176.957  1.00 20.65           O  
ATOM    394  OD2 ASP A  51      50.575 322.138 175.414  1.00 26.38           O  
ATOM    395  N   GLN A  52      50.272 326.721 178.636  1.00 17.98           N  
ATOM    396  CA  GLN A  52      50.957 327.723 179.426  1.00 14.84           C  
ATOM    397  C   GLN A  52      50.279 327.858 180.802  1.00 19.06           C  
ATOM    398  O   GLN A  52      50.898 327.547 181.818  1.00 29.79           O  
ATOM    399  CB  GLN A  52      51.004 329.050 178.688  1.00 11.63           C  
ATOM    400  CG  GLN A  52      51.735 330.174 179.420  1.00  7.71           C  
ATOM    401  CD  GLN A  52      53.232 329.966 179.549  1.00 10.84           C  
ATOM    402  OE1 GLN A  52      53.819 329.027 178.990  1.00 11.42           O  
ATOM    403  NE2 GLN A  52      53.857 330.826 180.330  1.00 13.05           N  
ATOM    404  N   ILE A  53      49.003 328.242 180.835  1.00 16.43           N  
ATOM    405  CA  ILE A  53      48.267 328.388 182.098  1.00 11.96           C  
ATOM    406  C   ILE A  53      48.274 327.046 182.831  1.00 15.36           C  
ATOM    407  O   ILE A  53      48.394 326.990 184.058  1.00 19.37           O  
ATOM    408  CB  ILE A  53      46.803 328.843 181.852  1.00 14.08           C  
ATOM    409  CG1 ILE A  53      46.094 329.130 183.166  1.00  9.47           C  
ATOM    410  CG2 ILE A  53      46.029 327.779 181.079  1.00 19.01           C  
ATOM    411  CD1 ILE A  53      46.747 330.187 183.954  1.00 27.21           C  
ATOM    412  N   TYR A  54      48.206 325.964 182.064  1.00  9.79           N  
ATOM    413  CA  TYR A  54      48.226 324.631 182.638  1.00 10.81           C  
ATOM    414  C   TYR A  54      49.586 324.344 183.272  1.00 11.63           C  
ATOM    415  O   TYR A  54      49.671 324.009 184.450  1.00 19.02           O  
ATOM    416  CB  TYR A  54      47.895 323.581 181.580  1.00  7.00           C  
ATOM    417  CG  TYR A  54      47.985 322.171 182.084  1.00  7.00           C  
ATOM    418  CD1 TYR A  54      47.009 321.642 182.938  1.00  8.47           C  
ATOM    419  CD2 TYR A  54      49.081 321.379 181.773  1.00  9.89           C  
ATOM    420  CE1 TYR A  54      47.136 320.349 183.486  1.00  7.00           C  
ATOM    421  CE2 TYR A  54      49.218 320.078 182.316  1.00 11.05           C  
ATOM    422  CZ  TYR A  54      48.247 319.579 183.170  1.00  7.00           C  
ATOM    423  OH  TYR A  54      48.413 318.321 183.710  1.00  9.33           O  
ATOM    424  N   ASN A  55      50.650 324.509 182.509  1.00 11.06           N  
ATOM    425  CA  ASN A  55      51.979 324.249 183.026  1.00 11.80           C  
ATOM    426  C   ASN A  55      52.423 325.213 184.094  1.00 11.46           C  
ATOM    427  O   ASN A  55      53.357 324.935 184.833  1.00 13.12           O  
ATOM    428  CB  ASN A  55      52.985 324.165 181.897  1.00 16.84           C  
ATOM    429  CG  ASN A  55      52.879 322.861 181.167  1.00 25.40           C  
ATOM    430  OD1 ASN A  55      52.876 321.814 181.790  1.00 21.42           O  
ATOM    431  ND2 ASN A  55      52.740 322.910 179.850  1.00 34.31           N  
ATOM    432  N   VAL A  56      51.789 326.371 184.162  1.00 11.24           N  
ATOM    433  CA  VAL A  56      52.115 327.306 185.228  1.00 14.45           C  
ATOM    434  C   VAL A  56      51.623 326.580 186.497  1.00 19.58           C  
ATOM    435  O   VAL A  56      52.342 326.476 187.492  1.00 21.06           O  
ATOM    436  CB  VAL A  56      51.361 328.631 185.067  1.00  8.66           C  
ATOM    437  CG1 VAL A  56      51.268 329.360 186.388  1.00 12.80           C  
ATOM    438  CG2 VAL A  56      52.071 329.490 184.077  1.00 13.66           C  
ATOM    439  N   VAL A  57      50.419 326.021 186.410  1.00 15.53           N  
ATOM    440  CA  VAL A  57      49.830 325.273 187.503  1.00 12.61           C  
ATOM    441  C   VAL A  57      50.704 324.070 187.867  1.00 13.87           C  
ATOM    442  O   VAL A  57      51.025 323.875 189.031  1.00 27.52           O  
ATOM    443  CB  VAL A  57      48.399 324.819 187.159  1.00 10.47           C  
ATOM    444  CG1 VAL A  57      47.902 323.790 188.145  1.00 10.03           C  
ATOM    445  CG2 VAL A  57      47.479 326.017 187.175  1.00 11.01           C  
ATOM    446  N   VAL A  58      51.115 323.274 186.897  1.00  9.90           N  
ATOM    447  CA  VAL A  58      51.959 322.122 187.204  1.00  7.62           C  
ATOM    448  C   VAL A  58      53.270 322.522 187.914  1.00 12.93           C  
ATOM    449  O   VAL A  58      53.725 321.857 188.832  1.00 12.78           O  
ATOM    450  CB  VAL A  58      52.304 321.372 185.940  1.00  7.00           C  
ATOM    451  CG1 VAL A  58      53.462 320.445 186.182  1.00  7.00           C  
ATOM    452  CG2 VAL A  58      51.117 320.590 185.491  1.00  7.00           C  
ATOM    453  N   THR A  59      53.856 323.638 187.506  1.00 13.53           N  
ATOM    454  CA  THR A  59      55.103 324.107 188.091  1.00 14.63           C  
ATOM    455  C   THR A  59      54.960 324.533 189.560  1.00 17.26           C  
ATOM    456  O   THR A  59      55.757 324.144 190.429  1.00 21.42           O  
ATOM    457  CB  THR A  59      55.650 325.255 187.247  1.00 18.98           C  
ATOM    458  OG1 THR A  59      55.925 324.759 185.929  1.00 21.21           O  
ATOM    459  CG2 THR A  59      56.925 325.814 187.841  1.00 27.08           C  
ATOM    460  N   ALA A  60      53.939 325.329 189.842  1.00 12.65           N  
ATOM    461  CA  ALA A  60      53.687 325.766 191.199  1.00  8.21           C  
ATOM    462  C   ALA A  60      53.366 324.568 192.079  1.00  7.69           C  
ATOM    463  O   ALA A  60      53.712 324.545 193.248  1.00 11.12           O  
ATOM    464  CB  ALA A  60      52.558 326.733 191.229  1.00 10.79           C  
ATOM    465  N   HIS A  61      52.683 323.580 191.528  1.00  7.00           N  
ATOM    466  CA  HIS A  61      52.379 322.386 192.297  1.00  9.41           C  
ATOM    467  C   HIS A  61      53.681 321.787 192.806  1.00 10.74           C  
ATOM    468  O   HIS A  61      53.848 321.546 193.990  1.00 17.25           O  
ATOM    469  CB  HIS A  61      51.676 321.338 191.434  1.00  8.44           C  
ATOM    470  CG  HIS A  61      51.527 319.899 191.997  1.00  8.66           C  
ATOM    471  ND1 HIS A  61      50.767 319.467 193.110  1.00 13.57           N  
ATOM    472  CD2 HIS A  61      52.117 318.753 191.362  1.00  9.31           C  
ATOM    473  CE1 HIS A  61      50.940 318.101 193.086  1.00 13.15           C  
ATOM    474  NE2 HIS A  61      51.668 317.658 192.100  1.00  7.00           N  
ATOM    475  N   ALA A  62      54.635 321.595 191.914  1.00 13.39           N  
ATOM    476  CA  ALA A  62      55.892 320.989 192.316  1.00 12.47           C  
ATOM    477  C   ALA A  62      56.673 321.828 193.329  1.00 13.09           C  
ATOM    478  O   ALA A  62      57.081 321.328 194.370  1.00  9.72           O  
ATOM    479  CB  ALA A  62      56.731 320.690 191.091  1.00  7.69           C  
ATOM    480  N   PHE A  63      56.864 323.108 193.042  1.00 13.44           N  
ATOM    481  CA  PHE A  63      57.616 323.951 193.953  1.00 13.63           C  
ATOM    482  C   PHE A  63      57.015 324.029 195.322  1.00 10.85           C  
ATOM    483  O   PHE A  63      57.724 323.880 196.307  1.00 13.05           O  
ATOM    484  CB  PHE A  63      57.799 325.344 193.380  1.00 19.49           C  
ATOM    485  CG  PHE A  63      58.811 325.397 192.277  1.00 21.29           C  
ATOM    486  CD1 PHE A  63      59.962 324.620 192.342  1.00 16.62           C  
ATOM    487  CD2 PHE A  63      58.619 326.218 191.174  1.00 24.81           C  
ATOM    488  CE1 PHE A  63      60.911 324.660 191.322  1.00 20.00           C  
ATOM    489  CE2 PHE A  63      59.564 326.270 190.138  1.00 22.20           C  
ATOM    490  CZ  PHE A  63      60.710 325.491 190.211  1.00 24.36           C  
ATOM    491  N   VAL A  64      55.700 324.205 195.379  1.00 11.10           N  
ATOM    492  CA  VAL A  64      54.976 324.303 196.643  1.00  7.00           C  
ATOM    493  C   VAL A  64      55.116 323.021 197.478  1.00 13.48           C  
ATOM    494  O   VAL A  64      55.601 323.065 198.601  1.00 22.95           O  
ATOM    495  CB  VAL A  64      53.503 324.641 196.385  1.00  7.43           C  
ATOM    496  CG1 VAL A  64      52.684 324.452 197.625  1.00 17.33           C  
ATOM    497  CG2 VAL A  64      53.374 326.069 195.897  1.00  7.00           C  
ATOM    498  N   MET A  65      54.764 321.869 196.922  1.00 10.65           N  
ATOM    499  CA  MET A  65      54.872 320.615 197.663  1.00  7.48           C  
ATOM    500  C   MET A  65      56.299 320.244 198.051  1.00 10.90           C  
ATOM    501  O   MET A  65      56.526 319.730 199.143  1.00 22.96           O  
ATOM    502  CB  MET A  65      54.280 319.450 196.881  1.00  7.00           C  
ATOM    503  CG  MET A  65      52.836 319.599 196.535  1.00  7.04           C  
ATOM    504  SD  MET A  65      51.731 319.364 197.895  1.00  7.00           S  
ATOM    505  CE  MET A  65      50.811 317.964 197.337  1.00  7.00           C  
ATOM    506  N   ILE A  66      57.258 320.444 197.158  1.00  9.22           N  
ATOM    507  CA  ILE A  66      58.640 320.085 197.461  1.00 10.04           C  
ATOM    508  C   ILE A  66      59.274 321.078 198.435  1.00 12.90           C  
ATOM    509  O   ILE A  66      59.506 320.744 199.589  1.00 13.19           O  
ATOM    510  CB  ILE A  66      59.492 319.953 196.168  1.00  7.00           C  
ATOM    511  CG1 ILE A  66      59.070 318.712 195.399  1.00  7.45           C  
ATOM    512  CG2 ILE A  66      60.976 319.874 196.471  1.00  7.00           C  
ATOM    513  CD1 ILE A  66      59.902 318.476 194.148  1.00  7.00           C  
ATOM    514  N   PHE A  67      59.445 322.320 198.013  1.00  9.46           N  
ATOM    515  CA  PHE A  67      60.088 323.316 198.858  1.00 11.93           C  
ATOM    516  C   PHE A  67      59.303 323.950 200.024  1.00 13.70           C  
ATOM    517  O   PHE A  67      59.917 324.426 200.993  1.00 14.68           O  
ATOM    518  CB  PHE A  67      60.664 324.433 197.984  1.00  8.30           C  
ATOM    519  CG  PHE A  67      61.749 323.980 197.071  1.00 13.61           C  
ATOM    520  CD1 PHE A  67      61.443 323.437 195.834  1.00 11.36           C  
ATOM    521  CD2 PHE A  67      63.095 324.103 197.443  1.00 15.79           C  
ATOM    522  CE1 PHE A  67      62.460 323.027 194.978  1.00 12.82           C  
ATOM    523  CE2 PHE A  67      64.124 323.693 196.592  1.00  7.23           C  
ATOM    524  CZ  PHE A  67      63.808 323.155 195.357  1.00 10.27           C  
ATOM    525  N   PHE A  68      57.973 323.976 199.930  1.00 13.01           N  
ATOM    526  CA  PHE A  68      57.133 324.601 200.963  1.00 12.22           C  
ATOM    527  C   PHE A  68      56.267 323.716 201.880  1.00  9.18           C  
ATOM    528  O   PHE A  68      55.772 324.184 202.887  1.00  9.76           O  
ATOM    529  CB  PHE A  68      56.311 325.729 200.344  1.00  7.75           C  
ATOM    530  CG  PHE A  68      57.155 326.753 199.632  1.00 13.34           C  
ATOM    531  CD1 PHE A  68      58.096 327.509 200.326  1.00 12.69           C  
ATOM    532  CD2 PHE A  68      57.058 326.921 198.261  1.00 17.51           C  
ATOM    533  CE1 PHE A  68      58.929 328.416 199.662  1.00 12.44           C  
ATOM    534  CE2 PHE A  68      57.890 327.823 197.591  1.00 14.35           C  
ATOM    535  CZ  PHE A  68      58.826 328.570 198.300  1.00 12.40           C  
ATOM    536  N   MET A  69      56.081 322.454 201.533  1.00  7.00           N  
ATOM    537  CA  MET A  69      55.334 321.576 202.390  1.00  7.00           C  
ATOM    538  C   MET A  69      56.260 320.507 202.937  1.00 11.14           C  
ATOM    539  O   MET A  69      56.597 320.535 204.111  1.00 19.99           O  
ATOM    540  CB  MET A  69      54.192 320.902 201.654  1.00 12.17           C  
ATOM    541  CG  MET A  69      53.385 319.987 202.546  1.00  7.00           C  
ATOM    542  SD  MET A  69      52.885 318.488 201.743  1.00 19.01           S  
ATOM    543  CE  MET A  69      54.118 317.488 202.131  1.00  7.31           C  
ATOM    544  N   VAL A  70      56.704 319.582 202.095  1.00  8.53           N  
ATOM    545  CA  VAL A  70      57.583 318.523 202.568  1.00  9.36           C  
ATOM    546  C   VAL A  70      58.831 318.991 203.323  1.00 11.23           C  
ATOM    547  O   VAL A  70      59.018 318.624 204.473  1.00 20.17           O  
ATOM    548  CB  VAL A  70      58.006 317.553 201.455  1.00  7.00           C  
ATOM    549  CG1 VAL A  70      59.071 316.653 201.950  1.00  7.00           C  
ATOM    550  CG2 VAL A  70      56.844 316.696 200.998  1.00  7.00           C  
ATOM    551  N   MET A  71      59.678 319.812 202.724  1.00 10.23           N  
ATOM    552  CA  MET A  71      60.897 320.222 203.439  1.00  9.90           C  
ATOM    553  C   MET A  71      60.660 320.983 204.755  1.00 16.06           C  
ATOM    554  O   MET A  71      61.261 320.643 205.779  1.00 24.95           O  
ATOM    555  CB  MET A  71      61.895 320.948 202.518  1.00  7.00           C  
ATOM    556  CG  MET A  71      62.357 320.105 201.320  1.00  7.00           C  
ATOM    557  SD  MET A  71      63.871 320.652 200.472  1.00 11.04           S  
ATOM    558  CE  MET A  71      63.960 322.312 200.825  1.00 10.44           C  
ATOM    559  N   PRO A  72      59.790 322.011 204.761  1.00 14.75           N  
ATOM    560  CA  PRO A  72      59.541 322.735 206.011  1.00 12.54           C  
ATOM    561  C   PRO A  72      59.035 321.784 207.108  1.00 14.46           C  
ATOM    562  O   PRO A  72      59.585 321.727 208.196  1.00 20.22           O  
ATOM    563  CB  PRO A  72      58.445 323.720 205.615  1.00 13.56           C  
ATOM    564  CG  PRO A  72      58.787 324.038 204.212  1.00 14.44           C  
ATOM    565  CD  PRO A  72      59.076 322.657 203.649  1.00 19.58           C  
ATOM    566  N   ILE A  73      58.009 321.002 206.804  1.00 14.18           N  
ATOM    567  CA  ILE A  73      57.460 320.064 207.770  1.00 10.13           C  
ATOM    568  C   ILE A  73      58.464 319.071 208.353  1.00 12.11           C  
ATOM    569  O   ILE A  73      58.722 319.099 209.543  1.00 21.42           O  
ATOM    570  CB  ILE A  73      56.249 319.335 207.179  1.00  7.00           C  
ATOM    571  CG1 ILE A  73      55.114 320.319 207.047  1.00  7.00           C  
ATOM    572  CG2 ILE A  73      55.826 318.207 208.058  1.00  7.00           C  
ATOM    573  CD1 ILE A  73      53.979 319.776 206.351  1.00  7.00           C  
ATOM    574  N   MET A  74      59.077 318.240 207.522  1.00  8.72           N  
ATOM    575  CA  MET A  74      60.021 317.246 208.008  1.00  7.00           C  
ATOM    576  C   MET A  74      61.289 317.729 208.651  1.00  8.44           C  
ATOM    577  O   MET A  74      61.694 317.208 209.685  1.00 14.45           O  
ATOM    578  CB  MET A  74      60.420 316.287 206.903  1.00  7.00           C  
ATOM    579  CG  MET A  74      59.311 315.386 206.438  1.00 20.51           C  
ATOM    580  SD  MET A  74      59.945 314.101 205.374  1.00 26.87           S  
ATOM    581  CE  MET A  74      61.391 315.026 204.656  1.00 36.28           C  
ATOM    582  N   ILE A  75      61.953 318.686 208.024  1.00  7.26           N  
ATOM    583  CA  ILE A  75      63.233 319.159 208.540  1.00  7.07           C  
ATOM    584  C   ILE A  75      63.097 320.312 209.522  1.00 11.51           C  
ATOM    585  O   ILE A  75      63.716 320.315 210.581  1.00 14.77           O  
ATOM    586  CB  ILE A  75      64.168 319.561 207.376  1.00  7.00           C  
ATOM    587  CG1 ILE A  75      64.354 318.369 206.443  1.00 10.61           C  
ATOM    588  CG2 ILE A  75      65.543 319.992 207.900  1.00  7.00           C  
ATOM    589  CD1 ILE A  75      64.934 318.733 205.108  1.00 16.16           C  
ATOM    590  N   GLY A  76      62.320 321.318 209.148  1.00  9.44           N  
ATOM    591  CA  GLY A  76      62.127 322.448 210.031  1.00  7.00           C  
ATOM    592  C   GLY A  76      61.161 322.151 211.162  1.00  8.13           C  
ATOM    593  O   GLY A  76      61.413 322.561 212.275  1.00 17.61           O  
ATOM    594  N   GLY A  77      60.078 321.428 210.883  1.00  7.00           N  
ATOM    595  CA  GLY A  77      59.085 321.106 211.890  1.00  7.00           C  
ATOM    596  C   GLY A  77      59.564 320.022 212.820  1.00 10.66           C  
ATOM    597  O   GLY A  77      59.963 320.313 213.939  1.00 18.37           O  
ATOM    598  N   PHE A  78      59.545 318.773 212.369  1.00  7.11           N  
ATOM    599  CA  PHE A  78      60.009 317.672 213.184  1.00  7.00           C  
ATOM    600  C   PHE A  78      61.488 317.800 213.538  1.00  7.67           C  
ATOM    601  O   PHE A  78      61.909 317.399 214.612  1.00 15.71           O  
ATOM    602  CB  PHE A  78      59.782 316.363 212.452  1.00  7.00           C  
ATOM    603  CG  PHE A  78      58.340 316.006 212.295  1.00  7.49           C  
ATOM    604  CD1 PHE A  78      57.598 315.613 213.383  1.00  7.00           C  
ATOM    605  CD2 PHE A  78      57.712 316.125 211.078  1.00  9.17           C  
ATOM    606  CE1 PHE A  78      56.257 315.356 213.262  1.00  9.49           C  
ATOM    607  CE2 PHE A  78      56.356 315.864 210.950  1.00  9.77           C  
ATOM    608  CZ  PHE A  78      55.630 315.484 212.038  1.00 10.42           C  
ATOM    609  N   GLY A  79      62.279 318.345 212.626  1.00  8.10           N  
ATOM    610  CA  GLY A  79      63.693 318.502 212.872  1.00  7.00           C  
ATOM    611  C   GLY A  79      63.951 319.348 214.085  1.00  7.04           C  
ATOM    612  O   GLY A  79      64.614 318.913 215.018  1.00 13.36           O  
ATOM    613  N   ASN A  80      63.427 320.566 214.082  1.00  9.17           N  
ATOM    614  CA  ASN A  80      63.600 321.466 215.215  1.00  9.85           C  
ATOM    615  C   ASN A  80      62.903 321.024 216.500  1.00 11.52           C  
ATOM    616  O   ASN A  80      63.410 321.229 217.596  1.00 12.75           O  
ATOM    617  CB  ASN A  80      63.131 322.846 214.847  1.00  7.00           C  
ATOM    618  CG  ASN A  80      64.168 323.595 214.123  1.00 10.55           C  
ATOM    619  OD1 ASN A  80      65.270 323.792 214.626  1.00 14.59           O  
ATOM    620  ND2 ASN A  80      63.856 324.000 212.912  1.00 25.30           N  
ATOM    621  N   TRP A  81      61.721 320.449 216.363  1.00 12.13           N  
ATOM    622  CA  TRP A  81      60.972 319.991 217.513  1.00  7.00           C  
ATOM    623  C   TRP A  81      61.658 318.852 218.220  1.00  7.85           C  
ATOM    624  O   TRP A  81      62.050 318.993 219.360  1.00 15.22           O  
ATOM    625  CB  TRP A  81      59.580 319.553 217.098  1.00  7.00           C  
ATOM    626  CG  TRP A  81      58.494 320.431 217.613  1.00  7.13           C  
ATOM    627  CD1 TRP A  81      57.687 321.281 216.891  1.00 11.46           C  
ATOM    628  CD2 TRP A  81      58.059 320.523 218.965  1.00 16.06           C  
ATOM    629  NE1 TRP A  81      56.775 321.891 217.718  1.00 11.51           N  
ATOM    630  CE2 TRP A  81      56.977 321.437 218.998  1.00 20.15           C  
ATOM    631  CE3 TRP A  81      58.474 319.921 220.161  1.00 13.15           C  
ATOM    632  CZ2 TRP A  81      56.308 321.750 220.185  1.00 15.49           C  
ATOM    633  CZ3 TRP A  81      57.811 320.238 221.326  1.00 10.14           C  
ATOM    634  CH2 TRP A  81      56.739 321.143 221.331  1.00 11.02           C  
ATOM    635  N   LEU A  82      61.920 317.772 217.503  1.00  9.30           N  
ATOM    636  CA  LEU A  82      62.499 316.579 218.098  1.00  7.12           C  
ATOM    637  C   LEU A  82      63.988 316.414 218.293  1.00  8.66           C  
ATOM    638  O   LEU A  82      64.381 315.769 219.251  1.00 15.22           O  
ATOM    639  CB  LEU A  82      61.990 315.348 217.362  1.00  7.00           C  
ATOM    640  CG  LEU A  82      60.497 315.350 217.068  1.00 10.96           C  
ATOM    641  CD1 LEU A  82      60.205 314.459 215.877  1.00 17.24           C  
ATOM    642  CD2 LEU A  82      59.722 314.912 218.291  1.00 11.12           C  
ATOM    643  N   VAL A  83      64.829 316.934 217.406  1.00 10.51           N  
ATOM    644  CA  VAL A  83      66.273 316.708 217.556  1.00  8.81           C  
ATOM    645  C   VAL A  83      66.858 317.048 218.919  1.00 15.04           C  
ATOM    646  O   VAL A  83      67.425 316.173 219.589  1.00 21.50           O  
ATOM    647  CB  VAL A  83      67.092 317.319 216.418  1.00  9.16           C  
ATOM    648  CG1 VAL A  83      68.567 317.425 216.795  1.00 11.79           C  
ATOM    649  CG2 VAL A  83      66.956 316.445 215.203  1.00  7.00           C  
ATOM    650  N   PRO A  84      66.708 318.302 219.372  1.00 13.47           N  
ATOM    651  CA  PRO A  84      67.249 318.664 220.682  1.00 11.38           C  
ATOM    652  C   PRO A  84      66.685 317.745 221.780  1.00 15.40           C  
ATOM    653  O   PRO A  84      67.431 317.255 222.621  1.00 27.87           O  
ATOM    654  CB  PRO A  84      66.786 320.105 220.843  1.00 10.30           C  
ATOM    655  CG  PRO A  84      66.803 320.600 219.467  1.00 10.76           C  
ATOM    656  CD  PRO A  84      66.143 319.482 218.706  1.00 13.71           C  
ATOM    657  N   LEU A  85      65.389 317.447 221.726  1.00 13.45           N  
ATOM    658  CA  LEU A  85      64.770 316.570 222.719  1.00  7.89           C  
ATOM    659  C   LEU A  85      65.343 315.165 222.682  1.00  9.30           C  
ATOM    660  O   LEU A  85      65.446 314.511 223.699  1.00 14.84           O  
ATOM    661  CB  LEU A  85      63.257 316.483 222.515  1.00  7.00           C  
ATOM    662  CG  LEU A  85      62.502 317.796 222.701  1.00  7.00           C  
ATOM    663  CD1 LEU A  85      60.989 317.602 222.600  1.00  7.00           C  
ATOM    664  CD2 LEU A  85      62.870 318.371 224.043  1.00  8.77           C  
ATOM    665  N   MET A  86      65.724 314.681 221.513  1.00 11.34           N  
ATOM    666  CA  MET A  86      66.247 313.326 221.439  1.00  8.28           C  
ATOM    667  C   MET A  86      67.699 313.177 221.857  1.00  8.40           C  
ATOM    668  O   MET A  86      68.133 312.068 222.134  1.00 15.35           O  
ATOM    669  CB  MET A  86      66.047 312.741 220.053  1.00  7.00           C  
ATOM    670  CG  MET A  86      64.629 312.665 219.598  1.00  7.10           C  
ATOM    671  SD  MET A  86      64.547 311.748 218.051  1.00 11.30           S  
ATOM    672  CE  MET A  86      62.814 311.338 217.969  1.00  7.00           C  
ATOM    673  N   ILE A  87      68.474 314.256 221.844  1.00  7.84           N  
ATOM    674  CA  ILE A  87      69.864 314.144 222.268  1.00  8.24           C  
ATOM    675  C   ILE A  87      70.103 314.852 223.580  1.00  7.00           C  
ATOM    676  O   ILE A  87      71.228 314.962 224.036  1.00 13.31           O  
ATOM    677  CB  ILE A  87      70.885 314.653 221.217  1.00 11.06           C  
ATOM    678  CG1 ILE A  87      70.596 316.084 220.807  1.00  7.00           C  
ATOM    679  CG2 ILE A  87      70.917 313.732 220.026  1.00 16.81           C  
ATOM    680  CD1 ILE A  87      71.648 316.628 219.934  1.00  7.00           C  
ATOM    681  N   GLY A  88      69.038 315.334 224.194  1.00  8.41           N  
ATOM    682  CA  GLY A  88      69.169 315.996 225.484  1.00  9.34           C  
ATOM    683  C   GLY A  88      69.794 317.373 225.499  1.00 10.72           C  
ATOM    684  O   GLY A  88      70.386 317.767 226.513  1.00 20.32           O  
ATOM    685  N   ALA A  89      69.630 318.114 224.400  1.00 12.59           N  
ATOM    686  CA  ALA A  89      70.160 319.476 224.257  1.00  8.45           C  
ATOM    687  C   ALA A  89      69.151 320.521 224.677  1.00 11.18           C  
ATOM    688  O   ALA A  89      67.924 320.354 224.489  1.00 14.09           O  
ATOM    689  CB  ALA A  89      70.607 319.746 222.825  1.00 12.42           C  
ATOM    690  N   PRO A  90      69.649 321.630 225.258  1.00  9.93           N  
ATOM    691  CA  PRO A  90      68.790 322.721 225.716  1.00  7.00           C  
ATOM    692  C   PRO A  90      68.093 323.437 224.566  1.00 14.92           C  
ATOM    693  O   PRO A  90      66.983 323.988 224.714  1.00 24.35           O  
ATOM    694  CB  PRO A  90      69.758 323.617 226.480  1.00  7.00           C  
ATOM    695  CG  PRO A  90      71.103 323.302 225.902  1.00  7.72           C  
ATOM    696  CD  PRO A  90      71.046 321.834 225.687  1.00  7.02           C  
ATOM    697  N   ASP A  91      68.757 323.422 223.416  1.00 13.07           N  
ATOM    698  CA  ASP A  91      68.244 324.031 222.195  1.00 13.89           C  
ATOM    699  C   ASP A  91      69.225 323.693 221.100  1.00 18.10           C  
ATOM    700  O   ASP A  91      69.956 322.697 221.203  1.00 20.37           O  
ATOM    701  CB  ASP A  91      68.110 325.546 222.327  1.00  9.74           C  
ATOM    702  CG  ASP A  91      67.041 326.114 221.425  1.00 15.72           C  
ATOM    703  OD1 ASP A  91      67.344 326.450 220.264  1.00 24.97           O  
ATOM    704  OD2 ASP A  91      65.886 326.248 221.882  1.00 22.89           O  
ATOM    705  N   MET A  92      69.269 324.535 220.072  1.00 16.38           N  
ATOM    706  CA  MET A  92      70.156 324.304 218.948  1.00 13.06           C  
ATOM    707  C   MET A  92      71.400 325.135 219.104  1.00 12.42           C  
ATOM    708  O   MET A  92      71.470 326.003 219.973  1.00 18.20           O  
ATOM    709  CB  MET A  92      69.435 324.644 217.649  1.00  8.68           C  
ATOM    710  CG  MET A  92      68.116 323.919 217.511  1.00  7.00           C  
ATOM    711  SD  MET A  92      68.101 322.677 216.232  1.00 16.49           S  
ATOM    712  CE  MET A  92      69.092 321.479 216.881  1.00 16.24           C  
ATOM    713  N   ALA A  93      72.378 324.872 218.256  1.00  7.50           N  
ATOM    714  CA  ALA A  93      73.612 325.591 218.314  1.00  7.00           C  
ATOM    715  C   ALA A  93      73.460 327.056 217.999  1.00  7.00           C  
ATOM    716  O   ALA A  93      74.117 327.872 218.636  1.00 19.75           O  
ATOM    717  CB  ALA A  93      74.599 324.976 217.404  1.00  7.00           C  
ATOM    718  N   PHE A  94      72.645 327.410 217.004  1.00 11.67           N  
ATOM    719  CA  PHE A  94      72.476 328.825 216.621  1.00 11.10           C  
ATOM    720  C   PHE A  94      70.991 329.225 216.601  1.00 18.81           C  
ATOM    721  O   PHE A  94      70.369 329.369 215.535  1.00 20.71           O  
ATOM    722  CB  PHE A  94      73.122 329.076 215.253  1.00 11.41           C  
ATOM    723  CG  PHE A  94      74.490 328.463 215.095  1.00  8.07           C  
ATOM    724  CD1 PHE A  94      75.531 328.811 215.938  1.00  7.00           C  
ATOM    725  CD2 PHE A  94      74.714 327.499 214.148  1.00  7.00           C  
ATOM    726  CE1 PHE A  94      76.747 328.205 215.843  1.00  7.00           C  
ATOM    727  CE2 PHE A  94      75.946 326.896 214.061  1.00  7.00           C  
ATOM    728  CZ  PHE A  94      76.960 327.249 214.912  1.00  7.00           C  
ATOM    729  N   PRO A  95      70.410 329.455 217.790  1.00 16.87           N  
ATOM    730  CA  PRO A  95      69.015 329.829 217.972  1.00 15.22           C  
ATOM    731  C   PRO A  95      68.517 330.976 217.101  1.00 17.16           C  
ATOM    732  O   PRO A  95      67.380 330.946 216.608  1.00 19.59           O  
ATOM    733  CB  PRO A  95      68.969 330.198 219.454  1.00 15.52           C  
ATOM    734  CG  PRO A  95      69.981 329.335 220.051  1.00 10.51           C  
ATOM    735  CD  PRO A  95      71.106 329.501 219.086  1.00 16.11           C  
ATOM    736  N   ARG A  96      69.334 332.009 216.960  1.00 14.85           N  
ATOM    737  CA  ARG A  96      68.950 333.155 216.155  1.00 14.83           C  
ATOM    738  C   ARG A  96      68.935 332.786 214.680  1.00 15.25           C  
ATOM    739  O   ARG A  96      67.911 332.933 214.009  1.00 14.32           O  
ATOM    740  CB  ARG A  96      69.922 334.298 216.367  1.00 12.54           C  
ATOM    741  CG  ARG A  96      69.307 335.526 216.956  1.00 14.46           C  
ATOM    742  CD  ARG A  96      70.340 336.625 217.015  1.00 11.64           C  
ATOM    743  NE  ARG A  96      71.625 336.135 217.508  1.00 13.86           N  
ATOM    744  CZ  ARG A  96      72.303 336.681 218.510  1.00 19.56           C  
ATOM    745  NH1 ARG A  96      71.825 337.750 219.156  1.00 18.91           N  
ATOM    746  NH2 ARG A  96      73.480 336.175 218.837  1.00 12.42           N  
ATOM    747  N   MET A  97      70.046 332.244 214.186  1.00 16.55           N  
ATOM    748  CA  MET A  97      70.129 331.870 212.773  1.00 14.45           C  
ATOM    749  C   MET A  97      68.963 330.957 212.423  1.00 12.40           C  
ATOM    750  O   MET A  97      68.286 331.145 211.417  1.00 12.44           O  
ATOM    751  CB  MET A  97      71.440 331.174 212.489  1.00 13.48           C  
ATOM    752  CG  MET A  97      71.850 331.240 211.057  1.00 10.90           C  
ATOM    753  SD  MET A  97      73.522 330.593 210.909  1.00 19.50           S  
ATOM    754  CE  MET A  97      73.213 328.892 211.172  1.00  7.00           C  
ATOM    755  N   ASN A  98      68.671 330.042 213.332  1.00  7.00           N  
ATOM    756  CA  ASN A  98      67.569 329.109 213.163  1.00  7.38           C  
ATOM    757  C   ASN A  98      66.285 329.899 212.835  1.00 10.01           C  
ATOM    758  O   ASN A  98      65.492 329.526 211.960  1.00 13.30           O  
ATOM    759  CB  ASN A  98      67.399 328.314 214.464  1.00  8.96           C  
ATOM    760  CG  ASN A  98      66.517 327.090 214.317  1.00 14.81           C  
ATOM    761  OD1 ASN A  98      66.264 326.616 213.217  1.00 24.33           O  
ATOM    762  ND2 ASN A  98      66.067 326.553 215.445  1.00 21.97           N  
ATOM    763  N   ASN A  99      66.088 331.019 213.504  1.00  7.00           N  
ATOM    764  CA  ASN A  99      64.886 331.772 213.247  1.00 11.50           C  
ATOM    765  C   ASN A  99      64.893 332.340 211.827  1.00 13.21           C  
ATOM    766  O   ASN A  99      63.888 332.254 211.131  1.00 17.51           O  
ATOM    767  CB  ASN A  99      64.709 332.872 214.293  1.00 13.47           C  
ATOM    768  CG  ASN A  99      63.257 333.243 214.510  1.00 18.26           C  
ATOM    769  OD1 ASN A  99      62.932 334.402 214.728  1.00 23.77           O  
ATOM    770  ND2 ASN A  99      62.379 332.254 214.481  1.00 21.53           N  
ATOM    771  N   MET A 100      66.033 332.854 211.370  1.00 10.16           N  
ATOM    772  CA  MET A 100      66.112 333.421 210.020  1.00 11.39           C  
ATOM    773  C   MET A 100      65.731 332.347 208.993  1.00 11.37           C  
ATOM    774  O   MET A 100      65.001 332.614 208.045  1.00 11.43           O  
ATOM    775  CB  MET A 100      67.505 333.997 209.732  1.00  8.76           C  
ATOM    776  CG  MET A 100      67.615 334.676 208.376  1.00  7.45           C  
ATOM    777  SD  MET A 100      69.038 335.809 208.243  1.00 15.26           S  
ATOM    778  CE  MET A 100      70.340 334.758 208.299  1.00 10.05           C  
ATOM    779  N   SER A 101      66.191 331.123 209.217  1.00  7.00           N  
ATOM    780  CA  SER A 101      65.847 330.019 208.343  1.00  7.00           C  
ATOM    781  C   SER A 101      64.360 329.997 208.137  1.00  7.00           C  
ATOM    782  O   SER A 101      63.889 329.947 207.009  1.00 14.08           O  
ATOM    783  CB  SER A 101      66.236 328.703 208.973  1.00  7.00           C  
ATOM    784  OG  SER A 101      67.632 328.694 209.193  1.00 33.20           O  
ATOM    785  N   PHE A 102      63.610 330.056 209.226  1.00 10.64           N  
ATOM    786  CA  PHE A 102      62.168 330.058 209.095  1.00 10.76           C  
ATOM    787  C   PHE A 102      61.628 331.293 208.384  1.00 11.08           C  
ATOM    788  O   PHE A 102      60.870 331.182 207.437  1.00 16.29           O  
ATOM    789  CB  PHE A 102      61.448 329.972 210.423  1.00  7.00           C  
ATOM    790  CG  PHE A 102      59.986 330.147 210.270  1.00  7.00           C  
ATOM    791  CD1 PHE A 102      59.243 329.213 209.558  1.00 11.34           C  
ATOM    792  CD2 PHE A 102      59.364 331.294 210.697  1.00  9.75           C  
ATOM    793  CE1 PHE A 102      57.907 329.428 209.271  1.00  7.00           C  
ATOM    794  CE2 PHE A 102      58.017 331.515 210.406  1.00 10.26           C  
ATOM    795  CZ  PHE A 102      57.297 330.573 209.688  1.00  7.00           C  
ATOM    796  N   TRP A 103      61.976 332.474 208.867  1.00 13.20           N  
ATOM    797  CA  TRP A 103      61.463 333.696 208.267  1.00 11.94           C  
ATOM    798  C   TRP A 103      61.831 333.967 206.823  1.00 13.82           C  
ATOM    799  O   TRP A 103      61.203 334.809 206.196  1.00 12.93           O  
ATOM    800  CB  TRP A 103      61.714 334.900 209.174  1.00 12.96           C  
ATOM    801  CG  TRP A 103      60.804 334.880 210.361  1.00 11.47           C  
ATOM    802  CD1 TRP A 103      61.135 334.555 211.637  1.00 10.35           C  
ATOM    803  CD2 TRP A 103      59.382 335.091 210.357  1.00 13.96           C  
ATOM    804  NE1 TRP A 103      60.011 334.538 212.431  1.00 10.81           N  
ATOM    805  CE2 TRP A 103      58.922 334.859 211.671  1.00  7.01           C  
ATOM    806  CE3 TRP A 103      58.452 335.438 209.366  1.00 12.75           C  
ATOM    807  CZ2 TRP A 103      57.574 334.961 212.025  1.00  8.39           C  
ATOM    808  CZ3 TRP A 103      57.103 335.539 209.718  1.00 11.48           C  
ATOM    809  CH2 TRP A 103      56.678 335.300 211.039  1.00  7.86           C  
ATOM    810  N   LEU A 104      62.831 333.250 206.298  1.00 12.97           N  
ATOM    811  CA  LEU A 104      63.216 333.377 204.893  1.00 10.09           C  
ATOM    812  C   LEU A 104      62.151 332.686 204.017  1.00 13.51           C  
ATOM    813  O   LEU A 104      61.948 333.051 202.867  1.00 23.27           O  
ATOM    814  CB  LEU A 104      64.587 332.746 204.628  1.00  7.00           C  
ATOM    815  CG  LEU A 104      65.817 333.624 204.885  1.00  7.00           C  
ATOM    816  CD1 LEU A 104      67.083 332.809 204.877  1.00  7.00           C  
ATOM    817  CD2 LEU A 104      65.913 334.716 203.851  1.00  7.00           C  
ATOM    818  N   LEU A 105      61.424 331.736 204.592  1.00 12.72           N  
ATOM    819  CA  LEU A 105      60.404 330.975 203.879  1.00  8.32           C  
ATOM    820  C   LEU A 105      59.165 331.752 203.413  1.00 14.94           C  
ATOM    821  O   LEU A 105      58.761 331.647 202.262  1.00 13.24           O  
ATOM    822  CB  LEU A 105      59.995 329.774 204.719  1.00  7.00           C  
ATOM    823  CG  LEU A 105      60.282 328.394 204.160  1.00  8.55           C  
ATOM    824  CD1 LEU A 105      61.630 328.347 203.509  1.00  7.00           C  
ATOM    825  CD2 LEU A 105      60.186 327.390 205.277  1.00  9.19           C  
ATOM    826  N   PRO A 106      58.495 332.485 204.313  1.00 18.07           N  
ATOM    827  CA  PRO A 106      57.320 333.218 203.818  1.00 16.20           C  
ATOM    828  C   PRO A 106      57.666 334.141 202.627  1.00 14.33           C  
ATOM    829  O   PRO A 106      56.957 334.145 201.631  1.00 26.05           O  
ATOM    830  CB  PRO A 106      56.852 333.987 205.058  1.00  8.62           C  
ATOM    831  CG  PRO A 106      57.188 333.024 206.148  1.00 13.51           C  
ATOM    832  CD  PRO A 106      58.602 332.600 205.777  1.00 13.52           C  
ATOM    833  N   PRO A 107      58.756 334.928 202.704  1.00 12.88           N  
ATOM    834  CA  PRO A 107      59.100 335.798 201.569  1.00 10.71           C  
ATOM    835  C   PRO A 107      59.334 334.946 200.312  1.00 10.58           C  
ATOM    836  O   PRO A 107      58.809 335.221 199.242  1.00  7.00           O  
ATOM    837  CB  PRO A 107      60.414 336.441 202.031  1.00 13.19           C  
ATOM    838  CG  PRO A 107      60.252 336.513 203.498  1.00  9.32           C  
ATOM    839  CD  PRO A 107      59.691 335.160 203.822  1.00 16.31           C  
ATOM    840  N   SER A 108      60.107 333.880 200.464  1.00  9.65           N  
ATOM    841  CA  SER A 108      60.362 332.991 199.360  1.00  7.51           C  
ATOM    842  C   SER A 108      59.051 332.556 198.739  1.00  9.74           C  
ATOM    843  O   SER A 108      58.895 332.592 197.534  1.00 24.30           O  
ATOM    844  CB  SER A 108      61.101 331.770 199.830  1.00  7.65           C  
ATOM    845  OG  SER A 108      61.284 330.877 198.753  1.00 18.80           O  
ATOM    846  N   PHE A 109      58.077 332.215 199.559  1.00 12.01           N  
ATOM    847  CA  PHE A 109      56.791 331.786 199.050  1.00 12.85           C  
ATOM    848  C   PHE A 109      56.093 332.931 198.323  1.00 15.74           C  
ATOM    849  O   PHE A 109      55.451 332.720 197.297  1.00 17.92           O  
ATOM    850  CB  PHE A 109      55.911 331.262 200.187  1.00 16.59           C  
ATOM    851  CG  PHE A 109      54.809 330.349 199.731  1.00 22.09           C  
ATOM    852  CD1 PHE A 109      54.734 329.922 198.415  1.00 28.92           C  
ATOM    853  CD2 PHE A 109      53.839 329.914 200.614  1.00 26.34           C  
ATOM    854  CE1 PHE A 109      53.701 329.072 197.991  1.00 30.39           C  
ATOM    855  CE2 PHE A 109      52.805 329.062 200.188  1.00 26.87           C  
ATOM    856  CZ  PHE A 109      52.739 328.646 198.882  1.00 14.77           C  
ATOM    857  N   LEU A 110      56.237 334.150 198.829  1.00 15.10           N  
ATOM    858  CA  LEU A 110      55.603 335.315 198.191  1.00 15.87           C  
ATOM    859  C   LEU A 110      56.115 335.474 196.748  1.00 18.73           C  
ATOM    860  O   LEU A 110      55.334 335.520 195.799  1.00 22.26           O  
ATOM    861  CB  LEU A 110      55.888 336.584 199.000  1.00  9.77           C  
ATOM    862  CG  LEU A 110      55.191 337.878 198.592  1.00  7.00           C  
ATOM    863  CD1 LEU A 110      53.714 337.708 198.806  1.00 13.89           C  
ATOM    864  CD2 LEU A 110      55.701 339.066 199.389  1.00  7.00           C  
ATOM    865  N   LEU A 111      57.433 335.492 196.592  1.00 16.44           N  
ATOM    866  CA  LEU A 111      58.057 335.599 195.286  1.00 12.38           C  
ATOM    867  C   LEU A 111      57.495 334.557 194.321  1.00 14.72           C  
ATOM    868  O   LEU A 111      57.242 334.868 193.159  1.00 13.73           O  
ATOM    869  CB  LEU A 111      59.564 335.411 195.419  1.00  9.33           C  
ATOM    870  CG  LEU A 111      60.236 336.496 196.263  1.00  7.90           C  
ATOM    871  CD1 LEU A 111      61.725 336.271 196.342  1.00  9.22           C  
ATOM    872  CD2 LEU A 111      59.945 337.850 195.653  1.00  7.00           C  
ATOM    873  N   LEU A 112      57.287 333.328 194.800  1.00 14.02           N  
ATOM    874  CA  LEU A 112      56.723 332.269 193.953  1.00 14.67           C  
ATOM    875  C   LEU A 112      55.267 332.575 193.590  1.00 20.08           C  
ATOM    876  O   LEU A 112      54.847 332.330 192.462  1.00 25.26           O  
ATOM    877  CB  LEU A 112      56.794 330.898 194.624  1.00 13.42           C  
ATOM    878  CG  LEU A 112      56.130 329.751 193.856  1.00 12.35           C  
ATOM    879  CD1 LEU A 112      56.937 329.462 192.616  1.00 24.86           C  
ATOM    880  CD2 LEU A 112      56.060 328.477 194.693  1.00 19.90           C  
ATOM    881  N   LEU A 113      54.499 333.114 194.537  1.00 15.28           N  
ATOM    882  CA  LEU A 113      53.116 333.455 194.269  1.00 10.88           C  
ATOM    883  C   LEU A 113      53.086 334.612 193.300  1.00 10.42           C  
ATOM    884  O   LEU A 113      52.342 334.615 192.327  1.00 13.69           O  
ATOM    885  CB  LEU A 113      52.376 333.813 195.558  1.00 18.53           C  
ATOM    886  CG  LEU A 113      52.079 332.579 196.430  1.00 23.66           C  
ATOM    887  CD1 LEU A 113      51.570 332.992 197.786  1.00 31.23           C  
ATOM    888  CD2 LEU A 113      51.066 331.668 195.752  1.00 26.36           C  
ATOM    889  N   ALA A 114      53.962 335.570 193.523  1.00 10.35           N  
ATOM    890  CA  ALA A 114      54.048 336.740 192.660  1.00 10.86           C  
ATOM    891  C   ALA A 114      54.362 336.350 191.217  1.00 12.94           C  
ATOM    892  O   ALA A 114      53.784 336.895 190.287  1.00 13.63           O  
ATOM    893  CB  ALA A 114      55.109 337.660 193.181  1.00  7.15           C  
ATOM    894  N   SER A 115      55.263 335.390 191.038  1.00 10.35           N  
ATOM    895  CA  SER A 115      55.634 334.937 189.705  1.00 10.86           C  
ATOM    896  C   SER A 115      54.456 334.499 188.844  1.00 12.04           C  
ATOM    897  O   SER A 115      54.467 334.693 187.643  1.00 20.97           O  
ATOM    898  CB  SER A 115      56.633 333.774 189.781  1.00 17.53           C  
ATOM    899  OG  SER A 115      56.008 332.507 189.539  1.00 17.68           O  
ATOM    900  N   SER A 116      53.459 333.864 189.437  1.00 17.62           N  
ATOM    901  CA  SER A 116      52.311 333.383 188.667  1.00 16.65           C  
ATOM    902  C   SER A 116      51.240 334.447 188.464  1.00 14.74           C  
ATOM    903  O   SER A 116      50.193 334.188 187.879  1.00 11.89           O  
ATOM    904  CB  SER A 116      51.692 332.167 189.345  1.00 16.19           C  
ATOM    905  OG  SER A 116      51.073 332.562 190.548  1.00 29.67           O  
ATOM    906  N   MET A 117      51.495 335.644 188.955  1.00 16.40           N  
ATOM    907  CA  MET A 117      50.532 336.711 188.810  1.00 19.70           C  
ATOM    908  C   MET A 117      50.944 337.663 187.724  1.00 21.25           C  
ATOM    909  O   MET A 117      50.129 338.064 186.900  1.00 26.82           O  
ATOM    910  CB  MET A 117      50.401 337.478 190.107  1.00 25.26           C  
ATOM    911  CG  MET A 117      50.048 336.605 191.257  1.00 37.60           C  
ATOM    912  SD  MET A 117      48.876 337.482 192.229  1.00 54.85           S  
ATOM    913  CE  MET A 117      47.366 336.979 191.421  1.00 41.66           C  
ATOM    914  N   VAL A 118      52.197 338.088 187.769  1.00 20.28           N  
ATOM    915  CA  VAL A 118      52.694 339.006 186.766  1.00 17.76           C  
ATOM    916  C   VAL A 118      52.770 338.242 185.468  1.00 17.58           C  
ATOM    917  O   VAL A 118      52.907 337.016 185.477  1.00 14.49           O  
ATOM    918  CB  VAL A 118      54.101 339.538 187.092  1.00 13.41           C  
ATOM    919  CG1 VAL A 118      54.141 340.100 188.494  1.00 14.48           C  
ATOM    920  CG2 VAL A 118      55.117 338.460 186.904  1.00  9.74           C  
ATOM    921  N   GLU A 119      52.613 338.966 184.367  1.00 17.63           N  
ATOM    922  CA  GLU A 119      52.684 338.382 183.038  1.00 22.43           C  
ATOM    923  C   GLU A 119      51.831 337.121 182.940  1.00 16.90           C  
ATOM    924  O   GLU A 119      50.686 337.107 183.394  1.00 13.24           O  
ATOM    925  CB  GLU A 119      54.143 338.053 182.681  1.00 33.00           C  
ATOM    926  CG  GLU A 119      55.171 339.128 183.023  1.00 52.86           C  
ATOM    927  CD  GLU A 119      54.987 340.430 182.249  1.00 66.64           C  
ATOM    928  OE1 GLU A 119      54.530 340.370 181.078  1.00 71.80           O  
ATOM    929  OE2 GLU A 119      55.317 341.509 182.816  1.00 74.67           O  
ATOM    930  N   ALA A 120      52.409 336.065 182.361  1.00 13.69           N  
ATOM    931  CA  ALA A 120      51.719 334.796 182.218  1.00 17.14           C  
ATOM    932  C   ALA A 120      52.326 333.713 183.124  1.00 20.33           C  
ATOM    933  O   ALA A 120      52.180 332.510 182.873  1.00 16.16           O  
ATOM    934  CB  ALA A 120      51.762 334.359 180.790  1.00 13.26           C  
ATOM    935  N   GLY A 121      53.005 334.136 184.184  1.00 21.14           N  
ATOM    936  CA  GLY A 121      53.609 333.170 185.083  1.00 22.12           C  
ATOM    937  C   GLY A 121      54.718 332.354 184.443  1.00 24.07           C  
ATOM    938  O   GLY A 121      55.119 332.617 183.308  1.00 28.20           O  
ATOM    939  N   ALA A 122      55.187 331.333 185.155  1.00 21.52           N  
ATOM    940  CA  ALA A 122      56.267 330.485 184.678  1.00 14.13           C  
ATOM    941  C   ALA A 122      55.822 329.095 184.265  1.00 19.21           C  
ATOM    942  O   ALA A 122      55.726 328.221 185.105  1.00 28.70           O  
ATOM    943  CB  ALA A 122      57.307 330.369 185.745  1.00  8.51           C  
ATOM    944  N   GLY A 123      55.565 328.870 182.980  1.00 19.15           N  
ATOM    945  CA  GLY A 123      55.140 327.549 182.549  1.00 13.03           C  
ATOM    946  C   GLY A 123      56.325 326.762 182.058  1.00 16.36           C  
ATOM    947  O   GLY A 123      56.280 326.230 180.964  1.00 29.31           O  
ATOM    948  N   THR A 124      57.372 326.678 182.870  1.00 15.43           N  
ATOM    949  CA  THR A 124      58.617 325.980 182.522  1.00 12.39           C  
ATOM    950  C   THR A 124      58.846 324.568 183.031  1.00 12.81           C  
ATOM    951  O   THR A 124      59.748 323.885 182.558  1.00 22.88           O  
ATOM    952  CB  THR A 124      59.800 326.740 183.055  1.00 13.94           C  
ATOM    953  OG1 THR A 124      59.596 327.000 184.450  1.00 23.00           O  
ATOM    954  CG2 THR A 124      59.955 328.056 182.341  1.00 21.20           C  
ATOM    955  N   GLY A 125      58.053 324.133 183.999  1.00 18.74           N  
ATOM    956  CA  GLY A 125      58.259 322.820 184.596  1.00 16.14           C  
ATOM    957  C   GLY A 125      59.107 323.101 185.833  1.00 14.61           C  
ATOM    958  O   GLY A 125      59.831 324.099 185.858  1.00 17.10           O  
ATOM    959  N   TRP A 126      59.060 322.252 186.851  1.00 15.31           N  
ATOM    960  CA  TRP A 126      59.833 322.540 188.058  1.00 11.44           C  
ATOM    961  C   TRP A 126      61.327 322.568 187.809  1.00  9.74           C  
ATOM    962  O   TRP A 126      62.080 323.136 188.590  1.00  8.60           O  
ATOM    963  CB  TRP A 126      59.436 321.619 189.228  1.00  7.00           C  
ATOM    964  CG  TRP A 126      60.114 320.275 189.308  1.00  7.88           C  
ATOM    965  CD1 TRP A 126      59.831 319.169 188.570  1.00 12.32           C  
ATOM    966  CD2 TRP A 126      61.145 319.882 190.234  1.00 10.73           C  
ATOM    967  NE1 TRP A 126      60.615 318.110 188.976  1.00 13.70           N  
ATOM    968  CE2 TRP A 126      61.434 318.527 189.992  1.00 11.99           C  
ATOM    969  CE3 TRP A 126      61.853 320.548 191.243  1.00  7.29           C  
ATOM    970  CZ2 TRP A 126      62.407 317.823 190.722  1.00 14.76           C  
ATOM    971  CZ3 TRP A 126      62.819 319.843 191.965  1.00  7.00           C  
ATOM    972  CH2 TRP A 126      63.085 318.503 191.700  1.00  7.00           C  
ATOM    973  N   THR A 127      61.739 322.029 186.664  1.00 13.59           N  
ATOM    974  CA  THR A 127      63.159 321.995 186.281  1.00 11.62           C  
ATOM    975  C   THR A 127      63.623 323.300 185.626  1.00 11.40           C  
ATOM    976  O   THR A 127      64.823 323.519 185.418  1.00 14.04           O  
ATOM    977  CB  THR A 127      63.450 320.829 185.356  1.00  7.00           C  
ATOM    978  OG1 THR A 127      62.580 320.903 184.219  1.00 20.58           O  
ATOM    979  CG2 THR A 127      63.180 319.534 186.074  1.00  9.33           C  
ATOM    980  N   VAL A 128      62.660 324.175 185.336  1.00 11.74           N  
ATOM    981  CA  VAL A 128      62.904 325.484 184.736  1.00  7.00           C  
ATOM    982  C   VAL A 128      64.106 325.505 183.775  1.00 10.48           C  
ATOM    983  O   VAL A 128      64.959 326.381 183.829  1.00  8.01           O  
ATOM    984  CB  VAL A 128      62.936 326.584 185.858  1.00  9.48           C  
ATOM    985  CG1 VAL A 128      63.810 326.157 187.007  1.00  7.87           C  
ATOM    986  CG2 VAL A 128      63.362 327.931 185.331  1.00  7.07           C  
ATOM    987  N   TYR A 129      64.128 324.520 182.868  1.00 16.57           N  
ATOM    988  CA  TYR A 129      65.174 324.362 181.844  1.00  8.48           C  
ATOM    989  C   TYR A 129      65.132 325.446 180.798  1.00 10.17           C  
ATOM    990  O   TYR A 129      64.061 325.928 180.442  1.00 15.44           O  
ATOM    991  CB  TYR A 129      64.914 323.139 180.985  1.00  7.00           C  
ATOM    992  CG  TYR A 129      65.308 321.757 181.469  1.00  8.59           C  
ATOM    993  CD1 TYR A 129      65.923 321.537 182.699  1.00 10.13           C  
ATOM    994  CD2 TYR A 129      65.044 320.648 180.663  1.00  7.00           C  
ATOM    995  CE1 TYR A 129      66.254 320.234 183.107  1.00  9.89           C  
ATOM    996  CE2 TYR A 129      65.371 319.375 181.054  1.00  7.00           C  
ATOM    997  CZ  TYR A 129      65.971 319.163 182.268  1.00  7.40           C  
ATOM    998  OH  TYR A 129      66.297 317.867 182.606  1.00 11.13           O  
ATOM    999  N   PRO A 130      66.299 325.863 180.306  1.00 11.29           N  
ATOM   1000  CA  PRO A 130      66.429 326.881 179.251  1.00 11.98           C  
ATOM   1001  C   PRO A 130      66.577 326.013 177.973  1.00 15.99           C  
ATOM   1002  O   PRO A 130      67.070 324.884 178.042  1.00 23.88           O  
ATOM   1003  CB  PRO A 130      67.740 327.570 179.601  1.00  7.00           C  
ATOM   1004  CG  PRO A 130      68.566 326.440 180.106  1.00 13.62           C  
ATOM   1005  CD  PRO A 130      67.582 325.662 180.999  1.00 12.62           C  
ATOM   1006  N   PRO A 131      66.238 326.536 176.790  1.00 14.06           N  
ATOM   1007  CA  PRO A 131      65.721 327.835 176.353  1.00  8.78           C  
ATOM   1008  C   PRO A 131      64.285 328.244 176.740  1.00  7.00           C  
ATOM   1009  O   PRO A 131      63.943 329.425 176.706  1.00 11.08           O  
ATOM   1010  CB  PRO A 131      65.884 327.757 174.836  1.00  7.02           C  
ATOM   1011  CG  PRO A 131      66.929 326.727 174.631  1.00  7.00           C  
ATOM   1012  CD  PRO A 131      66.517 325.693 175.618  1.00 12.53           C  
ATOM   1013  N   LEU A 132      63.425 327.304 177.101  1.00  8.99           N  
ATOM   1014  CA  LEU A 132      62.064 327.718 177.473  1.00 10.65           C  
ATOM   1015  C   LEU A 132      62.024 328.753 178.619  1.00 11.62           C  
ATOM   1016  O   LEU A 132      61.210 329.667 178.593  1.00 15.40           O  
ATOM   1017  CB  LEU A 132      61.200 326.499 177.809  1.00  7.00           C  
ATOM   1018  CG  LEU A 132      59.758 326.785 178.222  1.00  7.00           C  
ATOM   1019  CD1 LEU A 132      59.058 327.614 177.205  1.00  7.00           C  
ATOM   1020  CD2 LEU A 132      59.019 325.499 178.415  1.00  8.53           C  
ATOM   1021  N   ALA A 133      62.906 328.600 179.609  1.00 13.20           N  
ATOM   1022  CA  ALA A 133      62.998 329.508 180.752  1.00 10.76           C  
ATOM   1023  C   ALA A 133      63.730 330.812 180.443  1.00  7.28           C  
ATOM   1024  O   ALA A 133      63.741 331.719 181.267  1.00  7.00           O  
ATOM   1025  CB  ALA A 133      63.684 328.814 181.895  1.00 14.44           C  
ATOM   1026  N   GLY A 134      64.310 330.907 179.249  1.00  7.00           N  
ATOM   1027  CA  GLY A 134      65.053 332.094 178.830  1.00  7.00           C  
ATOM   1028  C   GLY A 134      64.251 333.360 178.578  1.00 14.14           C  
ATOM   1029  O   GLY A 134      63.015 333.319 178.489  1.00 16.72           O  
ATOM   1030  N   ASN A 135      64.947 334.485 178.399  1.00 13.04           N  
ATOM   1031  CA  ASN A 135      64.264 335.770 178.185  1.00 16.65           C  
ATOM   1032  C   ASN A 135      63.577 335.998 176.852  1.00 16.97           C  
ATOM   1033  O   ASN A 135      63.157 337.110 176.558  1.00 20.30           O  
ATOM   1034  CB  ASN A 135      65.191 336.946 178.447  1.00 18.48           C  
ATOM   1035  CG  ASN A 135      66.381 336.955 177.538  1.00 22.41           C  
ATOM   1036  OD1 ASN A 135      66.422 336.231 176.538  1.00 26.42           O  
ATOM   1037  ND2 ASN A 135      67.382 337.757 177.891  1.00 20.48           N  
ATOM   1038  N   LEU A 136      63.521 334.965 176.029  1.00 17.65           N  
ATOM   1039  CA  LEU A 136      62.847 335.047 174.745  1.00 13.10           C  
ATOM   1040  C   LEU A 136      61.513 334.282 174.877  1.00 10.25           C  
ATOM   1041  O   LEU A 136      60.446 334.887 174.908  1.00  8.70           O  
ATOM   1042  CB  LEU A 136      63.735 334.417 173.686  1.00 21.08           C  
ATOM   1043  CG  LEU A 136      63.759 335.064 172.314  1.00 28.92           C  
ATOM   1044  CD1 LEU A 136      64.861 334.402 171.507  1.00 41.86           C  
ATOM   1045  CD2 LEU A 136      62.401 334.901 171.613  1.00 46.54           C  
ATOM   1046  N   ALA A 137      61.591 332.965 175.082  1.00  7.00           N  
ATOM   1047  CA  ALA A 137      60.402 332.122 175.236  1.00  7.00           C  
ATOM   1048  C   ALA A 137      59.627 332.363 176.526  1.00  9.41           C  
ATOM   1049  O   ALA A 137      58.515 331.851 176.689  1.00 17.81           O  
ATOM   1050  CB  ALA A 137      60.780 330.649 175.142  1.00  7.00           C  
ATOM   1051  N   HIS A 138      60.242 333.088 177.460  1.00 11.86           N  
ATOM   1052  CA  HIS A 138      59.642 333.408 178.749  1.00 10.59           C  
ATOM   1053  C   HIS A 138      60.047 334.754 179.274  1.00 17.15           C  
ATOM   1054  O   HIS A 138      60.464 334.889 180.425  1.00 24.82           O  
ATOM   1055  CB  HIS A 138      60.005 332.375 179.780  1.00  9.37           C  
ATOM   1056  CG  HIS A 138      58.866 331.501 180.147  1.00  7.00           C  
ATOM   1057  ND1 HIS A 138      58.661 330.267 179.572  1.00  7.00           N  
ATOM   1058  CD2 HIS A 138      57.836 331.706 180.989  1.00  7.00           C  
ATOM   1059  CE1 HIS A 138      57.545 329.750 180.044  1.00  9.98           C  
ATOM   1060  NE2 HIS A 138      57.024 330.606 180.905  1.00 12.11           N  
ATOM   1061  N   ALA A 139      59.885 335.756 178.426  1.00 21.50           N  
ATOM   1062  CA  ALA A 139      60.196 337.136 178.768  1.00 21.25           C  
ATOM   1063  C   ALA A 139      59.373 337.638 179.940  1.00 22.11           C  
ATOM   1064  O   ALA A 139      58.239 337.193 180.154  1.00 31.01           O  
ATOM   1065  CB  ALA A 139      59.944 337.998 177.590  1.00 26.15           C  
ATOM   1066  N   GLY A 140      59.928 338.578 180.695  1.00 18.55           N  
ATOM   1067  CA  GLY A 140      59.192 339.093 181.837  1.00 22.28           C  
ATOM   1068  C   GLY A 140      59.737 338.713 183.203  1.00 16.19           C  
ATOM   1069  O   GLY A 140      60.640 337.898 183.321  1.00 15.72           O  
ATOM   1070  N   ALA A 141      59.168 339.306 184.243  1.00 16.02           N  
ATOM   1071  CA  ALA A 141      59.619 339.053 185.599  1.00 13.71           C  
ATOM   1072  C   ALA A 141      59.367 337.642 186.167  1.00 13.23           C  
ATOM   1073  O   ALA A 141      60.163 337.159 186.970  1.00 12.02           O  
ATOM   1074  CB  ALA A 141      59.064 340.116 186.521  1.00 11.22           C  
ATOM   1075  N   SER A 142      58.345 336.945 185.672  1.00  9.24           N  
ATOM   1076  CA  SER A 142      58.006 335.613 186.183  1.00  7.24           C  
ATOM   1077  C   SER A 142      59.130 334.671 186.534  1.00  9.21           C  
ATOM   1078  O   SER A 142      59.313 334.350 187.700  1.00 22.87           O  
ATOM   1079  CB  SER A 142      57.048 334.870 185.261  1.00  9.01           C  
ATOM   1080  OG  SER A 142      55.779 335.483 185.241  1.00  8.13           O  
ATOM   1081  N   VAL A 143      59.875 334.203 185.547  1.00 10.55           N  
ATOM   1082  CA  VAL A 143      60.953 333.257 185.829  1.00  8.42           C  
ATOM   1083  C   VAL A 143      61.960 333.836 186.799  1.00  7.00           C  
ATOM   1084  O   VAL A 143      62.454 333.145 187.674  1.00 14.60           O  
ATOM   1085  CB  VAL A 143      61.659 332.793 184.539  1.00  7.07           C  
ATOM   1086  CG1 VAL A 143      62.760 331.815 184.847  1.00  7.00           C  
ATOM   1087  CG2 VAL A 143      60.650 332.149 183.611  1.00 10.48           C  
ATOM   1088  N   ASP A 144      62.215 335.127 186.694  1.00  7.00           N  
ATOM   1089  CA  ASP A 144      63.179 335.760 187.582  1.00 10.05           C  
ATOM   1090  C   ASP A 144      62.736 335.667 189.030  1.00 11.75           C  
ATOM   1091  O   ASP A 144      63.546 335.404 189.914  1.00 13.00           O  
ATOM   1092  CB  ASP A 144      63.392 337.207 187.165  1.00 10.75           C  
ATOM   1093  CG  ASP A 144      64.206 337.316 185.903  1.00 16.93           C  
ATOM   1094  OD1 ASP A 144      65.025 336.400 185.679  1.00 15.38           O  
ATOM   1095  OD2 ASP A 144      64.052 338.306 185.149  1.00 19.26           O  
ATOM   1096  N   LEU A 145      61.433 335.839 189.241  1.00  8.75           N  
ATOM   1097  CA  LEU A 145      60.828 335.755 190.549  1.00  7.11           C  
ATOM   1098  C   LEU A 145      60.894 334.305 191.030  1.00 14.24           C  
ATOM   1099  O   LEU A 145      61.119 334.041 192.215  1.00 18.60           O  
ATOM   1100  CB  LEU A 145      59.387 336.234 190.477  1.00  7.00           C  
ATOM   1101  CG  LEU A 145      59.282 337.743 190.227  1.00 11.29           C  
ATOM   1102  CD1 LEU A 145      57.834 338.117 190.038  1.00 10.14           C  
ATOM   1103  CD2 LEU A 145      59.906 338.564 191.369  1.00  7.00           C  
ATOM   1104  N   THR A 146      60.716 333.363 190.109  1.00 11.99           N  
ATOM   1105  CA  THR A 146      60.794 331.945 190.445  1.00  8.34           C  
ATOM   1106  C   THR A 146      62.216 331.633 190.902  1.00 12.14           C  
ATOM   1107  O   THR A 146      62.426 330.878 191.843  1.00 19.03           O  
ATOM   1108  CB  THR A 146      60.412 331.082 189.234  1.00  7.00           C  
ATOM   1109  OG1 THR A 146      59.031 331.270 188.965  1.00  7.06           O  
ATOM   1110  CG2 THR A 146      60.625 329.620 189.488  1.00  7.00           C  
ATOM   1111  N   ILE A 147      63.190 332.271 190.265  1.00 12.62           N  
ATOM   1112  CA  ILE A 147      64.581 332.066 190.593  1.00  8.04           C  
ATOM   1113  C   ILE A 147      64.931 332.645 191.947  1.00  9.86           C  
ATOM   1114  O   ILE A 147      65.640 332.023 192.735  1.00 14.74           O  
ATOM   1115  CB  ILE A 147      65.486 332.671 189.522  1.00  7.05           C  
ATOM   1116  CG1 ILE A 147      65.433 331.787 188.270  1.00  7.17           C  
ATOM   1117  CG2 ILE A 147      66.928 332.779 190.047  1.00  7.52           C  
ATOM   1118  CD1 ILE A 147      66.323 332.247 187.133  1.00  7.00           C  
ATOM   1119  N   PHE A 148      64.454 333.844 192.224  1.00 10.41           N  
ATOM   1120  CA  PHE A 148      64.748 334.485 193.503  1.00  8.40           C  
ATOM   1121  C   PHE A 148      64.086 333.744 194.675  1.00 14.60           C  
ATOM   1122  O   PHE A 148      64.654 333.646 195.767  1.00 20.80           O  
ATOM   1123  CB  PHE A 148      64.339 335.948 193.470  1.00  7.00           C  
ATOM   1124  CG  PHE A 148      65.223 336.811 192.616  1.00  7.00           C  
ATOM   1125  CD1 PHE A 148      66.583 336.579 192.548  1.00  7.00           C  
ATOM   1126  CD2 PHE A 148      64.697 337.897 191.919  1.00  7.79           C  
ATOM   1127  CE1 PHE A 148      67.421 337.417 191.796  1.00  7.00           C  
ATOM   1128  CE2 PHE A 148      65.523 338.742 191.169  1.00  9.47           C  
ATOM   1129  CZ  PHE A 148      66.889 338.494 191.112  1.00  9.13           C  
ATOM   1130  N   SER A 149      62.910 333.180 194.430  1.00 11.27           N  
ATOM   1131  CA  SER A 149      62.195 332.417 195.441  1.00  7.77           C  
ATOM   1132  C   SER A 149      63.055 331.219 195.825  1.00 10.85           C  
ATOM   1133  O   SER A 149      63.204 330.888 196.999  1.00 16.50           O  
ATOM   1134  CB  SER A 149      60.887 331.920 194.856  1.00  8.70           C  
ATOM   1135  OG  SER A 149      60.318 330.929 195.670  1.00 19.04           O  
ATOM   1136  N   LEU A 150      63.661 330.609 194.815  1.00 10.43           N  
ATOM   1137  CA  LEU A 150      64.527 329.459 194.985  1.00  7.00           C  
ATOM   1138  C   LEU A 150      65.818 329.856 195.698  1.00  9.35           C  
ATOM   1139  O   LEU A 150      66.381 329.073 196.449  1.00 16.22           O  
ATOM   1140  CB  LEU A 150      64.830 328.842 193.617  1.00  7.00           C  
ATOM   1141  CG  LEU A 150      64.229 327.500 193.218  1.00  9.97           C  
ATOM   1142  CD1 LEU A 150      62.815 327.402 193.684  1.00 14.03           C  
ATOM   1143  CD2 LEU A 150      64.316 327.333 191.701  1.00  9.41           C  
ATOM   1144  N   HIS A 151      66.320 331.056 195.444  1.00 12.38           N  
ATOM   1145  CA  HIS A 151      67.552 331.486 196.116  1.00 17.34           C  
ATOM   1146  C   HIS A 151      67.315 331.548 197.624  1.00 17.99           C  
ATOM   1147  O   HIS A 151      68.065 330.982 198.404  1.00 18.50           O  
ATOM   1148  CB  HIS A 151      67.994 332.866 195.642  1.00 17.24           C  
ATOM   1149  CG  HIS A 151      68.915 332.839 194.470  1.00 20.44           C  
ATOM   1150  ND1 HIS A 151      69.813 331.817 194.249  1.00 27.70           N  
ATOM   1151  CD2 HIS A 151      69.117 333.736 193.477  1.00 23.16           C  
ATOM   1152  CE1 HIS A 151      70.533 332.085 193.175  1.00 22.70           C  
ATOM   1153  NE2 HIS A 151      70.131 333.245 192.689  1.00 26.69           N  
ATOM   1154  N   LEU A 152      66.259 332.240 198.019  1.00 14.43           N  
ATOM   1155  CA  LEU A 152      65.927 332.379 199.424  1.00 13.36           C  
ATOM   1156  C   LEU A 152      65.692 331.023 200.077  1.00 12.91           C  
ATOM   1157  O   LEU A 152      66.273 330.718 201.103  1.00 14.09           O  
ATOM   1158  CB  LEU A 152      64.691 333.254 199.583  1.00 14.27           C  
ATOM   1159  CG  LEU A 152      64.837 334.705 199.149  1.00  7.00           C  
ATOM   1160  CD1 LEU A 152      63.688 335.486 199.702  1.00  7.00           C  
ATOM   1161  CD2 LEU A 152      66.124 335.255 199.678  1.00  7.00           C  
ATOM   1162  N   ALA A 153      64.847 330.207 199.472  1.00 12.07           N  
ATOM   1163  CA  ALA A 153      64.576 328.877 199.996  1.00  7.00           C  
ATOM   1164  C   ALA A 153      65.868 328.072 200.153  1.00  9.96           C  
ATOM   1165  O   ALA A 153      65.972 327.211 201.015  1.00 20.78           O  
ATOM   1166  CB  ALA A 153      63.627 328.149 199.076  1.00  7.00           C  
ATOM   1167  N   GLY A 154      66.845 328.330 199.297  1.00  7.06           N  
ATOM   1168  CA  GLY A 154      68.100 327.622 199.383  1.00  7.00           C  
ATOM   1169  C   GLY A 154      68.951 328.180 200.503  1.00  9.91           C  
ATOM   1170  O   GLY A 154      69.605 327.433 201.218  1.00 13.13           O  
ATOM   1171  N   VAL A 155      68.955 329.497 200.657  1.00 10.36           N  
ATOM   1172  CA  VAL A 155      69.737 330.128 201.712  1.00  7.47           C  
ATOM   1173  C   VAL A 155      69.175 329.627 203.030  1.00 11.96           C  
ATOM   1174  O   VAL A 155      69.929 329.257 203.940  1.00 13.49           O  
ATOM   1175  CB  VAL A 155      69.604 331.646 201.694  1.00  9.85           C  
ATOM   1176  CG1 VAL A 155      70.542 332.247 202.688  1.00 16.15           C  
ATOM   1177  CG2 VAL A 155      69.905 332.191 200.316  1.00 19.44           C  
ATOM   1178  N   SER A 156      67.845 329.559 203.103  1.00 11.65           N  
ATOM   1179  CA  SER A 156      67.145 329.087 204.299  1.00  8.95           C  
ATOM   1180  C   SER A 156      67.573 327.667 204.640  1.00 12.42           C  
ATOM   1181  O   SER A 156      68.065 327.424 205.731  1.00 20.60           O  
ATOM   1182  CB  SER A 156      65.627 329.158 204.108  1.00 10.42           C  
ATOM   1183  OG  SER A 156      64.923 328.283 204.977  1.00  9.05           O  
ATOM   1184  N   SER A 157      67.502 326.752 203.683  1.00 15.72           N  
ATOM   1185  CA  SER A 157      67.898 325.360 203.939  1.00 16.33           C  
ATOM   1186  C   SER A 157      69.378 325.051 204.239  1.00 14.63           C  
ATOM   1187  O   SER A 157      69.658 324.087 204.937  1.00 18.65           O  
ATOM   1188  CB  SER A 157      67.381 324.447 202.834  1.00 17.17           C  
ATOM   1189  OG  SER A 157      65.960 324.462 202.798  1.00 31.68           O  
ATOM   1190  N   ILE A 158      70.334 325.825 203.727  1.00 19.87           N  
ATOM   1191  CA  ILE A 158      71.723 325.496 204.043  1.00 21.17           C  
ATOM   1192  C   ILE A 158      72.154 326.138 205.321  1.00 23.12           C  
ATOM   1193  O   ILE A 158      73.136 325.724 205.921  1.00 23.57           O  
ATOM   1194  CB  ILE A 158      72.745 325.753 202.904  1.00 18.36           C  
ATOM   1195  CG1 ILE A 158      72.865 327.201 202.551  1.00  7.86           C  
ATOM   1196  CG2 ILE A 158      72.335 325.006 201.657  1.00 21.13           C  
ATOM   1197  CD1 ILE A 158      73.389 327.352 201.123  1.00 17.49           C  
ATOM   1198  N   LEU A 159      71.398 327.142 205.750  1.00 19.97           N  
ATOM   1199  CA  LEU A 159      71.678 327.791 207.025  1.00 19.09           C  
ATOM   1200  C   LEU A 159      71.199 326.806 208.100  1.00 22.87           C  
ATOM   1201  O   LEU A 159      71.865 326.573 209.098  1.00 31.74           O  
ATOM   1202  CB  LEU A 159      70.914 329.108 207.132  1.00 11.87           C  
ATOM   1203  CG  LEU A 159      71.707 330.413 207.187  1.00 13.14           C  
ATOM   1204  CD1 LEU A 159      72.948 330.385 206.296  1.00 16.67           C  
ATOM   1205  CD2 LEU A 159      70.798 331.522 206.794  1.00  7.00           C  
ATOM   1206  N   GLY A 160      70.054 326.183 207.855  1.00 22.07           N  
ATOM   1207  CA  GLY A 160      69.520 325.208 208.788  1.00 15.25           C  
ATOM   1208  C   GLY A 160      70.333 323.928 208.771  1.00 13.35           C  
ATOM   1209  O   GLY A 160      70.487 323.242 209.780  1.00 18.68           O  
ATOM   1210  N   ALA A 161      70.847 323.582 207.609  1.00  9.60           N  
ATOM   1211  CA  ALA A 161      71.662 322.397 207.516  1.00  7.48           C  
ATOM   1212  C   ALA A 161      72.886 322.633 208.397  1.00  7.00           C  
ATOM   1213  O   ALA A 161      73.344 321.726 209.088  1.00 10.07           O  
ATOM   1214  CB  ALA A 161      72.069 322.154 206.077  1.00  7.00           C  
ATOM   1215  N   ILE A 162      73.391 323.860 208.406  1.00  7.00           N  
ATOM   1216  CA  ILE A 162      74.565 324.170 209.216  1.00 11.02           C  
ATOM   1217  C   ILE A 162      74.281 324.030 210.723  1.00 11.87           C  
ATOM   1218  O   ILE A 162      75.110 323.539 211.495  1.00  7.17           O  
ATOM   1219  CB  ILE A 162      75.089 325.579 208.916  1.00  7.92           C  
ATOM   1220  CG1 ILE A 162      75.674 325.618 207.508  1.00 10.16           C  
ATOM   1221  CG2 ILE A 162      76.144 325.952 209.925  1.00  9.97           C  
ATOM   1222  CD1 ILE A 162      76.080 326.986 207.043  1.00  7.09           C  
ATOM   1223  N   ASN A 163      73.088 324.455 211.110  1.00 11.07           N  
ATOM   1224  CA  ASN A 163      72.630 324.388 212.476  1.00 12.54           C  
ATOM   1225  C   ASN A 163      72.474 322.934 212.957  1.00 17.43           C  
ATOM   1226  O   ASN A 163      73.017 322.559 213.996  1.00 22.43           O  
ATOM   1227  CB  ASN A 163      71.300 325.118 212.587  1.00 13.81           C  
ATOM   1228  CG  ASN A 163      71.168 325.892 213.870  1.00 20.67           C  
ATOM   1229  OD1 ASN A 163      71.842 325.617 214.861  1.00 19.14           O  
ATOM   1230  ND2 ASN A 163      70.307 326.885 213.855  1.00 20.29           N  
ATOM   1231  N   PHE A 164      71.763 322.104 212.193  1.00 13.05           N  
ATOM   1232  CA  PHE A 164      71.556 320.711 212.578  1.00  7.00           C  
ATOM   1233  C   PHE A 164      72.837 319.898 212.692  1.00  8.96           C  
ATOM   1234  O   PHE A 164      72.988 319.111 213.605  1.00 16.91           O  
ATOM   1235  CB  PHE A 164      70.600 320.012 211.625  1.00  7.00           C  
ATOM   1236  CG  PHE A 164      69.163 320.417 211.791  1.00 12.19           C  
ATOM   1237  CD1 PHE A 164      68.434 319.997 212.892  1.00 13.30           C  
ATOM   1238  CD2 PHE A 164      68.520 321.185 210.832  1.00 14.02           C  
ATOM   1239  CE1 PHE A 164      67.087 320.325 213.046  1.00 15.07           C  
ATOM   1240  CE2 PHE A 164      67.166 321.515 210.981  1.00 18.64           C  
ATOM   1241  CZ  PHE A 164      66.455 321.078 212.093  1.00 15.96           C  
ATOM   1242  N   ILE A 165      73.766 320.072 211.768  1.00  7.49           N  
ATOM   1243  CA  ILE A 165      74.998 319.320 211.829  1.00  7.00           C  
ATOM   1244  C   ILE A 165      75.802 319.734 213.044  1.00  8.82           C  
ATOM   1245  O   ILE A 165      76.371 318.883 213.730  1.00 12.45           O  
ATOM   1246  CB  ILE A 165      75.838 319.538 210.566  1.00  8.50           C  
ATOM   1247  CG1 ILE A 165      75.048 319.099 209.341  1.00  7.00           C  
ATOM   1248  CG2 ILE A 165      77.184 318.803 210.665  1.00  7.00           C  
ATOM   1249  CD1 ILE A 165      75.715 319.464 208.062  1.00  9.20           C  
ATOM   1250  N   THR A 166      75.867 321.037 213.312  1.00  8.01           N  
ATOM   1251  CA  THR A 166      76.625 321.516 214.465  1.00  7.00           C  
ATOM   1252  C   THR A 166      76.031 321.032 215.774  1.00 10.69           C  
ATOM   1253  O   THR A 166      76.749 320.568 216.654  1.00  9.64           O  
ATOM   1254  CB  THR A 166      76.639 322.998 214.543  1.00  7.64           C  
ATOM   1255  OG1 THR A 166      77.126 323.519 213.311  1.00 13.49           O  
ATOM   1256  CG2 THR A 166      77.546 323.445 215.680  1.00 11.10           C  
ATOM   1257  N   THR A 167      74.714 321.172 215.900  1.00 13.62           N  
ATOM   1258  CA  THR A 167      73.990 320.743 217.095  1.00 12.02           C  
ATOM   1259  C   THR A 167      74.191 319.261 217.314  1.00 12.35           C  
ATOM   1260  O   THR A 167      74.774 318.840 218.293  1.00 16.56           O  
ATOM   1261  CB  THR A 167      72.485 320.958 216.960  1.00 11.94           C  
ATOM   1262  OG1 THR A 167      72.211 322.336 216.689  1.00 21.80           O  
ATOM   1263  CG2 THR A 167      71.811 320.571 218.240  1.00 11.48           C  
ATOM   1264  N   ILE A 168      73.730 318.475 216.357  1.00 13.34           N  
ATOM   1265  CA  ILE A 168      73.832 317.030 216.411  1.00  9.84           C  
ATOM   1266  C   ILE A 168      75.250 316.518 216.704  1.00 12.66           C  
ATOM   1267  O   ILE A 168      75.428 315.531 217.411  1.00 19.58           O  
ATOM   1268  CB  ILE A 168      73.286 316.442 215.102  1.00  7.00           C  
ATOM   1269  CG1 ILE A 168      71.776 316.674 215.015  1.00 11.76           C  
ATOM   1270  CG2 ILE A 168      73.573 314.993 215.003  1.00  9.77           C  
ATOM   1271  CD1 ILE A 168      71.187 316.227 213.685  1.00  8.12           C  
ATOM   1272  N   ILE A 169      76.267 317.184 216.188  1.00 12.44           N  
ATOM   1273  CA  ILE A 169      77.628 316.727 216.439  1.00 15.97           C  
ATOM   1274  C   ILE A 169      78.170 317.241 217.761  1.00 18.50           C  
ATOM   1275  O   ILE A 169      78.729 316.491 218.566  1.00 20.81           O  
ATOM   1276  CB  ILE A 169      78.585 317.192 215.324  1.00 16.24           C  
ATOM   1277  CG1 ILE A 169      78.390 316.339 214.086  1.00 20.09           C  
ATOM   1278  CG2 ILE A 169      80.032 317.121 215.775  1.00 18.11           C  
ATOM   1279  CD1 ILE A 169      79.405 316.635 213.024  1.00 31.46           C  
ATOM   1280  N   ASN A 170      77.954 318.527 217.990  1.00 17.71           N  
ATOM   1281  CA  ASN A 170      78.481 319.198 219.165  1.00 16.66           C  
ATOM   1282  C   ASN A 170      77.678 319.257 220.452  1.00 13.84           C  
ATOM   1283  O   ASN A 170      78.253 319.506 221.492  1.00 16.44           O  
ATOM   1284  CB  ASN A 170      78.883 320.616 218.778  1.00 13.00           C  
ATOM   1285  CG  ASN A 170      79.680 321.308 219.854  1.00 17.79           C  
ATOM   1286  OD1 ASN A 170      79.372 322.430 220.256  1.00 18.99           O  
ATOM   1287  ND2 ASN A 170      80.708 320.638 220.342  1.00 21.59           N  
ATOM   1288  N   MET A 171      76.386 318.976 220.418  1.00 11.25           N  
ATOM   1289  CA  MET A 171      75.594 319.110 221.631  1.00  7.00           C  
ATOM   1290  C   MET A 171      74.940 317.883 222.259  1.00 11.21           C  
ATOM   1291  O   MET A 171      73.856 317.996 222.821  1.00 23.78           O  
ATOM   1292  CB  MET A 171      74.566 320.232 221.444  1.00  7.00           C  
ATOM   1293  CG  MET A 171      75.190 321.513 220.941  1.00  7.00           C  
ATOM   1294  SD  MET A 171      74.090 322.891 220.650  1.00 13.82           S  
ATOM   1295  CE  MET A 171      72.964 322.747 221.962  1.00 12.49           C  
ATOM   1296  N   LYS A 172      75.571 316.718 222.167  1.00 12.30           N  
ATOM   1297  CA  LYS A 172      75.042 315.491 222.784  1.00 11.33           C  
ATOM   1298  C   LYS A 172      75.705 315.334 224.171  1.00 20.60           C  
ATOM   1299  O   LYS A 172      76.723 315.980 224.450  1.00 29.47           O  
ATOM   1300  CB  LYS A 172      75.479 314.259 221.989  1.00 10.86           C  
ATOM   1301  CG  LYS A 172      75.104 314.197 220.556  1.00  8.63           C  
ATOM   1302  CD  LYS A 172      75.773 313.010 219.909  1.00  7.01           C  
ATOM   1303  CE  LYS A 172      77.165 313.354 219.475  1.00 10.97           C  
ATOM   1304  NZ  LYS A 172      77.963 313.783 220.623  1.00 26.47           N  
ATOM   1305  N   PRO A 173      75.154 314.469 225.053  1.00 22.46           N  
ATOM   1306  CA  PRO A 173      75.786 314.292 226.367  1.00 14.83           C  
ATOM   1307  C   PRO A 173      77.206 313.736 226.151  1.00 16.56           C  
ATOM   1308  O   PRO A 173      77.387 312.777 225.407  1.00 17.66           O  
ATOM   1309  CB  PRO A 173      74.886 313.257 227.025  1.00 14.27           C  
ATOM   1310  CG  PRO A 173      73.548 313.595 226.476  1.00 22.72           C  
ATOM   1311  CD  PRO A 173      73.856 313.761 225.017  1.00 20.29           C  
ATOM   1312  N   PRO A 174      78.212 314.277 226.859  1.00 16.22           N  
ATOM   1313  CA  PRO A 174      79.623 313.877 226.776  1.00  8.56           C  
ATOM   1314  C   PRO A 174      79.916 312.394 226.714  1.00 14.29           C  
ATOM   1315  O   PRO A 174      80.953 312.000 226.201  1.00 19.66           O  
ATOM   1316  CB  PRO A 174      80.220 314.468 228.036  1.00 13.65           C  
ATOM   1317  CG  PRO A 174      79.410 315.697 228.252  1.00 14.65           C  
ATOM   1318  CD  PRO A 174      78.009 315.225 227.974  1.00 13.56           C  
ATOM   1319  N   ALA A 175      79.051 311.561 227.284  1.00 16.59           N  
ATOM   1320  CA  ALA A 175      79.308 310.122 227.266  1.00 17.78           C  
ATOM   1321  C   ALA A 175      78.637 309.404 226.102  1.00 20.15           C  
ATOM   1322  O   ALA A 175      78.851 308.203 225.876  1.00 27.59           O  
ATOM   1323  CB  ALA A 175      78.867 309.506 228.586  1.00 21.79           C  
ATOM   1324  N   MET A 176      77.807 310.136 225.373  1.00 13.56           N  
ATOM   1325  CA  MET A 176      77.076 309.572 224.255  1.00 13.34           C  
ATOM   1326  C   MET A 176      77.806 309.682 222.915  1.00 15.71           C  
ATOM   1327  O   MET A 176      78.144 310.777 222.455  1.00 20.78           O  
ATOM   1328  CB  MET A 176      75.697 310.226 224.181  1.00 16.42           C  
ATOM   1329  CG  MET A 176      74.828 309.827 223.002  1.00 23.43           C  
ATOM   1330  SD  MET A 176      73.110 310.243 223.329  1.00 32.54           S  
ATOM   1331  CE  MET A 176      72.900 311.644 222.312  1.00 26.37           C  
ATOM   1332  N   SER A 177      78.117 308.535 222.330  1.00  9.96           N  
ATOM   1333  CA  SER A 177      78.760 308.500 221.026  1.00 10.81           C  
ATOM   1334  C   SER A 177      77.698 308.715 219.944  1.00 11.90           C  
ATOM   1335  O   SER A 177      76.492 308.709 220.218  1.00  9.51           O  
ATOM   1336  CB  SER A 177      79.451 307.159 220.770  1.00  7.05           C  
ATOM   1337  OG  SER A 177      78.524 306.184 220.318  1.00 16.84           O  
ATOM   1338  N   GLN A 178      78.158 308.885 218.707  1.00 12.82           N  
ATOM   1339  CA  GLN A 178      77.249 309.100 217.588  1.00 15.76           C  
ATOM   1340  C   GLN A 178      76.454 307.833 217.341  1.00 16.18           C  
ATOM   1341  O   GLN A 178      75.319 307.869 216.873  1.00 15.41           O  
ATOM   1342  CB  GLN A 178      78.035 309.464 216.334  1.00 18.90           C  
ATOM   1343  CG  GLN A 178      77.240 310.323 215.359  1.00 26.82           C  
ATOM   1344  CD  GLN A 178      76.979 311.717 215.893  1.00 25.97           C  
ATOM   1345  OE1 GLN A 178      77.906 312.451 216.218  1.00 28.92           O  
ATOM   1346  NE2 GLN A 178      75.718 312.088 215.982  1.00 27.69           N  
ATOM   1347  N   TYR A 179      77.064 306.709 217.693  1.00 13.90           N  
ATOM   1348  CA  TYR A 179      76.436 305.419 217.526  1.00 12.39           C  
ATOM   1349  C   TYR A 179      75.517 305.114 218.687  1.00 12.31           C  
ATOM   1350  O   TYR A 179      75.196 303.952 218.943  1.00 12.59           O  
ATOM   1351  CB  TYR A 179      77.492 304.345 217.352  1.00 16.47           C  
ATOM   1352  CG  TYR A 179      78.442 304.698 216.242  1.00 23.79           C  
ATOM   1353  CD1 TYR A 179      77.988 304.853 214.925  1.00 29.45           C  
ATOM   1354  CD2 TYR A 179      79.779 304.951 216.509  1.00 22.02           C  
ATOM   1355  CE1 TYR A 179      78.853 305.261 213.911  1.00 28.30           C  
ATOM   1356  CE2 TYR A 179      80.650 305.358 215.502  1.00 21.86           C  
ATOM   1357  CZ  TYR A 179      80.184 305.510 214.219  1.00 20.85           C  
ATOM   1358  OH  TYR A 179      81.049 305.945 213.261  1.00 17.07           O  
ATOM   1359  N   GLN A 180      75.132 306.178 219.395  1.00 10.92           N  
ATOM   1360  CA  GLN A 180      74.204 306.112 220.513  1.00  9.10           C  
ATOM   1361  C   GLN A 180      73.051 307.073 220.318  1.00 12.41           C  
ATOM   1362  O   GLN A 180      72.160 307.157 221.167  1.00 22.58           O  
ATOM   1363  CB  GLN A 180      74.898 306.367 221.848  1.00  7.07           C  
ATOM   1364  CG  GLN A 180      75.319 305.070 222.486  1.00 11.03           C  
ATOM   1365  CD  GLN A 180      76.661 305.130 223.161  1.00  8.15           C  
ATOM   1366  OE1 GLN A 180      77.228 306.195 223.392  1.00 13.09           O  
ATOM   1367  NE2 GLN A 180      77.174 303.978 223.499  1.00 11.29           N  
ATOM   1368  N   THR A 181      73.067 307.826 219.218  1.00 10.34           N  
ATOM   1369  CA  THR A 181      71.951 308.732 218.925  1.00  7.00           C  
ATOM   1370  C   THR A 181      70.890 307.941 218.130  1.00  7.00           C  
ATOM   1371  O   THR A 181      71.197 306.936 217.511  1.00  9.20           O  
ATOM   1372  CB  THR A 181      72.409 309.898 218.122  1.00  7.00           C  
ATOM   1373  OG1 THR A 181      73.088 309.415 216.967  1.00 19.85           O  
ATOM   1374  CG2 THR A 181      73.354 310.735 218.917  1.00  7.11           C  
ATOM   1375  N   PRO A 182      69.614 308.328 218.217  1.00  7.00           N  
ATOM   1376  CA  PRO A 182      68.529 307.640 217.504  1.00  8.60           C  
ATOM   1377  C   PRO A 182      68.534 307.837 215.985  1.00  7.00           C  
ATOM   1378  O   PRO A 182      68.940 308.891 215.487  1.00  7.00           O  
ATOM   1379  CB  PRO A 182      67.279 308.278 218.105  1.00  9.67           C  
ATOM   1380  CG  PRO A 182      67.739 308.782 219.424  1.00  7.00           C  
ATOM   1381  CD  PRO A 182      69.063 309.362 219.097  1.00  7.00           C  
ATOM   1382  N   LEU A 183      67.979 306.861 215.265  1.00 13.11           N  
ATOM   1383  CA  LEU A 183      67.921 306.906 213.794  1.00  9.70           C  
ATOM   1384  C   LEU A 183      67.350 308.202 213.221  1.00  8.18           C  
ATOM   1385  O   LEU A 183      67.883 308.738 212.261  1.00 10.26           O  
ATOM   1386  CB  LEU A 183      67.185 305.699 213.233  1.00  7.00           C  
ATOM   1387  CG  LEU A 183      67.861 304.365 213.531  1.00  7.00           C  
ATOM   1388  CD1 LEU A 183      67.064 303.267 212.901  1.00  7.00           C  
ATOM   1389  CD2 LEU A 183      69.289 304.347 213.027  1.00  7.00           C  
ATOM   1390  N   PHE A 184      66.330 308.766 213.850  1.00  7.00           N  
ATOM   1391  CA  PHE A 184      65.805 310.017 213.339  1.00  7.00           C  
ATOM   1392  C   PHE A 184      66.855 311.099 213.339  1.00  7.00           C  
ATOM   1393  O   PHE A 184      66.960 311.817 212.384  1.00 13.46           O  
ATOM   1394  CB  PHE A 184      64.636 310.521 214.128  1.00  7.00           C  
ATOM   1395  CG  PHE A 184      64.097 311.794 213.601  1.00  7.00           C  
ATOM   1396  CD1 PHE A 184      63.616 311.864 212.305  1.00 11.04           C  
ATOM   1397  CD2 PHE A 184      64.043 312.913 214.378  1.00  7.00           C  
ATOM   1398  CE1 PHE A 184      63.083 313.047 211.796  1.00  7.00           C  
ATOM   1399  CE2 PHE A 184      63.509 314.096 213.869  1.00 12.39           C  
ATOM   1400  CZ  PHE A 184      63.029 314.155 212.574  1.00  7.00           C  
ATOM   1401  N   VAL A 185      67.614 311.228 214.423  1.00 10.16           N  
ATOM   1402  CA  VAL A 185      68.672 312.230 214.517  1.00  8.37           C  
ATOM   1403  C   VAL A 185      69.709 311.957 213.438  1.00  7.00           C  
ATOM   1404  O   VAL A 185      70.155 312.876 212.769  1.00  8.63           O  
ATOM   1405  CB  VAL A 185      69.349 312.248 215.926  1.00  7.00           C  
ATOM   1406  CG1 VAL A 185      70.563 313.155 215.945  1.00  7.00           C  
ATOM   1407  CG2 VAL A 185      68.363 312.738 216.956  1.00  7.00           C  
ATOM   1408  N   TRP A 186      70.069 310.695 213.249  1.00  7.00           N  
ATOM   1409  CA  TRP A 186      71.038 310.346 212.223  1.00  7.01           C  
ATOM   1410  C   TRP A 186      70.444 310.739 210.882  1.00 12.88           C  
ATOM   1411  O   TRP A 186      71.096 311.386 210.058  1.00 15.67           O  
ATOM   1412  CB  TRP A 186      71.276 308.855 212.200  1.00  7.00           C  
ATOM   1413  CG  TRP A 186      72.466 308.353 212.945  1.00  8.06           C  
ATOM   1414  CD1 TRP A 186      72.453 307.547 214.049  1.00  7.00           C  
ATOM   1415  CD2 TRP A 186      73.840 308.463 212.550  1.00 11.28           C  
ATOM   1416  NE1 TRP A 186      73.727 307.135 214.354  1.00 13.94           N  
ATOM   1417  CE2 TRP A 186      74.600 307.682 213.453  1.00 13.16           C  
ATOM   1418  CE3 TRP A 186      74.502 309.137 211.520  1.00 11.86           C  
ATOM   1419  CZ2 TRP A 186      75.990 307.556 213.355  1.00 15.94           C  
ATOM   1420  CZ3 TRP A 186      75.885 309.014 211.423  1.00 14.90           C  
ATOM   1421  CH2 TRP A 186      76.614 308.226 212.336  1.00 18.23           C  
ATOM   1422  N   SER A 187      69.167 310.407 210.704  1.00 11.09           N  
ATOM   1423  CA  SER A 187      68.454 310.705 209.470  1.00  7.00           C  
ATOM   1424  C   SER A 187      68.545 312.180 209.111  1.00 10.42           C  
ATOM   1425  O   SER A 187      68.882 312.496 207.971  1.00 20.60           O  
ATOM   1426  CB  SER A 187      66.998 310.225 209.533  1.00  7.00           C  
ATOM   1427  OG  SER A 187      66.092 311.278 209.749  1.00  7.00           O  
ATOM   1428  N   VAL A 188      68.320 313.089 210.063  1.00  8.19           N  
ATOM   1429  CA  VAL A 188      68.449 314.507 209.735  1.00  7.53           C  
ATOM   1430  C   VAL A 188      69.889 315.009 209.691  1.00  7.00           C  
ATOM   1431  O   VAL A 188      70.198 315.945 208.971  1.00  7.00           O  
ATOM   1432  CB  VAL A 188      67.506 315.449 210.528  1.00  7.00           C  
ATOM   1433  CG1 VAL A 188      66.778 314.726 211.562  1.00  7.00           C  
ATOM   1434  CG2 VAL A 188      68.228 316.628 211.047  1.00  7.00           C  
ATOM   1435  N   MET A 189      70.802 314.338 210.363  1.00  7.00           N  
ATOM   1436  CA  MET A 189      72.156 314.800 210.281  1.00  7.00           C  
ATOM   1437  C   MET A 189      72.700 314.524 208.890  1.00 11.63           C  
ATOM   1438  O   MET A 189      73.417 315.334 208.317  1.00 14.80           O  
ATOM   1439  CB  MET A 189      73.006 314.136 211.305  1.00  7.00           C  
ATOM   1440  CG  MET A 189      74.162 314.988 211.627  1.00  9.03           C  
ATOM   1441  SD  MET A 189      75.570 314.168 211.125  1.00 19.92           S  
ATOM   1442  CE  MET A 189      75.637 312.882 212.395  1.00 20.96           C  
ATOM   1443  N   ILE A 190      72.338 313.377 208.338  1.00 13.55           N  
ATOM   1444  CA  ILE A 190      72.745 313.007 206.987  1.00 10.21           C  
ATOM   1445  C   ILE A 190      72.022 313.879 205.929  1.00 14.44           C  
ATOM   1446  O   ILE A 190      72.638 314.369 204.977  1.00 13.42           O  
ATOM   1447  CB  ILE A 190      72.489 311.534 206.759  1.00  7.00           C  
ATOM   1448  CG1 ILE A 190      73.538 310.742 207.522  1.00  7.00           C  
ATOM   1449  CG2 ILE A 190      72.546 311.199 205.290  1.00  7.00           C  
ATOM   1450  CD1 ILE A 190      73.217 309.294 207.590  1.00 12.26           C  
ATOM   1451  N   THR A 191      70.718 314.077 206.092  1.00 14.12           N  
ATOM   1452  CA  THR A 191      69.964 314.937 205.179  1.00  7.00           C  
ATOM   1453  C   THR A 191      70.593 316.317 205.180  1.00  9.78           C  
ATOM   1454  O   THR A 191      70.732 316.932 204.148  1.00 16.74           O  
ATOM   1455  CB  THR A 191      68.533 315.084 205.632  1.00  7.00           C  
ATOM   1456  OG1 THR A 191      67.847 313.865 205.373  1.00  7.00           O  
ATOM   1457  CG2 THR A 191      67.843 316.209 204.918  1.00  7.00           C  
ATOM   1458  N   ALA A 192      70.997 316.793 206.349  1.00 13.39           N  
ATOM   1459  CA  ALA A 192      71.623 318.098 206.473  1.00 10.86           C  
ATOM   1460  C   ALA A 192      72.888 318.196 205.613  1.00  8.90           C  
ATOM   1461  O   ALA A 192      73.147 319.213 204.982  1.00 12.90           O  
ATOM   1462  CB  ALA A 192      71.958 318.367 207.927  1.00 15.54           C  
ATOM   1463  N   VAL A 193      73.684 317.144 205.592  1.00 10.11           N  
ATOM   1464  CA  VAL A 193      74.896 317.137 204.781  1.00  9.15           C  
ATOM   1465  C   VAL A 193      74.577 317.189 203.265  1.00 15.61           C  
ATOM   1466  O   VAL A 193      75.247 317.902 202.507  1.00 20.86           O  
ATOM   1467  CB  VAL A 193      75.767 315.921 205.103  1.00  7.00           C  
ATOM   1468  CG1 VAL A 193      76.974 315.919 204.233  1.00  8.54           C  
ATOM   1469  CG2 VAL A 193      76.195 315.976 206.556  1.00  8.82           C  
ATOM   1470  N   LEU A 194      73.558 316.451 202.819  1.00 13.44           N  
ATOM   1471  CA  LEU A 194      73.171 316.457 201.404  1.00  7.48           C  
ATOM   1472  C   LEU A 194      72.765 317.879 200.983  1.00 14.13           C  
ATOM   1473  O   LEU A 194      73.111 318.347 199.885  1.00 17.46           O  
ATOM   1474  CB  LEU A 194      72.003 315.498 201.157  1.00  8.24           C  
ATOM   1475  CG  LEU A 194      72.299 314.054 200.759  1.00  7.00           C  
ATOM   1476  CD1 LEU A 194      73.501 313.570 201.484  1.00  7.00           C  
ATOM   1477  CD2 LEU A 194      71.108 313.179 201.029  1.00 10.37           C  
ATOM   1478  N   LEU A 195      72.031 318.567 201.856  1.00  8.42           N  
ATOM   1479  CA  LEU A 195      71.606 319.926 201.576  1.00  7.00           C  
ATOM   1480  C   LEU A 195      72.809 320.836 201.462  1.00  9.73           C  
ATOM   1481  O   LEU A 195      72.905 321.633 200.536  1.00 19.83           O  
ATOM   1482  CB  LEU A 195      70.695 320.464 202.675  1.00  7.33           C  
ATOM   1483  CG  LEU A 195      69.275 319.933 202.741  1.00  8.46           C  
ATOM   1484  CD1 LEU A 195      68.587 320.446 203.969  1.00  7.00           C  
ATOM   1485  CD2 LEU A 195      68.553 320.389 201.523  1.00 12.13           C  
ATOM   1486  N   LEU A 196      73.755 320.688 202.376  1.00  9.73           N  
ATOM   1487  CA  LEU A 196      74.930 321.549 202.371  1.00 12.27           C  
ATOM   1488  C   LEU A 196      75.737 321.484 201.072  1.00 14.89           C  
ATOM   1489  O   LEU A 196      76.186 322.515 200.592  1.00 13.28           O  
ATOM   1490  CB  LEU A 196      75.820 321.246 203.578  1.00  7.00           C  
ATOM   1491  CG  LEU A 196      76.827 322.330 203.966  1.00  9.74           C  
ATOM   1492  CD1 LEU A 196      76.169 323.514 204.684  1.00  7.00           C  
ATOM   1493  CD2 LEU A 196      77.864 321.705 204.841  1.00  9.36           C  
ATOM   1494  N   LEU A 197      75.840 320.289 200.478  1.00 18.36           N  
ATOM   1495  CA  LEU A 197      76.588 320.054 199.227  1.00 14.38           C  
ATOM   1496  C   LEU A 197      75.810 320.155 197.897  1.00 14.50           C  
ATOM   1497  O   LEU A 197      76.413 320.319 196.843  1.00 12.97           O  
ATOM   1498  CB  LEU A 197      77.216 318.665 199.257  1.00 10.69           C  
ATOM   1499  CG  LEU A 197      78.089 318.275 200.437  1.00  8.54           C  
ATOM   1500  CD1 LEU A 197      78.586 316.866 200.230  1.00  7.09           C  
ATOM   1501  CD2 LEU A 197      79.245 319.223 200.557  1.00  7.00           C  
ATOM   1502  N   SER A 198      74.491 319.992 197.923  1.00 11.72           N  
ATOM   1503  CA  SER A 198      73.748 320.058 196.680  1.00  8.13           C  
ATOM   1504  C   SER A 198      73.138 321.416 196.428  1.00 12.38           C  
ATOM   1505  O   SER A 198      73.235 321.963 195.329  1.00 19.58           O  
ATOM   1506  CB  SER A 198      72.667 318.998 196.643  1.00  7.00           C  
ATOM   1507  OG  SER A 198      71.685 319.294 197.593  1.00  7.00           O  
ATOM   1508  N   LEU A 199      72.548 322.001 197.453  1.00  7.81           N  
ATOM   1509  CA  LEU A 199      71.934 323.308 197.295  1.00  7.63           C  
ATOM   1510  C   LEU A 199      72.806 324.405 196.646  1.00  7.00           C  
ATOM   1511  O   LEU A 199      72.322 325.176 195.821  1.00  8.70           O  
ATOM   1512  CB  LEU A 199      71.343 323.757 198.628  1.00  9.49           C  
ATOM   1513  CG  LEU A 199      69.808 323.781 198.748  1.00  8.99           C  
ATOM   1514  CD1 LEU A 199      69.162 322.710 197.938  1.00 12.19           C  
ATOM   1515  CD2 LEU A 199      69.402 323.633 200.190  1.00 12.95           C  
ATOM   1516  N   PRO A 200      74.097 324.490 196.997  1.00  7.00           N  
ATOM   1517  CA  PRO A 200      74.955 325.517 196.397  1.00  7.00           C  
ATOM   1518  C   PRO A 200      75.125 325.361 194.891  1.00  7.09           C  
ATOM   1519  O   PRO A 200      75.196 326.349 194.179  1.00  9.28           O  
ATOM   1520  CB  PRO A 200      76.283 325.303 197.105  1.00  7.00           C  
ATOM   1521  CG  PRO A 200      75.865 324.842 198.425  1.00 10.91           C  
ATOM   1522  CD  PRO A 200      74.797 323.831 198.104  1.00  7.49           C  
ATOM   1523  N   VAL A 201      75.213 324.125 194.410  1.00 10.01           N  
ATOM   1524  CA  VAL A 201      75.353 323.887 192.979  1.00  8.18           C  
ATOM   1525  C   VAL A 201      74.087 324.366 192.277  1.00 12.45           C  
ATOM   1526  O   VAL A 201      74.164 324.947 191.200  1.00 17.09           O  
ATOM   1527  CB  VAL A 201      75.577 322.432 192.647  1.00  7.57           C  
ATOM   1528  CG1 VAL A 201      75.657 322.258 191.145  1.00  7.00           C  
ATOM   1529  CG2 VAL A 201      76.842 321.929 193.328  1.00  7.00           C  
ATOM   1530  N   LEU A 202      72.923 324.154 192.884  1.00  9.36           N  
ATOM   1531  CA  LEU A 202      71.695 324.651 192.271  1.00  9.50           C  
ATOM   1532  C   LEU A 202      71.814 326.174 192.162  1.00 11.33           C  
ATOM   1533  O   LEU A 202      71.676 326.743 191.083  1.00 20.39           O  
ATOM   1534  CB  LEU A 202      70.452 324.292 193.098  1.00  8.50           C  
ATOM   1535  CG  LEU A 202      69.131 324.945 192.661  1.00  7.00           C  
ATOM   1536  CD1 LEU A 202      68.542 324.213 191.495  1.00  7.00           C  
ATOM   1537  CD2 LEU A 202      68.133 324.982 193.808  1.00 10.45           C  
ATOM   1538  N   ALA A 203      72.136 326.831 193.265  1.00 10.75           N  
ATOM   1539  CA  ALA A 203      72.247 328.287 193.254  1.00 11.42           C  
ATOM   1540  C   ALA A 203      73.238 328.777 192.216  1.00  7.00           C  
ATOM   1541  O   ALA A 203      73.089 329.874 191.703  1.00  7.00           O  
ATOM   1542  CB  ALA A 203      72.623 328.805 194.634  1.00 16.57           C  
ATOM   1543  N   ALA A 204      74.263 327.976 191.933  1.00  8.95           N  
ATOM   1544  CA  ALA A 204      75.264 328.329 190.914  1.00 10.07           C  
ATOM   1545  C   ALA A 204      74.581 328.243 189.546  1.00 14.17           C  
ATOM   1546  O   ALA A 204      74.707 329.146 188.731  1.00 16.50           O  
ATOM   1547  CB  ALA A 204      76.449 327.380 190.964  1.00  7.00           C  
ATOM   1548  N   GLY A 205      73.779 327.199 189.356  1.00 11.53           N  
ATOM   1549  CA  GLY A 205      73.050 327.003 188.120  1.00  7.00           C  
ATOM   1550  C   GLY A 205      72.011 328.064 187.818  1.00 13.22           C  
ATOM   1551  O   GLY A 205      72.035 328.697 186.759  1.00 19.54           O  
ATOM   1552  N   ILE A 206      71.112 328.322 188.750  1.00 13.18           N  
ATOM   1553  CA  ILE A 206      70.088 329.319 188.483  1.00 10.65           C  
ATOM   1554  C   ILE A 206      70.592 330.738 188.462  1.00 11.26           C  
ATOM   1555  O   ILE A 206      69.928 331.595 187.927  1.00 13.63           O  
ATOM   1556  CB  ILE A 206      68.893 329.189 189.415  1.00 12.57           C  
ATOM   1557  CG1 ILE A 206      69.282 329.490 190.854  1.00 11.95           C  
ATOM   1558  CG2 ILE A 206      68.315 327.763 189.324  1.00 12.00           C  
ATOM   1559  CD1 ILE A 206      68.152 329.142 191.834  1.00  7.08           C  
ATOM   1560  N   THR A 207      71.765 330.990 189.039  1.00 14.33           N  
ATOM   1561  CA  THR A 207      72.344 332.335 189.016  1.00 14.88           C  
ATOM   1562  C   THR A 207      72.880 332.552 187.607  1.00 18.28           C  
ATOM   1563  O   THR A 207      72.844 333.665 187.073  1.00 20.17           O  
ATOM   1564  CB  THR A 207      73.487 332.494 190.052  1.00 14.91           C  
ATOM   1565  OG1 THR A 207      72.928 332.412 191.371  1.00 21.50           O  
ATOM   1566  CG2 THR A 207      74.205 333.851 189.899  1.00  7.00           C  
ATOM   1567  N   MET A 208      73.370 331.469 187.007  1.00 18.75           N  
ATOM   1568  CA  MET A 208      73.888 331.506 185.648  1.00 13.27           C  
ATOM   1569  C   MET A 208      72.690 331.714 184.716  1.00 17.50           C  
ATOM   1570  O   MET A 208      72.757 332.484 183.759  1.00 21.94           O  
ATOM   1571  CB  MET A 208      74.622 330.212 185.328  1.00  9.91           C  
ATOM   1572  CG  MET A 208      76.054 330.164 185.852  1.00  7.00           C  
ATOM   1573  SD  MET A 208      76.811 328.614 185.402  1.00 15.48           S  
ATOM   1574  CE  MET A 208      77.195 327.903 186.965  1.00 19.97           C  
ATOM   1575  N   LEU A 209      71.575 331.070 185.033  1.00 14.81           N  
ATOM   1576  CA  LEU A 209      70.356 331.238 184.245  1.00 10.71           C  
ATOM   1577  C   LEU A 209      69.863 332.686 184.382  1.00 11.94           C  
ATOM   1578  O   LEU A 209      69.397 333.284 183.434  1.00 15.95           O  
ATOM   1579  CB  LEU A 209      69.265 330.286 184.741  1.00  7.00           C  
ATOM   1580  CG  LEU A 209      67.927 330.434 184.021  1.00  8.40           C  
ATOM   1581  CD1 LEU A 209      68.087 330.027 182.559  1.00 14.08           C  
ATOM   1582  CD2 LEU A 209      66.858 329.601 184.695  1.00  7.00           C  
ATOM   1583  N   LEU A 210      69.971 333.255 185.574  1.00 16.38           N  
ATOM   1584  CA  LEU A 210      69.530 334.631 185.811  1.00 11.35           C  
ATOM   1585  C   LEU A 210      70.372 335.630 185.036  1.00 11.03           C  
ATOM   1586  O   LEU A 210      69.849 336.635 184.556  1.00 15.08           O  
ATOM   1587  CB  LEU A 210      69.599 334.975 187.303  1.00 11.29           C  
ATOM   1588  CG  LEU A 210      69.266 336.405 187.741  1.00 11.81           C  
ATOM   1589  CD1 LEU A 210      67.773 336.546 187.979  1.00 13.55           C  
ATOM   1590  CD2 LEU A 210      70.017 336.739 188.988  1.00  7.02           C  
ATOM   1591  N   THR A 211      71.682 335.412 184.970  1.00  9.87           N  
ATOM   1592  CA  THR A 211      72.517 336.348 184.232  1.00 11.57           C  
ATOM   1593  C   THR A 211      72.255 336.192 182.734  1.00 15.28           C  
ATOM   1594  O   THR A 211      72.176 337.184 182.019  1.00 15.03           O  
ATOM   1595  CB  THR A 211      74.007 336.192 184.527  1.00  9.60           C  
ATOM   1596  OG1 THR A 211      74.453 334.908 184.089  1.00  9.15           O  
ATOM   1597  CG2 THR A 211      74.271 336.346 185.995  1.00 14.03           C  
ATOM   1598  N   ASP A 212      72.071 334.957 182.268  1.00 16.41           N  
ATOM   1599  CA  ASP A 212      71.782 334.699 180.850  1.00 11.35           C  
ATOM   1600  C   ASP A 212      70.578 335.484 180.364  1.00 16.37           C  
ATOM   1601  O   ASP A 212      70.501 335.841 179.182  1.00 30.27           O  
ATOM   1602  CB  ASP A 212      71.480 333.225 180.594  1.00  7.00           C  
ATOM   1603  CG  ASP A 212      72.655 332.471 180.058  1.00 10.17           C  
ATOM   1604  OD1 ASP A 212      73.790 332.937 180.250  1.00  8.61           O  
ATOM   1605  OD2 ASP A 212      72.448 331.386 179.454  1.00 14.26           O  
ATOM   1606  N   ARG A 213      69.643 335.768 181.260  1.00 10.95           N  
ATOM   1607  CA  ARG A 213      68.454 336.497 180.854  1.00 15.55           C  
ATOM   1608  C   ARG A 213      68.291 337.930 181.315  1.00 17.60           C  
ATOM   1609  O   ARG A 213      67.204 338.503 181.173  1.00 22.64           O  
ATOM   1610  CB  ARG A 213      67.192 335.704 181.200  1.00 13.50           C  
ATOM   1611  CG  ARG A 213      67.230 334.962 182.484  1.00  7.00           C  
ATOM   1612  CD  ARG A 213      65.882 334.944 183.145  1.00  7.00           C  
ATOM   1613  NE  ARG A 213      64.828 334.337 182.368  1.00  7.00           N  
ATOM   1614  CZ  ARG A 213      63.627 334.883 182.230  1.00 12.34           C  
ATOM   1615  NH1 ARG A 213      63.329 336.040 182.810  1.00  7.00           N  
ATOM   1616  NH2 ARG A 213      62.724 334.288 181.477  1.00 23.35           N  
ATOM   1617  N   ASN A 214      69.354 338.523 181.852  1.00 19.15           N  
ATOM   1618  CA  ASN A 214      69.285 339.904 182.345  1.00 12.73           C  
ATOM   1619  C   ASN A 214      70.590 340.643 182.160  1.00 12.12           C  
ATOM   1620  O   ASN A 214      70.611 341.870 182.111  1.00 17.22           O  
ATOM   1621  CB  ASN A 214      68.910 339.924 183.822  1.00  7.00           C  
ATOM   1622  CG  ASN A 214      67.464 339.557 184.058  1.00 14.50           C  
ATOM   1623  OD1 ASN A 214      66.568 340.331 183.756  1.00 15.90           O  
ATOM   1624  ND2 ASN A 214      67.226 338.363 184.584  1.00  9.33           N  
ATOM   1625  N   LEU A 215      71.673 339.879 182.080  1.00  8.27           N  
ATOM   1626  CA  LEU A 215      73.007 340.422 181.931  1.00  9.77           C  
ATOM   1627  C   LEU A 215      73.719 340.024 180.637  1.00 13.77           C  
ATOM   1628  O   LEU A 215      74.925 340.200 180.529  1.00 19.48           O  
ATOM   1629  CB  LEU A 215      73.861 340.023 183.139  1.00  9.11           C  
ATOM   1630  CG  LEU A 215      74.002 340.964 184.337  1.00 10.74           C  
ATOM   1631  CD1 LEU A 215      72.694 341.611 184.705  1.00  7.03           C  
ATOM   1632  CD2 LEU A 215      74.555 340.178 185.499  1.00 12.08           C  
ATOM   1633  N   ASN A 216      72.983 339.488 179.667  1.00 10.36           N  
ATOM   1634  CA  ASN A 216      73.556 339.097 178.382  1.00  9.37           C  
ATOM   1635  C   ASN A 216      74.715 338.098 178.401  1.00 12.05           C  
ATOM   1636  O   ASN A 216      75.679 338.222 177.632  1.00 20.84           O  
ATOM   1637  CB  ASN A 216      73.946 340.333 177.553  1.00  7.00           C  
ATOM   1638  CG  ASN A 216      72.748 341.192 177.183  1.00  8.23           C  
ATOM   1639  OD1 ASN A 216      71.676 340.686 176.848  1.00 11.06           O  
ATOM   1640  ND2 ASN A 216      72.920 342.497 177.253  1.00  8.47           N  
ATOM   1641  N   THR A 217      74.661 337.134 179.305  1.00 14.11           N  
ATOM   1642  CA  THR A 217      75.690 336.091 179.338  1.00 16.76           C  
ATOM   1643  C   THR A 217      75.119 334.979 178.452  1.00 19.15           C  
ATOM   1644  O   THR A 217      73.937 335.035 178.082  1.00 21.34           O  
ATOM   1645  CB  THR A 217      75.942 335.542 180.776  1.00 11.19           C  
ATOM   1646  OG1 THR A 217      74.696 335.327 181.445  1.00 14.93           O  
ATOM   1647  CG2 THR A 217      76.756 336.513 181.573  1.00  9.18           C  
ATOM   1648  N   THR A 218      75.921 333.977 178.107  1.00 16.54           N  
ATOM   1649  CA  THR A 218      75.423 332.889 177.265  1.00 11.18           C  
ATOM   1650  C   THR A 218      75.865 331.514 177.754  1.00 18.13           C  
ATOM   1651  O   THR A 218      76.314 330.668 176.962  1.00 21.73           O  
ATOM   1652  CB  THR A 218      75.866 333.065 175.813  1.00  9.64           C  
ATOM   1653  OG1 THR A 218      77.275 333.345 175.767  1.00 18.35           O  
ATOM   1654  CG2 THR A 218      75.119 334.205 175.164  1.00 13.37           C  
ATOM   1655  N   PHE A 219      75.719 331.282 179.056  1.00 11.37           N  
ATOM   1656  CA  PHE A 219      76.113 330.011 179.634  1.00 15.00           C  
ATOM   1657  C   PHE A 219      75.354 328.861 178.969  1.00 18.96           C  
ATOM   1658  O   PHE A 219      75.939 327.815 178.659  1.00 17.23           O  
ATOM   1659  CB  PHE A 219      75.835 329.993 181.152  1.00 19.72           C  
ATOM   1660  CG  PHE A 219      76.775 330.844 181.971  1.00  7.00           C  
ATOM   1661  CD1 PHE A 219      78.083 330.433 182.184  1.00  7.00           C  
ATOM   1662  CD2 PHE A 219      76.359 332.063 182.492  1.00  7.00           C  
ATOM   1663  CE1 PHE A 219      78.982 331.221 182.893  1.00  8.42           C  
ATOM   1664  CE2 PHE A 219      77.241 332.868 183.207  1.00  7.11           C  
ATOM   1665  CZ  PHE A 219      78.562 332.451 183.408  1.00 10.70           C  
ATOM   1666  N   PHE A 220      74.053 329.064 178.748  1.00 17.44           N  
ATOM   1667  CA  PHE A 220      73.215 328.026 178.135  1.00 21.56           C  
ATOM   1668  C   PHE A 220      72.659 328.383 176.738  1.00 26.18           C  
ATOM   1669  O   PHE A 220      71.720 327.743 176.250  1.00 28.41           O  
ATOM   1670  CB  PHE A 220      72.062 327.705 179.079  1.00 19.66           C  
ATOM   1671  CG  PHE A 220      72.464 327.616 180.520  1.00 17.10           C  
ATOM   1672  CD1 PHE A 220      73.401 326.680 180.944  1.00 16.67           C  
ATOM   1673  CD2 PHE A 220      71.920 328.476 181.448  1.00 14.37           C  
ATOM   1674  CE1 PHE A 220      73.781 326.611 182.252  1.00 13.86           C  
ATOM   1675  CE2 PHE A 220      72.298 328.412 182.768  1.00 16.40           C  
ATOM   1676  CZ  PHE A 220      73.232 327.475 183.170  1.00 18.94           C  
ATOM   1677  N   ASP A 221      73.269 329.383 176.098  1.00 24.87           N  
ATOM   1678  CA  ASP A 221      72.863 329.869 174.780  1.00 19.87           C  
ATOM   1679  C   ASP A 221      73.885 329.516 173.715  1.00 15.96           C  
ATOM   1680  O   ASP A 221      74.938 330.148 173.660  1.00 13.96           O  
ATOM   1681  CB  ASP A 221      72.747 331.380 174.823  1.00 26.12           C  
ATOM   1682  CG  ASP A 221      71.938 331.933 173.679  1.00 32.08           C  
ATOM   1683  OD1 ASP A 221      71.954 331.334 172.586  1.00 36.50           O  
ATOM   1684  OD2 ASP A 221      71.265 332.962 173.888  1.00 34.54           O  
ATOM   1685  N   PRO A 222      73.535 328.600 172.781  1.00 14.74           N  
ATOM   1686  CA  PRO A 222      74.413 328.146 171.694  1.00 10.85           C  
ATOM   1687  C   PRO A 222      75.031 329.298 170.917  1.00 13.53           C  
ATOM   1688  O   PRO A 222      76.203 329.253 170.539  1.00  7.00           O  
ATOM   1689  CB  PRO A 222      73.470 327.336 170.817  1.00 11.55           C  
ATOM   1690  CG  PRO A 222      72.494 326.790 171.768  1.00 10.18           C  
ATOM   1691  CD  PRO A 222      72.200 327.994 172.628  1.00 13.75           C  
ATOM   1692  N   ALA A 223      74.246 330.353 170.731  1.00 12.55           N  
ATOM   1693  CA  ALA A 223      74.708 331.543 170.009  1.00 15.87           C  
ATOM   1694  C   ALA A 223      76.056 332.019 170.502  1.00 16.24           C  
ATOM   1695  O   ALA A 223      76.950 332.274 169.717  1.00 25.16           O  
ATOM   1696  CB  ALA A 223      73.700 332.680 170.142  1.00 16.74           C  
ATOM   1697  N   GLY A 224      76.183 332.165 171.811  1.00 18.32           N  
ATOM   1698  CA  GLY A 224      77.431 332.622 172.372  1.00 14.24           C  
ATOM   1699  C   GLY A 224      78.354 331.464 172.602  1.00  7.97           C  
ATOM   1700  O   GLY A 224      79.485 331.673 173.014  1.00 15.02           O  
ATOM   1701  N   GLY A 225      77.901 330.259 172.290  1.00  7.00           N  
ATOM   1702  CA  GLY A 225      78.729 329.085 172.514  1.00  8.50           C  
ATOM   1703  C   GLY A 225      78.322 328.308 173.767  1.00 13.55           C  
ATOM   1704  O   GLY A 225      79.014 327.383 174.208  1.00 13.81           O  
ATOM   1705  N   GLY A 226      77.178 328.689 174.334  1.00 16.43           N  
ATOM   1706  CA  GLY A 226      76.649 328.036 175.517  1.00 15.66           C  
ATOM   1707  C   GLY A 226      76.093 326.642 175.259  1.00 21.58           C  
ATOM   1708  O   GLY A 226      76.188 326.128 174.152  1.00 27.81           O  
ATOM   1709  N   ASP A 227      75.455 326.046 176.263  1.00 23.56           N  
ATOM   1710  CA  ASP A 227      74.923 324.696 176.122  1.00 14.73           C  
ATOM   1711  C   ASP A 227      73.739 324.435 177.052  1.00 23.36           C  
ATOM   1712  O   ASP A 227      73.901 324.249 178.263  1.00 26.19           O  
ATOM   1713  CB  ASP A 227      76.034 323.694 176.429  1.00  7.00           C  
ATOM   1714  CG  ASP A 227      75.682 322.284 176.038  1.00 13.07           C  
ATOM   1715  OD1 ASP A 227      74.532 322.020 175.603  1.00 21.02           O  
ATOM   1716  OD2 ASP A 227      76.576 321.412 176.147  1.00 16.82           O  
ATOM   1717  N   PRO A 228      72.531 324.326 176.484  1.00 21.48           N  
ATOM   1718  CA  PRO A 228      71.329 324.073 177.277  1.00 15.83           C  
ATOM   1719  C   PRO A 228      71.470 322.831 178.149  1.00 14.79           C  
ATOM   1720  O   PRO A 228      70.774 322.674 179.144  1.00 24.97           O  
ATOM   1721  CB  PRO A 228      70.266 323.873 176.206  1.00 16.65           C  
ATOM   1722  CG  PRO A 228      70.724 324.769 175.124  1.00 13.26           C  
ATOM   1723  CD  PRO A 228      72.193 324.456 175.059  1.00 18.05           C  
ATOM   1724  N   ILE A 229      72.347 321.926 177.746  1.00 10.90           N  
ATOM   1725  CA  ILE A 229      72.569 320.698 178.494  1.00 12.15           C  
ATOM   1726  C   ILE A 229      73.351 320.969 179.762  1.00 16.68           C  
ATOM   1727  O   ILE A 229      73.140 320.282 180.752  1.00 21.65           O  
ATOM   1728  CB  ILE A 229      73.292 319.626 177.645  1.00 12.51           C  
ATOM   1729  CG1 ILE A 229      72.422 319.238 176.457  1.00 17.15           C  
ATOM   1730  CG2 ILE A 229      73.578 318.386 178.458  1.00 18.16           C  
ATOM   1731  CD1 ILE A 229      70.992 318.920 176.832  1.00 14.82           C  
ATOM   1732  N   LEU A 230      74.237 321.970 179.742  1.00 15.21           N  
ATOM   1733  CA  LEU A 230      75.017 322.308 180.931  1.00 14.31           C  
ATOM   1734  C   LEU A 230      74.069 322.587 182.080  1.00 18.85           C  
ATOM   1735  O   LEU A 230      74.318 322.152 183.204  1.00 22.49           O  
ATOM   1736  CB  LEU A 230      75.911 323.535 180.728  1.00 12.32           C  
ATOM   1737  CG  LEU A 230      76.655 324.007 181.992  1.00  7.00           C  
ATOM   1738  CD1 LEU A 230      77.616 322.880 182.474  1.00  7.17           C  
ATOM   1739  CD2 LEU A 230      77.437 325.308 181.740  1.00  7.00           C  
ATOM   1740  N   TYR A 231      72.966 323.283 181.809  1.00 17.11           N  
ATOM   1741  CA  TYR A 231      72.020 323.545 182.891  1.00 14.27           C  
ATOM   1742  C   TYR A 231      71.474 322.235 183.431  1.00 11.56           C  
ATOM   1743  O   TYR A 231      71.293 322.079 184.624  1.00 19.09           O  
ATOM   1744  CB  TYR A 231      70.856 324.404 182.440  1.00 11.55           C  
ATOM   1745  CG  TYR A 231      69.807 324.593 183.505  1.00  7.00           C  
ATOM   1746  CD1 TYR A 231      68.747 323.702 183.635  1.00 12.80           C  
ATOM   1747  CD2 TYR A 231      69.850 325.689 184.353  1.00  7.00           C  
ATOM   1748  CE1 TYR A 231      67.742 323.906 184.594  1.00 16.84           C  
ATOM   1749  CE2 TYR A 231      68.860 325.912 185.305  1.00  7.00           C  
ATOM   1750  CZ  TYR A 231      67.810 325.018 185.420  1.00 14.57           C  
ATOM   1751  OH  TYR A 231      66.824 325.247 186.344  1.00 11.26           O  
ATOM   1752  N   GLN A 232      71.257 321.274 182.556  1.00  7.00           N  
ATOM   1753  CA  GLN A 232      70.714 320.013 182.999  1.00 10.61           C  
ATOM   1754  C   GLN A 232      71.628 319.318 183.971  1.00 10.09           C  
ATOM   1755  O   GLN A 232      71.181 318.730 184.943  1.00 21.14           O  
ATOM   1756  CB  GLN A 232      70.380 319.127 181.795  1.00 10.07           C  
ATOM   1757  CG  GLN A 232      69.404 319.823 180.849  1.00  9.56           C  
ATOM   1758  CD  GLN A 232      68.690 318.891 179.912  1.00  7.11           C  
ATOM   1759  OE1 GLN A 232      68.708 317.677 180.074  1.00 11.12           O  
ATOM   1760  NE2 GLN A 232      68.041 319.462 178.915  1.00 20.09           N  
ATOM   1761  N   HIS A 233      72.922 319.414 183.735  1.00 11.29           N  
ATOM   1762  CA  HIS A 233      73.874 318.772 184.626  1.00 10.99           C  
ATOM   1763  C   HIS A 233      73.858 319.449 185.996  1.00 10.94           C  
ATOM   1764  O   HIS A 233      73.652 318.809 187.012  1.00 15.18           O  
ATOM   1765  CB  HIS A 233      75.264 318.805 184.009  1.00  8.93           C  
ATOM   1766  CG  HIS A 233      75.466 317.765 182.960  1.00  9.07           C  
ATOM   1767  ND1 HIS A 233      75.126 316.444 183.152  1.00 13.68           N  
ATOM   1768  CD2 HIS A 233      75.949 317.849 181.700  1.00 12.99           C  
ATOM   1769  CE1 HIS A 233      75.390 315.755 182.058  1.00 13.34           C  
ATOM   1770  NE2 HIS A 233      75.891 316.586 181.161  1.00 20.63           N  
ATOM   1771  N   LEU A 234      74.006 320.760 186.008  1.00  7.00           N  
ATOM   1772  CA  LEU A 234      73.994 321.485 187.248  1.00  7.81           C  
ATOM   1773  C   LEU A 234      72.699 321.247 188.015  1.00  9.04           C  
ATOM   1774  O   LEU A 234      72.736 320.844 189.172  1.00 14.84           O  
ATOM   1775  CB  LEU A 234      74.194 322.972 186.988  1.00  7.00           C  
ATOM   1776  CG  LEU A 234      75.532 323.326 186.367  1.00  7.00           C  
ATOM   1777  CD1 LEU A 234      75.650 324.801 186.316  1.00 13.04           C  
ATOM   1778  CD2 LEU A 234      76.659 322.787 187.166  1.00  7.00           C  
ATOM   1779  N   PHE A 235      71.560 321.427 187.360  1.00  7.00           N  
ATOM   1780  CA  PHE A 235      70.294 321.252 188.034  1.00  7.00           C  
ATOM   1781  C   PHE A 235      70.190 319.877 188.606  1.00  9.13           C  
ATOM   1782  O   PHE A 235      70.016 319.716 189.802  1.00 17.45           O  
ATOM   1783  CB  PHE A 235      69.120 321.467 187.116  1.00  7.00           C  
ATOM   1784  CG  PHE A 235      67.803 321.360 187.812  1.00  7.00           C  
ATOM   1785  CD1 PHE A 235      67.236 322.474 188.424  1.00  7.00           C  
ATOM   1786  CD2 PHE A 235      67.149 320.140 187.894  1.00  7.00           C  
ATOM   1787  CE1 PHE A 235      66.028 322.373 189.119  1.00  7.15           C  
ATOM   1788  CE2 PHE A 235      65.950 320.021 188.579  1.00  7.00           C  
ATOM   1789  CZ  PHE A 235      65.382 321.142 189.198  1.00  7.00           C  
ATOM   1790  N   TRP A 236      70.343 318.871 187.769  1.00  7.56           N  
ATOM   1791  CA  TRP A 236      70.246 317.510 188.263  1.00  7.12           C  
ATOM   1792  C   TRP A 236      71.276 317.072 189.263  1.00  7.00           C  
ATOM   1793  O   TRP A 236      71.028 316.106 189.937  1.00  7.00           O  
ATOM   1794  CB  TRP A 236      70.148 316.490 187.124  1.00 15.52           C  
ATOM   1795  CG  TRP A 236      68.792 316.505 186.517  1.00 18.37           C  
ATOM   1796  CD1 TRP A 236      68.468 316.842 185.236  1.00 10.81           C  
ATOM   1797  CD2 TRP A 236      67.554 316.316 187.211  1.00 20.84           C  
ATOM   1798  NE1 TRP A 236      67.106 316.896 185.097  1.00 14.89           N  
ATOM   1799  CE2 TRP A 236      66.518 316.579 186.294  1.00 21.06           C  
ATOM   1800  CE3 TRP A 236      67.220 315.963 188.527  1.00 25.36           C  
ATOM   1801  CZ2 TRP A 236      65.157 316.501 186.648  1.00 21.51           C  
ATOM   1802  CZ3 TRP A 236      65.866 315.888 188.885  1.00 24.21           C  
ATOM   1803  CH2 TRP A 236      64.854 316.157 187.943  1.00 27.26           C  
ATOM   1804  N   PHE A 237      72.428 317.743 189.351  1.00 10.40           N  
ATOM   1805  CA  PHE A 237      73.457 317.369 190.340  1.00 13.63           C  
ATOM   1806  C   PHE A 237      72.847 317.620 191.725  1.00 18.03           C  
ATOM   1807  O   PHE A 237      73.149 316.911 192.688  1.00 18.35           O  
ATOM   1808  CB  PHE A 237      74.749 318.187 190.163  1.00 12.72           C  
ATOM   1809  CG  PHE A 237      75.893 317.770 191.091  1.00 14.03           C  
ATOM   1810  CD1 PHE A 237      76.703 316.678 190.794  1.00 16.36           C  
ATOM   1811  CD2 PHE A 237      76.165 318.484 192.240  1.00 12.29           C  
ATOM   1812  CE1 PHE A 237      77.757 316.313 191.624  1.00 11.07           C  
ATOM   1813  CE2 PHE A 237      77.221 318.118 193.073  1.00 12.55           C  
ATOM   1814  CZ  PHE A 237      78.010 317.039 192.762  1.00  9.79           C  
ATOM   1815  N   PHE A 238      71.981 318.634 191.799  1.00 16.76           N  
ATOM   1816  CA  PHE A 238      71.257 318.976 193.018  1.00 12.68           C  
ATOM   1817  C   PHE A 238      69.960 318.183 192.998  1.00 10.54           C  
ATOM   1818  O   PHE A 238      69.550 317.588 193.988  1.00 19.19           O  
ATOM   1819  CB  PHE A 238      70.907 320.460 193.045  1.00  7.00           C  
ATOM   1820  CG  PHE A 238      69.572 320.742 193.660  1.00 15.70           C  
ATOM   1821  CD1 PHE A 238      69.407 320.726 195.038  1.00 13.65           C  
ATOM   1822  CD2 PHE A 238      68.450 320.924 192.857  1.00 18.81           C  
ATOM   1823  CE1 PHE A 238      68.146 320.874 195.600  1.00  8.67           C  
ATOM   1824  CE2 PHE A 238      67.187 321.075 193.417  1.00 16.88           C  
ATOM   1825  CZ  PHE A 238      67.039 321.046 194.791  1.00 10.99           C  
ATOM   1826  N   GLY A 239      69.307 318.228 191.854  1.00  7.16           N  
ATOM   1827  CA  GLY A 239      68.053 317.543 191.651  1.00  7.00           C  
ATOM   1828  C   GLY A 239      67.929 316.130 192.179  1.00  7.00           C  
ATOM   1829  O   GLY A 239      66.840 315.755 192.606  1.00  7.97           O  
ATOM   1830  N   HIS A 240      68.958 315.292 192.072  1.00  7.00           N  
ATOM   1831  CA  HIS A 240      68.786 313.954 192.637  1.00 13.64           C  
ATOM   1832  C   HIS A 240      68.933 313.968 194.164  1.00 19.39           C  
ATOM   1833  O   HIS A 240      68.036 313.489 194.864  1.00 24.33           O  
ATOM   1834  CB  HIS A 240      69.673 312.878 192.023  1.00 11.43           C  
ATOM   1835  CG  HIS A 240      69.246 311.494 192.411  1.00 18.83           C  
ATOM   1836  ND1 HIS A 240      68.262 310.838 191.736  1.00 26.18           N  
ATOM   1837  CD2 HIS A 240      69.514 310.820 193.555  1.00 15.66           C  
ATOM   1838  CE1 HIS A 240      67.952 309.791 192.486  1.00 27.16           C  
ATOM   1839  NE2 HIS A 240      68.668 309.747 193.587  1.00  7.00           N  
ATOM   1840  N   PRO A 241      70.081 314.439 194.698  1.00 18.76           N  
ATOM   1841  CA  PRO A 241      70.248 314.486 196.151  1.00 15.09           C  
ATOM   1842  C   PRO A 241      68.982 315.041 196.775  1.00  8.72           C  
ATOM   1843  O   PRO A 241      68.537 314.554 197.801  1.00 11.29           O  
ATOM   1844  CB  PRO A 241      71.406 315.459 196.304  1.00 21.18           C  
ATOM   1845  CG  PRO A 241      72.286 315.049 195.205  1.00 22.65           C  
ATOM   1846  CD  PRO A 241      71.333 314.847 194.034  1.00 20.53           C  
ATOM   1847  N   GLU A 242      68.351 315.986 196.084  1.00  7.00           N  
ATOM   1848  CA  GLU A 242      67.115 316.584 196.561  1.00  7.00           C  
ATOM   1849  C   GLU A 242      66.003 315.594 196.880  1.00  8.95           C  
ATOM   1850  O   GLU A 242      65.237 315.789 197.810  1.00 21.26           O  
ATOM   1851  CB  GLU A 242      66.585 317.598 195.565  1.00  7.00           C  
ATOM   1852  CG  GLU A 242      65.211 318.123 195.919  1.00  7.00           C  
ATOM   1853  CD  GLU A 242      65.159 318.839 197.257  1.00  7.00           C  
ATOM   1854  OE1 GLU A 242      66.209 319.222 197.811  1.00  7.00           O  
ATOM   1855  OE2 GLU A 242      64.046 319.035 197.753  1.00  7.00           O  
ATOM   1856  N   VAL A 243      65.877 314.533 196.118  1.00  7.03           N  
ATOM   1857  CA  VAL A 243      64.806 313.610 196.423  1.00 11.49           C  
ATOM   1858  C   VAL A 243      65.146 312.730 197.616  1.00 15.05           C  
ATOM   1859  O   VAL A 243      64.253 312.201 198.262  1.00 23.01           O  
ATOM   1860  CB  VAL A 243      64.380 312.764 195.194  1.00  7.00           C  
ATOM   1861  CG1 VAL A 243      64.001 313.680 194.042  1.00  7.00           C  
ATOM   1862  CG2 VAL A 243      65.455 311.793 194.808  1.00  7.00           C  
ATOM   1863  N   TYR A 244      66.430 312.540 197.894  1.00 12.39           N  
ATOM   1864  CA  TYR A 244      66.804 311.735 199.035  1.00 12.64           C  
ATOM   1865  C   TYR A 244      66.711 312.609 200.273  1.00 15.51           C  
ATOM   1866  O   TYR A 244      66.296 312.180 201.347  1.00 17.89           O  
ATOM   1867  CB  TYR A 244      68.170 311.160 198.837  1.00 10.10           C  
ATOM   1868  CG  TYR A 244      68.102 310.006 197.897  1.00 14.48           C  
ATOM   1869  CD1 TYR A 244      66.977 309.188 197.820  1.00 21.25           C  
ATOM   1870  CD2 TYR A 244      69.137 309.747 197.054  1.00 24.51           C  
ATOM   1871  CE1 TYR A 244      66.912 308.152 196.893  1.00 22.00           C  
ATOM   1872  CE2 TYR A 244      69.079 308.729 196.171  1.00 17.95           C  
ATOM   1873  CZ  TYR A 244      67.987 307.944 196.058  1.00 17.52           C  
ATOM   1874  OH  TYR A 244      67.979 307.060 195.007  1.00 13.16           O  
ATOM   1875  N   ILE A 245      67.006 313.874 200.074  1.00  9.59           N  
ATOM   1876  CA  ILE A 245      66.863 314.832 201.113  1.00  7.00           C  
ATOM   1877  C   ILE A 245      65.367 314.773 201.481  1.00  8.69           C  
ATOM   1878  O   ILE A 245      64.998 314.980 202.619  1.00 22.48           O  
ATOM   1879  CB  ILE A 245      67.239 316.195 200.560  1.00  7.00           C  
ATOM   1880  CG1 ILE A 245      68.752 316.302 200.480  1.00  7.00           C  
ATOM   1881  CG2 ILE A 245      66.571 317.320 201.317  1.00  7.00           C  
ATOM   1882  CD1 ILE A 245      69.201 317.553 199.754  1.00 13.18           C  
ATOM   1883  N   LEU A 246      64.505 314.423 200.538  1.00  8.37           N  
ATOM   1884  CA  LEU A 246      63.075 314.383 200.816  1.00  7.08           C  
ATOM   1885  C   LEU A 246      62.584 313.120 201.463  1.00  7.00           C  
ATOM   1886  O   LEU A 246      61.524 313.125 202.059  1.00 11.80           O  
ATOM   1887  CB  LEU A 246      62.249 314.575 199.536  1.00 13.31           C  
ATOM   1888  CG  LEU A 246      62.143 315.887 198.789  1.00  7.00           C  
ATOM   1889  CD1 LEU A 246      61.165 315.728 197.673  1.00  7.00           C  
ATOM   1890  CD2 LEU A 246      61.673 316.949 199.713  1.00 14.29           C  
ATOM   1891  N   ILE A 247      63.267 312.011 201.263  1.00  7.00           N  
ATOM   1892  CA  ILE A 247      62.786 310.769 201.861  1.00  7.00           C  
ATOM   1893  C   ILE A 247      63.512 310.355 203.139  1.00 12.95           C  
ATOM   1894  O   ILE A 247      62.931 309.656 203.959  1.00 17.76           O  
ATOM   1895  CB  ILE A 247      62.859 309.592 200.872  1.00  7.00           C  
ATOM   1896  CG1 ILE A 247      61.907 308.478 201.294  1.00  7.00           C  
ATOM   1897  CG2 ILE A 247      64.286 309.056 200.779  1.00  7.00           C  
ATOM   1898  CD1 ILE A 247      60.480 308.890 201.226  1.00  7.00           C  
ATOM   1899  N   LEU A 248      64.772 310.773 203.309  1.00 14.68           N  
ATOM   1900  CA  LEU A 248      65.556 310.387 204.487  1.00 11.85           C  
ATOM   1901  C   LEU A 248      64.897 310.694 205.841  1.00 12.94           C  
ATOM   1902  O   LEU A 248      64.762 309.790 206.668  1.00 14.03           O  
ATOM   1903  CB  LEU A 248      67.001 310.899 204.415  1.00  8.49           C  
ATOM   1904  CG  LEU A 248      67.949 310.142 203.475  1.00  7.00           C  
ATOM   1905  CD1 LEU A 248      69.294 310.811 203.436  1.00  7.00           C  
ATOM   1906  CD2 LEU A 248      68.094 308.718 203.888  1.00  7.00           C  
ATOM   1907  N   PRO A 249      64.473 311.946 206.093  1.00  7.00           N  
ATOM   1908  CA  PRO A 249      63.840 312.159 207.397  1.00  9.07           C  
ATOM   1909  C   PRO A 249      62.619 311.247 207.531  1.00  9.67           C  
ATOM   1910  O   PRO A 249      62.262 310.836 208.628  1.00 17.00           O  
ATOM   1911  CB  PRO A 249      63.445 313.627 207.345  1.00  8.09           C  
ATOM   1912  CG  PRO A 249      64.526 314.211 206.526  1.00  7.00           C  
ATOM   1913  CD  PRO A 249      64.664 313.224 205.400  1.00  7.00           C  
ATOM   1914  N   GLY A 250      62.032 310.865 206.403  1.00  7.00           N  
ATOM   1915  CA  GLY A 250      60.883 309.979 206.438  1.00  7.00           C  
ATOM   1916  C   GLY A 250      61.303 308.587 206.840  1.00  7.00           C  
ATOM   1917  O   GLY A 250      60.590 307.866 207.523  1.00  8.28           O  
ATOM   1918  N   PHE A 251      62.470 308.182 206.378  1.00  7.00           N  
ATOM   1919  CA  PHE A 251      62.989 306.875 206.715  1.00  7.09           C  
ATOM   1920  C   PHE A 251      63.119 306.841 208.234  1.00 12.26           C  
ATOM   1921  O   PHE A 251      62.586 305.956 208.890  1.00 15.07           O  
ATOM   1922  CB  PHE A 251      64.344 306.681 206.043  1.00 10.37           C  
ATOM   1923  CG  PHE A 251      64.268 306.251 204.591  1.00 16.26           C  
ATOM   1924  CD1 PHE A 251      63.081 305.763 204.041  1.00 20.06           C  
ATOM   1925  CD2 PHE A 251      65.426 306.221 203.804  1.00 17.31           C  
ATOM   1926  CE1 PHE A 251      63.055 305.243 202.736  1.00 19.43           C  
ATOM   1927  CE2 PHE A 251      65.408 305.704 202.503  1.00 12.87           C  
ATOM   1928  CZ  PHE A 251      64.225 305.212 201.974  1.00 15.25           C  
ATOM   1929  N   GLY A 252      63.745 307.878 208.793  1.00 18.82           N  
ATOM   1930  CA  GLY A 252      63.917 307.994 210.238  1.00  9.60           C  
ATOM   1931  C   GLY A 252      62.618 307.897 211.025  1.00 11.31           C  
ATOM   1932  O   GLY A 252      62.505 307.054 211.914  1.00 16.05           O  
ATOM   1933  N   MET A 253      61.627 308.732 210.715  1.00  7.21           N  
ATOM   1934  CA  MET A 253      60.350 308.683 211.434  1.00  7.00           C  
ATOM   1935  C   MET A 253      59.756 307.300 211.382  1.00  7.00           C  
ATOM   1936  O   MET A 253      59.304 306.787 212.399  1.00  7.06           O  
ATOM   1937  CB  MET A 253      59.342 309.709 210.900  1.00 11.22           C  
ATOM   1938  CG  MET A 253      59.765 311.161 211.136  1.00 17.78           C  
ATOM   1939  SD  MET A 253      58.641 312.469 210.562  1.00 32.31           S  
ATOM   1940  CE  MET A 253      58.186 311.857 209.039  1.00 34.39           C  
ATOM   1941  N   ILE A 254      59.833 306.663 210.219  1.00  8.85           N  
ATOM   1942  CA  ILE A 254      59.299 305.314 210.055  1.00  9.05           C  
ATOM   1943  C   ILE A 254      59.989 304.368 211.033  1.00  7.00           C  
ATOM   1944  O   ILE A 254      59.315 303.649 211.754  1.00  7.00           O  
ATOM   1945  CB  ILE A 254      59.410 304.803 208.568  1.00  7.00           C  
ATOM   1946  CG1 ILE A 254      58.574 305.683 207.664  1.00  7.00           C  
ATOM   1947  CG2 ILE A 254      58.866 303.393 208.426  1.00  7.00           C  
ATOM   1948  CD1 ILE A 254      57.094 305.709 208.038  1.00  7.00           C  
ATOM   1949  N   SER A 255      61.318 304.440 211.124  1.00  7.00           N  
ATOM   1950  CA  SER A 255      62.084 303.581 212.041  1.00  7.00           C  
ATOM   1951  C   SER A 255      61.552 303.787 213.459  1.00  7.38           C  
ATOM   1952  O   SER A 255      61.314 302.829 214.186  1.00  7.64           O  
ATOM   1953  CB  SER A 255      63.586 303.908 212.027  1.00  7.00           C  
ATOM   1954  OG  SER A 255      64.239 303.719 210.768  1.00  9.39           O  
ATOM   1955  N   HIS A 256      61.304 305.038 213.844  1.00  8.06           N  
ATOM   1956  CA  HIS A 256      60.769 305.318 215.188  1.00  7.94           C  
ATOM   1957  C   HIS A 256      59.356 304.800 215.414  1.00  7.94           C  
ATOM   1958  O   HIS A 256      59.035 304.237 216.454  1.00 11.19           O  
ATOM   1959  CB  HIS A 256      60.780 306.808 215.486  1.00  8.06           C  
ATOM   1960  CG  HIS A 256      62.099 307.313 215.978  1.00 13.80           C  
ATOM   1961  ND1 HIS A 256      63.259 307.210 215.239  1.00 15.27           N  
ATOM   1962  CD2 HIS A 256      62.448 307.909 217.141  1.00 10.61           C  
ATOM   1963  CE1 HIS A 256      64.267 307.714 215.928  1.00  9.77           C  
ATOM   1964  NE2 HIS A 256      63.800 308.145 217.083  1.00 15.45           N  
ATOM   1965  N   ILE A 257      58.504 305.002 214.428  1.00 12.28           N  
ATOM   1966  CA  ILE A 257      57.125 304.583 214.531  1.00  7.76           C  
ATOM   1967  C   ILE A 257      56.972 303.061 214.560  1.00 11.00           C  
ATOM   1968  O   ILE A 257      56.346 302.509 215.463  1.00 10.52           O  
ATOM   1969  CB  ILE A 257      56.332 305.236 213.417  1.00  7.21           C  
ATOM   1970  CG1 ILE A 257      56.349 306.751 213.615  1.00  7.00           C  
ATOM   1971  CG2 ILE A 257      54.927 304.678 213.355  1.00 14.16           C  
ATOM   1972  CD1 ILE A 257      55.806 307.536 212.443  1.00 14.96           C  
ATOM   1973  N   VAL A 258      57.631 302.372 213.638  1.00 13.75           N  
ATOM   1974  CA  VAL A 258      57.537 300.920 213.595  1.00  9.64           C  
ATOM   1975  C   VAL A 258      58.026 300.286 214.882  1.00 13.59           C  
ATOM   1976  O   VAL A 258      57.382 299.397 215.419  1.00 14.94           O  
ATOM   1977  CB  VAL A 258      58.294 300.355 212.388  1.00  7.00           C  
ATOM   1978  CG1 VAL A 258      58.501 298.865 212.516  1.00  7.00           C  
ATOM   1979  CG2 VAL A 258      57.484 300.612 211.148  1.00 16.99           C  
ATOM   1980  N   THR A 259      59.132 300.800 215.414  1.00 17.04           N  
ATOM   1981  CA  THR A 259      59.707 300.259 216.641  1.00  9.33           C  
ATOM   1982  C   THR A 259      58.778 300.495 217.815  1.00 12.20           C  
ATOM   1983  O   THR A 259      58.456 299.568 218.553  1.00 19.65           O  
ATOM   1984  CB  THR A 259      61.063 300.896 216.954  1.00  9.18           C  
ATOM   1985  OG1 THR A 259      61.962 300.701 215.851  1.00 16.56           O  
ATOM   1986  CG2 THR A 259      61.674 300.262 218.163  1.00  8.10           C  
ATOM   1987  N   TYR A 260      58.268 301.710 217.940  1.00  7.58           N  
ATOM   1988  CA  TYR A 260      57.381 302.024 219.052  1.00  9.84           C  
ATOM   1989  C   TYR A 260      56.131 301.179 219.111  1.00 13.30           C  
ATOM   1990  O   TYR A 260      55.779 300.656 220.164  1.00 25.49           O  
ATOM   1991  CB  TYR A 260      56.990 303.490 219.024  1.00  7.00           C  
ATOM   1992  CG  TYR A 260      56.282 303.978 220.267  1.00  7.00           C  
ATOM   1993  CD1 TYR A 260      56.997 304.501 221.349  1.00  8.74           C  
ATOM   1994  CD2 TYR A 260      54.904 304.009 220.329  1.00 11.09           C  
ATOM   1995  CE1 TYR A 260      56.343 305.050 222.451  1.00  7.11           C  
ATOM   1996  CE2 TYR A 260      54.239 304.559 221.425  1.00 14.31           C  
ATOM   1997  CZ  TYR A 260      54.956 305.078 222.481  1.00 11.57           C  
ATOM   1998  OH  TYR A 260      54.267 305.629 223.553  1.00 24.55           O  
ATOM   1999  N   TYR A 261      55.457 301.026 217.982  1.00 13.39           N  
ATOM   2000  CA  TYR A 261      54.221 300.264 217.979  1.00  7.00           C  
ATOM   2001  C   TYR A 261      54.389 298.775 217.905  1.00  7.53           C  
ATOM   2002  O   TYR A 261      53.409 298.031 217.881  1.00  9.82           O  
ATOM   2003  CB  TYR A 261      53.278 300.795 216.922  1.00  7.34           C  
ATOM   2004  CG  TYR A 261      52.887 302.215 217.229  1.00  7.00           C  
ATOM   2005  CD1 TYR A 261      51.841 302.482 218.102  1.00 10.92           C  
ATOM   2006  CD2 TYR A 261      53.592 303.282 216.709  1.00  7.00           C  
ATOM   2007  CE1 TYR A 261      51.507 303.763 218.457  1.00  7.00           C  
ATOM   2008  CE2 TYR A 261      53.262 304.582 217.053  1.00  7.00           C  
ATOM   2009  CZ  TYR A 261      52.218 304.806 217.935  1.00  7.00           C  
ATOM   2010  OH  TYR A 261      51.886 306.062 218.328  1.00  7.00           O  
ATOM   2011  N   SER A 262      55.639 298.336 217.851  1.00 10.13           N  
ATOM   2012  CA  SER A 262      55.935 296.912 217.854  1.00 12.84           C  
ATOM   2013  C   SER A 262      56.315 296.548 219.290  1.00 16.20           C  
ATOM   2014  O   SER A 262      56.565 295.389 219.613  1.00 15.43           O  
ATOM   2015  CB  SER A 262      57.084 296.616 216.909  1.00 13.91           C  
ATOM   2016  OG  SER A 262      56.640 296.786 215.584  1.00 22.41           O  
ATOM   2017  N   GLY A 263      56.335 297.568 220.147  1.00 17.18           N  
ATOM   2018  CA  GLY A 263      56.672 297.387 221.540  1.00 19.14           C  
ATOM   2019  C   GLY A 263      58.118 297.023 221.754  1.00 17.77           C  
ATOM   2020  O   GLY A 263      58.465 296.502 222.806  1.00 25.61           O  
ATOM   2021  N   LYS A 264      58.955 297.274 220.754  1.00 13.73           N  
ATOM   2022  CA  LYS A 264      60.369 296.952 220.845  1.00 15.25           C  
ATOM   2023  C   LYS A 264      61.165 298.077 221.512  1.00 18.35           C  
ATOM   2024  O   LYS A 264      60.706 299.217 221.577  1.00 17.78           O  
ATOM   2025  CB  LYS A 264      60.928 296.668 219.444  1.00 13.53           C  
ATOM   2026  CG  LYS A 264      61.182 295.204 219.126  1.00  9.79           C  
ATOM   2027  CD  LYS A 264      59.973 294.505 218.567  1.00  7.11           C  
ATOM   2028  CE  LYS A 264      60.266 293.027 218.279  1.00  8.99           C  
ATOM   2029  NZ  LYS A 264      61.503 292.808 217.486  1.00 11.92           N  
ATOM   2030  N   LYS A 265      62.339 297.748 222.046  1.00 23.90           N  
ATOM   2031  CA  LYS A 265      63.200 298.753 222.686  1.00 25.96           C  
ATOM   2032  C   LYS A 265      63.901 299.541 221.607  1.00 23.10           C  
ATOM   2033  O   LYS A 265      63.897 300.758 221.609  1.00 33.85           O  
ATOM   2034  CB  LYS A 265      64.283 298.094 223.552  1.00 39.42           C  
ATOM   2035  CG  LYS A 265      63.796 297.347 224.788  1.00 54.08           C  
ATOM   2036  CD  LYS A 265      63.205 298.297 225.825  1.00 59.34           C  
ATOM   2037  CE  LYS A 265      63.187 297.654 227.205  1.00 67.54           C  
ATOM   2038  NZ  LYS A 265      64.567 297.297 227.694  1.00 72.00           N  
ATOM   2039  N   GLU A 266      64.528 298.820 220.690  1.00 24.50           N  
ATOM   2040  CA  GLU A 266      65.252 299.421 219.589  1.00 26.39           C  
ATOM   2041  C   GLU A 266      64.924 298.755 218.245  1.00 23.95           C  
ATOM   2042  O   GLU A 266      64.320 297.675 218.193  1.00 25.31           O  
ATOM   2043  CB  GLU A 266      66.770 299.377 219.867  1.00 32.23           C  
ATOM   2044  CG  GLU A 266      67.383 298.002 220.121  1.00 40.03           C  
ATOM   2045  CD  GLU A 266      68.892 298.074 220.318  1.00 51.12           C  
ATOM   2046  OE1 GLU A 266      69.610 298.451 219.358  1.00 58.95           O  
ATOM   2047  OE2 GLU A 266      69.359 297.766 221.438  1.00 57.61           O  
ATOM   2048  N   PRO A 267      65.259 299.430 217.138  1.00 18.44           N  
ATOM   2049  CA  PRO A 267      65.012 298.898 215.801  1.00 17.85           C  
ATOM   2050  C   PRO A 267      65.998 297.772 215.491  1.00 16.85           C  
ATOM   2051  O   PRO A 267      67.117 297.766 216.001  1.00 20.41           O  
ATOM   2052  CB  PRO A 267      65.307 300.104 214.921  1.00 18.49           C  
ATOM   2053  CG  PRO A 267      66.413 300.783 215.670  1.00 12.75           C  
ATOM   2054  CD  PRO A 267      65.833 300.783 217.048  1.00 16.12           C  
ATOM   2055  N   PHE A 268      65.598 296.821 214.656  1.00 14.19           N  
ATOM   2056  CA  PHE A 268      66.496 295.732 214.284  1.00 10.43           C  
ATOM   2057  C   PHE A 268      67.678 296.286 213.482  1.00 11.55           C  
ATOM   2058  O   PHE A 268      67.521 297.201 212.692  1.00 20.86           O  
ATOM   2059  CB  PHE A 268      65.744 294.713 213.442  1.00  7.00           C  
ATOM   2060  CG  PHE A 268      66.578 293.547 212.997  1.00  7.00           C  
ATOM   2061  CD1 PHE A 268      67.344 293.623 211.843  1.00  8.93           C  
ATOM   2062  CD2 PHE A 268      66.556 292.355 213.696  1.00  7.00           C  
ATOM   2063  CE1 PHE A 268      68.072 292.524 211.395  1.00  7.00           C  
ATOM   2064  CE2 PHE A 268      67.280 291.247 213.256  1.00 11.34           C  
ATOM   2065  CZ  PHE A 268      68.037 291.336 212.102  1.00  9.59           C  
ATOM   2066  N   GLY A 269      68.871 295.776 213.730  1.00 15.54           N  
ATOM   2067  CA  GLY A 269      70.044 296.213 212.984  1.00 11.14           C  
ATOM   2068  C   GLY A 269      70.353 297.688 212.922  1.00 13.98           C  
ATOM   2069  O   GLY A 269      70.596 298.225 211.831  1.00 25.20           O  
ATOM   2070  N   TYR A 270      70.424 298.324 214.085  1.00  7.12           N  
ATOM   2071  CA  TYR A 270      70.705 299.744 214.165  1.00  7.03           C  
ATOM   2072  C   TYR A 270      71.916 300.192 213.360  1.00 12.83           C  
ATOM   2073  O   TYR A 270      71.831 301.169 212.630  1.00 22.75           O  
ATOM   2074  CB  TYR A 270      70.817 300.179 215.624  1.00  7.00           C  
ATOM   2075  CG  TYR A 270      71.393 301.555 215.846  1.00  7.00           C  
ATOM   2076  CD1 TYR A 270      72.763 301.747 215.867  1.00  7.00           C  
ATOM   2077  CD2 TYR A 270      70.572 302.651 216.052  1.00  7.00           C  
ATOM   2078  CE1 TYR A 270      73.300 302.977 216.088  1.00  7.00           C  
ATOM   2079  CE2 TYR A 270      71.103 303.901 216.276  1.00  7.00           C  
ATOM   2080  CZ  TYR A 270      72.472 304.054 216.291  1.00  7.00           C  
ATOM   2081  OH  TYR A 270      73.048 305.282 216.521  1.00  7.00           O  
ATOM   2082  N   MET A 271      73.051 299.520 213.484  1.00 16.47           N  
ATOM   2083  CA  MET A 271      74.216 299.953 212.696  1.00 19.88           C  
ATOM   2084  C   MET A 271      74.044 299.686 211.196  1.00 16.21           C  
ATOM   2085  O   MET A 271      74.636 300.367 210.378  1.00 15.86           O  
ATOM   2086  CB  MET A 271      75.525 299.320 213.196  1.00 23.56           C  
ATOM   2087  CG  MET A 271      76.061 299.870 214.503  1.00  8.43           C  
ATOM   2088  SD  MET A 271      76.506 301.587 214.414  1.00 15.40           S  
ATOM   2089  CE  MET A 271      78.256 301.448 214.122  1.00 18.44           C  
ATOM   2090  N   GLY A 272      73.229 298.701 210.841  1.00 16.09           N  
ATOM   2091  CA  GLY A 272      72.997 298.409 209.433  1.00 16.91           C  
ATOM   2092  C   GLY A 272      72.159 299.523 208.864  1.00 15.47           C  
ATOM   2093  O   GLY A 272      72.339 299.963 207.720  1.00 13.35           O  
ATOM   2094  N   MET A 273      71.268 300.005 209.719  1.00  9.75           N  
ATOM   2095  CA  MET A 273      70.378 301.087 209.393  1.00  7.00           C  
ATOM   2096  C   MET A 273      71.159 302.389 209.178  1.00 10.32           C  
ATOM   2097  O   MET A 273      70.819 303.184 208.304  1.00 12.82           O  
ATOM   2098  CB  MET A 273      69.410 301.253 210.524  1.00  7.00           C  
ATOM   2099  CG  MET A 273      68.046 301.464 210.058  1.00 19.99           C  
ATOM   2100  SD  MET A 273      67.360 299.993 209.394  1.00 21.29           S  
ATOM   2101  CE  MET A 273      65.642 300.340 209.746  1.00 26.59           C  
ATOM   2102  N   VAL A 274      72.189 302.620 209.994  1.00 13.66           N  
ATOM   2103  CA  VAL A 274      73.033 303.822 209.873  1.00 14.03           C  
ATOM   2104  C   VAL A 274      73.851 303.697 208.596  1.00 17.24           C  
ATOM   2105  O   VAL A 274      73.973 304.647 207.839  1.00 24.99           O  
ATOM   2106  CB  VAL A 274      73.990 304.000 211.073  1.00 15.59           C  
ATOM   2107  CG1 VAL A 274      75.084 304.986 210.743  1.00 15.37           C  
ATOM   2108  CG2 VAL A 274      73.221 304.503 212.273  1.00 19.11           C  
ATOM   2109  N   TRP A 275      74.410 302.516 208.363  1.00 15.32           N  
ATOM   2110  CA  TRP A 275      75.172 302.243 207.161  1.00  9.02           C  
ATOM   2111  C   TRP A 275      74.284 302.482 205.939  1.00 15.90           C  
ATOM   2112  O   TRP A 275      74.677 303.176 204.999  1.00 17.12           O  
ATOM   2113  CB  TRP A 275      75.627 300.790 207.151  1.00  8.62           C  
ATOM   2114  CG  TRP A 275      76.250 300.370 205.856  1.00 10.69           C  
ATOM   2115  CD1 TRP A 275      77.543 300.580 205.455  1.00 10.73           C  
ATOM   2116  CD2 TRP A 275      75.619 299.651 204.799  1.00 11.35           C  
ATOM   2117  NE1 TRP A 275      77.754 300.029 204.218  1.00  8.56           N  
ATOM   2118  CE2 TRP A 275      76.591 299.453 203.788  1.00 14.52           C  
ATOM   2119  CE3 TRP A 275      74.333 299.150 204.604  1.00 10.99           C  
ATOM   2120  CZ2 TRP A 275      76.311 298.776 202.606  1.00 13.44           C  
ATOM   2121  CZ3 TRP A 275      74.057 298.473 203.425  1.00 13.44           C  
ATOM   2122  CH2 TRP A 275      75.044 298.294 202.444  1.00 15.44           C  
ATOM   2123  N   ALA A 276      73.075 301.927 205.958  1.00 16.33           N  
ATOM   2124  CA  ALA A 276      72.170 302.091 204.827  1.00 16.32           C  
ATOM   2125  C   ALA A 276      71.944 303.553 204.442  1.00 15.99           C  
ATOM   2126  O   ALA A 276      72.171 303.924 203.300  1.00 22.24           O  
ATOM   2127  CB  ALA A 276      70.848 301.386 205.075  1.00 12.10           C  
ATOM   2128  N   MET A 277      71.553 304.401 205.381  1.00 13.29           N  
ATOM   2129  CA  MET A 277      71.330 305.806 205.036  1.00  8.93           C  
ATOM   2130  C   MET A 277      72.602 306.479 204.527  1.00  7.81           C  
ATOM   2131  O   MET A 277      72.563 307.312 203.634  1.00 13.84           O  
ATOM   2132  CB  MET A 277      70.816 306.580 206.242  1.00  9.94           C  
ATOM   2133  CG  MET A 277      69.586 305.994 206.825  1.00 12.11           C  
ATOM   2134  SD  MET A 277      69.093 306.882 208.259  1.00 20.99           S  
ATOM   2135  CE  MET A 277      67.868 307.849 207.552  1.00 17.86           C  
ATOM   2136  N   MET A 278      73.737 306.163 205.127  1.00 10.28           N  
ATOM   2137  CA  MET A 278      74.980 306.768 204.681  1.00  8.87           C  
ATOM   2138  C   MET A 278      75.285 306.357 203.243  1.00 10.01           C  
ATOM   2139  O   MET A 278      75.630 307.194 202.419  1.00  7.21           O  
ATOM   2140  CB  MET A 278      76.126 306.439 205.637  1.00  7.81           C  
ATOM   2141  CG  MET A 278      76.447 307.600 206.563  1.00 23.11           C  
ATOM   2142  SD  MET A 278      77.552 307.157 207.915  1.00 34.81           S  
ATOM   2143  CE  MET A 278      78.712 306.022 207.073  1.00 39.98           C  
ATOM   2144  N   SER A 279      75.101 305.081 202.922  1.00  9.11           N  
ATOM   2145  CA  SER A 279      75.326 304.619 201.553  1.00 11.67           C  
ATOM   2146  C   SER A 279      74.349 305.345 200.612  1.00 12.41           C  
ATOM   2147  O   SER A 279      74.751 305.931 199.612  1.00 15.49           O  
ATOM   2148  CB  SER A 279      75.097 303.118 201.448  1.00 11.51           C  
ATOM   2149  OG  SER A 279      76.065 302.414 202.191  1.00 28.54           O  
ATOM   2150  N   ILE A 280      73.071 305.340 200.967  1.00  7.65           N  
ATOM   2151  CA  ILE A 280      72.054 305.986 200.163  1.00  7.00           C  
ATOM   2152  C   ILE A 280      72.412 307.429 199.909  1.00  9.62           C  
ATOM   2153  O   ILE A 280      72.302 307.917 198.783  1.00 14.39           O  
ATOM   2154  CB  ILE A 280      70.697 305.936 200.856  1.00  7.00           C  
ATOM   2155  CG1 ILE A 280      70.250 304.499 200.981  1.00  7.00           C  
ATOM   2156  CG2 ILE A 280      69.681 306.694 200.078  1.00  7.54           C  
ATOM   2157  CD1 ILE A 280      68.934 304.357 201.626  1.00 13.33           C  
ATOM   2158  N   GLY A 281      72.902 308.099 200.941  1.00  7.69           N  
ATOM   2159  CA  GLY A 281      73.226 309.499 200.796  1.00  7.00           C  
ATOM   2160  C   GLY A 281      74.363 309.712 199.831  1.00 11.30           C  
ATOM   2161  O   GLY A 281      74.368 310.672 199.064  1.00 18.18           O  
ATOM   2162  N   PHE A 282      75.344 308.823 199.886  1.00 11.15           N  
ATOM   2163  CA  PHE A 282      76.529 308.920 199.035  1.00 14.33           C  
ATOM   2164  C   PHE A 282      76.300 308.560 197.561  1.00 12.05           C  
ATOM   2165  O   PHE A 282      76.682 309.316 196.669  1.00 12.24           O  
ATOM   2166  CB  PHE A 282      77.662 308.082 199.628  1.00 15.09           C  
ATOM   2167  CG  PHE A 282      78.809 307.872 198.699  1.00 26.21           C  
ATOM   2168  CD1 PHE A 282      79.538 308.956 198.208  1.00 30.14           C  
ATOM   2169  CD2 PHE A 282      79.164 306.586 198.301  1.00 34.98           C  
ATOM   2170  CE1 PHE A 282      80.611 308.768 197.327  1.00 35.08           C  
ATOM   2171  CE2 PHE A 282      80.238 306.375 197.418  1.00 40.96           C  
ATOM   2172  CZ  PHE A 282      80.964 307.475 196.931  1.00 39.72           C  
ATOM   2173  N   LEU A 283      75.717 307.396 197.310  1.00  7.00           N  
ATOM   2174  CA  LEU A 283      75.439 306.973 195.953  1.00  7.00           C  
ATOM   2175  C   LEU A 283      74.518 308.017 195.312  1.00 11.17           C  
ATOM   2176  O   LEU A 283      74.657 308.355 194.133  1.00 11.67           O  
ATOM   2177  CB  LEU A 283      74.788 305.597 195.956  1.00  7.00           C  
ATOM   2178  CG  LEU A 283      75.681 304.467 196.480  1.00  7.00           C  
ATOM   2179  CD1 LEU A 283      74.905 303.209 196.607  1.00  7.00           C  
ATOM   2180  CD2 LEU A 283      76.855 304.245 195.566  1.00 13.85           C  
ATOM   2181  N   GLY A 284      73.642 308.595 196.124  1.00  7.78           N  
ATOM   2182  CA  GLY A 284      72.754 309.630 195.634  1.00  7.89           C  
ATOM   2183  C   GLY A 284      73.479 310.810 194.989  1.00  8.05           C  
ATOM   2184  O   GLY A 284      72.858 311.562 194.248  1.00 17.89           O  
ATOM   2185  N   PHE A 285      74.779 310.972 195.236  1.00  7.69           N  
ATOM   2186  CA  PHE A 285      75.544 312.077 194.633  1.00 10.76           C  
ATOM   2187  C   PHE A 285      76.196 311.777 193.285  1.00 15.03           C  
ATOM   2188  O   PHE A 285      76.503 312.692 192.535  1.00 22.30           O  
ATOM   2189  CB  PHE A 285      76.613 312.623 195.589  1.00  7.00           C  
ATOM   2190  CG  PHE A 285      76.155 313.823 196.383  1.00  7.03           C  
ATOM   2191  CD1 PHE A 285      76.195 315.089 195.831  1.00  9.78           C  
ATOM   2192  CD2 PHE A 285      75.638 313.677 197.665  1.00 10.82           C  
ATOM   2193  CE1 PHE A 285      75.726 316.200 196.524  1.00 16.76           C  
ATOM   2194  CE2 PHE A 285      75.170 314.769 198.368  1.00 11.43           C  
ATOM   2195  CZ  PHE A 285      75.210 316.041 197.797  1.00 19.29           C  
ATOM   2196  N   ILE A 286      76.347 310.505 192.946  1.00 11.90           N  
ATOM   2197  CA  ILE A 286      76.986 310.113 191.694  1.00  9.41           C  
ATOM   2198  C   ILE A 286      76.062 309.478 190.597  1.00 11.44           C  
ATOM   2199  O   ILE A 286      76.528 308.706 189.759  1.00 11.49           O  
ATOM   2200  CB  ILE A 286      78.098 309.136 192.033  1.00  7.09           C  
ATOM   2201  CG1 ILE A 286      77.504 307.810 192.514  1.00  7.00           C  
ATOM   2202  CG2 ILE A 286      78.911 309.696 193.152  1.00 11.71           C  
ATOM   2203  CD1 ILE A 286      78.515 306.817 192.889  1.00  7.00           C  
ATOM   2204  N   VAL A 287      74.784 309.842 190.570  1.00  7.18           N  
ATOM   2205  CA  VAL A 287      73.830 309.274 189.605  1.00  8.85           C  
ATOM   2206  C   VAL A 287      72.890 310.271 188.853  1.00 10.11           C  
ATOM   2207  O   VAL A 287      71.972 309.859 188.132  1.00  7.23           O  
ATOM   2208  CB  VAL A 287      72.935 308.194 190.314  1.00  9.88           C  
ATOM   2209  CG1 VAL A 287      73.794 307.035 190.816  1.00 15.06           C  
ATOM   2210  CG2 VAL A 287      72.163 308.792 191.477  1.00  7.00           C  
ATOM   2211  N   TRP A 288      73.130 311.571 189.009  1.00  7.00           N  
ATOM   2212  CA  TRP A 288      72.309 312.613 188.395  1.00  7.00           C  
ATOM   2213  C   TRP A 288      71.880 312.423 186.954  1.00 11.48           C  
ATOM   2214  O   TRP A 288      70.738 312.676 186.600  1.00 16.94           O  
ATOM   2215  CB  TRP A 288      72.993 313.983 188.509  1.00 11.42           C  
ATOM   2216  CG  TRP A 288      74.150 314.229 187.537  1.00 10.08           C  
ATOM   2217  CD1 TRP A 288      74.065 314.822 186.321  1.00 10.57           C  
ATOM   2218  CD2 TRP A 288      75.549 313.934 187.741  1.00  7.74           C  
ATOM   2219  NE1 TRP A 288      75.310 314.927 185.758  1.00 16.48           N  
ATOM   2220  CE2 TRP A 288      76.238 314.392 186.609  1.00 13.43           C  
ATOM   2221  CE3 TRP A 288      76.278 313.329 188.771  1.00  7.53           C  
ATOM   2222  CZ2 TRP A 288      77.623 314.269 186.473  1.00 11.71           C  
ATOM   2223  CZ3 TRP A 288      77.645 313.205 188.636  1.00 11.51           C  
ATOM   2224  CH2 TRP A 288      78.305 313.674 187.493  1.00 13.90           C  
ATOM   2225  N   ALA A 289      72.810 311.989 186.117  1.00 14.03           N  
ATOM   2226  CA  ALA A 289      72.548 311.819 184.702  1.00  8.59           C  
ATOM   2227  C   ALA A 289      71.478 310.841 184.309  1.00  7.00           C  
ATOM   2228  O   ALA A 289      71.130 310.803 183.152  1.00 13.12           O  
ATOM   2229  CB  ALA A 289      73.825 311.521 183.967  1.00  7.00           C  
ATOM   2230  N   HIS A 290      70.904 310.078 185.236  1.00  7.07           N  
ATOM   2231  CA  HIS A 290      69.844 309.139 184.809  1.00  9.97           C  
ATOM   2232  C   HIS A 290      68.579 309.866 184.409  1.00 10.74           C  
ATOM   2233  O   HIS A 290      67.603 309.268 183.953  1.00 13.24           O  
ATOM   2234  CB  HIS A 290      69.544 308.019 185.828  1.00 10.68           C  
ATOM   2235  CG  HIS A 290      69.159 308.496 187.191  1.00 14.46           C  
ATOM   2236  ND1 HIS A 290      69.658 307.965 188.354  1.00  7.94           N  
ATOM   2237  CD2 HIS A 290      68.308 309.479 187.576  1.00 17.60           C  
ATOM   2238  CE1 HIS A 290      69.118 308.620 189.358  1.00  7.00           C  
ATOM   2239  NE2 HIS A 290      68.299 309.546 188.927  1.00  7.00           N  
ATOM   2240  N   HIS A 291      68.622 311.174 184.618  1.00  9.53           N  
ATOM   2241  CA  HIS A 291      67.552 312.086 184.280  1.00 11.50           C  
ATOM   2242  C   HIS A 291      67.805 312.675 182.897  1.00 14.84           C  
ATOM   2243  O   HIS A 291      67.108 313.602 182.482  1.00 13.60           O  
ATOM   2244  CB  HIS A 291      67.579 313.247 185.265  1.00 16.32           C  
ATOM   2245  CG  HIS A 291      66.987 312.917 186.590  1.00 20.10           C  
ATOM   2246  ND1 HIS A 291      65.633 312.869 186.830  1.00 23.76           N  
ATOM   2247  CD2 HIS A 291      67.584 312.567 187.755  1.00 18.91           C  
ATOM   2248  CE1 HIS A 291      65.466 312.487 188.095  1.00 23.13           C  
ATOM   2249  NE2 HIS A 291      66.628 312.301 188.684  1.00  7.00           N  
ATOM   2250  N   MET A 292      68.837 312.184 182.217  1.00 16.37           N  
ATOM   2251  CA  MET A 292      69.229 312.724 180.916  1.00 14.17           C  
ATOM   2252  C   MET A 292      69.546 311.641 179.894  1.00 13.36           C  
ATOM   2253  O   MET A 292      70.405 311.820 179.031  1.00 13.29           O  
ATOM   2254  CB  MET A 292      70.460 313.596 181.135  1.00  7.00           C  
ATOM   2255  CG  MET A 292      70.230 314.732 182.095  1.00  7.00           C  
ATOM   2256  SD  MET A 292      71.726 315.555 182.637  1.00  7.00           S  
ATOM   2257  CE  MET A 292      72.234 316.424 181.195  1.00  8.33           C  
ATOM   2258  N   PHE A 293      68.834 310.526 179.980  1.00 14.34           N  
ATOM   2259  CA  PHE A 293      69.073 309.401 179.090  1.00 12.93           C  
ATOM   2260  C   PHE A 293      68.800 309.635 177.582  1.00 16.62           C  
ATOM   2261  O   PHE A 293      69.526 309.123 176.718  1.00 19.53           O  
ATOM   2262  CB  PHE A 293      68.333 308.184 179.637  1.00  8.44           C  
ATOM   2263  CG  PHE A 293      69.004 307.557 180.825  1.00  7.00           C  
ATOM   2264  CD1 PHE A 293      70.359 307.724 181.046  1.00  8.39           C  
ATOM   2265  CD2 PHE A 293      68.289 306.757 181.703  1.00  9.41           C  
ATOM   2266  CE1 PHE A 293      70.989 307.095 182.117  1.00 12.63           C  
ATOM   2267  CE2 PHE A 293      68.912 306.125 182.783  1.00 10.52           C  
ATOM   2268  CZ  PHE A 293      70.260 306.290 182.988  1.00  9.46           C  
ATOM   2269  N   THR A 294      67.812 310.478 177.285  1.00 14.52           N  
ATOM   2270  CA  THR A 294      67.450 310.820 175.906  1.00 14.63           C  
ATOM   2271  C   THR A 294      68.015 312.185 175.417  1.00 16.16           C  
ATOM   2272  O   THR A 294      67.476 312.824 174.504  1.00 24.76           O  
ATOM   2273  CB  THR A 294      65.913 310.850 175.753  1.00  8.02           C  
ATOM   2274  OG1 THR A 294      65.380 311.978 176.446  1.00  7.59           O  
ATOM   2275  CG2 THR A 294      65.307 309.598 176.311  1.00 12.97           C  
ATOM   2276  N   VAL A 295      69.134 312.603 175.984  1.00 15.92           N  
ATOM   2277  CA  VAL A 295      69.729 313.902 175.672  1.00  9.93           C  
ATOM   2278  C   VAL A 295      70.837 313.848 174.627  1.00 13.13           C  
ATOM   2279  O   VAL A 295      71.183 314.868 174.019  1.00 13.01           O  
ATOM   2280  CB  VAL A 295      70.165 314.577 177.012  1.00  7.00           C  
ATOM   2281  CG1 VAL A 295      71.526 315.213 176.953  1.00  7.34           C  
ATOM   2282  CG2 VAL A 295      69.141 315.575 177.416  1.00  7.00           C  
ATOM   2283  N   GLY A 296      71.322 312.635 174.365  1.00 17.41           N  
ATOM   2284  CA  GLY A 296      72.383 312.440 173.387  1.00 15.61           C  
ATOM   2285  C   GLY A 296      73.780 312.189 173.948  1.00 14.89           C  
ATOM   2286  O   GLY A 296      74.777 312.531 173.312  1.00 20.34           O  
ATOM   2287  N   MET A 297      73.871 311.548 175.108  1.00 13.44           N  
ATOM   2288  CA  MET A 297      75.168 311.282 175.726  1.00 11.67           C  
ATOM   2289  C   MET A 297      75.785 309.973 175.242  1.00 15.13           C  
ATOM   2290  O   MET A 297      75.085 309.106 174.721  1.00 17.68           O  
ATOM   2291  CB  MET A 297      75.020 311.219 177.240  1.00 22.43           C  
ATOM   2292  CG  MET A 297      74.546 312.495 177.921  1.00 28.81           C  
ATOM   2293  SD  MET A 297      74.234 312.146 179.657  1.00 30.58           S  
ATOM   2294  CE  MET A 297      75.878 312.308 180.262  1.00 34.02           C  
ATOM   2295  N   ASP A 298      77.076 309.793 175.504  1.00 17.54           N  
ATOM   2296  CA  ASP A 298      77.786 308.585 175.089  1.00 17.81           C  
ATOM   2297  C   ASP A 298      77.215 307.322 175.695  1.00 20.89           C  
ATOM   2298  O   ASP A 298      76.902 307.266 176.878  1.00 21.96           O  
ATOM   2299  CB  ASP A 298      79.274 308.678 175.404  1.00 23.00           C  
ATOM   2300  CG  ASP A 298      79.958 309.843 174.684  1.00 46.68           C  
ATOM   2301  OD1 ASP A 298      79.303 310.564 173.885  1.00 57.46           O  
ATOM   2302  OD2 ASP A 298      81.171 310.046 174.916  1.00 57.31           O  
ATOM   2303  N   VAL A 299      77.131 306.285 174.873  1.00 24.08           N  
ATOM   2304  CA  VAL A 299      76.590 305.023 175.310  1.00 18.72           C  
ATOM   2305  C   VAL A 299      77.293 304.539 176.571  1.00 20.39           C  
ATOM   2306  O   VAL A 299      76.656 304.120 177.522  1.00 22.11           O  
ATOM   2307  CB  VAL A 299      76.684 303.977 174.191  1.00 12.11           C  
ATOM   2308  CG1 VAL A 299      78.126 303.680 173.874  1.00 10.25           C  
ATOM   2309  CG2 VAL A 299      75.915 302.711 174.571  1.00  9.99           C  
ATOM   2310  N   ASP A 300      78.602 304.689 176.617  1.00 19.95           N  
ATOM   2311  CA  ASP A 300      79.345 304.235 177.772  1.00 19.48           C  
ATOM   2312  C   ASP A 300      78.944 304.934 179.043  1.00 18.41           C  
ATOM   2313  O   ASP A 300      78.665 304.293 180.057  1.00 13.83           O  
ATOM   2314  CB  ASP A 300      80.819 304.440 177.535  1.00 30.38           C  
ATOM   2315  CG  ASP A 300      81.358 303.501 176.510  1.00 34.31           C  
ATOM   2316  OD1 ASP A 300      80.960 302.319 176.566  1.00 26.72           O  
ATOM   2317  OD2 ASP A 300      82.155 303.942 175.647  1.00 45.24           O  
ATOM   2318  N   THR A 301      78.903 306.256 178.994  1.00 12.79           N  
ATOM   2319  CA  THR A 301      78.524 306.969 180.182  1.00 12.46           C  
ATOM   2320  C   THR A 301      77.080 306.633 180.498  1.00 10.05           C  
ATOM   2321  O   THR A 301      76.718 306.452 181.654  1.00 18.55           O  
ATOM   2322  CB  THR A 301      78.760 308.479 180.077  1.00  7.98           C  
ATOM   2323  OG1 THR A 301      77.516 309.166 180.109  1.00 16.66           O  
ATOM   2324  CG2 THR A 301      79.498 308.835 178.846  1.00  7.00           C  
ATOM   2325  N   ARG A 302      76.264 306.453 179.470  1.00 10.71           N  
ATOM   2326  CA  ARG A 302      74.863 306.101 179.711  1.00 12.28           C  
ATOM   2327  C   ARG A 302      74.774 304.765 180.428  1.00 10.04           C  
ATOM   2328  O   ARG A 302      73.867 304.535 181.188  1.00 14.97           O  
ATOM   2329  CB  ARG A 302      74.052 306.089 178.411  1.00  7.00           C  
ATOM   2330  CG  ARG A 302      73.130 307.285 178.318  1.00 11.17           C  
ATOM   2331  CD  ARG A 302      72.897 307.782 176.894  1.00 24.11           C  
ATOM   2332  NE  ARG A 302      72.301 306.750 176.063  1.00 29.68           N  
ATOM   2333  CZ  ARG A 302      72.906 306.217 175.016  1.00 25.35           C  
ATOM   2334  NH1 ARG A 302      74.106 306.642 174.675  1.00 19.60           N  
ATOM   2335  NH2 ARG A 302      72.349 305.204 174.371  1.00 33.21           N  
ATOM   2336  N   ALA A 303      75.762 303.918 180.213  1.00 11.46           N  
ATOM   2337  CA  ALA A 303      75.822 302.616 180.845  1.00 14.73           C  
ATOM   2338  C   ALA A 303      76.246 302.784 182.294  1.00 20.73           C  
ATOM   2339  O   ALA A 303      75.757 302.065 183.175  1.00 22.65           O  
ATOM   2340  CB  ALA A 303      76.829 301.744 180.129  1.00 12.29           C  
ATOM   2341  N   TYR A 304      77.194 303.692 182.536  1.00 21.19           N  
ATOM   2342  CA  TYR A 304      77.666 303.932 183.900  1.00 17.56           C  
ATOM   2343  C   TYR A 304      76.480 304.367 184.749  1.00 15.73           C  
ATOM   2344  O   TYR A 304      76.105 303.691 185.709  1.00 21.95           O  
ATOM   2345  CB  TYR A 304      78.774 304.999 183.954  1.00 16.69           C  
ATOM   2346  CG  TYR A 304      78.917 305.631 185.318  1.00 19.28           C  
ATOM   2347  CD1 TYR A 304      79.374 304.890 186.408  1.00 20.49           C  
ATOM   2348  CD2 TYR A 304      78.457 306.925 185.554  1.00 22.96           C  
ATOM   2349  CE1 TYR A 304      79.348 305.420 187.714  1.00 22.12           C  
ATOM   2350  CE2 TYR A 304      78.429 307.465 186.851  1.00 27.64           C  
ATOM   2351  CZ  TYR A 304      78.867 306.702 187.925  1.00 27.18           C  
ATOM   2352  OH  TYR A 304      78.751 307.199 189.203  1.00 29.52           O  
ATOM   2353  N   PHE A 305      75.826 305.439 184.351  1.00  7.00           N  
ATOM   2354  CA  PHE A 305      74.713 305.892 185.122  1.00  7.00           C  
ATOM   2355  C   PHE A 305      73.563 304.933 185.389  1.00 10.39           C  
ATOM   2356  O   PHE A 305      72.850 305.122 186.363  1.00 16.31           O  
ATOM   2357  CB  PHE A 305      74.214 307.186 184.569  1.00  9.65           C  
ATOM   2358  CG  PHE A 305      75.096 308.325 184.891  1.00 18.82           C  
ATOM   2359  CD1 PHE A 305      75.007 308.950 186.129  1.00 24.83           C  
ATOM   2360  CD2 PHE A 305      76.020 308.782 183.973  1.00 21.26           C  
ATOM   2361  CE1 PHE A 305      75.828 310.019 186.447  1.00 26.35           C  
ATOM   2362  CE2 PHE A 305      76.851 309.859 184.285  1.00 27.38           C  
ATOM   2363  CZ  PHE A 305      76.752 310.476 185.525  1.00 23.28           C  
ATOM   2364  N   THR A 306      73.376 303.890 184.582  1.00  9.09           N  
ATOM   2365  CA  THR A 306      72.264 302.993 184.874  1.00 12.32           C  
ATOM   2366  C   THR A 306      72.719 302.023 185.932  1.00 11.22           C  
ATOM   2367  O   THR A 306      71.943 301.604 186.776  1.00 17.49           O  
ATOM   2368  CB  THR A 306      71.694 302.217 183.650  1.00  7.33           C  
ATOM   2369  OG1 THR A 306      72.256 300.905 183.588  1.00 16.83           O  
ATOM   2370  CG2 THR A 306      71.984 302.922 182.388  1.00  8.07           C  
ATOM   2371  N   SER A 307      73.987 301.665 185.887  1.00  8.85           N  
ATOM   2372  CA  SER A 307      74.536 300.751 186.878  1.00 11.15           C  
ATOM   2373  C   SER A 307      74.626 301.459 188.226  1.00 13.89           C  
ATOM   2374  O   SER A 307      74.043 301.008 189.200  1.00 17.61           O  
ATOM   2375  CB  SER A 307      75.928 300.301 186.471  1.00  7.00           C  
ATOM   2376  OG  SER A 307      75.885 299.683 185.207  1.00 19.64           O  
ATOM   2377  N   ALA A 308      75.317 302.597 188.266  1.00 10.80           N  
ATOM   2378  CA  ALA A 308      75.470 303.356 189.500  1.00  7.00           C  
ATOM   2379  C   ALA A 308      74.125 303.566 190.184  1.00  9.98           C  
ATOM   2380  O   ALA A 308      74.006 303.425 191.391  1.00 16.40           O  
ATOM   2381  CB  ALA A 308      76.121 304.686 189.213  1.00  7.00           C  
ATOM   2382  N   THR A 309      73.097 303.841 189.396  1.00  7.75           N  
ATOM   2383  CA  THR A 309      71.766 304.074 189.926  1.00  7.00           C  
ATOM   2384  C   THR A 309      71.160 302.833 190.510  1.00  7.00           C  
ATOM   2385  O   THR A 309      70.374 302.907 191.438  1.00 15.62           O  
ATOM   2386  CB  THR A 309      70.815 304.602 188.827  1.00  9.43           C  
ATOM   2387  OG1 THR A 309      71.244 305.902 188.433  1.00  7.00           O  
ATOM   2388  CG2 THR A 309      69.373 304.680 189.306  1.00  7.00           C  
ATOM   2389  N   MET A 310      71.510 301.687 189.967  1.00  7.00           N  
ATOM   2390  CA  MET A 310      70.924 300.461 190.449  1.00  9.39           C  
ATOM   2391  C   MET A 310      71.451 299.959 191.779  1.00 15.37           C  
ATOM   2392  O   MET A 310      70.728 299.298 192.524  1.00 24.33           O  
ATOM   2393  CB  MET A 310      71.030 299.359 189.392  1.00 11.04           C  
ATOM   2394  CG  MET A 310      70.076 299.536 188.230  1.00 16.04           C  
ATOM   2395  SD  MET A 310      70.152 298.100 187.166  1.00 29.17           S  
ATOM   2396  CE  MET A 310      68.536 297.477 187.372  1.00 29.50           C  
ATOM   2397  N   ILE A 311      72.684 300.300 192.127  1.00 13.65           N  
ATOM   2398  CA  ILE A 311      73.205 299.773 193.360  1.00  7.00           C  
ATOM   2399  C   ILE A 311      72.581 300.406 194.572  1.00  7.00           C  
ATOM   2400  O   ILE A 311      72.675 299.869 195.650  1.00 12.42           O  
ATOM   2401  CB  ILE A 311      74.728 299.759 193.388  1.00  7.66           C  
ATOM   2402  CG1 ILE A 311      75.295 301.140 193.227  1.00 12.04           C  
ATOM   2403  CG2 ILE A 311      75.267 299.009 192.180  1.00  8.69           C  
ATOM   2404  CD1 ILE A 311      76.806 301.087 193.013  1.00 19.24           C  
ATOM   2405  N   ILE A 312      71.819 301.471 194.377  1.00  7.08           N  
ATOM   2406  CA  ILE A 312      71.147 302.118 195.495  1.00  8.43           C  
ATOM   2407  C   ILE A 312      70.069 301.183 196.051  1.00  9.00           C  
ATOM   2408  O   ILE A 312      69.653 301.313 197.191  1.00 16.37           O  
ATOM   2409  CB  ILE A 312      70.486 303.434 195.071  1.00  8.94           C  
ATOM   2410  CG1 ILE A 312      71.508 304.305 194.361  1.00 18.33           C  
ATOM   2411  CG2 ILE A 312      70.063 304.234 196.283  1.00 14.05           C  
ATOM   2412  CD1 ILE A 312      70.973 305.659 193.989  1.00 33.89           C  
ATOM   2413  N   ALA A 313      69.647 300.206 195.268  1.00  7.00           N  
ATOM   2414  CA  ALA A 313      68.618 299.286 195.733  1.00  8.11           C  
ATOM   2415  C   ALA A 313      69.082 298.430 196.920  1.00  9.86           C  
ATOM   2416  O   ALA A 313      68.288 298.120 197.816  1.00  8.30           O  
ATOM   2417  CB  ALA A 313      68.147 298.396 194.593  1.00  7.33           C  
ATOM   2418  N   ILE A 314      70.364 298.063 196.929  1.00  7.96           N  
ATOM   2419  CA  ILE A 314      70.919 297.241 198.004  1.00 12.00           C  
ATOM   2420  C   ILE A 314      70.714 297.871 199.394  1.00 12.58           C  
ATOM   2421  O   ILE A 314      70.001 297.305 200.225  1.00 13.69           O  
ATOM   2422  CB  ILE A 314      72.391 296.912 197.750  1.00 12.98           C  
ATOM   2423  CG1 ILE A 314      72.497 295.985 196.541  1.00 15.31           C  
ATOM   2424  CG2 ILE A 314      73.007 296.277 198.980  1.00 12.87           C  
ATOM   2425  CD1 ILE A 314      73.913 295.644 196.152  1.00 19.83           C  
ATOM   2426  N   PRO A 315      71.364 299.013 199.680  1.00  7.00           N  
ATOM   2427  CA  PRO A 315      71.142 299.604 200.995  1.00  7.38           C  
ATOM   2428  C   PRO A 315      69.656 299.866 201.287  1.00  7.00           C  
ATOM   2429  O   PRO A 315      69.168 299.542 202.357  1.00 11.51           O  
ATOM   2430  CB  PRO A 315      71.959 300.902 200.945  1.00  7.00           C  
ATOM   2431  CG  PRO A 315      72.215 301.136 199.511  1.00 10.67           C  
ATOM   2432  CD  PRO A 315      72.411 299.748 198.967  1.00  7.00           C  
ATOM   2433  N   THR A 316      68.914 300.397 200.329  1.00 10.59           N  
ATOM   2434  CA  THR A 316      67.482 300.650 200.564  1.00 12.44           C  
ATOM   2435  C   THR A 316      66.806 299.346 200.968  1.00 13.81           C  
ATOM   2436  O   THR A 316      65.890 299.323 201.781  1.00 11.42           O  
ATOM   2437  CB  THR A 316      66.764 301.198 199.313  1.00  7.00           C  
ATOM   2438  OG1 THR A 316      67.434 302.379 198.847  1.00 14.64           O  
ATOM   2439  CG2 THR A 316      65.332 301.562 199.652  1.00  7.00           C  
ATOM   2440  N   GLY A 317      67.275 298.258 200.376  1.00 19.09           N  
ATOM   2441  CA  GLY A 317      66.743 296.952 200.697  1.00 20.79           C  
ATOM   2442  C   GLY A 317      67.002 296.563 202.146  1.00 18.65           C  
ATOM   2443  O   GLY A 317      66.091 296.073 202.812  1.00 19.65           O  
ATOM   2444  N   VAL A 318      68.212 296.801 202.662  1.00 15.06           N  
ATOM   2445  CA  VAL A 318      68.492 296.440 204.050  1.00  8.70           C  
ATOM   2446  C   VAL A 318      67.586 297.209 205.004  1.00  8.29           C  
ATOM   2447  O   VAL A 318      67.228 296.698 206.050  1.00 10.82           O  
ATOM   2448  CB  VAL A 318      69.976 296.598 204.455  1.00  9.23           C  
ATOM   2449  CG1 VAL A 318      70.890 296.312 203.276  1.00  7.00           C  
ATOM   2450  CG2 VAL A 318      70.235 297.935 205.069  1.00  8.95           C  
ATOM   2451  N   LYS A 319      67.157 298.406 204.615  1.00  7.78           N  
ATOM   2452  CA  LYS A 319      66.253 299.180 205.451  1.00  7.00           C  
ATOM   2453  C   LYS A 319      64.855 298.584 205.446  1.00 15.97           C  
ATOM   2454  O   LYS A 319      64.247 298.404 206.499  1.00 24.64           O  
ATOM   2455  CB  LYS A 319      66.176 300.617 204.998  1.00  7.00           C  
ATOM   2456  CG  LYS A 319      67.464 301.323 205.164  1.00  7.43           C  
ATOM   2457  CD  LYS A 319      67.268 302.811 205.141  1.00 14.04           C  
ATOM   2458  CE  LYS A 319      66.612 303.306 206.405  1.00 14.62           C  
ATOM   2459  NZ  LYS A 319      67.600 303.402 207.490  1.00 18.15           N  
ATOM   2460  N   VAL A 320      64.334 298.271 204.263  1.00 16.54           N  
ATOM   2461  CA  VAL A 320      62.993 297.682 204.171  1.00 14.46           C  
ATOM   2462  C   VAL A 320      62.952 296.382 204.969  1.00 11.13           C  
ATOM   2463  O   VAL A 320      62.094 296.167 205.832  1.00 11.82           O  
ATOM   2464  CB  VAL A 320      62.575 297.437 202.693  1.00  7.00           C  
ATOM   2465  CG1 VAL A 320      61.289 296.650 202.619  1.00  7.00           C  
ATOM   2466  CG2 VAL A 320      62.396 298.775 201.996  1.00  7.09           C  
ATOM   2467  N   PHE A 321      63.945 295.552 204.744  1.00  7.00           N  
ATOM   2468  CA  PHE A 321      63.972 294.316 205.449  1.00 13.68           C  
ATOM   2469  C   PHE A 321      64.205 294.489 206.934  1.00 16.26           C  
ATOM   2470  O   PHE A 321      63.668 293.709 207.721  1.00 16.65           O  
ATOM   2471  CB  PHE A 321      64.932 293.358 204.783  1.00 20.54           C  
ATOM   2472  CG  PHE A 321      64.453 292.913 203.436  1.00 28.31           C  
ATOM   2473  CD1 PHE A 321      63.180 292.357 203.296  1.00 29.01           C  
ATOM   2474  CD2 PHE A 321      65.238 293.079 202.299  1.00 33.56           C  
ATOM   2475  CE1 PHE A 321      62.687 291.972 202.039  1.00 23.91           C  
ATOM   2476  CE2 PHE A 321      64.751 292.696 201.041  1.00 33.75           C  
ATOM   2477  CZ  PHE A 321      63.469 292.143 200.921  1.00 28.13           C  
ATOM   2478  N   SER A 322      64.924 295.537 207.340  1.00 11.41           N  
ATOM   2479  CA  SER A 322      65.134 295.770 208.775  1.00  7.10           C  
ATOM   2480  C   SER A 322      63.811 296.146 209.476  1.00 12.47           C  
ATOM   2481  O   SER A 322      63.489 295.605 210.531  1.00 13.73           O  
ATOM   2482  CB  SER A 322      66.178 296.844 209.019  1.00  7.00           C  
ATOM   2483  OG  SER A 322      67.478 296.311 208.929  1.00  7.30           O  
ATOM   2484  N   TRP A 323      63.014 297.028 208.870  1.00 12.42           N  
ATOM   2485  CA  TRP A 323      61.730 297.428 209.459  1.00  9.51           C  
ATOM   2486  C   TRP A 323      60.834 296.206 209.588  1.00  9.91           C  
ATOM   2487  O   TRP A 323      60.017 296.111 210.491  1.00 14.56           O  
ATOM   2488  CB  TRP A 323      61.024 298.443 208.582  1.00  8.49           C  
ATOM   2489  CG  TRP A 323      61.704 299.750 208.467  1.00  9.68           C  
ATOM   2490  CD1 TRP A 323      62.326 300.442 209.464  1.00  8.45           C  
ATOM   2491  CD2 TRP A 323      61.731 300.597 207.310  1.00 12.91           C  
ATOM   2492  NE1 TRP A 323      62.717 301.675 209.011  1.00 11.35           N  
ATOM   2493  CE2 TRP A 323      62.364 301.798 207.688  1.00 16.07           C  
ATOM   2494  CE3 TRP A 323      61.267 300.466 205.994  1.00 13.89           C  
ATOM   2495  CZ2 TRP A 323      62.542 302.865 206.791  1.00  7.00           C  
ATOM   2496  CZ3 TRP A 323      61.446 301.540 205.106  1.00  7.00           C  
ATOM   2497  CH2 TRP A 323      62.073 302.709 205.512  1.00  7.00           C  
ATOM   2498  N   LEU A 324      60.945 295.286 208.647  1.00  9.94           N  
ATOM   2499  CA  LEU A 324      60.151 294.072 208.720  1.00 12.53           C  
ATOM   2500  C   LEU A 324      60.657 293.261 209.924  1.00 10.64           C  
ATOM   2501  O   LEU A 324      59.904 292.867 210.813  1.00  8.16           O  
ATOM   2502  CB  LEU A 324      60.297 293.289 207.410  1.00 14.49           C  
ATOM   2503  CG  LEU A 324      59.167 293.403 206.374  1.00 17.79           C  
ATOM   2504  CD1 LEU A 324      58.551 294.771 206.327  1.00 11.67           C  
ATOM   2505  CD2 LEU A 324      59.713 293.018 205.033  1.00  8.99           C  
ATOM   2506  N   ALA A 325      61.965 293.084 209.988  1.00 11.23           N  
ATOM   2507  CA  ALA A 325      62.566 292.351 211.073  1.00  9.85           C  
ATOM   2508  C   ALA A 325      62.187 293.013 212.388  1.00 14.77           C  
ATOM   2509  O   ALA A 325      62.118 292.350 213.405  1.00 24.71           O  
ATOM   2510  CB  ALA A 325      64.087 292.313 210.908  1.00  7.00           C  
ATOM   2511  N   THR A 326      61.942 294.320 212.381  1.00 15.94           N  
ATOM   2512  CA  THR A 326      61.584 295.023 213.616  1.00 10.88           C  
ATOM   2513  C   THR A 326      60.197 294.617 214.069  1.00 15.75           C  
ATOM   2514  O   THR A 326      59.950 294.430 215.248  1.00 23.71           O  
ATOM   2515  CB  THR A 326      61.600 296.545 213.454  1.00  7.00           C  
ATOM   2516  OG1 THR A 326      62.905 296.992 213.100  1.00  9.25           O  
ATOM   2517  CG2 THR A 326      61.235 297.201 214.739  1.00 14.13           C  
ATOM   2518  N   LEU A 327      59.288 294.470 213.120  1.00 20.21           N  
ATOM   2519  CA  LEU A 327      57.927 294.071 213.435  1.00 19.07           C  
ATOM   2520  C   LEU A 327      57.875 292.650 213.979  1.00 19.07           C  
ATOM   2521  O   LEU A 327      56.991 292.316 214.752  1.00 26.93           O  
ATOM   2522  CB  LEU A 327      57.065 294.121 212.174  1.00 19.82           C  
ATOM   2523  CG  LEU A 327      56.750 295.456 211.528  1.00 21.06           C  
ATOM   2524  CD1 LEU A 327      56.123 295.197 210.189  1.00 20.46           C  
ATOM   2525  CD2 LEU A 327      55.791 296.229 212.403  1.00 24.19           C  
ATOM   2526  N   HIS A 328      58.837 291.824 213.585  1.00 14.47           N  
ATOM   2527  CA  HIS A 328      58.875 290.421 213.977  1.00 16.24           C  
ATOM   2528  C   HIS A 328      58.214 289.976 215.270  1.00 24.06           C  
ATOM   2529  O   HIS A 328      57.008 289.697 215.297  1.00 35.77           O  
ATOM   2530  CB  HIS A 328      60.293 289.866 213.914  1.00 16.51           C  
ATOM   2531  CG  HIS A 328      60.357 288.372 213.786  1.00 14.27           C  
ATOM   2532  ND1 HIS A 328      59.351 287.625 213.211  1.00 12.15           N  
ATOM   2533  CD2 HIS A 328      61.304 287.485 214.184  1.00 18.62           C  
ATOM   2534  CE1 HIS A 328      59.674 286.344 213.263  1.00 19.31           C  
ATOM   2535  NE2 HIS A 328      60.855 286.232 213.849  1.00 12.26           N  
ATOM   2536  N   GLY A 329      58.979 289.853 216.339  1.00 22.33           N  
ATOM   2537  CA  GLY A 329      58.348 289.375 217.555  1.00 25.03           C  
ATOM   2538  C   GLY A 329      57.517 290.408 218.288  1.00 23.20           C  
ATOM   2539  O   GLY A 329      57.085 290.159 219.398  1.00 30.18           O  
ATOM   2540  N   GLY A 330      57.273 291.549 217.664  1.00 18.96           N  
ATOM   2541  CA  GLY A 330      56.539 292.611 218.322  1.00 15.38           C  
ATOM   2542  C   GLY A 330      55.121 292.376 218.816  1.00 18.22           C  
ATOM   2543  O   GLY A 330      54.416 291.459 218.388  1.00 18.36           O  
ATOM   2544  N   ASN A 331      54.743 293.194 219.794  1.00 19.04           N  
ATOM   2545  CA  ASN A 331      53.409 293.201 220.383  1.00 17.42           C  
ATOM   2546  C   ASN A 331      52.771 294.387 219.655  1.00 22.98           C  
ATOM   2547  O   ASN A 331      52.767 295.517 220.174  1.00 29.09           O  
ATOM   2548  CB  ASN A 331      53.501 293.513 221.877  1.00 12.29           C  
ATOM   2549  CG  ASN A 331      52.154 293.736 222.494  1.00 13.10           C  
ATOM   2550  OD1 ASN A 331      51.194 293.087 222.125  1.00 17.85           O  
ATOM   2551  ND2 ASN A 331      52.064 294.670 223.429  1.00 24.88           N  
ATOM   2552  N   ILE A 332      52.286 294.138 218.436  1.00 18.96           N  
ATOM   2553  CA  ILE A 332      51.715 295.182 217.579  1.00 11.77           C  
ATOM   2554  C   ILE A 332      50.486 295.954 218.069  1.00 12.91           C  
ATOM   2555  O   ILE A 332      49.528 295.386 218.567  1.00 18.17           O  
ATOM   2556  CB  ILE A 332      51.471 294.649 216.112  1.00  7.97           C  
ATOM   2557  CG1 ILE A 332      52.785 294.560 215.338  1.00  7.00           C  
ATOM   2558  CG2 ILE A 332      50.624 295.612 215.308  1.00 10.05           C  
ATOM   2559  CD1 ILE A 332      53.451 293.234 215.400  1.00  7.00           C  
ATOM   2560  N   LYS A 333      50.520 297.265 217.911  1.00 10.45           N  
ATOM   2561  CA  LYS A 333      49.399 298.086 218.305  1.00 14.03           C  
ATOM   2562  C   LYS A 333      48.903 298.781 217.050  1.00 18.33           C  
ATOM   2563  O   LYS A 333      49.590 299.637 216.482  1.00 21.94           O  
ATOM   2564  CB  LYS A 333      49.819 299.115 219.358  1.00 19.11           C  
ATOM   2565  CG  LYS A 333      48.637 299.872 219.944  1.00 37.47           C  
ATOM   2566  CD  LYS A 333      49.041 300.737 221.128  1.00 53.90           C  
ATOM   2567  CE  LYS A 333      47.839 301.498 221.692  1.00 62.44           C  
ATOM   2568  NZ  LYS A 333      48.213 302.421 222.815  1.00 72.52           N  
ATOM   2569  N   TRP A 334      47.702 298.411 216.619  1.00 19.37           N  
ATOM   2570  CA  TRP A 334      47.094 298.963 215.417  1.00 13.89           C  
ATOM   2571  C   TRP A 334      46.588 300.373 215.536  1.00 16.22           C  
ATOM   2572  O   TRP A 334      45.403 300.650 215.303  1.00 18.07           O  
ATOM   2573  CB  TRP A 334      45.992 298.049 214.892  1.00 17.61           C  
ATOM   2574  CG  TRP A 334      46.547 296.788 214.348  1.00 25.34           C  
ATOM   2575  CD1 TRP A 334      46.830 295.657 215.044  1.00 28.36           C  
ATOM   2576  CD2 TRP A 334      46.941 296.540 213.001  1.00 35.81           C  
ATOM   2577  NE1 TRP A 334      47.377 294.716 214.223  1.00 34.36           N  
ATOM   2578  CE2 TRP A 334      47.460 295.228 212.956  1.00 42.58           C  
ATOM   2579  CE3 TRP A 334      46.907 297.298 211.823  1.00 42.20           C  
ATOM   2580  CZ2 TRP A 334      47.946 294.648 211.771  1.00 49.08           C  
ATOM   2581  CZ3 TRP A 334      47.389 296.724 210.644  1.00 46.64           C  
ATOM   2582  CH2 TRP A 334      47.902 295.409 210.631  1.00 48.74           C  
ATOM   2583  N   SER A 335      47.530 301.264 215.826  1.00 12.77           N  
ATOM   2584  CA  SER A 335      47.279 302.691 215.968  1.00 16.14           C  
ATOM   2585  C   SER A 335      47.357 303.337 214.601  1.00 15.60           C  
ATOM   2586  O   SER A 335      48.022 302.824 213.706  1.00 20.22           O  
ATOM   2587  CB  SER A 335      48.384 303.310 216.808  1.00 23.54           C  
ATOM   2588  OG  SER A 335      49.625 303.260 216.109  1.00 29.66           O  
ATOM   2589  N   PRO A 336      46.771 304.526 214.451  1.00 11.49           N  
ATOM   2590  CA  PRO A 336      46.792 305.245 213.182  1.00 10.20           C  
ATOM   2591  C   PRO A 336      48.224 305.324 212.618  1.00 13.21           C  
ATOM   2592  O   PRO A 336      48.488 304.890 211.500  1.00 18.77           O  
ATOM   2593  CB  PRO A 336      46.283 306.626 213.591  1.00  7.00           C  
ATOM   2594  CG  PRO A 336      45.293 306.305 214.644  1.00  7.00           C  
ATOM   2595  CD  PRO A 336      46.039 305.294 215.468  1.00 12.32           C  
ATOM   2596  N   ALA A 337      49.163 305.794 213.428  1.00 10.64           N  
ATOM   2597  CA  ALA A 337      50.545 305.912 212.986  1.00  9.80           C  
ATOM   2598  C   ALA A 337      51.115 304.589 212.485  1.00 10.99           C  
ATOM   2599  O   ALA A 337      51.888 304.554 211.540  1.00  9.89           O  
ATOM   2600  CB  ALA A 337      51.406 306.458 214.090  1.00 12.60           C  
ATOM   2601  N   MET A 338      50.748 303.486 213.106  1.00 13.56           N  
ATOM   2602  CA  MET A 338      51.287 302.212 212.643  1.00 12.12           C  
ATOM   2603  C   MET A 338      50.698 301.910 211.264  1.00 14.21           C  
ATOM   2604  O   MET A 338      51.365 301.313 210.403  1.00 19.55           O  
ATOM   2605  CB  MET A 338      50.974 301.087 213.640  1.00  7.90           C  
ATOM   2606  CG  MET A 338      51.492 299.723 213.232  1.00  9.61           C  
ATOM   2607  SD  MET A 338      53.244 299.751 213.078  1.00 10.95           S  
ATOM   2608  CE  MET A 338      53.684 298.481 214.186  1.00  7.00           C  
ATOM   2609  N   MET A 339      49.472 302.370 211.029  1.00  9.78           N  
ATOM   2610  CA  MET A 339      48.816 302.126 209.746  1.00  7.00           C  
ATOM   2611  C   MET A 339      49.538 302.888 208.663  1.00  8.88           C  
ATOM   2612  O   MET A 339      49.813 302.354 207.596  1.00 14.48           O  
ATOM   2613  CB  MET A 339      47.361 302.525 209.811  1.00  7.00           C  
ATOM   2614  CG  MET A 339      46.629 301.729 210.846  1.00 18.17           C  
ATOM   2615  SD  MET A 339      44.894 302.000 210.790  1.00 16.51           S  
ATOM   2616  CE  MET A 339      44.426 300.383 210.341  1.00 20.60           C  
ATOM   2617  N   TRP A 340      49.929 304.119 208.969  1.00  9.98           N  
ATOM   2618  CA  TRP A 340      50.673 304.940 208.015  1.00  9.71           C  
ATOM   2619  C   TRP A 340      52.059 304.309 207.733  1.00 14.63           C  
ATOM   2620  O   TRP A 340      52.502 304.256 206.587  1.00 18.34           O  
ATOM   2621  CB  TRP A 340      50.820 306.378 208.549  1.00  7.00           C  
ATOM   2622  CG  TRP A 340      49.533 307.189 208.510  1.00 17.07           C  
ATOM   2623  CD1 TRP A 340      48.763 307.583 209.577  1.00 15.93           C  
ATOM   2624  CD2 TRP A 340      48.888 307.722 207.338  1.00 21.50           C  
ATOM   2625  NE1 TRP A 340      47.688 308.331 209.139  1.00 19.91           N  
ATOM   2626  CE2 TRP A 340      47.744 308.432 207.771  1.00 22.69           C  
ATOM   2627  CE3 TRP A 340      49.173 307.676 205.963  1.00 20.35           C  
ATOM   2628  CZ2 TRP A 340      46.891 309.091 206.877  1.00 21.18           C  
ATOM   2629  CZ3 TRP A 340      48.323 308.333 205.083  1.00 15.26           C  
ATOM   2630  CH2 TRP A 340      47.200 309.030 205.543  1.00 15.49           C  
ATOM   2631  N   ALA A 341      52.698 303.770 208.771  1.00 13.59           N  
ATOM   2632  CA  ALA A 341      54.013 303.149 208.660  1.00 11.14           C  
ATOM   2633  C   ALA A 341      54.009 301.911 207.782  1.00 14.49           C  
ATOM   2634  O   ALA A 341      54.960 301.644 207.041  1.00 12.79           O  
ATOM   2635  CB  ALA A 341      54.524 302.798 210.020  1.00 14.16           C  
ATOM   2636  N   LEU A 342      52.959 301.117 207.899  1.00 18.01           N  
ATOM   2637  CA  LEU A 342      52.860 299.915 207.079  1.00 15.98           C  
ATOM   2638  C   LEU A 342      52.625 300.302 205.614  1.00 14.07           C  
ATOM   2639  O   LEU A 342      53.299 299.795 204.726  1.00 10.78           O  
ATOM   2640  CB  LEU A 342      51.740 299.035 207.608  1.00 12.83           C  
ATOM   2641  CG  LEU A 342      52.098 298.586 209.011  1.00  9.04           C  
ATOM   2642  CD1 LEU A 342      50.885 297.966 209.683  1.00  9.55           C  
ATOM   2643  CD2 LEU A 342      53.280 297.610 208.929  1.00  7.00           C  
ATOM   2644  N   GLY A 343      51.707 301.240 205.384  1.00 11.51           N  
ATOM   2645  CA  GLY A 343      51.431 301.696 204.034  1.00 10.07           C  
ATOM   2646  C   GLY A 343      52.730 302.148 203.398  1.00  7.04           C  
ATOM   2647  O   GLY A 343      53.113 301.661 202.346  1.00  8.65           O  
ATOM   2648  N   PHE A 344      53.459 303.008 204.091  1.00  9.14           N  
ATOM   2649  CA  PHE A 344      54.735 303.493 203.583  1.00  9.47           C  
ATOM   2650  C   PHE A 344      55.613 302.327 203.172  1.00 14.31           C  
ATOM   2651  O   PHE A 344      56.056 302.250 202.029  1.00 22.96           O  
ATOM   2652  CB  PHE A 344      55.471 304.314 204.653  1.00  7.14           C  
ATOM   2653  CG  PHE A 344      56.873 304.734 204.267  1.00  7.00           C  
ATOM   2654  CD1 PHE A 344      57.934 303.846 204.330  1.00  7.00           C  
ATOM   2655  CD2 PHE A 344      57.127 306.018 203.858  1.00  7.00           C  
ATOM   2656  CE1 PHE A 344      59.219 304.229 203.988  1.00  7.00           C  
ATOM   2657  CE2 PHE A 344      58.410 306.410 203.515  1.00  7.34           C  
ATOM   2658  CZ  PHE A 344      59.461 305.508 203.580  1.00  7.00           C  
ATOM   2659  N   ILE A 345      55.834 301.390 204.081  1.00 10.40           N  
ATOM   2660  CA  ILE A 345      56.715 300.288 203.752  1.00 11.01           C  
ATOM   2661  C   ILE A 345      56.366 299.604 202.444  1.00 11.85           C  
ATOM   2662  O   ILE A 345      57.244 299.326 201.640  1.00 11.78           O  
ATOM   2663  CB  ILE A 345      56.800 299.255 204.881  1.00  7.95           C  
ATOM   2664  CG1 ILE A 345      57.330 299.925 206.153  1.00  7.00           C  
ATOM   2665  CG2 ILE A 345      57.751 298.147 204.474  1.00 11.21           C  
ATOM   2666  CD1 ILE A 345      57.198 299.086 207.406  1.00  7.00           C  
ATOM   2667  N   PHE A 346      55.084 299.401 202.181  1.00 13.63           N  
ATOM   2668  CA  PHE A 346      54.715 298.727 200.944  1.00 13.38           C  
ATOM   2669  C   PHE A 346      54.773 299.657 199.736  1.00 14.34           C  
ATOM   2670  O   PHE A 346      55.550 299.445 198.779  1.00  9.09           O  
ATOM   2671  CB  PHE A 346      53.330 298.095 201.059  1.00 10.27           C  
ATOM   2672  CG  PHE A 346      52.926 297.321 199.844  1.00 11.98           C  
ATOM   2673  CD1 PHE A 346      53.703 296.259 199.392  1.00 10.47           C  
ATOM   2674  CD2 PHE A 346      51.781 297.673 199.130  1.00 14.80           C  
ATOM   2675  CE1 PHE A 346      53.349 295.560 198.249  1.00 15.87           C  
ATOM   2676  CE2 PHE A 346      51.412 296.979 197.979  1.00 14.33           C  
ATOM   2677  CZ  PHE A 346      52.197 295.921 197.537  1.00 15.24           C  
ATOM   2678  N   LEU A 347      53.965 300.705 199.812  1.00  9.73           N  
ATOM   2679  CA  LEU A 347      53.875 301.675 198.747  1.00  7.00           C  
ATOM   2680  C   LEU A 347      55.241 302.204 198.367  1.00  7.00           C  
ATOM   2681  O   LEU A 347      55.572 302.248 197.202  1.00 14.88           O  
ATOM   2682  CB  LEU A 347      52.914 302.790 199.131  1.00  7.00           C  
ATOM   2683  CG  LEU A 347      51.421 302.488 198.926  1.00  7.00           C  
ATOM   2684  CD1 LEU A 347      51.159 301.029 198.725  1.00  7.00           C  
ATOM   2685  CD2 LEU A 347      50.598 303.006 200.080  1.00  9.81           C  
ATOM   2686  N   PHE A 348      56.073 302.548 199.336  1.00 10.95           N  
ATOM   2687  CA  PHE A 348      57.396 303.036 198.987  1.00  9.04           C  
ATOM   2688  C   PHE A 348      58.178 301.937 198.256  1.00 10.69           C  
ATOM   2689  O   PHE A 348      58.942 302.218 197.346  1.00  7.00           O  
ATOM   2690  CB  PHE A 348      58.173 303.514 200.207  1.00  7.00           C  
ATOM   2691  CG  PHE A 348      59.622 303.756 199.919  1.00  8.47           C  
ATOM   2692  CD1 PHE A 348      60.056 304.998 199.452  1.00  7.00           C  
ATOM   2693  CD2 PHE A 348      60.556 302.720 200.057  1.00  7.00           C  
ATOM   2694  CE1 PHE A 348      61.393 305.209 199.124  1.00  7.00           C  
ATOM   2695  CE2 PHE A 348      61.899 302.922 199.730  1.00  7.00           C  
ATOM   2696  CZ  PHE A 348      62.316 304.166 199.262  1.00  7.00           C  
ATOM   2697  N   THR A 349      57.995 300.685 198.647  1.00 13.66           N  
ATOM   2698  CA  THR A 349      58.697 299.614 197.964  1.00 13.88           C  
ATOM   2699  C   THR A 349      58.295 299.559 196.508  1.00 17.44           C  
ATOM   2700  O   THR A 349      59.144 299.485 195.632  1.00 20.56           O  
ATOM   2701  CB  THR A 349      58.418 298.266 198.582  1.00  9.61           C  
ATOM   2702  OG1 THR A 349      59.066 298.217 199.851  1.00 18.01           O  
ATOM   2703  CG2 THR A 349      58.984 297.147 197.702  1.00  7.10           C  
ATOM   2704  N   VAL A 350      56.994 299.601 196.251  1.00 16.29           N  
ATOM   2705  CA  VAL A 350      56.486 299.562 194.888  1.00  8.28           C  
ATOM   2706  C   VAL A 350      57.032 300.731 194.089  1.00 11.61           C  
ATOM   2707  O   VAL A 350      57.591 300.543 193.020  1.00 20.91           O  
ATOM   2708  CB  VAL A 350      54.985 299.635 194.870  1.00  7.00           C  
ATOM   2709  CG1 VAL A 350      54.489 299.891 193.476  1.00  7.30           C  
ATOM   2710  CG2 VAL A 350      54.416 298.350 195.402  1.00  7.00           C  
ATOM   2711  N   GLY A 351      56.901 301.934 194.621  1.00  7.00           N  
ATOM   2712  CA  GLY A 351      57.404 303.109 193.930  1.00  7.91           C  
ATOM   2713  C   GLY A 351      58.906 303.117 193.673  1.00 13.13           C  
ATOM   2714  O   GLY A 351      59.385 303.696 192.699  1.00 20.84           O  
ATOM   2715  N   GLY A 352      59.673 302.469 194.528  1.00 13.14           N  
ATOM   2716  CA  GLY A 352      61.104 302.459 194.313  1.00  9.19           C  
ATOM   2717  C   GLY A 352      61.472 301.332 193.386  1.00  9.59           C  
ATOM   2718  O   GLY A 352      62.503 301.346 192.726  1.00 14.03           O  
ATOM   2719  N   LEU A 353      60.622 300.323 193.347  1.00 11.27           N  
ATOM   2720  CA  LEU A 353      60.860 299.168 192.485  1.00 13.16           C  
ATOM   2721  C   LEU A 353      60.678 299.675 191.054  1.00 17.09           C  
ATOM   2722  O   LEU A 353      61.511 299.473 190.173  1.00 21.73           O  
ATOM   2723  CB  LEU A 353      59.837 298.088 192.823  1.00  7.00           C  
ATOM   2724  CG  LEU A 353      60.329 296.662 193.003  1.00  7.00           C  
ATOM   2725  CD1 LEU A 353      61.783 296.569 193.480  1.00  7.00           C  
ATOM   2726  CD2 LEU A 353      59.364 295.975 193.933  1.00  7.87           C  
ATOM   2727  N   THR A 354      59.622 300.454 190.885  1.00 20.28           N  
ATOM   2728  CA  THR A 354      59.252 301.084 189.623  1.00 14.61           C  
ATOM   2729  C   THR A 354      60.361 302.052 189.170  1.00 15.17           C  
ATOM   2730  O   THR A 354      60.506 302.348 187.994  1.00 22.60           O  
ATOM   2731  CB  THR A 354      57.875 301.797 189.825  1.00 11.92           C  
ATOM   2732  OG1 THR A 354      56.940 301.301 188.876  1.00 15.89           O  
ATOM   2733  CG2 THR A 354      57.971 303.277 189.759  1.00  7.00           C  
ATOM   2734  N   GLY A 355      61.156 302.525 190.116  1.00 11.71           N  
ATOM   2735  CA  GLY A 355      62.236 303.422 189.778  1.00  8.50           C  
ATOM   2736  C   GLY A 355      63.445 302.672 189.281  1.00  8.65           C  
ATOM   2737  O   GLY A 355      64.292 303.251 188.631  1.00 11.86           O  
ATOM   2738  N   ILE A 356      63.558 301.399 189.644  1.00 10.12           N  
ATOM   2739  CA  ILE A 356      64.667 300.552 189.197  1.00 11.24           C  
ATOM   2740  C   ILE A 356      64.460 300.284 187.709  1.00 10.41           C  
ATOM   2741  O   ILE A 356      65.403 300.262 186.943  1.00 10.97           O  
ATOM   2742  CB  ILE A 356      64.709 299.228 190.010  1.00 15.37           C  
ATOM   2743  CG1 ILE A 356      65.396 299.473 191.356  1.00 15.87           C  
ATOM   2744  CG2 ILE A 356      65.397 298.125 189.256  1.00  9.15           C  
ATOM   2745  CD1 ILE A 356      66.797 300.019 191.232  1.00  9.16           C  
ATOM   2746  N   VAL A 357      63.198 300.140 187.310  1.00 15.31           N  
ATOM   2747  CA  VAL A 357      62.817 299.945 185.904  1.00 13.77           C  
ATOM   2748  C   VAL A 357      63.363 301.144 185.104  1.00 15.30           C  
ATOM   2749  O   VAL A 357      64.109 300.977 184.146  1.00 16.27           O  
ATOM   2750  CB  VAL A 357      61.268 299.916 185.756  1.00 13.12           C  
ATOM   2751  CG1 VAL A 357      60.867 300.160 184.333  1.00 22.92           C  
ATOM   2752  CG2 VAL A 357      60.723 298.583 186.185  1.00 10.34           C  
ATOM   2753  N   LEU A 358      62.998 302.353 185.525  1.00  9.94           N  
ATOM   2754  CA  LEU A 358      63.464 303.562 184.874  1.00  7.00           C  
ATOM   2755  C   LEU A 358      64.971 303.719 184.955  1.00  7.00           C  
ATOM   2756  O   LEU A 358      65.537 304.562 184.263  1.00 10.49           O  
ATOM   2757  CB  LEU A 358      62.825 304.790 185.513  1.00  7.00           C  
ATOM   2758  CG  LEU A 358      61.305 304.863 185.531  1.00  7.66           C  
ATOM   2759  CD1 LEU A 358      60.863 306.021 186.387  1.00  7.00           C  
ATOM   2760  CD2 LEU A 358      60.811 305.041 184.113  1.00 15.59           C  
ATOM   2761  N   ALA A 359      65.630 302.965 185.830  1.00  7.00           N  
ATOM   2762  CA  ALA A 359      67.075 303.093 185.957  1.00  7.00           C  
ATOM   2763  C   ALA A 359      67.761 302.656 184.683  1.00  8.44           C  
ATOM   2764  O   ALA A 359      68.884 303.070 184.386  1.00  9.42           O  
ATOM   2765  CB  ALA A 359      67.580 302.281 187.109  1.00  7.00           C  
ATOM   2766  N   ASN A 360      67.084 301.796 183.930  1.00 13.36           N  
ATOM   2767  CA  ASN A 360      67.618 301.287 182.665  1.00 10.91           C  
ATOM   2768  C   ASN A 360      67.468 302.302 181.518  1.00 14.29           C  
ATOM   2769  O   ASN A 360      66.354 302.596 181.073  1.00 10.81           O  
ATOM   2770  CB  ASN A 360      66.922 299.995 182.279  1.00  7.00           C  
ATOM   2771  CG  ASN A 360      66.995 298.949 183.358  1.00 14.62           C  
ATOM   2772  OD1 ASN A 360      66.048 298.766 184.113  1.00 30.29           O  
ATOM   2773  ND2 ASN A 360      68.107 298.243 183.434  1.00  9.27           N  
ATOM   2774  N   SER A 361      68.599 302.814 181.031  1.00 13.71           N  
ATOM   2775  CA  SER A 361      68.612 303.779 179.936  1.00 10.30           C  
ATOM   2776  C   SER A 361      67.876 303.263 178.689  1.00 13.46           C  
ATOM   2777  O   SER A 361      67.028 303.959 178.133  1.00 11.36           O  
ATOM   2778  CB  SER A 361      70.042 304.142 179.596  1.00 11.02           C  
ATOM   2779  OG  SER A 361      70.830 302.961 179.539  1.00 31.98           O  
ATOM   2780  N   SER A 362      68.144 302.023 178.283  1.00 13.04           N  
ATOM   2781  CA  SER A 362      67.470 301.457 177.120  1.00 11.11           C  
ATOM   2782  C   SER A 362      65.961 301.569 177.255  1.00 14.43           C  
ATOM   2783  O   SER A 362      65.302 302.257 176.486  1.00 21.41           O  
ATOM   2784  CB  SER A 362      67.878 300.008 176.920  1.00 14.63           C  
ATOM   2785  OG  SER A 362      67.792 299.283 178.128  1.00 20.05           O  
ATOM   2786  N   LEU A 363      65.421 300.992 178.310  1.00 18.92           N  
ATOM   2787  CA  LEU A 363      63.981 301.054 178.542  1.00 15.13           C  
ATOM   2788  C   LEU A 363      63.523 302.471 178.844  1.00 11.27           C  
ATOM   2789  O   LEU A 363      62.412 302.844 178.496  1.00 12.91           O  
ATOM   2790  CB  LEU A 363      63.624 300.144 179.707  1.00 18.42           C  
ATOM   2791  CG  LEU A 363      62.243 299.531 179.768  1.00 18.69           C  
ATOM   2792  CD1 LEU A 363      61.912 298.894 178.448  1.00 14.00           C  
ATOM   2793  CD2 LEU A 363      62.271 298.476 180.873  1.00 17.94           C  
ATOM   2794  N   ASP A 364      64.377 303.271 179.477  1.00  7.00           N  
ATOM   2795  CA  ASP A 364      63.979 304.622 179.806  1.00  7.04           C  
ATOM   2796  C   ASP A 364      63.751 305.465 178.557  1.00 16.73           C  
ATOM   2797  O   ASP A 364      63.043 306.474 178.592  1.00 19.51           O  
ATOM   2798  CB  ASP A 364      64.992 305.307 180.706  1.00  7.00           C  
ATOM   2799  CG  ASP A 364      64.536 306.703 181.125  1.00 10.42           C  
ATOM   2800  OD1 ASP A 364      63.399 306.836 181.656  1.00  7.00           O  
ATOM   2801  OD2 ASP A 364      65.288 307.679 180.879  1.00  9.46           O  
ATOM   2802  N   ILE A 365      64.329 305.046 177.438  1.00 21.79           N  
ATOM   2803  CA  ILE A 365      64.159 305.795 176.201  1.00 18.16           C  
ATOM   2804  C   ILE A 365      62.700 305.909 175.864  1.00 17.34           C  
ATOM   2805  O   ILE A 365      62.223 306.972 175.475  1.00 19.54           O  
ATOM   2806  CB  ILE A 365      64.915 305.143 175.035  1.00 18.91           C  
ATOM   2807  CG1 ILE A 365      66.333 305.695 175.012  1.00 31.00           C  
ATOM   2808  CG2 ILE A 365      64.231 305.424 173.721  1.00 16.80           C  
ATOM   2809  CD1 ILE A 365      67.031 305.598 173.680  1.00 47.00           C  
ATOM   2810  N   VAL A 366      61.987 304.809 176.034  1.00 11.31           N  
ATOM   2811  CA  VAL A 366      60.590 304.813 175.719  1.00 11.96           C  
ATOM   2812  C   VAL A 366      59.730 305.173 176.920  1.00 13.37           C  
ATOM   2813  O   VAL A 366      58.554 305.518 176.757  1.00 14.80           O  
ATOM   2814  CB  VAL A 366      60.171 303.493 175.016  1.00  9.42           C  
ATOM   2815  CG1 VAL A 366      60.662 302.326 175.762  1.00  9.17           C  
ATOM   2816  CG2 VAL A 366      58.686 303.410 174.893  1.00 17.25           C  
ATOM   2817  N   LEU A 367      60.324 305.157 178.120  1.00 17.98           N  
ATOM   2818  CA  LEU A 367      59.592 305.520 179.354  1.00  9.53           C  
ATOM   2819  C   LEU A 367      59.794 306.955 179.816  1.00  7.00           C  
ATOM   2820  O   LEU A 367      58.938 307.508 180.478  1.00  7.00           O  
ATOM   2821  CB  LEU A 367      59.901 304.572 180.501  1.00  7.00           C  
ATOM   2822  CG  LEU A 367      59.375 303.146 180.375  1.00  9.46           C  
ATOM   2823  CD1 LEU A 367      59.738 302.347 181.598  1.00  7.00           C  
ATOM   2824  CD2 LEU A 367      57.883 303.124 180.194  1.00  7.00           C  
ATOM   2825  N   HIS A 368      60.892 307.578 179.429  1.00  7.00           N  
ATOM   2826  CA  HIS A 368      61.173 308.960 179.819  1.00  7.00           C  
ATOM   2827  C   HIS A 368      60.073 309.946 179.398  1.00  7.00           C  
ATOM   2828  O   HIS A 368      59.359 309.711 178.462  1.00  7.54           O  
ATOM   2829  CB  HIS A 368      62.553 309.369 179.272  1.00  7.00           C  
ATOM   2830  CG  HIS A 368      62.798 310.850 179.226  1.00 10.31           C  
ATOM   2831  ND1 HIS A 368      63.197 311.617 180.300  1.00  7.00           N  
ATOM   2832  CD2 HIS A 368      62.740 311.709 178.174  1.00 23.73           C  
ATOM   2833  CE1 HIS A 368      63.368 312.892 179.869  1.00 14.52           C  
ATOM   2834  NE2 HIS A 368      63.104 313.004 178.579  1.00 21.70           N  
ATOM   2835  N   ASP A 369      59.915 311.047 180.101  1.00  7.00           N  
ATOM   2836  CA  ASP A 369      58.871 312.031 179.763  1.00  7.00           C  
ATOM   2837  C   ASP A 369      57.463 311.467 179.512  1.00  8.72           C  
ATOM   2838  O   ASP A 369      56.729 311.973 178.655  1.00  9.50           O  
ATOM   2839  CB  ASP A 369      59.287 312.886 178.579  1.00  7.00           C  
ATOM   2840  CG  ASP A 369      59.468 314.357 178.928  1.00 17.20           C  
ATOM   2841  OD1 ASP A 369      58.478 315.053 179.277  1.00 23.21           O  
ATOM   2842  OD2 ASP A 369      60.618 314.836 178.791  1.00 16.88           O  
ATOM   2843  N   THR A 370      57.105 310.389 180.209  1.00  7.04           N  
ATOM   2844  CA  THR A 370      55.752 309.832 180.084  1.00 12.30           C  
ATOM   2845  C   THR A 370      55.153 309.795 181.478  1.00 10.57           C  
ATOM   2846  O   THR A 370      55.848 310.036 182.443  1.00 18.35           O  
ATOM   2847  CB  THR A 370      55.743 308.382 179.642  1.00 14.35           C  
ATOM   2848  OG1 THR A 370      56.017 307.542 180.774  1.00 11.55           O  
ATOM   2849  CG2 THR A 370      56.749 308.153 178.560  1.00 21.99           C  
ATOM   2850  N   TYR A 371      53.901 309.383 181.598  1.00  8.79           N  
ATOM   2851  CA  TYR A 371      53.296 309.290 182.904  1.00  7.61           C  
ATOM   2852  C   TYR A 371      53.829 308.147 183.774  1.00 11.98           C  
ATOM   2853  O   TYR A 371      53.510 308.071 184.957  1.00 19.10           O  
ATOM   2854  CB  TYR A 371      51.788 309.237 182.803  1.00  7.00           C  
ATOM   2855  CG  TYR A 371      51.173 310.606 182.965  1.00  7.00           C  
ATOM   2856  CD1 TYR A 371      51.340 311.568 182.006  1.00  7.00           C  
ATOM   2857  CD2 TYR A 371      50.464 310.948 184.107  1.00  7.91           C  
ATOM   2858  CE1 TYR A 371      50.824 312.847 182.179  1.00 19.31           C  
ATOM   2859  CE2 TYR A 371      49.945 312.214 184.286  1.00  9.21           C  
ATOM   2860  CZ  TYR A 371      50.132 313.163 183.321  1.00 11.93           C  
ATOM   2861  OH  TYR A 371      49.667 314.448 183.490  1.00 19.64           O  
ATOM   2862  N   TYR A 372      54.665 307.273 183.226  1.00 10.58           N  
ATOM   2863  CA  TYR A 372      55.212 306.201 184.045  1.00  7.00           C  
ATOM   2864  C   TYR A 372      56.056 306.884 185.083  1.00  7.00           C  
ATOM   2865  O   TYR A 372      55.905 306.602 186.249  1.00  9.63           O  
ATOM   2866  CB  TYR A 372      56.084 305.238 183.256  1.00  7.00           C  
ATOM   2867  CG  TYR A 372      56.357 303.931 183.970  1.00  7.00           C  
ATOM   2868  CD1 TYR A 372      55.460 302.877 183.873  1.00  7.00           C  
ATOM   2869  CD2 TYR A 372      57.530 303.715 184.684  1.00  9.39           C  
ATOM   2870  CE1 TYR A 372      55.708 301.655 184.449  1.00  7.00           C  
ATOM   2871  CE2 TYR A 372      57.798 302.455 185.267  1.00  7.00           C  
ATOM   2872  CZ  TYR A 372      56.875 301.431 185.134  1.00  7.00           C  
ATOM   2873  OH  TYR A 372      57.108 300.134 185.590  1.00 13.37           O  
ATOM   2874  N   VAL A 373      56.881 307.847 184.685  1.00  7.00           N  
ATOM   2875  CA  VAL A 373      57.699 308.514 185.671  1.00  7.00           C  
ATOM   2876  C   VAL A 373      56.878 309.362 186.633  1.00  7.67           C  
ATOM   2877  O   VAL A 373      57.282 309.556 187.765  1.00 10.64           O  
ATOM   2878  CB  VAL A 373      58.956 309.229 185.089  1.00  7.00           C  
ATOM   2879  CG1 VAL A 373      58.898 309.310 183.630  1.00  9.30           C  
ATOM   2880  CG2 VAL A 373      59.156 310.568 185.691  1.00  7.00           C  
ATOM   2881  N   VAL A 374      55.684 309.783 186.225  1.00 11.20           N  
ATOM   2882  CA  VAL A 374      54.815 310.544 187.126  1.00  9.02           C  
ATOM   2883  C   VAL A 374      54.296 309.573 188.186  1.00  8.11           C  
ATOM   2884  O   VAL A 374      54.096 309.951 189.326  1.00 14.01           O  
ATOM   2885  CB  VAL A 374      53.604 311.182 186.425  1.00  7.00           C  
ATOM   2886  CG1 VAL A 374      52.759 311.936 187.437  1.00  8.45           C  
ATOM   2887  CG2 VAL A 374      54.058 312.153 185.358  1.00  9.65           C  
ATOM   2888  N   ALA A 375      54.110 308.315 187.822  1.00  7.00           N  
ATOM   2889  CA  ALA A 375      53.636 307.324 188.776  1.00  7.00           C  
ATOM   2890  C   ALA A 375      54.735 307.017 189.777  1.00 10.32           C  
ATOM   2891  O   ALA A 375      54.504 306.986 190.973  1.00 15.57           O  
ATOM   2892  CB  ALA A 375      53.222 306.072 188.066  1.00  7.00           C  
ATOM   2893  N   HIS A 376      55.936 306.761 189.278  1.00  9.58           N  
ATOM   2894  CA  HIS A 376      57.075 306.476 190.129  1.00  8.51           C  
ATOM   2895  C   HIS A 376      57.211 307.479 191.266  1.00 12.60           C  
ATOM   2896  O   HIS A 376      57.155 307.116 192.435  1.00 18.13           O  
ATOM   2897  CB  HIS A 376      58.365 306.528 189.323  1.00  7.00           C  
ATOM   2898  CG  HIS A 376      59.597 306.693 190.164  1.00  7.00           C  
ATOM   2899  ND1 HIS A 376      60.067 305.781 191.006  1.00  7.00           N  
ATOM   2900  CD2 HIS A 376      60.436 307.823 190.144  1.00  9.16           C  
ATOM   2901  CE1 HIS A 376      61.232 306.379 191.428  1.00 10.51           C  
ATOM   2902  NE2 HIS A 376      61.521 307.559 190.986  1.00  7.00           N  
ATOM   2903  N   PHE A 377      57.348 308.751 190.939  1.00  7.00           N  
ATOM   2904  CA  PHE A 377      57.550 309.684 191.999  1.00  7.00           C  
ATOM   2905  C   PHE A 377      56.395 310.080 192.856  1.00  9.60           C  
ATOM   2906  O   PHE A 377      56.585 310.692 193.899  1.00 11.66           O  
ATOM   2907  CB  PHE A 377      58.360 310.878 191.554  1.00 10.06           C  
ATOM   2908  CG  PHE A 377      57.680 311.773 190.580  1.00  9.71           C  
ATOM   2909  CD1 PHE A 377      56.785 312.739 191.015  1.00  7.14           C  
ATOM   2910  CD2 PHE A 377      58.041 311.747 189.242  1.00  7.03           C  
ATOM   2911  CE1 PHE A 377      56.271 313.674 190.142  1.00  8.68           C  
ATOM   2912  CE2 PHE A 377      57.535 312.668 188.365  1.00  7.00           C  
ATOM   2913  CZ  PHE A 377      56.646 313.643 188.815  1.00 10.99           C  
ATOM   2914  N   HIS A 378      55.188 309.757 192.440  1.00 11.09           N  
ATOM   2915  CA  HIS A 378      54.053 310.091 193.295  1.00  9.79           C  
ATOM   2916  C   HIS A 378      53.910 308.942 194.286  1.00 10.85           C  
ATOM   2917  O   HIS A 378      53.433 309.129 195.399  1.00 15.45           O  
ATOM   2918  CB  HIS A 378      52.751 310.337 192.514  1.00  7.00           C  
ATOM   2919  CG  HIS A 378      52.621 311.740 191.951  1.00  7.00           C  
ATOM   2920  ND1 HIS A 378      53.216 312.283 190.826  1.00 10.97           N  
ATOM   2921  CD2 HIS A 378      52.014 312.824 192.626  1.00  8.61           C  
ATOM   2922  CE1 HIS A 378      52.994 313.650 190.975  1.00  7.00           C  
ATOM   2923  NE2 HIS A 378      52.292 313.998 191.956  1.00  7.00           N  
ATOM   2924  N   TYR A 379      54.344 307.750 193.903  1.00  8.05           N  
ATOM   2925  CA  TYR A 379      54.273 306.631 194.834  1.00  9.27           C  
ATOM   2926  C   TYR A 379      55.259 306.910 195.971  1.00 13.12           C  
ATOM   2927  O   TYR A 379      54.895 306.859 197.145  1.00 17.45           O  
ATOM   2928  CB  TYR A 379      54.605 305.306 194.145  1.00  7.00           C  
ATOM   2929  CG  TYR A 379      53.373 304.527 193.736  1.00 15.37           C  
ATOM   2930  CD1 TYR A 379      52.512 304.998 192.740  1.00 18.78           C  
ATOM   2931  CD2 TYR A 379      53.044 303.340 194.371  1.00 13.87           C  
ATOM   2932  CE1 TYR A 379      51.359 304.309 192.404  1.00 16.32           C  
ATOM   2933  CE2 TYR A 379      51.904 302.645 194.036  1.00 17.47           C  
ATOM   2934  CZ  TYR A 379      51.061 303.129 193.061  1.00 20.41           C  
ATOM   2935  OH  TYR A 379      49.914 302.416 192.762  1.00 28.37           O  
ATOM   2936  N   VAL A 380      56.487 307.281 195.623  1.00  9.47           N  
ATOM   2937  CA  VAL A 380      57.483 307.582 196.636  1.00  9.48           C  
ATOM   2938  C   VAL A 380      57.263 308.930 197.340  1.00 12.45           C  
ATOM   2939  O   VAL A 380      57.841 309.158 198.387  1.00 18.37           O  
ATOM   2940  CB  VAL A 380      58.899 307.516 196.070  1.00  7.00           C  
ATOM   2941  CG1 VAL A 380      59.237 306.120 195.718  1.00  7.00           C  
ATOM   2942  CG2 VAL A 380      58.991 308.363 194.844  1.00 13.29           C  
ATOM   2943  N   LEU A 381      56.458 309.826 196.766  1.00 11.16           N  
ATOM   2944  CA  LEU A 381      56.192 311.120 197.391  1.00  8.57           C  
ATOM   2945  C   LEU A 381      54.816 311.186 198.013  1.00 16.30           C  
ATOM   2946  O   LEU A 381      54.698 311.555 199.176  1.00 29.15           O  
ATOM   2947  CB  LEU A 381      56.369 312.270 196.417  1.00  8.30           C  
ATOM   2948  CG  LEU A 381      57.810 312.583 196.019  1.00 17.14           C  
ATOM   2949  CD1 LEU A 381      57.837 313.366 194.726  1.00  7.00           C  
ATOM   2950  CD2 LEU A 381      58.514 313.323 197.148  1.00 12.42           C  
ATOM   2951  N   SER A 382      53.766 310.859 197.265  1.00 15.94           N  
ATOM   2952  CA  SER A 382      52.408 310.890 197.836  1.00 18.10           C  
ATOM   2953  C   SER A 382      52.129 309.774 198.843  1.00 19.21           C  
ATOM   2954  O   SER A 382      51.338 309.957 199.762  1.00 24.72           O  
ATOM   2955  CB  SER A 382      51.327 310.891 196.758  1.00 16.51           C  
ATOM   2956  OG  SER A 382      51.092 312.206 196.295  1.00 25.40           O  
ATOM   2957  N   MET A 383      52.746 308.613 198.656  1.00 14.51           N  
ATOM   2958  CA  MET A 383      52.569 307.512 199.592  1.00 12.00           C  
ATOM   2959  C   MET A 383      53.896 307.044 200.206  1.00  9.61           C  
ATOM   2960  O   MET A 383      54.046 305.924 200.654  1.00 15.64           O  
ATOM   2961  CB  MET A 383      51.768 306.359 198.960  1.00 15.86           C  
ATOM   2962  CG  MET A 383      51.894 306.259 197.475  1.00 16.36           C  
ATOM   2963  SD  MET A 383      50.338 306.318 196.643  1.00 24.64           S  
ATOM   2964  CE  MET A 383      50.283 304.696 196.047  1.00 12.05           C  
ATOM   2965  N   GLY A 384      54.860 307.942 200.231  1.00 11.33           N  
ATOM   2966  CA  GLY A 384      56.151 307.645 200.809  1.00  7.00           C  
ATOM   2967  C   GLY A 384      56.391 308.819 201.729  1.00  7.22           C  
ATOM   2968  O   GLY A 384      55.925 308.820 202.857  1.00 12.85           O  
ATOM   2969  N   ALA A 385      57.011 309.870 201.217  1.00  7.00           N  
ATOM   2970  CA  ALA A 385      57.262 311.050 202.025  1.00  8.47           C  
ATOM   2971  C   ALA A 385      56.023 311.479 202.824  1.00 10.10           C  
ATOM   2972  O   ALA A 385      56.091 311.607 204.030  1.00 22.33           O  
ATOM   2973  CB  ALA A 385      57.759 312.202 201.162  1.00  7.00           C  
ATOM   2974  N   VAL A 386      54.883 311.629 202.167  1.00  8.36           N  
ATOM   2975  CA  VAL A 386      53.649 312.057 202.825  1.00  9.05           C  
ATOM   2976  C   VAL A 386      53.108 311.104 203.879  1.00 10.70           C  
ATOM   2977  O   VAL A 386      52.584 311.544 204.903  1.00 12.96           O  
ATOM   2978  CB  VAL A 386      52.560 312.351 201.801  1.00  7.00           C  
ATOM   2979  CG1 VAL A 386      51.215 312.520 202.470  1.00  7.00           C  
ATOM   2980  CG2 VAL A 386      52.933 313.588 201.040  1.00  7.00           C  
ATOM   2981  N   PHE A 387      53.195 309.806 203.625  1.00  9.47           N  
ATOM   2982  CA  PHE A 387      52.723 308.840 204.606  1.00  7.72           C  
ATOM   2983  C   PHE A 387      53.610 308.969 205.858  1.00 10.09           C  
ATOM   2984  O   PHE A 387      53.113 308.948 206.975  1.00 13.61           O  
ATOM   2985  CB  PHE A 387      52.752 307.418 204.041  1.00  7.00           C  
ATOM   2986  CG  PHE A 387      51.488 307.011 203.314  1.00  7.00           C  
ATOM   2987  CD1 PHE A 387      50.716 307.936 202.638  1.00  8.14           C  
ATOM   2988  CD2 PHE A 387      51.088 305.684 203.290  1.00  7.00           C  
ATOM   2989  CE1 PHE A 387      49.567 307.553 201.943  1.00  7.00           C  
ATOM   2990  CE2 PHE A 387      49.950 305.304 202.607  1.00  7.00           C  
ATOM   2991  CZ  PHE A 387      49.195 306.245 201.934  1.00  7.00           C  
ATOM   2992  N   ALA A 388      54.913 309.183 205.689  1.00  8.61           N  
ATOM   2993  CA  ALA A 388      55.776 309.347 206.865  1.00  8.37           C  
ATOM   2994  C   ALA A 388      55.370 310.584 207.655  1.00  7.00           C  
ATOM   2995  O   ALA A 388      55.313 310.547 208.864  1.00 10.23           O  
ATOM   2996  CB  ALA A 388      57.226 309.433 206.472  1.00  8.93           C  
ATOM   2997  N   ILE A 389      55.083 311.674 206.960  1.00  7.25           N  
ATOM   2998  CA  ILE A 389      54.653 312.923 207.582  1.00  7.00           C  
ATOM   2999  C   ILE A 389      53.388 312.722 208.402  1.00  8.47           C  
ATOM   3000  O   ILE A 389      53.261 313.244 209.497  1.00 13.34           O  
ATOM   3001  CB  ILE A 389      54.373 313.973 206.523  1.00  7.00           C  
ATOM   3002  CG1 ILE A 389      55.691 314.536 205.990  1.00 11.61           C  
ATOM   3003  CG2 ILE A 389      53.488 315.047 207.058  1.00  7.00           C  
ATOM   3004  CD1 ILE A 389      55.521 315.657 204.977  1.00  7.00           C  
ATOM   3005  N   MET A 390      52.437 311.978 207.863  1.00 11.06           N  
ATOM   3006  CA  MET A 390      51.191 311.729 208.562  1.00  9.82           C  
ATOM   3007  C   MET A 390      51.385 310.824 209.781  1.00 15.99           C  
ATOM   3008  O   MET A 390      50.806 311.057 210.843  1.00 18.27           O  
ATOM   3009  CB  MET A 390      50.194 311.112 207.609  1.00 11.62           C  
ATOM   3010  CG  MET A 390      49.801 312.027 206.503  1.00 13.65           C  
ATOM   3011  SD  MET A 390      48.933 313.408 207.209  1.00 22.60           S  
ATOM   3012  CE  MET A 390      48.186 314.138 205.689  1.00 31.90           C  
ATOM   3013  N   GLY A 391      52.198 309.785 209.625  1.00 18.43           N  
ATOM   3014  CA  GLY A 391      52.467 308.877 210.728  1.00 17.57           C  
ATOM   3015  C   GLY A 391      53.182 309.615 211.845  1.00 15.22           C  
ATOM   3016  O   GLY A 391      52.837 309.491 213.009  1.00 22.58           O  
ATOM   3017  N   GLY A 392      54.178 310.398 211.478  1.00 13.11           N  
ATOM   3018  CA  GLY A 392      54.916 311.175 212.446  1.00 11.52           C  
ATOM   3019  C   GLY A 392      54.013 312.211 213.075  1.00 14.75           C  
ATOM   3020  O   GLY A 392      54.035 312.387 214.284  1.00 22.76           O  
ATOM   3021  N   PHE A 393      53.175 312.859 212.277  1.00 18.27           N  
ATOM   3022  CA  PHE A 393      52.263 313.876 212.809  1.00 17.50           C  
ATOM   3023  C   PHE A 393      51.287 313.288 213.821  1.00 17.21           C  
ATOM   3024  O   PHE A 393      51.172 313.816 214.926  1.00 22.25           O  
ATOM   3025  CB  PHE A 393      51.486 314.597 211.695  1.00 13.18           C  
ATOM   3026  CG  PHE A 393      50.528 315.655 212.207  1.00  8.97           C  
ATOM   3027  CD1 PHE A 393      51.012 316.869 212.689  1.00  9.47           C  
ATOM   3028  CD2 PHE A 393      49.159 315.437 212.205  1.00  7.00           C  
ATOM   3029  CE1 PHE A 393      50.156 317.849 213.160  1.00  7.00           C  
ATOM   3030  CE2 PHE A 393      48.300 316.393 212.670  1.00  7.00           C  
ATOM   3031  CZ  PHE A 393      48.799 317.607 213.152  1.00 12.61           C  
ATOM   3032  N   VAL A 394      50.587 312.209 213.458  1.00 17.46           N  
ATOM   3033  CA  VAL A 394      49.633 311.594 214.395  1.00 18.94           C  
ATOM   3034  C   VAL A 394      50.340 310.969 215.611  1.00 20.22           C  
ATOM   3035  O   VAL A 394      49.778 310.944 216.709  1.00 21.05           O  
ATOM   3036  CB  VAL A 394      48.675 310.539 213.734  1.00  7.00           C  
ATOM   3037  CG1 VAL A 394      47.942 311.150 212.630  1.00  7.00           C  
ATOM   3038  CG2 VAL A 394      49.421 309.355 213.246  1.00  7.00           C  
ATOM   3039  N   HIS A 395      51.581 310.510 215.431  1.00 14.94           N  
ATOM   3040  CA  HIS A 395      52.310 309.905 216.537  1.00 11.60           C  
ATOM   3041  C   HIS A 395      52.805 310.914 217.552  1.00 13.50           C  
ATOM   3042  O   HIS A 395      52.763 310.647 218.744  1.00 19.61           O  
ATOM   3043  CB  HIS A 395      53.506 309.116 216.048  1.00 10.35           C  
ATOM   3044  CG  HIS A 395      54.370 308.601 217.157  1.00 12.73           C  
ATOM   3045  ND1 HIS A 395      53.989 307.560 217.971  1.00  8.12           N  
ATOM   3046  CD2 HIS A 395      55.611 308.962 217.565  1.00 15.83           C  
ATOM   3047  CE1 HIS A 395      54.959 307.292 218.826  1.00 11.22           C  
ATOM   3048  NE2 HIS A 395      55.955 308.131 218.603  1.00 11.10           N  
ATOM   3049  N   TRP A 396      53.327 312.040 217.079  1.00 10.67           N  
ATOM   3050  CA  TRP A 396      53.868 313.048 217.965  1.00  7.00           C  
ATOM   3051  C   TRP A 396      52.960 314.190 218.276  1.00  7.00           C  
ATOM   3052  O   TRP A 396      53.300 315.017 219.099  1.00 13.92           O  
ATOM   3053  CB  TRP A 396      55.186 313.591 217.427  1.00  7.00           C  
ATOM   3054  CG  TRP A 396      56.341 312.668 217.651  1.00  7.41           C  
ATOM   3055  CD1 TRP A 396      56.892 312.343 218.847  1.00 12.61           C  
ATOM   3056  CD2 TRP A 396      57.091 311.953 216.657  1.00 10.01           C  
ATOM   3057  NE1 TRP A 396      57.944 311.471 218.674  1.00 10.31           N  
ATOM   3058  CE2 TRP A 396      58.089 311.211 217.340  1.00 11.94           C  
ATOM   3059  CE3 TRP A 396      57.024 311.869 215.259  1.00  7.00           C  
ATOM   3060  CZ2 TRP A 396      59.014 310.391 216.671  1.00  7.00           C  
ATOM   3061  CZ3 TRP A 396      57.946 311.056 214.593  1.00  7.00           C  
ATOM   3062  CH2 TRP A 396      58.929 310.328 215.306  1.00  7.00           C  
ATOM   3063  N   PHE A 397      51.803 314.275 217.637  1.00  7.32           N  
ATOM   3064  CA  PHE A 397      50.895 315.379 217.942  1.00  7.41           C  
ATOM   3065  C   PHE A 397      50.750 315.651 219.467  1.00 12.24           C  
ATOM   3066  O   PHE A 397      50.916 316.791 219.897  1.00 16.12           O  
ATOM   3067  CB  PHE A 397      49.539 315.173 217.279  1.00  7.00           C  
ATOM   3068  CG  PHE A 397      48.579 316.300 217.505  1.00  7.70           C  
ATOM   3069  CD1 PHE A 397      48.792 317.537 216.924  1.00  8.51           C  
ATOM   3070  CD2 PHE A 397      47.451 316.129 218.293  1.00 11.41           C  
ATOM   3071  CE1 PHE A 397      47.891 318.595 217.119  1.00  8.70           C  
ATOM   3072  CE2 PHE A 397      46.542 317.192 218.494  1.00 10.98           C  
ATOM   3073  CZ  PHE A 397      46.768 318.427 217.901  1.00  7.00           C  
ATOM   3074  N   PRO A 398      50.483 314.613 220.305  1.00 14.65           N  
ATOM   3075  CA  PRO A 398      50.335 314.777 221.763  1.00 13.72           C  
ATOM   3076  C   PRO A 398      51.542 315.419 222.415  1.00 10.24           C  
ATOM   3077  O   PRO A 398      51.405 316.218 223.321  1.00 15.51           O  
ATOM   3078  CB  PRO A 398      50.162 313.349 222.238  1.00 14.75           C  
ATOM   3079  CG  PRO A 398      49.357 312.769 221.143  1.00 11.13           C  
ATOM   3080  CD  PRO A 398      50.125 313.233 219.936  1.00 16.31           C  
ATOM   3081  N   LEU A 399      52.728 315.077 221.944  1.00  8.50           N  
ATOM   3082  CA  LEU A 399      53.946 315.679 222.478  1.00  7.98           C  
ATOM   3083  C   LEU A 399      53.977 317.157 222.157  1.00 12.40           C  
ATOM   3084  O   LEU A 399      54.307 317.977 223.005  1.00 17.44           O  
ATOM   3085  CB  LEU A 399      55.183 315.049 221.849  1.00  7.00           C  
ATOM   3086  CG  LEU A 399      56.499 315.693 222.238  1.00  7.00           C  
ATOM   3087  CD1 LEU A 399      56.715 315.534 223.711  1.00  9.45           C  
ATOM   3088  CD2 LEU A 399      57.627 315.024 221.498  1.00  8.92           C  
ATOM   3089  N   PHE A 400      53.644 317.497 220.916  1.00 14.08           N  
ATOM   3090  CA  PHE A 400      53.695 318.882 220.499  1.00 12.43           C  
ATOM   3091  C   PHE A 400      52.617 319.692 221.151  1.00 13.36           C  
ATOM   3092  O   PHE A 400      52.880 320.804 221.614  1.00 18.17           O  
ATOM   3093  CB  PHE A 400      53.576 319.049 218.964  1.00 15.60           C  
ATOM   3094  CG  PHE A 400      54.639 318.335 218.161  1.00 12.22           C  
ATOM   3095  CD1 PHE A 400      55.888 318.061 218.702  1.00 12.14           C  
ATOM   3096  CD2 PHE A 400      54.367 317.911 216.867  1.00  7.87           C  
ATOM   3097  CE1 PHE A 400      56.857 317.375 217.978  1.00 10.16           C  
ATOM   3098  CE2 PHE A 400      55.327 317.229 216.141  1.00 17.39           C  
ATOM   3099  CZ  PHE A 400      56.586 316.959 216.705  1.00 13.66           C  
ATOM   3100  N   SER A 401      51.421 319.120 221.250  1.00 13.50           N  
ATOM   3101  CA  SER A 401      50.265 319.858 221.791  1.00 16.20           C  
ATOM   3102  C   SER A 401      49.845 319.642 223.219  1.00 14.09           C  
ATOM   3103  O   SER A 401      49.344 320.561 223.855  1.00 21.44           O  
ATOM   3104  CB  SER A 401      49.029 319.592 220.949  1.00 14.90           C  
ATOM   3105  OG  SER A 401      48.624 318.249 221.121  1.00 18.25           O  
ATOM   3106  N   GLY A 402      49.991 318.420 223.698  1.00 14.16           N  
ATOM   3107  CA  GLY A 402      49.558 318.094 225.040  1.00  8.98           C  
ATOM   3108  C   GLY A 402      48.183 317.446 224.994  1.00 11.77           C  
ATOM   3109  O   GLY A 402      47.793 316.789 225.956  1.00 20.29           O  
ATOM   3110  N   TYR A 403      47.479 317.595 223.860  1.00 11.63           N  
ATOM   3111  CA  TYR A 403      46.128 317.048 223.629  1.00  7.00           C  
ATOM   3112  C   TYR A 403      46.182 315.817 222.755  1.00  8.21           C  
ATOM   3113  O   TYR A 403      47.167 315.592 222.080  1.00 18.79           O  
ATOM   3114  CB  TYR A 403      45.248 318.072 222.911  1.00 10.10           C  
ATOM   3115  CG  TYR A 403      45.014 319.361 223.677  1.00  9.94           C  
ATOM   3116  CD1 TYR A 403      44.590 319.336 224.996  1.00  8.38           C  
ATOM   3117  CD2 TYR A 403      45.291 320.593 223.110  1.00  7.00           C  
ATOM   3118  CE1 TYR A 403      44.456 320.489 225.725  1.00  7.00           C  
ATOM   3119  CE2 TYR A 403      45.160 321.763 223.848  1.00 14.71           C  
ATOM   3120  CZ  TYR A 403      44.743 321.696 225.159  1.00 10.64           C  
ATOM   3121  OH  TYR A 403      44.629 322.834 225.933  1.00 25.90           O  
ATOM   3122  N   THR A 404      45.133 315.008 222.768  1.00  7.00           N  
ATOM   3123  CA  THR A 404      45.119 313.813 221.936  1.00 11.51           C  
ATOM   3124  C   THR A 404      44.123 313.922 220.762  1.00 18.49           C  
ATOM   3125  O   THR A 404      43.194 314.742 220.808  1.00 24.02           O  
ATOM   3126  CB  THR A 404      44.777 312.542 222.757  1.00  8.89           C  
ATOM   3127  OG1 THR A 404      43.513 312.704 223.386  1.00  7.88           O  
ATOM   3128  CG2 THR A 404      45.826 312.267 223.809  1.00 10.64           C  
ATOM   3129  N   LEU A 405      44.340 313.116 219.715  1.00 14.29           N  
ATOM   3130  CA  LEU A 405      43.475 313.079 218.529  1.00 11.44           C  
ATOM   3131  C   LEU A 405      42.468 311.958 218.684  1.00 15.46           C  
ATOM   3132  O   LEU A 405      42.731 310.955 219.337  1.00 23.43           O  
ATOM   3133  CB  LEU A 405      44.277 312.694 217.289  1.00  7.00           C  
ATOM   3134  CG  LEU A 405      45.414 313.526 216.767  1.00  9.13           C  
ATOM   3135  CD1 LEU A 405      46.199 312.665 215.832  1.00 20.88           C  
ATOM   3136  CD2 LEU A 405      44.890 314.735 216.056  1.00  7.00           C  
ATOM   3137  N   ASN A 406      41.358 312.047 217.981  1.00 17.94           N  
ATOM   3138  CA  ASN A 406      40.408 310.956 218.051  1.00 14.89           C  
ATOM   3139  C   ASN A 406      40.902 309.838 217.139  1.00 16.84           C  
ATOM   3140  O   ASN A 406      40.757 309.900 215.922  1.00 19.94           O  
ATOM   3141  CB  ASN A 406      39.031 311.402 217.608  1.00  8.14           C  
ATOM   3142  CG  ASN A 406      38.042 310.312 217.730  1.00  7.00           C  
ATOM   3143  OD1 ASN A 406      38.299 309.183 217.305  1.00  7.00           O  
ATOM   3144  ND2 ASN A 406      36.906 310.613 218.342  1.00  8.64           N  
ATOM   3145  N   ASP A 407      41.479 308.806 217.729  1.00 20.95           N  
ATOM   3146  CA  ASP A 407      41.988 307.682 216.959  1.00 15.91           C  
ATOM   3147  C   ASP A 407      41.055 307.110 215.893  1.00 19.01           C  
ATOM   3148  O   ASP A 407      41.510 306.837 214.795  1.00 27.10           O  
ATOM   3149  CB  ASP A 407      42.430 306.566 217.887  1.00 14.51           C  
ATOM   3150  CG  ASP A 407      43.866 306.716 218.347  1.00 20.37           C  
ATOM   3151  OD1 ASP A 407      44.418 307.844 218.290  1.00 10.18           O  
ATOM   3152  OD2 ASP A 407      44.443 305.680 218.766  1.00 24.80           O  
ATOM   3153  N   THR A 408      39.770 306.928 216.188  1.00 19.10           N  
ATOM   3154  CA  THR A 408      38.855 306.373 215.185  1.00 19.51           C  
ATOM   3155  C   THR A 408      38.795 307.257 213.953  1.00 19.60           C  
ATOM   3156  O   THR A 408      38.904 306.783 212.814  1.00 14.44           O  
ATOM   3157  CB  THR A 408      37.453 306.228 215.722  1.00 15.27           C  
ATOM   3158  OG1 THR A 408      37.499 305.371 216.856  1.00 15.62           O  
ATOM   3159  CG2 THR A 408      36.536 305.606 214.667  1.00 14.72           C  
ATOM   3160  N   TRP A 409      38.622 308.549 214.191  1.00 17.53           N  
ATOM   3161  CA  TRP A 409      38.570 309.510 213.100  1.00 17.16           C  
ATOM   3162  C   TRP A 409      39.884 309.410 212.324  1.00 13.35           C  
ATOM   3163  O   TRP A 409      39.888 309.244 211.116  1.00 13.14           O  
ATOM   3164  CB  TRP A 409      38.366 310.929 213.652  1.00  9.23           C  
ATOM   3165  CG  TRP A 409      36.920 311.333 213.841  1.00 17.22           C  
ATOM   3166  CD1 TRP A 409      36.344 311.818 214.983  1.00 21.89           C  
ATOM   3167  CD2 TRP A 409      35.908 311.422 212.823  1.00 20.58           C  
ATOM   3168  NE1 TRP A 409      35.052 312.228 214.735  1.00 17.84           N  
ATOM   3169  CE2 TRP A 409      34.760 311.994 213.419  1.00 18.30           C  
ATOM   3170  CE3 TRP A 409      35.865 311.081 211.461  1.00 20.29           C  
ATOM   3171  CZ2 TRP A 409      33.593 312.235 212.706  1.00 18.66           C  
ATOM   3172  CZ3 TRP A 409      34.700 311.323 210.752  1.00 18.28           C  
ATOM   3173  CH2 TRP A 409      33.581 311.896 211.376  1.00 19.00           C  
ATOM   3174  N   ALA A 410      40.989 309.403 213.060  1.00 14.25           N  
ATOM   3175  CA  ALA A 410      42.329 309.318 212.504  1.00  7.00           C  
ATOM   3176  C   ALA A 410      42.502 308.106 211.623  1.00 11.83           C  
ATOM   3177  O   ALA A 410      43.278 308.147 210.680  1.00 22.75           O  
ATOM   3178  CB  ALA A 410      43.342 309.285 213.616  1.00  7.00           C  
ATOM   3179  N   LYS A 411      41.798 307.021 211.943  1.00 16.99           N  
ATOM   3180  CA  LYS A 411      41.859 305.773 211.174  1.00 14.53           C  
ATOM   3181  C   LYS A 411      40.999 305.894 209.914  1.00 14.59           C  
ATOM   3182  O   LYS A 411      41.342 305.378 208.849  1.00 14.89           O  
ATOM   3183  CB  LYS A 411      41.391 304.587 212.034  1.00 11.29           C  
ATOM   3184  CG  LYS A 411      42.206 304.394 213.305  1.00  9.83           C  
ATOM   3185  CD  LYS A 411      42.203 302.958 213.740  1.00 15.72           C  
ATOM   3186  CE  LYS A 411      42.600 302.796 215.202  1.00 16.47           C  
ATOM   3187  NZ  LYS A 411      42.746 301.349 215.580  1.00 23.64           N  
ATOM   3188  N   ILE A 412      39.868 306.575 210.047  1.00 14.31           N  
ATOM   3189  CA  ILE A 412      38.971 306.808 208.922  1.00 14.28           C  
ATOM   3190  C   ILE A 412      39.772 307.589 207.873  1.00 16.95           C  
ATOM   3191  O   ILE A 412      39.816 307.239 206.698  1.00 23.18           O  
ATOM   3192  CB  ILE A 412      37.752 307.622 209.400  1.00 14.36           C  
ATOM   3193  CG1 ILE A 412      36.757 306.694 210.096  1.00 15.33           C  
ATOM   3194  CG2 ILE A 412      37.098 308.370 208.257  1.00 15.92           C  
ATOM   3195  CD1 ILE A 412      35.775 307.414 210.966  1.00 11.57           C  
ATOM   3196  N   HIS A 413      40.506 308.581 208.349  1.00 14.12           N  
ATOM   3197  CA  HIS A 413      41.331 309.414 207.509  1.00  8.59           C  
ATOM   3198  C   HIS A 413      42.372 308.608 206.737  1.00 16.92           C  
ATOM   3199  O   HIS A 413      42.753 308.977 205.647  1.00 25.54           O  
ATOM   3200  CB  HIS A 413      42.013 310.451 208.380  1.00  7.00           C  
ATOM   3201  CG  HIS A 413      43.066 311.240 207.678  1.00 15.37           C  
ATOM   3202  ND1 HIS A 413      42.777 312.193 206.723  1.00 14.19           N  
ATOM   3203  CD2 HIS A 413      44.412 311.226 207.801  1.00 20.54           C  
ATOM   3204  CE1 HIS A 413      43.899 312.732 206.288  1.00 17.64           C  
ATOM   3205  NE2 HIS A 413      44.905 312.163 206.926  1.00 23.72           N  
ATOM   3206  N   PHE A 414      42.881 307.534 207.316  1.00 19.41           N  
ATOM   3207  CA  PHE A 414      43.879 306.738 206.616  1.00 14.31           C  
ATOM   3208  C   PHE A 414      43.175 305.986 205.513  1.00 18.93           C  
ATOM   3209  O   PHE A 414      43.625 306.000 204.369  1.00 26.71           O  
ATOM   3210  CB  PHE A 414      44.550 305.749 207.571  1.00  8.13           C  
ATOM   3211  CG  PHE A 414      45.309 304.647 206.886  1.00  7.00           C  
ATOM   3212  CD1 PHE A 414      46.535 304.892 206.300  1.00  7.00           C  
ATOM   3213  CD2 PHE A 414      44.801 303.358 206.845  1.00  8.91           C  
ATOM   3214  CE1 PHE A 414      47.246 303.866 205.679  1.00  7.00           C  
ATOM   3215  CE2 PHE A 414      45.513 302.313 206.218  1.00 13.04           C  
ATOM   3216  CZ  PHE A 414      46.739 302.575 205.634  1.00  7.00           C  
ATOM   3217  N   ALA A 415      42.050 305.358 205.858  1.00 15.90           N  
ATOM   3218  CA  ALA A 415      41.266 304.573 204.904  1.00 14.60           C  
ATOM   3219  C   ALA A 415      40.945 305.364 203.640  1.00 11.98           C  
ATOM   3220  O   ALA A 415      41.221 304.921 202.533  1.00 14.15           O  
ATOM   3221  CB  ALA A 415      39.987 304.099 205.551  1.00 10.80           C  
ATOM   3222  N   ILE A 416      40.410 306.559 203.818  1.00  9.04           N  
ATOM   3223  CA  ILE A 416      40.054 307.403 202.694  1.00 10.14           C  
ATOM   3224  C   ILE A 416      41.280 307.735 201.848  1.00 10.32           C  
ATOM   3225  O   ILE A 416      41.287 307.483 200.661  1.00 10.37           O  
ATOM   3226  CB  ILE A 416      39.400 308.708 203.163  1.00  7.00           C  
ATOM   3227  CG1 ILE A 416      38.178 308.401 204.011  1.00  7.00           C  
ATOM   3228  CG2 ILE A 416      38.963 309.540 201.973  1.00 10.18           C  
ATOM   3229  CD1 ILE A 416      37.593 309.643 204.671  1.00 10.83           C  
ATOM   3230  N   MET A 417      42.323 308.278 202.464  1.00 11.98           N  
ATOM   3231  CA  MET A 417      43.537 308.648 201.733  1.00 11.80           C  
ATOM   3232  C   MET A 417      44.234 307.459 201.074  1.00 17.08           C  
ATOM   3233  O   MET A 417      44.841 307.612 200.027  1.00 16.05           O  
ATOM   3234  CB  MET A 417      44.516 309.348 202.652  1.00  9.81           C  
ATOM   3235  CG  MET A 417      45.778 309.827 201.999  1.00 16.74           C  
ATOM   3236  SD  MET A 417      45.828 311.623 201.863  1.00 26.29           S  
ATOM   3237  CE  MET A 417      45.622 311.795 200.202  1.00 32.00           C  
ATOM   3238  N   PHE A 418      44.152 306.278 201.679  1.00 19.05           N  
ATOM   3239  CA  PHE A 418      44.798 305.110 201.091  1.00 18.84           C  
ATOM   3240  C   PHE A 418      44.119 304.763 199.760  1.00 22.36           C  
ATOM   3241  O   PHE A 418      44.786 304.451 198.769  1.00 26.41           O  
ATOM   3242  CB  PHE A 418      44.740 303.915 202.044  1.00 12.94           C  
ATOM   3243  CG  PHE A 418      45.549 302.745 201.586  1.00  7.00           C  
ATOM   3244  CD1 PHE A 418      46.927 302.727 201.771  1.00  7.00           C  
ATOM   3245  CD2 PHE A 418      44.941 301.652 200.974  1.00  7.00           C  
ATOM   3246  CE1 PHE A 418      47.700 301.617 201.348  1.00 10.48           C  
ATOM   3247  CE2 PHE A 418      45.701 300.546 200.550  1.00  7.00           C  
ATOM   3248  CZ  PHE A 418      47.086 300.531 200.742  1.00  7.00           C  
ATOM   3249  N   VAL A 419      42.790 304.831 199.740  1.00 19.17           N  
ATOM   3250  CA  VAL A 419      42.030 304.544 198.529  1.00 14.32           C  
ATOM   3251  C   VAL A 419      42.318 305.618 197.498  1.00 17.86           C  
ATOM   3252  O   VAL A 419      42.737 305.332 196.391  1.00 26.01           O  
ATOM   3253  CB  VAL A 419      40.532 304.540 198.796  1.00  7.70           C  
ATOM   3254  CG1 VAL A 419      39.788 304.269 197.513  1.00  9.51           C  
ATOM   3255  CG2 VAL A 419      40.196 303.492 199.838  1.00  7.00           C  
ATOM   3256  N   GLY A 420      42.155 306.866 197.901  1.00 20.96           N  
ATOM   3257  CA  GLY A 420      42.397 307.990 197.016  1.00 20.01           C  
ATOM   3258  C   GLY A 420      43.701 307.984 196.239  1.00 18.90           C  
ATOM   3259  O   GLY A 420      43.676 307.987 195.016  1.00 25.22           O  
ATOM   3260  N   VAL A 421      44.834 307.916 196.923  1.00 15.59           N  
ATOM   3261  CA  VAL A 421      46.124 307.952 196.242  1.00 10.55           C  
ATOM   3262  C   VAL A 421      46.405 306.794 195.316  1.00 11.94           C  
ATOM   3263  O   VAL A 421      47.103 306.947 194.318  1.00 18.61           O  
ATOM   3264  CB  VAL A 421      47.302 308.092 197.212  1.00  7.00           C  
ATOM   3265  CG1 VAL A 421      47.147 309.342 198.013  1.00  7.00           C  
ATOM   3266  CG2 VAL A 421      47.428 306.859 198.085  1.00  7.00           C  
ATOM   3267  N   ASN A 422      45.923 305.615 195.661  1.00 10.91           N  
ATOM   3268  CA  ASN A 422      46.153 304.474 194.794  1.00  7.82           C  
ATOM   3269  C   ASN A 422      45.334 304.598 193.510  1.00 10.48           C  
ATOM   3270  O   ASN A 422      45.840 304.370 192.411  1.00 14.27           O  
ATOM   3271  CB  ASN A 422      45.833 303.179 195.517  1.00  9.80           C  
ATOM   3272  CG  ASN A 422      46.984 302.690 196.347  1.00 16.45           C  
ATOM   3273  OD1 ASN A 422      46.983 302.834 197.560  1.00 18.06           O  
ATOM   3274  ND2 ASN A 422      47.988 302.098 195.690  1.00 21.17           N  
ATOM   3275  N   MET A 423      44.075 304.993 193.654  1.00 12.70           N  
ATOM   3276  CA  MET A 423      43.192 305.167 192.513  1.00 13.51           C  
ATOM   3277  C   MET A 423      43.727 306.274 191.606  1.00 14.88           C  
ATOM   3278  O   MET A 423      43.625 306.196 190.393  1.00 23.16           O  
ATOM   3279  CB  MET A 423      41.781 305.507 192.974  1.00 12.16           C  
ATOM   3280  CG  MET A 423      40.817 305.766 191.838  1.00 14.36           C  
ATOM   3281  SD  MET A 423      39.173 305.972 192.472  1.00 21.46           S  
ATOM   3282  CE  MET A 423      38.847 304.281 192.939  1.00 22.33           C  
ATOM   3283  N   THR A 424      44.321 307.291 192.204  1.00 14.76           N  
ATOM   3284  CA  THR A 424      44.882 308.385 191.444  1.00 12.63           C  
ATOM   3285  C   THR A 424      46.107 307.975 190.641  1.00 15.59           C  
ATOM   3286  O   THR A 424      46.143 308.161 189.427  1.00 19.13           O  
ATOM   3287  CB  THR A 424      45.337 309.525 192.356  1.00 11.46           C  
ATOM   3288  OG1 THR A 424      44.222 310.007 193.124  1.00 21.96           O  
ATOM   3289  CG2 THR A 424      45.938 310.654 191.540  1.00  7.00           C  
ATOM   3290  N   PHE A 425      47.071 307.341 191.296  1.00  8.21           N  
ATOM   3291  CA  PHE A 425      48.315 307.018 190.632  1.00  7.00           C  
ATOM   3292  C   PHE A 425      48.497 305.649 190.028  1.00  8.61           C  
ATOM   3293  O   PHE A 425      49.407 305.422 189.221  1.00  7.00           O  
ATOM   3294  CB  PHE A 425      49.483 307.354 191.556  1.00  7.31           C  
ATOM   3295  CG  PHE A 425      49.428 308.755 192.103  1.00  7.73           C  
ATOM   3296  CD1 PHE A 425      49.540 309.843 191.259  1.00  7.00           C  
ATOM   3297  CD2 PHE A 425      49.216 308.984 193.458  1.00  7.00           C  
ATOM   3298  CE1 PHE A 425      49.436 311.137 191.737  1.00  7.00           C  
ATOM   3299  CE2 PHE A 425      49.114 310.280 193.940  1.00  9.20           C  
ATOM   3300  CZ  PHE A 425      49.224 311.359 193.068  1.00  8.07           C  
ATOM   3301  N   PHE A 426      47.655 304.704 190.392  1.00 13.05           N  
ATOM   3302  CA  PHE A 426      47.848 303.400 189.799  1.00  8.86           C  
ATOM   3303  C   PHE A 426      47.656 303.399 188.292  1.00 10.54           C  
ATOM   3304  O   PHE A 426      48.566 303.012 187.567  1.00 16.30           O  
ATOM   3305  CB  PHE A 426      46.977 302.335 190.416  1.00  7.00           C  
ATOM   3306  CG  PHE A 426      47.381 300.944 190.003  1.00  8.36           C  
ATOM   3307  CD1 PHE A 426      48.690 300.505 190.206  1.00 11.67           C  
ATOM   3308  CD2 PHE A 426      46.473 300.085 189.402  1.00  7.00           C  
ATOM   3309  CE1 PHE A 426      49.084 299.228 189.812  1.00 12.77           C  
ATOM   3310  CE2 PHE A 426      46.854 298.818 189.010  1.00  7.00           C  
ATOM   3311  CZ  PHE A 426      48.161 298.386 189.213  1.00  7.29           C  
ATOM   3312  N   PRO A 427      46.515 303.911 187.794  1.00 11.17           N  
ATOM   3313  CA  PRO A 427      46.245 303.940 186.358  1.00  8.55           C  
ATOM   3314  C   PRO A 427      47.380 304.567 185.590  1.00 10.44           C  
ATOM   3315  O   PRO A 427      47.802 304.042 184.564  1.00 25.73           O  
ATOM   3316  CB  PRO A 427      45.005 304.807 186.270  1.00  7.50           C  
ATOM   3317  CG  PRO A 427      44.324 304.514 187.556  1.00 14.36           C  
ATOM   3318  CD  PRO A 427      45.456 304.632 188.512  1.00 11.94           C  
ATOM   3319  N   GLN A 428      47.951 305.627 186.137  1.00  7.44           N  
ATOM   3320  CA  GLN A 428      49.055 306.322 185.480  1.00  8.79           C  
ATOM   3321  C   GLN A 428      50.242 305.447 184.999  1.00  8.19           C  
ATOM   3322  O   GLN A 428      51.046 305.884 184.192  1.00 14.70           O  
ATOM   3323  CB  GLN A 428      49.521 307.495 186.349  1.00  7.00           C  
ATOM   3324  CG  GLN A 428      48.410 308.498 186.607  1.00  7.00           C  
ATOM   3325  CD  GLN A 428      48.874 309.751 187.325  1.00  7.00           C  
ATOM   3326  OE1 GLN A 428      50.064 309.943 187.583  1.00  8.06           O  
ATOM   3327  NE2 GLN A 428      47.937 310.609 187.658  1.00  7.00           N  
ATOM   3328  N   HIS A 429      50.353 304.214 185.478  1.00 10.80           N  
ATOM   3329  CA  HIS A 429      51.436 303.339 185.027  1.00 11.94           C  
ATOM   3330  C   HIS A 429      51.130 302.943 183.595  1.00 12.50           C  
ATOM   3331  O   HIS A 429      52.013 302.809 182.769  1.00 16.37           O  
ATOM   3332  CB  HIS A 429      51.508 302.063 185.874  1.00 14.10           C  
ATOM   3333  CG  HIS A 429      52.162 302.241 187.213  1.00 20.19           C  
ATOM   3334  ND1 HIS A 429      51.458 302.564 188.354  1.00 17.31           N  
ATOM   3335  CD2 HIS A 429      53.455 302.099 187.599  1.00 16.32           C  
ATOM   3336  CE1 HIS A 429      52.288 302.612 189.379  1.00 19.17           C  
ATOM   3337  NE2 HIS A 429      53.506 302.334 188.948  1.00  7.00           N  
ATOM   3338  N   PHE A 430      49.858 302.705 183.338  1.00 11.46           N  
ATOM   3339  CA  PHE A 430      49.389 302.307 182.032  1.00 12.51           C  
ATOM   3340  C   PHE A 430      49.536 303.479 181.061  1.00 16.49           C  
ATOM   3341  O   PHE A 430      50.241 303.374 180.068  1.00 14.95           O  
ATOM   3342  CB  PHE A 430      47.934 301.898 182.146  1.00 10.70           C  
ATOM   3343  CG  PHE A 430      47.675 300.838 183.191  1.00  7.02           C  
ATOM   3344  CD1 PHE A 430      48.502 299.729 183.312  1.00  9.31           C  
ATOM   3345  CD2 PHE A 430      46.564 300.924 184.020  1.00 13.49           C  
ATOM   3346  CE1 PHE A 430      48.218 298.716 184.248  1.00  8.25           C  
ATOM   3347  CE2 PHE A 430      46.278 299.915 184.952  1.00  7.64           C  
ATOM   3348  CZ  PHE A 430      47.105 298.817 185.062  1.00  7.00           C  
ATOM   3349  N   LEU A 431      48.938 304.622 181.395  1.00 12.90           N  
ATOM   3350  CA  LEU A 431      49.020 305.797 180.540  1.00  7.00           C  
ATOM   3351  C   LEU A 431      50.447 306.003 180.082  1.00  9.35           C  
ATOM   3352  O   LEU A 431      50.691 306.435 178.968  1.00 20.09           O  
ATOM   3353  CB  LEU A 431      48.592 307.054 181.288  1.00  7.00           C  
ATOM   3354  CG  LEU A 431      47.136 307.186 181.736  1.00 19.06           C  
ATOM   3355  CD1 LEU A 431      46.942 308.431 182.604  1.00 19.52           C  
ATOM   3356  CD2 LEU A 431      46.253 307.253 180.514  1.00 19.37           C  
ATOM   3357  N   GLY A 432      51.398 305.665 180.932  1.00  7.07           N  
ATOM   3358  CA  GLY A 432      52.786 305.886 180.592  1.00  7.00           C  
ATOM   3359  C   GLY A 432      53.366 304.807 179.741  1.00  7.00           C  
ATOM   3360  O   GLY A 432      54.174 305.062 178.884  1.00 15.74           O  
ATOM   3361  N   LEU A 433      52.997 303.574 179.995  1.00  9.46           N  
ATOM   3362  CA  LEU A 433      53.520 302.495 179.173  1.00 10.41           C  
ATOM   3363  C   LEU A 433      52.936 302.668 177.777  1.00 11.28           C  
ATOM   3364  O   LEU A 433      53.612 302.472 176.787  1.00 20.40           O  
ATOM   3365  CB  LEU A 433      53.082 301.137 179.731  1.00 11.21           C  
ATOM   3366  CG  LEU A 433      53.771 300.538 180.952  1.00  7.00           C  
ATOM   3367  CD1 LEU A 433      53.085 299.235 181.281  1.00  9.92           C  
ATOM   3368  CD2 LEU A 433      55.207 300.264 180.644  1.00  7.00           C  
ATOM   3369  N   SER A 434      51.674 303.082 177.722  1.00 14.73           N  
ATOM   3370  CA  SER A 434      50.943 303.275 176.477  1.00  9.16           C  
ATOM   3371  C   SER A 434      51.274 304.580 175.762  1.00  9.55           C  
ATOM   3372  O   SER A 434      50.628 304.930 174.767  1.00 11.35           O  
ATOM   3373  CB  SER A 434      49.434 303.168 176.722  1.00  7.00           C  
ATOM   3374  OG  SER A 434      48.973 304.222 177.546  1.00 12.53           O  
ATOM   3375  N   GLY A 435      52.242 305.326 176.292  1.00  8.63           N  
ATOM   3376  CA  GLY A 435      52.661 306.563 175.648  1.00  7.00           C  
ATOM   3377  C   GLY A 435      52.181 307.960 175.999  1.00  7.42           C  
ATOM   3378  O   GLY A 435      52.614 308.903 175.336  1.00 11.55           O  
ATOM   3379  N   MET A 436      51.325 308.144 177.001  1.00  7.00           N  
ATOM   3380  CA  MET A 436      50.887 309.505 177.321  1.00  7.75           C  
ATOM   3381  C   MET A 436      52.008 310.360 177.891  1.00  7.00           C  
ATOM   3382  O   MET A 436      52.516 310.089 178.956  1.00 17.85           O  
ATOM   3383  CB  MET A 436      49.715 309.515 178.290  1.00  7.00           C  
ATOM   3384  CG  MET A 436      49.293 310.934 178.573  1.00  7.00           C  
ATOM   3385  SD  MET A 436      47.986 311.026 179.730  1.00 12.42           S  
ATOM   3386  CE  MET A 436      47.790 312.765 179.923  1.00  7.00           C  
ATOM   3387  N   PRO A 437      52.412 311.406 177.189  1.00  9.26           N  
ATOM   3388  CA  PRO A 437      53.491 312.289 177.648  1.00 11.69           C  
ATOM   3389  C   PRO A 437      53.163 313.089 178.887  1.00 12.76           C  
ATOM   3390  O   PRO A 437      52.008 313.214 179.269  1.00  8.94           O  
ATOM   3391  CB  PRO A 437      53.671 313.234 176.462  1.00  8.15           C  
ATOM   3392  CG  PRO A 437      53.330 312.389 175.318  1.00  7.00           C  
ATOM   3393  CD  PRO A 437      52.064 311.717 175.800  1.00 14.33           C  
ATOM   3394  N   ARG A 438      54.197 313.665 179.484  1.00 15.00           N  
ATOM   3395  CA  ARG A 438      54.036 314.514 180.664  1.00 15.70           C  
ATOM   3396  C   ARG A 438      53.867 315.957 180.209  1.00 20.47           C  
ATOM   3397  O   ARG A 438      54.370 316.365 179.144  1.00 23.94           O  
ATOM   3398  CB  ARG A 438      55.300 314.519 181.532  1.00  9.43           C  
ATOM   3399  CG  ARG A 438      55.732 313.222 182.134  1.00  7.00           C  
ATOM   3400  CD  ARG A 438      57.024 313.435 182.877  1.00 11.61           C  
ATOM   3401  NE  ARG A 438      56.916 314.460 183.916  1.00 14.89           N  
ATOM   3402  CZ  ARG A 438      57.914 314.810 184.730  1.00 16.35           C  
ATOM   3403  NH1 ARG A 438      59.108 314.221 184.624  1.00  7.00           N  
ATOM   3404  NH2 ARG A 438      57.700 315.726 185.674  1.00 13.92           N  
ATOM   3405  N   ARG A 439      53.238 316.742 181.067  1.00 18.38           N  
ATOM   3406  CA  ARG A 439      53.060 318.154 180.818  1.00 15.08           C  
ATOM   3407  C   ARG A 439      52.129 318.544 179.672  1.00 16.13           C  
ATOM   3408  O   ARG A 439      52.279 319.610 179.064  1.00 26.47           O  
ATOM   3409  CB  ARG A 439      54.443 318.806 180.731  1.00 13.50           C  
ATOM   3410  CG  ARG A 439      55.232 318.731 182.070  1.00  7.00           C  
ATOM   3411  CD  ARG A 439      56.751 318.648 181.894  1.00  7.00           C  
ATOM   3412  NE  ARG A 439      57.467 318.912 183.144  1.00 11.04           N  
ATOM   3413  CZ  ARG A 439      58.796 318.881 183.299  1.00 14.13           C  
ATOM   3414  NH1 ARG A 439      59.601 318.587 182.293  1.00 20.88           N  
ATOM   3415  NH2 ARG A 439      59.335 319.214 184.461  1.00 21.47           N  
ATOM   3416  N   TYR A 440      51.121 317.703 179.440  1.00 17.97           N  
ATOM   3417  CA  TYR A 440      50.088 317.919 178.415  1.00 19.44           C  
ATOM   3418  C   TYR A 440      48.781 318.320 179.087  1.00 20.22           C  
ATOM   3419  O   TYR A 440      48.385 317.699 180.062  1.00 22.69           O  
ATOM   3420  CB  TYR A 440      49.789 316.626 177.645  1.00 20.90           C  
ATOM   3421  CG  TYR A 440      50.660 316.349 176.439  1.00 23.12           C  
ATOM   3422  CD1 TYR A 440      51.917 316.919 176.314  1.00 24.66           C  
ATOM   3423  CD2 TYR A 440      50.223 315.505 175.425  1.00 18.92           C  
ATOM   3424  CE1 TYR A 440      52.718 316.654 175.216  1.00 26.30           C  
ATOM   3425  CE2 TYR A 440      51.012 315.239 174.331  1.00 24.32           C  
ATOM   3426  CZ  TYR A 440      52.264 315.817 174.230  1.00 24.84           C  
ATOM   3427  OH  TYR A 440      53.087 315.535 173.166  1.00 26.89           O  
ATOM   3428  N   SER A 441      48.080 319.306 178.529  1.00 19.46           N  
ATOM   3429  CA  SER A 441      46.789 319.737 179.070  1.00 11.94           C  
ATOM   3430  C   SER A 441      45.648 318.910 178.485  1.00 11.05           C  
ATOM   3431  O   SER A 441      44.482 318.991 178.929  1.00 19.84           O  
ATOM   3432  CB  SER A 441      46.540 321.193 178.726  1.00  7.00           C  
ATOM   3433  OG  SER A 441      46.478 321.369 177.329  1.00 20.65           O  
ATOM   3434  N   ASP A 442      45.983 318.126 177.468  1.00  7.00           N  
ATOM   3435  CA  ASP A 442      45.003 317.308 176.788  1.00  7.00           C  
ATOM   3436  C   ASP A 442      45.706 316.144 176.164  1.00  7.02           C  
ATOM   3437  O   ASP A 442      46.899 316.205 175.865  1.00 13.70           O  
ATOM   3438  CB  ASP A 442      44.315 318.130 175.715  1.00  7.00           C  
ATOM   3439  CG  ASP A 442      42.978 317.547 175.276  1.00 11.19           C  
ATOM   3440  OD1 ASP A 442      42.717 316.363 175.541  1.00  7.00           O  
ATOM   3441  OD2 ASP A 442      42.182 318.293 174.644  1.00  9.09           O  
ATOM   3442  N   TYR A 443      44.946 315.099 175.905  1.00  7.00           N  
ATOM   3443  CA  TYR A 443      45.500 313.884 175.348  1.00 12.09           C  
ATOM   3444  C   TYR A 443      44.616 313.244 174.297  1.00 15.01           C  
ATOM   3445  O   TYR A 443      43.398 313.487 174.254  1.00 17.45           O  
ATOM   3446  CB  TYR A 443      45.634 312.870 176.483  1.00 16.90           C  
ATOM   3447  CG  TYR A 443      44.401 312.836 177.361  1.00 10.07           C  
ATOM   3448  CD1 TYR A 443      43.314 312.023 177.061  1.00 15.05           C  
ATOM   3449  CD2 TYR A 443      44.312 313.656 178.473  1.00 18.79           C  
ATOM   3450  CE1 TYR A 443      42.168 312.031 177.851  1.00  7.00           C  
ATOM   3451  CE2 TYR A 443      43.175 313.676 179.260  1.00 13.64           C  
ATOM   3452  CZ  TYR A 443      42.119 312.869 178.945  1.00 13.33           C  
ATOM   3453  OH  TYR A 443      41.007 312.924 179.740  1.00 27.65           O  
ATOM   3454  N   PRO A 444      45.218 312.402 173.441  1.00  9.48           N  
ATOM   3455  CA  PRO A 444      44.523 311.673 172.383  1.00 11.18           C  
ATOM   3456  C   PRO A 444      43.342 310.929 173.048  1.00 18.92           C  
ATOM   3457  O   PRO A 444      43.421 310.583 174.227  1.00 20.89           O  
ATOM   3458  CB  PRO A 444      45.592 310.702 171.915  1.00  7.00           C  
ATOM   3459  CG  PRO A 444      46.822 311.556 171.978  1.00 10.59           C  
ATOM   3460  CD  PRO A 444      46.678 312.260 173.303  1.00 11.30           C  
ATOM   3461  N   ASP A 445      42.275 310.650 172.298  1.00 20.95           N  
ATOM   3462  CA  ASP A 445      41.081 310.015 172.859  1.00 13.43           C  
ATOM   3463  C   ASP A 445      41.302 308.697 173.633  1.00 15.22           C  
ATOM   3464  O   ASP A 445      40.631 308.431 174.626  1.00 16.12           O  
ATOM   3465  CB  ASP A 445      40.014 309.809 171.770  1.00 17.11           C  
ATOM   3466  CG  ASP A 445      39.451 311.128 171.195  1.00 22.83           C  
ATOM   3467  OD1 ASP A 445      39.673 312.205 171.783  1.00 14.30           O  
ATOM   3468  OD2 ASP A 445      38.758 311.076 170.138  1.00 30.00           O  
ATOM   3469  N   ALA A 446      42.276 307.903 173.216  1.00  8.73           N  
ATOM   3470  CA  ALA A 446      42.539 306.611 173.839  1.00 11.39           C  
ATOM   3471  C   ALA A 446      42.836 306.625 175.340  1.00 19.12           C  
ATOM   3472  O   ALA A 446      42.489 305.688 176.072  1.00 26.61           O  
ATOM   3473  CB  ALA A 446      43.676 305.906 173.091  1.00 12.17           C  
ATOM   3474  N   TYR A 447      43.501 307.682 175.790  1.00 18.70           N  
ATOM   3475  CA  TYR A 447      43.884 307.831 177.187  1.00 10.17           C  
ATOM   3476  C   TYR A 447      42.763 308.312 178.095  1.00 10.48           C  
ATOM   3477  O   TYR A 447      43.002 308.612 179.236  1.00 12.32           O  
ATOM   3478  CB  TYR A 447      45.028 308.820 177.237  1.00  8.56           C  
ATOM   3479  CG  TYR A 447      46.177 308.402 176.370  1.00  9.48           C  
ATOM   3480  CD1 TYR A 447      46.690 307.111 176.456  1.00 11.70           C  
ATOM   3481  CD2 TYR A 447      46.772 309.294 175.480  1.00 14.22           C  
ATOM   3482  CE1 TYR A 447      47.766 306.712 175.684  1.00 13.95           C  
ATOM   3483  CE2 TYR A 447      47.845 308.903 174.693  1.00  7.00           C  
ATOM   3484  CZ  TYR A 447      48.336 307.608 174.808  1.00 13.33           C  
ATOM   3485  OH  TYR A 447      49.390 307.185 174.046  1.00 20.11           O  
ATOM   3486  N   THR A 448      41.542 308.388 177.583  1.00 18.79           N  
ATOM   3487  CA  THR A 448      40.415 308.885 178.359  1.00 19.78           C  
ATOM   3488  C   THR A 448      40.012 308.061 179.576  1.00 20.33           C  
ATOM   3489  O   THR A 448      39.812 308.617 180.650  1.00 25.20           O  
ATOM   3490  CB  THR A 448      39.173 309.166 177.463  1.00 14.81           C  
ATOM   3491  OG1 THR A 448      39.494 310.189 176.507  1.00 21.81           O  
ATOM   3492  CG2 THR A 448      38.010 309.668 178.292  1.00 19.92           C  
ATOM   3493  N   MET A 449      39.975 306.742 179.469  1.00 19.14           N  
ATOM   3494  CA  MET A 449      39.531 305.988 180.635  1.00 18.82           C  
ATOM   3495  C   MET A 449      40.376 306.183 181.897  1.00 22.04           C  
ATOM   3496  O   MET A 449      39.894 306.674 182.928  1.00 24.87           O  
ATOM   3497  CB  MET A 449      39.380 304.509 180.320  1.00 13.91           C  
ATOM   3498  CG  MET A 449      38.767 303.748 181.461  1.00 19.26           C  
ATOM   3499  SD  MET A 449      38.214 302.089 181.036  1.00 33.85           S  
ATOM   3500  CE  MET A 449      36.518 302.359 181.232  1.00 34.47           C  
ATOM   3501  N   TRP A 450      41.654 305.848 181.792  1.00 21.06           N  
ATOM   3502  CA  TRP A 450      42.571 305.950 182.914  1.00 16.14           C  
ATOM   3503  C   TRP A 450      42.681 307.370 183.474  1.00 19.64           C  
ATOM   3504  O   TRP A 450      42.746 307.567 184.693  1.00 23.65           O  
ATOM   3505  CB  TRP A 450      43.944 305.404 182.511  1.00 17.00           C  
ATOM   3506  CG  TRP A 450      43.937 303.951 182.002  1.00 14.26           C  
ATOM   3507  CD1 TRP A 450      44.663 303.445 180.960  1.00 18.20           C  
ATOM   3508  CD2 TRP A 450      43.175 302.854 182.520  1.00 12.16           C  
ATOM   3509  NE1 TRP A 450      44.402 302.108 180.800  1.00 11.21           N  
ATOM   3510  CE2 TRP A 450      43.489 301.721 181.737  1.00  8.27           C  
ATOM   3511  CE3 TRP A 450      42.255 302.721 183.564  1.00  7.91           C  
ATOM   3512  CZ2 TRP A 450      42.917 300.482 181.957  1.00 12.25           C  
ATOM   3513  CZ3 TRP A 450      41.690 301.491 183.783  1.00 16.57           C  
ATOM   3514  CH2 TRP A 450      42.021 300.381 182.980  1.00 16.75           C  
ATOM   3515  N   ASN A 451      42.669 308.364 182.598  1.00 12.58           N  
ATOM   3516  CA  ASN A 451      42.753 309.729 183.068  1.00  9.14           C  
ATOM   3517  C   ASN A 451      41.512 310.055 183.871  1.00  7.00           C  
ATOM   3518  O   ASN A 451      41.581 310.843 184.804  1.00  7.00           O  
ATOM   3519  CB  ASN A 451      42.899 310.720 181.903  1.00 11.70           C  
ATOM   3520  CG  ASN A 451      44.339 311.018 181.557  1.00  9.21           C  
ATOM   3521  OD1 ASN A 451      44.996 311.819 182.205  1.00 19.75           O  
ATOM   3522  ND2 ASN A 451      44.843 310.358 180.542  1.00 12.52           N  
ATOM   3523  N   THR A 452      40.381 309.440 183.520  1.00  7.93           N  
ATOM   3524  CA  THR A 452      39.127 309.716 184.227  1.00 13.06           C  
ATOM   3525  C   THR A 452      39.176 309.128 185.619  1.00 12.43           C  
ATOM   3526  O   THR A 452      38.942 309.809 186.611  1.00 11.15           O  
ATOM   3527  CB  THR A 452      37.913 309.143 183.507  1.00 10.02           C  
ATOM   3528  OG1 THR A 452      37.811 309.733 182.213  1.00 17.57           O  
ATOM   3529  CG2 THR A 452      36.641 309.475 184.281  1.00 21.59           C  
ATOM   3530  N   ILE A 453      39.493 307.849 185.679  1.00 12.63           N  
ATOM   3531  CA  ILE A 453      39.592 307.160 186.945  1.00 13.60           C  
ATOM   3532  C   ILE A 453      40.591 307.892 187.806  1.00 15.31           C  
ATOM   3533  O   ILE A 453      40.303 308.241 188.944  1.00 22.83           O  
ATOM   3534  CB  ILE A 453      40.048 305.735 186.715  1.00 14.39           C  
ATOM   3535  CG1 ILE A 453      38.928 304.973 185.999  1.00 14.16           C  
ATOM   3536  CG2 ILE A 453      40.469 305.082 188.018  1.00 13.35           C  
ATOM   3537  CD1 ILE A 453      39.320 303.579 185.594  1.00 23.33           C  
ATOM   3538  N   SER A 454      41.734 308.208 187.220  1.00 16.62           N  
ATOM   3539  CA  SER A 454      42.784 308.914 187.938  1.00 12.67           C  
ATOM   3540  C   SER A 454      42.254 310.168 188.586  1.00 13.53           C  
ATOM   3541  O   SER A 454      42.354 310.326 189.790  1.00 23.13           O  
ATOM   3542  CB  SER A 454      43.928 309.261 187.009  1.00 10.40           C  
ATOM   3543  OG  SER A 454      45.005 309.810 187.734  1.00  7.16           O  
ATOM   3544  N   SER A 455      41.602 311.026 187.816  1.00 18.76           N  
ATOM   3545  CA  SER A 455      41.053 312.269 188.374  1.00 19.45           C  
ATOM   3546  C   SER A 455      40.019 312.064 189.480  1.00 17.12           C  
ATOM   3547  O   SER A 455      39.897 312.890 190.392  1.00 22.22           O  
ATOM   3548  CB  SER A 455      40.481 313.161 187.268  1.00 12.40           C  
ATOM   3549  OG  SER A 455      41.536 313.646 186.461  1.00 14.14           O  
ATOM   3550  N   MET A 456      39.297 310.955 189.431  1.00 15.23           N  
ATOM   3551  CA  MET A 456      38.287 310.698 190.452  1.00 19.78           C  
ATOM   3552  C   MET A 456      38.960 310.423 191.796  1.00 23.76           C  
ATOM   3553  O   MET A 456      38.533 310.926 192.843  1.00 21.88           O  
ATOM   3554  CB  MET A 456      37.385 309.546 190.036  1.00 14.16           C  
ATOM   3555  CG  MET A 456      36.614 309.838 188.772  1.00  9.95           C  
ATOM   3556  SD  MET A 456      35.471 308.537 188.357  1.00 24.25           S  
ATOM   3557  CE  MET A 456      34.266 309.440 187.313  1.00 13.54           C  
ATOM   3558  N   GLY A 457      40.061 309.682 191.740  1.00 26.97           N  
ATOM   3559  CA  GLY A 457      40.817 309.368 192.937  1.00 21.59           C  
ATOM   3560  C   GLY A 457      41.300 310.641 193.606  1.00 21.77           C  
ATOM   3561  O   GLY A 457      41.229 310.751 194.824  1.00 26.83           O  
ATOM   3562  N   SER A 458      41.714 311.634 192.822  1.00 18.77           N  
ATOM   3563  CA  SER A 458      42.193 312.887 193.401  1.00 17.20           C  
ATOM   3564  C   SER A 458      41.103 313.592 194.191  1.00 17.40           C  
ATOM   3565  O   SER A 458      41.413 314.380 195.087  1.00 24.46           O  
ATOM   3566  CB  SER A 458      42.750 313.842 192.347  1.00  7.00           C  
ATOM   3567  OG  SER A 458      41.691 314.521 191.712  1.00 18.62           O  
ATOM   3568  N   PHE A 459      39.834 313.336 193.866  1.00 14.77           N  
ATOM   3569  CA  PHE A 459      38.748 313.969 194.623  1.00 10.87           C  
ATOM   3570  C   PHE A 459      38.568 313.310 195.995  1.00 12.21           C  
ATOM   3571  O   PHE A 459      38.257 313.982 196.977  1.00 15.18           O  
ATOM   3572  CB  PHE A 459      37.449 314.013 193.816  1.00  7.58           C  
ATOM   3573  CG  PHE A 459      37.330 315.237 192.943  1.00 16.90           C  
ATOM   3574  CD1 PHE A 459      38.010 315.322 191.722  1.00 20.87           C  
ATOM   3575  CD2 PHE A 459      36.587 316.337 193.359  1.00 23.19           C  
ATOM   3576  CE1 PHE A 459      37.953 316.484 190.936  1.00 13.08           C  
ATOM   3577  CE2 PHE A 459      36.522 317.511 192.573  1.00 21.84           C  
ATOM   3578  CZ  PHE A 459      37.209 317.574 191.361  1.00 13.57           C  
ATOM   3579  N   ILE A 460      38.822 312.004 196.069  1.00 12.03           N  
ATOM   3580  CA  ILE A 460      38.743 311.268 197.322  1.00  7.70           C  
ATOM   3581  C   ILE A 460      39.850 311.817 198.235  1.00 16.71           C  
ATOM   3582  O   ILE A 460      39.617 312.087 199.411  1.00 22.29           O  
ATOM   3583  CB  ILE A 460      38.973 309.793 197.101  1.00  7.00           C  
ATOM   3584  CG1 ILE A 460      37.826 309.204 196.280  1.00  9.38           C  
ATOM   3585  CG2 ILE A 460      39.087 309.107 198.413  1.00  8.14           C  
ATOM   3586  CD1 ILE A 460      38.035 307.737 195.838  1.00  7.00           C  
ATOM   3587  N   SER A 461      41.044 312.033 197.680  1.00 17.72           N  
ATOM   3588  CA  SER A 461      42.166 312.593 198.446  1.00 16.20           C  
ATOM   3589  C   SER A 461      41.787 313.960 198.986  1.00 18.32           C  
ATOM   3590  O   SER A 461      42.101 314.295 200.127  1.00 23.19           O  
ATOM   3591  CB  SER A 461      43.418 312.726 197.582  1.00  8.27           C  
ATOM   3592  OG  SER A 461      43.912 311.444 197.223  1.00 19.25           O  
ATOM   3593  N   LEU A 462      41.083 314.738 198.170  1.00 19.03           N  
ATOM   3594  CA  LEU A 462      40.643 316.066 198.584  1.00 17.37           C  
ATOM   3595  C   LEU A 462      39.808 315.889 199.843  1.00 15.28           C  
ATOM   3596  O   LEU A 462      40.028 316.553 200.856  1.00 13.82           O  
ATOM   3597  CB  LEU A 462      39.782 316.722 197.498  1.00  9.16           C  
ATOM   3598  CG  LEU A 462      39.183 318.037 197.959  1.00 11.14           C  
ATOM   3599  CD1 LEU A 462      40.314 318.976 198.290  1.00 12.05           C  
ATOM   3600  CD2 LEU A 462      38.268 318.620 196.911  1.00  7.45           C  
ATOM   3601  N   THR A 463      38.897 314.928 199.791  1.00 11.45           N  
ATOM   3602  CA  THR A 463      38.012 314.662 200.915  1.00 10.77           C  
ATOM   3603  C   THR A 463      38.818 314.367 202.162  1.00 11.06           C  
ATOM   3604  O   THR A 463      38.529 314.896 203.230  1.00  8.68           O  
ATOM   3605  CB  THR A 463      37.097 313.507 200.604  1.00  7.00           C  
ATOM   3606  OG1 THR A 463      36.342 313.837 199.436  1.00 21.03           O  
ATOM   3607  CG2 THR A 463      36.159 313.240 201.738  1.00 12.31           C  
ATOM   3608  N   ALA A 464      39.874 313.581 202.011  1.00  7.00           N  
ATOM   3609  CA  ALA A 464      40.711 313.242 203.144  1.00  7.00           C  
ATOM   3610  C   ALA A 464      41.479 314.407 203.752  1.00 10.58           C  
ATOM   3611  O   ALA A 464      41.646 314.467 204.974  1.00 13.98           O  
ATOM   3612  CB  ALA A 464      41.665 312.138 202.791  1.00  8.36           C  
ATOM   3613  N   VAL A 465      41.977 315.327 202.937  1.00 11.99           N  
ATOM   3614  CA  VAL A 465      42.715 316.423 203.541  1.00  8.01           C  
ATOM   3615  C   VAL A 465      41.759 317.427 204.135  1.00  7.80           C  
ATOM   3616  O   VAL A 465      42.149 318.284 204.880  1.00 11.39           O  
ATOM   3617  CB  VAL A 465      43.745 317.076 202.600  1.00  7.00           C  
ATOM   3618  CG1 VAL A 465      44.171 316.117 201.523  1.00 10.23           C  
ATOM   3619  CG2 VAL A 465      43.273 318.391 202.070  1.00  7.00           C  
ATOM   3620  N   MET A 466      40.489 317.326 203.798  1.00 14.87           N  
ATOM   3621  CA  MET A 466      39.521 318.250 204.381  1.00 20.27           C  
ATOM   3622  C   MET A 466      39.206 317.701 205.762  1.00 19.50           C  
ATOM   3623  O   MET A 466      39.275 318.421 206.750  1.00 26.27           O  
ATOM   3624  CB  MET A 466      38.234 318.342 203.546  1.00 19.83           C  
ATOM   3625  CG  MET A 466      38.423 318.904 202.137  1.00 19.53           C  
ATOM   3626  SD  MET A 466      36.899 319.556 201.461  1.00 19.67           S  
ATOM   3627  CE  MET A 466      36.136 318.109 200.812  1.00  7.00           C  
ATOM   3628  N   LEU A 467      38.928 316.403 205.821  1.00 13.45           N  
ATOM   3629  CA  LEU A 467      38.626 315.725 207.065  1.00  8.84           C  
ATOM   3630  C   LEU A 467      39.749 315.913 208.079  1.00 15.23           C  
ATOM   3631  O   LEU A 467      39.493 316.111 209.259  1.00 26.15           O  
ATOM   3632  CB  LEU A 467      38.465 314.239 206.823  1.00  7.00           C  
ATOM   3633  CG  LEU A 467      37.196 313.532 207.269  1.00 14.44           C  
ATOM   3634  CD1 LEU A 467      37.492 312.042 207.341  1.00 14.88           C  
ATOM   3635  CD2 LEU A 467      36.715 314.050 208.606  1.00 18.00           C  
ATOM   3636  N   MET A 468      40.997 315.854 207.633  1.00 15.60           N  
ATOM   3637  CA  MET A 468      42.124 316.006 208.548  1.00 15.34           C  
ATOM   3638  C   MET A 468      42.086 317.332 209.290  1.00 14.86           C  
ATOM   3639  O   MET A 468      42.309 317.387 210.498  1.00 15.95           O  
ATOM   3640  CB  MET A 468      43.436 315.897 207.798  1.00 19.68           C  
ATOM   3641  CG  MET A 468      44.632 316.028 208.699  1.00 31.45           C  
ATOM   3642  SD  MET A 468      46.151 316.343 207.780  1.00 44.42           S  
ATOM   3643  CE  MET A 468      45.570 317.395 206.430  1.00 43.49           C  
ATOM   3644  N   VAL A 469      41.816 318.401 208.557  1.00 11.43           N  
ATOM   3645  CA  VAL A 469      41.725 319.730 209.147  1.00 12.85           C  
ATOM   3646  C   VAL A 469      40.722 319.685 210.303  1.00 14.38           C  
ATOM   3647  O   VAL A 469      40.971 320.201 211.395  1.00 19.09           O  
ATOM   3648  CB  VAL A 469      41.237 320.758 208.109  1.00 11.36           C  
ATOM   3649  CG1 VAL A 469      40.972 322.084 208.764  1.00 17.45           C  
ATOM   3650  CG2 VAL A 469      42.270 320.945 207.032  1.00 11.60           C  
ATOM   3651  N   PHE A 470      39.598 319.034 210.059  1.00 13.87           N  
ATOM   3652  CA  PHE A 470      38.563 318.892 211.064  1.00 12.15           C  
ATOM   3653  C   PHE A 470      39.109 318.103 212.240  1.00 12.64           C  
ATOM   3654  O   PHE A 470      38.997 318.535 213.382  1.00 19.68           O  
ATOM   3655  CB  PHE A 470      37.393 318.161 210.465  1.00  7.00           C  
ATOM   3656  CG  PHE A 470      36.507 317.531 211.468  1.00 10.72           C  
ATOM   3657  CD1 PHE A 470      35.572 318.296 212.158  1.00 18.29           C  
ATOM   3658  CD2 PHE A 470      36.534 316.160 211.665  1.00  7.12           C  
ATOM   3659  CE1 PHE A 470      34.672 317.697 213.019  1.00 18.51           C  
ATOM   3660  CE2 PHE A 470      35.629 315.540 212.529  1.00 10.76           C  
ATOM   3661  CZ  PHE A 470      34.699 316.307 213.203  1.00 16.37           C  
ATOM   3662  N   ILE A 471      39.725 316.961 211.946  1.00  9.52           N  
ATOM   3663  CA  ILE A 471      40.314 316.099 212.965  1.00 10.80           C  
ATOM   3664  C   ILE A 471      41.237 316.893 213.899  1.00 16.19           C  
ATOM   3665  O   ILE A 471      41.248 316.677 215.104  1.00 19.13           O  
ATOM   3666  CB  ILE A 471      41.050 314.937 212.328  1.00  7.00           C  
ATOM   3667  CG1 ILE A 471      40.032 314.010 211.681  1.00  7.00           C  
ATOM   3668  CG2 ILE A 471      41.925 314.228 213.331  1.00  7.00           C  
ATOM   3669  CD1 ILE A 471      40.552 312.625 211.386  1.00 12.71           C  
ATOM   3670  N   ILE A 472      41.979 317.839 213.349  1.00 14.44           N  
ATOM   3671  CA  ILE A 472      42.835 318.668 214.176  1.00 13.00           C  
ATOM   3672  C   ILE A 472      41.951 319.597 215.003  1.00 13.46           C  
ATOM   3673  O   ILE A 472      42.145 319.718 216.204  1.00 20.05           O  
ATOM   3674  CB  ILE A 472      43.857 319.458 213.327  1.00 11.15           C  
ATOM   3675  CG1 ILE A 472      44.949 318.504 212.851  1.00 14.13           C  
ATOM   3676  CG2 ILE A 472      44.485 320.578 214.118  1.00  7.00           C  
ATOM   3677  CD1 ILE A 472      45.826 319.085 211.790  1.00 20.79           C  
ATOM   3678  N   TRP A 473      40.950 320.211 214.384  1.00 14.69           N  
ATOM   3679  CA  TRP A 473      40.052 321.094 215.123  1.00 11.41           C  
ATOM   3680  C   TRP A 473      39.443 320.384 216.324  1.00 16.39           C  
ATOM   3681  O   TRP A 473      39.559 320.859 217.451  1.00 20.19           O  
ATOM   3682  CB  TRP A 473      38.906 321.564 214.256  1.00  9.51           C  
ATOM   3683  CG  TRP A 473      37.876 322.309 215.040  1.00  8.88           C  
ATOM   3684  CD1 TRP A 473      37.969 323.587 215.502  1.00 10.56           C  
ATOM   3685  CD2 TRP A 473      36.579 321.837 215.428  1.00  7.00           C  
ATOM   3686  NE1 TRP A 473      36.804 323.946 216.144  1.00  7.01           N  
ATOM   3687  CE2 TRP A 473      35.936 322.888 216.113  1.00  7.00           C  
ATOM   3688  CE3 TRP A 473      35.898 320.633 215.260  1.00  8.34           C  
ATOM   3689  CZ2 TRP A 473      34.648 322.770 216.626  1.00  7.00           C  
ATOM   3690  CZ3 TRP A 473      34.607 320.522 215.774  1.00  7.04           C  
ATOM   3691  CH2 TRP A 473      34.004 321.583 216.444  1.00  7.00           C  
ATOM   3692  N   GLU A 474      38.797 319.246 216.086  1.00 12.46           N  
ATOM   3693  CA  GLU A 474      38.163 318.507 217.160  1.00 11.95           C  
ATOM   3694  C   GLU A 474      39.138 318.247 218.311  1.00 16.58           C  
ATOM   3695  O   GLU A 474      38.813 318.502 219.464  1.00 24.25           O  
ATOM   3696  CB  GLU A 474      37.530 317.214 216.621  1.00  9.27           C  
ATOM   3697  CG  GLU A 474      38.035 315.908 217.219  1.00 19.57           C  
ATOM   3698  CD  GLU A 474      37.312 315.524 218.481  1.00 26.10           C  
ATOM   3699  OE1 GLU A 474      37.347 316.295 219.448  1.00 27.94           O  
ATOM   3700  OE2 GLU A 474      36.709 314.430 218.530  1.00 41.93           O  
ATOM   3701  N   ALA A 475      40.348 317.799 218.004  1.00 14.59           N  
ATOM   3702  CA  ALA A 475      41.341 317.521 219.037  1.00 10.98           C  
ATOM   3703  C   ALA A 475      41.493 318.712 219.950  1.00 13.95           C  
ATOM   3704  O   ALA A 475      41.480 318.568 221.179  1.00 21.97           O  
ATOM   3705  CB  ALA A 475      42.671 317.200 218.407  1.00  7.00           C  
ATOM   3706  N   PHE A 476      41.634 319.885 219.339  1.00 11.06           N  
ATOM   3707  CA  PHE A 476      41.792 321.144 220.069  1.00 11.94           C  
ATOM   3708  C   PHE A 476      40.498 321.627 220.708  1.00 12.67           C  
ATOM   3709  O   PHE A 476      40.520 322.415 221.634  1.00 17.39           O  
ATOM   3710  CB  PHE A 476      42.329 322.253 219.147  1.00 15.89           C  
ATOM   3711  CG  PHE A 476      43.841 322.291 219.030  1.00 18.62           C  
ATOM   3712  CD1 PHE A 476      44.641 322.371 220.166  1.00 18.58           C  
ATOM   3713  CD2 PHE A 476      44.463 322.193 217.792  1.00 15.74           C  
ATOM   3714  CE1 PHE A 476      46.028 322.343 220.069  1.00 10.07           C  
ATOM   3715  CE2 PHE A 476      45.839 322.163 217.698  1.00  9.60           C  
ATOM   3716  CZ  PHE A 476      46.619 322.236 218.841  1.00 11.98           C  
ATOM   3717  N   ALA A 477      39.365 321.217 220.165  1.00 16.83           N  
ATOM   3718  CA  ALA A 477      38.073 321.620 220.719  1.00 14.78           C  
ATOM   3719  C   ALA A 477      37.712 320.801 221.966  1.00 16.94           C  
ATOM   3720  O   ALA A 477      37.204 321.346 222.932  1.00 22.47           O  
ATOM   3721  CB  ALA A 477      36.990 321.477 219.682  1.00  8.67           C  
ATOM   3722  N   SER A 478      37.957 319.497 221.938  1.00 11.19           N  
ATOM   3723  CA  SER A 478      37.647 318.652 223.072  1.00 12.87           C  
ATOM   3724  C   SER A 478      38.600 318.799 224.278  1.00 15.87           C  
ATOM   3725  O   SER A 478      38.173 318.852 225.436  1.00 19.65           O  
ATOM   3726  CB  SER A 478      37.537 317.202 222.617  1.00 14.18           C  
ATOM   3727  OG  SER A 478      36.438 317.045 221.733  1.00 19.14           O  
ATOM   3728  N   LYS A 479      39.895 318.822 224.015  1.00 19.26           N  
ATOM   3729  CA  LYS A 479      40.890 318.991 225.071  1.00 13.12           C  
ATOM   3730  C   LYS A 479      41.087 317.836 226.037  1.00 10.56           C  
ATOM   3731  O   LYS A 479      40.930 317.973 227.241  1.00 17.33           O  
ATOM   3732  CB  LYS A 479      40.622 320.280 225.847  1.00 12.47           C  
ATOM   3733  CG  LYS A 479      40.543 321.529 224.980  1.00  8.77           C  
ATOM   3734  CD  LYS A 479      40.763 322.787 225.792  1.00  7.00           C  
ATOM   3735  CE  LYS A 479      40.354 324.032 225.047  1.00 17.54           C  
ATOM   3736  NZ  LYS A 479      40.554 325.239 225.901  1.00 23.85           N  
ATOM   3737  N   ARG A 480      41.435 316.685 225.502  1.00 11.43           N  
ATOM   3738  CA  ARG A 480      41.697 315.533 226.340  1.00 13.65           C  
ATOM   3739  C   ARG A 480      43.184 315.628 226.616  1.00 20.06           C  
ATOM   3740  O   ARG A 480      43.992 315.414 225.710  1.00 25.75           O  
ATOM   3741  CB  ARG A 480      41.444 314.264 225.555  1.00 12.11           C  
ATOM   3742  CG  ARG A 480      40.193 314.309 224.744  1.00  8.89           C  
ATOM   3743  CD  ARG A 480      40.092 313.100 223.852  1.00 12.60           C  
ATOM   3744  NE  ARG A 480      39.244 313.380 222.703  1.00 22.04           N  
ATOM   3745  CZ  ARG A 480      39.698 313.907 221.576  1.00 17.76           C  
ATOM   3746  NH1 ARG A 480      40.981 314.196 221.453  1.00 21.68           N  
ATOM   3747  NH2 ARG A 480      38.868 314.173 220.589  1.00 27.62           N  
ATOM   3748  N   GLU A 481      43.565 315.947 227.845  1.00 18.21           N  
ATOM   3749  CA  GLU A 481      44.983 316.087 228.115  1.00 19.17           C  
ATOM   3750  C   GLU A 481      45.711 314.791 228.294  1.00 18.92           C  
ATOM   3751  O   GLU A 481      45.187 313.878 228.912  1.00 19.21           O  
ATOM   3752  CB  GLU A 481      45.193 316.945 229.332  1.00 26.59           C  
ATOM   3753  CG  GLU A 481      44.278 318.127 229.369  1.00 28.09           C  
ATOM   3754  CD  GLU A 481      44.865 319.259 230.147  1.00 32.96           C  
ATOM   3755  OE1 GLU A 481      45.400 319.015 231.258  1.00 40.24           O  
ATOM   3756  OE2 GLU A 481      44.794 320.395 229.635  1.00 40.04           O  
ATOM   3757  N   VAL A 482      46.937 314.718 227.785  1.00 19.20           N  
ATOM   3758  CA  VAL A 482      47.712 313.497 227.912  1.00 20.20           C  
ATOM   3759  C   VAL A 482      48.086 313.207 229.363  1.00 19.80           C  
ATOM   3760  O   VAL A 482      48.416 314.118 230.121  1.00 23.28           O  
ATOM   3761  CB  VAL A 482      48.971 313.556 227.057  1.00 14.52           C  
ATOM   3762  CG1 VAL A 482      49.841 312.336 227.321  1.00 17.72           C  
ATOM   3763  CG2 VAL A 482      48.576 313.599 225.617  1.00 23.21           C  
ATOM   3764  N   LEU A 483      47.999 311.936 229.732  1.00 19.16           N  
ATOM   3765  CA  LEU A 483      48.341 311.463 231.066  1.00 18.81           C  
ATOM   3766  C   LEU A 483      49.609 310.615 231.079  1.00 22.99           C  
ATOM   3767  O   LEU A 483      50.645 311.030 231.602  1.00 27.84           O  
ATOM   3768  CB  LEU A 483      47.216 310.606 231.622  1.00 16.52           C  
ATOM   3769  CG  LEU A 483      45.976 311.318 232.135  1.00 22.63           C  
ATOM   3770  CD1 LEU A 483      45.045 310.253 232.673  1.00 28.70           C  
ATOM   3771  CD2 LEU A 483      46.330 312.347 233.222  1.00 26.01           C  
ATOM   3772  N   THR A 484      49.506 309.430 230.477  1.00 21.04           N  
ATOM   3773  CA  THR A 484      50.585 308.451 230.407  1.00 18.30           C  
ATOM   3774  C   THR A 484      51.092 308.099 228.993  1.00 20.24           C  
ATOM   3775  O   THR A 484      50.331 307.996 228.026  1.00 21.54           O  
ATOM   3776  CB  THR A 484      50.132 307.170 231.125  1.00 20.22           C  
ATOM   3777  OG1 THR A 484      50.019 307.450 232.516  1.00 20.59           O  
ATOM   3778  CG2 THR A 484      51.092 306.007 230.915  1.00 25.58           C  
ATOM   3779  N   VAL A 485      52.392 307.889 228.889  1.00 17.18           N  
ATOM   3780  CA  VAL A 485      52.996 307.530 227.630  1.00 16.75           C  
ATOM   3781  C   VAL A 485      53.827 306.264 227.840  1.00 25.78           C  
ATOM   3782  O   VAL A 485      54.525 306.129 228.852  1.00 31.84           O  
ATOM   3783  CB  VAL A 485      53.888 308.650 227.154  1.00 11.43           C  
ATOM   3784  CG1 VAL A 485      54.442 308.335 225.775  1.00 10.17           C  
ATOM   3785  CG2 VAL A 485      53.100 309.942 227.158  1.00  8.76           C  
ATOM   3786  N   ASP A 486      53.747 305.328 226.897  1.00 26.34           N  
ATOM   3787  CA  ASP A 486      54.494 304.075 227.014  1.00 22.85           C  
ATOM   3788  C   ASP A 486      55.949 304.163 226.507  1.00 23.61           C  
ATOM   3789  O   ASP A 486      56.342 305.095 225.791  1.00 17.27           O  
ATOM   3790  CB  ASP A 486      53.812 302.967 226.212  1.00 22.20           C  
ATOM   3791  CG  ASP A 486      52.383 302.729 226.602  1.00 27.65           C  
ATOM   3792  OD1 ASP A 486      51.670 303.685 226.983  1.00 35.65           O  
ATOM   3793  OD2 ASP A 486      51.960 301.558 226.473  1.00 33.55           O  
ATOM   3794  N   LEU A 487      56.749 303.187 226.910  1.00 20.03           N  
ATOM   3795  CA  LEU A 487      58.119 303.084 226.444  1.00 18.56           C  
ATOM   3796  C   LEU A 487      58.998 304.324 226.502  1.00 18.16           C  
ATOM   3797  O   LEU A 487      59.898 304.476 225.680  1.00 16.84           O  
ATOM   3798  CB  LEU A 487      58.093 302.560 225.012  1.00 22.10           C  
ATOM   3799  CG  LEU A 487      57.271 301.295 224.782  1.00 20.46           C  
ATOM   3800  CD1 LEU A 487      56.999 301.087 223.301  1.00 24.32           C  
ATOM   3801  CD2 LEU A 487      58.018 300.116 225.361  1.00 28.97           C  
ATOM   3802  N   THR A 488      58.784 305.192 227.482  1.00 18.50           N  
ATOM   3803  CA  THR A 488      59.628 306.382 227.577  1.00 18.77           C  
ATOM   3804  C   THR A 488      61.080 306.069 227.900  1.00 13.55           C  
ATOM   3805  O   THR A 488      61.953 306.875 227.599  1.00 15.56           O  
ATOM   3806  CB  THR A 488      59.140 307.393 228.610  1.00 24.06           C  
ATOM   3807  OG1 THR A 488      59.147 306.794 229.908  1.00 29.30           O  
ATOM   3808  CG2 THR A 488      57.739 307.879 228.261  1.00 27.93           C  
ATOM   3809  N   THR A 489      61.357 304.892 228.458  1.00 10.15           N  
ATOM   3810  CA  THR A 489      62.740 304.545 228.783  1.00 10.75           C  
ATOM   3811  C   THR A 489      63.606 304.649 227.564  1.00 13.47           C  
ATOM   3812  O   THR A 489      64.753 305.071 227.626  1.00 22.72           O  
ATOM   3813  CB  THR A 489      62.913 303.113 229.305  1.00  7.00           C  
ATOM   3814  OG1 THR A 489      62.020 302.231 228.620  1.00 15.97           O  
ATOM   3815  CG2 THR A 489      62.681 303.062 230.785  1.00 12.26           C  
ATOM   3816  N   THR A 490      63.026 304.291 226.437  1.00 12.85           N  
ATOM   3817  CA  THR A 490      63.744 304.297 225.186  1.00 11.71           C  
ATOM   3818  C   THR A 490      63.328 305.413 224.232  1.00 15.46           C  
ATOM   3819  O   THR A 490      63.803 305.483 223.108  1.00 27.67           O  
ATOM   3820  CB  THR A 490      63.584 302.938 224.524  1.00  7.55           C  
ATOM   3821  OG1 THR A 490      62.217 302.512 224.635  1.00 13.91           O  
ATOM   3822  CG2 THR A 490      64.451 301.931 225.238  1.00  7.00           C  
ATOM   3823  N   ASN A 491      62.504 306.337 224.702  1.00 12.85           N  
ATOM   3824  CA  ASN A 491      62.041 307.422 223.870  1.00  7.00           C  
ATOM   3825  C   ASN A 491      62.097 308.768 224.592  1.00  7.65           C  
ATOM   3826  O   ASN A 491      61.058 309.354 224.887  1.00 14.30           O  
ATOM   3827  CB  ASN A 491      60.615 307.138 223.395  1.00  7.00           C  
ATOM   3828  CG  ASN A 491      60.555 306.126 222.261  1.00  9.65           C  
ATOM   3829  OD1 ASN A 491      60.598 304.932 222.492  1.00 10.19           O  
ATOM   3830  ND2 ASN A 491      60.392 306.611 221.020  1.00 27.93           N  
ATOM   3831  N   LEU A 492      63.303 309.308 224.760  1.00  7.00           N  
ATOM   3832  CA  LEU A 492      63.520 310.581 225.446  1.00  7.00           C  
ATOM   3833  C   LEU A 492      62.583 311.736 225.158  1.00 12.53           C  
ATOM   3834  O   LEU A 492      62.242 312.502 226.066  1.00 22.09           O  
ATOM   3835  CB  LEU A 492      64.914 311.096 225.177  1.00  7.00           C  
ATOM   3836  CG  LEU A 492      65.760 311.553 226.357  1.00  9.01           C  
ATOM   3837  CD1 LEU A 492      66.778 312.553 225.852  1.00  7.00           C  
ATOM   3838  CD2 LEU A 492      64.933 312.142 227.499  1.00 10.07           C  
ATOM   3839  N   GLU A 493      62.184 311.907 223.904  1.00 14.59           N  
ATOM   3840  CA  GLU A 493      61.330 313.044 223.559  1.00 15.00           C  
ATOM   3841  C   GLU A 493      60.122 313.226 224.501  1.00 17.36           C  
ATOM   3842  O   GLU A 493      59.780 314.349 224.874  1.00 23.24           O  
ATOM   3843  CB  GLU A 493      60.952 313.056 222.047  1.00  7.00           C  
ATOM   3844  CG  GLU A 493      59.993 311.976 221.511  1.00  7.00           C  
ATOM   3845  CD  GLU A 493      60.671 310.712 221.063  1.00  7.33           C  
ATOM   3846  OE1 GLU A 493      61.908 310.605 221.237  1.00  9.00           O  
ATOM   3847  OE2 GLU A 493      59.975 309.816 220.513  1.00 14.78           O  
ATOM   3848  N   TRP A 494      59.592 312.116 225.007  1.00 13.15           N  
ATOM   3849  CA  TRP A 494      58.432 312.146 225.898  1.00 10.66           C  
ATOM   3850  C   TRP A 494      58.696 312.370 227.426  1.00 12.57           C  
ATOM   3851  O   TRP A 494      57.763 312.652 228.185  1.00 13.36           O  
ATOM   3852  CB  TRP A 494      57.670 310.842 225.739  1.00  7.00           C  
ATOM   3853  CG  TRP A 494      57.357 310.487 224.355  1.00  9.85           C  
ATOM   3854  CD1 TRP A 494      58.087 309.684 223.527  1.00 15.31           C  
ATOM   3855  CD2 TRP A 494      56.177 310.836 223.633  1.00 11.50           C  
ATOM   3856  NE1 TRP A 494      57.428 309.499 222.337  1.00  7.00           N  
ATOM   3857  CE2 TRP A 494      56.250 310.193 222.375  1.00  7.00           C  
ATOM   3858  CE3 TRP A 494      55.054 311.623 223.928  1.00 11.50           C  
ATOM   3859  CZ2 TRP A 494      55.249 310.306 221.422  1.00 10.05           C  
ATOM   3860  CZ3 TRP A 494      54.056 311.738 222.979  1.00 14.67           C  
ATOM   3861  CH2 TRP A 494      54.158 311.080 221.738  1.00 15.80           C  
ATOM   3862  N   LEU A 495      59.943 312.225 227.868  1.00  7.00           N  
ATOM   3863  CA  LEU A 495      60.281 312.369 229.274  1.00  8.05           C  
ATOM   3864  C   LEU A 495      59.950 313.677 229.962  1.00 14.84           C  
ATOM   3865  O   LEU A 495      59.962 313.728 231.184  1.00 25.90           O  
ATOM   3866  CB  LEU A 495      61.763 312.026 229.536  1.00  7.18           C  
ATOM   3867  CG  LEU A 495      61.926 310.551 229.905  1.00  9.76           C  
ATOM   3868  CD1 LEU A 495      63.308 310.207 230.362  1.00  8.97           C  
ATOM   3869  CD2 LEU A 495      60.965 310.276 231.012  1.00 16.08           C  
ATOM   3870  N   ASN A 496      59.688 314.744 229.216  1.00 14.53           N  
ATOM   3871  CA  ASN A 496      59.388 316.001 229.870  1.00  9.60           C  
ATOM   3872  C   ASN A 496      57.912 316.327 229.823  1.00 12.31           C  
ATOM   3873  O   ASN A 496      57.495 317.463 230.060  1.00 16.20           O  
ATOM   3874  CB  ASN A 496      60.219 317.122 229.282  1.00 19.61           C  
ATOM   3875  CG  ASN A 496      61.668 316.988 229.616  1.00 17.50           C  
ATOM   3876  OD1 ASN A 496      62.156 317.580 230.578  1.00 27.46           O  
ATOM   3877  ND2 ASN A 496      62.382 316.230 228.810  1.00 25.34           N  
ATOM   3878  N   GLY A 497      57.114 315.323 229.499  1.00 13.37           N  
ATOM   3879  CA  GLY A 497      55.681 315.518 229.465  1.00 12.49           C  
ATOM   3880  C   GLY A 497      55.182 316.225 228.235  1.00 16.31           C  
ATOM   3881  O   GLY A 497      55.975 316.821 227.508  1.00 28.04           O  
ATOM   3882  N   CYS A 498      53.864 316.194 228.032  1.00 14.18           N  
ATOM   3883  CA  CYS A 498      53.229 316.801 226.866  1.00 10.40           C  
ATOM   3884  C   CYS A 498      52.374 317.988 227.233  1.00  8.91           C  
ATOM   3885  O   CYS A 498      51.326 317.824 227.847  1.00 17.23           O  
ATOM   3886  CB  CYS A 498      52.355 315.769 226.156  1.00  7.00           C  
ATOM   3887  SG  CYS A 498      53.149 314.159 226.001  1.00 18.06           S  
ATOM   3888  N   PRO A 499      52.762 319.192 226.794  1.00  7.12           N  
ATOM   3889  CA  PRO A 499      53.960 319.444 225.982  1.00  8.61           C  
ATOM   3890  C   PRO A 499      55.182 319.771 226.822  1.00 10.20           C  
ATOM   3891  O   PRO A 499      55.070 320.334 227.909  1.00 18.30           O  
ATOM   3892  CB  PRO A 499      53.548 320.650 225.148  1.00 11.48           C  
ATOM   3893  CG  PRO A 499      52.685 321.426 226.097  1.00  7.00           C  
ATOM   3894  CD  PRO A 499      51.850 320.353 226.763  1.00  7.00           C  
ATOM   3895  N   PRO A 500      56.376 319.488 226.304  1.00  9.63           N  
ATOM   3896  CA  PRO A 500      57.547 319.803 227.118  1.00  8.80           C  
ATOM   3897  C   PRO A 500      57.580 321.299 227.363  1.00  9.40           C  
ATOM   3898  O   PRO A 500      57.060 322.080 226.573  1.00 16.61           O  
ATOM   3899  CB  PRO A 500      58.689 319.352 226.226  1.00  7.00           C  
ATOM   3900  CG  PRO A 500      58.149 319.664 224.861  1.00  7.00           C  
ATOM   3901  CD  PRO A 500      56.775 319.098 224.944  1.00  7.00           C  
ATOM   3902  N   PRO A 501      58.124 321.717 228.500  1.00  9.86           N  
ATOM   3903  CA  PRO A 501      58.213 323.144 228.847  1.00  9.41           C  
ATOM   3904  C   PRO A 501      59.077 323.966 227.896  1.00  7.08           C  
ATOM   3905  O   PRO A 501      59.946 323.431 227.246  1.00 13.74           O  
ATOM   3906  CB  PRO A 501      58.809 323.113 230.246  1.00  7.77           C  
ATOM   3907  CG  PRO A 501      59.521 321.791 230.299  1.00  7.00           C  
ATOM   3908  CD  PRO A 501      58.591 320.870 229.606  1.00  7.00           C  
ATOM   3909  N   TYR A 502      58.856 325.275 227.858  1.00  9.28           N  
ATOM   3910  CA  TYR A 502      59.606 326.174 226.989  1.00  7.19           C  
ATOM   3911  C   TYR A 502      61.063 325.810 227.076  1.00 10.75           C  
ATOM   3912  O   TYR A 502      61.708 325.545 226.065  1.00 20.11           O  
ATOM   3913  CB  TYR A 502      59.395 327.622 227.403  1.00  7.08           C  
ATOM   3914  CG  TYR A 502      59.820 328.662 226.375  1.00 23.64           C  
ATOM   3915  CD1 TYR A 502      59.049 328.911 225.236  1.00 27.76           C  
ATOM   3916  CD2 TYR A 502      60.967 329.432 226.559  1.00 25.75           C  
ATOM   3917  CE1 TYR A 502      59.417 329.906 224.315  1.00 29.94           C  
ATOM   3918  CE2 TYR A 502      61.339 330.431 225.633  1.00 27.44           C  
ATOM   3919  CZ  TYR A 502      60.562 330.660 224.522  1.00 25.36           C  
ATOM   3920  OH  TYR A 502      60.926 331.644 223.618  1.00 41.68           O  
ATOM   3921  N   HIS A 503      61.561 325.696 228.297  1.00 17.21           N  
ATOM   3922  CA  HIS A 503      62.956 325.334 228.493  1.00 19.53           C  
ATOM   3923  C   HIS A 503      63.145 323.950 229.067  1.00 20.39           C  
ATOM   3924  O   HIS A 503      62.785 323.690 230.206  1.00 26.10           O  
ATOM   3925  CB  HIS A 503      63.666 326.347 229.366  1.00 22.18           C  
ATOM   3926  CG  HIS A 503      64.093 327.583 228.635  1.00 29.46           C  
ATOM   3927  ND1 HIS A 503      63.648 328.845 228.972  1.00 34.83           N  
ATOM   3928  CD2 HIS A 503      64.943 327.750 227.597  1.00 33.68           C  
ATOM   3929  CE1 HIS A 503      64.209 329.737 228.174  1.00 33.31           C  
ATOM   3930  NE2 HIS A 503      64.998 329.098 227.331  1.00 39.67           N  
ATOM   3931  N   THR A 504      63.677 323.060 228.237  1.00 20.20           N  
ATOM   3932  CA  THR A 504      63.958 321.679 228.614  1.00 10.23           C  
ATOM   3933  C   THR A 504      65.466 321.565 228.772  1.00  7.77           C  
ATOM   3934  O   THR A 504      66.208 322.431 228.282  1.00 14.78           O  
ATOM   3935  CB  THR A 504      63.489 320.695 227.524  1.00 16.24           C  
ATOM   3936  OG1 THR A 504      63.900 321.176 226.223  1.00 32.63           O  
ATOM   3937  CG2 THR A 504      61.978 320.531 227.565  1.00  7.82           C  
ATOM   3938  N   PHE A 505      65.918 320.533 229.479  1.00  7.82           N  
ATOM   3939  CA  PHE A 505      67.347 320.298 229.741  1.00  7.00           C  
ATOM   3940  C   PHE A 505      68.158 321.530 230.218  1.00  7.37           C  
ATOM   3941  O   PHE A 505      69.319 321.749 229.815  1.00  7.00           O  
ATOM   3942  CB  PHE A 505      68.006 319.602 228.553  1.00  7.00           C  
ATOM   3943  CG  PHE A 505      67.274 318.379 228.118  1.00  7.00           C  
ATOM   3944  CD1 PHE A 505      67.269 317.257 228.902  1.00  7.00           C  
ATOM   3945  CD2 PHE A 505      66.525 318.380 226.953  1.00 11.82           C  
ATOM   3946  CE1 PHE A 505      66.520 316.147 228.544  1.00 14.13           C  
ATOM   3947  CE2 PHE A 505      65.779 317.285 226.588  1.00 13.01           C  
ATOM   3948  CZ  PHE A 505      65.773 316.161 227.389  1.00 14.59           C  
ATOM   3949  N   GLU A 506      67.517 322.318 231.093  1.00 11.20           N  
ATOM   3950  CA  GLU A 506      68.100 323.517 231.712  1.00 15.43           C  
ATOM   3951  C   GLU A 506      69.277 322.982 232.529  1.00 14.64           C  
ATOM   3952  O   GLU A 506      70.357 323.572 232.592  1.00 13.76           O  
ATOM   3953  CB  GLU A 506      67.061 324.158 232.617  1.00 13.56           C  
ATOM   3954  CG  GLU A 506      67.155 325.660 232.703  1.00 27.39           C  
ATOM   3955  CD  GLU A 506      65.787 326.318 232.804  1.00 36.91           C  
ATOM   3956  OE1 GLU A 506      64.760 325.590 232.754  1.00 51.15           O  
ATOM   3957  OE2 GLU A 506      65.736 327.564 232.929  1.00 39.71           O  
ATOM   3958  N   GLU A 507      69.012 321.892 233.230  1.00 11.58           N  
ATOM   3959  CA  GLU A 507      70.055 321.198 233.943  1.00 16.62           C  
ATOM   3960  C   GLU A 507      70.163 319.989 233.031  1.00 17.02           C  
ATOM   3961  O   GLU A 507      69.147 319.368 232.725  1.00 26.11           O  
ATOM   3962  CB  GLU A 507      69.631 320.738 235.338  1.00 18.70           C  
ATOM   3963  CG  GLU A 507      70.495 319.592 235.784  1.00 27.70           C  
ATOM   3964  CD  GLU A 507      70.612 319.470 237.260  1.00 34.55           C  
ATOM   3965  OE1 GLU A 507      69.622 319.011 237.876  1.00 34.50           O  
ATOM   3966  OE2 GLU A 507      71.709 319.803 237.776  1.00 34.42           O  
ATOM   3967  N   PRO A 508      71.361 319.711 232.506  1.00 11.39           N  
ATOM   3968  CA  PRO A 508      71.655 318.604 231.615  1.00  7.00           C  
ATOM   3969  C   PRO A 508      70.998 317.291 231.930  1.00 10.17           C  
ATOM   3970  O   PRO A 508      69.992 317.210 232.622  1.00 21.18           O  
ATOM   3971  CB  PRO A 508      73.161 318.501 231.714  1.00  7.00           C  
ATOM   3972  CG  PRO A 508      73.549 319.901 231.711  1.00  7.00           C  
ATOM   3973  CD  PRO A 508      72.577 320.511 232.713  1.00 19.34           C  
ATOM   3974  N   THR A 509      71.595 316.246 231.401  1.00  8.89           N  
ATOM   3975  CA  THR A 509      71.108 314.898 231.547  1.00  8.01           C  
ATOM   3976  C   THR A 509      72.352 314.168 232.048  1.00 12.15           C  
ATOM   3977  O   THR A 509      73.480 314.526 231.695  1.00 21.62           O  
ATOM   3978  CB  THR A 509      70.566 314.390 230.143  1.00 12.21           C  
ATOM   3979  OG1 THR A 509      71.035 313.066 229.872  1.00 11.66           O  
ATOM   3980  CG2 THR A 509      71.043 315.324 228.975  1.00 13.24           C  
ATOM   3981  N   TYR A 510      72.177 313.217 232.948  1.00 11.72           N  
ATOM   3982  CA  TYR A 510      73.320 312.508 233.488  1.00  7.00           C  
ATOM   3983  C   TYR A 510      73.575 311.238 232.711  1.00  7.00           C  
ATOM   3984  O   TYR A 510      72.688 310.398 232.636  1.00  8.97           O  
ATOM   3985  CB  TYR A 510      73.060 312.170 234.964  1.00 11.69           C  
ATOM   3986  CG  TYR A 510      74.201 311.446 235.649  1.00  7.00           C  
ATOM   3987  CD1 TYR A 510      75.232 312.158 236.250  1.00  9.02           C  
ATOM   3988  CD2 TYR A 510      74.253 310.063 235.684  1.00  7.00           C  
ATOM   3989  CE1 TYR A 510      76.289 311.518 236.862  1.00 11.48           C  
ATOM   3990  CE2 TYR A 510      75.298 309.405 236.298  1.00 13.66           C  
ATOM   3991  CZ  TYR A 510      76.324 310.137 236.888  1.00 19.58           C  
ATOM   3992  OH  TYR A 510      77.389 309.500 237.502  1.00 23.35           O  
ATOM   3993  N   VAL A 511      74.749 311.108 232.089  1.00  7.00           N  
ATOM   3994  CA  VAL A 511      75.083 309.876 231.360  1.00  7.94           C  
ATOM   3995  C   VAL A 511      76.490 309.429 231.741  1.00 12.74           C  
ATOM   3996  O   VAL A 511      77.471 310.142 231.566  1.00 10.98           O  
ATOM   3997  CB  VAL A 511      74.926 309.992 229.793  1.00 14.29           C  
ATOM   3998  CG1 VAL A 511      75.328 308.670 229.107  1.00  7.00           C  
ATOM   3999  CG2 VAL A 511      73.469 310.320 229.407  1.00  9.62           C  
ATOM   4000  N   ASN A 512      76.545 308.237 232.310  1.00 24.27           N  
ATOM   4001  CA  ASN A 512      77.778 307.636 232.790  1.00 32.34           C  
ATOM   4002  C   ASN A 512      78.739 307.246 231.722  1.00 34.97           C  
ATOM   4003  O   ASN A 512      78.343 306.792 230.662  1.00 37.18           O  
ATOM   4004  CB  ASN A 512      77.455 306.364 233.571  1.00 38.88           C  
ATOM   4005  CG  ASN A 512      77.429 306.581 235.057  1.00 38.52           C  
ATOM   4006  OD1 ASN A 512      76.685 305.920 235.768  1.00 47.19           O  
ATOM   4007  ND2 ASN A 512      78.249 307.491 235.538  1.00 30.54           N  
ATOM   4008  N   LEU A 513      80.013 307.326 232.054  1.00 42.38           N  
ATOM   4009  CA  LEU A 513      81.039 306.905 231.132  1.00 52.19           C  
ATOM   4010  C   LEU A 513      81.549 305.577 231.658  1.00 60.63           C  
ATOM   4011  O   LEU A 513      82.415 305.527 232.538  1.00 64.45           O  
ATOM   4012  CB  LEU A 513      82.166 307.917 231.055  1.00 53.10           C  
ATOM   4013  CG  LEU A 513      82.978 307.686 229.782  1.00 56.97           C  
ATOM   4014  CD1 LEU A 513      82.032 307.346 228.630  1.00 57.36           C  
ATOM   4015  CD2 LEU A 513      83.807 308.922 229.459  1.00 62.47           C  
ATOM   4016  N   LYS A 514      80.928 304.511 231.169  1.00 70.04           N  
ATOM   4017  CA  LYS A 514      81.262 303.149 231.569  1.00 80.86           C  
ATOM   4018  C   LYS A 514      82.746 302.808 231.353  1.00 86.83           C  
ATOM   4019  O   LYS A 514      83.404 302.427 232.355  1.00 88.20           O  
ATOM   4020  CB  LYS A 514      80.359 302.157 230.819  1.00 81.79           C  
ATOM   4021  CG  LYS A 514      78.867 302.254 231.157  1.00 81.43           C  
ATOM   4022  CD  LYS A 514      78.562 301.692 232.546  1.00 81.66           C  
ATOM   4023  CE  LYS A 514      77.051 301.619 232.842  1.00 79.62           C  
ATOM   4024  NZ  LYS A 514      76.429 302.908 233.277  1.00 75.67           N  
ATOM   4025  OXT LYS A 514      83.237 302.941 230.200  1.00 92.02           O  
TER    4026      LYS A 514                                                      
ATOM   4027  N   MET B   1      50.355 303.392 167.242  1.00 11.53           N  
ATOM   4028  CA  MET B   1      49.454 304.187 168.170  1.00 25.02           C  
ATOM   4029  C   MET B   1      48.783 303.469 169.378  1.00 26.96           C  
ATOM   4030  O   MET B   1      48.787 302.241 169.483  1.00 31.53           O  
ATOM   4031  CB  MET B   1      48.377 304.944 167.385  1.00 20.72           C  
ATOM   4032  CG  MET B   1      47.172 304.114 166.967  1.00 19.35           C  
ATOM   4033  SD  MET B   1      45.907 305.171 166.251  1.00 20.96           S  
ATOM   4034  CE  MET B   1      44.753 305.343 167.674  1.00 22.81           C  
ATOM   4035  N   ALA B   2      48.199 304.260 170.275  1.00 28.55           N  
ATOM   4036  CA  ALA B   2      47.542 303.732 171.467  1.00 25.95           C  
ATOM   4037  C   ALA B   2      46.025 303.633 171.332  1.00 22.26           C  
ATOM   4038  O   ALA B   2      45.363 304.578 170.903  1.00 29.44           O  
ATOM   4039  CB  ALA B   2      47.892 304.593 172.658  1.00 30.64           C  
ATOM   4040  N   TYR B   3      45.488 302.497 171.743  1.00 17.18           N  
ATOM   4041  CA  TYR B   3      44.053 302.220 171.689  1.00 17.72           C  
ATOM   4042  C   TYR B   3      43.415 302.403 173.044  1.00 19.29           C  
ATOM   4043  O   TYR B   3      44.114 302.529 174.046  1.00 22.65           O  
ATOM   4044  CB  TYR B   3      43.789 300.789 171.235  1.00 10.71           C  
ATOM   4045  CG  TYR B   3      44.765 299.804 171.787  1.00 12.10           C  
ATOM   4046  CD1 TYR B   3      46.052 299.727 171.271  1.00 16.02           C  
ATOM   4047  CD2 TYR B   3      44.405 298.920 172.796  1.00 11.20           C  
ATOM   4048  CE1 TYR B   3      46.956 298.797 171.739  1.00 19.59           C  
ATOM   4049  CE2 TYR B   3      45.305 297.969 173.271  1.00  7.00           C  
ATOM   4050  CZ  TYR B   3      46.582 297.916 172.740  1.00 15.83           C  
ATOM   4051  OH  TYR B   3      47.505 296.987 173.190  1.00 23.04           O  
ATOM   4052  N   PRO B   4      42.076 302.407 173.097  1.00 15.77           N  
ATOM   4053  CA  PRO B   4      41.359 302.578 174.351  1.00 17.84           C  
ATOM   4054  C   PRO B   4      41.618 301.470 175.359  1.00 19.99           C  
ATOM   4055  O   PRO B   4      41.759 300.305 174.981  1.00 11.81           O  
ATOM   4056  CB  PRO B   4      39.900 302.553 173.904  1.00 13.35           C  
ATOM   4057  CG  PRO B   4      39.962 303.159 172.593  1.00 14.87           C  
ATOM   4058  CD  PRO B   4      41.123 302.424 171.984  1.00 18.34           C  
ATOM   4059  N   MET B   5      41.735 301.873 176.632  1.00 22.47           N  
ATOM   4060  CA  MET B   5      41.923 300.958 177.745  1.00 17.79           C  
ATOM   4061  C   MET B   5      43.193 300.103 177.673  1.00 15.51           C  
ATOM   4062  O   MET B   5      43.240 298.983 178.162  1.00 25.97           O  
ATOM   4063  CB  MET B   5      40.676 300.087 177.837  1.00 14.94           C  
ATOM   4064  CG  MET B   5      40.279 299.698 179.214  1.00 30.13           C  
ATOM   4065  SD  MET B   5      38.818 298.688 179.132  1.00 37.73           S  
ATOM   4066  CE  MET B   5      37.604 299.926 179.017  1.00 31.48           C  
ATOM   4067  N   GLN B   6      44.231 300.642 177.067  1.00 13.89           N  
ATOM   4068  CA  GLN B   6      45.502 299.936 176.944  1.00 14.72           C  
ATOM   4069  C   GLN B   6      46.249 299.861 178.302  1.00 12.68           C  
ATOM   4070  O   GLN B   6      46.209 300.790 179.104  1.00 13.97           O  
ATOM   4071  CB  GLN B   6      46.353 300.650 175.870  1.00 18.26           C  
ATOM   4072  CG  GLN B   6      47.646 299.961 175.471  1.00 19.65           C  
ATOM   4073  CD  GLN B   6      48.323 300.629 174.290  1.00 18.51           C  
ATOM   4074  OE1 GLN B   6      47.807 301.579 173.715  1.00 19.08           O  
ATOM   4075  NE2 GLN B   6      49.489 300.127 173.919  1.00 19.29           N  
ATOM   4076  N   LEU B   7      46.935 298.752 178.533  1.00 12.38           N  
ATOM   4077  CA  LEU B   7      47.679 298.515 179.763  1.00  9.36           C  
ATOM   4078  C   LEU B   7      49.190 298.639 179.606  1.00 12.37           C  
ATOM   4079  O   LEU B   7      49.837 299.379 180.346  1.00 21.72           O  
ATOM   4080  CB  LEU B   7      47.339 297.121 180.312  1.00  7.00           C  
ATOM   4081  CG  LEU B   7      46.238 296.987 181.370  1.00  7.00           C  
ATOM   4082  CD1 LEU B   7      45.172 298.026 181.191  1.00 15.92           C  
ATOM   4083  CD2 LEU B   7      45.642 295.611 181.328  1.00  7.43           C  
ATOM   4084  N   GLY B   8      49.754 297.915 178.646  1.00 15.94           N  
ATOM   4085  CA  GLY B   8      51.196 297.946 178.421  1.00 18.72           C  
ATOM   4086  C   GLY B   8      51.705 298.745 177.235  1.00 21.37           C  
ATOM   4087  O   GLY B   8      51.101 299.741 176.833  1.00 27.62           O  
ATOM   4088  N   PHE B   9      52.819 298.310 176.659  1.00 20.03           N  
ATOM   4089  CA  PHE B   9      53.410 299.027 175.522  1.00 19.52           C  
ATOM   4090  C   PHE B   9      52.658 298.889 174.179  1.00 20.11           C  
ATOM   4091  O   PHE B   9      51.977 297.887 173.923  1.00 21.60           O  
ATOM   4092  CB  PHE B   9      54.843 298.550 175.303  1.00 16.70           C  
ATOM   4093  CG  PHE B   9      55.823 299.071 176.298  1.00 10.32           C  
ATOM   4094  CD1 PHE B   9      56.079 300.411 176.389  1.00  7.00           C  
ATOM   4095  CD2 PHE B   9      56.563 298.202 177.089  1.00 10.76           C  
ATOM   4096  CE1 PHE B   9      57.067 300.872 177.248  1.00  9.29           C  
ATOM   4097  CE2 PHE B   9      57.546 298.667 177.946  1.00  7.00           C  
ATOM   4098  CZ  PHE B   9      57.796 299.996 178.018  1.00  7.00           C  
ATOM   4099  N   GLN B  10      52.813 299.891 173.314  1.00 20.25           N  
ATOM   4100  CA  GLN B  10      52.205 299.863 171.981  1.00 19.89           C  
ATOM   4101  C   GLN B  10      52.932 298.739 171.226  1.00 21.14           C  
ATOM   4102  O   GLN B  10      54.108 298.497 171.504  1.00 22.10           O  
ATOM   4103  CB  GLN B  10      52.416 301.200 171.273  1.00 13.42           C  
ATOM   4104  CG  GLN B  10      51.599 302.327 171.841  1.00 19.44           C  
ATOM   4105  CD  GLN B  10      51.764 303.612 171.080  1.00 19.87           C  
ATOM   4106  OE1 GLN B  10      52.307 303.632 169.975  1.00 22.20           O  
ATOM   4107  NE2 GLN B  10      51.272 304.698 171.650  1.00 22.08           N  
ATOM   4108  N   ASP B  11      52.272 298.073 170.272  1.00 19.99           N  
ATOM   4109  CA  ASP B  11      52.918 296.957 169.566  1.00 17.58           C  
ATOM   4110  C   ASP B  11      54.176 297.349 168.812  1.00 19.82           C  
ATOM   4111  O   ASP B  11      54.186 298.330 168.066  1.00 24.95           O  
ATOM   4112  CB  ASP B  11      51.926 296.230 168.662  1.00 20.30           C  
ATOM   4113  CG  ASP B  11      50.997 295.297 169.436  1.00 26.09           C  
ATOM   4114  OD1 ASP B  11      51.153 295.168 170.667  1.00 36.65           O  
ATOM   4115  OD2 ASP B  11      50.110 294.678 168.818  1.00 25.64           O  
ATOM   4116  N   ALA B  12      55.234 296.569 168.998  1.00 18.54           N  
ATOM   4117  CA  ALA B  12      56.530 296.865 168.369  1.00 19.40           C  
ATOM   4118  C   ALA B  12      56.601 296.815 166.832  1.00 17.46           C  
ATOM   4119  O   ALA B  12      56.489 295.753 166.199  1.00 18.18           O  
ATOM   4120  CB  ALA B  12      57.644 295.991 168.992  1.00  7.00           C  
ATOM   4121  N   THR B  13      56.864 297.970 166.247  1.00 13.69           N  
ATOM   4122  CA  THR B  13      56.985 298.081 164.812  1.00 15.97           C  
ATOM   4123  C   THR B  13      58.395 297.827 164.343  1.00 14.19           C  
ATOM   4124  O   THR B  13      58.628 297.653 163.150  1.00 19.57           O  
ATOM   4125  CB  THR B  13      56.594 299.450 164.354  1.00 20.64           C  
ATOM   4126  OG1 THR B  13      55.284 299.750 164.852  1.00 31.43           O  
ATOM   4127  CG2 THR B  13      56.598 299.517 162.837  1.00 26.15           C  
ATOM   4128  N   SER B  14      59.340 297.867 165.269  1.00  9.71           N  
ATOM   4129  CA  SER B  14      60.742 297.629 164.945  1.00 16.92           C  
ATOM   4130  C   SER B  14      61.342 296.608 165.909  1.00 22.44           C  
ATOM   4131  O   SER B  14      60.783 296.346 166.969  1.00 27.72           O  
ATOM   4132  CB  SER B  14      61.534 298.936 165.000  1.00 17.99           C  
ATOM   4133  OG  SER B  14      61.639 299.416 166.326  1.00 34.31           O  
ATOM   4134  N   PRO B  15      62.472 295.984 165.537  1.00 26.90           N  
ATOM   4135  CA  PRO B  15      63.165 294.981 166.355  1.00 28.29           C  
ATOM   4136  C   PRO B  15      63.712 295.403 167.757  1.00 31.21           C  
ATOM   4137  O   PRO B  15      63.660 294.603 168.701  1.00 35.95           O  
ATOM   4138  CB  PRO B  15      64.252 294.469 165.405  1.00 23.04           C  
ATOM   4139  CG  PRO B  15      64.504 295.618 164.525  1.00 24.49           C  
ATOM   4140  CD  PRO B  15      63.111 296.077 164.215  1.00 29.09           C  
ATOM   4141  N   ILE B  16      64.269 296.606 167.916  1.00 29.45           N  
ATOM   4142  CA  ILE B  16      64.710 296.991 169.259  1.00 26.66           C  
ATOM   4143  C   ILE B  16      63.501 297.192 170.157  1.00 24.04           C  
ATOM   4144  O   ILE B  16      63.562 296.860 171.333  1.00 33.16           O  
ATOM   4145  CB  ILE B  16      65.648 298.228 169.326  1.00 27.94           C  
ATOM   4146  CG1 ILE B  16      65.262 299.276 168.294  1.00 37.68           C  
ATOM   4147  CG2 ILE B  16      67.098 297.791 169.178  1.00 30.49           C  
ATOM   4148  CD1 ILE B  16      64.004 300.015 168.612  1.00 46.29           C  
ATOM   4149  N   MET B  17      62.386 297.667 169.605  1.00 12.18           N  
ATOM   4150  CA  MET B  17      61.196 297.818 170.418  1.00 12.60           C  
ATOM   4151  C   MET B  17      60.701 296.448 170.847  1.00 14.81           C  
ATOM   4152  O   MET B  17      60.101 296.312 171.899  1.00 24.03           O  
ATOM   4153  CB  MET B  17      60.083 298.532 169.683  1.00 16.63           C  
ATOM   4154  CG  MET B  17      58.890 298.814 170.580  1.00 21.62           C  
ATOM   4155  SD  MET B  17      59.370 299.658 172.135  1.00 17.65           S  
ATOM   4156  CE  MET B  17      57.961 299.183 173.204  1.00 16.83           C  
ATOM   4157  N   GLU B  18      60.928 295.428 170.031  1.00 17.24           N  
ATOM   4158  CA  GLU B  18      60.512 294.078 170.395  1.00 20.13           C  
ATOM   4159  C   GLU B  18      61.402 293.670 171.539  1.00 22.46           C  
ATOM   4160  O   GLU B  18      60.931 293.235 172.601  1.00 28.12           O  
ATOM   4161  CB  GLU B  18      60.703 293.099 169.241  1.00 15.70           C  
ATOM   4162  CG  GLU B  18      59.803 293.396 168.064  1.00 31.56           C  
ATOM   4163  CD  GLU B  18      59.812 292.317 167.002  1.00 34.90           C  
ATOM   4164  OE1 GLU B  18      59.976 291.123 167.374  1.00 35.12           O  
ATOM   4165  OE2 GLU B  18      59.643 292.685 165.808  1.00 33.16           O  
ATOM   4166  N   GLU B  19      62.697 293.855 171.316  1.00 19.71           N  
ATOM   4167  CA  GLU B  19      63.724 293.545 172.297  1.00 19.34           C  
ATOM   4168  C   GLU B  19      63.397 294.203 173.667  1.00 18.29           C  
ATOM   4169  O   GLU B  19      63.607 293.613 174.738  1.00 14.47           O  
ATOM   4170  CB  GLU B  19      65.066 294.053 171.760  1.00 19.77           C  
ATOM   4171  CG  GLU B  19      66.267 293.224 172.178  1.00 30.30           C  
ATOM   4172  CD  GLU B  19      66.301 291.865 171.526  1.00 37.99           C  
ATOM   4173  OE1 GLU B  19      65.673 290.924 172.059  1.00 47.31           O  
ATOM   4174  OE2 GLU B  19      66.960 291.735 170.474  1.00 47.57           O  
ATOM   4175  N   LEU B  20      62.864 295.420 173.624  1.00 10.99           N  
ATOM   4176  CA  LEU B  20      62.510 296.116 174.840  1.00 10.12           C  
ATOM   4177  C   LEU B  20      61.334 295.434 175.539  1.00 11.82           C  
ATOM   4178  O   LEU B  20      61.404 295.182 176.735  1.00 15.84           O  
ATOM   4179  CB  LEU B  20      62.210 297.587 174.558  1.00  7.00           C  
ATOM   4180  CG  LEU B  20      63.433 298.396 174.151  1.00  7.00           C  
ATOM   4181  CD1 LEU B  20      63.111 299.843 174.070  1.00  7.00           C  
ATOM   4182  CD2 LEU B  20      64.545 298.167 175.135  1.00  7.00           C  
ATOM   4183  N   LEU B  21      60.288 295.087 174.795  1.00  8.45           N  
ATOM   4184  CA  LEU B  21      59.117 294.422 175.369  1.00 10.00           C  
ATOM   4185  C   LEU B  21      59.537 293.221 176.172  1.00  8.49           C  
ATOM   4186  O   LEU B  21      59.052 292.989 177.274  1.00 12.84           O  
ATOM   4187  CB  LEU B  21      58.176 293.917 174.289  1.00 12.09           C  
ATOM   4188  CG  LEU B  21      57.351 294.931 173.526  1.00 16.45           C  
ATOM   4189  CD1 LEU B  21      56.534 294.188 172.496  1.00 20.80           C  
ATOM   4190  CD2 LEU B  21      56.453 295.678 174.482  1.00 23.53           C  
ATOM   4191  N   HIS B  22      60.442 292.443 175.611  1.00  7.05           N  
ATOM   4192  CA  HIS B  22      60.903 291.259 176.306  1.00 14.55           C  
ATOM   4193  C   HIS B  22      61.709 291.600 177.544  1.00 15.88           C  
ATOM   4194  O   HIS B  22      61.594 290.920 178.552  1.00 26.11           O  
ATOM   4195  CB  HIS B  22      61.690 290.356 175.368  1.00 18.97           C  
ATOM   4196  CG  HIS B  22      60.871 289.830 174.234  1.00 23.76           C  
ATOM   4197  ND1 HIS B  22      59.517 289.591 174.345  1.00 31.25           N  
ATOM   4198  CD2 HIS B  22      61.200 289.550 172.953  1.00 24.40           C  
ATOM   4199  CE1 HIS B  22      59.045 289.193 173.177  1.00 32.33           C  
ATOM   4200  NE2 HIS B  22      60.046 289.161 172.316  1.00 33.68           N  
ATOM   4201  N   PHE B  23      62.501 292.662 177.486  1.00 16.97           N  
ATOM   4202  CA  PHE B  23      63.281 293.065 178.641  1.00 14.83           C  
ATOM   4203  C   PHE B  23      62.356 293.596 179.730  1.00 20.60           C  
ATOM   4204  O   PHE B  23      62.558 293.368 180.927  1.00 22.50           O  
ATOM   4205  CB  PHE B  23      64.263 294.153 178.281  1.00 11.75           C  
ATOM   4206  CG  PHE B  23      64.983 294.702 179.462  1.00  7.00           C  
ATOM   4207  CD1 PHE B  23      65.795 293.885 180.226  1.00  9.07           C  
ATOM   4208  CD2 PHE B  23      64.824 296.022 179.832  1.00  7.72           C  
ATOM   4209  CE1 PHE B  23      66.441 294.376 181.348  1.00  9.96           C  
ATOM   4210  CE2 PHE B  23      65.463 296.522 180.946  1.00 14.14           C  
ATOM   4211  CZ  PHE B  23      66.277 295.695 181.711  1.00 11.26           C  
ATOM   4212  N   HIS B  24      61.340 294.328 179.319  1.00 18.31           N  
ATOM   4213  CA  HIS B  24      60.428 294.839 180.295  1.00 19.02           C  
ATOM   4214  C   HIS B  24      59.709 293.702 180.982  1.00 22.37           C  
ATOM   4215  O   HIS B  24      59.487 293.756 182.176  1.00 30.54           O  
ATOM   4216  CB  HIS B  24      59.424 295.758 179.668  1.00 13.92           C  
ATOM   4217  CG  HIS B  24      58.456 296.309 180.648  1.00  8.58           C  
ATOM   4218  ND1 HIS B  24      57.142 295.909 180.691  1.00 13.50           N  
ATOM   4219  CD2 HIS B  24      58.605 297.232 181.623  1.00  7.00           C  
ATOM   4220  CE1 HIS B  24      56.515 296.569 181.644  1.00 14.27           C  
ATOM   4221  NE2 HIS B  24      57.381 297.379 182.225  1.00 20.19           N  
ATOM   4222  N   ASP B  25      59.321 292.686 180.225  1.00 24.49           N  
ATOM   4223  CA  ASP B  25      58.631 291.536 180.802  1.00 22.98           C  
ATOM   4224  C   ASP B  25      59.532 290.927 181.852  1.00 26.69           C  
ATOM   4225  O   ASP B  25      59.091 290.593 182.943  1.00 36.89           O  
ATOM   4226  CB  ASP B  25      58.340 290.468 179.746  1.00 18.91           C  
ATOM   4227  CG  ASP B  25      57.100 290.764 178.919  1.00 21.11           C  
ATOM   4228  OD1 ASP B  25      56.396 291.751 179.204  1.00 21.95           O  
ATOM   4229  OD2 ASP B  25      56.822 289.984 177.981  1.00 28.19           O  
ATOM   4230  N   HIS B  26      60.810 290.803 181.521  1.00 23.79           N  
ATOM   4231  CA  HIS B  26      61.790 290.229 182.438  1.00 24.45           C  
ATOM   4232  C   HIS B  26      61.858 291.075 183.708  1.00 25.20           C  
ATOM   4233  O   HIS B  26      61.606 290.579 184.810  1.00 25.62           O  
ATOM   4234  CB  HIS B  26      63.139 290.138 181.724  1.00 21.23           C  
ATOM   4235  CG  HIS B  26      64.328 289.996 182.625  1.00 30.13           C  
ATOM   4236  ND1 HIS B  26      64.806 288.773 183.055  1.00 30.37           N  
ATOM   4237  CD2 HIS B  26      65.217 290.919 183.067  1.00 37.46           C  
ATOM   4238  CE1 HIS B  26      65.941 288.949 183.709  1.00 31.72           C  
ATOM   4239  NE2 HIS B  26      66.212 290.242 183.731  1.00 39.01           N  
ATOM   4240  N   THR B  27      62.113 292.366 183.536  1.00 19.23           N  
ATOM   4241  CA  THR B  27      62.181 293.278 184.651  1.00  8.90           C  
ATOM   4242  C   THR B  27      60.883 293.293 185.457  1.00 13.68           C  
ATOM   4243  O   THR B  27      60.904 293.166 186.675  1.00 15.10           O  
ATOM   4244  CB  THR B  27      62.486 294.641 184.150  1.00  7.00           C  
ATOM   4245  OG1 THR B  27      63.809 294.639 183.615  1.00 16.66           O  
ATOM   4246  CG2 THR B  27      62.416 295.617 185.238  1.00 10.40           C  
ATOM   4247  N   LEU B  28      59.743 293.335 184.780  1.00 15.35           N  
ATOM   4248  CA  LEU B  28      58.449 293.369 185.467  1.00 15.83           C  
ATOM   4249  C   LEU B  28      58.174 292.096 186.265  1.00 18.39           C  
ATOM   4250  O   LEU B  28      57.513 292.117 187.306  1.00 20.73           O  
ATOM   4251  CB  LEU B  28      57.318 293.603 184.471  1.00  8.72           C  
ATOM   4252  CG  LEU B  28      55.929 293.672 185.091  1.00  8.01           C  
ATOM   4253  CD1 LEU B  28      55.894 294.757 186.138  1.00 10.23           C  
ATOM   4254  CD2 LEU B  28      54.910 293.950 184.035  1.00  7.00           C  
ATOM   4255  N   MET B  29      58.685 290.981 185.774  1.00 19.43           N  
ATOM   4256  CA  MET B  29      58.485 289.705 186.447  1.00 22.73           C  
ATOM   4257  C   MET B  29      59.135 289.772 187.814  1.00 21.27           C  
ATOM   4258  O   MET B  29      58.567 289.356 188.813  1.00 27.32           O  
ATOM   4259  CB  MET B  29      59.108 288.589 185.616  1.00 30.29           C  
ATOM   4260  CG  MET B  29      59.197 287.268 186.323  1.00 37.93           C  
ATOM   4261  SD  MET B  29      59.946 286.061 185.250  1.00 43.24           S  
ATOM   4262  CE  MET B  29      61.570 286.712 185.129  1.00 38.41           C  
ATOM   4263  N   ILE B  30      60.314 290.361 187.852  1.00 14.31           N  
ATOM   4264  CA  ILE B  30      61.031 290.517 189.092  1.00  9.84           C  
ATOM   4265  C   ILE B  30      60.319 291.507 190.034  1.00 13.49           C  
ATOM   4266  O   ILE B  30      60.083 291.165 191.190  1.00 15.56           O  
ATOM   4267  CB  ILE B  30      62.451 290.942 188.802  1.00  8.07           C  
ATOM   4268  CG1 ILE B  30      63.244 289.720 188.338  1.00  7.05           C  
ATOM   4269  CG2 ILE B  30      63.042 291.649 189.980  1.00  7.00           C  
ATOM   4270  CD1 ILE B  30      64.499 290.036 187.576  1.00  7.00           C  
ATOM   4271  N   VAL B  31      59.898 292.682 189.548  1.00  9.64           N  
ATOM   4272  CA  VAL B  31      59.222 293.605 190.452  1.00  8.78           C  
ATOM   4273  C   VAL B  31      57.962 292.981 191.021  1.00 14.06           C  
ATOM   4274  O   VAL B  31      57.523 293.360 192.107  1.00 20.91           O  
ATOM   4275  CB  VAL B  31      58.921 295.046 189.890  1.00  7.00           C  
ATOM   4276  CG1 VAL B  31      59.890 295.435 188.802  1.00  7.75           C  
ATOM   4277  CG2 VAL B  31      57.452 295.232 189.539  1.00  7.00           C  
ATOM   4278  N   PHE B  32      57.391 292.013 190.316  1.00 16.08           N  
ATOM   4279  CA  PHE B  32      56.211 291.337 190.835  1.00 20.28           C  
ATOM   4280  C   PHE B  32      56.632 290.393 191.941  1.00 20.72           C  
ATOM   4281  O   PHE B  32      55.996 290.349 192.984  1.00 20.96           O  
ATOM   4282  CB  PHE B  32      55.476 290.579 189.748  1.00 22.92           C  
ATOM   4283  CG  PHE B  32      54.458 291.407 189.041  1.00 34.03           C  
ATOM   4284  CD1 PHE B  32      53.562 292.178 189.765  1.00 36.60           C  
ATOM   4285  CD2 PHE B  32      54.395 291.434 187.647  1.00 38.35           C  
ATOM   4286  CE1 PHE B  32      52.609 292.970 189.111  1.00 43.94           C  
ATOM   4287  CE2 PHE B  32      53.448 292.222 186.983  1.00 34.40           C  
ATOM   4288  CZ  PHE B  32      52.556 292.989 187.716  1.00 39.15           C  
ATOM   4289  N   LEU B  33      57.749 289.698 191.734  1.00 20.54           N  
ATOM   4290  CA  LEU B  33      58.286 288.763 192.722  1.00 21.05           C  
ATOM   4291  C   LEU B  33      58.598 289.502 194.049  1.00 25.54           C  
ATOM   4292  O   LEU B  33      58.060 289.168 195.117  1.00 27.68           O  
ATOM   4293  CB  LEU B  33      59.564 288.139 192.176  1.00 16.81           C  
ATOM   4294  CG  LEU B  33      60.085 286.803 192.705  1.00 25.54           C  
ATOM   4295  CD1 LEU B  33      61.451 286.523 192.091  1.00 29.26           C  
ATOM   4296  CD2 LEU B  33      60.217 286.820 194.200  1.00 33.73           C  
ATOM   4297  N   ILE B  34      59.449 290.520 193.975  1.00 18.71           N  
ATOM   4298  CA  ILE B  34      59.815 291.273 195.154  1.00 13.61           C  
ATOM   4299  C   ILE B  34      58.621 291.939 195.812  1.00 16.46           C  
ATOM   4300  O   ILE B  34      58.403 291.784 196.999  1.00 22.13           O  
ATOM   4301  CB  ILE B  34      60.804 292.376 194.824  1.00 13.77           C  
ATOM   4302  CG1 ILE B  34      62.048 291.783 194.180  1.00 10.82           C  
ATOM   4303  CG2 ILE B  34      61.165 293.158 196.094  1.00 13.45           C  
ATOM   4304  CD1 ILE B  34      62.798 290.869 195.071  1.00 19.76           C  
ATOM   4305  N   SER B  35      57.845 292.689 195.046  1.00 20.98           N  
ATOM   4306  CA  SER B  35      56.703 293.391 195.625  1.00 20.83           C  
ATOM   4307  C   SER B  35      55.662 292.472 196.259  1.00 22.62           C  
ATOM   4308  O   SER B  35      54.898 292.903 197.117  1.00 27.48           O  
ATOM   4309  CB  SER B  35      56.046 294.325 194.608  1.00 17.60           C  
ATOM   4310  OG  SER B  35      55.329 293.578 193.650  1.00 32.25           O  
ATOM   4311  N   SER B  36      55.605 291.215 195.841  1.00 21.74           N  
ATOM   4312  CA  SER B  36      54.639 290.307 196.451  1.00 20.65           C  
ATOM   4313  C   SER B  36      55.292 289.632 197.657  1.00 21.99           C  
ATOM   4314  O   SER B  36      54.617 289.300 198.631  1.00 22.04           O  
ATOM   4315  CB  SER B  36      54.114 289.265 195.458  1.00 19.14           C  
ATOM   4316  OG  SER B  36      55.028 288.196 195.279  1.00 21.06           O  
ATOM   4317  N   LEU B  37      56.608 289.442 197.584  1.00 19.68           N  
ATOM   4318  CA  LEU B  37      57.382 288.855 198.674  1.00 16.26           C  
ATOM   4319  C   LEU B  37      57.250 289.776 199.911  1.00 20.93           C  
ATOM   4320  O   LEU B  37      56.847 289.354 200.998  1.00 23.00           O  
ATOM   4321  CB  LEU B  37      58.843 288.773 198.257  1.00 10.63           C  
ATOM   4322  CG  LEU B  37      59.768 288.116 199.261  1.00  9.38           C  
ATOM   4323  CD1 LEU B  37      59.404 286.660 199.339  1.00  7.00           C  
ATOM   4324  CD2 LEU B  37      61.224 288.259 198.839  1.00 15.01           C  
ATOM   4325  N   VAL B  38      57.547 291.056 199.722  1.00 18.33           N  
ATOM   4326  CA  VAL B  38      57.448 292.030 200.789  1.00 11.55           C  
ATOM   4327  C   VAL B  38      56.055 292.020 201.410  1.00 16.57           C  
ATOM   4328  O   VAL B  38      55.902 291.983 202.615  1.00 21.65           O  
ATOM   4329  CB  VAL B  38      57.736 293.421 200.246  1.00  7.00           C  
ATOM   4330  CG1 VAL B  38      57.377 294.469 201.264  1.00  7.00           C  
ATOM   4331  CG2 VAL B  38      59.201 293.511 199.824  1.00  7.00           C  
ATOM   4332  N   LEU B  39      55.028 292.030 200.578  1.00 22.60           N  
ATOM   4333  CA  LEU B  39      53.655 292.035 201.077  1.00 17.23           C  
ATOM   4334  C   LEU B  39      53.353 290.777 201.891  1.00 19.23           C  
ATOM   4335  O   LEU B  39      52.622 290.821 202.873  1.00 23.20           O  
ATOM   4336  CB  LEU B  39      52.669 292.150 199.916  1.00 10.39           C  
ATOM   4337  CG  LEU B  39      51.191 292.229 200.280  1.00 10.01           C  
ATOM   4338  CD1 LEU B  39      50.914 293.513 201.027  1.00 12.91           C  
ATOM   4339  CD2 LEU B  39      50.348 292.189 199.030  1.00 18.30           C  
ATOM   4340  N   TYR B  40      53.902 289.648 201.484  1.00 16.82           N  
ATOM   4341  CA  TYR B  40      53.652 288.420 202.214  1.00 20.28           C  
ATOM   4342  C   TYR B  40      54.351 288.513 203.567  1.00 21.60           C  
ATOM   4343  O   TYR B  40      53.719 288.307 204.598  1.00 28.07           O  
ATOM   4344  CB  TYR B  40      54.134 287.213 201.413  1.00 21.97           C  
ATOM   4345  CG  TYR B  40      53.792 285.871 202.004  1.00 32.97           C  
ATOM   4346  CD1 TYR B  40      54.324 285.466 203.229  1.00 41.66           C
[truncated: 1,976,806 more chars]
