# Supplementary material for: Episodic evolution of coadapted sets of amino acid sites in mitochondrial proteins
Source: PLoS Genet. 2021 Jan 25;17(1):e1008711. doi: 10.1371/journal.pgen.1008711 (PMC7861529; doi:10.1371/journal.pgen.1008711)
Supplement: S1 Data — (ZIP) [file pgen.1008711.s025.zip › data/results/coevolution_graphs/partitions/pdb/5ara.pdb1]

HEADER    HYDROLASE                               24-SEP-15   XXXX              
TITLE     BOVINE MITOCHONDRIAL ATP SYNTHASE STATE 1A                            
KEYWDS    HYDROLASE, ATP SYNTHASE, ROTARY ATPASE                                
EXPDTA    ELECTRON MICROSCOPY                                                   
AUTHOR    A.ZHOU, A.ROHOU, D.G.SCHEP, J.V.BASON, M.G.MONTGOMERY, J.E.WALKER,    
AUTHOR   2 N.GRIGORIEFF, J.L.RUBINSTEIN                                         
JRNL        AUTH   A.ZHOU, A.ROHOU, D.G.SCHEP, J.V.BASON, M.G.MONTGOMERY,       
JRNL        AUTH 2 J.E.WALKER, N.GRIGORIEFF, J.L.RUBINSTEIN                     
JRNL        TITL   STRUCTURE AND CONFORMATIONAL STATES OF THE BOVINE            
JRNL        TITL 2 MITOCHONDRIAL ATP SYNTHASE BY CRYO-EM.                       
JRNL        REF    ELIFE                         V.   4       2015              
JRNL        REFN                US ISSN 2050-084X                               
JRNL        PMID   26439008                                                     
JRNL        DOI    10.7554/ELIFE.10180                                          
SEQRES   1 A  510  GLN LYS THR GLY THR ALA GLU VAL SER SER ILE LEU GLU          
SEQRES   2 A  510  GLU ARG ILE LEU GLY ALA ASP THR SER VAL ASP LEU GLU          
SEQRES   3 A  510  GLU THR GLY ARG VAL LEU SER ILE GLY ASP GLY ILE ALA          
SEQRES   4 A  510  ARG VAL HIS GLY LEU ARG ASN VAL GLN ALA GLU GLU MET          
SEQRES   5 A  510  VAL GLU PHE SER SER GLY LEU LYS GLY MET SER LEU ASN          
SEQRES   6 A  510  LEU GLU PRO ASP ASN VAL GLY VAL VAL VAL PHE GLY ASN          
SEQRES   7 A  510  ASP LYS LEU ILE LYS GLU GLY ASP ILE VAL LYS ARG THR          
SEQRES   8 A  510  GLY ALA ILE VAL ASP VAL PRO VAL GLY GLU GLU LEU LEU          
SEQRES   9 A  510  GLY ARG VAL VAL ASP ALA LEU GLY ASN ALA ILE ASP GLY          
SEQRES  10 A  510  LYS GLY PRO ILE GLY SER LYS ALA ARG ARG ARG VAL GLY          
SEQRES  11 A  510  LEU LYS ALA PRO GLY ILE ILE PRO ARG ILE SER VAL ARG          
SEQRES  12 A  510  GLU PRO MET GLN THR GLY ILE LYS ALA VAL ASP SER LEU          
SEQRES  13 A  510  VAL PRO ILE GLY ARG GLY GLN ARG GLU LEU ILE ILE GLY          
SEQRES  14 A  510  ASP ARG GLN THR GLY LYS THR SER ILE ALA ILE ASP THR          
SEQRES  15 A  510  ILE ILE ASN GLN LYS ARG PHE ASN ASP GLY THR ASP GLU          
SEQRES  16 A  510  LYS LYS LYS LEU TYR CYS ILE TYR VAL ALA ILE GLY GLN          
SEQRES  17 A  510  LYS ARG SER THR VAL ALA GLN LEU VAL LYS ARG LEU THR          
SEQRES  18 A  510  ASP ALA ASP ALA MET LYS TYR THR ILE VAL VAL SER ALA          
SEQRES  19 A  510  THR ALA SER ASP ALA ALA PRO LEU GLN TYR LEU ALA PRO          
SEQRES  20 A  510  TYR SER GLY CYS SER MET GLY GLU TYR PHE ARG ASP ASN          
SEQRES  21 A  510  GLY LYS HIS ALA LEU ILE ILE TYR ASP ASP LEU SER LYS          
SEQRES  22 A  510  GLN ALA VAL ALA TYR ARG GLN MET SER LEU LEU LEU ARG          
SEQRES  23 A  510  ARG PRO PRO GLY ARG GLU ALA TYR PRO GLY ASP VAL PHE          
SEQRES  24 A  510  TYR LEU HIS SER ARG LEU LEU GLU ARG ALA ALA LYS MET          
SEQRES  25 A  510  ASN ASP ALA PHE GLY GLY GLY SER LEU THR ALA LEU PRO          
SEQRES  26 A  510  VAL ILE GLU THR GLN ALA GLY ASP VAL SER ALA TYR ILE          
SEQRES  27 A  510  PRO THR ASN VAL ILE SER ILE THR ASP GLY GLN ILE PHE          
SEQRES  28 A  510  LEU GLU THR GLU LEU PHE TYR LYS GLY ILE ARG PRO ALA          
SEQRES  29 A  510  ILE ASN VAL GLY LEU SER VAL SER ARG VAL GLY SER ALA          
SEQRES  30 A  510  ALA GLN THR ARG ALA MET LYS GLN VAL ALA GLY THR MET          
SEQRES  31 A  510  LYS LEU GLU LEU ALA GLN TYR ARG GLU VAL ALA ALA PHE          
SEQRES  32 A  510  ALA GLN PHE GLY SER ASP LEU ASP ALA ALA THR GLN GLN          
SEQRES  33 A  510  LEU LEU SER ARG GLY VAL ARG LEU THR GLU LEU LEU LYS          
SEQRES  34 A  510  GLN GLY GLN TYR SER PRO MET ALA ILE GLU GLU GLN VAL          
SEQRES  35 A  510  ALA VAL ILE TYR ALA GLY VAL ARG GLY TYR LEU ASP LYS          
SEQRES  36 A  510  LEU GLU PRO SER LYS ILE THR LYS PHE GLU ASN ALA PHE          
SEQRES  37 A  510  LEU SER HIS VAL ILE SER GLN HIS GLN ALA LEU LEU GLY          
SEQRES  38 A  510  LYS ILE ARG THR ASP GLY LYS ILE SER GLU GLU SER ASP          
SEQRES  39 A  510  ALA LYS LEU LYS GLU ILE VAL THR ASN PHE LEU ALA GLY          
SEQRES  40 A  510  PHE GLU ALA                                                  
SEQRES   1 B  510  GLN LYS THR GLY THR ALA GLU VAL SER SER ILE LEU GLU          
SEQRES   2 B  510  GLU ARG ILE LEU GLY ALA ASP THR SER VAL ASP LEU GLU          
SEQRES   3 B  510  GLU THR GLY ARG VAL LEU SER ILE GLY ASP GLY ILE ALA          
SEQRES   4 B  510  ARG VAL HIS GLY LEU ARG ASN VAL GLN ALA GLU GLU MET          
SEQRES   5 B  510  VAL GLU PHE SER SER GLY LEU LYS GLY MET SER LEU ASN          
SEQRES   6 B  510  LEU GLU PRO ASP ASN VAL GLY VAL VAL VAL PHE GLY ASN          
SEQRES   7 B  510  ASP LYS LEU ILE LYS GLU GLY ASP ILE VAL LYS ARG THR          
SEQRES   8 B  510  GLY ALA ILE VAL ASP VAL PRO VAL GLY GLU GLU LEU LEU          
SEQRES   9 B  510  GLY ARG VAL VAL ASP ALA LEU GLY ASN ALA ILE ASP GLY          
SEQRES  10 B  510  LYS GLY PRO ILE GLY SER LYS ALA ARG ARG ARG VAL GLY          
SEQRES  11 B  510  LEU LYS ALA PRO GLY ILE ILE PRO ARG ILE SER VAL ARG          
SEQRES  12 B  510  GLU PRO MET GLN THR GLY ILE LYS ALA VAL ASP SER LEU          
SEQRES  13 B  510  VAL PRO ILE GLY ARG GLY GLN ARG GLU LEU ILE ILE GLY          
SEQRES  14 B  510  ASP ARG GLN THR GLY LYS THR SER ILE ALA ILE ASP THR          
SEQRES  15 B  510  ILE ILE ASN GLN LYS ARG PHE ASN ASP GLY THR ASP GLU          
SEQRES  16 B  510  LYS LYS LYS LEU TYR CYS ILE TYR VAL ALA ILE GLY GLN          
SEQRES  17 B  510  LYS ARG SER THR VAL ALA GLN LEU VAL LYS ARG LEU THR          
SEQRES  18 B  510  ASP ALA ASP ALA MET LYS TYR THR ILE VAL VAL SER ALA          
SEQRES  19 B  510  THR ALA SER ASP ALA ALA PRO LEU GLN TYR LEU ALA PRO          
SEQRES  20 B  510  TYR SER GLY CYS SER MET GLY GLU TYR PHE ARG ASP ASN          
SEQRES  21 B  510  GLY LYS HIS ALA LEU ILE ILE TYR ASP ASP LEU SER LYS          
SEQRES  22 B  510  GLN ALA VAL ALA TYR ARG GLN MET SER LEU LEU LEU ARG          
SEQRES  23 B  510  ARG PRO PRO GLY ARG GLU ALA TYR PRO GLY ASP VAL PHE          
SEQRES  24 B  510  TYR LEU HIS SER ARG LEU LEU GLU ARG ALA ALA LYS MET          
SEQRES  25 B  510  ASN ASP ALA PHE GLY GLY GLY SER LEU THR ALA LEU PRO          
SEQRES  26 B  510  VAL ILE GLU THR GLN ALA GLY ASP VAL SER ALA TYR ILE          
SEQRES  27 B  510  PRO THR ASN VAL ILE SER ILE THR ASP GLY GLN ILE PHE          
SEQRES  28 B  510  LEU GLU THR GLU LEU PHE TYR LYS GLY ILE ARG PRO ALA          
SEQRES  29 B  510  ILE ASN VAL GLY LEU SER VAL SER ARG VAL GLY SER ALA          
SEQRES  30 B  510  ALA GLN THR ARG ALA MET LYS GLN VAL ALA GLY THR MET          
SEQRES  31 B  510  LYS LEU GLU LEU ALA GLN TYR ARG GLU VAL ALA ALA PHE          
SEQRES  32 B  510  ALA GLN PHE GLY SER ASP LEU ASP ALA ALA THR GLN GLN          
SEQRES  33 B  510  LEU LEU SER ARG GLY VAL ARG LEU THR GLU LEU LEU LYS          
SEQRES  34 B  510  GLN GLY GLN TYR SER PRO MET ALA ILE GLU GLU GLN VAL          
SEQRES  35 B  510  ALA VAL ILE TYR ALA GLY VAL ARG GLY TYR LEU ASP LYS          
SEQRES  36 B  510  LEU GLU PRO SER LYS ILE THR LYS PHE GLU ASN ALA PHE          
SEQRES  37 B  510  LEU SER HIS VAL ILE SER GLN HIS GLN ALA LEU LEU GLY          
SEQRES  38 B  510  LYS ILE ARG THR ASP GLY LYS ILE SER GLU GLU SER ASP          
SEQRES  39 B  510  ALA LYS LEU LYS GLU ILE VAL THR ASN PHE LEU ALA GLY          
SEQRES  40 B  510  PHE GLU ALA                                                  
SEQRES   1 C  510  GLN LYS THR GLY THR ALA GLU VAL SER SER ILE LEU GLU          
SEQRES   2 C  510  GLU ARG ILE LEU GLY ALA ASP THR SER VAL ASP LEU GLU          
SEQRES   3 C  510  GLU THR GLY ARG VAL LEU SER ILE GLY ASP GLY ILE ALA          
SEQRES   4 C  510  ARG VAL HIS GLY LEU ARG ASN VAL GLN ALA GLU GLU MET          
SEQRES   5 C  510  VAL GLU PHE SER SER GLY LEU LYS GLY MET SER LEU ASN          
SEQRES   6 C  510  LEU GLU PRO ASP ASN VAL GLY VAL VAL VAL PHE GLY ASN          
SEQRES   7 C  510  ASP LYS LEU ILE LYS GLU GLY ASP ILE VAL LYS ARG THR          
SEQRES   8 C  510  GLY ALA ILE VAL ASP VAL PRO VAL GLY GLU GLU LEU LEU          
SEQRES   9 C  510  GLY ARG VAL VAL ASP ALA LEU GLY ASN ALA ILE ASP GLY          
SEQRES  10 C  510  LYS GLY PRO ILE GLY SER LYS ALA ARG ARG ARG VAL GLY          
SEQRES  11 C  510  LEU LYS ALA PRO GLY ILE ILE PRO ARG ILE SER VAL ARG          
SEQRES  12 C  510  GLU PRO MET GLN THR GLY ILE LYS ALA VAL ASP SER LEU          
SEQRES  13 C  510  VAL PRO ILE GLY ARG GLY GLN ARG GLU LEU ILE ILE GLY          
SEQRES  14 C  510  ASP ARG GLN THR GLY LYS THR SER ILE ALA ILE ASP THR          
SEQRES  15 C  510  ILE ILE ASN GLN LYS ARG PHE ASN ASP GLY THR ASP GLU          
SEQRES  16 C  510  LYS LYS LYS LEU TYR CYS ILE TYR VAL ALA ILE GLY GLN          
SEQRES  17 C  510  LYS ARG SER THR VAL ALA GLN LEU VAL LYS ARG LEU THR          
SEQRES  18 C  510  ASP ALA ASP ALA MET LYS TYR THR ILE VAL VAL SER ALA          
SEQRES  19 C  510  THR ALA SER ASP ALA ALA PRO LEU GLN TYR LEU ALA PRO          
SEQRES  20 C  510  TYR SER GLY CYS SER MET GLY GLU TYR PHE ARG ASP ASN          
SEQRES  21 C  510  GLY LYS HIS ALA LEU ILE ILE TYR ASP ASP LEU SER LYS          
SEQRES  22 C  510  GLN ALA VAL ALA TYR ARG GLN MET SER LEU LEU LEU ARG          
SEQRES  23 C  510  ARG PRO PRO GLY ARG GLU ALA TYR PRO GLY ASP VAL PHE          
SEQRES  24 C  510  TYR LEU HIS SER ARG LEU LEU GLU ARG ALA ALA LYS MET          
SEQRES  25 C  510  ASN ASP ALA PHE GLY GLY GLY SER LEU THR ALA LEU PRO          
SEQRES  26 C  510  VAL ILE GLU THR GLN ALA GLY ASP VAL SER ALA TYR ILE          
SEQRES  27 C  510  PRO THR ASN VAL ILE SER ILE THR ASP GLY GLN ILE PHE          
SEQRES  28 C  510  LEU GLU THR GLU LEU PHE TYR LYS GLY ILE ARG PRO ALA          
SEQRES  29 C  510  ILE ASN VAL GLY LEU SER VAL SER ARG VAL GLY SER ALA          
SEQRES  30 C  510  ALA GLN THR ARG ALA MET LYS GLN VAL ALA GLY THR MET          
SEQRES  31 C  510  LYS LEU GLU LEU ALA GLN TYR ARG GLU VAL ALA ALA PHE          
SEQRES  32 C  510  ALA GLN PHE GLY SER ASP LEU ASP ALA ALA THR GLN GLN          
SEQRES  33 C  510  LEU LEU SER ARG GLY VAL ARG LEU THR GLU LEU LEU LYS          
SEQRES  34 C  510  GLN GLY GLN TYR SER PRO MET ALA ILE GLU GLU GLN VAL          
SEQRES  35 C  510  ALA VAL ILE TYR ALA GLY VAL ARG GLY TYR LEU ASP LYS          
SEQRES  36 C  510  LEU GLU PRO SER LYS ILE THR LYS PHE GLU ASN ALA PHE          
SEQRES  37 C  510  LEU SER HIS VAL ILE SER GLN HIS GLN ALA LEU LEU GLY          
SEQRES  38 C  510  LYS ILE ARG THR ASP GLY LYS ILE SER GLU GLU SER ASP          
SEQRES  39 C  510  ALA LYS LEU LYS GLU ILE VAL THR ASN PHE LEU ALA GLY          
SEQRES  40 C  510  PHE GLU ALA                                                  
SEQRES   1 D  482  ALA ALA GLN ALA SER PRO SER PRO LYS ALA GLY ALA THR          
SEQRES   2 D  482  THR GLY ARG ILE VAL ALA VAL ILE GLY ALA VAL VAL ASP          
SEQRES   3 D  482  VAL GLN PHE ASP GLU GLY LEU PRO PRO ILE LEU ASN ALA          
SEQRES   4 D  482  LEU GLU VAL GLN GLY ARG GLU THR ARG LEU VAL LEU GLU          
SEQRES   5 D  482  VAL ALA GLN HIS LEU GLY GLU SER THR VAL ARG THR ILE          
SEQRES   6 D  482  ALA MET ASP GLY THR GLU GLY LEU VAL ARG GLY GLN LYS          
SEQRES   7 D  482  VAL LEU ASP SER GLY ALA PRO ILE ARG ILE PRO VAL GLY          
SEQRES   8 D  482  PRO GLU THR LEU GLY ARG ILE MET ASN VAL ILE GLY GLU          
SEQRES   9 D  482  PRO ILE ASP GLU ARG GLY PRO ILE LYS THR LYS GLN PHE          
SEQRES  10 D  482  ALA ALA ILE HIS ALA GLU ALA PRO GLU PHE VAL GLU MET          
SEQRES  11 D  482  SER VAL GLU GLN GLU ILE LEU VAL THR GLY ILE LYS VAL          
SEQRES  12 D  482  VAL ASP LEU LEU ALA PRO TYR ALA LYS GLY GLY LYS ILE          
SEQRES  13 D  482  GLY LEU PHE GLY GLY ALA GLY VAL GLY LYS THR VAL LEU          
SEQRES  14 D  482  ILE MET GLU LEU ILE ASN ASN VAL ALA LYS ALA HIS GLY          
SEQRES  15 D  482  GLY TYR SER VAL PHE ALA GLY VAL GLY GLU ARG THR ARG          
SEQRES  16 D  482  GLU GLY ASN ASP LEU TYR HIS GLU MET ILE GLU SER GLY          
SEQRES  17 D  482  VAL ILE ASN LEU LYS ASP ALA THR SER LYS VAL ALA LEU          
SEQRES  18 D  482  VAL TYR GLY GLN MET ASN GLU PRO PRO GLY ALA ARG ALA          
SEQRES  19 D  482  ARG VAL ALA LEU THR GLY LEU THR VAL ALA GLU TYR PHE          
SEQRES  20 D  482  ARG ASP GLN GLU GLY GLN ASP VAL LEU LEU PHE ILE ASP          
SEQRES  21 D  482  ASN ILE PHE ARG PHE THR GLN ALA GLY SER GLU VAL SER          
SEQRES  22 D  482  ALA LEU LEU GLY ARG ILE PRO SER ALA VAL GLY TYR GLN          
SEQRES  23 D  482  PRO THR LEU ALA THR ASP MET GLY THR MET GLN GLU ARG          
SEQRES  24 D  482  ILE THR THR THR LYS LYS GLY SER ILE THR SER VAL GLN          
SEQRES  25 D  482  ALA ILE TYR VAL PRO ALA ASP ASP LEU THR ASP PRO ALA          
SEQRES  26 D  482  PRO ALA THR THR PHE ALA HIS LEU ASP ALA THR THR VAL          
SEQRES  27 D  482  LEU SER ARG ALA ILE ALA GLU LEU GLY ILE TYR PRO ALA          
SEQRES  28 D  482  VAL ASP PRO LEU ASP SER THR SER ARG ILE MET ASP PRO          
SEQRES  29 D  482  ASN ILE VAL GLY SER GLU HIS TYR ASP VAL ALA ARG GLY          
SEQRES  30 D  482  VAL GLN LYS ILE LEU GLN ASP TYR LYS SER LEU GLN ASP          
SEQRES  31 D  482  ILE ILE ALA ILE LEU GLY MET ASP GLU LEU SER GLU GLU          
SEQRES  32 D  482  ASP LYS LEU THR VAL SER ARG ALA ARG LYS ILE GLN ARG          
SEQRES  33 D  482  PHE LEU SER GLN PRO PHE GLN VAL ALA GLU VAL PHE THR          
SEQRES  34 D  482  GLY HIS LEU GLY LYS LEU VAL PRO LEU LYS GLU THR ILE          
SEQRES  35 D  482  LYS GLY PHE GLN GLN ILE LEU ALA GLY GLU TYR ASP HIS          
SEQRES  36 D  482  LEU PRO GLU GLN ALA PHE TYR MET VAL GLY PRO ILE GLU          
SEQRES  37 D  482  GLU ALA VAL ALA LYS ALA ASP LYS LEU ALA GLU GLU HIS          
SEQRES  38 D  482  SER                                                          
SEQRES   1 E  482  ALA ALA GLN ALA SER PRO SER PRO LYS ALA GLY ALA THR          
SEQRES   2 E  482  THR GLY ARG ILE VAL ALA VAL ILE GLY ALA VAL VAL ASP          
SEQRES   3 E  482  VAL GLN PHE ASP GLU GLY LEU PRO PRO ILE LEU ASN ALA          
SEQRES   4 E  482  LEU GLU VAL GLN GLY ARG GLU THR ARG LEU VAL LEU GLU          
SEQRES   5 E  482  VAL ALA GLN HIS LEU GLY GLU SER THR VAL ARG THR ILE          
SEQRES   6 E  482  ALA MET ASP GLY THR GLU GLY LEU VAL ARG GLY GLN LYS          
SEQRES   7 E  482  VAL LEU ASP SER GLY ALA PRO ILE ARG ILE PRO VAL GLY          
SEQRES   8 E  482  PRO GLU THR LEU GLY ARG ILE MET ASN VAL ILE GLY GLU          
SEQRES   9 E  482  PRO ILE ASP GLU ARG GLY PRO ILE LYS THR LYS GLN PHE          
SEQRES  10 E  482  ALA ALA ILE HIS ALA GLU ALA PRO GLU PHE VAL GLU MET          
SEQRES  11 E  482  SER VAL GLU GLN GLU ILE LEU VAL THR GLY ILE LYS VAL          
SEQRES  12 E  482  VAL ASP LEU LEU ALA PRO TYR ALA LYS GLY GLY LYS ILE          
SEQRES  13 E  482  GLY LEU PHE GLY GLY ALA GLY VAL GLY LYS THR VAL LEU          
SEQRES  14 E  482  ILE MET GLU LEU ILE ASN ASN VAL ALA LYS ALA HIS GLY          
SEQRES  15 E  482  GLY TYR SER VAL PHE ALA GLY VAL GLY GLU ARG THR ARG          
SEQRES  16 E  482  GLU GLY ASN ASP LEU TYR HIS GLU MET ILE GLU SER GLY          
SEQRES  17 E  482  VAL ILE ASN LEU LYS ASP ALA THR SER LYS VAL ALA LEU          
SEQRES  18 E  482  VAL TYR GLY GLN MET ASN GLU PRO PRO GLY ALA ARG ALA          
SEQRES  19 E  482  ARG VAL ALA LEU THR GLY LEU THR VAL ALA GLU TYR PHE          
SEQRES  20 E  482  ARG ASP GLN GLU GLY GLN ASP VAL LEU LEU PHE ILE ASP          
SEQRES  21 E  482  ASN ILE PHE ARG PHE THR GLN ALA GLY SER GLU VAL SER          
SEQRES  22 E  482  ALA LEU LEU GLY ARG ILE PRO SER ALA VAL GLY TYR GLN          
SEQRES  23 E  482  PRO THR LEU ALA THR ASP MET GLY THR MET GLN GLU ARG          
SEQRES  24 E  482  ILE THR THR THR LYS LYS GLY SER ILE THR SER VAL GLN          
SEQRES  25 E  482  ALA ILE TYR VAL PRO ALA ASP ASP LEU THR ASP PRO ALA          
SEQRES  26 E  482  PRO ALA THR THR PHE ALA HIS LEU ASP ALA THR THR VAL          
SEQRES  27 E  482  LEU SER ARG ALA ILE ALA GLU LEU GLY ILE TYR PRO ALA          
SEQRES  28 E  482  VAL ASP PRO LEU ASP SER THR SER ARG ILE MET ASP PRO          
SEQRES  29 E  482  ASN ILE VAL GLY SER GLU HIS TYR ASP VAL ALA ARG GLY          
SEQRES  30 E  482  VAL GLN LYS ILE LEU GLN ASP TYR LYS SER LEU GLN ASP          
SEQRES  31 E  482  ILE ILE ALA ILE LEU GLY MET ASP GLU LEU SER GLU GLU          
SEQRES  32 E  482  ASP LYS LEU THR VAL SER ARG ALA ARG LYS ILE GLN ARG          
SEQRES  33 E  482  PHE LEU SER GLN PRO PHE GLN VAL ALA GLU VAL PHE THR          
SEQRES  34 E  482  GLY HIS LEU GLY LYS LEU VAL PRO LEU LYS GLU THR ILE          
SEQRES  35 E  482  LYS GLY PHE GLN GLN ILE LEU ALA GLY GLU TYR ASP HIS          
SEQRES  36 E  482  LEU PRO GLU GLN ALA PHE TYR MET VAL GLY PRO ILE GLU          
SEQRES  37 E  482  GLU ALA VAL ALA LYS ALA ASP LYS LEU ALA GLU GLU HIS          
SEQRES  38 E  482  SER                                                          
SEQRES   1 F  482  ALA ALA GLN ALA SER PRO SER PRO LYS ALA GLY ALA THR          
SEQRES   2 F  482  THR GLY ARG ILE VAL ALA VAL ILE GLY ALA VAL VAL ASP          
SEQRES   3 F  482  VAL GLN PHE ASP GLU GLY LEU PRO PRO ILE LEU ASN ALA          
SEQRES   4 F  482  LEU GLU VAL GLN GLY ARG GLU THR ARG LEU VAL LEU GLU          
SEQRES   5 F  482  VAL ALA GLN HIS LEU GLY GLU SER THR VAL ARG THR ILE          
SEQRES   6 F  482  ALA MET ASP GLY THR GLU GLY LEU VAL ARG GLY GLN LYS          
SEQRES   7 F  482  VAL LEU ASP SER GLY ALA PRO ILE ARG ILE PRO VAL GLY          
SEQRES   8 F  482  PRO GLU THR LEU GLY ARG ILE MET ASN VAL ILE GLY GLU          
SEQRES   9 F  482  PRO ILE ASP GLU ARG GLY PRO ILE LYS THR LYS GLN PHE          
SEQRES  10 F  482  ALA ALA ILE HIS ALA GLU ALA PRO GLU PHE VAL GLU MET          
SEQRES  11 F  482  SER VAL GLU GLN GLU ILE LEU VAL THR GLY ILE LYS VAL          
SEQRES  12 F  482  VAL ASP LEU LEU ALA PRO TYR ALA LYS GLY GLY LYS ILE          
SEQRES  13 F  482  GLY LEU PHE GLY GLY ALA GLY VAL GLY LYS THR VAL LEU          
SEQRES  14 F  482  ILE MET GLU LEU ILE ASN ASN VAL ALA LYS ALA HIS GLY          
SEQRES  15 F  482  GLY TYR SER VAL PHE ALA GLY VAL GLY GLU ARG THR ARG          
SEQRES  16 F  482  GLU GLY ASN ASP LEU TYR HIS GLU MET ILE GLU SER GLY          
SEQRES  17 F  482  VAL ILE ASN LEU LYS ASP ALA THR SER LYS VAL ALA LEU          
SEQRES  18 F  482  VAL TYR GLY GLN MET ASN GLU PRO PRO GLY ALA ARG ALA          
SEQRES  19 F  482  ARG VAL ALA LEU THR GLY LEU THR VAL ALA GLU TYR PHE          
SEQRES  20 F  482  ARG ASP GLN GLU GLY GLN ASP VAL LEU LEU PHE ILE ASP          
SEQRES  21 F  482  ASN ILE PHE ARG PHE THR GLN ALA GLY SER GLU VAL SER          
SEQRES  22 F  482  ALA LEU LEU GLY ARG ILE PRO SER ALA VAL GLY TYR GLN          
SEQRES  23 F  482  PRO THR LEU ALA THR ASP MET GLY THR MET GLN GLU ARG          
SEQRES  24 F  482  ILE THR THR THR LYS LYS GLY SER ILE THR SER VAL GLN          
SEQRES  25 F  482  ALA ILE TYR VAL PRO ALA ASP ASP LEU THR ASP PRO ALA          
SEQRES  26 F  482  PRO ALA THR THR PHE ALA HIS LEU ASP ALA THR THR VAL          
SEQRES  27 F  482  LEU SER ARG ALA ILE ALA GLU LEU GLY ILE TYR PRO ALA          
SEQRES  28 F  482  VAL ASP PRO LEU ASP SER THR SER ARG ILE MET ASP PRO          
SEQRES  29 F  482  ASN ILE VAL GLY SER GLU HIS TYR ASP VAL ALA ARG GLY          
SEQRES  30 F  482  VAL GLN LYS ILE LEU GLN ASP TYR LYS SER LEU GLN ASP          
SEQRES  31 F  482  ILE ILE ALA ILE LEU GLY MET ASP GLU LEU SER GLU GLU          
SEQRES  32 F  482  ASP LYS LEU THR VAL SER ARG ALA ARG LYS ILE GLN ARG          
SEQRES  33 F  482  PHE LEU SER GLN PRO PHE GLN VAL ALA GLU VAL PHE THR          
SEQRES  34 F  482  GLY HIS LEU GLY LYS LEU VAL PRO LEU LYS GLU THR ILE          
SEQRES  35 F  482  LYS GLY PHE GLN GLN ILE LEU ALA GLY GLU TYR ASP HIS          
SEQRES  36 F  482  LEU PRO GLU GLN ALA PHE TYR MET VAL GLY PRO ILE GLU          
SEQRES  37 F  482  GLU ALA VAL ALA LYS ALA ASP LYS LEU ALA GLU GLU HIS          
SEQRES  38 F  482  SER                                                          
SEQRES   1 G  273  ALA THR LEU LYS ASP ILE THR ARG ARG LEU LYS SER ILE          
SEQRES   2 G  273  LYS ASN ILE GLN LYS ILE THR LYS SER MET LYS MET VAL          
SEQRES   3 G  273  ALA ALA ALA LYS TYR ALA ARG ALA GLU ARG GLU LEU LYS          
SEQRES   4 G  273  PRO ALA ARG VAL TYR GLY VAL GLY SER LEU ALA LEU TYR          
SEQRES   5 G  273  GLU LYS ALA ASP ILE LYS THR PRO GLU ASP LYS LYS LYS          
SEQRES   6 G  273  HIS LEU ILE ILE GLY VAL SER SER ASP ARG GLY LEU CYS          
SEQRES   7 G  273  GLY ALA ILE HIS SER SER VAL ALA LYS GLN MET LYS SER          
SEQRES   8 G  273  GLU ALA ALA ASN LEU ALA ALA ALA GLY LYS GLU VAL LYS          
SEQRES   9 G  273  ILE ILE GLY VAL GLY ASP LYS ILE ARG SER ILE LEU HIS          
SEQRES  10 G  273  ARG THR HIS SER ASP GLN PHE LEU VAL THR PHE LYS GLU          
SEQRES  11 G  273  VAL GLY ARG ARG PRO PRO THR PHE GLY ASP ALA SER VAL          
SEQRES  12 G  273  ILE ALA LEU GLU LEU LEU ASN SER GLY TYR GLU PHE ASP          
SEQRES  13 G  273  GLU GLY SER ILE ILE PHE ASN ARG PHE ARG SER VAL ILE          
SEQRES  14 G  273  SER TYR LYS THR GLU GLU LYS PRO ILE PHE SER LEU ASP          
SEQRES  15 G  273  THR ILE SER SER ALA GLU SER MET SER ILE TYR ASP ASP          
SEQRES  16 G  273  ILE ASP ALA ASP VAL LEU ARG ASN TYR GLN GLU TYR SER          
SEQRES  17 G  273  LEU ALA ASN ILE ILE TYR TYR SER LEU LYS GLU SER THR          
SEQRES  18 G  273  THR SER GLU GLN SER ALA ARG MET THR ALA MET ASP ASN          
SEQRES  19 G  273  ALA SER LYS ASN ALA SER GLU MET ILE ASP LYS LEU THR          
SEQRES  20 G  273  LEU THR PHE ASN ARG THR ARG GLN ALA VAL ILE THR LYS          
SEQRES  21 G  273  GLU LEU ILE GLU ILE ILE SER GLY ALA ALA ALA LEU ASP          
SEQRES   1 H  146  ALA GLU ALA ALA ALA ALA GLN ALA PRO ALA ALA GLY PRO          
SEQRES   2 H  146  GLY GLN MET SER PHE THR PHE ALA SER PRO THR GLN VAL          
SEQRES   3 H  146  PHE PHE ASN SER ALA ASN VAL ARG GLN VAL ASP VAL PRO          
SEQRES   4 H  146  THR GLN THR GLY ALA PHE GLY ILE LEU ALA ALA HIS VAL          
SEQRES   5 H  146  PRO THR LEU GLN VAL LEU ARG PRO GLY LEU VAL VAL VAL          
SEQRES   6 H  146  HIS ALA GLU ASP GLY THR THR SER LYS TYR PHE VAL SER          
SEQRES   7 H  146  SER GLY SER VAL THR VAL ASN ALA ASP SER SER VAL GLN          
SEQRES   8 H  146  LEU LEU ALA GLU GLU ALA VAL THR LEU ASP MET LEU ASP          
SEQRES   9 H  146  LEU GLY ALA ALA LYS ALA ASN LEU GLU LYS ALA GLN SER          
SEQRES  10 H  146  GLU LEU LEU GLY ALA ALA ASP GLU ALA THR ARG ALA GLU          
SEQRES  11 H  146  ILE GLN ILE ARG ILE GLU ALA ASN GLU ALA LEU VAL LYS          
SEQRES  12 H  146  ALA LEU GLU                                                  
SEQRES   1 I   50  VAL ALA TYR TRP ARG GLN ALA GLY LEU SER TYR ILE ARG          
SEQRES   2 I   50  TYR SER GLN ILE CYS ALA LYS ALA VAL ARG ASP ALA LEU          
SEQRES   3 I   50  LYS THR GLU PHE LYS ALA ASN ALA MET LYS THR SER GLY          
SEQRES   4 I   50  SER THR ILE LYS ILE VAL LYS VAL LYS LYS GLU                  
SEQRES   1 J   72  ILE ASP THR ALA ALA LYS PHE ILE GLY ALA GLY ALA ALA          
SEQRES   2 J   72  THR VAL GLY VAL ALA GLY SER GLY ALA GLY ILE GLY THR          
SEQRES   3 J   72  VAL PHE GLY SER LEU ILE ILE GLY TYR ALA ARG ASN PRO          
SEQRES   4 J   72  SER LEU LYS GLN GLN LEU PHE SER TYR ALA ILE LEU GLY          
SEQRES   5 J   72  PHE ALA LEU SER GLU ALA MET GLY LEU PHE CYS LEU MET          
SEQRES   6 J   72  VAL ALA PHE LEU ILE LEU PHE                                  
SEQRES   1 K   72  ILE ASP THR ALA ALA LYS PHE ILE GLY ALA GLY ALA ALA          
SEQRES   2 K   72  THR VAL GLY VAL ALA GLY SER GLY ALA GLY ILE GLY THR          
SEQRES   3 K   72  VAL PHE GLY SER LEU ILE ILE GLY TYR ALA ARG ASN PRO          
SEQRES   4 K   72  SER LEU LYS GLN GLN LEU PHE SER TYR ALA ILE LEU GLY          
SEQRES   5 K   72  PHE ALA LEU SER GLU ALA MET GLY LEU PHE CYS LEU MET          
SEQRES   6 K   72  VAL ALA PHE LEU ILE LEU PHE                                  
SEQRES   1 L   72  ILE ASP THR ALA ALA LYS PHE ILE GLY ALA GLY ALA ALA          
SEQRES   2 L   72  THR VAL GLY VAL ALA GLY SER GLY ALA GLY ILE GLY THR          
SEQRES   3 L   72  VAL PHE GLY SER LEU ILE ILE GLY TYR ALA ARG ASN PRO          
SEQRES   4 L   72  SER LEU LYS GLN GLN LEU PHE SER TYR ALA ILE LEU GLY          
SEQRES   5 L   72  PHE ALA LEU SER GLU ALA MET GLY LEU PHE CYS LEU MET          
SEQRES   6 L   72  VAL ALA PHE LEU ILE LEU PHE                                  
SEQRES   1 M   72  ILE ASP THR ALA ALA LYS PHE ILE GLY ALA GLY ALA ALA          
SEQRES   2 M   72  THR VAL GLY VAL ALA GLY SER GLY ALA GLY ILE GLY THR          
SEQRES   3 M   72  VAL PHE GLY SER LEU ILE ILE GLY TYR ALA ARG ASN PRO          
SEQRES   4 M   72  SER LEU LYS GLN GLN LEU PHE SER TYR ALA ILE LEU GLY          
SEQRES   5 M   72  PHE ALA LEU SER GLU ALA MET GLY LEU PHE CYS LEU MET          
SEQRES   6 M   72  VAL ALA PHE LEU ILE LEU PHE                                  
SEQRES   1 N   72  ILE ASP THR ALA ALA LYS PHE ILE GLY ALA GLY ALA ALA          
SEQRES   2 N   72  THR VAL GLY VAL ALA GLY SER GLY ALA GLY ILE GLY THR          
SEQRES   3 N   72  VAL PHE GLY SER LEU ILE ILE GLY TYR ALA ARG ASN PRO          
SEQRES   4 N   72  SER LEU LYS GLN GLN LEU PHE SER TYR ALA ILE LEU GLY          
SEQRES   5 N   72  PHE ALA LEU SER GLU ALA MET GLY LEU PHE CYS LEU MET          
SEQRES   6 N   72  VAL ALA PHE LEU ILE LEU PHE                                  
SEQRES   1 O   72  ILE ASP THR ALA ALA LYS PHE ILE GLY ALA GLY ALA ALA          
SEQRES   2 O   72  THR VAL GLY VAL ALA GLY SER GLY ALA GLY ILE GLY THR          
SEQRES   3 O   72  VAL PHE GLY SER LEU ILE ILE GLY TYR ALA ARG ASN PRO          
SEQRES   4 O   72  SER LEU LYS GLN GLN LEU PHE SER TYR ALA ILE LEU GLY          
SEQRES   5 O   72  PHE ALA LEU SER GLU ALA MET GLY LEU PHE CYS LEU MET          
SEQRES   6 O   72  VAL ALA PHE LEU ILE LEU PHE                                  
SEQRES   1 P   72  ILE ASP THR ALA ALA LYS PHE ILE GLY ALA GLY ALA ALA          
SEQRES   2 P   72  THR VAL GLY VAL ALA GLY SER GLY ALA GLY ILE GLY THR          
SEQRES   3 P   72  VAL PHE GLY SER LEU ILE ILE GLY TYR ALA ARG ASN PRO          
SEQRES   4 P   72  SER LEU LYS GLN GLN LEU PHE SER TYR ALA ILE LEU GLY          
SEQRES   5 P   72  PHE ALA LEU SER GLU ALA MET GLY LEU PHE CYS LEU MET          
SEQRES   6 P   72  VAL ALA PHE LEU ILE LEU PHE                                  
SEQRES   1 Q   72  ILE ASP THR ALA ALA LYS PHE ILE GLY ALA GLY ALA ALA          
SEQRES   2 Q   72  THR VAL GLY VAL ALA GLY SER GLY ALA GLY ILE GLY THR          
SEQRES   3 Q   72  VAL PHE GLY SER LEU ILE ILE GLY TYR ALA ARG ASN PRO          
SEQRES   4 Q   72  SER LEU LYS GLN GLN LEU PHE SER TYR ALA ILE LEU GLY          
SEQRES   5 Q   72  PHE ALA LEU SER GLU ALA MET GLY LEU PHE CYS LEU MET          
SEQRES   6 Q   72  VAL ALA PHE LEU ILE LEU PHE                                  
SEQRES   1 S  190  PHE ALA LYS LEU VAL ARG PRO PRO VAL GLN ILE TYR GLY          
SEQRES   2 S  190  ILE GLU GLY ARG TYR ALA THR ALA LEU TYR SER ALA ALA          
SEQRES   3 S  190  SER LYS GLN ASN LYS LEU GLU GLN VAL GLU LYS GLU LEU          
SEQRES   4 S  190  LEU ARG VAL GLY GLN ILE LEU LYS GLU PRO LYS MET ALA          
SEQRES   5 S  190  ALA SER LEU LEU ASN PRO TYR VAL LYS ARG SER VAL LYS          
SEQRES   6 S  190  VAL LYS SER LEU SER ASP MET THR ALA LYS GLU LYS PHE          
SEQRES   7 S  190  SER PRO LEU THR SER ASN LEU ILE ASN LEU LEU ALA GLU          
SEQRES   8 S  190  ASN GLY ARG LEU THR ASN THR PRO ALA VAL ILE SER ALA          
SEQRES   9 S  190  PHE SER THR MET MET SER VAL HIS ARG GLY GLU VAL PRO          
SEQRES  10 S  190  CYS THR VAL THR THR ALA SER ALA LEU ASP GLU THR THR          
SEQRES  11 S  190  LEU THR GLU LEU LYS THR VAL LEU LYS SER PHE LEU SER          
SEQRES  12 S  190  LYS GLY GLN VAL LEU LYS LEU GLU VAL LYS ILE ASP PRO          
SEQRES  13 S  190  SER ILE MET GLY GLY MET ILE VAL ARG ILE GLY GLU LYS          
SEQRES  14 S  190  TYR VAL ASP MET SER ALA LYS THR LYS ILE GLN LYS LEU          
SEQRES  15 S  190  SER ARG ALA MET ARG GLU ILE LEU                              
SEQRES   1 T  174  PRO TYR VAL LEU GLY THR GLY LEU ILE LEU TYR LEU LEU          
SEQRES   2 T  174  SER LYS GLU ILE TYR VAL ILE THR PRO GLU THR PHE SER          
SEQRES   3 T  174  ALA ILE SER THR ILE GLY PHE LEU VAL TYR ILE VAL LYS          
SEQRES   4 T  174  LYS TYR GLY ALA SER VAL GLY GLU PHE ALA ASP LYS LEU          
SEQRES   5 T  174  ASN GLU GLN LYS ILE ALA GLN LEU GLU GLU VAL LYS GLN          
SEQRES   6 T  174  ALA SER ILE LYS GLN ILE GLN ASP ALA ILE ASP MET GLU          
SEQRES   7 T  174  LYS SER GLN GLN ALA LEU VAL GLN LYS ARG HIS TYR LEU          
SEQRES   8 T  174  PHE ASP VAL GLN ARG ASN ASN ILE ALA MET ALA LEU GLU          
SEQRES   9 T  174  VAL THR TYR ARG GLU ARG LEU HIS ARG VAL TYR ARG GLU          
SEQRES  10 T  174  VAL LYS ASN ARG LEU ASP TYR HIS ILE SER VAL GLN ASN          
SEQRES  11 T  174  MET MET ARG GLN LYS GLU GLN GLU HIS MET ILE ASN TRP          
SEQRES  12 T  174  VAL GLU LYS ARG VAL VAL GLN SER ILE SER ALA GLN GLN          
SEQRES  13 T  174  GLU LYS GLU THR ILE ALA LYS CYS ILE ALA ASP LEU LYS          
SEQRES  14 T  174  LEU LEU SER LYS LYS                                          
SEQRES   1 U  124  ALA GLY ARG LYS LEU ALA LEU LYS THR ILE ASP TRP VAL          
SEQRES   2 U  124  ALA PHE GLY GLU ILE ILE PRO ARG ASN GLN LYS ALA VAL          
SEQRES   3 U  124  ALA ASN SER LEU LYS SER TRP ASN GLU THR LEU THR SER          
SEQRES   4 U  124  ARG LEU ALA THR LEU PRO GLU LYS PRO PRO ALA ILE ASP          
SEQRES   5 U  124  TRP ALA TYR TYR LYS ALA ASN VAL ALA LYS ALA GLY LEU          
SEQRES   6 U  124  VAL ASP ASP PHE GLU LYS LYS PHE ASN ALA LEU LYS VAL          
SEQRES   7 U  124  PRO ILE PRO GLU ASP LYS TYR THR ALA GLN VAL ASP ALA          
SEQRES   8 U  124  GLU GLU LYS GLU ASP VAL LYS SER CYS ALA GLU PHE LEU          
SEQRES   9 U  124  THR GLN SER LYS THR ARG ILE GLN GLU TYR GLU LYS GLU          
SEQRES  10 U  124  LEU GLU LYS MET ARG ASN ILE                                  
SEQRES   1 V   77  PHE ASN LYS GLU LEU ASP PRO VAL GLN LYS LEU PHE VAL          
SEQRES   2 V   77  ASP LYS ILE ARG GLU TYR ARG THR LYS ARG GLN THR SER          
SEQRES   3 V   77  GLY GLY PRO VAL ASP ALA GLY PRO GLU TYR GLN GLN ASP          
SEQRES   4 V   77  LEU ASP ARG GLU LEU PHE LYS LEU LYS GLN MET TYR GLY          
SEQRES   5 V   77  LYS ALA ASP MET ASN THR PHE PRO ASN PHE THR PHE GLU          
SEQRES   6 V   77  ASP PRO LYS PHE GLU VAL VAL GLU LYS PRO GLN SER              
SEQRES   1 W  217  ILE THR PRO VAL ILE LEU GLY LEU PRO LEU VAL THR LEU          
SEQRES   2 W  217  ILE VAL LEU PHE PRO SER LEU LEU PHE PRO THR SER ASN          
SEQRES   3 W  217  ARG LEU VAL SER ASN ARG PHE VAL THR LEU GLN GLN TRP          
SEQRES   4 W  217  MET LEU GLN LEU VAL SER LYS GLN MET MET SER ILE HIS          
SEQRES   5 W  217  ASN SER LYS GLY GLN THR TRP THR LEU MET LEU MET SER          
SEQRES   6 W  217  LEU ILE LEU PHE ILE GLY SER THR ASN LEU LEU GLY LEU          
SEQRES   7 W  217  LEU PRO HIS SER PHE THR PRO THR THR GLN LEU SER MET          
SEQRES   8 W  217  ASN LEU GLY MET ALA ILE PRO LEU TRP ALA GLY ALA VAL          
SEQRES   9 W  217  ILE THR GLY PHE ARG ASN LYS THR LYS ALA SER LEU ALA          
SEQRES  10 W  217  HIS PHE LEU PRO GLN GLY THR PRO THR PRO LEU ILE PRO          
SEQRES  11 W  217  MET LEU VAL ILE ILE GLU THR ILE SER LEU PHE ILE GLN          
SEQRES  12 W  217  PRO MET ALA LEU ALA VAL ARG LEU THR ALA ASN ILE THR          
SEQRES  13 W  217  ALA GLY HIS LEU LEU ILE HIS LEU ILE GLY GLY ALA THR          
SEQRES  14 W  217  LEU ALA LEU MET SER ILE SER THR THR THR ALA LEU ILE          
SEQRES  15 W  217  THR PHE THR ILE LEU ILE LEU LEU THR ILE LEU GLU PHE          
SEQRES  16 W  217  ALA VAL ALA MET ILE GLN ALA TYR VAL PHE THR LEU LEU          
SEQRES  17 W  217  VAL SER LEU TYR LEU HIS ASP ASN THR                          
HELIX    1   1 VAL A    8  ILE A   16  1                                   9    
HELIX    2   2 ILE A  150  VAL A  157  1                                   8    
HELIX    3   3 GLY A  174  ASP A  191  1                                  18    
HELIX    4   4 LYS A  209  ALA A  223  1                                  15    
HELIX    5   5 ALA A  225  LYS A  227  5                                   3    
HELIX    6   6 ALA A  239  ASN A  260  1                                  22    
HELIX    7   7 ASP A  270  LEU A  285  1                                  16    
HELIX    8   8 GLY A  290  TYR A  294  5                                   5    
HELIX    9   9 GLY A  296  ARG A  308  1                                  13    
HELIX   10  10 ASN A  313  GLY A  317  5                                   5    
HELIX   11  11 ALA A  336  THR A  346  1                                  11    
HELIX   12  12 GLU A  353  GLY A  360  1                                   8    
HELIX   13  13 GLY A  375  GLN A  379  5                                   5    
HELIX   14  14 THR A  380  ALA A  402  1                                  23    
HELIX   15  15 ASP A  411  LYS A  429  1                                  19    
HELIX   16  16 ALA A  437  ARG A  450  1                                  14    
HELIX   17  17 GLU A  457  GLN A  475  1                                  19    
HELIX   18  18 HIS A  476  GLY A  487  1                                  12    
HELIX   19  19 SER A  490  GLU A  509  1                                  20    
HELIX   20  20 ILE B  150  VAL B  157  1                                   8    
HELIX   21  21 GLY B  174  ASP B  191  1                                  18    
HELIX   22  22 LYS B  209  ALA B  223  1                                  15    
HELIX   23  23 ALA B  225  LYS B  227  5                                   3    
HELIX   24  24 ALA B  239  ASN B  260  1                                  22    
HELIX   25  25 ASP B  270  LEU B  285  1                                  16    
HELIX   26  26 GLY B  290  TYR B  294  5                                   5    
HELIX   27  27 GLY B  296  ARG B  308  1                                  13    
HELIX   28  28 ASN B  313  GLY B  317  5                                   5    
HELIX   29  29 ALA B  336  THR B  346  1                                  11    
HELIX   30  30 GLU B  353  GLY B  360  1                                   8    
HELIX   31  31 THR B  380  VAL B  400  1                                  21    
HELIX   32  32 ASP B  411  LYS B  429  1                                  19    
HELIX   33  33 ALA B  437  ARG B  450  1                                  14    
HELIX   34  34 GLY B  451  LEU B  456  1                                   6    
HELIX   35  35 GLU B  457  GLN B  475  1                                  19    
HELIX   36  36 HIS B  476  GLY B  487  1                                  12    
HELIX   37  37 SER B  490  GLY B  507  1                                  18    
HELIX   38  38 ILE C  150  VAL C  157  1                                   8    
HELIX   39  39 THR C  176  ASP C  191  1                                  16    
HELIX   40  40 LYS C  209  ALA C  223  1                                  15    
HELIX   41  41 ALA C  225  LYS C  227  5                                   3    
HELIX   42  42 ALA C  239  ASP C  259  1                                  21    
HELIX   43  43 ASP C  270  LEU C  285  1                                  16    
HELIX   44  44 ASP C  297  ARG C  308  1                                  12    
HELIX   45  45 ASN C  313  GLY C  317  5                                   5    
HELIX   46  46 ALA C  336  THR C  346  1                                  11    
HELIX   47  47 GLU C  353  GLY C  360  1                                   8    
HELIX   48  48 GLY C  375  GLN C  379  5                                   5    
HELIX   49  49 THR C  380  ALA C  401  1                                  22    
HELIX   50  50 ASP C  411  LYS C  429  1                                  19    
HELIX   51  51 ALA C  437  ARG C  450  1                                  14    
HELIX   52  52 GLU C  457  GLN C  475  1                                  19    
HELIX   53  53 HIS C  476  GLY C  487  1                                  12    
HELIX   54  54 SER C  490  GLU C  509  1                                  20    
HELIX   55  55 GLY D   87  LEU D   91  5                                   5    
HELIX   56  56 GLU D  122  GLU D  125  5                                   4    
HELIX   57  57 ILE D  137  ALA D  144  1                                   8    
HELIX   58  58 GLY D  161  LYS D  175  1                                  15    
HELIX   59  59 ARG D  189  GLY D  204  1                                  16    
HELIX   60  60 PRO D  225  GLN D  246  1                                  22    
HELIX   61  61 ASN D  257  ALA D  270  1                                  14    
HELIX   62  62 SER D  277  TYR D  281  5                                   5    
HELIX   63  63 THR D  284  ILE D  296  1                                  13    
HELIX   64  64 PRO D  313  ASP D  316  5                                   4    
HELIX   65  65 ASP D  319  LEU D  329  1                                  11    
HELIX   66  66 SER D  336  LEU D  342  1                                   7    
HELIX   67  67 VAL D  363  GLY D  392  1                                  30    
HELIX   68  68 GLU D  398  SER D  415  1                                  18    
HELIX   69  69 ALA D  421  GLY D  426  1                                   6    
HELIX   70  70 PRO D  433  ALA D  446  1                                  14    
HELIX   71  71 PRO D  453  TYR D  458  5                                   6    
HELIX   72  72 PRO D  462  ALA D  474  1                                  13    
HELIX   73  73 GLY E   87  THR E   90  5                                   4    
HELIX   74  74 GLU E  122  MET E  126  5                                   5    
HELIX   75  75 ILE E  137  ALA E  144  1                                   8    
HELIX   76  76 GLY E  161  HIS E  177  1                                  17    
HELIX   77  77 ARG E  189  GLY E  204  1                                  16    
HELIX   78  78 PRO E  225  ALA E  230  1                                   6    
HELIX   79  79 ARG E  231  GLN E  246  1                                  16    
HELIX   80  80 ASN E  257  LEU E  272  1                                  16    
HELIX   81  81 SER E  277  TYR E  281  5                                   5    
HELIX   82  82 THR E  284  GLU E  294  1                                  11    
HELIX   83  83 VAL E  312  ASP E  316  5                                   5    
HELIX   84  84 ASP E  319  HIS E  328  1                                  10    
HELIX   85  85 SER E  336  LEU E  342  1                                   7    
HELIX   86  86 GLY E  364  LEU E  391  1                                  28    
HELIX   87  87 SER E  397  SER E  415  1                                  19    
HELIX   88  88 PHE E  418  GLU E  422  5                                   5    
HELIX   89  89 PRO E  433  ALA E  446  1                                  14    
HELIX   90  90 PRO E  453  PHE E  457  5                                   5    
HELIX   91  91 PRO E  462  LEU E  473  1                                  12    
HELIX   92  92 GLY F   87  THR F   90  5                                   4    
HELIX   93  93 ILE F  137  ALA F  144  1                                   8    
HELIX   94  94 GLY F  161  HIS F  177  1                                  17    
HELIX   95  95 ARG F  189  GLY F  204  1                                  16    
HELIX   96  96 PRO F  225  GLN F  246  1                                  22    
HELIX   97  97 ASN F  257  ALA F  270  1                                  14    
HELIX   98  98 SER F  277  TYR F  281  5                                   5    
HELIX   99  99 THR F  284  GLU F  294  1                                  11    
HELIX  100 100 PRO F  313  ASP F  316  5                                   4    
HELIX  101 101 ASP F  319  HIS F  328  1                                  10    
HELIX  102 102 SER F  336  LEU F  342  1                                   7    
HELIX  103 103 GLY F  364  GLN F  385  1                                  22    
HELIX  104 104 ASP F  386  GLY F  392  1                                   7    
HELIX  105 105 SER F  397  SER F  415  1                                  19    
HELIX  106 106 ALA F  421  GLY F  426  1                                   6    
HELIX  107 107 PRO F  433  ALA F  446  1                                  14    
HELIX  108 108 PRO F  453  PHE F  457  5                                   5    
HELIX  109 109 PRO F  462  LEU F  473  1                                  12    
HELIX  110 110 THR G    2  LEU G   49  1                                  48    
HELIX  111 111 LEU G   49  LYS G   54  1                                   6    
HELIX  112 112 ALA G   80  ALA G   94  1                                  15    
HELIX  113 113 THR G  137  ASN G  150  1                                  14    
HELIX  114 114 LEU G  181  ALA G  187  1                                   7    
HELIX  115 115 GLU G  188  TYR G  193  5                                   6    
HELIX  116 116 ASP G  197  ALA G  269  1                                  73    
HELIX  117 117 THR H   99  LEU H  103  5                                   5    
HELIX  118 118 ASP H  104  LEU H  120  1                                  17    
HELIX  119 119 ASP H  124  ALA H  144  1                                  21    
HELIX  120 120 SER I   10  ALA I   25  1                                  16    
HELIX  121 121 LYS I   27  THR I   37  1                                  11    
HELIX  122 122 GLY J   12  GLY J   17  5                                   6    
HELIX  123 123 VAL J   18  TYR J   36  1                                  19    
HELIX  124 124 SER J   41  PHE J   47  1                                   7    
HELIX  125 125 ALA J   50  ILE J   71  1                                  22    
HELIX  126 126 THR K    4  ALA K   14  1                                  11    
HELIX  127 127 THR K   15  ALA K   19  5                                   5    
HELIX  128 128 GLY K   20  PHE K   29  1                                  10    
HELIX  129 129 PHE K   29  ILE K   34  1                                   6    
HELIX  130 130 SER K   41  PHE K   47  1                                   7    
HELIX  131 131 TYR K   49  PHE K   54  1                                   6    
HELIX  132 132 GLU K   58  LEU K   70  1                                  13    
HELIX  133 133 ALA L   13  GLY L   20  5                                   8    
HELIX  134 134 GLY L   22  GLY L   35  1                                  14    
HELIX  135 135 SER L   41  LEU L   46  1                                   6    
HELIX  136 136 PHE L   47  LEU L   52  1                                   6    
HELIX  137 137 GLU L   58  LEU L   70  1                                  13    
HELIX  138 138 LYS M    7  GLY M   12  1                                   6    
HELIX  139 139 ALA M   14  GLY M   17  5                                   4    
HELIX  140 140 VAL M   18  PHE M   29  1                                  12    
HELIX  141 141 GLN M   45  ILE M   71  1                                  27    
HELIX  142 142 THR N   15  GLY N   17  5                                   3    
HELIX  143 143 VAL N   18  ILE N   34  1                                  17    
HELIX  144 144 SER N   41  GLN N   45  1                                   5    
HELIX  145 145 LEU N   46  PHE N   54  1                                   9    
HELIX  146 146 MET N   60  PHE N   69  1                                  10    
HELIX  147 147 ALA O   13  GLY O   17  5                                   5    
HELIX  148 148 VAL O   18  GLY O   24  1                                   7    
HELIX  149 149 GLY O   24  PHE O   29  1                                   6    
HELIX  150 150 PHE O   29  ILE O   34  1                                   6    
HELIX  151 151 GLN O   45  ALA O   55  1                                  11    
HELIX  152 152 GLU O   58  PHE O   63  1                                   6    
HELIX  153 153 ALA P    5  ALA P   14  1                                  10    
HELIX  154 154 GLY P   17  PHE P   29  1                                  13    
HELIX  155 155 GLY P   30  TYR P   36  1                                   7    
HELIX  156 156 SER P   41  PHE P   47  1                                   7    
HELIX  157 157 TYR P   49  LEU P   56  1                                   8    
HELIX  158 158 SER P   57  LEU P   65  1                                   9    
HELIX  159 159 ALA Q   14  VAL Q   18  5                                   5    
HELIX  160 160 GLY Q   22  LEU Q   32  1                                  11    
HELIX  161 161 LEU Q   52  SER Q   57  1                                   6    
HELIX  162 162 CYS Q   64  PHE Q   69  1                                   6    
HELIX  163 163 TYR S   18  ALA S   26  1                                   9    
HELIX  164 164 LYS S   31  GLU S   48  1                                  18    
HELIX  165 165 ALA S   52  ASN S   57  1                                   6    
HELIX  166 166 PRO S   58  VAL S   60  5                                   3    
HELIX  167 167 LYS S   61  VAL S   66  1                                   6    
HELIX  168 168 LEU S   85  ALA S   90  1                                   6    
HELIX  169 169 GLY S   93  THR S   96  5                                   4    
HELIX  170 170 ASN S   97  THR S  107  1                                  11    
HELIX  171 171 VAL S  137  LEU S  142  5                                   6    
HELIX  172 172 LYS S  153  ILE S  158  1                                   6    
HELIX  173 173 GLY S  161  GLY S  167  1                                   7    
HELIX  174 174 PRO T    1  TYR T   18  1                                  18    
HELIX  175 175 GLU T   23  VAL T  148  1                                 126    
HELIX  176 176 GLN T  150  GLN T  156  5                                   7    
HELIX  177 177 GLU T  157  LEU T  171  1                                  15    
HELIX  178 178 ASP U   11  GLU U   17  1                                   7    
HELIX  179 179 PRO U   20  ASN U   22  5                                   3    
HELIX  180 180 GLN U   23  LEU U   44  1                                  22    
HELIX  181 181 ASP U   52  VAL U   60  1                                   9    
HELIX  182 182 ALA U   63  LEU U   76  1                                  14    
HELIX  183 183 ALA U   87  CYS U  100  1                                  14    
HELIX  184 184 CYS U  100  ARG U  122  1                                  23    
HELIX  185 185 VAL V    4  GLN V   20  1                                  17    
HELIX  186 186 GLY V   29  TYR V   47  1                                  19    
HELIX  187 187 ILE W   10  SER W   34  1                                  25    
HELIX  188 188 SER W   39  MET W   57  1                                  19    
HELIX  189 189 MET W   58  ILE W   60  5                                   3    
HELIX  190 190 GLY W   65  LEU W   88  1                                  24    
HELIX  191 191 THR W   95  GLY W  116  1                                  22    
HELIX  192 192 GLY W  116  THR W  121  1                                   6    
HELIX  193 193 SER W  124  LEU W  129  1                                   6    
HELIX  194 194 ILE W  138  PHE W  150  1                                  13    
HELIX  195 195 PHE W  150  MET W  182  1                                  33    
HELIX  196 196 THR W  188  GLU W  203  1                                  16    
HELIX  197 197 GLU W  203  ASN W  225  1                                  23    
SHEET    1  AA25 THR A  28  GLY A  35  0                                        
SHEET    2  AA25 ILE A  87  ARG A  90 -1  O  VAL A  88   N  GLY A  29           
SHEET    3  AA25 GLU A  51  PHE A  55  1  O  GLU A  54   N  LYS A  89           
SHEET    4  AA25 LYS A  60  GLU A  67  1  O  GLY A  61   N  VAL A  53           
SHEET    5  AA25 THR E  10  ILE E  17 -1  O  VAL E  16   N  LEU A  66           
SHEET    6  AA25 VAL E  20  PHE E  25  1  O  VAL E  20   N  ILE E  17           
SHEET    7  AA25 THR E  57  ALA E  62  1  O  VAL E  58   N  VAL E  23           
SHEET    8  AA25 VAL E  46  GLY E  54  1  O  GLU E  48   N  ILE E  61           
SHEET    9  AA25 ALA E  35  GLN E  39  1  O  LEU E  36   N  LEU E  47           
SHEET   10  AA25 LYS E  74  ALA E  80  1  O  LYS E  74   N  GLN E  39           
SHEET   11  AA25 VAL D  46  GLY D  54 -1  O  HIS D  52   N  ILE A  34           
SHEET   12  AA25 THR D  57  ALA D  62  1  O  THR D  57   N  GLY D  54           
SHEET   13  AA25 VAL D  20  PHE D  25  1  O  VAL D  21   N  THR D  60           
SHEET   14  AA25 THR D  10  ILE D  17 -1  O  ARG D  12   N  GLN D  24           
SHEET   15  AA25 LYS C  60  GLU C  67 -1  O  LEU C  66   N  VAL D  16           
SHEET   16  AA25 GLU C  51  PHE C  55 -1  O  GLU C  51   N  SER C  63           
SHEET   17  AA25 ILE C  87  ILE C  94 -1  O  LYS C  89   N  GLU C  54           
SHEET   18  AA25 THR C  28  GLY C  35 -1  O  GLY C  29   N  VAL C  88           
SHEET   19  AA25 ILE C  38  GLY C  43 -1  O  ILE C  38   N  GLY C  35           
SHEET   20  AA25 THR A  28  GLY A  35  0                                        
SHEET    1  AB 2 ASP A  96  VAL A  99  0                                        
SHEET    2  AB 2 ALA A 125  ARG A 128 -1  O  ALA A 125   N  VAL A  99           
SHEET    1  AC 8 ARG A 106  ASP A 109  0                                        
SHEET    2  AC 8 THR A 229  ALA A 234  1  O  THR A 229   N  ARG A 106           
SHEET    3  AC 8 LEU A 199  ILE A 206  1  O  CYS A 201   N  ILE A 230           
SHEET    4  AC 8 HIS A 263  ASP A 269  1  O  HIS A 263   N  TYR A 200           
SHEET    5  AC 8 SER A 320  ILE A 327  1  O  SER A 320   N  ALA A 264           
SHEET    6  AC 8 LEU A 166  ILE A 168  1  O  ILE A 167   N  ILE A 327           
SHEET    7  AC 8 GLY A 348  LEU A 352  1  O  GLY A 348   N  LEU A 166           
SHEET    8  AC 8 ILE A 365  SER A 372 -1  N  ASN A 366   O  PHE A 351           
SHEET    1  BA13 THR B  28  ILE B  34  0                                        
SHEET    2  BA13 ILE B  87  ILE B  94  1  O  VAL B  88   N  GLY B  29           
SHEET    3  BA13 GLU B  51  PHE B  55 -1  O  MET B  52   N  ALA B  93           
SHEET    4  BA13 LYS B  60  LEU B  66 -1  O  GLY B  61   N  VAL B  53           
SHEET    5  BA13 THR F  10  ILE F  17 -1  O  VAL F  16   N  LEU B  66           
SHEET    6  BA13 VAL F  20  PHE F  25  1  O  VAL F  20   N  ILE F  17           
SHEET    7  BA13 THR F  57  ALA F  62  1  O  VAL F  58   N  VAL F  23           
SHEET    8  BA13 VAL F  46  GLY F  54 -1  O  GLU F  48   N  ILE F  61           
SHEET    9  BA13 ALA F  35  VAL F  38 -1  O  LEU F  36   N  LEU F  47           
SHEET   10  BA13 LYS F  74  ASP F  77 -1  O  LEU F  76   N  GLU F  37           
SHEET   11  BA13 THR B  28  ILE B  34  0                                        
SHEET    1  BB 2 ASP B  96  VAL B  99  0                                        
SHEET    2  BB 2 ALA B 125  ARG B 128 -1  O  ALA B 125   N  VAL B  99           
SHEET    1  BC 6 ARG B 106  ASP B 109  0                                        
SHEET    2  BC 6 THR B 229  THR B 235  1  O  VAL B 231   N  VAL B 108           
SHEET    3  BC 6 TYR B 200  GLN B 208  1  O  CYS B 201   N  ILE B 230           
SHEET    4  BC 6 HIS B 263  ASP B 269  1  O  HIS B 263   N  TYR B 200           
SHEET    5  BC 6 SER B 320  GLU B 328  1  O  SER B 320   N  ALA B 264           
SHEET    6  BC 6 ALA B 310  LYS B 311 -1  O  ALA B 310   N  LEU B 321           
SHEET    1  BD 8 ARG B 106  ASP B 109  0                                        
SHEET    2  BD 8 THR B 229  THR B 235  1  O  VAL B 231   N  VAL B 108           
SHEET    3  BD 8 TYR B 200  GLN B 208  1  O  CYS B 201   N  ILE B 230           
SHEET    4  BD 8 HIS B 263  ASP B 269  1  O  HIS B 263   N  TYR B 200           
SHEET    5  BD 8 SER B 320  GLU B 328  1  O  SER B 320   N  ALA B 264           
SHEET    6  BD 8 LEU B 166  GLY B 169  1  O  ILE B 167   N  ILE B 327           
SHEET    7  BD 8 GLN B 349  LEU B 352  1  O  ILE B 350   N  ILE B 168           
SHEET    8  BD 8 ILE B 365  VAL B 371 -1  N  ASN B 366   O  PHE B 351           
SHEET    1  BE 2 ALA B 310  LYS B 311  0                                        
SHEET    2  BE 2 SER B 320  GLU B 328 -1  O  LEU B 321   N  ALA B 310           
SHEET    1  CA 2 ASP C  96  VAL C  99  0                                        
SHEET    2  CA 2 ALA C 125  ARG C 128 -1  O  ALA C 125   N  VAL C  99           
SHEET    1  CB 9 ASN C 113  ALA C 114  0                                        
SHEET    2  CB 9 ARG C 106  ASP C 109 -1  N  ASP C 109   O  ASN C 113           
SHEET    3  CB 9 THR C 229  ALA C 234  1  O  THR C 229   N  ARG C 106           
SHEET    4  CB 9 TYR C 200  ILE C 206  1  O  CYS C 201   N  ILE C 230           
SHEET    5  CB 9 HIS C 263  ASP C 269  1  O  HIS C 263   N  TYR C 200           
SHEET    6  CB 9 SER C 320  GLU C 328  1  O  SER C 320   N  ALA C 264           
SHEET    7  CB 9 LEU C 166  GLY C 169  1  O  ILE C 167   N  ILE C 327           
SHEET    8  CB 9 GLY C 348  PHE C 351  1  O  GLY C 348   N  LEU C 166           
SHEET    9  CB 9 VAL C 371  SER C 372 -1  O  VAL C 371   N  GLN C 349           
SHEET    1  DA 2 ARG D  83  PRO D  85  0                                        
SHEET    2  DA 2 PHE D 113  ALA D 115 -1  O  ALA D 114   N  ILE D  84           
SHEET    1  DB 8 ARG D  93  MET D  95  0                                        
SHEET    2  DB 8 VAL D 215  TYR D 219  1  O  LEU D 217   N  MET D  95           
SHEET    3  DB 8 TYR D 180  GLY D 185  1  O  SER D 181   N  ALA D 216           
SHEET    4  DB 8 ASP D 250  ASP D 256  1  O  ASP D 250   N  TYR D 180           
SHEET    5  DB 8 SER D 303  TYR D 311  1  O  SER D 303   N  VAL D 251           
SHEET    6  DB 8 LYS D 151  GLY D 156  1  O  ILE D 152   N  GLN D 308           
SHEET    7  DB 8 ALA D 331  VAL D 334  1  O  ALA D 331   N  GLY D 153           
SHEET    8  DB 8 THR D 354  SER D 355 -1  O  THR D 354   N  THR D 332           
SHEET    1  DC 2 ILE D 132  LEU D 133  0                                        
SHEET    2  DC 2 TYR D 146  ALA D 147 -1  O  TYR D 146   N  LEU D 133           
SHEET    1  EA 2 PRO E  85  VAL E  86  0                                        
SHEET    2  EA 2 GLN E 112  PHE E 113 -1  O  GLN E 112   N  VAL E  86           
SHEET    1  EB 8 ILE E  94  MET E  95  0                                        
SHEET    2  EB 8 VAL E 215  GLN E 221  1  O  LEU E 217   N  MET E  95           
SHEET    3  EB 8 TYR E 180  GLU E 188  1  O  SER E 181   N  ALA E 216           
SHEET    4  EB 8 VAL E 251  ASP E 256  1  O  LEU E 252   N  VAL E 182           
SHEET    5  EB 8 ILE E 304  ALA E 309  1  O  THR E 305   N  LEU E 253           
SHEET    6  EB 8 LYS E 151  LEU E 154  1  O  ILE E 152   N  GLN E 308           
SHEET    7  EB 8 ALA E 331  LEU E 335  1  O  ALA E 331   N  GLY E 153           
SHEET    8  EB 8 VAL E 348  SER E 355 -1  N  ASP E 349   O  VAL E 334           
SHEET    1  FA 2 ARG F  83  VAL F  86  0                                        
SHEET    2  FA 2 GLN F 112  ALA F 115 -1  O  GLN F 112   N  VAL F  86           
SHEET    1  FB 7 ILE F  94  MET F  95  0                                        
SHEET    2  FB 7 VAL F 215  GLY F 220  1  O  LEU F 217   N  MET F  95           
SHEET    3  FB 7 SER F 181  VAL F 186  1  O  SER F 181   N  ALA F 216           
SHEET    4  FB 7 ASP F 250  ASP F 256  1  O  LEU F 252   N  VAL F 182           
SHEET    5  FB 7 SER F 303  TYR F 311  1  O  SER F 303   N  VAL F 251           
SHEET    6  FB 7 LYS F 151  GLY F 156  1  O  ILE F 152   N  GLN F 308           
SHEET    7  FB 7 ALA F 331  VAL F 334  1  O  ALA F 331   N  GLY F 153           
SHEET    1  FC 2 GLU F 131  LEU F 133  0                                        
SHEET    2  FC 2 TYR F 146  LYS F 148 -1  O  TYR F 146   N  LEU F 133           
SHEET    1  GA 6 SER G 170  ILE G 178  0                                        
SHEET    2  GA 6 GLY G 158  SER G 167 -1  O  GLY G 158   N  ILE G 178           
SHEET    3  GA 6 ILE G  68  VAL G  71  1  O  ILE G  69   N  ILE G 161           
SHEET    4  GA 6 ILE G 105  VAL G 108  1  O  ILE G 106   N  GLY G  70           
SHEET    5  GA 6 PHE G 124  PHE G 128  1  N  LEU G 125   O  ILE G 105           
SHEET    6  GA 6 ILE I  44  VAL I  45 -1  O  VAL I  45   N  THR G 127           
SHEET    1  HA 7 VAL H  26  VAL H  33  0                                        
SHEET    2  HA 7 MET H  16  ALA H  21 -1  O  MET H  16   N  VAL H  33           
SHEET    3  HA 7 SER H  89  VAL H  98  1  O  VAL H  90   N  THR H  19           
SHEET    4  HA 7 THR H  72  VAL H  84 -1  O  PHE H  76   N  VAL H  98           
SHEET    5  HA 7 GLY H  61  HIS H  66 -1  O  GLY H  61   N  VAL H  77           
SHEET    6  HA 7 GLN H  35  ASP H  37 -1  O  GLN H  35   N  HIS H  66           
SHEET    7  HA 7 GLY H  46  LEU H  48 -1  O  ILE H  47   N  VAL H  36           
SHEET    1  HB 5 VAL H  26  VAL H  33  0                                        
SHEET    2  HB 5 MET H  16  ALA H  21 -1  O  MET H  16   N  VAL H  33           
SHEET    3  HB 5 SER H  89  VAL H  98  1  O  VAL H  90   N  THR H  19           
SHEET    4  HB 5 THR H  72  VAL H  84 -1  O  PHE H  76   N  VAL H  98           
SHEET    5  HB 5 THR H  54  LEU H  58  1  O  THR H  54   N  VAL H  84           
CISPEP   1 ASP A  269    ASP A  270          1        11.41                     
CISPEP   2 ARG A  362    PRO A  363          1        -2.82                     
CISPEP   3 ASP B  269    ASP B  270          1        -0.56                     
CISPEP   4 ARG B  362    PRO B  363          1         7.80                     
CISPEP   5 ASP C  269    ASP C  270          1         3.64                     
CISPEP   6 ARG C  362    PRO C  363          1         0.47                     
CISPEP   7 ASP D  256    ASN D  257          1         8.64                     
CISPEP   8 TYR D  345    PRO D  346          1         2.36                     
CISPEP   9 ASP E  256    ASN E  257          1         2.93                     
CISPEP  10 TYR E  345    PRO E  346          1        -1.62                     
CISPEP  11 ASP F  256    ASN F  257          1         3.75                     
CISPEP  12 TYR F  345    PRO F  346          1        -2.44                     
CISPEP  13 ASN J   39    PRO J   40          1         0.36                     
CISPEP  14 ASN K   39    PRO K   40          1        -0.98                     
CISPEP  15 ASN L   39    PRO L   40          1        -2.77                     
CISPEP  16 ASN M   39    PRO M   40          1        -3.42                     
CISPEP  17 ASN N   39    PRO N   40          1        -3.65                     
CISPEP  18 ASN O   39    PRO O   40          1        -0.75                     
CISPEP  19 ASN P   39    PRO P   40          1        -2.58                     
CISPEP  20 ASN Q   39    PRO Q   40          1        -2.22                     
CISPEP  21 VAL S    9    GLN S   10          1        -8.21                     
CISPEP  22 LEU W   37    VAL W   38          1        -7.91                     
CISPEP  23 VAL W   38    SER W   39          1        -8.13                     
CISPEP  24 ASN W   62    SER W   63          1        10.06                     
CISPEP  25 HIS W   90    SER W   91          1        19.83                     
CISPEP  26 SER W  185    THR W  186          1        -5.75                     
CISPEP  27 THR W  186    THR W  187          1        -6.43                     
CRYST1    1.000    1.000    1.000  90.00  90.00  90.00 P 1           1          
ORIGX1      1.000000  0.000000  0.000000        0.00000                         
ORIGX2      0.000000  1.000000  0.000000        0.00000                         
ORIGX3      0.000000  0.000000  1.000000        0.00000                         
SCALE1      1.000000  0.000000  0.000000        0.00000                         
SCALE2      0.000000  1.000000  0.000000        0.00000                         
SCALE3      0.000000  0.000000  1.000000        0.00000                         
MODEL        1                                                                  
ATOM      1  N   LYS A   2     214.354 201.473 298.588  1.00  0.00           N  
ATOM      2  CA  LYS A   2     214.168 202.868 299.032  1.00  0.00           C  
ATOM      3  C   LYS A   2     215.302 203.644 298.437  1.00  0.00           C  
ATOM      4  O   LYS A   2     215.200 204.221 297.356  1.00  0.00           O  
ATOM      5  N   THR A   3     216.461 203.605 299.099  1.00  0.00           N  
ATOM      6  CA  THR A   3     217.537 204.499 298.806  1.00  0.00           C  
ATOM      7  C   THR A   3     218.269 203.936 297.647  1.00  0.00           C  
ATOM      8  O   THR A   3     218.684 204.626 296.723  1.00  0.00           O  
ATOM      9  N   GLY A   4     218.501 202.634 297.776  1.00  0.00           N  
ATOM     10  CA  GLY A   4     219.408 201.918 296.980  1.00  0.00           C  
ATOM     11  C   GLY A   4     219.794 201.009 298.063  1.00  0.00           C  
ATOM     12  O   GLY A   4     220.384 201.411 299.060  1.00  0.00           O  
ATOM     13  N   THR A   5     219.374 199.767 297.896  1.00  0.00           N  
ATOM     14  CA  THR A   5     219.481 198.644 298.770  1.00  0.00           C  
ATOM     15  C   THR A   5     220.790 198.439 299.468  1.00  0.00           C  
ATOM     16  O   THR A   5     221.794 199.078 299.167  1.00  0.00           O  
ATOM     17  N   ALA A   6     220.725 197.488 300.427  1.00  0.00           N  
ATOM     18  CA  ALA A   6     221.736 197.003 301.330  1.00  0.00           C  
ATOM     19  C   ALA A   6     221.322 197.538 302.639  1.00  0.00           C  
ATOM     20  O   ALA A   6     221.576 196.967 303.687  1.00  0.00           O  
ATOM     21  N   GLU A   7     220.630 198.688 302.596  1.00  0.00           N  
ATOM     22  CA  GLU A   7     219.902 199.243 303.689  1.00  0.00           C  
ATOM     23  C   GLU A   7     218.577 198.575 303.760  1.00  0.00           C  
ATOM     24  O   GLU A   7     217.562 199.196 304.035  1.00  0.00           O  
ATOM     25  N   VAL A   8     218.577 197.261 303.580  1.00  0.00           N  
ATOM     26  CA  VAL A   8     217.413 196.489 303.654  1.00  0.00           C  
ATOM     27  C   VAL A   8     217.945 195.133 303.953  1.00  0.00           C  
ATOM     28  O   VAL A   8     219.151 194.926 304.066  1.00  0.00           O  
ATOM     29  N   SER A   9     217.027 194.167 304.019  1.00  0.00           N  
ATOM     30  CA  SER A   9     217.304 192.784 304.202  1.00  0.00           C  
ATOM     31  C   SER A   9     217.972 192.478 305.498  1.00  0.00           C  
ATOM     32  O   SER A   9     217.502 192.896 306.543  1.00  0.00           O  
ATOM     33  N   SER A  10     218.964 191.584 305.465  1.00  0.00           N  
ATOM     34  CA  SER A  10     219.766 191.246 306.592  1.00  0.00           C  
ATOM     35  C   SER A  10     220.968 192.040 306.545  1.00  0.00           C  
ATOM     36  O   SER A  10     221.796 191.963 307.424  1.00  0.00           O  
ATOM     37  N   ILE A  11     221.107 192.803 305.465  1.00  0.00           N  
ATOM     38  CA  ILE A  11     222.197 193.617 305.132  1.00  0.00           C  
ATOM     39  C   ILE A  11     222.184 194.603 306.160  1.00  0.00           C  
ATOM     40  O   ILE A  11     222.958 194.394 307.069  1.00  0.00           O  
ATOM     41  N   LEU A  12     221.332 195.634 306.154  1.00  0.00           N  
ATOM     42  CA  LEU A  12     221.242 196.457 307.339  1.00  0.00           C  
ATOM     43  C   LEU A  12     221.272 195.701 308.611  1.00  0.00           C  
ATOM     44  O   LEU A  12     222.127 195.960 309.428  1.00  0.00           O  
ATOM     45  N   GLU A  13     220.414 194.691 308.704  1.00  0.00           N  
ATOM     46  CA  GLU A  13     220.252 193.763 309.742  1.00  0.00           C  
ATOM     47  C   GLU A  13     221.420 193.006 310.205  1.00  0.00           C  
ATOM     48  O   GLU A  13     221.411 191.791 310.107  1.00  0.00           O  
ATOM     49  N   GLU A  14     222.389 193.682 310.811  1.00  0.00           N  
ATOM     50  CA  GLU A  14     223.556 193.085 311.334  1.00  0.00           C  
ATOM     51  C   GLU A  14     224.505 194.171 311.505  1.00  0.00           C  
ATOM     52  O   GLU A  14     225.205 194.169 312.490  1.00  0.00           O  
ATOM     53  N   ARG A  15     224.534 195.165 310.616  1.00  0.00           N  
ATOM     54  CA  ARG A  15     225.265 196.375 310.736  1.00  0.00           C  
ATOM     55  C   ARG A  15     224.776 197.205 311.867  1.00  0.00           C  
ATOM     56  O   ARG A  15     225.486 197.915 312.571  1.00  0.00           O  
ATOM     57  N   ILE A  16     223.472 197.039 312.061  1.00  0.00           N  
ATOM     58  CA  ILE A  16     222.630 197.382 313.134  1.00  0.00           C  
ATOM     59  C   ILE A  16     223.109 196.781 314.344  1.00  0.00           C  
ATOM     60  O   ILE A  16     223.287 197.439 315.353  1.00  0.00           O  
ATOM     61  N   LEU A  17     223.147 195.449 314.242  1.00  0.00           N  
ATOM     62  CA  LEU A  17     223.255 194.570 315.339  1.00  0.00           C  
ATOM     63  C   LEU A  17     224.587 194.712 315.953  1.00  0.00           C  
ATOM     64  O   LEU A  17     224.709 194.704 317.170  1.00  0.00           O  
ATOM     65  N   GLY A  18     225.620 194.774 315.106  1.00  0.00           N  
ATOM     66  CA  GLY A  18     226.955 194.460 315.505  1.00  0.00           C  
ATOM     67  C   GLY A  18     227.199 193.017 315.145  1.00  0.00           C  
ATOM     68  O   GLY A  18     228.249 192.469 315.457  1.00  0.00           O  
ATOM     69  N   ALA A  19     226.203 192.332 314.537  1.00  0.00           N  
ATOM     70  CA  ALA A  19     226.291 190.970 314.062  1.00  0.00           C  
ATOM     71  C   ALA A  19     227.070 190.877 312.800  1.00  0.00           C  
ATOM     72  O   ALA A  19     227.583 189.822 312.444  1.00  0.00           O  
ATOM     73  N   ASP A  20     227.266 192.043 312.188  1.00  0.00           N  
ATOM     74  CA  ASP A  20     228.070 192.376 311.049  1.00  0.00           C  
ATOM     75  C   ASP A  20     229.460 191.737 311.031  1.00  0.00           C  
ATOM     76  O   ASP A  20     229.945 191.212 312.033  1.00  0.00           O  
ATOM     77  N   THR A  21     230.140 191.881 309.869  1.00  0.00           N  
ATOM     78  CA  THR A  21     231.373 191.269 309.425  1.00  0.00           C  
ATOM     79  C   THR A  21     231.085 190.030 308.674  1.00  0.00           C  
ATOM     80  O   THR A  21     230.826 188.973 309.251  1.00  0.00           O  
ATOM     81  N   SER A  22     231.239 190.158 307.342  1.00  0.00           N  
ATOM     82  CA  SER A  22     230.791 189.213 306.374  1.00  0.00           C  
ATOM     83  C   SER A  22     232.050 188.573 305.830  1.00  0.00           C  
ATOM     84  O   SER A  22     232.927 188.171 306.600  1.00  0.00           O  
ATOM     85  N   VAL A  23     232.012 188.272 304.508  1.00  0.00           N  
ATOM     86  CA  VAL A  23     232.977 187.499 303.782  1.00  0.00           C  
ATOM     87  C   VAL A  23     234.353 188.070 303.742  1.00  0.00           C  
ATOM     88  O   VAL A  23     235.328 187.328 303.730  1.00  0.00           O  
ATOM     89  N   ASP A  24     234.439 189.390 303.650  1.00  0.00           N  
ATOM     90  CA  ASP A  24     235.647 190.131 303.584  1.00  0.00           C  
ATOM     91  C   ASP A  24     235.046 191.395 303.159  1.00  0.00           C  
ATOM     92  O   ASP A  24     235.276 192.449 303.740  1.00  0.00           O  
ATOM     93  N   LEU A  25     234.162 191.233 302.154  1.00  0.00           N  
ATOM     94  CA  LEU A  25     233.483 192.257 301.472  1.00  0.00           C  
ATOM     95  C   LEU A  25     234.448 193.003 300.709  1.00  0.00           C  
ATOM     96  O   LEU A  25     234.232 194.176 300.468  1.00  0.00           O  
ATOM     97  N   GLU A  26     235.545 192.362 300.300  1.00  0.00           N  
ATOM     98  CA  GLU A  26     236.475 193.056 299.511  1.00  0.00           C  
ATOM     99  C   GLU A  26     237.221 192.099 298.754  1.00  0.00           C  
ATOM    100  O   GLU A  26     237.731 192.424 297.693  1.00  0.00           O  
ATOM    101  N   GLU A  27     237.355 190.911 299.340  1.00  0.00           N  
ATOM    102  CA  GLU A  27     237.998 189.830 298.708  1.00  0.00           C  
ATOM    103  C   GLU A  27     237.025 188.860 298.269  1.00  0.00           C  
ATOM    104  O   GLU A  27     237.290 187.960 297.485  1.00  0.00           O  
ATOM    105  N   THR A  28     235.886 188.980 298.894  1.00  0.00           N  
ATOM    106  CA  THR A  28     234.764 188.189 298.638  1.00  0.00           C  
ATOM    107  C   THR A  28     233.689 189.178 298.778  1.00  0.00           C  
ATOM    108  O   THR A  28     233.883 190.244 299.335  1.00  0.00           O  
ATOM    109  N   GLY A  29     232.510 188.831 298.297  1.00  0.00           N  
ATOM    110  CA  GLY A  29     231.359 189.619 298.485  1.00  0.00           C  
ATOM    111  C   GLY A  29     230.310 188.592 298.495  1.00  0.00           C  
ATOM    112  O   GLY A  29     230.520 187.440 298.149  1.00  0.00           O  
ATOM    113  N   ARG A  30     229.117 189.002 298.876  1.00  0.00           N  
ATOM    114  CA  ARG A  30     227.983 188.169 298.905  1.00  0.00           C  
ATOM    115  C   ARG A  30     227.068 188.775 297.973  1.00  0.00           C  
ATOM    116  O   ARG A  30     227.111 189.977 297.824  1.00  0.00           O  
ATOM    117  N   VAL A  31     226.312 187.992 297.207  1.00  0.00           N  
ATOM    118  CA  VAL A  31     225.602 188.527 296.096  1.00  0.00           C  
ATOM    119  C   VAL A  31     224.499 189.317 296.590  1.00  0.00           C  
ATOM    120  O   VAL A  31     223.571 188.820 297.180  1.00  0.00           O  
ATOM    121  N   LEU A  32     224.579 190.615 296.371  1.00  0.00           N  
ATOM    122  CA  LEU A  32     223.584 191.513 296.828  1.00  0.00           C  
ATOM    123  C   LEU A  32     222.299 191.341 296.087  1.00  0.00           C  
ATOM    124  O   LEU A  32     221.231 191.425 296.684  1.00  0.00           O  
ATOM    125  N   SER A  33     222.357 191.208 294.762  1.00  0.00           N  
ATOM    126  CA  SER A  33     221.196 191.169 293.951  1.00  0.00           C  
ATOM    127  C   SER A  33     221.678 190.343 292.895  1.00  0.00           C  
ATOM    128  O   SER A  33     222.855 190.432 292.570  1.00  0.00           O  
ATOM    129  N   ILE A  34     220.751 189.643 292.266  1.00  0.00           N  
ATOM    130  CA  ILE A  34     221.157 188.918 291.147  1.00  0.00           C  
ATOM    131  C   ILE A  34     220.012 188.870 290.260  1.00  0.00           C  
ATOM    132  O   ILE A  34     218.910 188.481 290.586  1.00  0.00           O  
ATOM    133  N   GLY A  35     220.281 189.117 289.016  1.00  0.00           N  
ATOM    134  CA  GLY A  35     219.285 188.833 288.089  1.00  0.00           C  
ATOM    135  C   GLY A  35     220.059 189.210 286.948  1.00  0.00           C  
ATOM    136  O   GLY A  35     220.728 190.241 286.921  1.00  0.00           O  
ATOM    137  N   ASP A  36     219.926 188.340 285.949  1.00  0.00           N  
ATOM    138  CA  ASP A  36     220.264 188.607 284.598  1.00  0.00           C  
ATOM    139  C   ASP A  36     221.741 188.774 284.466  1.00  0.00           C  
ATOM    140  O   ASP A  36     222.230 189.591 283.694  1.00  0.00           O  
ATOM    141  N   GLY A  37     222.490 187.946 285.216  1.00  0.00           N  
ATOM    142  CA  GLY A  37     223.920 187.987 285.250  1.00  0.00           C  
ATOM    143  C   GLY A  37     224.444 189.262 285.792  1.00  0.00           C  
ATOM    144  O   GLY A  37     225.566 189.643 285.499  1.00  0.00           O  
ATOM    145  N   ILE A  38     223.661 189.966 286.616  1.00  0.00           N  
ATOM    146  CA  ILE A  38     224.166 191.161 287.166  1.00  0.00           C  
ATOM    147  C   ILE A  38     223.989 190.918 288.564  1.00  0.00           C  
ATOM    148  O   ILE A  38     222.892 190.953 289.108  1.00  0.00           O  
ATOM    149  N   ALA A  39     225.140 190.805 289.193  1.00  0.00           N  
ATOM    150  CA  ALA A  39     225.179 190.614 290.560  1.00  0.00           C  
ATOM    151  C   ALA A  39     225.704 191.879 290.964  1.00  0.00           C  
ATOM    152  O   ALA A  39     226.836 192.207 290.681  1.00  0.00           O  
ATOM    153  N   ARG A  40     224.921 192.603 291.733  1.00  0.00           N  
ATOM    154  CA  ARG A  40     225.529 193.653 292.478  1.00  0.00           C  
ATOM    155  C   ARG A  40     225.898 192.871 293.645  1.00  0.00           C  
ATOM    156  O   ARG A  40     225.094 192.080 294.082  1.00  0.00           O  
ATOM    157  N   VAL A  41     227.135 192.895 294.082  1.00  0.00           N  
ATOM    158  CA  VAL A  41     227.564 191.885 294.979  1.00  0.00           C  
ATOM    159  C   VAL A  41     228.003 192.758 295.991  1.00  0.00           C  
ATOM    160  O   VAL A  41     228.714 193.700 295.748  1.00  0.00           O  
ATOM    161  N   HIS A  42     227.532 192.524 297.170  1.00  0.00           N  
ATOM    162  CA  HIS A  42     227.830 193.384 298.207  1.00  0.00           C  
ATOM    163  C   HIS A  42     229.146 193.001 298.717  1.00  0.00           C  
ATOM    164  O   HIS A  42     229.506 191.850 298.904  1.00  0.00           O  
ATOM    165  N   GLY A  43     229.871 194.087 298.918  1.00  0.00           N  
ATOM    166  CA  GLY A  43     231.197 194.153 299.346  1.00  0.00           C  
ATOM    167  C   GLY A  43     231.991 194.306 298.134  1.00  0.00           C  
ATOM    168  O   GLY A  43     231.650 195.126 297.286  1.00  0.00           O  
ATOM    169  N   LEU A  44     233.094 193.534 298.087  1.00  0.00           N  
ATOM    170  CA  LEU A  44     234.146 193.549 297.110  1.00  0.00           C  
ATOM    171  C   LEU A  44     234.830 194.914 296.931  1.00  0.00           C  
ATOM    172  O   LEU A  44     235.085 195.365 295.828  1.00  0.00           O  
ATOM    173  N   ARG A  45     235.197 195.628 298.016  1.00  0.00           N  
ATOM    174  CA  ARG A  45     235.659 196.994 297.960  1.00  0.00           C  
ATOM    175  C   ARG A  45     237.062 197.090 297.470  1.00  0.00           C  
ATOM    176  O   ARG A  45     237.549 198.131 297.048  1.00  0.00           O  
ATOM    177  N   ASN A  46     237.758 195.969 297.541  1.00  0.00           N  
ATOM    178  CA  ASN A  46     239.126 195.941 297.199  1.00  0.00           C  
ATOM    179  C   ASN A  46     239.212 195.336 295.920  1.00  0.00           C  
ATOM    180  O   ASN A  46     240.299 195.185 295.407  1.00  0.00           O  
ATOM    181  N   VAL A  47     238.096 194.940 295.328  1.00  0.00           N  
ATOM    182  CA  VAL A  47     238.144 194.344 294.048  1.00  0.00           C  
ATOM    183  C   VAL A  47     238.706 195.329 293.089  1.00  0.00           C  
ATOM    184  O   VAL A  47     238.516 196.531 293.240  1.00  0.00           O  
ATOM    185  N   GLN A  48     239.427 194.813 292.096  1.00  0.00           N  
ATOM    186  CA  GLN A  48     240.057 195.619 291.125  1.00  0.00           C  
ATOM    187  C   GLN A  48     239.034 196.143 290.234  1.00  0.00           C  
ATOM    188  O   GLN A  48     238.017 195.502 290.010  1.00  0.00           O  
ATOM    189  N   ALA A  49     239.414 197.193 289.512  1.00  0.00           N  
ATOM    190  CA  ALA A  49     238.733 197.543 288.331  1.00  0.00           C  
ATOM    191  C   ALA A  49     239.132 196.478 287.407  1.00  0.00           C  
ATOM    192  O   ALA A  49     240.313 196.243 287.168  1.00  0.00           O  
ATOM    193  N   GLU A  50     238.076 195.857 286.872  1.00  0.00           N  
ATOM    194  CA  GLU A  50     238.121 194.789 285.941  1.00  0.00           C  
ATOM    195  C   GLU A  50     238.605 193.531 286.532  1.00  0.00           C  
ATOM    196  O   GLU A  50     239.246 192.756 285.843  1.00  0.00           O  
ATOM    197  N   GLU A  51     238.343 193.223 287.803  1.00  0.00           N  
ATOM    198  CA  GLU A  51     238.816 191.949 288.217  1.00  0.00           C  
ATOM    199  C   GLU A  51     237.854 190.939 287.782  1.00  0.00           C  
ATOM    200  O   GLU A  51     236.668 191.060 288.040  1.00  0.00           O  
ATOM    201  N   MET A  52     238.335 189.848 287.193  1.00  0.00           N  
ATOM    202  CA  MET A  52     237.498 188.727 287.003  1.00  0.00           C  
ATOM    203  C   MET A  52     237.232 188.137 288.329  1.00  0.00           C  
ATOM    204  O   MET A  52     238.137 188.015 289.125  1.00  0.00           O  
ATOM    205  N   VAL A  53     235.979 187.853 288.657  1.00  0.00           N  
ATOM    206  CA  VAL A  53     235.656 187.294 289.926  1.00  0.00           C  
ATOM    207  C   VAL A  53     235.128 185.937 289.651  1.00  0.00           C  
ATOM    208  O   VAL A  53     235.066 185.513 288.506  1.00  0.00           O  
ATOM    209  N   GLU A  54     234.921 185.208 290.752  1.00  0.00           N  
ATOM    210  CA  GLU A  54     234.612 183.829 290.802  1.00  0.00           C  
ATOM    211  C   GLU A  54     233.448 183.630 291.692  1.00  0.00           C  
ATOM    212  O   GLU A  54     233.337 184.188 292.763  1.00  0.00           O  
ATOM    213  N   PHE A  55     232.512 182.828 291.230  1.00  0.00           N  
ATOM    214  CA  PHE A  55     231.254 182.570 291.826  1.00  0.00           C  
ATOM    215  C   PHE A  55     231.311 181.386 292.628  1.00  0.00           C  
ATOM    216  O   PHE A  55     232.106 180.495 292.372  1.00  0.00           O  
ATOM    217  N   SER A  56     230.309 181.330 293.515  1.00  0.00           N  
ATOM    218  CA  SER A  56     229.937 180.181 294.273  1.00  0.00           C  
ATOM    219  C   SER A  56     229.301 179.205 293.336  1.00  0.00           C  
ATOM    220  O   SER A  56     229.355 178.007 293.557  1.00  0.00           O  
ATOM    221  N   SER A  57     228.790 179.683 292.191  1.00  0.00           N  
ATOM    222  CA  SER A  57     228.238 178.836 291.183  1.00  0.00           C  
ATOM    223  C   SER A  57     229.352 178.465 290.253  1.00  0.00           C  
ATOM    224  O   SER A  57     229.154 177.769 289.268  1.00  0.00           O  
ATOM    225  N   GLY A  58     230.575 178.900 290.591  1.00  0.00           N  
ATOM    226  CA  GLY A  58     231.786 178.622 289.889  1.00  0.00           C  
ATOM    227  C   GLY A  58     231.919 179.494 288.714  1.00  0.00           C  
ATOM    228  O   GLY A  58     232.972 179.539 288.097  1.00  0.00           O  
ATOM    229  N   LEU A  59     230.853 180.218 288.355  1.00  0.00           N  
ATOM    230  CA  LEU A  59     230.857 181.166 287.298  1.00  0.00           C  
ATOM    231  C   LEU A  59     231.770 182.262 287.577  1.00  0.00           C  
ATOM    232  O   LEU A  59     232.265 182.441 288.667  1.00  0.00           O  
ATOM    233  N   LYS A  60     232.149 182.943 286.523  1.00  0.00           N  
ATOM    234  CA  LYS A  60     233.076 184.008 286.559  1.00  0.00           C  
ATOM    235  C   LYS A  60     232.294 185.248 286.456  1.00  0.00           C  
ATOM    236  O   LYS A  60     231.114 185.188 286.153  1.00  0.00           O  
ATOM    237  N   GLY A  61     232.874 186.398 286.791  1.00  0.00           N  
ATOM    238  CA  GLY A  61     232.141 187.616 286.717  1.00  0.00           C  
ATOM    239  C   GLY A  61     233.130 188.682 286.434  1.00  0.00           C  
ATOM    240  O   GLY A  61     234.315 188.412 286.481  1.00  0.00           O  
ATOM    241  N   MET A  62     232.713 189.950 286.234  1.00  0.00           N  
ATOM    242  CA  MET A  62     233.691 190.984 286.102  1.00  0.00           C  
ATOM    243  C   MET A  62     233.184 191.988 286.957  1.00  0.00           C  
ATOM    244  O   MET A  62     232.053 192.419 286.818  1.00  0.00           O  
ATOM    245  N   SER A  63     234.127 192.531 287.707  1.00  0.00           N  
ATOM    246  CA  SER A  63     233.886 193.680 288.476  1.00  0.00           C  
ATOM    247  C   SER A  63     234.242 194.747 287.538  1.00  0.00           C  
ATOM    248  O   SER A  63     235.362 195.241 287.554  1.00  0.00           O  
ATOM    249  N   LEU A  64     233.280 195.216 286.750  1.00  0.00           N  
ATOM    250  CA  LEU A  64     233.603 196.349 285.967  1.00  0.00           C  
ATOM    251  C   LEU A  64     233.282 197.554 286.767  1.00  0.00           C  
ATOM    252  O   LEU A  64     234.028 198.525 286.845  1.00  0.00           O  
ATOM    253  N   ASN A  65     232.037 197.527 287.272  1.00  0.00           N  
ATOM    254  CA  ASN A  65     231.486 198.663 287.930  1.00  0.00           C  
ATOM    255  C   ASN A  65     231.432 198.390 289.339  1.00  0.00           C  
ATOM    256  O   ASN A  65     230.951 197.360 289.781  1.00  0.00           O  
ATOM    257  N   LEU A  66     232.194 199.222 290.002  1.00  0.00           N  
ATOM    258  CA  LEU A  66     232.497 199.231 291.357  1.00  0.00           C  
ATOM    259  C   LEU A  66     231.632 200.302 291.922  1.00  0.00           C  
ATOM    260  O   LEU A  66     231.800 201.471 291.608  1.00  0.00           O  
ATOM    261  N   GLU A  67     230.582 199.925 292.657  1.00  0.00           N  
ATOM    262  CA  GLU A  67     229.618 200.857 293.114  1.00  0.00           C  
ATOM    263  C   GLU A  67     229.979 200.957 294.503  1.00  0.00           C  
ATOM    264  O   GLU A  67     230.653 200.082 294.995  1.00  0.00           O  
ATOM    265  N   PRO A  68     229.569 201.942 295.182  1.00  0.00           N  
ATOM    266  CA  PRO A  68     229.940 202.190 296.541  1.00  0.00           C  
ATOM    267  C   PRO A  68     229.607 201.181 297.546  1.00  0.00           C  
ATOM    268  O   PRO A  68     229.692 201.514 298.714  1.00  0.00           O  
ATOM    269  N   ASP A  69     229.096 200.032 297.171  1.00  0.00           N  
ATOM    270  CA  ASP A  69     228.470 199.224 298.128  1.00  0.00           C  
ATOM    271  C   ASP A  69     228.442 197.879 297.580  1.00  0.00           C  
ATOM    272  O   ASP A  69     228.132 196.904 298.252  1.00  0.00           O  
ATOM    273  N   ASN A  70     228.674 197.785 296.291  1.00  0.00           N  
ATOM    274  CA  ASN A  70     228.556 196.515 295.737  1.00  0.00           C  
ATOM    275  C   ASN A  70     229.321 196.678 294.563  1.00  0.00           C  
ATOM    276  O   ASN A  70     229.864 197.725 294.270  1.00  0.00           O  
ATOM    277  N   VAL A  71     229.469 195.550 293.926  1.00  0.00           N  
ATOM    278  CA  VAL A  71     230.204 195.369 292.765  1.00  0.00           C  
ATOM    279  C   VAL A  71     229.236 194.811 291.808  1.00  0.00           C  
ATOM    280  O   VAL A  71     228.642 193.769 292.018  1.00  0.00           O  
ATOM    281  N   GLY A  72     229.057 195.530 290.702  1.00  0.00           N  
ATOM    282  CA  GLY A  72     228.275 195.138 289.603  1.00  0.00           C  
ATOM    283  C   GLY A  72     229.163 194.244 288.883  1.00  0.00           C  
ATOM    284  O   GLY A  72     230.258 194.605 288.429  1.00  0.00           O  
ATOM    285  N   VAL A  73     228.647 193.023 288.832  1.00  0.00           N  
ATOM    286  CA  VAL A  73     229.365 191.943 288.364  1.00  0.00           C  
ATOM    287  C   VAL A  73     228.521 191.550 287.299  1.00  0.00           C  
ATOM    288  O   VAL A  73     227.424 191.048 287.480  1.00  0.00           O  
ATOM    289  N   VAL A  74     229.155 191.593 286.148  1.00  0.00           N  
ATOM    290  CA  VAL A  74     228.603 191.003 285.003  1.00  0.00           C  
ATOM    291  C   VAL A  74     229.036 189.610 285.184  1.00  0.00           C  
ATOM    292  O   VAL A  74     230.200 189.353 285.409  1.00  0.00           O  
ATOM    293  N   VAL A  75     228.113 188.680 285.051  1.00  0.00           N  
ATOM    294  CA  VAL A  75     228.405 187.328 285.274  1.00  0.00           C  
ATOM    295  C   VAL A  75     228.719 186.829 283.935  1.00  0.00           C  
ATOM    296  O   VAL A  75     228.000 186.996 282.957  1.00  0.00           O  
ATOM    297  N   PHE A  76     229.887 186.228 283.904  1.00  0.00           N  
ATOM    298  CA  PHE A  76     230.559 185.654 282.809  1.00  0.00           C  
ATOM    299  C   PHE A  76     230.053 184.272 282.788  1.00  0.00           C  
ATOM    300  O   PHE A  76     230.785 183.325 283.047  1.00  0.00           O  
ATOM    301  N   GLY A  77     228.743 184.132 282.627  1.00  0.00           N  
ATOM    302  CA  GLY A  77     228.166 182.848 282.688  1.00  0.00           C  
ATOM    303  C   GLY A  77     226.764 183.035 282.309  1.00  0.00           C  
ATOM    304  O   GLY A  77     226.301 184.144 282.041  1.00  0.00           O  
ATOM    305  N   ASN A  78     226.086 181.885 282.220  1.00  0.00           N  
ATOM    306  CA  ASN A  78     224.804 181.745 281.617  1.00  0.00           C  
ATOM    307  C   ASN A  78     224.028 180.971 282.621  1.00  0.00           C  
ATOM    308  O   ASN A  78     223.485 179.889 282.402  1.00  0.00           O  
ATOM    309  N   ASP A  79     223.943 181.656 283.767  1.00  0.00           N  
ATOM    310  CA  ASP A  79     223.334 181.370 285.023  1.00  0.00           C  
ATOM    311  C   ASP A  79     221.918 180.934 284.902  1.00  0.00           C  
ATOM    312  O   ASP A  79     221.328 180.927 283.832  1.00  0.00           O  
ATOM    313  N   LYS A  80     221.396 180.500 286.040  1.00  0.00           N  
ATOM    314  CA  LYS A  80     220.040 180.110 286.267  1.00  0.00           C  
ATOM    315  C   LYS A  80     220.023 179.632 287.686  1.00  0.00           C  
ATOM    316  O   LYS A  80     219.055 179.063 288.179  1.00  0.00           O  
ATOM    317  N   LEU A  81     221.215 179.725 288.282  1.00  0.00           N  
ATOM    318  CA  LEU A  81     221.657 179.140 289.486  1.00  0.00           C  
ATOM    319  C   LEU A  81     221.393 180.087 290.601  1.00  0.00           C  
ATOM    320  O   LEU A  81     220.284 180.148 291.132  1.00  0.00           O  
ATOM    321  N   ILE A  82     222.487 180.812 290.926  1.00  0.00           N  
ATOM    322  CA  ILE A  82     222.786 181.940 291.767  1.00  0.00           C  
ATOM    323  C   ILE A  82     221.619 182.548 292.450  1.00  0.00           C  
ATOM    324  O   ILE A  82     220.547 182.735 291.873  1.00  0.00           O  
ATOM    325  N   LYS A  83     221.840 182.853 293.739  1.00  0.00           N  
ATOM    326  CA  LYS A  83     220.865 183.444 294.575  1.00  0.00           C  
ATOM    327  C   LYS A  83     221.631 184.455 295.363  1.00  0.00           C  
ATOM    328  O   LYS A  83     222.838 184.606 295.231  1.00  0.00           O  
ATOM    329  N   GLU A  84     220.954 185.286 296.152  1.00  0.00           N  
ATOM    330  CA  GLU A  84     221.653 186.345 296.783  1.00  0.00           C  
ATOM    331  C   GLU A  84     222.293 185.863 298.002  1.00  0.00           C  
ATOM    332  O   GLU A  84     221.871 184.916 298.647  1.00  0.00           O  
ATOM    333  N   GLY A  85     223.429 186.473 298.285  1.00  0.00           N  
ATOM    334  CA  GLY A  85     224.260 186.135 299.353  1.00  0.00           C  
ATOM    335  C   GLY A  85     225.172 185.145 298.836  1.00  0.00           C  
ATOM    336  O   GLY A  85     226.004 184.646 299.562  1.00  0.00           O  
ATOM    337  N   ASP A  86     225.080 184.758 297.555  1.00  0.00           N  
ATOM    338  CA  ASP A  86     226.010 183.790 297.077  1.00  0.00           C  
ATOM    339  C   ASP A  86     227.370 184.370 297.170  1.00  0.00           C  
ATOM    340  O   ASP A  86     227.565 185.570 297.086  1.00  0.00           O  
ATOM    341  N   ILE A  87     228.342 183.519 297.468  1.00  0.00           N  
ATOM    342  CA  ILE A  87     229.639 184.031 297.712  1.00  0.00           C  
ATOM    343  C   ILE A  87     230.335 184.195 296.460  1.00  0.00           C  
ATOM    344  O   ILE A  87     230.350 183.356 295.571  1.00  0.00           O  
ATOM    345  N   VAL A  88     230.888 185.373 296.375  1.00  0.00           N  
ATOM    346  CA  VAL A  88     231.641 185.780 295.291  1.00  0.00           C  
ATOM    347  C   VAL A  88     232.905 185.926 295.989  1.00  0.00           C  
ATOM    348  O   VAL A  88     233.016 186.452 297.078  1.00  0.00           O  
ATOM    349  N   LYS A  89     233.857 185.312 295.346  1.00  0.00           N  
ATOM    350  CA  LYS A  89     235.171 185.042 295.714  1.00  0.00           C  
ATOM    351  C   LYS A  89     235.789 185.791 294.669  1.00  0.00           C  
ATOM    352  O   LYS A  89     235.315 185.754 293.548  1.00  0.00           O  
ATOM    353  N   ARG A  90     236.876 186.489 294.910  1.00  0.00           N  
ATOM    354  CA  ARG A  90     237.578 186.977 293.771  1.00  0.00           C  
ATOM    355  C   ARG A  90     238.108 185.819 293.006  1.00  0.00           C  
ATOM    356  O   ARG A  90     238.365 184.786 293.608  1.00  0.00           O  
ATOM    357  N   THR A  91     238.454 185.995 291.715  1.00  0.00           N  
ATOM    358  CA  THR A  91     239.433 185.102 291.171  1.00  0.00           C  
ATOM    359  C   THR A  91     240.678 185.609 291.798  1.00  0.00           C  
ATOM    360  O   THR A  91     241.432 184.874 292.413  1.00  0.00           O  
ATOM    361  N   GLY A  92     240.768 186.945 291.783  1.00  0.00           N  
ATOM    362  CA  GLY A  92     241.822 187.703 292.341  1.00  0.00           C  
ATOM    363  C   GLY A  92     242.071 188.735 291.325  1.00  0.00           C  
ATOM    364  O   GLY A  92     242.355 189.878 291.664  1.00  0.00           O  
ATOM    365  N   ALA A  93     242.066 188.327 290.043  1.00  0.00           N  
ATOM    366  CA  ALA A  93     242.619 189.143 289.014  1.00  0.00           C  
ATOM    367  C   ALA A  93     241.684 189.369 287.910  1.00  0.00           C  
ATOM    368  O   ALA A  93     240.805 188.574 287.613  1.00  0.00           O  
ATOM    369  N   ILE A  94     242.099 190.384 287.145  1.00  0.00           N  
ATOM    370  CA  ILE A  94     241.647 190.718 285.851  1.00  0.00           C  
ATOM    371  C   ILE A  94     242.069 189.553 285.026  1.00  0.00           C  
ATOM    372  O   ILE A  94     243.149 189.003 285.205  1.00  0.00           O  
ATOM    373  N   VAL A  95     241.187 189.141 284.129  1.00  0.00           N  
ATOM    374  CA  VAL A  95     241.413 188.209 283.058  1.00  0.00           C  
ATOM    375  C   VAL A  95     242.830 188.058 282.496  1.00  0.00           C  
ATOM    376  O   VAL A  95     243.489 188.999 282.059  1.00  0.00           O  
ATOM    377  N   ASP A  96     243.241 186.790 282.409  1.00  0.00           N  
ATOM    378  CA  ASP A  96     244.391 186.358 281.711  1.00  0.00           C  
ATOM    379  C   ASP A  96     243.829 185.147 281.063  1.00  0.00           C  
ATOM    380  O   ASP A  96     242.762 184.673 281.414  1.00  0.00           O  
ATOM    381  N   VAL A  97     244.501 184.593 280.074  1.00  0.00           N  
ATOM    382  CA  VAL A  97     244.046 183.472 279.368  1.00  0.00           C  
ATOM    383  C   VAL A  97     245.231 182.653 279.301  1.00  0.00           C  
ATOM    384  O   VAL A  97     246.323 183.186 279.212  1.00  0.00           O  
ATOM    385  N   PRO A  98     245.083 181.365 279.199  1.00  0.00           N  
ATOM    386  CA  PRO A  98     246.204 180.502 278.975  1.00  0.00           C  
ATOM    387  C   PRO A  98     246.683 180.807 277.634  1.00  0.00           C  
ATOM    388  O   PRO A  98     245.822 180.959 276.785  1.00  0.00           O  
ATOM    389  N   VAL A  99     247.989 180.816 277.369  1.00  0.00           N  
ATOM    390  CA  VAL A  99     248.356 181.043 276.013  1.00  0.00           C  
ATOM    391  C   VAL A  99     249.385 180.054 275.701  1.00  0.00           C  
ATOM    392  O   VAL A  99     250.098 179.537 276.540  1.00  0.00           O  
ATOM    393  N   GLY A 100     249.443 179.736 274.431  1.00  0.00           N  
ATOM    394  CA  GLY A 100     250.420 178.885 273.911  1.00  0.00           C  
ATOM    395  C   GLY A 100     250.036 178.893 272.498  1.00  0.00           C  
ATOM    396  O   GLY A 100     249.568 179.908 271.995  1.00  0.00           O  
ATOM    397  N   GLU A 101     250.311 177.796 271.782  1.00  0.00           N  
ATOM    398  CA  GLU A 101     250.303 177.780 270.352  1.00  0.00           C  
ATOM    399  C   GLU A 101     250.023 176.384 269.936  1.00  0.00           C  
ATOM    400  O   GLU A 101     250.093 176.021 268.774  1.00  0.00           O  
ATOM    401  N   GLU A 102     249.431 175.637 270.860  1.00  0.00           N  
ATOM    402  CA  GLU A 102     248.950 174.315 270.633  1.00  0.00           C  
ATOM    403  C   GLU A 102     247.506 174.522 270.325  1.00  0.00           C  
ATOM    404  O   GLU A 102     246.773 173.608 269.964  1.00  0.00           O  
ATOM    405  N   LEU A 103     247.076 175.791 270.422  1.00  0.00           N  
ATOM    406  CA  LEU A 103     245.818 176.251 269.973  1.00  0.00           C  
ATOM    407  C   LEU A 103     245.871 176.415 268.499  1.00  0.00           C  
ATOM    408  O   LEU A 103     244.843 176.499 267.846  1.00  0.00           O  
ATOM    409  N   LEU A 104     247.083 176.295 267.923  1.00  0.00           N  
ATOM    410  CA  LEU A 104     247.272 176.261 266.515  1.00  0.00           C  
ATOM    411  C   LEU A 104     246.968 174.861 266.240  1.00  0.00           C  
ATOM    412  O   LEU A 104     247.449 173.994 266.956  1.00  0.00           O  
ATOM    413  N   GLY A 105     246.034 174.621 265.324  1.00  0.00           N  
ATOM    414  CA  GLY A 105     245.509 173.303 265.185  1.00  0.00           C  
ATOM    415  C   GLY A 105     244.386 173.172 266.146  1.00  0.00           C  
ATOM    416  O   GLY A 105     244.066 172.054 266.519  1.00  0.00           O  
ATOM    417  N   ARG A 106     243.743 174.275 266.593  1.00  0.00           N  
ATOM    418  CA  ARG A 106     242.722 174.110 267.587  1.00  0.00           C  
ATOM    419  C   ARG A 106     241.709 175.192 267.571  1.00  0.00           C  
ATOM    420  O   ARG A 106     241.971 176.334 267.206  1.00  0.00           O  
ATOM    421  N   VAL A 107     240.473 174.753 267.900  1.00  0.00           N  
ATOM    422  CA  VAL A 107     239.308 175.565 268.062  1.00  0.00           C  
ATOM    423  C   VAL A 107     238.954 175.550 269.502  1.00  0.00           C  
ATOM    424  O   VAL A 107     238.707 174.532 270.136  1.00  0.00           O  
ATOM    425  N   VAL A 108     238.927 176.733 270.076  1.00  0.00           N  
ATOM    426  CA  VAL A 108     238.595 176.849 271.435  1.00  0.00           C  
ATOM    427  C   VAL A 108     237.534 177.809 271.553  1.00  0.00           C  
ATOM    428  O   VAL A 108     237.404 178.701 270.734  1.00  0.00           O  
ATOM    429  N   ASP A 109     236.891 177.761 272.719  1.00  0.00           N  
ATOM    430  CA  ASP A 109     236.089 178.829 273.183  1.00  0.00           C  
ATOM    431  C   ASP A 109     237.010 179.947 273.519  1.00  0.00           C  
ATOM    432  O   ASP A 109     238.224 179.805 273.471  1.00  0.00           O  
ATOM    433  N   ALA A 110     236.442 181.090 273.889  1.00  0.00           N  
ATOM    434  CA  ALA A 110     237.192 182.260 274.219  1.00  0.00           C  
ATOM    435  C   ALA A 110     237.954 182.149 275.521  1.00  0.00           C  
ATOM    436  O   ALA A 110     238.915 182.889 275.716  1.00  0.00           O  
ATOM    437  N   LEU A 111     237.603 181.201 276.430  1.00  0.00           N  
ATOM    438  CA  LEU A 111     238.356 180.996 277.655  1.00  0.00           C  
ATOM    439  C   LEU A 111     239.599 180.268 277.337  1.00  0.00           C  
ATOM    440  O   LEU A 111     240.573 180.278 278.084  1.00  0.00           O  
ATOM    441  N   GLY A 112     239.520 179.587 276.192  1.00  0.00           N  
ATOM    442  CA  GLY A 112     240.549 178.840 275.601  1.00  0.00           C  
ATOM    443  C   GLY A 112     240.252 177.507 276.127  1.00  0.00           C  
ATOM    444  O   GLY A 112     240.958 177.044 277.013  1.00  0.00           O  
ATOM    445  N   ASN A 113     239.211 176.842 275.609  1.00  0.00           N  
ATOM    446  CA  ASN A 113     238.964 175.505 276.031  1.00  0.00           C  
ATOM    447  C   ASN A 113     238.395 174.862 274.838  1.00  0.00           C  
ATOM    448  O   ASN A 113     237.707 175.477 274.040  1.00  0.00           O  
ATOM    449  N   ALA A 114     238.757 173.590 274.662  1.00  0.00           N  
ATOM    450  CA  ALA A 114     238.422 172.791 273.538  1.00  0.00           C  
ATOM    451  C   ALA A 114     236.957 172.563 273.458  1.00  0.00           C  
ATOM    452  O   ALA A 114     236.414 171.687 274.116  1.00  0.00           O  
ATOM    453  N   ILE A 115     236.274 173.379 272.654  1.00  0.00           N  
ATOM    454  CA  ILE A 115     234.866 173.255 272.428  1.00  0.00           C  
ATOM    455  C   ILE A 115     234.627 172.252 271.386  1.00  0.00           C  
ATOM    456  O   ILE A 115     233.649 171.515 271.406  1.00  0.00           O  
ATOM    457  N   ASP A 116     235.665 172.126 270.560  1.00  0.00           N  
ATOM    458  CA  ASP A 116     235.905 171.083 269.645  1.00  0.00           C  
ATOM    459  C   ASP A 116     235.982 169.805 270.376  1.00  0.00           C  
ATOM    460  O   ASP A 116     235.679 168.757 269.831  1.00  0.00           O  
ATOM    461  N   GLY A 117     236.487 169.869 271.617  1.00  0.00           N  
ATOM    462  CA  GLY A 117     236.681 168.726 272.437  1.00  0.00           C  
ATOM    463  C   GLY A 117     237.947 168.124 271.937  1.00  0.00           C  
ATOM    464  O   GLY A 117     238.090 166.910 271.889  1.00  0.00           O  
ATOM    465  N   LYS A 118     238.885 168.976 271.479  1.00  0.00           N  
ATOM    466  CA  LYS A 118     240.137 168.559 270.943  1.00  0.00           C  
ATOM    467  C   LYS A 118     241.149 168.491 272.022  1.00  0.00           C  
ATOM    468  O   LYS A 118     242.343 168.483 271.770  1.00  0.00           O  
ATOM    469  N   GLY A 119     240.706 168.345 273.279  1.00  0.00           N  
ATOM    470  CA  GLY A 119     241.610 168.169 274.367  1.00  0.00           C  
ATOM    471  C   GLY A 119     242.220 169.463 274.759  1.00  0.00           C  
ATOM    472  O   GLY A 119     241.909 170.518 274.224  1.00  0.00           O  
ATOM    473  N   PRO A 120     242.997 169.417 275.795  1.00  0.00           N  
ATOM    474  CA  PRO A 120     243.419 170.578 276.516  1.00  0.00           C  
ATOM    475  C   PRO A 120     244.486 171.311 275.813  1.00  0.00           C  
ATOM    476  O   PRO A 120     245.343 170.728 275.159  1.00  0.00           O  
ATOM    477  N   ILE A 121     244.511 172.604 276.121  1.00  0.00           N  
ATOM    478  CA  ILE A 121     245.538 173.505 275.736  1.00  0.00           C  
ATOM    479  C   ILE A 121     246.616 173.220 276.723  1.00  0.00           C  
ATOM    480  O   ILE A 121     246.349 173.048 277.911  1.00  0.00           O  
ATOM    481  N   GLY A 122     247.869 173.172 276.251  1.00  0.00           N  
ATOM    482  CA  GLY A 122     248.994 172.842 277.073  1.00  0.00           C  
ATOM    483  C   GLY A 122     249.489 174.093 277.723  1.00  0.00           C  
ATOM    484  O   GLY A 122     250.246 174.023 278.687  1.00  0.00           O  
ATOM    485  N   SER A 123     249.030 175.276 277.223  1.00  0.00           N  
ATOM    486  CA  SER A 123     249.496 176.614 277.508  1.00  0.00           C  
ATOM    487  C   SER A 123     250.992 176.667 277.418  1.00  0.00           C  
ATOM    488  O   SER A 123     251.610 175.749 276.893  1.00  0.00           O  
ATOM    489  N   LYS A 124     251.621 177.732 277.922  1.00  0.00           N  
ATOM    490  CA  LYS A 124     253.040 177.849 277.907  1.00  0.00           C  
ATOM    491  C   LYS A 124     253.213 178.953 278.865  1.00  0.00           C  
ATOM    492  O   LYS A 124     253.576 178.806 280.023  1.00  0.00           O  
ATOM    493  N   ALA A 125     252.872 180.108 278.320  1.00  0.00           N  
ATOM    494  CA  ALA A 125     252.763 181.406 278.834  1.00  0.00           C  
ATOM    495  C   ALA A 125     251.347 181.490 279.211  1.00  0.00           C  
ATOM    496  O   ALA A 125     250.542 180.673 278.819  1.00  0.00           O  
ATOM    497  N   ARG A 126     250.999 182.445 280.041  1.00  0.00           N  
ATOM    498  CA  ARG A 126     249.629 182.689 280.295  1.00  0.00           C  
ATOM    499  C   ARG A 126     249.673 184.135 280.145  1.00  0.00           C  
ATOM    500  O   ARG A 126     250.745 184.725 280.141  1.00  0.00           O  
ATOM    501  N   ARG A 127     248.544 184.773 279.892  1.00  0.00           N  
ATOM    502  CA  ARG A 127     248.695 186.099 279.464  1.00  0.00           C  
ATOM    503  C   ARG A 127     247.505 186.807 279.832  1.00  0.00           C  
ATOM    504  O   ARG A 127     246.421 186.355 279.534  1.00  0.00           O  
ATOM    505  N   ARG A 128     247.704 188.047 280.310  1.00  0.00           N  
ATOM    506  CA  ARG A 128     246.675 188.994 280.558  1.00  0.00           C  
ATOM    507  C   ARG A 128     246.158 189.291 279.232  1.00  0.00           C  
ATOM    508  O   ARG A 128     246.942 189.543 278.333  1.00  0.00           O  
ATOM    509  N   VAL A 129     244.849 189.236 279.064  1.00  0.00           N  
ATOM    510  CA  VAL A 129     244.247 189.534 277.801  1.00  0.00           C  
ATOM    511  C   VAL A 129     244.243 190.999 277.485  1.00  0.00           C  
ATOM    512  O   VAL A 129     244.000 191.380 276.347  1.00  0.00           O  
ATOM    513  N   GLY A 130     244.504 191.844 278.503  1.00  0.00           N  
ATOM    514  CA  GLY A 130     244.422 193.274 278.457  1.00  0.00           C  
ATOM    515  C   GLY A 130     245.683 193.829 277.926  1.00  0.00           C  
ATOM    516  O   GLY A 130     245.878 195.040 277.944  1.00  0.00           O  
ATOM    517  N   LEU A 131     246.590 192.936 277.481  1.00  0.00           N  
ATOM    518  CA  LEU A 131     247.917 193.205 277.054  1.00  0.00           C  
ATOM    519  C   LEU A 131     248.074 194.485 276.318  1.00  0.00           C  
ATOM    520  O   LEU A 131     247.264 194.823 275.469  1.00  0.00           O  
ATOM    521  N   LYS A 132     249.070 195.283 276.706  1.00  0.00           N  
ATOM    522  CA  LYS A 132     249.279 196.587 276.177  1.00  0.00           C  
ATOM    523  C   LYS A 132     249.360 196.739 274.713  1.00  0.00           C  
ATOM    524  O   LYS A 132     249.554 195.798 273.952  1.00  0.00           O  
ATOM    525  N   ALA A 133     249.207 198.008 274.314  1.00  0.00           N  
ATOM    526  CA  ALA A 133     249.274 198.414 272.956  1.00  0.00           C  
ATOM    527  C   ALA A 133     250.642 199.008 272.833  1.00  0.00           C  
ATOM    528  O   ALA A 133     251.193 199.462 273.835  1.00  0.00           O  
ATOM    529  N   PRO A 134     251.255 198.999 271.674  1.00  0.00           N  
ATOM    530  CA  PRO A 134     252.543 199.606 271.456  1.00  0.00           C  
ATOM    531  C   PRO A 134     252.473 201.085 271.470  1.00  0.00           C  
ATOM    532  O   PRO A 134     251.469 201.642 271.051  1.00  0.00           O  
ATOM    533  N   GLY A 135     253.632 201.698 271.707  1.00  0.00           N  
ATOM    534  CA  GLY A 135     253.865 203.066 271.419  1.00  0.00           C  
ATOM    535  C   GLY A 135     254.306 203.084 269.993  1.00  0.00           C  
ATOM    536  O   GLY A 135     254.475 202.066 269.334  1.00  0.00           O  
ATOM    537  N   ILE A 136     254.611 204.289 269.526  1.00  0.00           N  
ATOM    538  CA  ILE A 136     255.031 204.624 268.197  1.00  0.00           C  
ATOM    539  C   ILE A 136     256.325 203.977 267.969  1.00  0.00           C  
ATOM    540  O   ILE A 136     256.600 203.383 266.943  1.00  0.00           O  
ATOM    541  N   ILE A 137     257.154 204.086 269.001  1.00  0.00           N  
ATOM    542  CA  ILE A 137     258.497 203.653 269.013  1.00  0.00           C  
ATOM    543  C   ILE A 137     258.496 202.162 268.842  1.00  0.00           C  
ATOM    544  O   ILE A 137     259.213 201.671 267.972  1.00  0.00           O  
ATOM    545  N   PRO A 138     257.596 201.429 269.477  1.00  0.00           N  
ATOM    546  CA  PRO A 138     257.524 200.026 269.182  1.00  0.00           C  
ATOM    547  C   PRO A 138     256.459 199.830 268.183  1.00  0.00           C  
ATOM    548  O   PRO A 138     255.649 198.930 268.286  1.00  0.00           O  
ATOM    549  N   ARG A 139     256.625 200.518 267.077  1.00  0.00           N  
ATOM    550  CA  ARG A 139     255.815 200.358 265.951  1.00  0.00           C  
ATOM    551  C   ARG A 139     256.780 200.741 264.961  1.00  0.00           C  
ATOM    552  O   ARG A 139     257.603 201.628 265.156  1.00  0.00           O  
ATOM    553  N   ILE A 140     256.651 200.103 263.821  1.00  0.00           N  
ATOM    554  CA  ILE A 140     257.385 200.529 262.710  1.00  0.00           C  
ATOM    555  C   ILE A 140     256.470 200.137 261.662  1.00  0.00           C  
ATOM    556  O   ILE A 140     255.791 199.116 261.714  1.00  0.00           O  
ATOM    557  N   SER A 141     256.376 201.045 260.713  1.00  0.00           N  
ATOM    558  CA  SER A 141     255.523 200.957 259.594  1.00  0.00           C  
ATOM    559  C   SER A 141     255.843 199.779 258.724  1.00  0.00           C  
ATOM    560  O   SER A 141     256.975 199.312 258.630  1.00  0.00           O  
ATOM    561  N   VAL A 142     254.787 199.263 258.078  1.00  0.00           N  
ATOM    562  CA  VAL A 142     254.794 198.085 257.263  1.00  0.00           C  
ATOM    563  C   VAL A 142     255.526 198.377 256.014  1.00  0.00           C  
ATOM    564  O   VAL A 142     255.533 199.517 255.575  1.00  0.00           O  
ATOM    565  N   ARG A 143     256.147 197.342 255.444  1.00  0.00           N  
ATOM    566  CA  ARG A 143     256.917 197.349 254.237  1.00  0.00           C  
ATOM    567  C   ARG A 143     256.855 195.966 253.768  1.00  0.00           C  
ATOM    568  O   ARG A 143     257.238 195.649 252.652  1.00  0.00           O  
ATOM    569  N   GLU A 144     256.248 195.113 254.584  1.00  0.00           N  
ATOM    570  CA  GLU A 144     256.033 193.781 254.238  1.00  0.00           C  
ATOM    571  C   GLU A 144     254.751 193.769 253.507  1.00  0.00           C  
ATOM    572  O   GLU A 144     253.837 194.465 253.906  1.00  0.00           O  
ATOM    573  N   PRO A 145     254.583 192.952 252.523  1.00  0.00           N  
ATOM    574  CA  PRO A 145     253.308 192.748 251.936  1.00  0.00           C  
ATOM    575  C   PRO A 145     252.749 191.607 252.693  1.00  0.00           C  
ATOM    576  O   PRO A 145     253.088 191.453 253.856  1.00  0.00           O  
ATOM    577  N   MET A 146     251.746 190.967 252.110  1.00  0.00           N  
ATOM    578  CA  MET A 146     250.954 189.990 252.745  1.00  0.00           C  
ATOM    579  C   MET A 146     249.902 189.831 251.707  1.00  0.00           C  
ATOM    580  O   MET A 146     249.505 190.795 251.057  1.00  0.00           O  
ATOM    581  N   GLN A 147     249.462 188.585 251.497  1.00  0.00           N  
ATOM    582  CA  GLN A 147     248.652 188.190 250.385  1.00  0.00           C  
ATOM    583  C   GLN A 147     247.428 187.565 250.900  1.00  0.00           C  
ATOM    584  O   GLN A 147     247.206 187.504 252.094  1.00  0.00           O  
ATOM    585  N   THR A 148     246.545 187.171 249.982  1.00  0.00           N  
ATOM    586  CA  THR A 148     245.286 186.580 250.299  1.00  0.00           C  
ATOM    587  C   THR A 148     244.996 185.606 249.223  1.00  0.00           C  
ATOM    588  O   THR A 148     244.106 184.771 249.349  1.00  0.00           O  
ATOM    589  N   GLY A 149     245.731 185.773 248.112  1.00  0.00           N  
ATOM    590  CA  GLY A 149     245.559 185.074 246.895  1.00  0.00           C  
ATOM    591  C   GLY A 149     244.532 185.727 246.046  1.00  0.00           C  
ATOM    592  O   GLY A 149     244.188 185.219 244.989  1.00  0.00           O  
ATOM    593  N   ILE A 150     243.991 186.867 246.503  1.00  0.00           N  
ATOM    594  CA  ILE A 150     242.901 187.534 245.873  1.00  0.00           C  
ATOM    595  C   ILE A 150     243.484 188.658 245.169  1.00  0.00           C  
ATOM    596  O   ILE A 150     244.124 189.499 245.770  1.00  0.00           O  
ATOM    597  N   LYS A 151     243.281 188.685 243.845  1.00  0.00           N  
ATOM    598  CA  LYS A 151     243.964 189.589 242.995  1.00  0.00           C  
ATOM    599  C   LYS A 151     243.690 190.942 243.401  1.00  0.00           C  
ATOM    600  O   LYS A 151     244.607 191.692 243.629  1.00  0.00           O  
ATOM    601  N   ALA A 152     242.404 191.228 243.550  1.00  0.00           N  
ATOM    602  CA  ALA A 152     241.859 192.480 243.904  1.00  0.00           C  
ATOM    603  C   ALA A 152     242.433 192.962 245.125  1.00  0.00           C  
ATOM    604  O   ALA A 152     242.660 194.136 245.297  1.00  0.00           O  
ATOM    605  N   VAL A 153     242.662 192.064 246.063  1.00  0.00           N  
ATOM    606  CA  VAL A 153     243.103 192.510 247.317  1.00  0.00           C  
ATOM    607  C   VAL A 153     244.470 192.808 247.120  1.00  0.00           C  
ATOM    608  O   VAL A 153     244.960 193.862 247.386  1.00  0.00           O  
ATOM    609  N   ASP A 154     245.169 191.821 246.682  1.00  0.00           N  
ATOM    610  CA  ASP A 154     246.556 191.881 246.610  1.00  0.00           C  
ATOM    611  C   ASP A 154     247.021 192.958 245.753  1.00  0.00           C  
ATOM    612  O   ASP A 154     248.130 193.428 245.932  1.00  0.00           O  
ATOM    613  N   SER A 155     246.164 193.429 244.858  1.00  0.00           N  
ATOM    614  CA  SER A 155     246.501 194.544 244.087  1.00  0.00           C  
ATOM    615  C   SER A 155     246.032 195.767 244.754  1.00  0.00           C  
ATOM    616  O   SER A 155     246.770 196.733 244.849  1.00  0.00           O  
ATOM    617  N   LEU A 156     244.754 195.823 245.064  1.00  0.00           N  
ATOM    618  CA  LEU A 156     244.151 197.086 245.317  1.00  0.00           C  
ATOM    619  C   LEU A 156     244.011 197.385 246.729  1.00  0.00           C  
ATOM    620  O   LEU A 156     244.024 198.544 247.124  1.00  0.00           O  
ATOM    621  N   VAL A 157     243.979 196.359 247.556  1.00  0.00           N  
ATOM    622  CA  VAL A 157     244.027 196.586 248.956  1.00  0.00           C  
ATOM    623  C   VAL A 157     245.140 195.680 249.308  1.00  0.00           C  
ATOM    624  O   VAL A 157     244.921 194.646 249.924  1.00  0.00           O  
ATOM    625  N   PRO A 158     246.365 195.929 248.892  1.00  0.00           N  
ATOM    626  CA  PRO A 158     247.421 194.942 248.976  1.00  0.00           C  
ATOM    627  C   PRO A 158     247.758 194.862 250.428  1.00  0.00           C  
ATOM    628  O   PRO A 158     247.622 195.886 251.094  1.00  0.00           O  
ATOM    629  N   ILE A 159     248.008 193.660 250.982  1.00  0.00           N  
ATOM    630  CA  ILE A 159     248.099 193.563 252.418  1.00  0.00           C  
ATOM    631  C   ILE A 159     249.513 193.553 252.809  1.00  0.00           C  
ATOM    632  O   ILE A 159     250.366 193.221 252.014  1.00  0.00           O  
ATOM    633  N   GLY A 160     249.786 194.059 254.012  1.00  0.00           N  
ATOM    634  CA  GLY A 160     251.059 194.115 254.615  1.00  0.00           C  
ATOM    635  C   GLY A 160     250.774 193.705 256.001  1.00  0.00           C  
ATOM    636  O   GLY A 160     249.630 193.711 256.438  1.00  0.00           O  
ATOM    637  N   ARG A 161     251.804 193.312 256.753  1.00  0.00           N  
ATOM    638  CA  ARG A 161     251.571 192.759 258.058  1.00  0.00           C  
ATOM    639  C   ARG A 161     251.542 193.785 259.142  1.00  0.00           C  
ATOM    640  O   ARG A 161     252.327 194.721 259.133  1.00  0.00           O  
ATOM    641  N   GLY A 162     250.678 193.560 260.151  1.00  0.00           N  
ATOM    642  CA  GLY A 162     250.417 194.454 261.241  1.00  0.00           C  
ATOM    643  C   GLY A 162     249.092 195.083 261.037  1.00  0.00           C  
ATOM    644  O   GLY A 162     248.524 195.687 261.942  1.00  0.00           O  
ATOM    645  N   GLN A 163     248.647 195.052 259.773  1.00  0.00           N  
ATOM    646  CA  GLN A 163     247.530 195.791 259.294  1.00  0.00           C  
ATOM    647  C   GLN A 163     246.187 195.342 259.712  1.00  0.00           C  
ATOM    648  O   GLN A 163     245.726 194.258 259.400  1.00  0.00           O  
ATOM    649  N   ARG A 164     245.509 196.292 260.349  1.00  0.00           N  
ATOM    650  CA  ARG A 164     244.122 196.334 260.637  1.00  0.00           C  
ATOM    651  C   ARG A 164     243.404 196.745 259.411  1.00  0.00           C  
ATOM    652  O   ARG A 164     243.720 197.777 258.843  1.00  0.00           O  
ATOM    653  N   GLU A 165     242.457 195.945 258.921  1.00  0.00           N  
ATOM    654  CA  GLU A 165     241.767 196.363 257.750  1.00  0.00           C  
ATOM    655  C   GLU A 165     240.409 195.878 257.855  1.00  0.00           C  
ATOM    656  O   GLU A 165     240.138 194.759 258.280  1.00  0.00           O  
ATOM    657  N   LEU A 166     239.485 196.737 257.438  1.00  0.00           N  
ATOM    658  CA  LEU A 166     238.143 196.373 257.629  1.00  0.00           C  
ATOM    659  C   LEU A 166     237.715 195.583 256.496  1.00  0.00           C  
ATOM    660  O   LEU A 166     237.890 195.954 255.358  1.00  0.00           O  
ATOM    661  N   ILE A 167     237.107 194.463 256.812  1.00  0.00           N  
ATOM    662  CA  ILE A 167     236.386 193.712 255.876  1.00  0.00           C  
ATOM    663  C   ILE A 167     235.015 194.133 256.162  1.00  0.00           C  
ATOM    664  O   ILE A 167     234.484 193.836 257.224  1.00  0.00           O  
ATOM    665  N   ILE A 168     234.360 194.722 255.173  1.00  0.00           N  
ATOM    666  CA  ILE A 168     233.039 195.128 255.437  1.00  0.00           C  
ATOM    667  C   ILE A 168     232.244 194.810 254.269  1.00  0.00           C  
ATOM    668  O   ILE A 168     232.673 194.945 253.136  1.00  0.00           O  
ATOM    669  N   GLY A 169     231.055 194.275 254.581  1.00  0.00           N  
ATOM    670  CA  GLY A 169     230.216 193.711 253.569  1.00  0.00           C  
ATOM    671  C   GLY A 169     229.118 193.008 254.260  1.00  0.00           C  
ATOM    672  O   GLY A 169     229.200 192.769 255.446  1.00  0.00           O  
ATOM    673  N   ASP A 170     228.052 192.624 253.554  1.00  0.00           N  
ATOM    674  CA  ASP A 170     227.032 191.794 254.123  1.00  0.00           C  
ATOM    675  C   ASP A 170     227.443 190.374 254.192  1.00  0.00           C  
ATOM    676  O   ASP A 170     227.929 189.817 253.227  1.00  0.00           O  
ATOM    677  N   ARG A 171     227.085 189.742 255.311  1.00  0.00           N  
ATOM    678  CA  ARG A 171     227.043 188.343 255.631  1.00  0.00           C  
ATOM    679  C   ARG A 171     226.622 187.511 254.522  1.00  0.00           C  
ATOM    680  O   ARG A 171     226.062 187.964 253.537  1.00  0.00           O  
ATOM    681  N   GLN A 172     226.803 186.221 254.730  1.00  0.00           N  
ATOM    682  CA  GLN A 172     226.323 185.178 253.902  1.00  0.00           C  
ATOM    683  C   GLN A 172     226.930 185.222 252.566  1.00  0.00           C  
ATOM    684  O   GLN A 172     226.480 184.573 251.644  1.00  0.00           O  
ATOM    685  N   THR A 173     227.912 186.076 252.364  1.00  0.00           N  
ATOM    686  CA  THR A 173     228.425 186.240 251.054  1.00  0.00           C  
ATOM    687  C   THR A 173     229.566 185.386 250.891  1.00  0.00           C  
ATOM    688  O   THR A 173     230.305 185.471 249.929  1.00  0.00           O  
ATOM    689  N   GLY A 174     229.926 184.757 251.984  1.00  0.00           N  
ATOM    690  CA  GLY A 174     231.209 184.266 252.011  1.00  0.00           C  
ATOM    691  C   GLY A 174     231.965 185.486 252.314  1.00  0.00           C  
ATOM    692  O   GLY A 174     233.062 185.667 251.860  1.00  0.00           O  
ATOM    693  N   LYS A 175     231.443 186.257 253.260  1.00  0.00           N  
ATOM    694  CA  LYS A 175     232.034 187.376 253.923  1.00  0.00           C  
ATOM    695  C   LYS A 175     233.191 186.769 254.517  1.00  0.00           C  
ATOM    696  O   LYS A 175     234.329 187.182 254.485  1.00  0.00           O  
ATOM    697  N   THR A 176     232.809 185.668 255.063  1.00  0.00           N  
ATOM    698  CA  THR A 176     233.536 184.755 255.747  1.00  0.00           C  
ATOM    699  C   THR A 176     234.454 184.085 254.777  1.00  0.00           C  
ATOM    700  O   THR A 176     235.640 183.993 255.051  1.00  0.00           O  
ATOM    701  N   SER A 177     233.969 183.647 253.597  1.00  0.00           N  
ATOM    702  CA  SER A 177     234.779 183.124 252.526  1.00  0.00           C  
ATOM    703  C   SER A 177     235.978 183.894 252.289  1.00  0.00           C  
ATOM    704  O   SER A 177     237.018 183.360 251.959  1.00  0.00           O  
ATOM    705  N   ILE A 178     235.836 185.211 252.343  1.00  0.00           N  
ATOM    706  CA  ILE A 178     236.928 186.054 252.042  1.00  0.00           C  
ATOM    707  C   ILE A 178     238.082 185.794 252.928  1.00  0.00           C  
ATOM    708  O   ILE A 178     239.213 185.619 252.498  1.00  0.00           O  
ATOM    709  N   ALA A 179     237.788 185.714 254.210  1.00  0.00           N  
ATOM    710  CA  ALA A 179     238.760 185.440 255.192  1.00  0.00           C  
ATOM    711  C   ALA A 179     239.324 184.108 254.993  1.00  0.00           C  
ATOM    712  O   ALA A 179     240.483 183.873 255.266  1.00  0.00           O  
ATOM    713  N   ILE A 180     238.489 183.162 254.586  1.00  0.00           N  
ATOM    714  CA  ILE A 180     238.892 181.800 254.523  1.00  0.00           C  
ATOM    715  C   ILE A 180     239.910 181.670 253.494  1.00  0.00           C  
ATOM    716  O   ILE A 180     240.939 181.074 253.701  1.00  0.00           O  
ATOM    717  N   ASP A 181     239.624 182.199 252.338  1.00  0.00           N  
ATOM    718  CA  ASP A 181     240.473 182.176 251.214  1.00  0.00           C  
ATOM    719  C   ASP A 181     241.767 182.804 251.484  1.00  0.00           C  
ATOM    720  O   ASP A 181     242.802 182.383 250.988  1.00  0.00           O  
ATOM    721  N   THR A 182     241.761 183.812 252.339  1.00  0.00           N  
ATOM    722  CA  THR A 182     242.990 184.363 252.768  1.00  0.00           C  
ATOM    723  C   THR A 182     243.765 183.372 253.517  1.00  0.00           C  
ATOM    724  O   THR A 182     244.939 183.197 253.327  1.00  0.00           O  
ATOM    725  N   ILE A 183     243.122 182.719 254.457  1.00  0.00           N  
ATOM    726  CA  ILE A 183     243.730 181.750 255.297  1.00  0.00           C  
ATOM    727  C   ILE A 183     244.288 180.657 254.503  1.00  0.00           C  
ATOM    728  O   ILE A 183     245.436 180.299 254.691  1.00  0.00           O  
ATOM    729  N   ILE A 184     243.508 180.131 253.562  1.00  0.00           N  
ATOM    730  CA  ILE A 184     243.926 179.141 252.629  1.00  0.00           C  
ATOM    731  C   ILE A 184     245.141 179.623 251.928  1.00  0.00           C  
ATOM    732  O   ILE A 184     246.105 178.892 251.771  1.00  0.00           O  
ATOM    733  N   ASN A 185     245.157 180.898 251.519  1.00  0.00           N  
ATOM    734  CA  ASN A 185     246.326 181.398 250.908  1.00  0.00           C  
ATOM    735  C   ASN A 185     247.511 181.333 251.758  1.00  0.00           C  
ATOM    736  O   ASN A 185     248.589 181.016 251.290  1.00  0.00           O  
ATOM    737  N   GLN A 186     247.306 181.526 253.050  1.00  0.00           N  
ATOM    738  CA  GLN A 186     248.364 181.502 253.984  1.00  0.00           C  
ATOM    739  C   GLN A 186     248.836 180.186 254.249  1.00  0.00           C  
ATOM    740  O   GLN A 186     249.944 180.043 254.714  1.00  0.00           O  
ATOM    741  N   LYS A 187     248.035 179.175 253.933  1.00  0.00           N  
ATOM    742  CA  LYS A 187     248.452 177.832 253.933  1.00  0.00           C  
ATOM    743  C   LYS A 187     249.690 177.673 253.201  1.00  0.00           C  
ATOM    744  O   LYS A 187     250.603 177.141 253.760  1.00  0.00           O  
ATOM    745  N   ARG A 188     249.767 178.206 251.981  1.00  0.00           N  
ATOM    746  CA  ARG A 188     250.894 178.144 251.103  1.00  0.00           C  
ATOM    747  C   ARG A 188     252.136 178.682 251.680  1.00  0.00           C  
ATOM    748  O   ARG A 188     253.205 178.431 251.162  1.00  0.00           O  
ATOM    749  N   PHE A 189     251.952 179.584 252.629  1.00  0.00           N  
ATOM    750  CA  PHE A 189     252.886 180.380 253.356  1.00  0.00           C  
ATOM    751  C   PHE A 189     253.320 179.697 254.561  1.00  0.00           C  
ATOM    752  O   PHE A 189     254.481 179.722 254.924  1.00  0.00           O  
ATOM    753  N   ASN A 190     252.406 178.900 255.086  1.00  0.00           N  
ATOM    754  CA  ASN A 190     252.678 177.967 256.109  1.00  0.00           C  
ATOM    755  C   ASN A 190     253.339 176.806 255.458  1.00  0.00           C  
ATOM    756  O   ASN A 190     254.032 176.024 256.084  1.00  0.00           O  
ATOM    757  N   ASP A 191     253.127 176.652 254.152  1.00  0.00           N  
ATOM    758  CA  ASP A 191     253.809 175.725 253.319  1.00  0.00           C  
ATOM    759  C   ASP A 191     254.966 176.405 252.768  1.00  0.00           C  
ATOM    760  O   ASP A 191     255.917 175.782 252.337  1.00  0.00           O  
ATOM    761  N   GLY A 192     254.985 177.726 252.935  1.00  0.00           N  
ATOM    762  CA  GLY A 192     256.123 178.532 252.762  1.00  0.00           C  
ATOM    763  C   GLY A 192     256.718 178.330 254.089  1.00  0.00           C  
ATOM    764  O   GLY A 192     256.226 177.584 254.923  1.00  0.00           O  
ATOM    765  N   THR A 193     257.840 178.937 254.308  1.00  0.00           N  
ATOM    766  CA  THR A 193     258.618 178.555 255.434  1.00  0.00           C  
ATOM    767  C   THR A 193     259.379 179.773 255.751  1.00  0.00           C  
ATOM    768  O   THR A 193     260.274 179.803 256.583  1.00  0.00           O  
ATOM    769  N   ASP A 194     258.861 180.878 255.218  1.00  0.00           N  
ATOM    770  CA  ASP A 194     259.265 182.178 255.524  1.00  0.00           C  
ATOM    771  C   ASP A 194     258.345 182.406 256.658  1.00  0.00           C  
ATOM    772  O   ASP A 194     257.249 181.876 256.647  1.00  0.00           O  
ATOM    773  N   GLU A 195     258.842 183.041 257.718  1.00  0.00           N  
ATOM    774  CA  GLU A 195     258.160 183.083 258.977  1.00  0.00           C  
ATOM    775  C   GLU A 195     257.775 184.435 259.295  1.00  0.00           C  
ATOM    776  O   GLU A 195     256.781 184.718 259.947  1.00  0.00           O  
ATOM    777  N   LYS A 196     258.439 185.293 258.547  1.00  0.00           N  
ATOM    778  CA  LYS A 196     258.085 186.629 258.329  1.00  0.00           C  
ATOM    779  C   LYS A 196     256.836 186.488 257.558  1.00  0.00           C  
ATOM    780  O   LYS A 196     255.827 187.087 257.891  1.00  0.00           O  
ATOM    781  N   LYS A 197     256.908 185.553 256.585  1.00  0.00           N  
ATOM    782  CA  LYS A 197     255.804 185.105 255.832  1.00  0.00           C  
ATOM    783  C   LYS A 197     255.354 183.759 256.260  1.00  0.00           C  
ATOM    784  O   LYS A 197     255.046 182.886 255.451  1.00  0.00           O  
ATOM    785  N   LYS A 198     254.984 183.745 257.543  1.00  0.00           N  
ATOM    786  CA  LYS A 198     254.175 182.723 258.102  1.00  0.00           C  
ATOM    787  C   LYS A 198     253.464 183.564 259.075  1.00  0.00           C  
ATOM    788  O   LYS A 198     253.991 184.499 259.683  1.00  0.00           O  
ATOM    789  N   LEU A 199     252.157 183.320 259.031  1.00  0.00           N  
ATOM    790  CA  LEU A 199     251.164 184.117 259.632  1.00  0.00           C  
ATOM    791  C   LEU A 199     250.503 183.192 260.549  1.00  0.00           C  
ATOM    792  O   LEU A 199     250.091 182.099 260.163  1.00  0.00           O  
ATOM    793  N   TYR A 200     250.471 183.575 261.823  1.00  0.00           N  
ATOM    794  CA  TYR A 200     249.944 182.687 262.820  1.00  0.00           C  
ATOM    795  C   TYR A 200     248.532 183.104 262.901  1.00  0.00           C  
ATOM    796  O   TYR A 200     248.270 184.289 263.005  1.00  0.00           O  
ATOM    797  N   CYS A 201     247.574 182.161 262.782  1.00  0.00           N  
ATOM    798  CA  CYS A 201     246.228 182.619 262.531  1.00  0.00           C  
ATOM    799  C   CYS A 201     245.331 182.490 263.704  1.00  0.00           C  
ATOM    800  O   CYS A 201     245.429 181.546 264.478  1.00  0.00           O  
ATOM    801  N   ILE A 202     244.462 183.493 263.891  1.00  0.00           N  
ATOM    802  CA  ILE A 202     243.540 183.542 264.965  1.00  0.00           C  
ATOM    803  C   ILE A 202     242.314 183.928 264.333  1.00  0.00           C  
ATOM    804  O   ILE A 202     242.223 184.968 263.712  1.00  0.00           O  
ATOM    805  N   TYR A 203     241.306 183.120 264.511  1.00  0.00           N  
ATOM    806  CA  TYR A 203     240.092 183.452 263.941  1.00  0.00           C  
ATOM    807  C   TYR A 203     239.235 183.649 265.055  1.00  0.00           C  
ATOM    808  O   TYR A 203     238.819 182.713 265.711  1.00  0.00           O  
ATOM    809  N   VAL A 204     238.880 184.908 265.227  1.00  0.00           N  
ATOM    810  CA  VAL A 204     237.943 185.229 266.220  1.00  0.00           C  
ATOM    811  C   VAL A 204     236.660 185.186 265.488  1.00  0.00           C  
ATOM    812  O   VAL A 204     236.400 185.956 264.566  1.00  0.00           O  
ATOM    813  N   ALA A 205     235.850 184.239 265.982  1.00  0.00           N  
ATOM    814  CA  ALA A 205     234.509 183.972 265.605  1.00  0.00           C  
ATOM    815  C   ALA A 205     233.711 184.553 266.720  1.00  0.00           C  
ATOM    816  O   ALA A 205     233.755 184.041 267.830  1.00  0.00           O  
ATOM    817  N   ILE A 206     232.958 185.625 266.460  1.00  0.00           N  
ATOM    818  CA  ILE A 206     232.106 186.250 267.413  1.00  0.00           C  
ATOM    819  C   ILE A 206     230.743 186.015 266.910  1.00  0.00           C  
ATOM    820  O   ILE A 206     230.381 186.515 265.853  1.00  0.00           O  
ATOM    821  N   GLY A 207     229.910 185.375 267.741  1.00  0.00           N  
ATOM    822  CA  GLY A 207     228.501 185.318 267.518  1.00  0.00           C  
ATOM    823  C   GLY A 207     228.046 184.334 266.506  1.00  0.00           C  
ATOM    824  O   GLY A 207     226.887 184.371 266.113  1.00  0.00           O  
ATOM    825  N   GLN A 208     228.920 183.475 265.981  1.00  0.00           N  
ATOM    826  CA  GLN A 208     228.526 182.584 264.936  1.00  0.00           C  
ATOM    827  C   GLN A 208     228.473 181.350 265.634  1.00  0.00           C  
ATOM    828  O   GLN A 208     229.475 180.891 266.155  1.00  0.00           O  
ATOM    829  N   LYS A 209     227.262 180.823 265.676  1.00  0.00           N  
ATOM    830  CA  LYS A 209     226.915 179.596 266.267  1.00  0.00           C  
ATOM    831  C   LYS A 209     227.802 178.492 265.855  1.00  0.00           C  
ATOM    832  O   LYS A 209     228.637 178.578 264.964  1.00  0.00           O  
ATOM    833  N   ARG A 210     227.700 177.435 266.633  1.00  0.00           N  
ATOM    834  CA  ARG A 210     228.537 176.301 266.505  1.00  0.00           C  
ATOM    835  C   ARG A 210     228.423 175.688 265.177  1.00  0.00           C  
ATOM    836  O   ARG A 210     229.430 175.308 264.633  1.00  0.00           O  
ATOM    837  N   SER A 211     227.231 175.577 264.606  1.00  0.00           N  
ATOM    838  CA  SER A 211     227.096 175.022 263.300  1.00  0.00           C  
ATOM    839  C   SER A 211     227.840 175.722 262.226  1.00  0.00           C  
ATOM    840  O   SER A 211     228.340 175.114 261.298  1.00  0.00           O  
ATOM    841  N   THR A 212     227.879 177.053 262.301  1.00  0.00           N  
ATOM    842  CA  THR A 212     228.450 177.836 261.245  1.00  0.00           C  
ATOM    843  C   THR A 212     229.875 177.626 261.291  1.00  0.00           C  
ATOM    844  O   THR A 212     230.561 177.406 260.307  1.00  0.00           O  
ATOM    845  N   VAL A 213     230.318 177.673 262.522  1.00  0.00           N  
ATOM    846  CA  VAL A 213     231.641 177.476 262.902  1.00  0.00           C  
ATOM    847  C   VAL A 213     232.010 176.125 262.507  1.00  0.00           C  
ATOM    848  O   VAL A 213     233.117 175.907 262.095  1.00  0.00           O  
ATOM    849  N   ALA A 214     231.129 175.156 262.657  1.00  0.00           N  
ATOM    850  CA  ALA A 214     231.443 173.805 262.430  1.00  0.00           C  
ATOM    851  C   ALA A 214     231.814 173.640 261.038  1.00  0.00           C  
ATOM    852  O   ALA A 214     232.809 173.022 260.755  1.00  0.00           O  
ATOM    853  N   GLN A 215     231.042 174.215 260.144  1.00  0.00           N  
ATOM    854  CA  GLN A 215     231.360 174.247 258.767  1.00  0.00           C  
ATOM    855  C   GLN A 215     232.578 174.898 258.439  1.00  0.00           C  
ATOM    856  O   GLN A 215     233.288 174.533 257.526  1.00  0.00           O  
ATOM    857  N   LEU A 216     232.791 175.972 259.140  1.00  0.00           N  
ATOM    858  CA  LEU A 216     233.842 176.825 258.829  1.00  0.00           C  
ATOM    859  C   LEU A 216     235.080 176.154 259.126  1.00  0.00           C  
ATOM    860  O   LEU A 216     236.021 176.109 258.371  1.00  0.00           O  
ATOM    861  N   VAL A 217     235.117 175.638 260.330  1.00  0.00           N  
ATOM    862  CA  VAL A 217     236.229 174.965 260.849  1.00  0.00           C  
ATOM    863  C   VAL A 217     236.485 173.844 260.008  1.00  0.00           C  
ATOM    864  O   VAL A 217     237.618 173.561 259.720  1.00  0.00           O  
ATOM    865  N   LYS A 218     235.412 173.199 259.571  1.00  0.00           N  
ATOM    866  CA  LYS A 218     235.447 172.097 258.704  1.00  0.00           C  
ATOM    867  C   LYS A 218     236.156 172.507 257.520  1.00  0.00           C  
ATOM    868  O   LYS A 218     237.068 171.826 257.129  1.00  0.00           O  
ATOM    869  N   ARG A 219     235.827 173.655 256.964  1.00  0.00           N  
ATOM    870  CA  ARG A 219     236.451 174.160 255.819  1.00  0.00           C  
ATOM    871  C   ARG A 219     237.868 174.329 256.008  1.00  0.00           C  
ATOM    872  O   ARG A 219     238.644 174.008 255.132  1.00  0.00           O  
ATOM    873  N   LEU A 220     238.247 174.843 257.154  1.00  0.00           N  
ATOM    874  CA  LEU A 220     239.606 175.030 257.472  1.00  0.00           C  
ATOM    875  C   LEU A 220     240.318 173.768 257.593  1.00  0.00           C  
ATOM    876  O   LEU A 220     241.478 173.713 257.259  1.00  0.00           O  
ATOM    877  N   THR A 221     239.671 172.756 258.138  1.00  0.00           N  
ATOM    878  CA  THR A 221     240.212 171.461 258.311  1.00  0.00           C  
ATOM    879  C   THR A 221     240.524 170.867 257.045  1.00  0.00           C  
ATOM    880  O   THR A 221     241.509 170.180 256.868  1.00  0.00           O  
ATOM    881  N   ASP A 222     239.575 171.037 256.139  1.00  0.00           N  
ATOM    882  CA  ASP A 222     239.624 170.428 254.863  1.00  0.00           C  
ATOM    883  C   ASP A 222     240.742 171.012 254.148  1.00  0.00           C  
ATOM    884  O   ASP A 222     241.486 170.369 253.431  1.00  0.00           O  
ATOM    885  N   ALA A 223     240.883 172.300 254.403  1.00  0.00           N  
ATOM    886  CA  ALA A 223     241.922 173.098 253.922  1.00  0.00           C  
ATOM    887  C   ALA A 223     243.142 172.917 254.704  1.00  0.00           C  
ATOM    888  O   ALA A 223     244.059 173.657 254.435  1.00  0.00           O  
ATOM    889  N   ASP A 224     243.064 172.157 255.801  1.00  0.00           N  
ATOM    890  CA  ASP A 224     243.930 172.064 256.932  1.00  0.00           C  
ATOM    891  C   ASP A 224     244.998 173.057 257.075  1.00  0.00           C  
ATOM    892  O   ASP A 224     246.146 172.754 257.337  1.00  0.00           O  
ATOM    893  N   ALA A 225     244.591 174.313 257.034  1.00  0.00           N  
ATOM    894  CA  ALA A 225     245.413 175.414 257.382  1.00  0.00           C  
ATOM    895  C   ALA A 225     245.328 175.503 258.864  1.00  0.00           C  
ATOM    896  O   ALA A 225     245.969 176.309 259.516  1.00  0.00           O  
ATOM    897  N   MET A 226     244.410 174.691 259.389  1.00  0.00           N  
ATOM    898  CA  MET A 226     243.836 174.608 260.665  1.00  0.00           C  
ATOM    899  C   MET A 226     244.873 174.346 261.659  1.00  0.00           C  
ATOM    900  O   MET A 226     244.823 174.859 262.759  1.00  0.00           O  
ATOM    901  N   LYS A 227     245.877 173.612 261.227  1.00  0.00           N  
ATOM    902  CA  LYS A 227     247.051 173.298 261.937  1.00  0.00           C  
ATOM    903  C   LYS A 227     247.821 174.460 262.497  1.00  0.00           C  
ATOM    904  O   LYS A 227     248.475 174.293 263.514  1.00  0.00           O  
ATOM    905  N   TYR A 228     247.837 175.637 261.844  1.00  0.00           N  
ATOM    906  CA  TYR A 228     248.591 176.757 262.342  1.00  0.00           C  
ATOM    907  C   TYR A 228     247.627 177.748 262.842  1.00  0.00           C  
ATOM    908  O   TYR A 228     247.885 178.952 262.840  1.00  0.00           O  
ATOM    909  N   THR A 229     246.436 177.263 263.207  1.00  0.00           N  
ATOM    910  CA  THR A 229     245.356 178.159 263.381  1.00  0.00           C  
ATOM    911  C   THR A 229     244.654 177.900 264.642  1.00  0.00           C  
ATOM    912  O   THR A 229     244.258 176.788 264.969  1.00  0.00           O  
ATOM    913  N   ILE A 230     244.442 179.011 265.343  1.00  0.00           N  
ATOM    914  CA  ILE A 230     243.592 179.126 266.457  1.00  0.00           C  
ATOM    915  C   ILE A 230     242.339 179.678 265.946  1.00  0.00           C  
ATOM    916  O   ILE A 230     242.319 180.589 265.134  1.00  0.00           O  
ATOM    917  N   VAL A 231     241.252 179.177 266.492  1.00  0.00           N  
ATOM    918  CA  VAL A 231     239.998 179.759 266.284  1.00  0.00           C  
ATOM    919  C   VAL A 231     239.612 180.017 267.661  1.00  0.00           C  
ATOM    920  O   VAL A 231     239.414 179.103 268.454  1.00  0.00           O  
ATOM    921  N   VAL A 232     239.507 181.302 267.970  1.00  0.00           N  
ATOM    922  CA  VAL A 232     239.081 181.736 269.248  1.00  0.00           C  
ATOM    923  C   VAL A 232     237.649 181.974 268.971  1.00  0.00           C  
ATOM    924  O   VAL A 232     237.274 182.595 267.981  1.00  0.00           O  
ATOM    925  N   SER A 233     236.813 181.349 269.806  1.00  0.00           N  
ATOM    926  CA  SER A 233     235.438 181.233 269.465  1.00  0.00           C  
ATOM    927  C   SER A 233     234.620 181.667 270.601  1.00  0.00           C  
ATOM    928  O   SER A 233     234.491 180.955 271.585  1.00  0.00           O  
ATOM    929  N   ALA A 234     233.933 182.794 270.452  1.00  0.00           N  
ATOM    930  CA  ALA A 234     232.803 183.062 271.269  1.00  0.00           C  
ATOM    931  C   ALA A 234     231.675 183.166 270.324  1.00  0.00           C  
ATOM    932  O   ALA A 234     231.430 184.232 269.788  1.00  0.00           O  
ATOM    933  N   THR A 235     230.929 182.070 270.141  1.00  0.00           N  
ATOM    934  CA  THR A 235     229.833 181.928 269.226  1.00  0.00           C  
ATOM    935  C   THR A 235     228.670 182.709 269.732  1.00  0.00           C  
ATOM    936  O   THR A 235     228.839 183.748 270.345  1.00  0.00           O  
ATOM    937  N   ALA A 236     227.436 182.228 269.543  1.00  0.00           N  
ATOM    938  CA  ALA A 236     226.289 182.956 270.008  1.00  0.00           C  
ATOM    939  C   ALA A 236     225.714 182.277 271.209  1.00  0.00           C  
ATOM    940  O   ALA A 236     224.540 182.438 271.527  1.00  0.00           O  
ATOM    941  N   SER A 237     226.522 181.471 271.907  1.00  0.00           N  
ATOM    942  CA  SER A 237     226.048 180.797 273.080  1.00  0.00           C  
ATOM    943  C   SER A 237     226.432 181.562 274.300  1.00  0.00           C  
ATOM    944  O   SER A 237     225.613 181.820 275.172  1.00  0.00           O  
ATOM    945  N   ASP A 238     227.741 181.798 274.418  1.00  0.00           N  
ATOM    946  CA  ASP A 238     228.505 182.371 275.486  1.00  0.00           C  
ATOM    947  C   ASP A 238     227.839 183.459 276.233  1.00  0.00           C  
ATOM    948  O   ASP A 238     226.981 184.150 275.704  1.00  0.00           O  
ATOM    949  N   ALA A 239     228.291 183.748 277.467  1.00  0.00           N  
ATOM    950  CA  ALA A 239     227.769 184.881 278.159  1.00  0.00           C  
ATOM    951  C   ALA A 239     228.331 186.018 277.457  1.00  0.00           C  
ATOM    952  O   ALA A 239     229.366 185.912 276.844  1.00  0.00           O  
ATOM    953  N   ALA A 240     227.608 187.114 277.433  1.00  0.00           N  
ATOM    954  CA  ALA A 240     227.920 188.250 276.628  1.00  0.00           C  
ATOM    955  C   ALA A 240     229.292 188.720 276.821  1.00  0.00           C  
ATOM    956  O   ALA A 240     229.898 188.992 275.800  1.00  0.00           O  
ATOM    957  N   PRO A 241     229.870 188.823 278.007  1.00  0.00           N  
ATOM    958  CA  PRO A 241     231.184 189.325 278.145  1.00  0.00           C  
ATOM    959  C   PRO A 241     232.094 188.416 277.496  1.00  0.00           C  
ATOM    960  O   PRO A 241     233.172 188.817 277.182  1.00  0.00           O  
ATOM    961  N   LEU A 242     231.718 187.166 277.363  1.00  0.00           N  
ATOM    962  CA  LEU A 242     232.535 186.209 276.744  1.00  0.00           C  
ATOM    963  C   LEU A 242     232.607 186.459 275.299  1.00  0.00           C  
ATOM    964  O   LEU A 242     233.671 186.398 274.693  1.00  0.00           O  
ATOM    965  N   GLN A 243     231.452 186.756 274.685  1.00  0.00           N  
ATOM    966  CA  GLN A 243     231.440 187.089 273.293  1.00  0.00           C  
ATOM    967  C   GLN A 243     232.178 188.293 273.065  1.00  0.00           C  
ATOM    968  O   GLN A 243     232.923 188.420 272.105  1.00  0.00           O  
ATOM    969  N   TYR A 244     231.994 189.205 273.985  1.00  0.00           N  
ATOM    970  CA  TYR A 244     232.693 190.396 274.000  1.00  0.00           C  
ATOM    971  C   TYR A 244     234.187 190.123 274.103  1.00  0.00           C  
ATOM    972  O   TYR A 244     235.006 190.833 273.550  1.00  0.00           O  
ATOM    973  N   LEU A 245     234.576 189.229 274.983  1.00  0.00           N  
ATOM    974  CA  LEU A 245     235.914 189.092 275.446  1.00  0.00           C  
ATOM    975  C   LEU A 245     236.812 188.593 274.455  1.00  0.00           C  
ATOM    976  O   LEU A 245     237.946 189.057 274.365  1.00  0.00           O  
ATOM    977  N   ALA A 246     236.302 187.617 273.709  1.00  0.00           N  
ATOM    978  CA  ALA A 246     237.050 186.851 272.773  1.00  0.00           C  
ATOM    979  C   ALA A 246     238.075 187.654 272.007  1.00  0.00           C  
ATOM    980  O   ALA A 246     239.214 187.211 271.950  1.00  0.00           O  
ATOM    981  N   PRO A 247     237.829 188.805 271.427  1.00  0.00           N  
ATOM    982  CA  PRO A 247     238.861 189.545 270.748  1.00  0.00           C  
ATOM    983  C   PRO A 247     239.982 190.009 271.581  1.00  0.00           C  
ATOM    984  O   PRO A 247     241.069 190.042 271.065  1.00  0.00           O  
ATOM    985  N   TYR A 248     239.773 190.478 272.800  1.00  0.00           N  
ATOM    986  CA  TYR A 248     240.835 191.079 273.550  1.00  0.00           C  
ATOM    987  C   TYR A 248     241.797 190.070 273.921  1.00  0.00           C  
ATOM    988  O   TYR A 248     243.005 190.263 273.905  1.00  0.00           O  
ATOM    989  N   SER A 249     241.235 188.918 274.240  1.00  0.00           N  
ATOM    990  CA  SER A 249     241.996 187.759 274.505  1.00  0.00           C  
ATOM    991  C   SER A 249     242.773 187.392 273.324  1.00  0.00           C  
ATOM    992  O   SER A 249     243.986 187.300 273.411  1.00  0.00           O  
ATOM    993  N   GLY A 250     242.095 187.173 272.195  1.00  0.00           N  
ATOM    994  CA  GLY A 250     242.734 186.856 270.956  1.00  0.00           C  
ATOM    995  C   GLY A 250     243.814 187.790 270.597  1.00  0.00           C  
ATOM    996  O   GLY A 250     244.850 187.417 270.071  1.00  0.00           O  
ATOM    997  N   CYS A 251     243.553 189.065 270.839  1.00  0.00           N  
ATOM    998  CA  CYS A 251     244.403 190.142 270.517  1.00  0.00           C  
ATOM    999  C   CYS A 251     245.654 189.997 271.247  1.00  0.00           C  
ATOM   1000  O   CYS A 251     246.727 190.078 270.674  1.00  0.00           O  
ATOM   1001  N   SER A 252     245.544 189.743 272.544  1.00  0.00           N  
ATOM   1002  CA  SER A 252     246.685 189.533 273.358  1.00  0.00           C  
ATOM   1003  C   SER A 252     247.534 188.426 272.902  1.00  0.00           C  
ATOM   1004  O   SER A 252     248.748 188.508 272.870  1.00  0.00           O  
ATOM   1005  N   MET A 253     246.879 187.330 272.566  1.00  0.00           N  
ATOM   1006  CA  MET A 253     247.517 186.135 272.151  1.00  0.00           C  
ATOM   1007  C   MET A 253     248.309 186.312 270.920  1.00  0.00           C  
ATOM   1008  O   MET A 253     249.229 185.559 270.695  1.00  0.00           O  
ATOM   1009  N   GLY A 254     247.888 187.214 270.030  1.00  0.00           N  
ATOM   1010  CA  GLY A 254     248.526 187.408 268.753  1.00  0.00           C  
ATOM   1011  C   GLY A 254     249.768 188.205 268.917  1.00  0.00           C  
ATOM   1012  O   GLY A 254     250.703 188.149 268.120  1.00  0.00           O  
ATOM   1013  N   GLU A 255     249.747 189.046 269.959  1.00  0.00           N  
ATOM   1014  CA  GLU A 255     250.783 189.943 270.348  1.00  0.00           C  
ATOM   1015  C   GLU A 255     251.958 189.146 270.709  1.00  0.00           C  
ATOM   1016  O   GLU A 255     253.079 189.585 270.578  1.00  0.00           O  
ATOM   1017  N   TYR A 256     251.721 187.916 271.125  1.00  0.00           N  
ATOM   1018  CA  TYR A 256     252.728 186.957 271.333  1.00  0.00           C  
ATOM   1019  C   TYR A 256     253.532 186.768 270.123  1.00  0.00           C  
ATOM   1020  O   TYR A 256     254.716 186.880 270.187  1.00  0.00           O  
ATOM   1021  N   PHE A 257     252.955 186.546 268.968  1.00  0.00           N  
ATOM   1022  CA  PHE A 257     253.669 186.449 267.724  1.00  0.00           C  
ATOM   1023  C   PHE A 257     254.339 187.618 267.330  1.00  0.00           C  
ATOM   1024  O   PHE A 257     255.428 187.582 266.826  1.00  0.00           O  
ATOM   1025  N   ARG A 258     253.700 188.728 267.541  1.00  0.00           N  
ATOM   1026  CA  ARG A 258     254.204 189.991 267.191  1.00  0.00           C  
ATOM   1027  C   ARG A 258     255.467 190.215 267.930  1.00  0.00           C  
ATOM   1028  O   ARG A 258     256.502 190.546 267.376  1.00  0.00           O  
ATOM   1029  N   ASP A 259     255.430 189.910 269.220  1.00  0.00           N  
ATOM   1030  CA  ASP A 259     256.572 190.032 270.041  1.00  0.00           C  
ATOM   1031  C   ASP A 259     257.477 188.901 269.818  1.00  0.00           C  
ATOM   1032  O   ASP A 259     258.600 188.926 270.292  1.00  0.00           O  
ATOM   1033  N   ASN A 260     257.014 187.857 269.124  1.00  0.00           N  
ATOM   1034  CA  ASN A 260     257.888 186.779 268.853  1.00  0.00           C  
ATOM   1035  C   ASN A 260     258.220 187.000 267.436  1.00  0.00           C  
ATOM   1036  O   ASN A 260     258.394 186.032 266.712  1.00  0.00           O  
ATOM   1037  N   GLY A 261     258.384 188.283 267.027  1.00  0.00           N  
ATOM   1038  CA  GLY A 261     258.861 188.726 265.750  1.00  0.00           C  
ATOM   1039  C   GLY A 261     257.930 188.479 264.641  1.00  0.00           C  
ATOM   1040  O   GLY A 261     257.938 189.181 263.658  1.00  0.00           O  
ATOM   1041  N   LYS A 262     257.181 187.409 264.781  1.00  0.00           N  
ATOM   1042  CA  LYS A 262     256.218 186.777 264.008  1.00  0.00           C  
ATOM   1043  C   LYS A 262     255.057 187.624 263.810  1.00  0.00           C  
ATOM   1044  O   LYS A 262     254.861 188.660 264.417  1.00  0.00           O  
ATOM   1045  N   HIS A 263     254.320 187.193 262.819  1.00  0.00           N  
ATOM   1046  CA  HIS A 263     253.305 187.919 262.199  1.00  0.00           C  
ATOM   1047  C   HIS A 263     252.166 187.090 262.339  1.00  0.00           C  
ATOM   1048  O   HIS A 263     252.201 185.949 261.943  1.00  0.00           O  
ATOM   1049  N   ALA A 264     251.126 187.611 262.923  1.00  0.00           N  
ATOM   1050  CA  ALA A 264     249.955 186.870 263.173  1.00  0.00           C  
ATOM   1051  C   ALA A 264     248.872 187.638 262.562  1.00  0.00           C  
ATOM   1052  O   ALA A 264     249.053 188.782 262.177  1.00  0.00           O  
ATOM   1053  N   LEU A 265     247.753 186.957 262.340  1.00  0.00           N  
ATOM   1054  CA  LEU A 265     246.620 187.442 261.676  1.00  0.00           C  
ATOM   1055  C   LEU A 265     245.529 187.034 262.542  1.00  0.00           C  
ATOM   1056  O   LEU A 265     245.354 185.865 262.843  1.00  0.00           O  
ATOM   1057  N   ILE A 266     244.730 188.018 262.910  1.00  0.00           N  
ATOM   1058  CA  ILE A 266     243.603 187.816 263.720  1.00  0.00           C  
ATOM   1059  C   ILE A 266     242.516 188.270 262.857  1.00  0.00           C  
ATOM   1060  O   ILE A 266     242.653 189.234 262.123  1.00  0.00           O  
ATOM   1061  N   ILE A 267     241.419 187.524 262.859  1.00  0.00           N  
ATOM   1062  CA  ILE A 267     240.317 187.942 262.102  1.00  0.00           C  
ATOM   1063  C   ILE A 267     239.400 188.197 263.166  1.00  0.00           C  
ATOM   1064  O   ILE A 267     239.096 187.289 263.916  1.00  0.00           O  
ATOM   1065  N   TYR A 268     238.939 189.443 263.253  1.00  0.00           N  
ATOM   1066  CA  TYR A 268     237.904 189.730 264.164  1.00  0.00           C  
ATOM   1067  C   TYR A 268     236.730 189.710 263.344  1.00  0.00           C  
ATOM   1068  O   TYR A 268     236.444 190.655 262.640  1.00  0.00           O  
ATOM   1069  N   ASP A 269     235.952 188.669 263.529  1.00  0.00           N  
ATOM   1070  CA  ASP A 269     234.735 188.529 262.844  1.00  0.00           C  
ATOM   1071  C   ASP A 269     233.885 188.324 264.014  1.00  0.00           C  
ATOM   1072  O   ASP A 269     233.860 187.207 264.485  1.00  0.00           O  
ATOM   1073  N   ASP A 270     233.297 189.364 264.625  1.00  0.00           N  
ATOM   1074  CA  ASP A 270     233.200 190.704 264.155  1.00  0.00           C  
ATOM   1075  C   ASP A 270     232.980 191.523 265.345  1.00  0.00           C  
ATOM   1076  O   ASP A 270     232.388 191.114 266.341  1.00  0.00           O  
ATOM   1077  N   LEU A 271     233.430 192.743 265.254  1.00  0.00           N  
ATOM   1078  CA  LEU A 271     233.200 193.635 266.315  1.00  0.00           C  
ATOM   1079  C   LEU A 271     231.792 194.106 266.416  1.00  0.00           C  
ATOM   1080  O   LEU A 271     231.426 194.723 267.399  1.00  0.00           O  
ATOM   1081  N   SER A 272     230.994 193.987 265.353  1.00  0.00           N  
ATOM   1082  CA  SER A 272     229.649 194.484 265.405  1.00  0.00           C  
ATOM   1083  C   SER A 272     228.829 193.812 266.427  1.00  0.00           C  
ATOM   1084  O   SER A 272     228.083 194.418 267.176  1.00  0.00           O  
ATOM   1085  N   LYS A 273     228.941 192.497 266.463  1.00  0.00           N  
ATOM   1086  CA  LYS A 273     228.160 191.714 267.347  1.00  0.00           C  
ATOM   1087  C   LYS A 273     228.639 191.891 268.715  1.00  0.00           C  
ATOM   1088  O   LYS A 273     227.882 191.799 269.673  1.00  0.00           O  
ATOM   1089  N   GLN A 274     229.944 192.126 268.842  1.00  0.00           N  
ATOM   1090  CA  GLN A 274     230.538 192.370 270.108  1.00  0.00           C  
ATOM   1091  C   GLN A 274     229.923 193.576 270.685  1.00  0.00           C  
ATOM   1092  O   GLN A 274     229.597 193.610 271.859  1.00  0.00           O  
ATOM   1093  N   ALA A 275     229.825 194.612 269.860  1.00  0.00           N  
ATOM   1094  CA  ALA A 275     229.330 195.882 270.243  1.00  0.00           C  
ATOM   1095  C   ALA A 275     227.973 195.808 270.812  1.00  0.00           C  
ATOM   1096  O   ALA A 275     227.664 196.420 271.820  1.00  0.00           O  
ATOM   1097  N   VAL A 276     227.130 195.006 270.187  1.00  0.00           N  
ATOM   1098  CA  VAL A 276     225.810 194.782 270.644  1.00  0.00           C  
ATOM   1099  C   VAL A 276     225.810 194.228 271.992  1.00  0.00           C  
ATOM   1100  O   VAL A 276     225.024 194.629 272.834  1.00  0.00           O  
ATOM   1101  N   ALA A 277     226.680 193.232 272.177  1.00  0.00           N  
ATOM   1102  CA  ALA A 277     226.748 192.508 273.394  1.00  0.00           C  
ATOM   1103  C   ALA A 277     227.161 193.409 274.438  1.00  0.00           C  
ATOM   1104  O   ALA A 277     226.579 193.446 275.492  1.00  0.00           O  
ATOM   1105  N   TYR A 278     228.166 194.197 274.149  1.00  0.00           N  
ATOM   1106  CA  TYR A 278     228.680 195.121 275.053  1.00  0.00           C  
ATOM   1107  C   TYR A 278     227.714 196.147 275.381  1.00  0.00           C  
ATOM   1108  O   TYR A 278     227.710 196.645 276.478  1.00  0.00           O  
ATOM   1109  N   ARG A 279     226.940 196.582 274.415  1.00  0.00           N  
ATOM   1110  CA  ARG A 279     226.034 197.629 274.652  1.00  0.00           C  
ATOM   1111  C   ARG A 279     225.074 197.238 275.661  1.00  0.00           C  
ATOM   1112  O   ARG A 279     224.787 197.935 276.613  1.00  0.00           O  
ATOM   1113  N   GLN A 280     224.580 196.050 275.432  1.00  0.00           N  
ATOM   1114  CA  GLN A 280     223.694 195.302 276.210  1.00  0.00           C  
ATOM   1115  C   GLN A 280     224.252 195.232 277.549  1.00  0.00           C  
ATOM   1116  O   GLN A 280     223.597 195.573 278.507  1.00  0.00           O  
ATOM   1117  N   MET A 281     225.510 194.871 277.656  1.00  0.00           N  
ATOM   1118  CA  MET A 281     226.197 194.807 278.880  1.00  0.00           C  
ATOM   1119  C   MET A 281     226.146 196.118 279.583  1.00  0.00           C  
ATOM   1120  O   MET A 281     225.715 196.198 280.714  1.00  0.00           O  
ATOM   1121  N   SER A 282     226.517 197.198 278.931  1.00  0.00           N  
ATOM   1122  CA  SER A 282     226.483 198.542 279.428  1.00  0.00           C  
ATOM   1123  C   SER A 282     225.222 198.963 280.019  1.00  0.00           C  
ATOM   1124  O   SER A 282     225.121 199.633 281.034  1.00  0.00           O  
ATOM   1125  N   LEU A 283     224.190 198.629 279.285  1.00  0.00           N  
ATOM   1126  CA  LEU A 283     222.880 199.082 279.530  1.00  0.00           C  
ATOM   1127  C   LEU A 283     222.420 198.403 280.729  1.00  0.00           C  
ATOM   1128  O   LEU A 283     221.719 198.970 281.550  1.00  0.00           O  
ATOM   1129  N   LEU A 284     222.834 197.148 280.853  1.00  0.00           N  
ATOM   1130  CA  LEU A 284     222.523 196.363 281.978  1.00  0.00           C  
ATOM   1131  C   LEU A 284     223.227 196.919 283.127  1.00  0.00           C  
ATOM   1132  O   LEU A 284     222.746 196.897 284.243  1.00  0.00           O  
ATOM   1133  N   LEU A 285     224.408 197.459 282.882  1.00  0.00           N  
ATOM   1134  CA  LEU A 285     225.110 198.190 283.860  1.00  0.00           C  
ATOM   1135  C   LEU A 285     224.491 199.497 284.160  1.00  0.00           C  
ATOM   1136  O   LEU A 285     224.947 200.208 285.040  1.00  0.00           O  
ATOM   1137  N   ARG A 286     223.409 199.850 283.461  1.00  0.00           N  
ATOM   1138  CA  ARG A 286     222.580 200.973 283.751  1.00  0.00           C  
ATOM   1139  C   ARG A 286     223.379 202.116 283.537  1.00  0.00           C  
ATOM   1140  O   ARG A 286     223.600 202.905 284.437  1.00  0.00           O  
ATOM   1141  N   ARG A 287     224.014 202.081 282.389  1.00  0.00           N  
ATOM   1142  CA  ARG A 287     224.924 203.094 282.100  1.00  0.00           C  
ATOM   1143  C   ARG A 287     224.427 203.750 280.918  1.00  0.00           C  
ATOM   1144  O   ARG A 287     223.835 203.062 280.093  1.00  0.00           O  
ATOM   1145  N   PRO A 288     224.809 205.011 280.728  1.00  0.00           N  
ATOM   1146  CA  PRO A 288     224.383 205.787 279.595  1.00  0.00           C  
ATOM   1147  C   PRO A 288     225.207 205.218 278.477  1.00  0.00           C  
ATOM   1148  O   PRO A 288     226.367 204.932 278.756  1.00  0.00           O  
ATOM   1149  N   PRO A 289     224.703 204.910 277.317  1.00  0.00           N  
ATOM   1150  CA  PRO A 289     225.497 204.189 276.377  1.00  0.00           C  
ATOM   1151  C   PRO A 289     225.883 205.150 275.341  1.00  0.00           C  
ATOM   1152  O   PRO A 289     226.929 205.753 275.515  1.00  0.00           O  
ATOM   1153  N   GLY A 290     225.097 205.342 274.294  1.00  0.00           N  
ATOM   1154  CA  GLY A 290     225.410 206.357 273.371  1.00  0.00           C  
ATOM   1155  C   GLY A 290     224.543 206.052 272.245  1.00  0.00           C  
ATOM   1156  O   GLY A 290     223.561 205.352 272.389  1.00  0.00           O  
ATOM   1157  N   ARG A 291     224.902 206.649 271.104  1.00  0.00           N  
ATOM   1158  CA  ARG A 291     224.295 206.585 269.818  1.00  0.00           C  
ATOM   1159  C   ARG A 291     223.882 205.221 269.486  1.00  0.00           C  
ATOM   1160  O   ARG A 291     224.590 204.286 269.789  1.00  0.00           O  
ATOM   1161  N   GLU A 292     222.628 205.129 269.029  1.00  0.00           N  
ATOM   1162  CA  GLU A 292     221.816 203.974 268.814  1.00  0.00           C  
ATOM   1163  C   GLU A 292     221.731 203.082 269.958  1.00  0.00           C  
ATOM   1164  O   GLU A 292     221.676 201.874 269.835  1.00  0.00           O  
ATOM   1165  N   ALA A 293     221.801 203.700 271.129  1.00  0.00           N  
ATOM   1166  CA  ALA A 293     221.855 203.065 272.392  1.00  0.00           C  
ATOM   1167  C   ALA A 293     223.148 202.435 272.631  1.00  0.00           C  
ATOM   1168  O   ALA A 293     223.322 201.758 273.617  1.00  0.00           O  
ATOM   1169  N   TYR A 294     224.088 202.563 271.737  1.00  0.00           N  
ATOM   1170  CA  TYR A 294     225.351 201.980 271.925  1.00  0.00           C  
ATOM   1171  C   TYR A 294     226.238 202.855 272.673  1.00  0.00           C  
ATOM   1172  O   TYR A 294     226.379 203.964 272.220  1.00  0.00           O  
ATOM   1173  N   PRO A 295     226.960 202.365 273.653  1.00  0.00           N  
ATOM   1174  CA  PRO A 295     228.057 202.986 274.361  1.00  0.00           C  
ATOM   1175  C   PRO A 295     228.941 203.945 273.688  1.00  0.00           C  
ATOM   1176  O   PRO A 295     229.099 203.881 272.479  1.00  0.00           O  
ATOM   1177  N   GLY A 296     229.596 204.792 274.493  1.00  0.00           N  
ATOM   1178  CA  GLY A 296     230.531 205.752 273.996  1.00  0.00           C  
ATOM   1179  C   GLY A 296     231.837 205.113 273.681  1.00  0.00           C  
ATOM   1180  O   GLY A 296     232.464 205.408 272.672  1.00  0.00           O  
ATOM   1181  N   ASP A 297     232.334 204.235 274.563  1.00  0.00           N  
ATOM   1182  CA  ASP A 297     233.668 203.760 274.408  1.00  0.00           C  
ATOM   1183  C   ASP A 297     233.587 202.566 273.601  1.00  0.00           C  
ATOM   1184  O   ASP A 297     234.541 201.859 273.476  1.00  0.00           O  
ATOM   1185  N   VAL A 298     232.527 202.278 272.868  1.00  0.00           N  
ATOM   1186  CA  VAL A 298     232.667 201.099 272.077  1.00  0.00           C  
ATOM   1187  C   VAL A 298     233.627 201.356 270.988  1.00  0.00           C  
ATOM   1188  O   VAL A 298     234.276 200.465 270.474  1.00  0.00           O  
ATOM   1189  N   PHE A 299     233.833 202.623 270.669  1.00  0.00           N  
ATOM   1190  CA  PHE A 299     234.955 202.888 269.900  1.00  0.00           C  
ATOM   1191  C   PHE A 299     236.129 202.806 270.734  1.00  0.00           C  
ATOM   1192  O   PHE A 299     237.060 202.163 270.329  1.00  0.00           O  
ATOM   1193  N   TYR A 300     236.177 203.544 271.824  1.00  0.00           N  
ATOM   1194  CA  TYR A 300     237.378 203.582 272.556  1.00  0.00           C  
ATOM   1195  C   TYR A 300     237.967 202.289 272.962  1.00  0.00           C  
ATOM   1196  O   TYR A 300     239.144 202.049 272.888  1.00  0.00           O  
ATOM   1197  N   LEU A 301     237.140 201.410 273.379  1.00  0.00           N  
ATOM   1198  CA  LEU A 301     237.351 200.082 273.724  1.00  0.00           C  
ATOM   1199  C   LEU A 301     238.155 199.432 272.733  1.00  0.00           C  
ATOM   1200  O   LEU A 301     239.101 198.717 272.984  1.00  0.00           O  
ATOM   1201  N   HIS A 302     237.634 199.587 271.550  1.00  0.00           N  
ATOM   1202  CA  HIS A 302     238.093 198.931 270.427  1.00  0.00           C  
ATOM   1203  C   HIS A 302     239.212 199.622 269.900  1.00  0.00           C  
ATOM   1204  O   HIS A 302     239.997 199.035 269.210  1.00  0.00           O  
ATOM   1205  N   SER A 303     239.342 200.914 270.106  1.00  0.00           N  
ATOM   1206  CA  SER A 303     240.456 201.615 269.568  1.00  0.00           C  
ATOM   1207  C   SER A 303     241.628 201.098 270.247  1.00  0.00           C  
ATOM   1208  O   SER A 303     242.655 200.787 269.686  1.00  0.00           O  
ATOM   1209  N   ARG A 304     241.399 200.946 271.525  1.00  0.00           N  
ATOM   1210  CA  ARG A 304     242.271 200.466 272.475  1.00  0.00           C  
ATOM   1211  C   ARG A 304     242.557 199.062 272.100  1.00  0.00           C  
ATOM   1212  O   ARG A 304     243.704 198.658 272.132  1.00  0.00           O  
ATOM   1213  N   LEU A 305     241.575 198.282 271.655  1.00  0.00           N  
ATOM   1214  CA  LEU A 305     241.893 196.985 271.156  1.00  0.00           C  
ATOM   1215  C   LEU A 305     242.769 196.949 269.965  1.00  0.00           C  
ATOM   1216  O   LEU A 305     243.612 196.089 269.780  1.00  0.00           O  
ATOM   1217  N   LEU A 306     242.382 197.755 269.012  1.00  0.00           N  
ATOM   1218  CA  LEU A 306     242.819 197.579 267.691  1.00  0.00           C  
ATOM   1219  C   LEU A 306     244.107 198.140 267.456  1.00  0.00           C  
ATOM   1220  O   LEU A 306     244.814 197.691 266.581  1.00  0.00           O  
ATOM   1221  N   GLU A 307     244.476 199.135 268.242  1.00  0.00           N  
ATOM   1222  CA  GLU A 307     245.763 199.732 268.178  1.00  0.00           C  
ATOM   1223  C   GLU A 307     246.760 198.689 268.589  1.00  0.00           C  
ATOM   1224  O   GLU A 307     247.867 198.622 268.074  1.00  0.00           O  
ATOM   1225  N   ARG A 308     246.314 197.730 269.412  1.00  0.00           N  
ATOM   1226  CA  ARG A 308     247.087 196.578 269.746  1.00  0.00           C  
ATOM   1227  C   ARG A 308     247.315 195.669 268.582  1.00  0.00           C  
ATOM   1228  O   ARG A 308     248.181 194.821 268.655  1.00  0.00           O  
ATOM   1229  N   ALA A 309     246.538 195.749 267.492  1.00  0.00           N  
ATOM   1230  CA  ALA A 309     246.916 195.081 266.270  1.00  0.00           C  
ATOM   1231  C   ALA A 309     247.818 196.003 265.523  1.00  0.00           C  
ATOM   1232  O   ALA A 309     247.400 197.108 265.208  1.00  0.00           O  
ATOM   1233  N   ALA A 310     249.089 195.613 265.291  1.00  0.00           N  
ATOM   1234  CA  ALA A 310     250.054 196.530 264.737  1.00  0.00           C  
ATOM   1235  C   ALA A 310     251.258 195.814 264.262  1.00  0.00           C  
ATOM   1236  O   ALA A 310     251.403 194.620 264.447  1.00  0.00           O  
ATOM   1237  N   LYS A 311     252.143 196.571 263.602  1.00  0.00           N  
ATOM   1238  CA  LYS A 311     253.423 196.159 263.141  1.00  0.00           C  
ATOM   1239  C   LYS A 311     254.422 196.961 263.877  1.00  0.00           C  
ATOM   1240  O   LYS A 311     254.453 198.183 263.834  1.00  0.00           O  
ATOM   1241  N   MET A 312     255.232 196.242 264.632  1.00  0.00           N  
ATOM   1242  CA  MET A 312     256.197 196.726 265.547  1.00  0.00           C  
ATOM   1243  C   MET A 312     257.435 197.063 264.874  1.00  0.00           C  
ATOM   1244  O   MET A 312     257.669 196.619 263.759  1.00  0.00           O  
ATOM   1245  N   ASN A 313     258.324 197.761 265.601  1.00  0.00           N  
ATOM   1246  CA  ASN A 313     259.666 197.863 265.153  1.00  0.00           C  
ATOM   1247  C   ASN A 313     260.355 196.595 265.407  1.00  0.00           C  
ATOM   1248  O   ASN A 313     259.827 195.615 265.909  1.00  0.00           O  
ATOM   1249  N   ASP A 314     261.559 196.631 264.917  1.00  0.00           N  
ATOM   1250  CA  ASP A 314     262.556 195.663 264.735  1.00  0.00           C  
ATOM   1251  C   ASP A 314     262.895 195.070 266.039  1.00  0.00           C  
ATOM   1252  O   ASP A 314     263.216 193.896 266.114  1.00  0.00           O  
ATOM   1253  N   ALA A 315     262.820 195.879 267.098  1.00  0.00           N  
ATOM   1254  CA  ALA A 315     263.046 195.546 268.459  1.00  0.00           C  
ATOM   1255  C   ALA A 315     262.225 194.374 268.881  1.00  0.00           C  
ATOM   1256  O   ALA A 315     262.531 193.732 269.872  1.00  0.00           O  
ATOM   1257  N   PHE A 316     261.098 194.138 268.199  1.00  0.00           N  
ATOM   1258  CA  PHE A 316     260.139 193.127 268.563  1.00  0.00           C  
ATOM   1259  C   PHE A 316     260.184 192.067 267.575  1.00  0.00           C  
ATOM   1260  O   PHE A 316     259.215 191.341 267.389  1.00  0.00           O  
ATOM   1261  N   GLY A 317     261.275 192.064 266.817  1.00  0.00           N  
ATOM   1262  CA  GLY A 317     261.443 191.185 265.729  1.00  0.00           C  
ATOM   1263  C   GLY A 317     260.647 191.764 264.612  1.00  0.00           C  
ATOM   1264  O   GLY A 317     260.376 191.068 263.644  1.00  0.00           O  
ATOM   1265  N   GLY A 318     260.236 193.053 264.709  1.00  0.00           N  
ATOM   1266  CA  GLY A 318     259.476 193.693 263.671  1.00  0.00           C  
ATOM   1267  C   GLY A 318     258.075 193.224 263.621  1.00  0.00           C  
ATOM   1268  O   GLY A 318     257.414 193.464 262.616  1.00  0.00           O  
ATOM   1269  N   GLY A 319     257.668 192.364 264.581  1.00  0.00           N  
ATOM   1270  CA  GLY A 319     256.492 191.574 264.415  1.00  0.00           C  
ATOM   1271  C   GLY A 319     255.246 192.252 264.143  1.00  0.00           C  
ATOM   1272  O   GLY A 319     255.153 193.466 264.031  1.00  0.00           O  
ATOM   1273  N   SER A 320     254.229 191.434 263.945  1.00  0.00           N  
ATOM   1274  CA  SER A 320     253.007 191.999 263.560  1.00  0.00           C  
ATOM   1275  C   SER A 320     251.945 191.176 264.087  1.00  0.00           C  
ATOM   1276  O   SER A 320     252.096 189.986 264.339  1.00  0.00           O  
ATOM   1277  N   LEU A 321     250.809 191.877 264.201  1.00  0.00           N  
ATOM   1278  CA  LEU A 321     249.519 191.323 264.345  1.00  0.00           C  
ATOM   1279  C   LEU A 321     248.760 192.134 263.358  1.00  0.00           C  
ATOM   1280  O   LEU A 321     248.646 193.350 263.458  1.00  0.00           O  
ATOM   1281  N   THR A 322     248.258 191.429 262.349  1.00  0.00           N  
ATOM   1282  CA  THR A 322     247.535 191.930 261.247  1.00  0.00           C  
ATOM   1283  C   THR A 322     246.168 191.609 261.652  1.00  0.00           C  
ATOM   1284  O   THR A 322     245.896 190.545 262.182  1.00  0.00           O  
ATOM   1285  N   ALA A 323     245.281 192.568 261.493  1.00  0.00           N  
ATOM   1286  CA  ALA A 323     243.973 192.475 262.015  1.00  0.00           C  
ATOM   1287  C   ALA A 323     243.060 192.555 260.891  1.00  0.00           C  
ATOM   1288  O   ALA A 323     243.170 193.428 260.048  1.00  0.00           O  
ATOM   1289  N   LEU A 324     242.120 191.619 260.836  1.00  0.00           N  
ATOM   1290  CA  LEU A 324     241.045 191.723 259.922  1.00  0.00           C  
ATOM   1291  C   LEU A 324     239.823 191.846 260.707  1.00  0.00           C  
ATOM   1292  O   LEU A 324     239.116 190.870 260.910  1.00  0.00           O  
ATOM   1293  N   PRO A 325     239.477 193.030 261.127  1.00  0.00           N  
ATOM   1294  CA  PRO A 325     238.210 193.226 261.728  1.00  0.00           C  
ATOM   1295  C   PRO A 325     237.212 193.215 260.682  1.00  0.00           C  
ATOM   1296  O   PRO A 325     237.507 193.518 259.532  1.00  0.00           O  
ATOM   1297  N   VAL A 326     236.037 192.814 261.111  1.00  0.00           N  
ATOM   1298  CA  VAL A 326     234.923 192.739 260.289  1.00  0.00           C  
ATOM   1299  C   VAL A 326     233.958 193.607 260.958  1.00  0.00           C  
ATOM   1300  O   VAL A 326     233.698 193.447 262.148  1.00  0.00           O  
ATOM   1301  N   ILE A 327     233.250 194.340 260.101  1.00  0.00           N  
ATOM   1302  CA  ILE A 327     232.053 195.010 260.443  1.00  0.00           C  
ATOM   1303  C   ILE A 327     231.310 194.660 259.219  1.00  0.00           C  
ATOM   1304  O   ILE A 327     231.830 194.640 258.115  1.00  0.00           O  
ATOM   1305  N   GLU A 328     230.080 194.249 259.401  1.00  0.00           N  
ATOM   1306  CA  GLU A 328     229.281 193.734 258.355  1.00  0.00           C  
ATOM   1307  C   GLU A 328     228.296 194.740 257.906  1.00  0.00           C  
ATOM   1308  O   GLU A 328     227.509 195.142 258.750  1.00  0.00           O  
ATOM   1309  N   THR A 329     228.269 195.160 256.614  1.00  0.00           N  
ATOM   1310  CA  THR A 329     227.291 196.068 256.025  1.00  0.00           C  
ATOM   1311  C   THR A 329     225.932 195.945 256.616  1.00  0.00           C  
ATOM   1312  O   THR A 329     225.423 194.846 256.785  1.00  0.00           O  
ATOM   1313  N   GLN A 330     225.409 197.094 257.066  1.00  0.00           N  
ATOM   1314  CA  GLN A 330     224.173 197.250 257.758  1.00  0.00           C  
ATOM   1315  C   GLN A 330     223.039 197.313 256.808  1.00  0.00           C  
ATOM   1316  O   GLN A 330     222.261 198.265 256.802  1.00  0.00           O  
ATOM   1317  N   ALA A 331     222.892 196.216 256.034  1.00  0.00           N  
ATOM   1318  CA  ALA A 331     221.875 195.956 255.062  1.00  0.00           C  
ATOM   1319  C   ALA A 331     221.489 197.187 254.357  1.00  0.00           C  
ATOM   1320  O   ALA A 331     220.371 197.674 254.481  1.00  0.00           O  
ATOM   1321  N   GLY A 332     222.476 197.746 253.654  1.00  0.00           N  
ATOM   1322  CA  GLY A 332     222.279 198.958 252.940  1.00  0.00           C  
ATOM   1323  C   GLY A 332     222.611 200.122 253.782  1.00  0.00           C  
ATOM   1324  O   GLY A 332     222.128 201.216 253.532  1.00  0.00           O  
ATOM   1325  N   ASP A 333     223.529 199.981 254.723  1.00  0.00           N  
ATOM   1326  CA  ASP A 333     223.883 201.143 255.450  1.00  0.00           C  
ATOM   1327  C   ASP A 333     225.163 200.764 256.036  1.00  0.00           C  
ATOM   1328  O   ASP A 333     225.462 199.589 256.082  1.00  0.00           O  
ATOM   1329  N   VAL A 334     225.937 201.768 256.476  1.00  0.00           N  
ATOM   1330  CA  VAL A 334     227.220 201.667 257.105  1.00  0.00           C  
ATOM   1331  C   VAL A 334     227.460 203.004 257.729  1.00  0.00           C  
ATOM   1332  O   VAL A 334     228.514 203.297 258.276  1.00  0.00           O  
ATOM   1333  N   SER A 335     226.494 203.914 257.644  1.00  0.00           N  
ATOM   1334  CA  SER A 335     226.586 205.180 258.295  1.00  0.00           C  
ATOM   1335  C   SER A 335     226.712 205.003 259.762  1.00  0.00           C  
ATOM   1336  O   SER A 335     227.400 205.768 260.423  1.00  0.00           O  
ATOM   1337  N   ALA A 336     226.093 203.917 260.257  1.00  0.00           N  
ATOM   1338  CA  ALA A 336     226.191 203.357 261.560  1.00  0.00           C  
ATOM   1339  C   ALA A 336     227.465 203.599 262.233  1.00  0.00           C  
ATOM   1340  O   ALA A 336     228.516 203.745 261.644  1.00  0.00           O  
ATOM   1341  N   TYR A 337     227.309 203.802 263.519  1.00  0.00           N  
ATOM   1342  CA  TYR A 337     228.143 204.470 264.434  1.00  0.00           C  
ATOM   1343  C   TYR A 337     229.372 203.777 264.459  1.00  0.00           C  
ATOM   1344  O   TYR A 337     230.429 204.327 264.246  1.00  0.00           O  
ATOM   1345  N   ILE A 338     229.258 202.496 264.659  1.00  0.00           N  
ATOM   1346  CA  ILE A 338     230.373 201.666 264.831  1.00  0.00           C  
ATOM   1347  C   ILE A 338     231.094 201.686 263.553  1.00  0.00           C  
ATOM   1348  O   ILE A 338     232.287 201.893 263.600  1.00  0.00           O  
ATOM   1349  N   PRO A 339     230.496 201.561 262.399  1.00  0.00           N  
ATOM   1350  CA  PRO A 339     231.224 201.718 261.196  1.00  0.00           C  
ATOM   1351  C   PRO A 339     231.933 202.959 261.137  1.00  0.00           C  
ATOM   1352  O   PRO A 339     233.063 202.935 260.734  1.00  0.00           O  
ATOM   1353  N   THR A 340     231.301 204.052 261.466  1.00  0.00           N  
ATOM   1354  CA  THR A 340     231.938 205.311 261.484  1.00  0.00           C  
ATOM   1355  C   THR A 340     233.238 205.266 262.179  1.00  0.00           C  
ATOM   1356  O   THR A 340     234.254 205.741 261.707  1.00  0.00           O  
ATOM   1357  N   ASN A 341     233.219 204.672 263.348  1.00  0.00           N  
ATOM   1358  CA  ASN A 341     234.348 204.538 264.184  1.00  0.00           C  
ATOM   1359  C   ASN A 341     235.418 203.861 263.497  1.00  0.00           C  
ATOM   1360  O   ASN A 341     236.542 204.303 263.422  1.00  0.00           O  
ATOM   1361  N   VAL A 342     235.046 202.698 263.025  1.00  0.00           N  
ATOM   1362  CA  VAL A 342     235.900 201.695 262.520  1.00  0.00           C  
ATOM   1363  C   VAL A 342     236.510 202.210 261.305  1.00  0.00           C  
ATOM   1364  O   VAL A 342     237.662 201.973 260.987  1.00  0.00           O  
ATOM   1365  N   ILE A 343     235.719 202.955 260.560  1.00  0.00           N  
ATOM   1366  CA  ILE A 343     236.140 203.600 259.393  1.00  0.00           C  
ATOM   1367  C   ILE A 343     237.242 204.471 259.761  1.00  0.00           C  
ATOM   1368  O   ILE A 343     238.284 204.436 259.147  1.00  0.00           O  
ATOM   1369  N   SER A 344     237.100 205.210 260.843  1.00  0.00           N  
ATOM   1370  CA  SER A 344     238.209 206.007 261.218  1.00  0.00           C  
ATOM   1371  C   SER A 344     239.370 205.221 261.713  1.00  0.00           C  
ATOM   1372  O   SER A 344     240.481 205.723 261.743  1.00  0.00           O  
ATOM   1373  N   ILE A 345     239.167 203.992 262.157  1.00  0.00           N  
ATOM   1374  CA  ILE A 345     240.265 203.260 262.702  1.00  0.00           C  
ATOM   1375  C   ILE A 345     241.068 202.515 261.707  1.00  0.00           C  
ATOM   1376  O   ILE A 345     242.284 202.474 261.810  1.00  0.00           O  
ATOM   1377  N   THR A 346     240.416 201.753 260.825  1.00  0.00           N  
ATOM   1378  CA  THR A 346     241.131 200.760 260.075  1.00  0.00           C  
ATOM   1379  C   THR A 346     241.880 201.397 259.017  1.00  0.00           C  
ATOM   1380  O   THR A 346     241.774 202.588 258.809  1.00  0.00           O  
ATOM   1381  N   ASP A 347     242.838 200.635 258.512  1.00  0.00           N  
ATOM   1382  CA  ASP A 347     243.940 201.164 257.780  1.00  0.00           C  
ATOM   1383  C   ASP A 347     243.630 201.110 256.335  1.00  0.00           C  
ATOM   1384  O   ASP A 347     244.492 201.048 255.468  1.00  0.00           O  
ATOM   1385  N   GLY A 348     242.323 201.132 256.096  1.00  0.00           N  
ATOM   1386  CA  GLY A 348     241.627 201.089 254.881  1.00  0.00           C  
ATOM   1387  C   GLY A 348     240.577 200.088 255.183  1.00  0.00           C  
ATOM   1388  O   GLY A 348     240.524 199.460 256.244  1.00  0.00           O  
ATOM   1389  N   GLN A 349     239.650 199.981 254.239  1.00  0.00           N  
ATOM   1390  CA  GLN A 349     238.470 199.254 254.472  1.00  0.00           C  
ATOM   1391  C   GLN A 349     238.114 198.682 253.167  1.00  0.00           C  
ATOM   1392  O   GLN A 349     238.443 199.219 252.118  1.00  0.00           O  
ATOM   1393  N   ILE A 350     237.537 197.491 253.224  1.00  0.00           N  
ATOM   1394  CA  ILE A 350     237.157 196.766 252.080  1.00  0.00           C  
ATOM   1395  C   ILE A 350     235.713 196.742 252.063  1.00  0.00           C  
ATOM   1396  O   ILE A 350     235.101 195.972 252.768  1.00  0.00           O  
ATOM   1397  N   PHE A 351     235.124 197.542 251.207  1.00  0.00           N  
ATOM   1398  CA  PHE A 351     233.725 197.549 250.995  1.00  0.00           C  
ATOM   1399  C   PHE A 351     233.476 196.549 250.016  1.00  0.00           C  
ATOM   1400  O   PHE A 351     234.071 196.592 248.961  1.00  0.00           O  
ATOM   1401  N   LEU A 352     232.571 195.660 250.358  1.00  0.00           N  
ATOM   1402  CA  LEU A 352     232.090 194.628 249.529  1.00  0.00           C  
ATOM   1403  C   LEU A 352     230.699 195.013 249.250  1.00  0.00           C  
ATOM   1404  O   LEU A 352     229.982 195.323 250.196  1.00  0.00           O  
ATOM   1405  N   GLU A 353     230.243 194.785 248.000  1.00  0.00           N  
ATOM   1406  CA  GLU A 353     228.841 194.907 247.716  1.00  0.00           C  
ATOM   1407  C   GLU A 353     228.412 193.579 247.173  1.00  0.00           C  
ATOM   1408  O   GLU A 353     229.162 192.863 246.536  1.00  0.00           O  
ATOM   1409  N   THR A 354     227.175 193.160 247.441  1.00  0.00           N  
ATOM   1410  CA  THR A 354     226.616 191.915 246.981  1.00  0.00           C  
ATOM   1411  C   THR A 354     226.425 191.845 245.524  1.00  0.00           C  
ATOM   1412  O   THR A 354     226.357 190.786 244.955  1.00  0.00           O  
ATOM   1413  N   GLU A 355     225.993 192.961 244.957  1.00  0.00           N  
ATOM   1414  CA  GLU A 355     225.374 193.041 243.687  1.00  0.00           C  
ATOM   1415  C   GLU A 355     226.172 192.409 242.655  1.00  0.00           C  
ATOM   1416  O   GLU A 355     225.673 191.666 241.868  1.00  0.00           O  
ATOM   1417  N   LEU A 356     227.453 192.670 242.625  1.00  0.00           N  
ATOM   1418  CA  LEU A 356     228.395 192.124 241.741  1.00  0.00           C  
ATOM   1419  C   LEU A 356     228.408 190.696 241.948  1.00  0.00           C  
ATOM   1420  O   LEU A 356     228.283 189.982 240.998  1.00  0.00           O  
ATOM   1421  N   PHE A 357     228.427 190.216 243.181  1.00  0.00           N  
ATOM   1422  CA  PHE A 357     228.314 188.837 243.578  1.00  0.00           C  
ATOM   1423  C   PHE A 357     227.156 188.244 242.881  1.00  0.00           C  
ATOM   1424  O   PHE A 357     227.248 187.126 242.414  1.00  0.00           O  
ATOM   1425  N   TYR A 358     226.044 188.998 242.826  1.00  0.00           N  
ATOM   1426  CA  TYR A 358     224.768 188.622 242.297  1.00  0.00           C  
ATOM   1427  C   TYR A 358     224.816 188.578 240.803  1.00  0.00           C  
ATOM   1428  O   TYR A 358     224.321 187.639 240.191  1.00  0.00           O  
ATOM   1429  N   LYS A 359     225.562 189.513 240.196  1.00  0.00           N  
ATOM   1430  CA  LYS A 359     225.996 189.512 238.843  1.00  0.00           C  
ATOM   1431  C   LYS A 359     226.859 188.344 238.595  1.00  0.00           C  
ATOM   1432  O   LYS A 359     227.141 188.009 237.465  1.00  0.00           O  
ATOM   1433  N   GLY A 360     227.352 187.704 239.658  1.00  0.00           N  
ATOM   1434  CA  GLY A 360     228.231 186.586 239.595  1.00  0.00           C  
ATOM   1435  C   GLY A 360     229.605 187.073 239.776  1.00  0.00           C  
ATOM   1436  O   GLY A 360     230.503 186.302 240.072  1.00  0.00           O  
ATOM   1437  N   ILE A 361     229.806 188.384 239.616  1.00  0.00           N  
ATOM   1438  CA  ILE A 361     231.035 189.052 239.774  1.00  0.00           C  
ATOM   1439  C   ILE A 361     231.478 188.887 241.157  1.00  0.00           C  
ATOM   1440  O   ILE A 361     230.958 189.456 242.096  1.00  0.00           O  
ATOM   1441  N   ARG A 362     232.377 187.933 241.277  1.00  0.00           N  
ATOM   1442  CA  ARG A 362     232.778 187.415 242.502  1.00  0.00           C  
ATOM   1443  C   ARG A 362     234.214 187.387 242.411  1.00  0.00           C  
ATOM   1444  O   ARG A 362     234.651 186.647 241.556  1.00  0.00           O  
ATOM   1445  N   PRO A 363     234.946 188.061 243.251  1.00  0.00           N  
ATOM   1446  CA  PRO A 363     234.428 188.920 244.282  1.00  0.00           C  
ATOM   1447  C   PRO A 363     233.747 190.114 243.697  1.00  0.00           C  
ATOM   1448  O   PRO A 363     233.785 190.323 242.489  1.00  0.00           O  
ATOM   1449  N   ALA A 364     232.987 190.768 244.579  1.00  0.00           N  
ATOM   1450  CA  ALA A 364     231.907 191.632 244.269  1.00  0.00           C  
ATOM   1451  C   ALA A 364     232.090 192.993 244.850  1.00  0.00           C  
ATOM   1452  O   ALA A 364     231.138 193.707 245.105  1.00  0.00           O  
ATOM   1453  N   ILE A 365     233.324 193.338 245.190  1.00  0.00           N  
ATOM   1454  CA  ILE A 365     233.725 194.451 245.995  1.00  0.00           C  
ATOM   1455  C   ILE A 365     233.180 195.760 245.571  1.00  0.00           C  
ATOM   1456  O   ILE A 365     233.148 196.053 244.387  1.00  0.00           O  
ATOM   1457  N   ASN A 366     232.880 196.645 246.531  1.00  0.00           N  
ATOM   1458  CA  ASN A 366     232.791 198.015 246.188  1.00  0.00           C  
ATOM   1459  C   ASN A 366     234.158 198.517 246.393  1.00  0.00           C  
ATOM   1460  O   ASN A 366     234.538 199.034 247.429  1.00  0.00           O  
ATOM   1461  N   VAL A 367     234.899 198.386 245.315  1.00  0.00           N  
ATOM   1462  CA  VAL A 367     236.244 198.758 245.164  1.00  0.00           C  
ATOM   1463  C   VAL A 367     236.389 200.203 245.289  1.00  0.00           C  
ATOM   1464  O   VAL A 367     237.352 200.686 245.865  1.00  0.00           O  
ATOM   1465  N   GLY A 368     235.470 200.939 244.644  1.00  0.00           N  
ATOM   1466  CA  GLY A 368     235.493 202.371 244.557  1.00  0.00           C  
ATOM   1467  C   GLY A 368     235.644 202.938 245.910  1.00  0.00           C  
ATOM   1468  O   GLY A 368     236.393 203.878 246.137  1.00  0.00           O  
ATOM   1469  N   LEU A 369     234.994 202.300 246.873  1.00  0.00           N  
ATOM   1470  CA  LEU A 369     235.099 202.768 248.188  1.00  0.00           C  
ATOM   1471  C   LEU A 369     236.205 202.112 248.869  1.00  0.00           C  
ATOM   1472  O   LEU A 369     236.764 202.667 249.801  1.00  0.00           O  
ATOM   1473  N   SER A 370     236.554 200.896 248.448  1.00  0.00           N  
ATOM   1474  CA  SER A 370     237.616 200.189 249.076  1.00  0.00           C  
ATOM   1475  C   SER A 370     238.860 200.932 248.963  1.00  0.00           C  
ATOM   1476  O   SER A 370     239.064 201.685 248.020  1.00  0.00           O  
ATOM   1477  N   VAL A 371     239.621 200.833 250.044  1.00  0.00           N  
ATOM   1478  CA  VAL A 371     240.753 201.644 250.249  1.00  0.00           C  
ATOM   1479  C   VAL A 371     241.655 200.798 251.062  1.00  0.00           C  
ATOM   1480  O   VAL A 371     241.231 200.042 251.925  1.00  0.00           O  
ATOM   1481  N   SER A 372     242.953 200.988 250.822  1.00  0.00           N  
ATOM   1482  CA  SER A 372     244.005 200.572 251.672  1.00  0.00           C  
ATOM   1483  C   SER A 372     244.625 201.891 251.793  1.00  0.00           C  
ATOM   1484  O   SER A 372     245.166 202.413 250.825  1.00  0.00           O  
ATOM   1485  N   ARG A 373     244.634 202.450 253.004  1.00  0.00           N  
ATOM   1486  CA  ARG A 373     245.135 203.775 253.230  1.00  0.00           C  
ATOM   1487  C   ARG A 373     246.626 203.733 253.124  1.00  0.00           C  
ATOM   1488  O   ARG A 373     247.294 204.757 253.044  1.00  0.00           O  
ATOM   1489  N   VAL A 374     247.160 202.506 253.214  1.00  0.00           N  
ATOM   1490  CA  VAL A 374     248.513 202.151 252.963  1.00  0.00           C  
ATOM   1491  C   VAL A 374     248.701 201.980 251.485  1.00  0.00           C  
ATOM   1492  O   VAL A 374     248.653 202.961 250.752  1.00  0.00           O  
ATOM   1493  N   GLY A 375     248.995 200.750 251.030  1.00  0.00           N  
ATOM   1494  CA  GLY A 375     249.068 200.414 249.649  1.00  0.00           C  
ATOM   1495  C   GLY A 375     250.425 199.847 249.413  1.00  0.00           C  
ATOM   1496  O   GLY A 375     250.640 198.651 249.533  1.00  0.00           O  
ATOM   1497  N   SER A 376     251.371 200.670 248.940  1.00  0.00           N  
ATOM   1498  CA  SER A 376     252.584 200.170 248.341  1.00  0.00           C  
ATOM   1499  C   SER A 376     253.520 199.411 249.217  1.00  0.00           C  
ATOM   1500  O   SER A 376     254.144 198.461 248.759  1.00  0.00           O  
ATOM   1501  N   ALA A 377     253.629 199.764 250.508  1.00  0.00           N  
ATOM   1502  CA  ALA A 377     254.435 199.034 251.462  1.00  0.00           C  
ATOM   1503  C   ALA A 377     253.976 197.613 251.672  1.00  0.00           C  
ATOM   1504  O   ALA A 377     254.678 196.714 252.115  1.00  0.00           O  
ATOM   1505  N   ALA A 378     252.708 197.410 251.341  1.00  0.00           N  
ATOM   1506  CA  ALA A 378     252.037 196.177 251.423  1.00  0.00           C  
ATOM   1507  C   ALA A 378     252.101 195.473 250.107  1.00  0.00           C  
ATOM   1508  O   ALA A 378     251.388 194.496 249.914  1.00  0.00           O  
ATOM   1509  N   GLN A 379     252.966 195.924 249.171  1.00  0.00           N  
ATOM   1510  CA  GLN A 379     253.012 195.435 247.813  1.00  0.00           C  
ATOM   1511  C   GLN A 379     254.346 194.886 247.500  1.00  0.00           C  
ATOM   1512  O   GLN A 379     255.267 194.914 248.307  1.00  0.00           O  
ATOM   1513  N   THR A 380     254.377 194.329 246.273  1.00  0.00           N  
ATOM   1514  CA  THR A 380     255.438 193.734 245.538  1.00  0.00           C  
ATOM   1515  C   THR A 380     255.553 194.642 244.404  1.00  0.00           C  
ATOM   1516  O   THR A 380     254.531 195.054 243.891  1.00  0.00           O  
ATOM   1517  N   ARG A 381     256.771 194.938 243.931  1.00  0.00           N  
ATOM   1518  CA  ARG A 381     256.936 195.739 242.766  1.00  0.00           C  
ATOM   1519  C   ARG A 381     256.274 195.168 241.640  1.00  0.00           C  
ATOM   1520  O   ARG A 381     255.788 195.897 240.825  1.00  0.00           O  
ATOM   1521  N   ALA A 382     256.289 193.840 241.539  1.00  0.00           N  
ATOM   1522  CA  ALA A 382     255.745 193.087 240.463  1.00  0.00           C  
ATOM   1523  C   ALA A 382     254.411 193.577 240.245  1.00  0.00           C  
ATOM   1524  O   ALA A 382     254.099 194.180 239.225  1.00  0.00           O  
ATOM   1525  N   MET A 383     253.654 193.445 241.321  1.00  0.00           N  
ATOM   1526  CA  MET A 383     252.358 193.954 241.352  1.00  0.00           C  
ATOM   1527  C   MET A 383     252.329 195.415 241.197  1.00  0.00           C  
ATOM   1528  O   MET A 383     251.548 195.910 240.433  1.00  0.00           O  
ATOM   1529  N   LYS A 384     253.150 196.160 241.898  1.00  0.00           N  
ATOM   1530  CA  LYS A 384     253.154 197.580 241.882  1.00  0.00           C  
ATOM   1531  C   LYS A 384     253.293 198.222 240.591  1.00  0.00           C  
ATOM   1532  O   LYS A 384     252.697 199.249 240.309  1.00  0.00           O  
ATOM   1533  N   GLN A 385     254.103 197.592 239.764  1.00  0.00           N  
ATOM   1534  CA  GLN A 385     254.499 198.066 238.500  1.00  0.00           C  
ATOM   1535  C   GLN A 385     253.340 198.079 237.610  1.00  0.00           C  
ATOM   1536  O   GLN A 385     253.237 198.907 236.720  1.00  0.00           O  
ATOM   1537  N   VAL A 386     252.436 197.140 237.816  1.00  0.00           N  
ATOM   1538  CA  VAL A 386     251.290 197.041 236.991  1.00  0.00           C  
ATOM   1539  C   VAL A 386     250.124 197.654 237.672  1.00  0.00           C  
ATOM   1540  O   VAL A 386     249.170 198.071 237.039  1.00  0.00           O  
ATOM   1541  N   ALA A 387     250.093 197.541 238.992  1.00  0.00           N  
ATOM   1542  CA  ALA A 387     248.965 197.807 239.812  1.00  0.00           C  
ATOM   1543  C   ALA A 387     248.622 199.219 239.833  1.00  0.00           C  
ATOM   1544  O   ALA A 387     247.452 199.553 239.834  1.00  0.00           O  
ATOM   1545  N   GLY A 388     249.631 200.101 239.838  1.00  0.00           N  
ATOM   1546  CA  GLY A 388     249.444 201.525 239.720  1.00  0.00           C  
ATOM   1547  C   GLY A 388     248.541 201.810 238.585  1.00  0.00           C  
ATOM   1548  O   GLY A 388     247.582 202.569 238.631  1.00  0.00           O  
ATOM   1549  N   THR A 389     248.906 201.170 237.494  1.00  0.00           N  
ATOM   1550  CA  THR A 389     248.264 201.327 236.260  1.00  0.00           C  
ATOM   1551  C   THR A 389     246.932 200.740 236.304  1.00  0.00           C  
ATOM   1552  O   THR A 389     246.063 201.151 235.575  1.00  0.00           O  
ATOM   1553  N   MET A 390     246.801 199.670 237.076  1.00  0.00           N  
ATOM   1554  CA  MET A 390     245.618 198.912 237.139  1.00  0.00           C  
ATOM   1555  C   MET A 390     244.565 199.631 237.760  1.00  0.00           C  
ATOM   1556  O   MET A 390     243.446 199.674 237.302  1.00  0.00           O  
ATOM   1557  N   LYS A 391     244.939 200.275 238.828  1.00  0.00           N  
ATOM   1558  CA  LYS A 391     244.151 201.143 239.592  1.00  0.00           C  
ATOM   1559  C   LYS A 391     243.659 202.198 238.732  1.00  0.00           C  
ATOM   1560  O   LYS A 391     242.507 202.581 238.774  1.00  0.00           O  
ATOM   1561  N   LEU A 392     244.536 202.678 237.884  1.00  0.00           N  
ATOM   1562  CA  LEU A 392     244.214 203.690 236.978  1.00  0.00           C  
ATOM   1563  C   LEU A 392     243.215 203.186 236.016  1.00  0.00           C  
ATOM   1564  O   LEU A 392     242.315 203.906 235.628  1.00  0.00           O  
ATOM   1565  N   GLU A 393     243.383 201.955 235.547  1.00  0.00           N  
ATOM   1566  CA  GLU A 393     242.588 201.443 234.495  1.00  0.00           C  
ATOM   1567  C   GLU A 393     241.244 201.244 234.974  1.00  0.00           C  
ATOM   1568  O   GLU A 393     240.272 201.307 234.247  1.00  0.00           O  
ATOM   1569  N   LEU A 394     241.145 200.959 236.242  1.00  0.00           N  
ATOM   1570  CA  LEU A 394     239.881 200.848 236.812  1.00  0.00           C  
ATOM   1571  C   LEU A 394     239.293 202.171 237.035  1.00  0.00           C  
ATOM   1572  O   LEU A 394     238.091 202.278 237.129  1.00  0.00           O  
ATOM   1573  N   ALA A 395     240.126 203.154 237.365  1.00  0.00           N  
ATOM   1574  CA  ALA A 395     239.574 204.400 237.741  1.00  0.00           C  
ATOM   1575  C   ALA A 395     238.810 205.025 236.705  1.00  0.00           C  
ATOM   1576  O   ALA A 395     237.644 205.331 236.873  1.00  0.00           O  
ATOM   1577  N   GLN A 396     239.452 205.162 235.561  1.00  0.00           N  
ATOM   1578  CA  GLN A 396     238.781 205.677 234.440  1.00  0.00           C  
ATOM   1579  C   GLN A 396     237.731 204.816 234.006  1.00  0.00           C  
ATOM   1580  O   GLN A 396     236.678 205.289 233.631  1.00  0.00           O  
ATOM   1581  N   TYR A 397     237.980 203.508 234.056  1.00  0.00           N  
ATOM   1582  CA  TYR A 397     236.987 202.577 233.716  1.00  0.00           C  
ATOM   1583  C   TYR A 397     235.808 202.800 234.558  1.00  0.00           C  
ATOM   1584  O   TYR A 397     234.730 202.689 234.051  1.00  0.00           O  
ATOM   1585  N   ARG A 398     235.931 203.128 235.831  1.00  0.00           N  
ATOM   1586  CA  ARG A 398     234.777 203.309 236.638  1.00  0.00           C  
ATOM   1587  C   ARG A 398     234.045 204.503 236.199  1.00  0.00           C  
ATOM   1588  O   ARG A 398     232.824 204.544 236.154  1.00  0.00           O  
ATOM   1589  N   GLU A 399     234.800 205.524 235.851  1.00  0.00           N  
ATOM   1590  CA  GLU A 399     234.265 206.720 235.342  1.00  0.00           C  
ATOM   1591  C   GLU A 399     233.537 206.510 234.106  1.00  0.00           C  
ATOM   1592  O   GLU A 399     232.598 207.230 233.855  1.00  0.00           O  
ATOM   1593  N   VAL A 400     233.917 205.511 233.315  1.00  0.00           N  
ATOM   1594  CA  VAL A 400     233.319 205.393 232.040  1.00  0.00           C  
ATOM   1595  C   VAL A 400     232.352 204.279 232.095  1.00  0.00           C  
ATOM   1596  O   VAL A 400     231.394 204.257 231.341  1.00  0.00           O  
ATOM   1597  N   ALA A 401     232.465 203.433 233.125  1.00  0.00           N  
ATOM   1598  CA  ALA A 401     231.546 202.420 233.530  1.00  0.00           C  
ATOM   1599  C   ALA A 401     230.288 203.039 233.933  1.00  0.00           C  
ATOM   1600  O   ALA A 401     229.238 202.422 233.918  1.00  0.00           O  
ATOM   1601  N   ALA A 402     230.388 204.334 234.254  1.00  0.00           N  
ATOM   1602  CA  ALA A 402     229.336 205.253 234.479  1.00  0.00           C  
ATOM   1603  C   ALA A 402     228.316 205.159 233.408  1.00  0.00           C  
ATOM   1604  O   ALA A 402     227.121 205.263 233.635  1.00  0.00           O  
ATOM   1605  N   PHE A 403     228.809 205.026 232.188  1.00  0.00           N  
ATOM   1606  CA  PHE A 403     228.051 205.068 230.984  1.00  0.00           C  
ATOM   1607  C   PHE A 403     228.234 203.711 230.445  1.00  0.00           C  
ATOM   1608  O   PHE A 403     228.708 203.507 229.337  1.00  0.00           O  
ATOM   1609  N   ALA A 404     227.850 202.709 231.243  1.00  0.00           N  
ATOM   1610  CA  ALA A 404     227.957 201.342 230.836  1.00  0.00           C  
ATOM   1611  C   ALA A 404     226.841 200.998 229.903  1.00  0.00           C  
ATOM   1612  O   ALA A 404     226.910 199.998 229.198  1.00  0.00           O  
ATOM   1613  N   GLN A 405     225.802 201.848 229.836  1.00  0.00           N  
ATOM   1614  CA  GLN A 405     224.541 201.559 229.213  1.00  0.00           C  
ATOM   1615  C   GLN A 405     224.790 201.226 227.798  1.00  0.00           C  
ATOM   1616  O   GLN A 405     224.589 200.106 227.353  1.00  0.00           O  
ATOM   1617  N   PHE A 406     225.432 202.196 227.166  1.00  0.00           N  
ATOM   1618  CA  PHE A 406     226.124 202.062 225.951  1.00  0.00           C  
ATOM   1619  C   PHE A 406     227.062 203.168 226.020  1.00  0.00           C  
ATOM   1620  O   PHE A 406     227.070 203.949 226.969  1.00  0.00           O  
ATOM   1621  N   GLY A 407     227.902 203.187 224.982  1.00  0.00           N  
ATOM   1622  CA  GLY A 407     229.132 203.916 224.876  1.00  0.00           C  
ATOM   1623  C   GLY A 407     229.609 203.693 223.468  1.00  0.00           C  
ATOM   1624  O   GLY A 407     230.619 204.243 223.033  1.00  0.00           O  
ATOM   1625  N   SER A 408     228.901 202.776 222.768  1.00  0.00           N  
ATOM   1626  CA  SER A 408     228.853 202.515 221.356  1.00  0.00           C  
ATOM   1627  C   SER A 408     228.781 203.785 220.565  1.00  0.00           C  
ATOM   1628  O   SER A 408     229.675 204.120 219.797  1.00  0.00           O  
ATOM   1629  N   ASP A 409     227.709 204.537 220.867  1.00  0.00           N  
ATOM   1630  CA  ASP A 409     227.315 205.886 220.525  1.00  0.00           C  
ATOM   1631  C   ASP A 409     228.288 206.944 220.962  1.00  0.00           C  
ATOM   1632  O   ASP A 409     227.982 208.128 220.848  1.00  0.00           O  
ATOM   1633  N   LEU A 410     229.451 206.534 221.511  1.00  0.00           N  
ATOM   1634  CA  LEU A 410     230.513 207.385 221.939  1.00  0.00           C  
ATOM   1635  C   LEU A 410     231.763 206.766 221.394  1.00  0.00           C  
ATOM   1636  O   LEU A 410     231.708 206.147 220.338  1.00  0.00           O  
ATOM   1637  N   ASP A 411     232.944 207.098 221.952  1.00  0.00           N  
ATOM   1638  CA  ASP A 411     234.168 206.754 221.295  1.00  0.00           C  
ATOM   1639  C   ASP A 411     234.629 205.422 221.626  1.00  0.00           C  
ATOM   1640  O   ASP A 411     234.210 204.815 222.575  1.00  0.00           O  
ATOM   1641  N   ALA A 412     235.458 204.934 220.739  1.00  0.00           N  
ATOM   1642  CA  ALA A 412     236.038 203.654 220.766  1.00  0.00           C  
ATOM   1643  C   ALA A 412     236.929 203.509 221.901  1.00  0.00           C  
ATOM   1644  O   ALA A 412     236.795 202.522 222.581  1.00  0.00           O  
ATOM   1645  N   ALA A 413     237.825 204.464 222.177  1.00  0.00           N  
ATOM   1646  CA  ALA A 413     238.766 204.418 223.264  1.00  0.00           C  
ATOM   1647  C   ALA A 413     238.127 203.924 224.486  1.00  0.00           C  
ATOM   1648  O   ALA A 413     238.569 203.012 225.148  1.00  0.00           O  
ATOM   1649  N   THR A 414     237.036 204.594 224.801  1.00  0.00           N  
ATOM   1650  CA  THR A 414     236.302 204.363 225.963  1.00  0.00           C  
ATOM   1651  C   THR A 414     235.569 203.125 225.846  1.00  0.00           C  
ATOM   1652  O   THR A 414     235.483 202.408 226.814  1.00  0.00           O  
ATOM   1653  N   GLN A 415     235.095 202.767 224.665  1.00  0.00           N  
ATOM   1654  CA  GLN A 415     234.576 201.459 224.460  1.00  0.00           C  
ATOM   1655  C   GLN A 415     235.541 200.405 224.791  1.00  0.00           C  
ATOM   1656  O   GLN A 415     235.187 199.387 225.360  1.00  0.00           O  
ATOM   1657  N   GLN A 416     236.821 200.632 224.476  1.00  0.00           N  
ATOM   1658  CA  GLN A 416     237.846 199.765 224.874  1.00  0.00           C  
ATOM   1659  C   GLN A 416     237.877 199.723 226.312  1.00  0.00           C  
ATOM   1660  O   GLN A 416     237.779 198.674 226.892  1.00  0.00           O  
ATOM   1661  N   LEU A 417     238.010 200.859 226.956  1.00  0.00           N  
ATOM   1662  CA  LEU A 417     238.063 200.899 228.376  1.00  0.00           C  
ATOM   1663  C   LEU A 417     236.996 200.134 229.039  1.00  0.00           C  
ATOM   1664  O   LEU A 417     237.202 199.588 230.110  1.00  0.00           O  
ATOM   1665  N   LEU A 418     235.797 200.157 228.455  1.00  0.00           N  
ATOM   1666  CA  LEU A 418     234.758 199.370 228.973  1.00  0.00           C  
ATOM   1667  C   LEU A 418     235.007 197.922 228.816  1.00  0.00           C  
ATOM   1668  O   LEU A 418     234.898 197.188 229.776  1.00  0.00           O  
ATOM   1669  N   SER A 419     235.361 197.459 227.618  1.00  0.00           N  
ATOM   1670  CA  SER A 419     235.684 196.089 227.386  1.00  0.00           C  
ATOM   1671  C   SER A 419     236.762 195.644 228.241  1.00  0.00           C  
ATOM   1672  O   SER A 419     236.620 194.673 228.946  1.00  0.00           O  
ATOM   1673  N   ARG A 420     237.874 196.364 228.196  1.00  0.00           N  
ATOM   1674  CA  ARG A 420     239.056 196.141 228.940  1.00  0.00           C  
ATOM   1675  C   ARG A 420     238.701 196.052 230.349  1.00  0.00           C  
ATOM   1676  O   ARG A 420     239.088 195.126 231.037  1.00  0.00           O  
ATOM   1677  N   GLY A 421     237.913 197.013 230.802  1.00  0.00           N  
ATOM   1678  CA  GLY A 421     237.485 197.087 232.138  1.00  0.00           C  
ATOM   1679  C   GLY A 421     236.795 195.855 232.555  1.00  0.00           C  
ATOM   1680  O   GLY A 421     237.136 195.250 233.557  1.00  0.00           O  
ATOM   1681  N   VAL A 422     235.801 195.447 231.775  1.00  0.00           N  
ATOM   1682  CA  VAL A 422     235.047 194.261 231.980  1.00  0.00           C  
ATOM   1683  C   VAL A 422     235.935 193.086 232.062  1.00  0.00           C  
ATOM   1684  O   VAL A 422     235.774 192.219 232.895  1.00  0.00           O  
ATOM   1685  N   ARG A 423     236.968 193.058 231.248  1.00  0.00           N  
ATOM   1686  CA  ARG A 423     237.922 192.012 231.230  1.00  0.00           C  
ATOM   1687  C   ARG A 423     238.626 191.975 232.519  1.00  0.00           C  
ATOM   1688  O   ARG A 423     238.772 190.919 233.109  1.00  0.00           O  
ATOM   1689  N   LEU A 424     239.079 193.132 233.009  1.00  0.00           N  
ATOM   1690  CA  LEU A 424     239.815 193.223 234.228  1.00  0.00           C  
ATOM   1691  C   LEU A 424     238.995 192.725 235.338  1.00  0.00           C  
ATOM   1692  O   LEU A 424     239.506 192.220 236.322  1.00  0.00           O  
ATOM   1693  N   THR A 425     237.683 192.917 235.221  1.00  0.00           N  
ATOM   1694  CA  THR A 425     236.749 192.503 236.214  1.00  0.00           C  
ATOM   1695  C   THR A 425     236.828 191.056 236.383  1.00  0.00           C  
ATOM   1696  O   THR A 425     236.821 190.539 237.488  1.00  0.00           O  
ATOM   1697  N   GLU A 426     236.958 190.363 235.261  1.00  0.00           N  
ATOM   1698  CA  GLU A 426     237.099 188.957 235.282  1.00  0.00           C  
ATOM   1699  C   GLU A 426     238.329 188.596 235.975  1.00  0.00           C  
ATOM   1700  O   GLU A 426     238.385 187.593 236.668  1.00  0.00           O  
ATOM   1701  N   LEU A 427     239.372 189.411 235.789  1.00  0.00           N  
ATOM   1702  CA  LEU A 427     240.582 189.107 236.460  1.00  0.00           C  
ATOM   1703  C   LEU A 427     240.478 189.266 237.931  1.00  0.00           C  
ATOM   1704  O   LEU A 427     241.074 188.505 238.674  1.00  0.00           O  
ATOM   1705  N   LEU A 428     239.673 190.201 238.437  1.00  0.00           N  
ATOM   1706  CA  LEU A 428     239.597 190.289 239.864  1.00  0.00           C  
ATOM   1707  C   LEU A 428     238.644 189.326 240.440  1.00  0.00           C  
ATOM   1708  O   LEU A 428     238.664 189.069 241.638  1.00  0.00           O  
ATOM   1709  N   LYS A 429     237.805 188.738 239.584  1.00  0.00           N  
ATOM   1710  CA  LYS A 429     236.962 187.688 239.995  1.00  0.00           C  
ATOM   1711  C   LYS A 429     237.712 186.473 240.364  1.00  0.00           C  
ATOM   1712  O   LYS A 429     238.747 186.206 239.770  1.00  0.00           O  
ATOM   1713  N   GLN A 430     237.146 185.707 241.312  1.00  0.00           N  
ATOM   1714  CA  GLN A 430     237.672 184.563 241.967  1.00  0.00           C  
ATOM   1715  C   GLN A 430     236.501 183.911 242.623  1.00  0.00           C  
ATOM   1716  O   GLN A 430     235.524 184.544 243.020  1.00  0.00           O  
ATOM   1717  N   GLY A 431     236.610 182.575 242.739  1.00  0.00           N  
ATOM   1718  CA  GLY A 431     235.606 181.729 243.300  1.00  0.00           C  
ATOM   1719  C   GLY A 431     235.787 181.677 244.774  1.00  0.00           C  
ATOM   1720  O   GLY A 431     236.728 182.248 245.312  1.00  0.00           O  
ATOM   1721  N   GLN A 432     234.905 180.933 245.470  1.00  0.00           N  
ATOM   1722  CA  GLN A 432     235.061 180.696 246.867  1.00  0.00           C  
ATOM   1723  C   GLN A 432     235.942 179.487 246.873  1.00  0.00           C  
ATOM   1724  O   GLN A 432     235.799 178.616 246.022  1.00  0.00           O  
ATOM   1725  N   TYR A 433     236.906 179.431 247.808  1.00  0.00           N  
ATOM   1726  CA  TYR A 433     237.918 178.397 247.958  1.00  0.00           C  
ATOM   1727  C   TYR A 433     238.765 178.329 246.744  1.00  0.00           C  
ATOM   1728  O   TYR A 433     239.044 177.267 246.203  1.00  0.00           O  
ATOM   1729  N   SER A 434     239.164 179.497 246.250  1.00  0.00           N  
ATOM   1730  CA  SER A 434     239.903 179.579 245.043  1.00  0.00           C  
ATOM   1731  C   SER A 434     241.005 180.578 245.187  1.00  0.00           C  
ATOM   1732  O   SER A 434     241.198 181.322 244.231  1.00  0.00           O  
ATOM   1733  N   PRO A 435     241.776 180.726 246.257  1.00  0.00           N  
ATOM   1734  CA  PRO A 435     242.737 181.802 246.338  1.00  0.00           C  
ATOM   1735  C   PRO A 435     243.964 181.384 245.587  1.00  0.00           C  
ATOM   1736  O   PRO A 435     244.057 180.226 245.194  1.00  0.00           O  
ATOM   1737  N   MET A 436     244.825 182.355 245.254  1.00  0.00           N  
ATOM   1738  CA  MET A 436     245.920 182.193 244.344  1.00  0.00           C  
ATOM   1739  C   MET A 436     247.204 182.600 244.963  1.00  0.00           C  
ATOM   1740  O   MET A 436     247.287 182.883 246.141  1.00  0.00           O  
ATOM   1741  N   ALA A 437     248.275 182.660 244.167  1.00  0.00           N  
ATOM   1742  CA  ALA A 437     249.474 183.273 244.616  1.00  0.00           C  
ATOM   1743  C   ALA A 437     249.993 184.110 243.504  1.00  0.00           C  
ATOM   1744  O   ALA A 437     249.390 184.247 242.449  1.00  0.00           O  
ATOM   1745  N   ILE A 438     250.863 184.996 243.974  1.00  0.00           N  
ATOM   1746  CA  ILE A 438     251.091 186.285 243.412  1.00  0.00           C  
ATOM   1747  C   ILE A 438     251.501 186.348 242.012  1.00  0.00           C  
ATOM   1748  O   ILE A 438     251.107 187.245 241.282  1.00  0.00           O  
ATOM   1749  N   GLU A 439     252.368 185.446 241.611  1.00  0.00           N  
ATOM   1750  CA  GLU A 439     252.926 185.538 240.323  1.00  0.00           C  
ATOM   1751  C   GLU A 439     251.914 185.255 239.306  1.00  0.00           C  
ATOM   1752  O   GLU A 439     251.876 185.833 238.244  1.00  0.00           O  
ATOM   1753  N   GLU A 440     251.051 184.321 239.633  1.00  0.00           N  
ATOM   1754  CA  GLU A 440     249.970 183.893 238.843  1.00  0.00           C  
ATOM   1755  C   GLU A 440     249.059 185.013 238.658  1.00  0.00           C  
ATOM   1756  O   GLU A 440     248.464 185.213 237.612  1.00  0.00           O  
ATOM   1757  N   GLN A 441     248.868 185.723 239.769  1.00  0.00           N  
ATOM   1758  CA  GLN A 441     247.945 186.779 239.780  1.00  0.00           C  
ATOM   1759  C   GLN A 441     248.385 187.833 238.855  1.00  0.00           C  
ATOM   1760  O   GLN A 441     247.657 188.216 237.949  1.00  0.00           O  
ATOM   1761  N   VAL A 442     249.636 188.267 238.977  1.00  0.00           N  
ATOM   1762  CA  VAL A 442     250.161 189.249 238.087  1.00  0.00           C  
ATOM   1763  C   VAL A 442     250.167 188.772 236.695  1.00  0.00           C  
ATOM   1764  O   VAL A 442     250.034 189.558 235.777  1.00  0.00           O  
ATOM   1765  N   ALA A 443     250.396 187.471 236.512  1.00  0.00           N  
ATOM   1766  CA  ALA A 443     250.507 186.848 235.238  1.00  0.00           C  
ATOM   1767  C   ALA A 443     249.302 187.062 234.434  1.00  0.00           C  
ATOM   1768  O   ALA A 443     249.315 187.426 233.265  1.00  0.00           O  
ATOM   1769  N   VAL A 444     248.180 186.864 235.085  1.00  0.00           N  
ATOM   1770  CA  VAL A 444     246.938 186.819 234.421  1.00  0.00           C  
ATOM   1771  C   VAL A 444     246.594 188.235 234.153  1.00  0.00           C  
ATOM   1772  O   VAL A 444     245.990 188.565 233.138  1.00  0.00           O  
ATOM   1773  N   ILE A 445     246.958 189.117 235.089  1.00  0.00           N  
ATOM   1774  CA  ILE A 445     246.759 190.514 234.891  1.00  0.00           C  
ATOM   1775  C   ILE A 445     247.534 190.994 233.730  1.00  0.00           C  
ATOM   1776  O   ILE A 445     246.992 191.737 232.939  1.00  0.00           O  
ATOM   1777  N   TYR A 446     248.783 190.592 233.565  1.00  0.00           N  
ATOM   1778  CA  TYR A 446     249.571 190.979 232.454  1.00  0.00           C  
ATOM   1779  C   TYR A 446     248.900 190.770 231.161  1.00  0.00           C  
ATOM   1780  O   TYR A 446     248.959 191.604 230.301  1.00  0.00           O  
ATOM   1781  N   ALA A 447     248.264 189.636 230.947  1.00  0.00           N  
ATOM   1782  CA  ALA A 447     247.673 189.366 229.674  1.00  0.00           C  
ATOM   1783  C   ALA A 447     246.686 190.383 229.246  1.00  0.00           C  
ATOM   1784  O   ALA A 447     246.585 190.822 228.106  1.00  0.00           O  
ATOM   1785  N   GLY A 448     245.879 190.707 230.239  1.00  0.00           N  
ATOM   1786  CA  GLY A 448     244.741 191.533 230.123  1.00  0.00           C  
ATOM   1787  C   GLY A 448     245.248 192.879 229.995  1.00  0.00           C  
ATOM   1788  O   GLY A 448     244.749 193.631 229.184  1.00  0.00           O  
ATOM   1789  N   VAL A 449     246.240 193.229 230.801  1.00  0.00           N  
ATOM   1790  CA  VAL A 449     246.795 194.525 230.829  1.00  0.00           C  
ATOM   1791  C   VAL A 449     247.572 194.781 229.594  1.00  0.00           C  
ATOM   1792  O   VAL A 449     247.880 195.910 229.253  1.00  0.00           O  
ATOM   1793  N   ARG A 450     247.953 193.727 228.893  1.00  0.00           N  
ATOM   1794  CA  ARG A 450     248.534 193.842 227.617  1.00  0.00           C  
ATOM   1795  C   ARG A 450     247.518 193.696 226.601  1.00  0.00           C  
ATOM   1796  O   ARG A 450     247.838 193.651 225.426  1.00  0.00           O  
ATOM   1797  N   GLY A 451     246.263 193.651 227.018  1.00  0.00           N  
ATOM   1798  CA  GLY A 451     245.121 193.740 226.184  1.00  0.00           C  
ATOM   1799  C   GLY A 451     245.168 192.793 225.104  1.00  0.00           C  
ATOM   1800  O   GLY A 451     245.131 193.179 223.949  1.00  0.00           O  
ATOM   1801  N   TYR A 452     245.286 191.526 225.440  1.00  0.00           N  
ATOM   1802  CA  TYR A 452     245.398 190.557 224.405  1.00  0.00           C  
ATOM   1803  C   TYR A 452     244.055 189.954 224.238  1.00  0.00           C  
ATOM   1804  O   TYR A 452     243.842 189.147 223.347  1.00  0.00           O  
ATOM   1805  N   LEU A 453     243.258 190.136 225.296  1.00  0.00           N  
ATOM   1806  CA  LEU A 453     242.003 189.491 225.490  1.00  0.00           C  
ATOM   1807  C   LEU A 453     240.808 190.321 225.157  1.00  0.00           C  
ATOM   1808  O   LEU A 453     239.682 189.928 225.431  1.00  0.00           O  
ATOM   1809  N   ASP A 454     240.980 191.509 224.575  1.00  0.00           N  
ATOM   1810  CA  ASP A 454     239.887 192.426 224.350  1.00  0.00           C  
ATOM   1811  C   ASP A 454     238.938 191.840 223.369  1.00  0.00           C  
ATOM   1812  O   ASP A 454     237.724 191.875 223.520  1.00  0.00           O  
ATOM   1813  N   LYS A 455     239.546 191.142 222.413  1.00  0.00           N  
ATOM   1814  CA  LYS A 455     238.940 190.341 221.411  1.00  0.00           C  
ATOM   1815  C   LYS A 455     238.164 189.269 222.080  1.00  0.00           C  
ATOM   1816  O   LYS A 455     237.011 189.073 221.743  1.00  0.00           O  
ATOM   1817  N   LEU A 456     238.755 188.596 223.091  1.00  0.00           N  
ATOM   1818  CA  LEU A 456     238.068 187.618 223.903  1.00  0.00           C  
ATOM   1819  C   LEU A 456     237.023 188.276 224.697  1.00  0.00           C  
ATOM   1820  O   LEU A 456     237.052 189.478 224.923  1.00  0.00           O  
ATOM   1821  N   GLU A 457     236.037 187.474 225.092  1.00  0.00           N  
ATOM   1822  CA  GLU A 457     234.938 187.964 225.823  1.00  0.00           C  
ATOM   1823  C   GLU A 457     235.138 187.420 227.140  1.00  0.00           C  
ATOM   1824  O   GLU A 457     235.935 186.508 227.310  1.00  0.00           O  
ATOM   1825  N   PRO A 458     234.523 188.061 228.098  1.00  0.00           N  
ATOM   1826  CA  PRO A 458     234.730 187.841 229.504  1.00  0.00           C  
ATOM   1827  C   PRO A 458     234.719 186.413 229.911  1.00  0.00           C  
ATOM   1828  O   PRO A 458     235.396 186.023 230.851  1.00  0.00           O  
ATOM   1829  N   SER A 459     233.853 185.639 229.262  1.00  0.00           N  
ATOM   1830  CA  SER A 459     233.653 184.265 229.575  1.00  0.00           C  
ATOM   1831  C   SER A 459     234.865 183.469 229.335  1.00  0.00           C  
ATOM   1832  O   SER A 459     235.121 182.464 229.973  1.00  0.00           O  
ATOM   1833  N   LYS A 460     235.647 183.926 228.380  1.00  0.00           N  
ATOM   1834  CA  LYS A 460     236.743 183.174 227.958  1.00  0.00           C  
ATOM   1835  C   LYS A 460     237.923 183.592 228.633  1.00  0.00           C  
ATOM   1836  O   LYS A 460     238.914 182.902 228.560  1.00  0.00           O  
ATOM   1837  N   ILE A 461     237.820 184.671 229.400  1.00  0.00           N  
ATOM   1838  CA  ILE A 461     238.928 185.203 230.114  1.00  0.00           C  
ATOM   1839  C   ILE A 461     239.302 184.251 231.140  1.00  0.00           C  
ATOM   1840  O   ILE A 461     240.446 183.905 231.384  1.00  0.00           O  
ATOM   1841  N   THR A 462     238.249 183.894 231.857  1.00  0.00           N  
ATOM   1842  CA  THR A 462     238.337 183.031 232.959  1.00  0.00           C  
ATOM   1843  C   THR A 462     238.872 181.755 232.533  1.00  0.00           C  
ATOM   1844  O   THR A 462     239.584 181.089 233.235  1.00  0.00           O  
ATOM   1845  N   LYS A 463     238.403 181.386 231.370  1.00  0.00           N  
ATOM   1846  CA  LYS A 463     238.634 180.171 230.756  1.00  0.00           C  
ATOM   1847  C   LYS A 463     240.045 180.082 230.393  1.00  0.00           C  
ATOM   1848  O   LYS A 463     240.737 179.095 230.615  1.00  0.00           O  
ATOM   1849  N   PHE A 464     240.521 181.164 229.804  1.00  0.00           N  
ATOM   1850  CA  PHE A 464     241.866 181.331 229.457  1.00  0.00           C  
ATOM   1851  C   PHE A 464     242.687 181.172 230.596  1.00  0.00           C  
ATOM   1852  O   PHE A 464     243.701 180.558 230.478  1.00  0.00           O  
ATOM   1853  N   GLU A 465     242.330 181.887 231.628  1.00  0.00           N  
ATOM   1854  CA  GLU A 465     243.136 182.101 232.747  1.00  0.00           C  
ATOM   1855  C   GLU A 465     243.491 180.854 233.359  1.00  0.00           C  
ATOM   1856  O   GLU A 465     244.641 180.666 233.674  1.00  0.00           O  
ATOM   1857  N   ASN A 466     242.530 179.964 233.518  1.00  0.00           N  
ATOM   1858  CA  ASN A 466     242.779 178.685 234.102  1.00  0.00           C  
ATOM   1859  C   ASN A 466     243.695 177.906 233.305  1.00  0.00           C  
ATOM   1860  O   ASN A 466     244.451 177.102 233.809  1.00  0.00           O  
ATOM   1861  N   ALA A 467     243.426 177.976 232.006  1.00  0.00           N  
ATOM   1862  CA  ALA A 467     244.035 177.086 231.090  1.00  0.00           C  
ATOM   1863  C   ALA A 467     245.434 177.446 230.978  1.00  0.00           C  
ATOM   1864  O   ALA A 467     246.324 176.625 231.085  1.00  0.00           O  
ATOM   1865  N   PHE A 468     245.611 178.743 230.837  1.00  0.00           N  
ATOM   1866  CA  PHE A 468     246.802 179.473 230.772  1.00  0.00           C  
ATOM   1867  C   PHE A 468     247.540 179.218 231.973  1.00  0.00           C  
ATOM   1868  O   PHE A 468     248.744 179.152 231.942  1.00  0.00           O  
ATOM   1869  N   LEU A 469     246.836 179.173 233.085  1.00  0.00           N  
ATOM   1870  CA  LEU A 469     247.483 179.059 234.317  1.00  0.00           C  
ATOM   1871  C   LEU A 469     248.080 177.740 234.406  1.00  0.00           C  
ATOM   1872  O   LEU A 469     249.245 177.582 234.696  1.00  0.00           O  
ATOM   1873  N   SER A 470     247.280 176.745 234.134  1.00  0.00           N  
ATOM   1874  CA  SER A 470     247.703 175.415 234.123  1.00  0.00           C  
ATOM   1875  C   SER A 470     248.769 175.168 233.117  1.00  0.00           C  
ATOM   1876  O   SER A 470     249.585 174.286 233.280  1.00  0.00           O  
ATOM   1877  N   HIS A 471     248.749 175.918 232.031  1.00  0.00           N  
ATOM   1878  CA  HIS A 471     249.721 175.860 231.011  1.00  0.00           C  
ATOM   1879  C   HIS A 471     251.031 176.340 231.480  1.00  0.00           C  
ATOM   1880  O   HIS A 471     252.031 175.679 231.341  1.00  0.00           O  
ATOM   1881  N   VAL A 472     251.104 177.526 232.055  1.00  0.00           N  
ATOM   1882  CA  VAL A 472     252.335 178.128 232.471  1.00  0.00           C  
ATOM   1883  C   VAL A 472     252.893 177.326 233.551  1.00  0.00           C  
ATOM   1884  O   VAL A 472     254.089 177.193 233.715  1.00  0.00           O  
ATOM   1885  N   ILE A 473     251.989 176.745 234.333  1.00  0.00           N  
ATOM   1886  CA  ILE A 473     252.294 175.874 235.394  1.00  0.00           C  
ATOM   1887  C   ILE A 473     253.008 174.764 234.807  1.00  0.00           C  
ATOM   1888  O   ILE A 473     254.056 174.385 235.286  1.00  0.00           O  
ATOM   1889  N   SER A 474     252.511 174.232 233.713  1.00  0.00           N  
ATOM   1890  CA  SER A 474     253.264 173.212 233.115  1.00  0.00           C  
ATOM   1891  C   SER A 474     254.567 173.673 232.568  1.00  0.00           C  
ATOM   1892  O   SER A 474     255.621 173.219 232.983  1.00  0.00           O  
ATOM   1893  N   GLN A 475     254.539 174.535 231.567  1.00  0.00           N  
ATOM   1894  CA  GLN A 475     255.711 174.735 230.785  1.00  0.00           C  
ATOM   1895  C   GLN A 475     256.576 175.676 231.448  1.00  0.00           C  
ATOM   1896  O   GLN A 475     257.745 175.450 231.734  1.00  0.00           O  
ATOM   1897  N   HIS A 476     255.980 176.812 231.721  1.00  0.00           N  
ATOM   1898  CA  HIS A 476     256.701 177.949 232.134  1.00  0.00           C  
ATOM   1899  C   HIS A 476     256.842 177.876 233.562  1.00  0.00           C  
ATOM   1900  O   HIS A 476     257.003 178.864 234.232  1.00  0.00           O  
ATOM   1901  N   GLN A 477     256.777 176.671 234.103  1.00  0.00           N  
ATOM   1902  CA  GLN A 477     257.109 176.429 235.416  1.00  0.00           C  
ATOM   1903  C   GLN A 477     258.437 176.876 235.785  1.00  0.00           C  
ATOM   1904  O   GLN A 477     258.685 177.354 236.879  1.00  0.00           O  
ATOM   1905  N   ALA A 478     259.323 176.761 234.806  1.00  0.00           N  
ATOM   1906  CA  ALA A 478     260.604 177.358 234.789  1.00  0.00           C  
ATOM   1907  C   ALA A 478     260.542 178.780 235.203  1.00  0.00           C  
ATOM   1908  O   ALA A 478     261.110 179.231 236.197  1.00  0.00           O  
ATOM   1909  N   LEU A 479     259.755 179.509 234.429  1.00  0.00           N  
ATOM   1910  CA  LEU A 479     259.599 180.906 234.537  1.00  0.00           C  
ATOM   1911  C   LEU A 479     258.973 181.217 235.824  1.00  0.00           C  
ATOM   1912  O   LEU A 479     259.273 182.232 236.422  1.00  0.00           O  
ATOM   1913  N   LEU A 480     258.026 180.393 236.245  1.00  0.00           N  
ATOM   1914  CA  LEU A 480     257.283 180.603 237.426  1.00  0.00           C  
ATOM   1915  C   LEU A 480     258.132 180.517 238.610  1.00  0.00           C  
ATOM   1916  O   LEU A 480     258.015 181.343 239.500  1.00  0.00           O  
ATOM   1917  N   GLY A 481     259.036 179.543 238.682  1.00  0.00           N  
ATOM   1918  CA  GLY A 481     260.055 179.595 239.689  1.00  0.00           C  
ATOM   1919  C   GLY A 481     260.723 180.933 239.756  1.00  0.00           C  
ATOM   1920  O   GLY A 481     260.875 181.507 240.831  1.00  0.00           O  
ATOM   1921  N   LYS A 482     261.112 181.473 238.584  1.00  0.00           N  
ATOM   1922  CA  LYS A 482     261.798 182.730 238.583  1.00  0.00           C  
ATOM   1923  C   LYS A 482     260.985 183.836 239.067  1.00  0.00           C  
ATOM   1924  O   LYS A 482     261.488 184.682 239.747  1.00  0.00           O  
ATOM   1925  N   ILE A 483     259.733 183.923 238.668  1.00  0.00           N  
ATOM   1926  CA  ILE A 483     258.875 185.028 238.932  1.00  0.00           C  
ATOM   1927  C   ILE A 483     258.587 185.057 240.356  1.00  0.00           C  
ATOM   1928  O   ILE A 483     258.399 186.107 240.962  1.00  0.00           O  
ATOM   1929  N   ARG A 484     258.505 183.862 240.928  1.00  0.00           N  
ATOM   1930  CA  ARG A 484     258.270 183.667 242.303  1.00  0.00           C  
ATOM   1931  C   ARG A 484     259.369 184.312 243.010  1.00  0.00           C  
ATOM   1932  O   ARG A 484     259.154 185.156 243.865  1.00  0.00           O  
ATOM   1933  N   THR A 485     260.558 184.056 242.506  1.00  0.00           N  
ATOM   1934  CA  THR A 485     261.709 184.762 242.932  1.00  0.00           C  
ATOM   1935  C   THR A 485     261.613 186.277 242.749  1.00  0.00           C  
ATOM   1936  O   THR A 485     262.108 186.989 243.609  1.00  0.00           O  
ATOM   1937  N   ASP A 486     261.369 186.748 241.511  1.00  0.00           N  
ATOM   1938  CA  ASP A 486     261.673 188.101 241.107  1.00  0.00           C  
ATOM   1939  C   ASP A 486     261.053 189.340 241.700  1.00  0.00           C  
ATOM   1940  O   ASP A 486     261.761 190.330 241.667  1.00  0.00           O  
ATOM   1941  N   GLY A 487     259.891 189.387 242.387  1.00  0.00           N  
ATOM   1942  CA  GLY A 487     259.502 190.587 243.145  1.00  0.00           C  
ATOM   1943  C   GLY A 487     259.120 191.848 242.385  1.00  0.00           C  
ATOM   1944  O   GLY A 487     258.684 192.849 242.939  1.00  0.00           O  
ATOM   1945  N   LYS A 488     259.207 191.775 241.077  1.00  0.00           N  
ATOM   1946  CA  LYS A 488     259.048 192.801 240.110  1.00  0.00           C  
ATOM   1947  C   LYS A 488     258.606 191.908 239.042  1.00  0.00           C  
ATOM   1948  O   LYS A 488     258.608 190.687 239.190  1.00  0.00           O  
ATOM   1949  N   ILE A 489     258.348 192.495 237.879  1.00  0.00           N  
ATOM   1950  CA  ILE A 489     258.300 191.729 236.677  1.00  0.00           C  
ATOM   1951  C   ILE A 489     259.612 192.064 236.025  1.00  0.00           C  
ATOM   1952  O   ILE A 489     260.087 193.190 236.150  1.00  0.00           O  
ATOM   1953  N   SER A 490     260.266 191.051 235.411  1.00  0.00           N  
ATOM   1954  CA  SER A 490     261.560 191.160 234.778  1.00  0.00           C  
ATOM   1955  C   SER A 490     261.322 191.364 233.335  1.00  0.00           C  
ATOM   1956  O   SER A 490     260.407 190.773 232.814  1.00  0.00           O  
ATOM   1957  N   GLU A 491     262.116 192.196 232.640  1.00  0.00           N  
ATOM   1958  CA  GLU A 491     262.139 192.389 231.204  1.00  0.00           C  
ATOM   1959  C   GLU A 491     262.113 191.118 230.434  1.00  0.00           C  
ATOM   1960  O   GLU A 491     261.446 190.963 229.420  1.00  0.00           O  
ATOM   1961  N   GLU A 492     262.891 190.165 230.943  1.00  0.00           N  
ATOM   1962  CA  GLU A 492     263.099 188.863 230.444  1.00  0.00           C  
ATOM   1963  C   GLU A 492     261.815 188.233 230.537  1.00  0.00           C  
ATOM   1964  O   GLU A 492     261.318 187.684 229.576  1.00  0.00           O  
ATOM   1965  N   SER A 493     261.283 188.270 231.757  1.00  0.00           N  
ATOM   1966  CA  SER A 493     260.049 187.686 232.060  1.00  0.00           C  
ATOM   1967  C   SER A 493     259.018 188.264 231.245  1.00  0.00           C  
ATOM   1968  O   SER A 493     258.188 187.533 230.821  1.00  0.00           O  
ATOM   1969  N   ASP A 494     258.992 189.560 230.993  1.00  0.00           N  
ATOM   1970  CA  ASP A 494     258.002 190.192 230.199  1.00  0.00           C  
ATOM   1971  C   ASP A 494     257.923 189.634 228.898  1.00  0.00           C  
ATOM   1972  O   ASP A 494     256.859 189.346 228.414  1.00  0.00           O  
ATOM   1973  N   ALA A 495     259.069 189.500 228.279  1.00  0.00           N  
ATOM   1974  CA  ALA A 495     259.116 189.008 226.971  1.00  0.00           C  
ATOM   1975  C   ALA A 495     258.761 187.601 226.993  1.00  0.00           C  
ATOM   1976  O   ALA A 495     258.101 187.082 226.124  1.00  0.00           O  
ATOM   1977  N   LYS A 496     259.271 186.901 227.983  1.00  0.00           N  
ATOM   1978  CA  LYS A 496     259.097 185.507 228.049  1.00  0.00           C  
ATOM   1979  C   LYS A 496     257.688 185.216 228.241  1.00  0.00           C  
ATOM   1980  O   LYS A 496     257.149 184.332 227.622  1.00  0.00           O  
ATOM   1981  N   LEU A 497     257.083 185.991 229.116  1.00  0.00           N  
ATOM   1982  CA  LEU A 497     255.736 185.948 229.496  1.00  0.00           C  
ATOM   1983  C   LEU A 497     254.932 186.201 228.360  1.00  0.00           C  
ATOM   1984  O   LEU A 497     254.028 185.478 228.078  1.00  0.00           O  
ATOM   1985  N   LYS A 498     255.221 187.270 227.689  1.00  0.00           N  
ATOM   1986  CA  LYS A 498     254.508 187.705 226.580  1.00  0.00           C  
ATOM   1987  C   LYS A 498     254.414 186.718 225.550  1.00  0.00           C  
ATOM   1988  O   LYS A 498     253.407 186.598 224.917  1.00  0.00           O  
ATOM   1989  N   GLU A 499     255.511 186.052 225.302  1.00  0.00           N  
ATOM   1990  CA  GLU A 499     255.668 185.137 224.240  1.00  0.00           C  
ATOM   1991  C   GLU A 499     254.956 183.942 224.490  1.00  0.00           C  
ATOM   1992  O   GLU A 499     254.306 183.389 223.624  1.00  0.00           O  
ATOM   1993  N   ILE A 500     254.975 183.590 225.756  1.00  0.00           N  
ATOM   1994  CA  ILE A 500     254.247 182.519 226.265  1.00  0.00           C  
ATOM   1995  C   ILE A 500     252.855 182.810 226.038  1.00  0.00           C  
ATOM   1996  O   ILE A 500     252.114 182.002 225.542  1.00  0.00           O  
ATOM   1997  N   VAL A 501     252.470 183.988 226.485  1.00  0.00           N  
ATOM   1998  CA  VAL A 501     251.134 184.410 226.557  1.00  0.00           C  
ATOM   1999  C   VAL A 501     250.576 184.435 225.227  1.00  0.00           C  
ATOM   2000  O   VAL A 501     249.587 183.801 225.030  1.00  0.00           O  
ATOM   2001  N   THR A 502     251.211 185.101 224.287  1.00  0.00           N  
ATOM   2002  CA  THR A 502     250.808 185.344 222.953  1.00  0.00           C  
ATOM   2003  C   THR A 502     250.588 184.064 222.310  1.00  0.00           C  
ATOM   2004  O   THR A 502     249.657 183.911 221.539  1.00  0.00           O  
ATOM   2005  N   ASN A 503     251.474 183.112 222.596  1.00  0.00           N  
ATOM   2006  CA  ASN A 503     251.367 181.856 221.971  1.00  0.00           C  
ATOM   2007  C   ASN A 503     250.241 181.101 222.556  1.00  0.00           C  
ATOM   2008  O   ASN A 503     249.542 180.366 221.881  1.00  0.00           O  
ATOM   2009  N   PHE A 504     250.144 181.167 223.875  1.00  0.00           N  
ATOM   2010  CA  PHE A 504     249.205 180.471 224.656  1.00  0.00           C  
ATOM   2011  C   PHE A 504     247.859 180.885 224.324  1.00  0.00           C  
ATOM   2012  O   PHE A 504     246.984 180.062 224.240  1.00  0.00           O  
ATOM   2013  N   LEU A 505     247.726 182.190 224.219  1.00  0.00           N  
ATOM   2014  CA  LEU A 505     246.634 183.032 223.959  1.00  0.00           C  
ATOM   2015  C   LEU A 505     246.126 182.626 222.693  1.00  0.00           C  
ATOM   2016  O   LEU A 505     244.940 182.436 222.554  1.00  0.00           O  
ATOM   2017  N   ALA A 506     247.037 182.543 221.722  1.00  0.00           N  
ATOM   2018  CA  ALA A 506     246.737 182.131 220.410  1.00  0.00           C  
ATOM   2019  C   ALA A 506     246.157 180.793 220.417  1.00  0.00           C  
ATOM   2020  O   ALA A 506     245.160 180.561 219.759  1.00  0.00           O  
ATOM   2021  N   GLY A 507     246.721 179.885 221.205  1.00  0.00           N  
ATOM   2022  CA  GLY A 507     246.119 178.607 221.363  1.00  0.00           C  
ATOM   2023  C   GLY A 507     244.846 178.619 222.111  1.00  0.00           C  
ATOM   2024  O   GLY A 507     244.010 177.751 221.950  1.00  0.00           O  
ATOM   2025  N   PHE A 508     244.741 179.482 223.111  1.00  0.00           N  
ATOM   2026  CA  PHE A 508     243.630 179.478 223.975  1.00  0.00           C  
ATOM   2027  C   PHE A 508     242.429 179.941 223.283  1.00  0.00           C  
ATOM   2028  O   PHE A 508     241.329 179.446 223.486  1.00  0.00           O  
ATOM   2029  N   GLU A 509     242.641 180.977 222.484  1.00  0.00           N  
ATOM   2030  CA  GLU A 509     241.613 181.588 221.735  1.00  0.00           C  
ATOM   2031  C   GLU A 509     241.299 180.698 220.630  1.00  0.00           C  
ATOM   2032  O   GLU A 509     240.136 180.435 220.364  1.00  0.00           O  
ATOM   2033  N   ALA A 510     242.339 179.997 220.168  1.00  0.00           N  
ATOM   2034  CA  ALA A 510     242.119 178.969 219.230  1.00  0.00           C  
ATOM   2035  C   ALA A 510     241.847 177.757 220.119  1.00  0.00           C  
TER    2036      ALA A 510                                                      
ATOM   2037  N   VAL B  23     224.801 229.302 311.669  1.00  0.00           N  
ATOM   2038  CA  VAL B  23     224.722 230.645 311.070  1.00  0.00           C  
ATOM   2039  C   VAL B  23     223.600 230.672 310.108  1.00  0.00           C  
ATOM   2040  O   VAL B  23     222.897 229.684 309.912  1.00  0.00           O  
ATOM   2041  N   ASP B  24     223.491 231.786 309.359  1.00  0.00           N  
ATOM   2042  CA  ASP B  24     222.449 231.978 308.410  1.00  0.00           C  
ATOM   2043  C   ASP B  24     222.685 230.942 307.381  1.00  0.00           C  
ATOM   2044  O   ASP B  24     223.812 230.627 307.041  1.00  0.00           O  
ATOM   2045  N   LEU B  25     221.603 230.450 306.841  1.00  0.00           N  
ATOM   2046  CA  LEU B  25     221.601 229.565 305.747  1.00  0.00           C  
ATOM   2047  C   LEU B  25     220.264 229.846 305.247  1.00  0.00           C  
ATOM   2048  O   LEU B  25     219.500 228.964 304.929  1.00  0.00           O  
ATOM   2049  N   GLU B  26     219.893 231.102 305.363  1.00  0.00           N  
ATOM   2050  CA  GLU B  26     218.595 231.567 305.227  1.00  0.00           C  
ATOM   2051  C   GLU B  26     218.754 232.617 304.268  1.00  0.00           C  
ATOM   2052  O   GLU B  26     217.888 233.448 304.205  1.00  0.00           O  
ATOM   2053  N   GLU B  27     219.911 232.684 303.632  1.00  0.00           N  
ATOM   2054  CA  GLU B  27     220.267 233.630 302.677  1.00  0.00           C  
ATOM   2055  C   GLU B  27     221.627 233.248 302.279  1.00  0.00           C  
ATOM   2056  O   GLU B  27     222.219 233.959 301.489  1.00  0.00           O  
ATOM   2057  N   THR B  28     222.244 232.213 302.860  1.00  0.00           N  
ATOM   2058  CA  THR B  28     223.595 231.909 302.496  1.00  0.00           C  
ATOM   2059  C   THR B  28     223.746 230.452 302.459  1.00  0.00           C  
ATOM   2060  O   THR B  28     222.874 229.744 302.919  1.00  0.00           O  
ATOM   2061  N   GLY B  29     224.784 229.949 301.781  1.00  0.00           N  
ATOM   2062  CA  GLY B  29     224.871 228.551 301.622  1.00  0.00           C  
ATOM   2063  C   GLY B  29     226.229 228.043 301.506  1.00  0.00           C  
ATOM   2064  O   GLY B  29     227.197 228.772 301.389  1.00  0.00           O  
ATOM   2065  N   ARG B  30     226.263 226.712 301.518  1.00  0.00           N  
ATOM   2066  CA  ARG B  30     227.387 225.870 301.389  1.00  0.00           C  
ATOM   2067  C   ARG B  30     227.002 225.328 300.125  1.00  0.00           C  
ATOM   2068  O   ARG B  30     225.847 224.960 299.947  1.00  0.00           O  
ATOM   2069  N   VAL B  31     227.989 225.128 299.248  1.00  0.00           N  
ATOM   2070  CA  VAL B  31     227.693 224.496 298.017  1.00  0.00           C  
ATOM   2071  C   VAL B  31     227.530 223.101 298.419  1.00  0.00           C  
ATOM   2072  O   VAL B  31     228.410 222.437 298.929  1.00  0.00           O  
ATOM   2073  N   LEU B  32     226.307 222.640 298.324  1.00  0.00           N  
ATOM   2074  CA  LEU B  32     226.014 221.343 298.787  1.00  0.00           C  
ATOM   2075  C   LEU B  32     226.651 220.360 297.846  1.00  0.00           C  
ATOM   2076  O   LEU B  32     227.312 219.405 298.239  1.00  0.00           O  
ATOM   2077  N   SER B  33     226.411 220.592 296.559  1.00  0.00           N  
ATOM   2078  CA  SER B  33     226.875 219.781 295.500  1.00  0.00           C  
ATOM   2079  C   SER B  33     226.917 220.674 294.373  1.00  0.00           C  
ATOM   2080  O   SER B  33     226.121 221.612 294.311  1.00  0.00           O  
ATOM   2081  N   ILE B  34     227.766 220.342 293.399  1.00  0.00           N  
ATOM   2082  CA  ILE B  34     227.667 221.168 292.264  1.00  0.00           C  
ATOM   2083  C   ILE B  34     227.879 220.237 291.161  1.00  0.00           C  
ATOM   2084  O   ILE B  34     228.866 219.510 291.020  1.00  0.00           O  
ATOM   2085  N   GLY B  35     226.845 220.318 290.294  1.00  0.00           N  
ATOM   2086  CA  GLY B  35     226.663 219.536 289.124  1.00  0.00           C  
ATOM   2087  C   GLY B  35     227.815 219.798 288.319  1.00  0.00           C  
ATOM   2088  O   GLY B  35     228.704 218.961 288.305  1.00  0.00           O  
ATOM   2089  N   ASP B  36     227.852 221.049 287.857  1.00  0.00           N  
ATOM   2090  CA  ASP B  36     229.021 221.682 287.363  1.00  0.00           C  
ATOM   2091  C   ASP B  36     228.645 223.074 287.054  1.00  0.00           C  
ATOM   2092  O   ASP B  36     229.464 223.857 286.591  1.00  0.00           O  
ATOM   2093  N   GLY B  37     227.400 223.446 287.315  1.00  0.00           N  
ATOM   2094  CA  GLY B  37     226.953 224.753 286.979  1.00  0.00           C  
ATOM   2095  C   GLY B  37     225.693 224.895 287.699  1.00  0.00           C  
ATOM   2096  O   GLY B  37     225.105 225.963 287.724  1.00  0.00           O  
ATOM   2097  N   ILE B  38     225.261 223.832 288.372  1.00  0.00           N  
ATOM   2098  CA  ILE B  38     224.072 223.910 289.103  1.00  0.00           C  
ATOM   2099  C   ILE B  38     224.609 223.598 290.403  1.00  0.00           C  
ATOM   2100  O   ILE B  38     225.243 222.588 290.650  1.00  0.00           O  
ATOM   2101  N   ALA B  39     224.395 224.553 291.270  1.00  0.00           N  
ATOM   2102  CA  ALA B  39     224.795 224.456 292.593  1.00  0.00           C  
ATOM   2103  C   ALA B  39     223.554 224.222 293.293  1.00  0.00           C  
ATOM   2104  O   ALA B  39     222.622 225.013 293.339  1.00  0.00           O  
ATOM   2105  N   ARG B  40     223.588 223.078 293.934  1.00  0.00           N  
ATOM   2106  CA  ARG B  40     222.658 222.751 294.917  1.00  0.00           C  
ATOM   2107  C   ARG B  40     223.296 223.314 296.082  1.00  0.00           C  
ATOM   2108  O   ARG B  40     224.473 223.110 296.299  1.00  0.00           O  
ATOM   2109  N   VAL B  41     222.565 224.158 296.773  1.00  0.00           N  
ATOM   2110  CA  VAL B  41     223.140 224.956 297.764  1.00  0.00           C  
ATOM   2111  C   VAL B  41     222.336 224.617 298.896  1.00  0.00           C  
ATOM   2112  O   VAL B  41     221.117 224.677 298.892  1.00  0.00           O  
ATOM   2113  N   HIS B  42     223.060 224.281 299.930  1.00  0.00           N  
ATOM   2114  CA  HIS B  42     222.519 223.977 301.170  1.00  0.00           C  
ATOM   2115  C   HIS B  42     222.388 225.306 301.775  1.00  0.00           C  
ATOM   2116  O   HIS B  42     223.333 226.075 301.800  1.00  0.00           O  
ATOM   2117  N   GLY B  43     221.211 225.553 302.316  1.00  0.00           N  
ATOM   2118  CA  GLY B  43     220.841 226.718 303.031  1.00  0.00           C  
ATOM   2119  C   GLY B  43     220.135 227.677 302.148  1.00  0.00           C  
ATOM   2120  O   GLY B  43     219.319 227.304 301.326  1.00  0.00           O  
ATOM   2121  N   LEU B  44     220.480 228.957 302.274  1.00  0.00           N  
ATOM   2122  CA  LEU B  44     219.946 230.102 301.614  1.00  0.00           C  
ATOM   2123  C   LEU B  44     218.576 230.454 302.014  1.00  0.00           C  
ATOM   2124  O   LEU B  44     218.107 231.473 301.550  1.00  0.00           O  
ATOM   2125  N   ARG B  45     217.909 229.608 302.807  1.00  0.00           N  
ATOM   2126  CA  ARG B  45     216.504 229.499 303.081  1.00  0.00           C  
ATOM   2127  C   ARG B  45     215.611 230.621 302.799  1.00  0.00           C  
ATOM   2128  O   ARG B  45     214.538 230.423 302.248  1.00  0.00           O  
ATOM   2129  N   ASN B  46     215.982 231.830 303.145  1.00  0.00           N  
ATOM   2130  CA  ASN B  46     215.099 232.910 302.913  1.00  0.00           C  
ATOM   2131  C   ASN B  46     215.761 233.630 301.875  1.00  0.00           C  
ATOM   2132  O   ASN B  46     216.969 233.773 301.849  1.00  0.00           O  
ATOM   2133  N   VAL B  47     214.965 233.692 300.828  1.00  0.00           N  
ATOM   2134  CA  VAL B  47     215.477 233.923 299.561  1.00  0.00           C  
ATOM   2135  C   VAL B  47     214.280 233.868 298.757  1.00  0.00           C  
ATOM   2136  O   VAL B  47     213.528 232.901 298.781  1.00  0.00           O  
ATOM   2137  N   GLN B  48     214.168 234.938 297.968  1.00  0.00           N  
ATOM   2138  CA  GLN B  48     213.211 235.259 296.974  1.00  0.00           C  
ATOM   2139  C   GLN B  48     213.103 234.215 295.947  1.00  0.00           C  
ATOM   2140  O   GLN B  48     213.738 233.184 296.050  1.00  0.00           O  
ATOM   2141  N   ALA B  49     212.269 234.424 294.928  1.00  0.00           N  
ATOM   2142  CA  ALA B  49     212.177 233.479 293.871  1.00  0.00           C  
ATOM   2143  C   ALA B  49     212.793 234.099 292.697  1.00  0.00           C  
ATOM   2144  O   ALA B  49     212.543 235.253 292.410  1.00  0.00           O  
ATOM   2145  N   GLU B  50     213.610 233.298 291.979  1.00  0.00           N  
ATOM   2146  CA  GLU B  50     214.340 233.671 290.793  1.00  0.00           C  
ATOM   2147  C   GLU B  50     215.361 234.701 291.100  1.00  0.00           C  
ATOM   2148  O   GLU B  50     215.610 235.629 290.340  1.00  0.00           O  
ATOM   2149  N   GLU B  51     215.936 234.624 292.287  1.00  0.00           N  
ATOM   2150  CA  GLU B  51     216.833 235.640 292.679  1.00  0.00           C  
ATOM   2151  C   GLU B  51     218.186 235.426 292.172  1.00  0.00           C  
ATOM   2152  O   GLU B  51     218.744 234.369 292.383  1.00  0.00           O  
ATOM   2153  N   MET B  52     218.826 236.471 291.656  1.00  0.00           N  
ATOM   2154  CA  MET B  52     220.236 236.432 291.510  1.00  0.00           C  
ATOM   2155  C   MET B  52     220.838 236.517 292.894  1.00  0.00           C  
ATOM   2156  O   MET B  52     220.484 237.373 293.683  1.00  0.00           O  
ATOM   2157  N   VAL B  53     221.770 235.629 293.241  1.00  0.00           N  
ATOM   2158  CA  VAL B  53     222.525 235.649 294.468  1.00  0.00           C  
ATOM   2159  C   VAL B  53     223.923 235.823 294.022  1.00  0.00           C  
ATOM   2160  O   VAL B  53     224.197 235.606 292.846  1.00  0.00           O  
ATOM   2161  N   GLU B  54     224.868 236.006 294.954  1.00  0.00           N  
ATOM   2162  CA  GLU B  54     226.195 235.872 294.490  1.00  0.00           C  
ATOM   2163  C   GLU B  54     226.905 235.014 295.398  1.00  0.00           C  
ATOM   2164  O   GLU B  54     226.904 235.164 296.590  1.00  0.00           O  
ATOM   2165  N   PHE B  55     227.633 234.101 294.817  1.00  0.00           N  
ATOM   2166  CA  PHE B  55     228.410 233.157 295.482  1.00  0.00           C  
ATOM   2167  C   PHE B  55     229.716 233.723 295.554  1.00  0.00           C  
ATOM   2168  O   PHE B  55     230.179 234.438 294.677  1.00  0.00           O  
ATOM   2169  N   SER B  56     230.395 233.196 296.559  1.00  0.00           N  
ATOM   2170  CA  SER B  56     231.784 233.315 296.726  1.00  0.00           C  
ATOM   2171  C   SER B  56     232.388 232.592 295.571  1.00  0.00           C  
ATOM   2172  O   SER B  56     231.991 231.474 295.275  1.00  0.00           O  
ATOM   2173  N   SER B  57     233.243 233.336 294.865  1.00  0.00           N  
ATOM   2174  CA  SER B  57     233.846 233.094 293.586  1.00  0.00           C  
ATOM   2175  C   SER B  57     233.570 234.363 292.862  1.00  0.00           C  
ATOM   2176  O   SER B  57     234.061 234.588 291.761  1.00  0.00           O  
ATOM   2177  N   GLY B  58     232.682 235.192 293.451  1.00  0.00           N  
ATOM   2178  CA  GLY B  58     232.205 236.401 292.881  1.00  0.00           C  
ATOM   2179  C   GLY B  58     231.230 236.053 291.823  1.00  0.00           C  
ATOM   2180  O   GLY B  58     230.754 236.919 291.108  1.00  0.00           O  
ATOM   2181  N   LEU B  59     230.946 234.760 291.611  1.00  0.00           N  
ATOM   2182  CA  LEU B  59     230.037 234.394 290.593  1.00  0.00           C  
ATOM   2183  C   LEU B  59     228.760 234.403 291.228  1.00  0.00           C  
ATOM   2184  O   LEU B  59     228.633 234.137 292.400  1.00  0.00           O  
ATOM   2185  N   LYS B  60     227.808 234.792 290.427  1.00  0.00           N  
ATOM   2186  CA  LYS B  60     226.453 234.939 290.728  1.00  0.00           C  
ATOM   2187  C   LYS B  60     225.817 233.754 290.216  1.00  0.00           C  
ATOM   2188  O   LYS B  60     226.401 233.027 289.431  1.00  0.00           O  
ATOM   2189  N   GLY B  61     224.606 233.522 290.692  1.00  0.00           N  
ATOM   2190  CA  GLY B  61     223.845 232.420 290.249  1.00  0.00           C  
ATOM   2191  C   GLY B  61     222.476 232.920 290.419  1.00  0.00           C  
ATOM   2192  O   GLY B  61     222.284 233.951 291.044  1.00  0.00           O  
ATOM   2193  N   MET B  62     221.471 232.171 289.971  1.00  0.00           N  
ATOM   2194  CA  MET B  62     220.150 232.535 290.265  1.00  0.00           C  
ATOM   2195  C   MET B  62     219.543 231.309 290.667  1.00  0.00           C  
ATOM   2196  O   MET B  62     219.722 230.250 290.103  1.00  0.00           O  
ATOM   2197  N   SER B  63     218.790 231.478 291.724  1.00  0.00           N  
ATOM   2198  CA  SER B  63     218.145 230.516 292.483  1.00  0.00           C  
ATOM   2199  C   SER B  63     216.880 230.349 291.777  1.00  0.00           C  
ATOM   2200  O   SER B  63     215.919 231.096 291.890  1.00  0.00           O  
ATOM   2201  N   LEU B  64     216.939 229.342 290.931  1.00  0.00           N  
ATOM   2202  CA  LEU B  64     215.916 229.041 290.031  1.00  0.00           C  
ATOM   2203  C   LEU B  64     214.951 228.189 290.723  1.00  0.00           C  
ATOM   2204  O   LEU B  64     213.740 228.375 290.671  1.00  0.00           O  
ATOM   2205  N   ASN B  65     215.511 227.169 291.354  1.00  0.00           N  
ATOM   2206  CA  ASN B  65     214.761 226.224 292.045  1.00  0.00           C  
ATOM   2207  C   ASN B  65     215.001 226.570 293.418  1.00  0.00           C  
ATOM   2208  O   ASN B  65     216.088 226.472 293.940  1.00  0.00           O  
ATOM   2209  N   LEU B  66     213.899 226.935 294.028  1.00  0.00           N  
ATOM   2210  CA  LEU B  66     213.778 227.102 295.405  1.00  0.00           C  
ATOM   2211  C   LEU B  66     213.186 225.799 295.693  1.00  0.00           C  
ATOM   2212  O   LEU B  66     212.097 225.485 295.280  1.00  0.00           O  
ATOM   2213  N   GLU B  67     213.951 224.916 296.295  1.00  0.00           N  
ATOM   2214  CA  GLU B  67     213.488 223.599 296.477  1.00  0.00           C  
ATOM   2215  C   GLU B  67     213.216 223.674 297.906  1.00  0.00           C  
ATOM   2216  O   GLU B  67     213.682 224.603 298.545  1.00  0.00           O  
ATOM   2217  N   PRO B  68     212.524 222.805 298.511  1.00  0.00           N  
ATOM   2218  CA  PRO B  68     212.277 222.893 299.923  1.00  0.00           C  
ATOM   2219  C   PRO B  68     213.479 222.703 300.769  1.00  0.00           C  
ATOM   2220  O   PRO B  68     213.278 222.577 301.966  1.00  0.00           O  
ATOM   2221  N   ASP B  69     214.661 222.460 300.199  1.00  0.00           N  
ATOM   2222  CA  ASP B  69     215.686 221.851 300.982  1.00  0.00           C  
ATOM   2223  C   ASP B  69     217.023 222.393 300.677  1.00  0.00           C  
ATOM   2224  O   ASP B  69     217.966 222.282 301.452  1.00  0.00           O  
ATOM   2225  N   ASN B  70     217.154 222.908 299.477  1.00  0.00           N  
ATOM   2226  CA  ASN B  70     218.381 223.393 299.028  1.00  0.00           C  
ATOM   2227  C   ASN B  70     217.875 224.209 297.925  1.00  0.00           C  
ATOM   2228  O   ASN B  70     216.671 224.330 297.699  1.00  0.00           O  
ATOM   2229  N   VAL B  71     218.777 224.915 297.278  1.00  0.00           N  
ATOM   2230  CA  VAL B  71     218.441 225.802 296.238  1.00  0.00           C  
ATOM   2231  C   VAL B  71     219.162 225.371 295.012  1.00  0.00           C  
ATOM   2232  O   VAL B  71     220.380 225.252 294.994  1.00  0.00           O  
ATOM   2233  N   GLY B  72     218.398 225.108 293.927  1.00  0.00           N  
ATOM   2234  CA  GLY B  72     218.978 224.851 292.664  1.00  0.00           C  
ATOM   2235  C   GLY B  72     219.271 226.195 292.205  1.00  0.00           C  
ATOM   2236  O   GLY B  72     218.399 227.022 291.984  1.00  0.00           O  
ATOM   2237  N   VAL B  73     220.549 226.430 292.051  1.00  0.00           N  
ATOM   2238  CA  VAL B  73     221.003 227.710 291.757  1.00  0.00           C  
ATOM   2239  C   VAL B  73     221.691 227.467 290.544  1.00  0.00           C  
ATOM   2240  O   VAL B  73     222.644 226.711 290.464  1.00  0.00           O  
ATOM   2241  N   VAL B  74     221.247 228.179 289.555  1.00  0.00           N  
ATOM   2242  CA  VAL B  74     221.860 228.171 288.311  1.00  0.00           C  
ATOM   2243  C   VAL B  74     223.016 229.040 288.507  1.00  0.00           C  
ATOM   2244  O   VAL B  74     222.832 230.169 288.896  1.00  0.00           O  
ATOM   2245  N   VAL B  75     224.214 228.577 288.175  1.00  0.00           N  
ATOM   2246  CA  VAL B  75     225.370 229.362 288.412  1.00  0.00           C  
ATOM   2247  C   VAL B  75     225.639 230.044 287.138  1.00  0.00           C  
ATOM   2248  O   VAL B  75     225.677 229.465 286.060  1.00  0.00           O  
ATOM   2249  N   PHE B  76     225.744 231.347 287.278  1.00  0.00           N  
ATOM   2250  CA  PHE B  76     225.869 232.324 286.270  1.00  0.00           C  
ATOM   2251  C   PHE B  76     227.262 232.535 285.929  1.00  0.00           C  
ATOM   2252  O   PHE B  76     227.794 233.620 286.133  1.00  0.00           O  
ATOM   2253  N   GLY B  77     227.926 231.492 285.445  1.00  0.00           N  
ATOM   2254  CA  GLY B  77     229.264 231.714 285.068  1.00  0.00           C  
ATOM   2255  C   GLY B  77     229.770 230.440 284.592  1.00  0.00           C  
ATOM   2256  O   GLY B  77     229.044 229.465 284.429  1.00  0.00           O  
ATOM   2257  N   ASN B  78     231.089 230.456 284.424  1.00  0.00           N  
ATOM   2258  CA  ASN B  78     231.880 229.410 283.883  1.00  0.00           C  
ATOM   2259  C   ASN B  78     232.708 229.210 285.075  1.00  0.00           C  
ATOM   2260  O   ASN B  78     233.350 230.120 285.585  1.00  0.00           O  
ATOM   2261  N   ASP B  79     232.466 228.076 285.686  1.00  0.00           N  
ATOM   2262  CA  ASP B  79     232.830 227.915 287.038  1.00  0.00           C  
ATOM   2263  C   ASP B  79     233.645 226.731 287.028  1.00  0.00           C  
ATOM   2264  O   ASP B  79     233.343 225.751 286.369  1.00  0.00           O  
ATOM   2265  N   LYS B  80     234.739 226.825 287.741  1.00  0.00           N  
ATOM   2266  CA  LYS B  80     235.570 225.704 287.944  1.00  0.00           C  
ATOM   2267  C   LYS B  80     236.389 226.037 289.107  1.00  0.00           C  
ATOM   2268  O   LYS B  80     237.251 225.272 289.516  1.00  0.00           O  
ATOM   2269  N   LEU B  81     236.086 227.206 289.671  1.00  0.00           N  
ATOM   2270  CA  LEU B  81     236.705 227.793 290.789  1.00  0.00           C  
ATOM   2271  C   LEU B  81     236.055 227.190 291.972  1.00  0.00           C  
ATOM   2272  O   LEU B  81     236.711 226.734 292.903  1.00  0.00           O  
ATOM   2273  N   ILE B  82     234.713 227.241 291.963  1.00  0.00           N  
ATOM   2274  CA  ILE B  82     233.820 226.638 292.910  1.00  0.00           C  
ATOM   2275  C   ILE B  82     234.226 225.243 293.310  1.00  0.00           C  
ATOM   2276  O   ILE B  82     234.913 224.507 292.598  1.00  0.00           O  
ATOM   2277  N   LYS B  83     233.795 224.902 294.525  1.00  0.00           N  
ATOM   2278  CA  LYS B  83     234.031 223.663 295.141  1.00  0.00           C  
ATOM   2279  C   LYS B  83     232.929 223.616 296.131  1.00  0.00           C  
ATOM   2280  O   LYS B  83     232.335 224.627 296.484  1.00  0.00           O  
ATOM   2281  N   GLU B  84     232.599 222.420 296.624  1.00  0.00           N  
ATOM   2282  CA  GLU B  84     231.503 222.244 297.524  1.00  0.00           C  
ATOM   2283  C   GLU B  84     231.791 222.954 298.799  1.00  0.00           C  
ATOM   2284  O   GLU B  84     232.936 223.134 299.178  1.00  0.00           O  
ATOM   2285  N   GLY B  85     230.751 223.406 299.489  1.00  0.00           N  
ATOM   2286  CA  GLY B  85     230.815 224.070 300.735  1.00  0.00           C  
ATOM   2287  C   GLY B  85     231.081 225.479 300.489  1.00  0.00           C  
ATOM   2288  O   GLY B  85     231.304 226.247 301.414  1.00  0.00           O  
ATOM   2289  N   ASP B  86     231.146 225.869 299.211  1.00  0.00           N  
ATOM   2290  CA  ASP B  86     231.438 227.204 298.888  1.00  0.00           C  
ATOM   2291  C   ASP B  86     230.367 228.042 299.421  1.00  0.00           C  
ATOM   2292  O   ASP B  86     229.225 227.645 299.588  1.00  0.00           O  
ATOM   2293  N   ILE B  87     230.788 229.231 299.796  1.00  0.00           N  
ATOM   2294  CA  ILE B  87     229.920 230.104 300.457  1.00  0.00           C  
ATOM   2295  C   ILE B  87     229.155 230.760 299.428  1.00  0.00           C  
ATOM   2296  O   ILE B  87     229.657 231.196 298.412  1.00  0.00           O  
ATOM   2297  N   VAL B  88     227.876 230.734 299.616  1.00  0.00           N  
ATOM   2298  CA  VAL B  88     227.010 231.302 298.690  1.00  0.00           C  
ATOM   2299  C   VAL B  88     226.424 232.366 299.470  1.00  0.00           C  
ATOM   2300  O   VAL B  88     225.991 232.126 300.581  1.00  0.00           O  
ATOM   2301  N   LYS B  89     226.398 233.580 298.933  1.00  0.00           N  
ATOM   2302  CA  LYS B  89     225.933 234.667 299.705  1.00  0.00           C  
ATOM   2303  C   LYS B  89     224.772 235.122 298.961  1.00  0.00           C  
ATOM   2304  O   LYS B  89     224.778 235.199 297.748  1.00  0.00           O  
ATOM   2305  N   ARG B  90     223.709 235.537 299.629  1.00  0.00           N  
ATOM   2306  CA  ARG B  90     222.731 236.280 298.910  1.00  0.00           C  
ATOM   2307  C   ARG B  90     223.323 237.555 298.458  1.00  0.00           C  
ATOM   2308  O   ARG B  90     224.188 238.125 299.104  1.00  0.00           O  
ATOM   2309  N   THR B  91     222.815 238.028 297.339  1.00  0.00           N  
ATOM   2310  CA  THR B  91     222.997 239.390 296.966  1.00  0.00           C  
ATOM   2311  C   THR B  91     221.681 239.953 297.293  1.00  0.00           C  
ATOM   2312  O   THR B  91     221.542 241.150 297.479  1.00  0.00           O  
ATOM   2313  N   GLY B  92     220.667 239.082 297.385  1.00  0.00           N  
ATOM   2314  CA  GLY B  92     219.361 239.495 297.712  1.00  0.00           C  
ATOM   2315  C   GLY B  92     218.725 240.160 296.567  1.00  0.00           C  
ATOM   2316  O   GLY B  92     217.733 240.830 296.800  1.00  0.00           O  
ATOM   2317  N   ALA B  93     219.217 240.013 295.315  1.00  0.00           N  
ATOM   2318  CA  ALA B  93     218.527 240.746 294.295  1.00  0.00           C  
ATOM   2319  C   ALA B  93     218.132 239.825 293.233  1.00  0.00           C  
ATOM   2320  O   ALA B  93     218.933 239.075 292.723  1.00  0.00           O  
ATOM   2321  N   ILE B  94     216.899 239.975 292.735  1.00  0.00           N  
ATOM   2322  CA  ILE B  94     216.469 239.335 291.535  1.00  0.00           C  
ATOM   2323  C   ILE B  94     217.132 240.080 290.468  1.00  0.00           C  
ATOM   2324  O   ILE B  94     217.163 241.306 290.464  1.00  0.00           O  
ATOM   2325  N   VAL B  95     217.662 239.307 289.541  1.00  0.00           N  
ATOM   2326  CA  VAL B  95     218.283 239.730 288.344  1.00  0.00           C  
ATOM   2327  C   VAL B  95     217.749 241.025 287.758  1.00  0.00           C  
ATOM   2328  O   VAL B  95     216.594 241.207 287.379  1.00  0.00           O  
ATOM   2329  N   ASP B  96     218.656 241.980 287.796  1.00  0.00           N  
ATOM   2330  CA  ASP B  96     218.509 243.306 287.365  1.00  0.00           C  
ATOM   2331  C   ASP B  96     219.764 243.523 286.668  1.00  0.00           C  
ATOM   2332  O   ASP B  96     220.683 242.728 286.780  1.00  0.00           O  
ATOM   2333  N   VAL B  97     219.848 244.597 285.936  1.00  0.00           N  
ATOM   2334  CA  VAL B  97     220.997 244.888 285.203  1.00  0.00           C  
ATOM   2335  C   VAL B  97     221.190 246.273 285.497  1.00  0.00           C  
ATOM   2336  O   VAL B  97     220.212 246.958 285.698  1.00  0.00           O  
ATOM   2337  N   PRO B  98     222.374 246.785 285.453  1.00  0.00           N  
ATOM   2338  CA  PRO B  98     222.568 248.189 285.563  1.00  0.00           C  
ATOM   2339  C   PRO B  98     221.951 248.812 284.379  1.00  0.00           C  
ATOM   2340  O   PRO B  98     222.108 248.251 283.312  1.00  0.00           O  
ATOM   2341  N   VAL B  99     221.309 249.963 284.469  1.00  0.00           N  
ATOM   2342  CA  VAL B  99     220.782 250.584 283.313  1.00  0.00           C  
ATOM   2343  C   VAL B  99     221.231 252.008 283.511  1.00  0.00           C  
ATOM   2344  O   VAL B  99     221.667 252.383 284.596  1.00  0.00           O  
ATOM   2345  N   GLY B 100     221.316 252.761 282.395  1.00  0.00           N  
ATOM   2346  CA  GLY B 100     221.785 254.131 282.352  1.00  0.00           C  
ATOM   2347  C   GLY B 100     222.373 254.259 280.972  1.00  0.00           C  
ATOM   2348  O   GLY B 100     222.263 253.312 280.203  1.00  0.00           O  
ATOM   2349  N   GLU B 101     222.848 255.465 280.558  1.00  0.00           N  
ATOM   2350  CA  GLU B 101     223.033 255.769 279.146  1.00  0.00           C  
ATOM   2351  C   GLU B 101     224.392 256.319 278.775  1.00  0.00           C  
ATOM   2352  O   GLU B 101     224.611 256.926 277.735  1.00  0.00           O  
ATOM   2353  N   GLU B 102     225.390 255.974 279.568  1.00  0.00           N  
ATOM   2354  CA  GLU B 102     226.772 256.358 279.478  1.00  0.00           C  
ATOM   2355  C   GLU B 102     227.433 255.272 278.720  1.00  0.00           C  
ATOM   2356  O   GLU B 102     228.615 255.281 278.409  1.00  0.00           O  
ATOM   2357  N   LEU B 103     226.627 254.239 278.520  1.00  0.00           N  
ATOM   2358  CA  LEU B 103     226.860 253.045 277.829  1.00  0.00           C  
ATOM   2359  C   LEU B 103     226.893 253.263 276.383  1.00  0.00           C  
ATOM   2360  O   LEU B 103     227.400 252.469 275.608  1.00  0.00           O  
ATOM   2361  N   LEU B 104     226.458 254.465 276.017  1.00  0.00           N  
ATOM   2362  CA  LEU B 104     226.525 254.950 274.708  1.00  0.00           C  
ATOM   2363  C   LEU B 104     227.882 255.439 274.753  1.00  0.00           C  
ATOM   2364  O   LEU B 104     228.230 256.227 275.620  1.00  0.00           O  
ATOM   2365  N   GLY B 105     228.716 254.817 273.951  1.00  0.00           N  
ATOM   2366  CA  GLY B 105     230.102 254.987 274.131  1.00  0.00           C  
ATOM   2367  C   GLY B 105     230.579 253.926 275.050  1.00  0.00           C  
ATOM   2368  O   GLY B 105     231.534 254.167 275.764  1.00  0.00           O  
ATOM   2369  N   ARG B 106     230.042 252.697 274.988  1.00  0.00           N  
ATOM   2370  CA  ARG B 106     230.540 251.652 275.831  1.00  0.00           C  
ATOM   2371  C   ARG B 106     230.236 250.357 275.214  1.00  0.00           C  
ATOM   2372  O   ARG B 106     229.168 250.164 274.641  1.00  0.00           O  
ATOM   2373  N   VAL B 107     231.192 249.424 275.427  1.00  0.00           N  
ATOM   2374  CA  VAL B 107     231.024 248.017 275.235  1.00  0.00           C  
ATOM   2375  C   VAL B 107     231.065 247.471 276.596  1.00  0.00           C  
ATOM   2376  O   VAL B 107     232.046 247.563 277.323  1.00  0.00           O  
ATOM   2377  N   VAL B 108     230.007 246.793 276.969  1.00  0.00           N  
ATOM   2378  CA  VAL B 108     230.027 246.160 278.217  1.00  0.00           C  
ATOM   2379  C   VAL B 108     229.698 244.807 277.889  1.00  0.00           C  
ATOM   2380  O   VAL B 108     229.221 244.499 276.808  1.00  0.00           O  
ATOM   2381  N   ASP B 109     230.009 243.931 278.818  1.00  0.00           N  
ATOM   2382  CA  ASP B 109     229.707 242.567 278.680  1.00  0.00           C  
ATOM   2383  C   ASP B 109     228.337 242.440 279.172  1.00  0.00           C  
ATOM   2384  O   ASP B 109     227.734 243.426 279.559  1.00  0.00           O  
ATOM   2385  N   ALA B 110     227.826 241.211 279.132  1.00  0.00           N  
ATOM   2386  CA  ALA B 110     226.506 240.856 279.534  1.00  0.00           C  
ATOM   2387  C   ALA B 110     226.233 241.190 280.968  1.00  0.00           C  
ATOM   2388  O   ALA B 110     225.136 241.641 281.280  1.00  0.00           O  
ATOM   2389  N   LEU B 111     227.210 241.001 281.887  1.00  0.00           N  
ATOM   2390  CA  LEU B 111     227.027 241.349 283.280  1.00  0.00           C  
ATOM   2391  C   LEU B 111     227.001 242.816 283.436  1.00  0.00           C  
ATOM   2392  O   LEU B 111     226.511 243.360 284.422  1.00  0.00           O  
ATOM   2393  N   GLY B 112     227.530 243.482 282.413  1.00  0.00           N  
ATOM   2394  CA  GLY B 112     227.546 244.877 282.293  1.00  0.00           C  
ATOM   2395  C   GLY B 112     228.800 245.145 282.947  1.00  0.00           C  
ATOM   2396  O   GLY B 112     228.806 245.517 284.112  1.00  0.00           O  
ATOM   2397  N   ASN B 113     229.906 244.966 282.240  1.00  0.00           N  
ATOM   2398  CA  ASN B 113     231.139 245.300 282.845  1.00  0.00           C  
ATOM   2399  C   ASN B 113     231.858 245.748 281.674  1.00  0.00           C  
ATOM   2400  O   ASN B 113     231.630 245.300 280.569  1.00  0.00           O  
ATOM   2401  N   ALA B 114     232.671 246.753 281.910  1.00  0.00           N  
ATOM   2402  CA  ALA B 114     233.377 247.519 280.961  1.00  0.00           C  
ATOM   2403  C   ALA B 114     234.482 246.766 280.344  1.00  0.00           C  
ATOM   2404  O   ALA B 114     235.644 247.005 280.640  1.00  0.00           O  
ATOM   2405  N   ILE B 115     234.144 245.810 279.481  1.00  0.00           N  
ATOM   2406  CA  ILE B 115     235.076 245.030 278.719  1.00  0.00           C  
ATOM   2407  C   ILE B 115     235.624 245.821 277.600  1.00  0.00           C  
ATOM   2408  O   ILE B 115     236.660 245.492 277.027  1.00  0.00           O  
ATOM   2409  N   ASP B 116     234.991 246.978 277.387  1.00  0.00           N  
ATOM   2410  CA  ASP B 116     235.476 248.037 276.582  1.00  0.00           C  
ATOM   2411  C   ASP B 116     236.776 248.531 277.108  1.00  0.00           C  
ATOM   2412  O   ASP B 116     237.554 249.139 276.390  1.00  0.00           O  
ATOM   2413  N   GLY B 117     237.029 248.324 278.409  1.00  0.00           N  
ATOM   2414  CA  GLY B 117     238.228 248.764 279.030  1.00  0.00           C  
ATOM   2415  C   GLY B 117     238.100 250.225 279.230  1.00  0.00           C  
ATOM   2416  O   GLY B 117     239.086 250.947 279.260  1.00  0.00           O  
ATOM   2417  N   LYS B 118     236.858 250.712 279.338  1.00  0.00           N  
ATOM   2418  CA  LYS B 118     236.587 252.091 279.540  1.00  0.00           C  
ATOM   2419  C   LYS B 118     236.385 252.312 280.977  1.00  0.00           C  
ATOM   2420  O   LYS B 118     235.805 253.314 281.364  1.00  0.00           O  
ATOM   2421  N   GLY B 119     236.855 251.396 281.842  1.00  0.00           N  
ATOM   2422  CA  GLY B 119     236.711 251.585 283.258  1.00  0.00           C  
ATOM   2423  C   GLY B 119     235.276 251.410 283.633  1.00  0.00           C  
ATOM   2424  O   GLY B 119     234.470 251.089 282.783  1.00  0.00           O  
ATOM   2425  N   PRO B 120     234.913 251.529 284.868  1.00  0.00           N  
ATOM   2426  CA  PRO B 120     233.635 251.103 285.370  1.00  0.00           C  
ATOM   2427  C   PRO B 120     232.474 251.803 284.770  1.00  0.00           C  
ATOM   2428  O   PRO B 120     232.430 253.030 284.746  1.00  0.00           O  
ATOM   2429  N   ILE B 121     231.480 250.965 284.456  1.00  0.00           N  
ATOM   2430  CA  ILE B 121     230.127 251.187 284.029  1.00  0.00           C  
ATOM   2431  C   ILE B 121     229.576 252.486 284.510  1.00  0.00           C  
ATOM   2432  O   ILE B 121     229.701 252.779 285.691  1.00  0.00           O  
ATOM   2433  N   GLY B 122     228.902 253.258 283.631  1.00  0.00           N  
ATOM   2434  CA  GLY B 122     228.368 254.525 284.029  1.00  0.00           C  
ATOM   2435  C   GLY B 122     226.966 254.379 284.534  1.00  0.00           C  
ATOM   2436  O   GLY B 122     226.368 255.337 284.999  1.00  0.00           O  
ATOM   2437  N   SER B 123     226.385 253.174 284.458  1.00  0.00           N  
ATOM   2438  CA  SER B 123     224.978 252.941 284.631  1.00  0.00           C  
ATOM   2439  C   SER B 123     224.697 252.639 286.047  1.00  0.00           C  
ATOM   2440  O   SER B 123     224.957 251.549 286.547  1.00  0.00           O  
ATOM   2441  N   LYS B 124     224.297 253.705 286.750  1.00  0.00           N  
ATOM   2442  CA  LYS B 124     224.166 253.694 288.178  1.00  0.00           C  
ATOM   2443  C   LYS B 124     222.832 253.257 288.607  1.00  0.00           C  
ATOM   2444  O   LYS B 124     222.605 252.948 289.771  1.00  0.00           O  
ATOM   2445  N   ALA B 125     221.917 253.149 287.646  1.00  0.00           N  
ATOM   2446  CA  ALA B 125     220.624 252.628 287.894  1.00  0.00           C  
ATOM   2447  C   ALA B 125     220.846 251.214 287.620  1.00  0.00           C  
ATOM   2448  O   ALA B 125     221.808 250.840 286.970  1.00  0.00           O  
ATOM   2449  N   ARG B 126     219.974 250.399 288.167  1.00  0.00           N  
ATOM   2450  CA  ARG B 126     219.912 249.051 287.808  1.00  0.00           C  
ATOM   2451  C   ARG B 126     218.480 248.912 287.755  1.00  0.00           C  
ATOM   2452  O   ARG B 126     217.729 249.737 288.259  1.00  0.00           O  
ATOM   2453  N   ARG B 127     218.036 247.905 287.057  1.00  0.00           N  
ATOM   2454  CA  ARG B 127     216.679 247.839 286.763  1.00  0.00           C  
ATOM   2455  C   ARG B 127     216.594 246.427 286.566  1.00  0.00           C  
ATOM   2456  O   ARG B 127     217.463 245.839 285.939  1.00  0.00           O  
ATOM   2457  N   ARG B 128     215.505 245.843 287.026  1.00  0.00           N  
ATOM   2458  CA  ARG B 128     215.269 244.469 286.868  1.00  0.00           C  
ATOM   2459  C   ARG B 128     215.126 244.132 285.487  1.00  0.00           C  
ATOM   2460  O   ARG B 128     214.335 244.734 284.779  1.00  0.00           O  
ATOM   2461  N   VAL B 129     215.798 243.061 285.085  1.00  0.00           N  
ATOM   2462  CA  VAL B 129     215.498 242.519 283.802  1.00  0.00           C  
ATOM   2463  C   VAL B 129     214.109 241.968 283.901  1.00  0.00           C  
ATOM   2464  O   VAL B 129     213.328 242.109 282.974  1.00  0.00           O  
ATOM   2465  N   GLY B 130     213.739 241.459 285.099  1.00  0.00           N  
ATOM   2466  CA  GLY B 130     212.440 240.930 285.359  1.00  0.00           C  
ATOM   2467  C   GLY B 130     211.502 242.065 285.489  1.00  0.00           C  
ATOM   2468  O   GLY B 130     211.335 242.593 286.577  1.00  0.00           O  
ATOM   2469  N   LEU B 131     210.921 242.465 284.346  1.00  0.00           N  
ATOM   2470  CA  LEU B 131     210.067 243.585 284.141  1.00  0.00           C  
ATOM   2471  C   LEU B 131     209.640 243.317 282.749  1.00  0.00           C  
ATOM   2472  O   LEU B 131     210.441 243.428 281.831  1.00  0.00           O  
ATOM   2473  N   LYS B 132     208.405 242.823 282.567  1.00  0.00           N  
ATOM   2474  CA  LYS B 132     207.952 242.354 281.287  1.00  0.00           C  
ATOM   2475  C   LYS B 132     207.384 243.421 280.419  1.00  0.00           C  
ATOM   2476  O   LYS B 132     207.317 244.593 280.772  1.00  0.00           O  
ATOM   2477  N   ALA B 133     207.024 242.974 279.202  1.00  0.00           N  
ATOM   2478  CA  ALA B 133     206.497 243.711 278.099  1.00  0.00           C  
ATOM   2479  C   ALA B 133     205.229 244.467 278.452  1.00  0.00           C  
ATOM   2480  O   ALA B 133     204.549 244.084 279.399  1.00  0.00           O  
ATOM   2481  N   PRO B 134     204.971 245.613 277.842  1.00  0.00           N  
ATOM   2482  CA  PRO B 134     203.803 246.449 278.080  1.00  0.00           C  
ATOM   2483  C   PRO B 134     202.491 245.915 277.618  1.00  0.00           C  
ATOM   2484  O   PRO B 134     202.405 244.783 277.158  1.00  0.00           O  
ATOM   2485  N   GLY B 135     201.457 246.770 277.727  1.00  0.00           N  
ATOM   2486  CA  GLY B 135     200.134 246.486 277.287  1.00  0.00           C  
ATOM   2487  C   GLY B 135     199.951 247.251 276.040  1.00  0.00           C  
ATOM   2488  O   GLY B 135     200.702 248.159 275.725  1.00  0.00           O  
ATOM   2489  N   ILE B 136     198.877 246.897 275.327  1.00  0.00           N  
ATOM   2490  CA  ILE B 136     198.413 247.384 274.054  1.00  0.00           C  
ATOM   2491  C   ILE B 136     198.253 248.831 274.135  1.00  0.00           C  
ATOM   2492  O   ILE B 136     198.696 249.609 273.302  1.00  0.00           O  
ATOM   2493  N   ILE B 137     197.582 249.200 275.214  1.00  0.00           N  
ATOM   2494  CA  ILE B 137     197.140 250.505 275.451  1.00  0.00           C  
ATOM   2495  C   ILE B 137     198.345 251.304 275.691  1.00  0.00           C  
ATOM   2496  O   ILE B 137     198.476 252.280 274.974  1.00  0.00           O  
ATOM   2497  N   PRO B 138     199.315 250.869 276.485  1.00  0.00           N  
ATOM   2498  CA  PRO B 138     200.553 251.569 276.602  1.00  0.00           C  
ATOM   2499  C   PRO B 138     201.223 251.731 275.306  1.00  0.00           C  
ATOM   2500  O   PRO B 138     201.740 252.788 274.986  1.00  0.00           O  
ATOM   2501  N   ARG B 139     201.132 250.697 274.486  1.00  0.00           N  
ATOM   2502  CA  ARG B 139     201.802 250.699 273.256  1.00  0.00           C  
ATOM   2503  C   ARG B 139     201.048 251.581 272.367  1.00  0.00           C  
ATOM   2504  O   ARG B 139     199.894 251.910 272.606  1.00  0.00           O  
ATOM   2505  N   ILE B 140     201.676 251.898 271.259  1.00  0.00           N  
ATOM   2506  CA  ILE B 140     200.964 252.514 270.222  1.00  0.00           C  
ATOM   2507  C   ILE B 140     201.701 252.049 269.073  1.00  0.00           C  
ATOM   2508  O   ILE B 140     202.890 251.812 269.144  1.00  0.00           O  
ATOM   2509  N   SER B 141     201.009 251.859 267.964  1.00  0.00           N  
ATOM   2510  CA  SER B 141     201.589 251.381 266.745  1.00  0.00           C  
ATOM   2511  C   SER B 141     202.696 252.269 266.218  1.00  0.00           C  
ATOM   2512  O   SER B 141     202.977 253.320 266.779  1.00  0.00           O  
ATOM   2513  N   VAL B 142     203.317 251.877 265.087  1.00  0.00           N  
ATOM   2514  CA  VAL B 142     204.400 252.585 264.454  1.00  0.00           C  
ATOM   2515  C   VAL B 142     203.773 253.068 263.197  1.00  0.00           C  
ATOM   2516  O   VAL B 142     202.592 252.869 262.938  1.00  0.00           O  
ATOM   2517  N   ARG B 143     204.628 253.661 262.374  1.00  0.00           N  
ATOM   2518  CA  ARG B 143     204.398 254.235 261.086  1.00  0.00           C  
ATOM   2519  C   ARG B 143     205.674 254.931 260.795  1.00  0.00           C  
ATOM   2520  O   ARG B 143     205.873 255.544 259.753  1.00  0.00           O  
ATOM   2521  N   GLU B 144     206.608 254.764 261.740  1.00  0.00           N  
ATOM   2522  CA  GLU B 144     207.926 255.218 261.762  1.00  0.00           C  
ATOM   2523  C   GLU B 144     208.640 254.691 260.584  1.00  0.00           C  
ATOM   2524  O   GLU B 144     208.254 253.666 260.050  1.00  0.00           O  
ATOM   2525  N   PRO B 145     209.680 255.319 260.166  1.00  0.00           N  
ATOM   2526  CA  PRO B 145     210.530 254.798 259.144  1.00  0.00           C  
ATOM   2527  C   PRO B 145     211.517 254.007 259.879  1.00  0.00           C  
ATOM   2528  O   PRO B 145     211.527 254.030 261.101  1.00  0.00           O  
ATOM   2529  N   MET B 146     212.345 253.270 259.160  1.00  0.00           N  
ATOM   2530  CA  MET B 146     213.433 252.707 259.823  1.00  0.00           C  
ATOM   2531  C   MET B 146     214.428 252.582 258.793  1.00  0.00           C  
ATOM   2532  O   MET B 146     214.155 252.079 257.714  1.00  0.00           O  
ATOM   2533  N   GLN B 147     215.563 253.195 259.091  1.00  0.00           N  
ATOM   2534  CA  GLN B 147     216.546 253.520 258.138  1.00  0.00           C  
ATOM   2535  C   GLN B 147     217.771 252.840 258.523  1.00  0.00           C  
ATOM   2536  O   GLN B 147     217.991 252.629 259.703  1.00  0.00           O  
ATOM   2537  N   THR B 148     218.497 252.332 257.511  1.00  0.00           N  
ATOM   2538  CA  THR B 148     219.665 251.517 257.695  1.00  0.00           C  
ATOM   2539  C   THR B 148     220.744 251.940 256.777  1.00  0.00           C  
ATOM   2540  O   THR B 148     221.912 251.618 256.963  1.00  0.00           O  
ATOM   2541  N   GLY B 149     220.359 252.702 255.748  1.00  0.00           N  
ATOM   2542  CA  GLY B 149     221.260 253.125 254.731  1.00  0.00           C  
ATOM   2543  C   GLY B 149     221.356 252.133 253.633  1.00  0.00           C  
ATOM   2544  O   GLY B 149     222.139 252.356 252.717  1.00  0.00           O  
ATOM   2545  N   ILE B 150     220.535 251.056 253.670  1.00  0.00           N  
ATOM   2546  CA  ILE B 150     220.543 250.032 252.669  1.00  0.00           C  
ATOM   2547  C   ILE B 150     219.259 250.156 252.008  1.00  0.00           C  
ATOM   2548  O   ILE B 150     218.203 249.949 252.587  1.00  0.00           O  
ATOM   2549  N   LYS B 151     219.364 250.537 250.740  1.00  0.00           N  
ATOM   2550  CA  LYS B 151     218.279 250.954 249.933  1.00  0.00           C  
ATOM   2551  C   LYS B 151     217.254 249.927 249.891  1.00  0.00           C  
ATOM   2552  O   LYS B 151     216.108 250.151 250.225  1.00  0.00           O  
ATOM   2553  N   ALA B 152     217.717 248.739 249.520  1.00  0.00           N  
ATOM   2554  CA  ALA B 152     216.958 247.561 249.400  1.00  0.00           C  
ATOM   2555  C   ALA B 152     216.246 247.290 250.635  1.00  0.00           C  
ATOM   2556  O   ALA B 152     215.128 246.826 250.644  1.00  0.00           O  
ATOM   2557  N   VAL B 153     216.868 247.569 251.760  1.00  0.00           N  
ATOM   2558  CA  VAL B 153     216.225 247.190 252.953  1.00  0.00           C  
ATOM   2559  C   VAL B 153     215.183 248.148 253.204  1.00  0.00           C  
ATOM   2560  O   VAL B 153     214.048 247.790 253.411  1.00  0.00           O  
ATOM   2561  N   ASP B 154     215.544 249.401 253.260  1.00  0.00           N  
ATOM   2562  CA  ASP B 154     214.639 250.397 253.676  1.00  0.00           C  
ATOM   2563  C   ASP B 154     213.482 250.509 252.782  1.00  0.00           C  
ATOM   2564  O   ASP B 154     212.476 251.079 253.162  1.00  0.00           O  
ATOM   2565  N   SER B 155     213.623 250.026 251.553  1.00  0.00           N  
ATOM   2566  CA  SER B 155     212.603 250.106 250.589  1.00  0.00           C  
ATOM   2567  C   SER B 155     211.760 248.952 250.772  1.00  0.00           C  
ATOM   2568  O   SER B 155     210.556 249.070 250.656  1.00  0.00           O  
ATOM   2569  N   LEU B 156     212.369 247.786 250.819  1.00  0.00           N  
ATOM   2570  CA  LEU B 156     211.627 246.617 250.536  1.00  0.00           C  
ATOM   2571  C   LEU B 156     211.171 246.055 251.782  1.00  0.00           C  
ATOM   2572  O   LEU B 156     210.163 245.368 251.856  1.00  0.00           O  
ATOM   2573  N   VAL B 157     211.850 246.422 252.830  1.00  0.00           N  
ATOM   2574  CA  VAL B 157     211.404 246.098 254.105  1.00  0.00           C  
ATOM   2575  C   VAL B 157     211.030 247.452 254.591  1.00  0.00           C  
ATOM   2576  O   VAL B 157     211.891 248.278 254.870  1.00  0.00           O  
ATOM   2577  N   PRO B 158     209.760 247.701 254.764  1.00  0.00           N  
ATOM   2578  CA  PRO B 158     209.328 248.981 255.268  1.00  0.00           C  
ATOM   2579  C   PRO B 158     209.185 248.728 256.731  1.00  0.00           C  
ATOM   2580  O   PRO B 158     208.557 247.740 257.089  1.00  0.00           O  
ATOM   2581  N   ILE B 159     209.919 249.487 257.570  1.00  0.00           N  
ATOM   2582  CA  ILE B 159     210.014 249.193 258.979  1.00  0.00           C  
ATOM   2583  C   ILE B 159     209.810 250.481 259.728  1.00  0.00           C  
ATOM   2584  O   ILE B 159     210.108 251.551 259.214  1.00  0.00           O  
ATOM   2585  N   GLY B 160     209.285 250.398 260.975  1.00  0.00           N  
ATOM   2586  CA  GLY B 160     209.146 251.506 261.874  1.00  0.00           C  
ATOM   2587  C   GLY B 160     209.973 251.274 263.069  1.00  0.00           C  
ATOM   2588  O   GLY B 160     210.947 250.542 263.026  1.00  0.00           O  
ATOM   2589  N   ARG B 161     209.663 251.964 264.178  1.00  0.00           N  
ATOM   2590  CA  ARG B 161     210.535 251.980 265.311  1.00  0.00           C  
ATOM   2591  C   ARG B 161     209.766 251.522 266.486  1.00  0.00           C  
ATOM   2592  O   ARG B 161     208.834 252.171 266.932  1.00  0.00           O  
ATOM   2593  N   GLY B 162     210.151 250.338 266.983  1.00  0.00           N  
ATOM   2594  CA  GLY B 162     209.440 249.588 267.955  1.00  0.00           C  
ATOM   2595  C   GLY B 162     209.496 248.201 267.455  1.00  0.00           C  
ATOM   2596  O   GLY B 162     209.543 247.240 268.217  1.00  0.00           O  
ATOM   2597  N   GLN B 163     209.394 248.115 266.114  1.00  0.00           N  
ATOM   2598  CA  GLN B 163     209.280 246.937 265.312  1.00  0.00           C  
ATOM   2599  C   GLN B 163     210.398 245.959 265.458  1.00  0.00           C  
ATOM   2600  O   GLN B 163     211.557 246.332 265.573  1.00  0.00           O  
ATOM   2601  N   ARG B 164     210.003 244.667 265.456  1.00  0.00           N  
ATOM   2602  CA  ARG B 164     210.828 243.499 265.377  1.00  0.00           C  
ATOM   2603  C   ARG B 164     211.002 243.141 263.932  1.00  0.00           C  
ATOM   2604  O   ARG B 164     210.016 242.961 263.226  1.00  0.00           O  
ATOM   2605  N   GLU B 165     212.241 242.951 263.454  1.00  0.00           N  
ATOM   2606  CA  GLU B 165     212.373 242.453 262.124  1.00  0.00           C  
ATOM   2607  C   GLU B 165     213.480 241.529 262.140  1.00  0.00           C  
ATOM   2608  O   GLU B 165     214.555 241.780 262.676  1.00  0.00           O  
ATOM   2609  N   LEU B 166     213.210 240.360 261.575  1.00  0.00           N  
ATOM   2610  CA  LEU B 166     214.128 239.327 261.725  1.00  0.00           C  
ATOM   2611  C   LEU B 166     215.094 239.507 260.693  1.00  0.00           C  
ATOM   2612  O   LEU B 166     214.789 239.778 259.562  1.00  0.00           O  
ATOM   2613  N   ILE B 167     216.324 239.495 261.114  1.00  0.00           N  
ATOM   2614  CA  ILE B 167     217.387 239.538 260.218  1.00  0.00           C  
ATOM   2615  C   ILE B 167     217.749 238.141 260.170  1.00  0.00           C  
ATOM   2616  O   ILE B 167     218.148 237.604 261.187  1.00  0.00           O  
ATOM   2617  N   ILE B 168     217.655 237.515 259.003  1.00  0.00           N  
ATOM   2618  CA  ILE B 168     217.851 236.124 259.023  1.00  0.00           C  
ATOM   2619  C   ILE B 168     218.634 235.689 257.843  1.00  0.00           C  
ATOM   2620  O   ILE B 168     218.471 236.177 256.730  1.00  0.00           O  
ATOM   2621  N   GLY B 169     219.607 234.801 258.147  1.00  0.00           N  
ATOM   2622  CA  GLY B 169     220.592 234.410 257.169  1.00  0.00           C  
ATOM   2623  C   GLY B 169     221.671 233.675 257.897  1.00  0.00           C  
ATOM   2624  O   GLY B 169     221.734 233.723 259.113  1.00  0.00           O  
ATOM   2625  N   ASP B 170     222.599 233.009 257.193  1.00  0.00           N  
ATOM   2626  CA  ASP B 170     223.771 232.459 257.829  1.00  0.00           C  
ATOM   2627  C   ASP B 170     224.882 233.485 257.941  1.00  0.00           C  
ATOM   2628  O   ASP B 170     225.243 234.162 256.995  1.00  0.00           O  
ATOM   2629  N   ARG B 171     225.471 233.541 259.138  1.00  0.00           N  
ATOM   2630  CA  ARG B 171     226.640 234.205 259.653  1.00  0.00           C  
ATOM   2631  C   ARG B 171     227.379 235.245 258.909  1.00  0.00           C  
ATOM   2632  O   ARG B 171     227.694 235.054 257.763  1.00  0.00           O  
ATOM   2633  N   GLN B 172     227.707 236.376 259.553  1.00  0.00           N  
ATOM   2634  CA  GLN B 172     228.515 237.438 259.058  1.00  0.00           C  
ATOM   2635  C   GLN B 172     228.977 237.331 257.697  1.00  0.00           C  
ATOM   2636  O   GLN B 172     230.115 237.066 257.419  1.00  0.00           O  
ATOM   2637  N   THR B 173     228.110 237.486 256.773  1.00  0.00           N  
ATOM   2638  CA  THR B 173     228.544 237.331 255.444  1.00  0.00           C  
ATOM   2639  C   THR B 173     227.908 238.494 254.924  1.00  0.00           C  
ATOM   2640  O   THR B 173     226.911 238.425 254.228  1.00  0.00           O  
ATOM   2641  N   GLY B 174     228.343 239.646 255.399  1.00  0.00           N  
ATOM   2642  CA  GLY B 174     227.601 240.806 255.103  1.00  0.00           C  
ATOM   2643  C   GLY B 174     226.605 240.923 256.166  1.00  0.00           C  
ATOM   2644  O   GLY B 174     226.019 241.965 256.300  1.00  0.00           O  
ATOM   2645  N   LYS B 175     226.258 239.823 256.836  1.00  0.00           N  
ATOM   2646  CA  LYS B 175     225.107 239.752 257.637  1.00  0.00           C  
ATOM   2647  C   LYS B 175     225.150 240.682 258.716  1.00  0.00           C  
ATOM   2648  O   LYS B 175     224.286 241.482 259.004  1.00  0.00           O  
ATOM   2649  N   THR B 176     226.254 240.575 259.362  1.00  0.00           N  
ATOM   2650  CA  THR B 176     226.549 241.306 260.499  1.00  0.00           C  
ATOM   2651  C   THR B 176     226.756 242.655 260.041  1.00  0.00           C  
ATOM   2652  O   THR B 176     226.233 243.613 260.580  1.00  0.00           O  
ATOM   2653  N   SER B 177     227.509 242.732 258.957  1.00  0.00           N  
ATOM   2654  CA  SER B 177     227.713 243.904 258.206  1.00  0.00           C  
ATOM   2655  C   SER B 177     226.513 244.706 258.000  1.00  0.00           C  
ATOM   2656  O   SER B 177     226.601 245.917 258.004  1.00  0.00           O  
ATOM   2657  N   ILE B 178     225.357 244.075 257.756  1.00  0.00           N  
ATOM   2658  CA  ILE B 178     224.141 244.772 257.488  1.00  0.00           C  
ATOM   2659  C   ILE B 178     223.850 245.668 258.609  1.00  0.00           C  
ATOM   2660  O   ILE B 178     223.487 246.826 258.463  1.00  0.00           O  
ATOM   2661  N   ALA B 179     223.970 245.088 259.785  1.00  0.00           N  
ATOM   2662  CA  ALA B 179     223.669 245.738 260.994  1.00  0.00           C  
ATOM   2663  C   ALA B 179     224.601 246.846 261.174  1.00  0.00           C  
ATOM   2664  O   ALA B 179     224.236 247.900 261.658  1.00  0.00           O  
ATOM   2665  N   ILE B 180     225.850 246.662 260.771  1.00  0.00           N  
ATOM   2666  CA  ILE B 180     226.814 247.695 260.969  1.00  0.00           C  
ATOM   2667  C   ILE B 180     226.415 248.868 260.165  1.00  0.00           C  
ATOM   2668  O   ILE B 180     226.433 249.985 260.642  1.00  0.00           O  
ATOM   2669  N   ASP B 181     226.085 248.650 258.902  1.00  0.00           N  
ATOM   2670  CA  ASP B 181     225.728 249.690 257.985  1.00  0.00           C  
ATOM   2671  C   ASP B 181     224.594 250.476 258.488  1.00  0.00           C  
ATOM   2672  O   ASP B 181     224.507 251.683 258.314  1.00  0.00           O  
ATOM   2673  N   THR B 182     223.701 249.782 259.171  1.00  0.00           N  
ATOM   2674  CA  THR B 182     222.602 250.406 259.766  1.00  0.00           C  
ATOM   2675  C   THR B 182     223.036 251.299 260.807  1.00  0.00           C  
ATOM   2676  O   THR B 182     222.570 252.410 260.887  1.00  0.00           O  
ATOM   2677  N   ILE B 183     223.921 250.831 261.664  1.00  0.00           N  
ATOM   2678  CA  ILE B 183     224.377 251.614 262.751  1.00  0.00           C  
ATOM   2679  C   ILE B 183     225.039 252.827 262.284  1.00  0.00           C  
ATOM   2680  O   ILE B 183     224.719 253.905 262.760  1.00  0.00           O  
ATOM   2681  N   ILE B 184     225.987 252.682 261.359  1.00  0.00           N  
ATOM   2682  CA  ILE B 184     226.681 253.800 260.814  1.00  0.00           C  
ATOM   2683  C   ILE B 184     225.730 254.791 260.284  1.00  0.00           C  
ATOM   2684  O   ILE B 184     225.880 255.978 260.523  1.00  0.00           O  
ATOM   2685  N   ASN B 185     224.714 254.304 259.567  1.00  0.00           N  
ATOM   2686  CA  ASN B 185     223.722 255.143 259.007  1.00  0.00           C  
ATOM   2687  C   ASN B 185     223.000 255.983 260.006  1.00  0.00           C  
ATOM   2688  O   ASN B 185     222.561 257.090 259.717  1.00  0.00           O  
ATOM   2689  N   GLN B 186     222.845 255.485 261.229  1.00  0.00           N  
ATOM   2690  CA  GLN B 186     222.086 256.224 262.179  1.00  0.00           C  
ATOM   2691  C   GLN B 186     222.790 257.394 262.689  1.00  0.00           C  
ATOM   2692  O   GLN B 186     222.203 258.216 263.358  1.00  0.00           O  
ATOM   2693  N   LYS B 187     224.096 257.441 262.476  1.00  0.00           N  
ATOM   2694  CA  LYS B 187     224.923 258.499 262.892  1.00  0.00           C  
ATOM   2695  C   LYS B 187     224.428 259.827 262.539  1.00  0.00           C  
ATOM   2696  O   LYS B 187     224.231 260.586 263.448  1.00  0.00           O  
ATOM   2697  N   ARG B 188     224.103 260.114 261.279  1.00  0.00           N  
ATOM   2698  CA  ARG B 188     223.546 261.370 260.854  1.00  0.00           C  
ATOM   2699  C   ARG B 188     222.276 261.725 261.516  1.00  0.00           C  
ATOM   2700  O   ARG B 188     221.874 262.867 261.453  1.00  0.00           O  
ATOM   2701  N   PHE B 189     221.541 260.716 261.981  1.00  0.00           N  
ATOM   2702  CA  PHE B 189     220.230 260.775 262.564  1.00  0.00           C  
ATOM   2703  C   PHE B 189     220.377 261.062 263.980  1.00  0.00           C  
ATOM   2704  O   PHE B 189     219.621 261.809 264.571  1.00  0.00           O  
ATOM   2705  N   ASN B 190     221.472 260.552 264.514  1.00  0.00           N  
ATOM   2706  CA  ASN B 190     221.916 260.788 265.824  1.00  0.00           C  
ATOM   2707  C   ASN B 190     222.526 262.120 265.806  1.00  0.00           C  
ATOM   2708  O   ASN B 190     222.650 262.759 266.836  1.00  0.00           O  
ATOM   2709  N   ASP B 191     222.954 262.574 264.629  1.00  0.00           N  
ATOM   2710  CA  ASP B 191     223.392 263.904 264.429  1.00  0.00           C  
ATOM   2711  C   ASP B 191     222.218 264.705 264.037  1.00  0.00           C  
ATOM   2712  O   ASP B 191     222.208 265.916 264.181  1.00  0.00           O  
ATOM   2713  N   GLY B 192     221.106 264.031 263.716  1.00  0.00           N  
ATOM   2714  CA  GLY B 192     219.813 264.624 263.656  1.00  0.00           C  
ATOM   2715  C   GLY B 192     219.425 264.603 265.077  1.00  0.00           C  
ATOM   2716  O   GLY B 192     220.145 264.057 265.897  1.00  0.00           O  
ATOM   2717  N   THR B 193     218.294 265.192 265.425  1.00  0.00           N  
ATOM   2718  CA  THR B 193     217.995 265.367 266.803  1.00  0.00           C  
ATOM   2719  C   THR B 193     216.684 264.783 266.976  1.00  0.00           C  
ATOM   2720  O   THR B 193     216.123 264.305 266.012  1.00  0.00           O  
ATOM   2721  N   ASP B 194     216.217 264.713 268.232  1.00  0.00           N  
ATOM   2722  CA  ASP B 194     215.011 264.038 268.602  1.00  0.00           C  
ATOM   2723  C   ASP B 194     215.319 262.569 268.518  1.00  0.00           C  
ATOM   2724  O   ASP B 194     216.196 262.142 267.787  1.00  0.00           O  
ATOM   2725  N   GLU B 195     214.758 261.813 269.473  1.00  0.00           N  
ATOM   2726  CA  GLU B 195     215.214 260.483 269.799  1.00  0.00           C  
ATOM   2727  C   GLU B 195     214.613 259.406 269.009  1.00  0.00           C  
ATOM   2728  O   GLU B 195     214.706 258.230 269.353  1.00  0.00           O  
ATOM   2729  N   LYS B 196     213.927 259.832 267.967  1.00  0.00           N  
ATOM   2730  CA  LYS B 196     213.237 259.021 267.053  1.00  0.00           C  
ATOM   2731  C   LYS B 196     213.970 259.203 265.771  1.00  0.00           C  
ATOM   2732  O   LYS B 196     213.495 258.791 264.719  1.00  0.00           O  
ATOM   2733  N   LYS B 197     215.157 259.861 265.847  1.00  0.00           N  
ATOM   2734  CA  LYS B 197     216.030 260.147 264.747  1.00  0.00           C  
ATOM   2735  C   LYS B 197     217.334 259.708 265.275  1.00  0.00           C  
ATOM   2736  O   LYS B 197     217.885 258.691 264.873  1.00  0.00           O  
ATOM   2737  N   LYS B 198     217.719 260.326 266.395  1.00  0.00           N  
ATOM   2738  CA  LYS B 198     218.785 259.850 267.197  1.00  0.00           C  
ATOM   2739  C   LYS B 198     218.324 258.554 267.757  1.00  0.00           C  
ATOM   2740  O   LYS B 198     217.169 258.416 268.125  1.00  0.00           O  
ATOM   2741  N   LEU B 199     219.171 257.539 267.719  1.00  0.00           N  
ATOM   2742  CA  LEU B 199     218.722 256.249 268.070  1.00  0.00           C  
ATOM   2743  C   LEU B 199     219.804 255.634 268.787  1.00  0.00           C  
ATOM   2744  O   LEU B 199     220.978 255.831 268.499  1.00  0.00           O  
ATOM   2745  N   TYR B 200     219.404 254.929 269.831  1.00  0.00           N  
ATOM   2746  CA  TYR B 200     220.410 254.387 270.705  1.00  0.00           C  
ATOM   2747  C   TYR B 200     220.627 253.039 270.219  1.00  0.00           C  
ATOM   2748  O   TYR B 200     219.663 252.312 270.101  1.00  0.00           O  
ATOM   2749  N   CYS B 201     221.869 252.629 269.948  1.00  0.00           N  
ATOM   2750  CA  CYS B 201     222.027 251.355 269.304  1.00  0.00           C  
ATOM   2751  C   CYS B 201     222.541 250.427 270.314  1.00  0.00           C  
ATOM   2752  O   CYS B 201     223.309 250.825 271.178  1.00  0.00           O  
ATOM   2753  N   ILE B 202     222.047 249.189 270.293  1.00  0.00           N  
ATOM   2754  CA  ILE B 202     222.442 248.225 271.244  1.00  0.00           C  
ATOM   2755  C   ILE B 202     222.721 247.108 270.407  1.00  0.00           C  
ATOM   2756  O   ILE B 202     221.874 246.630 269.685  1.00  0.00           O  
ATOM   2757  N   TYR B 203     223.935 246.638 270.510  1.00  0.00           N  
ATOM   2758  CA  TYR B 203     224.304 245.564 269.706  1.00  0.00           C  
ATOM   2759  C   TYR B 203     224.556 244.551 270.685  1.00  0.00           C  
ATOM   2760  O   TYR B 203     225.540 244.616 271.400  1.00  0.00           O  
ATOM   2761  N   VAL B 204     223.700 243.540 270.684  1.00  0.00           N  
ATOM   2762  CA  VAL B 204     223.942 242.486 271.582  1.00  0.00           C  
ATOM   2763  C   VAL B 204     224.685 241.510 270.773  1.00  0.00           C  
ATOM   2764  O   VAL B 204     224.201 241.010 269.782  1.00  0.00           O  
ATOM   2765  N   ALA B 205     225.915 241.227 271.174  1.00  0.00           N  
ATOM   2766  CA  ALA B 205     226.745 240.335 270.453  1.00  0.00           C  
ATOM   2767  C   ALA B 205     226.638 239.083 271.178  1.00  0.00           C  
ATOM   2768  O   ALA B 205     226.995 239.015 272.328  1.00  0.00           O  
ATOM   2769  N   ILE B 206     226.042 238.082 270.550  1.00  0.00           N  
ATOM   2770  CA  ILE B 206     225.781 236.823 271.148  1.00  0.00           C  
ATOM   2771  C   ILE B 206     226.613 235.840 270.429  1.00  0.00           C  
ATOM   2772  O   ILE B 206     226.495 235.682 269.217  1.00  0.00           O  
ATOM   2773  N   GLY B 207     227.467 235.143 271.201  1.00  0.00           N  
ATOM   2774  CA  GLY B 207     228.255 234.053 270.746  1.00  0.00           C  
ATOM   2775  C   GLY B 207     229.437 234.521 269.983  1.00  0.00           C  
ATOM   2776  O   GLY B 207     229.956 233.787 269.159  1.00  0.00           O  
ATOM   2777  N   GLN B 208     229.761 235.812 270.061  1.00  0.00           N  
ATOM   2778  CA  GLN B 208     230.674 236.366 269.110  1.00  0.00           C  
ATOM   2779  C   GLN B 208     232.060 236.342 269.545  1.00  0.00           C  
ATOM   2780  O   GLN B 208     232.338 236.333 270.723  1.00  0.00           O  
ATOM   2781  N   LYS B 209     233.000 236.279 268.599  1.00  0.00           N  
ATOM   2782  CA  LYS B 209     234.366 236.218 268.979  1.00  0.00           C  
ATOM   2783  C   LYS B 209     234.808 237.565 269.268  1.00  0.00           C  
ATOM   2784  O   LYS B 209     234.287 238.535 268.753  1.00  0.00           O  
ATOM   2785  N   ARG B 210     235.711 237.653 270.234  1.00  0.00           N  
ATOM   2786  CA  ARG B 210     236.152 238.890 270.786  1.00  0.00           C  
ATOM   2787  C   ARG B 210     236.751 239.703 269.723  1.00  0.00           C  
ATOM   2788  O   ARG B 210     236.517 240.882 269.602  1.00  0.00           O  
ATOM   2789  N   SER B 211     237.524 239.047 268.883  1.00  0.00           N  
ATOM   2790  CA  SER B 211     238.117 239.620 267.735  1.00  0.00           C  
ATOM   2791  C   SER B 211     237.151 240.245 266.838  1.00  0.00           C  
ATOM   2792  O   SER B 211     237.415 241.222 266.189  1.00  0.00           O  
ATOM   2793  N   THR B 212     236.019 239.595 266.685  1.00  0.00           N  
ATOM   2794  CA  THR B 212     235.092 239.920 265.672  1.00  0.00           C  
ATOM   2795  C   THR B 212     234.516 241.182 266.059  1.00  0.00           C  
ATOM   2796  O   THR B 212     234.425 242.151 265.320  1.00  0.00           O  
ATOM   2797  N   VAL B 213     234.227 241.195 267.338  1.00  0.00           N  
ATOM   2798  CA  VAL B 213     233.749 242.300 268.027  1.00  0.00           C  
ATOM   2799  C   VAL B 213     234.777 243.325 267.928  1.00  0.00           C  
ATOM   2800  O   VAL B 213     234.460 244.459 267.780  1.00  0.00           O  
ATOM   2801  N   ALA B 214     236.039 243.011 268.012  1.00  0.00           N  
ATOM   2802  CA  ALA B 214     237.046 243.992 267.998  1.00  0.00           C  
ATOM   2803  C   ALA B 214     237.066 244.733 266.740  1.00  0.00           C  
ATOM   2804  O   ALA B 214     237.164 245.948 266.706  1.00  0.00           O  
ATOM   2805  N   GLN B 215     236.962 244.000 265.646  1.00  0.00           N  
ATOM   2806  CA  GLN B 215     236.882 244.608 264.388  1.00  0.00           C  
ATOM   2807  C   GLN B 215     235.762 245.501 264.257  1.00  0.00           C  
ATOM   2808  O   GLN B 215     235.832 246.608 263.759  1.00  0.00           O  
ATOM   2809  N   LEU B 216     234.683 245.028 264.796  1.00  0.00           N  
ATOM   2810  CA  LEU B 216     233.487 245.725 264.762  1.00  0.00           C  
ATOM   2811  C   LEU B 216     233.569 246.927 265.565  1.00  0.00           C  
ATOM   2812  O   LEU B 216     233.045 247.958 265.235  1.00  0.00           O  
ATOM   2813  N   VAL B 217     234.056 246.765 266.763  1.00  0.00           N  
ATOM   2814  CA  VAL B 217     234.031 247.736 267.783  1.00  0.00           C  
ATOM   2815  C   VAL B 217     234.762 248.881 267.347  1.00  0.00           C  
ATOM   2816  O   VAL B 217     234.304 250.008 267.449  1.00  0.00           O  
ATOM   2817  N   LYS B 218     235.908 248.587 266.749  1.00  0.00           N  
ATOM   2818  CA  LYS B 218     236.694 249.566 266.140  1.00  0.00           C  
ATOM   2819  C   LYS B 218     235.876 250.213 265.148  1.00  0.00           C  
ATOM   2820  O   LYS B 218     235.868 251.410 265.077  1.00  0.00           O  
ATOM   2821  N   ARG B 219     235.160 249.450 264.354  1.00  0.00           N  
ATOM   2822  CA  ARG B 219     234.362 250.067 263.391  1.00  0.00           C  
ATOM   2823  C   ARG B 219     233.368 251.033 263.883  1.00  0.00           C  
ATOM   2824  O   ARG B 219     233.198 252.059 263.266  1.00  0.00           O  
ATOM   2825  N   LEU B 220     232.651 250.744 264.956  1.00  0.00           N  
ATOM   2826  CA  LEU B 220     231.672 251.642 265.517  1.00  0.00           C  
ATOM   2827  C   LEU B 220     232.270 252.844 266.058  1.00  0.00           C  
ATOM   2828  O   LEU B 220     231.746 253.943 266.007  1.00  0.00           O  
ATOM   2829  N   THR B 221     233.420 252.620 266.646  1.00  0.00           N  
ATOM   2830  CA  THR B 221     234.220 253.629 267.179  1.00  0.00           C  
ATOM   2831  C   THR B 221     234.607 254.492 266.105  1.00  0.00           C  
ATOM   2832  O   THR B 221     234.585 255.677 266.260  1.00  0.00           O  
ATOM   2833  N   ASP B 222     234.977 253.938 264.969  1.00  0.00           N  
ATOM   2834  CA  ASP B 222     235.370 254.724 263.863  1.00  0.00           C  
ATOM   2835  C   ASP B 222     234.230 255.483 263.395  1.00  0.00           C  
ATOM   2836  O   ASP B 222     234.364 256.577 262.883  1.00  0.00           O  
ATOM   2837  N   ALA B 223     233.074 254.839 263.460  1.00  0.00           N  
ATOM   2838  CA  ALA B 223     231.893 255.407 262.956  1.00  0.00           C  
ATOM   2839  C   ALA B 223     231.357 256.390 263.880  1.00  0.00           C  
ATOM   2840  O   ALA B 223     230.426 257.097 263.520  1.00  0.00           O  
ATOM   2841  N   ASP B 224     231.935 256.461 265.100  1.00  0.00           N  
ATOM   2842  CA  ASP B 224     231.549 257.302 266.198  1.00  0.00           C  
ATOM   2843  C   ASP B 224     230.122 257.392 266.223  1.00  0.00           C  
ATOM   2844  O   ASP B 224     229.464 258.387 265.985  1.00  0.00           O  
ATOM   2845  N   ALA B 225     229.688 256.179 266.296  1.00  0.00           N  
ATOM   2846  CA  ALA B 225     228.389 255.742 266.219  1.00  0.00           C  
ATOM   2847  C   ALA B 225     228.370 255.042 267.510  1.00  0.00           C  
ATOM   2848  O   ALA B 225     227.331 254.977 268.144  1.00  0.00           O  
ATOM   2849  N   MET B 226     229.584 254.660 268.012  1.00  0.00           N  
ATOM   2850  CA  MET B 226     229.807 254.059 269.269  1.00  0.00           C  
ATOM   2851  C   MET B 226     229.356 255.050 270.259  1.00  0.00           C  
ATOM   2852  O   MET B 226     228.813 254.722 271.293  1.00  0.00           O  
ATOM   2853  N   LYS B 227     229.499 256.322 269.930  1.00  0.00           N  
ATOM   2854  CA  LYS B 227     229.008 257.351 270.762  1.00  0.00           C  
ATOM   2855  C   LYS B 227     227.575 257.245 271.232  1.00  0.00           C  
ATOM   2856  O   LYS B 227     227.293 257.680 272.337  1.00  0.00           O  
ATOM   2857  N   TYR B 228     226.642 256.685 270.441  1.00  0.00           N  
ATOM   2858  CA  TYR B 228     225.265 256.523 270.839  1.00  0.00           C  
ATOM   2859  C   TYR B 228     224.979 255.096 271.074  1.00  0.00           C  
ATOM   2860  O   TYR B 228     223.856 254.643 270.886  1.00  0.00           O  
ATOM   2861  N   THR B 229     226.022 254.323 271.378  1.00  0.00           N  
ATOM   2862  CA  THR B 229     225.935 252.915 271.283  1.00  0.00           C  
ATOM   2863  C   THR B 229     226.466 252.206 272.430  1.00  0.00           C  
ATOM   2864  O   THR B 229     227.579 252.407 272.885  1.00  0.00           O  
ATOM   2865  N   ILE B 230     225.651 251.249 272.841  1.00  0.00           N  
ATOM   2866  CA  ILE B 230     226.028 250.201 273.694  1.00  0.00           C  
ATOM   2867  C   ILE B 230     226.305 249.051 272.808  1.00  0.00           C  
ATOM   2868  O   ILE B 230     225.555 248.730 271.893  1.00  0.00           O  
ATOM   2869  N   VAL B 231     227.327 248.304 273.170  1.00  0.00           N  
ATOM   2870  CA  VAL B 231     227.499 247.030 272.599  1.00  0.00           C  
ATOM   2871  C   VAL B 231     227.498 246.239 273.821  1.00  0.00           C  
ATOM   2872  O   VAL B 231     228.344 246.368 274.692  1.00  0.00           O  
ATOM   2873  N   VAL B 232     226.467 245.419 273.939  1.00  0.00           N  
ATOM   2874  CA  VAL B 232     226.295 244.556 275.049  1.00  0.00           C  
ATOM   2875  C   VAL B 232     226.804 243.293 274.479  1.00  0.00           C  
ATOM   2876  O   VAL B 232     226.486 242.934 273.355  1.00  0.00           O  
ATOM   2877  N   SER B 233     227.740 242.664 275.194  1.00  0.00           N  
ATOM   2878  CA  SER B 233     228.535 241.639 274.601  1.00  0.00           C  
ATOM   2879  C   SER B 233     228.487 240.417 275.453  1.00  0.00           C  
ATOM   2880  O   SER B 233     228.984 240.388 276.574  1.00  0.00           O  
ATOM   2881  N   ALA B 234     227.884 239.362 274.898  1.00  0.00           N  
ATOM   2882  CA  ALA B 234     227.988 238.025 275.381  1.00  0.00           C  
ATOM   2883  C   ALA B 234     228.653 237.268 274.272  1.00  0.00           C  
ATOM   2884  O   ALA B 234     228.011 236.746 273.377  1.00  0.00           O  
ATOM   2885  N   THR B 235     229.982 237.122 274.338  1.00  0.00           N  
ATOM   2886  CA  THR B 235     230.788 236.510 273.323  1.00  0.00           C  
ATOM   2887  C   THR B 235     230.510 235.058 273.242  1.00  0.00           C  
ATOM   2888  O   THR B 235     229.549 234.551 273.796  1.00  0.00           O  
ATOM   2889  N   ALA B 236     231.393 234.319 272.591  1.00  0.00           N  
ATOM   2890  CA  ALA B 236     231.223 232.918 272.456  1.00  0.00           C  
ATOM   2891  C   ALA B 236     231.588 232.231 273.723  1.00  0.00           C  
ATOM   2892  O   ALA B 236     230.921 231.290 274.140  1.00  0.00           O  
ATOM   2893  N   SER B 237     232.737 232.622 274.295  1.00  0.00           N  
ATOM   2894  CA  SER B 237     233.349 231.988 275.436  1.00  0.00           C  
ATOM   2895  C   SER B 237     232.407 231.653 276.548  1.00  0.00           C  
ATOM   2896  O   SER B 237     232.282 230.496 276.933  1.00  0.00           O  
ATOM   2897  N   ASP B 238     231.683 232.684 276.981  1.00  0.00           N  
ATOM   2898  CA  ASP B 238     230.604 232.771 277.910  1.00  0.00           C  
ATOM   2899  C   ASP B 238     230.018 231.528 278.429  1.00  0.00           C  
ATOM   2900  O   ASP B 238     229.739 230.590 277.695  1.00  0.00           O  
ATOM   2901  N   ALA B 239     229.550 231.645 279.676  1.00  0.00           N  
ATOM   2902  CA  ALA B 239     228.658 230.683 280.191  1.00  0.00           C  
ATOM   2903  C   ALA B 239     227.407 231.193 279.684  1.00  0.00           C  
ATOM   2904  O   ALA B 239     227.168 232.375 279.500  1.00  0.00           O  
ATOM   2905  N   ALA B 240     226.567 230.238 279.435  1.00  0.00           N  
ATOM   2906  CA  ALA B 240     225.295 230.400 278.876  1.00  0.00           C  
ATOM   2907  C   ALA B 240     224.435 231.392 279.582  1.00  0.00           C  
ATOM   2908  O   ALA B 240     223.754 232.105 278.860  1.00  0.00           O  
ATOM   2909  N   PRO B 241     224.321 231.493 280.904  1.00  0.00           N  
ATOM   2910  CA  PRO B 241     223.340 232.340 281.519  1.00  0.00           C  
ATOM   2911  C   PRO B 241     223.632 233.739 281.235  1.00  0.00           C  
ATOM   2912  O   PRO B 241     222.791 234.596 281.412  1.00  0.00           O  
ATOM   2913  N   LEU B 242     224.892 233.990 280.960  1.00  0.00           N  
ATOM   2914  CA  LEU B 242     225.338 235.301 280.755  1.00  0.00           C  
ATOM   2915  C   LEU B 242     224.805 235.810 279.495  1.00  0.00           C  
ATOM   2916  O   LEU B 242     224.281 236.906 279.371  1.00  0.00           O  
ATOM   2917  N   GLN B 243     224.929 234.943 278.506  1.00  0.00           N  
ATOM   2918  CA  GLN B 243     224.444 235.209 277.216  1.00  0.00           C  
ATOM   2919  C   GLN B 243     223.004 235.297 277.213  1.00  0.00           C  
ATOM   2920  O   GLN B 243     222.398 236.094 276.527  1.00  0.00           O  
ATOM   2921  N   TYR B 244     222.422 234.395 277.975  1.00  0.00           N  
ATOM   2922  CA  TYR B 244     221.045 234.258 278.140  1.00  0.00           C  
ATOM   2923  C   TYR B 244     220.479 235.531 278.626  1.00  0.00           C  
ATOM   2924  O   TYR B 244     219.410 235.975 278.239  1.00  0.00           O  
ATOM   2925  N   LEU B 245     221.155 236.080 279.607  1.00  0.00           N  
ATOM   2926  CA  LEU B 245     220.606 237.153 280.312  1.00  0.00           C  
ATOM   2927  C   LEU B 245     220.697 238.303 279.455  1.00  0.00           C  
ATOM   2928  O   LEU B 245     219.771 239.078 279.374  1.00  0.00           O  
ATOM   2929  N   ALA B 246     221.837 238.391 278.776  1.00  0.00           N  
ATOM   2930  CA  ALA B 246     222.221 239.496 277.989  1.00  0.00           C  
ATOM   2931  C   ALA B 246     221.136 240.115 277.176  1.00  0.00           C  
ATOM   2932  O   ALA B 246     221.004 241.319 277.263  1.00  0.00           O  
ATOM   2933  N   PRO B 247     220.315 239.492 276.401  1.00  0.00           N  
ATOM   2934  CA  PRO B 247     219.272 240.161 275.683  1.00  0.00           C  
ATOM   2935  C   PRO B 247     218.326 240.828 276.555  1.00  0.00           C  
ATOM   2936  O   PRO B 247     217.882 241.889 276.191  1.00  0.00           O  
ATOM   2937  N   TYR B 248     217.991 240.220 277.678  1.00  0.00           N  
ATOM   2938  CA  TYR B 248     217.041 240.707 278.608  1.00  0.00           C  
ATOM   2939  C   TYR B 248     217.553 241.891 279.195  1.00  0.00           C  
ATOM   2940  O   TYR B 248     216.827 242.822 279.484  1.00  0.00           O  
ATOM   2941  N   SER B 249     218.852 241.880 279.387  1.00  0.00           N  
ATOM   2942  CA  SER B 249     219.556 242.980 279.905  1.00  0.00           C  
ATOM   2943  C   SER B 249     219.370 244.113 278.997  1.00  0.00           C  
ATOM   2944  O   SER B 249     218.898 245.172 279.398  1.00  0.00           O  
ATOM   2945  N   GLY B 250     219.753 243.878 277.732  1.00  0.00           N  
ATOM   2946  CA  GLY B 250     219.635 244.797 276.654  1.00  0.00           C  
ATOM   2947  C   GLY B 250     218.288 245.362 276.609  1.00  0.00           C  
ATOM   2948  O   GLY B 250     218.104 246.550 276.373  1.00  0.00           O  
ATOM   2949  N   CYS B 251     217.298 244.496 276.847  1.00  0.00           N  
ATOM   2950  CA  CYS B 251     215.958 244.922 276.890  1.00  0.00           C  
ATOM   2951  C   CYS B 251     215.761 245.919 277.937  1.00  0.00           C  
ATOM   2952  O   CYS B 251     215.086 246.886 277.698  1.00  0.00           O  
ATOM   2953  N   SER B 252     216.249 245.693 279.153  1.00  0.00           N  
ATOM   2954  CA  SER B 252     215.956 246.606 280.218  1.00  0.00           C  
ATOM   2955  C   SER B 252     216.368 247.991 279.936  1.00  0.00           C  
ATOM   2956  O   SER B 252     215.565 248.896 280.059  1.00  0.00           O  
ATOM   2957  N   MET B 253     217.579 248.187 279.423  1.00  0.00           N  
ATOM   2958  CA  MET B 253     217.912 249.511 279.014  1.00  0.00           C  
ATOM   2959  C   MET B 253     217.129 250.034 277.893  1.00  0.00           C  
ATOM   2960  O   MET B 253     216.936 251.225 277.773  1.00  0.00           O  
ATOM   2961  N   GLY B 254     216.807 249.165 276.943  1.00  0.00           N  
ATOM   2962  CA  GLY B 254     216.187 249.673 275.766  1.00  0.00           C  
ATOM   2963  C   GLY B 254     214.756 249.931 275.925  1.00  0.00           C  
ATOM   2964  O   GLY B 254     214.238 250.866 275.341  1.00  0.00           O  
ATOM   2965  N   GLU B 255     214.108 249.146 276.791  1.00  0.00           N  
ATOM   2966  CA  GLU B 255     212.765 249.293 277.237  1.00  0.00           C  
ATOM   2967  C   GLU B 255     212.730 250.496 278.050  1.00  0.00           C  
ATOM   2968  O   GLU B 255     211.764 251.229 278.112  1.00  0.00           O  
ATOM   2969  N   TYR B 256     213.837 250.732 278.736  1.00  0.00           N  
ATOM   2970  CA  TYR B 256     213.993 251.927 279.442  1.00  0.00           C  
ATOM   2971  C   TYR B 256     213.905 253.084 278.544  1.00  0.00           C  
ATOM   2972  O   TYR B 256     213.244 254.051 278.804  1.00  0.00           O  
ATOM   2973  N   PHE B 257     214.619 253.034 277.462  1.00  0.00           N  
ATOM   2974  CA  PHE B 257     214.681 254.065 276.482  1.00  0.00           C  
ATOM   2975  C   PHE B 257     213.418 254.286 275.834  1.00  0.00           C  
ATOM   2976  O   PHE B 257     212.979 255.391 275.616  1.00  0.00           O  
ATOM   2977  N   ARG B 258     212.737 253.201 275.609  1.00  0.00           N  
ATOM   2978  CA  ARG B 258     211.441 253.108 275.099  1.00  0.00           C  
ATOM   2979  C   ARG B 258     210.545 253.823 276.032  1.00  0.00           C  
ATOM   2980  O   ARG B 258     209.717 254.606 275.611  1.00  0.00           O  
ATOM   2981  N   ASP B 259     210.676 253.613 277.350  1.00  0.00           N  
ATOM   2982  CA  ASP B 259     209.785 254.274 278.252  1.00  0.00           C  
ATOM   2983  C   ASP B 259     210.128 255.710 278.378  1.00  0.00           C  
ATOM   2984  O   ASP B 259     209.427 256.478 279.022  1.00  0.00           O  
ATOM   2985  N   ASN B 260     211.347 255.998 277.941  1.00  0.00           N  
ATOM   2986  CA  ASN B 260     211.970 257.243 278.110  1.00  0.00           C  
ATOM   2987  C   ASN B 260     211.986 257.835 276.776  1.00  0.00           C  
ATOM   2988  O   ASN B 260     212.947 258.514 276.443  1.00  0.00           O  
ATOM   2989  N   GLY B 261     210.883 257.641 276.011  1.00  0.00           N  
ATOM   2990  CA  GLY B 261     210.614 258.260 274.751  1.00  0.00           C  
ATOM   2991  C   GLY B 261     211.531 257.942 273.639  1.00  0.00           C  
ATOM   2992  O   GLY B 261     211.200 258.150 272.486  1.00  0.00           O  
ATOM   2993  N   LYS B 262     212.731 257.462 273.938  1.00  0.00           N  
ATOM   2994  CA  LYS B 262     213.727 257.105 273.009  1.00  0.00           C  
ATOM   2995  C   LYS B 262     213.283 256.003 272.233  1.00  0.00           C  
ATOM   2996  O   LYS B 262     212.603 255.120 272.721  1.00  0.00           O  
ATOM   2997  N   HIS B 263     213.898 255.995 271.066  1.00  0.00           N  
ATOM   2998  CA  HIS B 263     213.720 254.973 270.159  1.00  0.00           C  
ATOM   2999  C   HIS B 263     215.117 254.574 270.176  1.00  0.00           C  
ATOM   3000  O   HIS B 263     216.100 255.288 269.975  1.00  0.00           O  
ATOM   3001  N   ALA B 264     215.188 253.331 270.551  1.00  0.00           N  
ATOM   3002  CA  ALA B 264     216.396 252.693 270.812  1.00  0.00           C  
ATOM   3003  C   ALA B 264     216.226 251.581 269.879  1.00  0.00           C  
ATOM   3004  O   ALA B 264     215.141 251.291 269.386  1.00  0.00           O  
ATOM   3005  N   LEU B 265     217.359 251.012 269.535  1.00  0.00           N  
ATOM   3006  CA  LEU B 265     217.480 250.011 268.576  1.00  0.00           C  
ATOM   3007  C   LEU B 265     218.311 249.047 269.261  1.00  0.00           C  
ATOM   3008  O   LEU B 265     219.433 249.335 269.635  1.00  0.00           O  
ATOM   3009  N   ILE B 266     217.811 247.833 269.329  1.00  0.00           N  
ATOM   3010  CA  ILE B 266     218.537 246.771 269.870  1.00  0.00           C  
ATOM   3011  C   ILE B 266     218.566 245.857 268.773  1.00  0.00           C  
ATOM   3012  O   ILE B 266     217.668 245.762 267.962  1.00  0.00           O  
ATOM   3013  N   ILE B 267     219.735 245.308 268.629  1.00  0.00           N  
ATOM   3014  CA  ILE B 267     220.018 244.444 267.615  1.00  0.00           C  
ATOM   3015  C   ILE B 267     220.332 243.308 268.481  1.00  0.00           C  
ATOM   3016  O   ILE B 267     221.192 243.447 269.341  1.00  0.00           O  
ATOM   3017  N   TYR B 268     219.601 242.194 268.339  1.00  0.00           N  
ATOM   3018  CA  TYR B 268     219.863 240.993 269.087  1.00  0.00           C  
ATOM   3019  C   TYR B 268     220.581 240.063 268.220  1.00  0.00           C  
ATOM   3020  O   TYR B 268     220.048 239.711 267.185  1.00  0.00           O  
ATOM   3021  N   ASP B 269     221.867 239.831 268.493  1.00  0.00           N  
ATOM   3022  CA  ASP B 269     222.681 239.310 267.447  1.00  0.00           C  
ATOM   3023  C   ASP B 269     223.426 238.116 267.876  1.00  0.00           C  
ATOM   3024  O   ASP B 269     224.534 238.282 268.331  1.00  0.00           O  
ATOM   3025  N   ASP B 270     222.959 236.867 267.752  1.00  0.00           N  
ATOM   3026  CA  ASP B 270     221.721 236.425 267.227  1.00  0.00           C  
ATOM   3027  C   ASP B 270     221.298 235.488 268.280  1.00  0.00           C  
ATOM   3028  O   ASP B 270     222.078 235.001 269.092  1.00  0.00           O  
ATOM   3029  N   LEU B 271     220.006 235.284 268.319  1.00  0.00           N  
ATOM   3030  CA  LEU B 271     219.368 234.473 269.292  1.00  0.00           C  
ATOM   3031  C   LEU B 271     219.577 233.023 269.128  1.00  0.00           C  
ATOM   3032  O   LEU B 271     219.204 232.251 269.988  1.00  0.00           O  
ATOM   3033  N   SER B 272     220.031 232.581 267.965  1.00  0.00           N  
ATOM   3034  CA  SER B 272     220.209 231.190 267.682  1.00  0.00           C  
ATOM   3035  C   SER B 272     221.148 230.641 268.641  1.00  0.00           C  
ATOM   3036  O   SER B 272     220.940 229.586 269.205  1.00  0.00           O  
ATOM   3037  N   LYS B 273     222.204 231.384 268.897  1.00  0.00           N  
ATOM   3038  CA  LYS B 273     223.150 230.906 269.817  1.00  0.00           C  
ATOM   3039  C   LYS B 273     222.584 230.906 271.173  1.00  0.00           C  
ATOM   3040  O   LYS B 273     222.991 230.123 272.006  1.00  0.00           O  
ATOM   3041  N   GLN B 274     221.715 231.865 271.464  1.00  0.00           N  
ATOM   3042  CA  GLN B 274     221.164 231.948 272.772  1.00  0.00           C  
ATOM   3043  C   GLN B 274     220.330 230.807 273.087  1.00  0.00           C  
ATOM   3044  O   GLN B 274     220.391 230.237 274.155  1.00  0.00           O  
ATOM   3045  N   ALA B 275     219.469 230.494 272.144  1.00  0.00           N  
ATOM   3046  CA  ALA B 275     218.503 229.476 272.229  1.00  0.00           C  
ATOM   3047  C   ALA B 275     219.199 228.212 272.486  1.00  0.00           C  
ATOM   3048  O   ALA B 275     218.827 227.417 273.324  1.00  0.00           O  
ATOM   3049  N   VAL B 276     220.289 228.044 271.759  1.00  0.00           N  
ATOM   3050  CA  VAL B 276     221.151 226.938 271.841  1.00  0.00           C  
ATOM   3051  C   VAL B 276     221.673 226.825 273.195  1.00  0.00           C  
ATOM   3052  O   VAL B 276     221.798 225.753 273.756  1.00  0.00           O  
ATOM   3053  N   ALA B 277     222.083 227.970 273.711  1.00  0.00           N  
ATOM   3054  CA  ALA B 277     222.743 228.063 274.956  1.00  0.00           C  
ATOM   3055  C   ALA B 277     221.824 227.648 275.981  1.00  0.00           C  
ATOM   3056  O   ALA B 277     222.139 226.877 276.856  1.00  0.00           O  
ATOM   3057  N   TYR B 278     220.624 228.157 275.844  1.00  0.00           N  
ATOM   3058  CA  TYR B 278     219.567 227.887 276.681  1.00  0.00           C  
ATOM   3059  C   TYR B 278     219.233 226.497 276.625  1.00  0.00           C  
ATOM   3060  O   TYR B 278     218.841 225.946 277.620  1.00  0.00           O  
ATOM   3061  N   ARG B 279     219.297 225.907 275.467  1.00  0.00           N  
ATOM   3062  CA  ARG B 279     218.963 224.564 275.329  1.00  0.00           C  
ATOM   3063  C   ARG B 279     219.872 223.766 276.111  1.00  0.00           C  
ATOM   3064  O   ARG B 279     219.487 222.891 276.850  1.00  0.00           O  
ATOM   3065  N   GLN B 280     221.144 224.116 275.988  1.00  0.00           N  
ATOM   3066  CA  GLN B 280     222.206 223.530 276.697  1.00  0.00           C  
ATOM   3067  C   GLN B 280     221.874 223.617 278.115  1.00  0.00           C  
ATOM   3068  O   GLN B 280     221.921 222.638 278.825  1.00  0.00           O  
ATOM   3069  N   MET B 281     221.472 224.795 278.555  1.00  0.00           N  
ATOM   3070  CA  MET B 281     221.102 225.048 279.882  1.00  0.00           C  
ATOM   3071  C   MET B 281     220.042 224.145 280.292  1.00  0.00           C  
ATOM   3072  O   MET B 281     220.193 223.467 281.274  1.00  0.00           O  
ATOM   3073  N   SER B 282     218.973 224.047 279.543  1.00  0.00           N  
ATOM   3074  CA  SER B 282     217.876 223.186 279.800  1.00  0.00           C  
ATOM   3075  C   SER B 282     218.244 221.801 280.065  1.00  0.00           C  
ATOM   3076  O   SER B 282     217.735 221.150 280.952  1.00  0.00           O  
ATOM   3077  N   LEU B 283     219.103 221.303 279.197  1.00  0.00           N  
ATOM   3078  CA  LEU B 283     219.451 219.926 279.135  1.00  0.00           C  
ATOM   3079  C   LEU B 283     220.299 219.601 280.290  1.00  0.00           C  
ATOM   3080  O   LEU B 283     220.225 218.541 280.895  1.00  0.00           O  
ATOM   3081  N   LEU B 284     221.127 220.561 280.657  1.00  0.00           N  
ATOM   3082  CA  LEU B 284     221.956 220.445 281.791  1.00  0.00           C  
ATOM   3083  C   LEU B 284     221.125 220.499 282.990  1.00  0.00           C  
ATOM   3084  O   LEU B 284     221.420 219.844 283.975  1.00  0.00           O  
ATOM   3085  N   LEU B 285     220.047 221.285 282.916  1.00  0.00           N  
ATOM   3086  CA  LEU B 285     219.016 221.345 283.891  1.00  0.00           C  
ATOM   3087  C   LEU B 285     218.179 220.135 283.844  1.00  0.00           C  
ATOM   3088  O   LEU B 285     217.288 219.950 284.658  1.00  0.00           O  
ATOM   3089  N   ARG B 286     218.503 219.226 282.923  1.00  0.00           N  
ATOM   3090  CA  ARG B 286     217.964 217.922 282.792  1.00  0.00           C  
ATOM   3091  C   ARG B 286     216.544 218.031 282.677  1.00  0.00           C  
ATOM   3092  O   ARG B 286     215.767 217.467 283.429  1.00  0.00           O  
ATOM   3093  N   ARG B 287     216.217 218.936 281.784  1.00  0.00           N  
ATOM   3094  CA  ARG B 287     214.899 219.257 281.501  1.00  0.00           C  
ATOM   3095  C   ARG B 287     214.808 218.771 280.127  1.00  0.00           C  
ATOM   3096  O   ARG B 287     215.687 219.119 279.342  1.00  0.00           O  
ATOM   3097  N   PRO B 288     213.796 218.014 279.779  1.00  0.00           N  
ATOM   3098  CA  PRO B 288     213.738 217.292 278.530  1.00  0.00           C  
ATOM   3099  C   PRO B 288     213.408 218.256 277.434  1.00  0.00           C  
ATOM   3100  O   PRO B 288     213.006 219.367 277.761  1.00  0.00           O  
ATOM   3101  N   PRO B 289     213.597 217.918 276.185  1.00  0.00           N  
ATOM   3102  CA  PRO B 289     213.268 218.798 275.125  1.00  0.00           C  
ATOM   3103  C   PRO B 289     212.184 218.200 274.354  1.00  0.00           C  
ATOM   3104  O   PRO B 289     211.640 217.153 274.685  1.00  0.00           O  
ATOM   3105  N   GLY B 290     212.050 218.778 273.194  1.00  0.00           N  
ATOM   3106  CA  GLY B 290     211.413 218.158 272.150  1.00  0.00           C  
ATOM   3107  C   GLY B 290     212.175 218.652 271.051  1.00  0.00           C  
ATOM   3108  O   GLY B 290     213.341 218.347 270.882  1.00  0.00           O  
ATOM   3109  N   ARG B 291     211.425 219.359 270.232  1.00  0.00           N  
ATOM   3110  CA  ARG B 291     211.744 219.920 268.989  1.00  0.00           C  
ATOM   3111  C   ARG B 291     213.042 220.510 268.895  1.00  0.00           C  
ATOM   3112  O   ARG B 291     213.429 221.322 269.707  1.00  0.00           O  
ATOM   3113  N   GLU B 292     213.740 220.049 267.865  1.00  0.00           N  
ATOM   3114  CA  GLU B 292     215.070 220.393 267.537  1.00  0.00           C  
ATOM   3115  C   GLU B 292     215.964 220.218 268.687  1.00  0.00           C  
ATOM   3116  O   GLU B 292     216.944 220.917 268.857  1.00  0.00           O  
ATOM   3117  N   ALA B 293     215.604 219.244 269.533  1.00  0.00           N  
ATOM   3118  CA  ALA B 293     216.275 218.907 270.733  1.00  0.00           C  
ATOM   3119  C   ALA B 293     216.151 219.965 271.723  1.00  0.00           C  
ATOM   3120  O   ALA B 293     216.660 219.867 272.821  1.00  0.00           O  
ATOM   3121  N   TYR B 294     215.443 221.021 271.402  1.00  0.00           N  
ATOM   3122  CA  TYR B 294     215.168 222.020 272.333  1.00  0.00           C  
ATOM   3123  C   TYR B 294     213.949 221.563 272.967  1.00  0.00           C  
ATOM   3124  O   TYR B 294     213.080 221.068 272.278  1.00  0.00           O  
ATOM   3125  N   PRO B 295     213.799 222.054 274.152  1.00  0.00           N  
ATOM   3126  CA  PRO B 295     212.518 222.201 274.812  1.00  0.00           C  
ATOM   3127  C   PRO B 295     211.660 223.248 274.127  1.00  0.00           C  
ATOM   3128  O   PRO B 295     211.858 223.483 272.941  1.00  0.00           O  
ATOM   3129  N   GLY B 296     210.643 223.828 274.819  1.00  0.00           N  
ATOM   3130  CA  GLY B 296     209.670 224.697 274.190  1.00  0.00           C  
ATOM   3131  C   GLY B 296     209.639 226.114 274.652  1.00  0.00           C  
ATOM   3132  O   GLY B 296     209.071 226.976 273.995  1.00  0.00           O  
ATOM   3133  N   ASP B 297     210.155 226.399 275.847  1.00  0.00           N  
ATOM   3134  CA  ASP B 297     209.973 227.704 276.412  1.00  0.00           C  
ATOM   3135  C   ASP B 297     211.079 228.542 276.070  1.00  0.00           C  
ATOM   3136  O   ASP B 297     211.139 229.674 276.480  1.00  0.00           O  
ATOM   3137  N   VAL B 298     211.806 228.101 275.068  1.00  0.00           N  
ATOM   3138  CA  VAL B 298     212.685 228.925 274.369  1.00  0.00           C  
ATOM   3139  C   VAL B 298     211.800 229.734 273.488  1.00  0.00           C  
ATOM   3140  O   VAL B 298     212.140 230.757 272.949  1.00  0.00           O  
ATOM   3141  N   PHE B 299     210.591 229.254 273.256  1.00  0.00           N  
ATOM   3142  CA  PHE B 299     209.646 229.988 272.564  1.00  0.00           C  
ATOM   3143  C   PHE B 299     209.153 230.987 273.454  1.00  0.00           C  
ATOM   3144  O   PHE B 299     209.135 232.146 273.092  1.00  0.00           O  
ATOM   3145  N   TYR B 300     208.768 230.596 274.671  1.00  0.00           N  
ATOM   3146  CA  TYR B 300     208.411 231.573 275.641  1.00  0.00           C  
ATOM   3147  C   TYR B 300     209.484 232.580 275.800  1.00  0.00           C  
ATOM   3148  O   TYR B 300     209.263 233.760 275.908  1.00  0.00           O  
ATOM   3149  N   LEU B 301     210.704 232.139 275.756  1.00  0.00           N  
ATOM   3150  CA  LEU B 301     211.858 232.910 275.720  1.00  0.00           C  
ATOM   3151  C   LEU B 301     211.802 233.939 274.730  1.00  0.00           C  
ATOM   3152  O   LEU B 301     212.181 235.071 274.933  1.00  0.00           O  
ATOM   3153  N   HIS B 302     211.448 233.543 273.541  1.00  0.00           N  
ATOM   3154  CA  HIS B 302     211.625 234.477 272.512  1.00  0.00           C  
ATOM   3155  C   HIS B 302     210.532 235.418 272.502  1.00  0.00           C  
ATOM   3156  O   HIS B 302     210.693 236.565 272.133  1.00  0.00           O  
ATOM   3157  N   SER B 303     209.372 234.930 272.894  1.00  0.00           N  
ATOM   3158  CA  SER B 303     208.233 235.753 272.926  1.00  0.00           C  
ATOM   3159  C   SER B 303     208.386 236.781 273.936  1.00  0.00           C  
ATOM   3160  O   SER B 303     208.072 237.939 273.739  1.00  0.00           O  
ATOM   3161  N   ARG B 304     208.857 236.340 275.092  1.00  0.00           N  
ATOM   3162  CA  ARG B 304     208.976 237.166 276.212  1.00  0.00           C  
ATOM   3163  C   ARG B 304     209.998 238.147 275.898  1.00  0.00           C  
ATOM   3164  O   ARG B 304     209.841 239.298 276.242  1.00  0.00           O  
ATOM   3165  N   LEU B 305     211.039 237.743 275.172  1.00  0.00           N  
ATOM   3166  CA  LEU B 305     211.982 238.711 274.798  1.00  0.00           C  
ATOM   3167  C   LEU B 305     211.430 239.765 273.919  1.00  0.00           C  
ATOM   3168  O   LEU B 305     211.741 240.935 274.049  1.00  0.00           O  
ATOM   3169  N   LEU B 306     210.720 239.335 272.900  1.00  0.00           N  
ATOM   3170  CA  LEU B 306     210.392 240.197 271.830  1.00  0.00           C  
ATOM   3171  C   LEU B 306     209.245 241.073 272.030  1.00  0.00           C  
ATOM   3172  O   LEU B 306     209.151 242.101 271.377  1.00  0.00           O  
ATOM   3173  N   GLU B 307     208.310 240.701 272.906  1.00  0.00           N  
ATOM   3174  CA  GLU B 307     207.176 241.517 273.260  1.00  0.00           C  
ATOM   3175  C   GLU B 307     207.668 242.754 273.926  1.00  0.00           C  
ATOM   3176  O   GLU B 307     207.101 243.837 273.807  1.00  0.00           O  
ATOM   3177  N   ARG B 308     208.822 242.609 274.589  1.00  0.00           N  
ATOM   3178  CA  ARG B 308     209.508 243.683 275.217  1.00  0.00           C  
ATOM   3179  C   ARG B 308     210.015 244.657 274.199  1.00  0.00           C  
ATOM   3180  O   ARG B 308     210.325 245.782 274.549  1.00  0.00           O  
ATOM   3181  N   ALA B 309     210.143 244.271 272.914  1.00  0.00           N  
ATOM   3182  CA  ALA B 309     210.342 245.235 271.857  1.00  0.00           C  
ATOM   3183  C   ALA B 309     209.036 245.838 271.487  1.00  0.00           C  
ATOM   3184  O   ALA B 309     208.137 245.095 271.109  1.00  0.00           O  
ATOM   3185  N   ALA B 310     208.916 247.184 271.522  1.00  0.00           N  
ATOM   3186  CA  ALA B 310     207.675 247.807 271.157  1.00  0.00           C  
ATOM   3187  C   ALA B 310     207.855 249.262 270.921  1.00  0.00           C  
ATOM   3188  O   ALA B 310     208.910 249.831 271.106  1.00  0.00           O  
ATOM   3189  N   LYS B 311     206.787 249.848 270.386  1.00  0.00           N  
ATOM   3190  CA  LYS B 311     206.547 251.203 270.035  1.00  0.00           C  
ATOM   3191  C   LYS B 311     205.457 251.657 270.909  1.00  0.00           C  
ATOM   3192  O   LYS B 311     204.416 251.023 270.993  1.00  0.00           O  
ATOM   3193  N   MET B 312     205.710 252.670 271.718  1.00  0.00           N  
ATOM   3194  CA  MET B 312     204.813 253.032 272.741  1.00  0.00           C  
ATOM   3195  C   MET B 312     204.101 254.232 272.409  1.00  0.00           C  
ATOM   3196  O   MET B 312     204.529 254.998 271.561  1.00  0.00           O  
ATOM   3197  N   ASN B 313     203.009 254.458 273.152  1.00  0.00           N  
ATOM   3198  CA  ASN B 313     202.340 255.700 273.109  1.00  0.00           C  
ATOM   3199  C   ASN B 313     203.129 256.676 273.885  1.00  0.00           C  
ATOM   3200  O   ASN B 313     204.238 256.414 274.326  1.00  0.00           O  
ATOM   3201  N   ASP B 314     202.569 257.875 273.876  1.00  0.00           N  
ATOM   3202  CA  ASP B 314     203.081 259.135 274.253  1.00  0.00           C  
ATOM   3203  C   ASP B 314     203.490 259.189 275.660  1.00  0.00           C  
ATOM   3204  O   ASP B 314     204.432 259.880 276.002  1.00  0.00           O  
ATOM   3205  N   ALA B 315     202.720 258.476 276.500  1.00  0.00           N  
ATOM   3206  CA  ALA B 315     202.807 258.314 277.902  1.00  0.00           C  
ATOM   3207  C   ALA B 315     204.147 257.801 278.238  1.00  0.00           C  
ATOM   3208  O   ALA B 315     204.610 257.923 279.357  1.00  0.00           O  
ATOM   3209  N   PHE B 316     204.762 257.121 277.265  1.00  0.00           N  
ATOM   3210  CA  PHE B 316     206.015 256.440 277.391  1.00  0.00           C  
ATOM   3211  C   PHE B 316     207.015 257.158 276.587  1.00  0.00           C  
ATOM   3212  O   PHE B 316     208.038 256.629 276.170  1.00  0.00           O  
ATOM   3213  N   GLY B 317     206.661 258.409 276.304  1.00  0.00           N  
ATOM   3214  CA  GLY B 317     207.402 259.357 275.557  1.00  0.00           C  
ATOM   3215  C   GLY B 317     207.262 259.033 274.119  1.00  0.00           C  
ATOM   3216  O   GLY B 317     207.995 259.556 273.294  1.00  0.00           O  
ATOM   3217  N   GLY B 318     206.379 258.077 273.780  1.00  0.00           N  
ATOM   3218  CA  GLY B 318     206.231 257.594 272.444  1.00  0.00           C  
ATOM   3219  C   GLY B 318     207.310 256.624 272.144  1.00  0.00           C  
ATOM   3220  O   GLY B 318     207.433 256.196 271.007  1.00  0.00           O  
ATOM   3221  N   GLY B 319     208.212 256.369 273.115  1.00  0.00           N  
ATOM   3222  CA  GLY B 319     209.423 255.666 272.870  1.00  0.00           C  
ATOM   3223  C   GLY B 319     209.262 254.343 272.318  1.00  0.00           C  
ATOM   3224  O   GLY B 319     208.175 253.816 272.164  1.00  0.00           O  
ATOM   3225  N   SER B 320     210.382 253.786 271.933  1.00  0.00           N  
ATOM   3226  CA  SER B 320     210.365 252.556 271.291  1.00  0.00           C  
ATOM   3227  C   SER B 320     211.630 251.915 271.608  1.00  0.00           C  
ATOM   3228  O   SER B 320     212.623 252.508 272.012  1.00  0.00           O  
ATOM   3229  N   LEU B 321     211.542 250.614 271.427  1.00  0.00           N  
ATOM   3230  CA  LEU B 321     212.655 249.774 271.396  1.00  0.00           C  
ATOM   3231  C   LEU B 321     212.299 249.039 270.166  1.00  0.00           C  
ATOM   3232  O   LEU B 321     211.299 248.335 270.084  1.00  0.00           O  
ATOM   3233  N   THR B 322     213.163 249.246 269.169  1.00  0.00           N  
ATOM   3234  CA  THR B 322     213.073 248.710 267.864  1.00  0.00           C  
ATOM   3235  C   THR B 322     214.036 247.625 267.928  1.00  0.00           C  
ATOM   3236  O   THR B 322     215.096 247.744 268.524  1.00  0.00           O  
ATOM   3237  N   ALA B 323     213.616 246.493 267.414  1.00  0.00           N  
ATOM   3238  CA  ALA B 323     214.340 245.309 267.593  1.00  0.00           C  
ATOM   3239  C   ALA B 323     214.704 244.891 266.261  1.00  0.00           C  
ATOM   3240  O   ALA B 323     213.895 244.774 265.351  1.00  0.00           O  
ATOM   3241  N   LEU B 324     215.991 244.644 266.141  1.00  0.00           N  
ATOM   3242  CA  LEU B 324     216.530 244.003 265.030  1.00  0.00           C  
ATOM   3243  C   LEU B 324     217.064 242.768 265.579  1.00  0.00           C  
ATOM   3244  O   LEU B 324     218.254 242.648 265.831  1.00  0.00           O  
ATOM   3245  N   PRO B 325     216.267 241.770 265.752  1.00  0.00           N  
ATOM   3246  CA  PRO B 325     216.796 240.505 266.085  1.00  0.00           C  
ATOM   3247  C   PRO B 325     217.414 239.973 264.884  1.00  0.00           C  
ATOM   3248  O   PRO B 325     216.997 240.266 263.770  1.00  0.00           O  
ATOM   3249  N   VAL B 326     218.385 239.152 265.162  1.00  0.00           N  
ATOM   3250  CA  VAL B 326     219.078 238.425 264.214  1.00  0.00           C  
ATOM   3251  C   VAL B 326     218.796 237.090 264.700  1.00  0.00           C  
ATOM   3252  O   VAL B 326     218.927 236.819 265.888  1.00  0.00           O  
ATOM   3253  N   ILE B 327     218.587 236.218 263.732  1.00  0.00           N  
ATOM   3254  CA  ILE B 327     218.501 234.832 263.922  1.00  0.00           C  
ATOM   3255  C   ILE B 327     219.385 234.503 262.801  1.00  0.00           C  
ATOM   3256  O   ILE B 327     219.275 234.988 261.676  1.00  0.00           O  
ATOM   3257  N   GLU B 328     220.300 233.603 263.097  1.00  0.00           N  
ATOM   3258  CA  GLU B 328     221.192 233.155 262.121  1.00  0.00           C  
ATOM   3259  C   GLU B 328     220.673 231.851 261.688  1.00  0.00           C  
ATOM   3260  O   GLU B 328     220.670 230.918 262.482  1.00  0.00           O  
ATOM   3261  N   THR B 329     220.271 231.715 260.410  1.00  0.00           N  
ATOM   3262  CA  THR B 329     219.917 230.428 259.885  1.00  0.00           C  
ATOM   3263  C   THR B 329     221.172 229.731 259.665  1.00  0.00           C  
ATOM   3264  O   THR B 329     222.185 230.378 259.489  1.00  0.00           O  
ATOM   3265  N   GLN B 330     221.073 228.414 259.549  1.00  0.00           N  
ATOM   3266  CA  GLN B 330     222.161 227.631 259.143  1.00  0.00           C  
ATOM   3267  C   GLN B 330     221.489 226.777 258.190  1.00  0.00           C  
ATOM   3268  O   GLN B 330     220.604 226.007 258.535  1.00  0.00           O  
ATOM   3269  N   ALA B 331     221.849 226.993 256.930  1.00  0.00           N  
ATOM   3270  CA  ALA B 331     221.236 226.394 255.795  1.00  0.00           C  
ATOM   3271  C   ALA B 331     219.783 226.719 255.672  1.00  0.00           C  
ATOM   3272  O   ALA B 331     219.016 225.890 255.205  1.00  0.00           O  
ATOM   3273  N   GLY B 332     219.389 227.970 255.979  1.00  0.00           N  
ATOM   3274  CA  GLY B 332     218.072 228.491 255.674  1.00  0.00           C  
ATOM   3275  C   GLY B 332     216.899 227.612 255.999  1.00  0.00           C  
ATOM   3276  O   GLY B 332     216.056 227.349 255.143  1.00  0.00           O  
ATOM   3277  N   ASP B 333     216.808 227.111 257.239  1.00  0.00           N  
ATOM   3278  CA  ASP B 333     215.778 226.160 257.522  1.00  0.00           C  
ATOM   3279  C   ASP B 333     214.758 226.867 258.267  1.00  0.00           C  
ATOM   3280  O   ASP B 333     214.795 227.094 259.467  1.00  0.00           O  
ATOM   3281  N   VAL B 334     213.774 227.250 257.471  1.00  0.00           N  
ATOM   3282  CA  VAL B 334     212.610 227.962 257.848  1.00  0.00           C  
ATOM   3283  C   VAL B 334     211.846 227.043 258.691  1.00  0.00           C  
ATOM   3284  O   VAL B 334     211.518 227.336 259.829  1.00  0.00           O  
ATOM   3285  N   SER B 335     211.824 225.829 258.138  1.00  0.00           N  
ATOM   3286  CA  SER B 335     211.551 224.529 258.606  1.00  0.00           C  
ATOM   3287  C   SER B 335     212.016 224.410 259.996  1.00  0.00           C  
ATOM   3288  O   SER B 335     211.276 223.945 260.855  1.00  0.00           O  
ATOM   3289  N   ALA B 336     213.253 224.866 260.277  1.00  0.00           N  
ATOM   3290  CA  ALA B 336     213.705 224.887 261.619  1.00  0.00           C  
ATOM   3291  C   ALA B 336     212.846 225.739 262.453  1.00  0.00           C  
ATOM   3292  O   ALA B 336     212.500 226.857 262.147  1.00  0.00           O  
ATOM   3293  N   TYR B 337     212.393 225.087 263.505  1.00  0.00           N  
ATOM   3294  CA  TYR B 337     211.334 225.352 264.386  1.00  0.00           C  
ATOM   3295  C   TYR B 337     211.625 226.622 264.965  1.00  0.00           C  
ATOM   3296  O   TYR B 337     210.815 227.507 264.946  1.00  0.00           O  
ATOM   3297  N   ILE B 338     212.801 226.786 265.517  1.00  0.00           N  
ATOM   3298  CA  ILE B 338     213.137 227.967 266.216  1.00  0.00           C  
ATOM   3299  C   ILE B 338     213.039 229.057 265.226  1.00  0.00           C  
ATOM   3300  O   ILE B 338     212.400 230.046 265.550  1.00  0.00           O  
ATOM   3301  N   PRO B 339     213.479 228.924 264.012  1.00  0.00           N  
ATOM   3302  CA  PRO B 339     213.212 229.957 263.076  1.00  0.00           C  
ATOM   3303  C   PRO B 339     211.777 230.202 262.911  1.00  0.00           C  
ATOM   3304  O   PRO B 339     211.401 231.357 262.944  1.00  0.00           O  
ATOM   3305  N   THR B 340     210.939 229.186 262.797  1.00  0.00           N  
ATOM   3306  CA  THR B 340     209.529 229.425 262.745  1.00  0.00           C  
ATOM   3307  C   THR B 340     209.045 230.277 263.864  1.00  0.00           C  
ATOM   3308  O   THR B 340     208.182 231.109 263.668  1.00  0.00           O  
ATOM   3309  N   ASN B 341     209.551 230.033 265.067  1.00  0.00           N  
ATOM   3310  CA  ASN B 341     209.134 230.649 266.269  1.00  0.00           C  
ATOM   3311  C   ASN B 341     209.215 232.070 266.118  1.00  0.00           C  
ATOM   3312  O   ASN B 341     208.282 232.833 266.262  1.00  0.00           O  
ATOM   3313  N   VAL B 342     210.414 232.473 265.800  1.00  0.00           N  
ATOM   3314  CA  VAL B 342     210.698 233.843 265.737  1.00  0.00           C  
ATOM   3315  C   VAL B 342     209.956 234.443 264.628  1.00  0.00           C  
ATOM   3316  O   VAL B 342     209.541 235.578 264.682  1.00  0.00           O  
ATOM   3317  N   ILE B 343     209.824 233.717 263.533  1.00  0.00           N  
ATOM   3318  CA  ILE B 343     209.143 234.254 262.408  1.00  0.00           C  
ATOM   3319  C   ILE B 343     207.753 234.622 262.726  1.00  0.00           C  
ATOM   3320  O   ILE B 343     207.268 235.689 262.371  1.00  0.00           O  
ATOM   3321  N   SER B 344     207.085 233.757 263.470  1.00  0.00           N  
ATOM   3322  CA  SER B 344     205.751 234.014 263.865  1.00  0.00           C  
ATOM   3323  C   SER B 344     205.717 235.114 264.828  1.00  0.00           C  
ATOM   3324  O   SER B 344     204.687 235.748 264.996  1.00  0.00           O  
ATOM   3325  N   ILE B 345     206.843 235.416 265.456  1.00  0.00           N  
ATOM   3326  CA  ILE B 345     206.844 236.519 266.326  1.00  0.00           C  
ATOM   3327  C   ILE B 345     207.058 237.758 265.552  1.00  0.00           C  
ATOM   3328  O   ILE B 345     206.336 238.721 265.754  1.00  0.00           O  
ATOM   3329  N   THR B 346     208.060 237.796 264.675  1.00  0.00           N  
ATOM   3330  CA  THR B 346     208.480 238.997 264.028  1.00  0.00           C  
ATOM   3331  C   THR B 346     207.484 239.545 263.104  1.00  0.00           C  
ATOM   3332  O   THR B 346     206.442 238.946 262.873  1.00  0.00           O  
ATOM   3333  N   ASP B 347     207.800 240.769 262.646  1.00  0.00           N  
ATOM   3334  CA  ASP B 347     206.940 241.637 261.886  1.00  0.00           C  
ATOM   3335  C   ASP B 347     207.480 241.758 260.527  1.00  0.00           C  
ATOM   3336  O   ASP B 347     207.230 242.716 259.794  1.00  0.00           O  
ATOM   3337  N   GLY B 348     208.202 240.694 260.173  1.00  0.00           N  
ATOM   3338  CA  GLY B 348     208.797 240.503 258.917  1.00  0.00           C  
ATOM   3339  C   GLY B 348     210.178 240.104 259.196  1.00  0.00           C  
ATOM   3340  O   GLY B 348     210.638 240.036 260.330  1.00  0.00           O  
ATOM   3341  N   GLN B 349     210.820 239.732 258.103  1.00  0.00           N  
ATOM   3342  CA  GLN B 349     212.044 239.072 258.153  1.00  0.00           C  
ATOM   3343  C   GLN B 349     212.750 239.497 256.970  1.00  0.00           C  
ATOM   3344  O   GLN B 349     212.148 239.797 255.947  1.00  0.00           O  
ATOM   3345  N   ILE B 350     214.060 239.514 257.080  1.00  0.00           N  
ATOM   3346  CA  ILE B 350     214.922 239.734 256.003  1.00  0.00           C  
ATOM   3347  C   ILE B 350     215.668 238.484 255.812  1.00  0.00           C  
ATOM   3348  O   ILE B 350     216.651 238.240 256.484  1.00  0.00           O  
ATOM   3349  N   PHE B 351     215.295 237.692 254.829  1.00  0.00           N  
ATOM   3350  CA  PHE B 351     216.002 236.544 254.445  1.00  0.00           C  
ATOM   3351  C   PHE B 351     217.056 236.945 253.552  1.00  0.00           C  
ATOM   3352  O   PHE B 351     216.764 237.654 252.606  1.00  0.00           O  
ATOM   3353  N   LEU B 352     218.284 236.521 253.841  1.00  0.00           N  
ATOM   3354  CA  LEU B 352     219.322 236.791 252.911  1.00  0.00           C  
ATOM   3355  C   LEU B 352     219.616 235.525 252.228  1.00  0.00           C  
ATOM   3356  O   LEU B 352     219.900 234.525 252.866  1.00  0.00           O  
ATOM   3357  N   GLU B 353     219.709 235.617 250.895  1.00  0.00           N  
ATOM   3358  CA  GLU B 353     220.048 234.522 250.052  1.00  0.00           C  
ATOM   3359  C   GLU B 353     221.520 234.607 249.875  1.00  0.00           C  
ATOM   3360  O   GLU B 353     222.066 235.682 249.701  1.00  0.00           O  
ATOM   3361  N   THR B 354     222.253 233.499 250.004  1.00  0.00           N  
ATOM   3362  CA  THR B 354     223.686 233.525 249.837  1.00  0.00           C  
ATOM   3363  C   THR B 354     224.268 233.795 248.500  1.00  0.00           C  
ATOM   3364  O   THR B 354     225.319 234.397 248.418  1.00  0.00           O  
ATOM   3365  N   GLU B 355     223.723 233.127 247.478  1.00  0.00           N  
ATOM   3366  CA  GLU B 355     224.331 232.965 246.190  1.00  0.00           C  
ATOM   3367  C   GLU B 355     224.730 234.204 245.623  1.00  0.00           C  
ATOM   3368  O   GLU B 355     225.781 234.252 245.060  1.00  0.00           O  
ATOM   3369  N   LEU B 356     223.899 235.224 245.686  1.00  0.00           N  
ATOM   3370  CA  LEU B 356     224.177 236.488 245.127  1.00  0.00           C  
ATOM   3371  C   LEU B 356     225.361 237.050 245.774  1.00  0.00           C  
ATOM   3372  O   LEU B 356     226.300 237.409 245.102  1.00  0.00           O  
ATOM   3373  N   PHE B 357     225.420 237.023 247.100  1.00  0.00           N  
ATOM   3374  CA  PHE B 357     226.546 237.404 247.901  1.00  0.00           C  
ATOM   3375  C   PHE B 357     227.728 236.688 247.467  1.00  0.00           C  
ATOM   3376  O   PHE B 357     228.838 237.175 247.447  1.00  0.00           O  
ATOM   3377  N   TYR B 358     227.525 235.424 247.186  1.00  0.00           N  
ATOM   3378  CA  TYR B 358     228.555 234.522 246.942  1.00  0.00           C  
ATOM   3379  C   TYR B 358     229.081 234.872 245.567  1.00  0.00           C  
ATOM   3380  O   TYR B 358     230.280 234.958 245.371  1.00  0.00           O  
ATOM   3381  N   LYS B 359     228.191 235.203 244.631  1.00  0.00           N  
ATOM   3382  CA  LYS B 359     228.400 235.833 243.379  1.00  0.00           C  
ATOM   3383  C   LYS B 359     229.038 237.144 243.518  1.00  0.00           C  
ATOM   3384  O   LYS B 359     229.600 237.664 242.569  1.00  0.00           O  
ATOM   3385  N   GLY B 360     228.997 237.688 244.730  1.00  0.00           N  
ATOM   3386  CA  GLY B 360     229.600 238.912 245.117  1.00  0.00           C  
ATOM   3387  C   GLY B 360     228.485 239.590 245.769  1.00  0.00           C  
ATOM   3388  O   GLY B 360     228.383 239.673 246.991  1.00  0.00           O  
ATOM   3389  N   ILE B 361     227.661 240.133 244.861  1.00  0.00           N  
ATOM   3390  CA  ILE B 361     226.442 240.851 244.957  1.00  0.00           C  
ATOM   3391  C   ILE B 361     226.195 241.230 246.325  1.00  0.00           C  
ATOM   3392  O   ILE B 361     225.757 240.438 247.149  1.00  0.00           O  
ATOM   3393  N   ARG B 362     226.640 242.448 246.587  1.00  0.00           N  
ATOM   3394  CA  ARG B 362     226.721 242.936 247.885  1.00  0.00           C  
ATOM   3395  C   ARG B 362     225.590 243.844 247.811  1.00  0.00           C  
ATOM   3396  O   ARG B 362     225.760 244.860 247.166  1.00  0.00           O  
ATOM   3397  N   PRO B 363     224.456 243.575 248.371  1.00  0.00           N  
ATOM   3398  CA  PRO B 363     224.172 242.474 249.254  1.00  0.00           C  
ATOM   3399  C   PRO B 363     223.408 241.474 248.424  1.00  0.00           C  
ATOM   3400  O   PRO B 363     223.411 241.606 247.205  1.00  0.00           O  
ATOM   3401  N   ALA B 364     222.883 240.406 249.063  1.00  0.00           N  
ATOM   3402  CA  ALA B 364     222.441 239.203 248.403  1.00  0.00           C  
ATOM   3403  C   ALA B 364     221.078 238.701 248.734  1.00  0.00           C  
ATOM   3404  O   ALA B 364     220.760 237.568 248.415  1.00  0.00           O  
ATOM   3405  N   ILE B 365     220.255 239.524 249.380  1.00  0.00           N  
ATOM   3406  CA  ILE B 365     218.954 239.272 249.945  1.00  0.00           C  
ATOM   3407  C   ILE B 365     218.118 238.239 249.240  1.00  0.00           C  
ATOM   3408  O   ILE B 365     218.046 238.233 248.019  1.00  0.00           O  
ATOM   3409  N   ASN B 366     217.378 237.395 249.982  1.00  0.00           N  
ATOM   3410  CA  ASN B 366     216.290 236.708 249.375  1.00  0.00           C  
ATOM   3411  C   ASN B 366     215.176 237.628 249.608  1.00  0.00           C  
ATOM   3412  O   ASN B 366     214.596 237.696 250.679  1.00  0.00           O  
ATOM   3413  N   VAL B 367     214.938 238.372 248.551  1.00  0.00           N  
ATOM   3414  CA  VAL B 367     214.025 239.432 248.456  1.00  0.00           C  
ATOM   3415  C   VAL B 367     212.657 238.956 248.599  1.00  0.00           C  
ATOM   3416  O   VAL B 367     211.861 239.570 249.291  1.00  0.00           O  
ATOM   3417  N   GLY B 368     212.335 237.849 247.921  1.00  0.00           N  
ATOM   3418  CA  GLY B 368     211.031 237.271 247.963  1.00  0.00           C  
ATOM   3419  C   GLY B 368     210.622 237.038 249.363  1.00  0.00           C  
ATOM   3420  O   GLY B 368     209.475 237.236 249.734  1.00  0.00           O  
ATOM   3421  N   LEU B 369     211.567 236.630 250.203  1.00  0.00           N  
ATOM   3422  CA  LEU B 369     211.192 236.325 251.528  1.00  0.00           C  
ATOM   3423  C   LEU B 369     211.311 237.494 252.348  1.00  0.00           C  
ATOM   3424  O   LEU B 369     210.601 237.627 253.331  1.00  0.00           O  
ATOM   3425  N   SER B 370     212.191 238.401 251.959  1.00  0.00           N  
ATOM   3426  CA  SER B 370     212.342 239.602 252.680  1.00  0.00           C  
ATOM   3427  C   SER B 370     211.126 240.388 252.518  1.00  0.00           C  
ATOM   3428  O   SER B 370     210.652 240.610 251.416  1.00  0.00           O  
ATOM   3429  N   VAL B 371     210.482 240.564 253.665  1.00  0.00           N  
ATOM   3430  CA  VAL B 371     209.132 240.972 253.727  1.00  0.00           C  
ATOM   3431  C   VAL B 371     209.069 241.741 254.991  1.00  0.00           C  
ATOM   3432  O   VAL B 371     209.710 241.363 255.966  1.00  0.00           O  
ATOM   3433  N   SER B 372     208.221 242.790 255.027  1.00  0.00           N  
ATOM   3434  CA  SER B 372     207.794 243.291 256.292  1.00  0.00           C  
ATOM   3435  C   SER B 372     206.310 243.236 256.197  1.00  0.00           C  
ATOM   3436  O   SER B 372     205.699 244.005 255.460  1.00  0.00           O  
ATOM   3437  N   ARG B 373     205.696 242.307 256.981  1.00  0.00           N  
ATOM   3438  CA  ARG B 373     204.273 241.995 256.931  1.00  0.00           C  
ATOM   3439  C   ARG B 373     203.629 243.187 257.539  1.00  0.00           C  
ATOM   3440  O   ARG B 373     202.867 243.913 256.897  1.00  0.00           O  
ATOM   3441  N   VAL B 374     204.118 243.492 258.758  1.00  0.00           N  
ATOM   3442  CA  VAL B 374     203.762 244.666 259.472  1.00  0.00           C  
ATOM   3443  C   VAL B 374     204.896 245.536 259.123  1.00  0.00           C  
ATOM   3444  O   VAL B 374     205.990 245.435 259.659  1.00  0.00           O  
ATOM   3445  N   GLY B 375     204.613 246.349 258.121  1.00  0.00           N  
ATOM   3446  CA  GLY B 375     205.538 247.158 257.431  1.00  0.00           C  
ATOM   3447  C   GLY B 375     204.697 247.919 256.486  1.00  0.00           C  
ATOM   3448  O   GLY B 375     205.162 248.874 255.884  1.00  0.00           O  
ATOM   3449  N   SER B 376     203.404 247.532 256.378  1.00  0.00           N  
ATOM   3450  CA  SER B 376     202.484 247.764 255.300  1.00  0.00           C  
ATOM   3451  C   SER B 376     202.349 249.228 254.965  1.00  0.00           C  
ATOM   3452  O   SER B 376     202.184 249.574 253.801  1.00  0.00           O  
ATOM   3453  N   ALA B 377     202.564 250.115 255.962  1.00  0.00           N  
ATOM   3454  CA  ALA B 377     202.992 251.461 255.689  1.00  0.00           C  
ATOM   3455  C   ALA B 377     203.853 251.829 256.856  1.00  0.00           C  
ATOM   3456  O   ALA B 377     203.406 251.697 257.991  1.00  0.00           O  
ATOM   3457  N   ALA B 378     205.126 252.240 256.633  1.00  0.00           N  
ATOM   3458  CA  ALA B 378     205.987 252.588 257.739  1.00  0.00           C  
ATOM   3459  C   ALA B 378     207.280 253.106 257.189  1.00  0.00           C  
ATOM   3460  O   ALA B 378     208.329 252.534 257.464  1.00  0.00           O  
ATOM   3461  N   GLN B 379     207.247 254.151 256.342  1.00  0.00           N  
ATOM   3462  CA  GLN B 379     208.456 254.735 255.801  1.00  0.00           C  
ATOM   3463  C   GLN B 379     207.988 255.942 255.048  1.00  0.00           C  
ATOM   3464  O   GLN B 379     206.869 256.397 255.248  1.00  0.00           O  
ATOM   3465  N   THR B 380     208.764 256.417 254.050  1.00  0.00           N  
ATOM   3466  CA  THR B 380     208.704 257.807 253.731  1.00  0.00           C  
ATOM   3467  C   THR B 380     207.929 257.824 252.519  1.00  0.00           C  
ATOM   3468  O   THR B 380     208.075 256.952 251.690  1.00  0.00           O  
ATOM   3469  N   ARG B 381     207.090 258.834 252.385  1.00  0.00           N  
ATOM   3470  CA  ARG B 381     206.284 259.039 251.243  1.00  0.00           C  
ATOM   3471  C   ARG B 381     207.110 259.110 250.030  1.00  0.00           C  
ATOM   3472  O   ARG B 381     206.745 258.581 248.991  1.00  0.00           O  
ATOM   3473  N   ALA B 382     208.281 259.741 250.183  1.00  0.00           N  
ATOM   3474  CA  ALA B 382     209.255 259.872 249.161  1.00  0.00           C  
ATOM   3475  C   ALA B 382     209.583 258.561 248.587  1.00  0.00           C  
ATOM   3476  O   ALA B 382     209.353 258.284 247.415  1.00  0.00           O  
ATOM   3477  N   MET B 383     210.058 257.688 249.468  1.00  0.00           N  
ATOM   3478  CA  MET B 383     210.430 256.377 249.102  1.00  0.00           C  
ATOM   3479  C   MET B 383     209.269 255.626 248.608  1.00  0.00           C  
ATOM   3480  O   MET B 383     209.338 254.964 247.595  1.00  0.00           O  
ATOM   3481  N   LYS B 384     208.161 255.710 249.327  1.00  0.00           N  
ATOM   3482  CA  LYS B 384     206.954 255.033 249.036  1.00  0.00           C  
ATOM   3483  C   LYS B 384     206.447 255.216 247.664  1.00  0.00           C  
ATOM   3484  O   LYS B 384     205.934 254.271 247.071  1.00  0.00           O  
ATOM   3485  N   GLN B 385     206.572 256.429 247.112  1.00  0.00           N  
ATOM   3486  CA  GLN B 385     205.953 256.713 245.856  1.00  0.00           C  
ATOM   3487  C   GLN B 385     206.550 255.911 244.775  1.00  0.00           C  
ATOM   3488  O   GLN B 385     205.872 255.566 243.818  1.00  0.00           O  
ATOM   3489  N   VAL B 386     207.843 255.637 244.877  1.00  0.00           N  
ATOM   3490  CA  VAL B 386     208.511 254.902 243.858  1.00  0.00           C  
ATOM   3491  C   VAL B 386     208.673 253.492 244.240  1.00  0.00           C  
ATOM   3492  O   VAL B 386     208.794 252.633 243.376  1.00  0.00           O  
ATOM   3493  N   ALA B 387     208.884 253.258 245.539  1.00  0.00           N  
ATOM   3494  CA  ALA B 387     209.364 252.005 246.017  1.00  0.00           C  
ATOM   3495  C   ALA B 387     208.403 250.950 245.806  1.00  0.00           C  
ATOM   3496  O   ALA B 387     208.790 249.844 245.455  1.00  0.00           O  
ATOM   3497  N   GLY B 388     207.119 251.272 246.029  1.00  0.00           N  
ATOM   3498  CA  GLY B 388     206.047 250.366 245.749  1.00  0.00           C  
ATOM   3499  C   GLY B 388     206.164 249.788 244.398  1.00  0.00           C  
ATOM   3500  O   GLY B 388     205.981 248.604 244.156  1.00  0.00           O  
ATOM   3501  N   THR B 389     206.388 250.681 243.458  1.00  0.00           N  
ATOM   3502  CA  THR B 389     206.323 250.307 242.108  1.00  0.00           C  
ATOM   3503  C   THR B 389     207.454 249.471 241.723  1.00  0.00           C  
ATOM   3504  O   THR B 389     207.380 248.640 240.841  1.00  0.00           O  
ATOM   3505  N   MET B 390     208.567 249.809 242.336  1.00  0.00           N  
ATOM   3506  CA  MET B 390     209.832 249.268 242.052  1.00  0.00           C  
ATOM   3507  C   MET B 390     209.866 247.896 242.477  1.00  0.00           C  
ATOM   3508  O   MET B 390     210.359 247.017 241.799  1.00  0.00           O  
ATOM   3509  N   LYS B 391     209.324 247.700 243.652  1.00  0.00           N  
ATOM   3510  CA  LYS B 391     209.190 246.467 244.311  1.00  0.00           C  
ATOM   3511  C   LYS B 391     208.429 245.534 243.489  1.00  0.00           C  
ATOM   3512  O   LYS B 391     208.712 244.353 243.354  1.00  0.00           O  
ATOM   3513  N   LEU B 392     207.388 246.086 242.919  1.00  0.00           N  
ATOM   3514  CA  LEU B 392     206.454 245.405 242.144  1.00  0.00           C  
ATOM   3515  C   LEU B 392     207.180 244.910 240.954  1.00  0.00           C  
ATOM   3516  O   LEU B 392     207.025 243.774 240.537  1.00  0.00           O  
ATOM   3517  N   GLU B 393     208.043 245.750 240.400  1.00  0.00           N  
ATOM   3518  CA  GLU B 393     208.779 245.394 239.241  1.00  0.00           C  
ATOM   3519  C   GLU B 393     209.784 244.388 239.491  1.00  0.00           C  
ATOM   3520  O   GLU B 393     210.191 243.658 238.608  1.00  0.00           O  
ATOM   3521  N   LEU B 394     210.300 244.393 240.694  1.00  0.00           N  
ATOM   3522  CA  LEU B 394     211.290 243.459 241.054  1.00  0.00           C  
ATOM   3523  C   LEU B 394     210.664 242.171 241.231  1.00  0.00           C  
ATOM   3524  O   LEU B 394     211.282 241.143 241.018  1.00  0.00           O  
ATOM   3525  N   ALA B 395     209.407 242.174 241.667  1.00  0.00           N  
ATOM   3526  CA  ALA B 395     208.710 240.953 241.773  1.00  0.00           C  
ATOM   3527  C   ALA B 395     208.642 240.311 240.486  1.00  0.00           C  
ATOM   3528  O   ALA B 395     208.961 239.146 240.369  1.00  0.00           O  
ATOM   3529  N   GLN B 396     208.220 241.096 239.511  1.00  0.00           N  
ATOM   3530  CA  GLN B 396     208.072 240.618 238.203  1.00  0.00           C  
ATOM   3531  C   GLN B 396     209.321 240.157 237.613  1.00  0.00           C  
ATOM   3532  O   GLN B 396     209.382 239.137 236.954  1.00  0.00           O  
ATOM   3533  N   TYR B 397     210.383 240.903 237.839  1.00  0.00           N  
ATOM   3534  CA  TYR B 397     211.678 240.582 237.382  1.00  0.00           C  
ATOM   3535  C   TYR B 397     212.044 239.252 237.893  1.00  0.00           C  
ATOM   3536  O   TYR B 397     212.637 238.423 237.214  1.00  0.00           O  
ATOM   3537  N   ARG B 398     211.691 239.032 239.146  1.00  0.00           N  
ATOM   3538  CA  ARG B 398     212.078 237.816 239.708  1.00  0.00           C  
ATOM   3539  C   ARG B 398     211.360 236.636 239.223  1.00  0.00           C  
ATOM   3540  O   ARG B 398     212.027 235.664 238.931  1.00  0.00           O  
ATOM   3541  N   GLU B 399     210.044 236.634 239.017  1.00  0.00           N  
ATOM   3542  CA  GLU B 399     209.434 235.476 238.416  1.00  0.00           C  
ATOM   3543  C   GLU B 399     209.842 235.241 237.048  1.00  0.00           C  
ATOM   3544  O   GLU B 399     209.756 234.123 236.562  1.00  0.00           O  
ATOM   3545  N   VAL B 400     210.289 236.280 236.345  1.00  0.00           N  
ATOM   3546  CA  VAL B 400     210.470 236.072 234.948  1.00  0.00           C  
ATOM   3547  C   VAL B 400     211.888 235.689 234.812  1.00  0.00           C  
ATOM   3548  O   VAL B 400     212.270 235.138 233.790  1.00  0.00           O  
ATOM   3549  N   ALA B 401     212.638 235.728 235.927  1.00  0.00           N  
ATOM   3550  CA  ALA B 401     213.832 234.949 236.002  1.00  0.00           C  
ATOM   3551  C   ALA B 401     213.455 233.478 235.732  1.00  0.00           C  
ATOM   3552  N   LEU B 410     211.132 235.817 224.215  1.00  0.00           N  
ATOM   3553  CA  LEU B 410     210.646 236.841 225.174  1.00  0.00           C  
ATOM   3554  C   LEU B 410     209.951 237.931 224.444  1.00  0.00           C  
ATOM   3555  O   LEU B 410     209.359 237.711 223.395  1.00  0.00           O  
ATOM   3556  N   ASP B 411     209.917 239.121 225.039  1.00  0.00           N  
ATOM   3557  CA  ASP B 411     209.289 240.240 224.448  1.00  0.00           C  
ATOM   3558  C   ASP B 411     209.948 241.377 225.094  1.00  0.00           C  
ATOM   3559  O   ASP B 411     210.721 241.233 226.028  1.00  0.00           O  
ATOM   3560  N   ALA B 412     209.717 242.555 224.531  1.00  0.00           N  
ATOM   3561  CA  ALA B 412     210.424 243.728 224.914  1.00  0.00           C  
ATOM   3562  C   ALA B 412     210.232 244.071 226.313  1.00  0.00           C  
ATOM   3563  O   ALA B 412     211.213 244.332 226.972  1.00  0.00           O  
ATOM   3564  N   ALA B 413     208.994 243.969 226.812  1.00  0.00           N  
ATOM   3565  CA  ALA B 413     208.648 244.168 228.181  1.00  0.00           C  
ATOM   3566  C   ALA B 413     209.555 243.425 229.050  1.00  0.00           C  
ATOM   3567  O   ALA B 413     210.111 243.949 229.993  1.00  0.00           O  
ATOM   3568  N   THR B 414     209.621 242.127 228.798  1.00  0.00           N  
ATOM   3569  CA  THR B 414     210.292 241.270 229.693  1.00  0.00           C  
ATOM   3570  C   THR B 414     211.733 241.432 229.575  1.00  0.00           C  
ATOM   3571  O   THR B 414     212.436 241.423 230.563  1.00  0.00           O  
ATOM   3572  N   GLN B 415     212.224 241.640 228.365  1.00  0.00           N  
ATOM   3573  CA  GLN B 415     213.596 241.920 228.168  1.00  0.00           C  
ATOM   3574  C   GLN B 415     213.997 243.119 228.892  1.00  0.00           C  
ATOM   3575  O   GLN B 415     215.065 243.182 229.460  1.00  0.00           O  
ATOM   3576  N   GLN B 416     213.097 244.083 228.879  1.00  0.00           N  
ATOM   3577  CA  GLN B 416     213.161 245.297 229.567  1.00  0.00           C  
ATOM   3578  C   GLN B 416     213.208 245.066 231.000  1.00  0.00           C  
ATOM   3579  O   GLN B 416     214.115 245.534 231.646  1.00  0.00           O  
ATOM   3580  N   LEU B 417     212.247 244.367 231.570  1.00  0.00           N  
ATOM   3581  CA  LEU B 417     212.201 244.089 232.971  1.00  0.00           C  
ATOM   3582  C   LEU B 417     213.448 243.532 233.518  1.00  0.00           C  
ATOM   3583  O   LEU B 417     213.784 243.729 234.673  1.00  0.00           O  
ATOM   3584  N   LEU B 418     214.070 242.683 232.709  1.00  0.00           N  
ATOM   3585  CA  LEU B 418     215.302 242.070 233.015  1.00  0.00           C  
ATOM   3586  C   LEU B 418     216.349 243.081 233.081  1.00  0.00           C  
ATOM   3587  O   LEU B 418     217.141 243.082 234.004  1.00  0.00           O  
ATOM   3588  N   SER B 419     216.360 243.963 232.081  1.00  0.00           N  
ATOM   3589  CA  SER B 419     217.251 245.069 232.014  1.00  0.00           C  
ATOM   3590  C   SER B 419     217.136 245.891 233.224  1.00  0.00           C  
ATOM   3591  O   SER B 419     218.105 246.117 233.917  1.00  0.00           O  
ATOM   3592  N   ARG B 420     215.922 246.350 233.524  1.00  0.00           N  
ATOM   3593  CA  ARG B 420     215.614 247.124 234.673  1.00  0.00           C  
ATOM   3594  C   ARG B 420     216.075 246.445 235.873  1.00  0.00           C  
ATOM   3595  O   ARG B 420     216.690 247.018 236.744  1.00  0.00           O  
ATOM   3596  N   GLY B 421     215.759 245.172 235.935  1.00  0.00           N  
ATOM   3597  CA  GLY B 421     216.033 244.379 237.045  1.00  0.00           C  
ATOM   3598  C   GLY B 421     217.461 244.362 237.321  1.00  0.00           C  
ATOM   3599  O   GLY B 421     217.832 244.632 238.439  1.00  0.00           O  
ATOM   3600  N   VAL B 422     218.292 244.040 236.331  1.00  0.00           N  
ATOM   3601  CA  VAL B 422     219.706 244.019 236.485  1.00  0.00           C  
ATOM   3602  C   VAL B 422     220.224 245.323 236.884  1.00  0.00           C  
ATOM   3603  O   VAL B 422     221.137 245.407 237.671  1.00  0.00           O  
ATOM   3604  N   ARG B 423     219.634 246.399 236.385  1.00  0.00           N  
ATOM   3605  CA  ARG B 423     220.056 247.726 236.681  1.00  0.00           C  
ATOM   3606  C   ARG B 423     219.849 247.952 238.129  1.00  0.00           C  
ATOM   3607  O   ARG B 423     220.705 248.404 238.872  1.00  0.00           O  
ATOM   3608  N   LEU B 424     218.648 247.608 238.562  1.00  0.00           N  
ATOM   3609  CA  LEU B 424     218.201 247.730 239.889  1.00  0.00           C  
ATOM   3610  C   LEU B 424     219.024 246.890 240.733  1.00  0.00           C  
ATOM   3611  O   LEU B 424     219.223 247.209 241.876  1.00  0.00           O  
ATOM   3612  N   THR B 425     219.520 245.774 240.231  1.00  0.00           N  
ATOM   3613  CA  THR B 425     220.358 244.928 240.991  1.00  0.00           C  
ATOM   3614  C   THR B 425     221.573 245.628 241.373  1.00  0.00           C  
ATOM   3615  O   THR B 425     222.018 245.517 242.500  1.00  0.00           O  
ATOM   3616  N   GLU B 426     222.141 246.400 240.450  1.00  0.00           N  
ATOM   3617  CA  GLU B 426     223.281 247.170 240.786  1.00  0.00           C  
ATOM   3618  C   GLU B 426     222.913 248.151 241.790  1.00  0.00           C  
ATOM   3619  O   GLU B 426     223.695 248.499 242.655  1.00  0.00           O  
ATOM   3620  N   LEU B 427     221.705 248.683 241.625  1.00  0.00           N  
ATOM   3621  CA  LEU B 427     221.293 249.686 242.518  1.00  0.00           C  
ATOM   3622  C   LEU B 427     221.054 249.206 243.886  1.00  0.00           C  
ATOM   3623  O   LEU B 427     221.328 249.888 244.857  1.00  0.00           O  
ATOM   3624  N   LEU B 428     220.560 247.986 244.023  1.00  0.00           N  
ATOM   3625  CA  LEU B 428     220.327 247.460 245.316  1.00  0.00           C  
ATOM   3626  C   LEU B 428     221.538 246.871 245.846  1.00  0.00           C  
ATOM   3627  O   LEU B 428     221.674 246.703 247.052  1.00  0.00           O  
ATOM   3628  N   LYS B 429     222.509 246.655 244.952  1.00  0.00           N  
ATOM   3629  CA  LYS B 429     223.801 246.356 245.376  1.00  0.00           C  
ATOM   3630  C   LYS B 429     224.327 247.564 245.952  1.00  0.00           C  
ATOM   3631  O   LYS B 429     224.353 248.607 245.325  1.00  0.00           O  
ATOM   3632  N   GLN B 430     224.806 247.387 247.161  1.00  0.00           N  
ATOM   3633  CA  GLN B 430     225.248 248.425 247.965  1.00  0.00           C  
ATOM   3634  C   GLN B 430     226.392 247.744 248.563  1.00  0.00           C  
ATOM   3635  O   GLN B 430     226.265 246.688 249.176  1.00  0.00           O  
ATOM   3636  N   GLY B 431     227.569 248.351 248.367  1.00  0.00           N  
ATOM   3637  CA  GLY B 431     228.808 247.833 248.832  1.00  0.00           C  
ATOM   3638  C   GLY B 431     228.780 247.849 250.297  1.00  0.00           C  
ATOM   3639  O   GLY B 431     228.041 248.617 250.909  1.00  0.00           O  
ATOM   3640  N   GLN B 432     229.664 247.058 250.908  1.00  0.00           N  
ATOM   3641  CA  GLN B 432     229.758 247.050 252.319  1.00  0.00           C  
ATOM   3642  C   GLN B 432     230.268 248.372 252.732  1.00  0.00           C  
ATOM   3643  O   GLN B 432     231.053 248.983 252.017  1.00  0.00           O  
ATOM   3644  N   TYR B 433     229.756 248.846 253.877  1.00  0.00           N  
ATOM   3645  CA  TYR B 433     230.023 250.134 254.454  1.00  0.00           C  
ATOM   3646  C   TYR B 433     229.708 251.218 253.477  1.00  0.00           C  
ATOM   3647  O   TYR B 433     230.593 251.776 252.839  1.00  0.00           O  
ATOM   3648  N   SER B 434     228.412 251.525 253.321  1.00  0.00           N  
ATOM   3649  CA  SER B 434     227.978 252.525 252.392  1.00  0.00           C  
ATOM   3650  C   SER B 434     226.698 253.083 252.945  1.00  0.00           C  
ATOM   3651  O   SER B 434     225.692 253.009 252.258  1.00  0.00           O  
ATOM   3652  N   PRO B 435     226.644 253.593 254.173  1.00  0.00           N  
ATOM   3653  CA  PRO B 435     225.421 254.047 254.839  1.00  0.00           C  
ATOM   3654  C   PRO B 435     224.830 255.245 254.138  1.00  0.00           C  
ATOM   3655  O   PRO B 435     225.551 255.884 253.377  1.00  0.00           O  
ATOM   3656  N   MET B 436     223.502 255.490 254.266  1.00  0.00           N  
ATOM   3657  CA  MET B 436     222.839 256.452 253.417  1.00  0.00           C  
ATOM   3658  C   MET B 436     221.654 257.102 254.040  1.00  0.00           C  
ATOM   3659  O   MET B 436     220.774 256.438 254.572  1.00  0.00           O  
ATOM   3660  N   ALA B 437     221.502 258.420 253.804  1.00  0.00           N  
ATOM   3661  CA  ALA B 437     220.227 259.070 253.886  1.00  0.00           C  
ATOM   3662  C   ALA B 437     219.380 258.538 252.763  1.00  0.00           C  
ATOM   3663  O   ALA B 437     219.852 258.208 251.684  1.00  0.00           O  
ATOM   3664  N   ILE B 438     218.105 258.325 253.086  1.00  0.00           N  
ATOM   3665  CA  ILE B 438     217.104 257.620 252.324  1.00  0.00           C  
ATOM   3666  C   ILE B 438     216.883 258.179 250.969  1.00  0.00           C  
ATOM   3667  O   ILE B 438     216.597 257.519 249.991  1.00  0.00           O  
ATOM   3668  N   GLU B 439     216.926 259.474 250.926  1.00  0.00           N  
ATOM   3669  CA  GLU B 439     216.642 260.326 249.852  1.00  0.00           C  
ATOM   3670  C   GLU B 439     217.617 260.109 248.769  1.00  0.00           C  
ATOM   3671  O   GLU B 439     217.283 260.264 247.611  1.00  0.00           O  
ATOM   3672  N   GLU B 440     218.871 259.816 249.110  1.00  0.00           N  
ATOM   3673  CA  GLU B 440     219.927 259.581 248.176  1.00  0.00           C  
ATOM   3674  C   GLU B 440     219.586 258.419 247.342  1.00  0.00           C  
ATOM   3675  O   GLU B 440     219.725 258.372 246.129  1.00  0.00           O  
ATOM   3676  N   GLN B 441     219.029 257.454 248.051  1.00  0.00           N  
ATOM   3677  CA  GLN B 441     218.530 256.262 247.516  1.00  0.00           C  
ATOM   3678  C   GLN B 441     217.387 256.591 246.629  1.00  0.00           C  
ATOM   3679  O   GLN B 441     217.315 256.119 245.511  1.00  0.00           O  
ATOM   3680  N   VAL B 442     216.456 257.440 247.101  1.00  0.00           N  
ATOM   3681  CA  VAL B 442     215.263 257.789 246.386  1.00  0.00           C  
ATOM   3682  C   VAL B 442     215.639 258.392 245.085  1.00  0.00           C  
ATOM   3683  O   VAL B 442     214.998 258.139 244.082  1.00  0.00           O  
ATOM   3684  N   ALA B 443     216.706 259.191 245.070  1.00  0.00           N  
ATOM   3685  CA  ALA B 443     217.233 259.799 243.897  1.00  0.00           C  
ATOM   3686  C   ALA B 443     217.613 258.840 242.850  1.00  0.00           C  
ATOM   3687  O   ALA B 443     217.278 258.971 241.682  1.00  0.00           O  
ATOM   3688  N   VAL B 444     218.341 257.807 243.242  1.00  0.00           N  
ATOM   3689  CA  VAL B 444     218.956 256.950 242.285  1.00  0.00           C  
ATOM   3690  C   VAL B 444     217.877 256.075 241.793  1.00  0.00           C  
ATOM   3691  O   VAL B 444     217.856 255.655 240.645  1.00  0.00           O  
ATOM   3692  N   ILE B 445     216.919 255.807 242.680  1.00  0.00           N  
ATOM   3693  CA  ILE B 445     215.758 255.058 242.387  1.00  0.00           C  
ATOM   3694  C   ILE B 445     214.945 255.797 241.407  1.00  0.00           C  
ATOM   3695  O   ILE B 445     214.490 255.190 240.463  1.00  0.00           O  
ATOM   3696  N   TYR B 446     214.741 257.101 241.571  1.00  0.00           N  
ATOM   3697  CA  TYR B 446     214.025 257.906 240.636  1.00  0.00           C  
ATOM   3698  C   TYR B 446     214.537 257.735 239.244  1.00  0.00           C  
ATOM   3699  O   TYR B 446     213.795 257.587 238.289  1.00  0.00           O  
ATOM   3700  N   ALA B 447     215.861 257.764 239.124  1.00  0.00           N  
ATOM   3701  CA  ALA B 447     216.562 257.656 237.883  1.00  0.00           C  
ATOM   3702  C   ALA B 447     216.218 256.395 237.192  1.00  0.00           C  
ATOM   3703  O   ALA B 447     216.054 256.290 235.980  1.00  0.00           O  
ATOM   3704  N   GLY B 448     216.166 255.370 238.033  1.00  0.00           N  
ATOM   3705  CA  GLY B 448     216.059 254.025 237.637  1.00  0.00           C  
ATOM   3706  C   GLY B 448     214.672 253.851 237.223  1.00  0.00           C  
ATOM   3707  O   GLY B 448     214.456 253.246 236.191  1.00  0.00           O  
ATOM   3708  N   VAL B 449     213.695 254.395 237.964  1.00  0.00           N  
ATOM   3709  CA  VAL B 449     212.321 254.251 237.620  1.00  0.00           C  
ATOM   3710  C   VAL B 449     212.019 255.047 236.391  1.00  0.00           C  
ATOM   3711  O   VAL B 449     211.002 254.839 235.752  1.00  0.00           O  
ATOM   3712  N   ARG B 450     212.890 255.975 235.994  1.00  0.00           N  
ATOM   3713  CA  ARG B 450     212.724 256.557 234.708  1.00  0.00           C  
ATOM   3714  C   ARG B 450     213.514 255.884 233.675  1.00  0.00           C  
ATOM   3715  O   ARG B 450     213.501 256.298 232.528  1.00  0.00           O  
ATOM   3716  N   GLY B 451     214.081 254.729 234.007  1.00  0.00           N  
ATOM   3717  CA  GLY B 451     214.596 253.790 233.065  1.00  0.00           C  
ATOM   3718  C   GLY B 451     215.873 254.158 232.474  1.00  0.00           C  
ATOM   3719  O   GLY B 451     216.303 253.565 231.498  1.00  0.00           O  
ATOM   3720  N   TYR B 452     216.457 255.220 232.995  1.00  0.00           N  
ATOM   3721  CA  TYR B 452     217.624 255.858 232.484  1.00  0.00           C  
ATOM   3722  C   TYR B 452     218.788 254.949 232.379  1.00  0.00           C  
ATOM   3723  O   TYR B 452     219.602 255.013 231.462  1.00  0.00           O  
ATOM   3724  N   LEU B 453     218.908 254.110 233.401  1.00  0.00           N  
ATOM   3725  CA  LEU B 453     219.925 253.124 233.525  1.00  0.00           C  
ATOM   3726  C   LEU B 453     219.881 252.117 232.434  1.00  0.00           C  
ATOM   3727  O   LEU B 453     220.878 251.493 232.115  1.00  0.00           O  
ATOM   3728  N   ASP B 454     218.710 251.903 231.832  1.00  0.00           N  
ATOM   3729  CA  ASP B 454     218.526 250.856 230.876  1.00  0.00           C  
ATOM   3730  C   ASP B 454     219.180 251.242 229.608  1.00  0.00           C  
ATOM   3731  O   ASP B 454     219.527 250.418 228.777  1.00  0.00           O  
ATOM   3732  N   LYS B 455     219.412 252.536 229.445  1.00  0.00           N  
ATOM   3733  CA  LYS B 455     220.091 253.062 228.322  1.00  0.00           C  
ATOM   3734  C   LYS B 455     221.526 252.790 228.509  1.00  0.00           C  
ATOM   3735  O   LYS B 455     222.236 252.523 227.554  1.00  0.00           O  
ATOM   3736  N   LEU B 456     221.965 252.763 229.775  1.00  0.00           N  
ATOM   3737  CA  LEU B 456     223.272 252.315 230.162  1.00  0.00           C  
ATOM   3738  C   LEU B 456     223.205 250.825 230.287  1.00  0.00           C  
ATOM   3739  O   LEU B 456     222.205 250.246 229.891  1.00  0.00           O  
ATOM   3740  N   GLU B 457     224.246 250.175 230.856  1.00  0.00           N  
ATOM   3741  CA  GLU B 457     224.265 248.754 231.067  1.00  0.00           C  
ATOM   3742  C   GLU B 457     224.837 248.601 232.442  1.00  0.00           C  
ATOM   3743  O   GLU B 457     225.361 249.563 232.991  1.00  0.00           O  
ATOM   3744  N   PRO B 458     224.598 247.493 233.097  1.00  0.00           N  
ATOM   3745  CA  PRO B 458     224.829 247.377 234.511  1.00  0.00           C  
ATOM   3746  C   PRO B 458     226.118 247.750 235.172  1.00  0.00           C  
ATOM   3747  O   PRO B 458     226.057 248.254 236.287  1.00  0.00           O  
ATOM   3748  N   SER B 459     227.307 247.499 234.620  1.00  0.00           N  
ATOM   3749  CA  SER B 459     228.470 247.848 235.402  1.00  0.00           C  
ATOM   3750  C   SER B 459     228.614 249.300 235.647  1.00  0.00           C  
ATOM   3751  O   SER B 459     229.310 249.766 236.537  1.00  0.00           O  
ATOM   3752  N   LYS B 460     228.055 250.042 234.706  1.00  0.00           N  
ATOM   3753  CA  LYS B 460     228.381 251.406 234.594  1.00  0.00           C  
ATOM   3754  C   LYS B 460     227.478 252.199 235.351  1.00  0.00           C  
ATOM   3755  O   LYS B 460     227.732 253.349 235.629  1.00  0.00           O  
ATOM   3756  N   ILE B 461     226.485 251.525 235.887  1.00  0.00           N  
ATOM   3757  CA  ILE B 461     225.509 252.061 236.745  1.00  0.00           C  
ATOM   3758  C   ILE B 461     226.240 252.479 237.919  1.00  0.00           C  
ATOM   3759  O   ILE B 461     225.988 253.492 238.533  1.00  0.00           O  
ATOM   3760  N   THR B 462     227.093 251.571 238.332  1.00  0.00           N  
ATOM   3761  CA  THR B 462     227.806 251.725 239.522  1.00  0.00           C  
ATOM   3762  C   THR B 462     228.689 252.900 239.479  1.00  0.00           C  
ATOM   3763  O   THR B 462     228.838 253.640 240.431  1.00  0.00           O  
ATOM   3764  N   LYS B 463     229.286 253.092 238.323  1.00  0.00           N  
ATOM   3765  CA  LYS B 463     230.134 254.184 238.066  1.00  0.00           C  
ATOM   3766  C   LYS B 463     229.399 255.428 238.086  1.00  0.00           C  
ATOM   3767  O   LYS B 463     229.813 256.472 238.575  1.00  0.00           O  
ATOM   3768  N   PHE B 464     228.251 255.362 237.455  1.00  0.00           N  
ATOM   3769  CA  PHE B 464     227.406 256.470 237.377  1.00  0.00           C  
ATOM   3770  C   PHE B 464     227.055 256.909 238.714  1.00  0.00           C  
ATOM   3771  O   PHE B 464     227.008 258.084 238.974  1.00  0.00           O  
ATOM   3772  N   GLU B 465     226.597 255.942 239.474  1.00  0.00           N  
ATOM   3773  CA  GLU B 465     225.925 256.223 240.657  1.00  0.00           C  
ATOM   3774  C   GLU B 465     226.723 256.938 241.622  1.00  0.00           C  
ATOM   3775  O   GLU B 465     226.268 257.942 242.113  1.00  0.00           O  
ATOM   3776  N   ASN B 466     227.959 256.506 241.851  1.00  0.00           N  
ATOM   3777  CA  ASN B 466     228.851 257.220 242.723  1.00  0.00           C  
ATOM   3778  C   ASN B 466     229.159 258.556 242.228  1.00  0.00           C  
ATOM   3779  O   ASN B 466     229.335 259.474 243.004  1.00  0.00           O  
ATOM   3780  N   ALA B 467     229.365 258.666 240.921  1.00  0.00           N  
ATOM   3781  CA  ALA B 467     229.821 259.884 240.343  1.00  0.00           C  
ATOM   3782  C   ALA B 467     228.746 260.908 240.418  1.00  0.00           C  
ATOM   3783  O   ALA B 467     228.916 262.026 240.874  1.00  0.00           O  
ATOM   3784  N   PHE B 468     227.557 260.469 240.048  1.00  0.00           N  
ATOM   3785  CA  PHE B 468     226.319 261.153 240.147  1.00  0.00           C  
ATOM   3786  C   PHE B 468     226.102 261.534 241.542  1.00  0.00           C  
ATOM   3787  O   PHE B 468     225.510 262.557 241.815  1.00  0.00           O  
ATOM   3788  N   LEU B 469     226.459 260.649 242.460  1.00  0.00           N  
ATOM   3789  CA  LEU B 469     226.153 260.854 243.819  1.00  0.00           C  
ATOM   3790  C   LEU B 469     226.933 261.983 244.339  1.00  0.00           C  
ATOM   3791  O   LEU B 469     226.383 262.914 244.885  1.00  0.00           O  
ATOM   3792  N   SER B 470     228.231 262.000 244.108  1.00  0.00           N  
ATOM   3793  CA  SER B 470     229.049 263.108 244.457  1.00  0.00           C  
ATOM   3794  C   SER B 470     228.636 264.359 243.761  1.00  0.00           C  
ATOM   3795  O   SER B 470     228.826 265.455 244.253  1.00  0.00           O  
ATOM   3796  N   HIS B 471     228.036 264.222 242.590  1.00  0.00           N  
ATOM   3797  CA  HIS B 471     227.522 265.310 241.863  1.00  0.00           C  
ATOM   3798  C   HIS B 471     226.372 265.934 242.550  1.00  0.00           C  
ATOM   3799  O   HIS B 471     226.375 267.107 242.809  1.00  0.00           O  
ATOM   3800  N   VAL B 472     225.357 265.191 242.936  1.00  0.00           N  
ATOM   3801  CA  VAL B 472     224.232 265.720 243.630  1.00  0.00           C  
ATOM   3802  C   VAL B 472     224.629 266.164 244.952  1.00  0.00           C  
ATOM   3803  O   VAL B 472     224.061 267.057 245.530  1.00  0.00           O  
ATOM   3804  N   ILE B 473     225.598 265.487 245.538  1.00  0.00           N  
ATOM   3805  CA  ILE B 473     226.074 265.773 246.839  1.00  0.00           C  
ATOM   3806  C   ILE B 473     226.592 267.103 246.792  1.00  0.00           C  
ATOM   3807  O   ILE B 473     226.320 267.930 247.639  1.00  0.00           O  
ATOM   3808  N   SER B 474     227.359 267.363 245.763  1.00  0.00           N  
ATOM   3809  CA  SER B 474     227.857 268.648 245.619  1.00  0.00           C  
ATOM   3810  C   SER B 474     226.731 269.592 245.373  1.00  0.00           C  
ATOM   3811  O   SER B 474     226.500 270.556 246.082  1.00  0.00           O  
ATOM   3812  N   GLN B 475     226.124 269.359 244.242  1.00  0.00           N  
ATOM   3813  CA  GLN B 475     225.313 270.307 243.612  1.00  0.00           C  
ATOM   3814  C   GLN B 475     223.949 270.309 244.075  1.00  0.00           C  
ATOM   3815  O   GLN B 475     223.371 271.319 244.442  1.00  0.00           O  
ATOM   3816  N   HIS B 476     223.350 269.151 243.967  1.00  0.00           N  
ATOM   3817  CA  HIS B 476     221.937 269.049 244.031  1.00  0.00           C  
ATOM   3818  C   HIS B 476     221.565 268.753 245.408  1.00  0.00           C  
ATOM   3819  O   HIS B 476     220.515 268.232 245.723  1.00  0.00           O  
ATOM   3820  N   GLN B 477     222.505 269.046 246.289  1.00  0.00           N  
ATOM   3821  CA  GLN B 477     222.395 268.955 247.669  1.00  0.00           C  
ATOM   3822  C   GLN B 477     221.273 269.758 248.182  1.00  0.00           C  
ATOM   3823  O   GLN B 477     220.639 269.421 249.161  1.00  0.00           O  
ATOM   3824  N   ALA B 478     221.002 270.873 247.507  1.00  0.00           N  
ATOM   3825  CA  ALA B 478     219.890 271.735 247.738  1.00  0.00           C  
ATOM   3826  C   ALA B 478     218.647 270.970 247.854  1.00  0.00           C  
ATOM   3827  O   ALA B 478     217.927 270.973 248.843  1.00  0.00           O  
ATOM   3828  N   LEU B 479     218.441 270.252 246.771  1.00  0.00           N  
ATOM   3829  CA  LEU B 479     217.336 269.461 246.488  1.00  0.00           C  
ATOM   3830  C   LEU B 479     217.292 268.369 247.395  1.00  0.00           C  
ATOM   3831  O   LEU B 479     216.223 267.992 247.818  1.00  0.00           O  
ATOM   3832  N   LEU B 480     218.436 267.806 247.741  1.00  0.00           N  
ATOM   3833  CA  LEU B 480     218.433 266.719 248.637  1.00  0.00           C  
ATOM   3834  C   LEU B 480     217.935 267.242 249.923  1.00  0.00           C  
ATOM   3835  O   LEU B 480     217.176 266.575 250.601  1.00  0.00           O  
ATOM   3836  N   GLY B 481     218.408 268.432 250.335  1.00  0.00           N  
ATOM   3837  CA  GLY B 481     217.930 269.131 251.487  1.00  0.00           C  
ATOM   3838  C   GLY B 481     216.483 269.142 251.487  1.00  0.00           C  
ATOM   3839  O   GLY B 481     215.880 268.732 252.459  1.00  0.00           O  
ATOM   3840  N   LYS B 482     215.895 269.471 250.350  1.00  0.00           N  
ATOM   3841  CA  LYS B 482     214.494 269.439 250.235  1.00  0.00           C  
ATOM   3842  C   LYS B 482     213.900 268.123 250.350  1.00  0.00           C  
ATOM   3843  O   LYS B 482     212.810 268.044 250.845  1.00  0.00           O  
ATOM   3844  N   ILE B 483     214.479 267.099 249.739  1.00  0.00           N  
ATOM   3845  CA  ILE B 483     213.808 265.856 249.508  1.00  0.00           C  
ATOM   3846  C   ILE B 483     213.567 265.236 250.792  1.00  0.00           C  
ATOM   3847  O   ILE B 483     212.519 264.676 251.066  1.00  0.00           O  
ATOM   3848  N   ARG B 484     214.567 265.407 251.621  1.00  0.00           N  
ATOM   3849  CA  ARG B 484     214.561 265.072 252.976  1.00  0.00           C  
ATOM   3850  C   ARG B 484     213.547 265.882 253.667  1.00  0.00           C  
ATOM   3851  O   ARG B 484     212.780 265.367 254.469  1.00  0.00           O  
ATOM   3852  N   THR B 485     213.549 267.191 253.428  1.00  0.00           N  
ATOM   3853  CA  THR B 485     212.661 268.030 254.144  1.00  0.00           C  
ATOM   3854  C   THR B 485     211.242 267.697 253.916  1.00  0.00           C  
ATOM   3855  O   THR B 485     210.546 267.358 254.862  1.00  0.00           O  
ATOM   3856  N   ASP B 486     210.768 267.792 252.669  1.00  0.00           N  
ATOM   3857  CA  ASP B 486     209.413 267.470 252.356  1.00  0.00           C  
ATOM   3858  C   ASP B 486     209.125 266.022 252.535  1.00  0.00           C  
ATOM   3859  O   ASP B 486     207.965 265.679 252.718  1.00  0.00           O  
ATOM   3860  N   GLY B 487     210.165 265.152 252.606  1.00  0.00           N  
ATOM   3861  CA  GLY B 487     210.052 263.727 252.890  1.00  0.00           C  
ATOM   3862  C   GLY B 487     209.182 262.970 251.918  1.00  0.00           C  
ATOM   3863  O   GLY B 487     208.802 261.817 252.124  1.00  0.00           O  
ATOM   3864  N   LYS B 488     208.835 263.671 250.840  1.00  0.00           N  
ATOM   3865  CA  LYS B 488     207.799 263.385 249.932  1.00  0.00           C  
ATOM   3866  C   LYS B 488     208.344 264.082 248.763  1.00  0.00           C  
ATOM   3867  O   LYS B 488     208.875 265.179 248.903  1.00  0.00           O  
ATOM   3868  N   ILE B 489     208.314 263.439 247.586  1.00  0.00           N  
ATOM   3869  CA  ILE B 489     208.744 264.083 246.373  1.00  0.00           C  
ATOM   3870  C   ILE B 489     207.808 265.195 245.979  1.00  0.00           C  
ATOM   3871  O   ILE B 489     206.588 265.075 246.051  1.00  0.00           O  
ATOM   3872  N   SER B 490     208.427 266.323 245.580  1.00  0.00           N  
ATOM   3873  CA  SER B 490     207.789 267.522 245.146  1.00  0.00           C  
ATOM   3874  C   SER B 490     208.063 267.509 243.697  1.00  0.00           C  
ATOM   3875  O   SER B 490     209.155 267.228 243.257  1.00  0.00           O  
ATOM   3876  N   GLU B 491     207.033 267.598 242.885  1.00  0.00           N  
ATOM   3877  CA  GLU B 491     207.125 267.558 241.458  1.00  0.00           C  
ATOM   3878  C   GLU B 491     208.102 268.424 240.818  1.00  0.00           C  
ATOM   3879  O   GLU B 491     208.805 268.079 239.887  1.00  0.00           O  
ATOM   3880  N   GLU B 492     208.207 269.602 241.384  1.00  0.00           N  
ATOM   3881  CA  GLU B 492     209.156 270.579 241.024  1.00  0.00           C  
ATOM   3882  C   GLU B 492     210.513 269.985 241.279  1.00  0.00           C  
ATOM   3883  O   GLU B 492     211.362 269.979 240.400  1.00  0.00           O  
ATOM   3884  N   SER B 493     210.748 269.464 242.494  1.00  0.00           N  
ATOM   3885  CA  SER B 493     211.971 268.826 242.879  1.00  0.00           C  
ATOM   3886  C   SER B 493     212.284 267.695 241.970  1.00  0.00           C  
ATOM   3887  O   SER B 493     213.429 267.496 241.612  1.00  0.00           O  
ATOM   3888  N   ASP B 494     211.268 266.906 241.599  1.00  0.00           N  
ATOM   3889  CA  ASP B 494     211.355 265.797 240.713  1.00  0.00           C  
ATOM   3890  C   ASP B 494     211.931 266.221 239.441  1.00  0.00           C  
ATOM   3891  O   ASP B 494     212.720 265.535 238.836  1.00  0.00           O  
ATOM   3892  N   ALA B 495     211.430 267.343 238.956  1.00  0.00           N  
ATOM   3893  CA  ALA B 495     211.755 267.823 237.682  1.00  0.00           C  
ATOM   3894  C   ALA B 495     213.119 268.298 237.746  1.00  0.00           C  
ATOM   3895  O   ALA B 495     213.903 268.077 236.858  1.00  0.00           O  
ATOM   3896  N   LYS B 496     213.476 268.975 238.832  1.00  0.00           N  
ATOM   3897  CA  LYS B 496     214.795 269.493 238.950  1.00  0.00           C  
ATOM   3898  C   LYS B 496     215.729 268.374 238.947  1.00  0.00           C  
ATOM   3899  O   LYS B 496     216.764 268.426 238.312  1.00  0.00           O  
ATOM   3900  N   LEU B 497     215.358 267.337 239.684  1.00  0.00           N  
ATOM   3901  CA  LEU B 497     216.136 266.175 239.819  1.00  0.00           C  
ATOM   3902  C   LEU B 497     216.292 265.539 238.536  1.00  0.00           C  
ATOM   3903  O   LEU B 497     217.366 265.129 238.162  1.00  0.00           O  
ATOM   3904  N   LYS B 498     215.207 265.401 237.825  1.00  0.00           N  
ATOM   3905  CA  LYS B 498     215.195 264.787 236.579  1.00  0.00           C  
ATOM   3906  C   LYS B 498     216.121 265.394 235.685  1.00  0.00           C  
ATOM   3907  O   LYS B 498     216.746 264.738 234.899  1.00  0.00           O  
ATOM   3908  N   GLU B 499     216.144 266.693 235.736  1.00  0.00           N  
ATOM   3909  CA  GLU B 499     216.855 267.458 234.815  1.00  0.00           C  
ATOM   3910  C   GLU B 499     218.259 267.341 235.043  1.00  0.00           C  
ATOM   3911  O   GLU B 499     219.014 267.181 234.116  1.00  0.00           O  
ATOM   3912  N   ILE B 500     218.653 267.299 236.290  1.00  0.00           N  
ATOM   3913  CA  ILE B 500     219.988 267.105 236.706  1.00  0.00           C  
ATOM   3914  C   ILE B 500     220.449 265.833 236.190  1.00  0.00           C  
ATOM   3915  O   ILE B 500     221.504 265.749 235.598  1.00  0.00           O  
ATOM   3916  N   VAL B 501     219.651 264.819 236.493  1.00  0.00           N  
ATOM   3917  CA  VAL B 501     219.900 263.450 236.288  1.00  0.00           C  
ATOM   3918  C   VAL B 501     220.084 263.245 234.878  1.00  0.00           C  
ATOM   3919  O   VAL B 501     221.059 262.655 234.521  1.00  0.00           O  
ATOM   3920  N   THR B 502     219.184 263.751 234.054  1.00  0.00           N  
ATOM   3921  CA  THR B 502     219.113 263.542 232.656  1.00  0.00           C  
ATOM   3922  C   THR B 502     220.334 264.062 232.071  1.00  0.00           C  
ATOM   3923  O   THR B 502     220.887 263.488 231.162  1.00  0.00           O  
ATOM   3924  N   ASN B 503     220.791 265.194 232.563  1.00  0.00           N  
ATOM   3925  CA  ASN B 503     221.941 265.801 232.003  1.00  0.00           C  
ATOM   3926  C   ASN B 503     223.123 265.082 232.426  1.00  0.00           C  
ATOM   3927  O   ASN B 503     224.064 264.935 231.684  1.00  0.00           O  
ATOM   3928  N   PHE B 504     223.130 264.716 233.695  1.00  0.00           N  
ATOM   3929  CA  PHE B 504     224.206 264.081 234.327  1.00  0.00           C  
ATOM   3930  C   PHE B 504     224.445 262.790 233.685  1.00  0.00           C  
ATOM   3931  O   PHE B 504     225.569 262.478 233.375  1.00  0.00           O  
ATOM   3932  N   LEU B 505     223.336 262.075 233.466  1.00  0.00           N  
ATOM   3933  CA  LEU B 505     223.045 260.841 232.804  1.00  0.00           C  
ATOM   3934  C   LEU B 505     223.663 261.029 231.530  1.00  0.00           C  
ATOM   3935  O   LEU B 505     224.823 260.785 231.498  1.00  0.00           O  
ATOM   3936  N   ALA B 506     223.012 261.757 230.638  1.00  0.00           N  
ATOM   3937  CA  ALA B 506     223.489 262.064 229.333  1.00  0.00           C  
ATOM   3938  C   ALA B 506     224.969 262.337 229.223  1.00  0.00           C  
ATOM   3939  O   ALA B 506     225.653 261.884 228.321  1.00  0.00           O  
ATOM   3940  N   GLY B 507     225.442 263.161 230.179  1.00  0.00           N  
ATOM   3941  CA  GLY B 507     226.775 263.641 230.378  1.00  0.00           C  
ATOM   3942  C   GLY B 507     227.571 262.754 231.206  1.00  0.00           C  
ATOM   3943  O   GLY B 507     228.492 263.156 231.891  1.00  0.00           O  
ATOM   3944  N   PHE B 508     227.237 261.501 231.124  1.00  0.00           N  
ATOM   3945  CA  PHE B 508     227.816 260.427 231.784  1.00  0.00           C  
ATOM   3946  C   PHE B 508     227.601 259.473 230.714  1.00  0.00           C  
ATOM   3947  O   PHE B 508     226.639 259.481 229.951  1.00  0.00           O  
ATOM   3948  N   GLU B 509     228.617 258.658 230.631  1.00  0.00           N  
ATOM   3949  CA  GLU B 509     228.887 257.786 229.566  1.00  0.00           C  
ATOM   3950  C   GLU B 509     229.466 256.651 230.335  1.00  0.00           C  
ATOM   3951  O   GLU B 509     230.248 255.881 229.796  1.00  0.00           O  
ATOM   3952  N   ALA B 510     229.143 256.573 231.651  1.00  0.00           N  
ATOM   3953  CA  ALA B 510     229.528 255.510 232.522  1.00  0.00           C  
ATOM   3954  C   ALA B 510     228.444 255.442 233.598  1.00  0.00           C  
TER    3955      ALA B 510                                                      
ATOM   3956  N   ASP C  24     184.636 201.375 305.775  1.00  0.00           N  
ATOM   3957  CA  ASP C  24     184.548 200.050 306.403  1.00  0.00           C  
ATOM   3958  C   ASP C  24     185.841 199.721 306.943  1.00  0.00           C  
ATOM   3959  O   ASP C  24     186.108 199.921 308.121  1.00  0.00           O  
ATOM   3960  N   LEU C  25     186.677 199.171 306.086  1.00  0.00           N  
ATOM   3961  CA  LEU C  25     187.981 198.842 306.504  1.00  0.00           C  
ATOM   3962  C   LEU C  25     188.664 198.396 305.279  1.00  0.00           C  
ATOM   3963  O   LEU C  25     188.013 198.315 304.243  1.00  0.00           O  
ATOM   3964  N   GLU C  26     189.964 198.027 305.477  1.00  0.00           N  
ATOM   3965  CA  GLU C  26     191.058 197.493 304.669  1.00  0.00           C  
ATOM   3966  C   GLU C  26     190.930 197.648 303.211  1.00  0.00           C  
ATOM   3967  O   GLU C  26     191.780 198.254 302.568  1.00  0.00           O  
ATOM   3968  N   GLU C  27     189.899 197.015 302.630  1.00  0.00           N  
ATOM   3969  CA  GLU C  27     189.580 197.103 301.242  1.00  0.00           C  
ATOM   3970  C   GLU C  27     188.773 198.379 301.010  1.00  0.00           C  
ATOM   3971  O   GLU C  27     187.819 198.446 300.239  1.00  0.00           O  
ATOM   3972  N   THR C  28     189.310 199.463 301.627  1.00  0.00           N  
ATOM   3973  CA  THR C  28     189.026 200.839 301.445  1.00  0.00           C  
ATOM   3974  C   THR C  28     190.428 201.423 301.490  1.00  0.00           C  
ATOM   3975  O   THR C  28     191.398 200.737 301.769  1.00  0.00           O  
ATOM   3976  N   GLY C  29     190.622 202.652 301.037  1.00  0.00           N  
ATOM   3977  CA  GLY C  29     191.910 203.206 300.939  1.00  0.00           C  
ATOM   3978  C   GLY C  29     191.699 204.620 301.180  1.00  0.00           C  
ATOM   3979  O   GLY C  29     190.592 205.105 301.104  1.00  0.00           O  
ATOM   3980  N   ARG C  30     192.780 205.333 301.430  1.00  0.00           N  
ATOM   3981  CA  ARG C  30     192.805 206.730 301.592  1.00  0.00           C  
ATOM   3982  C   ARG C  30     193.635 207.023 300.449  1.00  0.00           C  
ATOM   3983  O   ARG C  30     194.525 206.251 300.112  1.00  0.00           O  
ATOM   3984  N   VAL C  31     193.345 208.114 299.766  1.00  0.00           N  
ATOM   3985  CA  VAL C  31     194.030 208.445 298.572  1.00  0.00           C  
ATOM   3986  C   VAL C  31     195.364 208.872 298.971  1.00  0.00           C  
ATOM   3987  O   VAL C  31     195.539 209.846 299.684  1.00  0.00           O  
ATOM   3988  N   LEU C  32     196.361 208.094 298.568  1.00  0.00           N  
ATOM   3989  CA  LEU C  32     197.681 208.415 298.957  1.00  0.00           C  
ATOM   3990  C   LEU C  32     198.120 209.651 298.239  1.00  0.00           C  
ATOM   3991  O   LEU C  32     198.521 210.610 298.881  1.00  0.00           O  
ATOM   3992  N   SER C  33     197.937 209.723 296.918  1.00  0.00           N  
ATOM   3993  CA  SER C  33     198.199 210.923 296.226  1.00  0.00           C  
ATOM   3994  C   SER C  33     197.390 210.913 295.059  1.00  0.00           C  
ATOM   3995  O   SER C  33     196.997 209.861 294.568  1.00  0.00           O  
ATOM   3996  N   ILE C  34     197.098 212.131 294.610  1.00  0.00           N  
ATOM   3997  CA  ILE C  34     196.229 212.233 293.515  1.00  0.00           C  
ATOM   3998  C   ILE C  34     196.653 213.389 292.748  1.00  0.00           C  
ATOM   3999  O   ILE C  34     196.964 214.485 293.206  1.00  0.00           O  
ATOM   4000  N   GLY C  35     196.658 213.080 291.483  1.00  0.00           N  
ATOM   4001  CA  GLY C  35     196.979 213.968 290.482  1.00  0.00           C  
ATOM   4002  C   GLY C  35     196.742 213.048 289.402  1.00  0.00           C  
ATOM   4003  O   GLY C  35     197.112 211.877 289.448  1.00  0.00           O  
ATOM   4004  N   ASP C  36     196.145 213.621 288.361  1.00  0.00           N  
ATOM   4005  CA  ASP C  36     196.104 213.073 287.052  1.00  0.00           C  
ATOM   4006  C   ASP C  36     195.086 212.006 286.979  1.00  0.00           C  
ATOM   4007  O   ASP C  36     195.067 211.222 286.041  1.00  0.00           O  
ATOM   4008  N   GLY C  37     194.201 211.905 287.986  1.00  0.00           N  
ATOM   4009  CA  GLY C  37     193.252 210.833 288.041  1.00  0.00           C  
ATOM   4010  C   GLY C  37     193.997 209.577 288.272  1.00  0.00           C  
ATOM   4011  O   GLY C  37     193.607 208.503 287.839  1.00  0.00           O  
ATOM   4012  N   ILE C  38     195.149 209.706 288.924  1.00  0.00           N  
ATOM   4013  CA  ILE C  38     195.953 208.596 289.174  1.00  0.00           C  
ATOM   4014  C   ILE C  38     196.096 208.751 290.595  1.00  0.00           C  
ATOM   4015  O   ILE C  38     196.684 209.691 291.125  1.00  0.00           O  
ATOM   4016  N   ALA C  39     195.502 207.763 291.229  1.00  0.00           N  
ATOM   4017  CA  ALA C  39     195.376 207.726 292.613  1.00  0.00           C  
ATOM   4018  C   ALA C  39     196.313 206.659 292.926  1.00  0.00           C  
ATOM   4019  O   ALA C  39     196.159 205.500 292.561  1.00  0.00           O  
ATOM   4020  N   ARG C  40     197.314 207.060 293.686  1.00  0.00           N  
ATOM   4021  CA  ARG C  40     198.175 206.187 294.386  1.00  0.00           C  
ATOM   4022  C   ARG C  40     197.398 206.037 295.603  1.00  0.00           C  
ATOM   4023  O   ARG C  40     196.870 207.025 296.085  1.00  0.00           O  
ATOM   4024  N   VAL C  41     197.118 204.816 296.027  1.00  0.00           N  
ATOM   4025  CA  VAL C  41     196.092 204.655 296.989  1.00  0.00           C  
ATOM   4026  C   VAL C  41     196.759 203.969 298.046  1.00  0.00           C  
ATOM   4027  O   VAL C  41     197.358 202.918 297.867  1.00  0.00           O  
ATOM   4028  N   HIS C  42     196.582 204.541 299.217  1.00  0.00           N  
ATOM   4029  CA  HIS C  42     197.007 203.886 300.349  1.00  0.00           C  
ATOM   4030  C   HIS C  42     195.873 203.017 300.750  1.00  0.00           C  
ATOM   4031  O   HIS C  42     194.758 203.480 300.864  1.00  0.00           O  
ATOM   4032  N   GLY C  43     196.208 201.774 301.063  1.00  0.00           N  
ATOM   4033  CA  GLY C  43     195.451 200.681 301.592  1.00  0.00           C  
ATOM   4034  C   GLY C  43     194.985 199.771 300.533  1.00  0.00           C  
ATOM   4035  O   GLY C  43     195.722 199.498 299.606  1.00  0.00           O  
ATOM   4036  N   LEU C  44     193.723 199.302 300.603  1.00  0.00           N  
ATOM   4037  CA  LEU C  44     193.134 198.345 299.688  1.00  0.00           C  
ATOM   4038  C   LEU C  44     193.943 197.085 299.456  1.00  0.00           C  
ATOM   4039  O   LEU C  44     193.929 196.550 298.368  1.00  0.00           O  
ATOM   4040  N   ARG C  45     194.798 196.626 300.360  1.00  0.00           N  
ATOM   4041  CA  ARG C  45     195.842 195.745 299.909  1.00  0.00           C  
ATOM   4042  C   ARG C  45     195.534 194.355 299.474  1.00  0.00           C  
ATOM   4043  O   ARG C  45     196.301 193.767 298.727  1.00  0.00           O  
ATOM   4044  N   ASN C  46     194.471 193.715 299.931  1.00  0.00           N  
ATOM   4045  CA  ASN C  46     194.343 192.304 299.614  1.00  0.00           C  
ATOM   4046  C   ASN C  46     193.581 192.157 298.377  1.00  0.00           C  
ATOM   4047  O   ASN C  46     192.991 191.138 298.067  1.00  0.00           O  
ATOM   4048  N   VAL C  47     193.500 193.263 297.682  1.00  0.00           N  
ATOM   4049  CA  VAL C  47     192.772 193.480 296.522  1.00  0.00           C  
ATOM   4050  C   VAL C  47     193.056 192.537 295.448  1.00  0.00           C  
ATOM   4051  O   VAL C  47     194.182 192.126 295.221  1.00  0.00           O  
ATOM   4052  N   GLN C  48     191.973 192.298 294.721  1.00  0.00           N  
ATOM   4053  CA  GLN C  48     191.861 191.521 293.553  1.00  0.00           C  
ATOM   4054  C   GLN C  48     192.513 192.257 292.477  1.00  0.00           C  
ATOM   4055  O   GLN C  48     192.307 193.451 292.342  1.00  0.00           O  
ATOM   4056  N   ALA C  49     193.363 191.602 291.717  1.00  0.00           N  
ATOM   4057  CA  ALA C  49     193.984 192.240 290.621  1.00  0.00           C  
ATOM   4058  C   ALA C  49     193.034 192.712 289.587  1.00  0.00           C  
ATOM   4059  O   ALA C  49     192.157 191.979 289.149  1.00  0.00           O  
ATOM   4060  N   GLU C  50     193.242 193.982 289.176  1.00  0.00           N  
ATOM   4061  CA  GLU C  50     192.448 194.690 288.208  1.00  0.00           C  
ATOM   4062  C   GLU C  50     191.106 194.830 288.765  1.00  0.00           C  
ATOM   4063  O   GLU C  50     190.114 194.687 288.073  1.00  0.00           O  
ATOM   4064  N   GLU C  51     190.980 195.105 290.063  1.00  0.00           N  
ATOM   4065  CA  GLU C  51     189.661 195.239 290.538  1.00  0.00           C  
ATOM   4066  C   GLU C  51     189.282 196.598 290.184  1.00  0.00           C  
ATOM   4067  O   GLU C  51     189.984 197.559 290.451  1.00  0.00           O  
ATOM   4068  N   MET C  52     188.092 196.727 289.635  1.00  0.00           N  
ATOM   4069  CA  MET C  52     187.480 197.978 289.508  1.00  0.00           C  
ATOM   4070  C   MET C  52     187.094 198.400 290.888  1.00  0.00           C  
ATOM   4071  O   MET C  52     186.518 197.622 291.631  1.00  0.00           O  
ATOM   4072  N   VAL C  53     187.486 199.624 291.267  1.00  0.00           N  
ATOM   4073  CA  VAL C  53     187.243 200.212 292.546  1.00  0.00           C  
ATOM   4074  C   VAL C  53     186.335 201.358 292.369  1.00  0.00           C  
ATOM   4075  O   VAL C  53     185.857 201.674 291.293  1.00  0.00           O  
ATOM   4076  N   GLU C  54     185.940 201.851 293.527  1.00  0.00           N  
ATOM   4077  CA  GLU C  54     184.901 202.764 293.671  1.00  0.00           C  
ATOM   4078  C   GLU C  54     185.329 203.877 294.515  1.00  0.00           C  
ATOM   4079  O   GLU C  54     185.950 203.738 295.548  1.00  0.00           O  
ATOM   4080  N   PHE C  55     184.972 205.058 294.062  1.00  0.00           N  
ATOM   4081  CA  PHE C  55     185.295 206.289 294.651  1.00  0.00           C  
ATOM   4082  C   PHE C  55     184.194 206.711 295.450  1.00  0.00           C  
ATOM   4083  O   PHE C  55     183.060 206.281 295.301  1.00  0.00           O  
ATOM   4084  N   SER C  56     184.596 207.600 296.350  1.00  0.00           N  
ATOM   4085  CA  SER C  56     183.807 208.315 297.277  1.00  0.00           C  
ATOM   4086  C   SER C  56     182.918 209.182 296.471  1.00  0.00           C  
ATOM   4087  O   SER C  56     181.718 209.232 296.698  1.00  0.00           O  
ATOM   4088  N   SER C  57     183.472 209.760 295.392  1.00  0.00           N  
ATOM   4089  CA  SER C  57     182.737 210.548 294.453  1.00  0.00           C  
ATOM   4090  C   SER C  57     181.724 209.695 293.778  1.00  0.00           C  
ATOM   4091  O   SER C  57     180.713 210.166 293.285  1.00  0.00           O  
ATOM   4092  N   GLY C  58     182.000 208.391 293.746  1.00  0.00           N  
ATOM   4093  CA  GLY C  58     181.145 207.451 293.137  1.00  0.00           C  
ATOM   4094  C   GLY C  58     181.747 207.178 291.825  1.00  0.00           C  
ATOM   4095  O   GLY C  58     181.223 206.388 291.064  1.00  0.00           O  
ATOM   4096  N   LEU C  59     182.896 207.778 291.494  1.00  0.00           N  
ATOM   4097  CA  LEU C  59     183.582 207.437 290.288  1.00  0.00           C  
ATOM   4098  C   LEU C  59     184.197 206.129 290.486  1.00  0.00           C  
ATOM   4099  O   LEU C  59     184.426 205.708 291.593  1.00  0.00           O  
ATOM   4100  N   LYS C  60     184.417 205.389 289.432  1.00  0.00           N  
ATOM   4101  CA  LYS C  60     185.005 204.107 289.512  1.00  0.00           C  
ATOM   4102  C   LYS C  60     186.406 204.247 289.092  1.00  0.00           C  
ATOM   4103  O   LYS C  60     186.754 205.287 288.564  1.00  0.00           O  
ATOM   4104  N   GLY C  61     187.278 203.284 289.397  1.00  0.00           N  
ATOM   4105  CA  GLY C  61     188.667 203.368 289.057  1.00  0.00           C  
ATOM   4106  C   GLY C  61     189.091 201.966 288.844  1.00  0.00           C  
ATOM   4107  O   GLY C  61     188.295 201.075 289.076  1.00  0.00           O  
ATOM   4108  N   MET C  62     190.330 201.701 288.388  1.00  0.00           N  
ATOM   4109  CA  MET C  62     190.764 200.363 288.162  1.00  0.00           C  
ATOM   4110  C   MET C  62     192.102 200.227 288.720  1.00  0.00           C  
ATOM   4111  O   MET C  62     192.941 201.099 288.581  1.00  0.00           O  
ATOM   4112  N   SER C  63     192.307 199.107 289.411  1.00  0.00           N  
ATOM   4113  CA  SER C  63     193.490 198.830 290.157  1.00  0.00           C  
ATOM   4114  C   SER C  63     194.436 198.185 289.263  1.00  0.00           C  
ATOM   4115  O   SER C  63     194.393 196.980 289.073  1.00  0.00           O  
ATOM   4116  N   LEU C  64     195.306 198.957 288.637  1.00  0.00           N  
ATOM   4117  CA  LEU C  64     196.190 198.302 287.736  1.00  0.00           C  
ATOM   4118  C   LEU C  64     197.420 197.791 288.382  1.00  0.00           C  
ATOM   4119  O   LEU C  64     197.839 196.654 288.184  1.00  0.00           O  
ATOM   4120  N   ASN C  65     198.068 198.680 289.120  1.00  0.00           N  
ATOM   4121  CA  ASN C  65     199.301 198.406 289.764  1.00  0.00           C  
ATOM   4122  C   ASN C  65     199.180 198.301 291.199  1.00  0.00           C  
ATOM   4123  O   ASN C  65     198.746 199.190 291.894  1.00  0.00           O  
ATOM   4124  N   LEU C  66     199.507 197.134 291.678  1.00  0.00           N  
ATOM   4125  CA  LEU C  66     199.584 196.797 293.035  1.00  0.00           C  
ATOM   4126  C   LEU C  66     201.035 196.909 293.239  1.00  0.00           C  
ATOM   4127  O   LEU C  66     201.843 196.137 292.755  1.00  0.00           O  
ATOM   4128  N   GLU C  67     201.423 197.975 293.896  1.00  0.00           N  
ATOM   4129  CA  GLU C  67     202.792 198.230 294.083  1.00  0.00           C  
ATOM   4130  C   GLU C  67     202.885 197.881 295.465  1.00  0.00           C  
ATOM   4131  O   GLU C  67     201.853 197.781 296.085  1.00  0.00           O  
ATOM   4132  N   PRO C  68     203.992 197.670 296.034  1.00  0.00           N  
ATOM   4133  CA  PRO C  68     204.059 197.239 297.391  1.00  0.00           C  
ATOM   4134  C   PRO C  68     203.516 198.186 298.353  1.00  0.00           C  
ATOM   4135  O   PRO C  68     203.231 197.745 299.452  1.00  0.00           O  
ATOM   4136  N   ASP C  69     203.443 199.474 298.022  1.00  0.00           N  
ATOM   4137  CA  ASP C  69     203.140 200.394 299.062  1.00  0.00           C  
ATOM   4138  C   ASP C  69     202.101 201.333 298.602  1.00  0.00           C  
ATOM   4139  O   ASP C  69     201.805 202.306 299.277  1.00  0.00           O  
ATOM   4140  N   ASN C  70     201.424 201.032 297.499  1.00  0.00           N  
ATOM   4141  CA  ASN C  70     200.316 201.831 297.112  1.00  0.00           C  
ATOM   4142  C   ASN C  70     199.623 200.949 296.193  1.00  0.00           C  
ATOM   4143  O   ASN C  70     200.151 199.908 295.829  1.00  0.00           O  
ATOM   4144  N   VAL C  71     198.478 201.437 295.738  1.00  0.00           N  
ATOM   4145  CA  VAL C  71     197.778 200.837 294.666  1.00  0.00           C  
ATOM   4146  C   VAL C  71     197.716 201.932 293.662  1.00  0.00           C  
ATOM   4147  O   VAL C  71     197.111 202.963 293.911  1.00  0.00           O  
ATOM   4148  N   GLY C  72     198.265 201.732 292.460  1.00  0.00           N  
ATOM   4149  CA  GLY C  72     198.072 202.624 291.370  1.00  0.00           C  
ATOM   4150  C   GLY C  72     196.752 202.267 290.793  1.00  0.00           C  
ATOM   4151  O   GLY C  72     196.541 201.181 290.258  1.00  0.00           O  
ATOM   4152  N   VAL C  73     195.858 203.249 290.859  1.00  0.00           N  
ATOM   4153  CA  VAL C  73     194.509 203.151 290.455  1.00  0.00           C  
ATOM   4154  C   VAL C  73     194.297 204.199 289.468  1.00  0.00           C  
ATOM   4155  O   VAL C  73     194.426 205.382 289.769  1.00  0.00           O  
ATOM   4156  N   VAL C  74     193.828 203.793 288.299  1.00  0.00           N  
ATOM   4157  CA  VAL C  74     193.371 204.736 287.338  1.00  0.00           C  
ATOM   4158  C   VAL C  74     191.997 205.091 287.748  1.00  0.00           C  
ATOM   4159  O   VAL C  74     191.163 204.235 287.970  1.00  0.00           O  
ATOM   4160  N   VAL C  75     191.713 206.386 287.770  1.00  0.00           N  
ATOM   4161  CA  VAL C  75     190.436 206.891 288.137  1.00  0.00           C  
ATOM   4162  C   VAL C  75     189.745 207.031 286.828  1.00  0.00           C  
ATOM   4163  O   VAL C  75     190.266 207.616 285.883  1.00  0.00           O  
ATOM   4164  N   PHE C  76     188.551 206.445 286.731  1.00  0.00           N  
ATOM   4165  CA  PHE C  76     187.794 206.429 285.516  1.00  0.00           C  
ATOM   4166  C   PHE C  76     187.376 207.776 285.149  1.00  0.00           C  
ATOM   4167  O   PHE C  76     187.539 208.155 284.005  1.00  0.00           O  
ATOM   4168  N   GLY C  77     186.868 208.529 286.133  1.00  0.00           N  
ATOM   4169  CA  GLY C  77     186.555 209.920 285.977  1.00  0.00           C  
ATOM   4170  C   GLY C  77     187.779 210.779 286.080  1.00  0.00           C  
ATOM   4171  O   GLY C  77     188.796 210.482 285.449  1.00  0.00           O  
ATOM   4172  N   ASN C  78     187.656 211.904 286.853  1.00  0.00           N  
ATOM   4173  CA  ASN C  78     188.605 213.003 286.878  1.00  0.00           C  
ATOM   4174  C   ASN C  78     188.689 213.586 288.260  1.00  0.00           C  
ATOM   4175  O   ASN C  78     187.893 213.258 289.130  1.00  0.00           O  
ATOM   4176  N   ASP C  79     189.834 214.250 288.539  1.00  0.00           N  
ATOM   4177  CA  ASP C  79     190.284 214.477 289.894  1.00  0.00           C  
ATOM   4178  C   ASP C  79     190.280 215.879 290.378  1.00  0.00           C  
ATOM   4179  O   ASP C  79     190.767 216.168 291.467  1.00  0.00           O  
ATOM   4180  N   LYS C  80     189.643 216.802 289.648  1.00  0.00           N  
ATOM   4181  CA  LYS C  80     189.348 218.089 290.225  1.00  0.00           C  
ATOM   4182  C   LYS C  80     188.221 217.913 291.196  1.00  0.00           C  
ATOM   4183  O   LYS C  80     187.936 218.747 292.047  1.00  0.00           O  
ATOM   4184  N   LEU C  81     187.550 216.776 291.000  1.00  0.00           N  
ATOM   4185  CA  LEU C  81     186.387 216.311 291.629  1.00  0.00           C  
ATOM   4186  C   LEU C  81     186.722 215.573 292.868  1.00  0.00           C  
ATOM   4187  O   LEU C  81     185.822 215.009 293.475  1.00  0.00           O  
ATOM   4188  N   ILE C  82     188.018 215.367 293.161  1.00  0.00           N  
ATOM   4189  CA  ILE C  82     188.389 214.620 294.335  1.00  0.00           C  
ATOM   4190  C   ILE C  82     189.617 215.286 294.898  1.00  0.00           C
[truncated: 1,164,700 more chars]
