# Supplementary material for: Episodic evolution of coadapted sets of amino acid sites in mitochondrial proteins
Source: PLoS Genet. 2021 Jan 25;17(1):e1008711. doi: 10.1371/journal.pgen.1008711 (PMC7861529; doi:10.1371/journal.pgen.1008711)
Supplement: S1 Data — (ZIP) [file pgen.1008711.s025.zip › data/results/coevolution_graphs/partitions/pdb/atp6.partition_and_interfaces.jmol]

load pdb '5ara.pdb1'

define A_enc (88,89,90,91,133,87,92,132,148,163,172,175,176,179,193,196,197,200,210) and *:W

background white
select *
color [170,170,170]
backbone only
select *:W
ribbons


define gr1 (207,118,222,125,191,146,208,225,43,216,121,215,65,211,28,112,218,27,69,161,94,103,66,48,150,0,99,40,95,91,183,18,129,195,139,198,110,223,79,68,45,147,98,105,181,131,158,36,122,37,12,75,44,30,188,189,16,46,85,101,88,201,107,19,120) and *:W
select gr1
color [255,127,0] #orange
define gr2 (10,192,193,52,174,135,140,142,90,106,190,179,226,55,71,176,197,78,81,47,61,63,20,84,80,178,126,108,83,204,60,92,72,128,25,100,76,21,154,113,111,180,104,124,143,51,123,74,62,14,13,70,77,54,64,58,117,175,57,11,50,73,82,224,102,31) and *:W
select gr2
color [77,175,74] #green 
define gr3 (144,202,169,149,148,137,205,173,219,157,160,217,162,210,199,203,164,132,177,206,156,213,141,153,159,209,200,89,163,196,130,171,151,109,212,134,214,165,167,221,152,166,170,155,168,145) and *:W
select gr3
color [228,26,28] #red
define gr4 (96,41,32,67,86,172,119,56,220,116,133,138,97,23,87,93,127) and *:W
select gr4
color [55,126,184] #blue


#define interface A_enc
define interface gr3
select interface
spacefill 300
select 159 and *:W
color yellow


select gr1 and not interface
color [255,190,127] #light orange
select gr2 and not interface
color [165,214,164] #light green
select gr3 and not interface
color [241,140,141] #light red
select gr4 and not interface
color [154,190,219] #light blue
