# Supplementary material for: Episodic evolution of coadapted sets of amino acid sites in mitochondrial proteins
Source: PLoS Genet. 2021 Jan 25;17(1):e1008711. doi: 10.1371/journal.pgen.1008711 (PMC7861529; doi:10.1371/journal.pgen.1008711)
Supplement: S1 Data — (ZIP) [file pgen.1008711.s025.zip › data/results/coevolution_graphs/partitions/pdb/cox1.partition_and_interfaces.jmol]

load pdb '1occ.pdb1'

define A_Mtnu (2,5,6,21,24,25,28,29,32,33,36,39,42,43,44,47,48,53,57,110,114,116,117,118,119,120,135,169,174,175,176,178,179,180,189,190,193,212,223,265,270,271,275,278,282,285,286,298,331,333,400,401,403,404,408,409,411,412,415,416,448,453,456,459,460,462,463,466,467,469,470,472,473,474,476,477,478,479,480,481,482,483,484,485,486,489,490,492,495,496,497,499,501,502,509,510,511,512) and (*:A,*:N)
define A_Mtmt (10,45,50,51,52,55,90,94,95,96,97,99,100,103,104,107,111,123,124,129,130,131,132,137,140,141,144,145,148,152,162,166,170,171,196,200,204,208,217,219,222,224,225,227,229,230,232,233,234,264,268,269,288,294,295,299,300,303,310,314,318,321,322,324,325,330,334,342,346,357,360,361,362,363,365,366,368,369,430,433,434,437,438,439,440,441,442,444,446,447,450,503,506) and (*:A,*:N)
define A_All (1,2,4,5,6,7,8,10,14,17,18,21,22,24,25,28,29,31,32,33,35,36,39,42,43,44,45,46,47,48,49,50,51,52,53,55,56,57,90,91,93,94,95,96,97,99,100,103,104,107,110,111,113,114,116,117,118,119,120,123,124,129,130,131,132,135,136,137,140,141,144,145,148,151,152,158,159,162,165,166,169,170,171,172,173,174,175,176,177,178,179,180,186,189,190,193,196,197,200,201,203,204,207,208,210,211,212,214,215,216,217,218,219,221,222,223,224,225,226,227,228,229,230,232,233,234,237,260,263,264,265,266,268,269,270,271,272,275,278,279,282,285,286,288,294,295,296,297,298,299,300,302,303,304,306,307,310,311,313,314,317,318,320,321,322,324,325,327,328,329,330,331,332,333,334,342,345,346,349,350,353,354,356,357,360,361,362,363,365,366,368,369,370,372,398,400,401,402,403,404,406,407,408,409,411,412,415,416,419,423,430,433,434,435,437,438,439,440,441,442,444,445,446,447,448,449,450,452,453,455,456,459,460,462,463,465,466,467,468,469,470,472,473,474,476,477,478,479,480,481,482,483,484,485,486,487,488,489,490,492,494,495,496,497,498,499,500,501,502,503,505,506,507,508,509,510,511,512,513,514)  and (*:A,*:N)
define A_buried (9,11,12,13,15,16,23,26,30,38,40,41,54,59,63,64,68,70,71,72,74,76,77,78,79,80,81,82,83,84,85,86,87,89,92,98,101,102,105,108,109,112,115,121,122,125,127,128,133,142,143,146,147,149,150,153,156,161,163,164,167,168,181,183,184,185,187,188,191,192,194,195,198,199,202,205,206,209,213,220,231,235,238,239,240,241,242,245,246,248,249,250,251,252,253,254,255,257,258,262,273,274,276,277,280,281,284,287,289,292,293,312,315,319,323,326,336,337,338,340,341,344,347,351,359,364,367,375,379,383,384,385,387,388,389,391,392,395,396,397,399,410,413,420,421,424,428,431,432,436,443,451,454,457,464,471,475,493,504) and (*:A,*:N)
define A_enc (2,4,5,6,8,10,21,24,25,28,29,32,33,36,39,42,43,44,45,47,48,50,51,52,53,55,57,90,94,95,96,97,99,100,103,104,107,110,111,114,116,117,118,119,120,123,124,129,130,131,132,135,137,140,141,144,145,148,152,162,166,169,170,171,174,175,176,178,179,180,189,190,193,196,197,200,204,208,212,214,215,216,217,218,219,222,223,224,225,227,229,230,232,233,234,237,263,264,265,266,268,269,270,271,275,278,282,285,286,288,294,295,296,298,299,300,302,303,310,314,318,321,322,324,325,328,329,330,331,333,334,342,346,357,360,361,362,363,365,366,368,369,400,401,403,404,408,409,411,412,415,416,430,433,434,437,438,439,440,441,442,444,445,446,447,448,449,450,453,456,459,460,462,463,466,467,469,470,472,473,474,476,477,478,479,480,481,482,483,484,485,486,489,490,492,495,496,497,499,501,502,503,505,506,507,508,509,510,511,512,513,514,1,7,14,17,18,22,31,35,46,49,56,91,93,113,136,151,158,159,165,172,173,177,186,201,203,207,210,211,221,226,228,260,272,279,297,304,306,307,311,313,317,320,327,332,345,349,350,353,354,356,370,372,398,402,406,407,419,423,435,452,455,465,468,487,488,494,498,500) and (*:A,*:N)

background white
select *
color [170,170,170]
backbone only
select *:A,*:N
ribbons
define gr1 (81,88,63,210,202,373,17,58,362,130,106,93,410,209,222,454,22,206,70,203,197,59,299,52,104,92,91,220,107,62,23,150,370,424,25,101,461,54,12,55,158,48,294,389,82,11,94,211,37,494,361,100,89,399,75,246,95,49,386,86,188,60,340,283,426,374,383,30,111,71,69,67,440,441,417,44,41,471,271,147,480,51,208,112,474,149,72,80,45,79,68,302,66,359,1,353,448,152,354,105,20,375,411,16,413,433,248,65,38,116,42,502,365,85,500,40,504,10,301,153,442,358,165,77,87,272,293,421,90,493) and (*:A,*:N)
select gr1
color [255,127,0] #orange
define gr2 (109,366,341,477,512,404,462,476,162,56,393,114,333,43,193,479,5,47,363,459,497,320,339,270,403,409,35,139,345,36,350,452,174,18,97,455,215,467,395,495,146,135,279,26,267,286,108,177,466,423,342,447,137,398,475,472,179,508,28,437,498,434,334,265,117,110,468,168,482,332,181,178,478,33,328,119,490,446,327,485,166,470,278,282,223,31,397,145,465,481,367,394,464,486,456,506,330,64,136,113,259,141,120,501,487,189,115,510,491,258,180,173,416,337,405,356) and (*:A,*:N)
select gr2
color [77,175,74] #green
define gr3 (251,324,285,300,321,309,232,297,329,230,256,214,212,298,261,275,323,218,224,216,260,273,264,226,231,219,343,303,234,221,269,228,335,126,235,274,346,288,325,250,263,103,268,347,281,289,316,313,290,276,287,344,236,233,247,207,377,229,240,304,315,239,312,296,348,242,243,349,255,319,322,227,241,336,308,244,213,257,245,266,307,225,249,280,9,6,311,326,317,306,439,292,318,253,238,237,305,254,295,252,314,277,310) and (*:A,*:N)
select gr3
color [228,26,28] #red
define gr4 (157,138,102,195,140,192,156,435,154,151,96,78,143,204,144,172,129,217,183,196,205,198,161,124,164,170,98,185,127,99,128,148,171,194,167,200,142,84,201,76,199,121,191,186,182,125,123,159,132,163,160,184) and (*:A,*:N)
select gr4
color [55,126,184] #blue
define gr5 (444,360,384,385,445,368,372,428,422,430,391,429,19,418,443,431,420,473,503,381,414,13,505,15,427,396,371,432,382,387,14,388,27,450,436,457,380,379,402,507,425,378,400,369,451,376,499,458,355) and (*:A,*:N)
select gr5
color [152,78,163] #violet
define gr6 (190,118,331,496,390,34,364,262,131,176,408,401,392,406,351,169,187) and (*:A,*:N)
select gr6
color [255,204,0] #yellow


define interface A_enc
select interface
spacefill 300

select gr1 and not interface
color [255,190,127] #light orange
select gr2 and not interface
color [165,214,164] #light green
select gr3 and not interface
color [241,140,141] #light red
select gr4 and not interface
color [154,190,219] #light blue
select gr5 and not interface
color [203,166,208] #light violet
select gr6 and not interface
color[255,229,127] #light yellow

select A_buried 
color [170,170,170]
