# Supplementary material for: Episodic evolution of coadapted sets of amino acid sites in mitochondrial proteins
Source: PLoS Genet. 2021 Jan 25;17(1):e1008711. doi: 10.1371/journal.pgen.1008711 (PMC7861529; doi:10.1371/journal.pgen.1008711)
Supplement: S1 Data — (ZIP) [file pgen.1008711.s025.zip › data/results/coevolution_graphs/partitions/pdb/cox2.partition_and_interfaces.jmol]

load pdb '1occ.pdb1'

define A_Mtmt (2,6,7,8,9,10,20,23,24,27,34,35,39,42,46,55,56,57,58,62,65,66,69,70,72,73,76,77,80,84,85,87,135,136,158,159,160,169,171,172,173,175,176,195,196,197,198,199,201,202,203,204,205) and (*:B,*:O)
define A_Mtnu (1,11,12,18,21,22,25,28,29,32,33,36,37,40,44,47,48,49,50,54,90,93,94,96,98,100,109,111,112,113,115,125,128,129,130,131,132,133,139,140,141,146,147,151,153,157,177,179,181,187,188,189,190,191,193,212,214,215,218,222) and (*:B,*:O)
define A_All (1,2,3,4,5,6,7,8,9,10,11,12,18,20,21,22,23,24,25,26,27,28,29,31,32,33,34,35,36,37,38,39,40,41,42,44,45,46,47,48,49,50,51,52,53,54,55,56,57,58,59,60,61,62,65,66,68,69,70,72,73,74,76,77,78,80,81,84,85,87,88,90,91,92,93,94,96,98,100,103,109,111,112,113,115,117,125,126,128,129,130,131,132,133,134,135,136,139,140,141,146,147,148,151,153,155,157,158,159,160,166,169,170,171,172,173,175,176,177,178,179,180,181,182,187,188,189,190,191,192,193,195,196,197,198,199,201,202,203,204,205,206,212,214,215,217,218,222)  and (*:B,*:O)
define A_buried (13,14,17,83,95,97,99,101,106,107,108,116,120,137,138,142,143,144,145,150,152,154,156,161,162,163,164,165,167,168,174,184,186,194,200,207,208,209,210,211,213,219) and (*:B,*:O)
define A_enc (1,2,3,4,5,6,7,8,9,10,11,12,18,20,21,22,23,24,25,27,28,29,32,33,34,35,36,37,39,40,41,42,44,45,46,47,48,49,50,51,52,53,54,55,56,57,58,62,65,66,69,70,72,73,76,77,80,84,85,87,88,90,93,94,96,98,100,109,111,112,113,115,125,128,129,130,131,132,133,134,135,136,139,140,141,146,147,151,153,157,158,159,160,169,171,172,173,175,176,177,178,179,180,181,187,188,189,190,191,193,195,196,197,198,199,201,202,203,204,205,212,214,215,218,222,26,31,38,59,60,61,68,74,78,81,91,92,103,117,126,148,155,166,170,182,192,206,217) and (*:B,*:O)

background white
select *
color [170,170,170]
backbone only
select *:B,*:o
ribbons

define gr1 (220,21,9,2,66,94,127,87,32,116,193,68,51,63,60,153,169,11,99,128,12,29,58,40,36,142,215,131,95,45,37,96,39,93,6,46,8,160,28,44,50,137,42,216,78,27,125,132,148,82) and (*:B,*:O)
select gr1
color [255,127,0] #orange
define gr2 (34,163,102,15,26,135,14,141,48,210,189,33,156,23,204,47,122,162,17,209,49,202,41,20,19,1,35,203,25,18,205,24) and (*:B,*:O)
select gr2
color [77,175,74] #green
define gr3 (164,114,91,13,188,165,147,22,97,168,140,3,30,214,90,71,113,54,117,146,64,57,107,4,138,192,223,92,167,115,75,154,149,155,185,120,226,111,183,227,213,100,187,133) and (*:B,*:O)
select gr3
color [228,26,28] #red
define gr4 (198,161,199,196,171,201,173,85,136,184,176,175,197,194,174,177,98,200,195,212,178,62,180,181,81,190,207,79,179,139,219,208,84,103) and (*:B,*:O)
select gr4
color [55,126,184] #blue
define gr5 (77,86,72,69,108,109,101,31,83,56,158,121,59,106,61,172,55,76,16,88,70,73,38,52) and (*:B,*:O)
select gr5
color [152,78,163] #violet
define gr6 (110,119,151,118,105,222,134,166,112,145) and (*:B,*:O)
select gr6
color [255,204,0] #yellow

define interface A_Mtmt
select interface
spacefill 300

select gr1 and not interface
color [255,190,127] #light orange
select gr2 and not interface
color [165,214,164] #light green
select gr3 and not interface
color [241,140,141] #light red
select gr4 and not interface
color [154,190,219] #light blue
select gr5 and not interface
color [203,166,208] #light violet
select gr6 and not interface
color[255,229,127] #light yellow

select A_buried 
color [170,170,170]
