# Supplementary material for: Episodic evolution of coadapted sets of amino acid sites in mitochondrial proteins
Source: PLoS Genet. 2021 Jan 25;17(1):e1008711. doi: 10.1371/journal.pgen.1008711 (PMC7861529; doi:10.1371/journal.pgen.1008711)
Supplement: S1 Data — (ZIP) [file pgen.1008711.s025.zip › data/results/coevolution_graphs/partitions/pdb/cox3.partition_and_interfaces.jmol]

load pdb '1occ.pdb1'


define A_Mtmt (3,8,10,11,14,17,18,21,24,25,28,31,32,36,57,61,74,77,78,79,81,82,85,88,89,92,93,96,97,99,100,103,109,188,192,195,196,199) and (*:C or *:P)
define A_Mtnu (1,2,7,16,19,22,26,29,33,34,37,38,42,49,52,55,56,59,63,66,67,68,69,71,72,73,110,113,115,119,120,121,122,124,127,128,129,132,135,139,142,143,145,146,149,150,153,154,155,156,158,161,165,172,182,183,184,185,187,190,223,224,225,227,228,229,230,231) and (*:C or *:P)
define A_All (1,2,4,5,6,7,9,12,13,15,16,19,20,22,26,29,33,34,35,37,38,39,41,42,45,48,49,52,55,56,59,60,63,64,65,66,67,68,69,70,71,72,73,76,86,95,104,108,110,111,112,113,114,115,118,119,120,121,122,123,124,125,127,128,129,131,132,135,139,142,143,145,146,149,150,153,154,155,156,157,158,161,165,169,172,178,180,181,182,183,184,185,187,189,190,191,203,223,224,225,226,227,228,229,230,231)  and (*:C or *:P)
define A_buried (23,30,46,53,94,101,105,130,133,136,137,140,144,147,151,159,162,163,166,170,173,186,193,194,197,200,201,204,208,211,215,218,222,235,237,238,241,242,245,249,252,255,256,257,260)   and (*:C or *:P)
define A_enc (3,8,10,11,14,17,18,21,24,25,28,31,32,36,57,61,74,77,78,79,81,82,85,88,89,92,93,96,97,99,100,103,109,188,192,195,196,199,1,2,7,16,19,22,26,29,33,34,37,38,42,49,52,55,56,59,63,66,67,68,69,71,72,73,110,113,115,119,120,121,122,124,127,128,129,132,135,139,142,143,145,146,149,150,153,154,155,156,158,161,165,172,182,183,184,185,187,190,223,224,225,227,228,229,230,231,4,5,6,12,13,15,35,60,64,111,112,189,191,254,258,259,261,9,20,39,41,45,48,65,70,76,86,95,104,108,114,118,123,125,131,157,169,178,180,181,203,226) and (*:C or *:P)

background white
select *
color [170,170,170]
backbone only
select *:C,*:P
ribbons

define gr1 (174,152,100,27,192,13,135,4,65,85,28,182,43,25,88,150,26,77,165,91,115,70,110,160,32,156,129,185,184,1,24,187,219,131,2,229,109,142,127,29,31,21,143,196,199,76,144,12,139,72,162,92,53,20,138,216,189,78,191,50,107,95,108,73,67,153,120,3,74,167,222,114,112,209) and (*:C or *:P)
select gr1
color [255,127,0] #orange
define gr2 (42,145,81,101,97,34,18,158,80,240,19,35,146,235,46,238,106,5,163,206,23,255,193,233,161,183,210,58,140,166,170,260,105,59,89,87,198,6,124,83,215,218,63,256,54,254,237,136,10,227,30,247,200,49,253,172,79,82,36,52,56,126,258,176) and (*:C or *:P)
select gr2
color [77,175,74] #green 
define gr3 (207,242,15,149,226,239,75,245,102,9,228,212,188,14,248,148,66,177,244,173,186,241,214,236,169,194,201,246,249,234,190,180,71,90,202,197,208,221,11,243,205,141,231,204,203,211) and (*:C or *:P)
select gr3
color [228,26,28] #red
define gr4 (116,133,134,132,16,257,94,103,113,151,99,130,60,69,252,232,251,111,98,96,259,117,118,250,93,181) and (*:C or *:P)
select gr4
color [55,126,184] #blue
define gr5 (178,7,8,147,179,195,128,121,175,168,119,62,224,33,64,104,68,225,213,84,125,123) and (*:C or *:P)
select gr5
color [152,78,163] #violet

define interface A_Mtmt
select interface
spacefill 300

select gr1 and not interface
color [255,190,127] #light orange
select gr2 and not interface
color [165,214,164] #light green
select gr3 and not interface
color [241,140,141] #light red
select gr4 and not interface
color [154,190,219] #light blue
select gr5 and not interface
color [203,166,208] #light violet

select A_buried 
color [170,170,170]
