# Supplementary material for: Episodic evolution of coadapted sets of amino acid sites in mitochondrial proteins
Source: PLoS Genet. 2021 Jan 25;17(1):e1008711. doi: 10.1371/journal.pgen.1008711 (PMC7861529; doi:10.1371/journal.pgen.1008711)
Supplement: S1 Data — (ZIP) [file pgen.1008711.s025.zip › data/results/coevolution_graphs/partitions/pdb/cytb.partition_and_interfaces.jmol]

load pdb '1bgy.pdb1'

define intercont (1,4,5,6,19,20,22,25,26,46,47,50,53,54,63,64,67,68,71,72,74,75,77,78,79,81,108,207,208,209,210,211,212,213,214,215,216,217,218,219,221,222,223,224,226,227,230,233,234,237,240,244,245,247,248,254,256,257,258,311,312,313,317,318,319,320,322,323,326,327,330,333,334,337,342,344,346,347,373,376,377,378,379) and (*:C or *:O)
define intercont_and_enc (1,2,3,4,5,6,12,19,20,21,22,25,26,27,28,43,46,47,50,53,54,63,64,67,68,70,71,72,73,74,75,77,78,79,81,82,108,201,202,207,208,209,210,211,212,213,214,215,216,217,218,219,221,222,223,224,226,227,229,230,233,234,236,237,240,241,243,244,245,247,248,252,254,255,256,257,258,260,263,308,310,311,312,313,316,317,318,319,320,322,323,326,327,329,330,333,334,337,342,344,345,346,347,350,373,375,376,377,378,379)  and (*:C or *:O)

background white
select *
color [170,170,170]
backbone only
select *:C,*:O
ribbons

define gr1 (230,111,89,169,181,105,121,110,160,170,248,81,292,375,239,1,70,66,261,236,243,98,7,92,102,226,363,304,357,362,242,180,315,122,108,37,150,164,350,6,258,56,223,249,211,79,49,310,311,232,370,328,148,176,244,61,332,184,377,245,308,129,119,324,59,114,52,295,299,309,172,331,117,307,374,251,39,316,58,313,266,330,4,349) and (*:C or *:O)
select gr1
color [255,127,0] #orange
define gr2 (306,329,67,240,78,159,334,321,60,302,237,369,254,314,192,212,43,191,42,241,107,296,109,195,361,45,214,219,257,378,215,365,82,345,235,95,193,233,153,19,209,14,229,46,348,364,115,188,55,205,189,300,333,17,120,320,263,185,23,353,57,96,11,123,3,94,347,156,376,2,371,158,190,25,194,238,29,379) and (*:C or *:O)
select gr2
color [77,175,74] #green 
define gr3 (282,259,336,40,294,367,338,283,355,253,342,276,270,373,247,278,268,351,291,274,325,231,279,317,301,297,293,273,267,260,290,201,250,280,281,116,275,359,322,265,287,228,352,318,83,264,344,252,284,343,358,272,256,277,339,346,269,271,288,285,340,255,298,335) and (*:C or *:O)
select gr3
color [228,26,28] #red
define gr4 (163,286,130,197,224,312,86,112,341,220,124,75,77,183,126,10,12,203,84,213,127,125,289,206,8,199,326,222,18,135,50,200,202,9,354,319,27,225,38,101,217,171,133,155,167,337,5,147,218) and (*:C or *:O)
select gr4
color [55,126,184] #blue
define gr5 (100,146,74,90,103,68,62,99,72,80,15,54,73,76,71,65,131,63,198,91,64,93,165,128,204,48,13,69,20,216,106,44,104,221,97,88,85,87,53) and (*:C or *:O)
select gr5
color [152,78,163] #violet
define gr6 (177,186,196,33,154,210,179,41,175,149,173,161,51,162,182,168,305,174,36,187,47,152,262) and (*:C or *:O)
select gr6
color [255,204,0] #yellow
define gr7 (31,26,208,32,144,227,35,145,30,143,24,21,28,166,22) and (*:C or *:O)
select gr7 
color [173,102,50] #brown
define gr8 (142,137,134,136,157,138,140,139,132,141) and (*:C or *:O)
select gr8 
color [216,97,209] #pink

define interface intercont_and_enc
select interface
spacefill 400

select gr1 and not interface
color [255,190,127] #light orange
select gr2 and not interface
color [165,214,164] #light green
select gr3 and not interface
color [241,140,141] #light red
select gr4 and not interface
color [154,190,219] #light blue
select gr5 and not interface
color [203,166,208] #light violet
select gr6 and not interface
color[255,229,127] #light yellow
select gr7 and not interface
color[214,179,153] #light brown
select gr8 and not interface
color[236,176,232] #light pink
