# Supplementary material for: Episodic evolution of coadapted sets of amino acid sites in mitochondrial proteins
Source: PLoS Genet. 2021 Jan 25;17(1):e1008711. doi: 10.1371/journal.pgen.1008711 (PMC7861529; doi:10.1371/journal.pgen.1008711)
Supplement: S1 Data — (ZIP) [file pgen.1008711.s025.zip › data/results/site_groups_tests/atp6.G10.no_gaps.pos_cor2pcor.l90.n0.up0262.lp0500.louvain_modularity.groups_test.out]

Branch test: crosstab
Total number of tests: 4349
Number of sign. tests: 66
NodeID	PNodeID	p-value	RefNodeID	KLD	MaxSkewedGroupID	KLD_MSG_Model	GroupCounts:1 2 3 4	RefGropsFreqs:1 2 3 4	BranchGropsFreqs:1 2 3 4
Node_8699							17040 29630 2024 2611
Node_8698	Node_8699	2.2e-16	Node_8699	0.001689	2	0.000616	15040 27974 1629 1951	17040 29630 2024 2611	0 0 0 0
Node_8697	Node_8698	2.256e-09	Node_8698	0.000005	4	0.000002	14917 27838 1607 1914	15040 27974 1629 1951	28 21 7 6
Node_8696	Node_8697	2.2e-16	Node_8697	0.070338	2	0.004354	7839 6718 747 643	14917 27838 1607 1914	22 18 7 7
Node_8695	Node_8696	2.2e-16	Node_8696	0.001435	4	0.000657	6513 5439 517 422	7839 6718 747 643	25 29 7 2
Node_8694	Node_8695	0.007206	Node_8695	0.000003	3	0.000001	6463 5386 517 415	6513 5439 517 422	8 3 0 0
Node_8693	Node_8694	0.4191	Node_8695	0.000003	3	0.000000	6354 5312 510 410	6513 5439 517 422	3 0 0 0
Node_8692	Node_8693	0.01478	Node_8695	0.000028	4	0.000004	6096 5068 477 378	6513 5439 517 422	1 7 0 0
Node_8691	Node_8692	0.2083	Node_8695	0.000012	4	0.000002	5988 4985 470 377	6513 5439 517 422	10 4 1 0
Node_8690	Node_8691	5.347e-05	Node_8695	0.000387	4	0.000045	4614 3778 360 253	6513 5439 517 422	2 0 1 0
Node_8689	Node_8690	0.000135	Node_8695	0.000427	4	0.000052	4342 3552 336 236	6513 5439 517 422	0 2 0 0
Node_8688	Node_8689	0.0008933	Node_8695	0.000363	4	0.000029	4217 3470 327 232	6513 5439 517 422	3 0 1 0
Node_8687	Node_8688	0.002378	Node_8695	0.000332	4	0.000041	4142 3394 324 230	6513 5439 517 422	3 4 0 0
Node_8686	Node_8687	0.005535	Node_8695	0.000296	4	0.000034	4108 3372 323 230	6513 5439 517 422	0 0 0 0
Node_8685	Node_8686	0.0136	Node_8695	0.000263	4	0.000025	3989 3285 310 225	6513 5439 517 422	2 1 0 0
Node_8684	Node_8685	0.02187	Node_8695	0.000239	4	0.000021	3964 3268 309 225	6513 5439 517 422	3 2 0 0
Node_8683	Node_8684	0.7413	Node_8695	0.000052	1	0.000013	3059 2509 242 190	6513 5439 517 422	0 0 0 0
Node_8682	Node_8683	0.3112	Node_8695	0.000343	2	0.000005	1860 1473 145 121	6513 5439 517 422	3 0 1 0
Node_8681	Node_8682	0.4151	Node_8695	0.000399	4	0.000191	1541 1261 131 110	6513 5439 517 422	2 1 0 0
Node_8680	Node_8681	0.02273	Node_8695	0.001441	4	0.000671	1379 1155 130 110	6513 5439 517 422	5 0 0 0
Node_8679	Node_8680	2.683e-09	Node_8695	0.010535	3	0.004413	827 734 111 85	6513 5439 517 422	6 4 1 0
Node_8678	Node_8679	1.436e-05	Node_8679	0.002531	3	0.000881	611 554 64 75	827 734 111 85	2 2 0 0
Node_8677	Node_8678	1.022e-05	Node_8679	0.002797	3	0.001292	589 542 63 75	827 734 111 85	5 2 0 0
Node_8676	Node_8677	0.2651	Node_8677	0.000074	2	0.000018	568 512 59 73	589 542 63 75	9 11 1 1
Node_8675	Node_8676	0.1106	Node_8677	0.000327	4	0.000076	511 474 57 71	589 542 63 75	7 6 2 1
Node_8674	Node_8675	0.1448	Node_8677	0.000645	4	0.000166	481 443 55 69	589 542 63 75	4 6 0 0
Node_8673	Node_8674	0.1975	Node_8677	0.001017	4	0.000047	392 362 43 59	589 542 63 75	1 0 0 0
Node_8672	Node_8673	0.5954	Node_8677	0.002254	4	0.000301	203 194 23 33	589 542 63 75	14 8 3 0
Node_8671	Node_8672	0.6629	Node_8677	0.002802	4	0.001058	151 142 19 24	589 542 63 75	4 2 0 0
Node_8670	Node_8671	0.5492	Node_8677	0.006410	4	0.002902	113 110 16 20	589 542 63 75	13 9 1 0
Node_8669	Node_8670	0.3582	Node_8677	0.006883	4	0.003326	66 65 4 11	589 542 63 75	22 19 7 6
Node_8668	Node_8669	0.7574	Node_8677	0.008388	3	0.001477	18 15 0 1	589 542 63 75	7 15 2 2
Node_8667	Node_8668	0.4316	Node_8677	0.013006	1	0.000966	12 8 0 0	589 542 63 75	4 5 0 0
Node_8666	Node_8669	0.3828	Node_8677	0.019003	4	0.000442	31 29 2 7	589 542 63 75	10 6 0 1
Node_8665	Node_8666	0.7099	Node_8677	0.050902	2	0.013271	8 4 0 1	589 542 63 75	5 6 0 1
Node_8664	Node_8670	0.5628	Node_8677	0.021823	3	0.003613	23 20 4 1	589 542 63 75	2 6 1 2
Node_8663	Node_8672	0.5977	Node_8677	0.013206	1	0.002276	33 41 3 6	589 542 63 75	15 9 1 3
Node_8662	Node_8673	0.7724	Node_8677	0.001245	4	0.000034	174 159 17 26	589 542 63 75	1 1 0 0
Node_8661	Node_8662	0.2491	Node_8677	0.006514	4	0.000230	113 104 10 21	589 542 63 75	1 3 2 1
Node_8660	Node_8661	0.3275	Node_8677	0.038086	4	0.007989	42 30 2 10	589 542 63 75	5 9 2 0
Node_8659	Node_8661	0.766	Node_8677	0.005213	4	0.000911	64 62 5 11	589 542 63 75	2 3 1 0
Node_8658	Node_8662	0.6329	Node_8677	0.006625	4	0.000603	27 23 2 1	589 542 63 75	33 29 3 3
Node_8657	Node_8674	0.7927	Node_8677	0.005579	3	0.001599	80 66 11 10	589 542 63 75	8 15 1 0
Node_8656	Node_8657	0.2007	Node_8677	0.020457	3	0.003341	31 31 6 2	589 542 63 75	23 15 3 1
Node_8655	Node_8676	0.004763	Node_8677	0.026662	1	0.007272	26 17 0 1	589 542 63 75	24 15 0 0
Node_8654	Node_8655	0.4511	Node_8677	0.006466	3	0.001416	16 13 0 1	589 542 63 75	5 2 0 0
Node_8653	Node_8679	1.436e-05	Node_8679	0.019870	3	0.006239	205 174 46 10	827 734 111 85	9 4 1 0
Node_8652	Node_8653	1.665e-05	Node_8679	0.022801	3	0.005234	192 162 46 10	827 734 111 85	3 6 0 0
Node_8651	Node_8652	1.019e-05	Node_8679	0.025500	3	0.005311	176 150 44 9	827 734 111 85	0 1 0 0
Node_8650	Node_8651	5.9e-11	Node_8651	0.049747	3	0.001577	116 97 6 3	176 150 44 9	3 2 0 0
Node_8649	Node_8650	0.1348	Node_8650	0.002103	3	0.000559	82 73 2 1	116 97 6 3	2 2 1 0
Node_8648	Node_8649	0.1987	Node_8650	0.005882	2	0.001755	54 53 1 0	116 97 6 3	4 2 0 1
Node_8647	Node_8648	0.2547	Node_8650	0.008119	2	0.002107	27 28 0 0	116 97 6 3	1 2 0 0
Node_8646	Node_8647	0.3693	Node_8650	0.012670	1	0.002819	18 20 0 0	116 97 6 3	3 4 0 0
Node_8645	Node_8646	0.8753	Node_8650	0.020145	4	0.008588	12 13 0 0	116 97 6 3	1 0 0 0
Node_8644	Node_8648	0.965	Node_8650	0.012337	3	0.004277	19 16 1 0	116 97 6 3	7 7 0 0
Node_8643	Node_8644	0.8524	Node_8650	0.068759	4	0.020792	7 5 0 0	116 97 6 3	7 6 1 0
Node_8642	Node_8649	0.9361	Node_8650	0.020080	3	0.009261	19 13 1 0	116 97 6 3	5 5 0 0
Node_8641	Node_8642	0.3953	Node_8650	0.069343	3	0.034032	13 7 1 0	116 97 6 3	2 0 0 0
Node_8640	Node_8650	0.1348	Node_8650	0.046820	3	0.018027	27 19 3 1	116 97 6 3	5 3 0 1
Node_8639	Node_8640	0.1389	Node_8650	0.000000			4 2 1 0	116 97 6 3	3 4 1 0
Node_8637	Node_8640	0.4795	Node_8650	0.065800	4	0.020798	16 11 1 1	116 97 6 3	4 2 0 0
Node_8636	Node_8651	5.9e-11	Node_8651	0.084047	3	0.012439	56 50 38 6	176 150 44 9	1 1 0 0
Node_8635	Node_8636	0.008656	Node_8636	0.004917	3	0.000384	44 42 38 4	56 50 38 6	2 1 0 0
Node_8634	Node_8635	9.189e-05	Node_8636	0.018403	3	0.002476	34 35 37 4	56 50 38 6	3 3 1 0
Node_8633	Node_8680	0.0001001	Node_8695	0.009275	3	0.002061	545 413 18 25	6513 5439 517 422	1 4 0 0
Node_8632	Node_8633	0.000397	Node_8695	0.008182	3	0.001723	516 391 18 25	6513 5439 517 422	4 2 0 0
Node_8631	Node_8632	0.001661	Node_8695	0.007843	3	0.003057	463 341 18 20	6513 5439 517 422	1 1 0 0
Node_8630	Node_8631	0.02327	Node_8695	0.008254	3	0.003250	300 213 11 15	6513 5439 517 422	5 1 1 1
Node_8629	Node_8630	0.1018	Node_8695	0.005749	3	0.001674	250 185 10 15	6513 5439 517 422	1 0 0 0
Node_8628	Node_8629	0.05944	Node_8695	0.012768	3	0.004188	129 91 3 5	6513 5439 517 422	2 2 0 0
Node_8627	Node_8628	0.15	Node_8695	0.014633	3	0.004454	69 50 1 5	6513 5439 517 422	4 0 0 0
Node_8626	Node_8627	0.4625	Node_8695	0.013020	4	0.005836	46 34 1 4	6513 5439 517 422	0 0 0 0
Node_8625	Node_8626	0.1575	Node_8695	0.046781	4	0.019829	19 23 0 3	6513 5439 517 422	2 3 0 0
Node_8624	Node_8625	0.3559	Node_8695	0.042896	4	0.016474	14 17 0 2	6513 5439 517 422	0 0 0 0
Node_8623	Node_8624	0.4249	Node_8695	0.049427	1	0.012662	9 13 0 1	6513 5439 517 422	0 0 0 0
Node_8622	Node_8623	0.8677	Node_8695	0.000000			4 4 0 0	6513 5439 517 422	4 5 0 0
Node_8621	Node_8626	0.08953	Node_8695	0.160480	2	0.003448	21 4 1 1	6513 5439 517 422	4 4 0 0
Node_8620	Node_8628	0.1704	Node_8695	0.015910	4	0.004529	56 40 2 0	6513 5439 517 422	0 1 0 0
Node_8619	Node_8620	0.293	Node_8695	0.014347	1	0.003671	36 23 1 0	6513 5439 517 422	3 2 0 0
Node_8618	Node_8619	0.4274	Node_8695	0.040067	2	0.003041	18 8 1 0	6513 5439 517 422	3 2 0 0
Node_8617	Node_8629	0.6299	Node_8695	0.003999	4	0.000672	116 91 7 10	6513 5439 517 422	3 1 0 0
Node_8616	Node_8617	0.659	Node_8695	0.012517	3	0.001763	68 56 1 5	6513 5439 517 422	10 7 3 2
Node_8615	Node_8616	0.6773	Node_8695	0.003747	3	0.000492	40 32 1 2	6513 5439 517 422	2 2 0 1
Node_8614	Node_8616	0.5521	Node_8695	0.013546	1	0.007435	17 18 0 1	6513 5439 517 422	9 4 0 1
Node_8613	Node_8617	0.8385	Node_8695	0.004136	3	0.001611	36 28 3 2	6513 5439 517 422	2 0 0 1
Node_8612	Node_8613	1	Node_8695	0.114106	3	0.042474	7 3 1 0	6513 5439 517 422	7 8 0 0
Node_8611	Node_8630	0.08664	Node_8695	0.028800	1	0.003818	44 24 1 0	6513 5439 517 422	5 4 0 0
Node_8610	Node_8611	0.7799	Node_8695	0.003479	4	0.001517	23 17 1 0	6513 5439 517 422	1 0 0 0
Node_8609	Node_8631	0.06669	Node_8695	0.009600	4	0.004764	158 125 6 4	6513 5439 517 422	0 2 0 0
Node_8608	Node_8609	0.1546	Node_8695	0.007289	4	0.003477	143 114 6 4	6513 5439 517 422	1 0 0 0
Node_8607	Node_8608	0.1083	Node_8695	0.009297	3	0.003361	129 101 4 4	6513 5439 517 422	2 1 0 0
Node_8606	Node_8607	0.2177	Node_8695	0.007479	3	0.002611	119 93 4 4	6513 5439 517 422	0 1 0 0
Node_8605	Node_8606	0.3363	Node_8695	0.010780	3	0.002460	54 52 1 3	6513 5439 517 422	0 0 0 0
Node_8604	Node_8605	0.7137	Node_8695	0.003266	3	0.000914	36 30 1 2	6513 5439 517 422	7 4 0 0
Node_8603	Node_8604	0.8164	Node_8695	0.003479	4	0.001517	23 17 1 0	6513 5439 517 422	1 3 0 0
Node_8602	Node_8603	0.9751	Node_8695	0.008224	1	0.000820	11 12 0 0	6513 5439 517 422	5 1 1 0
Node_8601	Node_8602	0.7578	Node_8695	0.013111	1	0.001321	8 9 0 0	6513 5439 517 422	0 1 0 0
Node_8600	Node_8604	0.4063	Node_8695	0.055612	4	0.000043	12 10 0 2	6513 5439 517 422	0 0 0 0
Node_8599	Node_8606	0.2602	Node_8695	0.012661	1	0.002027	62 39 3 1	6513 5439 517 422	3 2 0 0
Node_8598	Node_8599	0.5956	Node_8695	0.009152	1	0.000354	43 27 2 1	6513 5439 517 422	0 0 1 0
Node_8597	Node_8598	0.4402	Node_8695	0.036514	2	0.012683	20 11 2 1	6513 5439 517 422	4 1 0 0
Node_8596	Node_8599	0.6509	Node_8695	0.009430	1	0.000632	19 12 0 0	6513 5439 517 422	0 0 0 0
Node_8595	Node_8632	0.07438	Node_8695	0.018187	3	0.003021	43 40 0 3	6513 5439 517 422	9 9 0 2
Node_8594	Node_8595	0.07797	Node_8695	0.022696	2	0.006607	18 22 0 1	6513 5439 517 422	8 14 0 1
Node_8593	Node_8594	0.6997	Node_8695	0.015389	1	0.007985	15 16 0 1	6513 5439 517 422	1 1 0 0
Node_8592	Node_8595	0.05783	Node_8695	0.131087	2	0.012037	17 4 0 1	6513 5439 517 422	0 0 0 0
Node_8591	Node_8633	0.472	Node_8695	0.008119	2	0.000334	13 14 0 0	6513 5439 517 422	12 6 0 0
Node_8590	Node_8681	1.014e-06	Node_8695	0.048289	4	0.026957	157 106 1 0	6513 5439 517 422	0 0 0 0
Node_8589	Node_8590	0.5062	Node_8590	0.001953	3	0.000835	86 53 0 0	157 106 1 0	2 3 0 0
Node_8588	Node_8589	0.6721	Node_8590	0.004961	3	0.001347	60 36 0 0	157 106 1 0	0 0 0 0
Node_8587	Node_8588	0.4884	Node_8590	0.021117	3	0.005196	32 17 0 0	157 106 1 0	16 9 0 0
Node_8586	Node_8587	1	Node_8590	0.084525	3	0.000637	10 7 0 0	157 106 1 0	0 0 0 0
Node_8585	Node_8586	0.7295	Node_8590	0.179062	3	0.034574	5 6 0 0	157 106 1 0	4 1 0 0
Node_8584	Node_8587	0.363	Node_8590	0.046365	3	0.013106	22 10 0 0	157 106 1 0	0 0 0 0
Node_8583	Node_8584	0.4201	Node_8590	0.000000			9 1 0 0	157 106 1 0	12 9 0 0
Node_8582	Node_8590	0.5062	Node_8590	0.014280	3	0.000049	64 42 1 0	157 106 1 0	5 8 0 0
Node_8581	Node_8582	0.4376	Node_8590	0.023950	3	0.000001	48 32 1 0	157 106 1 0	8 4 0 0
Node_8580	Node_8581	0.2338	Node_8590	0.033685	3	0.002038	43 25 1 0	157 106 1 0	1 1 0 0
Node_8579	Node_8580	0.01708	Node_8590	0.082845	3	0.020082	31 13 1 0	157 106 1 0	5 1 0 0
Node_8578	Node_8579	0.04825	Node_8590	0.000000			0 0 0 0	157 106 1 0	25 11 1 0
Node_8577	Node_8682	0.003634	Node_8695	0.010451	1	0.001793	309 205 14 11	6513 5439 517 422	8 6 0 0
Node_8576	Node_8577	0.06022	Node_8695	0.006191	1	0.000682	265 183 14 11	6513 5439 517 422	4 1 0 0
Node_8575	Node_8576	0.4678	Node_8695	0.006759	3	0.001943	91 73 10 3	6513 5439 517 422	3 2 0 0
Node_8574	Node_8575	0.4485	Node_8695	0.010663	3	0.000549	70 55 9 3	6513 5439 517 422	1 1 0 0
Node_8573	Node_8574	0.6741	Node_8695	0.055705	3	0.014038	14 15 3 1	6513 5439 517 422	7 2 0 0
Node_8572	Node_8573	0.06078	Node_8695	0.261170	3	0.018701	5 5 3 0	6513 5439 517 422	1 0 0 0
Node_8571	Node_8572	0.02169	Node_8695	0.360862	3	0.053096	3 5 3 0	6513 5439 517 422	0 0 0 0
Node_8570	Node_8571	0.007797	Node_8695	0.000000			2 3 3 0	6513 5439 517 422	0 0 0 0
Node_8569	Node_8570	0.007797	Node_8695	0.000000			2 3 3 0	6513 5439 517 422	0 0 0 0
Node_8568	Node_8569	0.007797	Node_8695	0.000000			2 3 3 0	6513 5439 517 422	0 0 0 0
Node_8567	Node_8568	0.002299	Node_8695	0.000000			1 2 3 0	6513 5439 517 422	0 0 0 0
Node_8560	Node_8574	0.6118	Node_8695	0.010534	3	0.000549	49 38 6 2	6513 5439 517 422	0 0 0 0
Node_8559	Node_8560	0.5221	Node_8695	0.016682	3	0.000157	41 34 6 2	6513 5439 517 422	1 1 0 0
Node_8558	Node_8559	0.244	Node_8695	0.177554	3	0.027767	10 8 4 1	6513 5439 517 422	10 6 0 0
Node_8557	Node_8558	0.5783	Node_8695	0.000000			5 4 1 0	6513 5439 517 422	0 2 0 0
Node_8556	Node_8558	0.006843	Node_8695	0.000000			3 1 3 1	6513 5439 517 422	2 1 0 0
Node_8555	Node_8575	0.9096	Node_8695	0.005143	3	0.001430	20 17 0 0	6513 5439 517 422	0 0 1 0
Node_8554	Node_8576	0.008231	Node_8695	0.016980	1	0.005516	168 107 4 8	6513 5439 517 422	3 1 0 0
Node_8553	Node_8554	0.01362	Node_8695	0.034840	1	0.012893	63 37 0 1	6513 5439 517 422	2 0 0 0
Node_8552	Node_8553	0.4829	Node_8695	0.056913	2	0.000686	14 5 0 0	6513 5439 517 422	7 7 0 0
Node_8551	Node_8552	0.4161	Node_8695	0.048444	2	0.000471	13 5 0 0	6513 5439 517 422	0 0 0 0
Node_8550	Node_8551	0.09876	Node_8695	0.139245	2	0.001629	11 2 0 0	6513 5439 517 422	1 0 0 0
Node_8549	Node_8550	0.5109	Node_8695	0.000000			4 1 0 0	6513 5439 517 422	1 0 0 0
Node_8548	Node_8549	0.7273	Node_8695	0.000000			3 1 0 0	6513 5439 517 422	0 0 0 0
Node_8544	Node_8550	0.4365	Node_8695	0.000000			5 0 0 0	6513 5439 517 422	1 1 0 0
Node_8541	Node_8553	0.156	Node_8695	0.024401	1	0.007358	42 25 0 1	6513 5439 517 422	0 0 0 0
Node_8540	Node_8541	0.4001	Node_8695	0.000680	3	0.000250	14 11 0 0	6513 5439 517 422	19 11 0 1
Node_8539	Node_8554	0.3162	Node_8695	0.008750	1	0.004029	102 69 4 7	6513 5439 517 422	1 1 0 0
Node_8538	Node_8539	0.5615	Node_8695	0.005169	2	0.001529	81 56 4 5	6513 5439 517 422	2 0 0 0
Node_8537	Node_8538	0.6865	Node_8695	0.015017	2	0.000812	30 17 1 1	6513 5439 517 422	33 26 2 3
Node_8536	Node_8539	0.4923	Node_8695	0.040330	4	0.000738	14 12 0 2	6513 5439 517 422	5 1 0 0
Node_8535	Node_8577	0.05864	Node_8695	0.033506	1	0.007326	38 21 0 0	6513 5439 517 422	2 0 0 0
Node_8534	Node_8535	0.6872	Node_8695	0.008403	2	0.000414	13 8 0 0	6513 5439 517 422	2 1 0 0
Node_8533	Node_8683	0.5074	Node_8695	0.000370	2	0.000156	1192 1034 96 69	6513 5439 517 422	4 2 0 0
Node_8532	Node_8533	0.06438	Node_8695	0.001340	2	0.000649	1071 947 73 58	6513 5439 517 422	18 15 3 0
Node_8531	Node_8532	0.005682	Node_8695	0.002586	4	0.000870	987 867 66 44	6513 5439 517 422	1 0 0 0
Node_8530	Node_8531	0.01309	Node_8695	0.002755	4	0.000950	885 781 59 39	6513 5439 517 422	6 2 1 1
Node_8529	Node_8530	0.00683	Node_8695	0.002931	4	0.000701	861 755 59 36	6513 5439 517 422	0 0 0 0
Node_8528	Node_8529	0.007593	Node_8695	0.003041	4	0.000540	816 712 57 33	6513 5439 517 422	1 1 0 0
Node_8527	Node_8528	0.004165	Node_8695	0.004310	3	0.001501	663 563 33 30	6513 5439 517 422	2 0 0 0
Node_8526	Node_8527	0.02457	Node_8695	0.005317	3	0.002832	354 312 18 14	6513 5439 517 422	3 5 0 0
Node_8525	Node_8526	0.00283	Node_8695	0.009714	4	0.002013	307 269 17 7	6513 5439 517 422	0 4 0 0
Node_8524	Node_8525	0.007003	Node_8695	0.014618	4	0.002015	174 150 9 2	6513 5439 517 422	4 0 0 0
Node_8523	Node_8524	0.01097	Node_8695	0.025208	3	0.011505	91 66 1 1	6513 5439 517 422	2 2 0 0
Node_8522	Node_8523	0.05785	Node_8695	0.018656	3	0.007901	36 27 0 0	6513 5439 517 422	12 8 0 0
Node_8521	Node_8522	0.6413	Node_8695	0.005957	2	0.002763	18 17 0 0	6513 5439 517 422	2 0 0 0
Node_8520	Node_8522	0.74	Node_8695	0.007992	1	0.000418	16 10 0 0	6513 5439 517 422	0 0 0 0
Node_8519	Node_8523	0.5627	Node_8695	0.009090	3	0.000003	30 25 0 1	6513 5439 517 422	13 6 1 0
Node_8518	Node_8524	0.09516	Node_8695	0.015135	4	0.005692	80 81 8 1	6513 5439 517 422	1 1 0 0
Node_8517	Node_8518	0.1659	Node_8695	0.020435	1	0.009006	51 59 6 1	6513 5439 517 422	6 4 0 0
Node_8516	Node_8517	0.4235	Node_8695	0.030566	1	0.003728	22 29 3 1	6513 5439 517 422	3 2 0 0
Node_8515	Node_8517	0.4093	Node_8695	0.024203	1	0.012412	23 26 3 0	6513 5439 517 422	3 2 0 0
Node_8514	Node_8525	0.4763	Node_8695	0.002874	4	0.001172	129 116 8 5	6513 5439 517 422	0 3 0 0
Node_8513	Node_8514	0.6319	Node_8695	0.004782	2	0.000588	92 92 7 4	6513 5439 517 422	8 2 0 0
Node_8512	Node_8513	0.4114	Node_8695	0.017942	3	0.002145	51 37 0 2	6513 5439 517 422	6 12 1 1
Node_8511	Node_8512	0.3347	Node_8695	0.013347	3	0.002593	32 29 0 2	6513 5439 517 422	8 3 0 0
Node_8510	Node_8511	0.7619	Node_8695	0.007535	3	0.003516	21 16 0 1	6513 5439 517 422	0 2 0 0
Node_8509	Node_8513	0.1142	Node_8695	0.029160	3	0.011937	35 40 6 1	6513 5439 517 422	0 3 0 0
Node_8508	Node_8526	0.0922	Node_8695	0.012220	4	0.003994	31 30 1 3	6513 5439 517 422	16 9 0 4
Node_8507	Node_8527	0.2538	Node_8695	0.002784	3	0.000469	304 243 15 16	6513 5439 517 422	2 3 0 0
Node_8506	Node_8507	0.3479	Node_8695	0.003245	3	0.000880	211 167 10 10	6513 5439 517 422	0 1 0 0
Node_8505	Node_8506	0.9953	Node_8695	0.000216	3	0.000005	90 75 7 5	6513 5439 517 422	5 4 0 0
Node_8504	Node_8505	0.7253	Node_8695	0.006337	4	0.002666	56 44 2 1	6513 5439 517 422	0 1 0 1
Node_8503	Node_8504	0.5874	Node_8695	0.005093	4	0.000530	29 24 1 0	6513 5439 517 422	2 1 0 0
Node_8502	Node_8503	0.6501	Node_8695	0.000000			3 1 0 0	6513 5439 517 422	8 12 0 0
Node_8500	Node_8503	0.7769	Node_8695	0.000000			0 4 1 0	6513 5439 517 422	18 7 0 0
Node_8499	Node_8506	0.1708	Node_8695	0.009236	3	0.002131	114 84 3 5	6513 5439 517 422	2 4 0 0
Node_8498	Node_8499	0.27	Node_8695	0.007756	3	0.000148	84 69 2 4	6513 5439 517 422	5 5 0 1
Node_8497	Node_8498	0.7065	Node_8695	0.002668	3	0.000753	51 45 2 3	6513 5439 517 422	6 6 0 0
Node_8496	Node_8497	0.9224	Node_8695	0.011087	4	0.001223	30 27 2 3	6513 5439 517 422	6 3 0 0
Node_8495	Node_8499	0.1824	Node_8695	0.000000			7 2 0 0	6513 5439 517 422	18 8 1 0
Node_8494	Node_8507	0.8969	Node_8695	0.000830	2	0.000422	85 74 5 4	6513 5439 517 422	8 1 0 2
Node_8493	Node_8494	0.8788	Node_8695	0.004127	3	0.001520	51 47 5 2	6513 5439 517 422	7 3 0 0
Node_8492	Node_8493	0.4978	Node_8695	0.018057	3	0.005361	34 35 5 2	6513 5439 517 422	1 2 0 0
Node_8491	Node_8528	0.0006951	Node_8695	0.025857	3	0.011020	145 144 24 3	6513 5439 517 422	6 5 0 0
Node_8490	Node_8491	3.89e-05	Node_8695	0.049444	3	0.015202	100 101 22 1	6513 5439 517 422	3 0 0 0
Node_8489	Node_8490	5.114e-07	Node_8695	0.097251	3	0.011581	65 68 22 1	6513 5439 517 422	0 1 0 0
Node_8488	Node_8489	0.06813	Node_8489	0.012844	4	0.006987	49 45 20 1	65 68 22 1	0 3 1 0
Node_8487	Node_8488	0.106	Node_8489	0.031886	3	0.006218	26 25 3 0	65 68 22 1	3 1 1 0
Node_8486	Node_8490	0.1551	Node_8695	0.021010	3	0.010483	31 31 0 0	6513 5439 517 422	4 1 0 0
Node_8485	Node_8491	0.6938	Node_8695	0.005687	2	0.000362	42 43 2 2	6513 5439 517 422	0 0 0 0
Node_8484	Node_8529	0.8218	Node_8695	0.004199	4	0.001540	40 37 2 3	6513 5439 517 422	4 5 0 0
Node_8483	Node_8531	0.8141	Node_8695	0.000708	2	0.000111	80 71 5 4	6513 5439 517 422	16 13 1 0
Node_8482	Node_8483	0.977	Node_8695	0.000989	1	0.000004	56 51 4 3	6513 5439 517 422	9 6 0 1
Node_8481	Node_8482	0.8326	Node_8695	0.005873	1	0.002599	32 31 3 1	6513 5439 517 422	5 4 0 0
Node_8480	Node_8481	0.8574	Node_8695	0.007907	3	0.001333	28 26 3 1	6513 5439 517 422	0 0 0 0
Node_8479	Node_8482	0.8294	Node_8695	0.038773	4	0.010159	14 15 1 2	6513 5439 517 422	5 1 0 0
Node_8478	Node_8479	0.2231	Node_8695	0.130929	1	0.057523	5 8 1 1	6513 5439 517 422	0 1 0 0
Node_8477	Node_8532	0.01992	Node_8695	0.020976	4	0.004658	50 51 3 7	6513 5439 517 422	33 29 4 7
Node_8476	Node_8477	0.4395	Node_8695	0.020620	4	0.002798	37 35 3 5	6513 5439 517 422	0 0 0 0
Node_8475	Node_8533	0.000328	Node_8695	0.048145	3	0.012845	100 71 20 11	6513 5439 517 422	3 1 0 0
Node_8474	Node_8475	0.2706	Node_8695	0.021270	2	0.000445	54 29 3 3	6513 5439 517 422	0 0 0 0
Node_8473	Node_8684	0.006723	Node_8695	0.002862	4	0.000066	905 759 67 35	6513 5439 517 422	0 0 0 0
Node_8472	Node_8473	0.005817	Node_8695	0.003050	4	0.000080	870 730 64 33	6513 5439 517 422	2 3 1 0
Node_8471	Node_8472	0.002951	Node_8695	0.006702	3	0.002090	449 388 19 19	6513 5439 517 422	5 2 0 0
Node_8470	Node_8471	0.001307	Node_8695	0.013584	3	0.002197	258 211 6 10	6513 5439 517 422	4 1 0 0
Node_8469	Node_8470	0.003266	Node_8695	0.013598	3	0.001477	225 196 5 10	6513 5439 517 422	0 0 0 0
Node_8468	Node_8469	0.05545	Node_8695	0.013463	3	0.001055	152 133 3 7	6513 5439 517 422	3 1 1 0
Node_8467	Node_8468	0.0576	Node_8695	0.012721	3	0.002367	128 120 3 6	6513 5439 517 422	8 0 0 1
Node_8466	Node_8467	0.004598	Node_8695	0.032733	3	0.009687	73 81 0 5	6513 5439 517 422	3 2 0 0
Node_8465	Node_8466	0.01636	Node_8695	0.025519	3	0.007254	51 53 0 4	6513 5439 517 422	12 15 0 1
Node_8464	Node_8465	0.3809	Node_8695	0.010219	3	0.003535	26 21 0 0	6513 5439 517 422	1 2 0 0
Node_8463	Node_8464	0.5908	Node_8695	0.004916	2	0.002047	17 16 0 0	6513 5439 517 422	1 2 0 0
Node_8462	Node_8463	0.885	Node_8695	0.002308	1	0.000448	14 10 0 0	6513 5439 517 422	0 0 0 0
Node_8461	Node_8462	0.7932	Node_8695	0.026643	2	0.002813	10 5 0 0	6513 5439 517 422	0 0 0 0
Node_8460	Node_8461	1	Node_8695	0.000000			5 4 0 0	6513 5439 517 422	0 0 0 0
Node_8458	Node_8462	0.8685	Node_8695	0.000000			4 5 0 0	6513 5439 517 422	0 0 0 0
Node_8457	Node_8463	0.6538	Node_8695	0.000000			1 2 0 0	6513 5439 517 422	2 4 0 0
Node_8456	Node_8464	0.669	Node_8695	0.000000			3 2 0 0	6513 5439 517 422	5 1 0 0
Node_8454	Node_8465	0.07144	Node_8695	0.051971	4	0.025965	24 30 0 4	6513 5439 517 422	0 0 0 0
Node_8453	Node_8454	0.1868	Node_8695	0.084211	1	0.009606	10 20 0 1	6513 5439 517 422	2 0 0 0
Node_8452	Node_8453	0.1984	Node_8695	0.073030	1	0.002928	7 14 0 0	6513 5439 517 422	0 0 0 0
Node_8451	Node_8452	0.1216	Node_8695	0.000000			1 5 0 0	6513 5439 517 422	4 8 0 0
Node_8450	Node_8451	0.4412	Node_8695	0.000000			1 4 0 0	6513 5439 517 422	0 0 0 0
Node_8449	Node_8450	0.5097	Node_8695	0.000000			1 2 0 0	6513 5439 517 422	0 1 0 0
Node_8446	Node_8453	0.2562	Node_8695	0.000000			2 5 0 1	6513 5439 517 422	1 1 0 0
Node_8445	Node_8446	0.6322	Node_8695	0.000000			0 3 0 0	6513 5439 517 422	2 1 0 0
Node_8444	Node_8467	0.6485	Node_8695	0.004015	4	0.001755	49 36 3 1	6513 5439 517 422	3 1 0 0
Node_8443	Node_8444	0.4109	Node_8695	0.012509	1	0.004287	36 24 1 0	6513 5439 517 422	0 1 0 0
Node_8442	Node_8443	0.5749	Node_8695	0.070260	2	0.005826	9 3 0 0	6513 5439 517 422	20 16 1 0
Node_8441	Node_8469	0.1878	Node_8695	0.011924	3	0.000615	70 61 1 3	6513 5439 517 422	0 1 0 0
Node_8440	Node_8441	0.4401	Node_8695	0.007922	3	0.001811	23 21 0 1	6513 5439 517 422	8 7 0 0
Node_8439	Node_8440	0.7199	Node_8695	0.016909	4	0.008167	14 15 0 1	6513 5439 517 422	0 0 0 0
Node_8438	Node_8440	0.8923	Node_8695	0.000000			4 1 0 0	6513 5439 517 422	5 5 0 0
Node_8437	Node_8441	0.7824	Node_8695	0.003626	3	0.000370	39 33 1 2	6513 5439 517 422	0 0 0 0
Node_8436	Node_8437	0.5369	Node_8695	0.014029	3	0.006240	26 23 0 2	6513 5439 517 422	1 0 0 0
Node_8435	Node_8470	0.1409	Node_8695	0.109807	2	0.006426	20 5 0 0	6513 5439 517 422	13 10 1 0
Node_8434	Node_8435	0.7625	Node_8695	0.000000			5 3 0 0	6513 5439 517 422	3 1 0 0
Node_8433	Node_8471	0.4551	Node_8695	0.002375	2	0.000475	167 156 12 8	6513 5439 517 422	20 20 1 1
Node_8432	Node_8433	0.4523	Node_8695	0.003344	2	0.000741	153 145 9 8	6513 5439 517 422	0 0 0 0
Node_8431	Node_8432	0.3038	Node_8695	0.005814	2	0.000210	126 129 8 7	6513 5439 517 422	0 0 0 0
Node_8430	Node_8431	0.4591	Node_8695	0.005230	2	0.001217	95 96 6 7	6513 5439 517 422	2 3 0 0
Node_8429	Node_8430	0.8932	Node_8695	0.001044	2	0.000219	67 60 4 3	6513 5439 517 422	0 0 0 0
Node_8428	Node_8429	0.4536	Node_8695	0.003541	3	0.000891	37 32 1 1	6513 5439 517 422	10 7 0 0
Node_8427	Node_8428	0.3492	Node_8695	0.015277	2	0.005939	21 23 0 1	6513 5439 517 422	1 3 0 0
Node_8426	Node_8430	0.1871	Node_8695	0.040251	1	0.012576	25 32 2 4	6513 5439 517 422	3 4 0 0
Node_8425	Node_8431	0.4973	Node_8695	0.002691	4	0.001487	19 17 1 0	6513 5439 517 422	10 13 1 0
Node_8424	Node_8472	0.007474	Node_8695	0.006693	4	0.002801	416 340 45 14	6513 5439 517 422	0 0 0 0
Node_8423	Node_8424	8.016e-07	Node_8695	0.036242	3	0.002862	205 172 42 7	6513 5439 517 422	8 6 0 0
Node_8422	Node_8423	0.1279	Node_8423	0.001780	3	0.000889	180 145 41 7	205 172 42 7	2 2 0 0
Node_8421	Node_8422	0.01264	Node_8423	0.005981	3	0.000436	145 118 40 5	205 172 42 7	15 10 0 0
Node_8420	Node_8421	9.451e-08	Node_8423	0.029660	3	0.005411	109 78 39 5	205 172 42 7	5 2 0 0
Node_8419	Node_8420	0.8757	Node_8420	0.000891	4	0.000169	100 73 37 5	109 78 39 5	0 0 0 0
Node_8418	Node_8419	0.007506	Node_8420	0.006706	3	0.000283	77 55 36 2	109 78 39 5	1 0 0 0
Node_8417	Node_8418	0.003306	Node_8420	0.057559	3	0.002594	35 26 3 0	109 78 39 5	1 0 0 0
Node_8416	Node_8417	0.183	Node_8420	0.055380	3	0.009126	13 12 1 0	109 78 39 5	0 0 0 0
Node_8415	Node_8416	0.3173	Node_8420	0.041915	4	0.019568	6 6 1 0	109 78 39 5	4 4 0 0
Node_8414	Node_8417	0.1233	Node_8420	0.042396	3	0.000940	22 14 2 0	109 78 39 5	0 0 0 0
Node_8413	Node_8414	0.3309	Node_8420	0.027810	3	0.002621	15 12 2 0	109 78 39 5	0 1 0 0
Node_8412	Node_8418	6.123e-07	Node_8420	0.068850	3	0.002611	40 28 33 2	109 78 39 5	1 1 0 0
Node_8411	Node_8412	3.956e-05	Node_8412	0.028723	3	0.002271	24 17 33 1	40 28 33 2	2 0 0 0
Node_8410	Node_8411	0.03186	Node_8412	0.233466	3	0.042030	8 3 0 0	40 28 33 2	0 1 0 0
Node_8409	Node_8411	6.569e-09	Node_8412	0.083240	3	0.008436	16 13 33 1	40 28 33 2	0 0 0 0
Node_8408	Node_8412	3.956e-05	Node_8412	0.285663	3	0.045579	10 8 0 1	40 28 33 2	4 3 0 0
Node_8407	Node_8419	0.002163	Node_8420	0.126077	3	0.050698	21 17 1 3	109 78 39 5	1 1 0 0
Node_8406	Node_8407	0.004479	Node_8420	0.131138	4	0.060786	19 15 1 3	109 78 39 5	0 0 0 0
Node_8405	Node_8406	0.00803	Node_8420	0.166094	4	0.037000	13 10 1 3	109 78 39 5	2 2 0 0
Node_8404	Node_8405	0.009094	Node_8420	0.212695	4	0.033813	9 9 1 3	109 78 39 5	1 0 0 0
Node_8403	Node_8421	0.005787	Node_8423	0.058438	3	0.020622	29 37 1 0	205 172 42 7	2 1 0 0
Node_8402	Node_8403	0.02971	Node_8423	0.070169	2	0.013206	20 31 1 0	205 172 42 7	5 0 0 0
Node_8401	Node_8402	0.02996	Node_8423	0.101856	2	0.023859	11 20 0 0	205 172 42 7	2 1 0 0
Node_8400	Node_8401	0.1355	Node_8423	0.095125	2	0.029807	7 13 0 0	205 172 42 7	1 1 0 0
Node_8399	Node_8400	0.3132	Node_8423	0.078666	4	0.045113	5 8 0 0	205 172 42 7	1 2 0 0
Node_8398	Node_8402	0.625	Node_8423	0.000000			1 4 1 0	205 172 42 7	6 6 0 0
Node_8397	Node_8398	0.2917	Node_8423	0.000000			0 1 0 0	205 172 42 7	1 2 1 0
Node_8396	Node_8423	0.1279	Node_8423	0.000000			0 0 0 0	205 172 42 7	23 25 1 0
Node_8395	Node_8424	0.0008513	Node_8695	0.018489	3	0.002847	199 159 3 7	6513 5439 517 422	4 3 0 0
Node_8394	Node_8395	0.02209	Node_8695	0.014004	3	0.000454	127 103 2 6	6513 5439 517 422	10 3 0 0
Node_8393	Node_8394	0.05812	Node_8695	0.012720	3	0.000128	117 98 2 6	6513 5439 517 422	3 2 0 0
Node_8392	Node_8393	0.09415	Node_8695	0.011966	3	0.000476	110 90 2 5	6513 5439 517 422	0 0 0 0
Node_8391	Node_8392	0.7772	Node_8695	0.002793	3	0.001068	53 41 2 3	6513 5439 517 422	3 1 0 0
Node_8390	Node_8391	0.9273	Node_8695	0.001145	4	0.000122	36 29 2 2	6513 5439 517 422	6 5 0 1
Node_8389	Node_8390	1	Node_8695	0.004656	4	0.001111	19 16 1 1	6513 5439 517 422	5 4 0 0
Node_8388	Node_8389	0.7466	Node_8695	0.000000			5 3 0 1	6513 5439 517 422	6 6 1 0
Node_8387	Node_8392	0.1105	Node_8695	0.021556	3	0.005759	45 44 0 1	6513 5439 517 422	9 4 0 1
Node_8386	Node_8387	0.4794	Node_8695	0.010456	2	0.004235	20 20 0 0	6513 5439 517 422	2 1 0 0
Node_8385	Node_8395	0.1476	Node_8695	0.013336	3	0.004886	59 50 1 1	6513 5439 517 422	3 3 0 0
Node_8384	Node_8385	0.6997	Node_8695	0.000000			3 6 0 0	6513 5439 517 422	13 11 0 1
Node_8383	Node_8384	0.3917	Node_8695	0.000000			1 4 0 0	6513 5439 517 422	1 2 0 0
Node_8382	Node_8385	0.2681	Node_8695	0.013524	4	0.005112	43 32 1 0	6513 5439 517 422	0 1 0 0
Node_8381	Node_8685	0.8182	Node_8695	0.000817	2	0.000384	13 10 0 0	6513 5439 517 422	9 5 1 0
Node_8380	Node_8686	0.3334	Node_8695	0.008775	3	0.002636	115 83 13 5	6513 5439 517 422	2 3 0 0
Node_8379	Node_8380	0.2401	Node_8695	0.012893	3	0.000805	94 74 13 4	6513 5439 517 422	7 5 0 0
Node_8378	Node_8379	0.02242	Node_8695	0.055187	3	0.001542	46 37 11 3	6513 5439 517 422	2 3 0 0
Node_8377	Node_8378	0.001178	Node_8695	0.122067	3	0.009458	31 25 11 3	6513 5439 517 422	3 1 0 0
Node_8376	Node_8377	1.435e-05	Node_8695	0.514731	3	0.025778	9 8 10 1	6513 5439 517 422	5 6 0 1
Node_8375	Node_8376	0.2182	Node_8695	0.000000			2 0 0 1	6513 5439 517 422	1 1 0 0
Node_8374	Node_8376	7.666e-08	Node_8695	0.725008	3	0.021942	5 7 10 0	6513 5439 517 422	1 0 0 0
Node_8373	Node_8379	0.7175	Node_8695	0.004381	1	0.000968	46 33 2 1	6513 5439 517 422	0 1 0 0
Node_8372	Node_8373	0.48	Node_8695	0.008182	4	0.002662	30 28 1 0	6513 5439 517 422	3 1 0 0
Node_8371	Node_8372	0.7711	Node_8695	0.014202	1	0.002412	14 16 1 0	6513 5439 517 422	6 4 0 0
Node_8370	Node_8687	0.4229	Node_8695	0.009167	1	0.002838	31 21 1 0	6513 5439 517 422	3 1 0 0
Node_8369	Node_8688	0.2415	Node_8695	0.008485	2	0.003266	69 68 3 2	6513 5439 517 422	3 4 0 0
Node_8368	Node_8369	0.03742	Node_8695	0.031028	3	0.015701	43 44 0 0	6513 5439 517 422	13 11 1 0
Node_8367	Node_8368	0.1741	Node_8695	0.016904	3	0.007323	30 28 0 0	6513 5439 517 422	3 3 0 0
Node_8366	Node_8689	0.3125	Node_8695	0.008130	1	0.001205	118 77 8 4	6513 5439 517 422	4 5 0 0
Node_8365	Node_8366	0.317	Node_8695	0.009047	1	0.000036	102 65 5 4	6513 5439 517 422	0 1 0 0
Node_8364	Node_8365	0.7404	Node_8695	0.009024	1	0.004521	62 42 2 4	6513 5439 517 422	14 11 2 0
Node_8363	Node_8364	0.4792	Node_8695	0.006441	4	0.000154	26 22 1 2	6513 5439 517 422	16 9 0 2
Node_8362	Node_8690	0.9363	Node_8695	0.000527	3	0.000012	269 224 24 16	6513 5439 517 422	3 0 0 1
Node_8361	Node_8362	0.626	Node_8695	0.001454	3	0.000354	179 150 10 9	6513 5439 517 422	3 4 0 0
Node_8360	Node_8361	0.7432	Node_8695	0.001955	3	0.000254	140 116 7 7	6513 5439 517 422	4 5 1 0
Node_8359	Node_8360	0.9239	Node_8695	0.000325	1	0.000028	70 61 5 4	6513 5439 517 422	11 12 0 1
Node_8358	Node_8359	0.7032	Node_8695	0.020890	1	0.002760	31 37 4 2	6513 5439 517 422	9 5 0 0
Node_8357	Node_8360	0.6152	Node_8695	0.006792	1	0.002776	43 31 1 1	6513 5439 517 422	16 12 1 1
Node_8356	Node_8357	0.4506	Node_8695	0.007688	3	0.001577	25 19 0 1	6513 5439 517 422	8 7 0 0
Node_8355	Node_8362	0.07968	Node_8695	0.022285	4	0.011540	54 42 7 6	6513 5439 517 422	33 28 7 1
Node_8354	Node_8691	0.001067	Node_8695	0.002249	4	0.000314	1372 1207 109 124	6513 5439 517 422	0 0 0 0
Node_8353	Node_8354	0.1407	Node_8695	0.001115	2	0.000530	1001 896 70 73	6513 5439 517 422	0 0 0 0
Node_8352	Node_8353	0.3073	Node_8695	0.000806	2	0.000264	933 836 70 67	6513 5439 517 422	0 0 0 0
Node_8351	Node_8352	0.3802	Node_8695	0.000835	2	0.000217	891 799 65 62	6513 5439 517 422	7 2 1 0
Node_8350	Node_8351	0.01069	Node_8695	0.005051	3	0.000080	484 411 20 29	6513 5439 517 422	2 3 0 0
Node_8349	Node_8350	0.02002	Node_8695	0.004661	3	0.000064	469 400 20 29	6513 5439 517 422	1 0 0 0
Node_8348	Node_8349	0.008653	Node_8695	0.006291	3	0.000300	415 363 16 28	6513 5439 517 422	0 0 0 0
Node_8347	Node_8348	0.003796	Node_8695	0.007274	3	0.000178	398 345 14 26	6513 5439 517 422	2 6 0 0
Node_8346	Node_8347	0.00182	Node_8695	0.009324	3	0.000257	364 315 11 25	6513 5439 517 422	1 1 0 0
Node_8345	Node_8346	0.002056	Node_8695	0.011213	3	0.000661	305 255 8 23	6513 5439 517 422	0 1 0 0
Node_8344	Node_8345	0.004377	Node_8695	0.016472	3	0.001845	170 157 3 13	6513 5439 517 422	11 4 0 0
Node_8343	Node_8344	0.01466	Node_8695	0.020151	3	0.002197	106 101 1 7	6513 5439 517 422	3 1 0 0
Node_8342	Node_8343	0.005499	Node_8695	0.026446	3	0.001725	95 86 0 4	6513 5439 517 422	0 0 0 0
Node_8341	Node_8342	0.01284	Node_8695	0.027025	3	0.004499	75 74 0 3	6513 5439 517 422	2 2 0 1
Node_8340	Node_8341	0.02971	Node_8695	0.024423	3	0.004072	62 62 0 3	6513 5439 517 422	1 2 0 0
Node_8339	Node_8340	0.04207	Node_8695	0.024553	3	0.004709	59 60 0 3	6513 5439 517 422	0 0 0 0
Node_8338	Node_8339	0.02863	Node_8695	0.032189	2	0.015597	36 40 0 0	6513 5439 517 422	3 4 0 0
Node_8337	Node_8338	0.04766	Node_8695	0.044722	2	0.004220	21 30 0 0	6513 5439 517 422	10 8 0 0
Node_8336	Node_8337	0.06046	Node_8695	0.087791	2	0.001527	10 21 0 0	6513 5439 517 422	1 1 0 0
Node_8335	Node_8336	0.1008	Node_8695	0.137210	1	0.001107	4 12 0 0	6513 5439 517 422	0 0 0 0
Node_8334	Node_8335	0.2069	Node_8695	0.000000			3 5 0 0	6513 5439 517 422	0 4 0 0
Node_8333	Node_8334	1	Node_8695	0.000000			1 2 0 0	6513 5439 517 422	1 0 0 0
Node_8332	Node_8336	0.62	Node_8695	0.061720	1	0.001541	5 9 0 0	6513 5439 517 422	1 0 0 0
Node_8331	Node_8332	0.717	Node_8695	0.000000			3 2 0 0	6513 5439 517 422	0 3 0 0
Node_8330	Node_8337	1	Node_8695	0.013539	4	0.004797	7 6 0 0	6513 5439 517 422	3 2 0 0
Node_8329	Node_8330	0.8795	Node_8695	0.000000			5 5 0 0	6513 5439 517 422	1 1 0 0
Node_8328	Node_8329	1	Node_8695	0.000000			3 2 0 0	6513 5439 517 422	0 1 0 0
Node_8327	Node_8339	0.2911	Node_8695	0.052406	4	0.002521	17 15 0 3	6513 5439 517 422	3 1 0 0
Node_8326	Node_8341	1	Node_8695	0.006020	2	0.002545	10 7 0 0	6513 5439 517 422	2 3 0 0
Node_8325	Node_8326	1	Node_8695	0.000000			4 3 0 0	6513 5439 517 422	0 0 0 0
Node_8324	Node_8326	0.8891	Node_8695	0.000000			6 4 0 0	6513 5439 517 422	0 0 0 0
Node_8323	Node_8343	0.124	Node_8695	0.127735	4	0.047972	7 10 1 2	6513 5439 517 422	4 5 0 1
Node_8322	Node_8344	0.3931	Node_8695	0.010751	4	0.004155	61 54 2 6	6513 5439 517 422	0 1 0 0
Node_8321	Node_8322	0.711	Node_8695	0.003654	3	0.001882	33 29 1 2	6513 5439 517 422	1 1 0 1
Node_8320	Node_8321	0.6079	Node_8695	0.009620	3	0.002655	24 23 0 1	6513 5439 517 422	1 0 0 0
Node_8319	Node_8320	0.4015	Node_8695	0.034907	1	0.012622	5 6 0 0	6513 5439 517 422	3 6 0 1
Node_8318	Node_8319	0.4412	Node_8695	0.000000			0 1 0 0	6513 5439 517 422	1 3 0 0
Node_8316	Node_8320	0.7927	Node_8695	0.004530	4	0.001452	9 8 0 0	6513 5439 517 422	7 3 0 0
Node_8315	Node_8322	0.6805	Node_8695	0.015759	4	0.000818	27 24 1 3	6513 5439 517 422	0 0 0 0
Node_8314	Node_8315	0.368	Node_8695	0.045143	4	0.003875	20 14 1 3	6513 5439 517 422	1 0 0 0
Node_8313	Node_8314	0.3703	Node_8695	0.000000			5 3 0 1	6513 5439 517 422	7 6 0 1
Node_8312	Node_8345	0.331	Node_8695	0.007050	3	0.003947	123 92 5 10	6513 5439 517 422	1 2 0 0
Node_8311	Node_8312	0.05519	Node_8695	0.019319	3	0.005345	92 63 1 6	6513 5439 517 422	0 0 0 0
Node_8310	Node_8311	0.118	Node_8695	0.013395	3	0.003333	67 51 1 5	6513 5439 517 422	10 4 0 1
Node_8309	Node_8310	0.293	Node_8695	0.015948	4	0.007888	54 40 1 5	6513 5439 517 422	4 4 0 0
Node_8308	Node_8309	0.6073	Node_8695	0.014624	2	0.003813	33 20 1 2	6513 5439 517 422	6 7 0 1
Node_8307	Node_8308	0.4232	Node_8695	0.000000			3 0 0 0	6513 5439 517 422	20 12 1 2
Node_8306	Node_8311	0.5971	Node_8695	0.000000			2 2 0 0	6513 5439 517 422	13 6 0 0
Node_8305	Node_8312	0.3803	Node_8695	0.027261	4	0.004705	23 20 2 3	6513 5439 517 422	8 9 2 1
Node_8304	Node_8305	0.847	Node_8695	0.000000			1 0 0 0	6513 5439 517 422	6 8 0 0
Node_8303	Node_8346	0.5156	Node_8695	0.012965	2	0.001910	53 58 2 2	6513 5439 517 422	6 1 1 0
Node_8302	Node_8303	0.2833	Node_8695	0.013895	2	0.003221	40 44 1 2	6513 5439 517 422	1 2 0 0
Node_8301	Node_8302	0.7144	Node_8695	0.005936	2	0.001865	20 20 1 0	6513 5439 517 422	6 3 0 0
Node_8300	Node_8301	0.8941	Node_8695	0.000000			1 2 0 0	6513 5439 517 422	13 12 1 0
Node_8299	Node_8347	0.915	Node_8695	0.022740	3	0.002636	21 19 3 0	6513 5439 517 422	12 10 0 1
Node_8298	Node_8349	0.5466	Node_8695	0.004825	3	0.001599	43 36 4 1	6513 5439 517 422	11 1 0 0
Node_8297	Node_8298	0.1494	Node_8695	0.089288	3	0.010282	13 15 4 0	6513 5439 517 422	2 0 0 0
Node_8296	Node_8298	0.5868	Node_8695	0.009428	2	0.003447	19 19 0 0	6513 5439 517 422	9 2 0 1
Node_8295	Node_8351	0.04812	Node_8695	0.005163	1	0.001653	391 374 45 32	6513 5439 517 422	14 11 0 1
Node_8294	Node_8295	0.1666	Node_8695	0.003837	1	0.000742	327 314 35 24	6513 5439 517 422	5 4 0 0
Node_8293	Node_8294	0.2986	Node_8695	0.002984	1	0.000129	272 265 25 18	6513 5439 517 422	22 19 3 2
Node_8292	Node_8293	0.3647	Node_8695	0.002884	1	0.000076	253 246 23 17	6513 5439 517 422	0 0 0 0
Node_8291	Node_8292	0.2915	Node_8695	0.004343	2	0.000150	183 185 15 11	6513 5439 517 422	0 1 1 1
Node_8290	Node_8291	0.481	Node_8695	0.004912	1	0.000298	154 158 13 10	6513 5439 517 422	12 6 0 1
Node_8289	Node_8290	0.3711	Node_8695	0.011867	2	0.000179	102 117 8 6	6513 5439 517 422	28 16 5 3
Node_8288	Node_8289	0.07046	Node_8695	0.026439	1	0.001493	51 68 6 3	6513 5439 517 422	0 0 0 0
Node_8287	Node_8288	0.05996	Node_8695	0.044242	1	0.007706	32 47 5 1	6513 5439 517 422	4 3 0 0
Node_8286	Node_8287	0.08338	Node_8695	0.059142	1	0.016052	22 32 5 1	6513 5439 517 422	1 0 0 0
Node_8285	Node_8288	0.5047	Node_8695	0.017367	1	0.003141	15 17 1 1	6513 5439 517 422	0 1 0 1
Node_8284	Node_8289	0.7017	Node_8695	0.009105	3	0.002000	50 47 1 3	6513 5439 517 422	1 2 1 0
Node_8283	Node_8284	0.2885	Node_8695	0.024899	1	0.007931	30 37 1 3	6513 5439 517 422	6 5 0 0
Node_8282	Node_8283	0.3587	Node_8695	0.024363	2	0.001943	21 28 1 1	6513 5439 517 422	3 3 0 0
Node_8281	Node_8292	0.879	Node_8695	0.003777	3	0.001253	70 60 7 5	6513 5439 517 422	0 0 0 0
Node_8280	Node_8281	0.5465	Node_8695	0.017470	3	0.004774	18 15 2 1	6513 5439 517 422	25 21 4 1
Node_8279	Node_8280	0.5645	Node_8695	0.022894	4	0.008807	6 5 0 0	6513 5439 517 422	6 5 2 0
Node_8278	Node_8295	0.04469	Node_8695	0.048886	3	0.026412	50 53 10 8	6513 5439 517 422	9 3 0 0
Node_8277	Node_8353	0.03538	Node_8695	0.026693	3	0.006051	64 60 0 6	6513 5439 517 422	4 0 0 0
Node_8276	Node_8277	0.4427	Node_8695	0.045465	1	0.016976	16 22 0 2	6513 5439 517 422	14 6 0 0
Node_8275	Node_8276	0.2683	Node_8695	0.181075	1	0.044972	3 8 0 1	6513 5439 517 422	6 7 0 0
Node_8274	Node_8277	0.1793	Node_8695	0.011964	4	0.005937	16 16 0 1	6513 5439 517 422	18 16 0 3
Node_8273	Node_8354	7.605e-06	Node_8695	0.017551	4	0.001959	358 294 37 50	6513 5439 517 422	13 17 2 1
Node_8272	Node_8273	0.7174	Node_8273	0.000136	2	0.000064	316 253 33 42	358 294 37 50	7 4 0 3
Node_8271	Node_8272	0.6227	Node_8273	0.000339	3	0.000145	287 229 31 37	358 294 37 50	0 0 0 0
Node_8270	Node_8271	0.8083	Node_8273	0.000455	3	0.000136	245 194 27 33	358 294 37 50	0 0 0 0
Node_8269	Node_8270	0.1455	Node_8273	0.031747	3	0.004984	61 43 0 5	358 294 37 50	25 25 3 5
Node_8268	Node_8269	0.039	Node_8273	0.029677	3	0.006099	51 33 0 5	358 294 37 50	1 2 0 0
Node_8267	Node_8268	0.1055	Node_8273	0.023180	3	0.002003	42 30 0 5	358 294 37 50	1 0 0 0
Node_8266	Node_8267	0.1797	Node_8273	0.043496	4	0.016351	15 8 0 3	358 294 37 50	1 0 0 1
Node_8265	Node_8266	0.1798	Node_8273	0.088606	2	0.032983	13 5 0 3	358 294 37 50	0 0 0 0
Node_8264	Node_8265	0.8494	Node_8273	0.033132	4	0.005987	6 4 0 1	358 294 37 50	1 0 0 0
Node_8263	Node_8265	0.09433	Node_8273	0.000000			6 1 0 0	358 294 37 50	0 0 0 2
Node_8262	Node_8267	0.1978	Node_8273	0.022904	3	0.009610	26 22 0 1	358 294 37 50	0 0 0 0
Node_8261	Node_8262	0.6912	Node_8273	0.015733	4	0.005216	13 12 0 0	358 294 37 50	3 1 0 1
Node_8260	Node_8261	0.9393	Node_8273	0.000000			5 5 0 0	358 294 37 50	2 1 0 0
Node_8259	Node_8270	0.0911	Node_8273	0.004602	3	0.000522	138 113 20 21	358 294 37 50	21 13 4 2
Node_8258	Node_8259	0.2646	Node_8273	0.006856	3	0.000787	97 80 15 15	358 294 37 50	3 5 1 1
Node_8257	Node_8258	0.3597	Node_8273	0.006936	3	0.003048	33 25 4 5	358 294 37 50	43 33 8 6
Node_8256	Node_8692	0.1453	Node_8695	0.010661	4	0.000802	93 77 5 1	6513 5439 517 422	5 2 1 0
Node_8255	Node_8256	0.4571	Node_8695	0.007046	4	0.001157	68 52 5 1	6513 5439 517 422	1 3 0 0
Node_8254	Node_8255	0.8091	Node_8695	0.007108	3	0.003395	20 16 0 1	6513 5439 517 422	15 11 1 0
Node_8253	Node_8693	0.0007975	Node_8695	0.016488	4	0.006732	247 231 32 32	6513 5439 517 422	10 6 1 0
Node_8252	Node_8253	6.567e-05	Node_8695	0.020208	4	0.007597	220 211 29 31	6513 5439 517 422	1 1 1 1
Node_8251	Node_8252	0.001731	Node_8695	0.018984	4	0.007023	181 175 23 25	6513 5439 517 422	0 0 0 0
Node_8250	Node_8251	4.389e-06	Node_8695	0.047728	4	0.020595	88 96 15 17	6513 5439 517 422	40 40 7 7
Node_8249	Node_8250	0.9404	Node_8250	0.004375	3	0.001630	54 64 12 12	88 96 15 17	11 5 0 1
Node_8248	Node_8249	0.8045	Node_8250	0.005007	4	0.001714	28 27 4 6	88 96 15 17	4 7 1 2
Node_8247	Node_8251	0.3271	Node_8695	0.002212	2	0.000809	24 18 1 1	6513 5439 517 422	29 21 0 0
Node_8246	Node_8694	0.6718	Node_8695	0.008302	1	0.000961	98 64 6 3	6513 5439 517 422	8 10 1 2
Node_8245	Node_8246	0.5268	Node_8695	0.027663	4	0.012722	29 20 3 3	6513 5439 517 422	18 11 2 0
Node_8244	Node_8246	0.1125	Node_8695	0.021201	1	0.006986	32 20 0 0	6513 5439 517 422	19 13 1 0
Node_8243	Node_8695	0.007206	Node_8695	0.046137	1	0.022357	22 29 0 3	6513 5439 517 422	20 21 0 4
Node_8242	Node_8696	2.2e-16	Node_8696	0.020549	4	0.009689	1274 1221 217 211	7839 6718 747 643	27 29 6 8
Node_8241	Node_8242	0.4404	Node_8242	0.000068	1	0.000037	1086 1023 186 173	1274 1221 217 211	1 2 2 0
Node_8240	Node_8241	0.7388	Node_8242	0.000031	1	0.000003	1013 958 169 163	1274 1221 217 211	6 4 1 0
Node_8239	Node_8240	0.0009339	Node_8242	0.002107	3	0.000665	748 671 150 129	1274 1221 217 211	3 4 0 1
Node_8238	Node_8239	0.00851	Node_8242	0.004645	3	0.001488	399 340 84 59	1274 1221 217 211	2 1 0 0
Node_8237	Node_8238	1.574e-05	Node_8242	0.037292	1	0.016716	166 121 8 12	1274 1221 217 211	34 39 3 7
Node_8236	Node_8237	2.028e-06	Node_8242	0.053795	3	0.026172	125 94 4 6	1274 1221 217 211	0 0 0 0
Node_8235	Node_8236	0.3246	Node_8236	0.011747	4	0.001434	63 42 1 5	125 94 4 6	2 4 0 0
Node_8234	Node_8235	0.2257	Node_8236	0.009117	4	0.004220	52 33 0 3	125 94 4 6	6 3 0 0
Node_8233	Node_8234	0.6896	Node_8236	0.010904	4	0.000910	31 21 0 2	125 94 4 6	3 1 0 0
Node_8232	Node_8233	0.6007	Node_8236	0.023874	4	0.001226	23 16 0 2	125 94 4 6	0 0 0 0
Node_8231	Node_8232	0.9156	Node_8236	0.009325	3	0.001857	14 10 0 0	125 94 4 6	3 1 0 0
Node_8230	Node_8231	0.782	Node_8236	0.032979	3	0.014906	11 6 0 0	125 94 4 6	0 0 0 0
Node_8229	Node_8230	0.8497	Node_8236	0.069784	3	0.028439	7 4 0 0	125 94 4 6	1 1 0 0
Node_8228	Node_8229	0.8243	Node_8236	0.000000			6 3 0 0	125 94 4 6	0 0 0 0
Node_8227	Node_8228	0.6965	Node_8236	0.000000			2 0 0 0	125 94 4 6	1 1 0 0
Node_8226	Node_8234	0.7891	Node_8236	0.032396	4	0.007462	14 10 0 1	125 94 4 6	4 1 0 0
Node_8225	Node_8226	0.7259	Node_8236	0.098117	2	0.030093	10 3 0 0	125 94 4 6	0 2 0 0
Node_8224	Node_8225	0.3765	Node_8236	0.141046	2	0.040605	9 2 0 0	125 94 4 6	0 0 0 0
Node_8223	Node_8224	0.632	Node_8236	0.000000			6 2 0 0	125 94 4 6	0 0 0 0
Node_8222	Node_8223	0.632	Node_8236	0.000000			6 2 0 0	125 94 4 6	0 0 0 0
Node_8220	Node_8236	0.3246	Node_8236	0.014305	4	0.008104	47 42 2 0	125 94 4 6	13 6 1 1
Node_8219	Node_8220	0.08884	Node_8236	0.017812	2	0.011197	44 42 2 0	125 94 4 6	0 0 0 0
Node_8218	Node_8219	0.06948	Node_8236	0.027902	1	0.013300	34 36 2 0	125 94 4 6	7 5 0 0
Node_8217	Node_8218	0.2234	Node_8236	0.018769	1	0.001246	18 20 0 0	125 94 4 6	0 2 0 0
Node_8216	Node_8217	0.8195	Node_8236	0.006672	1	0.002450	16 14 0 0	125 94 4 6	1 1 0 0
Node_8215	Node_8216	0.8667	Node_8236	0.018650	1	0.005306	12 12 0 0	125 94 4 6	1 0 0 0
Node_8214	Node_8218	0.1817	Node_8236	0.059899	3	0.003482	12 9 1 0	125 94 4 6	4 5 1 0
Node_8211	Node_8237	0.408	Node_8242	0.032889	2	0.007129	33 19 3 6	1274 1221 217 211	8 8 1 0
Node_8210	Node_8238	3.125e-09	Node_8242	0.036265	3	0.001782	195 177 73 38	1274 1221 217 211	4 3 0 2
Node_8209	Node_8210	0.1461	Node_8210	0.001109	3	0.000046	160 143 67 31	195 177 73 38	3 4 1 0
Node_8208	Node_8209	0.01176	Node_8210	0.005201	3	0.000961	129 113 61 28	195 177 73 38	0 0 0 0
Node_8207	Node_8208	0.1789	Node_8210	0.026329	2	0.005278	29 16 8 6	195 177 73 38	54 49 27 14
Node_8206	Node_8207	0.1586	Node_8210	0.000000			4 2 0 0	195 177 73 38	22 11 6 6
Node_8205	Node_8239	0.2259	Node_8242	0.002305	4	0.000857	330 320 65 67	1274 1221 217 211	17 10 1 3
Node_8204	Node_8205	0.09222	Node_8242	0.003492	4	0.001501	304 305 63 65	1274 1221 217 211	0 0 0 0
Node_8203	Node_8204	0.251	Node_8242	0.004460	3	0.001395	157 159 36 31	1274 1221 217 211	3 7 0 3
Node_8202	Node_8203	0.4574	Node_8242	0.004082	3	0.001854	128 128 28 26	1274 1221 217 211	12 14 2 3
Node_8201	Node_8202	0.5886	Node_8242	0.004108	1	0.002474	85 93 12 17	1274 1221 217 211	0 0 0 0
Node_8200	Node_8201	0.4402	Node_8242	0.009489	4	0.003271	55 63 10 14	1274 1221 217 211	12 14 1 2
Node_8199	Node_8200	0.3119	Node_8242	0.016488	4	0.001788	31 34 5 9	1274 1221 217 211	10 6 1 3
Node_8198	Node_8202	0.01783	Node_8242	0.048294	3	0.008058	43 35 16 9	1274 1221 217 211	0 0 0 0
Node_8197	Node_8204	0.502	Node_8242	0.003664	4	0.000438	118 113 17 25	1274 1221 217 211	26 26 10 6
Node_8196	Node_8197	0.5538	Node_8242	0.003239	4	0.001164	50 52 7 10	1274 1221 217 211	20 25 4 6
Node_8195	Node_8196	0.924	Node_8242	0.006903	4	0.002651	32 26 4 6	1274 1221 217 211	1 6 0 0
Node_8194	Node_8197	0.553	Node_8242	0.065384	1	0.026443	22 11 0 3	1274 1221 217 211	26 25 6 6
Node_8193	Node_8240	1.429e-06	Node_8242	0.020747	3	0.004063	249 269 17 32	1274 1221 217 211	13 14 2 1
Node_8192	Node_8193	0.6594	Node_8193	0.004313	4	0.001451	124 133 5 10	249 269 17 32	10 16 4 4
Node_8191	Node_8192	0.02218	Node_8193	0.009229	4	0.002354	105 103 4 6	249 269 17 32	4 3 0 0
Node_8190	Node_8191	0.04067	Node_8193	0.014247	4	0.000858	75 88 4 3	249 269 17 32	11 8 0 1
Node_8189	Node_8190	0.1735	Node_8193	0.009810	4	0.000697	61 70 4 3	249 269 17 32	3 2 0 0
Node_8188	Node_8189	0.2225	Node_8193	0.017697	4	0.004309	36 43 3 1	249 269 17 32	0 0 0 0
Node_8187	Node_8188	0.2922	Node_8193	0.022407	3	0.011172	26 34 3 1	249 269 17 32	0 0 0 0
Node_8186	Node_8189	0.9592	Node_8193	0.000534	4	0.000231	25 27 1 2	249 269 17 32	0 0 0 0
Node_8185	Node_8193	0.6594	Node_8193	0.001819	4	0.000471	96 98 6 14	249 269 17 32	19 22 2 4
Node_8184	Node_8185	0.6208	Node_8193	0.003498	4	0.000937	38 45 2 6	249 269 17 32	3 1 0 2
Node_8183	Node_8184	0.8418	Node_8193	0.005234	4	0.000344	26 27 1 4	249 269 17 32	5 6 0 1
Node_8182	Node_8185	0.8408	Node_8193	0.000946	3	0.000469	50 51 3 5	249 269 17 32	5 1 1 1
Node_8181	Node_8182	0.721	Node_8193	0.005344	2	0.001468	33 30 2 3	249 269 17 32	5 2 0 1
Node_8180	Node_8241	0.525	Node_8242	0.010764	3	0.000718	63 56 16 10	1274 1221 217 211	4 5 0 0
Node_8179	Node_8242	0.4404	Node_8242	0.003333	4	0.001485	180 191 28 38	1274 1221 217 211	7 5 1 0
Node_8178	Node_8179	0.1948	Node_8242	0.006838	3	0.004074	137 154 18 29	1274 1221 217 211	5 0 0 0
Node_8177	Node_8178	0.001295	Node_8242	0.029689	3	0.003042	94 105 4 18	1274 1221 217 211	5 2 0 0
Node_8176	Node_8177	0.01054	Node_8242	0.026049	2	0.015504	17 23 1 4	1274 1221 217 211	21 29 0 5
Node_8175	Node_8176	0.441	Node_8242	0.018589	2	0.008306	16 21 1 3	1274 1221 217 211	1 2 0 0
Node_8174	Node_8175	0.4102	Node_8242	0.022916	3	0.005984	12 14 0 2	1274 1221 217 211	1 0 0 1
Node_8173	Node_8174	0.8487	Node_8242	0.000000			2 2 0 0	1274 1221 217 211	4 5 0 1
Node_8172	Node_8174	0.8487	Node_8242	0.021723	4	0.004371	5 6 0 1	1274 1221 217 211	1 1 0 0
Node_8171	Node_8175	0.4645	Node_8242	0.000000			2 5 1 0	1274 1221 217 211	1 2 0 0
Node_8169	Node_8177	0.1673	Node_8242	0.011851	3	0.001375	35 30 2 5	1274 1221 217 211	21 23 1 4
Node_8168	Node_8697	2.2e-16	Node_8697	0.021651	2	0.001877	7040 21072 847 1260	14917 27838 1607 1914	16 30 6 4
Node_8167	Node_8168	2.2e-16	Node_8168	0.000060	2	0.000004	6723 20576 814 1188	7040 21072 847 1260	13 29 2 2
Node_8166	Node_8167	9.59e-08	Node_8167	0.000004	2	0.000001	6656 20472 811 1169	6723 20576 814 1188	1 8 0 0
Node_8165	Node_8166	1.353e-05	Node_8166	0.000002	2	0.000000	6608 20397 806 1155	6656 20472 811 1169	7 21 1 3
Node_8164	Node_8165	0.122	Node_8166	0.000003	1	0.000001	6431 19881 792 1130	6656 20472 811 1169	0 0 0 0
Node_8163	Node_8164	2.2e-16	Node_8166	0.006245	1	0.000601	2522 10214 404 485	6656 20472 811 1169	0 2 1 0
Node_8162	Node_8163	0.3568	Node_8163	0.000001	4	0.000000	2511 10180 402 485	2522 10214 404 485	2 9 0 0
Node_8161	Node_8162	0.7343	Node_8163	0.000001	4	0.000000	2508 10151 401 484	2522 10214 404 485	0 4 0 0
Node_8160	Node_8161	0.697	Node_8163	0.000001	4	0.000000	2502 10117 399 482	2522 10214 404 485	0 0 0 0
Node_8159	Node_8160	8.144e-07	Node_8163	0.000073	2	0.000004	2412 9546 390 470	2522 10214 404 485	0 0 0 0
Node_8158	Node_8159	5.869e-05	Node_8159	0.000020	1	0.000000	2328 9366 381 462	2412 9546 390 470	0 3 0 0
Node_8157	Node_8158	0.0001316	Node_8159	0.000277	4	0.000032	1792 7229 299 313	2412 9546 390 470	0 0 0 0
Node_8156	Node_8157	0.0004159	Node_8159	0.000277	4	0.000021	1732 6974 283 301	2412 9546 390 470	1 0 0 0
Node_8155	Node_8156	0.000598	Node_8159	0.000265	4	0.000022	1726 6952 282 301	2412 9546 390 470	0 1 0 0
Node_8154	Node_8155	0.001698	Node_8159	0.000239	4	0.000008	1719 6873 281 299	2412 9546 390 470	0 2 0 0
Node_8153	Node_8154	0.002137	Node_8159	0.000236	4	0.000006	1714 6845 280 298	2412 9546 390 470	0 0 0 0
Node_8152	Node_8153	0.005865	Node_8159	0.000237	4	0.000024	1621 6493 272 284	2412 9546 390 470	0 0 0 0
Node_8151	Node_8152	0.02605	Node_8159	0.000189	4	0.000014	1585 6300 264 279	2412 9546 390 470	0 0 0 0
Node_8150	Node_8151	0.01239	Node_8159	0.000230	4	0.000054	1516 6159 245 271	2412 9546 390 470	0 2 0 0
Node_8149	Node_8150	0.0006001	Node_8159	0.000464	2	0.000130	1372 5717 227 244	2412 9546 390 470	0 0 0 0
Node_8148	Node_8149	0.01365	Node_8159	0.000566	4	0.000029	1003 4046 161 164	2412 9546 390 470	0 0 0 0
Node_8147	Node_8148	0.0005951	Node_8159	0.001389	4	0.000360	743 3150 131 117	2412 9546 390 470	0 4 0 0
Node_8146	Node_8147	0.0001362	Node_8159	0.002066	4	0.000578	624 2702 109 94	2412 9546 390 470	0 2 0 0
Node_8145	Node_8146	0.0001247	Node_8159	0.002295	4	0.000799	578 2537 106 88	2412 9546 390 470	0 0 0 0
Node_8144	Node_8145	0.001485	Node_8159	0.001946	4	0.000929	521 2269 103 84	2412 9546 390 470	0 3 0 0
Node_8143	Node_8144	0.02127	Node_8159	0.001745	2	0.000267	367 1656 65 65	2412 9546 390 470	0 4 0 0
Node_8142	Node_8143	0.02858	Node_8159	0.001749	2	0.000189	353 1602 62 64	2412 9546 390 470	0 0 0 0
Node_8141	Node_8142	0.02662	Node_8159	0.001956	2	0.000358	325 1488 60 59	2412 9546 390 470	0 0 0 0
Node_8140	Node_8141	0.0485	Node_8159	0.003111	3	0.000304	210 875 51 38	2412 9546 390 470	0 0 0 0
Node_8139	Node_8140	0.0685	Node_8159	0.004311	2	0.000013	113 563 18 21	2412 9546 390 470	0 0 0 0
Node_8138	Node_8139	0.1963	Node_8159	0.002830	2	0.000013	113 539 18 21	2412 9546 390 470	0 1 0 0
Node_8137	Node_8138	0.256	Node_8159	0.002471	2	0.000019	112 529 18 21	2412 9546 390 470	0 1 0 0
Node_8136	Node_8137	0.09798	Node_8159	0.006387	1	0.000484	65 353 11 16	2412 9546 390 470	0 0 0 0
Node_8135	Node_8136	0.1343	Node_8159	0.005407	1	0.000360	65 344 11 16	2412 9546 390 470	0 3 0 0
Node_8134	Node_8135	0.5657	Node_8159	0.002580	1	0.000029	63 306 11 14	2412 9546 390 470	1 1 0 0
Node_8133	Node_8134	0.7128	Node_8159	0.001012	1	0.000046	62 278 11 13	2412 9546 390 470	1 15 0 1
Node_8132	Node_8133	0.9163	Node_8159	0.001007	1	0.000592	59 252 11 13	2412 9546 390 470	0 0 0 0
Node_8131	Node_8132	0.8796	Node_8159	0.001944	3	0.000647	51 202 10 11	2412 9546 390 470	0 2 0 0
Node_8130	Node_8131	0.803	Node_8159	0.002703	3	0.000976	48 195 10 11	2412 9546 390 470	0 2 0 0
Node_8129	Node_8130	0.522	Node_8159	0.007246	3	0.001385	36 140 9 8	2412 9546 390 470	0 0 0 0
Node_8128	Node_8129	0.3538	Node_8159	0.012280	3	0.004455	30 116 8 8	2412 9546 390 470	0 0 0 0
Node_8127	Node_8128	0.4904	Node_8159	0.008904	3	0.003255	26 97 6 6	2412 9546 390 470	0 4 1 0
Node_8126	Node_8127	0.3822	Node_8159	0.020294	3	0.002477	18 71 6 4	2412 9546 390 470	1 2 0 0
Node_8125	Node_8126	0.3185	Node_8159	0.023163	2	0.008042	16 51 4 3	2412 9546 390 470	0 7 1 1
Node_8124	Node_8125	0.6429	Node_8159	0.036362	3	0.008374	7 24 2 1	2412 9546 390 470	1 2 0 0
Node_8123	Node_8124	0.6562	Node_8159	0.022933	2	0.000899	4 12 0 0	2412 9546 390 470	1 5 1 1
Node_8122	Node_8123	0.8312	Node_8159	0.032041	2	0.000946	4 11 0 0	2412 9546 390 470	0 0 0 0
Node_8121	Node_8122	0.8921	Node_8159	0.055461	2	0.005456	3 8 0 0	2412 9546 390 470	0 2 0 0
Node_8120	Node_8126	0.5624	Node_8159	0.000000			1 8 1 0	2412 9546 390 470	1 5 0 0
Node_8119	Node_8127	0.6704	Node_8159	0.025425	4	0.004456	7 24 0 2	2412 9546 390 470	0 0 0 0
Node_8118	Node_8119	0.375	Node_8159	0.078061	4	0.008910	4 14 0 2	2412 9546 390 470	0 0 0 0
Node_8117	Node_8118	0.4487	Node_8159	0.000000			1 3 0 1	2412 9546 390 470	1 3 0 0
Node_8115	Node_8119	0.8921	Node_8159	0.000000			0 1 0 0	2412 9546 390 470	3 9 0 0
Node_8114	Node_8128	0.3408	Node_8159	0.107492	4	0.038341	3 14 1 2	2412 9546 390 470	1 1 0 0
Node_8113	Node_8114	1	Node_8159	0.000000			1 3 0 0	2412 9546 390 470	0 0 0 0
Node_8110	Node_8129	0.8484	Node_8159	0.012992	3	0.002190	6 23 1 0	2412 9546 390 470	0 1 0 0
Node_8109	Node_8110	0.6839	Node_8159	0.025483	3	0.008744	6 19 1 0	2412 9546 390 470	0 0 0 0
Node_8108	Node_8109	0.615	Node_8159	0.000000			2 8 0 0	2412 9546 390 470	1 3 1 0
Node_8107	Node_8108	1	Node_8159	0.000000			1 5 0 0	2412 9546 390 470	0 1 0 0
Node_8106	Node_8109	0.7542	Node_8159	0.000000			2 8 0 0	2412 9546 390 470	1 0 0 0
Node_8105	Node_8110	0.6891	Node_8159	0.000000			0 3 0 0	2412 9546 390 470	0 1 0 0
Node_8103	Node_8130	0.8899	Node_8159	0.004163	4	0.000701	12 55 1 3	2412 9546 390 470	0 0 0 0
Node_8102	Node_8103	0.8622	Node_8159	0.011619	3	0.006158	2 14 0 0	2412 9546 390 470	0 1 0 0
Node_8101	Node_8102	0.7105	Node_8159	0.000000			0 2 0 0	2412 9546 390 470	0 3 0 0
Node_8100	Node_8102	1	Node_8159	0.000000			2 7 0 0	2412 9546 390 470	0 2 0 0
Node_8099	Node_8103	0.822	Node_8159	0.015767	4	0.003133	10 40 0 3	2412 9546 390 470	0 0 1 0
Node_8098	Node_8099	0.2902	Node_8159	0.092189	4	0.023038	1 10 0 1	2412 9546 390 470	1 3 0 1
Node_8097	Node_8132	0.7738	Node_8159	0.006215	1	0.000473	8 47 1 1	2412 9546 390 470	0 1 0 1
Node_8096	Node_8097	0.7796	Node_8159	0.003251	1	0.000308	6 22 0 0	2412 9546 390 470	1 3 0 0
Node_8095	Node_8096	0.8616	Node_8159	0.007406	2	0.000467	5 17 0 0	2412 9546 390 470	1 3 0 0
Node_8094	Node_8095	0.906	Node_8159	0.010975	2	0.000485	5 16 0 0	2412 9546 390 470	0 0 0 0
Node_8093	Node_8094	0.7111	Node_8159	0.038671	2	0.000578	5 12 0 0	2412 9546 390 470	0 0 0 0
Node_8092	Node_8093	0.642	Node_8159	0.050611	2	0.000606	5 11 0 0	2412 9546 390 470	0 0 0 0
Node_8091	Node_8092	0.8312	Node_8159	0.032041	2	0.000946	4 11 0 0	2412 9546 390 470	0 0 0 0
Node_8090	Node_8091	0.8114	Node_8159	0.043870	2	0.000999	4 10 0 0	2412 9546 390 470	0 0 0 0
Node_8089	Node_8090	0.8921	Node_8159	0.028195	2	0.004814	3 10 0 0	2412 9546 390 470	0 0 0 0
Node_8088	Node_8089	1	Node_8159	0.000000			2 7 0 0	2412 9546 390 470	0 0 0 0
Node_8082	Node_8088	0.5708	Node_8159	0.000000			2 3 0 0	2412 9546 390 470	0 1 0 0
Node_8081	Node_8082	0.4815	Node_8159	0.000000			2 3 0 0	2412 9546 390 470	0 0 0 0
Node_8080	Node_8089	1	Node_8159	0.000000			1 3 0 0	2412 9546 390 470	0 0 0 0
Node_8074	Node_8134	0.2796	Node_8159	0.000000			0 4 0 0	2412 9546 390 470	0 9 0 0
Node_8073	Node_8135	0.01564	Node_8159	0.099014	1	0.009002	1 37 0 2	2412 9546 390 470	0 0 0 0
Node_8072	Node_8073	0.03997	Node_8159	0.000000			1 9 0 0	2412 9546 390 470	0 22 0 2
Node_8071	Node_8073	0.7413	Node_8159	0.000000			0 4 0 0	2412 9546 390 470	0 2 0 0
Node_8070	Node_8136	0.7413	Node_8159	0.000000			0 3 0 0	2412 9546 390 470	0 3 0 0
Node_8068	Node_8137	0.6619	Node_8159	0.002819	4	0.000861	47 172 7 5	2412 9546 390 470	0 4 0 0
Node_8067	Node_8068	0.5649	Node_8159	0.004537	1	0.001809	46 154 7 5	2412 9546 390 470	0 0 0 0
Node_8066	Node_8067	0.4936	Node_8159	0.007575	1	0.002811	34 108 5 3	2412 9546 390 470	1 5 0 0
Node_8065	Node_8066	0.4414	Node_8159	0.009767	1	0.003023	34 103 5 3	2412 9546 390 470	0 2 0 0
Node_8064	Node_8065	0.4197	Node_8159	0.010419	1	0.003330	33 99 5 3	2412 9546 390 470	0 1 0 0
Node_8063	Node_8064	0.4548	Node_8159	0.009502	1	0.003444	32 98 5 3	2412 9546 390 470	0 0 0 0
Node_8062	Node_8063	0.3978	Node_8159	0.010006	2	0.003507	30 92 5 3	2412 9546 390 470	1 0 0 0
Node_8061	Node_8062	0.5307	Node_8159	0.009177	2	0.003398	29 91 5 3	2412 9546 390 470	0 0 0 0
Node_8060	Node_8061	0.4093	Node_8159	0.014078	2	0.003589	29 84 5 3	2412 9546 390 470	0 2 0 0
Node_8059	Node_8060	0.05611	Node_8159	0.214719	2	0.003025	6 6 0 0	2412 9546 390 470	1 1 0 0
Node_8058	Node_8059	0.6778	Node_8159	0.000000			2 5 0 0	2412 9546 390 470	1 1 0 0
Node_8052	Node_8060	0.647	Node_8159	0.006889	2	0.002016	22 74 4 3	2412 9546 390 470	0 3 1 0
Node_8051	Node_8052	0.8711	Node_8159	0.006830	1	0.000400	17 53 1 2	2412 9546 390 470	1 6 1 0
Node_8050	Node_8051	1	Node_8159	0.000000			1 3 0 0	2412 9546 390 470	0 2 0 0
Node_8049	Node_8051	0.7395	Node_8159	0.003209	4	0.000942	11 42 1 2	2412 9546 390 470	5 6 0 0
Node_8047	Node_8065	1	Node_8159	0.000000			0 1 0 0	2412 9546 390 470	1 2 0 0
Node_8045	Node_8067	0.9243	Node_8159	0.113705	4	0.008780	2 12 0 2	2412 9546 390 470	9 29 2 0
Node_8044	Node_8068	0.418	Node_8159	0.038831	1	0.002097	1 17 0 0	2412 9546 390 470	0 1 0 0
Node_8043	Node_8044	0.5232	Node_8159	0.032776	1	0.006917	1 14 0 0	2412 9546 390 470	0 1 0 0
Node_8042	Node_8043	0.8627	Node_8159	0.000000			1 9 0 0	2412 9546 390 470	0 1 0 0
Node_8041	Node_8042	0.8492	Node_8159	0.000000			1 9 0 0	2412 9546 390 470	0 0 0 0
Node_8040	Node_8041	1	Node_8159	0.000000			1 5 0 0	2412 9546 390 470	0 1 0 0
Node_8039	Node_8040	1	Node_8159	0.000000			1 3 0 0	2412 9546 390 470	0 0 0 0
Node_8033	Node_8138	0.8492	Node_8159	0.000000			1 9 0 0	2412 9546 390 470	0 0 0 0
Node_8032	Node_8033	0.838	Node_8159	0.000000			0 7 0 0	2412 9546 390 470	1 1 0 0
Node_8031	Node_8032	0.7105	Node_8159	0.000000			0 5 0 0	2412 9546 390 470	0 0 0 0
Node_8029	Node_8139	0.04345	Node_8159	0.102051	1	0.000379	0 22 0 0	2412 9546 390 470	0 1 0 0
Node_8028	Node_8029	0.0525	Node_8159	0.096654	1	0.000478	0 20 0 0	2412 9546 390 470	0 2 0 0
Node_8027	Node_8028	0.1183	Node_8159	0.088836	1	0.002197	0 17 0 0	2412 9546 390 470	0 1 0 0
Node_8026	Node_8027	0.1478	Node_8159	0.082428	1	0.007302	0 14 0 0	2412 9546 390 470	0 3 0 0
Node_8025	Node_8026	0.6395	Node_8159	0.000000			0 4 0 0	2412 9546 390 470	0 4 0 0
Node_8024	Node_8026	0.7413	Node_8159	0.000000			0 1 0 0	2412 9546 390 470	0 5 0 0
Node_8023	Node_8140	1.792e-05	Node_8159	0.026708	3	0.003898	97 311 33 17	2412 9546 390 470	0 1 0 0
Node_8022	Node_8023	0.00464	Node_8159	0.020108	3	0.001347	65 230 22 12	2412 9546 390 470	0 0 0 0
Node_8021	Node_8022	0.03258	Node_8159	0.017160	3	0.001019	48 193 17 11	2412 9546 390 470	0 0 0 0
Node_8020	Node_8021	0.01361	Node_8159	0.022956	3	0.002122	43 177 17 11	2412 9546 390 470	1 1 0 0
Node_8019	Node_8020	0.003655	Node_8159	0.040162	3	0.011570	23 127 13 9	2412 9546 390 470	0 0 0 0
Node_8018	Node_8019	0.01242	Node_8159	0.040456	3	0.008539	20 103 11 7	2412 9546 390 470	0 2 0 0
Node_8017	Node_8018	0.1252	Node_8159	0.058389	1	0.027348	4 38 3 2	2412 9546 390 470	0 1 0 0
Node_8016	Node_8017	0.5274	Node_8159	0.052126	1	0.025018	2 21 1 1	2412 9546 390 470	2 8 0 1
Node_8015	Node_8016	0.4601	Node_8159	0.058075	3	0.032092	2 18 1 1	2412 9546 390 470	0 0 0 0
Node_8014	Node_8015	0.1989	Node_8159	0.000000			0 4 0 0	2412 9546 390 470	0 2 1 0
Node_8013	Node_8015	0.7121	Node_8159	0.000000			0 0 0 0	2412 9546 390 470	2 12 0 1
Node_8011	Node_8018	0.02765	Node_8159	0.059187	3	0.011236	15 61 8 5	2412 9546 390 470	1 3 0 0
Node_8010	Node_8019	0.2214	Node_8159	0.146163	3	0.070233	2 9 1 1	2412 9546 390 470	1 13 1 1
Node_8009	Node_8020	0.1837	Node_8159	0.034104	2	0.006082	20 50 4 2	2412 9546 390 470	0 0 0 0
Node_8008	Node_8022	0.02358	Node_8159	0.000000			2 4 0 0	2412 9546 390 470	15 33 5 1
Node_8006	Node_8023	0.001863	Node_8159	0.079240	2	0.021459	32 72 11 5	2412 9546 390 470	0 9 0 0
Node_8005	Node_8006	3.77e-05	Node_8159	0.108637	2	0.027522	31 61 11 4	2412 9546 390 470	0 0 0 0
Node_8004	Node_8005	0.6381	Node_8159	0.007250	2	0.000529	4 26 0 0	2412 9546 390 470	0 1 0 0
Node_8003	Node_8004	0.6395	Node_8159	0.000000			0 3 0 0	2412 9546 390 470	0 5 0 0
Node_8002	Node_8141	4.425e-05	Node_8159	0.013186	2	0.002879	115 612 9 21	2412 9546 390 470	0 1 0 0
Node_8001	Node_8002	0.0002403	Node_8159	0.011333	2	0.002776	112 580 9 21	2412 9546 390 470	0 4 0 0
Node_8000	Node_8001	0.006526	Node_8159	0.008219	3	0.004173	108 479 9 13	2412 9546 390 470	0 4 0 0
Node_7999	Node_8000	4.115e-05	Node_8159	0.018554	3	0.005849	87 428 3 12	2412 9546 390 470	0 2 0 0
Node_7998	Node_7999	0.0001147	Node_8159	0.022140	2	0.007541	61 333 2 9	2412 9546 390 470	0 0 0 0
Node_7997	Node_7998	0.0008943	Node_8159	0.019139	2	0.006887	56 299 2 9	2412 9546 390 470	0 0 0 0
Node_7996	Node_7997	0.003291	Node_8159	0.016398	3	0.005158	55 280 2 9	2412 9546 390 470	0 1 0 0
Node_7995	Node_7996	0.0001603	Node_8159	0.061690	2	0.002770	10 112 0 2	2412 9546 390 470	2 15 0 1
Node_7994	Node_7995	3.21e-05	Node_8159	0.104753	2	0.006326	3 77 0 1	2412 9546 390 470	0 5 0 0
Node_7993	Node_7994	0.004071	Node_8159	0.076646	2	0.008273	3 57 0 1	2412 9546 390 470	0 2 0 0
Node_7992	Node_7993	0.01052	Node_8159	0.071747	1	0.008178	3 54 0 1	2412 9546 390 470	0 0 0 0
Node_7991	Node_7992	0.04238	Node_8159	0.057801	1	0.005095	3 46 0 1	2412 9546 390 470	0 0 0 0
Node_7990	Node_7991	0.01763	Node_8159	0.075235	1	0.004490	2 44 0 1	2412 9546 390 470	0 1 0 0
Node_7989	Node_7990	0.04298	Node_8159	0.067679	1	0.003274	2 40 0 1	2412 9546 390 470	0 0 0 0
Node_7988	Node_7989	0.05095	Node_8159	0.059880	1	0.002454	2 36 0 1	2412 9546 390 470	0 3 0 0
Node_7987	Node_7988	0.3207	Node_8159	0.038831	1	0.002097	1 17 0 0	2412 9546 390 470	1 9 0 1
Node_7986	Node_7987	0.7456	Node_8159	0.000000			1 6 0 0	2412 9546 390 470	0 7 0 0
Node_7985	Node_7986	1	Node_8159	0.000000			1 6 0 0	2412 9546 390 470	0 0 0 0
Node_7984	Node_7985	1	Node_8159	0.000000			0 0 0 0	2412 9546 390 470	1 4 0 0
Node_7983	Node_7987	0.6891	Node_8159	0.000000			0 0 0 0	2412 9546 390 470	0 4 0 0
Node_7982	Node_7988	0.4968	Node_8159	0.000000			0 9 0 0	2412 9546 390 470	0 1 0 0
Node_7981	Node_7982	0.6395	Node_8159	0.000000			0 5 0 0	2412 9546 390 470	0 3 0 0
Node_7979	Node_7981	0.7105	Node_8159	0.000000			0 1 0 0	2412 9546 390 470	0 4 0 0
Node_7978	Node_7990	0.6891	Node_8159	0.000000			0 4 0 0	2412 9546 390 470	0 0 0 0
Node_7975	Node_7992	0.6395	Node_8159	0.000000			0 1 0 0	2412 9546 390 470	0 7 0 0
Node_7973	Node_7994	0.1183	Node_8159	0.088836	1	0.002197	0 17 0 0	2412 9546 390 470	0 1 0 0
Node_7972	Node_7973	0.6049	Node_8159	0.000000			0 6 0 0	2412 9546 390 470	0 1 0 0
Node_7970	Node_7973	0.4968	Node_8159	0.000000			0 10 0 0	2412 9546 390 470	0 0 0 0
Node_7969	Node_7995	0.9326	Node_8159	0.003433	4	0.000242	6 27 0 1	2412 9546 390 470	1 3 0 0
Node_7968	Node_7969	0.7473	Node_8159	0.066532	2	0.016527	4 11 0 1	2412 9546 390 470	1 4 0 0
Node_7967	Node_7968	0.4487	Node_8159	0.000000			1 2 0 1	2412 9546 390 470	1 4 0 0
Node_7966	Node_7969	0.792	Node_8159	0.000000			1 7 0 0	2412 9546 390 470	0 5 0 0
Node_7965	Node_7996	0.2936	Node_8159	0.006771	3	0.001403	43 153 2 6	2412 9546 390 470	0 0 0 0
Node_7964	Node_7965	0.5351	Node_8159	0.010980	3	0.004888	33 105 1 5	2412 9546 390 470	1 11 1 1
Node_7963	Node_7964	0.2503	Node_8159	0.009514	3	0.003806	31 102 1 5	2412 9546 390 470	2 2 0 0
Node_7962	Node_7963	0.2418	Node_8159	0.017843	3	0.008794	19 68 0 5	2412 9546 390 470	0 1 0 0
Node_7961	Node_7962	0.1939	Node_8159	0.034938	4	0.008802	14 46 0 5	2412 9546 390 470	1 5 0 0
Node_7960	Node_7961	0.2906	Node_8159	0.027137	4	0.010449	14 44 0 4	2412 9546 390 470	0 1 0 0
Node_7959	Node_7960	0.2986	Node_8159	0.029124	4	0.004663	9 31 0 3	2412 9546 390 470	4 12 0 1
Node_7958	Node_7959	0.6885	Node_8159	0.062580	4	0.010888	2 11 0 1	2412 9546 390 470	0 0 0 0
Node_7957	Node_7959	0.4984	Node_8159	0.043761	4	0.013903	7 20 0 2	2412 9546 390 470	0 0 0 0
Node_7956	Node_7962	1	Node_8159	0.006878	2	0.000782	4 15 0 0	2412 9546 390 470	0 2 0 0
Node_7955	Node_7963	0.4462	Node_8159	0.023431	1	0.005640	12 32 1 0	2412 9546 390 470	0 1 0 0
Node_7954	Node_7955	0.4585	Node_8159	0.018220	1	0.006606	10 29 1 0	2412 9546 390 470	1 0 0 0
Node_7953	Node_7954	0.4817	Node_8159	0.065567	2	0.000638	5 10 0 0	2412 9546 390 470	5 16 1 0
Node_7951	Node_7965	0.5422	Node_8159	0.012316	3	0.005422	2 13 0 0	2412 9546 390 470	7 24 0 0
Node_7950	Node_7998	0.4368	Node_8159	0.013503	2	0.004307	3 12 0 0	2412 9546 390 470	2 22 0 0
Node_7949	Node_7999	0.4723	Node_8159	0.006075	3	0.001491	26 95 1 3	2412 9546 390 470	0 0 0 0
Node_7948	Node_7949	0.6758	Node_8159	0.006282	1	0.002108	19 62 1 3	2412 9546 390 470	1 2 0 0
Node_7947	Node_7948	0.8857	Node_8159	0.112698	2	0.002547	6 9 0 0	2412 9546 390 470	0 12 0 0
Node_7946	Node_7947	0.545	Node_8159	0.000000			0 2 0 0	2412 9546 390 470	3 3 0 0
Node_7944	Node_7949	0.6645	Node_8159	0.000708	3	0.000014	4 19 0 0	2412 9546 390 470	2 12 0 0
Node_7943	Node_7944	1	Node_8159	0.012316	3	0.005422	2 13 0 0	2412 9546 390 470	2 4 0 0
Node_7942	Node_8000	0.01819	Node_8159	0.064264	2	0.025132	21 49 6 1	2412 9546 390 470	0 0 0 0
Node_7941	Node_8001	1.818e-06	Node_8159	0.118892	1	0.026954	4 97 0 8	2412 9546 390 470	0 0 0 0
Node_7940	Node_7941	0.3901	Node_7941	0.002120	2	0.000195	3 86 0 8	4 97 0 8	0 0 0 0
Node_7939	Node_7940	0.3262	Node_7941	0.002656	2	0.000199	3 84 0 8	4 97 0 8	0 0 0 0
Node_7938	Node_7939	0.4764	Node_7941	0.006025	4	0.002105	0 35 0 3	4 97 0 8	0 0 0 0
Node_7937	Node_7938	0.7513	Node_7941	0.044872	2	-0.000000	0 10 0 1	4 97 0 8	0 16 0 1
Node_7936	Node_7937	1	Node_7941	0.044872	2	-0.000000	0 10 0 1	4 97 0 8	0 0 0 0
Node_7933	Node_7939	0.6465	Node_7941	0.033389	2	0.001904	3 40 0 5	4 97 0 8	0 9 0 0
Node_7932	Node_7933	0.04081	Node_7941	0.139444	2	0.002943	3 22 0 5	4 97 0 8	0 8 0 0
Node_7931	Node_7932	0.01542	Node_7941	0.268720	2	0.007630	2 10 0 3	4 97 0 8	0 11 0 2
Node_7930	Node_7941	0.3901	Node_7941	0.000000			1 6 0 0	4 97 0 8	0 5 0 0
Node_7929	Node_7930	1	Node_7941	0.000000			0 1 0 0	4 97 0 8	0 4 0 0
Node_7925	Node_8002	0.3962	Node_8159	0.022474	1	0.002312	3 28 0 0	2412 9546 390 470	0 0 0 0
Node_7924	Node_7925	0.3962	Node_8159	0.020087	1	0.001838	3 27 0 0	2412 9546 390 470	0 1 0 0
Node_7923	Node_7924	0.5937	Node_8159	0.009263	1	0.000340	3 22 0 0	2412 9546 390 470	0 1 0 0
Node_7922	Node_7923	0.8726	Node_8159	0.004761	1	0.000704	3 19 0 0	2412 9546 390 470	0 0 0 0
Node_7921	Node_7922	0.8726	Node_8159	0.003895	1	0.001188	3 18 0 0	2412 9546 390 470	0 1 0 0
Node_7920	Node_7921	0.95	Node_8159	0.003895	1	0.001188	3 18 0 0	2412 9546 390 470	0 0 0 0
Node_7919	Node_7920	0.7753	Node_8159	0.000000			2 5 0 0	2412 9546 390 470	0 0 0 0
Node_7918	Node_7919	1	Node_8159	0.000000			1 2 0 0	2412 9546 390 470	0 1 0 0
Node_7917	Node_7920	0.7456	Node_8159	0.031762	1	0.009690	1 13 0 0	2412 9546 390 470	0 0 0 0
Node_7916	Node_7917	0.7456	Node_8159	0.031762	1	0.009690	1 13 0 0	2412 9546 390 470	0 0 0 0
Node_7912	Node_8142	0.757	Node_8159	0.002288	3	0.000083	28 113 2 5	2412 9546 390 470	0 1 0 0
Node_7911	Node_7912	0.7283	Node_8159	0.004926	1	0.002296	27 91 2 5	2412 9546 390 470	1 5 0 0
Node_7910	Node_7911	0.6203	Node_8159	0.026873	2	0.014742	19 53 0 4	2412 9546 390 470	6 26 2 1
Node_7909	Node_7910	0.2179	Node_8159	0.029212	4	0.015709	16 46 0 4	2412 9546 390 470	0 0 0 0
Node_7908	Node_7909	0.4829	Node_8159	0.107894	2	0.000713	5 8 0 0	2412 9546 390 470	3 14 0 2
Node_7907	Node_7908	0.1537	Node_8159	0.000000			4 5 0 0	2412 9546 390 470	1 0 0 0
Node_7906	Node_7907	0.4815	Node_8159	0.000000			2 3 0 0	2412 9546 390 470	0 0 0 0
Node_7905	Node_7909	0.5764	Node_8159	0.023707	4	0.000811	6 24 0 2	2412 9546 390 470	2 0 0 0
Node_7904	Node_7905	0.5106	Node_8159	0.081945	4	0.019291	5 14 0 2	2412 9546 390 470	0 4 0 0
Node_7903	Node_7911	0.9052	Node_8159	0.000000			0 1 0 0	2412 9546 390 470	2 11 0 0
Node_7902	Node_7912	0.1478	Node_8159	0.088836	1	0.002197	0 17 0 0	2412 9546 390 470	0 0 0 0
Node_7901	Node_8143	0.7261	Node_8159	0.002319	2	0.000339	10 37 1 1	2412 9546 390 470	4 17 2 0
Node_7900	Node_7901	0.5825	Node_8159	0.037126	2	0.008527	8 20 1 0	2412 9546 390 470	0 1 0 0
Node_7899	Node_8144	0.01021	Node_8159	0.006419	3	0.002236	154 608 38 19	2412 9546 390 470	0 1 0 0
Node_7898	Node_7899	0.01051	Node_8159	0.007408	3	0.001982	131 534 35 17	2412 9546 390 470	1 2 0 0
Node_7897	Node_7898	0.01962	Node_8159	0.006443	3	0.001669	120 487 31 16	2412 9546 390 470	0 8 1 0
Node_7896	Node_7897	0.0001665	Node_8159	0.025544	3	0.001474	67 279 28 9	2412 9546 390 470	1 0 0 0
Node_7895	Node_7896	0.000437	Node_8159	0.025820	3	0.001344	63 245 25 8	2412 9546 390 470	0 0 0 0
Node_7894	Node_7895	0.0002037	Node_8159	0.029670	3	0.001359	62 229 25 8	2412 9546 390 470	0 0 0 0
Node_7893	Node_7894	0.4456	Node_8159	0.005477	3	0.001007	46 183 11 6	2412 9546 390 470	0 0 0 0
Node_7892	Node_7893	0.4395	Node_8159	0.005726	3	0.000880	45 180 11 6	2412 9546 390 470	0 1 0 0
Node_7891	Node_7892	0.7168	Node_8159	0.003226	3	0.000453	42 166 9 6	2412 9546 390 470	0 1 0 0
Node_7890	Node_7891	0.9878	Node_8159	0.000743	1	0.000292	17 65 2 2	2412 9546 390 470	2 7 0 1
Node_7889	Node_7890	0.8891	Node_8159	0.005082	3	0.000428	11 44 2 1	2412 9546 390 470	1 0 0 0
Node_7888	Node_7889	0.9195	Node_8159	0.008689	3	0.000041	9 38 2 1	2412 9546 390 470	0 0 0 0
Node_7887	Node_7888	0.9158	Node_8159	0.009500	3	0.000183	9 37 2 1	2412 9546 390 470	0 0 0 0
Node_7886	Node_7887	0.4184	Node_8159	0.093833	3	0.017903	1 11 1 0	2412 9546 390 470	0 0 0 0
Node_7885	Node_7886	0.395	Node_8159	0.000000			1 8 1 0	2412 9546 390 470	0 0 0 0
Node_7884	Node_7885	0.1989	Node_8159	0.000000			0 6 1 0	2412 9546 390 470	0 0 0 0
Node_7883	Node_7884	0.1745	Node_8159	0.000000			0 4 1 0	2412 9546 390 470	0 0 0 0
Node_7882	Node_7883	0.1745	Node_8159	0.000000			0 4 1 0	2412 9546 390 470	0 0 0 0
Node_7881	Node_7882	0.2031	Node_8159	0.000000			0 3 1 0	2412 9546 390 470	0 0 0 0
Node_7879	Node_7887	0.9317	Node_8159	0.014198	2	0.002066	8 26 1 1	2412 9546 390 470	0 0 0 0
Node_7877	Node_7889	0.8087	Node_8159	0.000000			2 6 0 0	2412 9546 390 470	0 0 0 0
Node_7876	Node_7890	1	Node_8159	0.009573	4	0.000562	5 21 0 1	2412 9546 390 470	0 0 0 0
Node_7875	Node_7876	1	Node_8159	0.019667	2	0.004546	3 11 0 0	2412 9546 390 470	0 1 0 0
Node_7872	Node_7875	1	Node_8159	0.022674	3	0.009220	2 10 0 0	2412 9546 390 470	0 0 0 0
Node_7871	Node_7891	0.3852	Node_8159	0.012773	3	0.000380	23 94 7 3	2412 9546 390 470	0 0 0 0
Node_7870	Node_7871	0.3531	Node_8159	0.020257	3	0.000534	21 79 7 3	2412 9546 390 470	1 11 0 0
Node_7869	Node_7870	0.2397	Node_8159	0.023259	3	0.000634	20 75 7 3	2412 9546 390 470	1 2 0 0
Node_7868	Node_7869	0.4441	Node_8159	0.015014	4	0.006444	14 47 2 0	2412 9546 390 470	0 2 0 0
Node_7867	Node_7868	0.8517	Node_8159	0.002812	2	0.000433	5 19 0 0	2412 9546 390 470	1 0 0 0
Node_7866	Node_7867	1	Node_8159	0.028195	2	0.004814	3 10 0 0	2412 9546 390 470	0 1 0 0
Node_7865	Node_7866	0.6778	Node_8159	0.000000			2 5 0 0	2412 9546 390 470	1 1 0 0
Node_7864	Node_7865	0.7753	Node_8159	0.000000			2 4 0 0	2412 9546 390 470	0 1 0 0
Node_7863	Node_7864	0.4815	Node_8159	0.000000			2 3 0 0	2412 9546 390 470	0 0 0 0
Node_7862	Node_7863	0.4815	Node_8159	0.000000			2 2 0 0	2412 9546 390 470	0 1 0 0
Node_7861	Node_7862	0.3815	Node_8159	0.000000			2 1 0 0	2412 9546 390 470	0 1 0 0
Node_7859	Node_7868	0.5298	Node_8159	0.026291	3	0.005457	8 28 2 0	2412 9546 390 470	0 0 0 0
Node_7858	Node_7869	0.01217	Node_8159	0.149534	3	0.039745	6 25 5 3	2412 9546 390 470	0 1 0 0
Node_7857	Node_7871	1	Node_8159	0.000000			1 2 0 0	2412 9546 390 470	0 2 0 0
Node_7854	Node_7892	0.241	Node_8159	0.000000			1 2 0 0	2412 9546 390 470	2 11 2 0
Node_7853	Node_7894	6.109e-07	Node_8159	0.209786	3	0.012422	16 44 14 2	2412 9546 390 470	0 2 0 0
Node_7852	Node_7853	0.06159	Node_7853	0.021338	2	0.006061	13 30 14 2	16 44 14 2	0 0 0 0
Node_7851	Node_7852	0.0001003	Node_7853	0.129663	3	0.033061	6 12 12 1	16 44 14 2	1 0 1 0
Node_7850	Node_7851	0.0008405	Node_7853	0.129663	3	0.033061	6 12 12 1	16 44 14 2	0 0 0 0
Node_7849	Node_7850	0.0006725	Node_7853	0.136770	3	0.029404	5 12 12 1	16 44 14 2	0 0 0 0
Node_7848	Node_7849	0.0001995	Node_7853	0.174447	3	0.041781	5 10 12 1	16 44 14 2	0 0 0 0
Node_7847	Node_7848	0.0001995	Node_7853	0.174447	3	0.041781	5 10 12 1	16 44 14 2	0 0 0 0
Node_7846	Node_7847	0.0001995	Node_7853	0.174447	3	0.041781	5 10 12 1	16 44 14 2	0 0 0 0
Node_7845	Node_7846	8.916e-05	Node_7853	0.184284	3	0.020083	5 9 12 0	16 44 14 2	0 0 0 0
Node_7844	Node_7845	2.769e-06	Node_7853	0.309070	3	0.024018	3 6 12 0	16 44 14 2	0 0 0 0
Node_7841	Node_7842	0.0266	Node_7844	0.000000			0 2 8 0	3 6 12 0	0 0 1 0
Node_7840	Node_7845	0.619	Node_7853	0.000000			1 2 0 0	16 44 14 2	1 1 0 0
Node_7836	Node_7852	0.07304	Node_7853	0.074030	3	0.024255	5 16 1 1	16 44 14 2	1 2 0 0
Node_7835	Node_7836	0.8394	Node_7853	0.000000			0 1 0 0	16 44 14 2	1 3 0 0
Node_7834	Node_7896	0.1828	Node_8159	0.055378	3	0.018913	4 34 3 1	2412 9546 390 470	0 0 0 0
Node_7833	Node_7834	0.0703	Node_8159	0.076777	3	0.035827	2 24 2 1	2412 9546 390 470	0 1 1 0
Node_7829	Node_7833	0.1981	Node_8159	0.084310	3	0.032339	2 21 2 1	2412 9546 390 470	0 0 0 0
Node_7828	Node_7829	0.1158	Node_8159	0.175962	3	0.048539	2 11 2 1	2412 9546 390 470	0 0 0 0
Node_7827	Node_7834	1	Node_8159	0.000000			2 3 0 0	2412 9546 390 470	0 6 0 0
Node_7826	Node_7897	0.2094	Node_8159	0.006215	3	0.000980	52 208 3 7	2412 9546 390 470	0 0 0 0
Node_7825	Node_7826	0.1347	Node_8159	0.008380	3	0.000674	50 193 2 7	2412 9546 390 470	0 0 0 0
Node_7824	Node_7825	0.09736	Node_8159	0.011111	3	0.000679	43 163 1 6	2412 9546 390 470	0 0 0 0
Node_7823	Node_7824	0.1196	Node_8159	0.010423	3	0.000686	41 152 1 6	2412 9546 390 470	1 2 0 0
Node_7822	Node_7823	0.02637	Node_8159	0.018702	3	0.003346	33 133 0 3	2412 9546 390 470	7 13 0 2
Node_7821	Node_7822	0.1323	Node_8159	0.013811	3	0.001066	24 103 0 3	2412 9546 390 470	0 0 0 0
Node_7820	Node_7821	0.1844	Node_8159	0.019007	3	0.007641	21 92 0 1	2412 9546 390 470	2 3 0 2
Node_7819	Node_7820	0.1189	Node_8159	0.029301	2	0.002677	11 78 0 1	2412 9546 390 470	4 1 0 0
Node_7818	Node_7819	0.1052	Node_8159	0.023155	2	0.006224	10 59 0 0	2412 9546 390 470	0 1 0 0
Node_7817	Node_7818	0.1188	Node_8159	0.023195	2	0.003283	8 52 0 0	2412 9546 390 470	0 2 0 0
Node_7816	Node_7817	0.1753	Node_8159	0.023105	2	0.001978	7 48 0 0	2412 9546 390 470	0 0 0 0
Node_7815	Node_7816	0.2399	Node_8159	0.032230	2	0.002098	3 32 0 0	2412 9546 390 470	0 0 0 0
Node_7814	Node_7815	0.448	Node_8159	0.020087	1	0.001838	3 27 0 0	2412 9546 390 470	0 0 0 0
Node_7813	Node_7814	0.5899	Node_8159	0.013277	1	0.000716	3 24 0 0	2412 9546 390 470	0 0 0 0
Node_7812	Node_7813	0.5426	Node_8159	0.019966	1	0.000441	2 20 0 0	2412 9546 390 470	0 0 0 0
Node_7811	Node_7812	0.9118	Node_8159	0.000000			2 8 0 0	2412 9546 390 470	0 5 0 0
Node_7810	Node_7811	1	Node_8159	0.000000			1 4 0 0	2412 9546 390 470	0 1 0 0
Node_7809	Node_7810	1	Node_8159	0.000000			1 3 0 0	2412 9546 390 470	0 0 0 0
Node_7808	Node_7811	1	Node_8159	0.000000			0 3 0 0	2412 9546 390 470	1 0 0 0
Node_7807	Node_7812	0.6049	Node_8159	0.000000			0 4 0 0	2412 9546 390 470	0 3 0 0
Node_7806	Node_7807	0.6891	Node_8159	0.000000			0 3 0 0	2412 9546 390 470	0 1 0 0
Node_7805	Node_7813	1	Node_8159	0.000000			1 3 0 0	2412 9546 390 470	0 1 0 0
Node_7804	Node_7805	1	Node_8159	0.000000			0 1 0 0	2412 9546 390 470	1 2 0 0
Node_7803	Node_7815	0.7105	Node_8159	0.000000			0 0 0 0	2412 9546 390 470	0 5 0 0
Node_7802	Node_7816	1	Node_8159	0.004134	2	0.000749	4 16 0 0	2412 9546 390 470	0 0 0 0
Node_7801	Node_7802	1	Node_8159	0.004510	3	0.001175	3 15 0 0	2412 9546 390 470	0 0 0 0
Node_7800	Node_7801	0.8627	Node_8159	0.034901	3	0.018162	1 10 0 0	2412 9546 390 470	0 0 0 0
Node_7799	Node_7800	0.6049	Node_8159	0.000000			0 5 0 0	2412 9546 390 470	0 2 0 0
Node_7795	Node_7801	0.7753	Node_8159	0.000000			2 4 0 0	2412 9546 390 470	0 1 0 0
Node_7794	Node_7819	0.3313	Node_8159	0.062019	1	0.018560	1 18 0 1	2412 9546 390 470	0 0 0 0
Node_7793	Node_7794	0.2579	Node_8159	0.000000			0 6 0 1	2412 9546 390 470	0 2 0 0
Node_7792	Node_7820	0.5163	Node_8159	0.073005	2	0.002305	6 11 0 0	2412 9546 390 470	0 2 0 0
Node_7791	Node_7792	0.4564	Node_8159	0.107894	2	0.000713	5 8 0 0	2412 9546 390 470	0 1 0 0
Node_7790	Node_7791	1	Node_8159	0.000000			1 4 0 0	2412 9546 390 470	0 0 0 0
Node_7789	Node_7791	0.1791	Node_8159	0.000000			1 3 0 0	2412 9546 390 470	3 1 0 0
Node_7788	Node_7821	0.838	Node_8159	0.000000			1 3 0 0	2412 9546 390 470	0 5 0 0
Node_7787	Node_7822	0.5992	Node_8159	0.001656	1	0.000653	6 24 0 0	2412 9546 390 470	3 6 0 0
Node_7786	Node_7825	1	Node_8159	0.014137	3	0.005489	5 25 1 1	2412 9546 390 470	2 5 0 0
Node_7785	Node_7898	0.5969	Node_8159	0.111463	2	0.033609	3 8 0 1	2412 9546 390 470	8 31 3 0
Node_7784	Node_7785	0.4074	Node_8159	0.000000			1 3 0 1	2412 9546 390 470	0 1 0 0
Node_7783	Node_7899	0.7485	Node_8159	0.006442	1	0.002093	22 71 3 2	2412 9546 390 470	0 1 0 0
Node_7782	Node_7783	0.3673	Node_8159	0.019539	2	0.002972	22 58 3 2	2412 9546 390 470	0 0 0 0
Node_7781	Node_7782	0.2275	Node_8159	0.058539	1	0.005526	12 23 0 1	2412 9546 390 470	1 5 2 0
Node_7780	Node_7781	0.8773	Node_8159	0.000000			2 3 0 0	2412 9546 390 470	1 6 0 0
Node_7779	Node_7780	0.4815	Node_8159	0.000000			2 2 0 0	2412 9546 390 470	0 1 0 0
Node_7776	Node_7782	0.95	Node_8159	0.010738	2	0.000817	9 29 1 1	2412 9546 390 470	0 1 0 0
Node_7775	Node_7783	0.2796	Node_8159	0.000000			0 8 0 0	2412 9546 390 470	0 5 0 0
Node_7774	Node_7775	0.6891	Node_8159	0.000000			0 0 0 0	2412 9546 390 470	0 4 0 0
Node_7773	Node_8145	0.002527	Node_8159	0.017947	4	0.009459	57 265 3 4	2412 9546 390 470	0 0 0 0
Node_7772	Node_7773	0.1094	Node_8159	0.015174	4	0.006502	23 106 1 1	2412 9546 390 470	0 0 0 0
Node_7771	Node_7772	0.3713	Node_8159	0.009213	3	0.002529	15 58 0 1	2412 9546 390 470	0 3 0 0
Node_7770	Node_7771	0.2435	Node_8159	0.016646	4	0.008283	14 48 0 0	2412 9546 390 470	0 0 0 0
Node_7769	Node_7770	0.3877	Node_8159	0.137700	2	0.000758	5 7 0 0	2412 9546 390 470	1 4 0 0
Node_7759	Node_7769	0.7166	Node_8159	0.000000			3 7 0 0	2412 9546 390 470	0 0 0 0
Node_7758	Node_7759	0.7166	Node_8159	0.000000			3 3 0 0	2412 9546 390 470	0 4 0 0
Node_7757	Node_7758	0.3437	Node_8159	0.000000			3 1 0 0	2412 9546 390 470	0 2 0 0
Node_7756	Node_7770	0.5411	Node_8159	0.006850	4	0.002413	8 37 0 0	2412 9546 390 470	0 0 0 0
Node_7755	Node_7756	0.8023	Node_8159	0.001890	1	0.000329	4 22 0 0	2412 9546 390 470	0 1 0 0
Node_7754	Node_7755	0.774	Node_8159	0.034901	3	0.018162	1 10 0 0	2412 9546 390 470	0 1 0 0
Node_7753	Node_7754	0.7105	Node_8159	0.000000			0 5 0 0	2412 9546 390 470	0 0 0 0
Node_7752	Node_7753	0.6891	Node_8159	0.000000			0 4 0 0	2412 9546 390 470	0 0 0 0
Node_7751	Node_7755	1	Node_8159	0.000000			2 8 0 0	2412 9546 390 470	1 3 0 0
Node_7750	Node_7751	1	Node_8159	0.000000			1 4 0 0	2412 9546 390 470	0 2 0 0
Node_7749	Node_7756	0.9347	Node_8159	0.000000			1 4 0 0	2412 9546 390 470	3 10 0 0
Node_7748	Node_7772	0.4725	Node_8159	0.010427	4	0.004048	8 44 1 0	2412 9546 390 470	0 1 0 0
Node_7747	Node_7748	0.6605	Node_8159	0.000000			0 1 0 0	2412 9546 390 470	1 13 0 0
Node_7745	Node_7748	0.8298	Node_8159	0.011261	3	0.001592	6 24 1 0	2412 9546 390 470	1 6 0 0
Node_7744	Node_7773	0.09545	Node_8159	0.011928	2	0.004958	33 158 2 3	2412 9546 390 470	1 1 0 0
Node_7743	Node_7744	0.06366	Node_8159	0.031882	2	0.006761	7 61 0 2	2412 9546 390 470	0 3 0 0
Node_7742	Node_7743	0.2759	Node_8159	0.027788	1	0.002681	4 38 0 1	2412 9546 390 470	0 0 0 0
Node_7741	Node_7742	0.4291	Node_8159	0.019632	1	0.002149	4 33 0 1	2412 9546 390 470	0 1 0 0
Node_7740	Node_7741	0.7343	Node_8159	0.003640	3	0.001084	3 16 0 0	2412 9546 390 470	1 11 0 1
Node_7739	Node_7740	0.9118	Node_8159	0.014137	3	0.005489	2 12 0 0	2412 9546 390 470	0 1 0 0
Node_7738	Node_7739	1	Node_8159	0.000000			1 8 0 0	2412 9546 390 470	1 3 0 0
Node_7737	Node_7742	0.6891	Node_8159	0.000000			0 1 0 0	2412 9546 390 470	0 3 0 0
Node_7736	Node_7743	0.6561	Node_8159	0.019691	1	0.007130	3 23 0 1	2412 9546 390 470	0 0 0 0
Node_7735	Node_7736	0.5418	Node_8159	0.037224	4	0.011088	2 16 0 1	2412 9546 390 470	0 2 0 0
Node_7734	Node_7735	0.6493	Node_8159	0.039621	4	0.009763	2 15 0 1	2412 9546 390 470	0 0 0 0
Node_7733	Node_7734	0.3815	Node_8159	0.000000			1 2 0 0	2412 9546 390 470	1 0 0 0
Node_7732	Node_7744	0.2876	Node_8159	0.007704	4	0.000979	23 87 2 1	2412 9546 390 470	3 7 0 0
Node_7731	Node_7732	0.6942	Node_8159	0.011510	3	0.005368	5 29 1 0	2412 9546 390 470	0 1 0 0
Node_7730	Node_7731	0.8505	Node_8159	0.020953	3	0.002281	5 19 1 0	2412 9546 390 470	0 1 0 0
Node_7729	Node_7730	0.4593	Node_8159	0.000000			2 7 1 0	2412 9546 390 470	1 2 0 0
Node_7728	Node_7729	0.1114	Node_8159	0.000000			1 3 0 0	2412 9546 390 470	1 0 1 0
Node_7727	Node_7731	0.5823	Node_8159	0.000000			0 9 0 0	2412 9546 390 470	0 0 0 0
Node_7726	Node_7732	0.5623	Node_8159	0.008650	1	0.001998	18 57 1 1	2412 9546 390 470	0 0 0 0
Node_7725	Node_7726	0.8259	Node_8159	0.000000			0 2 0 0	2412 9546 390 470	6 20 1 0
Node_7723	Node_7726	0.576	Node_8159	0.010113	1	0.001862	11 34 0 1	2412 9546 390 470	1 1 0 0
Node_7722	Node_7723	0.7527	Node_8159	0.000000			3 5 0 1	2412 9546 390 470	4 15 0 0
Node_7721	Node_8146	0.416	Node_8159	0.004784	3	0.001737	46 163 3 6	2412 9546 390 470	0 2 0 0
Node_7720	Node_7721	0.2895	Node_8159	0.007085	3	0.001930	43 149 2 6	2412 9546 390 470	0 0 0 0
Node_7719	Node_7720	0.05078	Node_8159	0.016626	3	0.001158	36 130 0 5	2412 9546 390 470	0 0 0 0
Node_7718	Node_7719	0.0595	Node_8159	0.016531	3	0.001885	34 118 0 5	2412 9546 390 470	1 6 0 0
Node_7717	Node_7718	0.3815	Node_8159	0.009319	3	0.000632	16 70 0 3	2412 9546 390 470	0 2 0 0
Node_7716	Node_7717	0.7046	Node_8159	0.005983	3	0.002158	10 44 0 2	2412 9546 390 470	0 2 0 0
Node_7715	Node_7716	0.8608	Node_8159	0.004215	4	0.001516	7 27 0 1	2412 9546 390 470	2 9 0 0
Node_7714	Node_7715	0.9369	Node_8159	0.005425	4	0.002234	7 26 0 1	2412 9546 390 470	0 0 0 0
Node_7713	Node_7714	1	Node_8159	0.000000			1 6 0 0	2412 9546 390 470	0 1 0 0
Node_7712	Node_7716	0.5556	Node_8159	0.000000			1 4 0 1	2412 9546 390 470	0 4 0 0
Node_7711	Node_7717	1	Node_8159	0.005930	4	0.000834	6 24 0 1	2412 9546 390 470	0 0 0 0
Node_7710	Node_7718	0.2239	Node_8159	0.022767	1	0.005241	17 45 0 2	2412 9546 390 470	1 1 0 0
Node_7709	Node_7710	0.09984	Node_8159	0.043026	2	0.009700	14 31 0 2	2412 9546 390 470	2 1 0 0
Node_7708	Node_7709	0.2393	Node_8159	0.046482	2	0.002104	6 13 0 0	2412 9546 390 470	3 4 0 0
Node_7707	Node_7708	0.3331	Node_8159	0.000000			4 4 0 0	2412 9546 390 470	2 6 0 0
Node_7706	Node_7707	0.5708	Node_8159	0.000000			2 2 0 0	2412 9546 390 470	0 2 0 0
Node_7704	Node_7721	0.6894	Node_8159	0.000000			0 2 0 0	2412 9546 390 470	3 12 1 0
Node_7701	Node_8147	0.7544	Node_8159	0.001183	3	0.000360	118 444 22 23	2412 9546 390 470	1 2 0 0
Node_7700	Node_7701	0.6764	Node_8159	0.001480	2	0.000489	118 437 22 23	2412 9546 390 470	0 0 0 0
Node_7699	Node_7700	0.4251	Node_8159	0.003753	2	0.001144	99 349 20 19	2412 9546 390 470	1 11 0 1
Node_7698	Node_7699	0.1637	Node_8159	0.006054	2	0.001022	96 319 19 19	2412 9546 390 470	0 0 0 0
Node_7697	Node_7698	0.1104	Node_8159	0.007045	2	0.001136	95 311 19 19	2412 9546 390 470	1 1 0 0
Node_7696	Node_7697	0.07669	Node_8159	0.008341	2	0.001265	94 302 19 19	2412 9546 390 470	0 0 0 0
Node_7695	Node_7696	0.8181	Node_8159	0.001975	3	0.000750	40 171 8 6	2412 9546 390 470	0 0 0 0
Node_7694	Node_7695	0.3567	Node_8159	0.013996	1	0.000813	11 75 2 2	2412 9546 390 470	0 0 0 0
Node_7693	Node_7694	0.01533	Node_8159	0.084287	1	0.005068	2 47 2 2	2412 9546 390 470	0 0 0 0
Node_7692	Node_7693	0.02025	Node_8159	0.082428	1	0.007302	2 44 2 2	2412 9546 390 470	0 1 0 0
Node_7691	Node_7692	0.02329	Node_8159	0.081898	1	0.008198	2 43 2 2	2412 9546 390 470	0 1 0 0
Node_7690	Node_7691	0.01827	Node_8159	0.000000			1 4 1 2	2412 9546 390 470	0 0 0 0
Node_7689	Node_7690	0.007575	Node_8159	0.000000			0 2 1 2	2412 9546 390 470	0 1 0 0
Node_7685	Node_7689	0.003671	Node_8159	0.000000			0 2 1 2	2412 9546 390 470	0 0 0 0
Node_7679	Node_7691	0.01164	Node_8159	0.097117	1	0.007105	1 38 1 0	2412 9546 390 470	0 1 0 0
Node_7678	Node_7679	0.03485	Node_8159	0.107396	1	0.000793	0 24 0 0	2412 9546 390 470	0 0 0 0
Node_7677	Node_7678	0.06477	Node_8159	0.093981	1	0.000796	0 19 0 0	2412 9546 390 470	0 2 0 0
Node_7676	Node_7677	0.7413	Node_8159	0.000000			0 1 0 0	2412 9546 390 470	0 5 0 0
Node_7675	Node_7677	0.2796	Node_8159	0.000000			0 5 0 0	2412 9546 390 470	0 8 0 0
Node_7674	Node_7679	0.3771	Node_8159	0.000000			1 4 1 0	2412 9546 390 470	0 10 0 0
Node_7671	Node_7694	0.5878	Node_8159	0.015243	1	0.001191	9 26 0 0	2412 9546 390 470	0 2 0 0
Node_7670	Node_7695	0.5684	Node_8159	0.009444	2	0.003347	29 95 6 4	2412 9546 390 470	0 1 0 0
Node_7669	Node_7670	0.3324	Node_8159	0.016630	2	0.004429	27 82 6 4	2412 9546 390 470	0 0 0 0
Node_7668	Node_7669	0.3087	Node_8159	0.021942	2	0.004617	27 77 6 4	2412 9546 390 470	0 4 0 0
Node_7667	Node_7668	0.1439	Node_8159	0.032353	2	0.006326	25 67 6 4	2412 9546 390 470	0 2 0 0
Node_7666	Node_7667	0.4733	Node_8159	0.030333	2	0.001734	13 34 2 2	2412 9546 390 470	0 0 0 0
Node_7665	Node_7668	1	Node_8159	0.000000			2 8 0 0	2412 9546 390 470	0 0 0 0
Node_7664	Node_7696	0.0008699	Node_8159	0.042831	2	0.003664	53 128 11 13	2412 9546 390 470	1 3 0 0
Node_7663	Node_7664	0.0006296	Node_8159	0.048333	2	0.004771	51 121 11 13	2412 9546 390 470	0 3 0 0
Node_7662	Node_7663	0.0004048	Node_8159	0.071760	2	0.003543	38 76 8 8	2412 9546 390 470	0 0 0 0
Node_7661	Node_7662	0.0004048	Node_8159	0.206068	2	0.010582	28 35 7 6	2412 9546 390 470	10 41 1 2
Node_7660	Node_7661	5.126e-06	Node_8159	0.000000			0 0 0 0	2412 9546 390 470	28 35 5 6
Node_7657	Node_7663	0.234	Node_8159	0.038764	4	0.013757	13 45 3 5	2412 9546 390 470	0 0 0 0
Node_7656	Node_7657	1	Node_8159	0.000000			0 2 0 0	2412 9546 390 470	1 5 0 0
Node_7655	Node_7664	0.5708	Node_8159	0.000000			1 3 0 0	2412 9546 390 470	1 1 0 0
Node_7654	Node_7655	1	Node_8159	0.000000			0 2 0 0	2412 9546 390 470	1 1 0 0
Node_7653	Node_7697	0.8492	Node_8159	0.000000			1 8 0 0	2412 9546 390 470	0 1 0 0
Node_7652	Node_7653	0.7105	Node_8159	0.000000			0 5 0 0	2412 9546 390 470	0 0 0 0
Node_7649	Node_7698	0.6049	Node_8159	0.000000			0 6 0 0	2412 9546 390 470	0 1 0 0
Node_7648	Node_7699	0.3361	Node_8159	0.033309	1	0.007450	3 30 1 0	2412 9546 390 470	0 0 0 0
Node_7647	Node_7700	0.9777	Node_8159	0.000133	4	0.000068	18 76 2 3	2412 9546 390 470	0 1 0 0
Node_7646	Node_7647	0.9893	Node_8159	0.009983	4	0.002837	9 34 0 2	2412 9546 390 470	8 30 2 1
Node_7645	Node_7646	0.5354	Node_8159	0.025790	4	0.002894	3 16 0 1	2412 9546 390 470	1 4 0 1
Node_7644	Node_7701	0.6049	Node_8159	0.000000			0 0 0 0	2412 9546 390 470	0 7 0 0
Node_7643	Node_8148	0.1014	Node_8159	0.002251	1	0.000497	260 892 30 47	2412 9546 390 470	0 0 0 0
Node_7642	Node_7643	0.006402	Node_8159	0.005788	1	0.000527	229 702 28 40	2412 9546 390 470	0 1 0 0
Node_7641	Node_7642	0.4412	Node_8159	0.002748	3	0.000088	71 280 6 12	2412 9546 390 470	0 0 0 0
Node_7640	Node_7641	0.2938	Node_8159	0.005026	1	0.001635	41 208 5 10	2412 9546 390 470	0 5 0 0
Node_7639	Node_7640	0.5223	Node_8159	0.004419	2	0.001330	26 122 2 4	2412 9546 390 470	0 0 0 0
Node_7638	Node_7639	0.6423	Node_8159	0.004283	2	0.000656	15 74 1 2	2412 9546 390 470	0 0 0 0
Node_7637	Node_7638	0.5074	Node_8159	0.008596	4	0.001757	9 45 1 0	2412 9546 390 470	1 3 0 0
Node_7636	Node_7637	0.7739	Node_8159	0.021351	3	0.006343	6 20 1 0	2412 9546 390 470	2 7 0 0
Node_7635	Node_7636	0.7957	Node_8159	0.029415	3	0.006157	5 17 1 0	2412 9546 390 470	0 1 0 0
Node_7634	Node_7635	0.6718	Node_8159	0.035173	3	0.009190	5 16 1 0	2412 9546 390 470	0 0 0 0
Node_7632	Node_7637	0.418	Node_8159	0.034392	1	0.004814	1 15 0 0	2412 9546 390 470	0 3 0 0
Node_7629	Node_7632	0.7456	Node_8159	0.000000			0 4 0 0	2412 9546 390 470	1 9 0 0
Node_7628	Node_7639	0.9944	Node_8159	0.002178	1	0.000971	10 48 1 2	2412 9546 390 470	1 0 0 0
Node_7627	Node_7628	1	Node_8159	0.055461	2	0.005456	3 8 0 0	2412 9546 390 470	0 3 0 0
Node_7626	Node_7627	1	Node_8159	0.000000			2 5 0 0	2412 9546 390 470	0 2 0 0
Node_7625	Node_7628	0.9084	Node_8159	0.020513	4	0.005762	6 28 1 2	2412 9546 390 470	1 9 0 0
Node_7624	Node_7640	0.3902	Node_8159	0.014251	4	0.004316	15 78 3 6	2412 9546 390 470	0 8 0 0
Node_7623	Node_7624	0.935	Node_8159	0.003291	4	0.000434	10 41 1 2	2412 9546 390 470	0 7 1 0
Node_7622	Node_7623	0.9335	Node_8159	0.016966	4	0.004610	7 29 1 2	2412 9546 390 470	1 3 0 0
Node_7621	Node_7622	0.7254	Node_8159	0.084608	3	0.008678	2 10 1 0	2412 9546 390 470	3 8 0 1
Node_7620	Node_7622	0.6885	Node_8159	0.082857	4	0.023180	1 11 0 1	2412 9546 390 470	1 0 0 0
Node_7619	Node_7641	0.03891	Node_8159	0.028599	1	0.000707	21 50 1 1	2412 9546 390 470	9 17 0 1
Node_7618	Node_7619	0.4371	Node_8159	0.013822	1	0.000621	14 39 1 1	2412 9546 390 470	2 2 0 0
Node_7617	Node_7618	0.2273	Node_8159	0.052156	2	0.002151	13 26 1 1	2412 9546 390 470	0 0 0 0
Node_7616	Node_7642	0.0001953	Node_8159	0.015982	2	0.000256	158 418 22 28	2412 9546 390 470	0 4 0 0
Node_7615	Node_7616	0.0002682	Node_8159	0.016261	2	0.000924	149 388 19 24	2412 9546 390 470	0 2 0 0
Node_7614	Node_7615	0.0001602	Node_8159	0.018234	2	0.000994	143 364 18 23	2412 9546 390 470	0 2 0 0
Node_7613	Node_7614	0.1006	Node_8159	0.009096	1	0.001707	82 243 12 9	2412 9546 390 470	0 2 0 0
Node_7612	Node_7613	0.7013	Node_8159	0.003802	1	0.000537	53 176 5 7	2412 9546 390 470	0 7 1 0
Node_7611	Node_7612	0.3081	Node_8159	0.009005	1	0.001260	45 135 3 6	2412 9546 390 470	0 3 0 0
Node_7610	Node_7611	0.1594	Node_8159	0.015303	1	0.003111	39 108 2 6	2412 9546 390 470	0 0 0 0
Node_7609	Node_7610	0.1267	Node_8159	0.024778	1	0.008156	25 67 0 3	2412 9546 390 470	0 3 0 0
Node_7608	Node_7609	0.2884	Node_8159	0.024928	1	0.002173	15 38 0 1	2412 9546 390 470	1 5 0 0
Node_7607	Node_7609	0.4607	Node_8159	0.000000			0 0 0 0	2412 9546 390 470	9 24 0 2
Node_7606	Node_7612	0.8778	Node_8159	0.018112	3	0.005605	7 36 2 0	2412 9546 390 470	1 2 0 1
Node_7605	Node_7606	0.4165	Node_8159	0.014137	3	0.005489	2 12 0 0	2412 9546 390 470	0 9 1 0
Node_7604	Node_7613	0.008507	Node_8159	0.059198	2	0.002974	19 38 3 2	2412 9546 390 470	10 22 3 0
Node_7603	Node_7604	0.06389	Node_8159	0.054976	2	0.004972	6 14 0 1	2412 9546 390 470	7 6 1 0
Node_7602	Node_7614	1.503e-05	Node_8159	0.064090	2	0.004262	59 115 6 14	2412 9546 390 470	2 4 0 0
Node_7601	Node_7602	2.702e-05	Node_8159	0.094116	2	0.007197	37 63 3 9	2412 9546 390 470	10 24 2 3
Node_7600	Node_7601	0.002869	Node_8159	0.095241	2	0.024541	19 35 0 5	2412 9546 390 470	1 2 0 1
Node_7599	Node_7600	0.1101	Node_8159	0.086079	2	0.021150	10 21 0 3	2412 9546 390 470	0 0 0 0
Node_7598	Node_7599	0.3095	Node_8159	0.072746	4	0.021053	3 10 0 1	2412 9546 390 470	3 5 0 1
Node_7597	Node_7598	0.3883	Node_8159	0.000000			2 4 0 0	2412 9546 390 470	1 3 0 1
Node_7596	Node_7597	0.4815	Node_8159	0.000000			0 0 0 0	2412 9546 390 470	2 3 0 0
Node_7595	Node_7601	0.005992	Node_8159	0.143761	2	0.006820	15 23 3 3	2412 9546 390 470	2 3 0 0
Node_7594	Node_7615	0.9227	Node_8159	0.000000			2 8 0 0	2412 9546 390 470	4 14 1 1
Node_7593	Node_7643	0.02231	Node_8159	0.017394	2	0.003287	31 189 2 7	2412 9546 390 470	0 0 0 0
Node_7592	Node_7593	0.06649	Node_8159	0.029613	1	0.007541	10 79 1 5	2412 9546 390 470	0 3 0 0
Node_7591	Node_7592	0.0008019	Node_8159	0.149862	1	0.049507	1 41 0 5	2412 9546 390 470	0 0 0 0
Node_7590	Node_7591	0.001259	Node_8159	0.133449	1	0.041827	1 36 0 4	2412 9546 390 470	0 1 0 1
Node_7589	Node_7590	0.001826	Node_8159	0.195895	1	0.075399	0 27 0 4	2412 9546 390 470	0 0 0 0
Node_7588	Node_7589	0.01288	Node_8159	0.216964	4	0.073206	0 16 0 3	2412 9546 390 470	0 1 0 0
Node_7587	Node_7588	0.0143	Node_8159	0.239916	4	0.066897	0 14 0 3	2412 9546 390 470	0 1 0 0
Node_7586	Node_7587	0.01355	Node_8159	0.239916	4	0.066897	0 14 0 3	2412 9546 390 470	0 0 0 0
Node_7585	Node_7586	0.07101	Node_8159	0.000000			0 7 0 1	2412 9546 390 470	0 2 0 1
Node_7584	Node_7585	0.2358	Node_8159	0.000000			0 1 0 0	2412 9546 390 470	0 4 0 1
Node_7580	Node_7586	0.2358	Node_8159	0.000000			0 5 0 1	2412 9546 390 470	0 0 0 0
Node_7578	Node_7589	0.2742	Node_8159	0.000000			0 9 0 1	2412 9546 390 470	0 1 0 0
Node_7577	Node_7578	0.7105	Node_8159	0.000000			0 4 0 0	2412 9546 390 470	0 1 0 0
Node_7574	Node_7578	0.2782	Node_8159	0.000000			0 3 0 1	2412 9546 390 470	0 1 0 0
Node_7572	Node_7590	0.8492	Node_8159	0.000000			0 4 0 0	2412 9546 390 470	1 5 0 0
Node_7568	Node_7591	0.6891	Node_8159	0.000000			0 0 0 0	2412 9546 390 470	0 4 0 0
Node_7566	Node_7592	0.7122	Node_8159	0.006624	4	0.002187	9 35 1 0	2412 9546 390 470	0 3 0 0
Node_7565	Node_7593	0.1862	Node_8159	0.012037	2	0.003567	21 107 1 2	2412 9546 390 470	0 0 0 0
Node_7564	Node_7565	0.7413	Node_8159	0.000000			0 4 0 0	2412 9546 390 470	0 2 0 0
Node_7558	Node_7565	0.2725	Node_8159	0.009149	2	0.003762	21 100 1 2	2412 9546 390 470	0 1 0 0
Node_7557	Node_7558	0.4251	Node_8159	0.005966	3	0.002312	21 90 1 2	2412 9546 390 470	0 2 0 0
Node_7556	Node_7557	0.6996	Node_8159	0.003120	3	0.000943	19 75 1 2	2412 9546 390 470	0 0 0 0
Node_7555	Node_7556	0.147	Node_8159	0.022778	1	0.002233	4 35 0 1	2412 9546 390 470	0 8 0 0
Node_7554	Node_7555	0.7105	Node_8159	0.000000			0 0 0 0	2412 9546 390 470	0 5 0 0
Node_7553	Node_7556	0.2447	Node_8159	0.040726	2	0.000460	10 23 1 1	2412 9546 390 470	5 9 0 0
Node_7552	Node_8149	0.08191	Node_8159	0.001242	1	0.000009	369 1670 66 80	2412 9546 390 470	0 1 0 0
Node_7551	Node_7552	0.4896	Node_8159	0.000935	1	0.000020	200 887 36 44	2412 9546 390 470	1 5 0 0
Node_7550	Node_7551	0.6488	Node_8159	0.000798	1	0.000333	181 772 34 41	2412 9546 390 470	0 2 0 0
Node_7549	Node_7550	0.7183	Node_8159	0.000963	3	0.000178	139 574 28 29	2412 9546 390 470	0 0 0 0
Node_7548	Node_7549	4.407e-06	Node_8159	0.086108	3	0.008576	19 115 18 4	2412 9546 390 470	0 2 0 0
Node_7547	Node_7548	0.06592	Node_7548	0.007760	2	0.000698	18 92 18 4	19 115 18 4	0 0 0 0
Node_7546	Node_7547	0.0001388	Node_7548	0.038468	3	0.002933	10 57 18 2	19 115 18 4	1 1 0 0
Node_7545	Node_7546	0.0001415	Node_7548	0.054450	3	0.008913	10 48 17 2	19 115 18 4	0 0 0 0
Node_7544	Node_7545	0.0001415	Node_7548	0.054450	3	0.008913	10 48 17 2	19 115 18 4	0 0 0 0
Node_7543	Node_7544	0.0001037	Node_7548	0.057653	3	0.009916	10 47 17 2	19 115 18 4	0 0 0 0
Node_7542	Node_7543	0.3508	Node_7548	0.033397	3	0.013434	3 26 1 1	19 115 18 4	0 0 0 0
Node_7541	Node_7542	0.3508	Node_7548	0.033171	3	0.014470	3 25 1 1	19 115 18 4	0 1 0 0
Node_7540	Node_7541	0.3666	Node_7548	0.037698	4	0.016256	2 23 1 1	19 115 18 4	0 0 0 0
Node_7539	Node_7540	0.2583	Node_7548	0.131896	4	0.013583	0 9 1 1	19 115 18 4	0 0 0 0
Node_7538	Node_7539	0.205	Node_7548	0.000000			0 4 0 1	19 115 18 4	0 0 0 0
Node_7519	Node_7543	4.697e-08	Node_7548	0.226127	2	0.040834	7 21 16 1	19 115 18 4	0 0 0 0
Node_7516	Node_7517	0.1143	Node_7519	0.020039	2	0.006932	7 16 16 1	7 21 16 1	0 0 0 0
Node_7515	Node_7516	0.1143	Node_7519	0.020039	2	0.006932	7 16 16 1	7 21 16 1	0 0 0 0
Node_7514	Node_7515	0.3329	Node_7519	0.000000			1 2 0 0	7 21 16 1	0 1 0 0
Node_7511	Node_7547	0.009322	Node_7548	0.092765	3	0.032341	7 31 0 2	19 115 18 4	0 3 0 0
Node_7510	Node_7511	0.0254	Node_7548	0.088321	3	0.032738	5 28 0 2	19 115 18 4	0 0 0 0
Node_7509	Node_7510	0.04622	Node_7548	0.123445	4	0.048228	4 18 0 2	19 115 18 4	0 2 0 0
Node_7508	Node_7509	0.05542	Node_7548	0.138345	4	0.025114	2 15 0 2	19 115 18 4	0 1 0 0
Node_7507	Node_7508	0.2594	Node_7548	0.114976	4	0.011073	1 10 0 1	19 115 18 4	0 0 0 0
Node_7506	Node_7507	0.3303	Node_7548	0.000000			1 6 0 1	19 115 18 4	0 2 0 0
Node_7505	Node_7506	1	Node_7548	0.000000			1 6 0 0	19 115 18 4	0 0 0 0
Node_7503	Node_7508	0.251	Node_7548	0.000000			1 1 0 0	19 115 18 4	0 4 0 1
Node_7502	Node_7509	0.2295	Node_7548	0.000000			1 0 0 0	19 115 18 4	1 2 0 0
Node_7500	Node_7548	0.06592	Node_7548	0.057859	3	0.018227	1 22 0 0	19 115 18 4	0 1 0 0
Node_7499	Node_7500	0.03995	Node_7548	0.083064	2	0.025991	0 20 0 0	19 115 18 4	0 0 0 0
Node_7498	Node_7499	0.1981	Node_7548	0.052378	4	0.028827	0 11 0 0	19 115 18 4	0 3 0 0
Node_7497	Node_7549	0.1645	Node_8159	0.003661	3	0.000575	120 454 10 25	2412 9546 390 470	0 3 0 0
Node_7496	Node_7497	0.09657	Node_8159	0.005491	3	0.001053	104 374 7 20	2412 9546 390 470	0 1 0 0
Node_7495	Node_7496	0.3291	Node_8159	0.004848	3	0.002150	65 233 5 14	2412 9546 390 470	0 0 0 0
Node_7494	Node_7495	0.2152	Node_8159	0.009823	1	0.003553	51 154 4 10	2412 9546 390 470	1 3 0 0
Node_7493	Node_7494	0.1296	Node_8159	0.015476	2	0.003303	50 136 4 9	2412 9546 390 470	0 3 0 0
Node_7492	Node_7493	0.3506	Node_8159	0.006327	1	0.002246	23 76 1 3	2412 9546 390 470	5 9 0 1
Node_7491	Node_7492	0.7414	Node_8159	0.010912	2	0.002670	18 54 1 3	2412 9546 390 470	0 4 0 0
Node_7490	Node_7491	0.5134	Node_8159	0.020656	1	0.000600	9 24 0 0	2412 9546 390 470	0 0 0 0
Node_7489	Node_7490	0.906	Node_8159	0.000000			2 4 0 0	2412 9546 390 470	3 12 0 0
Node_7488	Node_7489	0.4815	Node_8159	0.000000			1 3 0 0	2412 9546 390 470	1 0 0 0
Node_7487	Node_7490	0.6254	Node_8159	0.000000			0 2 0 0	2412 9546 390 470	4 6 0 0
Node_7486	Node_7491	0.5409	Node_8159	0.000000			3 6 0 0	2412 9546 390 470	6 24 1 3
Node_7485	Node_7493	0.08293	Node_8159	0.044723	2	0.002255	22 51 3 5	2412 9546 390 470	0 0 0 0
Node_7484	Node_7485	0.01598	Node_8159	0.084316	2	0.000674	5 9 0 0	2412 9546 390 470	16 32 3 5
Node_7483	Node_7484	0.5357	Node_8159	0.104673	2	0.001199	4 7 0 0	2412 9546 390 470	0 0 0 0
Node_7482	Node_7483	0.3463	Node_8159	0.000000			2 2 0 0	2412 9546 390 470	2 4 0 0
Node_7480	Node_7494	0.4103	Node_8159	0.064747	4	0.030595	1 15 0 1	2412 9546 390 470	0 0 0 0
Node_7479	Node_7480	0.2065	Node_8159	0.000000			0 8 0 0	2412 9546 390 470	0 4 0 1
Node_7478	Node_7479	0.6049	Node_8159	0.000000			0 4 0 0	2412 9546 390 470	0 3 0 0
Node_7477	Node_7478	0.6891	Node_8159	0.000000			0 4 0 0	2412 9546 390 470	0 0 0 0
Node_7476	Node_7495	0.4339	Node_8159	0.009884	1	0.004542	13 72 1 4	2412 9546 390 470	0 4 0 0
Node_7475	Node_7476	0.8041	Node_8159	0.007346	4	0.000030	11 46 1 3	2412 9546 390 470	1 14 0 0
Node_7474	Node_7496	0.4175	Node_8159	0.005600	3	0.001211	39 139 2 6	2412 9546 390 470	0 2 0 0
Node_7473	Node_7474	0.3058	Node_8159	0.009232	3	0.000302	17 71 0 3	2412 9546 390 470	0 6 0 1
Node_7472	Node_7473	0.4324	Node_8159	0.007959	3	0.002965	10 51 0 2	2412 9546 390 470	0 5 0 0
Node_7471	Node_7472	0.5871	Node_8159	0.039800	2	0.005115	3 9 0 0	2412 9546 390 470	1 14 0 2
Node_7470	Node_7471	0.7413	Node_8159	0.000000			0 1 0 0	2412 9546 390 470	0 5 0 0
Node_7468	Node_7472	0.7667	Node_8159	0.009263	1	0.000340	3 22 0 0	2412 9546 390 470	3 6 0 0
Node_7467	Node_7468	0.6584	Node_8159	0.003895	1	0.001188	3 18 0 0	2412 9546 390 470	0 4 0 0
Node_7466	Node_7473	0.3909	Node_8159	0.000000			4 5 0 1	2412 9546 390 470	3 10 0 0
Node_7465	Node_7474	0.5278	Node_8159	0.012267	1	0.002675	20 59 2 1	2412 9546 390 470	2 3 0 1
Node_7464	Node_7465	0.8307	Node_8159	0.004904	1	0.002899	15 53 2 1	2412 9546 390 470	0 1 0 0
Node_7463	Node_7464	0.9216	Node_8159	0.024042	3	0.004677	8 29 2 0	2412 9546 390 470	1 10 0 1
Node_7462	Node_7463	0.895	Node_8159	0.021590	2	0.000527	5 14 0 0	2412 9546 390 470	0 1 0 0
Node_7461	Node_7462	0.5288	Node_8159	0.000000			0 1 0 0	2412 9546 390 470	5 9 0 0
Node_7460	Node_7464	0.5716	Node_8159	0.059176	2	0.001058	4 9 0 0	2412 9546 390 470	2 5 0 0
Node_7459	Node_7460	0.3437	Node_8159	0.000000			2 1 0 0	2412 9546 390 470	1 2 0 0
Node_7458	Node_7497	0.7426	Node_8159	0.007569	4	0.002959	16 79 3 5	2412 9546 390 470	0 0 0 0
Node_7457	Node_7458	0.5708	Node_8159	0.017766	1	0.007452	8 50 2 3	2412 9546 390 470	0 0 0 0
Node_7456	Node_7457	0.1651	Node_8159	0.059509	4	0.023781	3 21 1 2	2412 9546 390 470	1 4 1 1
Node_7455	Node_7456	0.1575	Node_8159	0.000000			0 7 0 1	2412 9546 390 470	2 4 1 1
Node_7454	Node_7457	0.7233	Node_8159	0.005642	2	0.000545	4 25 0 0	2412 9546 390 470	0 0 0 0
Node_7453	Node_7458	0.8779	Node_8159	0.171402	3	0.084578	2 8 1 1	2412 9546 390 470	6 21 0 1
Node_7452	Node_7453	0.0489	Node_8159	0.000000			2 1 0 1	2412 9546 390 470	0 0 0 0
Node_7449	Node_7550	0.538	Node_8159	0.004046	4	0.001902	42 198 6 12	2412 9546 390 470	0 0 0 0
Node_7448	Node_7449	0.2466	Node_8159	0.011279	2	0.000958	19 115 2 4	2412 9546 390 470	0 0 0 0
Node_7447	Node_7448	0.4735	Node_8159	0.015468	1	0.001030	3 25 0 0	2412 9546 390 470	1 5 0 0
Node_7446	Node_7447	0.2421	Node_8159	0.034901	3	0.018162	1 10 0 0	2412 9546 390 470	0 11 0 0
Node_7445	Node_7446	1	Node_8159	0.000000			1 7 0 0	2412 9546 390 470	0 0 0 0
Node_7444	Node_7445	1	Node_8159	0.000000			0 4 0 0	2412 9546 390 470	1 2 0 0
Node_7443	Node_7444	0.6891	Node_8159	0.000000			0 2 0 0	2412 9546 390 470	0 2 0 0
Node_7439	Node_7448	0.5947	Node_8159	0.006953	1	0.000989	15 84 2 4	2412 9546 390 470	0 1 0 0
Node_7438	Node_7439	0.4742	Node_8159	0.010945	1	0.002695	12 71 2 4	2412 9546 390 470	0 4 0 0
Node_7437	Node_7438	0.7636	Node_8159	0.005096	1	0.001685	12 62 2 3	2412 9546 390 470	0 5 0 0
Node_7436	Node_7437	0.9644	Node_8159	0.017432	3	0.006630	5 23 1 1	2412 9546 390 470	2 12 0 0
Node_7435	Node_7439	0.8773	Node_8159	0.000000			2 6 0 0	2412 9546 390 470	1 3 0 0
Node_7434	Node_7435	1	Node_8159	0.000000			1 4 0 0	2412 9546 390 470	0 0 0 0
Node_7433	Node_7449	0.297	Node_8159	0.019256	4	0.006623	23 76 4 7	2412 9546 390 470	0 7 0 1
Node_7432	Node_7433	0.4254	Node_8159	0.034031	2	0.010649	14 43 3 4	2412 9546 390 470	0 3 0 0
Node_7431	Node_7432	0.4554	Node_8159	0.082857	4	0.023180	1 11 0 1	2412 9546 390 470	0 2 0 0
Node_7430	Node_7551	0.2318	Node_8159	0.009019	2	0.001970	19 100 1 3	2412 9546 390 470	0 13 1 0
Node_7429	Node_7430	0.2934	Node_8159	0.008744	2	0.001751	18 96 1 3	2412 9546 390 470	0 3 0 0
Node_7428	Node_7429	0.671	Node_8159	0.003437	3	0.001000	17 79 1 3	2412 9546 390 470	0 2 0 0
Node_7427	Node_7428	0.8912	Node_8159	0.003173	3	0.001591	7 35 0 1	2412 9546 390 470	1 0 0 0
Node_7426	Node_7427	0.8198	Node_8159	0.000806	4	0.000198	5 24 0 0	2412 9546 390 470	0 1 0 0
Node_7425	Node_7426	0.792	Node_8159	0.000000			0 8 0 0	2412 9546 390 470	1 4 0 0
Node_7424	Node_7425	0.7105	Node_8159	0.000000			0 5 0 0	2412 9546 390 470	0 0 0 0
Node_7422	Node_7427	0.6577	Node_8159	0.073632	4	0.013955	2 10 0 1	2412 9546 390 470	0 0 0 0
Node_7421	Node_7428	0.9583	Node_8159	0.003606	4	0.001339	9 44 1 2	2412 9546 390 470	0 0 0 0
Node_7420	Node_7421	0.9583	Node_8159	0.003684	4	0.000828	9 42 1 2	2412 9546 390 470	0 2 0 0
Node_7419	Node_7420	0.9706	Node_8159	0.001663	3	0.000651	8 38 1 1	2412 9546 390 470	0 0 0 0
Node_7418	Node_7419	1	Node_8159	0.000000			1 3 0 0	2412 9546 390 470	0 4 0 0
Node_7417	Node_7429	0.5232	Node_8159	0.032776	1	0.006917	1 14 0 0	2412 9546 390 470	0 1 0 0
Node_7416	Node_7552	0.2888	Node_8159	0.001642	1	0.000032	168 778 30 36	2412 9546 390 470	0 0 0 0
Node_7415	Node_7416	0.2598	Node_8159	0.002516	1	0.000491	120 560 25 30	2412 9546 390 470	0 5 0 0
Node_7414	Node_7415	0.2531	Node_8159	0.003046	1	0.000911	113 528 24 30	2412 9546 390 470	1 3 0 0
Node_7413	Node_7414	0.2884	Node_8159	0.003233	4	0.001380	107 474 22 30	2412 9546 390 470	1 2 0 0
Node_7412	Node_7413	0.2875	Node_8159	0.003716	4	0.001746	87 396 18 25	2412 9546 390 470	0 0 0 0
Node_7411	Node_7412	0.263	Node_8159	0.003898	4	0.001569	85 387 17 25	2412 9546 390 470	1 6 1 0
Node_7410	Node_7411	0.09879	Node_8159	0.007113	4	0.003179	70 309 17 22	2412 9546 390 470	0 7 0 1
Node_7409	Node_7410	0.3153	Node_8159	0.006022	3	0.001688	49 185 3 11	2412 9546 390 470	0 0 0 0
Node_7408	Node_7409	0.462	Node_8159	0.007887	2	0.003298	19 98 1 4	2412 9546 390 470	1 0 0 0
Node_7407	Node_7408	0.9369	Node_8159	0.001621	3	0.000418	8 37 1 1	2412 9546 390 470	0 4 0 0
Node_7406	Node_7407	0.4785	Node_8159	0.051943	3	0.005865	2 14 1 0	2412 9546 390 470	0 5 0 0
Node_7405	Node_7406	1	Node_8159	0.022674	3	0.009220	2 10 0 0	2412 9546 390 470	0 1 0 0
Node_7404	Node_7405	0.7105	Node_8159	0.000000			0 5 0 0	2412 9546 390 470	0 0 0 0
Node_7403	Node_7406	0.2031	Node_8159	0.000000			0 0 1 0	2412 9546 390 470	0 3 0 0
Node_7402	Node_7407	0.7568	Node_8159	0.036742	2	0.004603	6 16 0 1	2412 9546 390 470	0 2 0 0
Node_7401	Node_7402	0.642	Node_8159	0.000000			1 6 0 0	2412 9546 390 470	4 5 0 0
Node_7400	Node_7408	0.4343	Node_8159	0.014123	3	0.008337	10 55 0 3	2412 9546 390 470	1 2 0 0
Node_7399	Node_7400	0.747	Node_8159	0.008176	4	0.003328	8 39 0 2	2412 9546 390 470	1 2 0 0
Node_7398	Node_7399	0.9597	Node_8159	0.019056	4	0.007240	3 21 0 1	2412 9546 390 470	3 6 0 0
Node_7397	Node_7398	0.8461	Node_8159	0.003895	1	0.001188	3 18 0 0	2412 9546 390 470	0 2 0 0
Node_7396	Node_7400	0.4544	Node_8159	0.075928	4	0.024235	1 12 0 1	2412 9546 390 470	0 2 0 0
Node_7395	Node_7396	0.2742	Node_8159	0.000000			0 8 0 1	2412 9546 390 470	0 2 0 0
Node_7394	Node_7409	0.2763	Node_8159	0.015732	2	0.005919	29 87 2 7	2412 9546 390 470	0 0 0 0
Node_7393	Node_7394	0.795	Node_8159	0.004499	2	0.000969	22 74 2 4	2412 9546 390 470	1 1 0 0
Node_7392	Node_7393	0.5805	Node_8159	0.027483	2	0.000160	18 45 2 3	2412 9546 390 470	1 8 0 0
Node_7391	Node_7392	0.2935	Node_8159	0.068490	2	0.025619	7 21 2 2	2412 9546 390 470	2 2 0 0
Node_7390	Node_7391	0.2362	Node_8159	0.000000			0 1 1 0	2412 9546 390 470	6 15 1 1
Node_7389	Node_7394	0.04881	Node_8159	0.164024	4	0.032476	5 12 0 3	2412 9546 390 470	1 0 0 0
Node_7388	Node_7389	0.3547	Node_8159	0.000000			2 3 0 1	2412 9546 390 470	2 5 0 0
Node_7387	Node_7410	0.0002438	Node_8159	0.057202	3	0.021567	21 124 14 11	2412 9546 390 470	0 0 0 0
Node_7386	Node_7387	0.0005742	Node_8159	0.055630	3	0.014036	21 116 14 9	2412 9546 390 470	0 2 0 0
Node_7385	Node_7386	0.04851	Node_8159	0.037927	1	0.018148	9 69 0 5	2412 9546 390 470	0 0 0 0
Node_7384	Node_7385	0.16	Node_8159	0.047429	4	0.015502	4 32 0 3	2412 9546 390 470	0 5 0 0
Node_7383	Node_7384	0.4469	Node_8159	0.028502	4	0.012391	4 30 0 2	2412 9546 390 470	0 0 0 0
Node_7381	Node_7385	0.5548	Node_8159	0.000000			1 4 0 0	2412 9546 390 470	4 28 0 2
Node_7380	Node_7386	4.786e-07	Node_8159	0.512326	3	0.069119	10 20 14 3	2412 9546 390 470	2 27 0 1
Node_7379	Node_7380	0.4918	Node_7380	0.023754	2	0.005923	7 12 14 2	10 20 14 3	2 5 0 1
Node_7378	Node_7379	0.02549	Node_7380	0.023754	2	0.005923	7 12 14 2	10 20 14 3	0 0 0 0
Node_7377	Node_7387	0.06015	Node_8159	0.000000			0 2 0 1	2412 9546 390 470	0 4 0 1
Node_7375	Node_7411	0.3384	Node_8159	0.010841	3	0.002528	14 70 0 2	2412 9546 390 470	1 1 0 0
Node_7374	Node_7375	0.6097	Node_8159	0.008875	3	0.004541	9 48 0 2	2412 9546 390 470	2 4 0 0
Node_7373	Node_7374	0.7432	Node_8159	0.012162	4	0.000862	7 31 0 2	2412 9546 390 470	0 3 0 0
Node_7372	Node_7373	0.6726	Node_8159	0.019215	1	0.008498	3 22 0 1	2412 9546 390 470	0 0 0 0
Node_7371	Node_7372	0.8137	Node_8159	0.019958	4	0.004541	3 19 0 1	2412 9546 390 470	0 0 0 0
Node_7370	Node_7374	0.9191	Node_8159	0.000000			0 1 0 0	2412 9546 390 470	2 13 0 0
Node_7369	Node_7413	0.8025	Node_8159	0.009523	4	0.004675	19 74 4 5	2412 9546 390 470	1 4 0 0
Node_7368	Node_7369	0.4633	Node_8159	0.020983	4	0.004873	16 53 2 5	2412 9546 390 470	0 0 0 0
Node_7367	Node_7368	0.3664	Node_8159	0.028646	2	0.005768	12 34 1 3	2412 9546 390 470	4 16 1 2
Node_7366	Node_7367	0.2425	Node_8159	0.077193	2	0.003439	10 20 1 2	2412 9546 390 470	1 3 0 0
Node_7365	Node_7366	0.4852	Node_8159	0.248579	4	0.057922	0 9 0 2	2412 9546 390 470	4 8 0 0
Node_7364	Node_7365	0.06098	Node_8159	0.000000			0 3 0 1	2412 9546 390 470	0 5 0 1
Node_7363	Node_7414	0.06318	Node_8159	0.044520	1	0.012512	5 51 2 0	2412 9546 390 470	0 1 0 0
Node_7362	Node_7363	0.3524	Node_8159	0.016277	3	0.005476	4 25 1 0	2412 9546 390 470	0 4 1 0
Node_7361	Node_7362	0.7301	Node_8159	0.037589	3	0.001124	3 15 1 0	2412 9546 390 470	0 1 0 0
Node_7360	Node_7363	0.2076	Node_8159	0.084287	1	0.005068	0 15 0 0	2412 9546 390 470	1 7 0 0
Node_7359	Node_7360	0.5823	Node_8159	0.000000			0 9 0 0	2412 9546 390 470	0 0 0 0
Node_7358	Node_7415	0.8117	Node_8159	0.007975	3	0.001833	6 28 1 0	2412 9546 390 470	0 1 0 0
Node_7357	Node_7358	0.6605	Node_8159	0.000000			1 8 0 0	2412 9546 390 470	0 6 0 0
Node_7356	Node_7416	0.3542	Node_8159	0.004262	2	0.001725	48 213 5 6	2412 9546 390 470	0 0 0 0
Node_7355	Node_7356	0.1205	Node_8159	0.011821	4	0.000217	30 128 4 1	2412 9546 390 470	0 5 0 0
Node_7354	Node_7355	0.0707	Node_8159	0.018517	4	0.001314	25 97 2 0	2412 9546 390 470	0 2 0 0
Node_7353	Node_7354	0.1666	Node_8159	0.014509	4	0.000078	19 78 2 0	2412 9546 390 470	0 4 0 0
Node_7352	Node_7353	0.4482	Node_8159	0.018729	3	0.009411	7 40 2 0	2412 9546 390 470	0 0 0 0
Node_7351	Node_7352	0.4841	Node_8159	0.030996	3	0.003007	5 27 2 0	2412 9546 390 470	1 7 0 0
Node_7350	Node_7352	1	Node_8159	0.000000			0 5 0 0	2412 9546 390 470	1 1 0 0
Node_7349	Node_7353	0.3618	Node_8159	0.014600	1	0.004770	11 34 0 0	2412 9546 390 470	1 4 0 0
Node_7348	Node_7354	0.681	Node_8159	0.029151	2	0.000551	5 13 0 0	2412 9546 390 470	1 2 0 0
Node_7347	Node_7355	0.6154	Node_8159	0.038309	3	0.000415	5 23 2 0	2412 9546 390 470	0 6 0 1
Node_7346	Node_7347	0.4407	Node_8159	0.075861	3	0.023889	4 11 1 0	2412 9546 390 470	1 1 0 0
Node_7345	Node_7346	0.3082	Node_8159	0.000000			3 2 1 0	2412 9546 390 470	0 5 0 0
Node_7341	Node_7356	0.5875	Node_8159	0.007589	4	0.002235	18 76 1 5	2412 9546 390 470	0 4 0 0
Node_7340	Node_7341	1	Node_8159	0.004201	2	0.000352	10 35 1 1	2412 9546 390 470	0 5 0 0
Node_7339	Node_7340	0.7473	Node_8159	0.084316	2	0.000674	5 9 0 0	2412 9546 390 470	0 6 0 1
Node_7338	Node_7339	0.4815	Node_8159	0.000000			0 0 0 0	2412 9546 390 470	2 3 0 0
Node_7337	Node_7339	0.6778	Node_8159	0.000000			2 2 0 0	2412 9546 390 470	1 4 0 0
Node_7336	Node_8150	0.04491	Node_8159	0.006589	2	0.000626	144 439 18 27	2412 9546 390 470	0 3 0 0
Node_7335	Node_7336	0.2003	Node_8159	0.004896	2	0.000177	108 340 15 19	2412 9546 390 470	0 0 0 0
Node_7334	Node_7335	0.07834	Node_8159	0.009992	2	0.000293	86 257 15 16	2412 9546 390 470	0 2 0 0
Node_7333	Node_7334	0.3244	Node_8159	0.007343	1	0.003993	52 170 9 5	2412 9546 390 470	0 2 0 0
Node_7332	Node_7333	0.5084	Node_8159	0.006594	4	0.000450	21 83 3 1	2412 9546 390 470	0 3 0 0
Node_7331	Node_7332	0.8773	Node_8159	0.028559	3	0.011819	4 20 1 1	2412 9546 390 470	1 10 0 0
Node_7330	Node_7331	0.5716	Node_8159	0.063977	3	0.005200	2 12 1 0	2412 9546 390 470	0 0 0 0
Node_7329	Node_7330	0.1625	Node_8159	0.000000			2 4 1 0	2412 9546 390 470	0 0 0 0
Node_7328	Node_7329	0.1069	Node_8159	0.000000			1 2 1 0	2412 9546 390 470	0 0 0 0
Node_7327	Node_7330	0.6395	Node_8159	0.000000			0 8 0 0	2412 9546 390 470	0 0 0 0
Node_7325	Node_7331	0.6501	Node_8159	0.000000			2 7 0 1	2412 9546 390 470	0 1 0 0
Node_7324	Node_7325	0.2408	Node_8159	0.000000			2 4 0 1	2412 9546 390 470	0 0 0 0
Node_7323	Node_7324	0.4815	Node_8159	0.000000			2 2 0 0	2412 9546 390 470	0 1 0 0
Node_7321	Node_7332	0.3535	Node_8159	0.015324	4	0.005198	16 53 2 0	2412 9546 390 470	0 0 0 0
Node_7320	Node_7321	0.2547	Node_8159	0.032946	1	0.014006	14 36 2 0	2412 9546 390 470	1 4 0 0
Node_7319	Node_7320	0.08104	Node_8159	0.209094	2	0.006482	7 7 0 0	2412 9546 390 470	5 15 2 0
Node_7318	Node_7333	0.1809	Node_8159	0.021173	2	0.003788	28 75 5 3	2412 9546 390 470	3 9 1 1
Node_7317	Node_7318	0.2251	Node_8159	0.083111	3	0.016427	3 10 1 0	2412 9546 390 470	10 28 3 2
Node_7316	Node_7318	0.4213	Node_8159	0.015977	2	0.000856	4 13 0 0	2412 9546 390 470	11 24 1 1
Node_7315	Node_7334	0.004457	Node_8159	0.053940	2	0.009562	34 83 6 11	2412 9546 390 470	0 2 0 0
Node_7314	Node_7315	0.3331	Node_8159	0.036450	1	0.003243	3 33 1 1	2412 9546 390 470	0 0 0 0
Node_7313	Node_7314	0.07127	Node_8159	0.000000			0 3 0 0	2412 9546 390 470	0 13 1 1
Node_7312	Node_7314	0.9456	Node_8159	0.003483	3	0.001558	3 17 0 0	2412 9546 390 470	0 0 0 0
Node_7311	Node_7335	0.2704	Node_8159	0.010529	3	0.000904	20 74 0 3	2412 9546 390 470	2 7 0 0
Node_7310	Node_7311	0.284	Node_8159	0.044383	1	0.001591	8 17 0 0	2412 9546 390 470	5 20 0 0
Node_7309	Node_7310	0.3557	Node_8159	0.074541	1	0.005055	8 14 0 0	2412 9546 390 470	0 3 0 0
Node_7308	Node_7311	0.4559	Node_8159	0.022166	4	0.001196	5 26 0 2	2412 9546 390 470	2 11 0 1
Node_7307	Node_7308	0.5672	Node_8159	0.029476	4	0.003340	3 15 0 1	2412 9546 390 470	1 6 0 1
Node_7306	Node_7336	0.1473	Node_8159	0.019855	2	0.003878	36 98 3 8	2412 9546 390 470	0 1 0 0
Node_7305	Node_7306	0.1464	Node_8159	0.015644	3	0.010170	15 48 0 3	2412 9546 390 470	7 13 0 1
Node_7304	Node_7305	0.4687	Node_8159	0.111463	2	0.033609	3 8 0 1	2412 9546 390 470	0 0 0 0
Node_7303	Node_7305	0.6698	Node_8159	0.018053	2	0.007323	12 35 0 2	2412 9546 390 470	0 5 0 0
Node_7302	Node_8151	9.499e-08	Node_8159	0.074607	2	0.014718	69 139 19 8	2412 9546 390 470	0 0 0 0
Node_7301	Node_7302	0.03345	Node_7302	0.001090	1	0.000106	53 98 12 5	69 139 19 8	16 31 7 2
Node_7300	Node_7301	0.9674	Node_7302	0.001335	4	0.000006	39 79 10 5	69 139 19 8	0 0 0 0
Node_7299	Node_7300	0.6107	Node_7302	0.007287	3	0.001719	6 15 2 0	69 139 19 8	2 8 1 0
Node_7298	Node_7302	0.03345	Node_7302	0.000000			0 3 0 1	69 139 19 8	0 7 0 0
Node_7297	Node_8152	0.2018	Node_8159	0.008259	2	0.002982	36 193 8 5	2412 9546 390 470	0 0 0 0
Node_7296	Node_7297	0.3139	Node_8159	0.006793	2	0.001241	31 168 6 5	2412 9546 390 470	0 1 0 0
Node_7295	Node_7296	0.03775	Node_8159	0.024250	4	0.007340	18 101 2 0	2412 9546 390 470	0 0 0 0
Node_7294	Node_7295	0.2122	Node_8159	0.013505	4	0.001819	14 65 1 0	2412 9546 390 470	0 3 0 0
Node_7293	Node_7294	0.2534	Node_8159	0.011839	4	0.000823	14 61 1 0	2412 9546 390 470	0 4 0 0
Node_7292	Node_7293	0.3744	Node_8159	0.010773	4	0.001020	12 56 1 0	2412 9546 390 470	1 1 0 0
Node_7291	Node_7292	0.8112	Node_8159	0.026828	3	0.000845	4 17 1 0	2412 9546 390 470	3 8 0 0
Node_7290	Node_7291	0.5667	Node_8159	0.000000			2 5 1 0	2412 9546 390 470	0 4 0 0
Node_7289	Node_7290	0.2031	Node_8159	0.000000			0 2 1 0	2412 9546 390 470	0 1 0 0
Node_7288	Node_7290	0.3815	Node_8159	0.000000			2 2 0 0	2412 9546 390 470	0 0 0 0
Node_7287	Node_7292	0.5668	Node_8159	0.001890	1	0.000329	4 22 0 0	2412 9546 390 470	1 9 0 0
Node_7286	Node_7287	0.8795	Node_8159	0.001133	1	0.000302	4 21 0 0	2412 9546 390 470	0 0 0 0
Node_7285	Node_7286	0.8795	Node_8159	0.001133	1	0.000302	4 21 0 0	2412 9546 390 470	0 0 0 0
Node_7283	Node_7295	0.4057	Node_8159	0.016695	3	0.007025	4 26 1 0	2412 9546 390 470	0 7 0 0
Node_7282	Node_7283	0.3815	Node_8159	0.000000			1 0 0 0	2412 9546 390 470	1 2 0 0
Node_7280	Node_7283	0.3063	Node_8159	0.070501	1	0.017794	1 21 1 0	2412 9546 390 470	1 3 0 0
Node_7279	Node_7296	0.3988	Node_8159	0.019439	4	0.007084	12 62 3 5	2412 9546 390 470	1 5 1 0
Node_7278	Node_7279	0.3369	Node_8159	0.122622	1	0.047495	0 13 0 1	2412 9546 390 470	3 16 1 1
Node_7277	Node_7278	0.2742	Node_8159	0.000000			0 9 0 1	2412 9546 390 470	0 1 0 0
Node_7276	Node_7277	0.2373	Node_8159	0.000000			0 8 0 1	2412 9546 390 470	0 1 0 0
Node_7275	Node_7279	0.5281	Node_8159	0.000000			0 1 0 0	2412 9546 390 470	9 32 2 3
Node_7274	Node_7297	0.5002	Node_8159	0.038309	3	0.000415	5 23 2 0	2412 9546 390 470	0 1 0 0
Node_7273	Node_7274	0.4972	Node_8159	0.044857	3	0.000566	5 21 2 0	2412 9546 390 470	0 2 0 0
Node_7272	Node_8153	0.2982	Node_8159	0.003114	3	0.000620	93 352 8 14	2412 9546 390 470	0 0 0 0
Node_7271	Node_7272	0.331	Node_8159	0.003590	1	0.001293	90 307 8 14	2412 9546 390 470	0 2 0 0
Node_7270	Node_7271	0.2814	Node_8159	0.004515	1	0.000880	87 283 8 14	2412 9546 390 470	0 1 0 0
Node_7269	Node_7270	0.2423	Node_8159	0.006308	1	0.000399	66 204 6 9	2412 9546 390 470	1 2 0 0
Node_7268	Node_7269	0.2731	Node_8159	0.010269	1	0.000033	62 176 6 8	2412 9546 390 470	0 11 0 1
Node_7267	Node_7268	0.1322	Node_8159	0.021104	1	0.001798	35 88 4 3	2412 9546 390 470	0 0 0 0
Node_7266	Node_7267	0.0905	Node_8159	0.100891	2	0.026416	8 16 2 0	2412 9546 390 470	2 2 0 0
Node_7265	Node_7266	0.09931	Node_8159	0.126585	3	0.031391	5 12 2 0	2412 9546 390 470	3 3 0 0
Node_7264	Node_7265	0.03878	Node_8159	0.000000			2 3 2 0	2412 9546 390 470	3 4 0 0
Node_7263	Node_7264	0.02377	Node_8159	0.000000			2 2 2 0	2412 9546 390 470	0 1 0 0
Node_7262	Node_7263	0.01129	Node_8159	0.000000			2 2 2 0	2412 9546 390 470	0 0 0 0
Node_7261	Node_7262	0.004402	Node_8159	0.000000			2 1 2 0	2412 9546 390 470	0 0 0 0
Node_7256	Node_7267	0.4769	Node_8159	0.015785	1	0.000273	25 67 2 2	2412 9546 390 470	0 3 0 1
Node_7255	Node_7256	0.257	Node_8159	0.030185	1	0.001217	20 46 1 2	2412 9546 390 470	2 7 1 0
Node_7254	Node_7268	0.6705	Node_8159	0.007195	2	0.002469	27 86 2 5	2412 9546 390 470	0 2 0 0
Node_7253	Node_7254	0.7683	Node_8159	0.009545	4	0.002729	20 68 2 5	2412 9546 390 470	2 8 0 0
Node_7252	Node_7253	0.3155	Node_8159	0.047267	4	0.001082	7 32 0 4	2412 9546 390 470	4 8 0 0
Node_7251	Node_7254	0.5288	Node_8159	0.000000			4 6 0 0	2412 9546 390 470	1 4 0 0
Node_7250	Node_7270	0.8408	Node_8159	0.006402	4	0.000498	19 72 2 5	2412 9546 390 470	1 5 0 0
Node_7249	Node_7250	0.2582	Node_8159	0.040512	2	0.006754	18 46 2 5	2412 9546 390 470	0 4 0 0
Node_7248	Node_7249	0.4916	Node_8159	0.102006	2	0.018363	4 9 0 1	2412 9546 390 470	0 1 0 0
Node_7246	Node_7249	0.1943	Node_8159	0.047911	2	0.008412	14 36 2 4	2412 9546 390 470	0 0 0 0
Node_7245	Node_7271	0.5937	Node_8159	0.014137	3	0.005489	2 12 0 0	2412 9546 390 470	1 11 0 0
Node_7244	Node_7272	0.04086	Node_8159	0.055731	2	0.001670	3 42 0 0	2412 9546 390 470	0 1 0 0
Node_7243	Node_7244	0.1139	Node_8159	0.049628	1	0.004028	2 31 0 0	2412 9546 390 470	1 6 0 0
Node_7242	Node_7243	0.6605	Node_8159	0.032476	1	0.018037	1 11 0 0	2412 9546 390 470	0 3 0 0
Node_7241	Node_7244	0.7105	Node_8159	0.000000			0 0 0 0	2412 9546 390 470	0 5 0 0
Node_7240	Node_8154	0.9191	Node_8159	0.017432	3	0.006630	5 23 1 1	2412 9546 390 470	0 5 0 0
Node_7239	Node_7240	0.7254	Node_8159	0.035682	2	0.015925	5 18 1 1	2412 9546 390 470	0 0 0 0
Node_7238	Node_8155	0.02469	Node_8159	0.041862	1	0.003405	7 76 1 2	2412 9546 390 470	0 1 0 0
Node_7237	Node_7238	0.001759	Node_8159	0.113408	1	0.006805	1 49 0 2	2412 9546 390 470	0 0 0 0
Node_7236	Node_7237	0.009518	Node_8159	0.102476	1	0.007774	1 40 0 2	2412 9546 390 470	0 0 0 0
Node_7235	Node_7236	0.009821	Node_8159	0.127769	1	0.057024	0 12 0 1	2412 9546 390 470	0 17 0 1
Node_7234	Node_7235	0.7413	Node_8159	0.000000			0 6 0 0	2412 9546 390 470	0 0 0 0
Node_7232	Node_7235	0.2846	Node_8159	0.000000			0 5 0 1	2412 9546 390 470	0 1 0 0
Node_7231	Node_7238	0.8387	Node_8159	0.003483	3	0.001558	3 17 0 0	2412 9546 390 470	3 10 1 0
Node_7230	Node_8156	0.8044	Node_8159	0.000000			2 4 0 0	2412 9546 390 470	4 17 1 0
Node_7229	Node_8157	0.3214	Node_8159	0.005537	3	0.000372	59 253 16 12	2412 9546 390 470	0 2 0 0
Node_7228	Node_7229	0.2387	Node_8159	0.011005	4	0.004860	25 132 5 2	2412 9546 390 470	1 0 0 0
Node_7227	Node_7228	0.3419	Node_8159	0.010951	1	0.006307	19 102 5 2	2412 9546 390 470	0 0 0 0
Node_7226	Node_7227	0.08184	Node_8159	0.025611	2	0.004980	11 72 1 0	2412 9546 390 470	0 0 0 0
Node_7225	Node_7226	0.08837	Node_8159	0.128674	1	0.049455	0 14 1 0	2412 9546 390 470	0 3 0 0
Node_7224	Node_7225	0.1767	Node_8159	0.156372	3	0.056607	0 10 1 0	2412 9546 390 470	0 0 0 0
Node_7223	Node_7224	0.1767	Node_8159	0.000000			0 8 1 0	2412 9546 390 470	0 2 0 0
Node_7222	Node_7223	0.1854	Node_8159	0.000000			0 5 1 0	2412 9546 390 470	0 0 0 0
Node_7221	Node_7222	0.2031	Node_8159	0.000000			0 3 1 0	2412 9546 390 470	0 0 0 0
Node_7220	Node_7221	0.2031	Node_8159	0.000000			0 2 1 0	2412 9546 390 470	0 1 0 0
Node_7190	Node_7225	0.6891	Node_8159	0.000000			0 3 0 0	2412 9546 390 470	0 1 0 0
Node_7182	Node_7226	0.1964	Node_8159	0.008976	4	0.003307	10 40 0 0	2412 9546 390 470	1 15 0 0
Node_7181	Node_7182	0.58	Node_8159	0.007535	1	0.003901	9 32 0 0	2412 9546 390 470	0 2 0 0
Node_7180	Node_7181	0.7319	Node_8159	0.003233	4	0.001556	7 27 0 0	2412 9546 390 470	0 3 0 0
Node_7179	Node_7180	0.8253	Node_8159	0.000000			0 0 0 0	2412 9546 390 470	6 18 0 0
Node_7178	Node_7182	1	Node_8159	0.000000			0 2 0 0	2412 9546 390 470	1 4 0 0
Node_7177	Node_7227	0.1442	Node_8159	0.085714	3	0.015507	7 27 4 2	2412 9546 390 470	1 3 0 0
Node_7176	Node_7177	0.001058	Node_8159	0.479749	3	0.078149	1 8 4 1	2412 9546 390 470	0 0 0 0
Node_7175	Node_7176	1	Node_8159	0.000000			1 4 0 0	2412 9546 390 470	0 2 0 0
Node_7173	Node_7228	0.7114	Node_8159	0.002257	1	0.000437	6 23 0 0	2412 9546 390 470	0 7 0 0
Node_7172	Node_7173	0.774	Node_8159	0.032476	1	0.018037	1 11 0 0	2412 9546 390 470	0 0 0 0
Node_7171	Node_7172	0.6395	Node_8159	0.000000			0 4 0 0	2412 9546 390 470	0 4 0 0
Node_7170	Node_7229	0.03994	Node_8159	0.026712	3	0.009353	33 120 11 10	2412 9546 390 470	0 1 0 0
Node_7169	Node_7170	0.6357	Node_8159	0.019421	1	0.009428	4 27 1 1	2412 9546 390 470	0 4 0 0
Node_7168	Node_7169	0.3722	Node_8159	0.082704	1	0.029997	1 20 1 1	2412 9546 390 470	1 2 0 0
Node_7167	Node_7168	0.1946	Node_8159	0.086745	1	0.040092	1 18 1 1	2412 9546 390 470	0 2 0 0
Node_7166	Node_7167	0.2117	Node_8159	0.086745	1	0.040092	1 18 1 1	2412 9546 390 470	0 0 0 0
Node_7165	Node_7166	0.2755	Node_8159	0.104907	3	0.058828	1 14 1 1	2412 9546 390 470	0 0 0 0
Node_7164	Node_7165	0.2846	Node_8159	0.000000			0 6 0 0	2412 9546 390 470	0 0 0 1
Node_7161	Node_7165	0.395	Node_8159	0.000000			0 2 1 0	2412 9546 390 470	1 6 0 0
Node_7157	Node_7170	0.006281	Node_8159	0.070612	2	0.024880	27 73 10 8	2412 9546 390 470	2 16 0 1
Node_7156	Node_7157	0.0002159	Node_8159	0.104520	2	0.027594	27 61 10 8	2412 9546 390 470	0 4 0 0
Node_7155	Node_8158	7.632e-05	Node_8159	0.002843	4	0.000038	536 2137 82 149	2412 9546 390 470	0 0 0 0
Node_7154	Node_7155	3.566e-09	Node_8159	0.006729	4	0.000517	486 1777 76 147	2412 9546 390 470	0 2 0 0
Node_7153	Node_7154	0.6225	Node_7154	0.000029	4	0.000005	464 1687 72 143	486 1777 76 147	1 0 0 0
Node_7152	Node_7153	6.65e-10	Node_7154	0.005202	2	0.001615	322 1053 58 122	486 1777 76 147	1 12 0 1
Node_7151	Node_7152	0.01006	Node_7152	0.000781	4	0.000057	253 848 44 111	322 1053 58 122	0 0 0 0
Node_7150	Node_7151	0.0109	Node_7152	0.000740	4	0.000040	249 834 44 109	322 1053 58 122	0 0 0 1
Node_7149	Node_7150	0.1611	Node_7152	0.001342	3	0.000685	159 560 24 69	322 1053 58 122	1 4 0 0
Node_7148	Node_7149	0.005176	Node_7152	0.008803	4	0.001757	90 322 12 53	322 1053 58 122	0 0 0 0
Node_7147	Node_7148	0.0007038	Node_7152	0.016626	1	0.006527	56 269 8 39	322 1053 58 122	0 0 0 0
Node_7146	Node_7147	0.004669	Node_7152	0.020981	1	0.003281	34 187 8 27	322 1053 58 122	1 0 0 1
Node_7145	Node_7146	0.1402	Node_7152	0.014247	1	0.002890	22 110 4 15	322 1053 58 122	0 2 0 0
Node_7144	Node_7145	0.05963	Node_7152	0.020584	1	0.007737	20 105 2 14	322 1053 58 122	0 0 0 0
Node_7143	Node_7144	0.1591	Node_7152	0.041069	4	0.009686	7 34 0 7	322 1053 58 122	0 0 0 0
Node_7142	Node_7143	0.1193	Node_7152	0.053438	4	0.008636	6 30 0 7	322 1053 58 122	0 0 0 0
Node_7141	Node_7142	0.03191	Node_7152	0.091765	4	0.036289	2 22 0 5	322 1053 58 122	0 0 0 1
Node_7140	Node_7141	0.06142	Node_7152	0.109675	1	0.042246	1 18 0 4	322 1053 58 122	0 0 0 0
Node_7139	Node_7140	0.183	Node_7152	0.102399	4	0.028395	1 12 0 3	322 1053 58 122	0 1 0 0
Node_7138	Node_7139	0.149	Node_7152	0.178926	4	0.020202	1 7 0 3	322 1053 58 122	0 0 0 0
Node_7137	Node_7138	0.3967	Node_7152	0.000000			1 6 0 2	322 1053 58 122	0 0 0 0
Node_7136	Node_7137	0.4888	Node_7152	0.000000			0 5 0 1	322 1053 58 122	0 0 0 0
Node_7133	Node_7139	0.7821	Node_7152	0.000000			0 5 0 0	322 1053 58 122	0 0 0 0
Node_7132	Node_7133	0.7425	Node_7152	0.000000			0 4 0 0	322 1053 58 122	0 0 0 0
Node_7131	Node_7140	0.4888	Node_7152	0.000000			0 5 0 1	322 1053 58 122	0 0 0 0
Node_7130	Node_7131	0.4057	Node_7152	0.000000			0 2 0 1	322 1053 58 122	0 2 0 0
Node_7129	Node_7141	0.6877	Node_7152	0.000000			1 3 0 1	322 1053 58 122	0 1 0 0
Node_7128	Node_7129	0.4147	Node_7152	0.000000			0 3 0 1	322 1053 58 122	0 0 0 0
Node_7126	Node_7142	0.7841	Node_7152	0.067429	2	0.000344	4 7 0 1	322 1053 58 122	0 1 0 0
Node_7125	Node_7126	0.6726	Node_7152	0.067429	2	0.000344	4 7 0 1	322 1053 58 122	0 0 0 0
Node_7124	Node_7125	0.4606	Node_7152	0.000000			4 5 0 0	322 1053 58 122	0 0 0 0
Node_7123	Node_7124	0.2705	Node_7152	0.000000			3 4 0 0	322 1053 58 122	1 0 0 0
Node_7122	Node_7123	1	Node_7152	0.000000			1 3 0 0	322 1053 58 122	0 1 0 0
Node_7120	Node_7143	1	Node_7152	0.000000			1 4 0 0	322 1053 58 122	0 0 0 0
Node_7119	Node_7144	0.3077	Node_7152	0.014357	1	0.001293	13 71 2 7	322 1053 58 122	0 0 0 0
Node_7118	Node_7119	0.7952	Node_7152	0.012486	4	0.000903	8 31 1 5	322 1053 58 122	0 0 0 0
Node_7117	Node_7118	0.6808	Node_7152	0.032479	2	0.006290	8 20 1 4	322 1053 58 122	0 1 0 0
Node_7116	Node_7117	0.608	Node_7152	0.032479	2	0.006290	8 20 1 4	322 1053 58 122	0 0 0 0
Node_7115	Node_7116	0.1151	Node_7152	0.141515	4	0.022135	4 9 0 4	322 1053 58 122	0 0 0 0
Node_7114	Node_7115	0.3551	Node_7152	0.101788	2	0.011185	4 7 0 2	322 1053 58 122	0 0 0 0
Node_7113	Node_7114	0.3551	Node_7152	0.101788	2	0.011185	4 7 0 2	322 1053 58 122	0 0 0 0
Node_7112	Node_7113	0.348	Node_7152	0.119573	2	0.025571	3 6 0 2	322 1053 58 122	0 0 0 0
Node_7111	Node_7112	0.2587	Node_7152	0.000000			3 5 0 1	322 1053 58 122	0 0 0 1
Node_7108	Node_7115	0.0872	Node_7152	0.000000			0 2 0 2	322 1053 58 122	0 0 0 0
Node_7105	Node_7116	0.5436	Node_7152	0.055071	3	0.004694	3 10 1 0	322 1053 58 122	1 1 0 0
Node_7104	Node_7118	0.3001	Node_7152	0.000000			0 9 0 1	322 1053 58 122	0 1 0 0
Node_7103	Node_7104	0.3021	Node_7152	0.000000			0 9 0 1	322 1053 58 122	0 0 0 0
Node_7102	Node_7119	0.168	Node_7152	0.046190	2	0.006021	5 40 1 1	322 1053 58 122	0 0 0 1
Node_7101	Node_7102	0.1529	Node_7152	0.038822	2	0.006397	5 37 1 1	322 1053 58 122	0 0 0 0
Node_7100	Node_7101	0.8298	Node_7152	0.009841	3	0.002447	2 10 0 0	322 1053 58 122	0 1 0 0
Node_7099	Node_7100	1	Node_7152	0.000000			2 4 0 0	322 1053 58 122	0 2 0 0
Node_7098	Node_7099	1	Node_7152	0.000000			1 3 0 0	322 1053 58 122	0 1 0 0
Node_7097	Node_7101	0.3029	Node_7152	0.038868	1	0.008779	3 26 1 1	322 1053 58 122	0 0 0 0
Node_7095	Node_7145	0.06906	Node_7152	0.000000			2 5 2 1	322 1053 58 122	0 0 0 0
Node_7094	Node_7095	0.4057	Node_7152	0.000000			0 3 0 1	322 1053 58 122	0 1 0 0
Node_7087	Node_7095	0.00652	Node_7152	0.000000			2 1 2 0	322 1053 58 122	0 0 0 0
Node_7086	Node_7087	0.00652	Node_7152	0.000000			2 1 2 0	322 1053 58 122	0 0 0 0
Node_7085	Node_7086	0.00652	Node_7152	0.000000			2 1 2 0	322 1053 58 122	0 0 0 0
Node_7084	Node_7146	0.05809	Node_7152	0.032791	1	0.007534	12 75 4 12	322 1053 58 122	0 0 0 0
Node_7083	Node_7084	0.06885	Node_7152	0.033789	1	0.007570	11 70 4 11	322 1053 58 122	1 2 0 1
Node_7082	Node_7083	0.6409	Node_7152	0.015919	3	0.006777	9 40 3 5	322 1053 58 122	0 3 0 0
Node_7081	Node_7082	0.4492	Node_7152	0.014634	2	0.001937	6 29 0 1	322 1053 58 122	0 0 0 0
Node_7080	Node_7081	0.7104	Node_7152	0.001839	2	0.000204	4 18 0 1	322 1053 58 122	0 3 0 0
Node_7079	Node_7080	1	Node_7152	0.001650	2	0.000240	4 14 0 1	322 1053 58 122	0 0 0 0
Node_7078	Node_7079	0.9581	Node_7152	0.007775	2	0.000262	4 12 0 1	322 1053 58 122	0 0 0 0
Node_7077	Node_7078	0.8992	Node_7152	0.000000			1 1 0 0	322 1053 58 122	1 5 0 1
Node_7076	Node_7081	1	Node_7152	0.000000			2 8 0 0	322 1053 58 122	0 0 0 0
Node_7075	Node_7076	1	Node_7152	0.000000			1 2 0 0	322 1053 58 122	0 1 0 0
Node_7074	Node_7082	0.01909	Node_7152	0.213697	3	0.095231	3 11 3 4	322 1053 58 122	0 0 0 0
Node_7073	Node_7074	0.01258	Node_7152	0.237882	3	0.108635	3 10 3 4	322 1053 58 122	0 0 0 0
Node_7072	Node_7073	0.03237	Node_7152	0.226144	4	0.090898	1 7 1 3	322 1053 58 122	0 1 0 1
Node_7071	Node_7072	0.1363	Node_7152	0.000000			0 3 1 2	322 1053 58 122	1 2 0 0
Node_7070	Node_7083	0.03249	Node_7152	0.102086	1	0.035746	2 27 1 6	322 1053 58 122	0 0 0 0
Node_7069	Node_7070	0.03464	Node_7152	0.103994	1	0.039877	2 26 1 6	322 1053 58 122	0 0 0 0
Node_7068	Node_7069	0.01241	Node_7152	0.161102	4	0.065826	1 20 1 6	322 1053 58 122	0 2 0 0
Node_7067	Node_7068	0.02754	Node_7152	0.180707	4	0.058841	1 14 1 5	322 1053 58 122	0 2 0 0
Node_7066	Node_7067	0.01357	Node_7152	0.250065	4	0.062771	1 10 1 5	322 1053 58 122	0 0 0 0
Node_7065	Node_7066	0.02344	Node_7152	0.286019	4	0.085551	1 7 1 4	322 1053 58 122	0 0 0 0
Node_7064	Node_7065	0.3303	Node_7152	0.000000			0 3 0 2	322 1053 58 122	1 2 0 0
Node_7063	Node_7068	0.4057	Node_7152	0.000000			0 3 0 1	322 1053 58 122	0 1 0 0
Node_7062	Node_7069	1	Node_7152	0.000000			1 3 0 0	322 1053 58 122	0 1 0 0
Node_7059	Node_7147	0.07273	Node_7152	0.020846	3	0.004262	21 81 0 11	322 1053 58 122	0 1 0 0
Node_7058	Node_7059	0.1074	Node_7152	0.018559	3	0.002424	21 78 0 10	322 1053 58 122	0 0 0 0
Node_7057	Node_7058	0.1494	Node_7152	0.017708	3	0.003325	17 70 0 8	322 1053 58 122	0 0 0 0
Node_7056	Node_7057	0.4348	Node_7152	0.012638	3	0.004759	10 43 0 5	322 1053 58 122	0 0 0 0
Node_7055	Node_7056	0.3857	Node_7152	0.013849	2	0.006386	9 43 0 4	322 1053 58 122	0 0 0 0
Node_7054	Node_7055	0.5453	Node_7152	0.015043	1	0.005162	6 33 0 3	322 1053 58 122	1 1 0 0
Node_7053	Node_7054	0.3963	Node_7152	0.012869	2	0.000172	4 23 0 1	322 1053 58 122	0 3 0 0
Node_7052	Node_7053	0.7104	Node_7152	0.007647	2	0.000184	4 21 0 1	322 1053 58 122	0 0 0 0
Node_7051	Node_7052	0.816	Node_7152	0.003416	2	0.000197	4 19 0 1	322 1053 58 122	0 0 0 0
Node_7050	Node_7051	0.6662	Node_7152	0.009617	1	0.000353	3 18 0 1	322 1053 58 122	0 1 0 0
Node_7049	Node_7050	0.7316	Node_7152	0.007247	1	0.000067	3 17 0 1	322 1053 58 122	0 1 0 0
Node_7048	Node_7049	0.8088	Node_7152	0.008226	3	0.004174	3 11 0 0	322 1053 58 122	0 2 0 0
Node_7047	Node_7048	0.8812	Node_7152	0.000000			1 1 0 0	322 1053 58 122	2 9 0 0
Node_7044	Node_7054	0.5562	Node_7152	0.000000			2 4 0 1	322 1053 58 122	0 3 0 1
Node_7043	Node_7044	0.4218	Node_7152	0.000000			2 3 0 1	322 1053 58 122	0 0 0 0
Node_7042	Node_7043	0.507	Node_7152	0.000000			1 3 0 1	322 1053 58 122	0 0 0 0
Node_7041	Node_7042	0.3171	Node_7152	0.000000			1 2 0 0	322 1053 58 122	0 0 0 1
Node_7040	Node_7057	0.8108	Node_7152	0.007515	4	0.003823	6 26 0 3	322 1053 58 122	1 1 0 0
Node_7039	Node_7040	0.7634	Node_7152	0.007515	4	0.003823	6 26 0 3	322 1053 58 122	0 0 0 0
Node_7038	Node_7039	0.7634	Node_7152	0.005697	1	0.001647	5 24 0 2	322 1053 58 122	1 2 0 1
Node_7037	Node_7038	0.6865	Node_7152	0.033876	1	0.004556	2 18 0 2	322 1053 58 122	1 1 0 0
Node_7036	Node_7037	0.9033	Node_7152	0.037259	1	0.009484	1 11 0 1	322 1053 58 122	1 1 0 0
Node_7035	Node_7036	0.6003	Node_7152	0.000000			1 9 0 0	322 1053 58 122	0 2 0 0
Node_7034	Node_7035	0.7008	Node_7152	0.000000			1 5 0 0	322 1053 58 122	0 4 0 0
Node_7032	Node_7058	0.4787	Node_7152	0.077648	2	0.010563	4 8 0 2	322 1053 58 122	0 0 0 0
Node_7031	Node_7032	0.3551	Node_7152	0.101788	2	0.011185	4 7 0 2	322 1053 58 122	0 0 0 0
Node_7030	Node_7031	0.2779	Node_7152	0.133101	2	0.011884	4 6 0 2	322 1053 58 122	0 0 0 0
Node_7029	Node_7030	0.2587	Node_7152	0.000000			3 5 0 2	322 1053 58 122	0 0 0 0
Node_7028	Node_7029	0.275	Node_7152	0.000000			2 2 0 1	322 1053 58 122	0 0 0 0
Node_7025	Node_7059	0.4147	Node_7152	0.000000			0 3 0 1	322 1053 58 122	0 0 0 0
Node_7023	Node_7148	0.0009375	Node_7152	0.072845	2	0.002321	34 53 4 14	322 1053 58 122	0 0 0 0
Node_7022	Node_7023	0.003741	Node_7152	0.068021	2	0.000936	30 48 4 12	322 1053 58 122	0 0 0 0
Node_7021	Node_7022	0.0006677	Node_7152	0.117115	2	0.004133	23 32 4 11	322 1053 58 122	0 0 0 0
Node_7020	Node_7021	0.0006782	Node_7152	0.133387	2	0.017199	18 26 2 11	322 1053 58 122	1 0 0 0
Node_7019	Node_7020	0.003792	Node_7152	0.116028	2	0.013958	17 26 2 10	322 1053 58 122	0 0 0 0
Node_7018	Node_7019	0.001738	Node_7152	0.129795	2	0.017275	16 24 2 10	322 1053 58 122	1 0 0 0
Node_7017	Node_7018	0.004218	Node_7152	0.125897	2	0.011472	16 23 2 9	322 1053 58 122	0 0 0 0
Node_7016	Node_7017	0.001453	Node_7152	0.208935	2	0.029505	11 14 2 8	322 1053 58 122	0 0 0 0
Node_7015	Node_7016	0.1027	Node_7152	0.111632	2	0.004013	9 13 1 4	322 1053 58 122	0 0 0 0
Node_7014	Node_7015	0.1027	Node_7152	0.111632	2	0.004013	9 13 1 4	322 1053 58 122	0 0 0 0
Node_7013	Node_7014	0.09258	Node_7152	0.148906	2	0.006134	7 9 1 3	322 1053 58 122	0 0 0 0
Node_7012	Node_7013	0.09876	Node_7152	0.154949	2	0.003898	7 8 1 2	322 1053 58 122	0 0 0 0
Node_7011	Node_7012	0.1299	Node_7152	0.111662	2	0.002530	6 8 0 2	322 1053 58 122	1 0 0 0
Node_7010	Node_7011	0.2949	Node_7152	0.000000			3 3 0 0	322 1053 58 122	0 0 0 1
Node_7009	Node_7010	0.6402	Node_7152	0.000000			1 3 0 0	322 1053 58 122	1 0 0 0
Node_7005	Node_7011	0.5863	Node_7152	0.000000			3 5 0 1	322 1053 58 122	0 0 0 0
Node_7001	Node_7014	0.6344	Node_7152	0.000000			2 4 0 1	322 1053 58 122	0 0 0 0
Node_7000	Node_7001	0.6344	Node_7152	0.000000			1 3 0 1	322 1053 58 122	1 1 0 0
Node_6997	Node_7016	0.0004027	Node_7152	0.000000			2 1 1 4	322 1053 58 122	0 0 0 0
Node_6996	Node_6997	0.008481	Node_7152	0.000000			2 0 0 2	322 1053 58 122	0 0 0 0
Node_6989	Node_6997	0.01215	Node_7152	0.000000			0 1 1 2	322 1053 58 122	0 0 0 0
Node_6985	Node_7017	0.6367	Node_7152	0.049683	2	0.000707	5 9 0 1	322 1053 58 122	0 0 0 0
Node_6984	Node_6985	0.6309	Node_7152	0.059201	2	0.014587	4 7 0 0	322 1053 58 122	0 0 0 0
Node_6983	Node_6984	0.6309	Node_7152	0.000000			3 7 0 0	322 1053 58 122	1 0 0 0
Node_6982	Node_6983	0.8352	Node_7152	0.000000			3 7 0 0	322 1053 58 122	0 0 0 0
Node_6981	Node_6982	1	Node_7152	0.000000			1 3 0 0	322 1053 58 122	1 4 0 0
Node_6980	Node_6981	1	Node_7152	0.000000			1 3 0 0	322 1053 58 122	0 0 0 0
Node_6979	Node_6980	1	Node_7152	0.000000			1 3 0 0	322 1053 58 122	0 0 0 0
Node_6976	Node_6979	1	Node_7152	0.000000			1 3 0 0	322 1053 58 122	0 0 0 0
Node_6975	Node_6976	1	Node_7152	0.000000			1 3 0 0	322 1053 58 122	0 0 0 0
Node_6971	Node_6985	0.3171	Node_7152	0.000000			1 2 0 1	322 1053 58 122	0 0 0 0
Node_6959	Node_7021	0.06438	Node_7152	0.226048	3	0.061093	4 6 2 0	322 1053 58 122	0 0 0 0
Node_6958	Node_6959	0.3589	Node_7152	0.000000			3 3 0 0	322 1053 58 122	0 0 0 0
Node_6957	Node_6958	0.5326	Node_7152	0.000000			2 2 0 0	322 1053 58 122	0 0 0 0
Node_6956	Node_7022	0.6997	Node_7152	0.017447	1	0.000076	7 16 0 1	322 1053 58 122	0 0 0 0
Node_6955	Node_6956	1	Node_7152	0.001746	1	0.000082	5 16 0 1	322 1053 58 122	0 0 0 0
Node_6954	Node_6955	1	Node_7152	0.001746	1	0.000082	5 16 0 1	322 1053 58 122	0 0 0 0
Node_6953	Node_6954	0.9526	Node_7152	0.013415	2	0.000275	4 11 0 1	322 1053 58 122	0 0 0 0
Node_6952	Node_6953	1	Node_7152	0.000000			2 7 0 0	322 1053 58 122	0 0 0 0
Node_6951	Node_6952	0.8842	Node_7152	0.000000			0 3 0 0	322 1053 58 122	1 4 0 0
Node_6950	Node_6954	1	Node_7152	0.000000			1 5 0 0	322 1053 58 122	0 0 0 0
Node_6947	Node_7023	0.1998	Node_7152	0.000000			4 5 0 1	322 1053 58 122	0 0 0 1
Node_6946	Node_6947	0.1274	Node_7152	0.000000			3 2 0 1	322 1053 58 122	0 0 0 0
Node_6945	Node_6946	0.1385	Node_7152	0.000000			2 1 0 1	322 1053 58 122	0 0 0 0
Node_6943	Node_6947	1	Node_7152	0.000000			0 2 0 0	322 1053 58 122	1 1 0 0
Node_6942	Node_7149	0.1057	Node_7152	0.006444	4	0.000150	69 238 12 16	322 1053 58 122	0 0 0 0
Node_6941	Node_6942	0.002266	Node_7152	0.020393	4	0.008667	54 175 3 9	322 1053 58 122	0 6 0 0
Node_6940	Node_6941	0.06098	Node_7152	0.016590	2	0.001353	23 111 2 8	322 1053 58 122	0 2 0 0
Node_6939	Node_6940	0.01358	Node_7152	0.038199	2	0.004299	11 80 1 6	322 1053 58 122	1 11 1 2
Node_6938	Node_6939	0.05314	Node_7152	0.049724	2	0.004224	6 55 1 3	322 1053 58 122	2 4 0 0
Node_6937	Node_6938	0.6379	Node_7152	0.016918	1	0.003202	3 19 0 2	322 1053 58 122	0 1 0 0
Node_6936	Node_6937	0.412	Node_7152	0.068116	4	0.026387	1 11 0 2	322 1053 58 122	0 1 0 0
Node_6935	Node_6938	0.06061	Node_7152	0.052778	1	0.008755	2 23 1 1	322 1053 58 122	1 12 0 0
Node_6934	Node_6941	0.001227	Node_7152	0.056135	1	0.020746	25 50 1 1	322 1053 58 122	6 12 0 0
Node_6933	Node_6934	0.02242	Node_7152	0.074292	1	0.027489	19 35 1 0	322 1053 58 122	3 7 0 1
Node_6932	Node_6933	0.01203	Node_7152	0.084628	1	0.023818	18 30 1 0	322 1053 58 122	0 0 0 0
Node_6931	Node_6932	0.5419	Node_7152	0.021515	4	0.008083	6 16 0 0	322 1053 58 122	0 0 0 0
Node_6930	Node_6931	0.9259	Node_7152	0.010486	3	0.000685	2 9 0 0	322 1053 58 122	0 0 0 0
Node_6929	Node_6932	0.02324	Node_7152	0.176020	1	0.039157	10 10 1 0	322 1053 58 122	2 4 0 0
Node_6928	Node_6942	0.02848	Node_7152	0.061723	3	0.003477	15 50 9 7	322 1053 58 122	0 7 0 0
Node_6927	Node_6928	0.002065	Node_7152	0.115223	3	0.002676	12 35 9 4	322 1053 58 122	0 0 0 0
Node_6926	Node_6927	0.8439	Node_7152	0.058983	2	0.010007	4 9 0 2	322 1053 58 122	2 7 0 0
Node_6925	Node_6926	0.7315	Node_7152	0.000000			2 4 0 1	322 1053 58 122	1 5 0 1
Node_6924	Node_6928	0.6019	Node_7152	0.000000			0 1 0 1	322 1053 58 122	3 14 0 2
Node_6923	Node_7150	0.1809	Node_7152	0.004950	2	0.001957	89 270 20 40	322 1053 58 122	0 0 0 0
Node_6922	Node_6923	0.2277	Node_7152	0.004346	4	0.000282	75 262 14 40	322 1053 58 122	0 0 0 0
Node_6921	Node_6922	0.1872	Node_7152	0.004796	4	0.000569	73 262 14 40	322 1053 58 122	0 0 0 0
Node_6920	Node_6921	0.674	Node_7152	0.002365	1	0.000554	53 202 12 24	322 1053 58 122	0 0 0 0
Node_6919	Node_6920	0.491	Node_7152	0.003584	1	0.000497	50 201 12 23	322 1053 58 122	0 0 0 0
Node_6918	Node_6919	0.4629	Node_7152	0.004876	1	0.002387	45 174 12 22	322 1053 58 122	0 0 0 0
Node_6917	Node_6918	0.1774	Node_7152	0.012560	1	0.007087	31 129 10 19	322 1053 58 122	0 0 0 0
Node_6916	Node_6917	0.7296	Node_7152	0.005784	3	0.002255	22 87 6 10	322 1053 58 122	0 0 0 0
Node_6915	Node_6916	0.1163	Node_7152	0.194078	4	0.078319	2 7 1 3	322 1053 58 122	0 0 0 0
Node_6914	Node_6915	0.3967	Node_7152	0.000000			1 6 0 2	322 1053 58 122	0 0 0 0
Node_6913	Node_6914	0.732	Node_7152	0.000000			1 5 0 1	322 1053 58 122	0 0 0 0
Node_6912	Node_6913	0.507	Node_7152	0.000000			1 1 0 1	322 1053 58 122	0 2 0 0
Node_6896	Node_6915	0.03089	Node_7152	0.000000			1 1 1 1	322 1053 58 122	0 0 0 0
Node_6895	Node_6916	0.7397	Node_7152	0.005121	3	0.002526	20 80 5 7	322 1053 58 122	0 0 0 0
Node_6894	Node_6895	0.7356	Node_7152	0.006420	3	0.001920	18 72 5 7	322 1053 58 122	0 0 0 0
Node_6893	Node_6894	0.9867	Node_7152	0.003890	3	0.000976	10 37 2 4	322 1053 58 122	0 0 0 0
Node_6892	Node_6893	0.6348	Node_7152	0.000000			1 4 1 1	322 1053 58 122	1 5 0 0
Node_6891	Node_6892	0.1695	Node_7152	0.000000			1 3 1 1	322 1053 58 122	0 0 0 0
Node_6888	Node_6893	1	Node_7152	0.002032	4	0.001007	8 28 1 3	322 1053 58 122	0 0 0 0
Node_6887	Node_6888	0.7536	Node_7152	0.029472	2	0.002859	7 16 1 2	322 1053 58 122	0 0 0 0
Node_6886	Node_6887	0.8541	Node_7152	0.053315	3	0.009611	2 11 1 1	322 1053 58 122	1 1 0 0
Node_6885	Node_6894	0.6447	Node_7152	0.018654	3	0.002868	8 35 3 3	322 1053 58 122	0 0 0 0
Node_6884	Node_6885	0.4493	Node_7152	0.033404	3	0.008155	6 31 3 2	322 1053 58 122	1 2 0 0
Node_6883	Node_6884	0.2889	Node_7152	0.062695	3	0.018992	4 26 3 1	322 1053 58 122	2 1 0 0
Node_6882	Node_6883	0.5014	Node_7152	0.000000			1 1 0 0	322 1053 58 122	2 7 1 0
Node_6881	Node_6883	0.09195	Node_7152	0.108277	1	0.044160	1 18 2 1	322 1053 58 122	0 0 0 0
Node_6880	Node_6884	0.4057	Node_7152	0.000000			0 3 0 0	322 1053 58 122	0 1 0 1
Node_6879	Node_6895	1	Node_7152	0.000000			2 8 0 0	322 1053 58 122	0 0 0 0
Node_6878	Node_6879	0.817	Node_7152	0.000000			1 5 0 0	322 1053 58 122	0 3 0 0
Node_6876	Node_6917	0.1015	Node_7152	0.050484	4	0.022503	9 41 4 9	322 1053 58 122	0 1 0 0
Node_6875	Node_6876	0.03892	Node_7152	0.077261	4	0.042744	6 35 4 8	322 1053 58 122	1 4 0 1
Node_6874	Node_6875	0.05951	Node_7152	0.078093	3	0.040086	5 31 4 6	322 1053 58 122	0 0 0 0
Node_6873	Node_6874	0.09228	Node_7152	0.071507	3	0.029015	5 30 4 5	322 1053 58 122	0 0 0 0
Node_6872	Node_6873	0.1234	Node_7152	0.069331	3	0.018954	5 28 4 4	322 1053 58 122	0 1 0 0
Node_6871	Node_6872	0.4297	Node_7152	0.000000			0 4 0 1	322 1053 58 122	0 2 0 0
Node_6870	Node_6871	0.4147	Node_7152	0.000000			0 3 0 1	322 1053 58 122	0 0 0 0
Node_6867	Node_6872	0.1167	Node_7152	0.086053	3	0.009684	5 22 4 3	322 1053 58 122	0 0 0 0
Node_6866	Node_6867	0.4096	Node_7152	0.000000			0 6 0 0	322 1053 58 122	0 1 0 1
Node_6864	Node_6875	0.2646	Node_7152	0.000000			1 4 0 2	322 1053 58 122	0 0 0 0
Node_6863	Node_6864	0.6877	Node_7152	0.000000			1 4 0 1	322 1053 58 122	0 0 0 0
Node_6862	Node_6863	0.4147	Node_7152	0.000000			0 3 0 1	322 1053 58 122	0 0 0 0
Node_6857	Node_6918	0.8578	Node_7152	0.003712	4	0.000813	14 45 2 3	322 1053 58 122	0 0 0 0
Node_6856	Node_6857	0.5846	Node_7152	0.019547	3	0.006655	8 27 2 1	322 1053 58 122	0 3 0 0
Node_6855	Node_6856	0.1963	Node_7152	0.068232	3	0.000643	2 9 1 0	322 1053 58 122	3 3 1 0
Node_6854	Node_6855	1	Node_7152	0.000000			2 4 0 0	322 1053 58 122	0 4 0 0
Node_6853	Node_6854	1	Node_7152	0.000000			1 2 0 0	322 1053 58 122	0 1 0 0
Node_6847	Node_6856	0.9641	Node_7152	0.027593	1	0.009222	1 10 0 0	322 1053 58 122	2 5 0 1
Node_6846	Node_6857	0.8061	Node_7152	0.016239	1	0.001224	6 14 0 1	322 1053 58 122	0 1 0 1
Node_6845	Node_6846	0.776	Node_7152	0.016239	1	0.001224	6 14 0 1	322 1053 58 122	0 0 0 0
Node_6844	Node_6919	0.4626	Node_7152	0.015600	2	0.000363	5 27 0 1	322 1053 58 122	0 0 0 0
Node_6843	Node_6844	0.7773	Node_7152	0.010670	4	0.003099	4 13 0 0	322 1053 58 122	0 1 0 0
Node_6842	Node_6843	0.7375	Node_7152	0.000000			0 3 0 0	322 1053 58 122	4 10 0 0
Node_6841	Node_6844	0.5116	Node_7152	0.041523	1	0.009146	1 13 0 0	322 1053 58 122	0 0 0 1
Node_6840	Node_6841	0.4844	Node_7152	0.000000			1 8 0 0	322 1053 58 122	0 4 0 0
Node_6839	Node_6920	0.05524	Node_7152	0.000000			3 1 0 1	322 1053 58 122	0 0 0 0
Node_6838	Node_6921	0.025	Node_7152	0.036298	4	0.001368	20 60 2 15	322 1053 58 122	0 0 0 1
Node_6837	Node_6838	0.1907	Node_7152	0.031851	4	0.008333	10 41 0 8	322 1053 58 122	1 0 0 0
Node_6836	Node_6837	0.2814	Node_7152	0.024005	4	0.012245	8 39 0 6	322 1053 58 122	0 0 0 0
Node_6835	Node_6836	0.5267	Node_7152	0.024535	4	0.003617	5 23 0 4	322 1053 58 122	0 0 0 0
Node_6834	Node_6835	0.7778	Node_7152	0.012362	4	0.001383	5 21 0 3	322 1053 58 122	0 0 0 0
Node_6833	Node_6834	0.9233	Node_7152	0.002798	4	0.000626	5 20 0 2	322 1053 58 122	0 0 0 0
Node_6832	Node_6833	0.9233	Node_7152	0.002798	4	0.000626	5 20 0 2	322 1053 58 122	0 0 0 0
Node_6831	Node_6832	0.2267	Node_7152	0.000000			4 4 0 1	322 1053 58 122	0 0 0 0
Node_6830	Node_6831	0.3171	Node_7152	0.000000			0 2 0 1	322 1053 58 122	1 0 0 0
Node_6829	Node_6832	0.345	Node_7152	0.052687	1	0.011479	1 15 0 0	322 1053 58 122	0 1 0 1
Node_6824	Node_6836	0.7978	Node_7152	0.005328	1	0.000089	3 16 0 1	322 1053 58 122	0 0 0 1
Node_6823	Node_6824	0.9609	Node_7152	0.003395	1	0.001391	3 14 0 1	322 1053 58 122	0 0 0 0
Node_6822	Node_6823	1	Node_7152	0.000000			1 3 0 0	322 1053 58 122	0 0 0 0
Node_6820	Node_6823	0.9431	Node_7152	0.014197	4	0.007601	2 11 0 1	322 1053 58 122	0 0 0 0
Node_6819	Node_6820	0.9399	Node_7152	0.016809	4	0.007490	2 10 0 1	322 1053 58 122	0 0 0 0
Node_6818	Node_6837	0.07718	Node_7152	0.000000			1 2 0 2	322 1053 58 122	1 0 0 0
Node_6815	Node_6838	0.04746	Node_7152	0.106997	2	0.030581	9 19 2 7	322 1053 58 122	0 0 0 0
Node_6814	Node_6815	0.1822	Node_7152	0.083457	4	0.033015	5 18 2 5	322 1053 58 122	0 0 0 0
Node_6813	Node_6814	0.1313	Node_7152	0.102215	4	0.041180	5 16 2 5	322 1053 58 122	0 0 0 0
Node_6812	Node_6813	0.2395	Node_7152	0.095763	3	0.040288	3 14 2 3	322 1053 58 122	0 1 0 0
Node_6811	Node_6812	0.3379	Node_7152	0.077356	3	0.016176	3 14 2 2	322 1053 58 122	0 0 0 0
Node_6810	Node_6811	0.7036	Node_7152	0.037259	1	0.009484	1 11 0 1	322 1053 58 122	0 0 0 0
Node_6809	Node_6810	0.2482	Node_7152	0.092295	1	0.015690	0 10 0 1	322 1053 58 122	0 1 0 0
Node_6808	Node_6809	0.4278	Node_7152	0.000000			0 8 0 1	322 1053 58 122	0 0 0 0
Node_6807	Node_6808	0.4297	Node_7152	0.000000			0 6 0 1	322 1053 58 122	0 0 0 0
Node_6806	Node_6807	0.4057	Node_7152	0.000000			0 4 0 1	322 1053 58 122	0 0 0 0
Node_6803	Node_6811	0.02843	Node_7152	0.000000			1 3 2 1	322 1053 58 122	1 0 0 0
Node_6800	Node_6813	0.03968	Node_7152	0.000000			1 0 0 1	322 1053 58 122	1 1 0 1
Node_6799	Node_6815	0.009669	Node_7152	0.000000			4 1 0 2	322 1053 58 122	0 0 0 0
Node_6798	Node_6799	0.009669	Node_7152	0.000000			4 1 0 2	322 1053 58 122	0 0 0 0
Node_6797	Node_6798	0.01796	Node_7152	0.000000			3 1 0 2	322 1053 58 122	0 0 0 0
Node_6792	Node_6923	3.92e-07	Node_7152	0.494031	2	0.165880	14 8 6 0	322 1053 58 122	0 0 0 0
Node_6791	Node_6792	0.01114	Node_6792	0.038626	2	0.000000	13 3 5 0	14 8 6 0	0 0 0 0
Node_6790	Node_6791	0.03362	Node_6792	0.059478	2	0.002223	11 2 5 0	14 8 6 0	0 0 0 0
Node_6789	Node_6790	1	Node_6792	0.000000			5 2 2 0	14 8 6 0	0 0 0 0
Node_6784	Node_6790	0.05093	Node_6792	0.000000			6 0 3 0	14 8 6 0	0 0 0 0
Node_6783	Node_6791	1	Node_6792	0.000000			2 1 0 0	14 8 6 0	0 0 0 0
Node_6782	Node_6792	0.01114	Node_6792	0.000000			0 3 1 0	14 8 6 0	1 2 0 0
Node_6781	Node_7152	0.01006	Node_7152	0.014928	4	0.002341	69 205 14 11	322 1053 58 122	0 0 0 0
Node_6780	Node_6781	0.007457	Node_7152	0.017359	4	0.004336	66 188 14 10	322 1053 58 122	0 2 0 0
Node_6779	Node_6780	0.0102	Node_7152	0.024907	3	0.009471	45 129 14 8	322 1053 58 122	0 0 0 0
Node_6778	Node_6779	0.002061	Node_7152	0.038345	3	0.012406	39 108 14 6	322 1053 58 122	0 0 0 0
Node_6777	Node_6778	0.0001039	Node_7152	0.072184	3	0.018816	32 78 14 4	322 1053 58 122	0 0 0 0
Node_6776	Node_6777	4.155e-06	Node_7152	0.105155	3	0.036190	31 68 14 2	322 1053 58 122	0 0 0 0
Node_6775	Node_6776	1	Node_6776	0.002443	4	0.000523	30 65 14 2	31 68 14 2	0 0 0 0
Node_6774	Node_6775	0.2496	Node_6776	0.007917	4	0.004087	24 56 14 2	31 68 14 2	0 0 0 0
Node_6773	Node_6774	0.1082	Node_6776	0.014674	3	0.006739	21 50 14 2	31 68 14 2	1 1 0 0
Node_6772	Node_6773	0.007545	Node_6776	0.029520	3	0.011774	20 40 14 2	31 68 14 2	0 0 0 0
Node_6771	Node_6772	0.00193	Node_6776	0.039919	3	0.016827	20 36 14 2	31 68 14 2	0 0 0 0
Node_6770	Node_6771	0.0009434	Node_6776	0.046810	3	0.018863	19 34 14 2	31 68 14 2	0 0 0 0
Node_6769	Node_6770	0.0001618	Node_6776	0.063508	2	0.022660	19 30 14 2	31 68 14 2	0 0 0 0
Node_6768	Node_6769	0.005756	Node_6776	0.108235	2	0.027335	4 24 0 0	31 68 14 2	0 0 0 0
Node_6767	Node_6768	0.01507	Node_6776	0.097493	2	0.029157	4 22 0 0	31 68 14 2	0 0 0 0
Node_6766	Node_6767	0.01507	Node_6776	0.097493	2	0.029157	4 22 0 0	31 68 14 2	0 0 0 0
Node_6765	Node_6766	0.03085	Node_6776	0.089902	2	0.034473	3 17 0 0	31 68 14 2	0 2 0 0
Node_6764	Node_6765	0.2186	Node_6776	0.085250	2	0.048068	2 12 0 0	31 68 14 2	0 0 0 0
Node_6763	Node_6765	0.6238	Node_6776	0.000000			1 5 0 0	31 68 14 2	0 0 0 0
Node_6761	Node_6770	0.479	Node_6776	0.000000			0 4 0 0	31 68 14 2	0 0 0 0
Node_6760	Node_6772	0.479	Node_6776	0.000000			0 4 0 0	31 68 14 2	0 0 0 0
Node_6759	Node_6773	0.215	Node_6776	0.000000			1 9 0 0	31 68 14 2	0 1 0 0
Node_6758	Node_6759	0.4948	Node_6776	0.000000			1 5 0 0	31 68 14 2	0 2 0 0
Node_6757	Node_6758	0.6238	Node_6776	0.000000			1 5 0 0	31 68 14 2	0 0 0 0
Node_6756	Node_6757	1	Node_6776	0.000000			1 3 0 0	31 68 14 2	0 1 0 0
Node_6753	Node_6774	0.879	Node_6776	0.000000			2 5 0 0	31 68 14 2	0 0 0 0
Node_6752	Node_6753	1	Node_6776	0.000000			2 3 0 0	31 68 14 2	0 1 0 0
Node_6751	Node_6775	0.3724	Node_6776	0.067968	3	0.040346	6 9 0 0	31 68 14 2	0 0 0 0
Node_6744	Node_6751	0.5952	Node_6776	0.056375	4	0.020482	4 8 0 0	31 68 14 2	0 0 0 0
Node_6743	Node_6744	0.8054	Node_6776	0.000000			3 6 0 0	31 68 14 2	0 0 0 0
Node_6742	Node_6743	0.8355	Node_6776	0.000000			1 2 0 0	31 68 14 2	1 1 0 0
Node_6741	Node_6778	0.6656	Node_7152	0.006047	2	0.001553	7 30 0 2	322 1053 58 122	0 0 0 0
Node_6740	Node_6741	0.8198	Node_7152	0.005328	1	0.000089	3 16 0 1	322 1053 58 122	0 1 0 0
Node_6739	Node_6740	0.9641	Node_7152	0.003395	1	0.001391	3 14 0 1	322 1053 58 122	0 1 0 0
Node_6738	Node_6739	1	Node_7152	0.003756	4	0.001924	3 13 0 1	322 1053 58 122	0 0 0 0
Node_6737	Node_6738	0.9431	Node_7152	0.014197	4	0.007601	2 11 0 1	322 1053 58 122	0 0 0 0
Node_6735	Node_6737	0.7562	Node_7152	0.040305	1	0.021934	1 9 0 1	322 1053 58 122	0 1 0 0
Node_6734	Node_6741	1	Node_7152	0.007775	2	0.000262	4 12 0 1	322 1053 58 122	0 1 0 0
Node_6733	Node_6734	0.7656	Node_7152	0.000000			1 8 0 1	322 1053 58 122	0 0 0 0
Node_6728	Node_6779	0.9371	Node_7152	0.003938	2	0.001632	6 19 0 2	322 1053 58 122	0 2 0 0
Node_6727	Node_6728	0.9512	Node_7152	0.003938	2	0.001632	6 19 0 2	322 1053 58 122	0 0 0 0
Node_6726	Node_6727	0.683	Node_7152	0.030671	2	0.003368	6 12 0 1	322 1053 58 122	0 0 0 0
Node_6725	Node_6726	0.8846	Node_7152	0.025049	2	0.000640	5 11 0 1	322 1053 58 122	0 0 0 0
Node_6724	Node_6725	0.8846	Node_7152	0.025049	2	0.000640	5 11 0 1	322 1053 58 122	0 0 0 0
Node_6723	Node_6724	0.6367	Node_7152	0.049683	2	0.000707	5 9 0 1	322 1053 58 122	0 0 0 0
Node_6720	Node_6727	0.4096	Node_7152	0.000000			0 7 0 1	322 1053 58 122	0 0 0 0
Node_6717	Node_6780	0.03919	Node_7152	0.033057	4	0.016744	21 59 0 2	322 1053 58 122	0 0 0 0
Node_6716	Node_6717	0.147	Node_7152	0.024382	1	0.011595	16 40 0 2	322 1053 58 122	1 1 0 0
Node_6715	Node_6716	0.3053	Node_7152	0.025809	1	0.004683	14 31 0 2	322 1053 58 122	0 4 0 0
Node_6714	Node_6715	0.4442	Node_7152	0.017221	1	0.003532	12 29 0 2	322 1053 58 122	0 0 0 0
Node_6713	Node_6714	0.4097	Node_7152	0.021170	1	0.002421	12 27 0 2	322 1053 58 122	0 0 0 0
Node_6712	Node_6713	0.1733	Node_7152	0.042098	4	0.018062	10 23 0 0	322 1053 58 122	0 0 0 0
Node_6711	Node_6712	0.1645	Node_7152	0.047839	1	0.016324	10 21 0 0	322 1053 58 122	0 0 0 0
Node_6710	Node_6711	0.1126	Node_7152	0.111055	1	0.006288	8 10 0 0	322 1053 58 122	0 0 0 0
Node_6708	Node_6710	0.2767	Node_7152	0.000000			4 6 0 0	322 1053 58 122	2 3 0 0
Node_6706	Node_6713	0.2436	Node_7152	0.000000			2 4 0 2	322 1053 58 122	0 0 0 0
Node_6705	Node_6706	0.08949	Node_7152	0.000000			1 1 0 2	322 1053 58 122	0 1 0 0
Node_6704	Node_6705	0.0412	Node_7152	0.000000			0 1 0 2	322 1053 58 122	1 0 0 0
Node_6703	Node_6716	0.8603	Node_7152	0.000000			1 4 0 0	322 1053 58 122	1 1 0 0
Node_6701	Node_6717	0.5458	Node_7152	0.013054	4	0.000753	4 17 0 0	322 1053 58 122	0 1 0 0
Node_6700	Node_6701	0.7375	Node_7152	0.012605	4	0.006240	4 12 0 0	322 1053 58 122	0 1 0 0
Node_6699	Node_6700	0.1111	Node_7152	0.000000			2 0 0 0	322 1053 58 122	1 1 0 0
Node_6697	Node_6700	0.6003	Node_7152	0.000000			1 9 0 0	322 1053 58 122	0 2 0 0
Node_6696	Node_6701	0.7425	Node_7152	0.000000			0 1 0 0	322 1053 58 122	0 3 0 0
Node_6695	Node_6781	0.9641	Node_7152	0.036305	1	0.008531	1 12 0 0	322 1053 58 122	2 3 0 1
Node_6694	Node_7153	3.792e-09	Node_7154	0.017253	4	0.005289	141 615 14 20	486 1777 76 147	0 7 0 0
Node_6693	Node_6694	0.0257	Node_6694	0.003433	4	0.002152	98 382 5 16	141 615 14 20	0 2 0 0
Node_6692	Node_6693	0.02602	Node_6694	0.004661	3	0.002343	82 318 3 13	141 615 14 20	3 9 0 0
Node_6691	Node_6692	0.0593	Node_6694	0.005118	4	0.002969	75 291 3 13	141 615 14 20	0 5 0 0
Node_6690	Node_6691	0.05281	Node_6694	0.005175	4	0.002452	71 280 3 13	141 615 14 20	2 4 0 0
Node_6689	Node_6690	0.0709	Node_6694	0.006121	4	0.001311	61 251 3 13	141 615 14 20	2 5 0 0
Node_6688	Node_6689	0.3396	Node_6694	0.002760	3	0.000905	32 154 1 3	141 615 14 20	0 2 0 0
Node_6687	Node_6688	0.6496	Node_6694	0.001569	2	0.000510	24 121 1 3	141 615 14 20	0 1 0 0
Node_6686	Node_6687	0.7507	Node_6694	0.002182	1	0.000578	10 55 0 1	141 615 14 20	0 1 0 0
Node_6685	Node_6686	0.7985	Node_6694	0.003884	1	0.000992	8 47 0 1	141 615 14 20	0 0 0 0
Node_6684	Node_6685	0.803	Node_6694	0.048423	4	0.013150	4 17 0 1	141 615 14 20	0 2 0 0
Node_6683	Node_6684	0.5263	Node_6694	0.079975	4	0.021143	2 14 0 1	141 615 14 20	0 0 0 0
Node_6682	Node_6683	0.8153	Node_6694	0.000000			1 7 0 0	141 615 14 20	0 3 0 0
Node_6681	Node_6682	1	Node_6694	0.000000			1 6 0 0	141 615 14 20	0 0 0 0
Node_6680	Node_6681	0.693	Node_6694	0.000000			0 2 0 0	141 615 14 20	0 4 0 0
Node_6678	Node_6685	0.7612	Node_6694	0.007111	1	0.002531	4 27 0 0	141 615 14 20	0 1 0 0
Node_6677	Node_6678	1	Node_6694	0.014018	3	0.004734	4 18 0 0	141 615 14 20	0 1 0 0
Node_6676	Node_6677	0.8711	Node_6694	0.042257	2	0.018606	3 12 0 0	141 615 14 20	0 0 0 0
Node_6675	Node_6676	0.8058	Node_6694	0.000000			1 8 0 0	141 615 14 20	0 1 0 0
Node_6674	Node_6675	1	Node_6694	0.000000			1 6 0 0	141 615 14 20	0 0 0 0
Node_6673	Node_6686	1	Node_6694	0.000000			2 8 0 0	141 615 14 20	0 0 0 0
Node_6671	Node_6673	0.7213	Node_6694	0.000000			2 5 0 0	141 615 14 20	0 0 0 0
Node_6670	Node_6687	1	Node_6694	0.002745	4	0.000945	14 64 1 2	141 615 14 20	0 1 0 0
Node_6669	Node_6670	0.9055	Node_6694	0.004545	2	0.000699	11 42 0 1	141 615 14 20	0 1 0 0
Node_6668	Node_6669	1	Node_6694	0.005420	4	0.000872	8 35 0 1	141 615 14 20	0 1 0 0
Node_6667	Node_6668	1	Node_6694	0.011230	4	0.001570	6 29 0 1	141 615 14 20	1 1 0 0
Node_6666	Node_6667	0.8836	Node_6694	0.049773	1	0.025589	1 15 0 0	141 615 14 20	1 0 0 0
Node_6665	Node_6669	0.5837	Node_6694	0.000000			3 5 0 0	141 615 14 20	0 1 0 0
Node_6664	Node_6665	0.3575	Node_6694	0.000000			2 4 0 0	141 615 14 20	1 0 0 0
Node_6663	Node_6664	0.3864	Node_6694	0.000000			1 3 0 0	141 615 14 20	1 0 0 0
Node_6662	Node_6670	0.3749	Node_6694	0.086813	3	0.035570	3 18 1 1	141 615 14 20	0 3 0 0
Node_6661	Node_6662	0.1848	Node_6694	0.236596	3	0.108562	2 9 1 1	141 615 14 20	1 2 0 0
Node_6660	Node_6661	0.2663	Node_6694	0.000000			1 8 1 0	141 615 14 20	0 0 0 0
Node_6659	Node_6660	0.2663	Node_6694	0.000000			1 8 1 0	141 615 14 20	0 0 0 0
Node_6658	Node_6659	0.2716	Node_6694	0.000000			1 6 1 0	141 615 14 20	0 0 0 0
Node_6656	Node_6688	0.8936	Node_6694	0.003130	2	0.000845	8 32 0 0	141 615 14 20	0 0 0 0
Node_6655	Node_6656	1	Node_6694	0.013094	3	0.004917	3 20 0 0	141 615 14 20	1 1 0 0
Node_6654	Node_6655	1	Node_6694	0.000000			2 5 0 0	141 615 14 20	0 3 0 0
Node_6653	Node_6654	0.7213	Node_6694	0.000000			2 5 0 0	141 615 14 20	0 0 0 0
Node_6652	Node_6653	0.7213	Node_6694	0.000000			2 5 0 0	141 615 14 20	0 0 0 0
Node_6651	Node_6652	0.7213	Node_6694	0.000000			2 5 0 0	141 615 14 20	0 0 0 0
Node_6650	Node_6651	0.3864	Node_6694	0.000000			2 3 0 0	141 615 14 20	0 0 0 0
Node_6649	Node_6650	0.3864	Node_6694	0.000000			2 3 0 0	141 615 14 20	0 0 0 0
Node_6648	Node_6649	0.3864	Node_6694	0.000000			2 2 0 0	141 615 14 20	0 1 0 0
Node_6638	Node_6655	0.708	Node_6694	0.070182	3	0.029559	1 10 0 0	141 615 14 20	0 2 0 0
Node_6637	Node_6638	1	Node_6694	0.000000			1 6 0 0	141 615 14 20	0 2 0 0
Node_6635	Node_6637	1	Node_6694	0.000000			0 0 0 0	141 615 14 20	0 4 0 0
Node_6634	Node_6656	0.7424	Node_6694	0.000000			3 7 0 0	141 615 14 20	1 4 0 0
Node_6633	Node_6689	0.002039	Node_6694	0.047771	4	0.009195	29 93 2 10	141 615 14 20	0 2 0 0
Node_6632	Node_6633	9.59e-05	Node_6694	0.081216	4	0.008545	21 70 0 10	141 615 14 20	2 1 0 0
Node_6631	Node_6632	7.253e-05	Node_6694	0.095917	4	0.006018	18 63 0 10	141 615 14 20	0 0 0 0
Node_6630	Node_6631	0.0002747	Node_6694	0.111469	4	0.008884	16 52 0 9	141 615 14 20	1 6 0 0
Node_6629	Node_6630	9.199e-06	Node_6694	0.198825	4	0.015301	12 35 0 9	141 615 14 20	0 0 0 0
Node_6628	Node_6629	0.8149	Node_6629	0.009440	2	0.000603	11 27 0 9	12 35 0 9	0 4 0 0
Node_6627	Node_6628	0.1143	Node_6629	0.022834	4	0.000015	7 22 0 9	12 35 0 9	4 3 0 0
Node_6626	Node_6627	0.01317	Node_6629	0.049645	4	0.000447	5 18 0 9	12 35 0 9	0 3 0 0
Node_6625	Node_6626	0.2375	Node_6629	0.061876	4	0.001659	3 9 0 5	12 35 0 9	0 0 0 0
Node_6624	Node_6625	0.2375	Node_6629	0.035596	4	0.001747	3 9 0 4	12 35 0 9	0 0 0 1
Node_6623	Node_6624	0.6459	Node_6629	0.036644	4	0.000576	2 7 0 3	12 35 0 9	0 0 0 0
Node_6622	Node_6623	0.6459	Node_6629	0.000000			2 4 0 2	12 35 0 9	0 3 0 1
Node_6621	Node_6622	0.6421	Node_6629	0.000000			2 4 0 2	12 35 0 9	0 0 0 0
Node_6619	Node_6624	0.7862	Node_6629	0.000000			1 2 0 1	12 35 0 9	0 0 0 0
Node_6617	Node_6626	0.3865	Node_6629	0.003866	4	0.001317	2 9 0 2	12 35 0 9	0 0 0 2
Node_6616	Node_6617	0.8927	Node_6629	0.000000			1 5 0 1	12 35 0 9	1 3 0 0
Node_6615	Node_6630	1	Node_6694	0.017401	3	0.006861	4 17 0 0	141 615 14 20	0 0 0 0
Node_6614	Node_6631	0.2847	Node_6694	0.000000			1 5 0 1	141 615 14 20	0 0 0 0
Node_6613	Node_6614	0.2425	Node_6694	0.000000			1 1 0 1	141 615 14 20	0 3 0 0
Node_6611	Node_6632	0.6187	Node_6694	0.000000			3 7 0 0	141 615 14 20	0 0 0 0
Node_6610	Node_6633	0.1993	Node_6694	0.121201	3	0.013631	5 17 2 0	141 615 14 20	1 5 0 0
Node_6609	Node_6610	0.07989	Node_6694	0.220165	3	0.038815	4 11 2 0	141 615 14 20	1 3 0 0
Node_6608	Node_6609	0.01177	Node_6694	0.000000			3 5 2 0	141 615 14 20	0 0 0 0
Node_6606	Node_6609	1	Node_6694	0.000000			0 5 0 0	141 615 14 20	1 1 0 0
Node_6604	Node_6690	0.6623	Node_6694	0.023992	2	0.001063	8 23 0 0	141 615 14 20	0 1 0 0
Node_6603	Node_6604	0.9281	Node_6694	0.000000			0 4 0 0	141 615 14 20	5 15 0 0
Node_6602	Node_6692	0.7352	Node_6694	0.018850	2	0.000990	7 22 0 0	141 615 14 20	0 0 0 0
Node_6601	Node_6602	1	Node_6694	0.000000			2 6 0 0	141 615 14 20	0 3 0 0
Node_6600	Node_6693	0.536	Node_6694	0.023418	4	0.011289	12 54 2 3	141 615 14 20	1 1 0 0
Node_6599	Node_6600	0.3229	Node_6694	0.042035	4	0.021075	11 43 2 3	141 615 14 20	0 2 0 0
Node_6598	Node_6694	0.0257	Node_6694	0.010014	3	0.003757	43 231 9 4	141 615 14 20	0 0 0 0
Node_6597	Node_6598	0.0287	Node_6694	0.010724	3	0.003148	41 218 9 4	141 615 14 20	0 0 0 0
Node_6596	Node_6597	0.0133	Node_6694	0.021064	3	0.003432	28 147 8 2	141 615 14 20	0 0 0 0
Node_6595	Node_6596	0.004833	Node_6694	0.026310	3	0.005890	27 139 8 1	141 615 14 20	0 0 0 0
Node_6594	Node_6595	0.003114	Node_6694	0.037785	3	0.002753	23 108 8 1	141 615 14 20	0 4 0 0
Node_6593	Node_6594	0.0002574	Node_6694	0.066852	3	0.008181	21 81 8 0	141 615 14 20	0 0 0 0
Node_6592	Node_6593	0.0001375	Node_6694	0.107583	3	0.006942	16 59 8 0	141 615 14 20	3 12 0 0
Node_6591	Node_6592	1.455e-05	Node_6694	0.167928	3	0.013552	14 43 8 0	141 615 14 20	0 4 0 0
Node_6590	Node_6591	8.004e-07	Node_6694	0.254697	3	0.025452	12 31 8 0	141 615 14 20	0 0 0 0
Node_6589	Node_6594	0.2988	Node_6694	0.048662	1	0.015791	2 27 0 1	141 615 14 20	0 0 0 0
Node_6588	Node_6589	0.2988	Node_6694	0.048662	1	0.015791	2 27 0 1	141 615 14 20	0 0 0 0
Node_6587	Node_6588	0.2292	Node_6694	0.078855	1	0.033220	1 21 0 1	141 615 14 20	0 0 0 0
Node_6586	Node_6595	0.789	Node_6694	0.006341	3	0.002585	4 25 0 0	141 615 14 20	0 2 0 0
Node_6585	Node_6586	1	Node_6694	0.034273	3	0.014153	3 13 0 0	141 615 14 20	0 0 0 0
Node_6581	Node_6585	1	Node_6694	0.049065	3	0.018721	2 11 0 0	141 615 14 20	0 1 0 0
Node_6580	Node_6597	0.8969	Node_6694	0.003417	1	0.001267	13 71 1 2	141 615 14 20	0 0 0 0
Node_6579	Node_6580	0.9356	Node_6694	0.006414	1	0.003124	11 63 1 2	141 615 14 20	1 0 0 0
Node_6578	Node_6579	0.9446	Node_6694	0.060686	2	0.027844	6 21 1 1	141 615 14 20	2 15 0 0
Node_6577	Node_6579	0.5102	Node_6694	0.031034	1	0.015340	3 27 0 1	141 615 14 20	0 0 0 0
Node_6576	Node_6598	1	Node_6694	0.049065	3	0.018721	2 11 0 0	141 615 14 20	0 2 0 0
Node_6575	Node_7154	0.6225	Node_7154	0.005913	4	0.002486	21 90 4 4	486 1777 76 147	0 0 0 0
Node_6574	Node_6575	0.02774	Node_7154	0.081369	1	0.026208	3 41 3 1	486 1777 76 147	2 5 1 0
Node_6573	Node_6574	0.06461	Node_7154	0.075627	1	0.022604	2 29 2 1	486 1777 76 147	0 3 0 0
Node_6572	Node_6573	0.1613	Node_7154	0.000000			0 7 0 0	486 1777 76 147	2 7 2 0
Node_6571	Node_6572	0.6676	Node_7154	0.000000			0 5 0 0	486 1777 76 147	0 2 0 0
Node_6570	Node_6575	0.4176	Node_7154	0.086413	1	0.004077	9 14 0 0	486 1777 76 147	7 30 0 3
Node_6569	Node_7155	1.056e-08	Node_8159	0.042877	2	0.006999	50 358 6 2	2412 9546 390 470	0 0 0 0
Node_6568	Node_6569	0.2069	Node_6569	0.003287	4	0.001330	41 258 3 2	50 358 6 2	0 0 0 0
Node_6567	Node_6568	0.1956	Node_6569	0.003999	4	0.001728	40 246 3 2	50 358 6 2	0 0 0 0
Node_6566	Node_6567	0.2552	Node_6569	0.005416	2	0.002078	38 226 3 2	50 358 6 2	0 6 0 0
Node_6565	Node_6566	0.05199	Node_6569	0.009584	2	0.001364	33 170 2 1	50 358 6 2	0 0 0 0
Node_6564	Node_6565	0.4306	Node_6569	0.010320	2	0.002279	24 131 2 1	50 358 6 2	0 1 0 0
Node_6563	Node_6564	0.5359	Node_6569	0.015588	2	0.005665	18 101 2 1	50 358 6 2	0 2 0 0
Node_6562	Node_6563	0.4325	Node_6569	0.019756	4	0.007152	15 82 1 1	50 358 6 2	0 0 0 0
Node_6561	Node_6562	0.2797	Node_6569	0.038947	4	0.014251	11 57 1 1	50 358 6 2	0 0 0 0
Node_6560	Node_6561	1	Node_6569	0.057295	4	0.013379	2 21 0 0	50 358 6 2	0 0 0 0
Node_6559	Node_6560	1	Node_6569	0.123463	4	0.036940	1 13 0 0	50 358 6 2	0 0 0 0
Node_6558	Node_6559	1	Node_6569	0.173857	4	0.058453	1 10 0 0	50 358 6 2	0 2 0 0
Node_6557	Node_6558	0.6533	Node_6569	0.000000			1 6 0 0	50 358 6 2	0 0 0 0
Node_6556	Node_6557	0.6533	Node_6569	0.000000			1 6 0 0	50 358 6 2	0 0 0 0
Node_6555	Node_6560	1	Node_6569	0.000000			1 7 0 0	50 358 6 2	0 1 0 0
Node_6554	Node_6561	0.07556	Node_6569	0.093617	2	0.031525	9 36 1 1	50 358 6 2	0 0 0 0
Node_6553	Node_6554	0.2701	Node_6569	0.000000			3 7 0 0	50 358 6 2	0 0 0 0
Node_6552	Node_6553	0.1982	Node_6569	0.000000			2 3 0 0	50 358 6 2	1 2 0 0
Node_6551	Node_6552	0.1978	Node_6569	0.000000			2 3 0 0	50 358 6 2	0 0 0 0
Node_6550	Node_6551	0.1978	Node_6569	0.000000			2 1 0 0	50 358 6 2	0 2 0 0
Node_6548	Node_6562	0.8711	Node_6569	0.043839	4	0.013216	4 25 0 0	50 358 6 2	0 0 0 0
Node_6547	Node_6548	0.7146	Node_6569	0.071550	2	0.028711	4 20 0 0	50 358 6 2	0 1 0 0
Node_6546	Node_6547	0.4799	Node_6569	0.140321	2	0.036541	4 14 0 0	50 358 6 2	0 0 0 0
Node_6545	Node_6546	0.7221	Node_6569	0.000000			1 1 0 0	50 358 6 2	1 9 0 0
Node_6543	Node_6546	0.253	Node_6569	0.000000			2 4 0 0	50 358 6 2	0 0 0 0
Node_6542	Node_6563	0.3693	Node_6569	0.116726	3	0.053332	3 19 1 0	50 358 6 2	0 0 0 0
Node_6541	Node_6542	0.005076	Node_6569	0.000000			2 1 1 0	50 358 6 2	0 0 0 0
Node_6539	Node_6542	0.6507	Node_6569	0.151731	4	0.056941	0 13 0 0	50 358 6 2	1 5 0 0
Node_6538	Node_6564	0.6404	Node_6569	0.000000			1 7 0 0	50 358 6 2	5 21 0 0
Node_6537	Node_6565	0.4187	Node_6569	0.030193	4	0.011810	6 33 0 0	50 358 6 2	3 5 0 0
Node_6536	Node_6537	0.4954	Node_6569	0.057319	2	0.014480	6 26 0 0	50 358 6 2	0 0 0 0
Node_6535	Node_6537	1	Node_6569	0.000000			0 5 0 0	50 358 6 2	0 2 0 0
Node_6534	Node_6566	0.2667	Node_6569	0.042701	4	0.010295	5 53 1 1	50 358 6 2	0 3 0 0
Node_6533	Node_6534	0.2235	Node_6569	0.085322	4	0.023014	4 34 1 1	50 358 6 2	0 0 0 0
Node_6532	Node_6533	0.1445	Node_6569	0.173857	4	0.058453	3 21 1 1	50 358 6 2	1 8 0 0
Node_6531	Node_6532	0.06858	Node_6569	0.393110	4	0.123123	3 9 0 1	50 358 6 2	0 3 0 0
Node_6530	Node_6531	0.02885	Node_6569	0.000000			1 3 0 1	50 358 6 2	0 1 0 0
Node_6524	Node_6532	0.1497	Node_6569	0.000000			0 7 1 0	50 358 6 2	0 2 0 0
Node_6521	Node_6524	0.165	Node_6569	0.000000			0 0 0 0	50 358 6 2	0 6 1 0
Node_6520	Node_6534	0.6575	Node_6569	0.164377	4	0.060054	0 12 0 0	50 358 6 2	1 7 0 0
Node_6519	Node_6520	0.6865	Node_6569	0.000000			0 8 0 0	50 358 6 2	0 2 0 0
Node_6518	Node_6569	0.2069	Node_6569	0.020101	3	0.008777	8 97 3 0	50 358 6 2	1 3 0 0
Node_6517	Node_6518	0.5655	Node_6569	0.013287	3	0.004994	8 79 2 0	50 358 6 2	0 0 0 0
Node_6516	Node_6517	0.6452	Node_6569	0.014612	3	0.004410	8 73 2 0	50 358 6 2	0 0 0 0
Node_6515	Node_6516	0.6452	Node_6569	0.014929	3	0.004367	8 72 2 0	50 358 6 2	0 1 0 0
Node_6514	Node_6515	0.7965	Node_6569	0.014207	4	0.007365	6 56 1 0	50 358 6 2	0 0 0 0
Node_6513	Node_6514	0.6266	Node_6569	0.033038	3	0.015698	4 39 1 0	50 358 6 2	0 0 0 0
Node_6512	Node_6513	1	Node_6569	0.000000			1 8 0 0	50 358 6 2	0 0 0 0
Node_6511	Node_6512	0.6533	Node_6569	0.000000			0 5 0 0	50 358 6 2	1 1 0 0
Node_6507	Node_6511	1	Node_6569	0.000000			0 3 0 0	50 358 6 2	0 1 0 0
Node_6506	Node_6513	0.5333	Node_6569	0.052590	3	0.023700	3 31 1 0	50 358 6 2	0 0 0 0
Node_6505	Node_6506	0.4588	Node_6569	0.080138	3	0.035377	2 25 1 0	50 358 6 2	0 1 0 0
Node_6504	Node_6505	0.1413	Node_6569	0.000000			0 1 0 0	50 358 6 2	0 11 1 0
Node_6502	Node_6505	0.7801	Node_6569	0.122783	4	0.043487	2 13 0 0	50 358 6 2	0 0 0 0
Node_6501	Node_6514	1	Node_6569	0.088299	4	0.025990	2 16 0 0	50 358 6 2	0 1 0 0
Node_6500	Node_6501	0.4676	Node_6569	0.000000			2 8 0 0	50 358 6 2	0 0 0 0
Node_6497	Node_6501	0.6609	Node_6569	0.000000			0 8 0 0	50 358 6 2	0 0 0 0
Node_6496	Node_6515	0.4155	Node_6569	0.150189	3	0.063762	2 16 1 0	50 358 6 2	0 0 0 0
Node_6495	Node_6518	0.1371	Node_6569	0.173966	3	0.087538	0 18 1 0	50 358 6 2	0 0 0 0
Node_6494	Node_6495	0.1371	Node_6569	0.141193	4	0.054671	0 14 0 0	50 358 6 2	0 4 1 0
Node_6493	Node_6494	1	Node_6569	0.000000			0 5 0 0	50 358 6 2	0 1 0 0
Node_6492	Node_8159	5.869e-05	Node_8159	0.040332	1	0.002110	73 152 8 7	2412 9546 390 470	11 25 1 1
Node_6491	Node_6492	0.001317	Node_8159	0.033743	1	0.002725	66 146 8 6	2412 9546 390 470	0 0 0 0
Node_6490	Node_6491	0.001898	Node_8159	0.042034	1	0.005254	61 127 8 6	2412 9546 390 470	0 7 0 0
Node_6489	Node_6490	0.04736	Node_8159	0.033332	2	0.006237	32 77 6 3	2412 9546 390 470	1 1 0 1
Node_6488	Node_6489	0.6326	Node_8159	0.008119	4	0.003183	10 36 1 0	2412 9546 390 470	1 2 0 0
Node_6487	Node_6488	0.8139	Node_8159	0.000806	4	0.000198	5 24 0 0	2412 9546 390 470	1 2 0 0
Node_6486	Node_6487	0.8023	Node_8159	0.011198	1	0.000481	3 23 0 0	2412 9546 390 470	1 0 0 0
Node_6485	Node_6486	0.6605	Node_8159	0.000000			0 9 0 0	2412 9546 390 470	1 5 0 0
Node_6484	Node_6485	0.6395	Node_8159	0.000000			0 8 0 0	2412 9546 390 470	0 0 0 0
Node_6483	Node_6484	0.7105	Node_8159	0.000000			0 5 0 0	2412 9546 390 470	0 0 0 0
Node_6482	Node_6483	0.7105	Node_8159	0.000000			0 5 0 0	2412 9546 390 470	0 0 0 0
Node_6479	Node_6486	1	Node_8159	0.000000			2 7 0 0	2412 9546 390 470	0 2 0 0
Node_6478	Node_6489	0.006898	Node_8159	0.109872	2	0.009097	21 36 5 3	2412 9546 390 470	0 3 0 0
Node_6477	Node_6478	0.5156	Node_8159	0.039985	2	0.005299	9 24 1 2	2412 9546 390 470	1 2 0 0
Node_6476	Node_6477	0.5733	Node_8159	0.065661	2	0.010615	6 15 1 1	2412 9546 390 470	1 3 0 0
Node_6475	Node_6478	0.0001137	Node_8159	0.339796	2	0.052441	10 9 3 0	2412 9546 390 470	1 1 1 1
Node_6474	Node_6490	0.008737	Node_8159	0.067793	1	0.001615	25 44 1 2	2412 9546 390 470	3 5 1 0
Node_6473	Node_6474	0.3557	Node_8159	0.021590	2	0.000527	5 14 0 0	2412 9546 390 470	3 3 0 0
Node_6472	Node_6473	0.7759	Node_8159	0.065567	2	0.000638	5 10 0 0	2412 9546 390 470	0 3 0 0
Node_6471	Node_6472	0.6254	Node_8159	0.000000			2 6 0 0	2412 9546 390 470	2 2 0 0
Node_6470	Node_6474	0.03045	Node_8159	0.091234	2	0.004314	9 15 0 1	2412 9546 390 470	8 12 1 1
Node_6469	Node_6492	0.02502	Node_8159	0.000000			0 1 0 0	2412 9546 390 470	7 5 0 1
Node_6468	Node_8160	2.165e-07	Node_8163	0.021865	2	0.001612	90 568 9 12	2522 10214 404 485	0 3 0 0
Node_6467	Node_6468	0.6871	Node_6468	0.000332	2	0.000116	89 546 9 12	90 568 9 12	0 0 0 0
Node_6466	Node_6467	0.9011	Node_6468	0.000442	2	0.000218	86 531 9 12	90 568 9 12	0 3 0 0
Node_6465	Node_6466	0.6657	Node_6468	0.000740	2	0.000267	85 513 9 12	90 568 9 12	0 7 0 0
Node_6464	Node_6465	0.2274	Node_6468	0.001099	2	0.000273	85 500 9 12	90 568 9 12	0 2 0 0
Node_6463	Node_6464	0.3995	Node_6468	0.001153	2	0.000567	80 485 9 12	90 568 9 12	0 1 0 0
Node_6462	Node_6463	0.0003634	Node_6468	0.015770	2	0.000622	59 252 5 9	90 568 9 12	0 0 0 0
Node_6461	Node_6462	0.07981	Node_6468	0.009246	2	0.000889	47 228 5 7	90 568 9 12	0 0 0 0
Node_6460	Node_6461	0.02519	Node_6468	0.024619	2	0.000503	6 92 0 0	90 568 9 12	0 2 0 0
Node_6459	Node_6460	0.1052	Node_6468	0.052077	1	0.000651	1 47 0 0	90 568 9 12	1 3 0 0
Node_6458	Node_6459	0.05629	Node_6468	0.051183	1	0.000761	1 46 0 0	90 568 9 12	0 0 0 0
Node_6457	Node_6458	0.08219	Node_6468	0.048494	1	0.001229	1 43 0 0	90 568 9 12	0 0 0 0
Node_6456	Node_6457	0.1915	Node_6468	0.040105	1	0.005228	1 33 0 0	90 568 9 12	0 3 0 0
Node_6455	Node_6456	0.2914	Node_6468	0.038775	1	0.006771	1 31 0 0	90 568 9 12	0 1 0 0
Node_6454	Node_6455	0.6616	Node_6468	0.039944	3	0.022143	1 20 0 0	90 568 9 12	0 0 0 0
Node_6453	Node_6454	1	Node_6468	0.000000			1 7 0 0	90 568 9 12	0 3 0 0
Node_6452	Node_6453	0.6588	Node_6468	0.000000			1 5 0 0	90 568 9 12	0 0 0 0
Node_6451	Node_6452	0.5916	Node_6468	0.000000			1 4 0 0	90 568 9 12	0 0 0 0
Node_6447	Node_6454	0.5427	Node_6468	0.000000			0 10 0 0	90 568 9 12	0 0 0 0
Node_6446	Node_6447	1	Node_6468	0.000000			0 4 0 0	90 568 9 12	0 1 0 0
Node_6445	Node_6457	0.6806	Node_6468	0.000000			0 7 0 0	90 568 9 12	0 0 0 0
Node_6444	Node_6445	0.6806	Node_6468	0.000000			0 6 0 0	90 568 9 12	0 1 0 0
Node_6441	Node_6460	0.7104	Node_6468	0.005576	1	0.001835	4 40 0 0	90 568 9 12	0 2 0 0
Node_6440	Node_6441	0.6499	Node_6468	0.059841	2	0.008806	4 16 0 0	90 568 9 12	0 0 0 0
Node_6439	Node_6440	0.1608	Node_6468	0.000000			0 0 0 0	90 568 9 12	3 4 0 0
Node_6438	Node_6441	0.2047	Node_6468	0.076008	1	0.030979	0 19 0 0	90 568 9 12	0 5 0 0
Node_6437	Node_6438	0.5099	Node_6468	0.091749	3	0.053517	0 14 0 0	90 568 9 12	0 0 0 0
Node_6436	Node_6461	5.108e-06	Node_6468	0.057889	2	0.003810	40 130 5 7	90 568 9 12	1 4 0 0
Node_6435	Node_6436	0.1581	Node_6436	0.002542	1	0.001000	26 100 2 5	40 130 5 7	1 1 0 0
Node_6434	Node_6435	0.3119	Node_6436	0.011511	1	0.005751	8 36 1 2	40 130 5 7	3 19 0 0
Node_6433	Node_6462	0.003223	Node_6468	0.154999	2	0.003835	9 19 0 1	90 568 9 12	3 5 0 1
Node_6432	Node_6463	0.007332	Node_6468	0.012895	1	0.001149	21 231 4 3	90 568 9 12	0 2 0 0
Node_6431	Node_6432	0.07048	Node_6468	0.011151	1	0.000088	16 175 2 3	90 568 9 12	0 0 0 0
Node_6430	Node_6431	0.2428	Node_6468	0.007436	1	0.001377	14 133 1 3	90 568 9 12	0 6 0 0
Node_6429	Node_6430	0.342	Node_6468	0.009653	1	0.002643	12 118 1 3	90 568 9 12	0 0 0 0
Node_6428	Node_6429	0.4848	Node_6468	0.013092	4	0.004042	10 87 1 3	90 568 9 12	0 2 0 0
Node_6427	Node_6428	0.159	Node_6468	0.057865	4	0.002155	6 39 0 3	90 568 9 12	1 2 0 0
Node_6426	Node_6427	0.1202	Node_6468	0.078831	4	0.007058	6 33 0 3	90 568 9 12	0 3 0 0
Node_6425	Node_6428	0.2635	Node_6468	0.030343	1	0.013043	3 46 1 0	90 568 9 12	0 0 0 0
Node_6424	Node_6425	0.8833	Node_6468	0.000000			1 3 0 0	90 568 9 12	1 18 0 0
Node_6423	Node_6429	0.6924	Node_6468	0.019175	1	0.008464	2 29 0 0	90 568 9 12	0 0 0 0
Node_6422	Node_6423	0.8018	Node_6468	0.029205	3	0.011404	2 19 0 0	90 568 9 12	0 4 0 0
Node_6421	Node_6430	1	Node_6468	0.055049	3	0.024718	2 14 0 0	90 568 9 12	0 1 0 0
Node_6420	Node_6421	1	Node_6468	0.000000			0 3 0 0	90 568 9 12	0 1 0 0
Node_6419	Node_6421	0.7767	Node_6468	0.127165	2	0.040983	2 9 0 0	90 568 9 12	0 1 0 0
Node_6418	Node_6431	0.2647	Node_6468	0.041599	3	0.021875	1 19 0 0	90 568 9 12	1 17 1 0
Node_6417	Node_6418	0.7041	Node_6468	0.050056	3	0.022916	1 16 0 0	90 568 9 12	0 0 0 0
Node_6416	Node_6432	0.2133	Node_6468	0.032470	3	0.005330	5 52 2 0	90 568 9 12	0 4 0 0
Node_6415	Node_6416	0.2454	Node_6468	0.042146	3	0.000716	5 41 2 0	90 568 9 12	0 3 0 0
Node_6414	Node_6415	0.9152	Node_6468	0.016963	3	0.006096	3 23 0 0	90 568 9 12	0 3 0 0
Node_6413	Node_6414	1	Node_6468	0.034059	2	0.014817	3 18 0 0	90 568 9 12	0 1 0 0
Node_6412	Node_6413	0.8658	Node_6468	0.106762	2	0.020580	3 11 0 0	90 568 9 12	0 6 0 0
Node_6411	Node_6412	0.7334	Node_6468	0.000000			1 8 0 0	90 568 9 12	1 0 0 0
Node_6410	Node_6464	0.3649	Node_6468	0.000000			2 8 0 0	90 568 9 12	3 6 0 0
Node_6409	Node_6465	0.5598	Node_6468	0.000000			0 7 0 0	90 568 9 12	0 4 0 0
Node_6407	Node_6466	1	Node_6468	0.000000			1 5 0 0	90 568 9 12	0 6 0 0
Node_6406	Node_6467	0.6552	Node_6468	0.089896	2	0.019496	3 12 0 0	90 568 9 12	0 0 0 0
Node_6405	Node_6468	0.6871	Node_6468	0.038709	3	0.022618	1 21 0 0	90 568 9 12	0 1 0 0
Node_6404	Node_6405	0.5302	Node_6468	0.000000			0 6 0 0	90 568 9 12	0 9 0 0
Node_6403	Node_6405	1	Node_6468	0.000000			0 1 0 0	90 568 9 12	1 5 0 0
Node_6402	Node_8161	0.6059	Node_8163	0.028056	3	0.012686	6 33 2 2	2522 10214 404 485	0 1 0 0
Node_6401	Node_6402	0.7217	Node_8163	0.000000			1 4 0 0	2522 10214 404 485	2 14 1 0
Node_6398	Node_6401	0.6842	Node_8163	0.000000			1 3 0 0	2522 10214 404 485	0 0 0 0
Node_6397	Node_8162	0.6095	Node_8163	0.054557	3	0.024175	3 16 1 1	2522 10214 404 485	0 9 0 0
Node_6396	Node_6397	0.4737	Node_8163	0.091809	3	0.043997	3 12 1 1	2522 10214 404 485	0 0 0 0
Node_6395	Node_6396	0.3899	Node_8163	0.106735	2	0.052898	3 11 1 1	2522 10214 404 485	0 0 0 0
Node_6394	Node_6395	0.2986	Node_8163	0.147407	2	0.058776	3 9 1 1	2522 10214 404 485	0 0 0 0
Node_6393	Node_6394	0.2295	Node_8163	0.175083	2	0.062233	3 8 1 1	2522 10214 404 485	0 0 0 0
Node_6392	Node_6393	1	Node_8163	0.000000			1 6 0 0	2522 10214 404 485	0 0 0 0
Node_6389	Node_6392	1	Node_8163	0.000000			1 4 0 0	2522 10214 404 485	0 0 0 0
Node_6388	Node_6389	1	Node_8163	0.000000			1 3 0 0	2522 10214 404 485	0 1 0 0
Node_6387	Node_6393	0.01625	Node_8163	0.000000			2 2 1 1	2522 10214 404 485	0 0 0 0
Node_6382	Node_6397	1	Node_8163	0.000000			0 2 0 0	2522 10214 404 485	0 2 0 0
Node_6381	Node_8163	0.3568	Node_8163	0.170126	3	0.009229	2 10 2 0	2522 10214 404 485	7 15 0 0
Node_6380	Node_8164	2.2e-16	Node_8166	0.004636	1	0.000490	3909 9665 387 645	6656 20472 811 1169	0 0 0 0
Node_6379	Node_6380	0.1585	Node_6380	0.000001	2	0.000000	3905 9633 387 645	3909 9665 387 645	1 8 0 0
Node_6378	Node_6379	0.01062	Node_6380	0.000004	2	0.000001	3889 9574 381 644	3909 9665 387 645	0 3 1 0
Node_6377	Node_6378	0.0001831	Node_6380	0.000211	2	0.000079	3049 7358 324 517	3909 9665 387 645	2 8 0 0
Node_6376	Node_6377	4.726e-12	Node_6380	0.003658	2	0.000286	1498 3068 141 219	3909 9665 387 645	18 39 3 5
Node_6375	Node_6376	1	Node_6376	0.012477	3	0.002190	4 10 0 0	1498 3068 141 219	1 1 0 0
Node_6374	Node_6375	0.9041	Node_6376	0.000000			0 4 0 0	1498 3068 141 219	3 5 0 0
Node_6373	Node_6376	1	Node_6376	0.000003	3	0.000001	1492 3056 141 219	1498 3068 141 219	1 1 0 0
Node_6372	Node_6373	0.008888	Node_6376	0.021202	4	0.004048	86 145 6 22	1498 3068 141 219	5 9 0 1
Node_6371	Node_6372	0.2663	Node_6376	0.101346	4	0.004702	6 12 0 3	1498 3068 141 219	0 2 0 0
Node_6370	Node_6371	0.2764	Node_6376	0.071757	4	0.019584	3 8 0 1	1498 3068 141 219	0 1 0 1
Node_6369	Node_6370	0.458	Node_6376	0.000000			2 1 0 0	1498 3068 141 219	1 3 0 1
Node_6368	Node_6372	0.02453	Node_6376	0.019692	4	0.005407	80 131 6 19	1498 3068 141 219	0 0 0 0
Node_6367	Node_6368	0.2258	Node_6376	0.015676	4	0.005409	34 58 1 7	1498 3068 141 219	0 1 0 1
Node_6366	Node_6367	0.8286	Node_6376	0.042444	4	0.010544	4 10 0 1	1498 3068 141 219	2 1 0 0
Node_6365	Node_6366	0.5905	Node_6376	0.098703	4	0.036869	4 6 0 1	1498 3068 141 219	0 0 0 0
Node_6364	Node_6365	0.3321	Node_6376	0.000000			3 4 0 1	1498 3068 141 219	1 0 0 0
Node_6363	Node_6364	0.4232	Node_6376	0.000000			0 1 0 1	1498 3068 141 219	2 2 0 0
Node_6362	Node_6367	0.4022	Node_6376	0.023179	4	0.008215	28 44 1 6	1498 3068 141 219	0 3 0 0
Node_6361	Node_6362	0.2334	Node_6376	0.032603	4	0.009977	25 38 1 6	1498 3068 141 219	3 4 0 0
Node_6360	Node_6361	0.2931	Node_6376	0.061038	4	0.027375	7 14 1 2	1498 3068 141 219	4 2 0 1
Node_6359	Node_6361	0.4591	Node_6376	0.030315	4	0.008945	14 22 0 3	1498 3068 141 219	0 0 0 0
Node_6358	Node_6359	0.6859	Node_6376	0.000000			2 3 0 1	1498 3068 141 219	2 4 0 0
Node_6357	Node_6359	0.5817	Node_6376	0.068263	4	0.021584	8 11 0 2	1498 3068 141 219	2 4 0 0
Node_6356	Node_6357	0.2506	Node_6376	0.194289	2	0.022951	6 4 0 1	1498 3068 141 219	1 4 0 1
Node_6355	Node_6368	0.0648	Node_6376	0.028716	2	0.010455	46 72 5 11	1498 3068 141 219	0 0 0 0
Node_6354	Node_6355	0.1683	Node_6376	0.109570	4	0.012926	7 11 0 3	1498 3068 141 219	0 0 0 0
Node_6353	Node_6354	0.2458	Node_6376	0.167834	4	0.046992	5 6 0 2	1498 3068 141 219	0 1 0 0
Node_6352	Node_6355	0.1467	Node_6376	0.026510	2	0.008606	39 61 5 8	1498 3068 141 219	0 0 0 0
Node_6351	Node_6352	0.1194	Node_6376	0.030943	2	0.008428	37 55 5 7	1498 3068 141 219	0 0 0 0
Node_6350	Node_6351	0.5567	Node_6376	0.031863	2	0.000746	12 15 0 1	1498 3068 141 219	0 0 0 0
Node_6349	Node_6350	0.3941	Node_6376	0.050854	2	0.000796	12 13 0 1	1498 3068 141 219	0 0 0 0
Node_6348	Node_6349	0.1073	Node_6376	0.139003	2	0.001831	10 7 0 1	1498 3068 141 219	0 0 0 0
Node_6347	Node_6351	0.05971	Node_6376	0.059608	3	0.029596	24 38 5 6	1498 3068 141 219	1 2 0 0
Node_6346	Node_6347	0.2371	Node_6376	0.044330	3	0.012100	16 25 3 2	1498 3068 141 219	0 0 0 1
Node_6345	Node_6346	0.04363	Node_6376	0.118129	2	0.034901	15 15 3 1	1498 3068 141 219	0 0 0 0
Node_6344	Node_6346	0.2127	Node_6376	0.000000			0 8 0 0	1498 3068 141 219	1 2 0 1
Node_6343	Node_6347	0.09379	Node_6376	0.164281	4	0.083809	5 13 2 3	1498 3068 141 219	3 0 0 0
Node_6342	Node_6343	0.08551	Node_6376	0.168481	4	0.051522	4 11 1 3	1498 3068 141 219	0 0 0 0
Node_6341	Node_6342	0.1712	Node_6376	0.000000			3 6 1 0	1498 3068 141 219	0 3 0 2
Node_6340	Node_6341	0.4092	Node_6376	0.000000			2 5 1 0	1498 3068 141 219	0 1 0 0
Node_6339	Node_6373	0.01743	Node_6376	0.000088	4	0.000024	1389 2883 134 193	1498 3068 141 219	12 19 1 3
Node_6338	Node_6339	0.06094	Node_6376	0.016974	3	0.001013	73 137 14 10	1498 3068 141 219	0 3 0 0
Node_6337	Node_6338	0.4579	Node_6376	0.017550	3	0.003245	26 46 4 2	1498 3068 141 219	2 2 0 0
Node_6336	Node_6337	0.4378	Node_6376	0.026507	3	0.000987	20 38 4 2	1498 3068 141 219	0 2 0 0
Node_6335	Node_6336	0.1236	Node_6376	0.069160	3	0.009314	12 19 3 1	1498 3068 141 219	0 5 1 0
Node_6334	Node_6335	0.04594	Node_6376	0.403642	3	0.014654	2 6 3 0	1498 3068 141 219	4 4 0 0
Node_6333	Node_6335	0.7092	Node_6376	0.063820	2	0.018119	6 8 0 1	1498 3068 141 219	0 1 0 0
Node_6332	Node_6338	0.06575	Node_6376	0.029366	3	0.004040	44 84 10 8	1498 3068 141 219	1 5 0 0
Node_6331	Node_6332	0.8874	Node_6376	0.007864	2	0.002331	22 39 2 3	1498 3068 141 219	0 0 0 0
Node_6330	Node_6331	0.09076	Node_6376	0.176858	2	0.051467	9 8 0 3	1498 3068 141 219	1 2 0 0
Node_6329	Node_6331	0.4229	Node_6376	0.034767	3	0.002537	7 13 1 0	1498 3068 141 219	5 16 1 0
Node_6328	Node_6332	0.007992	Node_6376	0.103755	4	0.039753	8 19 2 4	1498 3068 141 219	14 26 6 1
Node_6327	Node_6328	0.06135	Node_6376	0.099954	3	0.043547	3 11 1 1	1498 3068 141 219	4 6 1 3
Node_6326	Node_6327	0.2556	Node_6376	0.000000			1 4 1 0	1498 3068 141 219	0 0 0 0
Node_6325	Node_6327	0.5555	Node_6376	0.000000			1 5 0 1	1498 3068 141 219	1 2 0 0
Node_6324	Node_6325	0.2704	Node_6376	0.000000			0 0 0 0	1498 3068 141 219	1 2 0 1
Node_6323	Node_6339	0.01963	Node_6376	0.000112	2	0.000043	1316 2743 120 183	1498 3068 141 219	0 0 0 0
Node_6322	Node_6323	0.4408	Node_6376	0.005995	3	0.001186	66 149 10 8	1498 3068 141 219	1 2 0 0
Node_6321	Node_6322	0.5999	Node_6376	0.010096	3	0.001493	36 80 6 6	1498 3068 141 219	1 2 0 0
Node_6320	Node_6321	0.964	Node_6376	0.018017	3	0.004003	8 19 1 1	1498 3068 141 219	1 0 0 0
Node_6319	Node_6320	0.6684	Node_6376	0.099277	3	0.006445	3 8 1 0	1498 3068 141 219	2 4 0 0
Node_6318	Node_6319	1	Node_6376	0.000000			0 0 0 0	1498 3068 141 219	2 5 0 0
Node_6317	Node_6321	0.4719	Node_6376	0.018126	3	0.003623	27 57 5 5	1498 3068 141 219	0 4 0 0
Node_6316	Node_6317	0.9122	Node_6376	0.098703	4	0.036869	4 6 0 1	1498 3068 141 219	4 11 1 0
Node_6315	Node_6317	0.334	Node_6376	0.039394	3	0.018240	15 32 3 4	1498 3068 141 219	4 8 1 0
Node_6314	Node_6315	0.02613	Node_6376	0.175608	4	0.069404	7 13 2 4	1498 3068 141 219	1 4 1 0
Node_6313	Node_6322	0.5322	Node_6376	0.006731	3	0.003687	25 60 3 2	1498 3068 141 219	4 7 1 0
Node_6312	Node_6313	0.6155	Node_6376	0.049991	3	0.009912	7 11 1 0	1498 3068 141 219	1 2 0 0
Node_6311	Node_6312	0.3467	Node_6376	0.000000			2 5 1 0	1498 3068 141 219	4 2 0 0
Node_6309	Node_6311	0.2163	Node_6376	0.000000			2 3 1 0	1498 3068 141 219	0 0 0 0
Node_6306	Node_6313	0.7211	Node_6376	0.009326	1	0.002149	17 47 2 2	1498 3068 141 219	0 0 0 0
Node_6305	Node_6306	0.6105	Node_6376	0.000000			1 6 0 0	1498 3068 141 219	4 6 1 1
Node_6302	Node_6306	0.6977	Node_6376	0.010430	1	0.001917	12 35 1 1	1498 3068 141 219	0 0 0 0
Node_6301	Node_6302	0.7674	Node_6376	0.071757	4	0.019584	3 8 0 1	1498 3068 141 219	1 0 0 0
Node_6300	Node_6302	0.3931	Node_6376	0.027493	1	0.011841	8 27 1 0	1498 3068 141 219	0 0 0 0
Node_6299	Node_6300	0.8514	Node_6376	0.000000			1 7 0 0	1498 3068 141 219	2 4 0 0
Node_6298	Node_6300	0.5449	Node_6376	0.039561	3	0.003649	5 14 1 0	1498 3068 141 219	0 2 0 0
Node_6297	Node_6298	0.3272	Node_6376	0.000000			0 8 0 0	1498 3068 141 219	1 2 0 0
Node_6296	Node_6297	0.4386	Node_6376	0.000000			0 4 0 0	1498 3068 141 219	0 1 0 0
Node_6294	Node_6323	0.06701	Node_6376	0.000117	3	0.000061	1249 2592 110 175	1498 3068 141 219	0 0 0 0
Node_6293	Node_6294	0.9189	Node_6376	0.000040	4	0.000015	632 1309 58 89	1498 3068 141 219	1 2 0 0
Node_6292	Node_6293	0.9605	Node_6376	0.000024	2	0.000005	625 1295 58 89	1498 3068 141 219	1 1 0 0
[truncated: 1,702 more rows]
