# Supplementary material for: Episodic evolution of coadapted sets of amino acid sites in mitochondrial proteins
Source: PLoS Genet. 2021 Jan 25;17(1):e1008711. doi: 10.1371/journal.pgen.1008711 (PMC7861529; doi:10.1371/journal.pgen.1008711)
Supplement: S1 Data — (ZIP) [file pgen.1008711.s025.zip › data/results/site_groups_tests/cox1.G10.no_gaps.pos_cor2pcor.l90.n0.up0316.lp0500.louvain_modularity.groups_test.out]

Branch test: crosstab
Total number of tests: 4349
Number of sign. tests: 83
NodeID	PNodeID	p-value	RefNodeID	KLD	MaxSkewedGroupID	KLD_MSG_Model	GroupCounts:1 2 3 4 5 6	RefGropsFreqs:1 2 3 4 5 6	BranchGropsFreqs:1 2 3 4 5 6
Node_8699							4781 19548 2573 920 999 3727
Node_8698	Node_8699	2.2e-16	Node_8699	0.006395	1	0.000759	2980 17022 2039 691 814 3378	4781 19548 2573 920 999 3727	0 0 0 0 0 0
Node_8697	Node_8698	0.0006442	Node_8698	0.000004	1	0.000002	2928 16825 2023 684 796 3331	2980 17022 2039 691 814 3378	10 46 5 0 2 3
Node_8696	Node_8697	2.2e-16	Node_8698	0.040016	6	0.010153	1366 9903 707 323 368 706	2980 17022 2039 691 814 3378	3 18 3 0 0 2
Node_8695	Node_8696	2.2e-16	Node_8696	0.001599	2	0.000221	1076 8819 516 251 303 584	1366 9903 707 323 368 706	3 14 2 0 1 3
Node_8694	Node_8695	0.8019	Node_8695	0.000001	4	0.000000	1065 8754 512 250 301 578	1076 8819 516 251 303 584	0 7 0 0 0 2
Node_8693	Node_8694	0.185	Node_8695	0.000009	1	0.000003	1043 8650 509 247 298 568	1076 8819 516 251 303 584	2 3 0 0 0 0
Node_8692	Node_8693	0.02453	Node_8695	0.000030	1	0.000012	996 8354 481 237 289 543	1076 8819 516 251 303 584	0 3 0 0 0 0
Node_8691	Node_8692	0.03714	Node_8695	0.000043	2	0.000015	978 8204 466 231 284 532	1076 8819 516 251 303 584	1 8 3 0 0 1
Node_8690	Node_8691	0.001287	Node_8695	0.000320	2	0.000149	745 6503 349 189 226 413	1076 8819 516 251 303 584	0 0 0 0 0 0
Node_8689	Node_8690	1.643e-05	Node_8695	0.000579	2	0.000272	689 6129 320 180 215 380	1076 8819 516 251 303 584	0 13 0 0 0 1
Node_8688	Node_8689	0.000195	Node_8695	0.000503	2	0.000219	676 5978 314 176 206 372	1076 8819 516 251 303 584	0 8 0 0 1 0
Node_8687	Node_8688	0.004125	Node_8695	0.000397	2	0.000213	672 5848 312 174 204 363	1076 8819 516 251 303 584	1 7 0 0 0 2
Node_8686	Node_8687	0.006178	Node_8695	0.000368	3	0.000228	670 5768 308 174 203 360	1076 8819 516 251 303 584	1 14 0 0 0 0
Node_8685	Node_8686	0.03399	Node_8695	0.000306	3	0.000197	659 5567 301 170 198 348	1076 8819 516 251 303 584	0 9 1 0 1 0
Node_8684	Node_8685	0.033	Node_8695	0.000314	3	0.000199	658 5537 299 170 197 346	1076 8819 516 251 303 584	0 4 0 0 0 0
Node_8683	Node_8684	0.01175	Node_8695	0.000642	4	0.000324	585 4435 253 149 160 292	1076 8819 516 251 303 584	0 8 0 0 0 0
Node_8682	Node_8683	4.402e-15	Node_8695	0.006291	2	0.003051	448 2862 164 129 125 194	1076 8819 516 251 303 584	0 3 0 0 0 0
Node_8681	Node_8682	0.00261	Node_8682	0.000506	2	0.000030	394 2386 145 116 114 173	448 2862 164 129 125 194	0 4 0 0 0 0
Node_8680	Node_8681	2.335e-09	Node_8682	0.001773	2	0.000143	386 2179 143 113 112 157	448 2862 164 129 125 194	0 9 0 0 0 0
Node_8679	Node_8680	2.2e-16	Node_8680	0.011582	2	0.002473	316 1257 102 101 66 110	386 2179 143 113 112 157	0 1 0 0 0 0
Node_8678	Node_8679	0.0459	Node_8679	0.000871	3	0.000193	248 981 93 85 52 85	316 1257 102 101 66 110	0 14 0 0 1 1
Node_8677	Node_8678	0.0008393	Node_8679	0.001577	3	0.000639	245 932 92 85 52 84	316 1257 102 101 66 110	1 4 1 0 0 0
Node_8676	Node_8677	0.00237	Node_8679	0.001726	2	0.000562	236 873 86 80 49 78	316 1257 102 101 66 110	2 17 2 3 1 2
Node_8675	Node_8676	0.001112	Node_8679	0.002947	2	0.000535	231 803 80 78 46 73	316 1257 102 101 66 110	3 18 1 0 1 0
Node_8674	Node_8675	3.048e-05	Node_8679	0.004780	2	0.000876	221 741 78 76 44 68	316 1257 102 101 66 110	1 13 1 0 0 1
Node_8673	Node_8674	2.579e-05	Node_8679	0.007563	2	0.002403	186 601 69 61 39 50	316 1257 102 101 66 110	0 8 0 1 0 1
Node_8672	Node_8673	0.1389	Node_8679	0.007214	5	0.002308	78 299 25 31 25 25	316 1257 102 101 66 110	1 9 2 1 0 0
Node_8671	Node_8672	0.07138	Node_8679	0.009403	2	0.004943	63 215 17 25 17 18	316 1257 102 101 66 110	1 7 2 1 3 1
Node_8670	Node_8671	0.04404	Node_8679	0.023649	2	0.010769	49 149 12 21 15 13	316 1257 102 101 66 110	3 17 1 0 1 0
Node_8669	Node_8670	0.01444	Node_8679	0.031215	2	0.012022	28 78 5 11 8 8	316 1257 102 101 66 110	8 20 3 5 3 2
Node_8668	Node_8669	0.5245	Node_8679	0.026811	2	0.003376	7 20 2 1 1 2	316 1257 102 101 66 110	3 9 0 3 1 3
Node_8667	Node_8668	0.3086	Node_8679	0.000000			3 4 0 0 0 1	316 1257 102 101 66 110	3 6 2 0 0 0
Node_8666	Node_8669	0.1498	Node_8679	0.048574	2	0.022439	16 40 2 5 5 3	316 1257 102 101 66 110	2 9 1 2 1 0
Node_8665	Node_8666	0.5364	Node_8679	0.066634	5	0.027438	3 10 1 0 1 0	316 1257 102 101 66 110	2 19 0 3 2 1
Node_8664	Node_8670	0.8911	Node_8679	0.015943	5	0.005803	11 48 3 5 4 3	316 1257 102 101 66 110	2 3 1 0 0 0
Node_8663	Node_8672	0.8578	Node_8679	0.002861	4	0.001048	11 49 3 2 2 4	316 1257 102 101 66 110	3 28 3 3 3 2
Node_8662	Node_8673	4.505e-05	Node_8679	0.019870	2	0.008435	105 290 42 29 14 24	316 1257 102 101 66 110	2 3 0 0 0 1
Node_8661	Node_8662	2.086e-06	Node_8679	0.036930	2	0.008856	89 204 34 23 13 19	316 1257 102 101 66 110	0 4 0 2 0 0
Node_8660	Node_8661	0.4984	Node_8661	0.008718	5	0.003232	37 93 17 12 9 9	89 204 34 23 13 19	5 9 0 1 1 1
Node_8659	Node_8661	0.4984	Node_8661	0.011766	5	0.001227	44 92 15 10 1 9	89 204 34 23 13 19	3 10 2 0 2 0
Node_8658	Node_8662	0.4407	Node_8679	0.004830	4	0.001408	8 37 2 1 1 3	316 1257 102 101 66 110	8 45 6 3 0 2
Node_8657	Node_8674	0.4708	Node_8679	0.011866	6	0.005178	34 128 8 14 5 17	316 1257 102 101 66 110	1 4 1 0 0 0
Node_8656	Node_8657	0.2732	Node_8679	0.028652	6	0.006356	22 77 6 8 2 14	316 1257 102 101 66 110	2 13 0 0 0 0
Node_8655	Node_8676	0.01509	Node_8679	0.117379	1	0.030244	0 19 1 2 1 2	316 1257 102 101 66 110	2 33 4 0 1 3
Node_8654	Node_8655	0.1236	Node_8679	0.150163	1	0.080918	0 12 1 1 1 2	316 1257 102 101 66 110	0 7 0 1 0 0
Node_8653	Node_8679	0.0459	Node_8679	0.010474	3	0.002335	68 242 9 16 13 24	316 1257 102 101 66 110	0 20 0 0 0 0
Node_8652	Node_8653	0.04753	Node_8679	0.012675	3	0.004491	66 212 8 16 11 22	316 1257 102 101 66 110	1 14 0 0 1 1
Node_8651	Node_8652	0.04011	Node_8679	0.014215	3	0.007260	64 193 8 16 11 21	316 1257 102 101 66 110	1 3 0 0 0 1
Node_8650	Node_8651	0.0461	Node_8679	0.025567	1	0.010205	18 129 6 7 7 15	316 1257 102 101 66 110	0 1 0 0 0 0
Node_8649	Node_8650	0.1341	Node_8679	0.027125	6	0.017915	15 88 3 4 6 11	316 1257 102 101 66 110	0 2 0 0 0 0
Node_8648	Node_8649	0.4375	Node_8679	0.025186	6	0.011935	8 54 2 3 2 7	316 1257 102 101 66 110	0 0 0 0 0 0
Node_8647	Node_8648	0.6824	Node_8679	0.030769	6	0.012618	7 33 1 3 2 5	316 1257 102 101 66 110	0 1 0 0 0 0
Node_8646	Node_8647	0.3561	Node_8679	0.094081	6	0.029145	2 18 0 1 1 4	316 1257 102 101 66 110	1 5 0 0 0 0
Node_8645	Node_8646	0.3963	Node_8679	0.144831	6	0.058757	2 10 0 1 1 3	316 1257 102 101 66 110	0 4 0 0 0 0
Node_8644	Node_8648	0.3449	Node_8679	0.092289	1	0.035340	0 11 1 0 0 1	316 1257 102 101 66 110	1 9 0 0 0 1
Node_8643	Node_8644	0.4782	Node_8679	0.000000			0 5 0 0 0 0	316 1257 102 101 66 110	0 4 1 0 0 1
Node_8642	Node_8649	0.36	Node_8679	0.046921	5	0.002352	7 29 1 1 4 2	316 1257 102 101 66 110	0 5 0 0 0 2
Node_8641	Node_8642	0.1249	Node_8679	0.099302	5	0.018051	7 20 1 0 4 1	316 1257 102 101 66 110	0 0 0 0 0 0
Node_8640	Node_8650	0.2973	Node_8679	0.048955	1	0.015827	3 33 3 3 1 4	316 1257 102 101 66 110	0 6 0 0 0 0
Node_8639	Node_8640	0.5275	Node_8679	0.000000			0 8 0 0 0 1	316 1257 102 101 66 110	1 5 0 0 0 1
Node_8637	Node_8640	0.3178	Node_8679	0.076136	4	0.046006	2 19 2 3 1 2	316 1257 102 101 66 110	0 1 1 0 0 0
Node_8636	Node_8651	9.76e-07	Node_8679	0.123474	1	0.020375	45 61 2 9 4 5	316 1257 102 101 66 110	1 2 0 0 0 1
Node_8635	Node_8636	0.03238	Node_8636	0.016430	2	0.003426	42 41 2 7 3 3	45 61 2 9 4 5	0 2 0 0 0 0
Node_8634	Node_8635	7.727e-05	Node_8636	0.044088	2	0.017445	42 33 2 5 3 1	45 61 2 9 4 5	0 1 0 0 0 1
Node_8633	Node_8680	2.2e-16	Node_8680	0.040064	2	0.013657	70 916 41 12 46 47	386 2179 143 113 112 157	0 5 0 0 0 0
Node_8632	Node_8633	0.6715	Node_8633	0.000311	2	0.000092	68 864 40 12 46 44	70 916 41 12 46 47	0 10 0 0 0 0
Node_8631	Node_8632	0.1777	Node_8633	0.000939	2	0.000294	62 786 37 12 45 42	70 916 41 12 46 47	0 5 0 0 0 0
Node_8630	Node_8631	7.679e-08	Node_8633	0.009065	5	0.002822	49 548 22 10 45 33	70 916 41 12 46 47	0 6 0 0 0 1
Node_8629	Node_8630	0.3655	Node_8630	0.001114	2	0.000243	45 477 22 9 43 29	49 548 22 10 45 33	0 7 0 0 0 0
Node_8628	Node_8629	1.202e-09	Node_8630	0.045578	5	0.019088	9 259 14 2 4 15	49 548 22 10 45 33	0 5 0 0 0 0
Node_8627	Node_8628	0.2709	Node_8628	0.012755	5	0.006320	4 149 6 2 4 7	9 259 14 2 4 15	0 6 0 0 0 1
Node_8626	Node_8627	0.7031	Node_8628	0.009586	5	0.003676	3 121 5 1 3 7	9 259 14 2 4 15	0 8 0 0 0 0
Node_8625	Node_8626	0.07028	Node_8628	0.039588	3	0.022063	1 65 0 1 1 4	9 259 14 2 4 15	0 15 0 0 0 0
Node_8624	Node_8625	0.4912	Node_8628	0.019096	3	0.006998	1 48 0 0 0 2	9 259 14 2 4 15	0 2 0 0 0 0
Node_8623	Node_8624	0.7121	Node_8628	0.038105	4	0.023041	1 31 0 0 0 2	9 259 14 2 4 15	0 8 0 0 0 0
Node_8622	Node_8623	0.7708	Node_8628	0.156396	2	0.045126	1 15 0 0 0 2	9 259 14 2 4 15	0 11 0 0 0 0
Node_8621	Node_8626	0.1498	Node_8628	0.091668	2	0.008082	2 33 5 0 0 3	9 259 14 2 4 15	0 8 0 0 2 0
Node_8620	Node_8628	0.2709	Node_8628	0.015728	2	0.005931	5 97 8 0 0 6	9 259 14 2 4 15	0 7 0 0 0 1
Node_8619	Node_8620	0.613	Node_8628	0.018337	2	0.008370	3 56 2 0 0 4	9 259 14 2 4 15	1 13 1 0 0 1
Node_8618	Node_8619	0.7961	Node_8628	0.054082	4	0.029834	1 24 0 0 0 1	9 259 14 2 4 15	1 4 1 0 0 1
Node_8617	Node_8629	4.582e-12	Node_8630	0.048512	2	0.013727	36 210 8 7 39 14	49 548 22 10 45 33	0 3 0 0 0 0
Node_8616	Node_8617	3.971e-12	Node_8617	0.134691	5	0.056122	6 83 7 5 1 6	36 210 8 7 39 14	1 28 0 1 0 1
Node_8615	Node_8616	0.9742	Node_8616	0.024296	5	0.004635	3 41 3 2 1 3	6 83 7 5 1 6	0 7 1 0 0 0
Node_8614	Node_8616	0.9742	Node_8616	0.044620	2	0.004527	3 26 3 2 0 2	6 83 7 5 1 6	0 9 0 1 0 1
Node_8613	Node_8617	3.971e-12	Node_8617	0.058261	5	0.025101	29 98 1 1 38 7	36 210 8 7 39 14	0 1 0 0 0 0
Node_8612	Node_8613	1.733e-08	Node_8613	0.083251	2	0.000791	24 38 0 0 35 5	29 98 1 1 38 7	0 11 0 0 2 0
Node_8611	Node_8630	0.3655	Node_8630	0.019851	3	0.013205	4 58 0 1 2 4	49 548 22 10 45 33	0 6 0 0 0 0
Node_8610	Node_8611	0.9077	Node_8630	0.029937	5	0.013863	1 31 0 0 0 2	49 548 22 10 45 33	1 0 0 0 1 0
Node_8609	Node_8631	3.006e-05	Node_8633	0.036535	5	0.007772	13 226 15 2 0 8	70 916 41 12 46 47	0 6 0 0 0 0
Node_8608	Node_8609	0.0001126	Node_8633	0.037502	5	0.009679	11 204 14 2 0 7	70 916 41 12 46 47	0 2 0 0 0 0
Node_8607	Node_8608	0.001784	Node_8633	0.032617	5	0.006191	10 176 11 2 0 7	70 916 41 12 46 47	0 4 0 0 0 0
Node_8606	Node_8607	0.004252	Node_8633	0.032433	5	0.006891	9 162 10 2 0 6	70 916 41 12 46 47	0 1 0 0 0 0
Node_8605	Node_8606	0.3418	Node_8633	0.023290	5	0.007723	4 72 3 1 0 4	70 916 41 12 46 47	0 3 0 0 0 0
Node_8604	Node_8605	0.5224	Node_8633	0.028501	6	0.015012	4 48 2 0 0 4	70 916 41 12 46 47	0 4 0 0 0 0
Node_8603	Node_8604	0.4912	Node_8633	0.074491	6	0.028704	2 23 1 0 0 3	70 916 41 12 46 47	0 0 0 0 0 0
Node_8602	Node_8603	0.2863	Node_8633	0.074732	2	0.017942	2 17 1 0 0 1	70 916 41 12 46 47	0 1 0 0 0 2
Node_8601	Node_8602	0.9116	Node_8633	0.115032	2	0.029145	1 11 0 0 0 1	70 916 41 12 46 47	0 2 0 0 0 0
Node_8600	Node_8604	0.9593	Node_8633	0.034472	2	0.014680	2 23 1 0 0 1	70 916 41 12 46 47	0 2 0 0 0 0
Node_8599	Node_8606	0.05634	Node_8633	0.038165	5	0.019976	5 87 7 1 0 2	70 916 41 12 46 47	0 0 0 0 0 0
Node_8598	Node_8599	0.07789	Node_8633	0.049544	3	0.023261	4 63 6 1 0 1	70 916 41 12 46 47	0 4 0 0 0 0
Node_8597	Node_8598	0.3431	Node_8633	0.038890	3	0.015395	1 26 2 0 0 1	70 916 41 12 46 47	1 15 2 0 0 0
Node_8596	Node_8599	0.9388	Node_8633	0.061001	2	0.024077	1 15 0 0 0 1	70 916 41 12 46 47	0 5 1 0 0 0
Node_8595	Node_8632	0.702	Node_8633	0.019946	5	0.007954	4 57 3 0 0 1	70 916 41 12 46 47	2 16 0 0 1 1
Node_8594	Node_8595	0.5009	Node_8633	0.051684	2	0.025446	2 19 1 0 0 0	70 916 41 12 46 47	1 24 0 0 0 0
Node_8593	Node_8594	0.7564	Node_8633	0.089107	2	0.032317	2 13 0 0 0 0	70 916 41 12 46 47	0 1 0 0 0 0
Node_8592	Node_8595	0.4571	Node_8633	0.202458	3	0.069249	0 10 2 0 0 0	70 916 41 12 46 47	1 4 0 0 0 1
Node_8591	Node_8633	0.6715	Node_8633	0.033171	2	0.017586	2 27 1 0 0 2	70 916 41 12 46 47	0 15 0 0 0 1
Node_8590	Node_8681	1.178e-07	Node_8682	0.073613	2	0.034579	8 198 2 3 2 16	448 2862 164 129 125 194	0 0 0 0 0 0
Node_8589	Node_8590	0.005745	Node_8590	0.032637	1	0.017317	0 101 1 2 1 12	8 198 2 3 2 16	0 2 0 0 0 0
Node_8588	Node_8589	0.03155	Node_8590	0.047703	6	0.027427	0 62 0 2 0 9	8 198 2 3 2 16	0 2 0 0 1 0
Node_8587	Node_8588	0.01547	Node_8590	0.164470	2	0.037435	0 21 0 1 0 5	8 198 2 3 2 16	0 20 0 1 0 3
Node_8586	Node_8587	0.7738	Node_8590	0.000000			0 9 0 0 0 1	8 198 2 3 2 16	0 0 0 0 0 0
Node_8585	Node_8586	0.7738	Node_8590	0.000000			0 8 0 0 0 1	8 198 2 3 2 16	0 1 0 0 0 0
Node_8584	Node_8587	0.05119	Node_8590	0.320160	2	0.053113	0 12 0 1 0 4	8 198 2 3 2 16	0 0 0 0 0 0
Node_8583	Node_8584	0.05119	Node_8590	0.000000			0 2 0 0 0 0	8 198 2 3 2 16	0 10 0 1 0 4
Node_8582	Node_8590	0.005745	Node_8590	0.045167	1	0.020670	7 78 1 1 1 3	8 198 2 3 2 16	1 17 0 0 0 1
Node_8581	Node_8582	0.01365	Node_8590	0.051703	1	0.020254	6 61 1 1 0 3	8 198 2 3 2 16	1 5 0 0 0 0
Node_8580	Node_8581	0.4922	Node_8590	0.033605	3	0.016025	3 52 1 0 0 2	8 198 2 3 2 16	0 1 0 0 0 0
Node_8579	Node_8580	0.4868	Node_8590	0.062580	3	0.026922	2 36 1 0 0 1	8 198 2 3 2 16	1 7 0 0 0 1
Node_8578	Node_8579	0.4075	Node_8590	0.000000			0 0 0 0 0 0	8 198 2 3 2 16	2 27 1 0 0 1
Node_8577	Node_8682	0.00261	Node_8682	0.011341	2	0.000636	54 470 19 13 11 21	448 2862 164 129 125 194	0 2 0 0 0 0
Node_8576	Node_8577	0.01095	Node_8682	0.009385	2	0.001214	49 401 18 10 11 17	448 2862 164 129 125 194	0 15 0 0 0 1
Node_8575	Node_8576	0.008148	Node_8682	0.027064	2	0.010259	15 155 8 1 4 4	448 2862 164 129 125 194	0 8 0 0 0 0
Node_8574	Node_8575	0.02722	Node_8682	0.036511	2	0.018657	7 106 6 1 4 2	448 2862 164 129 125 194	0 2 0 0 0 0
Node_8573	Node_8574	0.6822	Node_8682	0.019490	1	0.011177	3 38 2 1 2 1	448 2862 164 129 125 194	0 6 0 0 0 0
Node_8572	Node_8573	0.7005	Node_8682	0.038508	5	0.004717	1 15 0 0 1 0	448 2862 164 129 125 194	0 3 0 0 0 0
Node_8571	Node_8572	0.7557	Node_8682	0.000000			1 8 0 0 1 0	448 2862 164 129 125 194	0 1 0 0 0 0
Node_8570	Node_8571	0.5634	Node_8682	0.000000			1 6 0 0 1 0	448 2862 164 129 125 194	0 0 0 0 0 0
Node_8569	Node_8570	0.4242	Node_8682	0.000000			1 5 0 0 1 0	448 2862 164 129 125 194	0 0 0 0 0 0
Node_8565	Node_8572	1	Node_8682	0.000000			0 4 0 0 0 0	448 2862 164 129 125 194	0 2 0 0 0 0
Node_8560	Node_8574	0.1324	Node_8682	0.036009	1	0.022045	4 60 4 0 2 1	448 2862 164 129 125 194	0 2 0 0 0 0
Node_8559	Node_8560	0.1275	Node_8682	0.040677	1	0.023243	3 51 4 0 2 1	448 2862 164 129 125 194	0 5 0 0 0 0
Node_8558	Node_8559	0.1654	Node_8682	0.042677	3	0.011867	1 12 1 0 0 0	448 2862 164 129 125 194	1 13 3 0 0 0
Node_8557	Node_8558	0.8023	Node_8682	0.000000			1 5 1 0 0 0	448 2862 164 129 125 194	0 3 0 0 0 0
Node_8555	Node_8575	0.5731	Node_8682	0.017913	4	0.012311	8 46 2 0 0 1	448 2862 164 129 125 194	0 1 0 0 0 1
Node_8554	Node_8576	0.8027	Node_8682	0.001985	2	0.000660	34 236 10 9 7 13	448 2862 164 129 125 194	0 2 0 0 0 0
Node_8553	Node_8554	0.4245	Node_8682	0.019216	3	0.011753	7 76 1 2 4 5	448 2862 164 129 125 194	0 0 0 0 0 0
Node_8552	Node_8553	0.272	Node_8682	0.057894	6	0.032527	0 12 0 0 0 1	448 2862 164 129 125 194	3 20 0 0 3 2
Node_8551	Node_8552	0.9174	Node_8682	0.000000			0 9 0 0 0 0	448 2862 164 129 125 194	0 0 0 0 0 0
Node_8550	Node_8551	0.8993	Node_8682	0.000000			0 6 0 0 0 0	448 2862 164 129 125 194	0 2 0 0 0 0
Node_8541	Node_8553	0.9001	Node_8682	0.009212	4	0.004007	4 41 1 2 1 2	448 2862 164 129 125 194	0 3 0 0 0 0
Node_8540	Node_8541	0.9554	Node_8682	0.061328	2	0.021958	3 14 1 0 1 0	448 2862 164 129 125 194	1 14 0 2 0 1
Node_8539	Node_8554	0.6797	Node_8682	0.005338	5	0.001805	27 159 9 7 3 8	448 2862 164 129 125 194	0 1 0 0 0 0
Node_8538	Node_8539	0.695	Node_8682	0.012441	1	0.007182	23 111 7 7 3 5	448 2862 164 129 125 194	1 17 0 0 0 1
Node_8537	Node_8538	0.2293	Node_8682	0.075890	2	0.030537	10 35 4 4 0 2	448 2862 164 129 125 194	9 48 3 3 2 2
Node_8536	Node_8539	0.8063	Node_8682	0.021399	3	0.008967	3 26 2 0 0 2	448 2862 164 129 125 194	0 5 0 0 0 0
Node_8535	Node_8577	0.461	Node_8682	0.019787	4	0.010059	5 49 1 3 0 2	448 2862 164 129 125 194	0 5 0 0 0 1
Node_8534	Node_8535	0.3292	Node_8682	0.128857	4	0.010956	1 11 0 2 0 0	448 2862 164 129 125 194	0 12 0 0 0 0
Node_8533	Node_8683	5.377e-08	Node_8695	0.008389	2	0.003983	137 1553 88 20 35 97	1076 8819 516 251 303 584	0 17 1 0 0 1
Node_8532	Node_8533	1.804e-14	Node_8533	0.003011	2	0.001170	100 1408 67 9 26 85	137 1553 88 20 35 97	1 5 0 0 0 0
Node_8531	Node_8532	0.007775	Node_8532	0.000431	1	0.000057	79 1271 61 7 21 74	100 1408 67 9 26 85	0 0 0 0 0 0
Node_8530	Node_8531	3.16e-06	Node_8532	0.002604	1	0.000250	57 1132 51 6 19 61	100 1408 67 9 26 85	0 8 0 0 0 0
Node_8529	Node_8530	0.1872	Node_8530	0.000048	1	0.000023	55 1074 46 5 17 57	57 1132 51 6 19 61	0 2 0 0 0 0
Node_8528	Node_8529	0.113	Node_8530	0.000297	3	0.000073	50 992 39 4 15 55	57 1132 51 6 19 61	0 4 0 0 1 0
Node_8527	Node_8528	0.2902	Node_8530	0.000575	3	0.000267	44 807 31 3 12 44	57 1132 51 6 19 61	0 7 0 0 0 0
Node_8526	Node_8527	0.006426	Node_8530	0.008873	5	0.003287	29 453 16 3 1 23	57 1132 51 6 19 61	0 2 0 0 0 0
Node_8525	Node_8526	0.003203	Node_8530	0.011757	5	0.003890	16 377 11 3 0 19	57 1132 51 6 19 61	0 12 0 0 0 1
Node_8524	Node_8525	0.07431	Node_8530	0.014333	4	0.006799	13 226 8 3 0 11	57 1132 51 6 19 61	0 9 0 0 0 1
Node_8523	Node_8524	0.09387	Node_8530	0.030565	4	0.010441	5 108 1 2 0 5	57 1132 51 6 19 61	0 8 0 0 0 1
Node_8522	Node_8523	0.2863	Node_8530	0.043486	4	0.011302	2 54 0 1 0 3	57 1132 51 6 19 61	0 7 0 0 0 0
Node_8521	Node_8522	0.6067	Node_8530	0.069459	2	0.037015	1 27 0 0 0 3	57 1132 51 6 19 61	0 0 0 0 0 0
Node_8520	Node_8522	0.2687	Node_8530	0.106826	4	0.013116	1 27 0 1 0 0	57 1132 51 6 19 61	0 0 0 0 0 0
Node_8519	Node_8523	0.5333	Node_8530	0.075973	4	0.023637	3 38 0 1 0 2	57 1132 51 6 19 61	0 9 1 0 0 0
Node_8518	Node_8524	0.3944	Node_8530	0.021012	2	0.013081	8 108 7 1 0 5	57 1132 51 6 19 61	0 2 0 0 0 0
Node_8517	Node_8518	0.4487	Node_8530	0.029848	2	0.015208	6 78 5 1 0 4	57 1132 51 6 19 61	0 2 0 0 0 0
Node_8516	Node_8517	0.4328	Node_8530	0.053752	2	0.008357	4 44 4 0 0 3	57 1132 51 6 19 61	0 0 0 0 0 0
Node_8515	Node_8517	0.4536	Node_8530	0.090541	4	0.017811	2 30 1 1 0 1	57 1132 51 6 19 61	0 4 0 0 0 0
Node_8514	Node_8525	0.2203	Node_8530	0.011144	2	0.006237	3 141 3 0 0 7	57 1132 51 6 19 61	0 1 0 0 0 0
Node_8513	Node_8514	0.4284	Node_8530	0.009534	1	0.004349	2 108 3 0 0 6	57 1132 51 6 19 61	0 5 0 0 0 0
Node_8512	Node_8513	0.5196	Node_8530	0.023367	4	0.013330	1 49 0 0 0 3	57 1132 51 6 19 61	1 12 0 0 0 1
Node_8511	Node_8512	0.8823	Node_8530	0.029809	4	0.011163	1 35 0 0 0 2	57 1132 51 6 19 61	0 0 0 0 0 0
Node_8510	Node_8511	1	Node_8530	0.101129	2	0.042014	1 17 0 0 0 1	57 1132 51 6 19 61	0 2 0 0 0 0
Node_8509	Node_8513	0.6002	Node_8530	0.064516	3	0.035342	0 32 3 0 0 2	57 1132 51 6 19 61	0 15 0 0 0 0
Node_8508	Node_8526	0.0009317	Node_8530	0.216045	2	0.036977	7 27 4 0 0 2	57 1132 51 6 19 61	6 37 1 0 1 1
Node_8507	Node_8527	0.09234	Node_8530	0.007133	5	0.001359	15 348 15 0 11 21	57 1132 51 6 19 61	0 4 0 0 0 0
Node_8506	Node_8507	0.7335	Node_8530	0.003171	5	0.000387	12 246 9 0 6 12	57 1132 51 6 19 61	0 2 0 0 0 1
Node_8505	Node_8506	0.852	Node_8530	0.008534	5	0.004231	8 123 5 0 3 5	57 1132 51 6 19 61	0 5 0 0 0 0
Node_8504	Node_8505	0.7404	Node_8530	0.025973	1	0.014004	6 71 2 0 2 3	57 1132 51 6 19 61	0 9 0 0 0 1
Node_8503	Node_8504	0.9141	Node_8530	0.079492	5	0.046637	2 27 0 0 1 1	57 1132 51 6 19 61	0 12 1 0 0 1
Node_8502	Node_8503	0.5827	Node_8530	0.000000			0 2 0 0 0 0	57 1132 51 6 19 61	1 8 0 0 0 1
Node_8500	Node_8503	0.4186	Node_8530	0.000000			1 1 0 0 1 0	57 1132 51 6 19 61	0 16 0 0 0 0
Node_8499	Node_8506	0.8461	Node_8530	0.009654	5	0.003930	4 116 3 0 3 7	57 1132 51 6 19 61	0 2 1 0 0 0
Node_8498	Node_8499	0.709	Node_8530	0.019416	6	0.009871	3 83 2 0 2 7	57 1132 51 6 19 61	1 5 0 0 0 0
Node_8497	Node_8498	0.6401	Node_8530	0.032732	5	0.011686	2 52 2 0 2 3	57 1132 51 6 19 61	0 8 0 0 0 2
Node_8496	Node_8497	0.7551	Node_8530	0.093552	2	0.040265	1 23 1 0 1 1	57 1132 51 6 19 61	0 2 0 0 0 0
Node_8495	Node_8499	0.5048	Node_8530	0.000000			0 7 0 0 0 0	57 1132 51 6 19 61	0 21 1 0 1 0
Node_8494	Node_8507	0.1224	Node_8530	0.047215	5	0.014361	3 85 5 0 5 7	57 1132 51 6 19 61	0 15 1 0 0 1
Node_8493	Node_8494	0.8363	Node_8530	0.024460	5	0.008730	3 59 2 0 2 3	57 1132 51 6 19 61	0 4 0 0 0 1
Node_8492	Node_8493	0.9622	Node_8530	0.057937	4	0.030510	2 27 1 0 0 0	57 1132 51 6 19 61	0 3 0 0 0 1
Node_8491	Node_8528	0.8911	Node_8530	0.007000	4	0.004569	5 168 8 1 3 10	57 1132 51 6 19 61	1 10 0 0 0 1
Node_8490	Node_8491	0.3717	Node_8530	0.018886	6	0.012541	2 102 6 0 2 8	57 1132 51 6 19 61	0 3 0 0 0 1
Node_8489	Node_8490	0.545	Node_8530	0.025622	6	0.010318	1 56 1 0 0 5	57 1132 51 6 19 61	0 8 0 0 0 0
Node_8488	Node_8489	0.6313	Node_8530	0.043700	4	0.020113	0 30 1 0 0 2	57 1132 51 6 19 61	0 2 0 0 0 1
Node_8487	Node_8488	0.6774	Node_8530	0.101319	4	0.041123	0 16 0 0 0 1	57 1132 51 6 19 61	0 2 0 0 0 1
Node_8486	Node_8490	0.08702	Node_8530	0.163218	2	0.045884	1 30 5 0 2 3	57 1132 51 6 19 61	0 8 0 0 0 0
Node_8485	Node_8491	0.5174	Node_8530	0.052184	4	0.012856	2 47 1 1 1 1	57 1132 51 6 19 61	1 16 1 0 0 0
Node_8484	Node_8529	0.2239	Node_8530	0.072153	2	0.028222	5 53 5 1 1 2	57 1132 51 6 19 61	0 25 2 0 0 0
Node_8483	Node_8531	0.002797	Node_8532	0.065523	2	0.015733	20 103 10 0 1 8	100 1408 67 9 26 85	2 28 0 1 1 5
Node_8482	Node_8483	0.0007712	Node_8532	0.061703	2	0.005720	13 74 7 0 1 7	100 1408 67 9 26 85	3 4 3 0 0 0
Node_8481	Node_8482	0.03918	Node_8532	0.110871	2	0.005086	9 45 6 0 1 5	100 1408 67 9 26 85	1 10 0 0 0 0
Node_8480	Node_8481	0.008921	Node_8532	0.121769	2	0.005232	9 43 6 0 1 5	100 1408 67 9 26 85	0 0 0 0 0 0
Node_8479	Node_8482	0.4899	Node_8532	0.115325	2	0.015852	3 19 1 0 0 2	100 1408 67 9 26 85	0 0 0 0 0 0
Node_8478	Node_8479	0.3559	Node_8532	0.000000			0 8 1 0 0 1	100 1408 67 9 26 85	1 3 0 0 0 1
Node_8477	Node_8532	0.007775	Node_8532	0.050252	2	0.007701	10 76 5 1 3 7	100 1408 67 9 26 85	11 61 1 1 2 4
Node_8476	Node_8477	0.1648	Node_8532	0.076537	2	0.016445	7 50 4 1 2 4	100 1408 67 9 26 85	1 8 0 0 0 1
Node_8475	Node_8533	1.804e-14	Node_8533	0.139803	2	0.029204	34 137 21 11 9 12	137 1553 88 20 35 97	2 3 0 0 0 0
Node_8474	Node_8475	0.0003118	Node_8475	0.058241	1	0.013451	3 50 6 1 1 4	34 137 21 11 9 12	1 15 2 0 0 1
Node_8473	Node_8684	4.514e-08	Node_8695	0.013745	2	0.003526	73 1092 46 21 37 54	1076 8819 516 251 303 584	0 2 0 0 0 0
Node_8472	Node_8473	0.3484	Node_8473	0.000158	5	0.000066	68 1031 43 19 37 53	73 1092 46 21 37 54	0 9 0 0 0 0
Node_8471	Node_8472	0.01404	Node_8473	0.006405	6	0.004059	25 467 21 5 9 30	73 1092 46 21 37 54	0 16 2 1 0 0
Node_8470	Node_8471	0.002374	Node_8473	0.017224	5	0.011044	10 289 16 2 3 15	73 1092 46 21 37 54	0 5 0 0 0 0
Node_8469	Node_8470	0.00332	Node_8473	0.020005	4	0.013421	7 218 12 0 3 11	73 1092 46 21 37 54	0 10 1 0 0 0
Node_8468	Node_8469	0.0855	Node_8473	0.018430	1	0.010821	4 143 8 0 2 7	73 1092 46 21 37 54	0 1 0 0 0 0
Node_8467	Node_8468	0.1227	Node_8473	0.017564	1	0.011102	4 134 8 0 2 6	73 1092 46 21 37 54	0 1 0 0 0 0
Node_8466	Node_8467	0.4226	Node_8473	0.027461	3	0.002841	3 65 6 0 2 3	73 1092 46 21 37 54	0 1 0 0 0 0
Node_8465	Node_8466	0.5949	Node_8473	0.036510	3	0.006296	3 50 5 0 2 2	73 1092 46 21 37 54	0 10 0 0 0 0
Node_8464	Node_8465	0.7798	Node_8473	0.091693	2	0.028453	2 18 2 0 0 0	73 1092 46 21 37 54	0 7 0 0 1 1
Node_8463	Node_8464	0.4049	Node_8473	0.160765	2	0.041651	1 12 2 0 0 0	73 1092 46 21 37 54	1 4 0 0 0 0
Node_8462	Node_8463	0.7409	Node_8473	0.125305	2	0.019238	1 11 1 0 0 0	73 1092 46 21 37 54	0 1 0 0 0 0
Node_8461	Node_8462	0.7855	Node_8473	0.000000			1 7 0 0 0 0	73 1092 46 21 37 54	0 0 0 0 0 0
Node_8460	Node_8461	0.7399	Node_8473	0.000000			1 6 0 0 0 0	73 1092 46 21 37 54	0 0 0 0 0 0
Node_8459	Node_8460	0.6845	Node_8473	0.000000			1 4 0 0 0 0	73 1092 46 21 37 54	0 1 0 0 0 0
Node_8454	Node_8465	0.456	Node_8473	0.080305	3	0.024457	1 24 3 0 1 1	73 1092 46 21 37 54	0 1 0 0 0 0
Node_8453	Node_8454	0.4203	Node_8473	0.160765	2	0.041651	1 12 2 0 0 0	73 1092 46 21 37 54	0 1 0 0 0 0
Node_8452	Node_8453	0.2481	Node_8473	0.282914	2	0.051451	1 8 2 0 0 0	73 1092 46 21 37 54	0 1 0 0 0 0
Node_8451	Node_8452	0.1228	Node_8473	0.000000			1 3 1 0 0 0	73 1092 46 21 37 54	0 3 1 0 0 0
Node_8444	Node_8467	0.3074	Node_8473	0.015054	1	0.005778	1 63 2 0 0 2	73 1092 46 21 37 54	0 5 0 0 0 1
Node_8443	Node_8444	0.5482	Node_8473	0.016573	1	0.002346	0 39 1 0 0 1	73 1092 46 21 37 54	0 1 0 0 0 0
Node_8442	Node_8443	0.7336	Node_8473	0.000000			0 9 0 0 0 0	73 1092 46 21 37 54	0 24 1 0 0 1
Node_8441	Node_8469	0.7316	Node_8473	0.010123	3	0.001718	3 65 4 0 1 3	73 1092 46 21 37 54	0 9 0 0 0 1
Node_8440	Node_8441	0.3543	Node_8473	0.097897	3	0.009403	1 25 4 0 0 1	73 1092 46 21 37 54	1 9 0 0 0 0
Node_8439	Node_8440	0.05526	Node_8473	0.281068	3	0.060622	0 10 3 0 0 0	73 1092 46 21 37 54	0 7 1 0 0 0
Node_8438	Node_8440	0.5718	Node_8473	0.000000			0 0 0 0 0 0	73 1092 46 21 37 54	1 8 0 0 0 1
Node_8437	Node_8441	0.8673	Node_8473	0.022002	6	0.011094	1 31 0 0 1 2	73 1092 46 21 37 54	0 0 0 0 0 0
Node_8436	Node_8437	0.7109	Node_8473	0.069264	2	0.035389	0 17 0 0 1 1	73 1092 46 21 37 54	0 0 0 0 0 0
Node_8435	Node_8470	0.5207	Node_8473	0.022000	6	0.013558	0 22 0 0 0 1	73 1092 46 21 37 54	3 39 3 2 0 3
Node_8434	Node_8435	1	Node_8473	0.000000			0 5 0 0 0 0	73 1092 46 21 37 54	0 3 0 0 0 0
Node_8433	Node_8471	0.2231	Node_8473	0.013140	6	0.002504	9 128 4 2 5 11	73 1092 46 21 37 54	6 45 1 1 1 4
Node_8432	Node_8433	0.4099	Node_8473	0.018059	6	0.004394	9 118 4 2 5 11	73 1092 46 21 37 54	0 1 0 0 0 0
Node_8431	Node_8432	0.6579	Node_8473	0.018071	6	0.005886	8 101 3 2 4 9	73 1092 46 21 37 54	0 4 1 0 0 0
Node_8430	Node_8431	0.4714	Node_8473	0.034884	2	0.002349	7 64 3 2 3 5	73 1092 46 21 37 54	0 0 0 0 0 0
Node_8429	Node_8430	0.08274	Node_8473	0.086774	2	0.018484	5 38 1 0 3 5	73 1092 46 21 37 54	0 0 0 1 0 0
Node_8428	Node_8429	0.2639	Node_8473	0.149627	2	0.041574	1 16 0 0 2 2	73 1092 46 21 37 54	0 7 0 0 0 1
Node_8427	Node_8428	0.4652	Node_8473	0.139179	2	0.026346	1 14 0 0 1 2	73 1092 46 21 37 54	0 1 0 0 0 0
Node_8426	Node_8430	0.4781	Node_8473	0.075437	2	0.038001	2 24 2 1 0 0	73 1092 46 21 37 54	0 2 0 0 0 0
Node_8425	Node_8431	0.4014	Node_8473	0.041665	6	0.011683	1 30 0 0 1 3	73 1092 46 21 37 54	0 7 0 0 0 1
Node_8424	Node_8472	0.01082	Node_8473	0.005583	5	0.002157	43 547 20 13 28 23	73 1092 46 21 37 54	0 1 0 0 0 0
Node_8423	Node_8424	0.01245	Node_8473	0.016135	4	0.002993	21 282 10 13 5 13	73 1092 46 21 37 54	2 23 0 0 1 1
Node_8422	Node_8423	0.004557	Node_8473	0.021812	4	0.008414	17 241 8 11 2 13	73 1092 46 21 37 54	1 7 1 0 0 0
Node_8421	Node_8422	0.003506	Node_8473	0.029779	4	0.006424	14 193 6 11 2 10	73 1092 46 21 37 54	0 11 1 0 0 0
Node_8420	Node_8421	0.03805	Node_8473	0.028038	4	0.004196	10 141 5 8 2 8	73 1092 46 21 37 54	0 0 0 0 0 1
Node_8419	Node_8420	0.02731	Node_8473	0.038508	4	0.005943	10 120 5 8 2 7	73 1092 46 21 37 54	0 3 0 0 0 0
Node_8418	Node_8419	0.004582	Node_8473	0.068494	4	0.005119	7 85 4 8 2 4	73 1092 46 21 37 54	0 0 0 0 0 0
Node_8417	Node_8418	0.0001506	Node_8473	0.160612	4	0.009211	4 50 1 8 2 2	73 1092 46 21 37 54	0 3 0 0 0 0
Node_8416	Node_8417	0.233	Node_8473	0.115637	4	0.005286	1 20 0 2 0 0	73 1092 46 21 37 54	0 0 0 0 0 0
Node_8415	Node_8416	0.5853	Node_8473	0.221636	2	0.067626	1 9 0 1 0 0	73 1092 46 21 37 54	0 6 0 0 0 0
Node_8414	Node_8417	0.0003479	Node_8473	0.242306	4	0.046831	3 29 1 6 2 2	73 1092 46 21 37 54	0 1 0 0 0 0
Node_8413	Node_8414	0.1929	Node_8473	0.139819	2	0.042140	1 15 0 1 1 1	73 1092 46 21 37 54	0 4 0 0 1 1
Node_8412	Node_8418	0.511	Node_8473	0.050578	2	0.015097	3 32 3 0 0 2	73 1092 46 21 37 54	0 0 0 0 0 0
Node_8411	Node_8412	0.4397	Node_8473	0.137473	3	0.037397	0 13 2 0 0 0	73 1092 46 21 37 54	0 1 0 0 0 0
Node_8410	Node_8411	1	Node_8473	0.000000			0 9 0 0 0 0	73 1092 46 21 37 54	0 0 0 0 0 0
Node_8409	Node_8411	0.09899	Node_8473	0.000000			0 1 2 0 0 0	73 1092 46 21 37 54	0 3 0 0 0 0
Node_8408	Node_8412	0.3478	Node_8473	0.254575	2	0.011980	3 11 1 0 0 2	73 1092 46 21 37 54	0 7 0 0 0 0
Node_8407	Node_8419	0.7492	Node_8473	0.031797	2	0.011410	3 34 1 0 0 3	73 1092 46 21 37 54	0 1 0 0 0 0
Node_8406	Node_8407	0.728	Node_8473	0.045318	6	0.013029	2 28 1 0 0 3	73 1092 46 21 37 54	0 2 0 0 0 0
Node_8405	Node_8406	0.8832	Node_8473	0.040299	6	0.022378	0 17 0 0 0 1	73 1092 46 21 37 54	0 5 0 0 0 0
Node_8404	Node_8405	0.8693	Node_8473	0.087069	2	0.028302	0 12 0 0 0 1	73 1092 46 21 37 54	0 1 0 0 0 0
Node_8403	Node_8421	0.2153	Node_8473	0.057900	4	0.014850	4 48 0 3 0 1	73 1092 46 21 37 54	0 4 1 0 0 0
Node_8402	Node_8403	0.5097	Node_8473	0.025721	1	0.016234	4 44 0 1 0 1	73 1092 46 21 37 54	0 1 0 0 0 0
Node_8401	Node_8402	0.5947	Node_8473	0.017573	1	0.007229	2 25 0 0 0 0	73 1092 46 21 37 54	1 10 0 0 0 0
Node_8400	Node_8401	0.8415	Node_8473	0.023440	4	0.006844	0 17 0 0 0 0	73 1092 46 21 37 54	0 5 0 0 0 0
Node_8399	Node_8400	1	Node_8473	0.000000			0 8 0 0 0 0	73 1092 46 21 37 54	0 0 0 0 0 0
Node_8398	Node_8402	0.2567	Node_8473	0.000000			1 4 0 1 0 0	73 1092 46 21 37 54	0 5 0 0 0 1
Node_8397	Node_8398	0.1318	Node_8473	0.000000			0 2 0 1 0 0	73 1092 46 21 37 54	1 2 0 0 0 0
Node_8396	Node_8423	0.124	Node_8473	0.000000			0 1 0 0 1 0	73 1092 46 21 37 54	3 33 1 2 2 0
Node_8395	Node_8424	3.091e-06	Node_8473	0.039022	5	0.010488	20 239 10 0 22 8	73 1092 46 21 37 54	0 3 0 0 0 1
Node_8394	Node_8395	0.00197	Node_8395	0.017200	2	0.001508	20 147 8 0 19 5	20 239 10 0 22 8	0 10 0 0 0 0
Node_8393	Node_8394	4.452e-05	Node_8395	0.023397	2	0.003139	20 137 8 0 19 4	20 239 10 0 22 8	0 2 0 0 0 0
Node_8392	Node_8393	2.268e-05	Node_8395	0.030446	2	0.002694	19 125 8 0 19 4	20 239 10 0 22 8	0 0 0 0 0 0
Node_8391	Node_8392	3.651e-09	Node_8395	0.110023	2	0.020737	17 71 5 0 18 1	20 239 10 0 22 8	0 2 0 0 0 0
Node_8390	Node_8391	0.004244	Node_8391	0.019289	2	0.005228	17 52 3 0 18 1	17 71 5 0 18 1	0 1 0 0 0 0
Node_8389	Node_8390	0.007999	Node_8391	0.164588	3	0.091407	2 12 2 0 0 0	17 71 5 0 18 1	0 7 1 0 0 0
Node_8388	Node_8389	0.4287	Node_8391	0.000000			1 7 0 0 0 0	17 71 5 0 18 1	0 3 0 0 0 0
Node_8387	Node_8392	0.09643	Node_8395	0.045497	6	0.028395	2 51 3 0 1 3	20 239 10 0 22 8	0 1 0 0 0 0
Node_8386	Node_8387	0.2941	Node_8395	0.055043	3	0.019859	2 24 2 0 0 0	20 239 10 0 22 8	0 0 0 0 0 1
Node_8385	Node_8395	0.00197	Node_8395	0.049221	1	0.012456	0 74 2 0 3 3	20 239 10 0 22 8	0 8 0 0 0 0
Node_8384	Node_8385	0.3028	Node_8395	0.000000			0 10 0 0 0 0	20 239 10 0 22 8	0 20 0 0 1 1
Node_8383	Node_8384	1	Node_8395	0.000000			0 8 0 0 0 0	20 239 10 0 22 8	0 2 0 0 0 0
Node_8382	Node_8385	0.1229	Node_8395	0.045552	1	0.020195	0 42 2 0 2 2	20 239 10 0 22 8	0 2 0 0 0 0
Node_8381	Node_8685	0.7106	Node_8695	0.040123	5	0.015247	1 20 1 0 1 0	1076 8819 516 251 303 584	0 6 1 0 0 2
Node_8380	Node_8686	0.09108	Node_8695	0.015451	1	0.004079	11 185 6 4 4 12	1076 8819 516 251 303 584	0 7 0 0 0 0
Node_8379	Node_8380	0.04541	Node_8695	0.030603	1	0.004542	5 143 4 3 4 8	1076 8819 516 251 303 584	2 25 2 1 0 2
Node_8378	Node_8379	0.4452	Node_8695	0.011174	6	0.006329	4 51 1 1 1 4	1076 8819 516 251 303 584	0 18 0 0 0 1
Node_8377	Node_8378	0.2235	Node_8695	0.058754	6	0.035532	1 35 0 1 1 4	1076 8819 516 251 303 584	0 2 0 0 0 0
Node_8376	Node_8377	0.39	Node_8695	0.000000			1 4 0 1 0 0	1076 8819 516 251 303 584	0 8 0 0 0 2
Node_8373	Node_8379	0.05919	Node_8695	0.048945	1	0.006776	1 73 3 2 3 3	1076 8819 516 251 303 584	0 1 0 0 0 0
Node_8372	Node_8373	0.01126	Node_8695	0.073814	1	0.022361	0 51 0 0 2 2	1076 8819 516 251 303 584	0 6 0 0 0 0
Node_8371	Node_8372	0.1012	Node_8695	0.077584	5	0.033732	0 26 0 0 2 1	1076 8819 516 251 303 584	0 9 0 0 0 0
Node_8370	Node_8687	0.08235	Node_8695	0.035885	1	0.007188	1 50 3 0 0 2	1076 8819 516 251 303 584	0 16 1 0 1 1
Node_8369	Node_8688	0.006455	Node_8695	0.032958	1	0.006688	3 95 2 2 2 6	1076 8819 516 251 303 584	0 28 0 0 0 1
Node_8368	Node_8369	0.3863	Node_8695	0.027634	1	0.011309	3 67 2 2 2 6	1076 8819 516 251 303 584	0 0 0 0 0 0
Node_8367	Node_8368	0.2522	Node_8695	0.048894	6	0.030250	2 37 0 0 2 4	1076 8819 516 251 303 584	0 5 0 0 0 0
Node_8366	Node_8689	0.5822	Node_8695	0.011885	5	0.003998	13 141 5 4 8 8	1076 8819 516 251 303 584	0 2 1 0 0 0
Node_8365	Node_8366	0.6992	Node_8695	0.013725	5	0.004952	12 102 4 4 6 6	1076 8819 516 251 303 584	0 11 0 0 0 0
Node_8364	Node_8365	0.536	Node_8695	0.033252	2	0.009207	9 53 3 3 3 4	1076 8819 516 251 303 584	2 19 0 0 2 1
Node_8363	Node_8364	0.6585	Node_8695	0.047704	2	0.014016	6 34 2 2 2 2	1076 8819 516 251 303 584	2 8 0 0 0 0
Node_8362	Node_8690	0.1696	Node_8695	0.008584	2	0.002352	55 353 29 9 11 32	1076 8819 516 251 303 584	1 8 0 0 0 0
Node_8361	Node_8362	0.01329	Node_8695	0.016670	4	0.005229	22 198 13 0 5 18	1076 8819 516 251 303 584	2 32 5 0 0 2
Node_8360	Node_8361	0.06218	Node_8695	0.017833	4	0.007774	17 163 11 0 3 15	1076 8819 516 251 303 584	0 7 0 0 0 1
Node_8359	Node_8360	0.5829	Node_8695	0.009643	4	0.004276	9 88 6 0 3 6	1076 8819 516 251 303 584	4 17 1 0 0 2
Node_8358	Node_8359	0.8398	Node_8695	0.008861	6	0.002578	6 57 3 0 1 5	1076 8819 516 251 303 584	0 6 1 0 1 0
Node_8357	Node_8360	0.208	Node_8695	0.025618	6	0.009364	4 55 3 0 0 6	1076 8819 516 251 303 584	0 3 1 0 0 1
Node_8356	Node_8357	0.4985	Node_8695	0.070739	6	0.018589	2 23 2 0 0 4	1076 8819 516 251 303 584	1 22 0 0 0 1
Node_8355	Node_8362	0.001391	Node_8695	0.069806	2	0.004084	20 74 8 5 3 9	1076 8819 516 251 303 584	11 49 3 4 3 3
Node_8354	Node_8691	0.1564	Node_8695	0.001427	2	0.000799	233 1698 116 42 56 119	1076 8819 516 251 303 584	0 3 1 0 2 0
Node_8353	Node_8354	0.5927	Node_8695	0.000888	1	0.000218	132 1242 69 31 42 86	1076 8819 516 251 303 584	1 9 0 0 0 1
Node_8352	Node_8353	0.7122	Node_8695	0.000772	1	0.000082	124 1169 65 31 41 78	1076 8819 516 251 303 584	0 5 1 0 0 0
Node_8351	Node_8352	0.6067	Node_8695	0.001094	1	0.000196	114 1101 60 27 37 73	1076 8819 516 251 303 584	1 4 1 0 0 0
Node_8350	Node_8351	0.05418	Node_8695	0.005671	2	0.001112	55 575 28 8 15 30	1076 8819 516 251 303 584	2 17 0 0 1 0
Node_8349	Node_8350	0.08815	Node_8695	0.005504	2	0.000998	55 566 27 8 15 29	1076 8819 516 251 303 584	0 0 0 0 0 0
Node_8348	Node_8349	0.08189	Node_8695	0.006551	2	0.001094	48 484 23 8 12 20	1076 8819 516 251 303 584	0 1 0 0 0 0
Node_8347	Node_8348	0.03956	Node_8695	0.008009	2	0.001833	46 467 22 8 12 17	1076 8819 516 251 303 584	0 6 1 0 0 0
Node_8346	Node_8347	0.1337	Node_8695	0.006228	2	0.001920	44 425 21 8 11 16	1076 8819 516 251 303 584	0 3 0 0 0 0
Node_8345	Node_8346	0.2991	Node_8695	0.005117	2	0.001694	37 343 15 6 10 14	1076 8819 516 251 303 584	0 4 0 0 0 0
Node_8344	Node_8345	0.3747	Node_8695	0.009499	6	0.003019	28 223 11 4 10 7	1076 8819 516 251 303 584	0 11 1 0 0 1
Node_8343	Node_8344	0.7701	Node_8695	0.006052	6	0.002231	18 140 6 4 5 5	1076 8819 516 251 303 584	0 2 0 0 0 0
Node_8342	Node_8343	0.8327	Node_8695	0.005938	6	0.003389	14 106 4 2 4 4	1076 8819 516 251 303 584	0 2 0 0 0 0
Node_8341	Node_8342	0.7533	Node_8695	0.012007	1	0.006535	14 87 3 2 4 4	1076 8819 516 251 303 584	0 3 0 0 0 0
Node_8340	Node_8341	0.8981	Node_8695	0.007162	5	0.002289	8 69 2 1 3 3	1076 8819 516 251 303 584	0 1 0 0 0 0
Node_8339	Node_8340	0.977	Node_8695	0.003392	5	0.002063	8 64 2 1 2 3	1076 8819 516 251 303 584	0 0 0 0 0 0
Node_8338	Node_8339	0.4455	Node_8695	0.038634	5	0.021103	5 34 0 1 2 1	1076 8819 516 251 303 584	1 1 0 0 0 0
Node_8337	Node_8338	0.8334	Node_8695	0.105308	2	0.046100	3 13 0 1 0 0	1076 8819 516 251 303 584	0 12 0 0 0 1
Node_8336	Node_8337	0.2778	Node_8695	0.189179	2	0.055805	3 9 0 1 0 0	1076 8819 516 251 303 584	0 0 0 0 0 0
Node_8335	Node_8336	0.8487	Node_8695	0.000000			1 4 0 0 0 0	1076 8819 516 251 303 584	0 2 0 0 0 0
Node_8332	Node_8336	0.08343	Node_8695	0.000000			1 3 0 1 0 0	1076 8819 516 251 303 584	1 0 0 0 0 0
Node_8327	Node_8339	0.9118	Node_8695	0.015253	3	0.007221	2 29 2 0 0 2	1076 8819 516 251 303 584	0 0 0 0 0 0
Node_8326	Node_8341	0.1784	Node_8695	0.242823	2	0.043757	2 7 1 0 1 0	1076 8819 516 251 303 584	4 10 0 1 0 1
Node_8325	Node_8326	0.1006	Node_8695	0.000000			1 2 1 0 0 0	1076 8819 516 251 303 584	0 1 0 0 1 0
Node_8323	Node_8343	0.7507	Node_8695	0.054184	1	0.022149	0 25 1 1 0 1	1076 8819 516 251 303 584	4 7 1 1 1 0
Node_8322	Node_8344	0.2804	Node_8695	0.021061	5	0.011594	6 76 4 0 4 2	1076 8819 516 251 303 584	4 5 1 0 1 0
Node_8321	Node_8322	0.5154	Node_8695	0.028854	5	0.003978	4 43 1 0 3 1	1076 8819 516 251 303 584	0 0 0 0 0 0
Node_8320	Node_8321	0.8365	Node_8695	0.015987	5	0.006339	2 29 0 0 1 1	1076 8819 516 251 303 584	0 0 0 0 0 0
Node_8319	Node_8320	0.6268	Node_8695	0.000000			2 5 0 0 1 0	1076 8819 516 251 303 584	0 6 0 0 0 0
Node_8316	Node_8320	0.6904	Node_8695	0.063805	6	0.039719	0 12 0 0 0 1	1076 8819 516 251 303 584	0 6 0 0 0 0
Node_8315	Node_8322	0.7657	Node_8695	0.027342	3	0.009368	2 32 3 0 1 1	1076 8819 516 251 303 584	0 1 0 0 0 0
Node_8314	Node_8315	0.9295	Node_8695	0.022109	3	0.012010	2 27 2 0 1 1	1076 8819 516 251 303 584	0 0 0 0 0 0
Node_8313	Node_8314	0.9272	Node_8695	0.036457	2	0.012412	2 13 0 0 0 0	1076 8819 516 251 303 584	0 5 0 0 0 0
Node_8312	Node_8345	0.2474	Node_8695	0.015790	5	0.006219	9 108 3 2 0 6	1076 8819 516 251 303 584	0 1 0 0 0 0
Node_8311	Node_8312	0.752	Node_8695	0.008774	5	0.003632	7 63 3 1 0 5	1076 8819 516 251 303 584	0 7 0 0 0 0
Node_8310	Node_8311	0.6751	Node_8695	0.013381	6	0.005336	4 45 2 1 0 4	1076 8819 516 251 303 584	0 7 0 0 0 1
Node_8309	Node_8310	0.7695	Node_8695	0.025743	6	0.009660	3 37 2 1 0 4	1076 8819 516 251 303 584	0 4 0 0 0 0
Node_8308	Node_8309	0.622	Node_8695	0.036462	2	0.015998	3 28 2 1 0 3	1076 8819 516 251 303 584	0 2 0 0 0 1
Node_8307	Node_8308	0.3126	Node_8695	0.000000			1 4 0 1 0 0	1076 8819 516 251 303 584	1 11 1 0 0 3
Node_8306	Node_8311	0.6216	Node_8695	0.000000			1 2 0 0 0 0	1076 8819 516 251 303 584	2 9 1 0 0 0
Node_8305	Node_8312	0.4939	Node_8695	0.021274	4	0.011166	2 34 0 1 0 1	1076 8819 516 251 303 584	0 4 0 0 0 0
Node_8304	Node_8305	0.9547	Node_8695	0.000000			1 5 0 0 0 0	1076 8819 516 251 303 584	0 13 0 0 0 1
Node_8303	Node_8346	0.614	Node_8695	0.012296	3	0.007654	6 69 5 2 1 2	1076 8819 516 251 303 584	1 9 1 0 0 0
Node_8302	Node_8303	0.8073	Node_8695	0.010858	4	0.005489	6 57 4 2 1 2	1076 8819 516 251 303 584	0 6 1 0 0 0
Node_8301	Node_8302	0.8899	Node_8695	0.022221	5	0.012572	3 27 0 0 1 2	1076 8819 516 251 303 584	0 17 3 0 0 0
Node_8300	Node_8301	1	Node_8695	0.000000			0 0 0 0 0 0	1076 8819 516 251 303 584	2 17 0 0 0 1
Node_8299	Node_8347	0.7765	Node_8695	0.016318	5	0.005712	2 28 0 0 1 1	1076 8819 516 251 303 584	0 11 1 0 0 0
Node_8298	Node_8349	0.3554	Node_8695	0.019278	6	0.008063	7 76 4 0 3 8	1076 8819 516 251 303 584	0 5 0 0 0 1
Node_8297	Node_8298	0.8475	Node_8695	0.015262	6	0.004237	5 40 2 0 1 4	1076 8819 516 251 303 584	0 2 0 0 1 0
Node_8296	Node_8298	0.6476	Node_8695	0.113677	6	0.048101	0 22 1 0 1 4	1076 8819 516 251 303 584	2 12 1 0 0 0
Node_8295	Node_8351	0.3649	Node_8695	0.004227	6	0.002476	57 509 32 19 21 43	1076 8819 516 251 303 584	0 0 0 0 0 0
Node_8294	Node_8295	0.5108	Node_8695	0.004881	4	0.002634	44 391 23 16 15 33	1076 8819 516 251 303 584	2 26 0 0 2 1
Node_8293	Node_8294	0.2199	Node_8695	0.010283	6	0.005148	32 318 20 14 10 31	1076 8819 516 251 303 584	3 21 0 0 2 1
Node_8292	Node_8293	0.04621	Node_8695	0.015235	6	0.007660	28 284 18 14 9 30	1076 8819 516 251 303 584	0 3 0 0 0 0
Node_8291	Node_8292	0.0688	Node_8695	0.019584	4	0.010709	21 195 14 11 6 21	1076 8819 516 251 303 584	1 3 0 0 0 1
Node_8290	Node_8291	0.04715	Node_8695	0.026796	4	0.013567	17 156 11 10 5 18	1076 8819 516 251 303 584	0 6 0 0 0 1
Node_8289	Node_8290	0.02387	Node_8695	0.035512	6	0.012045	9 94 5 5 2 13	1076 8819 516 251 303 584	6 32 4 3 0 4
Node_8288	Node_8289	0.04931	Node_8695	0.076474	6	0.028751	7 57 0 3 1 10	1076 8819 516 251 303 584	0 0 1 0 0 0
Node_8287	Node_8288	0.009972	Node_8695	0.111953	6	0.045809	3 41 0 3 0 8	1076 8819 516 251 303 584	0 0 0 0 0 0
Node_8286	Node_8287	0.1955	Node_8695	0.081124	4	0.044546	2 28 0 2 0 4	1076 8819 516 251 303 584	0 1 0 0 0 0
Node_8285	Node_8288	0.4037	Node_8695	0.113289	2	0.034206	2 13 0 0 1 2	1076 8819 516 251 303 584	2 3 0 0 0 0
Node_8284	Node_8289	0.3838	Node_8695	0.053338	4	0.027223	2 32 3 2 1 2	1076 8819 516 251 303 584	0 5 1 0 0 1
Node_8283	Node_8284	0.2748	Node_8695	0.135633	2	0.060599	2 19 3 2 1 1	1076 8819 516 251 303 584	0 4 0 0 0 0
Node_8282	Node_8283	0.06967	Node_8695	0.201844	2	0.094289	2 15 3 2 1 0	1076 8819 516 251 303 584	0 1 0 0 0 0
Node_8281	Node_8292	0.6115	Node_8695	0.017723	6	0.009084	6 81 4 3 2 8	1076 8819 516 251 303 584	0 5 0 0 1 0
Node_8280	Node_8281	0.8013	Node_8695	0.065502	4	0.037912	2 31 1 2 2 3	1076 8819 516 251 303 584	3 25 2 1 0 1
Node_8279	Node_8280	0.2035	Node_8695	0.249090	2	0.086243	1 8 0 1 1 1	1076 8819 516 251 303 584	1 8 0 0 1 1
Node_8278	Node_8295	0.5292	Node_8695	0.028969	2	0.008856	10 78 8 3 3 9	1076 8819 516 251 303 584	1 14 1 0 1 0
Node_8277	Node_8353	0.4346	Node_8695	0.036141	6	0.007242	7 48 3 0 1 7	1076 8819 516 251 303 584	1 20 0 0 0 1
Node_8276	Node_8277	0.1907	Node_8695	0.087361	6	0.052674	0 10 0 0 0 1	1076 8819 516 251 303 584	0 7 0 0 1 2
Node_8275	Node_8276	0.6566	Node_8695	0.000000			0 4 0 0 0 1	1076 8819 516 251 303 584	0 1 0 0 0 0
Node_8274	Node_8277	0.2825	Node_8695	0.178463	2	0.060999	1 12 2 0 0 3	1076 8819 516 251 303 584	6 19 1 0 0 1
Node_8273	Node_8354	1.309e-07	Node_8695	0.029036	1	0.010543	100 447 47 11 14 32	1076 8819 516 251 303 584	0 0 0 0 0 0
Node_8272	Node_8273	0.7697	Node_8273	0.000257	6	0.000137	83 375 41 8 11 28	100 447 47 11 14 32	0 3 0 0 0 0
Node_8271	Node_8272	0.4023	Node_8273	0.001633	2	0.000306	80 323 36 7 10 27	100 447 47 11 14 32	0 1 0 0 0 0
Node_8270	Node_8271	0.6149	Node_8273	0.004056	6	0.002670	56 241 21 7 9 21	100 447 47 11 14 32	0 18 1 0 0 0
Node_8269	Node_8270	0.5781	Node_8273	0.009134	2	0.000482	8 52 3 0 0 2	100 447 47 11 14 32	4 32 3 1 3 3
Node_8268	Node_8269	0.7253	Node_8273	0.006144	2	0.000685	7 46 3 0 0 2	100 447 47 11 14 32	0 0 0 0 0 0
Node_8267	Node_8268	0.8386	Node_8273	0.005909	2	0.001972	7 39 2 0 0 1	100 447 47 11 14 32	0 4 1 0 0 1
Node_8266	Node_8267	0.964	Node_8273	0.020765	4	0.009125	3 15 1 0 0 0	100 447 47 11 14 32	0 2 0 0 0 0
Node_8265	Node_8266	0.9446	Node_8273	0.031768	4	0.014926	2 13 1 0 0 0	100 447 47 11 14 32	0 1 0 0 0 0
Node_8264	Node_8265	1	Node_8273	0.000000			1 6 0 0 0 0	100 447 47 11 14 32	0 0 0 0 0 0
Node_8263	Node_8265	0.8712	Node_8273	0.000000			1 7 1 0 0 0	100 447 47 11 14 32	0 0 0 0 0 0
Node_8262	Node_8267	0.9868	Node_8273	0.009850	4	0.004883	4 20 1 0 0 1	100 447 47 11 14 32	0 2 0 0 0 0
Node_8261	Node_8262	0.7973	Node_8273	0.031553	4	0.021244	4 16 0 0 0 0	100 447 47 11 14 32	0 0 0 0 0 0
Node_8260	Node_8261	0.4912	Node_8273	0.000000			3 3 0 0 0 0	100 447 47 11 14 32	0 1 0 0 0 0
Node_8259	Node_8270	0.1993	Node_8273	0.009439	4	0.005490	33 130 13 5 3 13	100 447 47 11 14 32	11 27 2 1 3 3
Node_8258	Node_8259	0.6076	Node_8273	0.013137	6	0.003055	21 83 9 2 2 10	100 447 47 11 14 32	2 12 0 1 1 1
Node_8257	Node_8258	0.4768	Node_8273	0.035634	6	0.014076	4 17 1 0 0 2	100 447 47 11 14 32	13 46 4 2 1 6
Node_8256	Node_8692	0.7148	Node_8695	0.016614	3	0.008654	14 126 12 6 4 10	1076 8819 516 251 303 584	3 16 0 0 1 0
Node_8255	Node_8256	0.6203	Node_8695	0.021994	4	0.006672	9 81 5 5 3 7	1076 8819 516 251 303 584	1 4 1 0 0 0
Node_8254	Node_8255	0.5125	Node_8695	0.060343	4	0.038151	1 23 0 1 1 2	1076 8819 516 251 303 584	1 19 4 0 1 1
Node_8253	Node_8693	0.07748	Node_8695	0.014452	2	0.003924	47 284 28 10 8 24	1076 8819 516 251 303 584	0 9 0 0 1 1
Node_8252	Node_8253	0.0171	Node_8695	0.019604	2	0.005135	45 256 27 10 7 22	1076 8819 516 251 303 584	0 2 0 0 0 0
Node_8251	Node_8252	0.02246	Node_8695	0.025044	2	0.003627	38 198 19 10 6 19	1076 8819 516 251 303 584	0 7 1 0 0 0
Node_8250	Node_8251	0.002306	Node_8695	0.043924	2	0.002106	25 117 13 7 6 12	1076 8819 516 251 303 584	8 44 6 3 0 3
Node_8249	Node_8250	0.09253	Node_8695	0.042338	2	0.001727	15 76 8 3 5 8	1076 8819 516 251 303 584	3 9 1 0 0 1
Node_8248	Node_8249	0.3325	Node_8695	0.080658	2	0.014937	8 35 5 2 2 2	1076 8819 516 251 303 584	1 8 0 0 0 1
Node_8247	Node_8251	0.4402	Node_8695	0.059933	6	0.027297	0 18 0 0 0 2	1076 8819 516 251 303 584	5 19 0 0 0 2
Node_8246	Node_8694	0.2242	Node_8695	0.045982	2	0.017436	16 72 2 3 3 9	1076 8819 516 251 303 584	4 29 1 0 0 1
Node_8245	Node_8246	0.4741	Node_8695	0.063683	2	0.029380	4 32 1 2 2 4	1076 8819 516 251 303 584	2 9 0 0 0 1
Node_8244	Node_8246	0.09442	Node_8695	0.354156	2	0.040033	5 8 0 1 1 2	1076 8819 516 251 303 584	5 23 1 0 0 2
Node_8243	Node_8695	0.8019	Node_8695	0.096633	2	0.023766	8 25 1 0 2 2	1076 8819 516 251 303 584	3 33 3 1 0 2
Node_8242	Node_8696	2.2e-16	Node_8696	0.058015	2	0.005516	283 1053 188 72 63 117	1366 9903 707 323 368 706	4 17 1 0 1 2
Node_8241	Node_8242	0.03389	Node_8242	0.000663	4	0.000377	224 881 163 52 55 95	283 1053 188 72 63 117	3 12 0 0 0 0
Node_8240	Node_8241	0.2394	Node_8242	0.000553	4	0.000294	207 809 150 48 49 87	283 1053 188 72 63 117	1 2 0 0 1 1
Node_8239	Node_8240	0.4531	Node_8242	0.000763	3	0.000255	175 655 128 41 41 68	283 1053 188 72 63 117	0 0 0 0 0 0
Node_8238	Node_8239	0.0006292	Node_8242	0.010417	2	0.005155	111 365 91 36 29 37	283 1053 188 72 63 117	1 1 0 0 0 0
Node_8237	Node_8238	0.005146	Node_8242	0.049600	1	0.031459	15 93 19 13 11 13	283 1053 188 72 63 117	1 18 4 0 0 2
Node_8236	Node_8237	0.008082	Node_8242	0.077179	5	0.041935	10 55 9 9 9 8	283 1053 188 72 63 117	2 4 4 1 0 1
Node_8235	Node_8236	0.1792	Node_8242	0.070145	4	0.038787	7 35 8 6 5 4	283 1053 188 72 63 117	1 3 0 0 0 0
Node_8234	Node_8235	0.1311	Node_8242	0.084368	4	0.050005	6 27 8 5 4 3	283 1053 188 72 63 117	0 1 0 0 0 0
Node_8233	Node_8234	0.6875	Node_8242	0.081771	2	0.020817	5 12 4 2 1 1	283 1053 188 72 63 117	0 2 0 0 0 0
Node_8232	Node_8233	0.4416	Node_8242	0.101677	2	0.032049	5 10 2 2 1 1	283 1053 188 72 63 117	0 0 0 0 0 0
Node_8231	Node_8232	0.2369	Node_8242	0.163782	2	0.041942	4 7 2 2 1 1	283 1053 188 72 63 117	0 0 0 0 0 0
Node_8230	Node_8231	0.193	Node_8242	0.168393	2	0.048726	3 6 2 2 0 1	283 1053 188 72 63 117	0 0 0 0 1 0
Node_8226	Node_8234	0.02419	Node_8242	0.326547	4	0.184017	0 7 4 3 1 1	283 1053 188 72 63 117	1 6 0 0 2 1
Node_8225	Node_8226	0.01023	Node_8242	0.000000			0 5 3 1 0 0	283 1053 188 72 63 117	0 1 0 2 1 0
Node_8224	Node_8225	0.1218	Node_8242	0.000000			0 1 1 0 0 0	283 1053 188 72 63 117	0 3 2 1 0 0
Node_8220	Node_8236	0.01049	Node_8242	0.190802	5	0.123670	1 16 1 3 3 3	283 1053 188 72 63 117	1 1 0 0 1 1
Node_8219	Node_8220	0.1094	Node_8242	0.162514	5	0.113018	1 13 1 2 2 3	283 1053 188 72 63 117	0 2 0 0 0 0
Node_8218	Node_8219	0.09502	Node_8242	0.175531	5	0.121261	1 12 1 2 2 3	283 1053 188 72 63 117	0 1 0 0 0 0
Node_8214	Node_8218	0.1512	Node_8242	0.000000			0 6 0 1 0 1	283 1053 188 72 63 117	1 6 0 1 1 1
Node_8211	Node_8237	0.352	Node_8242	0.046879	1	0.024125	3 25 5 3 1 3	283 1053 188 72 63 117	0 9 1 0 1 1
Node_8210	Node_8238	0.0002834	Node_8242	0.018052	2	0.008302	94 252 68 23 18 22	283 1053 188 72 63 117	1 2 0 0 0 0
Node_8209	Node_8210	0.0001372	Node_8242	0.030872	2	0.011870	76 198 65 22 15 19	283 1053 188 72 63 117	5 25 1 0 2 1
Node_8208	Node_8209	3.29e-06	Node_8242	0.033975	2	0.009149	66 163 55 19 13 18	283 1053 188 72 63 117	7 21 7 3 2 0
Node_8207	Node_8208	0.6626	Node_8208	0.114934	3	0.011961	8 27 24 3 0 3	66 163 55 19 13 18	36 69 15 9 9 8
Node_8206	Node_8207	0.0001437	Node_8208	0.354709	3	0.014140	2 11 20 0 0 1	66 163 55 19 13 18	2 8 0 1 0 1
Node_8205	Node_8239	0.0002649	Node_8242	0.018357	4	0.006041	62 286 37 5 12 29	283 1053 188 72 63 117	1 3 0 0 0 2
Node_8204	Node_8205	0.0005254	Node_8242	0.020201	4	0.006844	55 255 36 4 8 26	283 1053 188 72 63 117	0 4 0 0 1 0
Node_8203	Node_8204	0.01542	Node_8242	0.026799	2	0.011937	19 114 17 1 4 9	283 1053 188 72 63 117	0 6 0 0 0 1
Node_8202	Node_8203	0.08651	Node_8242	0.022508	2	0.010215	16 94 14 1 3 8	283 1053 188 72 63 117	0 4 0 0 1 0
Node_8201	Node_8202	0.3147	Node_8242	0.016435	4	0.008811	12 68 12 1 2 6	283 1053 188 72 63 117	0 3 0 0 0 1
Node_8200	Node_8201	0.4718	Node_8242	0.018956	1	0.007106	8 55 9 1 2 4	283 1053 188 72 63 117	2 5 0 0 0 0
Node_8199	Node_8200	0.8466	Node_8242	0.004425	3	0.001429	6 25 5 1 1 2	283 1053 188 72 63 117	0 8 2 0 1 0
Node_8198	Node_8202	0.7932	Node_8242	0.028222	3	0.012349	4 23 1 0 1 1	283 1053 188 72 63 117	0 0 1 0 0 0
Node_8197	Node_8204	0.1502	Node_8242	0.028968	4	0.017477	20 85 12 1 1 13	283 1053 188 72 63 117	16 50 7 2 3 3
Node_8196	Node_8197	0.4153	Node_8242	0.016836	2	0.005300	8 41 4 1 0 3	283 1053 188 72 63 117	2 8 4 0 0 3
Node_8195	Node_8196	0.8599	Node_8242	0.019171	3	0.006594	5 19 1 0 0 2	283 1053 188 72 63 117	2 13 3 1 0 1
Node_8194	Node_8197	0.3067	Node_8242	0.000000			0 5 0 0 0 2	283 1053 188 72 63 117	10 31 4 0 1 5
Node_8193	Node_8240	0.5208	Node_8242	0.006853	6	0.003319	30 138 20 7 8 19	283 1053 188 72 63 117	2 16 2 0 0 0
Node_8192	Node_8193	0.6265	Node_8242	0.010165	6	0.006319	17 76 9 4 2 10	283 1053 188 72 63 117	3 9 1 1 1 2
Node_8191	Node_8192	0.4435	Node_8242	0.020529	6	0.007335	10 49 7 1 1 8	283 1053 188 72 63 117	0 2 0 0 0 0
Node_8190	Node_8191	0.6305	Node_8242	0.014400	6	0.006784	8 43 6 1 1 6	283 1053 188 72 63 117	1 2 1 0 0 1
Node_8189	Node_8190	0.5425	Node_8242	0.032947	6	0.010094	5 31 6 1 1 6	283 1053 188 72 63 117	0 3 0 0 0 0
Node_8188	Node_8189	0.7477	Node_8242	0.057248	6	0.028201	2 15 3 0 1 3	283 1053 188 72 63 117	1 0 0 0 0 0
Node_8187	Node_8188	0.5992	Node_8242	0.087215	6	0.050355	1 14 3 0 1 3	283 1053 188 72 63 117	1 1 0 0 0 0
Node_8186	Node_8189	0.668	Node_8242	0.048134	6	0.022361	2 16 3 1 0 3	283 1053 188 72 63 117	0 0 0 0 0 0
Node_8185	Node_8193	0.6078	Node_8242	0.020017	5	0.003991	10 45 9 2 5 5	283 1053 188 72 63 117	0 8 1 0 0 2
Node_8184	Node_8185	0.8403	Node_8242	0.036847	2	0.014396	5 19 6 1 1 3	283 1053 188 72 63 117	0 1 0 0 0 0
Node_8183	Node_8184	0.4052	Node_8242	0.094711	2	0.040048	3 11 4 0 1 3	283 1053 188 72 63 117	0 0 0 0 0 0
Node_8182	Node_8185	0.4206	Node_8242	0.053937	5	0.012616	3 22 3 1 3 2	283 1053 188 72 63 117	2 3 0 0 1 0
Node_8181	Node_8182	0.8033	Node_8242	0.046879	1	0.024125	1 12 2 1 0 1	283 1053 188 72 63 117	0 0 0 0 0 0
Node_8180	Node_8241	0.9736	Node_8242	0.005667	5	0.002610	15 68 13 4 5 7	283 1053 188 72 63 117	1 2 0 0 0 0
Node_8179	Node_8242	0.03389	Node_8242	0.019902	4	0.009079	56 153 25 20 8 21	283 1053 188 72 63 117	0 7 0 0 0 1
Node_8178	Node_8179	0.09359	Node_8242	0.018674	4	0.010032	47 125 20 15 6 13	283 1053 188 72 63 117	0 2 0 0 0 0
Node_8177	Node_8178	0.002233	Node_8242	0.032252	4	0.010387	17 47 7 7 3 4	283 1053 188 72 63 117	21 28 6 6 2 4
Node_8176	Node_8177	0.07793	Node_8242	0.000000			2 2 0 0 0 0	283 1053 188 72 63 117	6 6 3 0 1 2
Node_8169	Node_8177	0.1337	Node_8242	0.044426	4	0.003521	5 20 2 3 0 1	283 1053 188 72 63 117	4 19 2 4 2 1
Node_8168	Node_8697	2.2e-16	Node_8698	0.032065	2	0.007291	1559 6899 1313 361 428 2623	2980 17022 2039 691 814 3378	0 5 0 0 0 0
Node_8167	Node_8168	2.2e-16	Node_8168	0.000135	6	0.000038	1486 6560 1283 342 415 2594	1559 6899 1313 361 428 2623	3 10 1 0 0 2
Node_8166	Node_8167	0.2418	Node_8167	0.000004	2	0.000001	1476 6487 1272 340 410 2581	1486 6560 1283 342 415 2594	2 22 4 2 0 0
Node_8165	Node_8166	0.001218	Node_8167	0.000014	2	0.000002	1467 6428 1266 338 407 2574	1486 6560 1283 342 415 2594	0 6 0 1 0 0
Node_8164	Node_8165	1.828e-09	Node_8167	0.000084	6	0.000049	1415 6211 1248 315 386 2514	1486 6560 1283 342 415 2594	1 1 2 0 0 1
Node_8163	Node_8164	2.2e-16	Node_8164	0.017590	6	0.003602	657 2585 657 159 212 1648	1415 6211 1248 315 386 2514	0 2 0 0 0 2
Node_8162	Node_8163	0.4447	Node_8163	0.000002	4	0.000001	651 2576 654 159 210 1639	657 2585 657 159 212 1648	1 0 0 0 0 3
Node_8161	Node_8162	0.07271	Node_8163	0.000006	4	0.000004	648 2573 650 159 209 1635	657 2585 657 159 212 1648	0 0 0 0 0 0
Node_8160	Node_8161	0.08846	Node_8163	0.000011	2	0.000007	644 2565 647 159 208 1625	657 2585 657 159 212 1648	1 0 0 0 1 1
Node_8159	Node_8160	2.2e-16	Node_8163	0.000726	6	0.000047	622 2424 631 154 202 1433	657 2585 657 159 212 1648	0 0 0 0 0 2
Node_8158	Node_8159	0.1338	Node_8159	0.000012	5	0.000008	612 2377 623 148 200 1401	622 2424 631 154 202 1433	0 0 1 0 1 0
Node_8157	Node_8158	2.2e-16	Node_8159	0.004957	4	0.002644	382 1859 447 70 135 1117	622 2424 631 154 202 1433	0 0 0 0 0 1
Node_8156	Node_8157	0.1828	Node_8157	0.000030	1	0.000016	376 1796 435 65 132 1084	382 1859 447 70 135 1117	0 1 0 0 0 0
Node_8155	Node_8156	0.2058	Node_8157	0.000030	1	0.000018	375 1792 435 65 132 1082	382 1859 447 70 135 1117	0 0 0 0 0 0
Node_8154	Node_8155	0.1069	Node_8157	0.000049	4	0.000027	369 1780 435 63 132 1072	382 1859 447 70 135 1117	0 0 0 0 0 0
Node_8153	Node_8154	0.09999	Node_8157	0.000055	4	0.000036	368 1772 434 63 132 1066	382 1859 447 70 135 1117	0 0 0 0 0 0
Node_8152	Node_8153	0.04464	Node_8157	0.000148	5	0.000064	349 1665 411 60 130 1015	382 1859 447 70 135 1117	0 0 0 0 0 1
Node_8151	Node_8152	0.00101	Node_8157	0.000373	2	0.000187	343 1592 406 59 128 975	382 1859 447 70 135 1117	0 0 0 0 0 0
Node_8150	Node_8151	0.0004614	Node_8157	0.000433	2	0.000246	342 1576 402 59 128 961	382 1859 447 70 135 1117	0 0 0 0 0 0
Node_8149	Node_8150	0.03	Node_8157	0.000362	2	0.000202	330 1504 369 59 121 921	382 1859 447 70 135 1117	0 0 0 0 0 0
Node_8148	Node_8149	1.763e-13	Node_8157	0.008033	3	0.003528	238 1034 172 28 71 540	382 1859 447 70 135 1117	0 0 0 0 0 1
Node_8147	Node_8148	0.004011	Node_8148	0.001418	2	0.000802	189 769 141 26 63 414	238 1034 172 28 71 540	0 0 0 0 0 0
Node_8146	Node_8147	0.0004482	Node_8148	0.003002	2	0.001708	172 648 129 24 51 348	238 1034 172 28 71 540	0 0 0 0 0 0
Node_8145	Node_8146	0.0005823	Node_8148	0.003307	3	0.001841	164 620 128 22 48 330	238 1034 172 28 71 540	0 1 0 0 0 0
Node_8144	Node_8145	0.01983	Node_8148	0.002693	1	0.001169	155 567 90 20 44 298	238 1034 172 28 71 540	0 0 0 0 0 0
Node_8143	Node_8144	0.4397	Node_8148	0.001604	1	0.000439	118 442 73 14 28 235	238 1034 172 28 71 540	0 0 0 0 0 1
Node_8142	Node_8143	0.3819	Node_8148	0.001848	1	0.000478	117 433 73 14 28 228	238 1034 172 28 71 540	0 0 0 0 0 0
Node_8141	Node_8142	0.101	Node_8148	0.003517	1	0.000969	115 408 68 14 28 204	238 1034 172 28 71 540	0 0 0 0 0 0
Node_8140	Node_8141	0.278	Node_8148	0.007267	2	0.002044	47 162 28 5 10 108	238 1034 172 28 71 540	0 0 0 0 0 0
Node_8139	Node_8140	0.1048	Node_8148	0.017037	2	0.009235	31 101 16 4 4 73	238 1034 172 28 71 540	0 0 0 0 0 0
Node_8138	Node_8139	0.1121	Node_8148	0.018238	2	0.008654	31 96 16 4 4 70	238 1034 172 28 71 540	0 1 0 0 0 0
Node_8137	Node_8138	0.08067	Node_8148	0.019273	2	0.011216	31 96 16 4 3 68	238 1034 172 28 71 540	0 0 0 0 0 0
Node_8136	Node_8137	0.1436	Node_8148	0.027777	2	0.015334	23 65 12 4 2 46	238 1034 172 28 71 540	0 0 0 0 1 1
Node_8135	Node_8136	0.08982	Node_8148	0.026773	2	0.014844	22 64 12 4 2 45	238 1034 172 28 71 540	1 0 0 0 0 1
Node_8134	Node_8135	0.2706	Node_8148	0.025086	1	0.014058	21 56 11 3 2 35	238 1034 172 28 71 540	0 1 0 0 0 0
Node_8133	Node_8134	0.1807	Node_8148	0.028594	1	0.017068	20 56 11 3 1 30	238 1034 172 28 71 540	0 0 0 0 0 0
Node_8132	Node_8133	0.3329	Node_8148	0.023623	4	0.012511	17 53 9 3 1 29	238 1034 172 28 71 540	0 0 0 0 0 0
Node_8131	Node_8132	0.2795	Node_8148	0.034445	1	0.014362	16 39 7 2 1 22	238 1034 172 28 71 540	0 0 0 0 0 1
Node_8130	Node_8131	0.2756	Node_8148	0.034445	1	0.014362	16 39 7 2 1 22	238 1034 172 28 71 540	0 0 0 0 0 0
Node_8129	Node_8130	0.1905	Node_8148	0.067300	4	0.035129	9 21 5 2 0 15	238 1034 172 28 71 540	0 0 0 0 0 0
Node_8128	Node_8129	0.09483	Node_8148	0.101985	4	0.049378	7 15 2 2 0 14	238 1034 172 28 71 540	0 0 0 0 0 0
Node_8127	Node_8128	0.001312	Node_8148	0.371801	2	0.172611	6 4 0 2 0 8	238 1034 172 28 71 540	0 0 0 0 0 0
Node_8126	Node_8127	0.01145	Node_8148	0.413132	4	0.134189	3 3 0 2 0 4	238 1034 172 28 71 540	0 0 0 0 0 0
Node_8125	Node_8126	0.01053	Node_8148	0.000000			1 1 0 2 0 0	238 1034 172 28 71 540	0 1 0 0 0 1
Node_8120	Node_8126	0.2318	Node_8148	0.000000			1 0 0 0 0 2	238 1034 172 28 71 540	1 1 0 0 0 1
Node_8119	Node_8127	0.0703	Node_8148	0.000000			3 1 0 0 0 4	238 1034 172 28 71 540	0 0 0 0 0 0
Node_8114	Node_8128	0.9187	Node_8148	0.029822	4	0.014088	1 11 2 0 0 6	238 1034 172 28 71 540	0 0 0 0 0 0
Node_8113	Node_8114	0.6522	Node_8148	0.110040	4	0.067529	0 5 1 0 0 5	238 1034 172 28 71 540	0 0 0 0 0 0
Node_8110	Node_8129	0.2592	Node_8148	0.199834	3	0.108271	2 6 3 0 0 1	238 1034 172 28 71 540	0 0 0 0 0 0
Node_8109	Node_8110	0.4185	Node_8148	0.000000			2 5 2 0 0 1	238 1034 172 28 71 540	0 0 0 0 0 0
Node_8108	Node_8109	0.2056	Node_8148	0.000000			0 4 1 0 0 0	238 1034 172 28 71 540	0 0 1 0 0 0
Node_8103	Node_8130	0.6748	Node_8148	0.040289	1	0.012922	7 18 2 0 1 7	238 1034 172 28 71 540	0 0 0 0 0 0
Node_8099	Node_8103	0.6616	Node_8148	0.047409	1	0.013414	7 16 2 0 1 7	238 1034 172 28 71 540	0 1 0 0 0 0
Node_8098	Node_8099	0.1193	Node_8148	0.000000			3 3 0 0 1 1	238 1034 172 28 71 540	0 1 2 0 0 0
Node_8097	Node_8132	0.547	Node_8148	0.078131	4	0.015072	1 13 2 1 0 5	238 1034 172 28 71 540	0 1 0 0 0 1
Node_8096	Node_8097	0.9878	Node_8148	0.032350	4	0.005698	1 9 1 0 0 4	238 1034 172 28 71 540	0 0 0 0 0 0
Node_8095	Node_8096	0.9836	Node_8148	0.052475	4	0.014844	1 7 1 0 0 3	238 1034 172 28 71 540	0 1 0 0 0 0
Node_8077	Node_8095	0.9509	Node_8148	0.000000			0 4 0 0 0 2	238 1034 172 28 71 540	0 1 0 0 0 0
Node_8074	Node_8134	0.01328	Node_8148	0.000000			1 0 0 0 0 2	238 1034 172 28 71 540	0 0 0 0 1 3
Node_8073	Node_8135	0.1319	Node_8148	0.177488	2	0.090953	1 6 1 1 0 9	238 1034 172 28 71 540	0 1 0 0 0 1
Node_8072	Node_8073	0.834	Node_8148	0.000000			0 2 0 0 0 1	238 1034 172 28 71 540	0 2 1 0 0 1
Node_8071	Node_8073	0.02454	Node_8148	0.000000			1 0 0 1 0 3	238 1034 172 28 71 540	0 2 0 0 0 4
Node_8068	Node_8137	0.5769	Node_8148	0.013790	5	0.006394	8 31 4 0 0 20	238 1034 172 28 71 540	0 0 0 0 0 1
Node_8067	Node_8068	0.7964	Node_8148	0.008819	5	0.002966	6 28 4 0 0 17	238 1034 172 28 71 540	1 0 0 0 0 0
Node_8066	Node_8067	0.8809	Node_8148	0.010183	5	0.006005	6 23 4 0 0 14	238 1034 172 28 71 540	0 0 0 0 0 0
Node_8065	Node_8066	0.8809	Node_8148	0.010183	5	0.006005	6 23 4 0 0 14	238 1034 172 28 71 540	0 0 0 0 0 0
Node_8064	Node_8065	0.8218	Node_8148	0.020429	6	0.009921	2 16 2 0 0 11	238 1034 172 28 71 540	0 0 0 0 0 0
Node_8063	Node_8064	0.8218	Node_8148	0.020429	6	0.009921	2 16 2 0 0 11	238 1034 172 28 71 540	0 0 0 0 0 0
Node_8062	Node_8063	0.8218	Node_8148	0.020429	6	0.009921	2 16 2 0 0 11	238 1034 172 28 71 540	0 0 0 0 0 0
Node_8061	Node_8062	0.8218	Node_8148	0.020429	6	0.009921	2 16 2 0 0 11	238 1034 172 28 71 540	0 0 0 0 0 0
Node_8060	Node_8061	0.8218	Node_8148	0.020429	6	0.009921	2 16 2 0 0 11	238 1034 172 28 71 540	0 0 0 0 0 0
Node_8052	Node_8060	0.9293	Node_8148	0.012275	4	0.005744	2 16 2 0 0 9	238 1034 172 28 71 540	0 0 0 0 0 0
Node_8051	Node_8052	1	Node_8148	0.017458	4	0.004579	2 12 2 0 0 6	238 1034 172 28 71 540	0 0 0 0 0 0
Node_8049	Node_8051	1	Node_8148	0.030015	4	0.014282	1 12 2 0 0 5	238 1034 172 28 71 540	1 0 0 0 0 1
Node_8047	Node_8065	0.5168	Node_8148	0.117917	6	0.083059	3 7 2 0 0 2	238 1034 172 28 71 540	1 0 0 0 0 1
Node_8045	Node_8067	0.8946	Node_8148	0.000000			0 0 0 0 0 1	238 1034 172 28 71 540	0 5 0 0 0 2
Node_8044	Node_8068	0.7985	Node_8148	0.000000			1 0 0 0 0 3	238 1034 172 28 71 540	0 3 0 0 0 0
Node_8029	Node_8139	0.8709	Node_8148	0.000000			0 4 0 0 0 3	238 1034 172 28 71 540	0 0 0 0 0 0
Node_8023	Node_8140	0.9102	Node_8148	0.007030	2	0.003179	16 61 12 1 6 35	238 1034 172 28 71 540	0 0 0 0 0 0
Node_8022	Node_8023	0.8678	Node_8148	0.013548	2	0.002749	12 43 10 1 4 28	238 1034 172 28 71 540	0 1 0 0 0 0
Node_8021	Node_8022	0.9347	Node_8148	0.008830	2	0.002644	12 40 7 1 2 25	238 1034 172 28 71 540	0 0 0 0 0 0
Node_8020	Node_8021	0.9564	Node_8148	0.006834	1	0.001019	11 37 6 0 2 18	238 1034 172 28 71 540	0 1 0 0 0 2
Node_8019	Node_8020	0.7857	Node_8148	0.013266	3	0.005617	6 27 6 0 0 14	238 1034 172 28 71 540	0 0 0 0 0 0
Node_8018	Node_8019	0.7738	Node_8148	0.024268	3	0.006219	4 18 5 0 0 10	238 1034 172 28 71 540	1 0 0 0 0 1
Node_8017	Node_8018	0.8155	Node_8148	0.000000			0 5 1 0 0 3	238 1034 172 28 71 540	0 1 0 0 0 1
Node_8016	Node_8017	0.7003	Node_8148	0.000000			0 4 1 0 0 1	238 1034 172 28 71 540	0 1 0 0 0 0
Node_8015	Node_8016	0.6981	Node_8148	0.000000			0 4 1 0 0 0	238 1034 172 28 71 540	0 0 0 0 0 1
Node_8011	Node_8018	0.6989	Node_8148	0.062598	3	0.029850	4 11 4 0 0 6	238 1034 172 28 71 540	0 1 0 0 0 0
Node_8010	Node_8019	0.9601	Node_8148	0.000000			1 6 1 0 0 2	238 1034 172 28 71 540	0 3 0 0 0 1
Node_8009	Node_8020	0.1786	Node_8148	0.144177	5	0.086751	5 10 0 0 2 4	238 1034 172 28 71 540	0 0 0 0 0 0
Node_8008	Node_8022	0.02622	Node_8148	0.000000			0 1 1 0 1 1	238 1034 172 28 71 540	0 2 2 0 1 2
Node_8006	Node_8023	0.8658	Node_8148	0.033835	6	0.014475	4 16 2 0 1 5	238 1034 172 28 71 540	0 1 0 0 1 2
Node_8005	Node_8006	0.6594	Node_8148	0.077677	6	0.032733	3 10 1 0 0 2	238 1034 172 28 71 540	1 2 1 0 0 1
Node_8004	Node_8005	0.6591	Node_8148	0.000000			1 2 1 0 0 1	238 1034 172 28 71 540	0 1 0 0 0 0
Node_8002	Node_8141	0.01051	Node_8148	0.012775	6	0.003390	68 246 40 9 18 96	238 1034 172 28 71 540	0 0 0 0 0 0
Node_8001	Node_8002	0.01003	Node_8148	0.013090	6	0.006147	61 240 36 9 9 94	238 1034 172 28 71 540	0 0 0 0 0 0
Node_8000	Node_8001	0.002782	Node_8148	0.018186	6	0.006106	52 229 32 8 8 79	238 1034 172 28 71 540	0 0 0 0 0 1
Node_7999	Node_8000	0.0005169	Node_8148	0.021755	6	0.009578	51 222 30 8 6 76	238 1034 172 28 71 540	0 1 0 0 0 0
Node_7998	Node_7999	0.02605	Node_8148	0.016705	6	0.009441	38 173 21 6 5 64	238 1034 172 28 71 540	0 0 0 0 0 0
Node_7997	Node_7998	0.07104	Node_8148	0.014569	2	0.006338	30 138 14 1 4 55	238 1034 172 28 71 540	0 0 0 0 0 0
Node_7996	Node_7997	0.02598	Node_8148	0.021430	2	0.009571	29 132 12 1 3 49	238 1034 172 28 71 540	0 3 1 0 0 2
Node_7995	Node_7996	0.2213	Node_8148	0.043199	2	0.009789	2 24 1 0 0 7	238 1034 172 28 71 540	2 6 0 0 0 1
Node_7994	Node_7995	0.1989	Node_8148	0.112537	6	0.016599	2 13 1 0 0 1	238 1034 172 28 71 540	0 2 0 0 0 0
Node_7993	Node_7994	0.2324	Node_8148	0.000000			0 10 0 0 0 0	238 1034 172 28 71 540	0 1 0 0 0 1
Node_7992	Node_7993	0.1071	Node_8148	0.000000			0 10 0 0 0 0	238 1034 172 28 71 540	0 0 0 0 0 0
Node_7991	Node_7992	0.2303	Node_8148	0.000000			0 8 0 0 0 0	238 1034 172 28 71 540	0 0 0 0 0 0
Node_7990	Node_7991	0.3826	Node_8148	0.000000			0 6 0 0 0 0	238 1034 172 28 71 540	0 0 0 0 0 0
Node_7969	Node_7995	0.528	Node_8148	0.072265	1	0.044857	0 9 0 0 0 6	238 1034 172 28 71 540	0 0 0 0 0 0
Node_7968	Node_7969	0.7281	Node_8148	0.000000			0 3 0 0 0 2	238 1034 172 28 71 540	0 2 0 0 0 2
Node_7966	Node_7969	1	Node_8148	0.000000			0 4 0 0 0 2	238 1034 172 28 71 540	0 0 0 0 0 0
Node_7965	Node_7996	0.2412	Node_8148	0.012654	6	0.007748	24 97 11 1 3 38	238 1034 172 28 71 540	1 5 0 0 0 3
Node_7964	Node_7965	0.2065	Node_8148	0.022008	6	0.012347	22 77 10 0 2 28	238 1034 172 28 71 540	1 4 1 0 1 3
Node_7963	Node_7964	0.2095	Node_8148	0.017263	6	0.009411	20 75 10 0 2 28	238 1034 172 28 71 540	0 1 0 0 0 0
Node_7962	Node_7963	0.1114	Node_8148	0.042051	1	0.018313	13 38 2 0 1 14	238 1034 172 28 71 540	1 0 0 0 0 0
Node_7961	Node_7962	0.1272	Node_8148	0.054357	1	0.031612	11 34 1 0 1 11	238 1034 172 28 71 540	0 0 0 0 0 0
Node_7960	Node_7961	0.0401	Node_8148	0.085461	6	0.050603	11 34 1 0 0 8	238 1034 172 28 71 540	0 0 0 0 0 1
Node_7959	Node_7960	0.02663	Node_8148	0.104603	1	0.066038	10 29 0 0 0 7	238 1034 172 28 71 540	1 5 1 0 0 1
Node_7958	Node_7959	0.1956	Node_8148	0.092292	1	0.048292	6 16 0 0 0 4	238 1034 172 28 71 540	0 0 0 0 0 0
Node_7957	Node_7959	0.4219	Node_8148	0.079938	1	0.049418	4 12 0 0 0 3	238 1034 172 28 71 540	0 1 0 0 0 0
Node_7956	Node_7962	0.7704	Node_8148	0.000000			2 4 1 0 0 3	238 1034 172 28 71 540	0 0 0 0 0 0
Node_7955	Node_7963	0.6507	Node_8148	0.021415	3	0.010189	6 37 8 0 1 13	238 1034 172 28 71 540	0 0 0 0 0 1
Node_7954	Node_7955	0.8514	Node_8148	0.019812	1	0.013833	2 17 3 0 1 8	238 1034 172 28 71 540	2 14 2 0 0 4
Node_7953	Node_7954	0.4605	Node_8148	0.000000			0 1 1 0 1 4	238 1034 172 28 71 540	1 3 0 0 0 1
Node_7951	Node_7965	0.2578	Node_8148	0.000000			1 5 0 0 0 4	238 1034 172 28 71 540	0 11 0 1 0 3
Node_7950	Node_7998	0.004177	Node_8148	0.124557	4	0.035318	8 34 7 5 1 9	238 1034 172 28 71 540	0 1 0 0 0 0
Node_7949	Node_7999	0.0578	Node_8148	0.056098	6	0.014984	13 49 9 2 1 12	238 1034 172 28 71 540	0 0 0 0 0 0
Node_7948	Node_7949	0.07273	Node_8148	0.074776	6	0.024482	12 39 8 2 1 9	238 1034 172 28 71 540	0 0 0 0 0 1
Node_7947	Node_7948	0.5965	Node_8148	0.235422	4	0.093407	2 5 2 1 0 2	238 1034 172 28 71 540	0 6 0 0 0 2
Node_7946	Node_7947	0.06151	Node_8148	0.000000			2 0 2 1 0 1	238 1034 172 28 71 540	0 3 0 0 0 0
Node_7944	Node_7949	0.7809	Node_8148	0.000000			1 8 0 0 0 1	238 1034 172 28 71 540	0 2 1 0 0 1
Node_7943	Node_7944	0.6024	Node_8148	0.000000			0 5 0 0 0 1	238 1034 172 28 71 540	0 2 0 0 0 0
Node_7942	Node_8000	0.2708	Node_8148	0.220968	5	0.094419	1 5 2 0 2 3	238 1034 172 28 71 540	0 1 0 0 0 0
Node_7941	Node_8001	0.03418	Node_8148	0.136793	2	0.026896	9 11 4 1 1 13	238 1034 172 28 71 540	0 0 0 0 0 1
Node_7940	Node_7941	0.03072	Node_8148	0.140591	2	0.036644	9 11 4 1 0 13	238 1034 172 28 71 540	0 0 0 0 0 0
Node_7939	Node_7940	0.03072	Node_8148	0.159320	2	0.057557	9 10 4 1 0 10	238 1034 172 28 71 540	0 1 0 0 0 3
Node_7938	Node_7939	0.06852	Node_8148	0.298058	2	0.045974	4 2 2 0 0 5	238 1034 172 28 71 540	0 1 1 0 0 0
Node_7937	Node_7938	0.07301	Node_8148	0.000000			4 1 0 0 0 3	238 1034 172 28 71 540	0 1 1 0 0 2
Node_7936	Node_7937	0.03455	Node_8148	0.000000			4 1 0 0 0 3	238 1034 172 28 71 540	0 0 0 0 0 0
Node_7933	Node_7939	0.186	Node_8148	0.253108	4	0.135075	4 7 1 1 0 1	238 1034 172 28 71 540	1 0 0 0 0 4
Node_7932	Node_7933	0.07389	Node_8148	0.314688	4	0.172673	4 5 1 1 0 1	238 1034 172 28 71 540	0 1 0 0 0 0
Node_7931	Node_7932	0.05818	Node_8148	0.000000			4 2 0 1 0 1	238 1034 172 28 71 540	0 3 1 0 0 0
Node_7925	Node_8002	2.202e-08	Node_8148	0.635442	5	0.222970	7 6 4 0 9 2	238 1034 172 28 71 540	0 0 0 0 0 0
Node_7921	Node_7922	0.02432	Node_7925	0.017857	2	0.001199	7 3 3 0 9 1	7 6 4 0 9 2	0 0 0 0 0 0
Node_7920	Node_7921	0.02432	Node_7925	0.017857	2	0.001199	7 3 3 0 9 1	7 6 4 0 9 2	0 0 0 0 0 0
Node_7919	Node_7920	0.1025	Node_7925	0.041309	2	0.014507	4 2 3 0 9 1	7 6 4 0 9 2	0 1 0 0 0 0
Node_7918	Node_7919	0.2152	Node_7925	0.025253	3	0.008543	4 2 3 0 5 0	7 6 4 0 9 2	0 0 0 0 3 1
Node_7912	Node_8142	0.05026	Node_8148	0.072042	6	0.022907	2 25 5 0 0 24	238 1034 172 28 71 540	0 0 0 0 0 0
Node_7911	Node_7912	0.09244	Node_8148	0.075948	6	0.026403	2 19 5 0 0 20	238 1034 172 28 71 540	0 2 0 0 0 1
Node_7910	Node_7911	0.03721	Node_8148	0.109465	6	0.016847	1 13 1 0 0 16	238 1034 172 28 71 540	0 2 0 0 0 2
Node_7909	Node_7910	0.0989	Node_8148	0.107455	6	0.016883	1 12 1 0 0 15	238 1034 172 28 71 540	0 0 0 0 0 0
Node_7908	Node_7909	0.1659	Node_8148	0.206510	6	0.052821	1 5 1 0 0 12	238 1034 172 28 71 540	0 3 0 0 0 0
Node_7907	Node_7908	0.08359	Node_8148	0.000000			1 3 0 0 0 6	238 1034 172 28 71 540	0 1 1 0 0 4
Node_7906	Node_7907	0.1962	Node_8148	0.000000			1 2 0 0 0 6	238 1034 172 28 71 540	0 0 0 0 0 0
Node_7905	Node_7909	0.8709	Node_8148	0.000000			0 4 0 0 0 3	238 1034 172 28 71 540	0 0 0 0 0 0
Node_7903	Node_7911	0.1178	Node_8148	0.000000			0 0 0 0 0 0	238 1034 172 28 71 540	1 4 4 0 0 2
Node_7902	Node_7912	0.8709	Node_8148	0.000000			0 3 0 0 0 3	238 1034 172 28 71 540	0 1 0 0 0 0
Node_7901	Node_8143	0.6883	Node_8148	0.050225	4	0.012594	1 8 0 0 0 3	238 1034 172 28 71 540	0 1 0 0 0 4
Node_7900	Node_7901	0.9084	Node_8148	0.000000			1 4 0 0 0 1	238 1034 172 28 71 540	0 1 0 0 0 0
Node_7899	Node_8144	0.03757	Node_8148	0.021124	5	0.010776	37 125 17 6 16 62	238 1034 172 28 71 540	0 0 0 0 0 0
Node_7898	Node_7899	0.002641	Node_8148	0.039436	5	0.022699	33 104 14 6 15 44	238 1034 172 28 71 540	0 0 0 0 0 0
Node_7897	Node_7898	0.0008686	Node_8148	0.047224	5	0.027419	32 99 13 6 15 40	238 1034 172 28 71 540	0 0 0 0 0 0
Node_7896	Node_7897	6.543e-07	Node_8148	0.138895	5	0.080416	22 59 10 6 14 17	238 1034 172 28 71 540	0 0 0 0 0 1
Node_7895	Node_7896	0.2882	Node_7896	0.002290	1	0.001545	19 57 10 6 14 15	22 59 10 6 14 17	0 0 0 0 0 0
Node_7894	Node_7895	0.02813	Node_7896	0.016592	2	0.010395	17 42 10 6 14 11	22 59 10 6 14 17	0 0 0 0 0 0
Node_7893	Node_7894	0.000363	Node_7896	0.110041	4	0.066779	5 26 7 6 1 7	22 59 10 6 14 17	0 0 0 0 0 0
Node_7892	Node_7893	0.0004271	Node_7896	0.116128	4	0.065910	5 24 7 6 1 6	22 59 10 6 14 17	0 0 0 0 0 1
Node_7891	Node_7892	0.0001885	Node_7896	0.147883	4	0.079667	5 21 6 6 0 5	22 59 10 6 14 17	0 1 0 0 0 1
Node_7890	Node_7891	0.004425	Node_7896	0.189004	4	0.027584	3 11 1 5 0 3	22 59 10 6 14 17	0 1 1 0 0 0
Node_7889	Node_7890	0.001064	Node_7896	0.284283	4	0.024431	3 7 1 5 0 1	22 59 10 6 14 17	0 0 0 0 0 0
Node_7888	Node_7889	1.368e-05	Node_7896	0.000000			2 2 1 5 0 0	22 59 10 6 14 17	0 0 0 0 0 0
Node_7877	Node_7889	0.9748	Node_7896	0.000000			1 5 0 0 0 1	22 59 10 6 14 17	0 0 0 0 0 0
Node_7876	Node_7890	0.5639	Node_7896	0.000000			0 4 0 0 0 2	22 59 10 6 14 17	0 0 0 0 0 0
Node_7871	Node_7891	0.1416	Node_7896	0.122617	3	0.038824	2 9 4 1 0 2	22 59 10 6 14 17	0 0 0 0 0 0
Node_7870	Node_7871	0.1327	Node_7896	0.133670	3	0.039367	2 8 4 1 0 2	22 59 10 6 14 17	0 0 0 0 0 0
Node_7869	Node_7870	0.1327	Node_7896	0.133670	3	0.039367	2 8 4 1 0 2	22 59 10 6 14 17	0 0 0 0 0 0
Node_7868	Node_7869	0.3289	Node_7896	0.119116	3	0.044553	2 7 3 1 0 1	22 59 10 6 14 17	0 0 0 0 0 1
Node_7867	Node_7868	0.09468	Node_7896	0.000000			2 2 2 1 0 0	22 59 10 6 14 17	0 0 0 0 0 0
Node_7866	Node_7867	0.1711	Node_7896	0.000000			2 2 2 0 0 0	22 59 10 6 14 17	0 0 0 0 0 0
Node_7859	Node_7868	0.6283	Node_7896	0.000000			0 5 1 0 0 1	22 59 10 6 14 17	0 0 0 0 0 0
Node_7853	Node_7894	2.125e-05	Node_7896	0.130296	5	0.043041	12 16 3 0 13 4	22 59 10 6 14 17	0 0 0 0 0 0
Node_7852	Node_7853	0.0001219	Node_7896	0.149665	5	0.061633	12 13 3 0 12 4	22 59 10 6 14 17	0 2 0 0 0 0
Node_7851	Node_7852	5.464e-08	Node_7896	0.293825	5	0.147598	12 8 3 0 12 1	22 59 10 6 14 17	0 0 0 0 0 0
Node_7849	Node_7850	0.1938	Node_7851	0.033845	1	0.014202	7 8 2 0 10 1	12 8 3 0 12 1	0 0 0 0 0 0
Node_7848	Node_7849	0.1938	Node_7851	0.033845	1	0.014202	7 8 2 0 10 1	12 8 3 0 12 1	0 0 0 0 0 0
Node_7847	Node_7848	0.7633	Node_7851	0.041641	3	0.017655	6 3 2 0 4 0	12 8 3 0 12 1	0 0 0 0 0 0
Node_7846	Node_7847	0.7633	Node_7851	0.041641	3	0.017655	6 3 2 0 4 0	12 8 3 0 12 1	0 0 0 0 0 0
Node_7845	Node_7846	0.5303	Node_7851	0.000000			4 1 0 0 1 0	12 8 3 0 12 1	0 0 0 0 0 0
Node_7840	Node_7845	0.7899	Node_7851	0.000000			3 1 0 0 1 0	12 8 3 0 12 1	0 0 0 0 0 0
Node_7839	Node_7846	0.5362	Node_7851	0.000000			2 2 2 0 3 0	12 8 3 0 12 1	0 0 0 0 0 0
Node_7836	Node_7852	0.2584	Node_7896	0.000000			0 4 0 0 0 2	22 59 10 6 14 17	0 1 0 0 0 1
Node_7834	Node_7896	0.2882	Node_7896	0.000000			3 2 0 0 0 1	22 59 10 6 14 17	0 0 0 0 0 1
Node_7826	Node_7897	0.6309	Node_8148	0.012208	3	0.003476	10 40 3 0 1 22	238 1034 172 28 71 540	0 0 0 0 0 0
Node_7825	Node_7826	0.4631	Node_8148	0.019260	3	0.003490	10 39 2 0 1 20	238 1034 172 28 71 540	0 0 0 0 0 0
Node_7824	Node_7825	0.5557	Node_8148	0.019702	3	0.007244	10 33 2 0 1 18	238 1034 172 28 71 540	0 0 0 0 0 0
Node_7823	Node_7824	0.5664	Node_8148	0.021979	3	0.001679	7 29 1 0 1 16	238 1034 172 28 71 540	0 0 0 0 0 0
Node_7822	Node_7823	0.6285	Node_8148	0.020999	3	0.002334	7 28 1 0 1 14	238 1034 172 28 71 540	0 0 0 0 0 0
Node_7821	Node_7822	0.4803	Node_8148	0.030941	3	0.016388	7 22 1 0 0 14	238 1034 172 28 71 540	0 0 0 0 0 0
Node_7820	Node_7821	0.4804	Node_8148	0.033728	1	0.020031	7 20 1 0 0 13	238 1034 172 28 71 540	0 0 0 0 0 0
Node_7819	Node_7820	0.2078	Node_8148	0.077404	2	0.033838	7 13 1 0 0 13	238 1034 172 28 71 540	0 0 0 0 0 0
Node_7818	Node_7819	0.6749	Node_8148	0.057407	2	0.021679	5 11 1 0 0 10	238 1034 172 28 71 540	0 2 0 0 0 0
Node_7817	Node_7818	0.4503	Node_8148	0.069788	2	0.022357	5 10 1 0 0 10	238 1034 172 28 71 540	0 0 0 0 0 0
Node_7816	Node_7817	0.4503	Node_8148	0.069788	2	0.022357	5 10 1 0 0 10	238 1034 172 28 71 540	0 0 0 0 0 0
Node_7815	Node_7816	0.8179	Node_8148	0.064284	2	0.019393	3 7 1 0 0 6	238 1034 172 28 71 540	0 0 0 0 0 0
Node_7814	Node_7815	0.6247	Node_8148	0.077800	2	0.042073	3 7 0 0 0 6	238 1034 172 28 71 540	0 0 0 0 0 0
Node_7813	Node_7814	0.5234	Node_8148	0.119140	2	0.052275	3 5 0 0 0 5	238 1034 172 28 71 540	0 0 0 0 0 0
Node_7812	Node_7813	0.7025	Node_8148	0.000000			2 4 0 0 0 4	238 1034 172 28 71 540	0 0 0 0 0 0
Node_7802	Node_7816	0.5292	Node_8148	0.000000			2 3 0 0 0 4	238 1034 172 28 71 540	0 0 0 0 0 0
Node_7801	Node_7802	0.5292	Node_8148	0.000000			2 3 0 0 0 4	238 1034 172 28 71 540	0 0 0 0 0 0
Node_7800	Node_7801	0.3328	Node_8148	0.000000			2 2 0 0 0 4	238 1034 172 28 71 540	0 0 0 0 0 0
Node_7792	Node_7820	0.3081	Node_8148	0.000000			0 4 0 0 0 0	238 1034 172 28 71 540	0 3 0 0 0 0
Node_7787	Node_7822	0.1706	Node_8148	0.000000			0 5 0 0 1 0	238 1034 172 28 71 540	0 1 0 0 0 0
Node_7786	Node_7825	0.8371	Node_8148	0.000000			0 6 0 0 0 2	238 1034 172 28 71 540	0 0 0 0 0 0
Node_7785	Node_7898	0.9389	Node_8148	0.000000			1 2 0 0 0 1	238 1034 172 28 71 540	0 3 1 0 0 3
Node_7783	Node_7899	0.6499	Node_8148	0.027330	6	0.003410	4 21 3 0 1 18	238 1034 172 28 71 540	0 0 0 0 0 0
Node_7782	Node_7783	0.2878	Node_8148	0.056219	6	0.009184	3 16 3 0 0 17	238 1034 172 28 71 540	0 0 0 0 0 0
Node_7781	Node_7782	0.9343	Node_8148	0.065004	4	0.035194	1 8 2 0 0 3	238 1034 172 28 71 540	0 1 0 0 0 2
Node_7776	Node_7782	0.1571	Node_8148	0.176055	2	0.060290	2 5 0 0 0 10	238 1034 172 28 71 540	0 2 1 0 0 2
Node_7775	Node_7783	0.4872	Node_8148	0.000000			0 4 0 0 0 1	238 1034 172 28 71 540	1 1 0 0 1 0
Node_7773	Node_8145	5.659e-10	Node_8148	0.163464	3	0.009231	9 53 38 2 4 32	238 1034 172 28 71 540	0 0 0 0 0 0
Node_7772	Node_7773	9.095e-06	Node_7773	0.060527	3	0.015751	2 28 33 1 1 11	9 53 38 2 4 32	0 0 0 0 0 0
Node_7771	Node_7772	0.09857	Node_7772	0.017163	2	0.011076	2 23 33 1 1 10	2 28 33 1 1 11	0 0 0 0 0 0
Node_7770	Node_7771	0.003265	Node_7772	0.022923	6	0.014609	2 22 32 1 0 6	2 28 33 1 1 11	0 0 0 0 0 0
Node_7769	Node_7770	3.374e-08	Node_7772	0.116442	6	0.049769	2 15 32 1 0 1	2 28 33 1 1 11	0 0 0 0 0 0
Node_7768	Node_7769	0.0002513	Node_7769	0.544633	3	0.137567	2 6 2 1 0 0	2 15 32 1 0 1	0 0 0 0 0 0
Node_7767	Node_7768	0.0002513	Node_7769	0.544633	3	0.137567	2 6 2 1 0 0	2 15 32 1 0 1	0 0 0 0 0 0
Node_7766	Node_7767	0.0002513	Node_7769	0.544633	3	0.137567	2 6 2 1 0 0	2 15 32 1 0 1	0 0 0 0 0 0
Node_7765	Node_7766	0.0002513	Node_7769	0.544633	3	0.137567	2 6 2 1 0 0	2 15 32 1 0 1	0 0 0 0 0 0
Node_7764	Node_7765	0.0002513	Node_7769	0.544633	3	0.137567	2 6 2 1 0 0	2 15 32 1 0 1	0 0 0 0 0 0
Node_7763	Node_7764	0.0002513	Node_7769	0.000000			2 6 1 1 0 0	2 15 32 1 0 1	0 0 1 0 0 0
Node_7759	Node_7769	0.0002513	Node_7769	0.028592	2	0.015443	0 9 30 0 0 1	2 15 32 1 0 1	0 0 0 0 0 0
Node_7758	Node_7759	0.0002513	Node_7769	0.028592	2	0.015443	0 9 30 0 0 1	2 15 32 1 0 1	0 0 0 0 0 0
Node_7757	Node_7758	0.0002513	Node_7769	0.028592	2	0.015443	0 9 30 0 0 1	2 15 32 1 0 1	0 0 0 0 0 0
Node_7756	Node_7770	0.001168	Node_7772	0.000000			0 6 0 0 0 4	2 28 33 1 1 11	0 1 0 0 0 1
Node_7749	Node_7756	0.09857	Node_7772	0.000000			0 1 0 0 0 0	2 28 33 1 1 11	0 4 0 0 0 1
Node_7748	Node_7772	0.09857	Node_7772	0.000000			0 5 0 0 0 1	2 28 33 1 1 11	0 0 0 0 0 0
Node_7744	Node_7773	9.095e-06	Node_7773	0.134803	3	0.027571	7 25 5 1 3 20	9 53 38 2 4 32	0 0 0 0 0 1
Node_7743	Node_7744	0.5598	Node_7744	0.080101	2	0.035423	3 7 2 1 1 10	7 25 5 1 3 20	0 0 0 0 0 0
Node_7742	Node_7743	0.7529	Node_7744	0.082326	4	0.030662	3 7 2 1 1 8	7 25 5 1 3 20	0 0 0 0 0 0
Node_7741	Node_7742	0.09861	Node_7744	0.158924	4	0.074817	0 5 2 1 0 8	7 25 5 1 3 20	0 0 0 0 0 0
Node_7740	Node_7741	0.1316	Node_7744	0.000000			0 1 2 1 0 5	7 25 5 1 3 20	0 3 0 0 0 1
Node_7739	Node_7740	0.03748	Node_7744	0.000000			0 1 2 1 0 3	7 25 5 1 3 20	0 0 0 0 0 0
Node_7738	Node_7739	0.03748	Node_7744	0.000000			0 1 2 1 0 2	7 25 5 1 3 20	0 0 0 0 0 1
Node_7737	Node_7742	0.02028	Node_7744	0.000000			3 1 0 0 1 0	7 25 5 1 3 20	0 1 0 0 0 0
Node_7732	Node_7744	0.5598	Node_7744	0.028992	6	0.006239	4 17 2 0 2 8	7 25 5 1 3 20	0 1 1 0 0 2
Node_7731	Node_7732	0.8088	Node_7744	0.000000			1 3 1 0 1 3	7 25 5 1 3 20	0 0 0 0 0 0
Node_7727	Node_7731	0.3161	Node_7744	0.000000			1 1 1 0 0 2	7 25 5 1 3 20	0 0 0 0 1 0
Node_7726	Node_7732	0.2713	Node_7744	0.050737	6	0.010269	3 14 1 0 1 5	7 25 5 1 3 20	0 0 0 0 0 0
Node_7725	Node_7726	0.2245	Node_7744	0.000000			1 2 0 0 0 0	7 25 5 1 3 20	2 7 1 0 0 2
Node_7723	Node_7726	0.5971	Node_7744	0.000000			0 5 0 0 1 3	7 25 5 1 3 20	0 0 0 0 0 0
Node_7722	Node_7723	0.8977	Node_7744	0.000000			0 1 0 0 0 0	7 25 5 1 3 20	0 3 0 0 0 2
Node_7721	Node_8146	0.1614	Node_8148	0.063523	4	0.038752	8 27 1 2 3 18	238 1034 172 28 71 540	0 0 0 0 0 0
Node_7720	Node_7721	0.1733	Node_8148	0.077893	4	0.040262	8 21 1 2 2 14	238 1034 172 28 71 540	0 0 0 0 0 0
Node_7719	Node_7720	0.07079	Node_8148	0.103841	4	0.055610	7 20 0 2 2 11	238 1034 172 28 71 540	0 0 0 0 0 0
Node_7718	Node_7719	0.05412	Node_8148	0.123029	4	0.065509	7 18 0 2 2 9	238 1034 172 28 71 540	0 0 0 0 0 0
Node_7717	Node_7718	0.05187	Node_8148	0.179474	4	0.074336	4 13 0 2 2 5	238 1034 172 28 71 540	0 0 0 0 0 0
Node_7716	Node_7717	0.291	Node_8148	0.000000			1 8 0 0 0 0	238 1034 172 28 71 540	0 0 0 0 0 0
Node_7711	Node_7717	0.008485	Node_8148	0.511596	4	0.255937	3 3 0 2 2 3	238 1034 172 28 71 540	0 2 0 0 0 2
Node_7710	Node_7718	0.5658	Node_8148	0.118219	2	0.063961	3 5 0 0 0 4	238 1034 172 28 71 540	0 0 0 0 0 0
Node_7709	Node_7710	0.8217	Node_8148	0.000000			2 5 0 0 0 2	238 1034 172 28 71 540	0 0 0 0 0 0
Node_7704	Node_7721	0.4738	Node_8148	0.000000			0 0 0 0 0 0	238 1034 172 28 71 540	0 6 0 0 1 4
Node_7701	Node_8147	0.05432	Node_8148	0.019369	1	0.011405	17 121 12 2 12 66	238 1034 172 28 71 540	0 0 0 0 0 0
Node_7700	Node_7701	0.05338	Node_8148	0.020182	1	0.013220	17 118 11 2 12 63	238 1034 172 28 71 540	0 0 0 0 0 0
Node_7699	Node_7700	0.1261	Node_8148	0.017615	1	0.009072	14 104 11 2 10 53	238 1034 172 28 71 540	0 3 0 0 0 0
Node_7698	Node_7699	0.1826	Node_8148	0.016972	1	0.009123	14 101 11 2 10 52	238 1034 172 28 71 540	0 0 0 0 0 0
Node_7697	Node_7698	0.1886	Node_8148	0.016878	1	0.009202	14 101 11 2 10 51	238 1034 172 28 71 540	0 0 0 0 0 0
Node_7696	Node_7697	0.3327	Node_8148	0.014353	5	0.008599	14 92 10 2 9 48	238 1034 172 28 71 540	0 0 0 0 0 0
Node_7695	Node_7696	0.0402	Node_8148	0.040985	5	0.021718	8 71 6 2 9 31	238 1034 172 28 71 540	0 0 0 0 0 0
Node_7694	Node_7695	0.01375	Node_8148	0.107041	5	0.028630	4 31 4 2 8 16	238 1034 172 28 71 540	0 1 0 0 0 1
Node_7693	Node_7694	0.01294	Node_8148	0.128945	5	0.041046	3 25 4 2 7 13	238 1034 172 28 71 540	0 0 0 0 0 0
Node_7692	Node_7693	0.005992	Node_8148	0.146155	5	0.051395	2 25 3 2 7 13	238 1034 172 28 71 540	0 0 0 0 0 0
Node_7691	Node_7692	0.005578	Node_8148	0.150461	5	0.052019	2 25 3 2 7 12	238 1034 172 28 71 540	0 0 0 0 0 0
Node_7690	Node_7691	1.672e-05	Node_8148	0.000000			0 1 1 2 3 1	238 1034 172 28 71 540	0 0 0 0 0 0
Node_7689	Node_7690	3.819e-06	Node_8148	0.000000			0 1 1 2 3 0	238 1034 172 28 71 540	0 0 0 0 0 0
Node_7679	Node_7691	0.2384	Node_8148	0.063951	5	0.017570	2 24 2 0 4 11	238 1034 172 28 71 540	0 0 0 0 0 0
Node_7678	Node_7679	0.8302	Node_8148	0.090935	4	0.048424	1 5 0 0 0 5	238 1034 172 28 71 540	0 1 0 0 0 0
Node_7677	Node_7678	0.7788	Node_8148	0.000000			1 5 0 0 0 4	238 1034 172 28 71 540	0 0 0 0 0 1
Node_7675	Node_7677	0.5773	Node_8148	0.000000			0 3 0 0 0 3	238 1034 172 28 71 540	0 0 0 0 0 1
Node_7674	Node_7679	0.09962	Node_8148	0.000000			0 3 0 0 3 1	238 1034 172 28 71 540	1 15 2 0 1 5
Node_7671	Node_7694	0.7053	Node_8148	0.000000			1 5 0 0 1 3	238 1034 172 28 71 540	0 1 0 0 0 0
Node_7670	Node_7695	0.3119	Node_8148	0.031042	2	0.006819	4 39 2 0 1 14	238 1034 172 28 71 540	0 0 0 0 0 0
Node_7669	Node_7670	0.655	Node_8148	0.026254	2	0.012960	2 25 2 0 1 9	238 1034 172 28 71 540	0 0 0 0 0 0
Node_7668	Node_7669	0.668	Node_8148	0.028135	2	0.013628	2 24 2 0 1 8	238 1034 172 28 71 540	0 0 0 0 0 0
Node_7667	Node_7668	0.6466	Node_8148	0.037894	1	0.019813	1 19 2 0 0 6	238 1034 172 28 71 540	0 0 0 0 0 1
Node_7666	Node_7667	0.3994	Node_8148	0.108086	6	0.068134	0 11 2 0 0 2	238 1034 172 28 71 540	0 0 0 0 0 0
Node_7665	Node_7668	0.4872	Node_8148	0.000000			1 5 0 0 1 1	238 1034 172 28 71 540	0 0 0 0 0 0
Node_7664	Node_7696	0.6264	Node_8148	0.019868	6	0.008524	5 21 4 0 0 16	238 1034 172 28 71 540	1 0 0 0 0 1
Node_7663	Node_7664	0.8738	Node_8148	0.013448	2	0.008519	4 20 4 0 0 13	238 1034 172 28 71 540	0 0 0 0 0 0
Node_7662	Node_7663	0.8193	Node_8148	0.067650	2	0.029912	2 8 3 0 0 6	238 1034 172 28 71 540	0 1 0 0 0 0
Node_7661	Node_7662	0.769	Node_8148	0.000000			1 4 1 0 0 4	238 1034 172 28 71 540	1 4 2 0 0 1
Node_7660	Node_7661	0.834	Node_8148	0.000000			0 0 0 0 0 0	238 1034 172 28 71 540	0 4 1 0 0 2
Node_7657	Node_7663	0.969	Node_8148	0.021872	4	0.004450	2 10 1 0 0 6	238 1034 172 28 71 540	0 1 0 0 0 1
Node_7653	Node_7697	0.5647	Node_8148	0.000000			0 5 0 0 1 0	238 1034 172 28 71 540	0 4 1 0 0 3
Node_7647	Node_7700	0.282	Node_8148	0.088834	5	0.048458	3 11 0 0 2 9	238 1034 172 28 71 540	0 0 0 0 0 1
Node_7646	Node_7647	0.6064	Node_8148	0.124257	2	0.069998	3 6 0 0 1 5	238 1034 172 28 71 540	0 3 0 0 0 2
Node_7644	Node_7701	0.6461	Node_8148	0.000000			0 0 0 0 0 0	238 1034 172 28 71 540	0 3 1 0 0 3
Node_7643	Node_8148	0.004011	Node_8148	0.011663	2	0.006807	49 262 30 2 8 125	238 1034 172 28 71 540	0 3 1 0 0 1
Node_7642	Node_7643	0.005463	Node_8148	0.015893	5	0.004755	40 202 25 2 3 92	238 1034 172 28 71 540	0 0 0 0 0 1
Node_7641	Node_7642	0.005882	Node_8148	0.050686	3	0.023677	9 58 2 1 0 35	238 1034 172 28 71 540	0 3 0 0 0 2
Node_7640	Node_7641	0.1054	Node_8148	0.049270	3	0.017544	8 44 1 1 0 26	238 1034 172 28 71 540	0 0 1 0 0 1
Node_7639	Node_7640	0.1516	Node_8148	0.062262	3	0.025960	4 24 0 1 0 15	238 1034 172 28 71 540	0 0 0 0 0 0
Node_7638	Node_7639	0.09495	Node_8148	0.235902	6	0.074996	0 4 0 0 0 9	238 1034 172 28 71 540	0 1 0 0 0 0
Node_7637	Node_7638	0.03464	Node_8148	0.000000			0 0 0 0 0 5	238 1034 172 28 71 540	0 2 0 0 0 3
Node_7628	Node_7639	0.2512	Node_8148	0.087569	4	0.045058	4 18 0 1 0 5	238 1034 172 28 71 540	0 1 0 0 0 1
Node_7627	Node_7628	0.2392	Node_8148	0.000000			0 2 0 1 0 1	238 1034 172 28 71 540	1 2 0 0 0 0
Node_7625	Node_7628	0.619	Node_8148	0.000000			2 5 0 0 0 3	238 1034 172 28 71 540	1 9 0 0 0 1
Node_7624	Node_7640	0.796	Node_8148	0.015140	3	0.005740	4 20 1 0 0 11	238 1034 172 28 71 540	0 0 0 0 0 0
Node_7623	Node_7624	0.9302	Node_8148	0.026139	4	0.010406	1 13 1 0 0 5	238 1034 172 28 71 540	1 0 0 0 0 3
Node_7622	Node_7623	0.9791	Node_8148	0.048099	4	0.018289	1 7 1 0 0 5	238 1034 172 28 71 540	0 2 0 0 0 0
Node_7621	Node_7622	0.6591	Node_8148	0.000000			1 0 1 0 0 1	238 1034 172 28 71 540	0 3 0 0 0 0
Node_7620	Node_7622	0.6898	Node_8148	0.000000			0 3 0 0 0 2	238 1034 172 28 71 540	0 1 0 0 0 2
Node_7619	Node_7641	0.5323	Node_8148	0.047918	3	0.030965	1 12 0 0 0 8	238 1034 172 28 71 540	0 2 0 0 0 0
Node_7618	Node_7619	0.6883	Node_8148	0.053426	4	0.026774	1 8 0 0 0 6	238 1034 172 28 71 540	0 1 0 0 0 1
Node_7617	Node_7618	0.468	Node_8148	0.000000			1 2 0 0 0 5	238 1034 172 28 71 540	0 1 0 0 0 0
Node_7616	Node_7642	0.05472	Node_8148	0.015156	5	0.008513	31 141 23 1 3 55	238 1034 172 28 71 540	0 0 0 0 0 0
Node_7615	Node_7616	0.1215	Node_8148	0.014658	5	0.008855	29 130 23 1 3 51	238 1034 172 28 71 540	1 0 0 0 0 3
Node_7614	Node_7615	0.08075	Node_8148	0.016875	6	0.007807	29 121 19 1 3 44	238 1034 172 28 71 540	0 1 1 0 0 1
Node_7613	Node_7614	0.7315	Node_8148	0.006146	6	0.003342	14 62 9 0 2 26	238 1034 172 28 71 540	0 0 0 0 0 0
Node_7612	Node_7613	0.79	Node_8148	0.010515	1	0.005392	12 45 5 0 2 18	238 1034 172 28 71 540	0 3 1 0 0 1
Node_7611	Node_7612	0.7675	Node_8148	0.022170	1	0.002623	9 23 3 0 1 13	238 1034 172 28 71 540	0 0 0 0 0 0
Node_7610	Node_7611	0.5772	Node_8148	0.046484	1	0.015964	7 16 1 0 1 9	238 1034 172 28 71 540	0 0 0 0 0 0
Node_7609	Node_7610	0.4094	Node_8148	0.050972	1	0.011979	6 14 1 0 0 6	238 1034 172 28 71 540	1 0 0 0 1 0
Node_7608	Node_7609	0.4576	Node_8148	0.087962	1	0.034229	5 11 1 0 0 3	238 1034 172 28 71 540	1 0 0 0 0 2
Node_7606	Node_7612	0.5863	Node_8148	0.042319	6	0.010036	3 22 2 0 1 5	238 1034 172 28 71 540	0 0 0 0 0 0
Node_7605	Node_7606	0.4901	Node_8148	0.000000			1 6 0 0 0 0	238 1034 172 28 71 540	1 11 2 0 1 3
Node_7604	Node_7613	0.9258	Node_8148	0.050902	3	0.023598	2 11 3 0 0 4	238 1034 172 28 71 540	0 3 0 0 0 3
Node_7603	Node_7604	0.9354	Node_8148	0.000000			1 5 1 0 0 3	238 1034 172 28 71 540	0 3 1 0 0 1
Node_7602	Node_7614	0.1823	Node_8148	0.030987	6	0.008307	14 53 9 1 1 16	238 1034 172 28 71 540	1 6 1 0 0 2
Node_7601	Node_7602	0.8365	Node_8148	0.028317	1	0.016221	6 17 4 0 0 9	238 1034 172 28 71 540	1 1 0 0 1 2
Node_7600	Node_7601	0.9456	Node_8148	0.045573	3	0.031013	4 12 3 0 0 5	238 1034 172 28 71 540	0 4 0 0 0 2
Node_7599	Node_7600	0.3818	Node_8148	0.141258	6	0.073353	3 8 0 0 0 1	238 1034 172 28 71 540	0 0 0 0 0 0
Node_7598	Node_7599	0.2801	Node_8148	0.000000			1 5 0 0 0 0	238 1034 172 28 71 540	1 2 0 0 0 0
Node_7597	Node_7598	0.5192	Node_8148	0.000000			1 4 0 0 0 0	238 1034 172 28 71 540	0 1 0 0 0 0
Node_7595	Node_7601	0.2184	Node_8148	0.000000			1 1 1 0 0 2	238 1034 172 28 71 540	1 0 0 0 0 0
Node_7594	Node_7615	0.4128	Node_8148	0.000000			0 1 2 0 0 3	238 1034 172 28 71 540	0 7 1 0 0 3
Node_7593	Node_7643	0.3573	Node_8148	0.016403	3	0.009459	9 59 5 0 5 31	238 1034 172 28 71 540	0 1 0 0 0 1
Node_7592	Node_7593	0.3699	Node_8148	0.037604	3	0.001905	5 24 0 0 1 13	238 1034 172 28 71 540	0 0 0 0 0 0
Node_7591	Node_7592	0.6751	Node_8148	0.058748	6	0.034117	2 9 0 0 0 8	238 1034 172 28 71 540	0 1 0 0 0 0
Node_7590	Node_7591	0.4827	Node_8148	0.088399	2	0.043508	2 7 0 0 0 8	238 1034 172 28 71 540	0 0 0 0 0 0
Node_7589	Node_7590	0.5773	Node_8148	0.000000			1 3 0 0 0 6	238 1034 172 28 71 540	0 2 0 0 0 0
Node_7588	Node_7589	0.254	Node_8148	0.000000			1 1 0 0 0 4	238 1034 172 28 71 540	0 0 0 0 0 0
Node_7587	Node_7588	0.254	Node_8148	0.000000			1 1 0 0 0 3	238 1034 172 28 71 540	0 0 0 0 0 1
Node_7566	Node_7592	0.6652	Node_8148	0.065604	5	0.044867	3 12 0 0 1 4	238 1034 172 28 71 540	0 2 0 0 0 1
Node_7565	Node_7593	0.5657	Node_8148	0.016096	1	0.005274	4 35 5 0 3 18	238 1034 172 28 71 540	0 0 0 0 1 0
Node_7558	Node_7565	0.5926	Node_8148	0.024450	1	0.007633	3 33 5 0 3 16	238 1034 172 28 71 540	0 0 0 0 0 0
Node_7557	Node_7558	0.7738	Node_8148	0.018355	1	0.008060	3 26 5 0 2 14	238 1034 172 28 71 540	0 1 0 0 0 2
Node_7556	Node_7557	0.6595	Node_8148	0.029867	1	0.013475	2 22 3 0 2 14	238 1034 172 28 71 540	0 0 0 0 0 0
Node_7555	Node_7556	0.9403	Node_8148	0.000000			2 3 1 0 0 4	238 1034 172 28 71 540	0 9 0 0 1 3
Node_7553	Node_7556	0.487	Node_8148	0.107790	5	0.057584	0 8 0 0 1 4	238 1034 172 28 71 540	0 2 2 0 0 3
Node_7552	Node_8149	2.2e-16	Node_8157	0.023581	2	0.010949	92 470 197 31 50 378	382 1859 447 70 135 1117	0 0 0 0 0 2
Node_7551	Node_7552	2.2e-16	Node_7552	0.095579	3	0.034709	35 210 27 6 17 265	92 470 197 31 50 378	0 0 0 0 0 1
Node_7550	Node_7551	3.666e-05	Node_7551	0.006982	6	0.003078	34 184 17 6 16 196	35 210 27 6 17 265	0 0 0 0 0 2
Node_7549	Node_7550	9.435e-06	Node_7551	0.023308	6	0.014459	21 130 8 6 15 126	35 210 27 6 17 265	0 0 0 0 0 0
Node_7548	Node_7549	0.1886	Node_7549	0.014975	2	0.004305	12 58 4 5 9 73	21 130 8 6 15 126	0 3 0 0 0 4
Node_7547	Node_7548	0.0981	Node_7549	0.019064	2	0.009796	12 52 2 5 8 63	21 130 8 6 15 126	0 0 0 0 0 2
Node_7546	Node_7547	0.07106	Node_7549	0.044647	2	0.017960	9 29 1 2 8 41	21 130 8 6 15 126	0 1 0 0 0 0
Node_7545	Node_7546	0.1243	Node_7549	0.044302	5	0.027678	9 28 1 2 7 33	21 130 8 6 15 126	0 0 0 0 0 0
Node_7544	Node_7545	0.1174	Node_7549	0.046760	5	0.028584	9 28 1 2 7 31	21 130 8 6 15 126	0 0 0 0 0 0
Node_7543	Node_7544	0.1095	Node_7549	0.046686	5	0.025920	9 27 1 1 7 30	21 130 8 6 15 126	0 0 0 0 0 1
Node_7542	Node_7543	0.1965	Node_7549	0.062920	2	0.024306	1 8 1 0 0 15	21 130 8 6 15 126	0 1 0 0 0 4
Node_7541	Node_7542	0.3445	Node_7549	0.092885	2	0.047911	0 6 1 0 0 12	21 130 8 6 15 126	0 1 0 0 0 1
Node_7540	Node_7541	0.2234	Node_7549	0.140547	2	0.054554	0 4 1 0 0 11	21 130 8 6 15 126	0 0 0 0 0 0
Node_7539	Node_7540	0.4063	Node_7549	0.000000			0 2 1 0 0 4	21 130 8 6 15 126	0 0 0 0 0 0
Node_7538	Node_7539	0.2463	Node_7549	0.000000			0 1 1 0 0 2	21 130 8 6 15 126	0 0 0 0 0 2
Node_7519	Node_7543	0.0003445	Node_7549	0.190063	5	0.109091	8 18 0 1 7 11	21 130 8 6 15 126	0 0 0 0 0 0
Node_7518	Node_7519	0.0001934	Node_7549	0.205716	5	0.120681	8 18 0 1 7 10	21 130 8 6 15 126	0 0 0 0 0 0
Node_7517	Node_7518	0.0001479	Node_7549	0.228405	6	0.117853	7 18 0 1 7 8	21 130 8 6 15 126	0 0 0 0 0 0
Node_7516	Node_7517	0.0001278	Node_7549	0.277992	6	0.106527	7 18 0 0 6 5	21 130 8 6 15 126	0 0 0 0 0 1
Node_7515	Node_7516	4.036e-06	Node_7549	0.353066	6	0.111853	7 18 0 0 6 3	21 130 8 6 15 126	0 0 0 0 0 0
Node_7511	Node_7547	0.1634	Node_7549	0.070121	4	0.018415	2 22 1 3 0 17	21 130 8 6 15 126	1 0 0 0 0 5
Node_7510	Node_7511	0.1048	Node_7549	0.104193	4	0.018271	2 15 1 3 0 13	21 130 8 6 15 126	0 0 0 0 0 0
Node_7509	Node_7510	0.03712	Node_7549	0.131733	4	0.039833	1 8 1 2 0 11	21 130 8 6 15 126	0 0 0 1 0 1
Node_7508	Node_7509	0.2038	Node_7549	0.145060	4	0.039420	1 8 1 2 0 9	21 130 8 6 15 126	0 0 0 0 0 0
Node_7507	Node_7508	0.04156	Node_7549	0.000000			1 0 0 1 0 4	21 130 8 6 15 126	0 0 0 0 0 0
Node_7503	Node_7508	0.3064	Node_7549	0.000000			0 3 1 1 0 1	21 130 8 6 15 126	0 5 0 0 0 4
Node_7500	Node_7548	0.2533	Node_7549	0.152810	3	0.041663	0 6 2 0 1 8	21 130 8 6 15 126	0 0 0 0 0 0
Node_7499	Node_7500	0.616	Node_7549	0.082881	3	0.026344	0 6 1 0 0 8	21 130 8 6 15 126	0 0 0 0 1 0
Node_7498	Node_7499	0.7862	Node_7549	0.000000			0 2 0 0 0 2	21 130 8 6 15 126	0 3 0 0 0 6
Node_7497	Node_7549	0.1886	Node_7549	0.011777	6	0.003013	9 69 4 1 6 49	21 130 8 6 15 126	0 0 0 0 0 0
Node_7496	Node_7497	0.2467	Node_7549	0.019260	6	0.002473	9 61 4 1 6 40	21 130 8 6 15 126	0 0 0 0 0 2
Node_7495	Node_7496	0.01422	Node_7549	0.053280	2	0.026842	4 47 4 1 1 26	21 130 8 6 15 126	0 0 0 0 0 0
Node_7494	Node_7495	0.04002	Node_7549	0.071491	3	0.046461	1 29 3 1 0 18	21 130 8 6 15 126	0 0 0 0 0 0
Node_7493	Node_7494	0.04412	Node_7549	0.081071	3	0.045764	1 25 3 1 0 15	21 130 8 6 15 126	0 1 0 0 0 0
Node_7492	Node_7493	0.1991	Node_7549	0.077823	3	0.044240	1 18 2 1 0 11	21 130 8 6 15 126	0 3 0 0 0 2
Node_7491	Node_7492	0.6193	Node_7549	0.050478	4	0.024275	1 14 1 1 0 11	21 130 8 6 15 126	0 0 0 0 0 0
Node_7490	Node_7491	0.578	Node_7549	0.121131	4	0.056592	1 7 1 1 0 7	21 130 8 6 15 126	0 3 0 0 0 1
Node_7489	Node_7490	0.4883	Node_7549	0.000000			1 1 0 1 0 2	21 130 8 6 15 126	0 3 0 0 0 3
Node_7487	Node_7490	0.4336	Node_7549	0.000000			0 1 0 0 0 0	21 130 8 6 15 126	0 2 1 0 0 2
Node_7486	Node_7491	1	Node_7549	0.000000			0 2 0 0 0 3	21 130 8 6 15 126	0 2 0 0 0 0
Node_7485	Node_7493	0.4367	Node_7549	0.000000			0 3 1 0 0 2	21 130 8 6 15 126	0 1 0 0 0 0
Node_7480	Node_7494	1	Node_7549	0.000000			0 3 0 0 0 3	21 130 8 6 15 126	0 0 0 0 0 0
Node_7476	Node_7495	0.3356	Node_7549	0.071656	6	0.009059	3 18 1 0 1 8	21 130 8 6 15 126	0 0 0 0 0 0
Node_7475	Node_7476	0.3699	Node_7549	0.080000	6	0.014850	2 12 0 0 0 5	21 130 8 6 15 126	0 1 0 0 0 0
Node_7474	Node_7496	0.08895	Node_7549	0.101014	5	0.041112	5 14 0 0 5 13	21 130 8 6 15 126	0 0 0 0 0 1
Node_7473	Node_7474	0.02577	Node_7549	0.309557	5	0.102153	2 4 0 0 4 5	21 130 8 6 15 126	0 0 0 0 0 0
Node_7472	Node_7473	0.2149	Node_7549	0.000000			0 2 0 0 2 5	21 130 8 6 15 126	0 0 0 0 0 0
Node_7466	Node_7473	0.007182	Node_7549	0.000000			2 0 0 0 2 0	21 130 8 6 15 126	0 2 0 0 0 0
Node_7465	Node_7474	0.7732	Node_7549	0.064851	1	0.016150	3 8 0 0 0 8	21 130 8 6 15 126	0 2 0 0 1 0
Node_7464	Node_7465	0.8684	Node_7549	0.000000			1 4 0 0 0 5	21 130 8 6 15 126	0 0 0 0 0 1
Node_7463	Node_7464	1	Node_7549	0.000000			0 3 0 0 0 3	21 130 8 6 15 126	0 0 0 0 0 0
Node_7462	Node_7463	1	Node_7549	0.000000			0 2 0 0 0 2	21 130 8 6 15 126	0 1 0 0 0 1
Node_7458	Node_7497	0.8876	Node_7549	0.026144	4	0.011499	0 8 0 0 0 7	21 130 8 6 15 126	0 0 0 0 0 0
Node_7457	Node_7458	1	Node_7549	0.000000			0 4 0 0 0 3	21 130 8 6 15 126	0 0 0 0 0 0
Node_7453	Node_7458	1	Node_7549	0.000000			0 0 0 0 0 1	21 130 8 6 15 126	0 4 0 0 0 3
Node_7449	Node_7550	0.1245	Node_7551	0.016514	1	0.009931	13 54 9 0 1 69	35 210 27 6 17 265	0 0 0 0 0 1
Node_7448	Node_7449	0.09926	Node_7551	0.038176	1	0.010890	11 27 5 0 1 45	35 210 27 6 17 265	0 0 0 0 0 0
Node_7447	Node_7448	0.211	Node_7551	0.110731	2	0.030340	1 3 0 0 0 11	35 210 27 6 17 265	0 0 1 0 0 4
Node_7446	Node_7447	0.6159	Node_7551	0.000000			1 0 0 0 0 5	35 210 27 6 17 265	0 2 0 0 0 2
Node_7439	Node_7448	0.1141	Node_7551	0.050986	1	0.006150	10 24 4 0 1 30	35 210 27 6 17 265	0 0 0 0 0 0
Node_7438	Node_7439	0.04995	Node_7551	0.118798	1	0.013052	7 12 0 0 0 15	35 210 27 6 17 265	0 0 0 0 0 0
Node_7437	Node_7438	0.03157	Node_7551	0.175552	1	0.029575	7 12 0 0 0 10	35 210 27 6 17 265	0 0 0 0 0 2
Node_7436	Node_7437	0.009433	Node_7551	0.284567	1	0.061983	7 10 0 0 0 6	35 210 27 6 17 265	0 1 0 0 0 2
Node_7435	Node_7439	0.4518	Node_7551	0.182033	3	0.103066	3 7 3 0 0 7	35 210 27 6 17 265	0 5 1 0 1 8
Node_7434	Node_7435	0.1821	Node_7551	0.182316	6	0.108983	2 6 2 0 0 5	35 210 27 6 17 265	0 0 1 0 0 1
Node_7433	Node_7449	0.3912	Node_7551	0.031695	6	0.016650	2 27 4 0 0 23	35 210 27 6 17 265	0 0 0 0 0 1
Node_7432	Node_7433	0.693	Node_7551	0.062065	6	0.038938	0 12 2 0 0 10	35 210 27 6 17 265	0 0 0 0 0 3
Node_7431	Node_7432	0.872	Node_7551	0.000000			0 3 0 0 0 7	35 210 27 6 17 265	0 0 0 0 0 0
Node_7430	Node_7551	3.666e-05	Node_7551	0.116157	6	0.057516	1 21 9 0 0 64	35 210 27 6 17 265	0 5 1 0 1 3
Node_7429	Node_7430	2.797e-05	Node_7551	0.102437	6	0.049340	1 21 8 0 0 60	35 210 27 6 17 265	0 0 0 0 0 2
Node_7428	Node_7429	0.001053	Node_7551	0.083703	6	0.036341	1 19 6 0 0 51	35 210 27 6 17 265	0 0 0 0 0 1
Node_7427	Node_7428	0.01725	Node_7551	0.127422	2	0.042820	0 7 3 0 0 27	35 210 27 6 17 265	0 0 0 0 0 0
Node_7426	Node_7427	0.08143	Node_7551	0.133981	2	0.056435	0 5 3 0 0 17	35 210 27 6 17 265	0 1 0 0 0 3
Node_7425	Node_7426	0.5645	Node_7551	0.128179	4	0.074924	0 3 1 0 0 7	35 210 27 6 17 265	0 0 0 0 0 2
Node_7424	Node_7425	0.6999	Node_7551	0.000000			0 1 1 0 0 6	35 210 27 6 17 265	0 2 0 0 0 1
Node_7423	Node_7424	0.33	Node_7551	0.000000			0 0 1 0 0 5	35 210 27 6 17 265	0 1 0 0 0 1
Node_7422	Node_7427	0.4323	Node_7551	0.000000			0 1 0 0 0 7	35 210 27 6 17 265	0 0 0 0 0 0
Node_7421	Node_7428	0.4607	Node_7551	0.038927	2	0.019960	1 12 3 0 0 24	35 210 27 6 17 265	0 0 0 0 0 0
Node_7420	Node_7421	0.5535	Node_7551	0.038760	2	0.013259	1 10 2 0 0 22	35 210 27 6 17 265	0 0 0 0 0 0
Node_7419	Node_7420	0.6464	Node_7551	0.044162	2	0.017853	1 7 0 0 0 16	35 210 27 6 17 265	0 0 0 0 0 0
Node_7418	Node_7419	0.6393	Node_7551	0.000000			0 2 0 0 0 8	35 210 27 6 17 265	0 3 0 0 0 4
Node_7417	Node_7429	0.2259	Node_7551	0.000000			0 2 1 0 0 7	35 210 27 6 17 265	0 0 1 0 0 1
Node_7416	Node_7552	2.2e-16	Node_7552	0.067287	6	0.016207	57 260 170 25 33 112	92 470 197 31 50 378	0 0 0 0 0 0
Node_7415	Node_7416	1.177e-10	Node_7416	0.016299	3	0.004796	41 157 151 12 28 70	57 260 170 25 33 112	1 1 0 0 0 2
Node_7414	Node_7415	0.0006445	Node_7415	0.001539	6	0.000418	40 148 150 12 27 59	41 157 151 12 28 70	0 1 0 0 0 0
Node_7413	Node_7414	0.0002203	Node_7415	0.015482	1	0.007577	15 111 89 8 11 47	41 157 151 12 28 70	0 0 0 0 0 1
Node_7412	Node_7413	0.002296	Node_7415	0.013458	1	0.006083	14 101 89 5 10 39	41 157 151 12 28 70	0 0 0 0 0 0
Node_7411	Node_7412	0.003666	Node_7415	0.015161	1	0.008519	14 99 89 5 9 35	41 157 151 12 28 70	0 0 0 0 1 2
Node_7410	Node_7411	0.004925	Node_7415	0.015880	5	0.009285	13 79 85 4 7 31	41 157 151 12 28 70	0 2 0 0 0 0
Node_7409	Node_7410	3.561e-09	Node_7415	0.237277	3	0.072671	2 42 6 1 2 21	41 157 151 12 28 70	0 0 0 0 0 0
Node_7408	Node_7409	0.9473	Node_7409	0.045693	4	0.021974	1 21 4 1 1 10	2 42 6 1 2 21	0 1 0 0 0 0
Node_7407	Node_7408	0.009277	Node_7409	0.528915	2	0.204573	1 2 0 1 1 6	2 42 6 1 2 21	0 1 0 0 0 0
Node_7402	Node_7407	0.1504	Node_7409	0.000000			0 2 0 0 1 4	2 42 6 1 2 21	0 0 0 0 0 0
Node_7400	Node_7408	0.09769	Node_7409	0.071307	6	0.026281	0 18 4 0 0 4	2 42 6 1 2 21	0 0 0 0 0 0
Node_7399	Node_7400	0.2311	Node_7409	0.087714	3	0.032739	0 13 4 0 0 4	2 42 6 1 2 21	0 0 0 0 0 0
Node_7398	Node_7399	0.07695	Node_7409	0.289277	6	0.102864	0 11 4 0 0 0	2 42 6 1 2 21	0 0 0 0 0 2
Node_7397	Node_7398	0.004419	Node_7409	0.323138	6	0.146832	0 9 4 0 0 0	2 42 6 1 2 21	0 1 0 0 0 0
Node_7394	Node_7409	0.9473	Node_7409	0.020958	5	0.013662	1 20 2 0 1 11	2 42 6 1 2 21	0 0 0 0 0 0
Node_7393	Node_7394	0.9801	Node_7409	0.021475	5	0.013415	1 20 2 0 1 10	2 42 6 1 2 21	0 0 0 0 0 0
Node_7392	Node_7393	1	Node_7409	0.035675	1	0.022536	1 17 2 0 1 8	2 42 6 1 2 21	0 1 0 0 0 1
Node_7391	Node_7392	0.2983	Node_7409	0.000000			1 4 1 0 0 4	2 42 6 1 2 21	0 1 1 0 0 1
Node_7387	Node_7410	6.269e-09	Node_7415	0.095432	3	0.010199	11 37 79 3 5 10	41 157 151 12 28 70	0 0 0 0 0 0
Node_7386	Node_7387	0.002384	Node_7387	0.006384	2	0.003294	10 30 79 3 5 7	11 37 79 3 5 10	0 1 0 0 0 1
Node_7385	Node_7386	0.0001556	Node_7387	0.497101	3	0.132846	1 7 2 2 0 4	11 37 79 3 5 10	0 0 0 0 0 0
Node_7384	Node_7385	0.01138	Node_7387	0.000000			1 3 1 0 0 2	11 37 79 3 5 10	0 1 0 0 0 1
Node_7381	Node_7385	0.004951	Node_7387	0.000000			0 2 1 2 0 1	11 37 79 3 5 10	0 1 0 0 0 0
Node_7380	Node_7386	6.2e-09	Node_7387	0.028789	3	0.015306	9 23 76 1 5 3	11 37 79 3 5 10	0 0 1 0 0 0
Node_7378	Node_7379	0.0002127	Node_7380	0.006503	4	0.003060	9 19 76 1 3 2	9 23 76 1 5 3	0 0 0 0 0 0
Node_7377	Node_7387	0.002384	Node_7387	0.000000			1 5 0 0 0 2	11 37 79 3 5 10	0 1 0 0 0 0
Node_7376	Node_7377	0.004686	Node_7387	0.000000			1 5 0 0 0 1	11 37 79 3 5 10	0 0 0 0 0 1
Node_7375	Node_7411	0.03756	Node_7415	0.137643	3	0.042631	1 18 4 1 2 4	41 157 151 12 28 70	0 0 0 0 0 0
Node_7374	Node_7375	0.1056	Node_7415	0.142692	3	0.063400	0 12 3 1 1 3	41 157 151 12 28 70	0 0 0 0 0 0
Node_7373	Node_7374	0.3312	Node_7415	0.000000			0 6 1 0 1 2	41 157 151 12 28 70	0 0 0 0 0 0
Node_7372	Node_7373	0.1547	Node_7415	0.000000			0 4 0 0 1 0	41 157 151 12 28 70	0 1 0 0 0 1
Node_7370	Node_7374	0.3005	Node_7415	0.000000			0 4 1 1 0 1	41 157 151 12 28 70	0 2 1 0 0 0
Node_7369	Node_7413	7.146e-05	Node_7415	0.392382	3	0.122050	1 10 0 3 1 7	41 157 151 12 28 70	0 0 0 0 0 1
Node_7368	Node_7369	0.0003288	Node_7415	0.406975	3	0.147456	1 8 0 3 1 6	41 157 151 12 28 70	0 0 0 0 0 0
Node_7367	Node_7368	0.000908	Node_7415	0.000000			0 1 0 2 0 2	41 157 151 12 28 70	1 3 0 1 1 1
Node_7363	Node_7414	7.714e-08	Node_7415	0.087263	6	0.055431	25 37 60 4 15 10	41 157 151 12 28 70	0 0 1 0 1 1
Node_7362	Node_7363	0.002471	Node_7363	0.000000			0 2 1 0 1 4	25 37 60 4 15 10	0 0 0 0 0 0
Node_7360	Node_7363	0.002471	Node_7363	0.007293	6	0.001296	25 34 59 4 14 5	25 37 60 4 15 10	0 1 0 0 0 1
Node_7359	Node_7360	0.0009634	Node_7363	0.007193	6	0.001338	25 34 58 4 14 5	25 37 60 4 15 10	0 0 0 0 0 0
Node_7358	Node_7415	0.0006445	Node_7415	0.320189	6	0.102590	1 8 1 0 1 11	41 157 151 12 28 70	0 0 0 0 0 0
Node_7357	Node_7358	0.02033	Node_7415	0.000000			0 3 0 0 1 5	41 157 151 12 28 70	0 1 0 0 0 0
Node_7356	Node_7416	1.177e-10	Node_7416	0.099118	3	0.019534	15 102 19 13 5 40	57 260 170 25 33 112	0 0 0 0 0 0
Node_7355	Node_7356	0.6815	Node_7356	0.004254	3	0.002258	11 71 16 9 4 28	15 102 19 13 5 40	0 1 0 0 1 0
Node_7354	Node_7355	0.4361	Node_7356	0.014252	2	0.003002	10 54 14 8 4 26	15 102 19 13 5 40	0 0 0 0 0 0
Node_7353	Node_7354	0.1962	Node_7356	0.021735	4	0.011556	5 46 10 2 3 15	15 102 19 13 5 40	0 1 1 0 0 2
Node_7352	Node_7353	0.1803	Node_7356	0.058077	5	0.025927	1 21 2 0 2 8	15 102 19 13 5 40	0 1 0 0 0 0
Node_7351	Node_7352	0.4905	Node_7356	0.000000			1 3 2 0 1 2	15 102 19 13 5 40	0 3 0 0 0 2
Node_7350	Node_7352	0.1564	Node_7356	0.089213	5	0.047245	0 14 0 0 1 3	15 102 19 13 5 40	0 1 0 0 0 1
Node_7349	Node_7353	0.4314	Node_7356	0.051377	3	0.017404	4 22 8 2 1 6	15 102 19 13 5 40	0 2 0 0 0 1
Node_7348	Node_7354	0.0009135	Node_7356	0.281810	2	0.056779	5 6 3 6 1 8	15 102 19 13 5 40	0 1 0 0 0 1
Node_7347	Node_7355	0.5013	Node_7356	0.032579	6	0.006830	1 14 1 1 0 2	15 102 19 13 5 40	0 3 1 0 0 0
Node_7346	Node_7347	0.315	Node_7356	0.000000			0 1 0 1 0 0	15 102 19 13 5 40	1 7 0 0 0 0
Node_7341	Node_7356	0.6815	Node_7356	0.009469	3	0.004224	4 30 3 4 0 11	15 102 19 13 5 40	0 0 0 0 0 1
Node_7340	Node_7341	0.7053	Node_7356	0.041697	4	0.002623	1 15 2 4 0 6	15 102 19 13 5 40	1 1 0 0 0 0
Node_7339	Node_7340	0.6543	Node_7356	0.000000			0 5 0 1 0 4	15 102 19 13 5 40	0 1 0 0 0 0
Node_7337	Node_7339	0.6194	Node_7356	0.000000			0 4 0 0 0 4	15 102 19 13 5 40	0 1 0 0 0 0
Node_7336	Node_8150	0.006809	Node_8157	0.044272	3	0.009667	12 72 33 0 7 38	382 1859 447 70 135 1117	0 0 0 0 0 2
Node_7335	Node_7336	0.00297	Node_8157	0.064453	3	0.012536	9 53 28 0 6 27	382 1859 447 70 135 1117	0 0 0 0 0 0
Node_7334	Node_7335	0.0006148	Node_8157	0.088265	3	0.019721	7 47 27 0 6 22	382 1859 447 70 135 1117	0 0 0 0 0 0
Node_7333	Node_7334	0.0002214	Node_8157	0.144868	3	0.014804	7 27 23 0 3 14	382 1859 447 70 135 1117	0 0 0 0 0 0
Node_7332	Node_7333	6.449e-07	Node_8157	0.291984	3	0.037692	5 16 23 0 3 9	382 1859 447 70 135 1117	0 0 0 0 0 0
Node_7331	Node_7332	0.03832	Node_7332	0.000000			0 4 1 0 1 1	5 16 23 0 3 9	1 1 0 0 0 3
Node_7325	Node_7331	0.1797	Node_7332	0.000000			0 4 1 0 1 1	5 16 23 0 3 9	0 0 0 0 0 0
Node_7324	Node_7325	0.1797	Node_7332	0.000000			0 4 1 0 1 1	5 16 23 0 3 9	0 0 0 0 0 0
Node_7321	Node_7332	0.03832	Node_7332	0.013430	3	0.006402	4 11 22 0 2 5	5 16 23 0 3 9	0 0 0 0 0 0
Node_7320	Node_7321	0.0006316	Node_7332	0.054354	2	0.010268	4 6 22 0 2 5	5 16 23 0 3 9	0 0 0 0 0 0
Node_7319	Node_7320	0.352	Node_7332	0.000000			0 0 0 0 0 2	5 16 23 0 3 9	1 3 2 0 1 1
Node_7318	Node_7333	0.6716	Node_8157	0.048857	3	0.017382	2 11 0 0 0 5	382 1859 447 70 135 1117	0 0 0 0 0 0
Node_7317	Node_7318	0.879	Node_8157	0.000000			0 1 0 0 0 0	382 1859 447 70 135 1117	1 4 0 0 0 2
Node_7316	Node_7318	0.8976	Node_8157	0.000000			0 1 0 0 0 0	382 1859 447 70 135 1117	1 5 0 0 0 3
Node_7315	Node_7334	0.1309	Node_8157	0.088469	5	0.046399	0 20 4 0 3 8	382 1859 447 70 135 1117	0 0 0 0 0 0
Node_7314	Node_7315	0.6988	Node_8157	0.097564	5	0.039147	0 6 1 0 1 4	382 1859 447 70 135 1117	0 0 0 0 0 0
Node_7312	Node_7314	0.5059	Node_8157	0.000000			0 4 0 0 1 2	382 1859 447 70 135 1117	0 0 0 0 0 1
Node_7311	Node_7335	0.9164	Node_8157	0.055738	4	0.032191	2 6 1 0 0 4	382 1859 447 70 135 1117	0 0 0 0 0 1
Node_7310	Node_7311	0.8523	Node_8157	0.000000			0 3 0 0 0 1	382 1859 447 70 135 1117	0 2 0 0 0 2
Node_7306	Node_7336	0.9941	Node_8157	0.022467	6	0.006043	3 19 5 0 0 7	382 1859 447 70 135 1117	0 0 0 0 1 4
Node_7305	Node_7306	0.818	Node_8157	0.082371	3	0.041826	1 6 3 0 0 3	382 1859 447 70 135 1117	2 2 0 0 0 2
Node_7303	Node_7305	0.5959	Node_8157	0.000000			1 4 2 0 0 1	382 1859 447 70 135 1117	0 0 0 0 0 0
Node_7302	Node_8151	0.5408	Node_8157	0.026778	6	0.011490	1 16 3 0 0 13	382 1859 447 70 135 1117	0 0 1 0 0 1
Node_7301	Node_7302	0.876	Node_8157	0.014421	1	0.007414	1 14 2 0 0 9	382 1859 447 70 135 1117	0 0 0 0 0 0
Node_7300	Node_7301	0.7208	Node_8157	0.035762	1	0.015065	0 11 2 0 0 5	382 1859 447 70 135 1117	0 1 0 0 0 0
Node_7298	Node_7302	0.5769	Node_8157	0.000000			0 2 1 0 0 4	382 1859 447 70 135 1117	0 0 0 0 0 0
Node_7297	Node_8152	0.007025	Node_8157	0.049460	3	0.021493	6 73 5 1 2 40	382 1859 447 70 135 1117	0 0 0 0 0 0
Node_7296	Node_7297	0.007867	Node_8157	0.050948	3	0.025009	5 70 5 1 2 38	382 1859 447 70 135 1117	0 0 0 0 0 0
Node_7295	Node_7296	0.05433	Node_8157	0.044426	3	0.020963	4 55 4 1 2 28	382 1859 447 70 135 1117	0 0 0 0 0 0
Node_7294	Node_7295	0.004649	Node_8157	0.102759	3	0.035303	2 29 0 1 0 21	382 1859 447 70 135 1117	0 1 0 0 0 2
Node_7293	Node_7294	0.02082	Node_8157	0.093668	3	0.029914	2 26 0 1 0 18	382 1859 447 70 135 1117	0 0 0 0 0 1
Node_7292	Node_7293	0.01701	Node_8157	0.129006	3	0.068837	0 25 0 1 0 16	382 1859 447 70 135 1117	1 1 0 0 0 0
Node_7291	Node_7292	0.08555	Node_8157	0.137065	4	0.084955	0 10 0 1 0 10	382 1859 447 70 135 1117	0 5 0 0 0 0
Node_7290	Node_7291	0.197	Node_8157	0.000000			0 4 0 1 0 3	382 1859 447 70 135 1117	0 1 0 0 0 3
Node_7287	Node_7292	0.4963	Node_8157	0.066598	3	0.043135	0 8 0 0 0 6	382 1859 447 70 135 1117	0 2 0 0 0 0
Node_7286	Node_7287	0.5537	Node_8157	0.060701	4	0.037154	0 8 0 0 0 5	382 1859 447 70 135 1117	0 0 0 0 0 1
Node_7285	Node_7286	0.647	Node_8157	0.060701	4	0.037154	0 8 0 0 0 5	382 1859 447 70 135 1117	0 0 0 0 0 0
Node_7283	Node_7295	0.1609	Node_8157	0.075874	6	0.020707	2 24 4 0 2 5	382 1859 447 70 135 1117	0 1 0 0 0 0
Node_7280	Node_7283	0.1364	Node_8157	0.151385	6	0.039355	1 19 4 0 2 2	382 1859 447 70 135 1117	1 4 0 0 0 2
Node_7279	Node_7296	0.6154	Node_8157	0.030766	3	0.015404	1 15 1 0 0 10	382 1859 447 70 135 1117	0 0 0 0 0 0
Node_7275	Node_7279	0.7912	Node_8157	0.000000			0 0 0 0 0 1	382 1859 447 70 135 1117	1 14 1 0 0 5
Node_7274	Node_7297	0.8945	Node_8157	0.000000			1 3 0 0 0 1	382 1859 447 70 135 1117	0 0 0 0 0 1
Node_7272	Node_8153	0.2617	Node_8157	0.012307	5	0.004980	19 107 23 3 2 50	382 1859 447 70 135 1117	0 0 0 0 0 0
Node_7271	Node_7272	0.2957	Node_8157	0.012728	5	0.006578	17 96 23 3 2 44	382 1859 447 70 135 1117	0 1 0 0 0 0
Node_7270	Node_7271	0.3495	Node_8157	0.012119	5	0.006490	17 91 22 3 2 42	382 1859 447 70 135 1117	0 0 1 0 0 0
Node_7269	Node_7270	0.05598	Node_8157	0.033714	6	0.013637	14 78 21 3 1 28	382 1859 447 70 135 1117	0 1 1 0 0 2
Node_7268	Node_7269	0.01234	Node_8157	0.045687	6	0.014805	13 77 21 3 1 24	382 1859 447 70 135 1117	0 0 0 0 0 0
Node_7267	Node_7268	0.0936	Node_8157	0.047321	6	0.009135	8 50 12 2 1 14	382 1859 447 70 135 1117	0 0 0 0 0 0
Node_7256	Node_7267	0.0791	Node_8157	0.060581	6	0.014951	8 48 11 1 0 12	382 1859 447 70 135 1117	0 0 0 0 0 2
Node_7255	Node_7256	0.04071	Node_8157	0.066590	6	0.017401	6 41 11 1 0 10	382 1859 447 70 135 1117	2 3 0 0 0 1
Node_7254	Node_7268	0.3719	Node_8157	0.035938	6	0.017922	5 26 8 1 0 10	382 1859 447 70 135 1117	0 1 1 0 0 0
Node_7253	Node_7254	0.6097	Node_8157	0.031389	4	0.020505	3 23 7 1 0 10	382 1859 447 70 135 1117	0 0 0 0 0 0
Node_7252	Node_7253	0.4503	Node_8157	0.087822	6	0.027113	3 13 5 0 0 3	382 1859 447 70 135 1117	0 3 0 0 0 1
Node_7251	Node_7254	0.2194	Node_8157	0.000000			0 2 1 0 0 0	382 1859 447 70 135 1117	2 1 0 0 0 0
Node_7250	Node_7270	0.2445	Node_8157	0.069737	3	0.025740	3 12 0 0 1 10	382 1859 447 70 135 1117	0 0 0 0 0 2
Node_7249	Node_7250	0.4031	Node_8157	0.087580	3	0.050921	3 9 0 0 1 8	382 1859 447 70 135 1117	0 0 0 0 0 0
Node_7248	Node_7249	0.9056	Node_8157	0.000000			1 4 0 0 0 3	382 1859 447 70 135 1117	0 0 0 0 0 0
Node_7246	Node_7249	0.4296	Node_8157	0.136750	5	0.085629	2 5 0 0 1 5	382 1859 447 70 135 1117	0 0 0 0 0 0
Node_7245	Node_7271	0.8872	Node_8157	0.000000			0 4 0 0 0 1	382 1859 447 70 135 1117	0 1 0 0 0 1
Node_7244	Node_7272	0.7074	Node_8157	0.046281	3	0.014806	2 10 0 0 0 6	382 1859 447 70 135 1117	0 0 0 0 0 0
Node_7243	Node_7244	0.7166	Node_8157	0.096574	2	0.061598	2 5 0 0 0 5	382 1859 447 70 135 1117	0 1 0 0 0 0
Node_7242	Node_7243	0.8072	Node_8157	0.000000			0 1 0 0 0 1	382 1859 447 70 135 1117	0 2 0 0 0 2
Node_7240	Node_8154	0.9517	Node_8157	0.022876	4	0.004783	1 8 1 0 0 5	382 1859 447 70 135 1117	0 0 0 0 0 1
Node_7239	Node_7240	0.926	Node_8157	0.000000			0 6 1 0 0 3	382 1859 447 70 135 1117	0 1 0 0 0 1
Node_7238	Node_8155	0.0267	Node_8157	0.163122	4	0.096477	6 12 0 2 0 10	382 1859 447 70 135 1117	0 0 0 0 0 0
Node_7237	Node_7238	0.001211	Node_8157	0.412191	2	0.236946	5 3 0 2 0 6	382 1859 447 70 135 1117	0 0 0 0 0 2
Node_7236	Node_7237	0.01168	Node_8157	0.352497	1	0.187947	5 3 0 1 0 5	382 1859 447 70 135 1117	0 0 0 0 0 0
Node_7231	Node_7238	0.5878	Node_8157	0.000000			0 3 0 0 0 0	382 1859 447 70 135 1117	1 6 0 0 0 2
Node_7230	Node_8156	0.958	Node_8157	0.000000			0 0 0 0 0 1	382 1859 447 70 135 1117	1 4 0 0 0 1
Node_7229	Node_8157	0.1828	Node_8157	0.029015	4	0.011309	6 62 12 5 3 33	382 1859 447 70 135 1117	0 0 0 0 0 0
Node_7228	Node_7229	0.06691	Node_8157	0.087916	4	0.023490	4 30 3 4 2 12	382 1859 447 70 135 1117	0 0 0 0 0 0
Node_7227	Node_7228	0.4111	Node_8157	0.053781	6	0.035407	2 24 3 1 2 8	382 1859 447 70 135 1117	0 0 0 0 0 0
Node_7226	Node_7227	0.04663	Node_8157	0.114843	6	0.055778	1 22 2 1 1 4	382 1859 447 70 135 1117	0 1 0 0 1 0
Node_7225	Node_7226	0.5545	Node_8157	0.088309	5	0.057588	0 11 2 0 1 3	382 1859 447 70 135 1117	0 1 0 0 0 1
Node_7224	Node_7225	0.8494	Node_8157	0.049421	4	0.022456	0 8 1 0 0 3	382 1859 447 70 135 1117	0 0 0 0 0 0
Node_7223	Node_7224	0.9545	Node_8157	0.000000			0 6 1 0 0 2	382 1859 447 70 135 1117	0 0 0 0 0 1
Node_7222	Node_7223	0.9367	Node_8157	0.000000			0 5 1 0 0 2	382 1859 447 70 135 1117	0 0 0 0 0 0
Node_7221	Node_7222	0.9367	Node_8157	0.000000			0 5 1 0 0 2	382 1859 447 70 135 1117	0 0 0 0 0 0
Node_7220	Node_7221	0.9463	Node_8157	0.000000			0 2 1 0 0 2	382 1859 447 70 135 1117	0 1 0 0 0 0
Node_7182	Node_7226	0.02866	Node_8157	0.293123	6	0.134365	1 9 0 1 0 0	382 1859 447 70 135 1117	0 1 0 0 0 0
Node_7181	Node_7182	0.0591	Node_8157	0.000000			0 6 0 1 0 0	382 1859 447 70 135 1117	0 1 0 0 0 0
Node_7180	Node_7181	0.1024	Node_8157	0.000000			0 5 0 0 0 0	382 1859 447 70 135 1117	0 0 0 1 0 0
Node_7177	Node_7227	0.3055	Node_8157	0.000000			1 1 1 0 0 2	382 1859 447 70 135 1117	0 0 0 0 0 2
Node_7173	Node_7228	0.01084	Node_8157	0.413707	4	0.062235	2 6 0 3 0 2	382 1859 447 70 135 1117	0 0 0 0 0 2
Node_7172	Node_7173	0.2379	Node_8157	0.000000			1 4 0 1 0 1	382 1859 447 70 135 1117	0 0 0 0 0 0
Node_7170	Node_7229	0.4595	Node_8157	0.027347	1	0.007165	2 31 9 1 1 21	382 1859 447 70 135 1117	0 1 0 0 0 0
Node_7169	Node_7170	0.0218	Node_8157	0.205287	2	0.091659	0 6 7 0 1 10	382 1859 447 70 135 1117	0 0 0 0 0 0
Node_7168	Node_7169	0.04588	Node_8157	0.213611	3	0.040003	0 6 7 0 0 5	382 1859 447 70 135 1117	0 0 0 0 0 1
Node_7167	Node_7168	0.04471	Node_8157	0.213611	3	0.040003	0 6 7 0 0 5	382 1859 447 70 135 1117	0 0 0 0 0 0
Node_7166	Node_7167	0.7321	Node_8157	0.000000			0 4 2 0 0 4	382 1859 447 70 135 1117	0 0 0 0 0 0
Node_7165	Node_7166	0.7198	Node_8157	0.000000			0 2 2 0 0 1	382 1859 447 70 135 1117	0 2 0 0 0 1
Node_7159	Node_7167	0.01831	Node_8157	0.000000			0 2 5 0 0 1	382 1859 447 70 135 1117	0 0 0 0 0 0
Node_7157	Node_7170	0.3662	Node_8157	0.042520	2	0.026432	2 25 2 1 0 11	382 1859 447 70 135 1117	0 0 0 0 0 0
Node_7156	Node_7157	0.4848	Node_8157	0.046835	4	0.027526	2 22 2 1 0 8	382 1859 447 70 135 1117	0 0 0 0 0 1
Node_7155	Node_8158	2.2e-16	Node_8159	0.037109	1	0.023089	230 518 176 78 65 283	622 2424 631 154 202 1433	0 0 0 0 0 0
Node_7154	Node_7155	0.299	Node_7155	0.000429	3	0.000244	203 450 145 71 60 243	230 518 176 78 65 283	0 0 0 0 0 1
Node_7153	Node_7154	0.265	Node_7155	0.000528	4	0.000300	199 435 143 71 58 234	230 518 176 78 65 283	0 0 0 0 0 0
Node_7152	Node_7153	3.621e-07	Node_7155	0.014166	4	0.008327	109 233 100 22 46 153	230 518 176 78 65 283	0 1 2 0 0 0
Node_7151	Node_7152	0.1514	Node_7152	0.001381	3	0.000501	92 192 73 16 41 124	109 233 100 22 46 153	0 0 0 0 0 0
Node_7150	Node_7151	0.197	Node_7152	0.001259	3	0.000553	90 190 73 16 41 122	109 233 100 22 46 153	1 0 0 0 0 1
Node_7149	Node_7150	0.4798	Node_7152	0.003478	6	0.001564	63 120 59 11 25 72	109 233 100 22 46 153	0 0 0 0 0 1
Node_7148	Node_7149	0.01995	Node_7152	0.027032	3	0.011351	39 61 16 9 11 44	109 233 100 22 46 153	0 0 0 0 0 0
Node_7147	Node_7148	0.1905	Node_7152	0.025080	4	0.012636	21 46 12 7 5 26	109 233 100 22 46 153	0 0 0 0 0 1
Node_7146	Node_7147	0.1072	Node_7152	0.039962	4	0.012886	14 38 10 7 4 18	109 233 100 22 46 153	0 0 0 0 0 0
Node_7145	Node_7146	0.2699	Node_7152	0.039912	4	0.014164	7 27 8 5 4 17	109 233 100 22 46 153	0 0 0 0 0 0
Node_7144	Node_7145	0.2678	Node_7152	0.042241	4	0.013180	7 27 8 5 4 14	109 233 100 22 46 153	0 0 0 0 0 0
Node_7143	Node_7144	0.1283	Node_7152	0.164110	4	0.047275	2 7 0 2 0 3	109 233 100 22 46 153	0 0 0 0 0 0
Node_7142	Node_7143	0.1283	Node_7152	0.164110	4	0.047275	2 7 0 2 0 3	109 233 100 22 46 153	0 0 0 0 0 0
Node_7141	Node_7142	0.1191	Node_7152	0.188587	4	0.043405	2 6 0 2 0 2	109 233 100 22 46 153	0 0 0 0 0 0
Node_7140	Node_7141	0.6231	Node_7152	0.000000			2 5 0 0 0 1	109 233 100 22 46 153	0 0 0 0 0 0
Node_7119	Node_7144	0.6328	Node_7152	0.031790	4	0.013446	5 19 7 3 4 11	109 233 100 22 46 153	0 1 1 0 0 0
Node_7118	Node_7119	0.6387	Node_7152	0.032366	1	0.014115	4 19 6 2 4 10	109 233 100 22 46 153	0 0 0 0 0 0
Node_7117	Node_7118	0.5243	Node_7152	0.043839	1	0.030155	4 18 6 2 4 7	109 233 100 22 46 153	0 0 0 0 0 0
Node_7116	Node_7117	0.5243	Node_7152	0.043839	1	0.030155	4 18 6 2 4 7	109 233 100 22 46 153	0 0 0 0 0 0
Node_7115	Node_7116	0.004105	Node_7152	0.000000			1 0 1 2 2 2	109 233 100 22 46 153	0 0 0 0 0 0
Node_7114	Node_7115	0.001624	Node_7152	0.000000			1 0 0 2 2 2	109 233 100 22 46 153	0 0 0 0 0 0
Node_7113	Node_7114	0.001624	Node_7152	0.000000			1 0 0 2 2 2	109 233 100 22 46 153	0 0 0 0 0 0
Node_7110	Node_7113	0.0009952	Node_7152	0.000000			1 0 0 2 2 1	109 233 100 22 46 153	0 0 0 0 0 0
Node_7105	Node_7116	0.3264	Node_7152	0.052719	2	0.014030	3 18 5 0 2 5	109 233 100 22 46 153	0 0 0 0 0 0
Node_7084	Node_7146	0.02318	Node_7152	0.181582	6	0.087140	7 11 2 2 0 1	109 233 100 22 46 153	0 0 0 0 0 0
Node_7083	Node_7084	0.004246	Node_7152	0.241539	6	0.090252	7 11 2 2 0 0	109 233 100 22 46 153	0 0 0 0 0 0
Node_7082	Node_7083	0.04542	Node_7152	0.197784	2	0.058586	1 10 1 0 0 0	109 233 100 22 46 153	0 0 0 0 0 0
Node_7081	Node_7082	0.2262	Node_7152	0.000000			1 7 1 0 0 0	109 233 100 22 46 153	0 0 0 0 0 0
Node_7080	Node_7081	0.4794	Node_7152	0.000000			1 5 1 0 0 0	109 233 100 22 46 153	0 0 0 0 0 0
Node_7079	Node_7080	0.4794	Node_7152	0.000000			1 4 1 0 0 0	109 233 100 22 46 153	0 1 0 0 0 0
Node_7070	Node_7083	0.0005602	Node_7152	0.000000			6 1 1 2 0 0	109 233 100 22 46 153	0 0 0 0 0 0
Node_7069	Node_7070	0.0005602	Node_7152	0.000000			6 1 1 2 0 0	109 233 100 22 46 153	0 0 0 0 0 0
Node_7068	Node_7069	6.944e-05	Node_7152	0.000000			5 0 0 2 0 0	109 233 100 22 46 153	0 0 0 0 0 0
Node_7059	Node_7147	0.5473	Node_7152	0.068518	1	0.035272	7 6 2 0 1 8	109 233 100 22 46 153	0 2 0 0 0 0
Node_7058	Node_7059	0.5144	Node_7152	0.055873	2	0.027643	6 6 2 0 1 8	109 233 100 22 46 153	0 0 0 0 0 0
Node_7057	Node_7058	0.2829	Node_7152	0.095978	3	0.041635	4 5 0 0 0 6	109 233 100 22 46 153	0 0 0 0 0 0
Node_7056	Node_7057	0.2296	Node_7152	0.092658	3	0.047716	4 4 0 0 0 4	109 233 100 22 46 153	0 0 0 0 0 2
Node_7055	Node_7056	0.3244	Node_7152	0.116598	1	0.064604	4 3 0 0 0 4	109 233 100 22 46 153	0 0 0 0 0 0
Node_7054	Node_7055	0.2805	Node_7152	0.000000			3 2 0 0 0 2	109 233 100 22 46 153	1 0 0 0 0 0
Node_7053	Node_7054	0.8043	Node_7152	0.000000			2 2 0 0 0 2	109 233 100 22 46 153	0 0 0 0 0 0
Node_7032	Node_7058	0.531	Node_7152	0.000000			2 0 2 0 1 2	109 233 100 22 46 153	0 1 0 0 0 0
Node_7031	Node_7032	0.1527	Node_7152	0.000000			2 0 2 0 1 2	109 233 100 22 46 153	0 0 0 0 0 0
Node_7030	Node_7031	0.1527	Node_7152	0.000000			2 0 2 0 1 2	109 233 100 22 46 153	0 0 0 0 0 0
Node_7029	Node_7030	0.1527	Node_7152	0.000000			2 0 2 0 1 2	109 233 100 22 46 153	0 0 0 0 0 0
Node_7028	Node_7029	0.1527	Node_7152	0.000000			2 0 2 0 1 2	109 233 100 22 46 153	0 0 0 0 0 0
Node_7023	Node_7148	0.01734	Node_7152	0.090462	1	0.048977	18 15 4 2 6 17	109 233 100 22 46 153	0 0 0 0 0 0
Node_7022	Node_7023	0.008595	Node_7152	0.114187	2	0.053928	16 11 4 2 6 17	109 233 100 22 46 153	0 0 0 0 0 0
Node_7021	Node_7022	0.04473	Node_7152	0.119997	2	0.042479	12 7 4 2 4 11	109 233 100 22 46 153	0 0 0 0 0 0
Node_7020	Node_7021	0.05623	Node_7152	0.132326	2	0.059971	11 6 3 2 2 9	109 233 100 22 46 153	0 0 0 0 0 0
Node_7019	Node_7020	0.05623	Node_7152	0.132326	2	0.059971	11 6 3 2 2 9	109 233 100 22 46 153	0 0 0 0 0 0
Node_7018	Node_7019	0.05623	Node_7152	0.132326	2	0.059971	11 6 3 2 2 9	109 233 100 22 46 153	0 0 0 0 0 0
Node_7017	Node_7018	0.03386	Node_7152	0.149221	1	0.079850	11 6 2 2 2 9	109 233 100 22 46 153	0 0 0 0 0 0
Node_7016	Node_7017	0.1259	Node_7152	0.136683	1	0.039323	8 5 2 1 0 4	109 233 100 22 46 153	0 0 0 0 0 0
Node_7015	Node_7016	0.3596	Node_7152	0.139298	4	0.071059	4 3 1 1 0 2	109 233 100 22 46 153	0 0 0 0 0 0
Node_7014	Node_7015	0.3596	Node_7152	0.139298	4	0.071059	4 3 1 1 0 2	109 233 100 22 46 153	0 0 0 0 0 0
Node_7013	Node_7014	0.5519	Node_7152	0.000000			3 3 1 1 0 2	109 233 100 22 46 153	0 0 0 0 0 0
Node_7012	Node_7013	0.5519	Node_7152	0.000000			3 3 1 1 0 1	109 233 100 22 46 153	0 0 0 0 0 1
Node_7011	Node_7012	0.4171	Node_7152	0.000000			3 3 1 1 0 1	109 233 100 22 46 153	0 0 0 0 0 0
Node_7010	Node_7011	0.3031	Node_7152	0.000000			3 2 1 1 0 1	109 233 100 22 46 153	0 0 0 0 0 0
Node_7009	Node_7010	0.05986	Node_7152	0.000000			2 1 1 1 0 0	109 233 100 22 46 153	1 0 0 0 0 0
Node_6997	Node_7016	0.471	Node_7152	0.000000			4 2 1 0 0 2	109 233 100 22 46 153	0 0 0 0 0 0
Node_6985	Node_7017	0.02941	Node_7152	0.286452	2	0.134212	3 1 0 1 2 5	109 233 100 22 46 153	0 0 0 0 0 0
Node_6984	Node_6985	0.02941	Node_7152	0.286452	2	0.134212	3 1 0 1 2 5	109 233 100 22 46 153	0 0 0 0 0 0
Node_6983	Node_6984	0.02941	Node_7152	0.286452	2	0.134212	3 1 0 1 2 5	109 233 100 22 46 153	0 0 0 0 0 0
Node_6982	Node_6983	0.02941	Node_7152	0.286452	2	0.134212	3 1 0 1 2 5	109 233 100 22 46 153	0 0 0 0 0 0
Node_6981	Node_6982	0.02941	Node_7152	0.000000			2 1 0 1 0 1	109 233 100 22 46 153	1 0 0 0 2 4
Node_6959	Node_7021	0.2807	Node_7152	0.000000			1 1 1 0 2 2	109 233 100 22 46 153	0 0 0 0 0 0
Node_6958	Node_6959	0.2361	Node_7152	0.000000			1 1 1 0 2 1	109 233 100 22 46 153	0 0 0 0 0 0
Node_6956	Node_7022	0.2013	Node_7152	0.128662	3	0.071524	4 4 0 0 2 6	109 233 100 22 46 153	0 0 0 0 0 0
Node_6955	Node_6956	0.1322	Node_7152	0.159561	2	0.096770	4 3 0 0 2 6	109 233 100 22 46 153	0 0 0 0 0 0
Node_6954	Node_6955	0.1759	Node_7152	0.151698	2	0.096561	4 3 0 0 2 5	109 233 100 22 46 153	0 0 0 0 0 0
Node_6953	Node_6954	0.009886	Node_7152	0.000000			3 0 0 0 2 5	109 233 100 22 46 153	0 0 0 0 0 0
Node_6952	Node_6953	0.02162	Node_7152	0.000000			2 0 0 0 2 4	109 233 100 22 46 153	0 0 0 0 0 0
Node_6951	Node_6952	0.01972	Node_7152	0.000000			1 0 0 0 2 4	109 233 100 22 46 153	0 0 0 0 0 0
Node_6947	Node_7023	0.4136	Node_7152	0.000000			2 4 0 0 0 0	109 233 100 22 46 153	0 0 0 0 0 0
Node_6946	Node_6947	0.4136	Node_7152	0.000000			2 4 0 0 0 0	109 233 100 22 46 153	0 0 0 0 0 0
Node_6942	Node_7149	0.0002723	Node_7152	0.050611	3	0.015592	24 59 43 2 14 26	109 233 100 22 46 153	0 0 0 0 0 2
Node_6941	Node_6942	2.089e-08	Node_7152	0.168226	3	0.004430	9 28 38 1 4 15	109 233 100 22 46 153	0 0 0 0 0 0
Node_6940	Node_6941	0.02834	Node_6941	0.139580	3	0.054681	1 9 5 0 0 8	9 28 38 1 4 15	1 1 0 0 0 0
Node_6939	Node_6940	0.1161	Node_6941	0.218814	3	0.051005	1 7 2 0 0 6	9 28 38 1 4 15	0 0 3 0 0 1
Node_6938	Node_6939	0.318	Node_6941	0.000000			1 3 2 0 0 4	9 28 38 1 4 15	0 1 0 0 0 0
Node_6937	Node_6938	0.791	Node_6941	0.000000			1 3 2 0 0 2	9 28 38 1 4 15	0 0 0 0 0 0
Node_6934	Node_6941	0.02834	Node_6941	0.046473	2	0.027261	7 14 33 1 4 7	9 28 38 1 4 15	0 4 0 0 0 0
Node_6933	Node_6934	0.001497	Node_6941	0.052396	2	0.027645	7 13 33 1 4 7	9 28 38 1 4 15	0 0 0 0 0 0
Node_6932	Node_6933	6.047e-05	Node_6941	0.080825	2	0.047146	6 11 33 1 4 5	9 28 38 1 4 15	0 0 0 0 0 0
Node_6931	Node_6932	2.903e-08	Node_6941	0.202266	3	0.115274	4 7 33 1 4 1	9 28 38 1 4 15	0 1 0 0 0 1
Node_6929	Node_6932	0.03921	Node_6941	0.000000			2 3 0 0 0 3	9 28 38 1 4 15	0 0 0 0 0 0
Node_6928	Node_6942	0.01514	Node_7152	0.074281	5	0.044457	15 31 5 1 10 11	109 233 100 22 46 153	0 0 0 0 0 0
Node_6927	Node_6928	0.002533	Node_7152	0.199830	5	0.012929	6 8 4 0 10 7	109 233 100 22 46 153	0 0 0 0 0 0
Node_6924	Node_6928	0.002257	Node_7152	0.000000			0 1 0 0 0 0	109 233 100 22 46 153	9 22 1 1 0 4
Node_6923	Node_7150	0.01379	Node_7152	0.024873	3	0.003585	26 70 14 5 14 47	109 233 100 22 46 153	1 0 0 0 2 2
Node_6922	Node_6923	0.0004761	Node_7152	0.049554	3	0.011082	20 67 9 4 12 44	109 233 100 22 46 153	0 0 0 0 0 1
Node_6921	Node_6922	0.0004516	Node_7152	0.051469	3	0.013377	19 67 9 4 12 44	109 233 100 22 46 153	0 0 0 0 0 0
Node_6920	Node_6921	0.007702	Node_7152	0.056547	3	0.010479	15 46 5 2 10 26	109 233 100 22 46 153	0 0 0 0 0 0
Node_6919	Node_6920	0.007702	Node_7152	0.056547	3	0.010479	15 46 5 2 10 26	109 233 100 22 46 153	0 0 0 0 0 0
Node_6918	Node_6919	0.0405	Node_7152	0.052674	3	0.007732	13 37 4 2 8 20	109 233 100 22 46 153	0 0 0 0 0 0
Node_6917	Node_6918	0.2329	Node_7152	0.040131	3	0.007995	13 28 4 2 6 14	109 233 100 22 46 153	0 0 0 0 0 0
Node_6916	Node_6917	0.2333	Node_7152	0.054604	3	0.023930	11 21 3 2 5 9	109 233 100 22 46 153	0 0 0 0 0 0
Node_6915	Node_6916	0.2597	Node_7152	0.094320	5	0.054374	7 9 2 1 4 4	109 233 100 22 46 153	0 0 0 0 0 0
Node_6914	Node_6915	0.6777	Node_7152	0.076668	5	0.039619	4 8 2 1 3 3	109 233 100 22 46 153	0 0 0 0 0 1
Node_6913	Node_6914	0.386	Node_7152	0.116218	5	0.054831	3 6 2 1 3 2	109 233 100 22 46 153	0 0 0 0 0 0
Node_6912	Node_6913	0.386	Node_7152	0.116218	5	0.054831	3 6 2 1 3 2	109 233 100 22 46 153	0 0 0 0 0 0
Node_6911	Node_6912	0.386	Node_7152	0.116218	5	0.054831	3 6 2 1 3 2	109 233 100 22 46 153	0 0 0 0 0 0
Node_6910	Node_6911	0.2733	Node_7152	0.157716	5	0.066967	2 4 2 1 3 2	109 233 100 22 46 153	0 0 0 0 0 0
Node_6909	Node_6910	0.5654	Node_7152	0.000000			0 3 2 0 1 1	109 233 100 22 46 153	0 0 0 0 0 0
Node_6908	Node_6909	0.7161	Node_7152	0.000000			0 3 2 0 0 0	109 233 100 22 46 153	0 0 0 0 0 1
Node_6904	Node_6910	0.04706	Node_7152	0.000000			2 1 0 1 2 1	109 233 100 22 46 153	0 0 0 0 0 0
Node_6895	Node_6916	0.5281	Node_7152	0.053857	3	0.020085	4 12 1 1 1 5	109 233 100 22 46 153	0 0 0 0 0 0
Node_6894	Node_6895	0.5312	Node_7152	0.044659	3	0.015046	3 12 1 0 1 5	109 233 100 22 46 153	0 0 0 0 0 0
Node_6893	Node_6894	0.577	Node_7152	0.075828	6	0.023226	3 7 1 0 1 1	109 233 100 22 46 153	0 0 0 0 0 0
Node_6892	Node_6893	0.3256	Node_7152	0.000000			3 1 1 0 1 1	109 233 100 22 46 153	0 0 0 0 0 0
Node_6888	Node_6893	0.1183	Node_7152	0.000000			0 6 0 0 0 0	109 233 100 22 46 153	0 0 0 0 0 0
Node_6885	Node_6894	0.3369	Node_7152	0.000000			0 5 0 0 0 3	109 233 100 22 46 153	0 0 0 0 0 1
Node_6884	Node_6885	0.5456	Node_7152	0.000000			0 4 0 0 0 3	109 233 100 22 46 153	0 0 0 0 0 0
Node_6876	Node_6917	0.8966	Node_7152	0.025318	3	0.009357	2 7 1 0 1 5	109 233 100 22 46 153	0 0 0 0 0 0
Node_6875	Node_6876	0.9644	Node_7152	0.035443	2	0.023088	2 4 1 0 1 4	109 233 100 22 46 153	0 2 0 0 0 0
Node_6874	Node_6875	0.8188	Node_7152	0.000000			0 4 1 0 0 2	109 233 100 22 46 153	0 0 0 0 0 0
Node_6873	Node_6874	0.8188	Node_7152	0.000000			0 4 1 0 0 2	109 233 100 22 46 153	0 0 0 0 0 0
Node_6872	Node_6873	0.8188	Node_7152	0.000000			0 4 1 0 0 2	109 233 100 22 46 153	0 0 0 0 0 0
Node_6857	Node_6918	0.05613	Node_7152	0.158938	1	0.087485	0 9 0 0 2 6	109 233 100 22 46 153	0 0 0 0 0 0
Node_6856	Node_6857	0.2055	Node_7152	0.000000			0 2 0 0 1 3	109 233 100 22 46 153	0 1 0 0 1 0
Node_6846	Node_6857	0.3444	Node_7152	0.000000			0 6 0 0 0 3	109 233 100 22 46 153	0 0 0 0 0 0
Node_6845	Node_6846	0.4692	Node_7152	0.000000			0 4 0 0 0 3	109 233 100 22 46 153	0 1 0 0 0 0
Node_6844	Node_6919	0.6211	Node_7152	0.047924	3	0.022687	2 9 1 0 2 6	109 233 100 22 46 153	0 0 0 0 0 0
Node_6843	Node_6844	0.7669	Node_7152	0.000000			0 3 1 0 0 3	109 233 100 22 46 153	0 1 0 0 0 0
Node_6842	Node_6843	0.7298	Node_7152	0.000000			0 1 0 0 0 0	109 233 100 22 46 153	0 1 1 0 0 3
Node_6841	Node_6844	0.5091	Node_7152	0.095472	5	0.041423	2 5 0 0 2 3	109 233 100 22 46 153	0 0 0 0 0 0
Node_6840	Node_6841	0.4806	Node_7152	0.000000			0 4 0 0 1 1	109 233 100 22 46 153	0 0 0 0 0 0
Node_6838	Node_6921	0.1001	Node_7152	0.065838	6	0.038664	4 21 4 2 2 18	109 233 100 22 46 153	0 0 0 0 0 0
Node_6837	Node_6838	0.03887	Node_7152	0.115526	1	0.058317	1 14 2 0 1 13	109 233 100 22 46 153	0 0 0 0 0 0
Node_6836	Node_6837	0.02459	Node_7152	0.137020	1	0.043937	0 13 2 0 1 11	109 233 100 22 46 153	0 0 0 0 0 0
Node_6835	Node_6836	0.3404	Node_7152	0.079122	1	0.007669	0 9 2 0 1 5	109 233 100 22 46 153	0 0 0 0 0 0
Node_6834	Node_6835	0.3424	Node_7152	0.088721	1	0.023135	0 9 2 0 1 3	109 233 100 22 46 153	0 0 0 0 0 0
Node_6833	Node_6834	0.2565	Node_7152	0.096923	1	0.037935	0 8 2 0 1 2	109 233 100 22 46 153	0 1 0 0 0 0
Node_6832	Node_6833	0.3591	Node_7152	0.096923	1	0.037935	0 8 2 0 1 2	109 233 100 22 46 153	0 0 0 0 0 0
Node_6829	Node_6832	0.4477	Node_7152	0.000000			0 6 2 0 0 1	109 233 100 22 46 153	0 0 0 0 0 0
Node_6824	Node_6836	0.1283	Node_7152	0.000000			0 4 0 0 0 5	109 233 100 22 46 153	0 0 0 0 0 1
Node_6823	Node_6824	0.2403	Node_7152	0.000000			0 4 0 0 0 5	109 233 100 22 46 153	0 0 0 0 0 0
Node_6820	Node_6823	0.4005	Node_7152	0.000000			0 3 0 0 0 4	109 233 100 22 46 153	0 0 0 0 0 0
Node_6819	Node_6820	0.5787	Node_7152	0.000000			0 3 0 0 0 3	109 233 100 22 46 153	0 0 0 0 0 0
Node_6815	Node_6838	0.6345	Node_7152	0.069716	4	0.004523	3 7 2 2 1 5	109 233 100 22 46 153	0 0 0 0 0 0
Node_6814	Node_6815	0.3203	Node_7152	0.127600	4	0.010765	2 5 1 2 0 4	109 233 100 22 46 153	0 0 0 0 0 0
Node_6813	Node_6814	0.2702	Node_7152	0.145958	4	0.015956	2 4 1 2 0 4	109 233 100 22 46 153	0 0 0 0 0 0
Node_6812	Node_6813	0.9669	Node_7152	0.000000			1 3 1 0 0 3	109 233 100 22 46 153	0 0 0 0 0 0
Node_6811	Node_6812	1	Node_7152	0.000000			1 3 1 0 0 2	109 233 100 22 46 153	0 0 0 0 0 0
Node_6799	Node_6815	0.8559	Node_7152	0.000000			1 2 1 0 1 1	109 233 100 22 46 153	0 0 0 0 0 0
Node_6792	Node_6923	0.06592	Node_7152	0.192345	2	0.100985	6 3 5 1 2 2	109 233 100 22 46 153	0 0 0 0 0 0
Node_6791	Node_6792	0.06592	Node_7152	0.192345	2	0.100985	6 3 5 1 2 2	109 233 100 22 46 153	0 0 0 0 0 0
Node_6790	Node_6791	0.00582	Node_7152	0.301549	6	0.165683	6 3 5 1 2 0	109 233 100 22 46 153	0 0 0 0 0 0
Node_6784	Node_6790	0.02298	Node_7152	0.282740	6	0.168047	5 2 4 0 1 0	109 233 100 22 46 153	0 0 0 0 0 0
Node_6781	Node_7152	0.1514	Node_7152	0.025116	3	0.011124	17 41 27 6 5 29	109 233 100 22 46 153	0 0 0 0 0 0
Node_6780	Node_6781	0.108	Node_7152	0.029076	3	0.012085	16 39 27 6 5 28	109 233 100 22 46 153	0 0 0 0 0 1
Node_6779	Node_6780	0.1816	Node_7152	0.031580	3	0.017068	15 34 22 6 5 19	109 233 100 22 46 153	0 0 0 0 0 0
Node_6778	Node_6779	0.0597	Node_7152	0.046468	3	0.025953	14 33 22 6 5 15	109 233 100 22 46 153	0 0 0 0 0 0
Node_6777	Node_6778	0.06371	Node_7152	0.075486	3	0.039758	4 21 15 3 4 10	109 233 100 22 46 153	0 0 0 0 0 0
Node_6776	Node_6777	0.06893	Node_7152	0.074383	3	0.033057	4 21 15 2 4 9	109 233 100 22 46 153	0 0 0 0 0 0
Node_6775	Node_6776	0.04971	Node_7152	0.082047	3	0.037638	4 21 15 2 4 8	109 233 100 22 46 153	0 0 0 0 0 0
Node_6774	Node_6775	0.02478	Node_7152	0.137236	3	0.041600	3 14 14 2 2 5	109 233 100 22 46 153	0 2 0 0 0 1
Node_6773	Node_6774	0.004255	Node_7152	0.175826	3	0.036807	3 13 14 0 2 3	109 233 100 22 46 153	0 0 0 0 0 0
Node_6772	Node_6773	0.6059	Node_7152	0.048325	1	0.022778	1 8 4 0 1 3	109 233 100 22 46 153	0 1 0 0 0 0
Node_6771	Node_6772	0.7422	Node_7152	0.047258	1	0.024482	1 7 4 0 1 3	109 233 100 22 46 153	0 0 0 0 0 0
Node_6770	Node_6771	0.7628	Node_7152	0.049892	3	0.023817	1 6 4 0 1 3	109 233 100 22 46 153	0 0 0 0 0 0
Node_6769	Node_6770	0.7391	Node_7152	0.057576	3	0.024388	1 5 4 0 1 3	109 233 100 22 46 153	0 0 0 0 0 0
Node_6768	Node_6769	0.7945	Node_7152	0.000000			1 5 1 0 1 1	109 233 100 22 46 153	0 0 0 0 0 0
Node_6767	Node_6768	0.7945	Node_7152	0.000000			1 5 1 0 1 1	109 233 100 22 46 153	0 0 0 0 0 0
Node_6766	Node_6767	0.7945	Node_7152	0.000000			1 5 1 0 1 1	109 233 100 22 46 153	0 0 0 0 0 0
Node_6765	Node_6766	0.7945	Node_7152	0.000000			1 5 1 0 1 1	109 233 100 22 46 153	0 0 0 0 0 0
Node_6764	Node_6765	0.7004	Node_7152	0.000000			1 4 0 0 1 1	109 233 100 22 46 153	0 0 0 0 0 0
Node_6759	Node_6773	0.0004236	Node_7152	0.376120	3	0.078339	2 4 10 0 1 0	109 233 100 22 46 153	0 0 0 0 0 0
Node_6754	Node_6759	4.347e-05	Node_7152	0.474862	3	0.093597	1 2 9 0 1 0	109 233 100 22 46 153	0 0 1 0 0 0
Node_6751	Node_6775	0.6742	Node_7152	0.083989	5	0.019925	1 5 1 0 2 2	109 233 100 22 46 153	0 0 0 0 0 0
Node_6744	Node_6751	0.8971	Node_7152	0.000000			1 4 1 0 0 1	109 233 100 22 46 153	0 1 0 0 1 1
Node_6743	Node_6744	0.9756	Node_7152	0.000000			0 3 1 0 0 1	109 233 100 22 46 153	1 1 0 0 0 0
Node_6741	Node_6778	0.1475	Node_7152	0.096858	4	0.050997	8 11 7 3 1 4	109 233 100 22 46 153	2 1 0 0 0 1
Node_6740	Node_6741	0.5967	Node_7152	0.047410	1	0.017638	5 7 1 0 0 4	109 233 100 22 46 153	0 0 0 0 0 0
Node_6739	Node_6740	0.7582	Node_7152	0.037842	1	0.020006	4 7 1 0 0 3	109 233 100 22 46 153	0 0 0 0 0 1
Node_6738	Node_6739	0.7272	Node_7152	0.037842	1	0.020006	4 7 1 0 0 3	109 233 100 22 46 153	0 0 0 0 0 0
Node_6737	Node_6738	0.8692	Node_7152	0.021998	3	0.013092	3 6 1 0 0 3	109 233 100 22 46 153	0 1 0 0 0 0
Node_6735	Node_6737	0.9042	Node_7152	0.000000			2 3 1 0 0 2	109 233 100 22 46 153	0 3 0 0 0 0
Node_6734	Node_6741	0.001698	Node_7152	0.354174	4	0.196033	3 4 6 3 1 0	109 233 100 22 46 153	0 0 0 0 0 0
Node_6733	Node_6734	0.001698	Node_7152	0.354174	4	0.196033	3 4 6 3 1 0	109 233 100 22 46 153	0 0 0 0 0 0
Node_6732	Node_6733	0.0003191	Node_7152	0.472507	4	0.264766	2 2 6 3 1 0	109 233 100 22 46 153	0 0 0 0 0 0
Node_6731	Node_6732	4.473e-05	Node_7152	0.000000			2 0 4 3 0 0	109 233 100 22 46 153	0 0 0 0 0 0
Node_6730	Node_6731	4.473e-05	Node_7152	0.000000			2 0 4 3 0 0	109 233 100 22 46 153	0 0 0 0 0 0
Node_6728	Node_6779	0.3147	Node_7152	0.000000			0 1 0 0 0 3	109 233 100 22 46 153	1 0 0 0 0 1
Node_6717	Node_6780	0.116	Node_7152	0.122111	6	0.062959	1 5 5 0 0 9	109 233 100 22 46 153	0 0 0 0 0 0
Node_6716	Node_6717	0.2356	Node_7152	0.126663	3	0.055599	1 3 5 0 0 5	109 233 100 22 46 153	0 0 0 0 0 0
Node_6715	Node_6716	0.1712	Node_7152	0.167656	3	0.043488	1 2 5 0 0 3	109 233 100 22 46 153	0 0 0 0 0 1
Node_6714	Node_6715	0.1902	Node_7152	0.167656	3	0.043488	1 2 5 0 0 3	109 233 100 22 46 153	0 0 0 0 0 0
Node_6713	Node_6714	0.1902	Node_7152	0.167656	3	0.043488	1 2 5 0 0 3	109 233 100 22 46 153	0 0 0 0 0 0
Node_6712	Node_6713	0.6201	Node_7152	0.000000			1 2 3 0 0 3	109 233 100 22 46 153	0 0 0 0 0 0
Node_6711	Node_6712	0.6201	Node_7152	0.000000			1 2 3 0 0 3	109 233 100 22 46 153	0 0 0 0 0 0
Node_6710	Node_6711	0.6201	Node_7152	0.000000			1 2 3 0 0 3	109 233 100 22 46 153	0 0 0 0 0 0
Node_6708	Node_6710	0.6201	Node_7152	0.000000			0 1 3 0 0 0	109 233 100 22 46 153	1 1 0 0 0 3
Node_6701	Node_6717	0.3398	Node_7152	0.000000			0 2 0 0 0 4	109 233 100 22 46 153	0 0 0 0 0 0
Node_6694	Node_7153	1.615e-10	Node_7155	0.036954	4	0.020507	90 201 41 49 11 80	230 518 176 78 65 283	0 0 0 0 1 1
Node_6693	Node_6694	1.263e-10	Node_6694	0.018657	4	0.010460	68 141 35 49 3 43	90 201 41 49 11 80	0 0 0 0 0 0
Node_6692	Node_6693	0.2149	Node_6693	0.001570	6	0.000814	56 124 32 45 2 33	68 141 35 49 3 43	0 1 0 0 0 1
Node_6691	Node_6692	0.06668	Node_6693	0.002734	6	0.001456	54 120 32 45 2 31	68 141 35 49 3 43	0 0 0 0 0 0
Node_6690	Node_6691	0.05824	Node_6693	0.003624	4	0.002275	51 115 32 45 2 31	68 141 35 49 3 43	2 4 0 0 0 0
Node_6689	Node_6690	0.003281	Node_6693	0.007662	4	0.004279	49 102 32 45 2 28	68 141 35 49 3 43	0 1 0 0 0 0
Node_6688	Node_6689	0.02165	Node_6693	0.042816	4	0.016510	20 53 9 7 2 16	68 141 35 49 3 43	0 0 0 0 0 0
Node_6687	Node_6688	0.4521	Node_6693	0.027872	4	0.012268	16 32 8 6 1 12	68 141 35 49 3 43	0 0 0 0 0 0
Node_6686	Node_6687	0.3211	Node_6693	0.074099	6	0.046972	9 11 3 2 0 7	68 141 35 49 3 43	0 0 0 0 0 0
Node_6685	Node_6686	0.1229	Node_6693	0.127756	6	0.048936	4 10 0 2 0 7	68 141 35 49 3 43	0 0 0 0 0 0
Node_6684	Node_6685	0.4515	Node_6693	0.000000			2 3 0 2 0 3	68 141 35 49 3 43	0 0 0 0 0 0
Node_6678	Node_6685	0.2018	Node_6693	0.164623	6	0.097643	2 7 0 0 0 4	68 141 35 49 3 43	0 0 0 0 0 0
Node_6677	Node_6678	0.1314	Node_6693	0.000000			1 4 0 0 0 4	68 141 35 49 3 43	0 0 0 0 0 0
Node_6676	Node_6677	0.1436	Node_6693	0.000000			0 2 0 0 0 0	68 141 35 49 3 43	0 1 0 0 0 3
Node_6673	Node_6686	0.01082	Node_6693	0.000000			5 1 3 0 0 0	68 141 35 49 3 43	0 0 0 0 0 0
Node_6672	Node_6673	0.01082	Node_6693	0.000000			5 1 3 0 0 0	68 141 35 49 3 43	0 0 0 0 0 0
Node_6670	Node_6687	0.587	Node_6693	0.044153	5	0.013202	7 21 5 4 1 5	68 141 35 49 3 43	0 0 0 0 0 0
Node_6669	Node_6670	0.2103	Node_6693	0.085044	3	0.047580	4 16 0 2 0 4	68 141 35 49 3 43	0 0 0 0 0 0
Node_6668	Node_6669	0.3519	Node_6693	0.113861	4	0.067354	3 9 0 0 0 2	68 141 35 49 3 43	0 0 0 0 0 0
Node_6667	Node_6668	0.3945	Node_6693	0.000000			1 6 0 0 0 1	68 141 35 49 3 43	1 2 0 0 0 1
Node_6665	Node_6669	0.6408	Node_6693	0.000000			1 2 0 0 0 0	68 141 35 49 3 43	0 5 0 2 0 2
Node_6662	Node_6670	0.05157	Node_6693	0.247765	5	0.124011	3 5 5 2 1 1	68 141 35 49 3 43	0 0 0 0 0 0
Node_6661	Node_6662	0.006868	Node_6693	0.374468	5	0.218812	3 3 5 2 1 0	68 141 35 49 3 43	0 0 0 0 0 0
Node_6660	Node_6661	0.006868	Node_6693	0.374468	5	0.218812	3 3 5 2 1 0	68 141 35 49 3 43	0 0 0 0 0 0
Node_6659	Node_6660	0.006868	Node_6693	0.374468	5	0.218812	3 3 5 2 1 0	68 141 35 49 3 43	0 0 0 0 0 0
Node_6658	Node_6659	0.006868	Node_6693	0.374468	5	0.218812	3 3 5 2 1 0	68 141 35 49 3 43	0 0 0 0 0 0
Node_6656	Node_6688	0.02285	Node_6693	0.146003	2	0.092342	4 21 1 1 1 4	68 141 35 49 3 43	0 0 0 0 0 0
Node_6655	Node_6656	0.1706	Node_6693	0.102635	1	0.071116	2 14 1 1 0 4	68 141 35 49 3 43	0 1 0 0 0 0
Node_6654	Node_6655	0.0825	Node_6693	0.173388	1	0.087254	0 9 0 1 0 2	68 141 35 49 3 43	0 1 0 0 0 1
Node_6653	Node_6654	0.4077	Node_6693	0.000000			0 5 0 1 0 2	68 141 35 49 3 43	0 0 0 0 0 0
Node_6652	Node_6653	0.4077	Node_6693	0.000000			0 5 0 1 0 2	68 141 35 49 3 43	0 0 0 0 0 0
Node_6651	Node_6652	0.4021	Node_6693	0.000000			0 5 0 0 0 1	68 141 35 49 3 43	0 0 0 0 0 0
Node_6638	Node_6655	0.8833	Node_6693	0.000000			1 4 1 0 0 1	68 141 35 49 3 43	1 0 0 0 0 0
Node_6634	Node_6656	0.07427	Node_6693	0.000000			1 5 0 0 1 0	68 141 35 49 3 43	1 1 0 0 0 0
Node_6633	Node_6689	5.721e-08	Node_6693	0.064949	4	0.026650	29 48 23 38 0 12	68 141 35 49 3 43	0 1 0 0 0 0
Node_6632	Node_6633	0.3297	Node_6633	0.001472	1	0.000630	24 43 21 37 0 11	29 48 23 38 0 12	0 0 0 0 0 0
Node_6631	Node_6632	0.1256	Node_6633	0.003191	4	0.001693	23 40 21 37 0 11	29 48 23 38 0 12	0 0 0 0 0 0
Node_6630	Node_6631	0.05766	Node_6633	0.005278	4	0.002919	22 38 21 37 0 11	29 48 23 38 0 12	0 1 0 0 0 0
Node_6629	Node_6630	0.0202	Node_6633	0.006453	4	0.002990	22 36 21 37 0 10	29 48 23 38 0 12	0 0 0 0 0 0
Node_6628	Node_6629	0.002427	Node_6633	0.011870	2	0.003238	22 32 21 37 0 10	29 48 23 38 0 12	0 0 0 0 0 0
Node_6627	Node_6628	0.002427	Node_6633	0.013707	2	0.003264	22 31 21 37 0 10	29 48 23 38 0 12	0 1 0 0 0 0
Node_6626	Node_6627	0.0001493	Node_6633	0.024154	2	0.007379	20 26 18 37 0 8	29 48 23 38 0 12	0 1 0 0 0 0
Node_6625	Node_6626	1.209e-05	Node_6633	0.029736	4	0.010134	20 25 18 37 0 6	29 48 23 38 0 12	0 0 0 0 0 0
Node_6624	Node_6625	2.402e-06	Node_6633	0.037117	4	0.013245	19 23 18 37 0 6	29 48 23 38 0 12	0 0 0 0 0 0
Node_6623	Node_6624	0.009559	Node_6624	0.000000			1 2 0 0 0 2	19 23 18 37 0 6	0 0 0 0 0 0
Node_6622	Node_6623	0.009559	Node_6624	0.000000			1 2 0 0 0 2	19 23 18 37 0 6	0 0 0 0 0 0
Node_6621	Node_6622	0.009559	Node_6624	0.000000			1 2 0 0 0 2	19 23 18 37 0 6	0 0 0 0 0 0
Node_6619	Node_6624	0.009559	Node_6624	0.001467	6	0.000559	18 21 18 37 0 4	19 23 18 37 0 6	0 0 0 0 0 0
Node_6610	Node_6633	0.3297	Node_6633	0.101093	4	0.037687	5 4 2 1 0 1	29 48 23 38 0 12	0 1 0 0 0 0
Node_6609	Node_6610	0.4539	Node_6633	0.093549	4	0.043069	4 3 2 1 0 1	29 48 23 38 0 12	0 0 0 0 0 0
Node_6608	Node_6609	0.2416	Node_6633	0.000000			3 1 0 1 0 1	29 48 23 38 0 12	0 0 0 0 0 0
Node_6606	Node_6609	0.388	Node_6633	0.000000			1 1 2 0 0 0	29 48 23 38 0 12	0 1 0 0 0 0
Node_6604	Node_6690	0.09672	Node_6693	0.151479	4	0.096897	2 12 0 0 0 3	68 141 35 49 3 43	0 0 0 0 0 0
Node_6603	Node_6604	0.2014	Node_6693	0.000000			0 0 0 0 0 0	68 141 35 49 3 43	1 8 0 0 0 3
Node_6602	Node_6692	0.6046	Node_6693	0.000000			2 4 0 0 0 2	68 141 35 49 3 43	0 0 0 0 0 0
Node_6600	Node_6693	0.2149	Node_6693	0.127975	4	0.081468	10 12 3 1 1 7	68 141 35 49 3 43	2 4 0 3 0 2
Node_6599	Node_6600	0.05198	Node_6693	0.129799	5	0.070314	9 10 3 1 1 5	68 141 35 49 3 43	1 1 0 0 0 2
Node_6598	Node_6694	1.263e-10	Node_6694	0.139931	4	0.057485	22 60 6 0 8 37	90 201 41 49 11 80	0 0 0 0 0 0
Node_6597	Node_6598	0.053	Node_6598	0.004273	1	0.001464	16 55 6 0 6 35	22 60 6 0 8 37	0 0 0 0 0 0
Node_6596	Node_6597	0.7249	Node_6598	0.004026	3	0.000648	14 41 5 0 4 26	22 60 6 0 8 37	0 0 0 0 0 0
Node_6595	Node_6596	0.775	Node_6598	0.005107	3	0.000679	14 38 5 0 4 25	22 60 6 0 8 37	0 0 0 0 0 0
Node_6594	Node_6595	0.3021	Node_6598	0.023043	3	0.002963	8 26 5 0 3 18	22 60 6 0 8 37	0 0 0 0 0 1
Node_6593	Node_6594	0.2207	Node_6598	0.042523	3	0.020145	5 20 3 0 0 9	22 60 6 0 8 37	0 0 0 0 0 1
Node_6592	Node_6593	0.3129	Node_6598	0.017976	3	0.011102	3 13 1 0 0 6	22 60 6 0 8 37	2 4 1 0 0 0
Node_6591	Node_6592	0.6987	Node_6598	0.022583	3	0.010996	2 11 1 0 0 6	22 60 6 0 8 37	0 0 0 0 0 0
Node_6590	Node_6591	0.6834	Node_6598	0.041115	3	0.014793	2 9 1 0 0 3	22 60 6 0 8 37	0 0 0 0 0 0
Node_6589	Node_6594	0.1153	Node_6598	0.162646	2	0.057703	3 5 2 0 3 8	22 60 6 0 8 37	0 1 0 0 0 0
Node_6588	Node_6589	0.0814	Node_6598	0.161940	2	0.066062	3 5 2 0 3 7	22 60 6 0 8 37	0 0 0 0 0 0
Node_6587	Node_6588	0.007656	Node_6598	0.328464	2	0.133772	2 2 2 0 3 5	22 60 6 0 8 37	0 0 0 0 0 0
Node_6586	Node_6595	0.6961	Node_6598	0.021378	1	0.002554	6 11 0 0 1 6	22 60 6 0 8 37	0 1 0 0 0 0
Node_6585	Node_6586	0.5283	Node_6598	0.027906	1	0.009730	5 8 0 0 1 6	22 60 6 0 8 37	1 0 0 0 0 0
Node_6584	Node_6585	0.1515	Node_6598	0.000000			3 1 0 0 0 4	22 60 6 0 8 37	0 0 0 0 0 0
Node_6581	Node_6585	0.7847	Node_6598	0.047911	5	0.019036	2 6 0 0 1 2	22 60 6 0 8 37	0 1 0 0 0 0
Node_6580	Node_6597	0.6286	Node_6598	0.029780	1	0.008357	2 14 1 0 2 8	22 60 6 0 8 37	0 0 0 0 0 1
Node_6579	Node_6580	0.4313	Node_6598	0.042677	1	0.006022	1 12 1 0 1 7	22 60 6 0 8 37	0 0 0 0 0 1
Node_6578	Node_6579	0.6049	Node_6598	0.000000			0 4 0 0 0 2	22 60 6 0 8 37	0 2 0 0 0 0
Node_6577	Node_6579	0.6968	Node_6598	0.065931	3	0.034957	1 6 1 0 1 5	22 60 6 0 8 37	0 0 0 0 0 0
Node_6576	Node_6598	0.053	Node_6598	0.000000			2 3 0 0 2 2	22 60 6 0 8 37	4 2 0 0 0 0
Node_6575	Node_7154	0.4545	Node_7155	0.043704	3	0.030389	4 15 2 0 2 9	230 518 176 78 65 283	0 0 0 0 0 0
Node_6574	Node_6575	0.7199	Node_7155	0.018964	6	0.011912	3 9 2 0 1 6	230 518 176 78 65 283	0 0 0 0 1 0
Node_6573	Node_6574	0.9544	Node_7155	0.013688	5	0.005983	3 9 2 0 1 5	230 518 176 78 65 283	0 0 0 0 0 0
Node_6572	Node_6573	0.8097	Node_7155	0.000000			2 3 2 0 1 2	230 518 176 78 65 283	1 1 0 0 0 0
Node_6571	Node_6572	0.6322	Node_7155	0.000000			1 2 2 0 1 1	230 518 176 78 65 283	0 1 0 0 0 0
Node_6570	Node_6575	0.7319	Node_7155	0.000000			0 3 0 0 0 2	230 518 176 78 65 283	1 3 0 0 0 1
Node_6569	Node_7155	0.299	Node_7155	0.012647	3	0.004638	27 68 31 7 5 39	230 518 176 78 65 283	0 0 0 0 0 0
Node_6568	Node_6569	0.02132	Node_7155	0.041964	4	0.007243	17 47 19 0 4 28	230 518 176 78 65 283	0 0 0 0 0 0
Node_6567	Node_6568	0.01394	Node_7155	0.044907	4	0.011035	15 47 18 0 3 26	230 518 176 78 65 283	0 0 0 0 0 2
Node_6566	Node_6567	0.01765	Node_7155	0.046725	4	0.013304	14 45 18 0 3 26	230 518 176 78 65 283	0 0 0 0 0 0
Node_6565	Node_6566	0.1734	Node_7155	0.035040	4	0.009662	11 31 10 0 1 14	230 518 176 78 65 283	0 0 0 0 0 0
Node_6564	Node_6565	0.3115	Node_7155	0.030159	4	0.007511	9 26 9 0 1 13	230 518 176 78 65 283	1 0 0 0 0 0
Node_6563	Node_6564	0.381	Node_7155	0.029275	4	0.009105	8 22 9 0 1 11	230 518 176 78 65 283	0 0 0 0 0 1
Node_6562	Node_6563	0.3444	Node_7155	0.044981	3	0.026158	4 16 8 0 1 10	230 518 176 78 65 283	0 0 0 0 0 0
Node_6561	Node_6562	0.5374	Node_7155	0.044661	1	0.020608	2 11 5 0 1 7	230 518 176 78 65 283	0 0 0 0 0 0
Node_6554	Node_6561	0.59	Node_7155	0.048410	3	0.021655	2 10 5 0 1 4	230 518 176 78 65 283	0 0 0 0 0 0
Node_6553	Node_6554	0.2767	Node_7155	0.156440	3	0.064406	1 3 4 0 1 2	230 518 176 78 65 283	0 0 0 0 0 0
Node_6552	Node_6553	0.2767	Node_7155	0.000000			0 2 3 0 1 0	230 518 176 78 65 283	1 1 1 0 0 2
Node_6548	Node_6562	0.9119	Node_7155	0.028044	3	0.003496	2 5 3 0 0 3	230 518 176 78 65 283	0 0 0 0 0 0
Node_6547	Node_6548	0.9119	Node_7155	0.049385	3	0.008777	2 4 3 0 0 2	230 518 176 78 65 283	0 1 0 0 0 1
Node_6546	Node_6547	0.266	Node_7155	0.000000			1 1 3 0 0 1	230 518 176 78 65 283	1 0 0 0 0 1
Node_6542	Node_6563	0.6185	Node_7155	0.058486	1	0.022829	4 6 1 0 0 1	230 518 176 78 65 283	0 0 0 0 0 0
Node_6539	Node_6542	0.9522	Node_7155	0.000000			1 3 1 0 0 0	230 518 176 78 65 283	1 2 0 0 0 1
Node_6538	Node_6564	0.9168	Node_7155	0.000000			0 0 0 0 0 0	230 518 176 78 65 283	1 4 0 0 0 1
Node_6537	Node_6565	0.9517	Node_7155	0.000000			1 5 1 0 0 1	230 518 176 78 65 283	0 0 0 0 0 0
Node_6536	Node_6537	0.9517	Node_7155	0.000000			1 5 1 0 0 1	230 518 176 78 65 283	0 0 0 0 0 0
Node_6534	Node_6566	0.1503	Node_7155	0.093281	1	0.047484	2 14 8 0 2 12	230 518 176 78 65 283	1 0 0 0 0 0
Node_6533	Node_6534	0.06408	Node_7155	0.114746	1	0.062824	1 9 4 0 2 10	230 518 176 78 65 283	0 0 0 0 0 1
Node_6532	Node_6533	0.07839	Node_7155	0.131267	1	0.054510	0 7 3 0 2 5	230 518 176 78 65 283	0 1 1 0 0 2
Node_6531	Node_6532	0.2135	Node_7155	0.086268	1	0.018857	0 7 2 0 1 4	230 518 176 78 65 283	0 0 0 0 1 0
Node_6530	Node_6531	0.5311	Node_7155	0.000000			0 4 1 0 1 3	230 518 176 78 65 283	0 0 0 0 0 0
Node_6529	Node_6530	0.6	Node_7155	0.000000			0 4 1 0 1 2	230 518 176 78 65 283	0 0 0 0 0 0
Node_6528	Node_6529	0.5577	Node_7155	0.000000			0 2 1 0 1 1	230 518 176 78 65 283	0 1 0 0 0 1
Node_6520	Node_6534	0.3714	Node_7155	0.000000			1 2 2 0 0 1	230 518 176 78 65 283	0 3 2 0 0 0
Node_6518	Node_6569	0.2246	Node_7155	0.045418	3	0.017818	6 16 10 4 1 8	230 518 176 78 65 283	4 5 2 3 0 3
Node_6517	Node_6518	0.409	Node_7155	0.043885	3	0.005223	5 14 9 2 1 6	230 518 176 78 65 283	1 0 1 0 0 0
Node_6516	Node_6517	0.6709	Node_7155	0.046824	3	0.009413	5 12 8 2 1 5	230 518 176 78 65 283	0 0 0 0 0 1
Node_6515	Node_6516	0.6905	Node_7155	0.043472	3	0.011782	4 11 7 2 1 5	230 518 176 78 65 283	0 0 0 0 0 0
Node_6514	Node_6515	0.4851	Node_7155	0.091711	2	0.045038	2 5 4 2 1 5	230 518 176 78 65 283	0 0 0 0 0 0
Node_6513	Node_6514	0.02744	Node_7155	0.261723	2	0.055393	2 1 4 2 0 5	230 518 176 78 65 283	0 0 0 0 0 0
Node_6512	Node_6513	0.01141	Node_7155	0.343243	2	0.055060	2 0 3 2 0 4	230 518 176 78 65 283	0 0 0 0 0 0
Node_6511	Node_6512	0.02284	Node_7155	0.000000			1 0 2 2 0 3	230 518 176 78 65 283	0 0 0 0 0 0
Node_6507	Node_6511	0.02284	Node_7155	0.000000			1 0 2 2 0 3	230 518 176 78 65 283	0 0 0 0 0 0
Node_6496	Node_6515	0.3118	Node_7155	0.112284	6	0.022681	2 6 3 0 0 0	230 518 176 78 65 283	0 0 0 0 0 0
Node_6495	Node_6518	0.1323	Node_7155	0.000000			0 2 0 1 0 2	230 518 176 78 65 283	0 0 0 1 0 0
Node_6492	Node_8159	0.1338	Node_8159	0.034283	4	0.016225	10 47 7 6 1 31	622 2424 631 154 202 1433	0 0 0 0 0 1
Node_6491	Node_6492	0.149	Node_8159	0.033047	4	0.013911	10 47 7 6 1 29	622 2424 631 154 202 1433	0 0 0 0 0 2
Node_6490	Node_6491	0.2015	Node_8159	0.044084	4	0.018443	10 44 5 6 1 24	622 2424 631 154 202 1433	0 2 2 0 0 0
Node_6489	Node_6490	0.1902	Node_8159	0.044265	4	0.016513	9 34 4 5 1 21	622 2424 631 154 202 1433	0 0 0 0 0 0
Node_6488	Node_6489	0.04069	Node_8159	0.108470	4	0.038805	7 15 2 4 0 12	622 2424 631 154 202 1433	1 0 0 0 0 0
Node_6487	Node_6488	0.161	Node_8159	0.045480	4	0.008673	1 10 1 1 0 5	622 2424 631 154 202 1433	2 0 0 2 0 3
Node_6486	Node_6487	0.8112	Node_8159	0.012736	4	0.003993	1 7 1 0 0 4	622 2424 631 154 202 1433	0 1 0 1 0 0
Node_6485	Node_6486	0.8776	Node_8159	0.000000			1 1 1 0 0 1	622 2424 631 154 202 1433	0 2 0 0 0 0
Node_6479	Node_6486	0.7996	Node_8159	0.000000			0 2 0 0 0 3	622 2424 631 154 202 1433	0 2 0 0 0 0
Node_6478	Node_6489	0.4852	Node_8159	0.046060	4	0.029975	1 15 2 1 1 6	622 2424 631 154 202 1433	0 4 0 0 0 3
Node_6477	Node_6478	0.5317	Node_8159	0.102918	4	0.019988	0 6 1 1 0 3	622 2424 631 154 202 1433	0 2 0 0 0 0
Node_6476	Node_6477	0.8415	Node_8159	0.000000			0 4 1 0 0 1	622 2424 631 154 202 1433	0 0 0 0 0 0
Node_6475	Node_6478	0.8903	Node_8159	0.000000			1 4 1 0 1 2	622 2424 631 154 202 1433	0 3 0 0 0 1
Node_6474	Node_6490	0.6398	Node_8159	0.043666	6	0.012411	1 9 1 0 0 2	622 2424 631 154 202 1433	0 1 0 1 0 1
Node_6473	Node_6474	0.7084	Node_8159	0.000000			0 2 0 0 0 0	622 2424 631 154 202 1433	0 3 0 0 0 1
Node_6470	Node_6474	0.9028	Node_8159	0.000000			0 1 1 0 0 1	622 2424 631 154 202 1433	1 3 0 0 0 0
Node_6468	Node_8160	2.2e-16	Node_8163	0.120289	6	0.018342	22 141 16 5 6 188	657 2585 657 159 212 1648	0 0 0 0 0 2
Node_6467	Node_6468	0.8836	Node_6468	0.000862	4	0.000570	22 137 16 5 6 181	22 141 16 5 6 188	0 1 0 0 0 0
Node_6466	Node_6467	0.4543	Node_6468	0.001115	4	0.000627	18 131 14 5 6 174	22 141 16 5 6 188	0 0 0 0 0 0
Node_6465	Node_6466	0.3822	Node_6468	0.001587	4	0.000894	17 125 13 5 6 167	22 141 16 5 6 188	0 4 1 0 0 4
Node_6464	Node_6465	0.4978	Node_6468	0.002307	4	0.001272	17 120 12 5 6 154	22 141 16 5 6 188	0 3 0 0 0 4
Node_6463	Node_6464	0.7498	Node_6468	0.002417	5	0.001269	17 117 12 5 6 152	22 141 16 5 6 188	0 0 0 0 0 0
Node_6462	Node_6463	0.2567	Node_6468	0.007033	3	0.001783	9 62 3 1 3 87	22 141 16 5 6 188	0 1 0 0 0 3
Node_6461	Node_6462	0.333	Node_6468	0.012017	2	0.006857	7 59 3 1 3 63	22 141 16 5 6 188	0 2 0 0 0 5
Node_6460	Node_6461	0.007059	Node_6468	0.086943	2	0.025436	2 11 0 0 1 37	22 141 16 5 6 188	0 1 0 0 0 4
Node_6459	Node_6460	0.5816	Node_6468	0.038999	4	0.022855	0 7 0 0 0 13	22 141 16 5 6 188	0 0 0 0 0 3
Node_6458	Node_6459	0.7951	Node_6468	0.038067	4	0.020210	0 7 0 0 0 12	22 141 16 5 6 188	0 0 0 0 0 1
Node_6457	Node_6458	0.8308	Node_6468	0.038067	4	0.020210	0 7 0 0 0 12	22 141 16 5 6 188	0 0 0 0 0 0
Node_6456	Node_6457	0.7599	Node_6468	0.061892	4	0.031484	0 5 0 0 0 9	22 141 16 5 6 188	0 0 0 0 0 2
Node_6455	Node_6456	0.8208	Node_6468	0.079929	4	0.045850	0 4 0 0 0 9	22 141 16 5 6 188	0 0 0 0 0 0
Node_6454	Node_6455	0.8208	Node_6468	0.079929	4	0.045850	0 4 0 0 0 9	22 141 16 5 6 188	0 0 0 0 0 0
Node_6453	Node_6454	0.6111	Node_6468	0.000000			0 1 0 0 0 6	22 141 16 5 6 188	0 0 0 0 0 0
Node_6447	Node_6454	1	Node_6468	0.000000			0 2 0 0 0 3	22 141 16 5 6 188	0 1 0 0 0 0
Node_6441	Node_6460	0.04077	Node_6468	0.157070	2	0.036882	2 4 0 0 1 20	22 141 16 5 6 188	0 0 0 0 0 1
Node_6440	Node_6441	0.6026	Node_6468	0.000000			0 2 0 0 0 5	22 141 16 5 6 188	0 0 0 0 0 3
Node_6438	Node_6441	0.07103	Node_6468	0.277254	2	0.111536	2 1 0 0 0 8	22 141 16 5 6 188	0 1 0 0 1 4
Node_6437	Node_6438	0.4554	Node_6468	0.000000			1 1 0 0 0 4	22 141 16 5 6 188	0 0 0 0 0 0
Node_6436	Node_6461	0.0001294	Node_6468	0.122096	6	0.006494	5 46 3 1 2 21	22 141 16 5 6 188	0 1 0 0 0 1
Node_6435	Node_6436	0.001137	Node_6468	0.121762	6	0.008185	5 37 3 1 2 18	22 141 16 5 6 188	0 2 0 0 0 1
Node_6434	Node_6435	0.002849	Node_6468	0.334794	6	0.038187	3 16 1 1 0 3	22 141 16 5 6 188	0 3 0 0 0 2
Node_6433	Node_6462	0.005642	Node_6468	0.334024	2	0.018757	1 0 0 0 0 17	22 141 16 5 6 188	1 1 0 0 0 2
Node_6432	Node_6463	0.1397	Node_6468	0.026472	4	0.014687	8 54 9 4 3 62	22 141 16 5 6 188	0 0 0 0 0 0
Node_6431	Node_6432	0.4641	Node_6468	0.025172	4	0.012247	7 41 6 3 2 48	22 141 16 5 6 188	0 1 0 0 0 0
Node_6430	Node_6431	0.3192	Node_6468	0.037082	4	0.016246	5 34 5 3 2 39	22 141 16 5 6 188	0 0 0 0 0 0
Node_6429	Node_6430	0.1482	Node_6468	0.059791	4	0.030224	5 28 5 3 2 32	22 141 16 5 6 188	0 1 0 0 0 1
Node_6428	Node_6429	0.1219	Node_6468	0.081182	4	0.025320	4 18 3 3 1 25	22 141 16 5 6 188	0 0 0 0 0 0
Node_6427	Node_6428	0.3045	Node_6468	0.121347	6	0.072761	2 12 2 1 1 11	22 141 16 5 6 188	0 0 0 0 0 0
Node_6426	Node_6427	0.1042	Node_6468	0.199675	6	0.097889	1 11 2 1 1 7	22 141 16 5 6 188	0 0 0 0 0 0
Node_6425	Node_6428	0.1166	Node_6468	0.189421	4	0.069974	2 5 1 2 0 14	22 141 16 5 6 188	0 1 0 0 0 0
Node_6424	Node_6425	0.04759	Node_6468	0.000000			2 1 0 2 0 3	22 141 16 5 6 188	0 3 1 0 0 10
Node_6423	Node_6429	0.2499	Node_6468	0.159802	6	0.076490	1 10 2 0 1 7	22 141 16 5 6 188	0 0 0 0 0 0
Node_6422	Node_6423	0.5783	Node_6468	0.000000			0 6 0 0 0 1	22 141 16 5 6 188	1 2 1 0 0 4
Node_6421	Node_6430	1	Node_6468	0.087531	4	0.044278	0 5 0 0 0 6	22 141 16 5 6 188	0 0 0 0 0 0
Node_6420	Node_6421	1	Node_6468	0.000000			0 2 0 0 0 5	22 141 16 5 6 188	0 2 0 0 0 1
Node_6418	Node_6431	0.7928	Node_6468	0.111663	1	0.075796	2 5 1 0 0 9	22 141 16 5 6 188	0 2 0 0 0 0
Node_6417	Node_6418	0.6908	Node_6468	0.111663	1	0.075796	2 5 1 0 0 9	22 141 16 5 6 188	0 0 0 0 0 0
Node_6416	Node_6432	0.3011	Node_6468	0.127738	4	0.078705	1 10 2 1 1 11	22 141 16 5 6 188	0 2 1 0 0 3
Node_6415	Node_6416	0.4771	Node_6468	0.202309	5	0.098678	1 5 1 0 1 6	22 141 16 5 6 188	0 1 0 0 0 1
Node_6414	Node_6415	0.3931	Node_6468	0.234637	5	0.095302	1 4 0 0 1 5	22 141 16 5 6 188	0 0 0 0 0 0
Node_6413	Node_6414	0.6058	Node_6468	0.000000			1 2 0 0 0 3	22 141 16 5 6 188	0 0 0 0 0 0
Node_6409	Node_6465	0.3937	Node_6468	0.000000			0 1 1 0 0 5	22 141 16 5 6 188	0 1 0 0 0 4
Node_6407	Node_6466	0.6058	Node_6468	0.000000			1 1 0 0 0 1	22 141 16 5 6 188	0 1 0 0 0 2
Node_6406	Node_6467	0.08317	Node_6468	0.261640	1	0.133439	4 6 2 0 0 6	22 141 16 5 6 188	0 0 0 0 0 1
Node_6405	Node_6468	0.8836	Node_6468	0.000000			0 3 0 0 0 2	22 141 16 5 6 188	0 0 0 0 0 5
Node_6402	Node_8161	0.7927	Node_8163	0.029630	2	0.001755	3 8 3 0 0 8	657 2585 657 159 212 1648	0 0 0 0 0 1
Node_6401	Node_6402	0.7397	Node_8163	0.000000			0 1 0 0 0 2	657 2585 657 159 212 1648	2 4 0 0 0 3
Node_6397	Node_8162	0.1217	Node_8163	0.219048	2	0.106071	2 3 4 0 1 3	657 2585 657 159 212 1648	1 0 0 0 0 1
Node_6396	Node_6397	0.01925	Node_8163	0.000000			2 1 4 0 1 2	657 2585 657 159 212 1648	0 0 0 0 0 0
Node_6395	Node_6396	0.01925	Node_8163	0.000000			2 1 4 0 1 2	657 2585 657 159 212 1648	0 0 0 0 0 0
Node_6394	Node_6395	0.01925	Node_8163	0.000000			2 1 4 0 1 2	657 2585 657 159 212 1648	0 0 0 0 0 0
Node_6393	Node_6394	0.04712	Node_8163	0.000000			1 1 3 0 1 1	657 2585 657 159 212 1648	0 0 0 0 0 0
Node_6387	Node_6393	0.009162	Node_8163	0.000000			1 0 3 0 1 0	657 2585 657 159 212 1648	0 0 0 0 0 1
Node_6381	Node_8163	0.4447	Node_8163	0.000000			3 1 2 0 2 2	657 2585 657 159 212 1648	2 8 1 0 0 4
Node_6380	Node_8164	2.2e-16	Node_8164	0.018159	6	0.002823	758 3624 591 156 174 864	1415 6211 1248 315 386 2514	0 0 0 0 0 0
Node_6379	Node_6380	0.4164	Node_6380	0.000001	3	0.000000	756 3614 591 155 173 862	758 3624 591 156 174 864	0 0 0 0 0 0
Node_6378	Node_6379	0.006885	Node_6380	0.000009	4	0.000006	752 3585 588 151 170 860	758 3624 591 156 174 864	0 4 1 0 0 1
Node_6377	Node_6378	0.0001206	Node_6380	0.000592	2	0.000365	624 2797 489 126 149 657	758 3624 591 156 174 864	0 2 0 0 0 1
Node_6376	Node_6377	0.02294	Node_6380	0.002491	6	0.001115	232 1092 176 60 58 305	758 3624 591 156 174 864	3 6 2 0 1 1
Node_6375	Node_6376	0.04221	Node_6380	0.000000			2 2 0 0 2 1	758 3624 591 156 174 864	0 10 2 0 2 1
Node_6374	Node_6375	0.0222	Node_6380	0.000000			2 1 0 0 2 0	758 3624 591 156 174 864	0 1 0 0 0 1
Node_6373	Node_6376	0.01707	Node_6380	0.002544	6	0.001093	230 1078 174 60 54 302	758 3624 591 156 174 864	0 2 0 0 0 1
Node_6372	Node_6373	0.4215	Node_6380	0.014731	2	0.005967	15 70 17 2 3 23	758 3624 591 156 174 864	1 5 1 0 1 3
Node_6371	Node_6372	0.7358	Node_6380	0.000000			0 6 0 0 0 2	758 3624 591 156 174 864	0 0 0 0 0 0
Node_6370	Node_6371	0.7358	Node_6380	0.000000			0 6 0 0 0 2	758 3624 591 156 174 864	0 0 0 0 0 0
Node_6368	Node_6372	0.4809	Node_6380	0.017094	2	0.005453	14 63 16 2 3 21	758 3624 591 156 174 864	1 1 1 0 0 0
Node_6367	Node_6368	0.1424	Node_6380	0.075745	6	0.019907	4 25 5 0 2 14	758 3624 591 156 174 864	0 1 0 0 0 0
Node_6366	Node_6367	0.6015	Node_6380	0.050897	2	0.015054	2 9 1 0 0 4	758 3624 591 156 174 864	1 0 0 0 0 1
Node_6365	Node_6366	0.7068	Node_6380	0.087722	2	0.016559	2 7 1 0 0 4	758 3624 591 156 174 864	0 0 0 0 0 0
Node_6364	Node_6365	0.5731	Node_6380	0.114681	2	0.017431	2 6 1 0 0 4	758 3624 591 156 174 864	0 0 0 0 0 0
Node_6363	Node_6364	0.49	Node_6380	0.000000			1 2 0 0 0 0	758 3624 591 156 174 864	1 1 1 0 0 2
Node_6362	Node_6367	0.07866	Node_6380	0.123222	6	0.071128	1 16 4 0 2 9	758 3624 591 156 174 864	0 0 0 0 0 0
Node_6361	Node_6362	0.1728	Node_6380	0.109408	6	0.054528	1 12 3 0 1 7	758 3624 591 156 174 864	0 1 0 0 0 1
Node_6360	Node_6361	0.173	Node_6380	0.233901	2	0.065168	1 5 2 0 1 5	758 3624 591 156 174 864	0 1 0 0 0 0
Node_6359	Node_6361	0.7987	Node_6380	0.000000			0 6 1 0 0 2	758 3624 591 156 174 864	0 0 0 0 0 0
Node_6357	Node_6359	0.7132	Node_6380	0.000000			0 4 1 0 0 2	758 3624 591 156 174 864	0 1 0 0 0 0
Node_6356	Node_6357	0.4986	Node_6380	0.000000			0 3 0 0 0 2	758 3624 591 156 174 864	0 0 1 0 0 0
Node_6355	Node_6368	0.4528	Node_6380	0.034246	3	0.012785	10 37 11 2 1 7	758 3624 591 156 174 864	0 0 0 0 0 0
Node_6354	Node_6355	1	Node_6380	0.000000			1 4 0 0 0 1	758 3624 591 156 174 864	0 0 0 0 0 0
Node_6352	Node_6355	0.3077	Node_6380	0.056865	3	0.022189	9 32 11 2 1 5	758 3624 591 156 174 864	0 1 0 0 0 1
Node_6351	Node_6352	0.2138	Node_6380	0.060064	3	0.030552	9 31 10 2 1 4	758 3624 591 156 174 864	0 1 1 0 0 1
Node_6350	Node_6351	0.4598	Node_6380	0.127950	3	0.028442	1 8 4 0 0 1	758 3624 591 156 174 864	0 2 0 0 0 0
Node_6349	Node_6350	0.1668	Node_6380	0.212325	3	0.057261	0 6 4 0 0 1	758 3624 591 156 174 864	0 0 0 0 0 0
Node_6348	Node_6349	0.5196	Node_6380	0.000000			0 4 2 0 0 1	758 3624 591 156 174 864	0 0 0 0 0 0
Node_6347	Node_6351	0.2604	Node_6380	0.078234	2	0.049287	8 21 6 2 1 3	758 3624 591 156 174 864	0 0 0 0 0 0
Node_6346	Node_6347	0.2312	Node_6380	0.092757	4	0.059658	7 18 4 2 1 2	758 3624 591 156 174 864	0 0 0 0 0 0
Node_6345	Node_6346	0.4179	Node_6380	0.143610	4	0.061099	4 11 3 2 0 1	758 3624 591 156 174 864	0 3 0 0 0 1
Node_6344	Node_6346	0.1304	Node_6380	0.000000			3 4 1 0 1 0	758 3624 591 156 174 864	0 0 0 0 0 0
Node_6343	Node_6347	0.4758	Node_6380	0.000000			1 3 2 0 0 1	758 3624 591 156 174 864	0 0 0 0 0 0
Node_6342	Node_6343	0.6562	Node_6380	0.000000			1 3 1 0 0 1	758 3624 591 156 174 864	0 0 0 0 0 0
Node_6339	Node_6373	0.02253	Node_6380	0.002772	4	0.001530	214 1001 156 58 50 276	758 3624 591 156 174 864	0 2 0 0 0 0
Node_6338	Node_6339	0.6235	Node_6380	0.012853	5	0.005054	14 54 8 2 0 14	758 3624 591 156 174 864	0 0 0 0 0 0
Node_6337	Node_6338	0.9026	Node_6380	0.008655	2	0.005015	7 29 5 1 0 7	758 3624 591 156 174 864	1 0 0 0 0 0
Node_6336	Node_6337	0.9403	Node_6380	0.014569	1	0.009595	7 27 5 1 0 5	758 3624 591 156 174 864	0 1 0 0 0 1
Node_6335	Node_6336	0.4272	Node_6380	0.110978	3	0.061758	4 13 5 1 0 1	758 3624 591 156 174 864	0 1 0 0 0 1
Node_6334	Node_6335	0.2668	Node_6380	0.000000			2 2 3 0 0 0	758 3624 591 156 174 864	0 2 0 0 0 1
Node_6333	Node_6335	0.3656	Node_6380	0.000000			1 3 2 1 0 0	758 3624 591 156 174 864	1 6 0 0 0 0
Node_6332	Node_6338	0.9341	Node_6380	0.012043	4	0.006506	6 24 3 1 0 6	758 3624 591 156 174 864	0 1 0 0 0 1
Node_6331	Node_6332	0.974	Node_6380	0.024329	2	0.008725	3 11 1 0 0 3	758 3624 591 156 174 864	0 1 0 0 0 0
Node_6330	Node_6331	0.7579	Node_6380	0.000000			0 3 0 0 0 0	758 3624 591 156 174 864	1 1 0 0 0 2
Node_6329	Node_6331	0.9545	Node_6380	0.000000			0 3 0 0 0 0	758 3624 591 156 174 864	2 4 1 0 0 1
Node_6328	Node_6332	0.8846	Node_6380	0.000000			0 5 1 0 0 2	758 3624 591 156 174 864	3 7 1 1 0 1
Node_6323	Node_6339	0.01691	Node_6380	0.003147	4	0.001705	200 946 148 56 50 262	758 3624 591 156 174 864	0 1 0 0 0 0
Node_6322	Node_6323	0.3841	Node_6380	0.021437	3	0.003173	9 56 3 1 1 13	758 3624 591 156 174 864	0 0 0 0 0 0
Node_6321	Node_6322	0.4449	Node_6380	0.023656	3	0.001584	8 47 2 1 1 9	758 3624 591 156 174 864	0 0 0 0 0 0
Node_6320	Node_6321	0.5944	Node_6380	0.000000			1 6 0 0 0 3	758 3624 591 156 174 864	0 2 0 0 0 1
Node_6319	Node_6320	0.6159	Node_6380	0.000000			0 1 0 0 0 1	758 3624 591 156 174 864	0 3 0 0 0 1
Node_6317	Node_6321	0.5303	Node_6380	0.023700	3	0.009840	7 37 2 1 1 5	758 3624 591 156 174 864	0 2 0 0 0 0
Node_6316	Node_6317	0.9018	Node_6380	0.000000			0 7 0 0 0 1	758 3624 591 156 174 864	1 2 0 0 0 0
Node_6315	Node_6317	0.8363	Node_6380	0.029696	6	0.016417	6 27 2 1 1 3	758 3624 591 156 174 864	0 1 0 0 0 1
Node_6314	Node_6315	0.5852	Node_6380	0.078262	1	0.052499	0 9 0 0 0 3	758 3624 591 156 174 864	2 9 0 0 0 0
Node_6313	Node_6322	0.8285	Node_6380	0.070987	6	0.028768	1 8 1 0 0 4	758 3624 591 156 174 864	0 1 0 0 0 0
Node_6306	Node_6313	0.5757	Node_6380	0.000000			1 4 1 0 0 3	758 3624 591 156 174 864	0 0 0 0 0 0
Node_6302	Node_6306	0.759	Node_6380	0.000000			1 4 1 0 0 1	758 3624 591 156 174 864	0 0 0 0 0 1
Node_6294	Node_6323	0.01009	Node_6380	0.003672	4	0.001850	191 890 145 55 49 249	758 3624 591 156 174 864	0 0 0 0 0 0
Node_6293	Node_6294	0.0004443	Node_6380	0.010628	4	0.002815	96 516 70 41 23 137	758 3624 591 156 174 864	0 0 0 0 0 1
Node_6292	Node_6293	0.000452	Node_6380	0.010752	4	0.002869	96 516 69 41 23 136	758 3624 591 156 174 864	0 0 0 0 0 0
Node_6291	Node_6292	1.665e-12	Node_6380	0.072838	4	0.017487	43 208 27 37 18 71	758 3624 591 156 174 864	0 2 0 0 0 0
Node_6290	Node_6291	0.3355	Node_6291	0.000000			1 4 2 0 1 1	43 208 27 37 18 71	0 1 0 0 0 0
Node_6289	Node_6290	0.7289	Node_6291	0.000000			0 1 0 0 0 0	43 208 27 37 18 71	1 2 1 0 0 1
Node_6278	Node_6291	0.3355	Node_6291	0.000127	4	0.000058	42 203 25 37 17 70	43 208 27 37 18 71	0 0 0 0 0 0
Node_6277	Node_6278	0.3683	Node_6291	0.012964	3	0.009075	6 47 3 6 2 17	43 208 27 37 18 71	0 3 0 0 0 0
Node_6276	Node_6277	0.7992	Node_6291	0.039995	4	0.021545	2 10 1 0 1 4	43 208 27 37 18 71	0 1 0 0 0 0
Node_6275	Node_6276	0.5654	Node_6291	0.000000			0 0 0 0 0 1	43 208 27 37 18 71	2 6 0 0 1 0
Node_6274	Node_6277	0.4992	Node_6291	0.016971	1	0.010662	4 36 2 6 1 13	43 208 27 37 18 71	0 0 0 0 0 0
Node_6273	Node_6274	0.4602	Node_6291	0.019641	3	0.009556	4 29 1 6 1 11	43 208 27 37 18 71	0 2 0 0 0 1
Node_6272	Node_6273	0.6548	Node_6291	0.021462	4	0.011609	4 24 1 6 1 10	43 208 27 37 18 71	0 2 0 0 0 0
Node_6271	Node_6272	0.2727	Node_6291	0.059887	4	0.034589	4 17 0 6 1 9	43 208 27 37 18 71	0 1 0 0 0 0
Node_6270	Node_6271	0.8883	Node_6291	0.000000			0 4 0 0 0 2	43 208 27 37 18 71	0 0 0 0 0 0
Node_6269	Node_6271	0.188	Node_6291	0.105845	4	0.045856	4 11 0 6 1 6	43 208 27 37 18 71	0 2 0 0 0 1
Node_6268	Node_6269	0.2181	Node_6291	0.000000			1 2 0 3 0 2	43 208 27 37 18 71	0 1 0 0 0 0
Node_6267	Node_6269	0.5401	Node_6291	0.077842	2	0.029352	3 8 0 3 1 4	43 208 27 37 18 71	0 0 0 0 0 0
Node_6265	Node_6278	0.5677	Node_6291	0.002481	2	0.000967	36 153 22 31 15 53	43 208 27 37 18 71	0 0 0 0 0 0
Node_6264	Node_6265	5.522e-07	Node_6291	0.206729	2	0.093020	11 20 13 5 9 11	43 208 27 37 18 71	0 0 0 0 0 0
Node_6263	Node_6264	0.1366	Node_6264	0.031789	6	0.023181	4 14 5 1 5 8	11 20 13 5 9 11	0 0 0 0 0 0
Node_6262	Node_6263	0.1222	Node_6264	0.038817	1	0.022645	3 13 5 1 5 8	11 20 13 5 9 11	0 0 0 0 0 0
Node_6261	Node_6262	0.8325	Node_6264	0.000000			1 3 2 1 0 2	11 20 13 5 9 11	0 0 0 0 0 0
Node_6260	Node_6261	0.9127	Node_6264	0.000000			1 2 2 1 0 1	11 20 13 5 9 11	0 0 0 0 0 0
Node_6258	Node_6262	0.08534	Node_6264	0.087887	3	0.055740	2 10 2 0 5 6	11 20 13 5 9 11	0 0 1 0 0 0
Node_6257	Node_6258	0.4662	Node_6264	0.069152	5	0.028604	1 5 1 0 3 1	11 20 13 5 9 11	0 0 0 0 0 0
Node_6256	Node_6257	0.4662	Node_6264	0.069152	5	0.028604	1 5 1 0 3 1	11 20 13 5 9 11	0 0 0 0 0 0
Node_6253	Node_6258	0.2098	Node_6264	0.092423	6	0.030859	1 5 1 0 2 5	11 20 13 5 9 11	0 0 0 0 0 0
Node_6252	Node_6253	0.07316	Node_6264	0.099370	6	0.042520	1 5 1 0 0 4	11 20 13 5 9 11	0 0 0 0 0 1
Node_6251	Node_6252	0.4949	Node_6264	0.000000			1 4 0 0 0 2	11 20 13 5 9 11	0 0 1 0 0 1
Node_6248	Node_6265	0.006956	Node_6291	0.011969	3	0.005633	24 133 9 26 6 42	43 208 27 37 18 71	1 0 0 0 0 0
Node_6247	Node_6248	0.512	Node_6291	0.054604	6	0.008557	1 8 0 0 0 5	43 208 27 37 18 71	0 2 0 0 0 0
Node_6246	Node_6248	0.01816	Node_6291	0.018385	3	0.009028	23 122 7 26 5 36	43 208 27 37 18 71	0 1 2 0 1 1
Node_6245	Node_6246	0.1091	Node_6291	0.050877	6	0.027238	2 7 0 0 0 4	43 208 27 37 18 71	3 1 0 0 0 1
Node_6244	Node_6245	0.9211	Node_6291	0.000000			1 4 0 0 0 2	43 208 27 37 18 71	0 0 0 0 0 0
Node_6243	Node_6245	0.8272	Node_6291	0.000000			1 3 0 0 0 2	43 208 27 37 18 71	0 0 0 0 0 0
Node_6240	Node_6246	0.001172	Node_6291	0.020633	4	0.011738	18 111 7 26 5 31	43 208 27 37 18 71	0 3 0 0 0 0
Node_6239	Node_6240	0.5155	Node_6291	0.015028	2	0.007566	3 18 1 1 0 4	43 208 27 37 18 71	0 4 0 0 0 2
Node_6238	Node_6239	0.8445	Node_6291	0.000000			0 3 0 0 0 0	43 208 27 37 18 71	0 4 0 0 0 2
Node_6237	Node_6239	0.887	Node_6291	0.025249	1	0.008660	3 11 1 1 0 2	43 208 27 37 18 71	0 0 0 0 0 0
Node_6236	Node_6237	0.4663	Node_6291	0.000000			2 2 0 0 0 0	43 208 27 37 18 71	0 3 0 0 0 0
Node_6232	Node_6237	0.9883	Node_6291	0.000000			1 2 0 1 0 0	43 208 27 37 18 71	0 4 1 0 0 2
Node_6228	Node_6240	0.00343	Node_6291	0.026360	4	0.006095	15 86 6 25 5 25	43 208 27 37 18 71	0 3 0 0 0 0
Node_6227	Node_6228	1.586e-07	Node_6291	0.132349	4	0.027964	11 45 1 24 4 10	43 208 27 37 18 71	0 1 0 0 0 0
Node_6226	Node_6227	0.01792	Node_6227	0.008932	2	0.001024	11 36 0 24 4 9	11 45 1 24 4 10	0 0 0 0 0 0
Node_6225	Node_6226	0.09505	Node_6227	0.000000			0 7 0 0 0 1	11 45 1 24 4 10	1 3 0 0 0 1
Node_6224	Node_6226	0.0001783	Node_6227	0.041413	2	0.008393	10 25 0 24 4 6	11 45 1 24 4 10	0 1 0 0 0 1
Node_6223	Node_6224	3.223e-05	Node_6227	0.051814	2	0.008623	10 23 0 24 4 6	11 45 1 24 4 10	0 1 0 0 0 0
Node_6222	Node_6223	0.03302	Node_6227	0.277216	4	0.140321	2 6 0 0 0 4	11 45 1 24 4 10	0 0 0 0 0 0
Node_6221	Node_6222	0.2285	Node_6227	0.000000			2 4 0 0 0 2	11 45 1 24 4 10	0 1 0 0 0 0
Node_6219	Node_6227	0.01792	Node_6227	0.000000			0 9 1 0 0 0	11 45 1 24 4 10	0 0 0 0 0 1
Node_6218	Node_6219	0.02729	Node_6227	0.000000			0 5 1 0 0 0	11 45 1 24 4 10	0 2 0 0 0 0
Node_6208	Node_6228	0.04454	Node_6291	0.051396	4	0.019029	4 39 5 1 1 15	43 208 27 37 18 71	0 1 0 0 0 0
Node_6207	Node_6208	0.4168	Node_6291	0.082405	2	0.050554	0 15 1 0 1 2	43 208 27 37 18 71	1 2 0 0 0 2
Node_6206	Node_6207	0.2194	Node_6291	0.000000			0 3 1 0 1 0	43 208 27 37 18 71	0 5 0 0 0 0
Node_6204	Node_6208	0.1895	Node_6291	0.045730	6	0.023258	3 22 3 1 0 11	43 208 27 37 18 71	0 0 1 0 0 0
Node_6203	Node_6204	0.2418	Node_6291	0.046510	6	0.029207	2 22 3 1 0 10	43 208 27 37 18 71	0 0 0 0 0 0
Node_6202	Node_6203	0.9191	Node_6291	0.000000			0 6 0 1 0 1	43 208 27 37 18 71	0 1 0 0 0 1
Node_6201	Node_6202	0.9036	Node_6291	0.000000			0 6 0 1 0 1	43 208 27 37 18 71	0 0 0 0 0 0
Node_6197	Node_6203	0.2002	Node_6291	0.065821	4	0.037128	2 14 3 0 0 7	43 208 27 37 18 71	0 1 0 0 0 1
Node_6187	Node_6197	0.1718	Node_6291	0.089804	3	0.058182	1 12 3 0 0 7	43 208 27 37 18 71	0 0 0 0 0 0
Node_6186	Node_6187	0.6316	Node_6291	0.000000			0 1 0 0 0 1	43 208 27 37 18 71	0 2 1 0 0 1
Node_6185	Node_6187	0.4766	Node_6291	0.065741	3	0.039905	1 9 2 0 0 5	43 208 27 37 18 71	0 0 0 0 0 0
Node_6182	Node_6185	0.353	Node_6291	0.086523	3	0.044601	0 8 2 0 0 4	43 208 27 37 18 71	0 0 0 0 0 0
Node_6180	Node_6182	0.09909	Node_6291	0.000000			0 3 2 0 0 4	43 208 27 37 18 71	0 0 0 0 0 0
Node_6179	Node_6180	0.6316	Node_6291	0.000000			0 3 1 0 0 1	43 208 27 37 18 71	0 0 0 0 0 1
Node_6169	Node_6292	0.005084	Node_6380	0.014061	4	0.008291	53 306 42 4 5 65	758 3624 591 156 174 864	0 0 0 0 0 0
Node_6168	Node_6169	0.01207	Node_6380	0.012627	4	0.007175	52 293 42 4 5 63	758 3624 591 156 174 864	0 0 0 0 0 0
Node_6167	Node_6168	0.0236	Node_6380	0.064543	1	0.040134	3 46 2 0 0 13	758 3624 591 156 174 864	0 2 0 0 0 0
Node_6166	Node_6167	0.02542	Node_6380	0.072423	3	0.040029	3 43 1 0 0 12	758 3624 591 156 174 864	0 0 0 0 0 0
Node_6165	Node_6166	0.8848	Node_6380	0.025628	6	0.016375	1 12 1 0 0 1	758 3624 591 156 174 864	1 2 0 0 0 0
Node_6162	Node_6165	1	Node_6380	0.036039	4	0.019343	1 8 1 0 0 1	758 3624 591 156 174 864	0 0 0 0 0 0
Node_6161	Node_6162	0.7797	Node_6380	0.000000			1 3 0 0 0 0	758 3624 591 156 174 864	0 1 1 0 0 0
Node_6158	Node_6166	0.01074	Node_6380	0.121341	6	0.066461	1 27 0 0 0 11	758 3624 591 156 174 864	0 2 0 0 0 0
Node_6157	Node_6158	0.7692	Node_6380	0.076457	6	0.044181	1 7 0 0 0 3	758 3624 591 156 174 864	0 0 0 0 0 0
Node_6156	Node_6157	0.7277	Node_6380	0.000000			0 1 0 0 0 0	758 3624 591 156 174 864	0 4 0 0 0 2
Node_6155	Node_6158	0.02779	Node_6380	0.128031	1	0.071776	0 20 0 0 0 8	758 3624 591 156 174 864	0 0 0 0 0 0
Node_6154	Node_6155	0.3433	Node_6380	0.134388	6	0.055583	0 7 0 0 0 4	758 3624 591 156 174 864	0 0 0 0 0 0
Node_6153	Node_6154	0.3433	Node_6380	0.000000			0 6 0 0 0 4	758 3624 591 156 174 864	0 1 0 0 0 0
Node_6152	Node_6153	0.5216	Node_6380	0.000000			0 5 0 0 0 3	758 3624 591 156 174 864	0 0 0 0 0 0
Node_6147	Node_6155	0.3341	Node_6380	0.079736	1	0.041992	0 13 0 0 0 4	758 3624 591 156 174 864	0 0 0 0 0 0
Node_6146	Node_6147	0.5749	Node_6380	0.000000			0 5 0 0 0 3	758 3624 591 156 174 864	0 2 0 0 0 0
Node_6145	Node_6147	0.9079	Node_6380	0.000000			0 6 0 0 0 1	758 3624 591 156 174 864	0 0 0 0 0 0
Node_6136	Node_6168	0.09546	Node_6380	0.009198	4	0.005152	49 245 40 4 5 50	758 3624 591 156 174 864	0 0 0 0 0 0
Node_6135	Node_6136	0.7132	Node_6380	0.000000			0 4 1 0 0 1	758 3624 591 156 174 864	0 1 0 0 0 1
Node_6131	Node_6136	0.1054	Node_6380	0.008458	4	0.004868	48 230 39 4 5 47	758 3624 591 156 174 864	1 10 0 0 0 1
Node_6130	Node_6131	0.05026	Node_6380	0.056664	3	0.022701	16 43 16 1 1 11	758 3624 591 156 174 864	3 9 1 0 0 1
Node_6129	Node_6130	0.828	Node_6380	0.000000			1 5 0 0 0 0	758 3624 591 156 174 864	0 1 0 0 0 0
Node_6125	Node_6130	0.02185	Node_6380	0.074676	2	0.028663	15 37 16 1 1 11	758 3624 591 156 174 864	0 0 0 0 0 0
Node_6124	Node_6125	0.7594	Node_6380	0.090341	4	0.024654	2 8 1 1 0 2	758 3624 591 156 174 864	0 0 0 0 0 0
Node_6123	Node_6124	0.2758	Node_6380	0.000000			1 2 0 1 0 1	758 3624 591 156 174 864	1 2 0 0 0 0
Node_6122	Node_6124	0.8278	Node_6380	0.000000			0 2 1 0 0 1	758 3624 591 156 174 864	0 2 0 0 0 0
Node_6121	Node_6125	0.006126	Node_6380	0.107385	3	0.040584	13 29 15 0 1 9	758 3624 591 156 174 864	0 0 0 0 0 0
Node_6118	Node_6121	0.005552	Node_6380	0.115267	3	0.035626	12 28 15 0 1 7	758 3624 591 156 174 864	0 0 0 0 0 0
Node_6117	Node_6118	0.001612	Node_6380	0.188339	3	0.048170	9 19 14 0 1 4	758 3624 591 156 174 864	0 1 0 0 0 0
Node_6116	Node_6117	0.002513	Node_6380	0.209235	3	0.052336	7 15 12 0 1 3	758 3624 591 156 174 864	0 0 0 0 0 1
Node_6115	Node_6116	0.0006643	Node_6380	0.244063	3	0.067343	7 13 12 0 1 3	758 3624 591 156 174 864	0 0 0 0 0 0
Node_6114	Node_6117	0.3496	Node_6380	0.000000			0 0 0 0 0 0	758 3624 591 156 174 864	2 4 2 0 0 0
Node_6112	Node_6118	0.8587	Node_6380	0.061117	2	0.009971	3 8 1 0 0 3	758 3624 591 156 174 864	0 0 0 0 0 0
Node_6111	Node_6112	0.7725	Node_6380	0.069889	1	0.039682	3 8 0 0 0 2	758 3624 591 156 174 864	0 0 0 0 0 0
Node_6110	Node_6111	1	Node_6380	0.000000			1 4 0 0 0 0	758 3624 591 156 174 864	0 0 0 0 0 1
Node_6106	Node_6131	0.2029	Node_6380	0.010413	2	0.002622	28 178 22 3 4 35	758 3624 591 156 174 864	1 0 0 0 0 0
Node_6105	Node_6106	0.5982	Node_6380	0.019608	6	0.002952	4 23 2 0 0 2	758 3624 591 156 174 864	0 3 1 0 0 0
Node_6104	Node_6105	0.8037	Node_6380	0.027926	6	0.008602	3 15 1 0 0 1	758 3624 591 156 174 864	0 0 0 0 0 0
Node_6103	Node_6104	0.9545	Node_6380	0.000000			2 2 0 0 0 1	758 3624 591 156 174 864	0 5 1 0 0 0
Node_6102	Node_6104	0.7117	Node_6380	0.000000			1 6 0 0 0 0	758 3624 591 156 174 864	0 2 0 0 0 0
Node_6101	Node_6102	0.828	Node_6380	0.000000			1 2 0 0 0 0	758 3624 591 156 174 864	0 4 0 0 0 0
Node_6099	Node_6105	1	Node_6380	0.000000			1 6 0 0 0 0	758 3624 591 156 174 864	0 2 1 0 0 1
Node_6093	Node_6106	0.445	Node_6380	0.006004	2	0.002014	24 148 19 3 4 32	758 3624 591 156 174 864	0 4 0 0 0 1
Node_6092	Node_6093	0.3356	Node_6380	0.027431	1	0.017076	3 30 2 1 1 8	758 3624 591 156 174 864	0 9 0 0 0 1
Node_6091	Node_6092	0.5178	Node_6380	0.000000			1 6 0 1 0 1	758 3624 591 156 174 864	0 0 0 0 0 1
Node_6089	Node_6092	0.7265	Node_6380	0.024292	1	0.012143	2 23 2 0 1 6	758 3624 591 156 174 864	0 1 0 0 0 0
Node_6088	Node_6089	0.6808	Node_6380	0.045197	1	0.026483	1 16 2 0 1 5	758 3624 591 156 174 864	0 0 0 0 0 0
Node_6087	Node_6088	0.5511	Node_6380	0.080628	5	0.043903	1 10 2 0 1 4	758 3624 591 156 174 864	0 1 0 0 0 1
Node_6086	Node_6087	0.5359	Node_6380	0.124505	2	0.053342	1 7 2 0 1 3	758 3624 591 156 174 864	0 0 0 0 0 0
Node_6084	Node_6086	0.2974	Node_6380	0.000000			1 2 2 0 1 2	758 3624 591 156 174 864	0 3 0 0 0 1
Node_6082	Node_6084	0.08404	Node_6380	0.000000			1 2 1 0 1 2	758 3624 591 156 174 864	0 0 1 0 0 0
Node_6078	Node_6089	0.9657	Node_6380	0.000000			1 5 0 0 0 1	758 3624 591 156 174 864	0 2 0 0 0 0
Node_6077	Node_6078	1	Node_6380	0.000000			1 3 0 0 0 0	758 3624 591 156 174 864	0 1 0 0 0 1
Node_6068	Node_6093	0.8484	Node_6380	0.002662	4	0.001299	19 102 17 2 3 22	758 3624 591 156 174 864	2 7 0 0 0 1
Node_6067	Node_6068	0.4718	Node_6380	0.025740	6	0.008012	9 37 6 1 0 4	758 3624 591 156 174 864	0 2 0 0 0 0
Node_6066	Node_6067	0.6767	Node_6380	0.020409	6	0.009154	8 32 4 1 0 4	758 3624 591 156 174 864	0 1 0 0 0 0
Node_6065	Node_6066	0.3185	Node_6380	0.047227	6	0.020254	7 27 2 1 0 2	758 3624 591 156 174 864	0 2 0 0 0 0
Node_6064	Node_6065	0.1679	Node_6380	0.084063	1	0.048363	6 17 1 1 0 1	758 3624 591 156 174 864	1 1 0 0 0 0
Node_6063	Node_6064	0.3399	Node_6380	0.089830	4	0.046754	4 11 1 1 0 1	758 3624 591 156 174 864	1 0 0 0 0 0
Node_6062	Node_6063	0.5548	Node_6380	0.000000			2 5 1 1 0 1	758 3624 591 156 174 864	1 3 0 0 0 0
Node_6061	Node_6068	0.8148	Node_6380	0.008950	6	0.005166	10 62 11 1 3 18	758 3624 591 156 174 864	0 1 0 0 0 0
Node_6060	Node_6061	0.2455	Node_6380	0.139533	2	0.095458	2 10 0 1 1 5	758 3624 591 156 174 864	0 4 0 0 0 1
Node_6059	Node_6060	0.3426	Node_6380	0.000000			0 4 0 0 1 2	758 3624 591 156 174 864	1 0 0 0 0 0
Node_6058	Node_6060	0.3689	Node_6380	0.165729	4	0.072731	1 6 0 1 0 3	758 3624 591 156 174 864	0 0 0 0 0 0
Node_6057	Node_6058	0.4346	Node_6380	0.000000			1 5 0 1 0 2	758 3624 591 156 174 864	0 0 0 0 0 0
Node_6056	Node_6061	0.6158	Node_6380	0.016694	3	0.006898	8 47 11 0 2 12	758 3624 591 156 174 864	0 1 0 0 0 0
Node_6055	Node_6056	0.9729	Node_6380	0.049686	5	0.012961	2 11 1 0 1 3	758 3624 591 156 174 864	1 4 1 0 0 0
Node_6054	Node_6055	1	Node_6380	0.000000			1 4 1 0 0 1	758 3624 591 156 174 864	1 5 0 0 0 1
Node_6053	Node_6054	0.6562	Node_6380	0.000000			1 3 1 0 0 1	758 3624 591 156 174 864	0 0 0 0 0 0
Node_6049	Node_6056	0.5527	Node_6380	0.035519	3	0.014922	3 30 8 0 1 8	758 3624 591 156 174 864	2 2 1 0 0 1
Node_6048	Node_6049	0.5149	Node_6380	0.086170	1	0.050605	0 10 3 0 0 3	758 3624 591 156 174 864	0 1 0 0 0 0
Node_6047	Node_6048	0.426	Node_6380	0.000000			0 3 3 0 0 1	758 3624 591 156 174 864	0 4 0 0 0 0
Node_6046	Node_6049	0.8321	Node_6380	0.034501	3	0.015542	3 18 5 0 1 5	758 3624 591 156 174 864	0 1 0 0 0 0
Node_6045	Node_6046	0.3875	Node_6380	0.093034	2	0.053747	1 12 4 0 1 5	758 3624 591 156 174 864	0 0 0 0 0 0
Node_6044	Node_6045	0.7093	Node_6380	0.079883	5	0.038937	1 10 1 0 1 4	758 3624 591 156 174 864	0 2 0 0 0 0
Node_6043	Node_6044	0.6573	Node_6380	0.112077	5	0.060873	1 8 1 0 1 4	758 3624 591 156 174 864	0 2 0 0 0 0
Node_6042	Node_6043	0.1509	Node_6380	0.000000			0 4 1 0 1 2	758 3624 591 156 174 864	0 1 0 0 0 2
Node_6041	Node_6042	0.1837	Node_6380	0.000000			0 3 0 0 1 2	758 3624 591 156 174 864	0 0 1 0 0 0
Node_6039	Node_6294	0.04972	Node_6380	0.007618	2	0.001661	95 372 75 14 26 111	758 3624 591 156 174 864	0 2 0 0 0 0
Node_6038	Node_6039	0.4407	Node_6380	0.013432	2	0.001192	20 75 16 4 3 25	758 3624 591 156 174 864	2 1 1 0 0 1
Node_6037	Node_6038	0.9681	Node_6380	0.011653	3	0.003974	6 38 3 1 1 10	758 3624 591 156 174 864	1 1 1 0 0 0
Node_6036	Node_6037	0.8768	Node_6380	0.050656	5	0.020972	2 14 2 0 1 1	758 3624 591 156 174 864	2 8 0 1 0 2
Node_6035	Node_6037	0.5268	Node_6380	0.031539	6	0.014328	1 12 1 0 0 4	758 3624 591 156 174 864	1 4 0 0 0 3
Node_6034	Node_6035	0.5469	Node_6380	0.000000			0 4 1 0 0 2	758 3624 591 156 174 864	0 1 0 0 0 1
Node_6033	Node_6038	0.116	Node_6380	0.052443	2	0.004558	13 35 11 3 2 13	758 3624 591 156 174 864	0 1 1 0 0 2
Node_6032	Node_6033	0.0175	Node_6380	0.237416	2	0.051027	7 7 1 0 1 6	758 3624 591 156 174 864	0 0 0 0 0 0
Node_6029	Node_6032	0.009387	Node_6380	0.296752	2	0.046980	6 5 1 0 1 6	758 3624 591 156 174 864	0 0 0 0 0 0
Node_6028	Node_6029	0.008589	Node_6380	0.313000	2	0.043600	4 4 1 0 1 6	758 3624 591 156 174 864	1 0 0 0 0 0
Node_6027	Node_6028	0.008692	Node_6380	0.000000			2 2 0 0 0 4	758 3624 591 156 174 864	1 0 1 0 1 1
Node_6026	Node_6027	0.06361	Node_6380	0.000000			2 1 0 0 0 3	758 3624 591 156 174 864	0 1 0 0 0 1
Node_6025	Node_6033	0.2268	Node_6380	0.070414	3	0.021193	6 25 10 2 0 6	758 3624 591 156 174 864	0 3 0 1 1 1
Node_6024	Node_6025	0.03991	Node_6380	0.164093	3	0.056265	5 12 8 1 0 3	758 3624 591 156 174 864	0 0 0 0 0 0
Node_6023	Node_6024	0.15	Node_6380	0.157179	3	0.020956	2 9 6 0 0 2	758 3624 591 156 174 864	0 0 0 0 0 1
Node_6022	Node_6023	0.5217	Node_6380	0.138141	3	0.038632	1 7 4 0 0 2	758 3624 591 156 174 864	0 2 0 0 0 0
Node_6020	Node_6022	0.5701	Node_6380	0.000000			0 5 3 0 0 2	758 3624 591 156 174 864	1 1 0 0 0 0
Node_6019	Node_6024	0.04605	Node_6380	0.000000			3 3 2 1 0 0	758 3624 591 156 174 864	0 0 0 0 0 0
Node_6018	Node_6019	0.04417	Node_6380	0.000000			2 2 2 1 0 0	758 3624 591 156 174 864	0 0 0 0 0 0
Node_6017	Node_6018	0.08731	Node_6380	0.000000			2 2 1 1 0 0	758 3624 591 156 174 864	0 0 0 0 0 0
Node_6016	Node_6017	0.08731	Node_6380	0.000000			2 1 0 1 0 0	758 3624 591 156 174 864	0 1 1 0 0 0
Node_6015	Node_6025	0.7959	Node_6380	0.125410	4	0.042900	0 9 0 1 0 2	758 3624 591 156 174 864	1 4 2 0 0 1
Node_6014	Node_6015	0.3892	Node_6380	0.137470	4	0.044472	0 8 0 1 0 2	758 3624 591 156 174 864	0 0 0 0 0 0
Node_6012	Node_6014	0.8348	Node_6380	0.000000			0 6 0 0 0 1	758 3624 591 156 174 864	0 1 0 0 0 0
Node_6003	Node_6039	0.08869	Node_6380	0.008273	2	0.003443	73 296 58 10 23 85	758 3624 591 156 174 864	0 0 0 0 0 0
Node_6002	Node_6003	1.114e-06	Node_6380	0.119295	5	0.006874	12 73 15 2 19 20	758 3624 591 156 174 864	0 1 0 0 0 1
Node_5994	Node_5995	0.5125	Node_6002	0.000000			1 2 2 0 1 2	12 73 15 2 19 20	0 1 0 0 0 0
Node_5993	Node_5994	0.1104	Node_6002	0.000000			1 0 0 0 1 0	12 73 15 2 19 20	0 1 2 0 0 2
Node_5986	Node_5995	0.7737	Node_6002	0.003971	4	0.001763	11 66 11 2 18 18	12 73 15 2 19 20	0 0 1 0 0 0
Node_5985	Node_5986	0.2864	Node_6002	0.040610	4	0.026219	8 33 9 2 13 7	12 73 15 2 19 20	0 3 0 0 0 1
Node_5984	Node_5985	0.07665	Node_6002	0.052247	2	0.028264	7 28 8 2 13 7	12 73 15 2 19 20	0 0 0 0 0 0
Node_5982	Node_5984	0.05852	Node_6002	0.066431	2	0.029511	7 25 8 2 13 7	12 73 15 2 19 20	0 2 0 0 0 0
Node_5981	Node_5982	0.04047	Node_6002	0.081727	2	0.053867	4 19 7 1 10 3	12 73 15 2 19 20	0 0 1 0 0 0
Node_5980	Node_5981	0.9664	Node_6002	0.057633	4	0.026312	1 7 2 0 1 2	12 73 15 2 19 20	0 0 0 0 0 0
Node_5979	Node_5980	0.978	Node_6002	0.000000			0 5 1 0 1 1	12 73 15 2 19 20	0 1 0 0 0 0
Node_5978	Node_5979	1	Node_6002	0.000000			0 4 0 0 0 1	12 73 15 2 19 20	0 0 0 0 1 0
Node_5977	Node_5981	0.009691	Node_6002	0.166287	5	0.102486	3 12 5 1 9 1	12 73 15 2 19 20	0 0 0 0 0 0
Node_5976	Node_5977	0.3671	Node_6002	0.000000			1 4 2 0 0 0	12 73 15 2 19 20	0 0 0 0 0 0
Node_5975	Node_5977	0.00331	Node_6002	0.339522	2	0.155744	2 5 3 1 9 1	12 73 15 2 19 20	0 3 0 0 0 0
Node_5974	Node_5975	0.4124	Node_6002	0.000000			0 2 2 0 0 1	12 73 15 2 19 20	0 1 0 0 0 0
Node_5973	Node_5975	3.921e-06	Node_6002	0.610023	5	0.271782	2 2 1 1 9 0	12 73 15 2 19 20	0 0 0 0 0 0
Node_5971	Node_5986	0.1476	Node_6002	0.024974	3	0.009548	3 28 2 0 5 9	12 73 15 2 19 20	0 2 0 0 0 1
Node_5970	Node_5971	0.9652	Node_6002	0.026313	4	0.006467	1 10 1 0 2 3	12 73 15 2 19 20	0 1 0 0 0 0
Node_5969	Node_5970	1	Node_6002	0.000000			0 3 1 0 1 1	12 73 15 2 19 20	0 2 0 0 0 0
Node_5967	Node_5970	0.8774	Node_6002	0.000000			1 5 0 0 1 2	12 73 15 2 19 20	0 0 0 0 0 0
Node_5966	Node_5967	0.773	Node_6002	0.000000			1 3 0 0 1 2	12 73 15 2 19 20	0 1 0 0 0 0
Node_5964	Node_5966	0.4406	Node_6002	0.000000			1 3 0 0 0 2	12 73 15 2 19 20	0 0 0 0 0 0
Node_5963	Node_5964	0.4406	Node_6002	0.000000			1 3 0 0 0 2	12 73 15 2 19 20	0 0 0 0 0 0
Node_5961	Node_5971	0.612	Node_6002	0.033095	6	0.017975	2 16 1 0 3 6	12 73 15 2 19 20	0 1 0 0 0 0
Node_5960	Node_5961	0.8002	Node_6002	0.000000			0 4 1 0 0 1	12 73 15 2 19 20	0 4 0 0 1 2
Node_5959	Node_5961	0.6756	Node_6002	0.076884	4	0.052074	2 8 0 0 2 3	12 73 15 2 19 20	0 0 0 0 0 0
Node_5958	Node_5959	0.6756	Node_6002	0.076884	4	0.052074	2 8 0 0 2 3	12 73 15 2 19 20	0 0 0 0 0 0
Node_5957	Node_5958	0.6195	Node_6002	0.000000			2 5 0 0 1 1	12 73 15 2 19 20	0 0 0 0 0 0
Node_5956	Node_5958	0.6929	Node_6002	0.000000			0 3 0 0 1 2	12 73 15 2 19 20	0 0 0 0 0 0
Node_5951	Node_6003	0.03897	Node_6380	0.012601	5	0.006731	61 222 43 8 4 64	758 3624 591 156 174 864	0 0 0 0 0 0
Node_5950	Node_5951	0.3049	Node_6380	0.013117	5	0.005987	16 112 18 5 1 26	758 3624 591 156 174 864	0 0 0 0 0 0
Node_5949	Node_5950	0.7659	Node_6380	0.000000			0 6 1 0 0 2	758 3624 591 156 174 864	0 3 1 0 0 0
Node_5947	Node_5949	0.6205	Node_6380	0.000000			0 4 1 0 0 1	758 3624 591 156 174 864	0 0 0 0 0 1
Node_5945	Node_5950	0.4556	Node_6380	0.010617	5	0.004382	16 102 16 5 1 23	758 3624 591 156 174 864	0 1 0 0 0 1
Node_5944	Node_5945	0.6455	Node_6380	0.034679	4	0.017983	2 21 1 1 0 3	758 3624 591 156 174 864	0 0 0 0 0 0
Node_5938	Node_5944	0.6427	Node_6380	0.040499	4	0.018515	2 19 1 1 0 2	758 3624 591 156 174 864	0 0 0 0 0 0
Node_5937	Node_5938	0.7117	Node_6380	0.000000			1 4 0 0 0 0	758 3624 591 156 174 864	0 4 0 0 0 0
Node_5936	Node_5938	0.7995	Node_6380	0.068846	4	0.009956	1 10 1 1 0 2	758 3624 591 156 174 864	0 1 0 0 0 0
Node_5935	Node_5936	0.7904	Node_6380	0.079173	4	0.013486	1 9 1 1 0 2	758 3624 591 156 174 864	0 1 0 0 0 0
Node_5934	Node_5935	0.7884	Node_6380	0.079173	4	0.013486	1 9 1 1 0 2	758 3624 591 156 174 864	0 0 0 0 0 0
Node_5933	Node_5934	0.6864	Node_6380	0.117938	4	0.024941	1 7 1 1 0 1	758 3624 591 156 174 864	0 0 0 0 0 0
Node_5932	Node_5933	0.6864	Node_6380	0.117938	4	0.024941	1 7 1 1 0 1	758 3624 591 156 174 864	0 0 0 0 0 0
Node_5931	Node_5932	0.6864	Node_6380	0.117938	4	0.024941	1 7 1 1 0 1	758 3624 591 156 174 864	0 0 0 0 0 0
Node_5930	Node_5931	0.6001	Node_6380	0.000000			1 6 1 1 0 1	758 3624 591 156 174 864	0 0 0 0 0 0
Node_5929	Node_5930	0.3546	Node_6380	0.000000			0 4 1 1 0 1	758 3624 591 156 174 864	0 0 0 0 0 0
Node_5928	Node_5929	0.2408	Node_6380	0.000000			0 4 1 1 0 0	758 3624 591 156 174 864	0 0 0 0 0 0
Node_5900	Node_5945	0.6847	Node_6380	0.009249	5	0.004943	14 80 15 4 1 20	758 3624 591 156 174 864	0 1 0 0 0 0
Node_5899	Node_5900	0.8741	Node_6380	0.004869	2	0.000838	3 23 2 0 0 4	758 3624 591 156 174 864	0 1 0 0 0 0
Node_5898	Node_5899	0.9755	Node_6380	0.004265	1	0.001686	2 17 2 0 0 3	758 3624 591 156 174 864	0 1 0 0 0 0
Node_5897	Node_5898	0.6485	Node_6380	0.051840	1	0.026077	0 10 1 0 0 1	758 3624 591 156 174 864	0 2 0 0 0 0
Node_5896	Node_5897	0.7824	Node_6380	0.053680	1	0.030653	0 9 1 0 0 1	758 3624 591 156 174 864	0 1 0 0 0 0
Node_5895	Node_5896	0.8861	Node_6380	0.000000			0 7 1 0 0 1	758 3624 591 156 174 864	0 0 0 0 0 0
Node_5890	Node_5899	1	Node_6380	0.000000			1 5 0 0 0 1	758 3624 591 156 174 864	0 0 0 0 0 0
Node_5876	Node_5900	0.5623	Node_6380	0.018381	4	0.010615	11 56 13 4 1 15	758 3624 591 156 174 864	0 0 0 0 0 1
Node_5875	Node_5876	0.4371	Node_6380	0.061776	4	0.021489	3 20 4 2 0 2	758 3624 591 156 174 864	0 0 0 0 0 0
Node_5874	Node_5875	0.4362	Node_6380	0.079031	4	0.026092	3 16 4 2 0 2	758 3624 591 156 174 864	0 2 0 0 0 0
Node_5873	Node_5874	0.3211	Node_6380	0.104804	4	0.039117	3 13 4 2 0 2	758 3624 591 156 174 864	0 0 0 0 0 0
Node_5871	Node_5873	0.1395	Node_6380	0.167674	4	0.070799	1 10 4 2 0 2	758 3624 591 156 174 864	0 0 0 0 0 0
Node_5870	Node_5871	0.08726	Node_6380	0.212273	4	0.097583	1 8 4 2 0 2	758 3624 591 156 174 864	0 0 0 0 0 0
Node_5869	Node_5870	0.08726	Node_6380	0.212273	4	0.097583	1 8 4 2 0 2	758 3624 591 156 174 864	0 0 0 0 0 0
Node_5866	Node_5869	0.08784	Node_6380	0.271722	3	0.138376	1 5 4 1 0 1	758 3624 591 156 174 864	0 0 0 0 0 0
Node_5865	Node_5866	0.08784	Node_6380	0.324592	2	0.148708	1 4 4 1 0 1	758 3624 591 156 174 864	0 1 0 0 0 0
Node_5864	Node_5865	0.1681	Node_6380	0.000000			1 3 2 1 0 1	758 3624 591 156 174 864	0 0 0 0 0 0
Node_5847	Node_5876	0.6583	Node_6380	0.023258	2	0.009986	7 36 9 2 1 12	758 3624 591 156 174 864	1 0 0 0 0 1
Node_5846	Node_5847	0.6735	Node_6380	0.028465	2	0.010268	7 34 9 2 1 12	758 3624 591 156 174 864	0 1 0 0 0 0
Node_5845	Node_5846	0.3917	Node_6380	0.073929	1	0.043039	0 13 0 0 0 1	758 3624 591 156 174 864	0 0 0 0 0 0
Node_5843	Node_5845	0.5017	Node_6380	0.000000			0 9 0 0 0 0	758 3624 591 156 174 864	0 0 0 0 0 0
Node_5842	Node_5846	0.0857	Node_6380	0.072996	2	0.007347	7 21 7 2 1 10	758 3624 591 156 174 864	0 0 2 0 0 1
Node_5841	Node_5842	0.8285	Node_6380	0.089728	2	0.027216	1 6 2 0 0 2	758 3624 591 156 174 864	0 0 0 0 0 0
Node_5840	Node_5841	0.7579	Node_6380	0.000000			1 3 0 0 0 1	758 3624 591 156 174 864	0 1 0 0 0 1
Node_5838	Node_5842	0.1566	Node_6380	0.106178	2	0.012178	6 15 5 2 1 8	758 3624 591 156 174 864	0 0 0 0 0 0
Node_5837	Node_5838	0.3828	Node_6380	0.000000			1 3 0 0 0 2	758 3624 591 156 174 864	0 0 0 0 0 1
Node_5830	Node_5838	0.1383	Node_6380	0.133079	2	0.029184	5 12 5 2 1 5	758 3624 591 156 174 864	0 0 0 0 0 0
Node_5829	Node_5830	0.162	Node_6380	0.130378	2	0.045157	4 12 5 2 1 4	758 3624 591 156 174 864	0 0 0 0 0 1
Node_5828	Node_5829	0.6174	Node_6380	0.000000			1 6 2 0 0 0	758 3624 591 156 174 864	0 0 0 0 0 0
Node_5827	Node_5829	0.03698	Node_6380	0.242538	2	0.039232	3 5 2 1 1 4	758 3624 591 156 174 864	0 1 1 1 0 0
Node_5826	Node_5827	0.1226	Node_6380	0.230555	2	0.061821	2 5 2 1 1 3	758 3624 591 156 174 864	1 0 0 0 0 0
Node_5825	Node_5826	0.1089	Node_6380	0.280517	2	0.083890	2 4 2 1 1 2	758 3624 591 156 174 864	0 0 0 0 0 0
Node_5822	Node_5825	0.03923	Node_6380	0.000000			2 2 1 1 1 1	758 3624 591 156 174 864	0 0 0 0 0 0
Node_5821	Node_5822	0.02176	Node_6380	0.000000			1 1 1 1 1 0	758 3624 591 156 174 864	0 0 0 0 0 1
Node_5818	Node_5951	0.002015	Node_6380	0.038443	1	0.014670	45 110 25 3 3 38	758 3624 591 156 174 864	0 0 0 0 0 0
Node_5817	Node_5818	0.05067	Node_6380	0.170574	4	0.033428	1 8 1 2 0 3	758 3624 591 156 174 864	0 0 0 1 0 0
Node_5816	Node_5817	0.1082	Node_6380	0.000000			1 6 1 2 0 0	758 3624 591 156 174 864	0 1 0 0 0 0
Node_5814	Node_5816	0.0972	Node_6380	0.000000			1 5 1 2 0 0	758 3624 591 156 174 864	0 1 0 0 0 0
Node_5812	Node_5814	0.03852	Node_6380	0.000000			1 3 1 2 0 0	758 3624 591 156 174 864	0 0 0 0 0 0
Node_5802	Node_5818	7.664e-05	Node_6380	0.055162	1	0.025112	44 102 24 0 3 35	758 3624 591 156 174 864	0 0 0 0 0 0
Node_5801	Node_5802	0.06361	Node_6380	0.000000			2 2 0 0 0 4	758 3624 591 156 174 864	0 0 0 0 0 0
Node_5793	Node_5802	0.0002548	Node_6380	0.048888	1	0.022217	41 100 24 0 3 31	758 3624 591 156 174 864	1 0 0 0 0 0
Node_5792	Node_5793	0.8326	Node_6380	0.000000			1 6 0 0 0 0	758 3624 591 156 174 864	1 5 0 0 0 1
Node_5786	Node_5793	0.0001852	Node_6380	0.060305	1	0.028641	39 87 24 0 3 29	758 3624 591 156 174 864	0 2 0 0 0 1
Node_5785	Node_5786	0.04237	Node_6380	0.046138	2	0.027212	20 54 16 0 1 15	758 3624 591 156 174 864	0 1 0 0 0 0
Node_5783	Node_5785	0.03527	Node_6380	0.052401	2	0.027020	19 48 15 0 1 14	758 3624 591 156 174 864	1 3 0 0 0 1
Node_5782	Node_5783	0.2318	Node_6380	0.161142	2	0.046703	2 6 4 0 0 2	758 3624 591 156 174 864	1 0 0 0 0 0
Node_5779	Node_5782	0.1945	Node_6380	0.311869	2	0.054945	2 3 4 0 0 2	758 3624 591 156 174 864	0 2 0 0 0 0
Node_5778	Node_5779	0.06804	Node_6380	0.000000			2 2 3 0 0 2	758 3624 591 156 174 864	0 0 0 0 0 0
Node_5777	Node_5778	0.08187	Node_6380	0.000000			2 2 3 0 0 1	758 3624 591 156 174 864	0 0 0 0 0 0
Node_5776	Node_5777	0.08187	Node_6380	0.000000			2 2 3 0 0 1	758 3624 591 156 174 864	0 0 0 0 0 0
Node_5769	Node_5783	0.1662	Node_6380	0.039115	1	0.019142	16 42 11 0 1 12	758 3624 591 156 174 864	0 0 0 0 0 0
Node_5768	Node_5769	0.9181	Node_6380	0.075089	2	0.012577	2 6 1 0 0 2	758 3624 591 156 174 864	0 0 0 0 0 0
Node_5767	Node_5768	0.5369	Node_6380	0.000000			1 2 1 0 0 0	758 3624 591 156 174 864	1 1 0 0 0 1
Node_5762	Node_5769	0.2109	Node_6380	0.045312	2	0.019001	14 35 10 0 1 10	758 3624 591 156 174 864	0 1 0 0 0 0
Node_5761	Node_5762	0.3358	Node_6380	0.000000			2 3 2 0 0 1	758 3624 591 156 174 864	0 0 0 0 0 0
Node_5760	Node_5762	0.3996	Node_6380	0.042023	2	0.013847	12 30 8 0 1 9	758 3624 591 156 174 864	0 2 0 0 0 0
Node_5759	Node_5760	0.9116	Node_6380	0.038302	2	0.006113	3 11 3 0 0 3	758 3624 591 156 174 864	0 0 0 0 0 0
Node_5758	Node_5759	0.9152	Node_6380	0.089157	6	0.055203	1 8 2 0 0 0	758 3624 591 156 174 864	0 1 0 0 0 1
Node_5757	Node_5760	0.3577	Node_6380	0.057610	2	0.006465	7 17 5 0 1 6	758 3624 591 156 174 864	2 2 0 0 0 0
Node_5756	Node_5757	0.2089	Node_6380	0.000000			2 4 0 0 1 2	758 3624 591 156 174 864	1 0 1 0 0 0
Node_5755	Node_5756	0.1537	Node_6380	0.000000			2 2 0 0 1 0	758 3624 591 156 174 864	0 1 0 0 0 0
Node_5753	Node_5757	0.7541	Node_6380	0.043769	2	0.006334	4 13 4 0 0 4	758 3624 591 156 174 864	0 0 0 0 0 0
Node_5752	Node_5753	0.7442	Node_6380	0.000000			1 5 2 0 0 1	758 3624 591 156 174 864	0 0 0 0 0 0
Node_5751	Node_5752	0.7442	Node_6380	0.000000			0 5 2 0 0 1	758 3624 591 156 174 864	1 0 0 0 0 0
Node_5750	Node_5751	0.6018	Node_6380	0.000000			0 5 2 0 0 1	758 3624 591 156 174 864	0 0 0 0 0 0
Node_5749	Node_5750	0.6018	Node_6380	0.000000			0 4 1 0 0 1	758 3624 591 156 174 864	0 1 1 0 0 0
Node_5747	Node_5753	0.8226	Node_6380	0.066827	2	0.002398	3 8 2 0 0 3	758 3624 591 156 174 864	0 0 0 0 0 0
Node_5746	Node_5747	0.3496	Node_6380	0.000000			2 4 2 0 0 2	758 3624 591 156 174 864	0 0 0 0 0 1
Node_5744	Node_5746	0.09193	Node_6380	0.000000			1 1 2 0 0 2	758 3624 591 156 174 864	0 0 0 0 0 0
Node_5736	Node_5786	0.00869	Node_6380	0.092326	2	0.026676	19 32 8 0 2 14	758 3624 591 156 174 864	0 0 0 0 0 0
Node_5734	Node_5736	0.00869	Node_6380	0.092326	2	0.026676	19 32 8 0 2 14	758 3624 591 156 174 864	0 0 0 0 0 0
Node_5733	Node_5734	0.426	Node_6380	0.000000			1 2 1 0 0 2	758 3624 591 156 174 864	0 0 0 0 0 0
Node_5732	Node_5734	0.01508	Node_6380	0.091524	1	0.028509	18 30 7 0 2 12	758 3624 591 156 174 864	0 0 0 0 0 0
Node_5731	Node_5732	0.008416	Node_6380	0.104207	2	0.030947	18 28 7 0 2 12	758 3624 591 156 174 864	0 0 0 0 0 0
Node_5730	Node_5731	0.2992	Node_6380	0.149505	2	0.047931	2 7 1 0 1 5	758 3624 591 156 174 864	0 0 0 0 0 0
Node_5726	Node_5730	0.204	Node_6380	0.221458	2	0.052725	2 5 1 0 1 5	758 3624 591 156 174 864	0 1 0 0 0 0
Node_5721	Node_5726	0.235	Node_6380	0.196353	2	0.046003	2 5 1 0 1 4	758 3624 591 156 174 864	0 0 0 0 0 0
Node_5705	Node_5721	0.2945	Node_6380	0.000000			2 3 1 0 0 2	758 3624 591 156 174 864	0 0 0 0 0 1
Node_5701	Node_5705	0.4757	Node_6380	0.000000			2 3 1 0 0 0	758 3624 591 156 174 864	0 0 0 0 0 0
Node_5698	Node_5701	0.4757	Node_6380	0.000000			2 3 1 0 0 0	758 3624 591 156 174 864	0 0 0 0 0 0
Node_5685	Node_5731	0.008256	Node_6380	0.134066	1	0.026195	16 21 6 0 1 7	758 3624 591 156 174 864	0 0 0 0 0 0
Node_5684	Node_5685	0.7482	Node_6380	0.000000			3 5 1 0 0 1	758 3624 591 156 174 864	0 1 0 0 0 0
Node_5674	Node_5684	0.9493	Node_6380	0.000000			1 4 1 0 0 1	758 3624 591 156 174 864	0 0 0 0 0 0
Node_5661	Node_5685	0.009918	Node_6380	0.161841	2	0.045275	13 15 5 0 1 6	758 3624 591 156 174 864	0 0 0 0 0 0
Node_5660	Node_5661	0.06	Node_6380	0.177385	2	0.020828	6 8 5 0 0 4	758 3624 591 156 174 864	0 0 0 0 0 0
Node_5647	Node_5660	0.0833	Node_6380	0.200938	2	0.022025	5 6 4 0 0 3	758 3624 591 156 174 864	0 0 0 0 0 0
Node_5642	Node_5647	0.0833	Node_6380	0.200938	2	0.022025	5 6 4 0 0 3	758 3624 591 156 174 864	0 0 0 0 0 0
Node_5641	Node_5642	0.0833	Node_6380	0.200938	2	0.022025	5 6 4 0 0 3	758 3624 591 156 174 864	0 0 0 0 0 0
Node_5633	Node_5641	0.00596	Node_6380	0.415776	2	0.022002	4 2 4 0 0 3	758 3624 591 156 174 864	0 0 0 0 0 0
Node_5628	Node_5633	0.04201	Node_6380	0.000000			3 2 3 0 0 2	758 3624 591 156 174 864	0 0 0 0 0 0
Node_5624	Node_5628	0.426	Node_6380	0.000000			1 2 1 0 0 2	758 3624 591 156 174 864	0 0 0 0 0 0
Node_5620	Node_5661	0.02444	Node_6380	0.257150	1	0.088567	7 7 0 0 1 2	758 3624 591 156 174 864	0 0 0 0 0 0
Node_5601	Node_5620	0.03147	Node_6380	0.250795	1	0.035552	7 7 0 0 0 1	758 3624 591 156 174 864	0 0 0 0 0 0
Node_5600	Node_5601	0.03147	Node_6380	0.250795	1	0.035552	7 7 0 0 0 1	758 3624 591 156 174 864	0 0 0 0 0 0
Node_5596	Node_5600	0.01315	Node_6380	0.000000			6 3 0 0 0 1	758 3624 591 156 174 864	0 0 0 0 0 0
Node_5594	Node_5596	0.005505	Node_6380	0.000000			6 2 0 0 0 1	758 3624 591 156 174 864	0 0 0 0 0 0
Node_5591	Node_5594	0.005505	Node_6380	0.000000			6 2 0 0 0 1	758 3624 591 156 174 864	0 0 0 0 0 0
Node_5586	Node_5591	9.102e-05	Node_6380	0.000000			6 0 0 0 0 0	758 3624 591 156 174 864	0 0 0 0 0 0
Node_5574	Node_6377	1.313e-05	Node_6380	0.002783	6	0.001186	389 1699 311 66 90 351	758 3624 591 156 174 864	0 0 0 0 0 0
Node_5573	Node_5574	0.0003264	Node_6380	0.005788	6	0.000281	204 927 144 39 44 159	758 3624 591 156 174 864	0 0 0 0 0 0
Node_5572	Node_5573	0.0007108	Node_6380	0.005679	6	0.000367	197 894 137 38 41 154	758 3624 591 156 174 864	0 4 1 0 0 1
Node_5571	Node_5572	0.4442	Node_6380	0.003962	6	0.001337	71 319 60 12 15 62	758 3624 591 156 174 864	0 1 0 0 0 0
Node_5570	Node_5571	0.4741	Node_6380	0.004020	6	0.001825	69 305 59 12 15 61	758 3624 591 156 174 864	0 0 0 0 0 0
Node_5569	Node_5570	0.8824	Node_6380	0.008575	5	0.005733	7 34 6 1 0 6	758 3624 591 156 174 864	0 2 0 0 0 0
Node_5568	Node_5569	0.8446	Node_6380	0.015162	3	0.007357	6 28 6 1 0 5	758 3624 591 156 174 864	1 1 0 0 0 0
Node_5567	Node_5570	0.4879	Node_6380	0.006314	3	0.003236	61 252 53 10 15 54	758 3624 591 156 174 864	1 17 0 1 0 1
Node_5566	Node_5567	0.117	Node_6380	0.009576	3	0.005313	61 235 52 10 14 49	758 3624 591 156 174 864	0 1 1 0 0 0
Node_5565	Node_5566	0.3575	Node_6380	0.007160	1	0.003308	32 212 36 6 12 43	758 3624 591 156 174 864	0 0 0 0 0 0
Node_5564	Node_5565	0.3749	Node_6380	0.027541	5	0.014965	8 48 11 1 4 8	758 3624 591 156 174 864	0 3 1 0 0 0
Node_5563	Node_5565	0.7104	Node_6380	0.004845	1	0.001188	24 160 24 5 8 34	758 3624 591 156 174 864	0 1 0 0 0 1
Node_5562	Node_5563	0.393	Node_6380	0.027843	1	0.007666	4 46 10 1 2 11	758 3624 591 156 174 864	0 3 0 0 0 1
Node_5561	Node_5562	0.372	Node_6380	0.036723	1	0.015108	3 36 9 1 1 10	758 3624 591 156 174 864	0 5 0 0 1 0
Node_5560	Node_5563	0.8976	Node_6380	0.002221	3	0.001420	20 107 14 4 5 22	758 3624 591 156 174 864	0 4 0 0 1 0
Node_5559	Node_5560	0.9829	Node_6380	0.004250	4	0.002294	10 48 6 2 2 10	758 3624 591 156 174 864	1 1 0 0 0 0
Node_5558	Node_5559	0.9889	Node_6380	0.009013	2	0.004375	6 26 4 1 1 6	758 3624 591 156 174 864	2 17 1 0 1 4
Node_5557	Node_5560	0.9681	Node_6380	0.007646	5	0.003771	8 53 8 2 3 11	758 3624 591 156 174 864	1 5 0 0 0 1
Node_5556	Node_5557	0.877	Node_6380	0.016544	5	0.008694	8 45 7 2 3 7	758 3624 591 156 174 864	0 4 0 0 0 1
Node_5555	Node_5556	0.2443	Node_6380	0.078601	4	0.045502	1 25 2 2 1 3	758 3624 591 156 174 864	0 0 1 0 0 0
Node_5554	Node_5555	0.22	Node_6380	0.125290	4	0.072351	1 12 0 1 1 1	758 3624 591 156 174 864	0 3 0 0 0 0
Node_5553	Node_5554	0.1751	Node_6380	0.000000			1 6 0 0 1 0	758 3624 591 156 174 864	0 2 0 1 0 0
Node_5552	Node_5572	0.001499	Node_6380	0.009408	6	0.001980	126 572 76 26 26 91	758 3624 591 156 174 864	0 2 1 0 0 1
Node_5551	Node_5552	0.6695	Node_6380	0.027979	6	0.008583	4 25 2 0 1 9	758 3624 591 156 174 864	0 0 0 0 0 0
Node_5550	Node_5551	0.8757	Node_6380	0.029906	5	0.013872	2 16 2 0 1 5	758 3624 591 156 174 864	0 0 0 0 0 0
Node_5547	Node_5552	0.0002139	Node_6380	0.011618	6	0.001910	121 547 74 26 25 82	758 3624 591 156 174 864	1 0 0 0 0 0
Node_5546	Node_5547	0.00594	Node_6380	0.039458	1	0.022731	11 115 11 0 4 31	758 3624 591 156 174 864	0 0 1 0 0 0
Node_5545	Node_5546	0.01555	Node_6380	0.059651	1	0.032128	5 71 5 0 4 21	758 3624 591 156 174 864	2 6 0 0 0 0
Node_5544	Node_5545	0.07347	Node_6380	0.059583	6	0.036820	5 42 2 0 3 15	758 3624 591 156 174 864	0 8 1 0 0 1
Node_5543	Node_5544	0.5661	Node_6380	0.250502	2	0.074617	2 4 0 0 0 5	758 3624 591 156 174 864	1 10 0 0 0 0
Node_5542	Node_5543	0.4623	Node_6380	0.000000			2 1 0 0 0 2	758 3624 591 156 174 864	0 2 0 0 0 0
Node_5541	Node_5544	0.1226	Node_6380	0.069325	5	0.030555	2 26 2 0 3 8	758 3624 591 156 174 864	0 2 0 0 0 2
Node_5540	Node_5541	0.1087	Node_6380	0.099054	5	0.044828	2 21 1 0 3 8	758 3624 591 156 174 864	0 0 0 0 0 0
Node_5539	Node_5540	0.2716	Node_6380	0.083785	5	0.034485	2 15 1 0 2 6	758 3624 591 156 174 864	0 1 0 0 0 1
Node_5538	Node_5546	0.509	Node_6380	0.025105	1	0.007878	3 36 6 0 0 9	758 3624 591 156 174 864	1 2 0 0 0 1
Node_5537	Node_5538	0.7957	Node_6380	0.000000			1 6 0 0 0 3	758 3624 591 156 174 864	0 5 0 0 0 0
Node_5536	Node_5537	0.6294	Node_6380	0.000000			1 4 0 0 0 2	758 3624 591 156 174 864	0 1 0 0 0 1
Node_5534	Node_5538	0.5046	Node_6380	0.032698	3	0.013051	2 25 6 0 0 5	758 3624 591 156 174 864	0 0 0 0 0 1
Node_5533	Node_5534	0.3963	Node_6380	0.066855	1	0.031290	0 14 0 0 0 2	758 3624 591 156 174 864	0 0 0 0 0 0
Node_5532	Node_5533	0.7297	Node_6380	0.000000			0 7 0 0 0 2	758 3624 591 156 174 864	0 2 0 0 0 0
Node_5531	Node_5534	0.2394	Node_6380	0.157179	3	0.020956	2 9 6 0 0 2	758 3624 591 156 174 864	0 2 0 0 0 1
Node_5530	Node_5531	0.03132	Node_6380	0.244970	3	0.055590	2 8 6 0 0 0	758 3624 591 156 174 864	0 0 0 0 0 0
Node_5528	Node_5530	0.01582	Node_6380	0.359398	3	0.089879	2 5 6 0 0 0	758 3624 591 156 174 864	0 1 0 0 0 0
Node_5526	Node_5547	3.859e-08	Node_6380	0.027198	6	0.005456	110 432 62 26 21 51	758 3624 591 156 174 864	0 0 0 0 0 0
Node_5525	Node_5526	0.04211	Node_5526	0.018383	1	0.009114	21 129 20 3 4 18	110 432 62 26 21 51	0 0 0 0 0 0
Node_5524	Node_5525	0.0562	Node_5526	0.041223	6	0.025626	11 65 11 0 1 12	110 432 62 26 21 51	1 3 0 0 1 0
Node_5523	Node_5524	0.1745	Node_5526	0.038560	6	0.021571	6 37 7 0 1 7	110 432 62 26 21 51	0 3 0 0 0 1
Node_5522	Node_5523	0.484	Node_5526	0.107515	5	0.074060	1 11 3 0 1 2	110 432 62 26 21 51	4 22 3 0 0 3
Node_5521	Node_5524	0.7249	Node_5526	0.019200	6	0.008432	5 25 4 0 0 4	110 432 62 26 21 51	0 0 0 0 0 0
Node_5520	Node_5521	0.773	Node_5526	0.067950	3	0.036990	1 8 2 0 0 1	110 432 62 26 21 51	2 10 2 0 0 1
Node_5519	Node_5526	0.04211	Node_5526	0.003599	1	0.002264	89 302 42 23 17 33	110 432 62 26 21 51	0 1 0 0 0 0
Node_5518	Node_5519	0.01876	Node_5526	0.108308	6	0.056015	2 30 5 0 2 8	110 432 62 26 21 51	0 1 0 0 0 0
Node_5517	Node_5518	0.264	Node_5526	0.172077	6	0.098483	1 8 2 0 1 3	110 432 62 26 21 51	0 1 0 0 0 0
Node_5516	Node_5517	0.2475	Node_5526	0.000000			1 5 2 0 0 0	110 432 62 26 21 51	0 1 0 0 1 2
Node_5515	Node_5516	0.9172	Node_5526	0.000000			1 4 1 0 0 0	110 432 62 26 21 51	0 0 0 0 0 0
Node_5514	Node_5515	0.9172	Node_5526	0.000000			1 4 1 0 0 0	110 432 62 26 21 51	0 0 0 0 0 0
Node_5513	Node_5518	0.1181	Node_5526	0.097564	1	0.046446	1 21 3 0 1 5	110 432 62 26 21 51	0 0 0 0 0 0
Node_5510	Node_5513	0.214	Node_5526	0.077173	1	0.037381	1 17 3 0 1 3	110 432 62 26 21 51	0 0 0 0 0 1
Node_5508	Node_5510	0.3068	Node_5526	0.093746	6	0.055848	1 13 2 0 1 3	110 432 62 26 21 51	0 0 1 0 0 0
Node_5507	Node_5508	0.5071	Node_5526	0.102139	5	0.060127	1 10 2 0 1 2	110 432 62 26 21 51	0 0 0 0 0 0
Node_5505	Node_5519	0.0001568	Node_5526	0.013565	1	0.008874	70 221 22 19 10 20	110 432 62 26 21 51	17 50 15 4 5 5
Node_5504	Node_5505	0.06187	Node_5526	0.013518	4	0.008277	49 150 19 14 8 13	110 432 62 26 21 51	0 0 0 0 0 0
Node_5503	Node_5504	0.5069	Node_5526	0.008917	6	0.003667	39 126 17 8 5 9	110 432 62 26 21 51	3 6 1 1 2 3
Node_5502	Node_5503	0.3632	Node_5526	0.012111	6	0.006861	26 88 10 7 4 6	110 432 62 26 21 51	5 9 3 1 0 1
Node_5501	Node_5502	0.2559	Node_5526	0.019726	4	0.005094	10 38 4 4 2 4	110 432 62 26 21 51	8 21 2 3 0 0
Node_5500	Node_5501	0.9619	Node_5526	0.064936	5	0.043380	3 14 3 1 1 0	110 432 62 26 21 51	4 9 0 1 0 2
Node_5499	Node_5500	0.4876	Node_5526	0.082583	5	0.055783	2 13 3 1 1 0	110 432 62 26 21 51	0 0 0 0 0 0
Node_5498	Node_5499	0.4876	Node_5526	0.091912	5	0.061987	2 12 3 1 1 0	110 432 62 26 21 51	0 1 0 0 0 0
Node_5497	Node_5498	0.7015	Node_5526	0.000000			0 0 1 0 0 0	110 432 62 26 21 51	0 5 0 0 0 0
Node_5496	Node_5498	0.3579	Node_5526	0.158572	2	0.081587	2 7 2 1 1 0	110 432 62 26 21 51	0 0 0 0 0 0
Node_5495	Node_5496	0.2369	Node_5526	0.000000			1 3 1 0 1 0	110 432 62 26 21 51	0 1 1 0 0 0
Node_5494	Node_5505	0.1317	Node_5526	0.036918	3	0.011107	12 38 1 2 0 4	110 432 62 26 21 51	9 33 2 3 2 3
Node_5493	Node_5494	0.4625	Node_5526	0.028821	3	0.008948	8 32 1 2 0 4	110 432 62 26 21 51	0 0 0 0 0 0
Node_5492	Node_5493	0.5027	Node_5526	0.033849	3	0.017326	8 27 1 2 0 4	110 432 62 26 21 51	0 1 0 0 0 0
Node_5491	Node_5492	0.4155	Node_5526	0.055643	4	0.026348	4 19 0 2 0 2	110 432 62 26 21 51	0 0 0 0 0 0
Node_5490	Node_5492	0.6584	Node_5526	0.000000			4 3 1 0 0 2	110 432 62 26 21 51	0 5 0 0 0 0
Node_5489	Node_5490	0.09608	Node_5526	0.000000			4 1 0 0 0 2	110 432 62 26 21 51	0 2 1 0 0 0
Node_5488	Node_5489	0.01251	Node_5526	0.000000			3 1 0 0 0 1	110 432 62 26 21 51	1 0 0 0 0 1
Node_5483	Node_5574	0.001625	Node_6380	0.005380	3	0.002132	185 767 166 27 45 191	758 3624 591 156 174 864	0 5 1 0 1 1
Node_5482	Node_5483	0.009139	Node_6380	0.021002	1	0.012130	66 214 42 12 17 40	758 3624 591 156 174 864	0 7 0 0 0 1
Node_5481	Node_5482	0.3718	Node_6380	0.011018	4	0.004244	13 66 8 0 1 13	758 3624 591 156 174 864	1 6 0 0 0 1
Node_5480	Node_5481	0.403	Node_6380	0.025862	6	0.015947	5 41 7 0 0 5	758 3624 591 156 174 864	0 6 0 0 1 1
Node_5479	Node_5481	0.2556	Node_6380	0.061959	2	0.022673	5 12 1 0 0 5	758 3624 591 156 174 864	3 7 0 0 0 2
Node_5478	Node_5479	0.5815	Node_6380	0.063001	2	0.036689	2 8 0 0 0 3	758 3624 591 156 174 864	2 2 0 0 0 0
Node_5476	Node_5478	0.7274	Node_6380	0.000000			0 1 0 0 0 1	758 3624 591 156 174 864	2 4 0 0 0 1
Node_5475	Node_5482	1.562e-05	Node_6380	0.053177	2	0.036950	52 142 34 12 16 25	758 3624 591 156 174 864	0 0 0 0 0 1
Node_5474	Node_5475	1.643e-06	Node_6380	0.216283	4	0.101593	18 35 7 11 7 8	758 3624 591 156 174 864	0 5 1 0 0 0
Node_5473	Node_5474	0.1744	Node_5474	0.017813	4	0.009149	12 23 6 11 6 5	18 35 7 11 7 8	0 0 0 0 0 2
Node_5472	Node_5473	0.02095	Node_5474	0.000000			0 1 1 0 0 3	18 35 7 11 7 8	0 2 1 0 0 0
Node_5471	Node_5473	0.01023	Node_5474	0.043277	4	0.022902	12 19 4 11 6 2	18 35 7 11 7 8	0 1 0 0 0 0
Node_5470	Node_5471	0.000245	Node_5474	0.123307	4	0.013046	7 10 2 11 2 1	18 35 7 11 7 8	0 0 0 0 0 0
Node_5469	Node_5470	2.384e-06	Node_5474	0.235530	4	0.056119	7 6 1 11 2 0	18 35 7 11 7 8	0 0 0 0 0 0
Node_5468	Node_5471	0.1118	Node_5474	0.111269	5	0.049857	5 8 2 0 4 1	18 35 7 11 7 8	0 1 0 0 0 0
Node_5467	Node_5468	0.01412	Node_5474	0.301128	5	0.109221	4 2 1 0 4 0	18 35 7 11 7 8	0 1 0 0 0 0
Node_5466	Node_5468	0.6794	Node_5474	0.000000			1 5 1 0 0 1	18 35 7 11 7 8	0 0 0 0 0 0
Node_5463	Node_5475	0.002214	Node_6380	0.046250	1	0.032585	34 101 26 1 9 17	758 3624 591 156 174 864	0 1 0 0 0 0
Node_5462	Node_5463	0.8273	Node_6380	0.020893	6	0.011641	6 23 3 0 1 3	758 3624 591 156 174 864	0 0 1 0 0 0
Node_5461	Node_5462	0.5625	Node_6380	0.047896	5	0.023788	1 17 1 0 1 2	758 3624 591 156 174 864	0 1 0 0 0 0
Node_5460	Node_5461	0.4648	Node_6380	0.000000			0 2 0 0 0 1	758 3624 591 156 174 864	0 11 1 0 1 1
Node_5459	Node_5462	0.1295	Node_6380	0.272241	2	0.075613	5 4 2 0 0 1	758 3624 591 156 174 864	0 1 0 0 0 0
Node_5458	Node_5459	0.09333	Node_6380	0.000000			4 3 2 0 0 1	758 3624 591 156 174 864	0 0 0 0 0 0
Node_5456	Node_5463	0.003466	Node_6380	0.054662	1	0.038993	28 78 22 1 8 14	758 3624 591 156 174 864	0 0 0 0 0 0
Node_5455	Node_5456	0.5009	Node_6380	0.037605	6	0.000421	4 22 3 0 0 1	758 3624 591 156 174 864	0 0 0 0 0 0
Node_5454	Node_5455	0.2329	Node_6380	0.000000			4 6 0 0 0 0	758 3624 591 156 174 864	0 1 0 0 0 0
Node_5453	Node_5456	0.000971	Node_6380	0.081347	2	0.042365	24 56 19 1 8 13	758 3624 591 156 174 864	0 0 0 0 0 0
Node_5452	Node_5453	0.8165	Node_6380	0.015229	2	0.006925	9 32 7 0 1 8	758 3624 591 156 174 864	0 0 0 0 0 0
Node_5451	Node_5452	0.4399	Node_6380	0.185104	2	0.053828	3 5 3 0 0 1	758 3624 591 156 174 864	0 1 0 0 0 1
Node_5450	Node_5452	0.988	Node_6380	0.007542	2	0.003222	6 25 4 0 1 6	758 3624 591 156 174 864	0 1 0 0 0 0
Node_5447	Node_5450	0.5998	Node_6380	0.034668	6	0.010175	6 24 4 0 1 2	758 3624 591 156 174 864	0 0 0 0 0 0
Node_5446	Node_5447	0.3502	Node_6380	0.074140	1	0.021313	6 15 1 0 0 1	758 3624 591 156 174 864	0 0 0 0 0 0
Node_5445	Node_5446	1	Node_6380	0.000000			1 2 0 0 0 1	758 3624 591 156 174 864	0 2 0 0 0 0
Node_5444	Node_5446	0.2349	Node_6380	0.070517	6	0.024618	3 11 1 0 0 0	758 3624 591 156 174 864	2 0 0 0 0 0
Node_5443	Node_5444	0.7657	Node_6380	0.065956	6	0.028772	2 9 1 0 0 0	758 3624 591 156 174 864	0 0 0 0 0 0
Node_5442	Node_5443	0.7797	Node_6380	0.000000			1 4 0 0 0 0	758 3624 591 156 174 864	0 0 1 0 0 0
Node_5441	Node_5453	3.314e-05	Node_6380	0.212715	2	0.101119	14 23 12 1 7 5	758 3624 591 156 174 864	1 1 0 0 0 0
Node_5440	Node_5441	3.677e-05	Node_6380	0.257506	2	0.107157	12 17 9 1 7 5	758 3624 591 156 174 864	0 0 0 0 0 0
Node_5439	Node_5440	1.583e-05	Node_6380	0.320360	2	0.141447	11 13 6 1 7 4	758 3624 591 156 174 864	0 0 1 0 0 1
Node_5438	Node_5439	0.9657	Node_6380	0.000000			1 7 0 0 0 1	758 3624 591 156 174 864	0 0 0 0 0 0
Node_5437	Node_5438	1	Node_6380	0.000000			1 4 0 0 0 1	758 3624 591 156 174 864	0 0 0 0 0 0
Node_5436	Node_5439	3.543e-08	Node_6380	0.545216	2	0.193543	10 6 6 1 7 3	758 3624 591 156 174 864	0 0 0 0 0 0
Node_5435	Node_5436	0.4054	Node_5436	0.046156	4	0.029266	6 4 6 1 4 3	10 6 6 1 7 3	0 0 0 0 0 0
Node_5434	Node_5435	0.362	Node_5436	0.069570	3	0.028541	3 3 5 0 3 0	10 6 6 1 7 3	0 0 0 0 0 1
Node_5433	Node_5435	0.3514	Node_5436	0.000000			3 1 1 1 1 2	10 6 6 1 7 3	0 0 0 0 0 0
Node_5431	Node_5441	0.2867	Node_6380	0.170534	3	0.087291	2 6 3 0 0 0	758 3624 591 156 174 864	0 0 0 0 0 0
Node_5425	Node_5431	0.5035	Node_6380	0.000000			1 4 2 0 0 0	758 3624 591 156 174 864	0 0 0 0 0 0
Node_5419	Node_5483	0.001982	Node_6380	0.008362	3	0.003132	119 540 124 15 28 150	758 3624 591 156 174 864	0 6 0 0 0 0
Node_5418	Node_5419	0.3715	Node_6380	0.037839	2	0.009807	11 46 11 2 4 20	758 3624 591 156 174 864	2 15 2 0 1 3
Node_5417	Node_5418	0.1482	Node_6380	0.085318	2	0.037183	5 25 7 1 4 12	758 3624 591 156 174 864	1 4 2 0 0 0
Node_5416	Node_5417	0.08223	Node_6380	0.254782	5	0.099545	2 7 2 0 3 5	758 3624 591 156 174 864	1 5 0 0 0 2
Node_5415	Node_5417	0.3501	Node_6380	0.123518	2	0.052355	2 11 5 1 1 4	758 3624 591 156 174 864	0 2 0 0 0 1
Node_5414	Node_5415	0.2964	Node_6380	0.000000			0 4 1 0 1 2	758 3624 591 156 174 864	0 5 2 0 0 1
Node_5413	Node_5418	0.4954	Node_6380	0.089987	4	0.042284	2 9 1 1 0 4	758 3624 591 156 174 864	3 8 1 0 0 4
Node_5412	Node_5413	0.9106	Node_6380	0.000000			1 3 1 0 0 2	758 3624 591 156 174 864	0 2 0 0 0 0
Node_5409	Node_5419	0.00422	Node_6380	0.007310	3	0.002011	103 473 107 13 22 123	758 3624 591 156 174 864	3 6 4 0 1 4
Node_5408	Node_5409	0.662	Node_6380	0.053909	3	0.004689	2 14 5 0 0 3	758 3624 591 156 174 864	1 0 0 0 0 0
Node_5407	Node_5408	0.6166	Node_6380	0.039192	3	0.006884	2 13 4 0 0 3	758 3624 591 156 174 864	0 1 1 0 0 0
Node_5403	Node_5407	0.7476	Node_6380	0.068137	3	0.018917	2 12 4 0 0 1	758 3624 591 156 174 864	0 0 0 0 0 1
Node_5402	Node_5403	0.2697	Node_6380	0.095750	6	0.049851	2 10 3 0 0 0	758 3624 591 156 174 864	0 1 1 0 0 0
Node_5399	Node_5402	0.5976	Node_6380	0.000000			2 7 1 0 0 0	758 3624 591 156 174 864	0 0 1 0 0 0
Node_5398	Node_5399	0.7797	Node_6380	0.000000			1 0 0 0 0 0	758 3624 591 156 174 864	0 4 1 0 0 0
Node_5397	Node_5409	0.02716	Node_6380	0.006512	3	0.001899	100 459 102 13 22 120	758 3624 591 156 174 864	0 0 0 0 0 0
Node_5396	Node_5397	1.364e-05	Node_6380	0.152416	2	0.045433	17 38 23 7 4 14	758 3624 591 156 174 864	0 2 0 0 0 0
Node_5395	Node_5396	0.004612	Node_6380	0.275622	4	0.112854	5 10 2 4 2 3	758 3624 591 156 174 864	0 0 0 0 0 0
Node_5394	Node_5395	0.006589	Node_6380	0.291624	4	0.096128	5 9 1 4 1 3	758 3624 591 156 174 864	0 0 1 0 0 0
Node_5393	Node_5394	0.0003257	Node_6380	0.590987	4	0.214828	4 5 0 4 1 0	758 3624 591 156 174 864	0 0 0 0 0 1
Node_5392	Node_5393	0.0001321	Node_6380	0.634250	4	0.140459	3 4 0 4 0 0	758 3624 591 156 174 864	0 0 0 0 1 0
Node_5389	Node_5392	0.0002917	Node_6380	0.634250	4	0.140459	3 4 0 4 0 0	758 3624 591 156 174 864	0 0 0 0 0 0
Node_5380	Node_5389	5.412e-05	Node_6380	0.000000			0 2 0 4 0 0	758 3624 591 156 174 864	0 0 0 0 0 0
Node_5378	Node_5380	5.412e-05	Node_6380	0.000000			0 2 0 4 0 0	758 3624 591 156 174 864	0 0 0 0 0 0
Node_5371	Node_5396	4.427e-05	Node_6380	0.170534	3	0.053173	12 28 21 3 2 11	758 3624 591 156 174 864	0 0 0 0 0 0
Node_5370	Node_5371	2.772e-05	Node_6380	0.187587	3	0.057802	11 26 21 3 2 11	758 3624 591 156 174 864	1 1 0 0 0 0
Node_5368	Node_5370	8.82e-06	Node_6380	0.217826	2	0.061805	10 22 20 3 2 11	758 3624 591 156 174 864	0 2 1 0 0 0
Node_5364	Node_5366	0.8433	Node_5368	0.009546	5	0.005668	10 19 17 3 2 9	10 22 20 3 2 11	0 0 0 0 0 0
Node_5363	Node_5364	0.9693	Node_5368	0.000000			2 4 3 0 0 1	10 22 20 3 2 11	0 0 0 0 0 0
Node_5362	Node_5363	0.9618	Node_5368	0.000000			2 3 2 0 0 0	10 22 20 3 2 11	0 0 1 0 0 1
Node_5361	Node_5362	0.8955	Node_5368	0.000000			1 1 1 0 0 0	10 22 20 3 2 11	0 2 1 0 0 0
Node_5360	Node_5364	0.9398	Node_5368	0.019198	5	0.010932	8 15 14 3 2 8	10 22 20 3 2 11	0 0 0 0 0 0
Node_5359	Node_5360	0.6092	Node_5368	0.065137	5	0.033185	5 11 6 2 2 5	10 22 20 3 2 11	0 0 1 0 0 0
Node_5355	Node_5359	0.3423	Node_5368	0.107854	5	0.057566	4 9 4 2 2 4	10 22 20 3 2 11	0 0 1 0 0 0
Node_5354	Node_5355	0.4328	Node_5368	0.000000			1 1 2 0 1 1	10 22 20 3 2 11	0 0 0 0 0 0
Node_5353	Node_5354	0.4328	Node_5368	0.000000			1 1 2 0 1 0	10 22 20 3 2 11	0 0 0 0 0 1
Node_5349	Node_5355	0.1634	Node_5368	0.142740	3	0.056302	3 8 2 2 1 3	10 22 20 3 2 11	0 0 0 0 0 0
Node_5347	Node_5349	0.2151	Node_5368	0.152759	3	0.077473	3 6 2 2 1 3	10 22 20 3 2 11	0 0 0 0 0 0
Node_5346	Node_5347	0.07596	Node_5368	0.244742	3	0.140777	3 4 1 2 1 2	10 22 20 3 2 11	0 1 0 0 0 0
Node_5343	Node_5360	0.801	Node_5368	0.043371	2	0.010578	3 4 7 1 0 3	10 22 20 3 2 11	0 0 0 0 0 0
Node_5342	Node_5343	0.7033	Node_5368	0.000000			1 2 4 1 0 1	10 22 20 3 2 11	0 0 0 0 0 0
Node_5341	Node_5342	0.1911	Node_5368	0.000000			1 0 3 1 0 1	10 22 20 3 2 11	0 0 0 0 0 0
Node_5333	Node_5343	0.8833	Node_5368	0.000000			2 2 3 0 0 2	10 22 20 3 2 11	0 0 0 0 0 0
Node_5328	Node_5333	0.7478	Node_5368	0.000000			1 1 2 0 0 2	10 22 20 3 2 11	0 0 0 0 0 0
Node_5315	Node_5397	0.01739	Node_6380	0.007984	4	0.001649	83 417 79 6 18 106	758 3624 591 156 174 864	0 2 0 0 0 0
Node_5311	Node_5315	0.01655	Node_6380	0.008084	4	0.001775	82 416 79 6 18 106	758 3624 591 156 174 864	0 0 0 0 0 0
Node_5310	Node_5311	0.02382	Node_6380	0.031373	5	0.015871	23 110 24 1 11 19	758 3624 591 156 174 864	0 0 0 0 0 0
Node_5309	Node_5310	0.2794	Node_6380	0.062199	2	0.039043	9 24 7 0 2 4	758 3624 591 156 174 864	0 0 0 0 0 0
Node_5308	Node_5309	0.9712	Node_6380	0.000000			1 6 1 0 0 2	758 3624 591 156 174 864	0 0 0 0 0 0
[truncated: 622 more rows]
