# Supplementary material for: Episodic evolution of coadapted sets of amino acid sites in mitochondrial proteins
Source: PLoS Genet. 2021 Jan 25;17(1):e1008711. doi: 10.1371/journal.pgen.1008711 (PMC7861529; doi:10.1371/journal.pgen.1008711)
Supplement: S1 Data — (ZIP) [file pgen.1008711.s025.zip › data/results/site_groups_tests/cox2.G10.no_gaps.pos_cor2pcor.l90.n0.up0135.lp0500.louvain_modularity.groups_test.out]

Branch test: crosstab
Total number of tests: 4349
Number of sign. tests: 41
NodeID	PNodeID	p-value	RefNodeID	KLD	MaxSkewedGroupID	KLD_MSG_Model	GroupCounts:1 2 3 4 5 6	RefGropsFreqs:1 2 3 4 5 6	BranchGropsFreqs:1 2 3 4 5 6
Node_8699							9503 3413 12197 794 2034 224
Node_8698	Node_8699	2.2e-16	Node_8699	0.004611	2	0.000444	8720 2336 11569 651 1799 189	9503 3413 12197 794 2034 224	0 0 0 0 0 0
Node_8697	Node_8698	1.832e-11	Node_8698	0.000015	2	0.000001	8631 2274 11486 644 1787 186	8720 2336 11569 651 1799 189	15 6 12 1 4 0
Node_8696	Node_8697	2.2e-16	Node_8697	0.035594	3	0.004681	5073 1164 3745 308 732 92	8631 2274 11486 644 1787 186	4 1 2 0 2 0
Node_8695	Node_8696	2.2e-16	Node_8696	0.000598	1	0.000039	4504 954 3105 267 611 75	5073 1164 3745 308 732 92	5 1 1 0 0 0
Node_8694	Node_8695	0.815	Node_8695	0.000003	6	0.000002	4471 950 3080 266 605 75	4504 954 3105 267 611 75	0 0 1 0 0 0
Node_8693	Node_8694	0.9284	Node_8695	0.000005	6	0.000003	4404 937 3033 263 596 74	4504 954 3105 267 611 75	6 0 3 0 0 0
Node_8692	Node_8693	0.0585	Node_8695	0.000031	1	0.000013	4265 897 2910 247 561 70	4504 954 3105 267 611 75	0 0 1 0 0 0
Node_8691	Node_8692	0.2005	Node_8695	0.000025	5	0.000010	4193 884 2863 244 553 69	4504 954 3105 267 611 75	2 0 0 0 0 0
Node_8690	Node_8691	0.04321	Node_8695	0.000234	1	0.000139	3330 675 2226 202 437 61	4504 954 3105 267 611 75	2 0 0 0 0 0
Node_8689	Node_8690	0.001116	Node_8695	0.000498	1	0.000254	3139 616 2088 192 388 54	4504 954 3105 267 611 75	5 1 1 0 0 0
Node_8688	Node_8689	0.001733	Node_8695	0.000526	1	0.000273	3068 605 2033 189 379 54	4504 954 3105 267 611 75	2 0 1 0 1 0
Node_8687	Node_8688	0.001097	Node_8695	0.000585	1	0.000304	3023 595 1992 188 375 54	4504 954 3105 267 611 75	1 0 1 0 1 0
Node_8686	Node_8687	0.0008073	Node_8695	0.000598	1	0.000295	2986 590 1959 185 371 54	4504 954 3105 267 611 75	2 0 0 1 0 0
Node_8685	Node_8686	0.0002634	Node_8695	0.000758	1	0.000422	2898 567 1885 184 368 54	4504 954 3105 267 611 75	0 0 0 0 0 0
Node_8684	Node_8685	0.00134	Node_8695	0.000658	1	0.000290	2871 562 1865 176 366 53	4504 954 3105 267 611 75	2 0 2 0 0 0
Node_8683	Node_8684	0.001109	Node_8695	0.001212	6	0.000614	2187 427 1414 133 277 49	4504 954 3105 267 611 75	0 0 2 0 0 0
Node_8682	Node_8683	0.01523	Node_8695	0.001756	1	0.001060	1404 261 909 68 177 31	4504 954 3105 267 611 75	1 1 1 0 0 0
Node_8681	Node_8682	0.01764	Node_8695	0.002141	6	0.001158	1160 224 769 51 156 28	4504 954 3105 267 611 75	2 0 1 0 1 0
Node_8680	Node_8681	0.0339	Node_8695	0.002155	6	0.000918	1057 218 698 50 154 27	4504 954 3105 267 611 75	3 0 1 0 0 0
Node_8679	Node_8680	1.468e-06	Node_8695	0.011821	5	0.006316	587 149 402 37 120 22	4504 954 3105 267 611 75	2 0 2 0 0 0
Node_8678	Node_8679	5.57e-06	Node_8679	0.002306	1	0.000185	467 134 359 33 112 21	587 149 402 37 120 22	7 0 1 0 3 0
Node_8677	Node_8678	0.9655	Node_8678	0.000103	6	0.000032	446 129 344 32 107 21	467 134 359 33 112 21	11 1 7 1 3 0
Node_8676	Node_8677	0.8942	Node_8678	0.000124	6	0.000044	425 120 330 28 101 20	467 134 359 33 112 21	3 4 2 1 4 0
Node_8675	Node_8676	0.4264	Node_8678	0.000464	6	0.000168	389 113 308 25 92 20	467 134 359 33 112 21	0 0 0 0 0 0
Node_8674	Node_8675	0.7853	Node_8678	0.000401	6	0.000190	359 106 284 23 88 18	467 134 359 33 112 21	2 0 0 0 0 0
Node_8673	Node_8674	0.3631	Node_8678	0.001394	1	0.000727	295 90 244 18 77 16	467 134 359 33 112 21	0 0 0 0 0 0
Node_8672	Node_8673	0.8386	Node_8678	0.001159	2	0.000675	158 49 125 9 34 6	467 134 359 33 112 21	1 2 1 0 2 0
Node_8671	Node_8672	0.4952	Node_8678	0.006115	5	0.003529	106 37 89 5 20 4	467 134 359 33 112 21	4 1 3 0 2 1
Node_8670	Node_8671	0.5691	Node_8678	0.011020	5	0.004143	73 21 63 3 11 4	467 134 359 33 112 21	8 5 7 1 3 0
Node_8669	Node_8670	0.5248	Node_8678	0.019296	5	0.008319	41 12 34 2 5 3	467 134 359 33 112 21	8 2 4 0 1 0
Node_8668	Node_8669	0.7837	Node_8678	0.146362	1	0.052808	3 3 7 0 0 0	467 134 359 33 112 21	7 2 5 1 3 0
Node_8667	Node_8668	0.3043	Node_8678	0.000000			0 1 3 0 0 0	467 134 359 33 112 21	3 2 4 0 0 0
Node_8666	Node_8669	0.1918	Node_8678	0.067401	6	0.014912	22 5 13 1 2 3	467 134 359 33 112 21	9 2 9 0 0 0
Node_8665	Node_8666	0.5343	Node_8678	0.000000			4 2 2 1 0 0	467 134 359 33 112 21	5 1 1 0 1 0
Node_8664	Node_8670	0.881	Node_8678	0.025474	3	0.013299	19 6 21 0 3 1	467 134 359 33 112 21	5 1 4 1 2 0
Node_8663	Node_8672	0.9211	Node_8678	0.010933	4	0.005034	32 9 26 3 5 0	467 134 359 33 112 21	16 2 7 1 7 1
Node_8662	Node_8673	0.3052	Node_8678	0.007286	6	0.003813	134 39 117 8 41 10	467 134 359 33 112 21	2 0 1 1 0 0
Node_8661	Node_8662	0.2184	Node_8678	0.012074	6	0.003038	93 31 81 6 27 9	467 134 359 33 112 21	3 2 5 1 2 0
Node_8660	Node_8661	0.2981	Node_8678	0.030920	5	0.017434	41 14 38 4 18 4	467 134 359 33 112 21	3 1 0 0 0 0
Node_8659	Node_8661	0.3556	Node_8678	0.022335	6	0.007087	39 12 37 2 7 4	467 134 359 33 112 21	10 4 6 0 2 1
Node_8658	Node_8662	0.4671	Node_8678	0.038277	5	0.016877	18 3 13 0 7 1	467 134 359 33 112 21	20 3 18 1 5 0
Node_8657	Node_8674	0.8064	Node_8678	0.007219	1	0.002958	63 15 39 4 10 2	467 134 359 33 112 21	1 1 1 1 1 0
Node_8656	Node_8657	0.9826	Node_8678	0.018967	2	0.008889	25 4 21 2 7 1	467 134 359 33 112 21	18 7 9 1 1 0
Node_8655	Node_8676	0.6837	Node_8678	0.024738	1	0.010751	13 5 12 1 5 0	467 134 359 33 112 21	23 2 10 2 4 0
Node_8654	Node_8655	0.8423	Node_8678	0.041743	2	0.028923	7 3 5 0 2 0	467 134 359 33 112 21	2 1 6 0 1 0
Node_8653	Node_8679	5.57e-06	Node_8679	0.065456	1	0.011032	107 14 40 4 5 1	587 149 402 37 120 22	6 1 2 0 0 0
Node_8652	Node_8653	0.04549	Node_8653	0.000279	5	0.000162	97 12 35 3 4 0	107 14 40 4 5 1	6 0 1 1 1 0
Node_8651	Node_8652	0.245	Node_8653	0.000545	5	0.000292	93 11 34 3 4 0	107 14 40 4 5 1	0 0 0 0 0 0
Node_8650	Node_8651	0.6634	Node_8653	0.001658	6	0.000848	68 8 23 2 2 0	107 14 40 4 5 1	0 0 0 0 0 0
Node_8649	Node_8650	0.7759	Node_8653	0.008125	6	0.004442	46 5 14 1 2 0	107 14 40 4 5 1	3 0 0 0 0 0
Node_8648	Node_8649	0.713	Node_8653	0.043898	3	0.028792	29 4 7 1 2 0	107 14 40 4 5 1	0 0 0 0 0 0
Node_8647	Node_8648	0.4336	Node_8653	0.101208	5	0.060919	19 2 4 1 2 0	107 14 40 4 5 1	0 0 0 0 0 0
Node_8646	Node_8647	0.9786	Node_8653	0.068313	6	0.017997	13 1 3 0 0 0	107 14 40 4 5 1	1 0 1 0 0 0
Node_8645	Node_8646	0.7388	Node_8653	0.000000			7 0 1 0 0 0	107 14 40 4 5 1	0 1 0 0 0 0
Node_8644	Node_8648	0.9049	Node_8653	0.000000			5 1 3 0 0 0	107 14 40 4 5 1	5 1 0 0 0 0
Node_8643	Node_8644	0.6304	Node_8653	0.000000			3 0 1 0 0 0	107 14 40 4 5 1	1 1 2 0 0 0
Node_8642	Node_8649	0.9026	Node_8653	0.054292	6	0.013920	13 1 6 0 0 0	107 14 40 4 5 1	4 0 1 0 0 0
Node_8641	Node_8642	0.976	Node_8653	0.082687	6	0.028284	10 1 5 0 0 0	107 14 40 4 5 1	2 0 0 0 0 0
Node_8640	Node_8650	0.8147	Node_8653	0.057290	1	0.031563	17 3 8 1 0 0	107 14 40 4 5 1	2 0 1 0 0 0
Node_8639	Node_8640	0.7913	Node_8653	0.000000			5 1 4 0 0 0	107 14 40 4 5 1	3 1 0 0 0 0
Node_8638	Node_8639	0.7133	Node_8653	0.000000			1 0 1 0 0 0	107 14 40 4 5 1	3 1 1 0 0 0
Node_8637	Node_8640	0.6903	Node_8653	0.145370	4	0.080792	9 1 4 1 0 0	107 14 40 4 5 1	0 0 0 0 0 0
Node_8636	Node_8651	0.9042	Node_8653	0.042020	1	0.023723	24 3 11 1 2 0	107 14 40 4 5 1	1 0 0 0 0 0
Node_8635	Node_8636	0.6814	Node_8653	0.059834	1	0.032879	21 2 11 1 2 0	107 14 40 4 5 1	1 0 0 0 0 0
Node_8634	Node_8635	0.2911	Node_8653	0.114756	1	0.038211	15 2 11 1 2 0	107 14 40 4 5 1	1 0 0 0 0 0
Node_8633	Node_8680	1.529e-05	Node_8695	0.014208	5	0.008346	466 69 294 13 34 5	4504 954 3105 267 611 75	2 0 0 0 0 0
Node_8632	Node_8633	8.792e-05	Node_8695	0.012798	1	0.007186	440 65 276 13 34 4	4504 954 3105 267 611 75	3 0 2 0 0 0
Node_8631	Node_8632	0.001082	Node_8695	0.012252	1	0.007052	377 54 239 12 30 3	4504 954 3105 267 611 75	4 1 0 0 1 0
Node_8630	Node_8631	0.06094	Node_8695	0.010434	2	0.004469	227 31 166 10 21 2	4504 954 3105 267 611 75	6 1 2 1 1 0
Node_8629	Node_8630	0.09337	Node_8695	0.009690	2	0.002911	190 25 136 10 18 2	4504 954 3105 267 611 75	4 0 2 0 0 0
Node_8628	Node_8629	0.1034	Node_8695	0.015623	2	0.003695	111 12 82 4 12 0	4504 954 3105 267 611 75	0 0 0 0 0 0
Node_8627	Node_8628	0.07952	Node_8695	0.022252	2	0.008522	66 7 58 2 8 0	4504 954 3105 267 611 75	4 0 4 0 0 0
Node_8626	Node_8627	0.2605	Node_8695	0.021361	2	0.003892	56 5 46 2 7 0	4504 954 3105 267 611 75	0 0 0 0 0 0
Node_8625	Node_8626	0.195	Node_8695	0.034782	2	0.003921	40 2 32 1 5 0	4504 954 3105 267 611 75	1 0 0 0 0 0
Node_8624	Node_8625	0.4579	Node_8695	0.031667	2	0.012372	27 2 23 1 5 0	4504 954 3105 267 611 75	4 0 2 0 0 0
Node_8623	Node_8624	0.5436	Node_8695	0.061845	5	0.035362	16 2 17 1 5 0	4504 954 3105 267 611 75	3 0 0 0 0 0
Node_8622	Node_8623	0.3077	Node_8695	0.257473	5	0.083629	5 1 4 0 4 0	4504 954 3105 267 611 75	3 0 2 0 0 0
Node_8621	Node_8626	0.9277	Node_8695	0.039482	6	0.024185	13 2 12 1 2 0	4504 954 3105 267 611 75	2 1 2 0 0 0
Node_8620	Node_8628	0.7664	Node_8695	0.012892	3	0.007043	39 5 20 2 4 0	4504 954 3105 267 611 75	2 0 0 0 0 0
Node_8619	Node_8620	0.9953	Node_8695	0.017883	6	0.007974	19 3 13 1 1 0	4504 954 3105 267 611 75	4 1 3 0 1 0
Node_8618	Node_8619	0.8595	Node_8695	0.087914	1	0.047665	8 3 8 1 1 0	4504 954 3105 267 611 75	2 0 0 0 0 0
Node_8617	Node_8629	0.5189	Node_8695	0.014869	6	0.009529	76 12 53 6 6 2	4504 954 3105 267 611 75	3 1 1 0 0 0
Node_8616	Node_8617	0.3497	Node_8695	0.033635	6	0.005756	36 5 27 2 4 2	4504 954 3105 267 611 75	11 1 3 2 0 0
Node_8615	Node_8616	0.1823	Node_8695	0.107837	6	0.019153	16 2 15 1 2 2	4504 954 3105 267 611 75	4 0 1 0 0 0
Node_8614	Node_8616	1	Node_8695	0.034400	6	0.016963	14 3 9 1 1 0	4504 954 3105 267 611 75	2 0 2 0 1 0
Node_8613	Node_8617	0.9128	Node_8695	0.017949	1	0.010531	25 6 22 2 2 0	4504 954 3105 267 611 75	4 0 1 0 0 0
Node_8612	Node_8613	0.7092	Node_8695	0.000000			6 0 2 0 1 0	4504 954 3105 267 611 75	5 0 4 0 0 0
Node_8611	Node_8630	0.676	Node_8695	0.013194	3	0.005933	31 6 27 0 3 0	4504 954 3105 267 611 75	2 0 1 0 0 0
Node_8610	Node_8611	0.4259	Node_8695	0.033385	3	0.014774	17 2 17 0 1 0	4504 954 3105 267 611 75	0 0 2 0 0 0
Node_8609	Node_8631	0.002389	Node_8695	0.029223	1	0.013008	137 22 71 1 7 1	4504 954 3105 267 611 75	7 0 0 0 1 0
Node_8608	Node_8609	0.0004681	Node_8695	0.041588	1	0.015715	124 17 59 0 6 1	4504 954 3105 267 611 75	3 0 1 0 0 0
Node_8607	Node_8608	0.001837	Node_8695	0.041803	1	0.016143	111 16 52 0 5 1	4504 954 3105 267 611 75	0 0 0 0 0 0
Node_8606	Node_8607	0.002164	Node_8695	0.041029	1	0.014363	102 13 48 0 5 1	4504 954 3105 267 611 75	3 0 0 0 0 0
Node_8605	Node_8606	0.2229	Node_8695	0.040587	5	0.013576	33 6 17 0 0 0	4504 954 3105 267 611 75	0 0 0 0 0 0
Node_8604	Node_8605	0.4932	Node_8695	0.028652	5	0.009317	21 4 14 0 0 0	4504 954 3105 267 611 75	2 1 1 0 0 0
Node_8603	Node_8604	0.9079	Node_8695	0.042596	6	0.011733	10 2 8 0 0 0	4504 954 3105 267 611 75	1 0 0 0 0 0
Node_8602	Node_8603	0.9044	Node_8695	0.058450	6	0.019150	8 2 7 0 0 0	4504 954 3105 267 611 75	2 0 1 0 0 0
Node_8601	Node_8602	0.8163	Node_8695	0.122316	6	0.053690	5 2 4 0 0 0	4504 954 3105 267 611 75	0 0 0 0 0 0
Node_8600	Node_8604	0.9381	Node_8695	0.047964	6	0.011785	10 2 6 0 0 0	4504 954 3105 267 611 75	0 0 0 0 0 0
Node_8599	Node_8606	0.04777	Node_8695	0.041471	1	0.012599	69 7 30 0 5 1	4504 954 3105 267 611 75	0 0 1 0 0 0
Node_8598	Node_8599	0.2428	Node_8695	0.032949	1	0.010011	46 5 19 0 5 0	4504 954 3105 267 611 75	0 0 0 0 0 0
Node_8597	Node_8598	0.4773	Node_8695	0.047883	3	0.017146	20 5 8 0 3 0	4504 954 3105 267 611 75	9 0 3 0 1 0
Node_8596	Node_8599	0.1778	Node_8695	0.074366	6	0.025492	21 2 11 0 0 1	4504 954 3105 267 611 75	2 0 0 0 0 0
Node_8595	Node_8632	0.4373	Node_8695	0.009116	1	0.004510	48 7 29 1 3 0	4504 954 3105 267 611 75	11 3 8 0 0 1
Node_8594	Node_8595	0.7284	Node_8695	0.034759	6	0.013374	11 3 10 0 1 0	4504 954 3105 267 611 75	17 2 8 0 0 0
Node_8593	Node_8594	0.8447	Node_8695	0.065038	1	0.031938	8 3 8 0 1 0	4504 954 3105 267 611 75	0 0 0 0 0 0
Node_8592	Node_8595	0.9048	Node_8695	0.046104	6	0.026148	13 2 8 1 2 0	4504 954 3105 267 611 75	7 0 3 0 0 0
Node_8591	Node_8633	0.2673	Node_8695	0.031591	5	0.015154	17 3 14 0 0 0	4504 954 3105 267 611 75	6 1 2 0 0 1
Node_8590	Node_8681	2.116e-05	Node_8695	0.067512	2	0.040063	99 6 69 1 2 1	4504 954 3105 267 611 75	1 0 1 0 0 0
Node_8589	Node_8590	0.0001458	Node_8695	0.085085	5	0.044302	64 4 47 0 0 1	4504 954 3105 267 611 75	0 0 0 0 0 0
Node_8588	Node_8589	0.001575	Node_8695	0.085468	2	0.046331	35 1 29 0 0 0	4504 954 3105 267 611 75	7 0 4 0 0 0
Node_8587	Node_8588	0.003202	Node_8695	0.097702	2	0.051481	18 0 19 0 0 0	4504 954 3105 267 611 75	10 0 9 0 0 0
Node_8586	Node_8587	0.1937	Node_8695	0.150517	3	0.069498	6 0 11 0 0 0	4504 954 3105 267 611 75	0 0 0 0 0 0
Node_8585	Node_8586	0.285	Node_8695	0.150592	3	0.086279	5 0 9 0 0 0	4504 954 3105 267 611 75	1 0 1 0 0 0
Node_8584	Node_8587	0.533	Node_8695	0.064424	6	0.033561	12 0 8 0 0 0	4504 954 3105 267 611 75	0 0 0 0 0 0
Node_8583	Node_8584	0.533	Node_8695	0.000000			2 0 0 0 0 0	4504 954 3105 267 611 75	10 0 8 0 0 0
Node_8582	Node_8590	0.4085	Node_8695	0.023574	2	0.006105	30 2 20 1 2 0	4504 954 3105 267 611 75	5 0 2 0 0 0
Node_8581	Node_8582	0.7828	Node_8695	0.030832	3	0.020707	24 2 11 1 2 0	4504 954 3105 267 611 75	1 0 2 0 0 0
Node_8580	Node_8581	0.5396	Node_8695	0.058480	3	0.022232	21 2 7 1 2 0	4504 954 3105 267 611 75	0 0 0 0 0 0
Node_8579	Node_8580	0.6335	Node_8695	0.102481	3	0.047277	13 2 4 1 2 0	4504 954 3105 267 611 75	1 0 1 0 0 0
Node_8578	Node_8579	0.4215	Node_8695	0.000000			0 0 0 0 0 0	4504 954 3105 267 611 75	10 2 3 1 2 0
Node_8577	Node_8682	0.06494	Node_8695	0.010758	1	0.005158	240 37 135 17 20 3	4504 954 3105 267 611 75	2 0 4 0 0 0
Node_8576	Node_8577	0.03144	Node_8695	0.015327	1	0.008114	207 28 115 15 16 3	4504 954 3105 267 611 75	2 0 1 0 1 0
Node_8575	Node_8576	0.001513	Node_8695	0.045854	1	0.012233	90 8 34 5 7 1	4504 954 3105 267 611 75	12 0 3 1 0 0
Node_8574	Node_8575	0.01599	Node_8695	0.056626	1	0.026149	67 6 25 5 4 1	4504 954 3105 267 611 75	3 0 1 0 0 0
Node_8573	Node_8574	0.2094	Node_8695	0.092633	2	0.054035	19 0 7 1 2 0	4504 954 3105 267 611 75	3 0 2 0 0 0
Node_8572	Node_8573	0.833	Node_8695	0.000000			6 0 1 0 0 0	4504 954 3105 267 611 75	1 0 2 0 0 0
Node_8560	Node_8574	0.06621	Node_8695	0.079861	3	0.036784	44 6 14 4 2 1	4504 954 3105 267 611 75	1 0 2 0 0 0
Node_8559	Node_8560	0.05667	Node_8695	0.082545	3	0.042988	39 5 13 4 2 1	4504 954 3105 267 611 75	0 0 0 0 0 0
Node_8558	Node_8559	0.002511	Node_8695	0.482759	4	0.245698	7 3 2 4 2 1	4504 954 3105 267 611 75	12 0 1 0 0 0
Node_8557	Node_8558	0.01708	Node_8695	0.000000			2 1 0 1 1 0	4504 954 3105 267 611 75	1 1 1 0 0 1
Node_8556	Node_8558	0.008715	Node_8695	0.000000			3 1 1 3 1 0	4504 954 3105 267 611 75	1 0 0 0 0 0
Node_8555	Node_8575	0.6385	Node_8695	0.046075	6	0.030778	19 1 8 0 2 0	4504 954 3105 267 611 75	1 1 0 0 1 0
Node_8554	Node_8576	0.5037	Node_8695	0.011959	5	0.006193	104 20 78 9 8 2	4504 954 3105 267 611 75	1 0 0 0 1 0
Node_8553	Node_8554	0.6171	Node_8695	0.019097	2	0.012092	37 5 33 3 6 0	4504 954 3105 267 611 75	1 0 1 0 0 0
Node_8552	Node_8553	0.8054	Node_8695	0.113879	1	0.051543	5 2 7 0 0 0	4504 954 3105 267 611 75	7 1 6 0 1 0
Node_8551	Node_8552	1	Node_8695	0.000000			4 1 4 0 0 0	4504 954 3105 267 611 75	1 0 0 0 0 0
Node_8550	Node_8551	1	Node_8695	0.000000			4 1 3 0 0 0	4504 954 3105 267 611 75	0 0 0 0 0 0
Node_8541	Node_8553	0.3836	Node_8695	0.043248	4	0.022350	25 2 19 3 4 0	4504 954 3105 267 611 75	0 0 1 0 1 0
Node_8540	Node_8541	0.6739	Node_8695	0.090616	2	0.056693	11 0 11 1 2 0	4504 954 3105 267 611 75	12 2 6 1 2 0
Node_8539	Node_8554	0.08153	Node_8695	0.035490	5	0.015438	65 15 43 6 2 2	4504 954 3105 267 611 75	1 0 1 0 0 0
Node_8538	Node_8539	0.1766	Node_8695	0.055995	4	0.030163	43 11 28 6 1 1	4504 954 3105 267 611 75	10 1 8 0 1 0
Node_8537	Node_8538	0.2406	Node_8695	0.086257	4	0.022668	17 5 15 4 1 0	4504 954 3105 267 611 75	20 4 11 0 0 1
Node_8536	Node_8539	0.353	Node_8695	0.124070	6	0.022037	10 3 7 0 0 1	4504 954 3105 267 611 75	2 0 0 0 0 0
Node_8535	Node_8577	0.8731	Node_8695	0.014007	2	0.008126	29 8 19 2 3 0	4504 954 3105 267 611 75	2 1 0 0 0 0
Node_8534	Node_8535	0.8164	Node_8695	0.083996	1	0.036447	8 2 10 1 1 0	4504 954 3105 267 611 75	5 1 4 0 1 0
Node_8533	Node_8683	0.01644	Node_8695	0.003720	4	0.001268	778 165 503 65 100 18	4504 954 3105 267 611 75	4 0 1 0 0 0
Node_8532	Node_8533	0.04084	Node_8695	0.003433	4	0.002240	700 134 446 51 74 14	4504 954 3105 267 611 75	11 0 2 0 1 0
Node_8531	Node_8532	0.005774	Node_8695	0.005501	5	0.003751	658 117 406 49 65 13	4504 954 3105 267 611 75	2 0 3 0 0 0
Node_8530	Node_8531	0.03841	Node_8695	0.004356	1	0.002836	580 101 363 41 59 10	4504 954 3105 267 611 75	4 1 0 1 1 0
Node_8529	Node_8530	0.01581	Node_8695	0.005547	1	0.003312	565 94 348 39 55 10	4504 954 3105 267 611 75	0 0 0 0 0 0
Node_8528	Node_8529	0.004789	Node_8695	0.007000	5	0.003347	528 89 325 36 45 8	4504 954 3105 267 611 75	3 0 2 0 0 0
Node_8527	Node_8528	0.01374	Node_8695	0.007821	5	0.003254	422 73 259 29 34 7	4504 954 3105 267 611 75	0 0 0 0 0 0
Node_8526	Node_8527	0.5183	Node_8695	0.003612	5	0.000510	232 50 155 14 21 2	4504 954 3105 267 611 75	0 0 0 0 0 0
Node_8525	Node_8526	0.04947	Node_8695	0.013110	5	0.001172	199 39 131 12 11 1	4504 954 3105 267 611 75	3 1 2 0 1 0
Node_8524	Node_8525	0.162	Node_8695	0.012602	5	0.003268	110 25 82 8 7 0	4504 954 3105 267 611 75	5 0 3 0 0 0
Node_8523	Node_8524	0.2396	Node_8695	0.022596	5	0.005154	57 15 41 4 2 0	4504 954 3105 267 611 75	3 0 1 0 0 0
Node_8522	Node_8523	0.5274	Node_8695	0.024001	2	0.013012	26 8 19 1 1 0	4504 954 3105 267 611 75	4 1 5 1 0 0
Node_8521	Node_8522	0.8354	Node_8695	0.048322	1	0.027200	12 4 11 1 1 0	4504 954 3105 267 611 75	1 0 1 0 0 0
Node_8520	Node_8522	0.6571	Node_8695	0.056270	6	0.033324	13 4 7 0 0 0	4504 954 3105 267 611 75	0 0 0 0 0 0
Node_8519	Node_8523	0.7853	Node_8695	0.028552	4	0.014359	22 5 14 2 1 0	4504 954 3105 267 611 75	5 1 3 0 0 0
Node_8518	Node_8524	0.8699	Node_8695	0.006652	4	0.002731	50 10 39 4 5 0	4504 954 3105 267 611 75	0 0 1 0 0 0
Node_8517	Node_8518	0.8595	Node_8695	0.012525	4	0.006699	37 5 28 3 5 0	4504 954 3105 267 611 75	0 0 0 0 0 0
Node_8516	Node_8517	0.5156	Node_8695	0.050018	4	0.027269	15 3 14 2 3 0	4504 954 3105 267 611 75	1 1 4 0 1 0
Node_8515	Node_8517	0.5695	Node_8695	0.029451	6	0.013127	17 1 10 0 1 0	4504 954 3105 267 611 75	4 0 0 1 0 0
Node_8514	Node_8525	0.293	Node_8695	0.023134	5	0.009278	78 12 41 3 3 1	4504 954 3105 267 611 75	6 2 5 1 1 0
Node_8513	Node_8514	0.08944	Node_8695	0.038094	1	0.012083	63 9 26 3 2 0	4504 954 3105 267 611 75	3 0 3 0 0 0
Node_8512	Node_8513	0.118	Node_8695	0.055878	5	0.035477	24 4 11 2 0 0	4504 954 3105 267 611 75	9 0 1 0 0 0
Node_8511	Node_8512	0.6416	Node_8695	0.043904	6	0.027579	16 3 9 1 0 0	4504 954 3105 267 611 75	1 1 0 0 0 0
Node_8510	Node_8511	0.6542	Node_8695	0.151487	4	0.086363	6 2 4 1 0 0	4504 954 3105 267 611 75	1 0 2 0 0 0
Node_8509	Node_8513	0.8498	Node_8695	0.020723	6	0.012898	23 4 12 1 1 0	4504 954 3105 267 611 75	7 1 2 0 1 0
Node_8508	Node_8526	0.2343	Node_8695	0.088651	6	0.055269	19 7 11 2 4 1	4504 954 3105 267 611 75	11 3 11 0 5 0
Node_8507	Node_8527	0.002219	Node_8695	0.025495	1	0.017444	189 23 103 15 13 5	4504 954 3105 267 611 75	1 0 1 0 0 0
Node_8506	Node_8507	0.006315	Node_8695	0.034094	6	0.022082	122 15 72 11 8 5	4504 954 3105 267 611 75	0 0 0 0 0 0
Node_8505	Node_8506	0.0008692	Node_8695	0.095084	6	0.057697	56 5 37 8 2 4	4504 954 3105 267 611 75	2 1 1 0 0 0
Node_8504	Node_8505	0.0003287	Node_8695	0.093620	6	0.060239	35 2 23 5 2 2	4504 954 3105 267 611 75	7 1 2 2 0 2
Node_8503	Node_8504	0.3937	Node_8695	0.081223	6	0.022224	16 1 11 1 1 1	4504 954 3105 267 611 75	0 0 0 0 0 0
Node_8502	Node_8503	0.4413	Node_8695	0.000000			1 0 1 0 0 1	4504 954 3105 267 611 75	8 1 6 0 1 0
Node_8500	Node_8503	0.5183	Node_8695	0.000000			2 0 2 1 0 0	4504 954 3105 267 611 75	5 0 2 0 0 0
Node_8499	Node_8506	0.724	Node_8695	0.010902	1	0.006347	61 9 33 3 6 1	4504 954 3105 267 611 75	3 0 1 0 0 0
Node_8498	Node_8499	0.6502	Node_8695	0.017734	6	0.005086	39 6 22 1 3 1	4504 954 3105 267 611 75	4 1 1 2 0 0
Node_8497	Node_8498	0.9419	Node_8695	0.009560	6	0.004320	26 4 15 1 2 0	4504 954 3105 267 611 75	5 1 3 0 0 0
Node_8496	Node_8497	0.9522	Node_8695	0.043433	6	0.023477	12 3 9 1 1 0	4504 954 3105 267 611 75	2 0 2 0 0 0
Node_8495	Node_8499	0.844	Node_8695	0.000000			3 1 2 0 0 0	4504 954 3105 267 611 75	15 1 8 0 3 0
Node_8494	Node_8507	0.2885	Node_8695	0.019175	1	0.003999	64 7 31 3 5 0	4504 954 3105 267 611 75	3 1 0 1 0 0
Node_8493	Node_8494	0.2317	Node_8695	0.037401	5	0.023545	38 4 20 3 1 0	4504 954 3105 267 611 75	3 0 1 0 0 0
Node_8492	Node_8493	0.08706	Node_8695	0.087109	4	0.057146	21 1 9 2 0 0	4504 954 3105 267 611 75	5 0 1 0 0 0
Node_8491	Node_8528	0.7841	Node_8695	0.006976	2	0.003936	103 15 64 7 10 1	4504 954 3105 267 611 75	3 1 2 0 1 0
Node_8490	Node_8491	0.8144	Node_8695	0.008014	5	0.004265	66 13 41 4 5 1	4504 954 3105 267 611 75	2 0 0 0 0 0
Node_8489	Node_8490	0.6788	Node_8695	0.019355	5	0.002612	41 7 25 1 1 0	4504 954 3105 267 611 75	3 2 3 0 1 0
Node_8488	Node_8489	0.3704	Node_8695	0.033308	5	0.013973	21 5 13 0 0 0	4504 954 3105 267 611 75	5 1 4 0 0 0
Node_8487	Node_8488	0.7024	Node_8695	0.107160	1	0.057508	6 3 7 0 0 0	4504 954 3105 267 611 75	7 1 3 0 0 0
Node_8486	Node_8490	0.3867	Node_8695	0.077326	4	0.042216	19 4 13 3 3 1	4504 954 3105 267 611 75	3 0 0 0 0 0
Node_8485	Node_8491	0.3618	Node_8695	0.058323	2	0.029818	24 1 17 3 3 0	4504 954 3105 267 611 75	11 1 6 0 2 0
Node_8484	Node_8529	0.06412	Node_8695	0.080236	5	0.043436	24 3 14 2 7 1	4504 954 3105 267 611 75	10 2 7 1 3 1
Node_8483	Node_8531	0.1392	Node_8695	0.027837	4	0.014565	66 12 38 7 5 2	4504 954 3105 267 611 75	8 3 5 0 0 1
Node_8482	Node_8483	0.4334	Node_8695	0.014444	6	0.005646	40 7 29 3 4 1	4504 954 3105 267 611 75	9 3 3 3 0 0
Node_8481	Node_8482	0.6743	Node_8695	0.043568	6	0.023612	28 6 16 3 4 1	4504 954 3105 267 611 75	2 0 2 0 0 0
Node_8480	Node_8481	0.4626	Node_8695	0.052781	6	0.029836	27 6 14 3 3 1	4504 954 3105 267 611 75	0 0 0 0 0 0
Node_8479	Node_8482	0.5906	Node_8695	0.061086	6	0.034559	10 1 11 0 0 0	4504 954 3105 267 611 75	0 0 0 0 0 0
Node_8478	Node_8479	0.472	Node_8695	0.000000			4 0 6 0 0 0	4504 954 3105 267 611 75	2 0 2 0 0 0
Node_8477	Node_8532	0.176	Node_8695	0.070973	2	0.042691	19 9 19 0 2 1	4504 954 3105 267 611 75	21 8 18 2 7 0
Node_8476	Node_8477	0.1258	Node_8695	0.129046	1	0.058651	10 6 13 0 2 1	4504 954 3105 267 611 75	0 0 0 0 0 0
Node_8475	Node_8533	1.538e-07	Node_8695	0.114919	1	0.069383	61 30 52 13 25 4	4504 954 3105 267 611 75	6 1 3 1 0 0
Node_8474	Node_8475	0.3383	Node_8475	0.014233	2	0.005441	17 5 14 2 8 0	61 30 52 13 25 4	6 1 4 1 2 0
Node_8473	Node_8684	0.1871	Node_8695	0.001990	6	0.000477	684 135 449 43 89 4	4504 954 3105 267 611 75	0 0 0 0 0 0
Node_8472	Node_8473	0.1805	Node_8695	0.002086	6	0.000680	660 128 430 42 88 4	4504 954 3105 267 611 75	2 0 0 0 0 0
Node_8471	Node_8472	0.02026	Node_8695	0.007321	4	0.005313	369 62 219 28 55 2	4504 954 3105 267 611 75	14 2 1 0 0 0
Node_8470	Node_8471	0.004748	Node_8695	0.012415	2	0.007536	284 39 161 22 42 2	4504 954 3105 267 611 75	4 0 1 0 3 0
Node_8469	Node_8470	0.005717	Node_8695	0.016511	3	0.009970	248 36 130 22 35 2	4504 954 3105 267 611 75	8 1 5 0 1 0
Node_8468	Node_8469	0.003203	Node_8695	0.024338	4	0.009978	187 30 103 22 32 2	4504 954 3105 267 611 75	2 0 4 0 0 0
Node_8467	Node_8468	0.001849	Node_8695	0.025188	4	0.008524	174 29 101 22 31 2	4504 954 3105 267 611 75	2 0 1 0 1 0
Node_8466	Node_8467	9.128e-05	Node_8695	0.048450	4	0.010676	124 19 69 21 21 2	4504 954 3105 267 611 75	1 0 0 0 1 0
Node_8465	Node_8466	1.036e-05	Node_8695	0.079310	4	0.017610	98 16 52 21 19 2	4504 954 3105 267 611 75	14 1 7 0 2 0
Node_8464	Node_8465	0.004853	Node_8465	0.071743	4	0.013637	33 3 12 0 6 0	98 16 52 21 19 2	4 2 1 0 1 0
Node_8463	Node_8464	0.01433	Node_8465	0.073150	4	0.026322	22 1 9 0 5 0	98 16 52 21 19 2	9 1 2 0 1 0
Node_8462	Node_8463	0.1792	Node_8465	0.076835	4	0.036598	16 1 8 0 5 0	98 16 52 21 19 2	0 0 0 0 0 0
Node_8461	Node_8462	0.3379	Node_8465	0.077242	4	0.048238	12 0 6 0 3 0	98 16 52 21 19 2	0 0 0 0 0 0
Node_8460	Node_8461	0.5429	Node_8465	0.073106	6	0.037682	10 0 4 0 2 0	98 16 52 21 19 2	0 0 0 0 0 0
Node_8459	Node_8460	0.643	Node_8465	0.000000			4 0 2 0 2 0	98 16 52 21 19 2	3 0 1 0 0 0
Node_8458	Node_8462	0.532	Node_8465	0.000000			4 1 2 0 2 0	98 16 52 21 19 2	0 0 0 0 0 0
Node_8457	Node_8463	0.6106	Node_8465	0.000000			1 0 0 0 0 0	98 16 52 21 19 2	5 0 1 0 0 0
Node_8454	Node_8465	0.004853	Node_8465	0.019366	4	0.008261	59 11 37 21 12 2	98 16 52 21 19 2	2 0 2 0 0 0
Node_8453	Node_8454	3.885e-06	Node_8465	0.067599	1	0.023449	37 8 31 21 12 2	98 16 52 21 19 2	4 3 0 0 0 0
Node_8452	Node_8453	0.0002844	Node_8453	0.281219	1	0.098480	16 2 3 0 0 0	37 8 31 21 12 2	0 0 1 0 0 0
Node_8451	Node_8452	0.001043	Node_8453	0.000000			3 0 1 0 0 0	37 8 31 21 12 2	10 2 1 0 0 0
Node_8446	Node_8453	0.0002844	Node_8453	0.029953	1	0.005147	21 6 27 21 12 2	37 8 31 21 12 2	0 0 0 0 0 0
Node_8445	Node_8446	0.4284	Node_8453	0.000000			2 0 4 0 0 0	37 8 31 21 12 2	0 0 0 0 0 0
Node_8444	Node_8467	0.8158	Node_8695	0.008305	5	0.002010	49 10 32 1 9 0	4504 954 3105 267 611 75	0 0 0 0 0 0
Node_8443	Node_8444	0.6489	Node_8695	0.015285	5	0.008719	38 9 25 0 7 0	4504 954 3105 267 611 75	2 0 0 0 0 0
Node_8442	Node_8443	0.7545	Node_8695	0.121229	5	0.058884	10 1 4 0 3 0	4504 954 3105 267 611 75	15 3 8 0 1 0
Node_8441	Node_8469	0.04097	Node_8695	0.047555	1	0.005077	59 6 23 0 3 0	4504 954 3105 267 611 75	0 0 0 0 0 0
Node_8440	Node_8441	0.1282	Node_8695	0.078501	3	0.016806	24 4 6 0 1 0	4504 954 3105 267 611 75	6 0 2 0 0 0
Node_8439	Node_8440	0.6287	Node_8695	0.113541	3	0.054531	11 3 3 0 0 0	4504 954 3105 267 611 75	2 0 2 0 0 0
Node_8438	Node_8440	0.216	Node_8695	0.000000			1 1 0 0 0 0	4504 954 3105 267 611 75	10 0 1 0 1 0
Node_8437	Node_8441	0.5177	Node_8695	0.042781	2	0.015012	29 1 15 0 2 0	4504 954 3105 267 611 75	0 1 0 0 0 0
Node_8436	Node_8437	0.5691	Node_8695	0.043236	6	0.020291	15 1 8 0 0 0	4504 954 3105 267 611 75	2 0 1 0 0 0
Node_8435	Node_8470	0.203	Node_8695	0.042016	6	0.022061	14 1 11 0 0 0	4504 954 3105 267 611 75	14 1 15 0 6 0
Node_8434	Node_8435	0.8414	Node_8695	0.000000			4 0 2 0 0 0	4504 954 3105 267 611 75	3 0 3 0 0 0
Node_8433	Node_8471	0.6925	Node_8695	0.006233	2	0.000959	69 19 45 4 8 0	4504 954 3105 267 611 75	12 4 12 2 2 0
Node_8432	Node_8433	0.8582	Node_8695	0.005822	2	0.000578	62 17 40 3 8 0	4504 954 3105 267 611 75	4 1 3 0 0 0
Node_8431	Node_8432	0.8619	Node_8695	0.006757	2	0.001885	53 15 37 3 8 0	4504 954 3105 267 611 75	3 1 0 0 0 0
Node_8430	Node_8431	0.8307	Node_8695	0.010243	1	0.002593	34 9 29 1 6 0	4504 954 3105 267 611 75	0 1 0 0 0 0
Node_8429	Node_8430	0.9746	Node_8695	0.015762	1	0.006004	20 5 17 1 3 0	4504 954 3105 267 611 75	0 0 0 0 0 0
Node_8428	Node_8429	0.6974	Node_8695	0.091066	4	0.049783	8 1 7 1 0 0	4504 954 3105 267 611 75	6 1 0 0 0 0
Node_8427	Node_8428	0.6775	Node_8695	0.000000			6 1 2 1 0 0	4504 954 3105 267 611 75	0 0 3 0 0 0
Node_8426	Node_8430	0.8414	Node_8695	0.060444	1	0.031774	10 4 9 0 2 0	4504 954 3105 267 611 75	4 0 3 0 1 0
Node_8425	Node_8431	0.5292	Node_8695	0.230358	3	0.050819	13 3 1 1 2 0	4504 954 3105 267 611 75	6 2 7 1 0 0
Node_8424	Node_8472	0.5277	Node_8695	0.002420	3	0.001486	274 64 207 14 33 2	4504 954 3105 267 611 75	3 0 3 0 0 0
Node_8423	Node_8424	0.1065	Node_8695	0.013869	2	0.002316	152 49 96 11 20 2	4504 954 3105 267 611 75	14 3 7 0 3 0
Node_8422	Node_8423	0.01776	Node_8695	0.025139	2	0.005004	128 46 78 10 14 2	4504 954 3105 267 611 75	3 1 5 0 0 0
Node_8421	Node_8422	0.02074	Node_8695	0.028347	2	0.007530	103 38 65 9 11 2	4504 954 3105 267 611 75	6 2 4 0 0 0
Node_8420	Node_8421	0.005063	Node_8695	0.056936	2	0.025325	66 30 45 9 11 2	4504 954 3105 267 611 75	3 0 1 0 0 0
Node_8419	Node_8420	0.004163	Node_8695	0.060062	2	0.034640	63 26 38 9 11 2	4504 954 3105 267 611 75	0 0 0 0 0 0
Node_8418	Node_8419	0.03256	Node_8695	0.059316	2	0.016638	46 21 26 3 8 1	4504 954 3105 267 611 75	0 0 0 0 0 0
Node_8417	Node_8418	0.2984	Node_8695	0.038494	3	0.017640	29 8 13 2 2 0	4504 954 3105 267 611 75	2 3 1 0 1 0
Node_8416	Node_8417	0.6417	Node_8695	0.074836	6	0.048309	12 3 6 1 0 0	4504 954 3105 267 611 75	0 0 0 0 0 0
Node_8415	Node_8416	0.5555	Node_8695	0.141913	4	0.076789	8 1 3 1 0 0	4504 954 3105 267 611 75	0 0 0 0 0 0
Node_8414	Node_8417	0.6322	Node_8695	0.061000	3	0.028061	17 5 7 1 2 0	4504 954 3105 267 611 75	0 0 0 0 0 0
Node_8413	Node_8414	0.6751	Node_8695	0.084341	6	0.055753	11 3 5 1 1 0	4504 954 3105 267 611 75	2 0 0 0 0 0
Node_8412	Node_8418	0.02799	Node_8695	0.142804	2	0.081298	15 10 12 1 5 1	4504 954 3105 267 611 75	0 0 0 0 0 0
Node_8411	Node_8412	0.01885	Node_8695	0.273172	6	0.177197	7 6 5 1 2 1	4504 954 3105 267 611 75	0 1 2 0 0 0
Node_8410	Node_8411	0.09265	Node_8695	0.279765	6	0.125837	5 3 4 0 2 1	4504 954 3105 267 611 75	0 0 0 0 0 0
Node_8409	Node_8411	0.04803	Node_8695	0.000000			2 2 0 1 0 0	4504 954 3105 267 611 75	0 1 1 0 0 0
Node_8408	Node_8412	0.4656	Node_8695	0.176663	5	0.086877	6 2 4 0 3 0	4504 954 3105 267 611 75	2 1 1 0 0 0
Node_8407	Node_8419	0.009875	Node_8695	0.190767	4	0.060738	17 5 10 6 3 1	4504 954 3105 267 611 75	0 0 2 0 0 0
Node_8406	Node_8407	0.4129	Node_8695	0.081793	4	0.047301	14 4 8 2 3 0	4504 954 3105 267 611 75	0 1 0 0 0 0
Node_8405	Node_8406	0.3541	Node_8695	0.289575	4	0.137538	6 2 2 2 1 0	4504 954 3105 267 611 75	3 0 2 0 0 0
Node_8404	Node_8405	0.07622	Node_8695	0.365379	4	0.177327	4 2 2 2 1 0	4504 954 3105 267 611 75	0 0 0 0 0 0
Node_8403	Node_8421	0.1717	Node_8695	0.042611	5	0.013830	34 8 19 0 0 0	4504 954 3105 267 611 75	0 0 0 0 0 0
Node_8402	Node_8403	0.2582	Node_8695	0.049233	5	0.026846	27 6 12 0 0 0	4504 954 3105 267 611 75	2 1 3 0 0 0
Node_8401	Node_8402	0.16	Node_8695	0.117815	3	0.040640	14 3 3 0 0 0	4504 954 3105 267 611 75	2 2 1 0 0 0
Node_8400	Node_8401	0.4588	Node_8695	0.215559	3	0.080779	9 3 1 0 0 0	4504 954 3105 267 611 75	2 0 2 0 0 0
Node_8399	Node_8400	0.5542	Node_8695	0.000000			6 1 1 0 0 0	4504 954 3105 267 611 75	0 0 0 0 0 0
Node_8398	Node_8402	0.8422	Node_8695	0.000000			6 1 3 0 0 0	4504 954 3105 267 611 75	5 0 5 0 0 0
Node_8397	Node_8398	0.9048	Node_8695	0.000000			1 0 1 0 0 0	4504 954 3105 267 611 75	4 1 1 0 0 0
Node_8396	Node_8423	0.4035	Node_8695	0.000000			0 0 1 0 0 0	4504 954 3105 267 611 75	21 2 12 1 6 0
Node_8395	Node_8424	0.0009105	Node_8695	0.037513	3	0.011691	102 11 100 3 10 0	4504 954 3105 267 611 75	6 1 4 0 0 0
Node_8394	Node_8395	0.0003298	Node_8695	0.062739	3	0.015190	57 6 66 0 6 0	4504 954 3105 267 611 75	2 0 4 0 1 0
Node_8393	Node_8394	0.001054	Node_8695	0.063371	3	0.010231	48 6 59 0 5 0	4504 954 3105 267 611 75	2 0 3 0 0 0
Node_8392	Node_8393	0.01165	Node_8695	0.054956	3	0.015566	43 4 47 0 4 0	4504 954 3105 267 611 75	0 0 1 0 0 0
Node_8391	Node_8392	0.05681	Node_8695	0.069347	3	0.029140	22 2 24 0 0 0	4504 954 3105 267 611 75	0 0 1 0 0 0
Node_8390	Node_8391	0.1562	Node_8695	0.085496	3	0.030150	14 1 18 0 0 0	4504 954 3105 267 611 75	1 0 0 0 0 0
Node_8389	Node_8390	0.0613	Node_8695	0.136970	3	0.072657	6 0 10 0 0 0	4504 954 3105 267 611 75	2 0 5 0 0 0
Node_8388	Node_8389	0.7779	Node_8695	0.000000			2 0 3 0 0 0	4504 954 3105 267 611 75	1 0 1 0 0 0
Node_8387	Node_8392	0.3663	Node_8695	0.035395	2	0.023060	21 2 20 0 4 0	4504 954 3105 267 611 75	0 0 2 0 0 0
Node_8386	Node_8387	0.5141	Node_8695	0.066317	1	0.036707	11 1 14 0 2 0	4504 954 3105 267 611 75	2 0 1 0 0 0
Node_8385	Node_8395	0.6666	Node_8695	0.015064	2	0.008387	42 5 30 3 3 0	4504 954 3105 267 611 75	1 0 0 0 0 0
Node_8384	Node_8385	0.9374	Node_8695	0.000000			3 0 3 0 0 0	4504 954 3105 267 611 75	15 3 6 1 2 0
Node_8382	Node_8385	0.4098	Node_8695	0.057648	5	0.034334	23 2 20 2 0 0	4504 954 3105 267 611 75	1 0 1 0 1 0
Node_8381	Node_8685	0.005355	Node_8695	0.244759	4	0.049590	15 4 14 8 2 1	4504 954 3105 267 611 75	10 1 4 0 0 0
Node_8380	Node_8686	0.004114	Node_8695	0.037278	5	0.017008	82 23 72 1 3 0	4504 954 3105 267 611 75	6 0 2 0 0 0
Node_8379	Node_8380	0.01736	Node_8695	0.055454	5	0.012840	60 16 53 1 0 0	4504 954 3105 267 611 75	14 4 12 0 3 0
Node_8378	Node_8379	0.2332	Node_8695	0.049090	5	0.023633	24 4 24 0 0 0	4504 954 3105 267 611 75	5 1 2 1 0 0
Node_8377	Node_8378	0.5119	Node_8695	0.044126	5	0.027690	15 4 15 0 0 0	4504 954 3105 267 611 75	0 0 0 0 0 0
Node_8376	Node_8377	0.7833	Node_8695	0.000000			3 0 0 0 0 0	4504 954 3105 267 611 75	6 1 3 0 0 0
Node_8373	Node_8379	0.05724	Node_8695	0.059239	5	0.028256	30 11 27 0 0 0	4504 954 3105 267 611 75	1 0 0 0 0 0
Node_8372	Node_8373	0.1522	Node_8695	0.062072	5	0.038758	19 7 21 0 0 0	4504 954 3105 267 611 75	3 1 1 0 0 0
Node_8371	Node_8372	0.2754	Node_8695	0.057841	1	0.034674	10 3 11 0 0 0	4504 954 3105 267 611 75	3 2 5 0 0 0
Node_8370	Node_8687	0.6579	Node_8695	0.019652	3	0.009231	34 4 31 2 4 0	4504 954 3105 267 611 75	1 1 2 0 0 0
Node_8369	Node_8688	0.4658	Node_8695	0.015466	5	0.005182	41 9 34 1 2 0	4504 954 3105 267 611 75	3 1 6 0 1 0
Node_8368	Node_8369	0.8176	Node_8695	0.014677	1	0.007259	25 6 23 1 2 0	4504 954 3105 267 611 75	3 2 1 0 0 0
Node_8367	Node_8368	0.7666	Node_8695	0.031408	1	0.016072	16 4 16 1 1 0	4504 954 3105 267 611 75	6 0 4 0 0 0
Node_8366	Node_8689	0.7943	Node_8695	0.003763	2	0.001970	68 11 50 2 8 0	4504 954 3105 267 611 75	1 0 4 1 0 0
Node_8365	Node_8366	0.709	Node_8695	0.007495	5	0.003951	56 9 36 1 4 0	4504 954 3105 267 611 75	0 1 2 0 0 0
Node_8364	Node_8365	0.926	Node_8695	0.021965	1	0.008415	29 3 14 0 2 0	4504 954 3105 267 611 75	10 2 11 1 2 0
Node_8363	Node_8364	0.2558	Node_8695	0.069869	3	0.034094	19 1 6 0 2 0	4504 954 3105 267 611 75	4 0 1 0 0 0
Node_8362	Node_8690	0.0001447	Node_8695	0.032195	5	0.016037	174 58 133 9 48 7	4504 954 3105 267 611 75	12 0 4 1 1 0
Node_8361	Node_8362	0.01841	Node_8695	0.022227	5	0.012658	110 36 86 4 26 0	4504 954 3105 267 611 75	9 1 8 0 2 0
Node_8360	Node_8361	0.04425	Node_8695	0.024240	5	0.011578	89 29 74 4 23 0	4504 954 3105 267 611 75	5 0 0 0 1 0
Node_8359	Node_8360	0.01896	Node_8695	0.049715	5	0.010717	52 17 43 3 19 0	4504 954 3105 267 611 75	2 1 3 0 0 0
Node_8358	Node_8359	0.4187	Node_8695	0.024925	1	0.013270	30 10 24 1 7 0	4504 954 3105 267 611 75	5 1 8 0 2 0
Node_8357	Node_8360	0.8192	Node_8695	0.017758	2	0.007973	32 10 25 1 2 0	4504 954 3105 267 611 75	3 1 3 0 2 0
Node_8356	Node_8357	0.9151	Node_8695	0.020959	6	0.012160	18 5 13 1 2 0	4504 954 3105 267 611 75	5 2 3 0 0 0
Node_8355	Node_8362	2.711e-06	Node_8695	0.132504	6	0.061439	31 15 30 2 11 5	4504 954 3105 267 611 75	24 6 9 3 9 2
Node_8354	Node_8691	0.03433	Node_8695	0.002410	2	0.001685	859 209 637 42 116 8	4504 954 3105 267 611 75	2 0 0 0 0 0
Node_8353	Node_8354	0.0001069	Node_8695	0.007454	6	0.004578	645 148 464 22 70 2	4504 954 3105 267 611 75	3 0 0 0 0 0
Node_8352	Node_8353	0.0001097	Node_8695	0.007855	4	0.004453	611 142 437 19 68 2	4504 954 3105 267 611 75	2 0 2 0 0 0
Node_8351	Node_8352	0.0002394	Node_8695	0.008026	4	0.004043	588 135 415 17 66 2	4504 954 3105 267 611 75	4 1 3 1 0 0
Node_8350	Node_8351	0.0001408	Node_8695	0.014823	5	0.006237	334 64 224 12 22 0	4504 954 3105 267 611 75	4 0 3 0 0 0
Node_8349	Node_8350	0.0003157	Node_8695	0.014293	5	0.006080	329 63 219 12 22 0	4504 954 3105 267 611 75	1 0 1 0 0 0
Node_8348	Node_8349	0.0001579	Node_8695	0.017802	5	0.006938	292 57 191 9 17 0	4504 954 3105 267 611 75	0 0 0 0 0 0
Node_8347	Node_8348	0.0001725	Node_8695	0.017975	5	0.006473	282 57 185 9 16 0	4504 954 3105 267 611 75	2 0 0 0 0 0
Node_8346	Node_8347	0.0004864	Node_8695	0.017095	5	0.006900	268 52 175 8 16 0	4504 954 3105 267 611 75	1 0 0 0 0 0
Node_8345	Node_8346	0.008454	Node_8695	0.014093	5	0.005338	217 45 146 7 14 0	4504 954 3105 267 611 75	0 0 0 0 0 0
Node_8344	Node_8345	0.02848	Node_8695	0.016110	5	0.005156	159 38 101 6 9 0	4504 954 3105 267 611 75	7 1 4 0 1 0
Node_8343	Node_8344	0.125	Node_8695	0.015803	5	0.006496	105 25 63 3 6 0	4504 954 3105 267 611 75	1 0 1 0 0 0
Node_8342	Node_8343	0.142	Node_8695	0.015918	5	0.007682	87 20 50 2 5 0	4504 954 3105 267 611 75	6 0 2 0 0 0
Node_8341	Node_8342	0.2637	Node_8695	0.015655	5	0.007367	73 15 43 1 4 0	4504 954 3105 267 611 75	1 0 2 0 0 0
Node_8340	Node_8341	0.2784	Node_8695	0.017684	5	0.007967	64 12 35 1 3 0	4504 954 3105 267 611 75	1 1 1 0 0 0
Node_8339	Node_8340	0.3473	Node_8695	0.019763	1	0.005865	58 10 28 1 3 0	4504 954 3105 267 611 75	0 0 0 0 0 0
Node_8338	Node_8339	0.1491	Node_8695	0.042384	5	0.015004	34 6 17 0 0 0	4504 954 3105 267 611 75	3 0 2 0 0 0
Node_8337	Node_8338	0.1349	Node_8695	0.073728	1	0.034103	26 4 8 0 0 0	4504 954 3105 267 611 75	5 2 4 0 0 0
Node_8336	Node_8337	0.3357	Node_8695	0.097145	3	0.036044	21 3 5 0 0 0	4504 954 3105 267 611 75	0 0 2 0 0 0
Node_8335	Node_8336	0.7588	Node_8695	0.060578	6	0.009414	8 1 5 0 0 0	4504 954 3105 267 611 75	4 0 0 0 0 0
Node_8334	Node_8335	0.8462	Node_8695	0.000000			3 1 2 0 0 0	4504 954 3105 267 611 75	0 0 0 0 0 0
Node_8332	Node_8336	0.08789	Node_8695	0.283510	3	0.069621	9 2 0 0 0 0	4504 954 3105 267 611 75	0 0 0 0 0 0
Node_8331	Node_8332	0.1885	Node_8695	0.000000			4 1 0 0 0 0	4504 954 3105 267 611 75	0 1 0 0 0 0
Node_8330	Node_8337	0.6667	Node_8695	0.000000			1 1 0 0 0 0	4504 954 3105 267 611 75	4 0 1 0 0 0
Node_8327	Node_8339	0.7894	Node_8695	0.037090	3	0.013318	21 4 9 1 3 0	4504 954 3105 267 611 75	0 0 0 0 0 0
Node_8326	Node_8341	0.9647	Node_8695	0.099593	6	0.030968	5 1 5 0 0 0	4504 954 3105 267 611 75	3 1 2 0 1 0
Node_8325	Node_8326	0.951	Node_8695	0.000000			3 0 3 0 0 0	4504 954 3105 267 611 75	2 0 0 0 0 0
Node_8323	Node_8343	0.6884	Node_8695	0.088114	6	0.036950	6 2 6 0 0 0	4504 954 3105 267 611 75	6 3 5 1 1 0
Node_8322	Node_8344	0.669	Node_8695	0.010101	5	0.002127	51 12 37 3 3 0	4504 954 3105 267 611 75	2 1 0 0 0 0
Node_8321	Node_8322	0.2558	Node_8695	0.067186	1	0.037030	18 8 17 3 2 0	4504 954 3105 267 611 75	0 0 3 0 0 0
Node_8320	Node_8321	0.5625	Node_8695	0.079122	1	0.038874	8 2 11 0 0 0	4504 954 3105 267 611 75	0 0 1 0 1 0
Node_8319	Node_8320	0.548	Node_8695	0.000000			1 1 4 0 0 0	4504 954 3105 267 611 75	2 0 2 0 0 0
Node_8316	Node_8320	0.946	Node_8695	0.000000			2 1 3 0 0 0	4504 954 3105 267 611 75	3 0 2 0 0 0
Node_8315	Node_8322	0.4656	Node_8695	0.021644	1	0.011678	30 4 16 0 1 0	4504 954 3105 267 611 75	3 0 1 0 0 0
Node_8314	Node_8315	0.5057	Node_8695	0.034209	5	0.014874	23 4 12 0 0 0	4504 954 3105 267 611 75	0 0 0 0 0 0
Node_8313	Node_8314	0.6558	Node_8695	0.043531	6	0.014942	13 1 7 0 0 0	4504 954 3105 267 611 75	6 2 3 0 0 0
Node_8312	Node_8345	0.3742	Node_8695	0.017416	2	0.009274	51 6 41 1 4 0	4504 954 3105 267 611 75	0 0 0 0 0 0
Node_8311	Node_8312	0.852	Node_8695	0.009730	3	0.003394	34 5 29 1 4 0	4504 954 3105 267 611 75	0 0 0 0 0 0
Node_8310	Node_8311	0.7622	Node_8695	0.019619	3	0.010964	22 3 20 0 3 0	4504 954 3105 267 611 75	1 2 2 0 1 0
Node_8309	Node_8310	0.6949	Node_8695	0.020818	6	0.010294	16 3 15 0 2 0	4504 954 3105 267 611 75	4 0 5 0 1 0
Node_8308	Node_8309	0.9921	Node_8695	0.037562	6	0.016177	12 3 8 0 2 0	4504 954 3105 267 611 75	2 0 3 0 0 0
Node_8307	Node_8308	0.4004	Node_8695	0.000000			3 1 2 0 1 0	4504 954 3105 267 611 75	5 1 0 0 1 0
Node_8306	Node_8311	0.4707	Node_8695	0.000000			1 0 1 0 0 0	4504 954 3105 267 611 75	10 0 6 1 0 0
Node_8305	Node_8312	0.5113	Node_8695	0.039365	6	0.014712	13 1 9 0 0 0	4504 954 3105 267 611 75	4 0 3 0 0 0
Node_8304	Node_8305	0.9583	Node_8695	0.000000			1 0 1 0 0 0	4504 954 3105 267 611 75	3 1 3 0 0 0
Node_8303	Node_8346	0.4086	Node_8695	0.015465	5	0.005433	48 7 28 1 2 0	4504 954 3105 267 611 75	3 0 1 0 0 0
Node_8302	Node_8303	0.6938	Node_8695	0.011218	5	0.004035	41 6 25 1 2 0	4504 954 3105 267 611 75	1 0 0 0 0 0
Node_8301	Node_8302	0.6945	Node_8695	0.028350	6	0.013053	16 2 10 1 1 0	4504 954 3105 267 611 75	13 1 6 0 0 0
Node_8300	Node_8301	0.277	Node_8695	0.000000			0 0 0 0 0 0	4504 954 3105 267 611 75	3 0 4 1 1 0
Node_8299	Node_8347	0.5198	Node_8695	0.137215	4	0.091117	8 3 4 1 0 0	4504 954 3105 267 611 75	5 2 6 0 0 0
Node_8298	Node_8349	0.9395	Node_8695	0.011380	4	0.004185	34 6 26 3 5 0	4504 954 3105 267 611 75	3 0 2 0 0 0
Node_8297	Node_8298	0.5421	Node_8695	0.073763	5	0.038222	12 3 10 1 4 0	4504 954 3105 267 611 75	0 0 3 0 0 0
Node_8296	Node_8298	0.7609	Node_8695	0.031924	6	0.015600	15 3 9 1 1 0	4504 954 3105 267 611 75	7 0 4 1 0 0
Node_8295	Node_8351	0.003316	Node_8695	0.013984	4	0.006727	248 71 188 5 44 2	4504 954 3105 267 611 75	2 0 0 0 0 0
Node_8294	Node_8295	0.003279	Node_8695	0.016200	4	0.008548	211 58 164 4 43 2	4504 954 3105 267 611 75	0 0 0 0 0 0
Node_8293	Node_8294	0.005074	Node_8695	0.017748	4	0.007442	162 45 130 2 31 2	4504 954 3105 267 611 75	21 7 19 1 5 0
Node_8292	Node_8293	0.03429	Node_8695	0.016602	4	0.007696	140 38 115 2 27 2	4504 954 3105 267 611 75	1 0 0 0 0 0
Node_8291	Node_8292	0.09258	Node_8695	0.017549	4	0.008047	103 30 74 1 17 2	4504 954 3105 267 611 75	0 0 0 0 1 0
Node_8290	Node_8291	0.2772	Node_8695	0.014314	4	0.006835	83 22 66 1 12 2	4504 954 3105 267 611 75	1 0 0 0 2 0
Node_8289	Node_8290	0.2326	Node_8695	0.012200	3	0.002872	48 11 44 1 5 0	4504 954 3105 267 611 75	17 7 17 0 7 1
Node_8288	Node_8289	0.911	Node_8695	0.010042	1	0.003567	29 7 26 1 3 0	4504 954 3105 267 611 75	0 0 0 0 0 0
Node_8287	Node_8288	0.6902	Node_8695	0.033549	1	0.010680	17 6 17 0 3 0	4504 954 3105 267 611 75	0 0 0 0 0 0
Node_8286	Node_8287	0.6269	Node_8695	0.085309	1	0.039095	10 5 10 0 3 0	4504 954 3105 267 611 75	2 0 0 0 0 0
Node_8285	Node_8288	0.6608	Node_8695	0.060376	6	0.035722	12 1 9 1 0 0	4504 954 3105 267 611 75	0 0 0 0 0 0
Node_8284	Node_8289	0.8404	Node_8695	0.019822	1	0.008946	17 4 16 0 2 0	4504 954 3105 267 611 75	2 0 2 0 0 0
Node_8283	Node_8284	1	Node_8695	0.026716	6	0.010392	13 3 11 0 2 0	4504 954 3105 267 611 75	2 0 0 0 0 0
Node_8282	Node_8283	0.8573	Node_8695	0.065590	1	0.038039	9 1 10 0 2 0	4504 954 3105 267 611 75	3 0 0 0 0 0
Node_8281	Node_8292	0.2175	Node_8695	0.031962	1	0.011307	37 8 41 1 9 0	4504 954 3105 267 611 75	0 0 0 0 0 0
Node_8280	Node_8281	0.1327	Node_8695	0.134591	1	0.015553	8 3 17 1 3 0	4504 954 3105 267 611 75	13 4 12 0 4 0
Node_8279	Node_8280	0.04959	Node_8695	0.209765	1	0.129781	4 0 6 1 1 0	4504 954 3105 267 611 75	1 0 5 0 2 0
Node_8278	Node_8295	0.1996	Node_8695	0.038787	2	0.013912	32 12 23 1 1 0	4504 954 3105 267 611 75	5 1 1 0 0 0
Node_8277	Node_8353	0.7638	Node_8695	0.011413	4	0.005990	30 5 19 2 2 0	4504 954 3105 267 611 75	2 1 6 1 0 0
Node_8276	Node_8277	0.8629	Node_8695	0.000000			4 0 1 0 0 0	4504 954 3105 267 611 75	11 1 7 0 1 0
Node_8274	Node_8277	0.7304	Node_8695	0.215688	4	0.132378	6 2 2 1 0 0	4504 954 3105 267 611 75	9 2 9 1 1 0
Node_8273	Node_8354	0.008103	Node_8695	0.017590	1	0.006831	204 61 169 20 46 6	4504 954 3105 267 611 75	7 0 4 0 0 0
Node_8272	Node_8273	0.01636	Node_8695	0.016310	1	0.005434	177 53 150 17 36 6	4504 954 3105 267 611 75	0 0 0 0 0 0
Node_8271	Node_8272	0.02525	Node_8695	0.017269	1	0.007136	158 48 131 15 31 6	4504 954 3105 267 611 75	0 0 0 0 0 0
Node_8270	Node_8271	0.02487	Node_8695	0.020125	1	0.010520	128 38 108 13 20 6	4504 954 3105 267 611 75	0 2 1 0 0 0
Node_8269	Node_8270	0.4666	Node_8695	0.074487	4	0.028389	23 4 18 4 0 0	4504 954 3105 267 611 75	13 3 11 1 3 0
Node_8268	Node_8269	0.107	Node_8695	0.093959	4	0.030370	19 3 16 4 0 0	4504 954 3105 267 611 75	4 0 1 0 0 0
Node_8267	Node_8268	0.07625	Node_8695	0.111739	4	0.053861	15 1 15 3 0 0	4504 954 3105 267 611 75	3 1 0 1 0 0
Node_8266	Node_8267	0.681	Node_8695	0.091066	4	0.049783	8 1 7 1 0 0	4504 954 3105 267 611 75	0 0 0 0 0 0
Node_8265	Node_8266	0.5134	Node_8695	0.162470	4	0.079160	6 0 4 1 0 0	4504 954 3105 267 611 75	2 0 1 0 0 0
Node_8263	Node_8265	0.3957	Node_8695	0.000000			3 0 2 1 0 0	4504 954 3105 267 611 75	0 0 0 0 0 0
Node_8262	Node_8267	0.159	Node_8695	0.241120	4	0.116346	5 0 8 2 0 0	4504 954 3105 267 611 75	2 0 0 0 0 0
Node_8261	Node_8262	0.163	Node_8695	0.000000			3 0 4 2 0 0	4504 954 3105 267 611 75	2 0 0 0 0 0
Node_8259	Node_8270	0.0135	Node_8695	0.042253	6	0.017853	77 25 67 8 15 6	4504 954 3105 267 611 75	15 6 12 0 2 0
Node_8258	Node_8259	0.009528	Node_8695	0.056579	6	0.023635	58 19 44 6 13 5	4504 954 3105 267 611 75	0 0 0 0 0 0
Node_8257	Node_8258	0.0009248	Node_8695	0.286679	1	0.161082	8 6 14 3 0 2	4504 954 3105 267 611 75	30 11 19 2 8 3
Node_8256	Node_8692	0.9963	Node_8695	0.002162	6	0.000169	67 13 44 3 8 1	4504 954 3105 267 611 75	3 0 3 0 0 0
Node_8255	Node_8256	0.9951	Node_8695	0.001433	3	0.000497	47 9 29 2 5 0	4504 954 3105 267 611 75	0 0 0 0 0 0
Node_8254	Node_8255	0.8586	Node_8695	0.023347	6	0.010699	15 3 14 0 1 0	4504 954 3105 267 611 75	13 4 3 0 3 0
Node_8253	Node_8693	0.003751	Node_8695	0.028566	1	0.008914	128 40 118 15 33 4	4504 954 3105 267 611 75	11 0 4 1 2 0
Node_8252	Node_8253	0.004827	Node_8695	0.027674	1	0.011356	121 36 106 14 31 4	4504 954 3105 267 611 75	0 0 1 0 0 0
Node_8251	Node_8252	0.004372	Node_8695	0.042720	1	0.011928	87 32 88 12 22 4	4504 954 3105 267 611 75	6 0 1 0 0 0
Node_8250	Node_8251	0.0003644	Node_8695	0.101488	1	0.033018	46 27 55 8 15 4	4504 954 3105 267 611 75	20 2 13 0 5 0
Node_8249	Node_8250	0.000577	Node_8695	0.097351	1	0.042183	30 18 31 4 9 2	4504 954 3105 267 611 75	6 4 5 2 2 0
Node_8248	Node_8249	0.1366	Node_8695	0.143128	2	0.077393	16 10 10 3 4 0	4504 954 3105 267 611 75	5 1 7 0 1 0
Node_8247	Node_8251	0.2735	Node_8695	0.087021	1	0.053921	8 1 9 1 1 0	4504 954 3105 267 611 75	13 2 11 3 1 0
Node_8246	Node_8694	0.9983	Node_8695	0.005161	6	0.000981	53 12 36 2 6 1	4504 954 3105 267 611 75	8 1 8 1 3 0
Node_8245	Node_8246	0.8243	Node_8695	0.047409	6	0.015319	21 6 13 1 3 1	4504 954 3105 267 611 75	7 1 8 1 0 0
Node_8244	Node_8246	0.944	Node_8695	0.061328	6	0.030465	11 3 5 0 1 0	4504 954 3105 267 611 75	14 2 10 0 2 0
Node_8243	Node_8695	0.815	Node_8695	0.022958	5	0.013752	23 3 13 1 4 0	4504 954 3105 267 611 75	10 1 11 0 2 0
Node_8242	Node_8696	2.2e-16	Node_8696	0.022400	1	0.000979	561 206 636 41 119 17	5073 1164 3745 308 732 92	3 3 3 0 2 0
Node_8241	Node_8242	0.6266	Node_8242	0.000131	3	0.000075	484 175 560 33 103 15	561 206 636 41 119 17	2 0 1 0 0 0
Node_8240	Node_8241	0.6877	Node_8242	0.000271	6	0.000137	448 164 521 30 97 15	561 206 636 41 119 17	0 0 0 0 0 0
Node_8239	Node_8240	0.6298	Node_8242	0.000813	6	0.000416	347 128 419 26 76 13	561 206 636 41 119 17	0 0 0 0 0 0
Node_8238	Node_8239	0.2487	Node_8242	0.004314	1	0.002216	178 75 222 17 50 4	561 206 636 41 119 17	3 2 1 0 0 0
Node_8237	Node_8238	0.0347	Node_8242	0.031614	3	0.001706	45 18 87 3 8 1	561 206 636 41 119 17	14 4 17 2 3 0
Node_8236	Node_8237	0.006409	Node_8242	0.079582	3	0.010804	27 10 70 3 4 1	561 206 636 41 119 17	4 3 1 0 1 0
Node_8235	Node_8236	0.0001056	Node_8242	0.164243	3	0.047063	14 1 44 1 3 1	561 206 636 41 119 17	2 0 2 0 0 0
Node_8234	Node_8235	0.0001878	Node_8242	0.173401	3	0.049090	11 1 38 0 3 1	561 206 636 41 119 17	0 0 1 0 0 0
Node_8233	Node_8234	0.00795	Node_8242	0.267471	3	0.150292	3 0 17 0 1 1	561 206 636 41 119 17	1 0 1 0 0 0
Node_8232	Node_8233	0.02493	Node_8242	0.248941	3	0.090109	2 0 14 0 0 0	561 206 636 41 119 17	0 0 0 0 0 0
Node_8231	Node_8232	0.1517	Node_8242	0.000000			2 0 8 0 0 0	561 206 636 41 119 17	0 0 2 0 0 0
Node_8230	Node_8231	0.3311	Node_8242	0.000000			1 0 7 0 0 0	561 206 636 41 119 17	1 0 1 0 0 0
Node_8229	Node_8230	0.2623	Node_8242	0.000000			1 0 6 0 0 0	561 206 636 41 119 17	0 0 1 0 0 0
Node_8226	Node_8234	0.1251	Node_8242	0.097588	3	0.033304	6 1 17 0 1 0	561 206 636 41 119 17	1 0 3 0 1 0
Node_8225	Node_8226	0.1706	Node_8242	0.133109	3	0.079451	4 0 12 0 1 0	561 206 636 41 119 17	0 0 1 0 0 0
Node_8224	Node_8225	0.01924	Node_8242	0.000000			0 0 8 0 1 0	561 206 636 41 119 17	0 0 2 0 0 0
Node_8223	Node_8224	0.1709	Node_8242	0.000000			0 0 5 0 1 0	561 206 636 41 119 17	0 0 0 0 0 0
Node_8220	Node_8236	0.1727	Node_8242	0.071324	1	0.034209	10 8 21 2 1 0	561 206 636 41 119 17	1 1 3 0 0 0
Node_8219	Node_8220	0.3134	Node_8242	0.080952	1	0.042660	9 8 18 2 1 0	561 206 636 41 119 17	1 0 0 0 0 0
Node_8218	Node_8219	0.2494	Node_8242	0.062861	4	0.026551	9 5 15 2 1 0	561 206 636 41 119 17	0 3 1 0 0 0
Node_8217	Node_8218	0.5863	Node_8242	0.111624	4	0.047884	5 1 7 1 0 0	561 206 636 41 119 17	0 1 2 0 0 0
Node_8216	Node_8217	0.5	Node_8242	0.000000			3 1 5 1 0 0	561 206 636 41 119 17	0 0 1 0 0 0
Node_8215	Node_8216	0.9656	Node_8242	0.000000			3 1 5 0 0 0	561 206 636 41 119 17	0 0 0 0 0 0
Node_8214	Node_8218	0.5922	Node_8242	0.000000			2 1 4 1 1 0	561 206 636 41 119 17	2 2 2 0 0 0
Node_8211	Node_8237	0.9912	Node_8242	0.027886	3	0.007658	14 4 10 0 2 0	561 206 636 41 119 17	0 1 6 0 1 0
Node_8210	Node_8238	0.008228	Node_8242	0.020413	5	0.009955	116 53 115 12 39 3	561 206 636 41 119 17	3 0 3 0 0 0
Node_8209	Node_8210	0.009891	Node_8242	0.033330	5	0.017788	83 44 85 10 32 2	561 206 636 41 119 17	18 4 17 1 2 1
Node_8208	Node_8209	0.001599	Node_8242	0.033818	3	0.019440	76 39 74 10 27 2	561 206 636 41 119 17	4 4 7 0 3 0
Node_8207	Node_8208	0.1221	Node_8242	0.040599	3	0.021271	16 9 15 1 5 0	561 206 636 41 119 17	33 17 31 4 10 1
Node_8206	Node_8207	0.01136	Node_8242	0.000000			0 3 1 1 1 0	561 206 636 41 119 17	1 2 1 0 0 0
Node_8205	Node_8239	0.04616	Node_8242	0.008843	6	0.004472	166 50 194 9 26 9	561 206 636 41 119 17	0 1 2 0 0 0
Node_8204	Node_8205	0.01857	Node_8242	0.011862	6	0.005727	148 46 177 9 21 9	561 206 636 41 119 17	4 1 3 0 0 0
Node_8203	Node_8204	0.2931	Node_8242	0.010136	3	0.001032	68 23 98 4 11 1	561 206 636 41 119 17	0 0 0 0 0 0
Node_8202	Node_8203	0.1401	Node_8242	0.024971	3	0.006765	52 16 82 4 6 1	561 206 636 41 119 17	6 2 3 0 1 0
Node_8201	Node_8202	0.02759	Node_8242	0.038230	3	0.004305	36 12 66 2 4 0	561 206 636 41 119 17	0 0 0 0 0 0
Node_8200	Node_8201	0.03236	Node_8242	0.044762	3	0.004435	23 10 49 1 3 0	561 206 636 41 119 17	6 0 7 0 0 0
Node_8199	Node_8200	0.4114	Node_8242	0.059205	3	0.011708	10 4 24 0 1 0	561 206 636 41 119 17	2 1 0 0 0 0
Node_8198	Node_8202	0.6072	Node_8242	0.060989	6	0.029572	15 4 14 2 2 1	561 206 636 41 119 17	1 0 2 0 0 0
Node_8197	Node_8204	0.005798	Node_8242	0.029599	6	0.011697	53 14 56 3 5 4	561 206 636 41 119 17	27 9 23 2 5 4
Node_8196	Node_8197	0.1054	Node_8242	0.030532	6	0.018008	25 5 26 0 2 1	561 206 636 41 119 17	7 1 4 0 0 1
Node_8195	Node_8196	0.3913	Node_8242	0.056178	6	0.017818	6 2 6 0 0 0	561 206 636 41 119 17	9 1 12 0 0 0
Node_8194	Node_8197	0.3924	Node_8242	0.092163	6	0.044730	5 0 7 0 0 0	561 206 636 41 119 17	16 8 19 3 3 2
Node_8193	Node_8240	0.7863	Node_8242	0.002758	3	0.001227	95 33 94 4 19 2	561 206 636 41 119 17	6 3 8 0 2 0
Node_8192	Node_8193	0.3926	Node_8242	0.011189	3	0.000387	63 24 53 4 12 1	561 206 636 41 119 17	9 2 5 0 2 1
Node_8191	Node_8192	0.4349	Node_8242	0.013798	2	0.006619	44 19 39 2 6 0	561 206 636 41 119 17	2 0 0 0 0 0
Node_8190	Node_8191	0.4082	Node_8242	0.017703	2	0.003226	30 16 30 2 5 0	561 206 636 41 119 17	11 1 3 0 0 0
Node_8189	Node_8190	0.4987	Node_8242	0.037620	2	0.012651	24 14 21 2 4 0	561 206 636 41 119 17	0 0 2 0 0 0
Node_8188	Node_8189	0.7912	Node_8242	0.050696	3	0.025284	11 5 9 1 2 0	561 206 636 41 119 17	0 0 0 0 0 0
Node_8187	Node_8188	0.6928	Node_8242	0.071703	3	0.042083	9 4 7 1 1 0	561 206 636 41 119 17	1 0 0 0 0 0
Node_8186	Node_8189	0.4589	Node_8242	0.048130	2	0.021381	13 8 12 1 2 0	561 206 636 41 119 17	0 1 0 0 0 0
Node_8185	Node_8193	0.5143	Node_8242	0.026415	3	0.010053	19 4 30 0 4 0	561 206 636 41 119 17	4 3 6 0 1 0
Node_8184	Node_8185	0.6848	Node_8242	0.047522	6	0.027665	7 2 12 0 0 0	561 206 636 41 119 17	0 0 0 0 0 0
Node_8183	Node_8184	0.7798	Node_8242	0.077660	6	0.035079	4 1 8 0 0 0	561 206 636 41 119 17	0 0 0 0 0 0
Node_8182	Node_8185	0.5752	Node_8242	0.038714	2	0.020790	12 2 18 0 4 0	561 206 636 41 119 17	0 0 0 0 0 0
Node_8181	Node_8182	0.9717	Node_8242	0.037737	6	0.009193	7 2 7 0 1 0	561 206 636 41 119 17	1 0 0 0 0 0
Node_8180	Node_8241	0.9529	Node_8242	0.004468	4	0.000734	35 11 37 3 6 0	561 206 636 41 119 17	1 0 2 0 0 0
Node_8179	Node_8242	0.6266	Node_8242	0.009198	4	0.004240	72 30 74 8 16 2	561 206 636 41 119 17	3 1 1 0 0 0
Node_8178	Node_8179	0.3478	Node_8242	0.016158	3	0.005976	59 24 52 6 12 0	561 206 636 41 119 17	0 0 1 0 0 0
Node_8177	Node_8178	0.3787	Node_8242	0.064290	2	0.033811	23 12 16 1 1 0	561 206 636 41 119 17	8 4 16 3 3 0
Node_8176	Node_8177	0.782	Node_8242	0.000000			2 0 1 0 1 0	561 206 636 41 119 17	9 3 7 1 0 0
Node_8169	Node_8177	0.07177	Node_8242	0.056620	6	0.032901	7 4 8 0 0 0	561 206 636 41 119 17	5 5 0 0 0 0
Node_8168	Node_8697	2.2e-16	Node_8697	0.023343	3	0.004158	3549 1108 7729 336 1053 94	8631 2274 11486 644 1787 186	5 1 10 0 0 0
Node_8167	Node_8168	4.462e-09	Node_8168	0.000046	3	0.000021	3409 1060 7562 331 1030 88	3549 1108 7729 336 1053 94	0 0 5 0 1 0
Node_8166	Node_8167	0.0007338	Node_8167	0.000009	3	0.000004	3364 1045 7527 329 1021 88	3409 1060 7562 331 1030 88	11 3 8 0 2 0
Node_8165	Node_8166	2.204e-06	Node_8167	0.000014	3	0.000003	3337 1036 7487 326 1016 85	3409 1060 7562 331 1030 88	3 1 10 0 1 0
Node_8164	Node_8165	1.768e-06	Node_8165	0.000030	3	0.000006	3301 1014 7295 324 1002 85	3337 1036 7487 326 1016 85	1 0 3 0 0 0
Node_8163	Node_8164	8.639e-13	Node_8164	0.003112	1	0.001224	1313 482 3291 140 526 28	3301 1014 7295 324 1002 85	0 0 0 0 0 0
Node_8162	Node_8163	0.9045	Node_8163	0.000008	6	0.000003	1302 480 3268 140 523 28	1313 482 3291 140 526 28	0 0 0 0 0 0
Node_8161	Node_8162	0.9899	Node_8163	0.000007	6	0.000002	1301 479 3260 139 522 28	1313 482 3291 140 526 28	0 0 0 0 0 0
Node_8160	Node_8161	0.6636	Node_8163	0.000005	4	0.000003	1295 478 3242 139 518 27	1313 482 3291 140 526 28	0 0 2 0 0 0
Node_8159	Node_8160	0.2461	Node_8163	0.000041	4	0.000017	1224 448 3093 136 485 26	1313 482 3291 140 526 28	0 0 0 0 0 0
Node_8158	Node_8159	0.334	Node_8163	0.000058	4	0.000018	1194 436 3004 134 472 26	1313 482 3291 140 526 28	0 0 1 0 0 0
Node_8157	Node_8158	6.886e-05	Node_8163	0.001010	4	0.000214	927 330 2305 73 379 14	1313 482 3291 140 526 28	0 0 3 0 0 0
Node_8156	Node_8157	0.0001316	Node_8163	0.001057	4	0.000297	895 322 2229 71 362 12	1313 482 3291 140 526 28	0 0 0 0 0 0
Node_8155	Node_8156	0.0001383	Node_8163	0.001054	4	0.000299	895 322 2226 71 362 12	1313 482 3291 140 526 28	0 0 0 0 0 0
Node_8154	Node_8155	0.0001608	Node_8163	0.001043	4	0.000300	891 319 2224 71 361 12	1313 482 3291 140 526 28	0 0 0 0 0 0
Node_8153	Node_8154	0.0002463	Node_8163	0.001011	4	0.000293	884 318 2214 71 360 12	1313 482 3291 140 526 28	0 0 0 0 0 0
Node_8152	Node_8153	0.002466	Node_8163	0.000930	4	0.000205	816 306 2063 66 333 12	1313 482 3291 140 526 28	0 0 0 0 0 0
Node_8151	Node_8152	0.007444	Node_8163	0.000861	4	0.000360	783 291 1971 66 306 10	1313 482 3291 140 526 28	0 0 0 0 0 0
Node_8150	Node_8151	0.01133	Node_8163	0.000826	4	0.000346	769 284 1933 65 298 10	1313 482 3291 140 526 28	0 1 1 0 0 0
Node_8149	Node_8150	0.01181	Node_8163	0.000960	6	0.000480	735 263 1799 63 276 8	1313 482 3291 140 526 28	0 0 0 0 0 0
Node_8148	Node_8149	0.3397	Node_8163	0.000597	1	0.000355	556 202 1322 49 213 8	1313 482 3291 140 526 28	0 0 0 0 0 0
Node_8147	Node_8148	0.5315	Node_8163	0.000703	6	0.000322	376 126 935 36 152 4	1313 482 3291 140 526 28	0 1 0 0 0 0
Node_8146	Node_8147	0.358	Node_8163	0.001135	3	0.000603	320 105 831 29 126 4	1313 482 3291 140 526 28	0 0 1 0 0 0
Node_8145	Node_8146	0.4907	Node_8163	0.000960	3	0.000442	302 102 795 28 123 4	1313 482 3291 140 526 28	0 0 0 0 0 0
Node_8144	Node_8145	0.4101	Node_8163	0.001345	2	0.000266	287 87 717 26 115 4	1313 482 3291 140 526 28	0 0 0 0 0 0
Node_8143	Node_8144	0.1978	Node_8163	0.002531	2	0.001247	239 70 589 17 94 3	1313 482 3291 140 526 28	0 0 0 0 0 0
Node_8142	Node_8143	0.2006	Node_8163	0.002710	2	0.001204	234 66 558 17 92 3	1313 482 3291 140 526 28	0 0 0 0 0 0
Node_8141	Node_8142	0.3174	Node_8163	0.002323	2	0.001237	225 65 526 17 90 3	1313 482 3291 140 526 28	0 0 0 0 0 0
Node_8140	Node_8141	0.08102	Node_8163	0.006369	2	0.002086	121 31 324 10 50 0	1313 482 3291 140 526 28	0 0 1 0 0 0
Node_8139	Node_8140	0.7397	Node_8163	0.002015	2	0.000905	90 26 218 9 33 0	1313 482 3291 140 526 28	0 0 0 0 0 0
Node_8138	Node_8139	0.7747	Node_8163	0.001880	2	0.000993	89 26 212 9 33 0	1313 482 3291 140 526 28	0 0 0 0 0 0
Node_8137	Node_8138	0.7759	Node_8163	0.001914	2	0.001087	89 26 210 9 33 0	1313 482 3291 140 526 28	0 0 0 0 0 0
Node_8136	Node_8137	0.4826	Node_8163	0.007251	2	0.003316	57 14 146 8 19 0	1313 482 3291 140 526 28	0 0 0 0 0 0
Node_8135	Node_8136	0.5052	Node_8163	0.007073	2	0.003307	57 14 144 8 19 0	1313 482 3291 140 526 28	0 0 0 0 0 0
Node_8134	Node_8135	0.5472	Node_8163	0.007294	4	0.003319	54 14 131 8 17 0	1313 482 3291 140 526 28	0 0 2 0 0 0
Node_8133	Node_8134	0.5358	Node_8163	0.007574	4	0.002971	51 14 128 8 16 0	1313 482 3291 140 526 28	0 0 3 0 0 0
Node_8132	Node_8133	0.5469	Node_8163	0.008330	4	0.002795	48 13 123 8 16 0	1313 482 3291 140 526 28	0 0 0 0 0 0
Node_8131	Node_8132	0.3351	Node_8163	0.013428	4	0.005665	47 10 110 8 16 0	1313 482 3291 140 526 28	0 0 2 0 0 0
Node_8130	Node_8131	0.3369	Node_8163	0.013560	4	0.005643	47 10 109 8 16 0	1313 482 3291 140 526 28	0 0 0 0 0 0
Node_8129	Node_8130	0.01757	Node_8163	0.079924	4	0.025457	23 4 46 7 3 0	1313 482 3291 140 526 28	0 0 1 0 0 0
Node_8128	Node_8129	0.5222	Node_8163	0.033774	5	0.018656	16 3 37 2 2 0	1313 482 3291 140 526 28	0 0 0 0 0 0
Node_8127	Node_8128	0.6225	Node_8163	0.053322	6	0.030024	7 1 22 1 1 0	1313 482 3291 140 526 28	0 0 0 0 0 0
Node_8126	Node_8127	0.7886	Node_8163	0.079216	6	0.038254	6 1 13 1 1 0	1313 482 3291 140 526 28	0 0 1 0 0 0
Node_8125	Node_8126	0.4978	Node_8163	0.000000			1 0 9 0 0 0	1313 482 3291 140 526 28	0 0 1 0 0 0
Node_8124	Node_8125	0.9352	Node_8163	0.000000			1 0 6 0 0 0	1313 482 3291 140 526 28	0 0 0 0 0 0
Node_8123	Node_8124	1	Node_8163	0.000000			1 0 5 0 0 0	1313 482 3291 140 526 28	0 0 0 0 0 0
Node_8120	Node_8126	0.1177	Node_8163	0.351089	3	0.119881	5 1 3 1 1 0	1313 482 3291 140 526 28	0 0 0 0 0 0
Node_8119	Node_8127	0.6473	Node_8163	0.000000			1 0 8 0 0 0	1313 482 3291 140 526 28	0 0 0 0 0 0
Node_8115	Node_8119	1	Node_8163	0.000000			0 0 4 0 0 0	1313 482 3291 140 526 28	1 0 1 0 0 0
Node_8114	Node_8128	0.6567	Node_8163	0.070855	6	0.042070	9 2 15 1 1 0	1313 482 3291 140 526 28	0 0 0 0 0 0
Node_8113	Node_8114	0.6273	Node_8163	0.101919	6	0.060956	7 2 11 1 1 0	1313 482 3291 140 526 28	0 0 0 0 0 0
Node_8110	Node_8129	0.001919	Node_8163	0.359896	4	0.080503	7 1 9 5 1 0	1313 482 3291 140 526 28	0 0 0 0 0 0
Node_8109	Node_8110	0.000592	Node_8163	0.422830	4	0.106684	7 0 8 5 1 0	1313 482 3291 140 526 28	0 0 0 0 0 0
Node_8108	Node_8109	0.0001726	Node_8163	0.729440	4	0.109436	2 0 5 5 0 0	1313 482 3291 140 526 28	0 0 1 0 0 0
Node_8106	Node_8109	0.1362	Node_8163	0.000000			1 0 0 0 0 0	1313 482 3291 140 526 28	4 0 2 0 1 0
Node_8103	Node_8130	0.7292	Node_8163	0.010920	5	0.004596	24 6 62 1 13 0	1313 482 3291 140 526 28	0 0 0 0 0 0
Node_8102	Node_8103	0.5309	Node_8163	0.000000			0 0 6 0 0 0	1313 482 3291 140 526 28	0 0 0 0 0 0
Node_8099	Node_8103	0.7019	Node_8163	0.012738	5	0.004523	23 6 52 1 12 0	1313 482 3291 140 526 28	1 0 4 0 1 0
Node_8098	Node_8099	0.5812	Node_8163	0.082443	2	0.052165	7 6 19 0 6 0	1313 482 3291 140 526 28	1 0 7 0 0 0
Node_8097	Node_8132	0.2405	Node_8163	0.186776	6	0.119788	1 3 11 0 0 0	1313 482 3291 140 526 28	0 0 0 0 0 0
Node_8096	Node_8097	0.7772	Node_8163	0.000000			1 1 5 0 0 0	1313 482 3291 140 526 28	0 0 0 0 0 0
Node_8095	Node_8096	0.7772	Node_8163	0.000000			1 1 5 0 0 0	1313 482 3291 140 526 28	0 0 0 0 0 0
Node_8094	Node_8095	0.7719	Node_8163	0.000000			1 1 3 0 0 0	1313 482 3291 140 526 28	0 0 1 0 0 0
Node_8073	Node_8135	0.7752	Node_8163	0.094051	6	0.032052	3 0 11 0 2 0	1313 482 3291 140 526 28	0 0 0 0 0 0
Node_8072	Node_8073	1	Node_8163	0.000000			0 0 0 0 0 0	1313 482 3291 140 526 28	2 0 6 0 0 0
Node_8071	Node_8073	0.561	Node_8163	0.000000			1 0 2 0 0 0	1313 482 3291 140 526 28	0 0 3 0 2 0
Node_8068	Node_8137	0.6092	Node_8163	0.013115	3	0.004448	32 12 64 1 14 0	1313 482 3291 140 526 28	0 0 0 0 0 0
Node_8067	Node_8068	0.4312	Node_8163	0.018335	3	0.004911	31 12 59 1 14 0	1313 482 3291 140 526 28	1 0 0 0 0 0
Node_8066	Node_8067	0.4922	Node_8163	0.021913	3	0.004575	27 11 50 1 12 0	1313 482 3291 140 526 28	0 0 0 0 0 0
Node_8065	Node_8066	0.4922	Node_8163	0.021913	3	0.004575	27 11 50 1 12 0	1313 482 3291 140 526 28	0 0 0 0 0 0
Node_8064	Node_8065	0.5585	Node_8163	0.036455	3	0.004230	19 7 30 1 7 0	1313 482 3291 140 526 28	0 0 0 0 0 0
Node_8063	Node_8064	0.5585	Node_8163	0.036455	3	0.004230	19 7 30 1 7 0	1313 482 3291 140 526 28	0 0 0 0 0 0
Node_8062	Node_8063	0.6283	Node_8163	0.033925	3	0.004882	18 7 30 1 7 0	1313 482 3291 140 526 28	0 0 0 0 0 0
Node_8061	Node_8062	0.6283	Node_8163	0.033925	3	0.004882	18 7 30 1 7 0	1313 482 3291 140 526 28	0 0 0 0 0 0
Node_8060	Node_8061	0.6283	Node_8163	0.033925	3	0.004882	18 7 30 1 7 0	1313 482 3291 140 526 28	0 0 0 0 0 0
Node_8052	Node_8060	0.5593	Node_8163	0.040132	3	0.006120	17 7 28 1 7 0	1313 482 3291 140 526 28	0 0 0 0 0 0
Node_8051	Node_8052	0.5512	Node_8163	0.069496	3	0.014923	12 4 16 0 4 0	1313 482 3291 140 526 28	0 0 1 0 0 0
Node_8049	Node_8051	0.6287	Node_8163	0.052166	3	0.020743	9 3 15 0 3 0	1313 482 3291 140 526 28	2 0 1 0 1 0
Node_8047	Node_8065	0.8003	Node_8163	0.060020	5	0.034637	6 3 17 0 5 0	1313 482 3291 140 526 28	2 1 3 0 0 0
Node_8045	Node_8067	0.9527	Node_8163	0.000000			1 1 1 0 1 0	1313 482 3291 140 526 28	3 0 8 0 1 0
Node_8029	Node_8139	0.9352	Node_8163	0.000000			1 0 6 0 0 0	1313 482 3291 140 526 28	0 0 0 0 0 0
Node_8028	Node_8029	0.9352	Node_8163	0.000000			1 0 6 0 0 0	1313 482 3291 140 526 28	0 0 0 0 0 0
Node_8027	Node_8028	1	Node_8163	0.000000			1 0 5 0 0 0	1313 482 3291 140 526 28	0 0 0 0 0 0
Node_8023	Node_8140	0.0333	Node_8163	0.030000	2	0.011774	31 5 106 1 17 0	1313 482 3291 140 526 28	0 0 0 0 0 0
Node_8022	Node_8023	0.1426	Node_8163	0.029083	2	0.010473	26 3 65 0 12 0	1313 482 3291 140 526 28	0 0 0 0 0 0
Node_8021	Node_8022	0.248	Node_8163	0.024686	2	0.008742	23 3 61 0 10 0	1313 482 3291 140 526 28	0 0 0 0 0 0
Node_8020	Node_8021	0.4054	Node_8163	0.020120	2	0.008659	19 3 54 0 7 0	1313 482 3291 140 526 28	0 0 1 0 0 0
Node_8019	Node_8020	0.87	Node_8163	0.012353	6	0.004777	14 3 36 0 5 0	1313 482 3291 140 526 28	0 0 0 0 0 0
Node_8018	Node_8019	0.9374	Node_8163	0.018433	6	0.002546	10 2 25 0 3 0	1313 482 3291 140 526 28	0 0 0 0 0 0
Node_8017	Node_8018	0.7907	Node_8163	0.000000			2 0 6 0 0 0	1313 482 3291 140 526 28	0 0 2 0 0 0
Node_8016	Node_8017	0.9185	Node_8163	0.000000			2 0 2 0 0 0	1313 482 3291 140 526 28	0 0 2 0 0 0
Node_8011	Node_8018	0.9772	Node_8163	0.036534	6	0.007749	8 2 16 0 2 0	1313 482 3291 140 526 28	0 0 1 0 1 0
Node_8010	Node_8019	0.9869	Node_8163	0.152680	6	0.066545	2 1 7 0 2 0	1313 482 3291 140 526 28	2 0 4 0 0 0
Node_8009	Node_8020	0.6216	Node_8163	0.069606	6	0.033391	4 0 18 0 2 0	1313 482 3291 140 526 28	1 0 0 0 0 0
Node_8008	Node_8022	0.4543	Node_8163	0.000000			0 0 1 0 0 0	1313 482 3291 140 526 28	3 0 3 0 2 0
Node_8006	Node_8023	0.08207	Node_8163	0.075492	1	0.022081	5 2 40 1 5 0	1313 482 3291 140 526 28	0 0 1 0 0 0
Node_8005	Node_8006	0.1206	Node_8163	0.111716	3	0.069330	4 0 26 1 1 0	1313 482 3291 140 526 28	1 0 4 0 3 0
Node_8004	Node_8005	0.4401	Node_8163	0.130433	6	0.068435	3 0 11 1 1 0	1313 482 3291 140 526 28	0 0 3 0 0 0
Node_8002	Node_8141	0.1817	Node_8163	0.009725	3	0.002927	104 34 201 7 40 3	1313 482 3291 140 526 28	0 0 0 0 0 0
Node_8001	Node_8002	0.1504	Node_8163	0.010538	3	0.003169	104 33 197 7 39 3	1313 482 3291 140 526 28	0 0 0 0 0 0
Node_8000	Node_8001	0.0684	Node_8163	0.013350	1	0.003983	104 30 183 6 36 2	1313 482 3291 140 526 28	0 0 0 0 0 0
Node_7999	Node_8000	0.06422	Node_8163	0.014519	3	0.003980	99 28 172 6 35 2	1313 482 3291 140 526 28	0 0 0 0 0 0
Node_7998	Node_7999	0.4529	Node_8163	0.008885	1	0.003877	70 19 138 5 23 2	1313 482 3291 140 526 28	1 0 0 0 0 0
Node_7997	Node_7998	0.5539	Node_8163	0.014471	5	0.007839	48 12 102 5 10 1	1313 482 3291 140 526 28	0 1 3 0 1 0
Node_7996	Node_7997	0.2302	Node_8163	0.021122	1	0.010209	47 10 88 4 9 1	1313 482 3291 140 526 28	0 0 0 0 0 0
Node_7995	Node_7996	0.04153	Node_8163	0.242540	1	0.065799	14 1 9 0 0 0	1313 482 3291 140 526 28	4 0 8 0 2 0
Node_7994	Node_7995	0.01023	Node_8163	0.377999	1	0.135030	10 0 4 0 0 0	1313 482 3291 140 526 28	0 0 0 0 0 0
Node_7973	Node_7994	0.003731	Node_8163	0.000000			6 0 1 0 0 0	1313 482 3291 140 526 28	2 0 0 0 0 0
Node_7970	Node_7973	0.06211	Node_8163	0.000000			4 0 1 0 0 0	1313 482 3291 140 526 28	1 0 0 0 0 0
Node_7969	Node_7995	0.6459	Node_8163	0.000000			4 1 4 0 0 0	1313 482 3291 140 526 28	0 0 1 0 0 0
Node_7965	Node_7996	0.6276	Node_8163	0.017036	6	0.008696	27 9 69 4 7 1	1313 482 3291 140 526 28	2 0 2 0 0 0
Node_7964	Node_7965	0.2886	Node_8163	0.056039	4	0.034311	18 4 44 4 3 1	1313 482 3291 140 526 28	3 0 4 0 2 0
Node_7963	Node_7964	0.6017	Node_8163	0.029811	4	0.014518	16 4 40 3 3 0	1313 482 3291 140 526 28	0 0 0 0 0 0
Node_7962	Node_7963	0.4829	Node_8163	0.082048	4	0.039255	9 1 17 2 2 0	1313 482 3291 140 526 28	0 0 0 0 0 0
Node_7961	Node_7962	0.7079	Node_8163	0.099085	6	0.032097	5 0 9 0 1 0	1313 482 3291 140 526 28	1 0 1 0 0 0
Node_7960	Node_7961	0.5787	Node_8163	0.149399	6	0.063263	5 0 7 0 0 0	1313 482 3291 140 526 28	0 0 0 0 0 0
Node_7959	Node_7960	0.5787	Node_8163	0.000000			3 0 5 0 0 0	1313 482 3291 140 526 28	2 0 2 0 0 0
Node_7957	Node_7959	1	Node_8163	0.000000			2 0 5 0 0 0	1313 482 3291 140 526 28	0 0 0 0 0 0
Node_7956	Node_7962	0.2126	Node_8163	0.251110	4	0.094900	3 1 7 2 1 0	1313 482 3291 140 526 28	0 0 0 0 0 0
Node_7955	Node_7963	0.7305	Node_8163	0.045012	6	0.024941	7 3 23 1 1 0	1313 482 3291 140 526 28	0 0 0 0 0 0
Node_7954	Node_7955	0.6612	Node_8163	0.058772	6	0.032927	5 2 21 1 1 0	1313 482 3291 140 526 28	0 0 0 0 0 0
Node_7953	Node_7954	0.07195	Node_8163	0.000000			0 0 5 0 0 0	1313 482 3291 140 526 28	0 0 9 0 0 0
Node_7952	Node_7964	0.03565	Node_8163	0.000000			1 0 3 1 0 1	1313 482 3291 140 526 28	1 0 1 0 0 0
Node_7951	Node_7965	0.6666	Node_8163	0.129773	6	0.057177	2 2 10 0 0 0	1313 482 3291 140 526 28	4 3 11 0 2 0
Node_7950	Node_7998	0.05147	Node_8163	0.095817	3	0.034368	22 6 29 0 12 1	1313 482 3291 140 526 28	0 0 4 0 0 0
Node_7949	Node_7999	0.03642	Node_8163	0.080978	3	0.004760	28 9 32 1 12 0	1313 482 3291 140 526 28	0 0 2 0 0 0
Node_7948	Node_7949	0.03145	Node_8163	0.092093	3	0.006620	25 7 27 1 11 0	1313 482 3291 140 526 28	1 0 2 0 0 0
Node_7947	Node_7948	0.525	Node_8163	0.000000			4 0 3 0 2 0	1313 482 3291 140 526 28	0 0 2 0 0 0
Node_7944	Node_7949	0.3359	Node_8163	0.000000			2 2 1 0 1 0	1313 482 3291 140 526 28	0 0 2 0 0 0
Node_7942	Node_8000	0.9353	Node_8163	0.111693	6	0.044705	4 2 8 0 1 0	1313 482 3291 140 526 28	1 0 3 0 0 0
Node_7941	Node_8001	0.006811	Node_8163	0.326461	1	0.181837	0 3 13 1 3 1	1313 482 3291 140 526 28	0 0 1 0 0 0
Node_7940	Node_7941	0.006552	Node_8163	0.326461	1	0.181837	0 3 13 1 3 1	1313 482 3291 140 526 28	0 0 0 0 0 0
Node_7939	Node_7940	0.006552	Node_8163	0.326461	1	0.181837	0 3 13 1 3 1	1313 482 3291 140 526 28	0 0 0 0 0 0
Node_7938	Node_7939	0.0105	Node_8163	0.000000			0 1 4 1 1 1	1313 482 3291 140 526 28	0 0 0 0 0 0
Node_7937	Node_7938	0.0105	Node_8163	0.000000			0 1 0 1 1 1	1313 482 3291 140 526 28	0 0 4 0 0 0
Node_7933	Node_7939	0.2026	Node_8163	0.000000			0 2 5 0 1 0	1313 482 3291 140 526 28	0 0 4 0 1 0
Node_7932	Node_7933	0.2315	Node_8163	0.000000			0 2 5 0 1 0	1313 482 3291 140 526 28	0 0 0 0 0 0
Node_7931	Node_7932	0.2315	Node_8163	0.000000			0 1 3 0 1 0	1313 482 3291 140 526 28	0 1 2 0 0 0
Node_7925	Node_8002	0.4343	Node_8163	0.000000			0 1 4 0 1 0	1313 482 3291 140 526 28	0 0 0 0 0 0
Node_7924	Node_7925	0.4343	Node_8163	0.000000			0 1 4 0 1 0	1313 482 3291 140 526 28	0 0 0 0 0 0
Node_7912	Node_8142	0.4027	Node_8163	0.042159	3	0.025017	9 1 32 0 2 0	1313 482 3291 140 526 28	0 0 0 0 0 0
Node_7911	Node_7912	0.3891	Node_8163	0.054451	2	0.023575	8 0 25 0 2 0	1313 482 3291 140 526 28	0 0 0 0 0 0
Node_7910	Node_7911	0.6541	Node_8163	0.101724	6	0.034736	3 0 12 0 0 0	1313 482 3291 140 526 28	1 0 0 0 0 0
Node_7909	Node_7910	0.7935	Node_8163	0.113131	6	0.026995	3 0 9 0 0 0	1313 482 3291 140 526 28	0 0 0 0 0 0
Node_7905	Node_7909	0.9352	Node_8163	0.000000			1 0 3 0 0 0	1313 482 3291 140 526 28	0 0 3 0 0 0
Node_7903	Node_7911	0.8216	Node_8163	0.000000			0 0 0 0 0 0	1313 482 3291 140 526 28	4 0 13 0 2 0
Node_7902	Node_7912	0.6974	Node_8163	0.000000			1 1 6 0 0 0	1313 482 3291 140 526 28	0 0 1 0 0 0
Node_7901	Node_8143	0.3324	Node_8163	0.058888	1	0.022679	4 3 26 0 2 0	1313 482 3291 140 526 28	1 1 5 0 0 0
Node_7900	Node_7901	0.7137	Node_8163	0.091668	6	0.045024	2 2 15 0 1 0	1313 482 3291 140 526 28	1 0 2 0 0 0
Node_7899	Node_8144	0.6868	Node_8163	0.008205	4	0.001834	48 17 128 9 21 1	1313 482 3291 140 526 28	0 0 0 0 0 0
Node_7898	Node_7899	0.537	Node_8163	0.011553	4	0.004234	42 14 115 8 14 1	1313 482 3291 140 526 28	0 0 0 0 0 0
Node_7897	Node_7898	0.2254	Node_8163	0.020014	4	0.009620	39 9 106 8 13 1	1313 482 3291 140 526 28	0 0 0 0 0 0
Node_7896	Node_7897	0.1938	Node_8163	0.032968	4	0.016894	28 6 70 6 7 1	1313 482 3291 140 526 28	0 0 0 0 0 0
Node_7895	Node_7896	0.1424	Node_8163	0.038838	4	0.019199	27 5 64 6 7 1	1313 482 3291 140 526 28	1 0 2 0 0 0
Node_7894	Node_7895	0.04078	Node_8163	0.061843	4	0.032243	22 3 57 6 5 1	1313 482 3291 140 526 28	0 0 0 0 0 0
Node_7893	Node_7894	0.009533	Node_8163	0.095159	4	0.049475	19 1 46 6 5 1	1313 482 3291 140 526 28	0 0 0 0 0 0
Node_7892	Node_7893	0.009533	Node_8163	0.095159	4	0.049475	19 1 46 6 5 1	1313 482 3291 140 526 28	0 0 0 0 0 0
Node_7891	Node_7892	0.007477	Node_8163	0.116357	4	0.051440	14 1 40 6 4 1	1313 482 3291 140 526 28	0 0 2 0 0 0
Node_7890	Node_7891	0.3608	Node_8163	0.099258	4	0.050447	4 1 19 2 3 0	1313 482 3291 140 526 28	0 0 1 0 0 0
Node_7889	Node_7890	0.7177	Node_8163	0.081305	6	0.045090	4 1 15 1 3 0	1313 482 3291 140 526 28	0 0 0 0 0 0
Node_7888	Node_7889	0.8283	Node_8163	0.092755	6	0.046112	4 1 12 1 2 0	1313 482 3291 140 526 28	0 0 0 0 0 0
Node_7887	Node_7888	0.7281	Node_8163	0.106598	6	0.053068	3 1 12 1 1 0	1313 482 3291 140 526 28	0 0 0 0 0 0
Node_7879	Node_7887	0.7331	Node_8163	0.114200	6	0.056663	3 1 11 1 1 0	1313 482 3291 140 526 28	0 0 0 0 0 0
Node_7871	Node_7891	0.00507	Node_8163	0.210008	4	0.110512	10 0 20 4 1 1	1313 482 3291 140 526 28	0 0 0 0 0 0
Node_7870	Node_7871	0.01361	Node_8163	0.202992	6	0.104035	9 0 14 2 1 1	1313 482 3291 140 526 28	1 0 3 1 0 0
Node_7869	Node_7870	0.03678	Node_8163	0.202992	6	0.104035	9 0 14 2 1 1	1313 482 3291 140 526 28	0 0 0 0 0 0
Node_7868	Node_7869	0.02032	Node_8163	0.278753	6	0.135463	6 0 11 2 0 1	1313 482 3291 140 526 28	1 0 1 0 0 0
Node_7867	Node_7868	0.01034	Node_8163	0.445359	6	0.216462	4 0 6 2 0 1	1313 482 3291 140 526 28	0 0 0 0 0 0
Node_7866	Node_7867	0.007202	Node_8163	0.496969	6	0.249267	4 0 5 2 0 1	1313 482 3291 140 526 28	0 0 0 0 0 0
Node_7865	Node_7866	0.08904	Node_8163	0.000000			2 0 4 2 0 0	1313 482 3291 140 526 28	0 0 1 0 0 0
Node_7864	Node_7865	0.06752	Node_8163	0.000000			2 0 4 2 0 0	1313 482 3291 140 526 28	0 0 0 0 0 0
Node_7863	Node_7864	0.06752	Node_8163	0.000000			2 0 4 2 0 0	1313 482 3291 140 526 28	0 0 0 0 0 0
Node_7862	Node_7863	0.9185	Node_8163	0.000000			2 0 3 0 0 0	1313 482 3291 140 526 28	0 0 1 0 0 0
Node_7859	Node_7868	1	Node_8163	0.000000			2 0 4 0 0 0	1313 482 3291 140 526 28	0 0 1 0 0 0
Node_7854	Node_7892	0.3817	Node_8163	0.000000			0 0 0 0 0 0	1313 482 3291 140 526 28	5 0 4 0 1 0
Node_7853	Node_7894	0.7045	Node_8163	0.109836	6	0.042848	3 2 10 0 0 0	1313 482 3291 140 526 28	0 0 1 0 0 0
Node_7852	Node_7853	0.7378	Node_8163	0.116268	6	0.030132	3 1 8 0 0 0	1313 482 3291 140 526 28	0 1 0 0 0 0
Node_7836	Node_7852	1	Node_8163	0.000000			2 0 5 0 0 0	1313 482 3291 140 526 28	0 0 0 0 0 0
Node_7826	Node_7897	0.8218	Node_8163	0.024172	4	0.015611	11 3 36 2 6 0	1313 482 3291 140 526 28	0 0 0 0 0 0
Node_7825	Node_7826	0.8305	Node_8163	0.026655	4	0.014524	10 3 32 2 5 0	1313 482 3291 140 526 28	0 0 1 0 0 0
Node_7824	Node_7825	0.741	Node_8163	0.046864	4	0.025136	8 3 24 2 5 0	1313 482 3291 140 526 28	0 0 1 0 0 0
Node_7823	Node_7824	0.55	Node_8163	0.070002	4	0.038801	7 2 20 2 5 0	1313 482 3291 140 526 28	0 0 0 0 0 0
Node_7822	Node_7823	0.72	Node_8163	0.059832	6	0.037682	6 2 19 1 5 0	1313 482 3291 140 526 28	0 0 1 0 0 0
Node_7821	Node_7822	0.6394	Node_8163	0.089504	6	0.057300	4 2 15 1 4 0	1313 482 3291 140 526 28	0 0 2 0 0 0
Node_7820	Node_7821	0.5565	Node_8163	0.161402	1	0.116503	2 2 12 1 4 0	1313 482 3291 140 526 28	2 0 1 0 0 0
Node_7819	Node_7820	0.3618	Node_8163	0.147123	5	0.091822	2 2 11 0 4 0	1313 482 3291 140 526 28	0 0 0 0 0 0
Node_7818	Node_7819	0.3024	Node_8163	0.178876	5	0.106734	2 2 9 0 4 0	1313 482 3291 140 526 28	0 0 0 0 0 0
Node_7817	Node_7818	0.2572	Node_8163	0.170601	6	0.103613	2 2 8 0 3 0	1313 482 3291 140 526 28	0 0 0 0 1 0
Node_7816	Node_7817	0.454	Node_8163	0.170601	6	0.103613	2 2 8 0 3 0	1313 482 3291 140 526 28	0 0 0 0 0 0
Node_7815	Node_7816	0.4803	Node_8163	0.000000			1 2 5 0 1 0	1313 482 3291 140 526 28	0 0 0 0 0 0
Node_7814	Node_7815	0.4803	Node_8163	0.000000			1 2 5 0 1 0	1313 482 3291 140 526 28	0 0 0 0 0 0
Node_7813	Node_7814	0.7772	Node_8163	0.000000			1 1 4 0 0 0	1313 482 3291 140 526 28	0 0 1 0 0 0
Node_7802	Node_7816	0.3874	Node_8163	0.000000			1 0 3 0 2 0	1313 482 3291 140 526 28	0 0 0 0 0 0
Node_7801	Node_7802	0.3874	Node_8163	0.000000			1 0 3 0 2 0	1313 482 3291 140 526 28	0 0 0 0 0 0
Node_7786	Node_7825	0.9227	Node_8163	0.000000			1 0 6 0 0 0	1313 482 3291 140 526 28	1 0 1 0 0 0
Node_7785	Node_7898	0.1843	Node_8163	0.000000			2 0 3 0 1 0	1313 482 3291 140 526 28	1 5 6 0 0 0
Node_7783	Node_7899	0.1449	Node_8163	0.162132	5	0.078218	6 3 12 1 7 0	1313 482 3291 140 526 28	0 0 1 0 0 0
Node_7782	Node_7783	0.3377	Node_8163	0.183300	3	0.097827	4 1 7 0 4 0	1313 482 3291 140 526 28	0 0 0 0 0 0
Node_7781	Node_7782	0.1852	Node_8163	0.000000			3 1 3 0 3 0	1313 482 3291 140 526 28	1 0 2 0 1 0
Node_7775	Node_7783	0.1245	Node_8163	0.000000			1 2 2 1 1 0	1313 482 3291 140 526 28	1 0 3 0 2 0
Node_7773	Node_8145	0.04966	Node_8163	0.042605	1	0.011474	15 15 78 2 8 0	1313 482 3291 140 526 28	0 0 0 0 0 0
Node_7772	Node_7773	0.2127	Node_8163	0.080021	2	0.021510	8 9 25 1 3 0	1313 482 3291 140 526 28	0 0 0 0 0 0
Node_7771	Node_7772	0.09104	Node_8163	0.124828	2	0.034762	8 9 18 1 3 0	1313 482 3291 140 526 28	0 0 0 0 0 0
Node_7770	Node_7771	0.02317	Node_8163	0.188708	2	0.064683	8 9 13 1 3 0	1313 482 3291 140 526 28	0 0 0 0 0 0
Node_7769	Node_7770	0.1677	Node_8163	0.000000			1 1 3 1 2 0	1313 482 3291 140 526 28	0 0 1 0 0 0
Node_7756	Node_7770	0.01167	Node_8163	0.256011	2	0.096660	7 7 8 0 1 0	1313 482 3291 140 526 28	0 1 1 0 0 0
Node_7755	Node_7756	4.884e-05	Node_8163	0.772236	2	0.306727	4 7 1 0 0 0	1313 482 3291 140 526 28	0 0 0 0 0 0
Node_7754	Node_7755	4.884e-05	Node_8163	0.772236	2	0.306727	4 7 1 0 0 0	1313 482 3291 140 526 28	0 0 0 0 0 0
Node_7753	Node_7754	4.884e-05	Node_8163	0.721408	3	0.273956	4 6 1 0 0 0	1313 482 3291 140 526 28	0 1 0 0 0 0
Node_7752	Node_7753	0.0002464	Node_8163	0.721408	3	0.273956	4 6 1 0 0 0	1313 482 3291 140 526 28	0 0 0 0 0 0
Node_7749	Node_7756	0.9418	Node_8163	0.000000			1 0 0 0 0 0	1313 482 3291 140 526 28	2 0 7 0 1 0
Node_7748	Node_7772	0.4552	Node_8163	0.000000			0 0 7 0 0 0	1313 482 3291 140 526 28	0 0 0 0 0 0
Node_7744	Node_7773	0.07746	Node_8163	0.061377	1	0.008791	7 6 53 1 5 0	1313 482 3291 140 526 28	0 0 0 0 0 0
Node_7743	Node_7744	0.6516	Node_8163	0.087129	6	0.050914	4 3 15 1 1 0	1313 482 3291 140 526 28	0 0 0 0 0 0
Node_7742	Node_7743	0.1776	Node_8163	0.185826	1	0.121466	1 1 13 1 0 0	1313 482 3291 140 526 28	0 1 0 0 0 0
Node_7741	Node_7742	0.7014	Node_8163	0.000000			1 1 8 0 0 0	1313 482 3291 140 526 28	0 0 0 0 0 0
Node_7740	Node_7741	0.6974	Node_8163	0.000000			1 1 6 0 0 0	1313 482 3291 140 526 28	0 0 1 0 0 0
Node_7739	Node_7740	0.7772	Node_8163	0.000000			1 0 3 0 0 0	1313 482 3291 140 526 28	0 1 2 0 0 0
Node_7737	Node_7742	0.1878	Node_8163	0.000000			0 0 1 0 0 0	1313 482 3291 140 526 28	0 0 4 1 0 0
Node_7736	Node_7743	0.3119	Node_8163	0.000000			3 1 2 0 1 0	1313 482 3291 140 526 28	0 0 0 0 0 0
Node_7735	Node_7736	0.3119	Node_8163	0.000000			3 1 2 0 1 0	1313 482 3291 140 526 28	0 0 0 0 0 0
Node_7734	Node_7735	0.13	Node_8163	0.000000			3 1 1 0 1 0	1313 482 3291 140 526 28	0 0 0 0 0 0
Node_7732	Node_7744	0.03469	Node_8163	0.099183	1	0.020387	3 3 36 0 3 0	1313 482 3291 140 526 28	0 0 2 0 1 0
Node_7731	Node_7732	0.5414	Node_8163	0.123220	6	0.050624	2 2 9 0 1 0	1313 482 3291 140 526 28	0 1 0 0 0 0
Node_7730	Node_7731	1	Node_8163	0.135524	6	0.041145	2 1 7 0 1 0	1313 482 3291 140 526 28	0 0 0 0 0 0
Node_7726	Node_7732	0.01228	Node_8163	0.175106	1	0.066486	1 0 26 0 2 0	1313 482 3291 140 526 28	0 0 1 0 0 0
Node_7725	Node_7726	0.6477	Node_8163	0.000000			1 0 1 0 1 0	1313 482 3291 140 526 28	0 0 8 0 0 0
Node_7723	Node_7726	0.0436	Node_8163	0.209550	1	0.077473	0 0 16 0 1 0	1313 482 3291 140 526 28	0 0 1 0 0 0
Node_7722	Node_7723	0.3574	Node_8163	0.000000			0 0 1 0 0 0	1313 482 3291 140 526 28	0 0 7 0 0 0
Node_7721	Node_8146	0.6868	Node_8163	0.023946	1	0.015345	18 3 36 1 3 0	1313 482 3291 140 526 28	0 0 0 0 0 0
Node_7720	Node_7721	0.5955	Node_8163	0.029007	2	0.018776	17 2 35 1 3 0	1313 482 3291 140 526 28	0 0 0 0 0 0
Node_7719	Node_7720	0.7176	Node_8163	0.024713	6	0.014344	14 2 30 1 3 0	1313 482 3291 140 526 28	1 0 0 0 0 0
Node_7718	Node_7719	0.7828	Node_8163	0.022071	6	0.009839	13 2 28 0 3 0	1313 482 3291 140 526 28	0 0 0 0 0 0
Node_7717	Node_7718	0.9834	Node_8163	0.032186	6	0.004925	8 2 17 0 2 0	1313 482 3291 140 526 28	0 0 0 0 0 0
Node_7716	Node_7717	0.8989	Node_8163	0.078124	6	0.028208	3 2 12 0 2 0	1313 482 3291 140 526 28	0 0 0 0 0 0
Node_7715	Node_7716	0.8263	Node_8163	0.100373	6	0.038374	2 1 11 0 2 0	1313 482 3291 140 526 28	0 0 1 0 0 0
Node_7714	Node_7715	0.8485	Node_8163	0.100373	6	0.038374	2 1 11 0 2 0	1313 482 3291 140 526 28	0 0 0 0 0 0
Node_7713	Node_7714	1	Node_8163	0.000000			1 1 1 0 1 0	1313 482 3291 140 526 28	1 0 6 0 0 0
Node_7711	Node_7717	0.4479	Node_8163	0.000000			4 0 5 0 0 0	1313 482 3291 140 526 28	1 0 0 0 0 0
Node_7710	Node_7718	0.8426	Node_8163	0.079080	6	0.021543	5 0 11 0 1 0	1313 482 3291 140 526 28	0 0 0 0 0 0
Node_7709	Node_7710	0.7617	Node_8163	0.113131	6	0.026995	3 0 9 0 0 0	1313 482 3291 140 526 28	0 0 1 0 0 0
Node_7701	Node_8147	0.1166	Node_8163	0.021051	3	0.002127	56 21 102 7 26 0	1313 482 3291 140 526 28	0 0 1 0 0 0
Node_7700	Node_7701	0.08882	Node_8163	0.022019	3	0.002137	56 21 101 7 26 0	1313 482 3291 140 526 28	0 0 0 0 0 0
Node_7699	Node_7700	0.2193	Node_8163	0.021827	3	0.000724	48 18 84 5 21 0	1313 482 3291 140 526 28	0 0 2 0 0 0
Node_7698	Node_7699	0.11	Node_8163	0.025674	3	0.000736	48 18 81 5 21 0	1313 482 3291 140 526 28	0 0 0 0 0 0
Node_7697	Node_7698	0.11	Node_8163	0.025674	3	0.000736	48 18 81 5 21 0	1313 482 3291 140 526 28	0 0 0 0 0 0
Node_7696	Node_7697	0.09384	Node_8163	0.027059	3	0.000740	48 18 80 5 21 0	1313 482 3291 140 526 28	0 0 0 0 0 0
Node_7695	Node_7696	0.03405	Node_8163	0.072745	3	0.003928	27 9 34 2 13 0	1313 482 3291 140 526 28	0 0 0 0 0 0
Node_7694	Node_7695	0.06458	Node_8163	0.185210	3	0.052958	10 2 10 2 5 0	1313 482 3291 140 526 28	0 0 0 0 0 0
Node_7693	Node_7694	0.08196	Node_8163	0.182064	3	0.059408	9 2 10 2 5 0	1313 482 3291 140 526 28	0 0 0 0 0 0
Node_7692	Node_7693	0.08196	Node_8163	0.182064	3	0.059408	9 2 10 2 5 0	1313 482 3291 140 526 28	0 0 0 0 0 0
Node_7691	Node_7692	0.08196	Node_8163	0.182064	3	0.059408	9 2 10 2 5 0	1313 482 3291 140 526 28	0 0 0 0 0 0
Node_7679	Node_7691	0.1171	Node_8163	0.176207	3	0.042055	9 2 9 1 5 0	1313 482 3291 140 526 28	0 0 0 0 0 0
Node_7678	Node_7679	0.575	Node_8163	0.149866	6	0.087867	4 1 8 1 2 0	1313 482 3291 140 526 28	1 0 0 0 0 0
Node_7677	Node_7678	0.621	Node_8163	0.166405	6	0.099417	4 0 8 1 2 0	1313 482 3291 140 526 28	0 1 0 0 0 0
Node_7675	Node_7677	0.5531	Node_8163	0.208248	4	0.111116	2 0 7 1 1 0	1313 482 3291 140 526 28	1 0 1 0 0 0
Node_7674	Node_7679	0.0196	Node_8163	0.000000			0 0 0 0 0 0	1313 482 3291 140 526 28	4 1 1 0 3 0
Node_7670	Node_7695	0.1795	Node_8163	0.069042	3	0.013443	17 7 24 0 8 0	1313 482 3291 140 526 28	0 0 0 0 0 0
Node_7669	Node_7670	0.1579	Node_8163	0.074516	3	0.014343	17 5 22 0 8 0	1313 482 3291 140 526 28	0 0 0 0 0 0
Node_7668	Node_7669	0.1579	Node_8163	0.074516	3	0.014343	17 5 22 0 8 0	1313 482 3291 140 526 28	0 0 0 0 0 0
Node_7667	Node_7668	0.134	Node_8163	0.085752	3	0.022466	14 4 19 0 8 0	1313 482 3291 140 526 28	1 0 0 0 0 0
Node_7666	Node_7667	0.29	Node_8163	0.201921	3	0.116447	3 2 7 0 4 0	1313 482 3291 140 526 28	1 0 0 0 0 0
Node_7665	Node_7668	0.6601	Node_8163	0.000000			1 1 3 0 0 0	1313 482 3291 140 526 28	1 0 0 0 0 0
Node_7664	Node_7696	0.8621	Node_8163	0.018803	3	0.009083	20 9 44 3 8 0	1313 482 3291 140 526 28	1 0 2 0 0 0
Node_7663	Node_7664	0.8543	Node_8163	0.016973	3	0.005581	20 9 42 2 8 0	1313 482 3291 140 526 28	0 0 0 0 0 0
Node_7662	Node_7663	0.6016	Node_8163	0.061864	3	0.030441	11 3 19 2 4 0	1313 482 3291 140 526 28	0 0 0 0 0 0
Node_7661	Node_7662	0.6457	Node_8163	0.077405	6	0.045200	7 3 14 1 1 0	1313 482 3291 140 526 28	3 0 5 1 3 0
Node_7660	Node_7661	0.1813	Node_8163	0.000000			0 0 0 0 0 0	1313 482 3291 140 526 28	5 2 5 1 0 0
Node_7658	Node_7661	0.9746	Node_8163	0.000000			0 0 0 0 0 0	1313 482 3291 140 526 28	2 1 9 0 1 0
Node_7657	Node_7663	0.7124	Node_8163	0.039840	2	0.018595	9 6 23 0 4 0	1313 482 3291 140 526 28	0 0 0 0 0 0
Node_7656	Node_7657	0.7295	Node_8163	0.000000			0 0 3 0 0 0	1313 482 3291 140 526 28	2 1 1 0 0 0
Node_7647	Node_7700	0.3571	Node_8163	0.102790	3	0.051808	8 3 15 2 5 0	1313 482 3291 140 526 28	0 0 0 0 0 0
Node_7646	Node_7647	0.05835	Node_8163	0.234429	3	0.095089	6 2 7 2 3 0	1313 482 3291 140 526 28	2 1 2 0 2 0
Node_7645	Node_7646	0.2702	Node_8163	0.000000			3 2 2 0 0 0	1313 482 3291 140 526 28	2 0 2 0 1 0
Node_7643	Node_8148	0.09656	Node_8163	0.006158	2	0.003380	179 74 382 13 58 4	1313 482 3291 140 526 28	1 1 5 0 3 0
Node_7642	Node_7643	0.1046	Node_8163	0.008112	2	0.003839	133 59 289 11 43 4	1313 482 3291 140 526 28	0 0 0 0 0 0
Node_7641	Node_7642	0.2108	Node_8163	0.019212	5	0.008319	46 17 92 5 8 0	1313 482 3291 140 526 28	0 0 0 0 0 0
Node_7640	Node_7641	0.2491	Node_8163	0.019961	5	0.007076	39 11 78 4 6 0	1313 482 3291 140 526 28	1 0 0 0 0 0
Node_7639	Node_7640	0.3247	Node_8163	0.054277	5	0.021385	20 7 37 2 1 0	1313 482 3291 140 526 28	1 0 1 0 1 0
Node_7638	Node_7639	0.1897	Node_8163	0.119087	4	0.073404	6 4 18 2 0 0	1313 482 3291 140 526 28	0 0 0 0 0 0
Node_7637	Node_7638	0.1494	Node_8163	0.208966	4	0.107852	4 3 10 2 0 0	1313 482 3291 140 526 28	0 0 1 0 0 0
Node_7636	Node_7637	0.1608	Node_8163	0.000000			1 1 0 0 0 0	1313 482 3291 140 526 28	2 1 2 0 0 0
Node_7632	Node_7637	0.09163	Node_8163	0.345059	4	0.134304	1 1 7 2 0 0	1313 482 3291 140 526 28	0 0 1 0 0 0
Node_7629	Node_7632	0.1636	Node_8163	0.000000			0 1 5 1 0 0	1313 482 3291 140 526 28	0 0 1 0 0 0
Node_7628	Node_7639	0.3291	Node_8163	0.076854	1	0.033637	14 3 18 0 1 0	1313 482 3291 140 526 28	0 0 1 0 0 0
Node_7625	Node_7628	0.4234	Node_8163	0.110347	6	0.037751	2 1 11 0 0 0	1313 482 3291 140 526 28	10 2 5 0 1 0
Node_7624	Node_7640	0.8475	Node_8163	0.043729	1	0.028981	18 4 31 2 2 0	1313 482 3291 140 526 28	0 0 9 0 2 0
Node_7623	Node_7624	0.5046	Node_8163	0.106124	3	0.064162	12 3 16 2 1 0	1313 482 3291 140 526 28	3 0 10 0 1 0
Node_7622	Node_7623	0.2088	Node_8163	0.219131	3	0.128119	9 2 9 2 0 0	1313 482 3291 140 526 28	0 0 2 0 1 0
Node_7621	Node_7622	0.1754	Node_8163	0.000000			0 1 0 0 0 0	1313 482 3291 140 526 28	7 1 7 1 0 0
Node_7619	Node_7641	0.2744	Node_8163	0.196541	2	0.106475	5 5 9 1 1 0	1313 482 3291 140 526 28	1 1 5 0 1 0
Node_7618	Node_7619	0.2938	Node_8163	0.261409	4	0.164277	2 2 6 1 0 0	1313 482 3291 140 526 28	3 1 3 0 0 0
Node_7617	Node_7618	0.2446	Node_8163	0.000000			2 2 5 1 0 0	1313 482 3291 140 526 28	0 0 0 0 0 0
Node_7616	Node_7642	0.09774	Node_8163	0.012664	2	0.007093	87 42 197 6 35 4	1313 482 3291 140 526 28	0 0 0 0 0 0
Node_7615	Node_7616	0.08659	Node_8163	0.014212	2	0.007205	79 41 187 6 33 4	1313 482 3291 140 526 28	0 0 1 0 0 0
Node_7614	Node_7615	0.1043	Node_8163	0.014715	6	0.008099	77 38 175 6 32 4	1313 482 3291 140 526 28	1 0 2 0 0 0
Node_7613	Node_7614	0.09839	Node_8163	0.025980	6	0.012803	40 24 104 4 20 3	1313 482 3291 140 526 28	0 0 0 0 0 0
Node_7612	Node_7613	0.1149	Node_8163	0.036762	6	0.010917	28 16 74 3 14 3	1313 482 3291 140 526 28	0 0 1 0 0 0
Node_7611	Node_7612	0.05351	Node_8163	0.069217	6	0.013737	17 10 47 2 9 3	1313 482 3291 140 526 28	0 0 0 0 0 0
Node_7610	Node_7611	0.01393	Node_8163	0.130868	6	0.031910	10 7 31 1 8 3	1313 482 3291 140 526 28	0 0 2 0 0 0
Node_7609	Node_7610	0.004653	Node_8163	0.171656	6	0.028367	10 5 22 0 6 3	1313 482 3291 140 526 28	0 0 0 0 1 0
Node_7608	Node_7609	0.009149	Node_8163	0.183543	6	0.021765	10 4 20 0 5 3	1313 482 3291 140 526 28	0 0 1 0 0 0
Node_7606	Node_7612	0.8869	Node_8163	0.030815	3	0.018390	11 6 26 1 5 0	1313 482 3291 140 526 28	0 0 1 0 0 0
Node_7605	Node_7606	0.7458	Node_8163	0.090103	6	0.017508	3 1 9 0 1 0	1313 482 3291 140 526 28	5 3 7 1 2 0
Node_7604	Node_7613	0.66	Node_8163	0.049504	2	0.023858	12 8 26 1 6 0	1313 482 3291 140 526 28	0 0 3 0 0 0
Node_7603	Node_7604	0.8024	Node_8163	0.131901	6	0.045766	4 1 7 0 0 0	1313 482 3291 140 526 28	3 3 10 1 3 0
Node_7602	Node_7614	0.5847	Node_8163	0.023819	3	0.006718	36 13 62 2 12 1	1313 482 3291 140 526 28	1 1 9 0 0 0
Node_7601	Node_7602	0.4448	Node_8163	0.050885	6	0.018680	12 6 36 1 2 1	1313 482 3291 140 526 28	4 3 11 1 2 0
Node_7600	Node_7601	0.3591	Node_8163	0.074535	6	0.016998	9 5 23 0 2 1	1313 482 3291 140 526 28	1 0 1 0 0 0
Node_7599	Node_7600	0.3131	Node_8163	0.140002	6	0.012100	4 2 14 0 1 1	1313 482 3291 140 526 28	0 0 0 0 0 0
Node_7598	Node_7599	0.2091	Node_8163	0.000000			0 1 7 0 0 0	1313 482 3291 140 526 28	2 0 1 0 1 1
Node_7597	Node_7598	0.4552	Node_8163	0.000000			0 0 7 0 0 0	1313 482 3291 140 526 28	0 0 0 0 0 0
Node_7595	Node_7601	0.3775	Node_8163	0.000000			0 1 5 0 0 0	1313 482 3291 140 526 28	2 0 7 1 0 0
Node_7594	Node_7615	0.3322	Node_8163	0.000000			0 1 2 0 0 0	1313 482 3291 140 526 28	1 2 8 0 1 0
Node_7593	Node_7643	0.7384	Node_8163	0.006008	1	0.002205	45 15 91 2 15 0	1313 482 3291 140 526 28	1 0 2 0 0 0
Node_7592	Node_7593	0.8451	Node_8163	0.012272	6	0.007040	18 6 38 0 6 0	1313 482 3291 140 526 28	1 0 2 0 0 0
Node_7591	Node_7592	0.2072	Node_8163	0.213049	1	0.101899	0 1 11 0 0 0	1313 482 3291 140 526 28	0 0 0 0 0 0
Node_7590	Node_7591	0.2072	Node_8163	0.217159	1	0.111166	0 1 10 0 0 0	1313 482 3291 140 526 28	0 0 1 0 0 0
Node_7589	Node_7590	0.2264	Node_8163	0.000000			0 1 8 0 0 0	1313 482 3291 140 526 28	0 0 2 0 0 0
Node_7566	Node_7592	0.5146	Node_8163	0.036643	3	0.011492	17 5 26 0 5 0	1313 482 3291 140 526 28	1 0 1 0 1 0
Node_7565	Node_7593	0.9101	Node_8163	0.009984	3	0.001573	26 9 51 2 9 0	1313 482 3291 140 526 28	0 0 0 0 0 0
Node_7558	Node_7565	0.8271	Node_8163	0.012415	3	0.002695	25 9 48 2 8 0	1313 482 3291 140 526 28	1 0 0 0 0 0
Node_7557	Node_7558	0.876	Node_8163	0.011091	3	0.002757	24 9 48 2 8 0	1313 482 3291 140 526 28	1 0 0 0 0 0
Node_7556	Node_7557	0.7262	Node_8163	0.033567	1	0.020974	20 7 35 0 3 0	1313 482 3291 140 526 28	0 1 6 0 3 0
Node_7555	Node_7556	0.3979	Node_8163	0.286717	3	0.059572	8 2 4 0 1 0	1313 482 3291 140 526 28	1 0 5 0 1 0
Node_7554	Node_7555	0.2603	Node_8163	0.000000			0 0 1 0 0 0	1313 482 3291 140 526 28	6 1 3 0 1 0
Node_7553	Node_7556	0.5547	Node_8163	0.087693	6	0.046731	6 3 13 0 0 0	1313 482 3291 140 526 28	5 2 13 0 1 0
Node_7552	Node_8149	0.06938	Node_8163	0.004172	6	0.002265	179 61 477 14 63 0	1313 482 3291 140 526 28	0 0 0 0 0 0
Node_7551	Node_7552	0.1165	Node_8163	0.007904	4	0.002653	87 38 225 3 31 0	1313 482 3291 140 526 28	0 0 3 0 0 0
Node_7550	Node_7551	0.1544	Node_8163	0.009255	4	0.005732	80 30 180 3 21 0	1313 482 3291 140 526 28	0 0 0 0 0 0
Node_7549	Node_7550	0.8035	Node_8163	0.003035	4	0.000994	46 15 115 2 15 0	1313 482 3291 140 526 28	0 0 0 0 0 0
Node_7548	Node_7549	0.1821	Node_8163	0.067329	2	0.020949	13 11 29 1 7 0	1313 482 3291 140 526 28	0 0 0 0 0 0
Node_7547	Node_7548	0.4342	Node_8163	0.052913	3	0.020568	13 8 26 1 7 0	1313 482 3291 140 526 28	0 0 0 0 0 0
Node_7546	Node_7547	0.42	Node_8163	0.143695	6	0.097051	2 2 12 1 3 0	1313 482 3291 140 526 28	0 0 1 0 0 0
Node_7545	Node_7546	0.4023	Node_8163	0.143695	6	0.097051	2 2 12 1 3 0	1313 482 3291 140 526 28	0 0 0 0 0 0
Node_7544	Node_7545	0.4023	Node_8163	0.143695	6	0.097051	2 2 12 1 3 0	1313 482 3291 140 526 28	0 0 0 0 0 0
Node_7543	Node_7544	0.3231	Node_8163	0.178335	1	0.113976	1 1 11 1 2 0	1313 482 3291 140 526 28	0 0 0 0 0 0
Node_7542	Node_7543	0.5016	Node_8163	0.149890	6	0.063754	1 1 10 0 0 0	1313 482 3291 140 526 28	0 0 1 0 0 0
Node_7541	Node_7542	0.5511	Node_8163	0.217159	1	0.111166	0 1 10 0 0 0	1313 482 3291 140 526 28	1 0 0 0 0 0
Node_7540	Node_7541	0.2264	Node_8163	0.217159	1	0.111166	0 1 10 0 0 0	1313 482 3291 140 526 28	0 0 0 0 0 0
Node_7539	Node_7540	0.5309	Node_8163	0.000000			0 0 6 0 0 0	1313 482 3291 140 526 28	0 0 0 0 0 0
Node_7511	Node_7547	0.1356	Node_8163	0.135181	3	0.039074	9 6 12 0 4 0	1313 482 3291 140 526 28	2 0 1 0 0 0
Node_7510	Node_7511	0.5012	Node_8163	0.119734	3	0.066906	5 4 10 0 2 0	1313 482 3291 140 526 28	0 0 0 0 0 0
Node_7509	Node_7510	0.7619	Node_8163	0.157534	6	0.071398	2 2 7 0 1 0	1313 482 3291 140 526 28	0 0 0 0 0 0
Node_7508	Node_7509	0.7619	Node_8163	0.194473	6	0.100094	1 2 7 0 1 0	1313 482 3291 140 526 28	1 0 0 0 0 0
Node_7503	Node_7508	0.4803	Node_8163	0.000000			0 2 1 0 0 0	1313 482 3291 140 526 28	1 0 4 0 1 0
Node_7500	Node_7548	0.06424	Node_8163	0.000000			0 2 3 0 0 0	1313 482 3291 140 526 28	0 1 0 0 0 0
Node_7497	Node_7549	0.0864	Node_8163	0.027768	2	0.009619	33 4 86 1 8 0	1313 482 3291 140 526 28	0 0 0 0 0 0
Node_7496	Node_7497	0.06508	Node_8163	0.033829	2	0.018813	31 4 78 1 5 0	1313 482 3291 140 526 28	0 0 0 0 0 0
Node_7495	Node_7496	0.2216	Node_8163	0.029141	5	0.012137	24 4 55 1 3 0	1313 482 3291 140 526 28	1 0 1 0 0 0
Node_7494	Node_7495	0.7631	Node_8163	0.023977	6	0.010068	11 2 28 0 2 0	1313 482 3291 140 526 28	0 0 0 0 0 0
Node_7493	Node_7494	0.8394	Node_8163	0.028557	6	0.010315	11 2 22 0 2 0	1313 482 3291 140 526 28	0 0 0 0 0 0
Node_7492	Node_7493	0.8371	Node_8163	0.062804	6	0.034019	10 2 15 0 1 0	1313 482 3291 140 526 28	0 0 2 0 1 0
Node_7491	Node_7492	0.3516	Node_8163	0.107613	1	0.064397	9 1 12 0 0 0	1313 482 3291 140 526 28	0 0 0 0 0 0
Node_7490	Node_7491	0.164	Node_8163	0.234729	1	0.114200	8 0 6 0 0 0	1313 482 3291 140 526 28	0 0 1 0 0 0
Node_7487	Node_7490	0.1249	Node_8163	0.000000			0 0 0 0 0 0	1313 482 3291 140 526 28	6 0 3 0 0 0
Node_7486	Node_7491	0.7772	Node_8163	0.000000			1 0 3 0 0 0	1313 482 3291 140 526 28	0 1 2 0 0 0
Node_7485	Node_7493	1	Node_8163	0.000000			1 0 5 0 0 0	1313 482 3291 140 526 28	0 0 0 0 0 0
Node_7480	Node_7494	0.5309	Node_8163	0.000000			0 0 6 0 0 0	1313 482 3291 140 526 28	0 0 0 0 0 0
Node_7476	Node_7495	0.4934	Node_8163	0.043207	5	0.025105	12 2 26 1 1 0	1313 482 3291 140 526 28	1 0 1 0 0 0
Node_7475	Node_7476	0.42	Node_8163	0.064643	6	0.045515	12 1 21 1 1 0	1313 482 3291 140 526 28	0 0 3 0 0 0
Node_7474	Node_7496	0.4769	Node_8163	0.057796	2	0.031065	6 0 22 0 2 0	1313 482 3291 140 526 28	0 0 0 0 0 0
Node_7473	Node_7474	0.3444	Node_8163	0.092996	6	0.046352	4 0 16 0 0 0	1313 482 3291 140 526 28	0 0 1 0 0 0
Node_7472	Node_7473	1	Node_8163	0.000000			1 0 5 0 0 0	1313 482 3291 140 526 28	0 0 0 0 0 0
Node_7466	Node_7473	0.6668	Node_8163	0.000000			1 0 2 0 0 0	1313 482 3291 140 526 28	2 0 9 0 0 0
Node_7465	Node_7474	0.6047	Node_8163	0.000000			2 0 5 0 2 0	1313 482 3291 140 526 28	0 0 0 0 0 0
Node_7458	Node_7497	0.4668	Node_8163	0.174157	6	0.095225	2 0 8 0 3 0	1313 482 3291 140 526 28	0 0 0 0 0 0
Node_7457	Node_7458	0.881	Node_8163	0.000000			1 0 4 0 1 0	1313 482 3291 140 526 28	0 0 1 0 0 0
Node_7453	Node_7458	0.3874	Node_8163	0.000000			1 0 0 0 0 0	1313 482 3291 140 526 28	0 0 3 0 2 0
Node_7449	Node_7550	0.1792	Node_8163	0.027191	2	0.016796	34 15 65 1 6 0	1313 482 3291 140 526 28	0 0 0 0 0 0
Node_7448	Node_7449	0.4548	Node_8163	0.030744	2	0.009179	18 11 42 1 4 0	1313 482 3291 140 526 28	0 0 0 0 0 0
Node_7447	Node_7448	0.8887	Node_8163	0.000000			2 1 5 0 0 0	1313 482 3291 140 526 28	1 0 2 0 0 0
Node_7446	Node_7447	0.7295	Node_8163	0.000000			2 1 0 0 0 0	1313 482 3291 140 526 28	0 0 4 0 0 0
Node_7439	Node_7448	0.4966	Node_8163	0.036604	2	0.009307	15 10 35 1 4 0	1313 482 3291 140 526 28	0 0 0 0 0 0
Node_7438	Node_7439	0.3078	Node_8163	0.049577	2	0.018630	10 7 25 0 2 0	1313 482 3291 140 526 28	0 1 0 0 0 0
Node_7437	Node_7438	0.6424	Node_8163	0.038417	2	0.019010	10 6 25 0 2 0	1313 482 3291 140 526 28	0 0 0 0 0 0
Node_7436	Node_7437	0.5921	Node_8163	0.113060	2	0.061236	4 4 11 0 2 0	1313 482 3291 140 526 28	1 1 7 0 0 0
Node_7435	Node_7439	0.7047	Node_8163	0.242848	3	0.068753	5 1 4 0 2 0	1313 482 3291 140 526 28	0 1 6 1 0 0
Node_7434	Node_7435	0.2879	Node_8163	0.304006	3	0.072798	5 1 3 0 2 0	1313 482 3291 140 526 28	0 0 1 0 0 0
Node_7433	Node_7449	0.4048	Node_8163	0.056688	1	0.023740	16 4 22 0 2 0	1313 482 3291 140 526 28	0 0 1 0 0 0
Node_7432	Node_7433	0.8229	Node_8163	0.110100	6	0.048101	6 1 8 0 1 0	1313 482 3291 140 526 28	1 1 3 0 0 0
Node_7430	Node_7551	0.05465	Node_8163	0.072589	1	0.017545	6 8 42 0 8 0	1313 482 3291 140 526 28	1 0 3 0 2 0
Node_7429	Node_7430	0.07319	Node_8163	0.072607	1	0.018961	6 8 41 0 8 0	1313 482 3291 140 526 28	0 0 0 0 0 0
Node_7428	Node_7429	0.05231	Node_8163	0.088866	1	0.029062	5 8 36 0 8 0	1313 482 3291 140 526 28	0 0 0 0 0 0
Node_7427	Node_7428	0.6953	Node_8163	0.115578	6	0.062048	4 2 9 0 3 0	1313 482 3291 140 526 28	0 0 0 0 0 0
Node_7426	Node_7427	0.82	Node_8163	0.117454	6	0.055456	4 2 8 0 2 0	1313 482 3291 140 526 28	0 0 0 0 0 0
Node_7425	Node_7426	0.2994	Node_8163	0.000000			3 2 3 0 0 0	1313 482 3291 140 526 28	0 0 0 0 1 0
Node_7424	Node_7425	0.2771	Node_8163	0.000000			3 2 3 0 0 0	1313 482 3291 140 526 28	0 0 0 0 0 0
Node_7423	Node_7424	0.2771	Node_8163	0.000000			0 0 0 0 0 0	1313 482 3291 140 526 28	3 2 3 0 0 0
Node_7421	Node_7428	0.01092	Node_8163	0.164398	1	0.035964	1 6 26 0 5 0	1313 482 3291 140 526 28	0 0 1 0 0 0
Node_7420	Node_7421	0.0042	Node_8163	0.200468	1	0.029078	0 5 25 0 4 0	1313 482 3291 140 526 28	0 0 1 0 0 0
Node_7419	Node_7420	0.01339	Node_8163	0.195441	1	0.032512	0 4 23 0 2 0	1313 482 3291 140 526 28	0 0 0 0 0 0
Node_7418	Node_7419	0.2072	Node_8163	0.000000			0 1 9 0 0 0	1313 482 3291 140 526 28	0 0 2 0 0 0
Node_7417	Node_7429	1	Node_8163	0.000000			1 0 5 0 0 0	1313 482 3291 140 526 28	0 0 0 0 0 0
Node_7416	Node_7552	0.155	Node_8163	0.007186	2	0.002604	92 23 248 11 32 0	1313 482 3291 140 526 28	0 0 1 0 0 0
Node_7415	Node_7416	0.06289	Node_8163	0.023161	3	0.005554	35 12 120 2 8 0	1313 482 3291 140 526 28	0 0 0 0 0 0
Node_7414	Node_7415	0.05201	Node_8163	0.028985	5	0.007628	31 11 103 2 5 0	1313 482 3291 140 526 28	0 0 0 0 0 0
Node_7413	Node_7414	0.1966	Node_8163	0.021642	5	0.004762	29 9 88 2 5 0	1313 482 3291 140 526 28	0 0 0 0 0 0
Node_7412	Node_7413	0.3527	Node_8163	0.018286	5	0.005250	27 7 77 2 5 0	1313 482 3291 140 526 28	0 0 0 0 0 0
Node_7411	Node_7412	0.3527	Node_8163	0.014783	5	0.005523	24 6 67 2 5 0	1313 482 3291 140 526 28	3 1 10 0 0 0
Node_7410	Node_7411	0.4673	Node_8163	0.024337	5	0.010382	20 4 50 2 3 0	1313 482 3291 140 526 28	0 0 1 0 0 0
Node_7409	Node_7410	0.5484	Node_8163	0.029474	5	0.020761	19 3 39 2 3 0	1313 482 3291 140 526 28	0 0 0 0 0 0
Node_7408	Node_7409	0.6708	Node_8163	0.061487	4	0.023850	7 2 20 2 2 0	1313 482 3291 140 526 28	0 0 0 0 0 0
Node_7407	Node_7408	1	Node_8163	0.000000			2 1 6 0 0 0	1313 482 3291 140 526 28	0 0 0 0 1 0
Node_7400	Node_7408	0.4332	Node_8163	0.116639	4	0.042369	5 1 14 2 1 0	1313 482 3291 140 526 28	0 0 0 0 0 0
Node_7399	Node_7400	0.4332	Node_8163	0.116639	4	0.042369	5 1 14 2 1 0	1313 482 3291 140 526 28	0 0 0 0 0 0
Node_7398	Node_7399	0.8157	Node_8163	0.072941	6	0.019412	5 0 12 0 1 0	1313 482 3291 140 526 28	0 0 1 0 0 0
Node_7397	Node_7398	0.8405	Node_8163	0.106996	6	0.028063	3 0 10 0 0 0	1313 482 3291 140 526 28	2 0 2 0 1 0
Node_7394	Node_7409	0.4161	Node_8163	0.064018	1	0.034711	12 1 19 0 1 0	1313 482 3291 140 526 28	0 0 0 0 0 0
Node_7393	Node_7394	0.519	Node_8163	0.049729	6	0.025202	10 1 19 0 1 0	1313 482 3291 140 526 28	1 0 0 0 0 0
Node_7392	Node_7393	0.5324	Node_8163	0.096702	1	0.053485	9 1 11 0 1 0	1313 482 3291 140 526 28	1 0 3 0 0 0
Node_7391	Node_7392	0.914	Node_8163	0.000000			1 0 6 0 0 0	1313 482 3291 140 526 28	2 1 3 0 0 0
Node_7387	Node_7410	0.5016	Node_8163	0.146611	6	0.067679	1 1 11 0 0 0	1313 482 3291 140 526 28	0 0 0 0 0 0
Node_7386	Node_7387	0.4135	Node_8163	0.158210	6	0.063831	1 0 10 0 0 0	1313 482 3291 140 526 28	0 0 1 0 0 0
Node_7385	Node_7386	0.9352	Node_8163	0.000000			1 0 6 0 0 0	1313 482 3291 140 526 28	0 0 0 0 0 0
Node_7375	Node_7411	0.944	Node_8163	0.048210	6	0.011996	4 2 16 0 2 0	1313 482 3291 140 526 28	0 0 0 0 0 0
Node_7374	Node_7375	0.9746	Node_8163	0.107418	6	0.028486	2 1 9 0 1 0	1313 482 3291 140 526 28	0 0 0 0 0 0
Node_7373	Node_7374	0.9726	Node_8163	0.000000			2 1 6 0 1 0	1313 482 3291 140 526 28	0 0 2 0 0 0
Node_7372	Node_7373	1	Node_8163	0.000000			2 1 6 0 1 0	1313 482 3291 140 526 28	0 0 0 0 0 0
Node_7371	Node_7372	0.8867	Node_8163	0.000000			2 1 5 0 1 0	1313 482 3291 140 526 28	0 0 0 0 0 0
Node_7369	Node_7413	0.5976	Node_8163	0.122875	6	0.055887	2 2 11 0 0 0	1313 482 3291 140 526 28	0 0 0 0 0 0
Node_7368	Node_7369	0.7749	Node_8163	0.120858	6	0.034722	2 1 9 0 0 0	1313 482 3291 140 526 28	0 0 1 0 0 0
Node_7367	Node_7368	0.8637	Node_8163	0.000000			1 1 7 0 0 0	1313 482 3291 140 526 28	1 0 1 0 0 0
Node_7363	Node_7414	0.3887	Node_8163	0.113553	6	0.063637	2 2 15 0 0 0	1313 482 3291 140 526 28	0 0 0 0 0 0
Node_7362	Node_7363	0.4642	Node_8163	0.000000			0 1 4 0 0 0	1313 482 3291 140 526 28	0 0 1 0 0 0
Node_7360	Node_7363	0.7749	Node_8163	0.000000			0 0 1 0 0 0	1313 482 3291 140 526 28	2 1 9 0 0 0
Node_7358	Node_7415	0.8133	Node_8163	0.056625	6	0.020410	4 1 16 0 3 0	1313 482 3291 140 526 28	0 0 1 0 0 0
Node_7357	Node_7358	0.2793	Node_8163	0.000000			0 0 3 0 0 0	1313 482 3291 140 526 28	0 0 6 0 0 0
Node_7356	Node_7416	0.1623	Node_8163	0.015626	2	0.007895	57 11 127 9 24 0	1313 482 3291 140 526 28	0 0 1 0 0 0
Node_7355	Node_7356	0.2885	Node_8163	0.018763	4	0.007959	37 7 90 7 13 0	1313 482 3291 140 526 28	0 0 1 0 1 0
Node_7354	Node_7355	0.1719	Node_8163	0.031453	4	0.013690	26 4 67 6 11 0	1313 482 3291 140 526 28	1 0 6 0 0 0
Node_7353	Node_7354	0.6133	Node_8163	0.015012	2	0.003551	19 3 53 1 7 0	1313 482 3291 140 526 28	0 0 2 0 0 0
Node_7352	Node_7353	0.1232	Node_8163	0.104055	3	0.048881	4 1 26 0 0 0	1313 482 3291 140 526 28	1 0 1 0 0 0
Node_7351	Node_7352	0.3374	Node_8163	0.149890	6	0.063754	1 1 10 0 0 0	1313 482 3291 140 526 28	0 0 3 0 0 0
Node_7350	Node_7352	0.5282	Node_8163	0.101542	6	0.039543	3 0 13 0 0 0	1313 482 3291 140 526 28	0 0 0 0 0 0
Node_7349	Node_7353	0.5868	Node_8163	0.050759	5	0.024644	10 2 23 1 7 0	1313 482 3291 140 526 28	4 0 3 0 0 0
Node_7348	Node_7354	0.00511	Node_8163	0.224353	4	0.073878	7 1 12 4 4 0	1313 482 3291 140 526 28	0 0 0 1 0 0
Node_7347	Node_7355	0.7711	Node_8163	0.050229	6	0.026931	9 3 17 1 2 0	1313 482 3291 140 526 28	1 0 0 0 0 0
Node_7346	Node_7347	0.09687	Node_8163	0.000000			5 1 3 1 0 0	1313 482 3291 140 526 28	2 0 2 0 0 0
Node_7341	Node_7356	0.4971	Node_8163	0.040403	3	0.016537	20 4 34 2 10 0	1313 482 3291 140 526 28	0 0 2 0 0 0
Node_7340	Node_7341	0.2484	Node_8163	0.111498	5	0.067141	6 1 13 1 5 0	1313 482 3291 140 526 28	0 0 0 0 1 0
Node_7339	Node_7340	0.2038	Node_8163	0.000000			2 0 4 1 1 0	1313 482 3291 140 526 28	0 0 0 0 1 0
Node_7336	Node_8150	0.05786	Node_8163	0.022968	1	0.009285	34 21 131 2 22 2	1313 482 3291 140 526 28	0 0 3 0 0 0
Node_7335	Node_7336	0.1093	Node_8163	0.031828	3	0.017906	20 10 83 0 9 1	1313 482 3291 140 526 28	0 0 0 0 1 0
Node_7334	Node_7335	0.1551	Node_8163	0.035524	1	0.021766	16 10 66 0 7 1	1313 482 3291 140 526 28	0 0 0 0 0 0
Node_7333	Node_7334	0.08189	Node_8163	0.067848	6	0.041308	10 7 45 0 2 1	1313 482 3291 140 526 28	0 0 0 0 0 0
Node_7332	Node_7333	0.02142	Node_8163	0.164753	6	0.078617	3 2 24 0 0 1	1313 482 3291 140 526 28	0 0 2 0 0 0
Node_7321	Node_7332	0.06025	Node_8163	0.163468	6	0.064511	3 2 21 0 0 1	1313 482 3291 140 526 28	0 0 0 0 0 0
Node_7320	Node_7321	0.08203	Node_8163	0.164867	6	0.055673	3 2 19 0 0 1	1313 482 3291 140 526 28	0 0 0 0 0 0
Node_7319	Node_7320	0.544	Node_8163	0.000000			0 0 3 0 0 0	1313 482 3291 140 526 28	3 2 12 0 0 0
Node_7318	Node_7333	0.7135	Node_8163	0.050896	2	0.024354	7 5 19 0 2 0	1313 482 3291 140 526 28	0 0 0 0 0 0
Node_7317	Node_7318	0.9544	Node_8163	0.000000			1 0 0 0 0 0	1313 482 3291 140 526 28	3 2 15 0 2 0
Node_7316	Node_7318	0.1777	Node_8163	0.000000			0 1 1 0 0 0	1313 482 3291 140 526 28	3 2 3 0 0 0
Node_7315	Node_7334	0.7692	Node_8163	0.043838	6	0.023767	6 3 21 0 5 0	1313 482 3291 140 526 28	0 0 0 0 0 0
Node_7314	Node_7315	0.4358	Node_8163	0.000000			0 1 5 0 1 0	1313 482 3291 140 526 28	0 0 0 0 0 0
Node_7311	Node_7335	0.605	Node_8163	0.068678	6	0.030193	4 0 17 0 2 0	1313 482 3291 140 526 28	0 0 0 0 0 0
Node_7310	Node_7311	0.5828	Node_8163	0.000000			2 0 2 0 2 0	1313 482 3291 140 526 28	1 0 3 0 0 0
Node_7309	Node_7310	0.2522	Node_8163	0.000000			2 0 2 0 2 0	1313 482 3291 140 526 28	0 0 0 0 0 0
Node_7308	Node_7311	0.3266	Node_8163	0.000000			0 0 10 0 0 0	1313 482 3291 140 526 28	1 0 2 0 0 0
Node_7307	Node_7308	0.2105	Node_8163	0.000000			0 0 4 0 0 0	1313 482 3291 140 526 28	0 0 6 0 0 0
Node_7306	Node_7336	0.1684	Node_8163	0.062484	1	0.043551	12 11 44 2 11 1	1313 482 3291 140 526 28	2 0 4 0 1 0
Node_7305	Node_7306	0.03432	Node_8163	0.119472	2	0.060961	8 9 23 1 4 1	1313 482 3291 140 526 28	0 1 3 1 1 0
Node_7304	Node_7305	0.2676	Node_8163	0.224784	2	0.086333	2 5 9 0 1 0	1313 482 3291 140 526 28	1 0 3 0 0 0
Node_7303	Node_7305	0.09874	Node_8163	0.236298	6	0.115149	4 4 10 1 3 1	1313 482 3291 140 526 28	1 0 1 0 0 0
Node_7302	Node_8151	0.9337	Node_8163	0.016331	5	0.009367	14 6 36 1 8 0	1313 482 3291 140 526 28	0 0 1 0 0 0
Node_7301	Node_7302	0.8499	Node_8163	0.023792	6	0.015921	12 6 31 1 7 0	1313 482 3291 140 526 28	1 0 2 0 1 0
Node_7300	Node_7301	0.6687	Node_8163	0.048913	3	0.021561	11 5 23 1 7 0	1313 482 3291 140 526 28	0 0 1 0 0 0
Node_7297	Node_8152	0.005586	Node_8163	0.045080	5	0.021105	33 15 92 0 27 2	1313 482 3291 140 526 28	0 0 0 0 0 0
Node_7296	Node_7297	0.005026	Node_8163	0.046458	5	0.021280	33 15 90 0 27 2	1313 482 3291 140 526 28	0 0 0 0 0 0
Node_7295	Node_7296	0.04407	Node_8163	0.045218	5	0.012697	19 10 62 0 19 0	1313 482 3291 140 526 28	0 0 0 0 0 0
Node_7294	Node_7295	0.6246	Node_8163	0.026202	1	0.011724	9 5 39 0 4 0	1313 482 3291 140 526 28	0 0 0 0 0 0
Node_7293	Node_7294	0.667	Node_8163	0.024942	1	0.011574	9 5 38 0 4 0	1313 482 3291 140 526 28	0 0 0 0 0 0
Node_7292	Node_7293	0.7049	Node_8163	0.037365	1	0.011985	7 5 36 0 4 0	1313 482 3291 140 526 28	2 0 1 0 0 0
Node_7291	Node_7292	0.6189	Node_8163	0.094981	6	0.041451	2 2 13 0 1 0	1313 482 3291 140 526 28	0 0 2 0 0 0
Node_7290	Node_7291	0.7102	Node_8163	0.000000			0 0 1 0 0 0	1313 482 3291 140 526 28	1 1 4 0 1 0
Node_7287	Node_7292	0.8621	Node_8163	0.078124	6	0.028208	3 2 12 0 2 0	1313 482 3291 140 526 28	2 1 9 0 1 0
Node_7286	Node_7287	0.8989	Node_8163	0.078124	6	0.028208	3 2 12 0 2 0	1313 482 3291 140 526 28	0 0 0 0 0 0
Node_7285	Node_7286	0.8989	Node_8163	0.078124	6	0.028208	3 2 12 0 2 0	1313 482 3291 140 526 28	0 0 0 0 0 0
Node_7283	Node_7295	0.002672	Node_8163	0.157847	5	0.022748	10 5 23 0 15 0	1313 482 3291 140 526 28	0 0 0 0 0 0
Node_7280	Node_7283	0.001505	Node_8163	0.178250	5	0.031385	9 4 18 0 13 0	1313 482 3291 140 526 28	1 1 3 0 2 0
Node_7279	Node_7296	0.07781	Node_8163	0.098060	6	0.027409	14 4 27 0 8 2	1313 482 3291 140 526 28	0 1 1 0 0 0
Node_7275	Node_7279	0.05133	Node_8163	0.000000			0 0 2 0 0 0	1313 482 3291 140 526 28	14 4 24 0 8 2
Node_7272	Node_8153	0.1678	Node_8163	0.011653	2	0.002292	68 12 151 5 27 0	1313 482 3291 140 526 28	0 0 0 0 0 0
Node_7271	Node_7272	0.1738	Node_8163	0.012240	2	0.002009	64 11 144 5 26 0	1313 482 3291 140 526 28	0 0 0 0 0 0
Node_7270	Node_7271	0.1907	Node_8163	0.012954	2	0.004424	63 11 131 5 25 0	1313 482 3291 140 526 28	0 0 0 0 0 0
Node_7269	Node_7270	0.1183	Node_8163	0.017142	2	0.006417	58 9 116 5 23 0	1313 482 3291 140 526 28	1 0 1 0 0 0
Node_7268	Node_7269	0.2573	Node_8163	0.014513	2	0.006507	51 9 105 4 22 0	1313 482 3291 140 526 28	0 0 0 0 0 0
Node_7267	Node_7268	0.109	Node_8163	0.046483	3	0.014531	31 6 46 4 13 0	1313 482 3291 140 526 28	0 0 0 0 0 0
Node_7256	Node_7267	0.1711	Node_8163	0.035366	3	0.012961	27 6 44 4 10 0	1313 482 3291 140 526 28	3 0 2 0 2 0
Node_7255	Node_7256	0.249	Node_8163	0.036634	3	0.013567	26 6 42 4 9 0	1313 482 3291 140 526 28	1 0 0 0 1 0
Node_7254	Node_7268	0.3034	Node_8163	0.019138	2	0.008010	20 3 51 0 8 0	1313 482 3291 140 526 28	0 0 8 0 1 0
Node_7253	Node_7254	0.6657	Node_8163	0.014653	2	0.008626	17 3 41 0 6 0	1313 482 3291 140 526 28	1 0 3 0 1 0
Node_7252	Node_7253	0.6183	Node_8163	0.056349	6	0.025921	5 1 17 0 4 0	1313 482 3291 140 526 28	1 0 4 0 1 0
Node_7251	Node_7254	0.9663	Node_8163	0.000000			1 0 3 0 1 0	1313 482 3291 140 526 28	1 0 4 0 0 0
Node_7250	Node_7270	0.9615	Node_8163	0.058784	6	0.015113	4 2 13 0 2 0	1313 482 3291 140 526 28	0 0 1 0 0 0
Node_7249	Node_7250	0.9332	Node_8163	0.100098	6	0.021166	3 0 9 0 1 0	1313 482 3291 140 526 28	0 0 0 0 0 0
Node_7248	Node_7249	0.4969	Node_8163	0.000000			0 0 5 0 1 0	1313 482 3291 140 526 28	0 0 0 0 0 0
Node_7246	Node_7249	0.682	Node_8163	0.000000			1 0 2 0 0 0	1313 482 3291 140 526 28	2 0 2 0 0 0
Node_7245	Node_7271	0.3596	Node_8163	0.158093	6	0.079161	1 0 12 0 0 0	1313 482 3291 140 526 28	0 0 1 0 1 0
Node_7244	Node_7272	0.9535	Node_8163	0.117880	6	0.038948	4 1 7 0 1 0	1313 482 3291 140 526 28	0 0 0 0 0 0
Node_7243	Node_7244	1	Node_8163	0.120738	6	0.034602	3 1 7 0 1 0	1313 482 3291 140 526 28	0 0 0 0 0 0
Node_7240	Node_8154	0.7847	Node_8163	0.087109	6	0.037194	7 1 10 0 1 0	1313 482 3291 140 526 28	0 0 0 0 0 0
Node_7239	Node_7240	0.6845	Node_8163	0.000000			3 1 5 0 0 0	1313 482 3291 140 526 28	4 0 4 0 1 0
Node_7238	Node_8155	0.05434	Node_8163	0.000000			4 3 2 0 1 0	1313 482 3291 140 526 28	0 0 0 0 0 0
Node_7231	Node_7238	0.13	Node_8163	0.000000			1 0 0 0 1 0	1313 482 3291 140 526 28	2 1 1 0 0 0
Node_7229	Node_8157	0.2875	Node_8163	0.024430	6	0.009683	32 8 76 2 17 2	1313 482 3291 140 526 28	0 0 0 0 0 0
Node_7228	Node_7229	0.2211	Node_8163	0.045943	1	0.024615	9 3 42 0 9 0	1313 482 3291 140 526 28	0 0 1 0 0 0
Node_7227	Node_7228	0.2158	Node_8163	0.069625	5	0.034073	6 2 29 0 8 0	1313 482 3291 140 526 28	0 0 0 0 0 0
Node_7226	Node_7227	0.2552	Node_8163	0.084281	5	0.044562	5 1 25 0 7 0	1313 482 3291 140 526 28	1 0 1 0 0 0
Node_7225	Node_7226	0.9698	Node_8163	0.144586	6	0.050207	3 1 6 0 1 0	1313 482 3291 140 526 28	0 0 0 0 0 0
Node_7224	Node_7225	0.9698	Node_8163	0.144586	6	0.050207	3 1 6 0 1 0	1313 482 3291 140 526 28	0 0 0 0 0 0
Node_7223	Node_7224	0.8176	Node_8163	0.000000			3 1 4 0 1 0	1313 482 3291 140 526 28	0 0 1 0 0 0
Node_7222	Node_7223	0.6094	Node_8163	0.000000			3 1 4 0 0 0	1313 482 3291 140 526 28	0 0 0 0 0 0
Node_7221	Node_7222	0.6094	Node_8163	0.000000			3 1 4 0 0 0	1313 482 3291 140 526 28	0 0 0 0 0 0
Node_7182	Node_7226	0.05047	Node_8163	0.194406	5	0.085966	2 0 14 0 6 0	1313 482 3291 140 526 28	0 0 5 0 0 0
Node_7181	Node_7182	0.6473	Node_8163	0.000000			1 0 8 0 0 0	1313 482 3291 140 526 28	0 0 0 0 0 0
Node_7180	Node_7181	0.6473	Node_8163	0.000000			1 0 7 0 0 0	1313 482 3291 140 526 28	0 0 1 0 0 0
Node_7179	Node_7180	1	Node_8163	0.000000			0 0 0 0 0 0	1313 482 3291 140 526 28	1 0 5 0 0 0
Node_7178	Node_7182	0.01167	Node_8163	0.465982	5	0.143810	1 0 5 0 6 0	1313 482 3291 140 526 28	0 0 1 0 0 0
Node_7173	Node_7228	0.9085	Node_8163	0.069934	6	0.012396	3 1 12 0 1 0	1313 482 3291 140 526 28	0 0 1 0 0 0
Node_7172	Node_7173	1	Node_8163	0.090103	6	0.017508	3 1 9 0 1 0	1313 482 3291 140 526 28	0 0 0 0 0 0
Node_7171	Node_7172	1	Node_8163	0.103070	6	0.024138	3 1 8 0 1 0	1313 482 3291 140 526 28	0 0 0 0 0 0
Node_7170	Node_7229	0.05746	Node_8163	0.079132	6	0.032488	22 5 33 2 8 2	1313 482 3291 140 526 28	1 0 0 0 0 0
Node_7169	Node_7170	0.6124	Node_8163	0.000000			3 0 3 0 0 0	1313 482 3291 140 526 28	0 0 0 0 0 0
Node_7157	Node_7170	0.07238	Node_8163	0.091248	6	0.035093	18 5 29 2 8 2	1313 482 3291 140 526 28	1 0 1 0 0 0
Node_7156	Node_7157	0.05388	Node_8163	0.131781	6	0.062998	17 4 23 2 8 2	1313 482 3291 140 526 28	0 1 4 0 0 0
Node_7155	Node_8158	4.62e-09	Node_8163	0.014618	4	0.003844	267 106 696 61 93 12	1313 482 3291 140 526 28	0 0 0 0 0 0
Node_7154	Node_7155	8.488e-07	Node_7155	0.002312	2	0.001604	219 80 623 60 73 12	267 106 696 61 93 12	0 0 1 0 0 0
Node_7153	Node_7154	0.4375	Node_7154	0.000158	6	0.000073	212 73 598 57 70 12	219 80 623 60 73 12	0 0 0 0 0 0
Node_7152	Node_7153	0.001474	Node_7154	0.005212	1	0.002886	159 50 390 30 40 11	219 80 623 60 73 12	0 0 1 0 0 0
Node_7151	Node_7152	0.0009099	Node_7154	0.007967	1	0.004609	140 45 325 25 38 11	219 80 623 60 73 12	0 0 0 0 0 0
Node_7150	Node_7151	0.0008303	Node_7154	0.008076	1	0.004638	140 45 324 25 38 11	219 80 623 60 73 12	0 0 0 0 0 0
Node_7149	Node_7150	0.0001416	Node_7154	0.027275	3	0.007860	86 34 155 13 24 3	219 80 623 60 73 12	0 0 0 0 0 0
Node_7148	Node_7149	0.0004617	Node_7154	0.069749	3	0.014063	40 21 60 7 11 1	219 80 623 60 73 12	0 0 1 0 0 0
Node_7147	Node_7148	0.001059	Node_7154	0.083735	3	0.025750	34 15 45 3 7 1	219 80 623 60 73 12	0 0 0 0 0 0
Node_7146	Node_7147	0.00551	Node_7154	0.103959	3	0.037597	22 11 30 1 6 1	219 80 623 60 73 12	0 0 0 0 0 0
Node_7145	Node_7146	0.0006004	Node_7154	0.177149	3	0.055851	18 9 18 0 5 0	219 80 623 60 73 12	0 0 0 0 0 0
Node_7144	Node_7145	0.001528	Node_7154	0.166446	3	0.057430	16 9 18 0 5 0	219 80 623 60 73 12	0 0 0 0 0 0
Node_7119	Node_7144	0.007249	Node_7154	0.147563	3	0.046140	15 7 17 0 5 0	219 80 623 60 73 12	0 0 0 0 0 0
Node_7118	Node_7119	0.002759	Node_7154	0.196844	3	0.053329	13 7 13 0 5 0	219 80 623 60 73 12	0 0 0 0 0 0
Node_7117	Node_7118	0.001596	Node_7154	0.216125	3	0.054569	13 7 12 0 5 0	219 80 623 60 73 12	0 0 0 0 0 0
Node_7116	Node_7117	0.001596	Node_7154	0.216125	3	0.054569	13 7 12 0 5 0	219 80 623 60 73 12	0 0 0 0 0 0
Node_7105	Node_7116	0.005525	Node_7154	0.194580	3	0.049842	12 6 12 0 5 0	219 80 623 60 73 12	0 0 0 0 0 0
Node_7102	Node_7119	0.9166	Node_7154	0.000000			2 0 4 0 0 0	219 80 623 60 73 12	0 0 0 0 0 0
Node_7084	Node_7146	0.5661	Node_7154	0.097743	6	0.018900	4 2 12 1 1 1	219 80 623 60 73 12	0 0 0 0 0 0
Node_7083	Node_7084	0.5661	Node_7154	0.097743	6	0.018900	4 2 12 1 1 1	219 80 623 60 73 12	0 0 0 0 0 0
Node_7082	Node_7083	0.5624	Node_7154	0.145866	3	0.051986	3 2 6 1 1 0	219 80 623 60 73 12	0 0 0 0 0 0
Node_7081	Node_7082	0.5724	Node_7154	0.000000			3 1 4 0 1 0	219 80 623 60 73 12	0 0 0 0 0 0
Node_7070	Node_7083	0.2484	Node_7154	0.000000			1 0 6 0 0 1	219 80 623 60 73 12	0 0 0 0 0 0
Node_7069	Node_7070	1	Node_7154	0.000000			1 0 5 0 0 0	219 80 623 60 73 12	0 0 0 0 0 0
Node_7059	Node_7147	0.2341	Node_7154	0.087862	3	0.019581	12 4 15 2 1 0	219 80 623 60 73 12	0 0 0 0 0 0
Node_7058	Node_7059	0.2341	Node_7154	0.087862	3	0.019581	12 4 15 2 1 0	219 80 623 60 73 12	0 0 0 0 0 0
Node_7057	Node_7058	0.3599	Node_7154	0.079497	3	0.023043	10 4 14 1 1 0	219 80 623 60 73 12	0 0 0 0 0 0
Node_7056	Node_7057	0.4144	Node_7154	0.088862	3	0.025151	8 4 12 1 1 0	219 80 623 60 73 12	0 0 0 0 0 0
Node_7055	Node_7056	0.4144	Node_7154	0.088862	3	0.025151	8 4 12 1 1 0	219 80 623 60 73 12	0 0 0 0 0 0
Node_7054	Node_7055	0.3226	Node_7154	0.104194	3	0.025962	8 4 11 1 1 0	219 80 623 60 73 12	0 0 0 0 0 0
Node_7053	Node_7054	0.4068	Node_7154	0.097489	3	0.029208	7 4 11 1 1 0	219 80 623 60 73 12	0 0 0 0 0 0
Node_7052	Node_7053	0.4068	Node_7154	0.097489	3	0.029208	7 4 11 1 1 0	219 80 623 60 73 12	0 0 0 0 0 0
Node_7051	Node_7052	0.3798	Node_7154	0.110039	3	0.036335	6 4 10 1 1 0	219 80 623 60 73 12	0 0 0 0 0 0
Node_7050	Node_7051	0.2912	Node_7154	0.129858	3	0.037681	6 4 9 1 1 0	219 80 623 60 73 12	0 0 0 0 0 0
Node_7049	Node_7050	0.2912	Node_7154	0.129858	3	0.037681	6 4 9 1 1 0	219 80 623 60 73 12	0 0 0 0 0 0
Node_7048	Node_7049	0.2912	Node_7154	0.129858	3	0.037681	6 4 9 1 1 0	219 80 623 60 73 12	0 0 0 0 0 0
Node_7047	Node_7048	0.3373	Node_7154	0.000000			1 0 0 0 0 0	219 80 623 60 73 12	4 4 9 1 1 0
Node_7023	Node_7148	0.07351	Node_7154	0.135600	3	0.059859	6 6 15 4 4 0	219 80 623 60 73 12	0 0 0 0 0 0
Node_7022	Node_7023	0.03205	Node_7154	0.174807	3	0.080928	5 6 13 4 4 0	219 80 623 60 73 12	0 0 0 0 0 0
Node_7021	Node_7022	0.01661	Node_7154	0.409532	3	0.039765	5 2 2 2 1 0	219 80 623 60 73 12	0 0 0 0 0 0
Node_7020	Node_7021	0.02686	Node_7154	0.000000			4 2 2 2 0 0	219 80 623 60 73 12	0 0 0 0 0 0
Node_7019	Node_7020	0.02686	Node_7154	0.000000			4 2 2 2 0 0	219 80 623 60 73 12	0 0 0 0 0 0
Node_7018	Node_7019	0.02686	Node_7154	0.000000			4 2 2 2 0 0	219 80 623 60 73 12	0 0 0 0 0 0
Node_7017	Node_7018	0.02686	Node_7154	0.000000			4 2 2 2 0 0	219 80 623 60 73 12	0 0 0 0 0 0
Node_6985	Node_7017	0.09337	Node_7154	0.000000			2 1 2 2 0 0	219 80 623 60 73 12	0 0 0 0 0 0
Node_6984	Node_6985	0.09337	Node_7154	0.000000			2 1 2 2 0 0	219 80 623 60 73 12	0 0 0 0 0 0
Node_6983	Node_6984	0.09337	Node_7154	0.000000			2 1 2 2 0 0	219 80 623 60 73 12	0 0 0 0 0 0
Node_6982	Node_6983	0.1299	Node_7154	0.000000			2 0 2 2 0 0	219 80 623 60 73 12	0 0 0 0 0 0
Node_6981	Node_6982	0.1299	Node_7154	0.000000			2 0 1 2 0 0	219 80 623 60 73 12	0 0 1 0 0 0
Node_6956	Node_7022	0.01465	Node_7154	0.263107	1	0.144336	0 4 11 2 3 0	219 80 623 60 73 12	0 0 0 0 0 0
Node_6955	Node_6956	0.01465	Node_7154	0.263107	1	0.144336	0 4 11 2 3 0	219 80 623 60 73 12	0 0 0 0 0 0
Node_6954	Node_6955	0.01465	Node_7154	0.263107	1	0.144336	0 4 11 2 3 0	219 80 623 60 73 12	0 0 0 0 0 0
Node_6953	Node_6954	0.06023	Node_7154	0.268143	1	0.169242	0 3 8 2 1 0	219 80 623 60 73 12	0 0 0 0 0 0
Node_6952	Node_6953	0.05002	Node_7154	0.297664	1	0.202877	0 3 7 2 1 0	219 80 623 60 73 12	0 0 0 0 0 0
Node_6951	Node_6952	0.05002	Node_7154	0.297664	1	0.202877	0 3 7 2 1 0	219 80 623 60 73 12	0 0 0 0 0 0
Node_6950	Node_6954	0.1383	Node_7154	0.000000			0 1 3 0 2 0	219 80 623 60 73 12	0 0 0 0 0 0
Node_6942	Node_7149	0.2922	Node_7154	0.014798	1	0.006558	44 13 90 6 13 2	219 80 623 60 73 12	2 0 4 0 0 0
Node_6941	Node_6942	0.231	Node_7154	0.028510	3	0.005320	11 4 52 1 3 0	219 80 623 60 73 12	0 0 0 0 0 0
Node_6940	Node_6941	0.4543	Node_7154	0.039018	1	0.013147	4 3 27 1 1 0	219 80 623 60 73 12	0 0 1 0 0 0
Node_6939	Node_6940	0.5943	Node_7154	0.056779	1	0.028472	2 2 14 1 1 0	219 80 623 60 73 12	0 0 5 0 0 0
Node_6938	Node_6939	0.69	Node_7154	0.000000			1 0 5 1 0 0	219 80 623 60 73 12	0 0 0 0 0 0
Node_6937	Node_6938	0.7401	Node_7154	0.000000			1 0 2 1 0 0	219 80 623 60 73 12	0 0 2 0 0 0
Node_6934	Node_6941	0.6713	Node_7154	0.022183	4	0.011780	7 1 22 0 2 0	219 80 623 60 73 12	0 0 2 0 0 0
Node_6933	Node_6934	0.8113	Node_7154	0.022253	6	0.012786	6 1 20 0 2 0	219 80 623 60 73 12	0 0 0 0 0 0
Node_6932	Node_6933	0.8527	Node_7154	0.023168	6	0.012003	6 1 18 0 2 0	219 80 623 60 73 12	0 0 0 0 0 0
Node_6931	Node_6932	0.4782	Node_7154	0.103318	1	0.059151	1 1 11 0 2 0	219 80 623 60 73 12	0 0 1 0 0 0
Node_6930	Node_6931	0.506	Node_7154	0.153202	5	0.087519	1 1 7 0 2 0	219 80 623 60 73 12	0 0 0 0 0 0
Node_6929	Node_6932	0.4994	Node_7154	0.124330	3	0.064517	5 0 6 0 0 0	219 80 623 60 73 12	0 0 0 0 0 0
Node_6928	Node_6942	0.001264	Node_7154	0.095279	3	0.010146	33 9 38 5 10 2	219 80 623 60 73 12	0 0 0 0 0 0
Node_6927	Node_6928	0.1146	Node_7154	0.124315	3	0.030435	10 4 13 4 1 0	219 80 623 60 73 12	0 0 0 0 0 0
Node_6924	Node_6928	0.0006679	Node_7154	0.000000			0 0 0 0 0 0	219 80 623 60 73 12	23 5 25 1 9 2
Node_6923	Node_7150	0.002083	Node_7154	0.024604	6	0.010761	54 11 169 12 14 8	219 80 623 60 73 12	0 0 0 0 0 0
Node_6922	Node_6923	0.001136	Node_7154	0.027310	6	0.012227	52 11 165 10 13 8	219 80 623 60 73 12	0 0 0 0 0 0
Node_6921	Node_6922	0.001136	Node_7154	0.027310	6	0.012227	52 11 165 10 13 8	219 80 623 60 73 12	0 0 0 0 0 0
Node_6920	Node_6921	0.114	Node_7154	0.018642	6	0.007631	35 9 123 9 12 5	219 80 623 60 73 12	0 0 0 0 0 0
Node_6919	Node_6920	0.114	Node_7154	0.018642	6	0.007631	35 9 123 9 12 5	219 80 623 60 73 12	0 0 0 0 0 0
Node_6918	Node_6919	0.1459	Node_7154	0.022446	6	0.004830	29 8 99 8 11 5	219 80 623 60 73 12	0 0 0 0 0 0
Node_6917	Node_6918	0.07328	Node_7154	0.032855	6	0.008234	25 6 83 8 11 5	219 80 623 60 73 12	0 0 0 0 0 0
Node_6916	Node_6917	0.9652	Node_7154	0.006067	6	0.002764	9 3 27 1 2 0	219 80 623 60 73 12	0 0 0 0 0 0
Node_6915	Node_6916	0.5516	Node_7154	0.125222	3	0.031342	5 1 6 0 1 0	219 80 623 60 73 12	0 0 0 0 0 0
Node_6914	Node_6915	0.4338	Node_7154	0.157742	3	0.049758	5 1 5 0 0 0	219 80 623 60 73 12	0 0 0 0 0 0
Node_6913	Node_6914	0.5646	Node_7154	0.000000			4 1 5 0 0 0	219 80 623 60 73 12	0 0 0 0 0 0
Node_6912	Node_6913	0.5646	Node_7154	0.000000			4 1 5 0 0 0	219 80 623 60 73 12	0 0 0 0 0 0
Node_6911	Node_6912	0.4816	Node_7154	0.000000			4 1 4 0 0 0	219 80 623 60 73 12	0 0 0 0 0 0
Node_6895	Node_6916	0.8686	Node_7154	0.023332	1	0.010321	4 2 21 1 1 0	219 80 623 60 73 12	0 0 0 0 0 0
Node_6894	Node_6895	0.8686	Node_7154	0.023332	1	0.010321	4 2 21 1 1 0	219 80 623 60 73 12	0 0 0 0 0 0
Node_6893	Node_6894	0.9242	Node_7154	0.034071	6	0.018397	3 2 16 1 1 0	219 80 623 60 73 12	0 0 0 0 0 0
Node_6888	Node_6893	0.9637	Node_7154	0.030024	6	0.011332	3 1 15 1 1 0	219 80 623 60 73 12	0 0 0 0 0 0
Node_6887	Node_6888	0.9637	Node_7154	0.031116	6	0.010661	3 1 14 1 1 0	219 80 623 60 73 12	0 0 1 0 0 0
Node_6886	Node_6887	1	Node_7154	0.050929	6	0.021054	3 1 10 1 1 0	219 80 623 60 73 12	0 0 1 0 0 0
Node_6885	Node_6894	1	Node_7154	0.000000			1 0 5 0 0 0	219 80 623 60 73 12	0 0 0 0 0 0
Node_6876	Node_6917	0.007609	Node_7154	0.074059	6	0.023150	16 3 56 7 9 5	219 80 623 60 73 12	0 0 0 0 0 0
Node_6875	Node_6876	0.007609	Node_7154	0.093015	6	0.026828	15 3 45 6 9 5	219 80 623 60 73 12	1 0 11 1 0 0
Node_6874	Node_6875	0.007849	Node_7154	0.121871	6	0.039724	9 3 32 6 6 4	219 80 623 60 73 12	0 0 0 0 0 0
Node_6873	Node_6874	0.001953	Node_7154	0.168620	6	0.065088	8 3 25 6 6 4	219 80 623 60 73 12	0 0 0 0 0 0
Node_6872	Node_6873	0.00156	Node_7154	0.194073	6	0.080455	8 3 22 6 6 4	219 80 623 60 73 12	0 0 2 0 0 0
Node_6867	Node_6872	0.0001644	Node_7154	0.262758	6	0.124218	7 3 17 6 6 4	219 80 623 60 73 12	1 0 0 0 0 0
Node_6866	Node_6867	0.3324	Node_7154	0.000000			0 0 2 0 1 0	219 80 623 60 73 12	0 0 2 1 0 0
Node_6865	Node_6874	0.9534	Node_7154	0.000000			0 0 1 0 0 0	219 80 623 60 73 12	1 0 6 0 0 0
Node_6864	Node_6875	0.1783	Node_7154	0.125465	6	0.056393	6 0 13 0 3 1	219 80 623 60 73 12	0 0 0 0 0 0
Node_6863	Node_6864	0.08982	Node_7154	0.282772	6	0.122917	4 0 5 0 2 1	219 80 623 60 73 12	0 0 0 0 0 0
Node_6862	Node_6863	0.1057	Node_7154	0.000000			4 0 3 0 1 1	219 80 623 60 73 12	0 0 1 0 0 0
Node_6858	Node_6864	0.9389	Node_7154	0.000000			1 0 2 0 1 0	219 80 623 60 73 12	1 0 6 0 0 0
Node_6857	Node_6918	0.6941	Node_7154	0.039382	6	0.020691	4 2 15 0 0 0	219 80 623 60 73 12	0 0 1 0 0 0
Node_6856	Node_6857	0.5075	Node_7154	0.000000			0 1 7 0 0 0	219 80 623 60 73 12	0 0 0 0 0 0
Node_6846	Node_6857	0.8672	Node_7154	0.060319	6	0.014880	3 1 8 0 0 0	219 80 623 60 73 12	1 0 0 0 0 0
Node_6845	Node_6846	0.9824	Node_7154	0.060319	6	0.014880	3 1 8 0 0 0	219 80 623 60 73 12	0 0 0 0 0 0
Node_6844	Node_6919	0.8103	Node_7154	0.016135	6	0.008717	6 1 23 1 1 0	219 80 623 60 73 12	0 0 1 0 0 0
Node_6843	Node_6844	0.4166	Node_7154	0.055805	6	0.037113	3 0 17 1 0 0	219 80 623 60 73 12	0 0 1 0 0 0
Node_6842	Node_6843	0.8356	Node_7154	0.000000			1 0 3 1 0 0	219 80 623 60 73 12	2 0 7 0 0 0
Node_6841	Node_6844	0.6971	Node_7154	0.000000			3 1 5 0 1 0	219 80 623 60 73 12	0 0 0 0 0 0
Node_6838	Node_6921	0.01609	Node_7154	0.082437	6	0.036998	17 2 42 1 1 3	219 80 623 60 73 12	0 0 0 0 0 0
Node_6837	Node_6838	0.001311	Node_7154	0.130491	6	0.067683	12 0 39 0 1 3	219 80 623 60 73 12	0 0 0 0 0 0
Node_6836	Node_6837	0.001258	Node_7154	0.135830	6	0.068938	10 0 39 0 1 3	219 80 623 60 73 12	0 0 0 0 0 0
Node_6835	Node_6836	0.3004	Node_7154	0.082110	6	0.021217	6 0 17 0 1 1	219 80 623 60 73 12	0 0 0 0 0 0
Node_6834	Node_6835	0.8607	Node_7154	0.038902	6	0.011811	4 0 12 0 1 0	219 80 623 60 73 12	0 0 0 0 0 0
Node_6833	Node_6834	0.8607	Node_7154	0.038902	6	0.011811	4 0 12 0 1 0	219 80 623 60 73 12	0 0 0 0 0 0
Node_6832	Node_6833	0.8607	Node_7154	0.038902	6	0.011811	4 0 12 0 1 0	219 80 623 60 73 12	0 0 0 0 0 0
Node_6829	Node_6832	0.9163	Node_7154	0.062963	6	0.017523	2 0 9 0 1 0	219 80 623 60 73 12	0 0 0 0 0 0
Node_6828	Node_6835	0.2645	Node_7154	0.000000			2 0 5 0 0 1	219 80 623 60 73 12	0 0 0 0 0 0
Node_6824	Node_6836	0.01917	Node_7154	0.160890	6	0.053040	4 0 22 0 0 2	219 80 623 60 73 12	0 0 0 0 0 0
Node_6823	Node_6824	0.157	Node_7154	0.103222	6	0.034150	4 0 18 0 0 1	219 80 623 60 73 12	0 0 0 0 0 0
Node_6820	Node_6823	0.3525	Node_7154	0.071812	3	0.038595	2 0 16 0 0 0	219 80 623 60 73 12	0 0 0 0 0 0
Node_6819	Node_6820	0.3525	Node_7154	0.052997	6	0.007557	2 0 10 0 0 0	219 80 623 60 73 12	0 0 6 0 0 0
Node_6815	Node_6838	0.08532	Node_7154	0.000000			4 2 3 1 0 0	219 80 623 60 73 12	1 0 0 0 0 0
Node_6814	Node_6815	0.2591	Node_7154	0.000000			3 2 3 0 0 0	219 80 623 60 73 12	0 0 0 0 0 0
Node_6813	Node_6814	0.2591	Node_7154	0.000000			3 2 3 0 0 0	219 80 623 60 73 12	0 0 0 0 0 0
Node_6812	Node_6813	0.4805	Node_7154	0.000000			3 1 3 0 0 0	219 80 623 60 73 12	0 0 0 0 0 0
Node_6811	Node_6812	0.6604	Node_7154	0.000000			2 1 3 0 0 0	219 80 623 60 73 12	0 0 0 0 0 0
Node_6792	Node_6923	0.27	Node_7154	0.000000			2 0 4 2 1 0	219 80 623 60 73 12	0 0 0 0 0 0
Node_6791	Node_6792	0.03334	Node_7154	0.000000			1 0 1 2 1 0	219 80 623 60 73 12	1 0 0 0 0 0
Node_6781	Node_7152	0.2626	Node_7154	0.019720	5	0.004740	19 5 65 5 2 0	219 80 623 60 73 12	0 0 0 0 0 0
Node_6780	Node_6781	0.3167	Node_7154	0.018168	5	0.004491	18 5 62 4 2 0	219 80 623 60 73 12	0 0 0 0 0 0
Node_6779	Node_6780	0.4343	Node_7154	0.014758	5	0.003840	16 5 55 3 2 0	219 80 623 60 73 12	0 0 1 0 0 0
Node_6778	Node_6779	0.5805	Node_7154	0.012154	5	0.002102	16 5 52 3 2 0	219 80 623 60 73 12	0 0 0 0 0 0
Node_6777	Node_6778	0.3537	Node_7154	0.026317	2	0.008034	12 1 42 3 2 0	219 80 623 60 73 12	0 0 0 0 0 0
Node_6776	Node_6777	0.4617	Node_7154	0.022953	2	0.006010	12 1 39 3 2 0	219 80 623 60 73 12	0 0 0 0 0 0
Node_6775	Node_6776	0.4617	Node_7154	0.022953	2	0.006010	12 1 39 3 2 0	219 80 623 60 73 12	0 0 0 0 0 0
Node_6774	Node_6775	0.6349	Node_7154	0.017838	2	0.004241	11 1 34 2 2 0	219 80 623 60 73 12	0 0 0 1 0 0
Node_6773	Node_6774	0.7269	Node_7154	0.015950	2	0.003877	11 1 31 2 2 0	219 80 623 60 73 12	0 0 0 0 0 0
Node_6772	Node_6773	0.4324	Node_7154	0.038498	5	0.017355	10 1 24 2 0 0	219 80 623 60 73 12	0 0 0 0 0 0
Node_6771	Node_6772	0.4427	Node_7154	0.046640	5	0.028062	10 1 20 2 0 0	219 80 623 60 73 12	0 0 0 0 0 0
Node_6770	Node_6771	0.3424	Node_7154	0.054040	2	0.033238	8 0 20 2 0 0	219 80 623 60 73 12	0 0 0 0 0 0
Node_6769	Node_6770	0.4823	Node_7154	0.053398	2	0.036914	6 0 17 2 0 0	219 80 623 60 73 12	0 0 0 0 0 0
Node_6768	Node_6769	0.4957	Node_7154	0.053955	2	0.038409	5 0 17 2 0 0	219 80 623 60 73 12	0 0 0 0 0 0
Node_6767	Node_6768	0.5244	Node_7154	0.055272	4	0.038226	5 0 16 2 0 0	219 80 623 60 73 12	0 0 0 0 0 0
Node_6766	Node_6767	0.5411	Node_7154	0.065844	4	0.040166	5 0 13 2 0 0	219 80 623 60 73 12	0 0 2 0 0 0
Node_6765	Node_6766	0.5201	Node_7154	0.078919	4	0.040380	4 0 11 2 0 0	219 80 623 60 73 12	1 0 0 0 0 0
Node_6764	Node_6765	0.8004	Node_7154	0.000000			1 0 7 1 0 0	219 80 623 60 73 12	2 0 0 0 0 0
Node_6763	Node_6765	0.7401	Node_7154	0.000000			1 0 1 1 0 0	219 80 623 60 73 12	0 0 3 0 0 0
Node_6759	Node_6773	0.4982	Node_7154	0.000000			1 0 7 0 2 0	219 80 623 60 73 12	0 0 0 0 0 0
Node_6758	Node_6759	0.258	Node_7154	0.000000			0 0 7 0 1 0	219 80 623 60 73 12	0 0 0 0 1 0
Node_6757	Node_6758	0.5176	Node_7154	0.000000			0 0 6 0 1 0	219 80 623 60 73 12	0 0 0 0 0 0
Node_6751	Node_6775	1	Node_7154	0.000000			1 0 5 0 0 0	219 80 623 60 73 12	0 0 0 0 0 0
Node_6744	Node_6751	1	Node_7154	0.000000			1 0 5 0 0 0	219 80 623 60 73 12	0 0 0 0 0 0
Node_6743	Node_6744	1	Node_7154	0.000000			1 0 5 0 0 0	219 80 623 60 73 12	0 0 0 0 0 0
Node_6741	Node_6778	0.2631	Node_7154	0.143615	2	0.043038	4 4 9 0 0 0	219 80 623 60 73 12	0 0 1 0 0 0
Node_6740	Node_6741	0.189	Node_7154	0.164895	2	0.051863	4 4 8 0 0 0	219 80 623 60 73 12	0 0 0 0 0 0
Node_6739	Node_6740	0.189	Node_7154	0.164895	2	0.051863	4 4 8 0 0 0	219 80 623 60 73 12	0 0 0 0 0 0
Node_6738	Node_6739	0.189	Node_7154	0.164895	2	0.051863	4 4 8 0 0 0	219 80 623 60 73 12	0 0 0 0 0 0
Node_6737	Node_6738	0.1033	Node_7154	0.224310	2	0.080548	4 4 6 0 0 0	219 80 623 60 73 12	0 0 0 0 0 0
Node_6735	Node_6737	0.7051	Node_7154	0.000000			3 0 0 0 0 0	219 80 623 60 73 12	1 1 6 0 0 0
Node_6717	Node_6780	0.8255	Node_7154	0.000000			2 0 6 1 0 0	219 80 623 60 73 12	0 0 0 0 0 0
Node_6716	Node_6717	0.7401	Node_7154	0.000000			1 0 4 1 0 0	219 80 623 60 73 12	0 0 0 0 0 0
Node_6715	Node_6716	0.7401	Node_7154	0.000000			1 0 3 1 0 0	219 80 623 60 73 12	0 0 1 0 0 0
Node_6694	Node_7153	0.003515	Node_7154	0.016189	1	0.008270	53 23 206 27 30 1	219 80 623 60 73 12	0 0 1 0 0 0
Node_6693	Node_6694	0.03391	Node_7154	0.021688	5	0.003633	35 15 111 8 23 0	219 80 623 60 73 12	0 0 0 0 0 0
Node_6692	Node_6693	0.133	Node_7154	0.025094	5	0.012439	19 5 77 5 13 0	219 80 623 60 73 12	1 0 2 0 0 0
Node_6691	Node_6692	0.04463	Node_7154	0.038650	5	0.019579	14 5 71 5 13 0	219 80 623 60 73 12	0 0 1 0 0 0
Node_6690	Node_6691	0.03555	Node_7154	0.046988	1	0.025468	13 4 70 5 13 0	219 80 623 60 73 12	0 1 0 0 0 0
Node_6689	Node_6690	0.01554	Node_7154	0.064192	1	0.023327	9 4 65 5 12 0	219 80 623 60 73 12	1 0 0 0 0 0
Node_6688	Node_6689	0.003687	Node_7154	0.105770	1	0.033042	4 3 46 4 10 0	219 80 623 60 73 12	0 0 0 0 0 0
Node_6687	Node_6688	0.01977	Node_7154	0.104324	1	0.054605	4 1 34 3 8 0	219 80 623 60 73 12	0 0 0 0 0 0
Node_6686	Node_6687	0.0528	Node_7154	0.163552	1	0.050623	0 0 17 1 0 0	219 80 623 60 73 12	0 0 0 0 0 0
Node_6685	Node_6686	0.1152	Node_7154	0.154450	1	0.051702	0 0 14 1 0 0	219 80 623 60 73 12	0 0 0 0 0 0
Node_6684	Node_6685	0.319	Node_7154	0.000000			0 0 9 1 0 0	219 80 623 60 73 12	0 0 0 0 0 0
Node_6683	Node_6684	0.4091	Node_7154	0.000000			0 0 7 1 0 0	219 80 623 60 73 12	0 0 0 0 0 0
Node_6670	Node_6687	0.02287	Node_7154	0.177639	5	0.026384	4 1 16 2 8 0	219 80 623 60 73 12	0 0 1 0 0 0
Node_6669	Node_6670	0.06652	Node_7154	0.177973	5	0.029460	3 1 12 1 6 0	219 80 623 60 73 12	0 0 0 0 0 0
Node_6668	Node_6669	0.4226	Node_7154	0.122909	5	0.041567	3 0 9 0 3 0	219 80 623 60 73 12	0 0 1 0 0 0
Node_6667	Node_6668	0.3116	Node_7154	0.000000			1 0 6 0 3 0	219 80 623 60 73 12	1 0 1 0 0 0
Node_6665	Node_6669	0.01136	Node_7154	0.000000			0 0 2 1 3 0	219 80 623 60 73 12	0 1 0 0 0 0
Node_6662	Node_6670	0.2537	Node_7154	0.000000			1 0 4 1 2 0	219 80 623 60 73 12	0 0 0 0 0 0
Node_6656	Node_6688	0.1497	Node_7154	0.167246	1	0.057504	0 2 12 1 2 0	219 80 623 60 73 12	0 0 0 0 0 0
Node_6655	Node_6656	0.1744	Node_7154	0.000000			0 1 4 0 2 0	219 80 623 60 73 12	0 0 0 0 0 0
Node_6634	Node_6656	0.3758	Node_7154	0.000000			0 1 8 1 0 0	219 80 623 60 73 12	0 0 0 0 0 0
Node_6633	Node_6689	0.9554	Node_7154	0.016812	6	0.006534	5 1 19 1 2 0	219 80 623 60 73 12	0 0 0 0 0 0
Node_6632	Node_6633	0.8295	Node_7154	0.036562	1	0.016695	3 1 18 1 2 0	219 80 623 60 73 12	0 0 0 0 0 0
Node_6631	Node_6632	0.7656	Node_7154	0.034763	6	0.017658	3 1 17 0 1 0	219 80 623 60 73 12	0 0 0 0 0 0
Node_6630	Node_6631	0.8818	Node_7154	0.031661	6	0.011206	3 1 15 0 1 0	219 80 623 60 73 12	0 0 0 0 0 0
Node_6629	Node_6630	0.8583	Node_7154	0.041938	6	0.012063	3 0 12 0 1 0	219 80 623 60 73 12	0 0 0 0 0 0
Node_6628	Node_6629	0.8583	Node_7154	0.041938	6	0.012063	3 0 12 0 1 0	219 80 623 60 73 12	0 0 0 0 0 0
Node_6627	Node_6628	0.8583	Node_7154	0.045746	6	0.005028	3 0 10 0 0 0	219 80 623 60 73 12	0 0 2 0 1 0
Node_6626	Node_6627	0.9196	Node_7154	0.057114	6	0.006205	3 0 8 0 0 0	219 80 623 60 73 12	0 0 0 0 0 0
Node_6625	Node_6626	0.9166	Node_7154	0.000000			2 0 4 0 0 0	219 80 623 60 73 12	0 0 0 0 0 0
Node_6604	Node_6690	0.7124	Node_7154	0.000000			3 0 5 0 1 0	219 80 623 60 73 12	0 0 0 0 0 0
Node_6603	Node_6604	0.7124	Node_7154	0.000000			0 0 0 0 0 0	219 80 623 60 73 12	3 0 5 0 1 0
Node_6602	Node_6692	0.4202	Node_7154	0.000000			5 0 5 0 0 0	219 80 623 60 73 12	0 0 0 0 0 0
Node_6601	Node_6602	0.588	Node_7154	0.000000			1 0 1 0 0 0	219 80 623 60 73 12	2 0 2 0 0 0
Node_6600	Node_6693	0.03186	Node_7154	0.100411	3	0.032129	15 9 27 3 10 0	219 80 623 60 73 12	0 1 5 0 0 0
Node_6599	Node_6600	0.007421	Node_7154	0.115434	3	0.039993	13 8 24 3 10 0	219 80 623 60 73 12	1 1 1 0 0 0
Node_6598	Node_6694	0.0004193	Node_7154	0.059717	4	0.021698	18 8 95 19 7 1	219 80 623 60 73 12	0 0 0 0 0 0
Node_6597	Node_6598	1.093e-05	Node_7154	0.099380	4	0.031383	12 7 77 19 5 0	219 80 623 60 73 12	0 0 1 0 0 0
Node_6596	Node_6597	0.4621	Node_6597	0.005342	3	0.001270	9 6 60 18 4 0	12 7 77 19 5 0	0 0 0 0 0 0
Node_6595	Node_6596	0.3809	Node_6597	0.006991	3	0.001295	9 6 58 18 4 0	12 7 77 19 5 0	0 0 0 0 0 0
Node_6594	Node_6595	0.04868	Node_6597	0.024861	3	0.005363	7 4 41 17 3 0	12 7 77 19 5 0	0 0 0 0 0 0
Node_6593	Node_6594	0.4537	Node_6597	0.035779	2	0.018659	5 4 27 4 2 0	12 7 77 19 5 0	0 0 3 0 0 0
Node_6592	Node_6593	0.7663	Node_6597	0.019379	2	0.011050	3 2 19 3 1 0	12 7 77 19 5 0	1 1 6 1 1 0
Node_6591	Node_6592	0.9248	Node_6597	0.022980	3	0.012514	3 1 15 3 1 0	12 7 77 19 5 0	0 1 2 0 0 0
Node_6590	Node_6591	0.9849	Node_6597	0.041721	3	0.011599	2 1 11 3 1 0	12 7 77 19 5 0	0 0 0 0 0 0
Node_6589	Node_6594	3.835e-05	Node_6597	0.243021	4	0.025041	2 0 11 13 1 0	12 7 77 19 5 0	0 0 0 0 0 0
Node_6588	Node_6589	0.8651	Node_6597	0.000000			0 0 5 0 0 0	12 7 77 19 5 0	0 0 0 0 0 0
Node_6586	Node_6595	0.4187	Node_6597	0.061110	4	0.031414	2 2 15 1 1 0	12 7 77 19 5 0	0 0 2 0 0 0
Node_6585	Node_6586	0.479	Node_6597	0.079777	2	0.044084	2 2 12 1 1 0	12 7 77 19 5 0	0 0 0 0 0 0
Node_6584	Node_6585	0.4468	Node_6597	0.000000			2 0 7 0 0 0	12 7 77 19 5 0	0 0 0 0 0 0
Node_6581	Node_6585	0.1307	Node_6597	0.000000			0 2 5 1 1 0	12 7 77 19 5 0	0 0 0 0 0 0
Node_6580	Node_6597	0.4621	Node_6597	0.048253	4	0.013866	3 1 17 1 1 0	12 7 77 19 5 0	0 0 0 0 0 0
Node_6579	Node_6580	0.197	Node_6597	0.085234	4	0.016456	2 1 15 0 1 0	12 7 77 19 5 0	0 0 0 0 0 0
Node_6578	Node_6579	0.2515	Node_6597	0.000000			1 0 3 0 0 0	12 7 77 19 5 0	0 1 2 0 1 0
Node_6577	Node_6579	0.4503	Node_6597	0.000000			1 0 9 0 0 0	12 7 77 19 5 0	0 0 1 0 0 0
Node_6576	Node_6598	0.5222	Node_7154	0.057114	6	0.006205	3 0 8 0 0 0	219 80 623 60 73 12	3 1 9 0 2 1
Node_6575	Node_7154	0.4375	Node_7154	0.052169	2	0.014523	7 7 25 3 3 0	219 80 623 60 73 12	0 0 0 0 0 0
Node_6574	Node_6575	0.5557	Node_7154	0.050259	2	0.032654	4 3 15 2 1 0	219 80 623 60 73 12	1 1 1 1 0 0
Node_6573	Node_6574	0.7516	Node_7154	0.050059	4	0.033013	4 2 15 2 0 0	219 80 623 60 73 12	0 0 0 0 0 0
Node_6572	Node_6573	0.6856	Node_7154	0.159352	2	0.104008	1 2 7 1 0 0	219 80 623 60 73 12	1 0 2 0 0 0
Node_6570	Node_6575	0.3707	Node_7154	0.000000			2 3 4 0 0 0	219 80 623 60 73 12	0 0 5 0 2 0
Node_6569	Node_7155	8.488e-07	Node_7155	0.085892	3	0.045568	48 26 72 1 20 0	267 106 696 61 93 12	0 0 0 0 0 0
Node_6568	Node_6569	0.3032	Node_6569	0.008386	4	0.003441	41 20 52 1 13 0	48 26 72 1 20 0	0 0 0 0 0 0
Node_6567	Node_6568	0.07306	Node_6569	0.012869	3	0.006593	40 20 46 1 13 0	48 26 72 1 20 0	1 0 0 0 0 0
Node_6566	Node_6567	0.1585	Node_6569	0.014630	4	0.007895	37 20 44 1 11 0	48 26 72 1 20 0	0 0 0 0 0 0
Node_6565	Node_6566	0.5933	Node_6569	0.014525	4	0.004071	31 14 38 1 10 0	48 26 72 1 20 0	0 0 0 0 0 0
Node_6564	Node_6565	0.1168	Node_6569	0.023193	3	0.008152	27 13 26 0 7 0	48 26 72 1 20 0	1 0 1 0 0 0
Node_6563	Node_6564	0.01384	Node_6569	0.050164	3	0.008831	27 13 20 0 7 0	48 26 72 1 20 0	0 0 0 0 0 0
Node_6562	Node_6563	0.005049	Node_6569	0.074530	3	0.026215	20 13 15 0 4 0	48 26 72 1 20 0	3 0 0 0 1 0
Node_6561	Node_6562	0.001206	Node_6569	0.210845	3	0.057350	13 10 5 0 2 0	48 26 72 1 20 0	0 0 0 0 0 0
Node_6554	Node_6561	0.001206	Node_6569	0.210845	3	0.057350	13 10 5 0 2 0	48 26 72 1 20 0	0 0 0 0 0 0
Node_6553	Node_6554	0.0001698	Node_6569	0.399061	2	0.179372	7 9 2 0 0 0	48 26 72 1 20 0	0 0 0 0 0 0
Node_6552	Node_6553	0.0001903	Node_6569	0.512535	2	0.191116	5 9 1 0 0 0	48 26 72 1 20 0	1 0 1 0 0 0
Node_6551	Node_6552	3.297e-05	Node_6569	0.512535	2	0.191116	5 9 1 0 0 0	48 26 72 1 20 0	0 0 0 0 0 0
Node_6550	Node_6551	3.297e-05	Node_6569	0.512535	2	0.191116	5 9 1 0 0 0	48 26 72 1 20 0	0 0 0 0 0 0
Node_6549	Node_6550	3.297e-05	Node_6569	0.512535	2	0.191116	5 9 1 0 0 0	48 26 72 1 20 0	0 0 0 0 0 0
Node_6548	Node_6562	1	Node_6569	0.037745	4	0.000817	7 3 10 0 2 0	48 26 72 1 20 0	0 0 0 0 0 0
Node_6547	Node_6548	1	Node_6569	0.037745	4	0.000817	7 3 10 0 2 0	48 26 72 1 20 0	0 0 0 0 0 0
Node_6546	Node_6547	0.5456	Node_6569	0.165587	1	0.082113	1 3 7 0 1 0	48 26 72 1 20 0	1 0 1 0 0 0
Node_6543	Node_6546	0.2843	Node_6569	0.000000			1 2 7 0 0 0	48 26 72 1 20 0	0 0 0 0 0 0
Node_6542	Node_6563	0.4984	Node_6569	0.147423	4	0.055709	4 0 5 0 2 0	48 26 72 1 20 0	0 0 0 0 0 0
Node_6539	Node_6542	0.5338	Node_6569	0.000000			2 0 1 0 0 0	48 26 72 1 20 0	0 0 4 0 0 0
Node_6538	Node_6564	0.1115	Node_6569	0.000000			0 0 0 0 0 0	48 26 72 1 20 0	0 0 6 0 0 0
Node_6537	Node_6565	0.06333	Node_6569	0.209132	4	0.054044	3 1 10 1 3 0	48 26 72 1 20 0	0 0 1 0 0 0
Node_6536	Node_6537	0.05996	Node_6569	0.261557	4	0.069435	2 1 8 1 3 0	48 26 72 1 20 0	0 0 0 0 0 0
Node_6534	Node_6566	0.2937	Node_6569	0.123990	2	0.065283	6 6 6 0 1 0	48 26 72 1 20 0	0 0 0 0 0 0
Node_6533	Node_6534	0.2093	Node_6569	0.155289	2	0.073608	5 6 5 0 1 0	48 26 72 1 20 0	0 0 0 0 0 0
Node_6532	Node_6533	0.2093	Node_6569	0.212428	2	0.116154	4 5 3 0 1 0	48 26 72 1 20 0	1 1 2 0 0 0
Node_6531	Node_6532	0.1373	Node_6569	0.000000			4 3 1 0 1 0	48 26 72 1 20 0	0 0 0 0 0 0
Node_6530	Node_6531	0.03045	Node_6569	0.000000			4 2 0 0 1 0	48 26 72 1 20 0	0 1 0 0 0 0
Node_6529	Node_6530	0.06441	Node_6569	0.000000			4 2 0 0 1 0	48 26 72 1 20 0	0 0 0 0 0 0
Node_6528	Node_6529	0.06441	Node_6569	0.000000			4 2 0 0 1 0	48 26 72 1 20 0	0 0 0 0 0 0
Node_6527	Node_6528	0.06441	Node_6569	0.000000			4 2 0 0 1 0	48 26 72 1 20 0	0 0 0 0 0 0
Node_6518	Node_6569	0.3032	Node_6569	0.073521	1	0.015064	5 6 20 0 6 0	48 26 72 1 20 0	2 0 0 0 1 0
Node_6517	Node_6518	0.1533	Node_6569	0.092583	1	0.030554	4 6 15 0 6 0	48 26 72 1 20 0	0 0 0 0 0 0
Node_6516	Node_6517	0.2163	Node_6569	0.091417	5	0.056000	4 4 10 0 5 0	48 26 72 1 20 0	0 1 1 0 1 0
Node_6515	Node_6516	0.4184	Node_6569	0.099314	5	0.058192	4 4 9 0 5 0	48 26 72 1 20 0	0 0 1 0 0 0
Node_6514	Node_6515	0.2456	Node_6569	0.192226	5	0.101424	2 2 5 0 4 0	48 26 72 1 20 0	0 0 0 0 0 0
Node_6513	Node_6514	0.4941	Node_6569	0.000000			2 0 4 0 2 0	48 26 72 1 20 0	0 0 0 0 0 0
Node_6506	Node_6513	0.8534	Node_6569	0.000000			2 0 3 0 0 0	48 26 72 1 20 0	0 0 0 0 0 0
Node_6501	Node_6514	0.07009	Node_6569	0.000000			0 2 1 0 2 0	48 26 72 1 20 0	0 0 0 0 0 0
Node_6496	Node_6515	0.9219	Node_6569	0.000000			2 1 4 0 1 0	48 26 72 1 20 0	0 1 0 0 0 0
Node_6495	Node_6518	0.4459	Node_6569	0.000000			1 0 5 0 0 0	48 26 72 1 20 0	0 0 0 0 0 0
Node_6494	Node_6495	0.4459	Node_6569	0.000000			1 0 2 0 0 0	48 26 72 1 20 0	0 0 3 0 0 0
Node_6492	Node_8159	0.9584	Node_8163	0.001581	1	0.000813	30 12 84 2 13 0	1313 482 3291 140 526 28	0 0 4 0 0 0
Node_6491	Node_6492	0.9817	Node_8163	0.005421	1	0.000953	25 12 81 2 12 0	1313 482 3291 140 526 28	5 0 3 0 1 0
Node_6490	Node_6491	0.7409	Node_8163	0.010197	1	0.003361	20 10 71 2 8 0	1313 482 3291 140 526 28	1 1 5 0 2 0
Node_6489	Node_6490	0.8069	Node_8163	0.021152	1	0.004856	12 7 50 2 7 0	1313 482 3291 140 526 28	1 0 0 0 0 0
Node_6488	Node_6489	0.1835	Node_8163	0.169491	4	0.095221	2 3 14 2 2 0	1313 482 3291 140 526 28	0 0 0 0 0 0
Node_6487	Node_6488	0.233	Node_8163	0.000000			1 1 6 1 1 0	1313 482 3291 140 526 28	0 1 0 0 0 0
Node_6486	Node_6487	0.3744	Node_8163	0.000000			1 1 6 1 1 0	1313 482 3291 140 526 28	0 0 0 0 0 0
Node_6479	Node_6486	0.156	Node_8163	0.000000			0 1 5 1 1 0	1313 482 3291 140 526 28	0 0 0 0 0 0
Node_6478	Node_6489	0.8394	Node_8163	0.036597	1	0.015764	6 3 30 0 3 0	1313 482 3291 140 526 28	4 1 6 0 2 0
Node_6477	Node_6478	0.9048	Node_8163	0.093798	6	0.026810	2 1 11 0 1 0	1313 482 3291 140 526 28	0 0 0 0 0 0
Node_6476	Node_6477	0.6418	Node_8163	0.129923	6	0.057327	1 1 11 0 1 0	1313 482 3291 140 526 28	0 0 0 0 0 0
Node_6475	Node_6478	0.842	Node_8163	0.062916	6	0.026702	3 2 17 0 2 0	1313 482 3291 140 526 28	1 0 2 0 0 0
Node_6474	Node_6490	0.8167	Node_8163	0.040674	6	0.014829	6 3 20 0 1 0	1313 482 3291 140 526 28	1 0 1 0 0 0
Node_6473	Node_6474	0.9029	Node_8163	0.000000			1 1 5 0 0 0	1313 482 3291 140 526 28	1 0 2 0 0 0
Node_6472	Node_6473	0.7772	Node_8163	0.000000			0 1 5 0 0 0	1313 482 3291 140 526 28	1 0 0 0 0 0
Node_6470	Node_6474	0.9445	Node_8163	0.142609	6	0.056473	1 1 9 0 1 0	1313 482 3291 140 526 28	3 1 4 0 0 0
Node_6468	Node_8160	0.1538	Node_8163	0.012778	3	0.006109	71 30 149 3 33 1	1313 482 3291 140 526 28	0 0 0 0 0 0
Node_6467	Node_6468	0.1941	Node_8163	0.012100	3	0.005509	70 30 145 3 30 1	1313 482 3291 140 526 28	0 0 0 0 0 0
Node_6466	Node_6467	0.3729	Node_8163	0.009933	2	0.005205	61 28 135 3 26 1	1313 482 3291 140 526 28	0 0 0 0 0 0
Node_6465	Node_6466	0.4188	Node_8163	0.009666	3	0.005139	58 26 129 3 26 1	1313 482 3291 140 526 28	0 1 3 0 0 0
Node_6464	Node_6465	0.3949	Node_8163	0.010618	2	0.006026	55 26 126 3 26 1	1313 482 3291 140 526 28	0 0 0 0 0 0
Node_6463	Node_6464	0.43	Node_8163	0.010295	3	0.005943	54 25 124 3 26 1	1313 482 3291 140 526 28	0 0 0 0 0 0
Node_6462	Node_6463	0.6497	Node_8163	0.011427	1	0.005432	36 8 69 2 14 0	1313 482 3291 140 526 28	0 1 0 0 1 0
Node_6461	Node_6462	0.392	Node_8163	0.033054	2	0.013875	30 3 59 2 14 0	1313 482 3291 140 526 28	1 2 1 0 0 0
Node_6460	Node_6461	1	Node_8163	0.000000			2 0 5 0 0 0	1313 482 3291 140 526 28	0 0 0 0 0 0
Node_6436	Node_6461	0.1601	Node_8163	0.036098	2	0.018947	28 3 54 2 14 0	1313 482 3291 140 526 28	0 0 0 0 0 0
Node_6435	Node_6436	0.1141	Node_8163	0.057147	5	0.026048	23 3 40 2 14 0	1313 482 3291 140 526 28	0 0 2 0 0 0
Node_6434	Node_6435	0.5636	Node_8163	0.073322	3	0.044628	10 1 17 1 5 0	1313 482 3291 140 526 28	0 0 6 0 1 0
Node_6433	Node_6462	0.4514	Node_8163	0.180679	6	0.108084	4 3 7 0 0 0	1313 482 3291 140 526 28	1 0 2 0 0 0
Node_6432	Node_6463	0.0894	Node_8163	0.048559	2	0.019503	18 16 55 1 11 1	1313 482 3291 140 526 28	0 0 0 0 0 0
Node_6431	Node_6432	0.3781	Node_8163	0.033116	6	0.015706	17 10 44 1 9 1	1313 482 3291 140 526 28	0 1 0 0 0 0
Node_6430	Node_6431	0.3934	Node_8163	0.053607	6	0.023178	11 8 33 1 6 1	1313 482 3291 140 526 28	0 0 0 0 0 0
Node_6429	Node_6430	0.2935	Node_8163	0.075404	6	0.039189	9 8 29 1 6 1	1313 482 3291 140 526 28	1 0 1 0 0 0
Node_6428	Node_6429	0.8547	Node_8163	0.042596	6	0.018070	6 4 19 0 2 0	1313 482 3291 140 526 28	0 0 0 0 0 0
Node_6427	Node_6428	0.6195	Node_8163	0.131916	6	0.074378	3 3 9 0 2 0	1313 482 3291 140 526 28	0 0 0 0 0 0
Node_6426	Node_6427	0.5372	Node_8163	0.151520	6	0.089522	3 3 8 0 2 0	1313 482 3291 140 526 28	0 0 0 0 0 0
Node_6425	Node_6428	0.879	Node_8163	0.120858	6	0.034722	2 1 9 0 0 0	1313 482 3291 140 526 28	1 0 1 0 0 0
Node_6424	Node_6425	0.9596	Node_8163	0.000000			0 0 0 0 0 0	1313 482 3291 140 526 28	2 1 6 0 0 0
Node_6423	Node_6429	0.03084	Node_8163	0.248578	6	0.113322	3 2 10 1 4 1	1313 482 3291 140 526 28	0 2 0 0 0 0
Node_6422	Node_6423	0.00605	Node_8163	0.000000			1 1 5 0 0 1	1313 482 3291 140 526 28	0 1 1 1 4 0
Node_6418	Node_6431	0.8293	Node_8163	0.135511	3	0.071612	4 2 8 0 3 0	1313 482 3291 140 526 28	2 0 3 0 0 0
Node_6417	Node_6418	0.5694	Node_8163	0.238110	3	0.083535	4 1 4 0 2 0	1313 482 3291 140 526 28	0 0 1 0 0 0
Node_6416	Node_6432	0.07823	Node_8163	0.194156	2	0.119418	1 4 11 0 2 0	1313 482 3291 140 526 28	0 1 0 0 0 0
Node_6415	Node_6416	0.1822	Node_8163	0.210183	6	0.131250	1 3 9 0 0 0	1313 482 3291 140 526 28	0 1 1 0 1 0
Node_6414	Node_6415	0.1143	Node_8163	0.000000			0 2 6 0 0 0	1313 482 3291 140 526 28	0 1 1 0 0 0
Node_6413	Node_6414	0.2381	Node_8163	0.000000			0 1 5 0 0 0	1313 482 3291 140 526 28	0 1 1 0 0 0
Node_6412	Node_6413	0.4642	Node_8163	0.000000			0 1 5 0 0 0	1313 482 3291 140 526 28	0 0 0 0 0 0
Node_6409	Node_6465	0.6124	Node_8163	0.000000			3 0 1 0 0 0	1313 482 3291 140 526 28	0 0 2 0 0 0
Node_6407	Node_6466	0.5428	Node_8163	0.000000			2 0 2 0 0 0	1313 482 3291 140 526 28	1 1 1 0 0 0
Node_6406	Node_6467	0.3401	Node_8163	0.122444	3	0.029422	9 2 10 0 4 0	1313 482 3291 140 526 28	0 0 0 0 0 0
Node_6405	Node_6468	0.2021	Node_8163	0.000000			1 0 3 0 0 0	1313 482 3291 140 526 28	0 0 1 0 3 0
Node_6402	Node_8161	0.2855	Node_8163	0.146035	6	0.036841	6 1 13 0 4 1	1313 482 3291 140 526 28	0 0 3 0 0 0
Node_6397	Node_8162	0.408	Node_8163	0.000000			0 1 6 1 0 0	1313 482 3291 140 526 28	1 0 2 0 1 0
Node_6381	Node_8163	0.9045	Node_8163	0.000000			2 1 5 0 0 0	1313 482 3291 140 526 28	9 1 18 0 3 0
Node_6380	Node_8164	8.639e-13	Node_8164	0.002032	1	0.000885	1988 532 4002 184 476 57	3301 1014 7295 324 1002 85	0 0 2 0 0 0
Node_6379	Node_6380	0.4949	Node_6380	0.000003	6	0.000001	1980 531 3991 184 473 57	1988 532 4002 184 476 57	0 0 2 0 0 0
Node_6378	Node_6379	0.9852	Node_6380	0.000006	6	0.000003	1971 528 3965 182 467 57	1988 532 4002 184 476 57	4 1 7 1 5 0
Node_6377	Node_6378	2.794e-11	Node_6380	0.001702	6	0.000269	1540 421 3000 151 356 19	1988 532 4002 184 476 57	1 0 1 0 1 0
Node_6376	Node_6377	0.0001436	Node_6377	0.003710	5	0.001803	628 138 1159 64 105 10	1540 421 3000 151 356 19	8 2 7 1 1 0
Node_6375	Node_6376	0.3011	Node_6377	0.000000			0 1 3 0 0 0	1540 421 3000 151 356 19	2 1 8 1 0 0
Node_6373	Node_6376	0.0001718	Node_6377	0.003752	5	0.001953	626 136 1147 63 105 10	1540 421 3000 151 356 19	0 0 1 0 0 0
Node_6372	Node_6373	0.105	Node_6377	0.032688	6	0.015145	48 6 82 5 6 2	1540 421 3000 151 356 19	6 1 6 0 1 0
Node_6371	Node_6372	0.08242	Node_6377	0.000000			3 0 3 1 0 0	1540 421 3000 151 356 19	2 0 1 1 0 0
Node_6370	Node_6371	0.3394	Node_6377	0.000000			3 0 3 1 0 0	1540 421 3000 151 356 19	0 0 0 0 0 0
Node_6368	Node_6372	0.1642	Node_6377	0.029257	6	0.009090	43 6 78 3 6 2	1540 421 3000 151 356 19	0 0 0 0 0 0
Node_6367	Node_6368	0.2794	Node_6377	0.054059	6	0.016745	17 4 37 2 1 1	1540 421 3000 151 356 19	0 0 0 0 0 0
Node_6366	Node_6367	0.101	Node_6377	0.282405	6	0.068825	2 2 11 0 0 1	1540 421 3000 151 356 19	1 0 2 0 0 0
Node_6365	Node_6366	0.07466	Node_6377	0.315032	6	0.070423	2 2 9 0 0 1	1540 421 3000 151 356 19	0 0 0 0 0 0
Node_6364	Node_6365	0.07484	Node_6377	0.337702	6	0.074705	2 2 8 0 0 1	1540 421 3000 151 356 19	0 0 0 0 0 0
Node_6363	Node_6364	0.1019	Node_6377	0.000000			0 0 2 0 0 1	1540 421 3000 151 356 19	2 0 5 0 0 0
Node_6362	Node_6367	0.6753	Node_6377	0.046271	6	0.026104	14 2 23 2 1 0	1540 421 3000 151 356 19	0 0 1 0 0 0
Node_6361	Node_6362	0.6009	Node_6377	0.084695	4	0.053752	9 0 21 2 1 0	1540 421 3000 151 356 19	1 1 0 0 0 0
Node_6360	Node_6361	0.5458	Node_6377	0.133089	6	0.020266	4 0 7 0 0 0	1540 421 3000 151 356 19	1 0 2 1 0 0
Node_6359	Node_6361	0.5695	Node_6377	0.124256	6	0.058067	4 0 12 1 1 0	1540 421 3000 151 356 19	0 0 0 0 0 0
Node_6357	Node_6359	0.6025	Node_6377	0.188603	6	0.093314	4 0 7 1 1 0	1540 421 3000 151 356 19	0 0 2 0 0 0
Node_6356	Node_6357	0.1407	Node_6377	0.000000			2 0 2 0 1 0	1540 421 3000 151 356 19	1 0 0 1 0 0
Node_6355	Node_6368	0.2457	Node_6377	0.044196	6	0.016078	25 2 41 1 4 1	1540 421 3000 151 356 19	1 0 0 0 1 0
Node_6354	Node_6355	0.3076	Node_6377	0.181236	3	0.088958	8 0 6 0 1 0	1540 421 3000 151 356 19	1 0 1 0 0 0
Node_6353	Node_6354	0.5724	Node_6377	0.000000			1 0 2 0 0 0	1540 421 3000 151 356 19	3 0 1 0 0 0
Node_6352	Node_6355	0.4192	Node_6377	0.049055	6	0.006593	16 2 34 1 3 1	1540 421 3000 151 356 19	0 0 0 0 0 0
Node_6351	Node_6352	0.4244	Node_6377	0.051249	6	0.006433	15 2 33 1 3 1	1540 421 3000 151 356 19	0 0 0 0 0 0
Node_6350	Node_6351	1	Node_6377	0.000000			3 0 5 0 0 0	1540 421 3000 151 356 19	0 0 0 0 0 0
Node_6349	Node_6350	1	Node_6377	0.000000			2 0 5 0 0 0	1540 421 3000 151 356 19	0 0 0 0 0 0
Node_6347	Node_6351	0.4274	Node_6377	0.070321	6	0.006271	11 2 26 1 2 1	1540 421 3000 151 356 19	1 0 2 0 1 0
Node_6346	Node_6347	0.3593	Node_6377	0.091887	6	0.007121	8 2 22 0 2 1	1540 421 3000 151 356 19	1 0 0 0 0 0
Node_6345	Node_6346	0.1141	Node_6377	0.227722	6	0.059886	3 2 12 0 2 1	1540 421 3000 151 356 19	0 0 0 0 0 0
Node_6344	Node_6346	0.8421	Node_6377	0.109508	6	0.014219	4 0 9 0 0 0	1540 421 3000 151 356 19	1 0 1 0 0 0
Node_6343	Node_6347	0.4509	Node_6377	0.000000			1 0 4 1 0 0	1540 421 3000 151 356 19	1 0 0 0 0 0
Node_6339	Node_6373	0.004345	Node_6377	0.002893	5	0.001275	570 129 1059 58 98 8	1540 421 3000 151 356 19	2 0 0 0 0 0
Node_6338	Node_6339	0.04061	Node_6377	0.037823	3	0.022540	51 13 67 0 10 1	1540 421 3000 151 356 19	0 0 0 0 0 0
Node_6337	Node_6338	0.2639	Node_6377	0.039537	2	0.027871	27 9 39 0 2 0	1540 421 3000 151 356 19	0 0 3 0 0 0
Node_6336	Node_6337	0.3289	Node_6377	0.033473	1	0.022083	27 7 38 0 2 0	1540 421 3000 151 356 19	0 0 0 0 0 0
Node_6335	Node_6336	0.5963	Node_6377	0.031450	6	0.016964	18 4 28 0 1 0	1540 421 3000 151 356 19	0 0 0 0 0 0
Node_6334	Node_6335	0.5925	Node_6377	0.000000			1 0 5 0 0 0	1540 421 3000 151 356 19	0 0 3 0 0 0
Node_6333	Node_6335	0.4476	Node_6377	0.077485	6	0.033870	9 3 12 0 1 0	1540 421 3000 151 356 19	8 1 8 0 0 0
Node_6332	Node_6338	0.01956	Node_6377	0.107441	3	0.053046	24 4 25 0 8 1	1540 421 3000 151 356 19	0 0 0 0 0 0
Node_6331	Node_6332	0.4336	Node_6377	0.137466	3	0.045187	10 2 9 0 3 0	1540 421 3000 151 356 19	3 0 4 0 0 0
Node_6330	Node_6331	0.8265	Node_6377	0.000000			1 0 1 0 0 0	1540 421 3000 151 356 19	3 0 4 0 0 0
Node_6329	Node_6331	0.0859	Node_6377	0.000000			1 2 1 0 0 0	1540 421 3000 151 356 19	5 0 3 0 3 0
Node_6328	Node_6332	0.03933	Node_6377	0.000000			5 1 3 0 0 0	1540 421 3000 151 356 19	6 1 9 0 5 1
Node_6327	Node_6328	0.5238	Node_6377	0.000000			2 1 0 0 0 0	1540 421 3000 151 356 19	1 0 2 0 0 0
Node_6323	Node_6339	0.001807	Node_6377	0.003674	5	0.001671	519 116 990 58 88 7	1540 421 3000 151 356 19	0 0 2 0 0 0
Node_6322	Node_6323	0.2938	Node_6377	0.017476	2	0.007198	32 4 71 1 6 0	1540 421 3000 151 356 19	1 0 4 0 0 0
Node_6321	Node_6322	0.7527	Node_6377	0.017979	6	0.011319	19 3 48 1 5 0	1540 421 3000 151 356 19	1 0 0 0 0 0
Node_6320	Node_6321	0.371	Node_6377	0.157006	6	0.075352	3 0 11 1 0 0	1540 421 3000 151 356 19	0 0 1 0 0 0
Node_6319	Node_6320	0.7933	Node_6377	0.000000			1 0 3 0 0 0	1540 421 3000 151 356 19	0 0 3 0 0 0
Node_6317	Node_6321	0.7404	Node_6377	0.035268	6	0.019726	15 1 29 0 4 0	1540 421 3000 151 356 19	1 2 7 0 1 0
Node_6316	Node_6317	0.5925	Node_6377	0.000000			1 0 7 0 0 0	1540 421 3000 151 356 19	0 0 1 0 0 0
Node_6315	Node_6317	0.5521	Node_6377	0.051113	6	0.029284	14 1 21 0 4 0	1540 421 3000 151 356 19	0 0 0 0 0 0
Node_6314	Node_6315	1	Node_6377	0.153612	6	0.040789	3 0 7 0 1 0	1540 421 3000 151 356 19	2 1 3 0 0 0
Node_6313	Node_6322	0.7093	Node_6377	0.035947	6	0.007830	10 1 22 0 1 0	1540 421 3000 151 356 19	2 0 1 0 0 0
Node_6306	Node_6313	0.581	Node_6377	0.056213	6	0.020707	9 0 19 0 1 0	1540 421 3000 151 356 19	0 0 0 0 0 0
Node_6305	Node_6306	0.6228	Node_6377	0.000000			2 0 2 0 1 0	1540 421 3000 151 356 19	0 0 1 0 0 0
Node_6302	Node_6306	0.529	Node_6377	0.074343	6	0.022728	7 0 15 0 0 0	1540 421 3000 151 356 19	0 0 1 0 0 0
Node_6301	Node_6302	1	Node_6377	0.000000			2 0 4 0 0 0	1540 421 3000 151 356 19	1 0 2 0 0 0
Node_6300	Node_6302	0.8675	Node_6377	0.123650	6	0.020172	3 0 9 0 0 0	1540 421 3000 151 356 19	1 0 0 0 0 0
Node_6298	Node_6300	0.7933	Node_6377	0.000000			1 0 6 0 0 0	1540 421 3000 151 356 19	0 0 0 0 0 0
Node_6297	Node_6298	0.4381	Node_6377	0.000000			0 0 4 0 0 0	1540 421 3000 151 356 19	0 0 2 0 0 0
Node_6294	Node_6323	0.00338	Node_6377	0.003810	5	0.001796	486 112 915 57 82 7	1540 421 3000 151 356 19	0 0 0 0 0 0
Node_6293	Node_6294	0.3883	Node_6377	0.003047	4	0.001632	254 64 454 31 60 4	1540 421 3000 151 356 19	0 0 0 0 0 0
Node_6292	Node_6293	0.3364	Node_6377	0.003328	3	0.001787	252 64 448 31 60 4	1540 421 3000 151 356 19	0 0 0 0 0 0
Node_6291	Node_6292	0.0001473	Node_6377	0.027255	4	0.011807	138 24 215 25 18 2	1540 421 3000 151 356 19	0 0 0 0 0 0
Node_6290	Node_6291	0.9609	Node_6377	0.126872	6	0.031583	5 1 7 0 0 0	1540 421 3000 151 356 19	0 0 2 0 0 0
Node_6289	Node_6290	0.5238	Node_6377	0.000000			1 0 1 0 0 0	1540 421 3000 151 356 19	2 1 1 0 0 0
Node_6287	Node_6290	1	Node_6377	0.000000			1 0 3 0 0 0	1540 421 3000 151 356 19	1 0 2 0 0 0
Node_6278	Node_6291	0.0001176	Node_6377	0.028969	4	0.011656	133 23 206 25 18 2	1540 421 3000 151 356 19	0 0 0 0 0 0
Node_6277	Node_6278	0.8507	Node_6377	0.009341	1	0.005536	32 6 52 1 6 0	1540 421 3000 151 356 19	0 0 1 0 1 0
Node_6276	Node_6277	0.639	Node_6377	0.061296	6	0.030513	10 3 18 1 0 0	1540 421 3000 151 356 19	0 0 0 0 0 0
Node_6275	Node_6276	0.7015	Node_6377	0.000000			0 0 2 0 0 0	1540 421 3000 151 356 19	6 2 11 1 0 0
Node_6274	Node_6277	0.5522	Node_6377	0.029982	6	0.020203	21 3 33 0 6 0	1540 421 3000 151 356 19	1 0 1 0 0 0
Node_6273	Node_6274	0.6175	Node_6377	0.032514	6	0.019872	20 2 29 0 4 0	1540 421 3000 151 356 19	1 1 0 0 0 0
Node_6272	Node_6273	0.6489	Node_6377	0.032066	6	0.016524	17 2 26 0 4 0	1540 421 3000 151 356 19	1 0 1 0 0 0
Node_6271	Node_6272	0.6295	Node_6377	0.046880	6	0.021112	14 1 19 0 2 0	1540 421 3000 151 356 19	1 0 4 0 1 0
Node_6270	Node_6271	0.5724	Node_6377	0.000000			2 0 2 0 0 0	1540 421 3000 151 356 19	2 0 1 0 0 0
Node_6269	Node_6271	0.8975	Node_6377	0.046465	6	0.010959	10 1 16 0 2 0	1540 421 3000 151 356 19	0 0 0 0 0 0
Node_6268	Node_6269	0.8239	Node_6377	0.000000			3 0 3 0 1 0	1540 421 3000 151 356 19	1 0 3 0 0 0
Node_6267	Node_6269	0.9812	Node_6377	0.083159	6	0.012351	5 1 10 0 1 0	1540 421 3000 151 356 19	1 0 0 0 0 0
Node_6266	Node_6267	0.9569	Node_6377	0.120652	6	0.032587	3 1 9 0 1 0	1540 421 3000 151 356 19	0 0 0 0 0 0
Node_6265	Node_6278	2.738e-06	Node_6377	0.052044	4	0.017855	101 17 152 24 11 2	1540 421 3000 151 356 19	0 0 1 0 0 0
Node_6264	Node_6265	0.001582	Node_6265	0.160657	6	0.087083	15 2 23 0 5 2	101 17 152 24 11 2	1 0 1 0 0 0
Node_6263	Node_6264	0.1651	Node_6265	0.110125	6	0.048059	12 2 16 0 2 1	101 17 152 24 11 2	0 0 1 0 0 0
Node_6262	Node_6263	0.1439	Node_6265	0.127225	6	0.055962	11 2 14 0 2 1	101 17 152 24 11 2	0 0 0 0 0 0
Node_6258	Node_6262	0.07316	Node_6265	0.175858	6	0.088916	11 2 10 0 2 1	101 17 152 24 11 2	0 0 0 0 0 0
Node_6257	Node_6258	0.05215	Node_6265	0.278864	6	0.130622	7 1 6 0 2 1	101 17 152 24 11 2	0 0 0 0 0 0
Node_6256	Node_6257	0.05494	Node_6265	0.290973	6	0.132059	6 1 6 0 2 1	101 17 152 24 11 2	0 0 0 0 0 0
Node_6253	Node_6258	0.7169	Node_6265	0.000000			4 1 3 0 0 0	101 17 152 24 11 2	0 0 1 0 0 0
Node_6252	Node_6253	0.6677	Node_6265	0.000000			3 1 3 0 0 0	101 17 152 24 11 2	0 0 0 0 0 0
Node_6251	Node_6252	0.6677	Node_6265	0.000000			2 1 3 0 0 0	101 17 152 24 11 2	1 0 0 0 0 0
Node_6248	Node_6265	0.001582	Node_6265	0.004148	4	0.002129	83 15 127 24 6 0	101 17 152 24 11 2	2 0 1 0 0 0
Node_6247	Node_6248	0.01788	Node_6265	0.119258	5	0.040530	15 1 19 0 5 0	101 17 152 24 11 2	3 0 5 0 0 0
Node_6246	Node_6248	3.699e-07	Node_6265	0.025951	5	0.011907	64 14 101 24 1 0	101 17 152 24 11 2	1 0 2 0 0 0
Node_6245	Node_6246	0.1193	Node_6246	0.094543	5	0.045045	7 0 13 0 0 0	64 14 101 24 1 0	2 0 3 0 0 0
Node_6244	Node_6245	0.7401	Node_6246	0.000000			4 0 5 0 0 0	64 14 101 24 1 0	0 0 0 0 0 0
Node_6243	Node_6245	0.4902	Node_6246	0.000000			1 0 4 0 0 0	64 14 101 24 1 0	2 0 4 0 0 0
Node_6240	Node_6246	0.1193	Node_6246	0.006105	5	0.003399	55 14 85 24 1 0	64 14 101 24 1 0	0 0 0 0 0 0
Node_6239	Node_6240	0.00926	Node_6246	0.177900	5	0.105840	7 6 20 1 1 0	64 14 101 24 1 0	2 0 0 0 0 0
Node_6238	Node_6239	0.167	Node_6246	0.000000			0 0 5 0 0 0	64 14 101 24 1 0	2 2 5 0 0 0
Node_6237	Node_6239	0.02996	Node_6246	0.239876	5	0.097443	5 4 10 1 1 0	64 14 101 24 1 0	0 0 0 0 0 0
Node_6236	Node_6237	0.03899	Node_6246	0.000000			1 1 4 0 0 0	64 14 101 24 1 0	2 1 2 0 1 0
Node_6232	Node_6237	0.3323	Node_6246	0.000000			1 0 1 0 0 0	64 14 101 24 1 0	1 2 3 1 0 0
Node_6228	Node_6240	0.004921	Node_6246	0.010201	4	0.002021	45 8 63 22 0 0	64 14 101 24 1 0	1 0 2 1 0 0
Node_6227	Node_6228	0.0006428	Node_6246	0.062470	4	0.006442	22 5 33 19 0 0	64 14 101 24 1 0	0 0 1 0 0 0
Node_6226	Node_6227	1.584e-06	Node_6246	0.154339	4	0.020605	16 4 20 19 0 0	64 14 101 24 1 0	0 0 0 0 0 0
Node_6225	Node_6226	0.0332	Node_6226	0.000000			2 0 4 0 0 0	16 4 20 19 0 0	3 0 1 0 0 0
Node_6224	Node_6226	0.0332	Node_6226	0.015153	4	0.008330	11 4 15 19 0 0	16 4 20 19 0 0	0 0 0 0 0 0
Node_6223	Node_6224	0.01455	Node_6226	0.017119	4	0.003697	11 3 13 19 0 0	16 4 20 19 0 0	0 0 0 0 0 0
Node_6222	Node_6223	0.01701	Node_6226	0.221116	4	0.019722	6 1 5 0 0 0	16 4 20 19 0 0	0 0 0 0 0 0
Node_6221	Node_6222	0.01774	Node_6226	0.232890	4	0.039533	6 1 4 0 0 0	16 4 20 19 0 0	0 0 0 0 0 0
Node_6220	Node_6221	0.02855	Node_6226	0.000000			4 1 2 0 0 0	16 4 20 19 0 0	1 0 0 0 0 0
Node_6219	Node_6227	0.3533	Node_6246	0.098937	5	0.041859	5 1 12 0 0 0	64 14 101 24 1 0	1 0 1 0 0 0
Node_6218	Node_6219	0.6928	Node_6246	0.125934	5	0.032197	4 1 7 0 0 0	64 14 101 24 1 0	0 0 0 0 0 0
Node_6214	Node_6218	0.7143	Node_6246	0.139183	5	0.035985	4 1 6 0 0 0	64 14 101 24 1 0	0 0 0 0 0 0
Node_6213	Node_6214	0.6868	Node_6246	0.000000			3 1 6 0 0 0	64 14 101 24 1 0	0 0 0 0 0 0
Node_6212	Node_6213	0.3526	Node_6246	0.000000			1 1 6 0 0 0	64 14 101 24 1 0	0 0 0 0 0 0
Node_6208	Node_6228	0.2268	Node_6246	0.042486	4	0.013566	23 3 29 2 0 0	64 14 101 24 1 0	0 0 0 1 0 0
Node_6207	Node_6208	0.4427	Node_6246	0.098259	5	0.052015	7 3 10 1 0 0	64 14 101 24 1 0	1 0 0 0 0 0
Node_6206	Node_6207	0.6928	Node_6246	0.000000			2 0 3 0 0 0	64 14 101 24 1 0	2 1 4 0 0 0
Node_6204	Node_6208	0.07353	Node_6246	0.074807	4	0.047414	15 0 19 1 0 0	64 14 101 24 1 0	0 0 0 0 0 0
Node_6203	Node_6204	0.07827	Node_6246	0.076801	4	0.050583	15 0 18 1 0 0	64 14 101 24 1 0	0 0 0 0 0 0
Node_6202	Node_6203	0.4728	Node_6246	0.162525	5	0.059328	6 0 4 1 0 0	64 14 101 24 1 0	0 0 0 0 0 0
Node_6201	Node_6202	0.714	Node_6246	0.000000			5 0 4 1 0 0	64 14 101 24 1 0	0 0 0 0 0 0
Node_6200	Node_6201	0.6083	Node_6246	0.000000			2 0 2 0 0 0	64 14 101 24 1 0	1 0 0 0 0 0
Node_6197	Node_6203	0.1736	Node_6246	0.093553	4	0.050505	9 0 14 0 0 0	64 14 101 24 1 0	0 0 0 0 0 0
Node_6187	Node_6197	0.2645	Node_6246	0.094274	5	0.044776	8 0 12 0 0 0	64 14 101 24 1 0	0 0 0 0 0 0
Node_6186	Node_6187	0.6083	Node_6246	0.000000			2 0 1 0 0 0	64 14 101 24 1 0	1 0 1 0 0 0
Node_6185	Node_6187	0.4062	Node_6246	0.112954	5	0.034590	4 0 10 0 0 0	64 14 101 24 1 0	1 0 0 0 0 0
Node_6182	Node_6185	0.3895	Node_6246	0.112954	5	0.034590	4 0 10 0 0 0	64 14 101 24 1 0	0 0 0 0 0 0
Node_6181	Node_6182	0.8801	Node_6246	0.000000			1 0 4 0 0 0	64 14 101 24 1 0	0 0 0 0 0 0
Node_6180	Node_6182	0.7776	Node_6246	0.000000			3 0 6 0 0 0	64 14 101 24 1 0	0 0 0 0 0 0
Node_6176	Node_6180	0.7968	Node_6246	0.000000			2 0 5 0 0 0	64 14 101 24 1 0	0 0 0 0 0 0
Node_6175	Node_6176	1	Node_6246	0.000000			1 0 3 0 0 0	64 14 101 24 1 0	1 0 0 0 0 0
Node_6169	Node_6292	0.0239	Node_6377	0.014110	5	0.006341	114 40 230 6 42 2	1540 421 3000 151 356 19	0 0 3 0 0 0
Node_6168	Node_6169	0.01004	Node_6377	0.017278	5	0.007070	106 39 217 6 42 2	1540 421 3000 151 356 19	0 0 1 0 0 0
Node_6167	Node_6168	0.0223	Node_6377	0.043119	2	0.011490	27 16 59 1 3 0	1540 421 3000 151 356 19	0 2 8 0 0 0
Node_6166	Node_6167	0.1711	Node_6377	0.044991	2	0.008533	24 14 47 1 3 0	1540 421 3000 151 356 19	1 0 5 0 0 0
Node_6165	Node_6166	0.0003699	Node_6377	0.485589	2	0.186572	1 7 8 1 0 0	1540 421 3000 151 356 19	1 2 3 0 0 0
Node_6164	Node_6165	0.06397	Node_6377	0.000000			0 2 4 0 0 0	1540 421 3000 151 356 19	0 1 1 0 0 0
Node_6162	Node_6165	0.009536	Node_6377	0.000000			1 3 3 1 0 0	1540 421 3000 151 356 19	0 1 0 0 0 0
Node_6161	Node_6162	0.2391	Node_6377	0.000000			1 1 3 1 0 0	1540 421 3000 151 356 19	0 0 0 0 0 0
Node_6158	Node_6166	0.7649	Node_6377	0.017021	6	0.007242	21 4 35 0 3 0	1540 421 3000 151 356 19	1 1 1 0 0 0
Node_6157	Node_6158	0.4748	Node_6377	0.000000			3 1 4 0 2 0	1540 421 3000 151 356 19	0 0 1 0 0 0
Node_6156	Node_6157	0.5053	Node_6377	0.000000			1 0 1 0 0 0	1540 421 3000 151 356 19	2 1 2 0 1 0
Node_6155	Node_6158	0.5885	Node_6377	0.028982	6	0.014988	18 3 30 0 1 0	1540 421 3000 151 356 19	0 0 0 0 0 0
Node_6154	Node_6155	0.8829	Node_6377	0.069162	6	0.010939	7 1 12 0 0 0	1540 421 3000 151 356 19	0 0 1 0 0 0
Node_6153	Node_6154	0.9564	Node_6377	0.086572	6	0.010637	5 1 10 0 0 0	1540 421 3000 151 356 19	0 0 1 0 0 0
Node_6152	Node_6153	0.9777	Node_6377	0.130791	6	0.027314	4 1 7 0 0 0	1540 421 3000 151 356 19	0 0 2 0 0 0
Node_6151	Node_6152	1	Node_6377	0.000000			2 0 4 0 0 0	1540 421 3000 151 356 19	1 0 1 0 0 0
Node_6147	Node_6155	0.9146	Node_6377	0.039737	6	0.007486	11 2 17 0 1 0	1540 421 3000 151 356 19	0 0 0 0 0 0
Node_6146	Node_6147	0.1982	Node_6377	0.000000			4 0 2 0 0 0	1540 421 3000 151 356 19	1 1 0 0 0 0
Node_6145	Node_6147	0.973	Node_6377	0.072676	6	0.010662	5 1 13 0 0 0	1540 421 3000 151 356 19	1 0 2 0 1 0
Node_6144	Node_6145	0.9212	Node_6377	0.119095	6	0.023807	3 0 10 0 0 0	1540 421 3000 151 356 19	1 1 1 0 0 0
Node_6143	Node_6144	0.8944	Node_6377	0.000000			1 0 4 0 0 0	1540 421 3000 151 356 19	0 0 1 0 0 0
Node_6141	Node_6144	1	Node_6377	0.000000			0 0 1 0 0 0	1540 421 3000 151 356 19	2 0 4 0 0 0
Node_6136	Node_6168	0.0006728	Node_6377	0.034740	5	0.005284	79 21 150 5 39 2	1540 421 3000 151 356 19	0 0 0 0 0 0
Node_6135	Node_6136	0.9812	Node_6377	0.091274	6	0.020467	6 1 9 0 1 0	1540 421 3000 151 356 19	0 0 1 0 0 0
Node_6134	Node_6135	0.7077	Node_6377	0.000000			3 0 4 0 1 0	1540 421 3000 151 356 19	0 0 0 0 0 0
Node_6133	Node_6135	0.9504	Node_6377	0.000000			1 0 2 0 0 0	1540 421 3000 151 356 19	2 1 3 0 0 0
Node_6131	Node_6136	0.0004127	Node_6377	0.041445	5	0.006475	67 20 136 5 37 2	1540 421 3000 151 356 19	6 0 4 0 1 0
Node_6130	Node_6131	0.6818	Node_6377	0.054754	1	0.024616	9 5 31 2 4 0	1540 421 3000 151 356 19	7 1 18 0 2 0
Node_6129	Node_6130	0.1223	Node_6377	0.000000			2 1 1 0 1 0	1540 421 3000 151 356 19	0 0 1 1 0 0
Node_6125	Node_6130	0.4839	Node_6377	0.059132	1	0.018788	7 4 29 1 3 0	1540 421 3000 151 356 19	0 0 0 0 0 0
Node_6124	Node_6125	0.342	Node_6377	0.000000			2 1 2 0 1 0	1540 421 3000 151 356 19	0 0 0 0 0 0
Node_6121	Node_6125	0.3067	Node_6377	0.085500	1	0.031737	5 3 26 1 1 0	1540 421 3000 151 356 19	0 0 1 0 1 0
Node_6118	Node_6121	0.3849	Node_6377	0.082368	1	0.034475	5 3 24 1 1 0	1540 421 3000 151 356 19	0 0 0 0 0 0
Node_6117	Node_6118	0.8956	Node_6377	0.140108	6	0.036630	4 0 7 0 1 0	1540 421 3000 151 356 19	0 0 0 0 0 0
Node_6116	Node_6117	0.7077	Node_6377	0.000000			1 0 2 0 0 0	1540 421 3000 151 356 19	2 0 2 0 1 0
Node_6112	Node_6118	0.04206	Node_6377	0.225300	1	0.085967	1 3 17 1 0 0	1540 421 3000 151 356 19	0 0 0 0 0 0
Node_6111	Node_6112	0.1875	Node_6377	0.196193	1	0.085842	1 2 13 0 0 0	1540 421 3000 151 356 19	0 0 0 0 0 0
Node_6110	Node_6111	0.1947	Node_6377	0.000000			0 0 9 0 0 0	1540 421 3000 151 356 19	0 0 0 0 0 0
Node_6109	Node_6112	0.1206	Node_6377	0.000000			0 1 0 0 0 0	1540 421 3000 151 356 19	0 0 4 1 0 0
Node_6106	Node_6131	2.858e-05	Node_6377	0.064564	5	0.004435	43 12 74 2 26 0	1540 421 3000 151 356 19	8 2 13 1 5 2
Node_6105	Node_6106	0.6013	Node_6377	0.067746	6	0.026393	5 1 18 0 2 0	1540 421 3000 151 356 19	0 0 2 0 0 0
Node_6104	Node_6105	0.6749	Node_6377	0.150756	6	0.055468	2 0 10 0 1 0	1540 421 3000 151 356 19	1 1 2 0 1 0
Node_6102	Node_6104	0.5321	Node_6377	0.000000			1 0 6 0 0 0	1540 421 3000 151 356 19	0 0 2 0 1 0
Node_6101	Node_6102	0.8944	Node_6377	0.000000			1 0 3 0 0 0	1540 421 3000 151 356 19	0 0 2 0 0 0
Node_6099	Node_6105	0.9395	Node_6377	0.000000			1 0 3 0 0 0	1540 421 3000 151 356 19	1 0 3 0 0 0
Node_6093	Node_6106	9.605e-05	Node_6377	0.108344	5	0.015869	35 11 52 1 24 0	1540 421 3000 151 356 19	3 0 2 1 0 0
Node_6092	Node_6093	0.01178	Node_6377	0.214128	3	0.078790	10 6 10 1 5 0	1540 421 3000 151 356 19	1 1 2 0 1 0
Node_6091	Node_6092	0.00173	Node_6377	0.000000			2 3 0 0 2 0	1540 421 3000 151 356 19	0 0 0 0 0 0
Node_6089	Node_6092	0.3618	Node_6377	0.125085	3	0.059701	8 3 10 0 3 0	1540 421 3000 151 356 19	0 0 0 1 0 0
Node_6088	Node_6089	0.04183	Node_6377	0.365204	3	0.111809	6 2 3 0 3 0	1540 421 3000 151 356 19	0 0 0 0 0 0
Node_6087	Node_6088	0.154	Node_6377	0.000000			2 2 2 0 2 0	1540 421 3000 151 356 19	1 0 1 0 0 0
Node_6086	Node_6087	0.07472	Node_6377	0.000000			2 2 2 0 2 0	1540 421 3000 151 356 19	0 0 0 0 0 0
Node_6084	Node_6086	0.02446	Node_6377	0.000000			0 2 0 0 1 0	1540 421 3000 151 356 19	1 0 1 0 1 0
Node_6078	Node_6089	0.8562	Node_6377	0.000000			1 1 7 0 0 0	1540 421 3000 151 356 19	1 0 0 0 0 0
Node_6068	Node_6093	0.0003752	Node_6377	0.115151	5	0.014848	24 4 39 0 17 0	1540 421 3000 151 356 19	0 0 1 0 1 0
Node_6067	Node_6068	0.01783	Node_6377	0.235954	5	0.052830	7 0 14 0 8 0	1540 421 3000 151 356 19	0 1 0 0 0 0
Node_6066	Node_6067	0.1006	Node_6377	0.204968	5	0.074676	6 0 10 0 5 0	1540 421 3000 151 356 19	0 0 0 0 0 0
Node_6065	Node_6066	0.04321	Node_6377	0.278992	5	0.107215	6 0 7 0 5 0	1540 421 3000 151 356 19	0 0 0 0 0 0
Node_6064	Node_6065	0.06638	Node_6377	0.362408	5	0.145023	3 0 5 0 4 0	1540 421 3000 151 356 19	0 0 0 0 0 0
Node_6063	Node_6064	0.09076	Node_6377	0.000000			2 0 3 0 3 0	1540 421 3000 151 356 19	1 0 0 0 0 0
Node_6061	Node_6068	0.09282	Node_6377	0.081981	5	0.029780	17 3 23 0 8 0	1540 421 3000 151 356 19	0 0 2 0 1 0
Node_6060	Node_6061	0.1406	Node_6377	0.000000			3 0 1 0 1 0	1540 421 3000 151 356 19	3 0 1 0 0 0
Node_6056	Node_6061	0.2321	Node_6377	0.085942	5	0.024735	11 3 21 0 7 0	1540 421 3000 151 356 19	0 0 0 0 0 0
Node_6055	Node_6056	0.4105	Node_6377	0.000000			3 2 5 0 0 0	1540 421 3000 151 356 19	2 0 1 0 2 0
Node_6049	Node_6056	0.276	Node_6377	0.146435	5	0.054270	5 1 14 0 5 0	1540 421 3000 151 356 19	1 0 1 0 0 0
Node_6048	Node_6049	0.2235	Node_6377	0.000000			2 1 3 0 1 0	1540 421 3000 151 356 19	2 0 0 0 1 0
Node_6047	Node_6048	0.5041	Node_6377	0.000000			1 1 3 0 1 0	1540 421 3000 151 356 19	1 0 0 0 0 0
Node_6046	Node_6049	0.09916	Node_6377	0.255652	1	0.151083	1 0 11 0 3 0	1540 421 3000 151 356 19	0 0 0 0 0 0
Node_6045	Node_6046	0.1295	Node_6377	0.325919	5	0.176638	1 0 7 0 3 0	1540 421 3000 151 356 19	0 0 1 0 0 0
Node_6044	Node_6045	0.2849	Node_6377	0.000000			1 0 7 0 2 0	1540 421 3000 151 356 19	0 0 0 0 0 0
Node_6043	Node_6044	0.1266	Node_6377	0.000000			0 0 5 0 2 0	1540 421 3000 151 356 19	0 0 0 0 0 0
Node_6039	Node_6294	1.03e-05	Node_6377	0.016220	5	0.003015	231 48 457 26 22 3	1540 421 3000 151 356 19	1 0 4 0 0 0
Node_6038	Node_6039	0.2179	Node_6039	0.028971	3	0.013155	44 10 63 2 4 1	231 48 457 26 22 3	0 0 0 0 0 0
Node_6037	Node_6038	0.4979	Node_6039	0.064116	6	0.023261	18 3 30 1 3 1	231 48 457 26 22 3	3 1 9 0 0 0
Node_6036	Node_6037	0.08612	Node_6039	0.255321	6	0.062959	4 1 10 0 1 1	231 48 457 26 22 3	5 1 9 0 2 0
Node_6035	Node_6037	0.7049	Node_6039	0.094906	6	0.046384	9 1 11 1 0 0	231 48 457 26 22 3	0 0 0 0 0 0
Node_6034	Node_6035	0.6735	Node_6039	0.000000			5 1 4 0 0 0	231 48 457 26 22 3	0 0 1 0 0 0
Node_6033	Node_6038	0.1352	Node_6039	0.077476	3	0.016449	22 6 23 1 1 0	231 48 457 26 22 3	1 0 1 0 0 0
Node_6032	Node_6033	0.2153	Node_6039	0.000000			2 1 3 0 0 0	231 48 457 26 22 3	0 0 0 0 1 0
Node_6025	Node_6033	0.1291	Node_6039	0.140063	3	0.048992	13 5 13 1 0 0	231 48 457 26 22 3	7 0 7 0 0 0
Node_6024	Node_6025	0.2142	Node_6039	0.264721	3	0.086881	7 2 5 1 0 0	231 48 457 26 22 3	1 0 1 0 0 0
Node_6023	Node_6024	0.03036	Node_6039	0.470833	3	0.125154	6 2 2 1 0 0	231 48 457 26 22 3	0 0 0 0 0 0
Node_6022	Node_6023	0.05865	Node_6039	0.000000			4 2 2 1 0 0	231 48 457 26 22 3	0 0 0 0 0 0
Node_6020	Node_6022	0.3722	Node_6039	0.000000			3 1 2 0 0 0	231 48 457 26 22 3	0 0 0 0 0 0
Node_6015	Node_6025	0.3044	Node_6039	0.000000			3 3 4 0 0 0	231 48 457 26 22 3	2 0 3 0 0 0
Node_6014	Node_6015	0.2413	Node_6039	0.000000			2 2 3 0 0 0	231 48 457 26 22 3	0 0 0 0 0 0
Node_6012	Node_6014	0.2413	Node_6039	0.000000			2 2 3 0 0 0	231 48 457 26 22 3	0 0 0 0 0 0
Node_6003	Node_6039	0.2179	Node_6039	0.000744	1	0.000364	187 38 394 24 18 2	231 48 457 26 22 3	0 0 0 0 0 0
Node_6002	Node_6003	4.427e-05	Node_6039	0.042537	2	0.016595	63 23 101 2 1 0	231 48 457 26 22 3	0 1 1 0 0 0
Node_6001	Node_6002	0.1395	Node_6039	0.000000			0 2 5 0 1 0	231 48 457 26 22 3	4 1 1 0 0 0
Node_5995	Node_6002	0.0002742	Node_6039	0.042766	2	0.021990	59 20 95 2 0 0	231 48 457 26 22 3	0 0 0 0 0 0
Node_5994	Node_5995	0.9112	Node_6039	0.148374	6	0.049903	4 1 7 0 0 0	231 48 457 26 22 3	0 0 0 0 0 0
Node_5993	Node_5994	0.7363	Node_6039	0.000000			2 1 3 0 0 0	231 48 457 26 22 3	0 0 3 0 0 0
Node_5986	Node_5995	0.0005935	Node_6039	0.043363	2	0.020985	55 19 88 2 0 0	231 48 457 26 22 3	0 0 0 0 0 0
Node_5985	Node_5986	0.003308	Node_6039	0.083546	2	0.035047	28 11 34 2 0 0	231 48 457 26 22 3	2 1 1 0 0 0
Node_5984	Node_5985	0.02124	Node_6039	0.090599	3	0.037800	26 10 30 2 0 0	231 48 457 26 22 3	0 0 2 0 0 0
Node_5982	Node_5984	0.02615	Node_6039	0.088020	3	0.026301	26 8 27 2 0 0	231 48 457 26 22 3	0 0 0 0 0 0
Node_5981	Node_5982	0.02692	Node_6039	0.099461	3	0.033573	18 6 19 1 0 0	231 48 457 26 22 3	2 1 0 0 0 0
Node_5980	Node_5981	0.4597	Node_6039	0.107946	3	0.046547	10 3 12 1 0 0	231 48 457 26 22 3	0 0 0 0 0 0
Node_5979	Node_5980	0.5225	Node_6039	0.136950	3	0.071062	9 0 9 1 0 0	231 48 457 26 22 3	0 1 0 0 0 0
Node_5978	Node_5979	0.346	Node_6039	0.000000			5 0 4 1 0 0	231 48 457 26 22 3	1 0 1 0 0 0
Node_5977	Node_5981	0.2204	Node_6039	0.199990	3	0.090193	7 3 7 0 0 0	231 48 457 26 22 3	1 0 0 0 0 0
Node_5976	Node_5977	0.5377	Node_6039	0.000000			1 1 2 0 0 0	231 48 457 26 22 3	2 0 1 0 0 0
Node_5975	Node_5977	0.3224	Node_6039	0.000000			4 2 3 0 0 0	231 48 457 26 22 3	0 0 1 0 0 0
Node_5973	Node_5975	0.1553	Node_6039	0.000000			2 2 2 0 0 0	231 48 457 26 22 3	0 0 0 0 0 0
Node_5971	Node_5986	0.2066	Node_6039	0.032599	2	0.022618	20 7 49 0 0 0	231 48 457 26 22 3	5 0 4 0 0 0
Node_5970	Node_5971	0.6395	Node_6039	0.034328	6	0.009423	9 1 25 0 0 0	231 48 457 26 22 3	0 0 1 0 0 0
Node_5969	Node_5970	0.7422	Node_6039	0.084618	6	0.022096	4 0 14 0 0 0	231 48 457 26 22 3	0 0 0 0 0 0
Node_5968	Node_5969	0.8891	Node_6039	0.000000			3 0 5 0 0 0	231 48 457 26 22 3	1 0 6 0 0 0
Node_5967	Node_5970	1	Node_6039	0.081207	6	0.014241	5 1 11 0 0 0	231 48 457 26 22 3	0 0 0 0 0 0
Node_5966	Node_5967	0.8436	Node_6039	0.121345	6	0.037751	3 1 10 0 0 0	231 48 457 26 22 3	0 0 1 0 0 0
Node_5964	Node_5966	0.9186	Node_6039	0.000000			2 0 7 0 0 0	231 48 457 26 22 3	0 0 0 0 0 0
Node_5963	Node_5964	0.9064	Node_6039	0.000000			2 0 6 0 0 0	231 48 457 26 22 3	0 0 0 0 0 0
Node_5961	Node_5971	0.243	Node_6039	0.062087	2	0.024632	11 5 22 0 0 0	231 48 457 26 22 3	0 1 1 0 0 0
Node_5960	Node_5961	0.8594	Node_6039	0.000000			1 1 4 0 0 0	231 48 457 26 22 3	4 1 8 0 0 0
Node_5959	Node_5961	0.5114	Node_6039	0.135048	2	0.074332	6 3 10 0 0 0	231 48 457 26 22 3	0 0 0 0 0 0
Node_5958	Node_5959	0.7412	Node_6039	0.158619	6	0.075025	4 2 8 0 0 0	231 48 457 26 22 3	2 0 1 0 0 0
Node_5957	Node_5958	0.5876	Node_6039	0.000000			1 1 5 0 0 0	231 48 457 26 22 3	0 0 0 0 0 0
Node_5956	Node_5958	0.5377	Node_6039	0.000000			3 1 3 0 0 0	231 48 457 26 22 3	0 0 0 0 0 0
Node_5951	Node_6003	8.444e-07	Node_6039	0.016518	2	0.007436	124 14 290 22 17 2	231 48 457 26 22 3	0 0 2 0 0 0
Node_5950	Node_5951	0.5848	Node_5951	0.003229	4	0.001334	46 3 108 5 6 0	124 14 290 22 17 2	0 0 0 0 0 0
Node_5949	Node_5950	0.9247	Node_5951	0.102230	6	0.034992	3 0 12 1 0 0	124 14 290 22 17 2	1 0 1 0 0 0
Node_5948	Node_5949	1	Node_5951	0.000000			0 0 2 0 0 0	124 14 290 22 17 2	2 0 4 0 0 0
Node_5947	Node_5949	0.5855	Node_5951	0.000000			0 0 3 1 0 0	124 14 290 22 17 2	1 0 3 0 0 0
Node_5945	Node_5950	0.6338	Node_5951	0.004472	4	0.001869	41 3 94 4 6 0	124 14 290 22 17 2	1 0 1 0 0 0
Node_5944	Node_5945	0.9056	Node_5951	0.047417	6	0.017079	9 1 18 1 0 0	124 14 290 22 17 2	0 0 0 0 0 0
Node_5943	Node_5944	0.3071	Node_5951	0.000000			3 1 3 0 0 0	124 14 290 22 17 2	0 0 0 0 0 0
Node_5938	Node_5944	1	Node_5951	0.052738	6	0.007784	6 0 15 1 0 0	124 14 290 22 17 2	0 0 0 0 0 0
Node_5936	Node_5938	0.9131	Node_5951	0.084986	6	0.026702	6 0 11 1 0 0	124 14 290 22 17 2	0 0 0 0 0 0
Node_5935	Node_5936	0.9663	Node_5951	0.086759	6	0.024236	5 0 11 1 0 0	124 14 290 22 17 2	0 0 0 0 0 0
Node_5934	Node_5935	0.919	Node_5951	0.099370	6	0.032132	5 0 10 1 0 0	124 14 290 22 17 2	0 0 0 0 0 0
Node_5933	Node_5934	0.4677	Node_5951	0.234974	3	0.091297	5 0 5 1 0 0	124 14 290 22 17 2	0 0 0 0 0 0
Node_5932	Node_5933	0.5898	Node_5951	0.000000			4 0 5 1 0 0	124 14 290 22 17 2	0 0 0 0 0 0
Node_5931	Node_5932	0.5463	Node_5951	0.000000			3 0 4 1 0 0	124 14 290 22 17 2	0 0 0 0 0 0
Node_5930	Node_5931	0.5463	Node_5951	0.000000			2 0 3 1 0 0	124 14 290 22 17 2	1 0 1 0 0 0
Node_5900	Node_5945	0.5936	Node_5951	0.009536	5	0.004081	31 2 74 3 6 0	124 14 290 22 17 2	1 0 2 0 0 0
Node_5899	Node_5900	0.8603	Node_5951	0.054234	6	0.014332	6 0 17 0 1 0	124 14 290 22 17 2	0 0 0 0 0 0
Node_5898	Node_5899	0.7964	Node_5951	0.122318	6	0.049813	3 0 11 0 1 0	124 14 290 22 17 2	1 0 3 0 0 0
Node_5897	Node_5898	0.4803	Node_5951	0.000000			0 0 6 0 0 0	124 14 290 22 17 2	1 0 1 0 1 0
Node_5896	Node_5897	0.561	Node_5951	0.000000			0 0 6 0 0 0	124 14 290 22 17 2	0 0 0 0 0 0
Node_5876	Node_5900	0.8645	Node_5951	0.011080	5	0.003638	25 2 57 3 5 0	124 14 290 22 17 2	0 0 0 0 0 0
Node_5875	Node_5876	0.4381	Node_5951	0.052201	6	0.036903	9 2 31 0 2 0	124 14 290 22 17 2	0 0 0 0 0 0
Node_5874	Node_5875	0.5947	Node_5951	0.068194	2	0.039245	7 2 22 0 1 0	124 14 290 22 17 2	1 0 0 0 0 0
Node_5873	Node_5874	0.5009	Node_5951	0.096197	2	0.050655	6 2 17 0 1 0	124 14 290 22 17 2	0 0 0 0 0 0
Node_5872	Node_5873	0.1781	Node_5951	0.000000			2 1 2 0 0 0	124 14 290 22 17 2	1 0 0 0 0 0
Node_5871	Node_5873	0.4876	Node_5951	0.121400	6	0.070412	3 1 15 0 1 0	124 14 290 22 17 2	0 0 0 0 0 0
Node_5870	Node_5871	0.1688	Node_5951	0.204766	1	0.104168	1 1 14 0 1 0	124 14 290 22 17 2	0 0 0 0 0 0
Node_5869	Node_5870	0.2185	Node_5951	0.221579	1	0.131560	1 1 12 0 1 0	124 14 290 22 17 2	0 0 0 0 0 0
Node_5868	Node_5869	0.2423	Node_5951	0.000000			0 0 5 0 1 0	124 14 290 22 17 2	0 0 0 0 0 0
Node_5866	Node_5869	0.4119	Node_5951	0.000000			1 1 6 0 0 0	124 14 290 22 17 2	0 0 1 0 0 0
Node_5865	Node_5866	0.3801	Node_5951	0.000000			0 0 3 0 0 0	124 14 290 22 17 2	1 1 1 0 0 0
Node_5862	Node_5875	0.4246	Node_5951	0.000000			1 0 7 0 1 0	124 14 290 22 17 2	0 0 2 0 0 0
Node_5861	Node_5862	0.4803	Node_5951	0.000000			1 0 7 0 1 0	124 14 290 22 17 2	0 0 0 0 0 0
Node_5860	Node_5861	0.4803	Node_5951	0.000000			1 0 7 0 1 0	124 14 290 22 17 2	0 0 0 0 0 0
Node_5855	Node_5860	0.2563	Node_5951	0.000000			0 0 6 0 1 0	124 14 290 22 17 2	0 0 0 0 0 0
Node_5854	Node_5855	0.2423	Node_5951	0.000000			0 0 5 0 1 0	124 14 290 22 17 2	0 0 0 0 0 0
Node_5847	Node_5876	0.4225	Node_5951	0.053874	3	0.025052	16 0 26 3 3 0	124 14 290 22 17 2	0 0 0 0 0 0
Node_5846	Node_5847	0.3298	Node_5951	0.068464	3	0.029191	15 0 23 3 3 0	124 14 290 22 17 2	0 0 0 0 0 0
Node_5845	Node_5846	0.4256	Node_5951	0.149902	3	0.084913	7 0 10 0 2 0	124 14 290 22 17 2	0 0 1 0 0 0
Node_5843	Node_5845	0.3012	Node_5951	0.255425	5	0.122320	3 0 7 0 2 0	124 14 290 22 17 2	3 0 1 0 0 0
Node_5842	Node_5846	0.3431	Node_5951	0.135974	3	0.066070	8 0 12 3 1 0	124 14 290 22 17 2	0 0 0 0 0 0
Node_5838	Node_5842	0.2053	Node_5951	0.202731	3	0.105524	6 0 9 3 1 0	124 14 290 22 17 2	0 0 0 0 0 0
Node_5830	Node_5838	0.4429	Node_5951	0.206187	3	0.132662	4 0 8 2 1 0	124 14 290 22 17 2	1 0 1 0 0 0
Node_5829	Node_5830	0.2905	Node_5951	0.256212	4	0.168827	3 0 7 2 1 0	124 14 290 22 17 2	0 0 0 0 0 0
Node_5827	Node_5829	0.2408	Node_5951	0.000000			2 0 4 1 1 0	124 14 290 22 17 2	1 0 2 1 0 0
Node_5826	Node_5827	0.3199	Node_5951	0.000000			2 0 4 1 1 0	124 14 290 22 17 2	0 0 0 0 0 0
Node_5825	Node_5826	0.2422	Node_5951	0.000000			2 0 3 1 1 0	124 14 290 22 17 2	0 0 0 0 0 0
Node_5818	Node_5951	0.5848	Node_5951	0.005862	6	0.003251	78 11 182 17 11 2	124 14 290 22 17 2	0 0 0 0 0 0
Node_5817	Node_5818	0.7251	Node_5951	0.177382	6	0.076051	2 0 8 1 0 0	124 14 290 22 17 2	0 0 1 0 0 0
Node_5811	Node_5817	0.616	Node_5951	0.000000			1 0 4 1 0 0	124 14 290 22 17 2	0 0 0 0 0 0
Node_5802	Node_5818	0.5433	Node_5951	0.006973	6	0.003992	76 11 172 16 11 2	124 14 290 22 17 2	0 0 1 0 0 0
Node_5801	Node_5802	0.02783	Node_5951	0.438385	4	0.270990	2 0 6 3 2 0	124 14 290 22 17 2	0 0 1 0 0 0
Node_5800	Node_5801	0.007386	Node_5951	0.000000			1 0 1 3 1 0	124 14 290 22 17 2	1 0 1 0 0 0
Node_5799	Node_5800	0.001945	Node_5951	0.000000			1 0 1 3 1 0	124 14 290 22 17 2	0 0 0 0 0 0
Node_5793	Node_5802	0.5656	Node_5951	0.006752	6	0.003274	74 11 164 13 9 2	124 14 290 22 17 2	0 0 1 0 0 0
Node_5792	Node_5793	0.2064	Node_5951	0.000000			2 0 4 0 0 1	124 14 290 22 17 2	2 0 6 1 0 0
Node_5789	Node_5792	0.07509	Node_5951	0.000000			1 0 2 0 0 1	124 14 290 22 17 2	1 0 1 0 0 0
Node_5786	Node_5793	0.5617	Node_5951	0.005499	2	0.001787	70 11 154 12 9 1	124 14 290 22 17 2	0 0 0 0 0 0
Node_5785	Node_5786	0.3067	Node_5951	0.021117	6	0.012587	31 1 79 6 7 1	124 14 290 22 17 2	0 0 2 0 0 0
Node_5784	Node_5785	0.9541	Node_5951	0.000000			1 0 1 0 0 0	124 14 290 22 17 2	2 0 9 0 0 0
Node_5783	Node_5785	0.2687	Node_5951	0.027617	5	0.016194	28 1 69 6 7 1	124 14 290 22 17 2	0 0 0 0 0 0
Node_5782	Node_5783	0.5171	Node_5951	0.170179	6	0.068849	1 0 10 0 0 0	124 14 290 22 17 2	0 0 1 0 0 0
Node_5779	Node_5782	0.5837	Node_5951	0.000000			1 0 9 0 0 0	124 14 290 22 17 2	0 0 1 0 0 0
Node_5778	Node_5779	0.3185	Node_5951	0.000000			0 0 8 0 0 0	124 14 290 22 17 2	0 0 1 0 0 0
Node_5777	Node_5778	0.4549	Node_5951	0.000000			0 0 7 0 0 0	124 14 290 22 17 2	0 0 0 0 0 0
Node_5776	Node_5777	0.561	Node_5951	0.000000			0 0 6 0 0 0	124 14 290 22 17 2	0 0 0 0 0 0
Node_5769	Node_5783	0.1655	Node_5951	0.039060	5	0.021564	26 1 58 6 7 1	124 14 290 22 17 2	1 0 0 0 0 0
Node_5768	Node_5769	0.5018	Node_5951	0.222818	6	0.130149	3 1 7 1 0 0	124 14 290 22 17 2	0 0 0 0 0 0
Node_5767	Node_5768	0.2539	Node_5951	0.000000			1 1 4 1 0 0	124 14 290 22 17 2	0 0 1 0 0 0
Node_5766	Node_5767	0.3801	Node_5951	0.000000			1 1 4 0 0 0	124 14 290 22 17 2	0 0 0 0 0 0
Node_5765	Node_5766	0.3801	Node_5951	0.000000			1 1 2 0 0 0	124 14 290 22 17 2	0 0 2 0 0 0
Node_5762	Node_5769	0.04643	Node_5951	0.056202	5	0.030326	23 0 51 5 7 1	124 14 290 22 17 2	0 0 0 0 0 0
Node_5760	Node_5762	0.0332	Node_5951	0.061475	5	0.037125	20 0 45 5 6 1	124 14 290 22 17 2	2 0 2 0 1 0
Node_5759	Node_5760	0.5749	Node_5951	0.097795	5	0.054109	6 0 14 1 2 0	124 14 290 22 17 2	0 0 2 1 0 0
Node_5758	Node_5759	0.8139	Node_5951	0.111090	6	0.043852	5 0 10 0 1 0	124 14 290 22 17 2	0 0 0 0 0 0
Node_5757	Node_5760	0.1444	Node_5951	0.088905	6	0.043951	14 0 28 3 4 1	124 14 290 22 17 2	0 0 1 0 0 0
Node_5756	Node_5757	0.01245	Node_5951	0.421839	3	0.202987	7 0 6 1 3 1	124 14 290 22 17 2	0 0 2 0 0 0
Node_5755	Node_5756	0.002157	Node_5951	0.475197	3	0.211813	7 0 5 1 3 1	124 14 290 22 17 2	0 0 0 0 0 0
Node_5754	Node_5755	0.002838	Node_5951	0.486294	3	0.240620	6 0 5 1 3 1	124 14 290 22 17 2	0 0 0 0 0 0
Node_5753	Node_5757	0.8946	Node_5951	0.056603	6	0.024633	7 0 18 2 1 0	124 14 290 22 17 2	0 0 2 0 0 0
Node_5752	Node_5753	0.7214	Node_5951	0.000000			2 0 6 1 0 0	124 14 290 22 17 2	0 0 0 0 0 0
Node_5751	Node_5752	0.7214	Node_5951	0.000000			1 0 5 1 0 0	124 14 290 22 17 2	1 0 1 0 0 0
Node_5750	Node_5751	0.6186	Node_5951	0.000000			1 0 4 1 0 0	124 14 290 22 17 2	0 0 1 0 0 0
Node_5747	Node_5753	0.9124	Node_5951	0.093992	6	0.039535	5 0 12 1 1 0	124 14 290 22 17 2	0 0 0 0 0 0
Node_5746	Node_5747	0.821	Node_5951	0.140725	6	0.048056	5 0 7 0 0 0	124 14 290 22 17 2	0 0 0 0 0 0
Node_5745	Node_5746	0.8906	Node_5951	0.000000			1 0 4 0 0 0	124 14 290 22 17 2	2 0 1 0 0 0
Node_5736	Node_5786	0.005674	Node_5951	0.039786	2	0.008197	38 10 73 6 2 0	124 14 290 22 17 2	1 0 0 0 0 0
Node_5734	Node_5736	0.02248	Node_5951	0.035904	2	0.009001	37 9 70 6 2 0	124 14 290 22 17 2	0 0 0 0 0 0
Node_5733	Node_5734	0.616	Node_5951	0.000000			1 0 4 1 0 0	124 14 290 22 17 2	0 0 0 0 0 0
Node_5732	Node_5734	0.01645	Node_5951	0.040229	2	0.009521	36 9 66 5 2 0	124 14 290 22 17 2	0 0 0 0 0 0
Node_5731	Node_5732	0.01273	Node_5951	0.043214	2	0.011109	36 9 64 5 2 0	124 14 290 22 17 2	0 0 0 0 0 0
Node_5730	Node_5731	0.1616	Node_5951	0.117501	2	0.037785	9 4 20 2 1 0	124 14 290 22 17 2	0 0 0 0 0 0
Node_5726	Node_5730	0.07886	Node_5951	0.148283	2	0.049297	9 4 17 2 0 0	124 14 290 22 17 2	0 0 0 0 0 0
Node_5721	Node_5726	0.5187	Node_5951	0.085608	2	0.052036	9 2 17 2 0 0	124 14 290 22 17 2	0 0 0 0 0 0
Node_5720	Node_5721	0.3384	Node_5951	0.175891	1	0.091589	1 0 12 1 0 0	124 14 290 22 17 2	0 0 1 0 0 0
Node_5719	Node_5720	0.3809	Node_5951	0.175891	1	0.091589	1 0 12 1 0 0	124 14 290 22 17 2	0 0 0 0 0 0
Node_5717	Node_5719	0.3809	Node_5951	0.175891	1	0.091589	1 0 12 1 0 0	124 14 290 22 17 2	0 0 0 0 0 0
Node_5716	Node_5717	0.4143	Node_5951	0.183260	6	0.098169	1 0 11 1 0 0	124 14 290 22 17 2	0 0 0 0 0 0
Node_5715	Node_5716	0.459	Node_5951	0.193158	6	0.100489	1 0 10 1 0 0	124 14 290 22 17 2	0 0 0 0 0 0
Node_5713	Node_5715	0.459	Node_5951	0.193158	6	0.100489	1 0 10 1 0 0	124 14 290 22 17 2	0 0 0 0 0 0
Node_5712	Node_5713	0.2877	Node_5951	0.000000			0 0 4 1 0 0	124 14 290 22 17 2	0 0 1 0 0 0
Node_5710	Node_5713	0.8462	Node_5951	0.000000			1 0 5 0 0 0	124 14 290 22 17 2	0 0 0 0 0 0
Node_5705	Node_5721	0.01567	Node_5951	0.398784	3	0.099322	8 2 4 1 0 0	124 14 290 22 17 2	0 0 0 0 0 0
Node_5701	Node_5705	0.03946	Node_5951	0.374903	3	0.070809	7 0 3 1 0 0	124 14 290 22 17 2	0 1 0 0 0 0
Node_5698	Node_5701	0.03606	Node_5951	0.000000			7 0 2 1 0 0	124 14 290 22 17 2	0 0 0 0 0 0
Node_5694	Node_5698	0.1869	Node_5951	0.000000			4 0 2 1 0 0	124 14 290 22 17 2	0 0 0 0 0 0
Node_5691	Node_5694	0.07081	Node_5951	0.000000			4 0 0 1 0 0	124 14 290 22 17 2	0 0 1 0 0 0
Node_5685	Node_5731	0.1697	Node_5951	0.040592	2	0.020447	27 5 44 3 1 0	124 14 290 22 17 2	0 0 0 0 0 0
Node_5684	Node_5685	0.01023	Node_5951	0.226254	3	0.082577	14 3 11 0 0 0	124 14 290 22 17 2	0 0 0 0 0 0
Node_5674	Node_5684	0.0275	Node_5951	0.227912	3	0.098768	11 3 10 0 0 0	124 14 290 22 17 2	0 0 0 0 0 0
Node_5673	Node_5674	0.08747	Node_5951	0.204472	3	0.079109	10 2 9 0 0 0	124 14 290 22 17 2	0 0 0 0 0 0
Node_5668	Node_5673	0.02115	Node_5951	0.355450	3	0.075192	9 1 4 0 0 0	124 14 290 22 17 2	1 1 2 0 0 0
Node_5667	Node_5668	0.03221	Node_5951	0.355450	3	0.075192	9 1 4 0 0 0	124 14 290 22 17 2	0 0 0 0 0 0
Node_5666	Node_5667	0.2324	Node_5951	0.000000			4 0 3 0 0 0	124 14 290 22 17 2	0 1 0 0 0 0
Node_5665	Node_5667	0.07966	Node_5951	0.000000			5 0 1 0 0 0	124 14 290 22 17 2	0 0 0 0 0 0
Node_5661	Node_5685	0.9279	Node_5951	0.025585	6	0.013962	13 2 32 3 1 0	124 14 290 22 17 2	0 0 1 0 0 0
Node_5660	Node_5661	0.7049	Node_5951	0.073868	3	0.038532	10 1 18 3 1 0	124 14 290 22 17 2	0 0 1 0 0 0
Node_5659	Node_5660	0.04669	Node_5951	0.000000			5 1 2 1 0 0	124 14 290 22 17 2	0 0 0 0 0 0
Node_5658	Node_5659	0.005852	Node_5951	0.000000			4 1 0 1 0 0	124 14 290 22 17 2	0 0 0 0 0 0
Node_5647	Node_5660	0.7349	Node_5951	0.089602	6	0.047283	5 0 15 2 1 0	124 14 290 22 17 2	0 0 1 0 0 0
Node_5642	Node_5647	0.9392	Node_5951	0.070686	6	0.025732	5 0 15 1 1 0	124 14 290 22 17 2	0 0 0 0 0 0
Node_5641	Node_5642	0.9367	Node_5951	0.076739	6	0.028907	5 0 14 1 1 0	124 14 290 22 17 2	0 0 0 0 0 0
Node_5633	Node_5641	0.8367	Node_5951	0.104780	6	0.046496	4 0 12 1 1 0	124 14 290 22 17 2	0 0 0 0 0 0
Node_5632	Node_5633	0.6598	Node_5951	0.192549	6	0.091218	2 0 8 0 1 0	124 14 290 22 17 2	0 0 0 0 0 0
Node_5630	Node_5632	0.6246	Node_5951	0.000000			2 0 4 0 1 0	124 14 290 22 17 2	0 0 1 0 0 0
Node_5628	Node_5633	0.6698	Node_5951	0.000000			1 0 2 1 0 0	124 14 290 22 17 2	1 0 2 0 0 0
Node_5620	Node_5661	0.6001	Node_5951	0.116121	6	0.053598	3 1 13 0 0 0	124 14 290 22 17 2	0 0 0 0 0 0
Node_5601	Node_5620	0.544	Node_5951	0.171107	6	0.086016	2 1 10 0 0 0	124 14 290 22 17 2	0 0 0 0 0 0
Node_5600	Node_5601	0.5861	Node_5951	0.185387	6	0.092718	2 1 9 0 0 0	124 14 290 22 17 2	0 0 0 0 0 0
Node_5596	Node_5600	0.42	Node_5951	0.000000			1 1 6 0 0 0	124 14 290 22 17 2	0 0 0 0 0 0
Node_5594	Node_5596	0.42	Node_5951	0.000000			1 1 6 0 0 0	124 14 290 22 17 2	0 0 0 0 0 0
Node_5591	Node_5594	0.2227	Node_5951	0.000000			0 1 5 0 0 0	124 14 290 22 17 2	0 0 0 0 0 0
Node_5574	Node_6377	0.0001436	Node_6377	0.001345	5	0.000618	904 281 1834 86 250 9	1540 421 3000 151 356 19	0 0 0 0 0 0
Node_5573	Node_5574	3.125e-08	Node_6377	0.010174	5	0.004268	444 131 733 36 138 2	1540 421 3000 151 356 19	0 0 0 0 0 0
Node_5572	Node_5573	0.06522	Node_5573	0.000238	6	0.000067	426 129 715 34 130 2	444 131 733 36 138 2	2 1 2 0 0 0
Node_5571	Node_5572	0.5254	Node_5573	0.003866	6	0.002163	143 50 245 8 47 1	444 131 733 36 138 2	1 0 1 0 0 0
Node_5570	Node_5571	0.4897	Node_5573	0.004093	6	0.002145	136 48 230 8 45 1	444 131 733 36 138 2	0 1 1 0 0 0
Node_5569	Node_5570	0.7292	Node_5573	0.039697	6	0.016174	20 7 28 1 3 0	444 131 733 36 138 2	1 0 2 0 0 0
Node_5568	Node_5569	0.6935	Node_5573	0.054299	6	0.020904	17 5 20 1 3 0	444 131 733 36 138 2	3 0 3 0 0 0
Node_5567	Node_5570	0.5094	Node_5573	0.006158	6	0.003232	109 39 195 7 42 1	444 131 733 36 138 2	6 2 5 0 0 0
Node_5566	Node_5567	0.5617	Node_5573	0.003801	5	0.001778	104 36 181 7 41 0	444 131 733 36 138 2	0 1 2 0 0 0
Node_5565	Node_5566	0.531	Node_5573	0.004612	5	0.002308	97 34 171 6 39 0	444 131 733 36 138 2	0 0 0 0 0 0
Node_5564	Node_5565	0.1123	Node_5573	0.060042	5	0.030617	24 7 30 2 13 0	444 131 733 36 138 2	3 0 4 1 2 0
Node_5563	Node_5565	0.4362	Node_5573	0.007406	1	0.004706	70 27 137 3 24 0	444 131 733 36 138 2	0 0 0 0 0 0
Node_5562	Node_5563	0.8459	Node_5573	0.022896	6	0.009926	26 10 40 2 9 0	444 131 733 36 138 2	2 0 1 0 1 0
Node_5561	Node_5562	0.4828	Node_5573	0.045280	3	0.025432	22 9 29 1 9 0	444 131 733 36 138 2	1 0 0 0 0 0
Node_5560	Node_5563	0.2103	Node_5573	0.016929	1	0.010223	42 16 95 1 14 0	444 131 733 36 138 2	0 1 1 0 0 0
Node_5559	Node_5560	0.8525	Node_5573	0.022563	6	0.006490	23 7 36 1 9 0	444 131 733 36 138 2	0 0 1 0 1 0
Node_5558	Node_5559	0.5138	Node_5573	0.056975	6	0.021506	15 4 19 0 6 0	444 131 733 36 138 2	5 3 7 0 2 0
Node_5557	Node_5560	0.03908	Node_5573	0.062950	3	0.033209	17 9 55 0 4 0	444 131 733 36 138 2	2 0 3 0 0 0
Node_5556	Node_5557	0.1704	Node_5573	0.054127	3	0.026802	15 6 46 0 4 0	444 131 733 36 138 2	1 1 1 0 0 0
Node_5555	Node_5556	0.0875	Node_5573	0.110957	3	0.055513	7 1 28 0 2 0	444 131 733 36 138 2	0 0 1 0 0 0
Node_5554	Node_5555	0.4235	Node_5573	0.125455	6	0.027730	4 1 13 0 1 0	444 131 733 36 138 2	1 0 5 0 0 0
Node_5553	Node_5554	0.9422	Node_5573	0.162129	6	0.028895	3 1 9 0 1 0	444 131 733 36 138 2	0 0 0 0 0 0
Node_5552	Node_5572	0.7201	Node_5573	0.000722	4	0.000350	282 79 468 26 83 1	444 131 733 36 138 2	0 0 1 0 0 0
Node_5551	Node_5552	0.04547	Node_5573	0.108523	6	0.027320	15 5 29 0 1 1	444 131 733 36 138 2	0 0 3 0 0 0
Node_5550	Node_5551	0.3674	Node_5573	0.097348	6	0.034338	9 3 16 0 0 0	444 131 733 36 138 2	0 1 0 0 0 0
Node_5547	Node_5552	0.3476	Node_5573	0.000831	4	0.000115	267 74 436 26 82 0	444 131 733 36 138 2	0 0 0 0 0 0
Node_5546	Node_5547	0.001033	Node_5573	0.032186	3	0.012206	59 11 148 8 19 0	444 131 733 36 138 2	2 0 2 1 0 0
Node_5545	Node_5546	0.2215	Node_5573	0.019533	2	0.007751	46 7 88 2 17 0	444 131 733 36 138 2	1 1 6 0 0 0
Node_5544	Node_5545	0.2017	Node_5573	0.026106	3	0.012062	28 6 66 2 8 0	444 131 733 36 138 2	6 1 15 0 3 0
Node_5543	Node_5544	0.7448	Node_5573	0.096600	6	0.008921	6 1 13 0 1 0	444 131 733 36 138 2	9 1 14 0 3 0
Node_5542	Node_5543	0.7573	Node_5573	0.000000			2 0 6 0 0 0	444 131 733 36 138 2	0 0 0 0 0 0
Node_5541	Node_5544	0.3402	Node_5573	0.056649	1	0.034341	13 4 39 2 4 0	444 131 733 36 138 2	0 0 0 0 0 0
Node_5540	Node_5541	0.2576	Node_5573	0.085506	6	0.048924	8 2 29 1 3 0	444 131 733 36 138 2	1 2 4 0 0 0
Node_5539	Node_5540	0.7044	Node_5573	0.098884	6	0.019669	5 2 14 0 2 0	444 131 733 36 138 2	2 0 6 0 0 0
Node_5538	Node_5546	5.713e-05	Node_5573	0.163844	3	0.106280	11 3 48 5 1 0	444 131 733 36 138 2	1 0 6 1 1 0
Node_5537	Node_5538	0.1363	Node_5573	0.276022	6	0.142788	2 0 11 1 0 0	444 131 733 36 138 2	0 0 0 0 0 0
Node_5536	Node_5537	0.1218	Node_5573	0.000000			0 0 7 1 0 0	444 131 733 36 138 2	1 0 2 0 0 0
Node_5534	Node_5538	0.004852	Node_5573	0.190044	1	0.120664	7 2 37 4 1 0	444 131 733 36 138 2	2 1 0 0 0 0
Node_5533	Node_5534	0.03768	Node_5573	0.231326	6	0.133601	3 0 15 1 0 0	444 131 733 36 138 2	0 0 3 0 0 0
Node_5532	Node_5533	0.3889	Node_5573	0.233027	6	0.066690	2 0 9 0 0 0	444 131 733 36 138 2	0 0 1 0 0 0
Node_5531	Node_5534	0.03778	Node_5573	0.243188	4	0.140155	4 2 18 3 0 0	444 131 733 36 138 2	0 0 1 0 1 0
Node_5530	Node_5531	0.01382	Node_5573	0.348465	1	0.208851	1 2 13 2 0 0	444 131 733 36 138 2	0 0 1 0 0 0
Node_5528	Node_5530	0.0327	Node_5573	0.000000			1 2 4 2 0 0	444 131 733 36 138 2	0 0 4 0 0 0
Node_5526	Node_5547	0.06083	Node_5573	0.004138	3	0.000115	205 62 286 17 63 0	444 131 733 36 138 2	1 1 0 0 0 0
Node_5525	Node_5526	0.7219	Node_5573	0.009781	4	0.006154	63 21 93 7 18 0	444 131 733 36 138 2	1 0 1 0 0 0
Node_5524	Node_5525	0.5891	Node_5573	0.023009	5	0.013184	36 13 62 4 6 0	444 131 733 36 138 2	3 0 6 0 1 0
Node_5523	Node_5524	0.1062	Node_5573	0.088068	5	0.058349	20 9 26 2 1 0	444 131 733 36 138 2	0 0 0 0 0 0
Node_5522	Node_5523	0.09961	Node_5573	0.392261	2	0.218912	3 4 4 0 0 0	444 131 733 36 138 2	12 4 15 2 1 0
Node_5521	Node_5524	0.7661	Node_5573	0.035862	6	0.014496	16 4 36 2 5 0	444 131 733 36 138 2	0 0 0 0 0 0
Node_5520	Node_5521	0.9071	Node_5573	0.227604	6	0.110799	2 1 11 1 1 0	444 131 733 36 138 2	13 3 13 1 3 0
Node_5519	Node_5526	0.2706	Node_5573	0.005627	3	0.000300	141 41 191 10 45 0	444 131 733 36 138 2	0 0 1 0 0 0
Node_5518	Node_5519	0.004798	Node_5573	0.089312	5	0.030434	20 7 47 0 0 0	444 131 733 36 138 2	0 1 2 0 0 0
Node_5517	Node_5518	0.4406	Node_5573	0.121238	6	0.045767	6 3 15 0 0 0	444 131 733 36 138 2	0 0 0 0 0 0
Node_5516	Node_5517	0.6976	Node_5573	0.153416	6	0.043608	4 2 11 0 0 0	444 131 733 36 138 2	1 0 0 0 0 0
Node_5515	Node_5516	0.7522	Node_5573	0.153607	6	0.029036	4 1 10 0 0 0	444 131 733 36 138 2	0 0 0 0 0 0
Node_5514	Node_5515	0.7573	Node_5573	0.000000			2 0 3 0 0 0	444 131 733 36 138 2	0 0 3 0 0 0
Node_5513	Node_5518	0.07935	Node_5573	0.088835	5	0.041269	13 4 31 0 0 0	444 131 733 36 138 2	1 0 1 0 0 0
Node_5512	Node_5513	0.7451	Node_5573	0.000000			3 1 3 0 0 0	444 131 733 36 138 2	0 0 0 0 0 0
Node_5510	Node_5513	0.1027	Node_5573	0.096454	5	0.054802	10 3 26 0 0 0	444 131 733 36 138 2	0 0 2 0 0 0
Node_5509	Node_5510	0.963	Node_5573	0.000000			2 0 2 0 0 0	444 131 733 36 138 2	1 1 3 0 0 0
Node_5508	Node_5510	0.2243	Node_5573	0.113449	6	0.055476	7 2 21 0 0 0	444 131 733 36 138 2	0 0 0 0 0 0
Node_5507	Node_5508	0.4413	Node_5573	0.193559	6	0.060325	3 0 11 0 0 0	444 131 733 36 138 2	0 1 1 0 0 0
Node_5506	Node_5508	0.8042	Node_5573	0.168624	6	0.025678	4 1 8 0 0 0	444 131 733 36 138 2	0 0 1 0 0 0
Node_5505	Node_5519	0.002578	Node_5573	0.018777	3	0.002994	98 28 119 8 37 0	444 131 733 36 138 2	23 5 23 2 8 0
Node_5504	Node_5505	0.311	Node_5573	0.017812	5	0.006744	55 17 82 2 25 0	444 131 733 36 138 2	0 0 4 0 0 0
Node_5503	Node_5504	0.3356	Node_5573	0.020674	5	0.009229	42 13 61 2 19 0	444 131 733 36 138 2	4 2 3 0 1 0
Node_5502	Node_5503	0.3063	Node_5573	0.028931	3	0.013064	37 12 46 1 14 0	444 131 733 36 138 2	0 1 0 0 0 0
Node_5501	Node_5502	0.2382	Node_5573	0.047091	3	0.018466	24 7 26 1 8 0	444 131 733 36 138 2	5 2 3 0 2 0
Node_5500	Node_5501	0.4525	Node_5573	0.103026	6	0.023810	10 1 11 0 1 0	444 131 733 36 138 2	5 2 2 0 3 0
Node_5499	Node_5500	0.739	Node_5573	0.099283	6	0.016011	9 1 11 0 1 0	444 131 733 36 138 2	1 0 0 0 0 0
Node_5498	Node_5499	0.852	Node_5573	0.099283	6	0.016011	9 1 11 0 1 0	444 131 733 36 138 2	0 0 0 0 0 0
Node_5496	Node_5498	0.6297	Node_5573	0.128991	6	0.025514	7 1 10 0 0 0	444 131 733 36 138 2	1 0 0 0 0 0
Node_5495	Node_5496	0.7012	Node_5573	0.000000			4 1 4 0 0 0	444 131 733 36 138 2	2 0 2 0 0 0
Node_5494	Node_5505	0.002252	Node_5573	0.069007	3	0.023737	30 10 29 4 8 0	444 131 733 36 138 2	13 1 4 2 4 0
Node_5493	Node_5494	0.08523	Node_5573	0.080859	3	0.036717	24 9 25 4 7 0	444 131 733 36 138 2	1 1 1 0 1 0
Node_5492	Node_5493	0.2054	Node_5573	0.076070	4	0.044943	21 8 25 4 6 0	444 131 733 36 138 2	0 0 0 0 0 0
Node_5491	Node_5492	0.2281	Node_5573	0.117574	3	0.048922	14 6 13 1 5 0	444 131 733 36 138 2	0 0 0 0 0 0
Node_5490	Node_5492	0.1468	Node_5573	0.200521	4	0.107311	6 2 9 2 1 0	444 131 733 36 138 2	1 0 3 1 0 0
Node_5489	Node_5490	0.2263	Node_5573	0.243740	4	0.134150	6 2 7 2 1 0	444 131 733 36 138 2	0 0 0 0 0 0
Node_5488	Node_5489	0.2194	Node_5573	0.308226	4	0.152214	4 1 6 2 1 0	444 131 733 36 138 2	1 1 1 0 0 0
Node_5487	Node_5488	0.01361	Node_5573	0.000000			2 1 1 2 0 0	444 131 733 36 138 2	0 0 0 0 0 0
Node_5485	Node_5488	0.9143	Node_5573	0.000000			2 0 5 0 1 0	444 131 733 36 138 2	0 0 0 0 0 0
Node_5483	Node_5574	0.0003078	Node_6377	0.004073	1	0.000773	458 150 1095 49 111 7	1540 421 3000 151 356 19	2 0 6 1 1 0
Node_5482	Node_5483	0.008801	Node_6377	0.025830	6	0.013437	93 16 152 13 24 4	1540 421 3000 151 356 19	0 0 1 0 1 0
Node_5481	Node_5482	0.5241	Node_6377	0.038898	6	0.013131	23 7 39 1 7 1	1540 421 3000 151 356 19	1 0 3 0 0 0
Node_5480	Node_5481	0.07937	Node_6377	0.113572	6	0.049521	14 5 18 1 4 1	1540 421 3000 151 356 19	2 0 4 0 3 0
Node_5479	Node_5481	0.7686	Node_6377	0.121857	6	0.045922	3 2 11 0 0 0	1540 421 3000 151 356 19	4 0 6 0 0 0
Node_5478	Node_5479	0.4489	Node_6377	0.000000			2 2 4 0 0 0	1540 421 3000 151 356 19	0 0 0 0 0 0
Node_5475	Node_5482	0.003572	Node_6377	0.041118	6	0.026377	69 9 110 12 17 3	1540 421 3000 151 356 19	0 0 0 0 0 0
Node_5474	Node_5475	0.1006	Node_6377	0.082513	4	0.042986	20 5 31 5 3 1	1540 421 3000 151 356 19	1 0 0 0 0 0
Node_5473	Node_5474	0.1974	Node_6377	0.075767	6	0.053037	13 4 20 2 0 0	1540 421 3000 151 356 19	1 0 2 1 0 0
Node_5472	Node_5473	0.504	Node_6377	0.000000			3 1 2 0 0 0	1540 421 3000 151 356 19	1 2 7 0 0 0
Node_5471	Node_5473	0.2776	Node_6377	0.156954	4	0.081775	8 1 10 2 0 0	1540 421 3000 151 356 19	1 0 1 0 0 0
Node_5470	Node_5471	0.09629	Node_6377	0.000000			2 0 4 2 0 0	1540 421 3000 151 356 19	2 0 0 0 0 0
Node_5468	Node_5471	0.9374	Node_6377	0.152846	6	0.040023	4 1 6 0 0 0	1540 421 3000 151 356 19	0 0 0 0 0 0
Node_5466	Node_5468	0.9374	Node_6377	0.152846	6	0.040023	4 1 6 0 0 0	1540 421 3000 151 356 19	0 0 0 0 0 0
Node_5465	Node_5466	0.8244	Node_6377	0.000000			3 1 5 0 0 0	1540 421 3000 151 356 19	1 0 0 0 0 0
Node_5464	Node_5465	1	Node_6377	0.000000			1 0 5 0 0 0	1540 421 3000 151 356 19	1 0 0 0 0 0
Node_5463	Node_5475	0.01079	Node_6377	0.048190	2	0.029866	48 4 79 7 13 2	1540 421 3000 151 356 19	0 0 0 0 1 0
Node_5462	Node_5463	0.4897	Node_6377	0.073650	6	0.048955	13 1 18 2 3 0	1540 421 3000 151 356 19	0 0 0 0 0 0
Node_5461	Node_5462	0.8006	Node_6377	0.058143	6	0.025892	11 1 16 1 2 0	1540 421 3000 151 356 19	0 0 0 0 0 0
Node_5460	Node_5461	0.4842	Node_6377	0.000000			2 0 2 1 0 0	1540 421 3000 151 356 19	6 0 9 0 2 0
Node_5459	Node_5462	0.1535	Node_6377	0.000000			1 0 2 0 1 0	1540 421 3000 151 356 19	1 0 0 1 0 0
Node_5456	Node_5463	0.03164	Node_6377	0.056178	6	0.028876	35 3 61 5 10 2	1540 421 3000 151 356 19	0 0 0 0 0 0
Node_5455	Node_5456	0.1639	Node_6377	0.263941	3	0.098322	8 0 4 0 1 0	1540 421 3000 151 356 19	0 0 0 0 0 0
Node_5454	Node_5455	0.4315	Node_6377	0.000000			4 0 2 0 0 0	1540 421 3000 151 356 19	1 0 1 0 0 0
Node_5453	Node_5456	0.03608	Node_6377	0.060559	6	0.026736	27 3 57 5 8 2	1540 421 3000 151 356 19	0 0 0 0 1 0
Node_5452	Node_5453	0.03873	Node_6377	0.114394	6	0.070778	10 3 32 4 6 1	1540 421 3000 151 356 19	0 0 0 0 0 0
Node_5451	Node_5452	0.2489	Node_6377	0.000000			1 0 5 0 1 0	1540 421 3000 151 356 19	0 0 3 1 0 0
Node_5450	Node_5452	0.08011	Node_6377	0.125219	6	0.065145	9 3 24 3 5 1	1540 421 3000 151 356 19	0 0 0 0 0 0
Node_5447	Node_5450	0.05674	Node_6377	0.148943	6	0.080503	9 3 20 3 5 1	1540 421 3000 151 356 19	0 0 0 0 0 0
Node_5446	Node_5447	0.08388	Node_6377	0.247386	6	0.104374	6 2 10 2 2 1	1540 421 3000 151 356 19	1 0 1 0 0 0
Node_5444	Node_5446	0.05531	Node_6377	0.306502	6	0.118017	5 2 7 1 2 1	1540 421 3000 151 356 19	0 0 0 0 0 0
Node_5443	Node_5444	0.01837	Node_6377	0.489537	6	0.205764	3 2 4 1 1 1	1540 421 3000 151 356 19	0 0 0 0 0 0
Node_5442	Node_5443	0.09541	Node_6377	0.000000			1 1 2 1 1 0	1540 421 3000 151 356 19	0 0 0 0 0 0
Node_5441	Node_5453	0.07723	Node_6377	0.108421	6	0.039982	15 0 22 1 2 1	1540 421 3000 151 356 19	2 0 3 0 0 0
Node_5440	Node_5441	0.3865	Node_6377	0.130580	6	0.078965	10 0 11 1 0 0	1540 421 3000 151 356 19	0 0 0 0 1 0
Node_5439	Node_5440	0.2849	Node_6377	0.145355	6	0.090584	10 0 10 1 0 0	1540 421 3000 151 356 19	0 0 1 0 0 0
Node_5438	Node_5439	0.3185	Node_6377	0.147204	6	0.076396	9 0 8 0 0 0	1540 421 3000 151 356 19	0 0 0 0 0 0
Node_5431	Node_5441	0.1709	Node_6377	0.220986	6	0.020589	4 0 11 0 1 1	1540 421 3000 151 356 19	1 0 0 0 0 0
Node_5430	Node_5431	0.09933	Node_6377	0.000000			2 0 6 0 0 1	1540 421 3000 151 356 19	0 0 0 0 0 0
Node_5429	Node_5430	0.09933	Node_6377	0.000000			2 0 6 0 0 1	1540 421 3000 151 356 19	0 0 0 0 0 0
Node_5428	Node_5429	0.0999	Node_6377	0.000000			2 0 5 0 0 1	1540 421 3000 151 356 19	0 0 0 0 0 0
Node_5425	Node_5431	0.7885	Node_6377	0.000000			2 0 5 0 1 0	1540 421 3000 151 356 19	0 0 0 0 0 0
Node_5419	Node_5483	2.423e-07	Node_6377	0.008373	1	0.002597	365 134 939 36 86 3	1540 421 3000 151 356 19	0 0 3 0 0 0
Node_5418	Node_5419	3.134e-09	Node_5419	0.233257	4	0.122849	19 12 36 11 14 0	365 134 939 36 86 3	8 2 15 1 5 0
Node_5417	Node_5418	0.2251	Node_5418	0.023668	2	0.010773	8 8 16 3 8 0	19 12 36 11 14 0	4 0 11 1 2 0
Node_5416	Node_5417	0.06377	Node_5418	0.121600	2	0.058931	1 4 4 2 3 0	19 12 36 11 14 0	0 2 3 0 0 0
Node_5415	Node_5417	0.4214	Node_5418	0.031196	5	0.009939	5 2 8 1 5 0	19 12 36 11 14 0	2 0 1 0 0 0
Node_5414	Node_5415	0.9015	Node_5418	0.000000			0 1 2 1 2 0	19 12 36 11 14 0	2 1 1 0 0 0
Node_5413	Node_5418	0.2251	Node_5418	0.190211	4	0.050844	2 4 6 7 1 0	19 12 36 11 14 0	5 0 3 0 3 0
Node_5412	Node_5413	2.341e-05	Node_5418	0.515154	4	0.082685	0 2 2 7 0 0	19 12 36 11 14 0	0 1 1 0 0 0
Node_5411	Node_5412	1.065e-05	Node_5418	0.515154	4	0.082685	0 2 2 7 0 0	19 12 36 11 14 0	0 0 0 0 0 0
Node_5409	Node_5419	3.134e-09	Node_5419	0.002457	5	0.001389	325 115 872 23 62 3	365 134 939 36 86 3	13 5 16 1 5 0
Node_5408	Node_5409	0.2895	Node_5409	0.146222	6	0.093705	4 5 16 0 2 0	325 115 872 23 62 3	0 0 0 0 0 0
Node_5407	Node_5408	0.3505	Node_5409	0.162679	6	0.098685	4 4 13 0 2 0	325 115 872 23 62 3	0 0 0 0 0 0
Node_5403	Node_5407	0.214	Node_5409	0.218019	3	0.136408	4 4 10 0 2 0	325 115 872 23 62 3	0 0 0 0 0 0
Node_5402	Node_5403	0.269	Node_5409	0.218943	3	0.132044	4 4 9 0 1 0	325 115 872 23 62 3	0 0 0 0 0 0
Node_5399	Node_5402	0.3201	Node_5409	0.383576	3	0.234761	2 3 5 0 1 0	325 115 872 23 62 3	0 0 3 0 0 0
Node_5398	Node_5399	0.2383	Node_5409	0.000000			0 0 4 0 0 0	325 115 872 23 62 3	0 1 1 0 1 0
Node_5397	Node_5409	0.2895	Node_5409	0.000173	6	0.000052	321 110 855 23 60 3	325 115 872 23 62 3	0 0 1 0 0 0
Node_5396	Node_5397	1.864e-13	Node_5409	0.235734	3	0.092103	31 33 48 6 12 1	325 115 872 23 62 3	1 0 0 0 0 0
Node_5395	Node_5396	0.4437	Node_5396	0.051807	6	0.022276	13 14 13 2 5 1	31 33 48 6 12 1	0 0 0 0 0 0
Node_5394	Node_5395	0.4	Node_5396	0.057566	6	0.024462	12 14 12 2 4 1	31 33 48 6 12 1	0 0 0 0 0 0
Node_5393	Node_5394	0.3023	Node_5396	0.103842	6	0.048835	8 12 9 2 1 1	31 33 48 6 12 1	2 0 1 0 1 0
Node_5392	Node_5393	0.186	Node_5396	0.076633	2	0.028094	6 12 8 0 1 0	31 33 48 6 12 1	0 0 0 0 0 0
Node_5389	Node_5392	0.3074	Node_5396	0.065811	2	0.028972	6 11 8 0 1 0	31 33 48 6 12 1	0 0 0 0 0 0
Node_5380	Node_5389	0.2105	Node_5396	0.101807	3	0.047679	6 10 5 0 1 0	31 33 48 6 12 1	0 0 0 0 0 0
Node_5378	Node_5380	0.3235	Node_5396	0.104554	3	0.039072	6 8 4 0 1 0	31 33 48 6 12 1	0 0 0 0 0 0
Node_5377	Node_5378	0.1818	Node_5396	0.128052	3	0.038491	6 7 3 0 1 0	31 33 48 6 12 1	0 1 0 0 0 0
Node_5376	Node_5377	0.1329	Node_5396	0.172968	3	0.040240	6 7 2 0 1 0	31 33 48 6 12 1	0 0 0 0 0 0
Node_5375	Node_5376	0.1329	Node_5396	0.172968	3	0.040240	6 7 2 0 1 0	31 33 48 6 12 1	0 0 0 0 0 0
Node_5371	Node_5396	0.4437	Node_5396	0.007946	3	0.004081	17 19 35 4 7 0	31 33 48 6 12 1	1 0 0 0 0 0
Node_5370	Node_5371	0.8633	Node_5396	0.006197	4	0.003320	16 18 29 4 7 0	31 33 48 6 12 1	0 0 0 0 0 0
Node_5368	Node_5370	0.9072	Node_5396	0.006116	4	0.002974	16 18 28 4 7 0	31 33 48 6 12 1	0 0 0 0 0 0
Node_5366	Node_5368	0.8988	Node_5396	0.008603	4	0.004212	15 17 26 4 7 0	31 33 48 6 12 1	0 0 0 0 0 0
Node_5364	Node_5366	0.8918	Node_5396	0.010020	4	0.004877	15 16 25 4 7 0	31 33 48 6 12 1	0 0 0 0 0 0
Node_5363	Node_5364	0.4353	Node_5396	0.000000			1 3 2 0 1 0	31 33 48 6 12 1	0 0 0 0 1 0
Node_5360	Node_5364	0.8048	Node_5396	0.014666	4	0.005390	14 13 23 4 5 0	31 33 48 6 12 1	0 0 0 0 0 0
Node_5359	Node_5360	0.4757	Node_5396	0.042552	4	0.025712	10 7 17 3 2 0	31 33 48 6 12 1	0 0 0 0 0 0
Node_5355	Node_5359	0.4442	Node_5396	0.051582	4	0.029995	10 6 15 3 2 0	31 33 48 6 12 1	0 0 0 0 0 0
Node_5354	Node_5355	0.6274	Node_5396	0.080149	6	0.036142	5 2 8 0 1 0	31 33 48 6 12 1	0 0 0 0 0 0
Node_5353	Node_5354	0.817	Node_5396	0.118189	2	0.049880	4 1 7 0 1 0	31 33 48 6 12 1	0 1 0 0 0 0
Node_5352	Node_5353	0.7653	Node_5396	0.000000			1 0 2 0 0 0	31 33 48 6 12 1	0 1 2 0 0 0
Node_5351	Node_5353	0.4034	Node_5396	0.000000			3 0 3 0 1 0	31 33 48 6 12 1	0 0 0 0 0 0
Node_5350	Node_5351	0.5149	Node_5396	0.000000			0 0 1 0 0 0	31 33 48 6 12 1	2 0 2 0 1 0
Node_5349	Node_5355	0.3379	Node_5396	0.123710	4	0.038987	5 4 7 3 1 0	31 33 48 6 12 1	0 0 0 0 0 0
Node_5347	Node_5349	0.2441	Node_5396	0.161071	4	0.048128	3 4 6 3 1 0	31 33 48 6 12 1	0 0 0 0 0 0
Node_5346	Node_5347	0.1991	Node_5396	0.178971	4	0.054126	3 3 6 3 1 0	31 33 48 6 12 1	0 0 0 0 0 0
Node_5343	Node_5360	0.7878	Node_5396	0.076884	6	0.045032	4 6 6 1 3 0	31 33 48 6 12 1	0 0 0 0 0 0
Node_5333	Node_5343	0.3485	Node_5396	0.166362	3	0.092606	3 5 3 1 3 0	31 33 48 6 12 1	0 0 0 0 0 0
Node_5328	Node_5333	0.7148	Node_5396	0.000000			3 3 1 0 1 0	31 33 48 6 12 1	0 1 2 0 1 0
Node_5315	Node_5397	3.4e-13	Node_5409	0.003426	2	0.000714	289 77 805 17 48 2	325 115 872 23 62 3	0 0 2 0 0 0
Node_5310	Node_5311	0.04524	Node_5315	0.036503	4	0.024308	28 15 106 5 9 0	289 77 805 17 48 2	0 0 0 0 0 0
Node_5309	Node_5310	0.02515	Node_5315	0.151503	5	0.106332	6 5 31 2 5 0	289 77 805 17 48 2	0 0 1 0 0 0
Node_5308	Node_5309	0.1431	Node_5315	0.272059	5	0.147992	2 1 12 0 3 0	289 77 805 17 48 2	0 0 1 0 0 0
Node_5307	Node_5308	0.1327	Node_5315	0.000000			1 0 5 0 1 0	289 77 805 17 48 2	0 0 0 0 1 0
Node_5306	Node_5308	0.451	Node_5315	0.000000			1 1 6 0 1 0	289 77 805 17 48 2	0 0 1 0 0 0
Node_5304	Node_5306	0.4244	Node_5315	0.000000			1 1 6 0 1 0	289 77 805 17 48 2	0 0 0 0 0 0
Node_5303	Node_5304	0.2827	Node_5315	0.000000			0 0 6 0 1 0	289 77 805 17 48 2	0 0 0 0 0 0
Node_5302	Node_5309	0.05086	Node_5315	0.235048	4	0.147369	4 4 17 2 2 0	289 77 805 17 48 2	0 0 1 0 0 0
Node_5301	Node_5302	0.3107	Node_5315	0.362131	6	0.206203	2 1 7 1 0 0	289 77 805 17 48 2	0 0 0 0 0 0
Node_5300	Node_5301	0.2248	Node_5315	0.000000			1 0 6 1 0 0	289 77 805 17 48 2	0 0 0 0 0 0
Node_5299	Node_5300	0.2248	Node_5315	0.000000			1 0 5 1 0 0	289 77 805 17 48 2	0 0 1 0 0 0
Node_5298	Node_5299	0.1999	Node_5315	0.000000			1 0 3 1 0 0	289 77 805 17 48 2	0 0 1 0 0 0
Node_5296	Node_5302	0.04398	Node_5315	0.357909	6	0.261727	2 3 10 1 2 0	289 77 805 17 48 2	0 0 0 0 0 0
Node_5294	Node_5296	0.04509	Node_5315	0.437816	3	0.308355	2 3 7 1 1 0	289 77 805 17 48 2	0 0 0 0 0 0
Node_5293	Node_5294	0.2844	Node_5315	0.000000			0 0 3 0 1 0	289 77 805 17 48 2	0 0 2 0 0 0
Node_5291	Node_5294	0.004982	Node_5315	0.000000			1 3 2 1 0 0	289 77 805 17 48 2	1 0 0 0 0 0
Node_5286	Node_5310	0.4897	Node_5315	0.027779	4	0.017368	22 10 74 3 4 0	289 77 805 17 48 2	0 0 0 0 0 0
Node_5285	Node_5286	0.7563	Node_5315	0.041342	6	0.017383	10 5 37 0 2 0	289 77 805 17 48 2	0 0 0 0 0 0
Node_5284	Node_5285	0.8372	Node_5315	0.000000			1 0 4 0 0 0	289 77 805 17 48 2	1 0 0 0 0 0
Node_5280	Node_5285	0.5865	Node_5315	0.058720	6	0.030310	8 5 33 0 2 0	289 77 805 17 48 2	0 0 0 0 0 0
Node_5279	Node_5280	0.647	Node_5315	0.171449	6	0.047023	2 0 12 0 0 0	289 77 805 17 48 2	0 1 2 0 0 0
Node_5278	Node_5279	0.8846	Node_5315	0.000000			0 0 5 0 0 0	289 77 805 17 48 2	1 0 2 0 0 0
Node_5273	Node_5280	0.4292	Node_5315	0.115059	6	0.059569	6 4 18 0 1 0	289 77 805 17 48 2	0 0 1 0 1 0
Node_5272	Node_5273	0.4074	Node_5315	0.173670	6	0.092446	5 3 12 0 1 0	289 77 805 17 48 2	1 1 3 0 0 0
Node_5268	Node_5272	0.3318	Node_5315	0.225704	6	0.129522	4 3 10 0 1 0	289 77 805 17 48 2	0 0 0 0 0 0
Node_5266	Node_5268	0.2306	Node_5315	0.322111	6	0.188450	3 3 7 0 0 0	289 77 805 17 48 2	0 0 0 0 0 0
Node_5263	Node_5266	0.1216	Node_5315	0.420825	3	0.238420	3 3 5 0 0 0	289 77 805 17 48 2	0 0 0 0 0 0
Node_5262	Node_5263	0.4678	Node_5315	0.000000			2 1 3 0 0 0	289 77 805 17 48 2	0 0 0 0 0 0
Node_5261	Node_5286	0.2319	Node_5315	0.078345	4	0.032670	12 5 37 3 2 0	289 77 805 17 48 2	0 0 0 0 0 0
Node_5260	Node_5261	0.2094	Node_5315	0.272371	6	0.170186	3 2 10 1 1 0	289 77 805 17 48 2	0 0 0 0 0 0
Node_5259	Node_5260	0.5988	Node_5315	0.000000			2 0 5 0 1 0	289 77 805 17 48 2	0 0 2 0 0 0
Node_5257	Node_5261	0.4301	Node_5315	0.088314	4	0.041141	9 3 27 2 1 0	289 77 805 17 48 2	0 0 0 0 0 0
Node_5256	Node_5257	0.8826	Node_5315	0.061956	6	0.024094	9 2 26 1 1 0	289 77 805 17 48 2	0 0 0 0 0 0
Node_5255	Node_5256	0.7533	Node_5315	0.086322	6	0.039170	8 2 21 1 1 0	289 77 805 17 48 2	1 0 0 0 0 0
Node_5254	Node_5255	0.4404	Node_5315	0.172506	6	0.086740	6 0 13 1 0 0	289 77 805 17 48 2	0 0 3 0 0 0
Node_5253	Node_5254	0.3453	Node_5315	0.187636	6	0.096904	6 0 12 1 0 0	289 77 805 17 48 2	0 0 0 0 0 0
Node_5251	Node_5253	0.2751	Node_5315	0.226875	6	0.124690	6 0 10 1 0 0	289 77 805 17 48 2	0 0 0 0 0 0
Node_5247	Node_5251	0.1106	Node_5315	0.418303	3	0.211004	6 0 5 1 0 0	289 77 805 17 48 2	0 0 1 0 0 0
Node_5245	Node_5247	0.02507	Node_5315	0.000000			4 0 2 1 0 0	289 77 805 17 48 2	1 0 0 0 0 0
Node_5244	Node_5245	0.2186	Node_5315	0.000000			4 0 2 0 0 0	289 77 805 17 48 2	0 0 0 0 0 0
Node_5227	Node_5311	0.06039	Node_5315	0.000780	6	0.000430	260 62 695 12 39 2	289 77 805 17 48 2	0 0 0 0 0 0
Node_5224	Node_5227	0.07823	Node_5315	0.000756	6	0.000403	259 62 693 12 39 2	289 77 805 17 48 2	0 0 0 0 0 0
Node_5223	Node_5224	0.4879	Node_5315	0.069777	6	0.037669	6 4 32 0 2 0	289 77 805 17 48 2	0 0 0 0 0 0
Node_5222	Node_5223	0.5025	Node_5315	0.000000			1 0 8 0 1 0	289 77 805 17 48 2	0 0 0 0 0 0
Node_5218	Node_5223	0.5061	Node_5315	0.092336	6	0.046964	5 4 24 0 1 0	289 77 805 17 48 2	0 0 0 0 0 0
Node_5217	Node_5218	0.3958	Node_5315	0.000000			0 1 6 0 0 0	289 77 805 17 48 2	0 0 0 0 0 0
Node_5214	Node_5218	0.7416	Node_5315	0.105285	6	0.044720	5 3 18 0 1 0	289 77 805 17 48 2	0 0 0 0 0 0
Node_5210	Node_5214	0.4579	Node_5315	0.187847	6	0.102081	3 3 13 0 1 0	289 77 805 17 48 2	0 0 2 0 0 0
Node_5205	Node_5210	0.4955	Node_5315	0.241306	6	0.125110	2 2 10 0 1 0	289 77 805 17 48 2	0 0 1 0 0 0
Node_5202	Node_5205	0.6407	Node_5315	0.000000			1 1 8 0 0 0	289 77 805 17 48 2	0 0 0 0 0 0
Node_5201	Node_5202	0.6407	Node_5315	0.000000			1 1 8 0 0 0	289 77 805 17 48 2	0 0 0 0 0 0
Node_5200	Node_5201	0.6437	Node_5315	0.000000			1 1 6 0 0 0	289 77 805 17 48 2	0 0 0 0 0 0
Node_5198	Node_5200	0.6437	Node_5315	0.000000			1 1 6 0 0 0	289 77 805 17 48 2	0 0 0 0 0 0
Node_5197	Node_5198	0.664	Node_5315	0.000000			1 1 5 0 0 0	289 77 805 17 48 2	0 0 0 0 0 0
Node_5195	Node_5224	0.04093	Node_5315	0.001132	1	0.000619	253 58 660 12 37 2	289 77 805 17 48 2	0 0 1 0 0 0
Node_5194	Node_5195	6.993e-05	Node_5315	0.004876	2	0.002809	219 40 566 9 25 2	289 77 805 17 48 2	0 0 0 0 0 0
Node_5193	Node_5194	0.8228	Node_5315	0.000000			1 0 8 0 0 0	289 77 805 17 48 2	0 0 0 0 0 0
Node_5192	Node_5193	1	Node_5315	0.000000			1 0 2 0 0 0	289 77 805 17 48 2	0 0 3 0 0 0
Node_5190	Node_5194	0.0001193	Node_5315	0.004790	2	0.002864	218 40 558 9 25 2	289 77 805 17 48 2	0 0 0 0 0 0
Node_5189	Node_5190	0.8338	Node_5315	0.119524	6	0.023342	4 0 14 0 0 0	289 77 805 17 48 2	0 0 1 0 0 0
Node_5188	Node_5189	0.8915	Node_5315	0.193813	6	0.049728	2 0 10 0 0 0	289 77 805 17 48 2	0 0 0 0 0 0
Node_5187	Node_5188	0.8668	Node_5315	0.000000			1 0 5 0 0 0	289 77 805 17 48 2	0 0 1 0 0 0
Node_5183	Node_5190	0.0005037	Node_5315	0.004471	2	0.002834	214 40 543 9 25 2	289 77 805 17 48 2	0 0 0 0 0 0
Node_5181	Node_5183	0.0005078	Node_5315	0.004480	2	0.002858	214 40 542 9 25 2	289 77 805 17 48 2	0 0 0 0 0 0
Node_5175	Node_5181	0.0005133	Node_5315	0.004437	1	0.002854	213 40 536 9 25 2	289 77 805 17 48 2	1 0 4 0 0 0
Node_5174	Node_5175	0.3097	Node_5315	0.000000			5 1 4 0 0 0	289 77 805 17 48 2	2 0 3 0 0 0
Node_5173	Node_5174	0.1478	Node_5315	0.000000			4 1 2 0 0 0	289 77 805 17 48 2	0 0 0 0 0 0
Node_5171	Node_5175	0.002852	Node_5315	0.004645	2	0.002770	206 38 528 9 24 2	289 77 805 17 48 2	0 1 1 0 1 0
Node_5170	Node_5171	0.0004058	Node_5315	0.005284	2	0.002850	205 36 521 9 24 2	289 77 805 17 48 2	0 0 1 0 0 0
Node_5169	Node_5170	0.0002306	Node_5315	0.005793	2	0.002639	202 34 519 9 24 2	289 77 805 17 48 2	0 0 1 0 0 0
Node_5168	Node_5169	0.0003451	Node_5315	0.005665	2	0.002692	199 34 514 8 24 2	289 77 805 17 48 2	0 0 0 0 0 0
Node_5167	Node_5168	0.5106	Node_5315	0.102179	6	0.038795	4 0 21 0 1 0	289 77 805 17 48 2	0 0 1 0 0 0
Node_5166	Node_5167	0.7938	Node_5315	0.153244	6	0.051060	4 0 12 0 1 0	289 77 805 17 48 2	0 0 0 0 0 0
Node_5165	Node_5166	0.6706	Node_5315	0.205831	6	0.081405	4 0 9 0 1 0	289 77 805 17 48 2	0 0 0 0 0 0
Node_5164	Node_5165	0.3937	Node_5315	0.000000			2 0 2 0 0 0	289 77 805 17 48 2	1 0 2 0 1 0
Node_5163	Node_5167	0.3819	Node_5315	0.000000			0 0 9 0 0 0	289 77 805 17 48 2	0 0 0 0 0 0
Node_5154	Node_5168	0.0008937	Node_5315	0.005612	2	0.003207	195 34 490 8 23 2	289 77 805 17 48 2	0 0 2 0 0 0
Node_5153	Node_5154	0.4182	Node_5315	0.026760	1	0.014029	29 3 58 0 3 0	289 77 805 17 48 2	0 0 0 0 0 0
Node_5152	Node_5153	0.9107	Node_5315	0.158864	6	0.034438	3 0 11 0 0 0	289 77 805 17 48 2	1 0 2 0 0 0
Node_5151	Node_5152	1	Node_5315	0.000000			0 0 0 0 0 0	289 77 805 17 48 2	3 0 8 0 0 0
Node_5149	Node_5153	0.414	Node_5315	0.039140	1	0.019260	25 3 44 0 3 0	289 77 805 17 48 2	0 0 1 0 0 0
Node_5148	Node_5149	0.7153	Node_5315	0.234068	6	0.078140	4 0 7 0 0 0	289 77 805 17 48 2	1 0 1 0 0 0
Node_5147	Node_5148	0.4622	Node_5315	0.000000			4 0 1 0 0 0	289 77 805 17 48 2	0 0 3 0 0 0
Node_5146	Node_5149	0.524	Node_5315	0.047610	3	0.020645	20 3 35 0 3 0	289 77 805 17 48 2	0 0 1 0 0 0
Node_5145	Node_5146	0.4833	Node_5315	0.259370	3	0.129909	5 1 7 0 1 0	289 77 805 17 48 2	0 0 0 0 0 0
Node_5144	Node_5146	0.7029	Node_5315	0.051641	6	0.022369	15 2 28 0 2 0	289 77 805 17 48 2	0 0 0 0 0 0
Node_5143	Node_5144	0.8579	Node_5315	0.068432	6	0.023060	11 1 21 0 1 0	289 77 805 17 48 2	0 0 2 0 0 0
Node_5142	Node_5143	0.4384	Node_5315	0.000000			4 0 5 0 1 0	289 77 805 17 48 2	0 0 1 0 0 0
Node_5140	Node_5143	0.8856	Node_5315	0.095791	6	0.022566	7 1 15 0 0 0	289 77 805 17 48 2	0 0 0 0 0 0
Node_5139	Node_5140	0.8376	Node_5315	0.215053	6	0.070969	2 1 9 0 0 0	289 77 805 17 48 2	0 0 2 0 0 0
Node_5138	Node_5139	0.6407	Node_5315	0.000000			1 1 8 0 0 0	289 77 805 17 48 2	0 0 0 0 0 0
Node_5137	Node_5138	0.6911	Node_5315	0.000000			1 1 7 0 0 0	289 77 805 17 48 2	0 0 0 0 0 0
Node_5136	Node_5140	0.308	Node_5315	0.000000			4 0 4 0 0 0	289 77 805 17 48 2	1 0 0 0 0 0
Node_5131	Node_5154	0.033	Node_5315	0.004685	6	0.002873	164 31 424 8 20 2	289 77 805 17 48 2	2 0 8 0 0 0
Node_5130	Node_5131	0.8167	Node_5315	0.014980	6	0.005281	19 6 66 0 4 0	289 77 805 17 48 2	0 0 1 0 0 0
Node_5129	Node_5130	0.1526	Node_5315	0.251533	6	0.149348	2 3 11 0 1 0	289 77 805 17 48 2	0 0 2 0 1 0
Node_5128	Node_5129	0.4256	Node_5315	0.268115	6	0.124030	2 1 8 0 1 0	289 77 805 17 48 2	0 1 1 0 0 0
Node_5126	Node_5128	0.5514	Node_5315	0.301072	6	0.145145	2 1 7 0 1 0	289 77 805 17 48 2	0 0 0 0 0 0
Node_5125	Node_5126	0.7103	Node_5315	0.000000			2 0 5 0 0 0	289 77 805 17 48 2	0 1 0 0 0 0
Node_5123	Node_5130	0.8849	Node_5315	0.016333	6	0.001255	17 3 51 0 2 0	289 77 805 17 48 2	0 0 2 0 0 0
Node_5122	Node_5123	0.9569	Node_5315	0.158864	6	0.034438	3 0 11 0 0 0	289 77 805 17 48 2	0 0 0 0 0 0
Node_5120	Node_5122	0.3819	Node_5315	0.000000			0 0 7 0 0 0	289 77 805 17 48 2	0 0 2 0 0 0
Node_5115	Node_5123	1	Node_5315	0.022910	6	0.001364	13 3 40 0 2 0	289 77 805 17 48 2	1 0 0 0 0 0
Node_5114	Node_5115	0.6413	Node_5315	0.125278	6	0.061894	7 2 15 0 2 0	289 77 805 17 48 2	0 0 0 0 0 0
[truncated: 540 more rows]
