# Supplementary material for: Episodic evolution of coadapted sets of amino acid sites in mitochondrial proteins
Source: PLoS Genet. 2021 Jan 25;17(1):e1008711. doi: 10.1371/journal.pgen.1008711 (PMC7861529; doi:10.1371/journal.pgen.1008711)
Supplement: S1 Data — (ZIP) [file pgen.1008711.s025.zip › data/results/site_groups_tests/cox3.G10.no_gaps.pos_cor2pcor.l90.n0.up0368.lp0500.louvain_modularity.groups_test.out]

Branch test: crosstab
Total number of tests: 4349
Number of sign. tests: 49
NodeID	PNodeID	p-value	RefNodeID	KLD	MaxSkewedGroupID	KLD_MSG_Model	GroupCounts:1 2 3 4 5	RefGropsFreqs:1 2 3 4 5	BranchGropsFreqs:1 2 3 4 5
Node_8699							15752 5749 932 612 7440
Node_8698	Node_8699	2.2e-16	Node_8699	0.004822	2	0.000509	13830 3947 713 495 6783	15752 5749 932 612 7440	0 0 0 0 0
Node_8697	Node_8698	0.0007844	Node_8698	0.000004	2	0.000001	13710 3885 699 490 6729	13830 3947 713 495 6783	14 8 1 1 2
Node_8696	Node_8697	2.2e-16	Node_8698	0.023644	5	0.001539	7434 2004 290 208 2101	13830 3947 713 495 6783	7 2 0 0 1
Node_8695	Node_8696	6.82e-06	Node_8696	0.000209	1	0.000013	6458 1655 241 175 1764	7434 2004 290 208 2101	6 5 0 1 1
Node_8694	Node_8695	0.418	Node_8695	0.000003	3	0.000002	6427 1642 241 175 1750	6458 1655 241 175 1764	0 1 0 0 1
Node_8693	Node_8694	0.02149	Node_8695	0.000011	5	0.000005	6351 1615 237 173 1716	6458 1655 241 175 1764	5 2 0 0 0
Node_8692	Node_8693	0.0005588	Node_8695	0.000061	2	0.000012	6119 1522 225 167 1651	6458 1655 241 175 1764	2 0 0 0 0
Node_8691	Node_8692	0.0009383	Node_8695	0.000078	2	0.000013	6003 1489 221 167 1628	6458 1655 241 175 1764	5 1 0 0 0
Node_8690	Node_8691	0.0002125	Node_8695	0.000387	1	0.000132	4812 1167 168 139 1249	6458 1655 241 175 1764	0 0 0 0 0
Node_8689	Node_8690	8.184e-08	Node_8695	0.000854	1	0.000327	4541 1055 150 133 1179	6458 1655 241 175 1764	4 0 0 0 1
Node_8688	Node_8689	0.5991	Node_8689	0.000011	3	0.000005	4429 1037 149 130 1150	4541 1055 150 133 1179	10 0 0 0 1
Node_8687	Node_8688	0.009305	Node_8689	0.000055	1	0.000019	4322 1028 148 129 1130	4541 1055 150 133 1179	8 0 0 0 0
Node_8686	Node_8687	0.002574	Node_8689	0.000070	2	0.000025	4279 1023 147 125 1119	4541 1055 150 133 1179	7 0 0 0 1
Node_8685	Node_8686	5.317e-05	Node_8689	0.000142	2	0.000029	4170 1012 143 125 1086	4541 1055 150 133 1179	4 0 0 0 0
Node_8684	Node_8685	5.408e-06	Node_8689	0.000179	2	0.000038	4146 1011 143 125 1078	4541 1055 150 133 1179	5 0 0 0 0
Node_8683	Node_8684	1.113e-05	Node_8684	0.000541	2	0.000102	3247 856 111 87 847	4146 1011 143 125 1078	3 0 0 0 2
Node_8682	Node_8683	0.09939	Node_8683	0.000392	5	0.000189	2187 592 83 58 544	3247 856 111 87 847	0 0 0 0 0
Node_8681	Node_8682	7.664e-05	Node_8683	0.001782	3	0.001018	1825 528 80 55 455	3247 856 111 87 847	1 0 0 0 0
Node_8680	Node_8681	2.183e-08	Node_8683	0.003567	2	0.001738	1662 514 78 50 413	3247 856 111 87 847	3 0 0 0 0
Node_8679	Node_8680	2.2e-16	Node_8680	0.007553	2	0.003581	1025 404 71 41 255	1662 514 78 50 413	13 0 0 0 2
Node_8678	Node_8679	2.2e-16	Node_8679	0.007640	2	0.001862	750 389 67 36 193	1025 404 71 41 255	8 0 0 0 1
Node_8677	Node_8678	0.009974	Node_8678	0.000176	2	0.000117	723 385 67 36 183	750 389 67 36 193	4 2 0 0 2
Node_8676	Node_8677	0.01257	Node_8678	0.000483	2	0.000296	682 371 64 36 172	750 389 67 36 193	17 4 1 0 2
Node_8675	Node_8676	0.0002465	Node_8678	0.001310	3	0.000923	628 347 64 35 155	750 389 67 36 193	14 8 0 1 6
Node_8674	Node_8675	0.01189	Node_8678	0.001269	4	0.000732	586 323 58 34 146	750 389 67 36 193	6 0 1 0 0
Node_8673	Node_8674	0.02374	Node_8678	0.002267	3	0.001411	489 273 53 29 121	750 389 67 36 193	9 3 1 0 3
Node_8672	Node_8673	0.1075	Node_8678	0.004181	5	0.002433	279 160 25 18 62	750 389 67 36 193	2 1 0 1 1
Node_8671	Node_8672	0.3372	Node_8678	0.003861	4	0.001378	220 122 21 15 51	750 389 67 36 193	5 2 0 1 2
Node_8670	Node_8671	0.7525	Node_8678	0.003006	4	0.000961	169 94 16 11 41	750 389 67 36 193	9 6 1 0 2
Node_8669	Node_8670	0.4883	Node_8678	0.008694	4	0.002758	108 47 9 8 28	750 389 67 36 193	14 15 1 2 4
Node_8668	Node_8669	0.6591	Node_8678	0.021186	4	0.008794	41 15 3 3 8	750 389 67 36 193	15 8 2 1 4
Node_8667	Node_8668	0.8275	Node_8678	0.018576	4	0.002585	25 13 2 2 5	750 389 67 36 193	5 1 0 0 0
Node_8666	Node_8669	0.6852	Node_8678	0.024092	4	0.009911	46 19 2 4 14	750 389 67 36 193	6 5 2 0 2
Node_8665	Node_8666	0.08766	Node_8678	0.121053	5	0.057853	11 3 0 1 6	750 389 67 36 193	16 7 0 1 6
Node_8664	Node_8670	0.3829	Node_8678	0.014515	2	0.003940	40 28 4 1 8	750 389 67 36 193	7 4 2 0 1
Node_8663	Node_8672	0.3803	Node_8678	0.020941	5	0.003424	48 29 4 1 6	750 389 67 36 193	6 7 0 1 3
Node_8662	Node_8673	0.2092	Node_8678	0.005414	3	0.000560	208 112 28 10 58	750 389 67 36 193	0 0 0 0 0
Node_8661	Node_8662	0.09377	Node_8678	0.013480	1	0.005017	134 88 21 8 39	750 389 67 36 193	4 0 0 0 0
Node_8660	Node_8661	0.01064	Node_8678	0.046866	1	0.016638	55 42 13 5 20	750 389 67 36 193	2 3 0 0 0
Node_8659	Node_8661	0.9665	Node_8678	0.002269	3	0.000329	75 40 8 3 18	750 389 67 36 193	2 3 0 0 1
Node_8658	Node_8662	0.3197	Node_8678	0.013130	5	0.003857	34 17 3 0 12	750 389 67 36 193	36 7 4 2 7
Node_8657	Node_8674	0.6559	Node_8678	0.005614	3	0.002515	84 42 4 5 21	750 389 67 36 193	4 5 0 0 1
Node_8656	Node_8657	0.4565	Node_8678	0.011369	3	0.007389	51 31 2 3 11	750 389 67 36 193	14 6 0 1 6
Node_8655	Node_8676	0.1662	Node_8678	0.036005	5	0.005825	19 8 0 0 8	750 389 67 36 193	21 8 0 0 3
Node_8654	Node_8655	0.4737	Node_8678	0.025791	5	0.003178	15 7 0 0 6	750 389 67 36 193	1 0 0 0 1
Node_8653	Node_8679	2.2e-16	Node_8679	0.145086	2	0.020360	257 15 4 5 60	1025 404 71 41 255	10 0 0 0 1
Node_8652	Node_8653	0.2316	Node_8653	0.001226	3	0.000662	240 12 4 5 56	257 15 4 5 60	4 0 0 0 1
Node_8651	Node_8652	0.6125	Node_8653	0.001568	3	0.000837	230 12 4 5 55	257 15 4 5 60	3 0 0 0 0
Node_8650	Node_8651	0.7689	Node_8653	0.005424	1	0.002872	163 12 3 4 40	257 15 4 5 60	2 0 0 0 0
Node_8649	Node_8650	0.9497	Node_8653	0.006183	4	0.002478	111 6 2 3 26	257 15 4 5 60	0 0 0 0 0
Node_8648	Node_8649	0.7275	Node_8653	0.011024	4	0.002142	88 5 1 3 18	257 15 4 5 60	1 0 0 0 0
Node_8647	Node_8648	0.1419	Node_8653	0.047332	4	0.026994	46 0 1 2 13	257 15 4 5 60	1 0 0 0 0
Node_8646	Node_8647	0.3637	Node_8653	0.048737	3	0.025401	33 0 1 1 8	257 15 4 5 60	1 0 0 0 1
Node_8645	Node_8646	0.8061	Node_8653	0.020729	3	0.010366	24 0 0 0 4	257 15 4 5 60	0 0 0 0 0
Node_8644	Node_8648	0.1356	Node_8653	0.088826	2	0.039166	27 4 0 1 4	257 15 4 5 60	14 1 0 0 1
Node_8643	Node_8644	0.7549	Node_8653	0.091520	3	0.047958	12 0 0 0 1	257 15 4 5 60	7 1 0 0 1
Node_8642	Node_8649	0.4494	Node_8653	0.140491	1	0.047642	14 1 1 0 6	257 15 4 5 60	8 0 0 0 2
Node_8641	Node_8642	0.267	Node_8653	0.299528	1	0.116118	7 0 1 0 4	257 15 4 5 60	4 0 0 0 0
Node_8640	Node_8650	0.3896	Node_8653	0.044053	2	0.017497	46 6 1 1 12	257 15 4 5 60	6 0 0 0 2
Node_8639	Node_8640	0.1876	Node_8653	0.270879	1	0.040630	9 3 0 0 6	257 15 4 5 60	7 0 0 0 1
Node_8638	Node_8639	0.01243	Node_8653	0.000000			0 1 0 0 0	257 15 4 5 60	1 0 0 0 4
Node_8637	Node_8640	0.3475	Node_8653	0.089402	3	0.057914	28 3 1 1 4	257 15 4 5 60	2 0 0 0 1
Node_8636	Node_8651	0.1648	Node_8653	0.023482	2	0.005868	65 0 1 1 15	257 15 4 5 60	0 0 0 0 0
Node_8635	Node_8636	0.3086	Node_8653	0.026785	3	0.009967	40 0 1 0 9	257 15 4 5 60	8 0 0 1 1
Node_8634	Node_8635	0.4571	Node_8653	0.035047	3	0.008011	32 0 1 0 7	257 15 4 5 60	2 0 0 0 0
Node_8633	Node_8680	2.2e-16	Node_8680	0.029841	2	0.014015	615 110 7 9 156	1662 514 78 50 413	9 0 0 0 0
Node_8632	Node_8633	0.03732	Node_8633	0.000417	3	0.000277	585 108 7 9 144	615 110 7 9 156	9 2 0 0 1
Node_8631	Node_8632	0.274	Node_8633	0.001380	1	0.000833	505 98 7 9 131	615 110 7 9 156	2 0 0 0 0
Node_8630	Node_8631	0.5441	Node_8633	0.002745	3	0.000959	342 63 6 6 92	615 110 7 9 156	1 0 0 0 0
Node_8629	Node_8630	0.1385	Node_8633	0.006134	3	0.002768	284 56 6 6 79	615 110 7 9 156	2 0 0 0 2
Node_8628	Node_8629	0.8333	Node_8633	0.001501	5	0.000569	154 26 1 2 43	615 110 7 9 156	0 0 0 0 2
Node_8627	Node_8628	0.5267	Node_8633	0.013740	5	0.005329	81 13 1 1 28	615 110 7 9 156	2 1 0 0 1
Node_8626	Node_8627	0.5287	Node_8633	0.025118	1	0.006513	59 13 1 1 22	615 110 7 9 156	5 0 0 0 1
Node_8625	Node_8626	0.7228	Node_8633	0.023291	3	0.005043	41 8 1 0 12	615 110 7 9 156	0 0 0 0 0
Node_8624	Node_8625	0.5743	Node_8633	0.045629	3	0.011926	29 6 1 0 9	615 110 7 9 156	2 0 0 0 1
Node_8623	Node_8624	0.3084	Node_8633	0.136263	3	0.059389	15 4 1 0 7	615 110 7 9 156	5 1 0 0 1
Node_8622	Node_8623	0.2172	Node_8633	0.128651	3	0.071992	9 2 0 0 3	615 110 7 9 156	5 0 1 0 3
Node_8621	Node_8626	0.14	Node_8633	0.176095	1	0.049148	14 4 0 1 10	615 110 7 9 156	4 1 0 0 0
Node_8620	Node_8628	0.8627	Node_8633	0.006094	4	0.002352	69 12 0 1 14	615 110 7 9 156	2 0 0 0 0
Node_8619	Node_8620	0.8365	Node_8633	0.016901	4	0.004921	47 7 0 1 9	615 110 7 9 156	2 0 0 0 1
Node_8618	Node_8619	0.7567	Node_8633	0.040232	3	0.018603	20 2 0 0 4	615 110 7 9 156	6 0 0 0 2
Node_8617	Node_8629	0.01229	Node_8633	0.028755	3	0.011861	130 30 5 4 34	615 110 7 9 156	0 0 0 0 0
Node_8616	Node_8617	0.04716	Node_8633	0.030467	1	0.008745	60 18 1 1 19	615 110 7 9 156	18 1 2 2 0
Node_8615	Node_8616	0.1315	Node_8633	0.131081	1	0.039825	22 9 1 1 10	615 110 7 9 156	7 0 0 0 2
Node_8614	Node_8616	0.6383	Node_8633	0.041365	2	0.017391	26 8 0 0 6	615 110 7 9 156	5 1 0 0 1
Node_8613	Node_8617	0.3221	Node_8633	0.040229	3	0.013424	50 11 2 1 15	615 110 7 9 156	2 0 0 0 0
Node_8612	Node_8613	0.7176	Node_8633	0.158485	3	0.081610	9 0 0 0 2	615 110 7 9 156	6 2 0 0 4
Node_8611	Node_8630	0.81	Node_8633	0.014594	2	0.003590	45 4 0 0 11	615 110 7 9 156	11 3 0 0 0
Node_8610	Node_8611	0.5279	Node_8633	0.054208	2	0.031349	24 1 0 0 4	615 110 7 9 156	10 1 0 0 4
Node_8609	Node_8631	0.6575	Node_8633	0.004867	2	0.002004	160 35 1 3 39	615 110 7 9 156	2 0 0 0 0
Node_8608	Node_8609	0.3182	Node_8633	0.006909	2	0.003936	148 32 0 3 34	615 110 7 9 156	1 1 0 0 1
Node_8607	Node_8608	0.43	Node_8633	0.008142	4	0.004262	132 29 0 3 31	615 110 7 9 156	7 1 0 0 3
Node_8606	Node_8607	0.4071	Node_8633	0.008562	4	0.003482	123 26 0 3 28	615 110 7 9 156	3 1 0 0 1
Node_8605	Node_8606	0.2834	Node_8633	0.027538	4	0.010987	62 12 0 2 10	615 110 7 9 156	2 0 0 0 0
Node_8604	Node_8605	0.1944	Node_8633	0.056308	4	0.013749	39 7 0 2 6	615 110 7 9 156	4 1 0 0 0
Node_8603	Node_8604	0.01833	Node_8633	0.166527	5	0.059120	27 3 0 1 0	615 110 7 9 156	0 0 0 0 0
Node_8602	Node_8603	0.007182	Node_8633	0.202384	5	0.105536	23 1 0 1 0	615 110 7 9 156	4 0 0 0 0
Node_8601	Node_8602	0.02082	Node_8633	0.274108	4	0.141207	15 0 0 1 0	615 110 7 9 156	2 0 0 0 0
Node_8600	Node_8604	0.1678	Node_8633	0.217963	1	0.071960	10 4 0 1 6	615 110 7 9 156	2 0 0 0 0
Node_8599	Node_8606	0.7021	Node_8633	0.009857	1	0.003270	59 12 0 1 18	615 110 7 9 156	0 2 0 0 0
Node_8598	Node_8599	0.7389	Node_8633	0.029180	4	0.012847	37 9 0 1 9	615 110 7 9 156	2 0 0 0 2
Node_8597	Node_8598	0.7089	Node_8633	0.078762	2	0.042811	18 6 0 0 3	615 110 7 9 156	5 0 0 0 1
Node_8596	Node_8599	0.8091	Node_8633	0.041357	3	0.024825	20 3 0 0 7	615 110 7 9 156	0 0 0 0 0
Node_8595	Node_8632	0.446	Node_8633	0.009109	1	0.002965	66 7 0 0 13	615 110 7 9 156	12 3 0 0 0
Node_8594	Node_8595	0.469	Node_8633	0.044956	3	0.020037	18 2 0 0 4	615 110 7 9 156	25 2 0 0 2
Node_8593	Node_8594	0.8644	Node_8633	0.075926	3	0.036270	14 1 0 0 3	615 110 7 9 156	0 0 0 0 0
Node_8592	Node_8595	0.8752	Node_8633	0.100135	2	0.060523	16 0 0 0 3	615 110 7 9 156	7 3 0 0 4
Node_8591	Node_8633	0.03732	Node_8633	0.108745	2	0.058470	18 0 0 0 7	615 110 7 9 156	3 0 0 0 4
Node_8590	Node_8681	5.827e-05	Node_8683	0.049651	2	0.004336	160 14 2 5 42	3247 856 111 87 847	0 0 0 0 0
Node_8589	Node_8590	0.0005495	Node_8683	0.080486	2	0.025535	67 5 0 3 25	3247 856 111 87 847	5 0 0 0 1
Node_8588	Node_8589	0.000307	Node_8683	0.154367	2	0.063951	35 1 0 2 18	3247 856 111 87 847	3 0 0 0 1
Node_8587	Node_8588	0.0001045	Node_8683	0.237834	5	0.101992	16 0 0 1 12	3247 856 111 87 847	8 0 0 1 4
Node_8586	Node_8587	0.01504	Node_8683	0.360906	5	0.107902	5 0 0 0 7	3247 856 111 87 847	0 0 0 0 0
Node_8585	Node_8586	0.01504	Node_8683	0.000000			5 0 0 0 4	3247 856 111 87 847	0 0 0 0 3
Node_8584	Node_8587	0.08921	Node_8683	0.186506	4	0.104697	11 0 0 1 5	3247 856 111 87 847	0 0 0 0 0
Node_8583	Node_8584	0.08921	Node_8683	0.000000			4 0 0 0 1	3247 856 111 87 847	7 0 0 1 4
Node_8582	Node_8590	0.0407	Node_8683	0.035471	2	0.011685	79 9 2 2 13	3247 856 111 87 847	9 0 0 0 3
Node_8581	Node_8582	0.2792	Node_8683	0.035277	4	0.024971	53 8 2 2 8	3247 856 111 87 847	7 0 0 0 3
Node_8580	Node_8581	0.388	Node_8683	0.032343	4	0.019720	48 8 2 2 8	3247 856 111 87 847	0 0 0 0 0
Node_8579	Node_8580	0.1848	Node_8683	0.048652	4	0.014771	33 5 0 2 5	3247 856 111 87 847	5 0 0 0 0
Node_8578	Node_8579	0.3134	Node_8683	0.000000			1 0 0 1 0	3247 856 111 87 847	22 4 0 1 4
Node_8577	Node_8682	0.0001062	Node_8683	0.017351	1	0.009317	357 64 3 3 86	3247 856 111 87 847	4 0 0 0 3
Node_8576	Node_8577	0.0006099	Node_8683	0.017173	1	0.009487	297 53 2 3 72	3247 856 111 87 847	5 0 0 0 0
Node_8575	Node_8576	0.4028	Node_8683	0.007755	1	0.000974	104 21 1 1 21	3247 856 111 87 847	4 2 0 0 0
Node_8574	Node_8575	0.5508	Node_8683	0.006874	1	0.001326	78 17 1 1 14	3247 856 111 87 847	4 1 0 0 0
Node_8573	Node_8574	0.5374	Node_8683	0.027617	3	0.013583	26 4 1 0 4	3247 856 111 87 847	3 0 0 0 0
Node_8572	Node_8573	0.4551	Node_8683	0.000000			5 2 1 0 2	3247 856 111 87 847	2 1 0 0 0
Node_8571	Node_8572	0.3328	Node_8683	0.000000			5 1 1 0 2	3247 856 111 87 847	0 1 0 0 0
Node_8570	Node_8571	0.2526	Node_8683	0.000000			3 1 1 0 1	3247 856 111 87 847	0 0 0 0 0
Node_8560	Node_8574	0.8129	Node_8683	0.006384	3	0.004269	49 13 0 1 10	3247 856 111 87 847	0 0 0 0 0
Node_8559	Node_8560	0.647	Node_8683	0.015706	5	0.006604	38 10 0 1 6	3247 856 111 87 847	2 0 0 0 0
Node_8558	Node_8559	0.9087	Node_8683	0.059822	4	0.035106	10 3 0 0 1	3247 856 111 87 847	10 2 0 0 2
Node_8557	Node_8558	0.6432	Node_8683	0.000000			2 2 0 0 1	3247 856 111 87 847	3 1 0 0 0
Node_8556	Node_8558	0.6008	Node_8683	0.000000			5 0 0 0 0	3247 856 111 87 847	0 0 0 0 0
Node_8555	Node_8575	0.7242	Node_8683	0.023534	2	0.011373	21 3 0 0 7	3247 856 111 87 847	1 0 0 0 0
Node_8554	Node_8576	0.00498	Node_8683	0.019941	2	0.009258	183 30 1 2 50	3247 856 111 87 847	6 0 0 0 1
Node_8553	Node_8554	0.04876	Node_8683	0.053305	2	0.015577	42 4 1 0 16	3247 856 111 87 847	6 0 0 0 1
Node_8552	Node_8553	0.377	Node_8683	0.153023	1	0.076325	6 1 0 0 4	3247 856 111 87 847	6 1 0 0 3
Node_8551	Node_8552	0.4724	Node_8683	0.000000			5 1 0 0 3	3247 856 111 87 847	1 0 0 0 1
Node_8550	Node_8551	1	Node_8683	0.000000			2 0 0 0 1	3247 856 111 87 847	2 1 0 0 0
Node_8541	Node_8553	0.1937	Node_8683	0.056912	2	0.009525	30 2 1 0 9	3247 856 111 87 847	0 0 0 0 0
Node_8540	Node_8541	0.273	Node_8683	0.065863	3	0.021790	14 2 1 0 4	3247 856 111 87 847	15 0 0 0 3
Node_8539	Node_8554	0.08483	Node_8683	0.013856	3	0.004499	133 26 0 2 33	3247 856 111 87 847	2 0 0 0 0
Node_8538	Node_8539	0.2653	Node_8683	0.008211	3	0.002297	77 23 0 1 22	3247 856 111 87 847	29 2 0 0 2
Node_8537	Node_8538	0.525	Node_8683	0.025492	1	0.006856	36 15 0 1 12	3247 856 111 87 847	35 7 0 0 8
Node_8536	Node_8539	0.07064	Node_8683	0.136249	2	0.036540	22 0 0 1 8	3247 856 111 87 847	5 1 0 0 1
Node_8535	Node_8577	0.8352	Node_8683	0.002457	2	0.000974	52 11 1 0 13	3247 856 111 87 847	3 0 0 0 1
Node_8534	Node_8535	0.1895	Node_8683	0.062644	2	0.020555	17 1 0 0 6	3247 856 111 87 847	3 0 0 0 2
Node_8533	Node_8683	0.09939	Node_8683	0.001560	5	0.000502	1036 262 28 29 301	3247 856 111 87 847	24 2 0 0 2
Node_8532	Node_8533	0.03753	Node_8683	0.002288	5	0.000534	924 231 27 28 278	3247 856 111 87 847	9 1 0 0 3
Node_8531	Node_8532	0.001513	Node_8683	0.004892	5	0.002388	828 185 20 24 250	3247 856 111 87 847	0 0 0 0 0
Node_8530	Node_8531	0.001275	Node_8683	0.006089	2	0.002615	715 153 19 20 220	3247 856 111 87 847	0 0 0 0 0
Node_8529	Node_8530	0.0006753	Node_8683	0.006928	2	0.003126	685 145 17 20 212	3247 856 111 87 847	7 1 0 0 1
Node_8528	Node_8529	5.676e-05	Node_8683	0.009523	2	0.004366	649 131 13 19 201	3247 856 111 87 847	4 0 0 0 0
Node_8527	Node_8528	0.006719	Node_8683	0.006592	5	0.003744	530 122 9 16 162	3247 856 111 87 847	2 0 0 0 1
Node_8526	Node_8527	0.02567	Node_8683	0.010570	1	0.005184	263 78 6 12 91	3247 856 111 87 847	7 2 0 0 4
Node_8525	Node_8526	0.0101	Node_8683	0.015440	5	0.008248	234 63 3 11 83	3247 856 111 87 847	2 0 0 0 0
Node_8524	Node_8525	0.5037	Node_8683	0.006862	1	0.004292	145 45 2 5 43	3247 856 111 87 847	6 0 0 0 1
Node_8523	Node_8524	0.539	Node_8683	0.011436	5	0.004545	61 17 0 1 21	3247 856 111 87 847	3 0 0 0 0
Node_8522	Node_8523	0.8942	Node_8683	0.013089	4	0.003389	30 8 0 1 9	3247 856 111 87 847	6 0 0 0 1
Node_8521	Node_8522	0.5158	Node_8683	0.052318	4	0.022112	19 7 0 1 3	3247 856 111 87 847	0 0 0 0 0
Node_8520	Node_8522	0.3491	Node_8683	0.000000			7 0 0 0 3	3247 856 111 87 847	4 1 0 0 3
Node_8519	Node_8523	0.4988	Node_8683	0.038754	1	0.003348	21 8 0 0 10	3247 856 111 87 847	4 1 0 0 1
Node_8518	Node_8524	0.499	Node_8683	0.007786	1	0.001415	75 26 2 2 22	3247 856 111 87 847	6 2 0 2 0
Node_8517	Node_8518	0.7413	Node_8683	0.008682	1	0.004098	58 19 1 2 16	3247 856 111 87 847	2 2 0 0 1
Node_8516	Node_8517	0.9102	Node_8683	0.009303	4	0.004022	36 10 1 1 10	3247 856 111 87 847	2 3 0 0 1
Node_8515	Node_8517	0.7916	Node_8683	0.040183	4	0.009977	18 6 0 1 5	3247 856 111 87 847	2 0 0 0 0
Node_8514	Node_8525	0.001977	Node_8683	0.054544	5	0.023512	83 18 1 6 39	3247 856 111 87 847	0 0 0 0 0
Node_8513	Node_8514	0.02205	Node_8683	0.062566	4	0.030950	55 12 1 5 25	3247 856 111 87 847	5 1 0 0 1
Node_8512	Node_8513	0.08345	Node_8683	0.090815	4	0.019016	26 4 0 3 9	3247 856 111 87 847	4 2 0 0 4
Node_8511	Node_8512	0.06982	Node_8683	0.152066	4	0.074921	18 1 0 2 8	3247 856 111 87 847	2 1 0 0 1
Node_8510	Node_8511	0.0517	Node_8683	0.259987	4	0.100145	11 0 0 2 5	3247 856 111 87 847	2 1 0 0 1
Node_8509	Node_8513	0.1755	Node_8683	0.085795	4	0.033192	21 4 1 2 8	3247 856 111 87 847	4 2 0 0 4
Node_8508	Node_8526	0.06402	Node_8683	0.130948	1	0.026305	16 10 2 1 8	3247 856 111 87 847	11 5 1 0 0
Node_8507	Node_8527	0.004502	Node_8683	0.015808	2	0.004981	257 42 3 4 66	3247 856 111 87 847	3 0 0 0 1
Node_8506	Node_8507	0.2786	Node_8683	0.006549	1	0.002315	194 38 3 3 46	3247 856 111 87 847	0 0 0 0 0
Node_8505	Node_8506	0.7851	Node_8683	0.004927	4	0.001526	88 22 1 3 21	3247 856 111 87 847	7 2 0 0 1
Node_8504	Node_8505	0.3907	Node_8683	0.018570	2	0.004960	50 7 0 1 11	3247 856 111 87 847	10 2 0 0 2
Node_8503	Node_8504	0.08678	Node_8683	0.082625	2	0.027674	22 1 0 1 6	3247 856 111 87 847	7 0 0 0 1
Node_8502	Node_8503	0.3412	Node_8683	0.000000			1 0 0 0 0	3247 856 111 87 847	14 1 0 1 4
Node_8500	Node_8503	0.6819	Node_8683	0.000000			2 0 0 0 1	3247 856 111 87 847	5 0 0 0 1
Node_8499	Node_8506	0.09735	Node_8683	0.020030	2	0.004766	98 14 2 0 24	3247 856 111 87 847	1 0 0 0 0
Node_8498	Node_8499	0.2623	Node_8683	0.015186	2	0.003025	65 10 1 0 18	3247 856 111 87 847	5 0 0 0 0
Node_8497	Node_8498	0.3266	Node_8683	0.046650	2	0.003392	39 3 1 0 11	3247 856 111 87 847	4 2 0 0 2
Node_8496	Node_8497	0.5194	Node_8683	0.040746	2	0.015070	20 2 0 0 7	3247 856 111 87 847	0 0 0 0 0
Node_8495	Node_8499	0.7351	Node_8683	0.108987	1	0.037654	7 2 0 0 4	3247 856 111 87 847	21 2 1 0 2
Node_8494	Node_8507	0.005175	Node_8683	0.068081	2	0.011975	59 4 0 1 20	3247 856 111 87 847	4 0 0 0 0
Node_8493	Node_8494	0.005267	Node_8683	0.118793	2	0.036779	32 1 0 0 15	3247 856 111 87 847	4 0 0 0 0
Node_8492	Node_8493	0.08024	Node_8683	0.105724	5	0.039268	17 1 0 0 9	3247 856 111 87 847	4 0 0 0 1
Node_8491	Node_8528	0.0001635	Node_8683	0.056412	2	0.005477	109 9 4 3 35	3247 856 111 87 847	8 0 0 0 3
Node_8490	Node_8491	0.001938	Node_8683	0.081453	2	0.019192	74 5 4 3 26	3247 856 111 87 847	2 1 0 0 0
Node_8489	Node_8490	0.004044	Node_8683	0.097904	2	0.056287	41 4 4 2 16	3247 856 111 87 847	3 0 0 0 3
Node_8488	Node_8489	0.03302	Node_8683	0.101973	3	0.037990	30 4 4 1 11	3247 856 111 87 847	1 0 0 0 1
Node_8487	Node_8488	0.181	Node_8683	0.127747	4	0.064399	11 2 0 1 6	3247 856 111 87 847	4 0 0 0 2
Node_8486	Node_8490	0.07769	Node_8683	0.083225	2	0.020963	25 1 0 1 7	3247 856 111 87 847	5 0 0 0 0
Node_8485	Node_8491	0.3158	Node_8683	0.033525	2	0.001460	33 3 0 0 9	3247 856 111 87 847	0 0 0 0 0
Node_8484	Node_8529	0.09498	Node_8683	0.087858	3	0.034977	28 13 4 1 9	3247 856 111 87 847	4 1 0 0 2
Node_8483	Node_8531	0.5862	Node_8683	0.008662	4	0.004053	97 29 1 4 27	3247 856 111 87 847	16 3 0 0 3
Node_8482	Node_8483	0.5362	Node_8683	0.009255	4	0.000917	66 18 1 3 18	3247 856 111 87 847	18 7 0 1 2
Node_8481	Node_8482	0.9079	Node_8683	0.014385	1	0.002536	39 12 1 1 14	3247 856 111 87 847	5 1 0 0 1
Node_8480	Node_8481	0.6313	Node_8683	0.018913	1	0.003704	35 11 1 1 13	3247 856 111 87 847	0 1 0 0 1
Node_8479	Node_8482	0.2744	Node_8683	0.080834	4	0.008006	20 5 0 2 3	3247 856 111 87 847	2 0 0 0 0
Node_8478	Node_8479	0.5401	Node_8683	0.099724	4	0.062508	7 3 0 0 1	3247 856 111 87 847	3 0 0 1 1
Node_8477	Node_8532	0.005945	Node_8683	0.039591	1	0.012962	58 25 5 2 19	3247 856 111 87 847	38 21 2 2 9
Node_8476	Node_8477	0.1289	Node_8683	0.031444	1	0.013351	49 19 4 1 15	3247 856 111 87 847	1 1 1 0 0
Node_8475	Node_8533	0.3814	Node_8683	0.008941	5	0.004668	103 30 1 1 20	3247 856 111 87 847	0 0 0 0 0
Node_8474	Node_8475	0.189	Node_8683	0.010589	1	0.001055	38 7 0 0 6	3247 856 111 87 847	17 2 0 0 1
Node_8473	Node_8684	1.113e-05	Node_8684	0.008447	2	0.001744	896 155 32 38 229	4146 1011 143 125 1078	0 0 0 0 0
Node_8472	Node_8473	0.6469	Node_8473	0.000034	4	0.000011	861 149 30 37 217	896 155 32 38 229	3 0 0 0 0
Node_8471	Node_8472	0.0004323	Node_8473	0.007794	3	0.003594	423 77 6 9 106	896 155 32 38 229	9 0 0 0 3
Node_8470	Node_8471	0.0004758	Node_8473	0.017238	3	0.010434	257 30 2 4 63	896 155 32 38 229	1 0 0 0 2
Node_8469	Node_8470	1.598e-05	Node_8473	0.034570	2	0.017987	203 16 0 4 49	896 155 32 38 229	0 0 0 0 1
Node_8468	Node_8469	0.003198	Node_8473	0.031025	1	0.010389	133 11 0 2 26	896 155 32 38 229	1 0 0 0 3
Node_8467	Node_8468	0.006434	Node_8473	0.028369	1	0.009570	127 11 0 2 25	896 155 32 38 229	0 0 0 0 0
Node_8466	Node_8467	0.009115	Node_8473	0.044359	2	0.010979	72 3 0 1 14	896 155 32 38 229	4 0 0 0 0
Node_8465	Node_8466	0.01913	Node_8473	0.059983	2	0.010020	53 1 0 1 9	896 155 32 38 229	9 1 0 0 1
Node_8464	Node_8465	0.1777	Node_8473	0.042051	1	0.012777	23 1 0 0 2	896 155 32 38 229	4 0 0 0 0
Node_8463	Node_8464	0.243	Node_8473	0.048347	2	0.016430	16 0 0 0 2	896 155 32 38 229	4 0 0 0 0
Node_8462	Node_8463	0.6594	Node_8473	0.044795	2	0.023925	11 0 0 0 2	896 155 32 38 229	2 0 0 0 0
Node_8461	Node_8462	0.7578	Node_8473	0.000000			6 0 0 0 2	896 155 32 38 229	0 0 0 0 0
Node_8460	Node_8461	0.8942	Node_8473	0.000000			6 0 0 0 1	896 155 32 38 229	0 0 0 0 0
Node_8459	Node_8460	1	Node_8473	0.000000			4 0 0 0 1	896 155 32 38 229	1 0 0 0 0
Node_8458	Node_8462	0.8353	Node_8473	0.000000			5 0 0 0 0	896 155 32 38 229	0 0 0 0 0
Node_8454	Node_8465	0.1515	Node_8473	0.063215	2	0.009200	25 0 0 1 7	896 155 32 38 229	1 0 0 0 0
Node_8453	Node_8454	0.4474	Node_8473	0.070333	5	0.042822	10 0 0 0 4	896 155 32 38 229	4 0 0 0 1
Node_8452	Node_8453	0.5393	Node_8473	0.121761	5	0.060635	7 0 0 0 4	896 155 32 38 229	1 0 0 0 0
Node_8451	Node_8452	0.4611	Node_8473	0.000000			0 0 0 0 2	896 155 32 38 229	7 0 0 0 2
Node_8444	Node_8467	0.7854	Node_8473	0.003659	3	0.001324	47 8 0 1 10	896 155 32 38 229	4 0 0 0 1
Node_8443	Node_8444	0.9052	Node_8473	0.008469	2	0.002554	32 7 0 1 8	896 155 32 38 229	0 0 0 0 0
Node_8442	Node_8443	0.5213	Node_8473	0.000000			0 0 0 0 0	896 155 32 38 229	18 6 0 1 4
Node_8441	Node_8469	0.1072	Node_8473	0.023631	2	0.008244	64 5 0 2 19	896 155 32 38 229	5 0 0 0 1
Node_8440	Node_8441	0.205	Node_8473	0.054311	5	0.012910	20 1 0 0 9	896 155 32 38 229	7 0 0 0 1
Node_8439	Node_8440	0.422	Node_8473	0.099669	5	0.052450	8 0 0 0 4	896 155 32 38 229	8 0 0 0 1
Node_8438	Node_8440	0.2684	Node_8473	0.000000			0 0 0 0 2	896 155 32 38 229	4 1 0 0 2
Node_8437	Node_8441	0.7583	Node_8473	0.005198	2	0.001758	37 4 0 1 9	896 155 32 38 229	0 0 0 1 0
Node_8436	Node_8437	0.9229	Node_8473	0.025160	4	0.003307	17 2 0 1 4	896 155 32 38 229	0 0 0 0 0
Node_8435	Node_8470	0.3087	Node_8473	0.000427	3	0.000087	23 3 0 0 5	896 155 32 38 229	31 11 2 0 8
Node_8434	Node_8435	0.9222	Node_8473	0.035661	3	0.016676	9 1 0 0 2	896 155 32 38 229	1 0 0 0 1
Node_8433	Node_8471	0.01015	Node_8473	0.018794	2	0.002398	135 38 3 3 37	896 155 32 38 229	30 9 1 2 4
Node_8432	Node_8433	0.03002	Node_8473	0.019790	2	0.001529	129 37 3 3 34	896 155 32 38 229	0 0 0 0 0
Node_8431	Node_8432	0.1533	Node_8473	0.012479	2	0.000669	115 30 3 3 30	896 155 32 38 229	0 1 0 0 0
Node_8430	Node_8431	0.1217	Node_8473	0.022746	2	0.001231	79 23 1 2 19	896 155 32 38 229	0 0 0 0 0
Node_8429	Node_8430	0.3513	Node_8473	0.015777	2	0.000922	46 12 1 1 10	896 155 32 38 229	2 2 0 0 0
Node_8428	Node_8429	0.5546	Node_8473	0.057872	2	0.023854	18 6 1 0 4	896 155 32 38 229	7 1 0 0 1
Node_8427	Node_8428	0.5039	Node_8473	0.076441	3	0.037631	14 4 1 0 2	896 155 32 38 229	1 0 0 0 0
Node_8426	Node_8430	0.5806	Node_8473	0.049584	2	0.003449	24 9 0 0 7	896 155 32 38 229	7 0 0 1 2
Node_8425	Node_8431	0.8753	Node_8473	0.045699	3	0.013447	24 5 2 1 5	896 155 32 38 229	12 2 0 0 6
Node_8424	Node_8472	0.0006681	Node_8473	0.007783	4	0.003908	425 72 24 28 107	896 155 32 38 229	4 0 0 0 1
Node_8423	Node_8424	4.876e-07	Node_8473	0.034954	3	0.020516	218 52 19 21 57	896 155 32 38 229	10 0 0 1 2
Node_8422	Node_8423	0.3484	Node_8423	0.001057	4	0.000516	186 47 17 20 48	218 52 19 21 57	3 1 1 1 2
Node_8421	Node_8422	0.1295	Node_8423	0.004861	4	0.001595	153 37 16 20 42	218 52 19 21 57	3 1 0 0 1
Node_8420	Node_8421	0.03998	Node_8423	0.012238	4	0.001391	98 24 8 16 29	218 52 19 21 57	3 0 0 1 0
Node_8419	Node_8420	0.02633	Node_8423	0.018212	4	0.004180	83 23 8 15 26	218 52 19 21 57	2 0 0 1 0
Node_8418	Node_8419	0.006224	Node_8423	0.041535	4	0.014396	59 21 3 13 17	218 52 19 21 57	0 0 0 0 0
Node_8417	Node_8418	0.0002372	Node_8423	0.093772	4	0.018424	40 15 2 13 9	218 52 19 21 57	0 0 0 0 0
Node_8416	Node_8417	0.6445	Node_8423	0.044506	2	0.025298	13 5 0 2 3	218 52 19 21 57	1 0 0 0 0
Node_8415	Node_8416	0.6054	Node_8423	0.066515	4	0.029337	10 4 0 2 2	218 52 19 21 57	2 0 0 0 0
Node_8414	Node_8417	0.0004457	Node_8423	0.137460	4	0.018556	26 10 2 11 6	218 52 19 21 57	0 0 0 0 0
Node_8413	Node_8414	3.617e-05	Node_8423	0.240275	4	0.043208	17 9 1 11 5	218 52 19 21 57	1 0 1 0 1
Node_8412	Node_8418	0.3773	Node_8423	0.043769	5	0.013934	17 5 1 0 8	218 52 19 21 57	2 1 0 0 0
Node_8411	Node_8412	0.8362	Node_8423	0.041413	2	0.010376	7 3 0 0 2	218 52 19 21 57	2 0 0 0 1
Node_8410	Node_8411	0.9024	Node_8423	0.000000			4 2 0 0 1	218 52 19 21 57	1 0 0 0 0
Node_8408	Node_8412	0.4106	Node_8423	0.141003	1	0.023147	5 2 1 0 4	218 52 19 21 57	3 0 0 0 1
Node_8407	Node_8419	0.08111	Node_8423	0.083646	3	0.032280	22 2 5 2 8	218 52 19 21 57	2 0 0 0 1
Node_8406	Node_8407	0.1916	Node_8423	0.070683	2	0.032379	19 1 3 2 6	218 52 19 21 57	3 0 0 0 1
Node_8405	Node_8406	0.1629	Node_8423	0.000000			5 0 2 0 1	218 52 19 21 57	0 0 0 0 0
Node_8404	Node_8405	0.1629	Node_8423	0.000000			5 0 2 0 1	218 52 19 21 57	0 0 0 0 0
Node_8403	Node_8421	0.373	Node_8423	0.018854	3	0.002235	51 13 8 3 13	218 52 19 21 57	1 0 0 0 0
Node_8402	Node_8403	0.01557	Node_8423	0.061297	3	0.027564	42 8 8 0 13	218 52 19 21 57	5 1 0 0 0
Node_8401	Node_8402	0.005425	Node_8423	0.173448	3	0.032158	18 5 8 0 8	218 52 19 21 57	10 0 0 0 1
Node_8400	Node_8401	0.0001351	Node_8423	0.264584	3	0.015936	11 3 7 0 4	218 52 19 21 57	1 0 1 0 0
Node_8399	Node_8400	9.964e-06	Node_8423	0.690258	3	0.093406	4 3 7 0 0	218 52 19 21 57	0 0 0 0 3
Node_8398	Node_8402	0.8018	Node_8423	0.000000			7 1 0 0 0	218 52 19 21 57	7 2 0 0 4
Node_8397	Node_8398	0.8481	Node_8423	0.000000			0 1 0 0 0	218 52 19 21 57	5 0 0 0 0
Node_8396	Node_8423	0.3484	Node_8423	0.000000			0 1 1 0 1	218 52 19 21 57	29 3 0 0 6
Node_8395	Node_8424	0.09962	Node_8473	0.008330	2	0.000447	190 20 5 6 47	896 155 32 38 229	7 0 0 0 1
Node_8394	Node_8395	0.0009355	Node_8473	0.042203	2	0.017488	116 7 0 1 28	896 155 32 38 229	0 0 0 0 0
Node_8393	Node_8394	0.001506	Node_8473	0.041030	2	0.015463	104 6 0 1 24	896 155 32 38 229	4 0 0 0 0
Node_8392	Node_8393	0.01511	Node_8473	0.031555	2	0.012451	89 6 0 1 20	896 155 32 38 229	3 0 0 0 0
Node_8391	Node_8392	0.05218	Node_8473	0.050920	2	0.002862	48 1 0 1 11	896 155 32 38 229	0 0 0 0 0
Node_8390	Node_8391	0.1377	Node_8473	0.054431	2	0.000415	27 0 0 0 6	896 155 32 38 229	11 1 0 0 2
Node_8389	Node_8390	0.4568	Node_8473	0.063315	2	0.037748	14 0 0 0 1	896 155 32 38 229	2 0 0 0 1
Node_8388	Node_8389	0.2305	Node_8473	0.000000			6 0 0 0 0	896 155 32 38 229	7 0 0 0 0
Node_8387	Node_8392	0.6586	Node_8473	0.005914	1	0.002906	41 5 0 0 9	896 155 32 38 229	0 0 0 0 0
Node_8386	Node_8387	0.9792	Node_8473	0.002109	5	0.000909	21 3 0 0 4	896 155 32 38 229	0 0 0 0 0
Node_8385	Node_8395	0.4596	Node_8473	0.024282	3	0.011170	68 13 5 5 19	896 155 32 38 229	6 0 0 0 0
Node_8384	Node_8385	0.2857	Node_8473	0.000000			3 0 0 0 2	896 155 32 38 229	18 1 0 1 7
Node_8383	Node_8384	0.4812	Node_8473	0.000000			3 0 0 0 2	896 155 32 38 229	0 0 0 0 0
Node_8382	Node_8385	0.05212	Node_8473	0.073655	3	0.033606	42 11 5 4 10	896 155 32 38 229	5 1 0 0 0
Node_8381	Node_8685	0.2615	Node_8689	0.072293	5	0.032590	13 1 0 0 6	4541 1055 150 133 1179	6 0 0 0 2
Node_8380	Node_8686	0.009219	Node_8689	0.036828	2	0.012368	103 11 4 0 33	4541 1055 150 133 1179	2 0 0 0 0
Node_8379	Node_8380	0.03858	Node_8689	0.035376	2	0.014959	78 9 4 0 25	4541 1055 150 133 1179	13 2 0 0 4
Node_8378	Node_8379	0.1714	Node_8689	0.068895	3	0.017516	30 3 3 0 8	4541 1055 150 133 1179	12 1 0 0 2
Node_8377	Node_8378	0.07158	Node_8689	0.108006	3	0.024405	25 2 3 0 4	4541 1055 150 133 1179	1 0 0 0 0
Node_8376	Node_8377	0.7547	Node_8689	0.000000			6 0 0 0 0	4541 1055 150 133 1179	5 1 0 0 1
Node_8373	Node_8379	0.2953	Node_8689	0.059490	5	0.025430	35 3 1 0 15	4541 1055 150 133 1179	1 2 0 0 0
Node_8372	Node_8373	0.4339	Node_8689	0.065373	2	0.016578	24 1 0 0 9	4541 1055 150 133 1179	0 2 0 0 1
Node_8371	Node_8372	0.4753	Node_8689	0.056068	5	0.033948	13 1 0 0 5	4541 1055 150 133 1179	5 0 0 0 1
Node_8370	Node_8687	0.1006	Node_8689	0.077346	4	0.008837	33 5 0 4 10	4541 1055 150 133 1179	3 0 1 0 0
Node_8369	Node_8688	0.03098	Node_8689	0.030759	2	0.005858	96 9 1 1 19	4541 1055 150 133 1179	3 0 0 0 1
Node_8368	Node_8369	0.09961	Node_8689	0.024455	2	0.003193	61 6 1 1 12	4541 1055 150 133 1179	10 0 0 0 1
Node_8367	Node_8368	0.7646	Node_8689	0.026515	3	0.015016	29 4 1 0 4	4541 1055 150 133 1179	5 1 0 0 2
Node_8366	Node_8689	0.5991	Node_8689	0.009931	2	0.004878	95 16 1 3 28	4541 1055 150 133 1179	7 2 0 0 0
Node_8365	Node_8366	0.3745	Node_8689	0.009654	3	0.005066	69 14 0 2 21	4541 1055 150 133 1179	11 1 0 0 4
Node_8364	Node_8365	0.7112	Node_8689	0.005018	4	0.002626	44 8 0 1 11	4541 1055 150 133 1179	11 2 0 1 2
Node_8363	Node_8364	0.9234	Node_8689	0.028393	4	0.002542	21 4 0 1 4	4541 1055 150 133 1179	7 2 0 0 2
Node_8362	Node_8690	3.494e-05	Node_8695	0.026934	2	0.007293	260 110 18 6 68	6458 1655 241 175 1764	7 2 0 0 1
Node_8361	Node_8362	0.1284	Node_8695	0.014587	2	0.002285	158 60 7 5 41	6458 1655 241 175 1764	12 3 0 0 3
Node_8360	Node_8361	0.1177	Node_8695	0.021532	2	0.005431	124 51 7 4 35	6458 1655 241 175 1764	7 0 0 0 2
Node_8359	Node_8360	0.3124	Node_8695	0.025732	2	0.012608	71 28 5 2 19	6458 1655 241 175 1764	12 3 0 1 5
Node_8358	Node_8359	0.2512	Node_8695	0.031420	5	0.019902	45 15 2 2 8	6458 1655 241 175 1764	12 6 0 0 2
Node_8357	Node_8360	0.1827	Node_8695	0.033598	1	0.010410	35 15 2 1 11	6458 1655 241 175 1764	6 5 0 0 0
Node_8356	Node_8357	0.05211	Node_8695	0.059071	2	0.029362	20 9 0 1 4	6458 1655 241 175 1764	3 5 2 0 1
Node_8355	Node_8362	2.728e-05	Node_8695	0.056492	2	0.017534	59 31 5 1 17	6458 1655 241 175 1764	31 16 6 0 7
Node_8354	Node_8691	0.03051	Node_8695	0.002241	5	0.000745	1189 322 53 28 379	6458 1655 241 175 1764	2 0 0 0 0
Node_8353	Node_8354	0.001526	Node_8695	0.005347	5	0.000422	847 212 31 17 294	6458 1655 241 175 1764	4 0 0 0 0
Node_8352	Node_8353	0.004637	Node_8695	0.004950	5	0.000200	775 200 29 17 270	6458 1655 241 175 1764	3 1 0 0 1
Node_8351	Node_8352	0.006376	Node_8695	0.004991	5	0.000216	744 189 26 16 258	6458 1655 241 175 1764	1 0 0 1 1
Node_8350	Node_8351	0.0001421	Node_8695	0.018316	5	0.007563	374 76 5 6 137	6458 1655 241 175 1764	12 3 1 0 2
Node_8349	Node_8350	0.0001634	Node_8695	0.016444	5	0.007085	365 75 5 6 131	6458 1655 241 175 1764	2 0 0 0 1
Node_8348	Node_8349	7.7e-05	Node_8695	0.022503	5	0.012628	321 62 4 2 114	6458 1655 241 175 1764	4 2 1 0 1
Node_8347	Node_8348	7.318e-05	Node_8695	0.022010	5	0.011986	306 59 4 2 109	6458 1655 241 175 1764	6 1 0 0 0
Node_8346	Node_8347	7.298e-05	Node_8695	0.022821	5	0.012992	279 54 4 1 99	6458 1655 241 175 1764	3 1 0 0 2
Node_8345	Node_8346	0.001926	Node_8695	0.019792	5	0.011507	228 45 3 1 79	6458 1655 241 175 1764	0 0 0 0 0
Node_8344	Node_8345	0.1466	Node_8695	0.010164	2	0.006779	154 30 2 1 44	6458 1655 241 175 1764	3 2 0 0 3
Node_8343	Node_8344	0.4398	Node_8695	0.008164	2	0.001854	105 18 2 1 26	6458 1655 241 175 1764	1 0 0 0 1
Node_8342	Node_8343	0.7492	Node_8695	0.011095	2	0.000631	76 12 2 1 22	6458 1655 241 175 1764	3 2 0 0 0
Node_8341	Node_8342	0.4385	Node_8695	0.015388	2	0.000436	71 10 2 1 20	6458 1655 241 175 1764	0 0 0 0 0
Node_8340	Node_8341	0.5393	Node_8695	0.013678	2	0.003091	57 9 1 1 18	6458 1655 241 175 1764	3 0 0 0 0
Node_8339	Node_8340	0.2067	Node_8695	0.026302	2	0.003142	52 6 1 0 16	6458 1655 241 175 1764	3 0 0 0 0
Node_8338	Node_8339	0.3375	Node_8695	0.043508	2	0.016067	29 3 1 0 11	6458 1655 241 175 1764	1 0 0 0 0
Node_8337	Node_8338	0.2131	Node_8695	0.079108	2	0.032303	19 1 1 0 7	6458 1655 241 175 1764	3 1 0 0 3
Node_8336	Node_8337	0.2226	Node_8695	0.087811	2	0.019521	14 0 0 0 4	6458 1655 241 175 1764	2 0 0 0 1
Node_8335	Node_8336	0.646	Node_8695	0.000000			7 0 0 0 2	6458 1655 241 175 1764	1 0 0 0 0
Node_8332	Node_8336	0.7038	Node_8695	0.000000			6 0 0 0 1	6458 1655 241 175 1764	0 0 0 0 1
Node_8331	Node_8332	0.6064	Node_8695	0.000000			5 0 0 0 0	6458 1655 241 175 1764	0 0 0 0 0
Node_8330	Node_8337	0.2239	Node_8695	0.000000			1 1 1 0 2	6458 1655 241 175 1764	2 0 0 0 0
Node_8327	Node_8339	0.8638	Node_8695	0.011972	2	0.003220	22 3 0 0 5	6458 1655 241 175 1764	0 0 0 0 0
Node_8326	Node_8341	0.5535	Node_8695	0.000000			6 0 1 0 1	6458 1655 241 175 1764	5 1 0 0 1
Node_8323	Node_8343	0.7428	Node_8695	0.030074	4	0.015368	14 2 0 0 2	6458 1655 241 175 1764	12 2 0 0 2
Node_8322	Node_8344	0.5302	Node_8695	0.011680	5	0.003197	48 11 0 0 17	6458 1655 241 175 1764	0 1 0 0 0
Node_8321	Node_8322	0.7473	Node_8695	0.015502	2	0.001416	25 3 0 0 6	6458 1655 241 175 1764	0 0 0 0 0
Node_8320	Node_8321	0.8854	Node_8695	0.022249	4	0.010753	15 2 0 0 3	6458 1655 241 175 1764	1 0 0 0 0
Node_8319	Node_8320	0.8346	Node_8695	0.000000			6 2 0 0 1	6458 1655 241 175 1764	4 0 0 0 0
Node_8318	Node_8319	0.6653	Node_8695	0.000000			1 0 0 0 0	6458 1655 241 175 1764	5 1 0 0 0
Node_8316	Node_8320	0.5966	Node_8695	0.000000			3 0 0 0 1	6458 1655 241 175 1764	2 0 0 0 1
Node_8315	Node_8322	0.5003	Node_8695	0.032811	1	0.004556	23 8 0 0 11	6458 1655 241 175 1764	0 0 0 0 0
Node_8314	Node_8315	1	Node_8695	0.018751	1	0.007946	14 4 0 0 4	6458 1655 241 175 1764	1 0 0 0 0
Node_8313	Node_8314	0.9509	Node_8695	0.000000			5 1 0 0 1	6458 1655 241 175 1764	3 1 0 0 2
Node_8312	Node_8345	0.03022	Node_8695	0.037622	5	0.005795	70 13 1 0 32	6458 1655 241 175 1764	1 0 0 0 0
Node_8311	Node_8312	0.09729	Node_8695	0.060801	5	0.016813	42 5 0 0 20	6458 1655 241 175 1764	2 2 1 0 1
Node_8310	Node_8311	0.03966	Node_8695	0.061027	5	0.012404	32 4 0 0 16	6458 1655 241 175 1764	4 0 0 0 2
Node_8309	Node_8310	0.3761	Node_8695	0.022395	5	0.007635	27 4 0 0 10	6458 1655 241 175 1764	2 0 0 0 2
Node_8308	Node_8309	0.9089	Node_8695	0.022722	5	0.009527	19 3 0 0 7	6458 1655 241 175 1764	3 1 0 0 0
Node_8307	Node_8308	0.3766	Node_8695	0.000000			3 1 0 0 0	6458 1655 241 175 1764	7 0 0 0 6
Node_8306	Node_8311	0.924	Node_8695	0.000000			1 0 0 0 1	6458 1655 241 175 1764	5 1 0 0 1
Node_8305	Node_8312	0.6684	Node_8695	0.037344	5	0.004151	20 5 0 0 10	6458 1655 241 175 1764	6 1 0 0 1
Node_8304	Node_8305	0.7471	Node_8695	0.000000			1 1 0 0 1	6458 1655 241 175 1764	10 4 0 0 3
Node_8303	Node_8346	0.3201	Node_8695	0.027887	5	0.006796	49 8 1 0 20	6458 1655 241 175 1764	2 1 0 0 0
Node_8302	Node_8303	0.2564	Node_8695	0.049426	5	0.018509	34 4 1 0 15	6458 1655 241 175 1764	8 2 0 0 2
Node_8301	Node_8302	0.6589	Node_8695	0.031919	2	0.016472	17 2 0 0 6	6458 1655 241 175 1764	5 1 0 0 2
Node_8300	Node_8301	0.8395	Node_8695	0.000000			0 0 0 0 0	6458 1655 241 175 1764	15 2 0 0 5
Node_8299	Node_8347	0.6542	Node_8695	0.117771	4	0.059714	13 1 0 1 6	6458 1655 241 175 1764	11 3 0 0 2
Node_8298	Node_8349	0.08054	Node_8695	0.042489	4	0.012528	37 11 0 3 14	6458 1655 241 175 1764	3 0 0 1 2
Node_8297	Node_8298	0.6421	Node_8695	0.067663	4	0.014028	13 4 0 1 4	6458 1655 241 175 1764	2 1 0 0 1
Node_8296	Node_8298	0.3091	Node_8695	0.085214	4	0.016795	17 6 0 2 6	6458 1655 241 175 1764	5 0 0 0 3
Node_8295	Node_8351	0.09888	Node_8695	0.006296	1	0.001035	357 110 20 10 118	6458 1655 241 175 1764	1 0 0 0 1
Node_8294	Node_8295	0.11	Node_8695	0.007469	1	0.001389	295 90 17 8 101	6458 1655 241 175 1764	0 0 0 0 0
Node_8293	Node_8294	0.1203	Node_8695	0.008810	1	0.003518	253 71 16 8 87	6458 1655 241 175 1764	15 4 1 0 4
Node_8292	Node_8293	0.129	Node_8695	0.009650	1	0.002894	225 66 14 6 80	6458 1655 241 175 1764	1 0 0 0 0
Node_8291	Node_8292	0.2123	Node_8695	0.010493	5	0.004726	168 43 10 4 61	6458 1655 241 175 1764	2 1 0 0 1
Node_8290	Node_8291	0.1567	Node_8695	0.012475	5	0.001259	137 34 6 3 54	6458 1655 241 175 1764	1 1 1 0 1
Node_8289	Node_8290	0.1207	Node_8695	0.020470	5	0.004224	96 21 4 3 40	6458 1655 241 175 1764	27 9 2 0 11
Node_8288	Node_8289	0.8814	Node_8695	0.014200	4	0.007422	50 12 2 2 17	6458 1655 241 175 1764	4 2 0 0 1
Node_8287	Node_8288	0.3761	Node_8695	0.046602	1	0.003086	26 11 1 1 12	6458 1655 241 175 1764	0 0 0 0 0
Node_8286	Node_8287	0.2245	Node_8695	0.096023	1	0.018079	15 7 1 1 8	6458 1655 241 175 1764	0 0 0 0 0
Node_8285	Node_8288	0.1559	Node_8695	0.098718	2	0.053943	20 1 1 1 4	6458 1655 241 175 1764	4 0 0 0 1
Node_8284	Node_8289	0.06159	Node_8695	0.061200	5	0.014980	41 7 2 1 22	6458 1655 241 175 1764	1 0 0 0 0
Node_8283	Node_8284	0.1338	Node_8695	0.088362	5	0.028023	25 4 1 1 15	6458 1655 241 175 1764	1 1 0 0 0
Node_8282	Node_8283	0.09539	Node_8695	0.130751	5	0.053977	17 3 1 1 12	6458 1655 241 175 1764	3 0 0 0 0
Node_8281	Node_8292	0.2624	Node_8695	0.029701	1	0.009276	55 22 4 2 18	6458 1655 241 175 1764	0 0 0 0 0
Node_8280	Node_8281	0.207	Node_8695	0.053292	1	0.009775	26 11 2 1 11	6458 1655 241 175 1764	13 7 1 0 2
Node_8279	Node_8280	0.6136	Node_8695	0.028985	1	0.003803	14 5 0 0 5	6458 1655 241 175 1764	5 1 1 1 2
Node_8278	Node_8295	0.8182	Node_8695	0.020549	2	0.011038	49 18 3 1 13	6458 1655 241 175 1764	13 2 0 1 4
Node_8277	Node_8353	0.2849	Node_8695	0.021964	5	0.008038	58 10 2 0 22	6458 1655 241 175 1764	11 1 0 0 1
Node_8276	Node_8277	0.5721	Node_8695	0.108016	1	0.046617	9 3 1 0 4	6458 1655 241 175 1764	21 2 0 0 8
Node_8275	Node_8276	0.6779	Node_8695	0.000000			3 1 0 0 1	6458 1655 241 175 1764	2 1 0 0 2
Node_8274	Node_8277	0.7826	Node_8695	0.063243	3	0.027252	14 2 1 0 5	6458 1655 241 175 1764	14 3 0 0 5
Node_8273	Node_8354	0.01408	Node_8695	0.011934	3	0.006517	332 110 22 11 84	6458 1655 241 175 1764	6 0 0 0 1
Node_8272	Node_8273	0.005809	Node_8695	0.013783	3	0.006730	297 100 21 8 75	6458 1655 241 175 1764	0 1 0 0 0
Node_8271	Node_8272	0.006193	Node_8695	0.016422	3	0.006985	258 88 20 8 68	6458 1655 241 175 1764	1 0 0 0 0
Node_8270	Node_8271	0.01207	Node_8695	0.019295	3	0.006908	206 69 17 3 54	6458 1655 241 175 1764	7 0 0 0 1
Node_8269	Node_8270	0.07191	Node_8695	0.022861	2	0.011920	74 11 4 0 16	6458 1655 241 175 1764	25 4 2 0 7
Node_8268	Node_8269	0.2332	Node_8695	0.025762	3	0.012365	64 10 4 0 13	6458 1655 241 175 1764	0 0 0 0 0
Node_8267	Node_8268	0.1296	Node_8695	0.035600	2	0.021513	54 7 3 0 9	6458 1655 241 175 1764	5 0 0 0 1
Node_8266	Node_8267	0.02256	Node_8695	0.120085	2	0.059097	30 1 2 0 3	6458 1655 241 175 1764	1 0 0 0 0
Node_8265	Node_8266	0.0188	Node_8695	0.175696	2	0.091468	21 0 2 0 2	6458 1655 241 175 1764	0 0 0 0 0
Node_8264	Node_8265	0.3473	Node_8695	0.106974	2	0.058201	11 0 0 0 1	6458 1655 241 175 1764	1 0 0 0 0
Node_8263	Node_8265	0.04757	Node_8695	0.288113	3	0.072056	9 0 2 0 1	6458 1655 241 175 1764	0 0 0 0 0
Node_8262	Node_8267	0.973	Node_8695	0.019691	3	0.005836	21 6 1 0 5	6458 1655 241 175 1764	2 0 0 0 1
Node_8261	Node_8262	0.8337	Node_8695	0.038328	3	0.013161	16 5 1 0 4	6458 1655 241 175 1764	0 0 0 0 0
Node_8260	Node_8261	0.2683	Node_8695	0.224930	1	0.094630	5 3 1 0 2	6458 1655 241 175 1764	0 0 0 0 0
Node_8259	Node_8270	0.0001148	Node_8695	0.074057	2	0.033018	85 47 10 3 25	6458 1655 241 175 1764	22 7 1 0 6
Node_8258	Node_8259	0.0002776	Node_8695	0.085653	2	0.032307	60 36 7 1 18	6458 1655 241 175 1764	2 1 0 0 1
Node_8257	Node_8258	0.002749	Node_8695	0.122066	1	0.021191	14 8 2 0 8	6458 1655 241 175 1764	35 20 4 1 8
Node_8256	Node_8692	0.247	Node_8695	0.014554	5	0.008635	105 32 4 0 21	6458 1655 241 175 1764	6 0 0 0 2
Node_8255	Node_8256	0.02924	Node_8695	0.038180	2	0.019461	74 28 4 0 12	6458 1655 241 175 1764	4 2 0 0 1
Node_8254	Node_8255	0.1579	Node_8695	0.066264	2	0.031501	16 8 1 0 4	6458 1655 241 175 1764	31 11 2 0 5
Node_8253	Node_8693	0.004835	Node_8695	0.021736	2	0.002889	219 92 12 5 61	6458 1655 241 175 1764	11 1 0 1 4
Node_8252	Node_8253	0.0009556	Node_8695	0.021619	2	0.004344	201 83 12 5 55	6458 1655 241 175 1764	7 6 0 0 2
Node_8251	Node_8252	0.008552	Node_8695	0.024749	2	0.001848	166 72 8 4 44	6458 1655 241 175 1764	8 1 0 0 2
Node_8250	Node_8251	0.002966	Node_8695	0.022739	2	0.005166	97 41 5 3 29	6458 1655 241 175 1764	31 20 1 0 8
Node_8249	Node_8250	0.1776	Node_8695	0.015006	1	0.003378	67 25 3 2 21	6458 1655 241 175 1764	3 5 1 0 1
Node_8248	Node_8249	0.3259	Node_8695	0.044778	3	0.021706	34 13 3 1 8	6458 1655 241 175 1764	1 1 0 0 1
Node_8247	Node_8251	0.6955	Node_8695	0.053239	3	0.030168	21 2 1 0 3	6458 1655 241 175 1764	17 9 1 1 4
Node_8246	Node_8694	0.07898	Node_8695	0.028628	1	0.004969	62 21 4 1 28	6458 1655 241 175 1764	9 4 0 1 6
Node_8245	Node_8246	0.6803	Node_8695	0.030868	1	0.006260	27 9 1 1 11	6458 1655 241 175 1764	15 7 0 0 3
Node_8244	Node_8246	0.01975	Node_8695	0.216260	1	0.081136	9 3 2 0 8	6458 1655 241 175 1764	11 2 1 0 6
Node_8243	Node_8695	0.418	Node_8695	0.027821	1	0.000926	18 7 0 0 7	6458 1655 241 175 1764	13 5 0 0 6
Node_8242	Node_8696	6.82e-06	Node_8696	0.007407	1	0.000270	960 341 48 32 333	7434 2004 290 208 2101	10 3 1 0 3
Node_8241	Node_8242	0.9335	Node_8242	0.000087	3	0.000026	818 294 43 27 287	960 341 48 32 333	9 2 0 0 4
Node_8240	Node_8241	0.9097	Node_8242	0.000131	3	0.000046	771 280 41 25 270	960 341 48 32 333	5 0 0 0 0
Node_8239	Node_8240	0.4126	Node_8242	0.000718	2	0.000103	577 224 27 20 203	960 341 48 32 333	0 0 0 0 0
Node_8238	Node_8239	0.4002	Node_8242	0.002724	2	0.001236	344 142 20 14 122	960 341 48 32 333	9 2 0 0 2
Node_8237	Node_8238	4.079e-07	Node_8242	0.051491	2	0.013918	169 25 1 4 61	960 341 48 32 333	12 3 0 0 4
Node_8236	Node_8237	0.007602	Node_8237	0.009433	2	0.005605	126 13 1 1 50	169 25 1 4 61	5 3 0 0 4
Node_8235	Node_8236	0.1361	Node_8237	0.013936	5	0.006657	71 7 0 0 32	169 25 1 4 61	2 0 0 1 1
Node_8234	Node_8235	0.006297	Node_8237	0.035774	5	0.012474	55 4 0 0 30	169 25 1 4 61	3 0 0 0 1
Node_8233	Node_8234	0.1691	Node_8237	0.042151	5	0.022384	34 2 0 0 18	169 25 1 4 61	0 0 0 0 0
Node_8232	Node_8233	0.6303	Node_8237	0.029705	3	0.008932	27 2 0 0 11	169 25 1 4 61	2 0 0 0 1
Node_8231	Node_8232	0.4986	Node_8237	0.069490	3	0.034892	18 1 0 0 10	169 25 1 4 61	2 0 0 0 0
Node_8230	Node_8231	0.257	Node_8237	0.128738	3	0.057209	11 0 0 0 6	169 25 1 4 61	4 0 0 0 3
Node_8229	Node_8230	0.3414	Node_8237	0.000000			5 0 0 0 5	169 25 1 4 61	0 0 0 0 0
Node_8228	Node_8229	0.2315	Node_8237	0.000000			2 0 0 0 2	169 25 1 4 61	1 0 0 0 2
Node_8226	Node_8234	0.4832	Node_8237	0.076793	3	0.036193	15 2 0 0 9	169 25 1 4 61	6 0 0 0 3
Node_8225	Node_8226	0.4606	Node_8237	0.162157	3	0.078978	8 2 0 0 5	169 25 1 4 61	3 0 0 0 3
Node_8224	Node_8225	0.914	Node_8237	0.000000			6 1 0 0 2	169 25 1 4 61	1 0 0 0 1
Node_8223	Node_8224	0.5651	Node_8237	0.000000			3 1 0 0 2	169 25 1 4 61	0 0 0 0 0
Node_8220	Node_8236	0.4001	Node_8237	0.012267	3	0.003906	46 4 0 0 15	169 25 1 4 61	7 2 1 0 2
Node_8219	Node_8220	0.782	Node_8237	0.011963	3	0.001769	41 4 0 0 14	169 25 1 4 61	0 0 0 0 0
Node_8218	Node_8219	0.8942	Node_8237	0.013971	3	0.000949	35 4 0 0 13	169 25 1 4 61	1 0 0 0 0
Node_8217	Node_8218	0.3362	Node_8237	0.112176	3	0.040646	12 0 0 0 5	169 25 1 4 61	4 0 0 0 3
Node_8216	Node_8217	0.5678	Node_8237	0.152373	3	0.045365	9 0 0 0 3	169 25 1 4 61	3 0 0 0 2
Node_8215	Node_8216	0.786	Node_8237	0.000000			8 0 0 0 2	169 25 1 4 61	1 0 0 0 1
Node_8214	Node_8218	0.7357	Node_8237	0.227055	3	0.109691	8 2 0 0 1	169 25 1 4 61	11 2 0 0 4
Node_8213	Node_8220	1	Node_8237	0.000000			5 0 0 0 0	169 25 1 4 61	0 0 0 0 1
Node_8211	Node_8237	0.007602	Node_8237	0.115444	4	0.053630	32 7 0 3 6	169 25 1 4 61	6 2 0 0 1
Node_8210	Node_8238	1.004e-10	Node_8242	0.062999	2	0.021662	153 112 18 10 54	960 341 48 32 333	10 2 1 0 3
Node_8209	Node_8210	0.1674	Node_8210	0.003697	3	0.002258	124 98 18 10 41	153 112 18 10 54	5 4 0 0 5
Node_8208	Node_8209	0.01313	Node_8210	0.008522	3	0.005484	106 88 17 9 32	153 112 18 10 54	5 2 1 0 4
Node_8207	Node_8208	0.004134	Node_8210	0.051240	3	0.030356	26 26 6 0 5	153 112 18 10 54	35 36 6 4 11
Node_8206	Node_8207	0.5253	Node_8210	0.086592	1	0.041093	4 6 1 0 1	153 112 18 10 54	12 7 2 0 2
Node_8205	Node_8239	0.6919	Node_8242	0.001344	3	0.000056	224 79 7 6 78	960 341 48 32 333	0 1 0 0 1
Node_8204	Node_8205	0.8747	Node_8242	0.000855	3	0.000121	202 73 7 6 72	960 341 48 32 333	0 0 0 0 0
Node_8203	Node_8204	0.006255	Node_8242	0.030603	2	0.002840	101 17 3 1 35	960 341 48 32 333	9 1 0 0 2
Node_8202	Node_8203	0.05048	Node_8242	0.019888	2	0.002635	86 17 2 1 29	960 341 48 32 333	6 0 0 0 2
Node_8201	Node_8202	0.313	Node_8242	0.019649	2	0.001917	56 11 1 1 20	960 341 48 32 333	0 0 0 0 0
Node_8200	Node_8201	0.4455	Node_8242	0.017537	2	0.004775	33 7 1 1 11	960 341 48 32 333	14 2 0 0 5
Node_8199	Node_8200	0.9072	Node_8242	0.024272	3	0.007973	17 4 1 0 5	960 341 48 32 333	4 1 0 0 2
Node_8198	Node_8202	0.7378	Node_8242	0.022615	2	0.003445	29 5 1 0 8	960 341 48 32 333	1 1 0 0 1
Node_8197	Node_8204	0.02003	Node_8242	0.043814	2	0.017248	63 41 2 5 26	960 341 48 32 333	29 14 2 0 9
Node_8196	Node_8197	0.5055	Node_8242	0.016113	4	0.006303	38 15 0 2 14	960 341 48 32 333	6 5 1 1 1
Node_8195	Node_8196	0.5666	Node_8242	0.027599	4	0.007846	18 7 0 1 8	960 341 48 32 333	8 2 0 1 2
Node_8194	Node_8197	0.004639	Node_8242	0.000000			2 6 0 1 1	960 341 48 32 333	17 15 1 1 10
Node_8193	Node_8240	0.2401	Node_8242	0.006440	2	0.002578	191 54 13 5 66	960 341 48 32 333	3 2 1 0 1
Node_8192	Node_8193	0.2332	Node_8242	0.019486	3	0.005658	97 32 10 5 36	960 341 48 32 333	10 2 0 0 3
Node_8191	Node_8192	0.2849	Node_8242	0.018943	3	0.001514	73 25 8 2 28	960 341 48 32 333	0 0 0 0 0
Node_8190	Node_8191	0.3587	Node_8242	0.023500	3	0.004058	61 21 7 2 25	960 341 48 32 333	4 1 0 0 0
Node_8189	Node_8190	0.4451	Node_8242	0.025902	3	0.004774	51 19 6 2 20	960 341 48 32 333	6 0 0 0 1
Node_8188	Node_8189	0.5391	Node_8242	0.048147	3	0.029190	30 8 3 2 13	960 341 48 32 333	2 3 0 0 0
Node_8187	Node_8188	0.1441	Node_8242	0.077314	3	0.045637	27 5 3 2 9	960 341 48 32 333	1 0 0 0 0
Node_8186	Node_8189	0.3925	Node_8242	0.057227	3	0.005507	19 8 3 0 7	960 341 48 32 333	0 0 0 0 0
Node_8185	Node_8193	0.2245	Node_8242	0.011650	2	0.005047	73 18 2 0 25	960 341 48 32 333	11 2 1 0 2
Node_8184	Node_8185	0.3003	Node_8242	0.024325	2	0.003920	32 6 1 0 13	960 341 48 32 333	5 0 0 0 1
Node_8183	Node_8184	0.7632	Node_8242	0.012746	5	0.003454	23 6 0 0 10	960 341 48 32 333	0 0 0 0 0
Node_8182	Node_8185	0.9615	Node_8242	0.002120	5	0.000466	36 12 1 0 10	960 341 48 32 333	0 0 0 0 1
Node_8181	Node_8182	0.8852	Node_8242	0.012159	5	0.005147	25 10 1 0 6	960 341 48 32 333	3 1 0 0 1
Node_8180	Node_8241	0.8961	Node_8242	0.011292	4	0.004431	42 14 2 2 17	960 341 48 32 333	0 0 0 0 0
Node_8179	Node_8242	0.9335	Node_8242	0.001552	5	0.000418	127 43 5 4 38	960 341 48 32 333	6 2 0 1 4
Node_8178	Node_8179	0.8132	Node_8242	0.003425	5	0.001193	117 39 4 4 33	960 341 48 32 333	2 1 1 0 0
Node_8177	Node_8178	0.7145	Node_8242	0.008304	4	0.003536	69 21 3 3 19	960 341 48 32 333	18 8 0 1 5
Node_8176	Node_8177	0.3722	Node_8242	0.068518	4	0.006341	11 4 0 1 3	960 341 48 32 333	12 6 1 1 2
Node_8175	Node_8176	0.6497	Node_8242	0.080745	4	0.006353	10 3 0 1 3	960 341 48 32 333	0 0 0 0 0
Node_8174	Node_8175	0.5091	Node_8242	0.000000			5 2 0 1 2	960 341 48 32 333	2 0 0 0 0
Node_8173	Node_8174	0.2004	Node_8242	0.000000			1 0 0 0 1	960 341 48 32 333	2 2 0 1 1
Node_8171	Node_8175	1	Node_8242	0.000000			2 0 0 0 1	960 341 48 32 333	1 1 0 0 0
Node_8169	Node_8177	0.8298	Node_8242	0.026135	3	0.010892	25 8 2 1 8	960 341 48 32 333	21 3 0 0 6
Node_8168	Node_8697	2.2e-16	Node_8698	0.016964	5	0.001249	6269 1879 409 282 4627	13830 3947 713 495 6783	0 0 0 0 0
Node_8167	Node_8168	3.838e-08	Node_8168	0.000055	5	0.000008	6011 1787 397 272 4524	6269 1879 409 282 4627	8 2 2 0 1
Node_8166	Node_8167	0.07064	Node_8167	0.000003	5	0.000001	5956 1769 396 270 4499	6011 1787 397 272 4524	6 3 1 1 4
Node_8165	Node_8166	0.003477	Node_8167	0.000009	5	0.000004	5912 1757 395 269 4484	6011 1787 397 272 4524	2 0 0 0 1
Node_8164	Node_8165	0.202	Node_8167	0.000010	1	0.000004	5771 1725 389 262 4370	6011 1787 397 272 4524	0 0 0 0 0
Node_8163	Node_8164	2.2e-16	Node_8167	0.027166	1	0.006283	1870 654 227 146 2271	6011 1787 397 272 4524	1 0 0 0 0
Node_8162	Node_8163	0.8401	Node_8163	0.000002	4	0.000001	1863 653 227 146 2267	1870 654 227 146 2271	3 1 0 0 0
Node_8161	Node_8162	0.4286	Node_8163	0.000003	1	0.000001	1859 653 227 145 2263	1870 654 227 146 2271	0 0 0 0 0
Node_8160	Node_8161	0.6298	Node_8163	0.000005	2	0.000003	1852 652 226 145 2252	1870 654 227 146 2271	1 0 0 0 1
Node_8159	Node_8160	0.0012	Node_8163	0.000107	3	0.000047	1737 624 224 138 2143	1870 654 227 146 2271	0 0 0 0 0
Node_8158	Node_8159	1.387e-05	Node_8163	0.000230	1	0.000078	1684 615 222 137 2104	1870 654 227 146 2271	0 0 0 0 0
Node_8157	Node_8158	2.276e-15	Node_8163	0.003970	4	0.001265	1284 473 123 59 1595	1870 654 227 146 2271	0 0 0 1 1
Node_8156	Node_8157	0.9416	Node_8157	0.000015	1	0.000008	1225 454 119 57 1531	1284 473 123 59 1595	0 0 0 0 0
Node_8155	Node_8156	0.9625	Node_8157	0.000015	3	0.000009	1224 451 119 57 1528	1284 473 123 59 1595	0 1 0 0 0
Node_8154	Node_8155	0.9428	Node_8157	0.000015	4	0.000006	1215 448 117 57 1519	1284 473 123 59 1595	0 0 0 0 0
Node_8153	Node_8154	0.8515	Node_8157	0.000019	1	0.000012	1205 443 117 56 1510	1284 473 123 59 1595	0 0 0 0 0
Node_8152	Node_8153	0.6493	Node_8157	0.000071	4	0.000013	1141 417 111 56 1420	1284 473 123 59 1595	0 0 0 0 0
Node_8151	Node_8152	0.2965	Node_8157	0.000154	5	0.000066	1113 407 111 53 1351	1284 473 123 59 1595	0 0 0 0 0
Node_8150	Node_8151	0.1596	Node_8157	0.000218	5	0.000073	1095 402 110 52 1321	1284 473 123 59 1595	0 0 0 0 0
Node_8149	Node_8150	0.001413	Node_8157	0.000657	5	0.000202	1050 376 109 46 1226	1284 473 123 59 1595	0 0 0 0 0
Node_8148	Node_8149	0.0003968	Node_8157	0.002352	3	0.000867	717 293 49 35 878	1284 473 123 59 1595	0 0 0 0 1
Node_8147	Node_8148	7.388e-07	Node_8157	0.007520	5	0.002177	437 177 38 30 693	1284 473 123 59 1595	0 0 0 0 0
Node_8146	Node_8147	0.06842	Node_8147	0.000527	3	0.000266	365 145 36 23 602	437 177 38 30 693	0 0 0 0 0
Node_8145	Node_8146	0.6132	Node_8147	0.000185	3	0.000078	357 142 33 22 572	437 177 38 30 693	0 0 0 0 0
Node_8144	Node_8145	0.3175	Node_8147	0.000615	3	0.000203	339 134 33 21 515	437 177 38 30 693	0 0 0 0 0
Node_8143	Node_8144	1.78e-05	Node_8147	0.007382	5	0.002622	273 105 31 13 355	437 177 38 30 693	0 0 0 0 0
Node_8142	Node_8143	0.0001015	Node_8147	0.006985	5	0.002646	262 99 30 13 343	437 177 38 30 693	0 0 0 0 0
Node_8141	Node_8142	0.0008292	Node_8147	0.006465	5	0.002555	245 94 28 12 325	437 177 38 30 693	0 0 0 0 0
Node_8140	Node_8141	0.008275	Node_8147	0.009474	5	0.002367	172 67 19 8 215	437 177 38 30 693	0 0 0 0 0
Node_8139	Node_8140	0.1633	Node_8147	0.009378	3	0.002984	89 45 14 7 152	437 177 38 30 693	0 0 0 0 0
Node_8138	Node_8139	0.1513	Node_8147	0.009784	3	0.003119	89 45 14 7 149	437 177 38 30 693	0 0 0 0 0
Node_8137	Node_8138	0.1076	Node_8147	0.011096	3	0.003556	87 45 14 6 143	437 177 38 30 693	0 0 0 0 0
Node_8136	Node_8137	0.0005595	Node_8147	0.048356	3	0.019388	43 31 13 5 89	437 177 38 30 693	0 0 0 0 0
Node_8135	Node_8136	0.0004608	Node_8147	0.051612	3	0.019486	42 30 13 5 84	437 177 38 30 693	0 0 0 0 0
Node_8134	Node_8135	0.0002933	Node_8147	0.058515	3	0.020028	40 28 13 5 76	437 177 38 30 693	0 0 0 0 0
Node_8133	Node_8134	0.000172	Node_8147	0.066477	3	0.020855	37 27 13 4 70	437 177 38 30 693	1 1 0 0 2
Node_8132	Node_8133	3.428e-05	Node_8147	0.082809	3	0.027551	31 25 13 4 66	437 177 38 30 693	0 0 0 0 0
Node_8131	Node_8132	0.1001	Node_8147	0.040367	3	0.020475	30 18 6 3 44	437 177 38 30 693	0 0 0 0 0
Node_8130	Node_8131	0.07408	Node_8147	0.044694	3	0.023632	30 18 6 3 42	437 177 38 30 693	0 0 0 0 0
Node_8129	Node_8130	0.1168	Node_8147	0.056815	3	0.031780	15 13 4 1 32	437 177 38 30 693	0 0 0 0 0
Node_8128	Node_8129	0.7247	Node_8147	0.023695	1	0.005174	11 7 1 1 27	437 177 38 30 693	0 0 0 0 0
Node_8127	Node_8128	0.3586	Node_8147	0.045047	1	0.010227	7 5 0 1 22	437 177 38 30 693	0 0 0 0 1
Node_8126	Node_8127	0.498	Node_8147	0.077148	4	0.029621	4 3 0 1 12	437 177 38 30 693	0 0 0 0 0
Node_8125	Node_8126	0.5433	Node_8147	0.119810	4	0.024032	3 1 0 1 8	437 177 38 30 693	1 0 0 0 1
Node_8124	Node_8125	0.2004	Node_8147	0.000000			1 1 0 1 6	437 177 38 30 693	0 0 0 0 1
Node_8123	Node_8124	0.08241	Node_8147	0.000000			0 1 0 1 3	437 177 38 30 693	0 0 0 0 3
Node_8122	Node_8123	0.09857	Node_8147	0.000000			0 1 0 1 3	437 177 38 30 693	0 0 0 0 0
Node_8120	Node_8126	0.2319	Node_8147	0.000000			0 2 0 0 2	437 177 38 30 693	0 0 0 0 1
Node_8119	Node_8127	0.7782	Node_8147	0.052621	1	0.024012	3 1 0 0 10	437 177 38 30 693	0 1 0 0 0
Node_8118	Node_8119	0.6958	Node_8147	0.000000			1 1 0 0 5	437 177 38 30 693	0 0 0 0 0
Node_8115	Node_8119	0.7647	Node_8147	0.000000			2 0 0 0 1	437 177 38 30 693	0 0 0 0 4
Node_8114	Node_8128	0.4074	Node_8147	0.170300	3	0.073970	4 2 1 0 4	437 177 38 30 693	0 0 0 0 0
Node_8113	Node_8114	0.1169	Node_8147	0.000000			1 2 1 0 2	437 177 38 30 693	0 0 0 0 0
Node_8110	Node_8129	0.004064	Node_8147	0.357404	3	0.172181	4 6 3 0 5	437 177 38 30 693	0 0 0 0 0
Node_8109	Node_8110	0.001952	Node_8147	0.406599	3	0.205332	4 6 3 0 4	437 177 38 30 693	0 0 0 0 0
Node_8108	Node_8109	0.001262	Node_8147	0.715275	3	0.359435	1 5 3 0 2	437 177 38 30 693	2 0 0 0 1
Node_8103	Node_8130	0.03934	Node_8147	0.144109	5	0.042322	15 5 2 2 10	437 177 38 30 693	0 0 0 0 0
Node_8102	Node_8103	0.0345	Node_8147	0.000000			1 0 0 1 2	437 177 38 30 693	1 0 0 1 1
Node_8099	Node_8103	0.04377	Node_8147	0.160803	5	0.025959	13 5 2 0 7	437 177 38 30 693	0 0 0 0 0
Node_8098	Node_8099	0.3048	Node_8147	0.000000			6 0 0 0 3	437 177 38 30 693	0 0 0 0 0
Node_8097	Node_8132	3.801e-07	Node_8147	0.409296	1	0.181909	1 7 7 1 21	437 177 38 30 693	0 0 0 0 1
Node_8096	Node_8097	0.7057	Node_8097	0.049080	5	0.016932	1 6 7 1 14	1 7 7 1 21	0 0 0 0 2
Node_8095	Node_8096	0.268	Node_8097	0.058784	5	0.017445	1 6 7 1 13	1 7 7 1 21	0 0 0 0 0
Node_8094	Node_8095	0.001638	Node_8097	0.171384	5	0.021322	1 6 7 1 7	1 7 7 1 21	0 0 0 0 0
Node_8093	Node_8094	0.0004637	Node_8097	0.201068	5	0.031834	1 5 7 1 6	1 7 7 1 21	0 1 0 0 0
Node_8092	Node_8093	0.001361	Node_8097	0.201068	5	0.031834	1 5 7 1 6	1 7 7 1 21	0 0 0 0 0
Node_8091	Node_8092	0.0004379	Node_8097	0.241171	5	0.033160	1 5 7 1 5	1 7 7 1 21	0 0 0 0 0
Node_8090	Node_8091	0.0004379	Node_8097	0.241171	5	0.033160	1 5 7 1 5	1 7 7 1 21	0 0 0 0 0
Node_8089	Node_8090	0.0004379	Node_8097	0.241171	5	0.033160	1 5 7 1 5	1 7 7 1 21	0 0 0 0 0
Node_8088	Node_8089	0.0004379	Node_8097	0.241171	5	0.033160	1 5 7 1 5	1 7 7 1 21	0 0 0 0 0
Node_8082	Node_8088	1.184e-06	Node_8097	0.525845	5	0.039792	1 5 7 1 1	1 7 7 1 21	0 0 0 0 1
Node_8077	Node_8095	0.3791	Node_8097	0.000000			0 0 0 0 5	1 7 7 1 21	0 0 0 0 1
Node_8074	Node_8134	0.3114	Node_8147	0.000000			0 0 0 0 2	437 177 38 30 693	2 0 0 1 2
Node_8073	Node_8135	0.6952	Node_8147	0.080666	1	0.029415	2 2 0 0 8	437 177 38 30 693	0 0 0 0 0
Node_8072	Node_8073	0.3979	Node_8147	0.000000			0 0 0 0 4	437 177 38 30 693	0 1 0 0 1
Node_8071	Node_8073	1	Node_8147	0.000000			2 1 0 0 2	437 177 38 30 693	0 0 0 0 1
Node_8070	Node_8136	0.6958	Node_8147	0.000000			0 1 0 0 2	437 177 38 30 693	1 0 0 0 3
Node_8068	Node_8137	0.4246	Node_8147	0.010304	1	0.002159	44 14 1 1 54	437 177 38 30 693	0 0 0 0 0
Node_8067	Node_8068	0.1701	Node_8147	0.023733	1	0.002877	43 13 1 1 43	437 177 38 30 693	0 0 0 0 0
Node_8066	Node_8067	0.5912	Node_8147	0.012595	1	0.000919	31 9 1 1 35	437 177 38 30 693	1 0 0 0 1
Node_8065	Node_8066	0.4174	Node_8147	0.022009	1	0.003140	31 9 1 1 31	437 177 38 30 693	0 0 0 0 0
Node_8064	Node_8065	0.3602	Node_8147	0.028503	5	0.004459	31 9 1 1 29	437 177 38 30 693	0 0 0 0 1
Node_8063	Node_8064	0.3048	Node_8147	0.025255	5	0.003488	30 9 1 1 29	437 177 38 30 693	1 0 0 0 0
Node_8062	Node_8063	0.3815	Node_8147	0.025255	5	0.003488	30 9 1 1 29	437 177 38 30 693	0 0 0 0 0
Node_8061	Node_8062	0.3988	Node_8147	0.025599	5	0.002661	29 9 1 1 28	437 177 38 30 693	0 0 0 0 0
Node_8060	Node_8061	0.3988	Node_8147	0.025599	5	0.002661	29 9 1 1 28	437 177 38 30 693	0 0 0 0 0
Node_8059	Node_8060	0.8372	Node_8147	0.000000			2 0 0 0 3	437 177 38 30 693	1 0 0 0 1
Node_8052	Node_8060	0.3584	Node_8147	0.032538	5	0.000887	26 9 1 1 24	437 177 38 30 693	0 0 0 0 0
Node_8051	Node_8052	0.2092	Node_8147	0.056251	5	0.001061	22 9 1 1 18	437 177 38 30 693	1 0 0 0 1
Node_8050	Node_8051	0.1404	Node_8147	0.000000			5 0 0 0 1	437 177 38 30 693	0 0 0 0 0
Node_8049	Node_8051	0.3487	Node_8147	0.046860	5	0.002187	17 7 1 0 15	437 177 38 30 693	0 2 0 1 2
Node_8045	Node_8067	0.2959	Node_8147	0.000000			5 2 0 0 3	437 177 38 30 693	6 2 0 0 4
Node_8044	Node_8068	0.2145	Node_8147	0.130945	1	0.029779	1 1 0 0 9	437 177 38 30 693	0 0 0 0 2
Node_8043	Node_8044	0.3573	Node_8147	0.130945	1	0.029779	1 1 0 0 9	437 177 38 30 693	0 0 0 0 0
Node_8042	Node_8043	0.3735	Node_8147	0.000000			1 0 0 0 8	437 177 38 30 693	0 0 0 0 0
Node_8041	Node_8042	0.4827	Node_8147	0.000000			1 0 0 0 7	437 177 38 30 693	0 0 0 0 0
Node_8040	Node_8041	0.359	Node_8147	0.000000			0 0 0 0 5	437 177 38 30 693	0 0 0 0 0
Node_8033	Node_8138	0.2553	Node_8147	0.000000			2 0 0 1 5	437 177 38 30 693	0 0 0 0 1
Node_8023	Node_8140	4.227e-05	Node_8147	0.058883	1	0.009242	83 22 5 1 63	437 177 38 30 693	0 0 0 0 0
Node_8022	Node_8023	0.01927	Node_8147	0.041137	1	0.009258	49 15 2 0 43	437 177 38 30 693	0 0 0 0 0
Node_8021	Node_8022	0.006994	Node_8147	0.054134	5	0.012788	48 15 2 0 38	437 177 38 30 693	0 0 0 0 0
Node_8020	Node_8021	0.002763	Node_8147	0.074373	5	0.009953	43 15 2 0 30	437 177 38 30 693	2 0 0 0 2
Node_8019	Node_8020	0.08894	Node_8147	0.071376	5	0.002765	22 9 1 0 16	437 177 38 30 693	0 0 0 0 0
Node_8018	Node_8019	0.406	Node_8147	0.047016	5	0.011850	14 8 1 0 15	437 177 38 30 693	0 0 0 0 0
Node_8017	Node_8018	0.2113	Node_8147	0.181352	5	0.032857	7 5 0 0 4	437 177 38 30 693	0 0 0 0 1
Node_8016	Node_8017	0.08823	Node_8147	0.270580	5	0.054979	5 4 0 0 2	437 177 38 30 693	0 0 0 0 0
Node_8015	Node_8016	0.02814	Node_8147	0.000000			5 4 0 0 1	437 177 38 30 693	0 0 0 0 0
Node_8014	Node_8015	0.1787	Node_8147	0.000000			0 1 0 0 0	437 177 38 30 693	4 1 0 0 1
Node_8011	Node_8018	0.8282	Node_8147	0.053818	3	0.019714	7 3 1 0 9	437 177 38 30 693	0 0 0 0 1
Node_8010	Node_8019	0.0293	Node_8147	0.000000			6 0 0 0 1	437 177 38 30 693	2 1 0 0 0
Node_8009	Node_8020	0.1145	Node_8147	0.059538	5	0.005450	19 6 0 0 14	437 177 38 30 693	2 0 1 0 0
Node_8008	Node_8022	0.5772	Node_8147	0.000000			1 0 0 0 2	437 177 38 30 693	0 0 0 0 3
Node_8006	Node_8023	0.00407	Node_8147	0.126286	5	0.019561	32 7 3 1 17	437 177 38 30 693	2 0 0 0 3
Node_8005	Node_8006	0.01609	Node_8147	0.113907	1	0.042687	24 3 2 1 15	437 177 38 30 693	0 0 1 0 1
Node_8004	Node_8005	0.09387	Node_8147	0.188788	1	0.052770	11 0 0 0 5	437 177 38 30 693	0 0 0 0 1
Node_8003	Node_8004	0.5698	Node_8147	0.000000			0 0 0 0 1	437 177 38 30 693	5 0 0 0 3
Node_8002	Node_8141	0.7347	Node_8147	0.004539	3	0.000369	73 27 9 4 110	437 177 38 30 693	0 0 0 0 0
Node_8001	Node_8002	0.5811	Node_8147	0.006930	3	0.003228	72 25 8 4 96	437 177 38 30 693	0 0 0 0 0
Node_8000	Node_8001	0.8393	Node_8147	0.002363	1	0.000453	59 20 4 2 83	437 177 38 30 693	0 0 0 0 0
Node_7999	Node_8000	0.7272	Node_8147	0.004778	1	0.000809	58 20 4 2 75	437 177 38 30 693	0 0 0 0 0
Node_7998	Node_7999	0.7398	Node_8147	0.009727	5	0.003053	39 18 4 2 53	437 177 38 30 693	0 0 0 0 0
Node_7997	Node_7998	0.7034	Node_8147	0.014933	3	0.006415	25 13 4 2 48	437 177 38 30 693	0 0 0 0 0
Node_7996	Node_7997	0.2636	Node_8147	0.035041	1	0.014446	18 12 4 2 43	437 177 38 30 693	0 0 0 0 0
Node_7995	Node_7996	0.6036	Node_8147	0.036918	3	0.021731	7 2 1 0 18	437 177 38 30 693	0 0 0 0 0
Node_7994	Node_7995	0.9329	Node_8147	0.029384	1	0.013938	4 2 0 0 10	437 177 38 30 693	1 0 0 0 1
Node_7993	Node_7994	0.95	Node_8147	0.049117	4	0.023165	3 1 0 0 7	437 177 38 30 693	0 0 0 0 0
Node_7992	Node_7993	0.845	Node_8147	0.000000			2 1 0 0 7	437 177 38 30 693	0 0 0 0 0
Node_7991	Node_7992	0.9319	Node_8147	0.000000			2 1 0 0 6	437 177 38 30 693	0 0 0 0 0
Node_7990	Node_7991	0.9319	Node_8147	0.000000			2 1 0 0 5	437 177 38 30 693	0 0 0 0 1
Node_7989	Node_7990	0.6631	Node_8147	0.000000			2 1 0 0 2	437 177 38 30 693	0 0 0 0 0
Node_7988	Node_7989	0.6631	Node_8147	0.000000			2 1 0 0 1	437 177 38 30 693	0 0 0 0 1
Node_7973	Node_7994	0.8706	Node_8147	0.000000			1 1 0 0 2	437 177 38 30 693	0 0 0 0 1
Node_7969	Node_7995	0.2856	Node_8147	0.000000			2 0 1 0 7	437 177 38 30 693	0 0 0 0 0
Node_7968	Node_7969	0.3141	Node_8147	0.000000			1 0 1 0 4	437 177 38 30 693	0 0 0 0 0
Node_7965	Node_7996	0.1188	Node_8147	0.085559	1	0.050739	10 10 3 2 25	437 177 38 30 693	1 0 0 0 0
Node_7964	Node_7965	0.08213	Node_8147	0.113103	3	0.046773	7 6 3 1 16	437 177 38 30 693	1 2 0 0 1
Node_7963	Node_7964	0.5773	Node_8147	0.044045	2	0.024195	7 6 1 0 16	437 177 38 30 693	0 0 0 0 0
Node_7962	Node_7963	0.5007	Node_8147	0.079649	1	0.032454	3 4 0 0 10	437 177 38 30 693	0 0 0 0 0
Node_7961	Node_7962	0.3352	Node_8147	0.128583	1	0.061684	2 4 0 0 8	437 177 38 30 693	0 0 0 0 0
Node_7960	Node_7961	0.533	Node_8147	0.080666	1	0.029415	2 2 0 0 8	437 177 38 30 693	0 1 0 0 0
Node_7959	Node_7960	0.7606	Node_8147	0.000000			2 1 0 0 6	437 177 38 30 693	0 1 0 0 1
Node_7957	Node_7959	0.8706	Node_8147	0.000000			1 1 0 0 3	437 177 38 30 693	0 0 0 0 0
Node_7955	Node_7963	0.6209	Node_8147	0.111337	3	0.036522	4 2 1 0 6	437 177 38 30 693	0 0 0 0 0
Node_7954	Node_7955	0.4074	Node_8147	0.170300	3	0.073970	4 2 1 0 4	437 177 38 30 693	0 0 0 0 0
Node_7953	Node_7954	0.2773	Node_8147	0.000000			0 2 1 0 2	437 177 38 30 693	4 0 0 0 1
Node_7951	Node_7965	0.3326	Node_8147	0.000000			1 1 0 1 6	437 177 38 30 693	1 1 0 0 2
Node_7950	Node_7998	0.0214	Node_8147	0.222648	5	0.003597	14 4 0 0 4	437 177 38 30 693	0 1 0 0 1
Node_7949	Node_7999	0.2577	Node_8147	0.036618	2	0.013093	19 2 0 0 22	437 177 38 30 693	0 0 0 0 0
Node_7948	Node_7949	0.07882	Node_8147	0.087323	1	0.005415	18 2 0 0 12	437 177 38 30 693	1 0 0 0 1
Node_7947	Node_7948	0.6375	Node_8147	0.080117	2	0.053549	6 0 0 0 6	437 177 38 30 693	0 0 0 0 1
Node_7946	Node_7947	0.3753	Node_8147	0.000000			0 0 0 0 1	437 177 38 30 693	5 0 0 0 1
Node_7944	Node_7949	0.08587	Node_8147	0.000000			0 0 0 0 6	437 177 38 30 693	0 0 0 0 3
Node_7943	Node_7944	0.359	Node_8147	0.000000			0 0 0 0 2	437 177 38 30 693	0 0 0 0 3
Node_7942	Node_8000	0.3735	Node_8147	0.000000			1 0 0 0 7	437 177 38 30 693	0 0 0 0 1
Node_7941	Node_8001	0.02227	Node_8147	0.151522	3	0.064639	13 5 4 2 13	437 177 38 30 693	0 0 0 0 0
Node_7940	Node_7941	0.01567	Node_8147	0.168745	3	0.072415	13 4 4 2 12	437 177 38 30 693	0 0 0 0 0
Node_7939	Node_7940	0.01567	Node_8147	0.175164	3	0.068017	11 4 4 2 12	437 177 38 30 693	2 0 0 0 0
Node_7938	Node_7939	0.2561	Node_8147	0.180301	4	0.073045	6 1 0 1 4	437 177 38 30 693	0 1 0 0 0
Node_7937	Node_7938	0.2091	Node_8147	0.000000			3 0 0 1 1	437 177 38 30 693	1 0 0 0 2
Node_7936	Node_7937	0.09136	Node_8147	0.000000			3 0 0 1 1	437 177 38 30 693	0 0 0 0 0
Node_7933	Node_7939	0.008561	Node_8147	0.393904	3	0.092612	4 2 4 1 6	437 177 38 30 693	1 0 0 0 2
Node_7932	Node_7933	0.001851	Node_8147	0.437041	3	0.110129	4 2 4 1 5	437 177 38 30 693	0 0 0 0 0
Node_7931	Node_7932	0.0006067	Node_8147	0.640523	3	0.171060	1 1 4 1 5	437 177 38 30 693	1 1 0 0 0
Node_7925	Node_8002	0.06312	Node_8147	0.181990	1	0.048232	1 2 1 0 11	437 177 38 30 693	0 0 0 0 3
Node_7924	Node_7925	0.1279	Node_8147	0.183310	1	0.056945	1 2 1 0 10	437 177 38 30 693	0 0 0 0 1
Node_7923	Node_7924	0.2282	Node_8147	0.000000			1 2 0 0 7	437 177 38 30 693	0 0 1 0 0
Node_7922	Node_7923	0.5187	Node_8147	0.000000			1 2 0 0 7	437 177 38 30 693	0 0 0 0 0
Node_7921	Node_7922	0.5187	Node_8147	0.000000			1 2 0 0 7	437 177 38 30 693	0 0 0 0 0
Node_7920	Node_7921	0.5187	Node_8147	0.000000			1 2 0 0 6	437 177 38 30 693	0 0 0 0 1
Node_7919	Node_7920	0.7198	Node_8147	0.000000			1 1 0 0 4	437 177 38 30 693	0 0 0 0 0
Node_7912	Node_8142	0.5571	Node_8147	0.047055	5	0.017507	17 5 2 1 17	437 177 38 30 693	0 0 0 0 1
Node_7911	Node_7912	0.3263	Node_8147	0.073699	5	0.025566	14 5 2 1 13	437 177 38 30 693	1 0 0 0 1
Node_7910	Node_7911	0.1939	Node_8147	0.116354	3	0.047336	10 3 2 0 8	437 177 38 30 693	0 0 0 1 1
Node_7909	Node_7910	0.1416	Node_8147	0.154392	3	0.058062	9 1 2 0 7	437 177 38 30 693	0 0 0 0 0
Node_7908	Node_7909	0.04963	Node_8147	0.287679	3	0.097312	6 0 2 0 4	437 177 38 30 693	0 0 0 0 0
Node_7907	Node_7908	0.03799	Node_8147	0.000000			5 0 2 0 3	437 177 38 30 693	0 0 0 0 0
Node_7906	Node_7907	0.2533	Node_8147	0.000000			2 0 1 0 2	437 177 38 30 693	0 0 0 0 0
Node_7905	Node_7909	0.9115	Node_8147	0.000000			1 0 0 0 3	437 177 38 30 693	2 1 0 0 0
Node_7903	Node_7911	0.7366	Node_8147	0.000000			0 0 0 0 0	437 177 38 30 693	4 2 0 0 4
Node_7902	Node_7912	1	Node_8147	0.000000			2 0 0 0 3	437 177 38 30 693	0 0 0 0 0
Node_7901	Node_8143	0.5331	Node_8147	0.051996	2	0.025319	9 6 1 0 12	437 177 38 30 693	2 0 0 0 0
Node_7900	Node_7901	0.7564	Node_8147	0.077313	3	0.030233	5 3 1 0 8	437 177 38 30 693	0 0 0 0 3
Node_7899	Node_8144	0.0008381	Node_8147	0.026520	5	0.009366	66 29 2 8 160	437 177 38 30 693	0 0 0 0 0
Node_7898	Node_7899	0.002974	Node_8147	0.024519	5	0.009653	60 27 1 6 140	437 177 38 30 693	0 0 0 0 1
Node_7897	Node_7898	0.004537	Node_8147	0.026298	5	0.008087	53 24 1 5 129	437 177 38 30 693	0 0 0 0 0
Node_7896	Node_7897	0.356	Node_8147	0.010898	3	0.006077	42 18 1 4 82	437 177 38 30 693	0 0 0 0 0
Node_7895	Node_7896	0.4719	Node_8147	0.010448	4	0.006240	38 17 1 4 72	437 177 38 30 693	0 0 0 0 0
Node_7894	Node_7895	0.5547	Node_8147	0.008080	3	0.005333	34 14 1 3 65	437 177 38 30 693	0 0 0 0 2
Node_7893	Node_7894	0.3821	Node_8147	0.009911	3	0.001976	30 12 0 1 55	437 177 38 30 693	0 0 0 0 1
Node_7892	Node_7893	0.4882	Node_8147	0.007933	3	0.000407	30 12 0 1 51	437 177 38 30 693	0 0 0 0 1
Node_7891	Node_7892	0.5454	Node_8147	0.007719	3	0.000840	29 10 0 1 48	437 177 38 30 693	0 0 0 0 0
Node_7890	Node_7891	0.6355	Node_8147	0.019087	4	0.007379	10 4 0 1 22	437 177 38 30 693	1 0 0 0 4
Node_7889	Node_7890	0.4892	Node_8147	0.032836	2	0.009311	8 1 0 0 18	437 177 38 30 693	0 0 0 0 0
Node_7888	Node_7889	0.5972	Node_8147	0.042152	1	0.022058	4 1 0 0 12	437 177 38 30 693	0 0 0 0 1
Node_7887	Node_7888	0.6576	Node_8147	0.057836	1	0.023016	3 1 0 0 11	437 177 38 30 693	0 0 0 0 0
Node_7879	Node_7887	0.95	Node_8147	0.049117	4	0.023165	3 1 0 0 7	437 177 38 30 693	0 0 0 0 0
Node_7877	Node_7889	0.737	Node_8147	0.000000			4 0 0 0 5	437 177 38 30 693	0 0 0 0 0
Node_7876	Node_7890	0.1593	Node_8147	0.000000			2 3 0 1 4	437 177 38 30 693	0 0 0 0 0
Node_7875	Node_7876	0.06425	Node_8147	0.000000			1 2 0 1 1	437 177 38 30 693	1 1 0 0 1
Node_7871	Node_7891	0.7497	Node_8147	0.009047	1	0.002327	18 6 0 0 22	437 177 38 30 693	0 0 0 0 0
Node_7870	Node_7871	0.5596	Node_8147	0.031278	5	0.002531	14 6 0 0 14	437 177 38 30 693	3 0 0 0 3
Node_7869	Node_7870	0.5365	Node_8147	0.035552	5	0.003692	13 6 0 0 13	437 177 38 30 693	0 0 0 0 0
Node_7868	Node_7869	0.376	Node_8147	0.074655	5	0.006560	10 5 0 0 8	437 177 38 30 693	0 0 0 0 0
Node_7867	Node_7868	0.5616	Node_8147	0.000000			2 3 0 0 5	437 177 38 30 693	0 0 0 0 1
Node_7866	Node_7867	0.5537	Node_8147	0.000000			2 3 0 0 5	437 177 38 30 693	0 0 0 0 0
Node_7865	Node_7866	0.3991	Node_8147	0.000000			1 2 0 0 2	437 177 38 30 693	0 0 0 0 0
Node_7859	Node_7868	0.08654	Node_8147	0.228459	5	0.012857	7 2 0 0 2	437 177 38 30 693	1 0 0 0 0
Node_7858	Node_7869	1	Node_8147	0.000000			3 1 0 0 5	437 177 38 30 693	0 0 0 0 0
Node_7857	Node_7871	0.5772	Node_8147	0.000000			1 0 0 0 5	437 177 38 30 693	0 0 0 0 0
Node_7856	Node_7857	0.7655	Node_8147	0.000000			1 0 0 0 3	437 177 38 30 693	0 0 0 0 1
Node_7854	Node_7892	0.5154	Node_8147	0.000000			0 0 0 0 0	437 177 38 30 693	1 2 0 0 3
Node_7853	Node_7894	0.1291	Node_8147	0.187838	4	0.056953	4 2 1 2 9	437 177 38 30 693	0 0 0 0 0
Node_7852	Node_7853	0.06019	Node_8147	0.269670	4	0.083306	3 1 1 2 7	437 177 38 30 693	0 0 0 0 0
Node_7851	Node_7852	0.1417	Node_8147	0.000000			3 0 1 1 5	437 177 38 30 693	0 0 0 0 0
Node_7850	Node_7851	0.1207	Node_8147	0.000000			3 0 1 1 4	437 177 38 30 693	0 0 0 0 0
Node_7849	Node_7850	0.1207	Node_8147	0.000000			3 0 1 1 3	437 177 38 30 693	0 0 0 0 1
Node_7848	Node_7849	0.0531	Node_8147	0.000000			3 0 1 1 2	437 177 38 30 693	0 0 0 0 0
Node_7847	Node_7848	0.0531	Node_8147	0.000000			3 0 1 1 2	437 177 38 30 693	0 0 0 0 0
Node_7846	Node_7847	0.0531	Node_8147	0.000000			3 0 1 1 2	437 177 38 30 693	0 0 0 0 0
Node_7845	Node_7846	0.0531	Node_8147	0.000000			3 0 1 1 2	437 177 38 30 693	0 0 0 0 0
Node_7844	Node_7845	0.0531	Node_8147	0.000000			3 0 1 1 2	437 177 38 30 693	0 0 0 0 0
Node_7834	Node_7896	0.8349	Node_8147	0.045926	4	0.019974	4 1 0 0 6	437 177 38 30 693	0 0 0 0 4
Node_7833	Node_7834	0.8063	Node_8147	0.000000			4 0 0 0 6	437 177 38 30 693	0 0 0 0 0
Node_7829	Node_7833	0.8019	Node_8147	0.000000			3 0 0 0 3	437 177 38 30 693	0 0 0 0 0
Node_7826	Node_7897	0.009952	Node_8147	0.078321	5	0.010601	11 6 0 1 47	437 177 38 30 693	0 0 0 0 0
Node_7825	Node_7826	0.01832	Node_8147	0.071767	5	0.010912	11 6 0 1 45	437 177 38 30 693	0 0 0 0 0
Node_7824	Node_7825	0.059	Node_8147	0.067497	5	0.009065	8 5 0 0 34	437 177 38 30 693	0 0 0 0 0
Node_7823	Node_7824	0.07787	Node_8147	0.063241	5	0.009243	8 5 0 0 33	437 177 38 30 693	0 0 0 0 0
Node_7822	Node_7823	0.1033	Node_8147	0.059654	1	0.006394	7 5 0 0 29	437 177 38 30 693	0 0 0 0 1
Node_7821	Node_7822	0.137	Node_8147	0.071380	1	0.004480	5 4 0 0 24	437 177 38 30 693	0 0 0 0 0
Node_7820	Node_7821	0.177	Node_8147	0.066296	1	0.003213	5 4 0 0 23	437 177 38 30 693	0 0 0 0 0
Node_7819	Node_7820	0.5356	Node_8147	0.060456	1	0.001255	4 4 0 0 17	437 177 38 30 693	1 0 0 0 0
Node_7818	Node_7819	0.2512	Node_8147	0.084012	1	0.002553	3 4 0 0 16	437 177 38 30 693	0 0 0 0 0
Node_7817	Node_7818	0.2512	Node_8147	0.084012	1	0.002553	3 4 0 0 16	437 177 38 30 693	0 0 0 0 0
Node_7816	Node_7817	0.3007	Node_8147	0.080670	1	0.004536	3 4 0 0 15	437 177 38 30 693	0 0 0 0 0
Node_7815	Node_7816	0.4675	Node_8147	0.086035	1	0.011712	2 2 0 0 11	437 177 38 30 693	0 0 0 0 0
Node_7814	Node_7815	0.5453	Node_8147	0.084547	1	0.025346	2 1 0 0 10	437 177 38 30 693	0 0 0 0 0
Node_7813	Node_7814	0.845	Node_8147	0.000000			2 1 0 0 7	437 177 38 30 693	0 0 0 0 0
Node_7812	Node_7813	0.6958	Node_8147	0.000000			1 1 0 0 5	437 177 38 30 693	0 0 0 0 0
Node_7802	Node_7816	0.5129	Node_8147	0.000000			1 2 0 0 3	437 177 38 30 693	0 0 0 0 1
Node_7801	Node_7802	0.8706	Node_8147	0.000000			1 1 0 0 3	437 177 38 30 693	0 0 0 0 0
Node_7800	Node_7801	0.8706	Node_8147	0.000000			1 1 0 0 3	437 177 38 30 693	0 0 0 0 0
Node_7799	Node_7800	0.8706	Node_8147	0.000000			1 1 0 0 3	437 177 38 30 693	0 0 0 0 0
Node_7792	Node_7820	0.2635	Node_8147	0.000000			0 0 0 0 6	437 177 38 30 693	0 0 0 0 0
Node_7791	Node_7792	0.359	Node_8147	0.000000			0 0 0 0 5	437 177 38 30 693	0 0 0 0 0
Node_7787	Node_7822	0.925	Node_8147	0.000000			0 0 0 0 2	437 177 38 30 693	2 1 0 0 3
Node_7786	Node_7825	0.3542	Node_8147	0.114470	4	0.028596	3 1 0 1 9	437 177 38 30 693	0 0 0 0 2
Node_7785	Node_7898	0.7831	Node_8147	0.000000			3 0 0 0 6	437 177 38 30 693	4 3 0 1 5
Node_7783	Node_7899	0.1462	Node_8147	0.103051	4	0.047532	6 2 1 2 19	437 177 38 30 693	0 0 0 0 0
Node_7782	Node_7783	0.2733	Node_8147	0.106621	1	0.025162	2 1 0 0 13	437 177 38 30 693	0 0 0 0 0
Node_7781	Node_7782	0.5491	Node_8147	0.000000			1 0 0 0 6	437 177 38 30 693	0 0 0 0 0
Node_7776	Node_7782	0.5436	Node_8147	0.000000			1 1 0 0 7	437 177 38 30 693	0 0 0 0 0
Node_7775	Node_7783	0.06677	Node_8147	0.392169	4	0.139633	4 0 1 2 4	437 177 38 30 693	0 1 0 0 2
Node_7774	Node_7775	0.08181	Node_8147	0.000000			3 0 1 1 1	437 177 38 30 693	1 0 0 0 2
Node_7773	Node_8145	0.02315	Node_8147	0.048669	5	0.004314	18 8 0 1 57	437 177 38 30 693	0 0 0 0 0
Node_7772	Node_7773	0.3437	Node_8147	0.039076	1	0.004256	7 4 0 0 24	437 177 38 30 693	0 0 0 0 0
Node_7771	Node_7772	0.3987	Node_8147	0.056757	1	0.002298	4 3 0 0 17	437 177 38 30 693	0 0 0 0 0
Node_7770	Node_7771	0.7023	Node_8147	0.040201	1	0.005381	4 3 0 0 13	437 177 38 30 693	0 0 0 0 0
Node_7769	Node_7770	0.5943	Node_8147	0.000000			2 2 0 0 3	437 177 38 30 693	0 0 0 0 0
Node_7756	Node_7770	0.5453	Node_8147	0.075933	1	0.032836	2 1 0 0 8	437 177 38 30 693	0 0 0 0 2
Node_7755	Node_7756	0.925	Node_8147	0.000000			1 1 0 0 3	437 177 38 30 693	1 0 0 0 2
Node_7748	Node_7772	0.95	Node_8147	0.000000			3 1 0 0 6	437 177 38 30 693	0 0 0 0 1
Node_7745	Node_7748	0.9115	Node_8147	0.000000			3 1 0 0 3	437 177 38 30 693	0 0 0 0 0
Node_7744	Node_7773	0.2168	Node_8147	0.042293	5	0.010340	11 4 0 1 33	437 177 38 30 693	0 0 0 0 0
Node_7743	Node_7744	0.3561	Node_8147	0.073196	1	0.002550	3 3 0 0 15	437 177 38 30 693	0 0 0 0 0
Node_7742	Node_7743	0.6556	Node_8147	0.080292	1	0.021092	2 2 0 0 9	437 177 38 30 693	0 0 0 0 0
Node_7741	Node_7742	0.6952	Node_8147	0.075933	1	0.032836	2 1 0 0 8	437 177 38 30 693	0 1 0 0 0
Node_7740	Node_7741	0.845	Node_8147	0.000000			2 0 0 0 5	437 177 38 30 693	0 1 0 0 2
Node_7739	Node_7740	0.7647	Node_8147	0.000000			2 0 0 0 5	437 177 38 30 693	0 0 0 0 0
Node_7738	Node_7739	0.8997	Node_8147	0.000000			2 0 0 0 4	437 177 38 30 693	0 0 0 0 0
Node_7736	Node_7743	0.5721	Node_8147	0.000000			1 1 0 0 6	437 177 38 30 693	0 0 0 0 0
Node_7735	Node_7736	0.6958	Node_8147	0.000000			1 1 0 0 5	437 177 38 30 693	0 0 0 0 0
Node_7734	Node_7735	0.8706	Node_8147	0.000000			1 1 0 0 2	437 177 38 30 693	0 0 0 0 1
Node_7732	Node_7744	0.3758	Node_8147	0.051851	4	0.025898	8 1 0 1 17	437 177 38 30 693	0 0 0 0 1
Node_7731	Node_7732	0.1626	Node_8147	0.000000			0 0 0 1 6	437 177 38 30 693	1 0 0 0 0
Node_7726	Node_7732	0.8679	Node_8147	0.019730	2	0.009411	7 1 0 0 11	437 177 38 30 693	0 0 0 0 0
Node_7725	Node_7726	0.5291	Node_8147	0.000000			3 0 0 0 2	437 177 38 30 693	3 0 0 0 3
Node_7723	Node_7726	0.5721	Node_8147	0.000000			1 1 0 0 6	437 177 38 30 693	0 0 0 0 0
Node_7721	Node_8146	0.04562	Node_8147	0.093271	1	0.050174	8 3 3 1 28	437 177 38 30 693	0 0 0 0 2
Node_7720	Node_7721	0.2012	Node_8147	0.069390	1	0.034570	8 3 2 1 26	437 177 38 30 693	0 0 0 0 0
Node_7719	Node_7720	0.108	Node_8147	0.100962	1	0.055518	6 2 2 1 22	437 177 38 30 693	0 0 0 0 0
Node_7718	Node_7719	0.1283	Node_8147	0.098980	1	0.057060	6 2 2 1 21	437 177 38 30 693	0 0 0 0 0
Node_7717	Node_7718	0.1397	Node_8147	0.145724	1	0.080724	3 1 1 1 14	437 177 38 30 693	0 0 0 0 0
Node_7716	Node_7717	0.416	Node_8147	0.112040	4	0.034768	3 1 0 1 10	437 177 38 30 693	0 0 0 0 0
Node_7715	Node_7716	0.591	Node_8147	0.000000			2 0 0 0 8	437 177 38 30 693	0 0 0 0 0
Node_7714	Node_7715	0.6539	Node_8147	0.000000			2 0 0 0 7	437 177 38 30 693	0 0 0 0 0
Node_7713	Node_7714	0.7647	Node_8147	0.000000			2 0 0 0 5	437 177 38 30 693	0 0 0 0 0
Node_7712	Node_7716	0.1588	Node_8147	0.000000			1 1 0 1 1	437 177 38 30 693	0 0 0 0 1
Node_7711	Node_7717	0.1161	Node_8147	0.000000			0 0 1 0 3	437 177 38 30 693	0 0 0 0 1
Node_7710	Node_7718	0.5894	Node_8147	0.000000			3 1 1 0 4	437 177 38 30 693	0 0 0 0 3
Node_7709	Node_7710	0.1451	Node_8147	0.000000			2 1 1 0 1	437 177 38 30 693	0 0 0 0 0
Node_7701	Node_8147	0.06842	Node_8147	0.017746	5	0.009586	72 32 2 7 91	437 177 38 30 693	0 0 0 0 0
Node_7700	Node_7701	0.08188	Node_8147	0.016883	5	0.009647	70 31 2 7 90	437 177 38 30 693	0 1 0 0 1
Node_7699	Node_7700	0.3915	Node_8147	0.010711	4	0.004186	57 23 2 6 80	437 177 38 30 693	1 0 0 0 1
Node_7698	Node_7699	0.241	Node_8147	0.015281	4	0.007632	57 23 2 6 73	437 177 38 30 693	0 0 0 0 0
Node_7697	Node_7698	0.2145	Node_8147	0.016486	4	0.008301	57 22 2 6 71	437 177 38 30 693	0 0 0 0 0
Node_7696	Node_7697	0.1435	Node_8147	0.020507	5	0.009927	55 20 2 6 65	437 177 38 30 693	0 1 0 0 0
Node_7695	Node_7696	0.2642	Node_8147	0.023560	4	0.005276	36 14 1 5 48	437 177 38 30 693	0 0 0 0 0
Node_7694	Node_7695	0.1003	Node_8147	0.071898	1	0.023346	8 5 0 2 30	437 177 38 30 693	0 0 0 0 0
Node_7693	Node_7694	0.0526	Node_8147	0.101322	1	0.042121	6 3 0 2 26	437 177 38 30 693	0 0 0 0 0
Node_7692	Node_7693	0.2123	Node_8147	0.063588	1	0.008333	5 3 0 0 22	437 177 38 30 693	0 0 0 0 0
Node_7691	Node_7692	0.3327	Node_8147	0.052310	1	0.005115	5 3 0 0 20	437 177 38 30 693	0 0 0 0 0
Node_7690	Node_7691	0.5491	Node_8147	0.000000			1 0 0 0 5	437 177 38 30 693	0 0 0 0 1
Node_7679	Node_7691	0.6287	Node_8147	0.064806	1	0.005605	3 3 0 0 13	437 177 38 30 693	1 0 0 0 1
Node_7678	Node_7679	0.2704	Node_8147	0.134757	1	0.016261	1 2 0 0 10	437 177 38 30 693	0 0 0 0 0
Node_7677	Node_7678	0.3461	Node_8147	0.132442	1	0.022332	1 2 0 0 9	437 177 38 30 693	0 0 0 0 0
Node_7676	Node_7677	0.8706	Node_8147	0.000000			0 0 0 0 0	437 177 38 30 693	1 1 0 0 3
Node_7675	Node_7677	0.2964	Node_8147	0.000000			0 1 0 0 3	437 177 38 30 693	0 0 0 0 3
Node_7674	Node_7679	1	Node_8147	0.000000			1 0 0 0 2	437 177 38 30 693	1 1 0 0 1
Node_7671	Node_7694	0.6559	Node_8147	0.000000			1 1 0 0 3	437 177 38 30 693	1 1 0 0 1
Node_7670	Node_7695	0.0111	Node_8147	0.099649	5	0.015499	27 9 1 3 18	437 177 38 30 693	1 0 0 0 0
Node_7669	Node_7670	0.0156	Node_8147	0.099649	5	0.015499	27 9 1 3 18	437 177 38 30 693	0 0 0 0 0
Node_7668	Node_7669	0.01368	Node_8147	0.106047	5	0.016228	26 9 1 3 17	437 177 38 30 693	0 0 0 0 0
Node_7667	Node_7668	0.0004192	Node_8147	0.202925	5	0.026590	25 7 1 3 10	437 177 38 30 693	0 0 0 0 0
Node_7665	Node_7668	0.5187	Node_8147	0.000000			0 2 0 0 7	437 177 38 30 693	1 0 0 0 0
Node_7664	Node_7696	0.4559	Node_8147	0.042296	5	0.004523	19 6 1 1 17	437 177 38 30 693	0 0 0 0 0
Node_7663	Node_7664	0.3567	Node_8147	0.054391	5	0.004868	18 6 1 1 15	437 177 38 30 693	0 0 0 0 0
Node_7662	Node_7663	0.3456	Node_8147	0.083455	5	0.024124	11 5 1 1 10	437 177 38 30 693	0 0 0 0 0
Node_7661	Node_7662	0.3162	Node_8147	0.193629	5	0.036346	10 4 1 1 5	437 177 38 30 693	1 0 0 0 4
Node_7660	Node_7661	0.0669	Node_8147	0.000000			0 0 0 0 0	437 177 38 30 693	10 4 1 1 5
Node_7657	Node_7663	0.635	Node_8147	0.085596	5	0.026264	7 1 0 0 5	437 177 38 30 693	0 0 0 0 0
Node_7653	Node_7697	0.9319	Node_8147	0.000000			1 1 0 0 4	437 177 38 30 693	1 0 0 0 2
Node_7648	Node_7699	0.161	Node_8147	0.000000			0 0 0 0 6	437 177 38 30 693	0 0 0 0 1
Node_7647	Node_7700	0.06302	Node_8147	0.129625	5	0.031287	12 8 0 1 9	437 177 38 30 693	0 0 0 0 0
Node_7646	Node_7647	0.06272	Node_8147	0.157314	5	0.031287	11 8 0 0 7	437 177 38 30 693	0 0 0 0 1
Node_7643	Node_8148	2.2e-16	Node_8157	0.058625	5	0.013663	278 115 11 5 180	1284 473 123 59 1595	2 1 0 0 5
Node_7642	Node_7643	0.9425	Node_7643	0.001236	3	0.000642	200 81 9 4 126	278 115 11 5 180	0 0 0 0 0
Node_7641	Node_7642	0.1665	Node_7643	0.030591	3	0.013783	50 25 5 2 37	278 115 11 5 180	2 1 0 0 1
Node_7640	Node_7641	0.8209	Node_7643	0.013239	4	0.007185	40 19 2 1 31	278 115 11 5 180	0 0 0 0 0
Node_7639	Node_7640	0.4712	Node_7643	0.045179	4	0.023324	23 11 2 1 17	278 115 11 5 180	0 0 0 0 1
Node_7638	Node_7639	0.04481	Node_7643	0.269925	3	0.142596	8 5 2 1 4	278 115 11 5 180	0 0 0 0 1
Node_7637	Node_7638	0.01668	Node_7643	0.362164	3	0.187474	6 4 2 1 3	278 115 11 5 180	0 0 0 0 0
Node_7636	Node_7637	0.01343	Node_7643	0.000000			1 2 1 1 1	278 115 11 5 180	1 1 0 0 1
Node_7632	Node_7637	0.2112	Node_7643	0.000000			4 1 1 0 1	278 115 11 5 180	0 0 0 0 0
Node_7628	Node_7639	0.925	Node_7643	0.018600	4	0.006492	15 6 0 0 12	278 115 11 5 180	0 0 0 0 0
Node_7627	Node_7628	0.7984	Node_7643	0.000000			6 1 0 0 2	278 115 11 5 180	1 0 0 0 1
Node_7626	Node_7627	0.5216	Node_7643	0.000000			3 0 0 0 2	278 115 11 5 180	2 0 0 0 0
Node_7625	Node_7628	0.7033	Node_7643	0.157974	1	0.053633	4 3 0 0 8	278 115 11 5 180	4 2 0 0 1
Node_7624	Node_7640	0.9487	Node_7643	0.016091	4	0.005461	16 8 0 0 11	278 115 11 5 180	1 0 0 0 2
Node_7623	Node_7624	0.787	Node_7643	0.036237	4	0.020389	13 8 0 0 8	278 115 11 5 180	0 0 0 0 0
Node_7622	Node_7623	0.9586	Node_7643	0.029712	4	0.007028	12 4 0 0 8	278 115 11 5 180	0 0 0 0 0
Node_7621	Node_7622	1	Node_7643	0.000000			1 1 0 0 0	278 115 11 5 180	6 2 0 0 5
Node_7620	Node_7622	0.931	Node_7643	0.000000			5 1 0 0 3	278 115 11 5 180	0 0 0 0 0
Node_7619	Node_7641	0.01365	Node_7643	0.309301	3	0.123017	8 5 3 1 5	278 115 11 5 180	2 1 0 0 1
Node_7618	Node_7619	0.04481	Node_7643	0.268944	3	0.060726	6 2 2 0 4	278 115 11 5 180	2 3 0 1 1
Node_7617	Node_7618	0.2112	Node_7643	0.000000			4 1 0 0 0	278 115 11 5 180	0 0 1 0 1
Node_7616	Node_7642	0.6533	Node_7643	0.001367	1	0.000304	148 54 4 2 88	278 115 11 5 180	0 1 0 0 0
Node_7615	Node_7616	0.7246	Node_7643	0.001712	1	0.000707	131 47 4 2 78	278 115 11 5 180	1 0 0 0 0
Node_7614	Node_7615	0.5243	Node_7643	0.003520	1	0.001200	125 43 4 2 70	278 115 11 5 180	2 0 0 0 1
Node_7613	Node_7614	0.2321	Node_7643	0.015948	5	0.007934	83 26 4 1 38	278 115 11 5 180	0 0 0 0 1
Node_7612	Node_7613	0.197	Node_7643	0.029987	3	0.015965	57 17 4 1 26	278 115 11 5 180	0 0 0 0 1
Node_7611	Node_7612	0.478	Node_7643	0.015679	1	0.004870	41 12 1 0 18	278 115 11 5 180	1 0 1 0 1
Node_7610	Node_7611	0.8043	Node_7643	0.023229	2	0.012508	22 5 0 0 11	278 115 11 5 180	0 1 0 0 0
Node_7609	Node_7610	0.7046	Node_7643	0.093063	1	0.048531	17 2 0 0 5	278 115 11 5 180	0 2 0 0 2
Node_7608	Node_7609	0.179	Node_7643	0.099391	1	0.058007	15 2 0 0 4	278 115 11 5 180	2 0 0 0 0
Node_7606	Node_7612	0.1234	Node_7643	0.164853	3	0.085722	14 4 2 1 6	278 115 11 5 180	1 1 0 0 1
Node_7605	Node_7606	0.05633	Node_7643	0.000000			5 0 0 0 2	278 115 11 5 180	6 3 2 1 3
Node_7604	Node_7613	0.7256	Node_7643	0.017472	5	0.005235	26 9 0 0 11	278 115 11 5 180	0 0 0 0 0
Node_7603	Node_7604	0.8819	Node_7643	0.000000			6 2 0 0 2	278 115 11 5 180	9 2 0 0 6
Node_7602	Node_7614	0.6283	Node_7643	0.009371	4	0.002526	42 17 0 1 29	278 115 11 5 180	0 0 0 0 2
Node_7601	Node_7602	0.7305	Node_7643	0.012166	5	0.004098	25 11 0 0 22	278 115 11 5 180	4 1 0 0 2
Node_7600	Node_7601	0.8183	Node_7643	0.021535	1	0.005446	17 9 0 0 16	278 115 11 5 180	3 1 0 0 1
Node_7599	Node_7600	0.4497	Node_7643	0.051483	1	0.011973	12 7 0 0 15	278 115 11 5 180	0 0 0 0 0
Node_7598	Node_7599	0.4964	Node_7643	0.000000			3 1 0 0 2	278 115 11 5 180	3 5 0 0 4
Node_7597	Node_7598	1	Node_7643	0.000000			2 1 0 0 2	278 115 11 5 180	1 0 0 0 0
Node_7595	Node_7601	0.6144	Node_7643	0.135009	4	0.062746	5 1 0 0 5	278 115 11 5 180	0 0 0 0 0
Node_7594	Node_7615	0.4018	Node_7643	0.000000			1 2 0 0 3	278 115 11 5 180	3 2 0 0 4
Node_7593	Node_7643	0.9425	Node_7643	0.001213	1	0.000526	77 34 2 1 53	278 115 11 5 180	1 0 0 0 1
Node_7592	Node_7593	0.727	Node_7643	0.027144	1	0.011646	19 9 1 0 18	278 115 11 5 180	0 0 0 0 0
Node_7591	Node_7592	0.8493	Node_7643	0.047378	4	0.018781	9 4 0 0 8	278 115 11 5 180	1 0 0 0 1
Node_7590	Node_7591	0.862	Node_7643	0.059298	4	0.022641	8 3 0 0 7	278 115 11 5 180	0 0 0 0 0
Node_7589	Node_7590	0.8896	Node_7643	0.000000			2 0 0 0 3	278 115 11 5 180	5 3 0 0 3
Node_7566	Node_7592	0.5396	Node_7643	0.099248	1	0.052501	8 5 1 0 9	278 115 11 5 180	1 0 0 0 0
Node_7565	Node_7593	0.9213	Node_7643	0.003401	4	0.000659	58 24 1 1 35	278 115 11 5 180	0 1 0 0 0
Node_7564	Node_7565	0.1073	Node_7643	0.000000			2 1 0 1 2	278 115 11 5 180	1 0 0 0 2
Node_7563	Node_7564	0.1096	Node_7643	0.000000			1 0 0 1 1	278 115 11 5 180	1 1 0 0 1
Node_7558	Node_7565	0.8239	Node_7643	0.001997	5	0.000204	55 23 1 0 31	278 115 11 5 180	0 0 0 0 0
Node_7557	Node_7558	0.8603	Node_7643	0.003135	5	0.000221	46 19 1 0 25	278 115 11 5 180	1 0 0 0 0
Node_7556	Node_7557	0.5895	Node_7643	0.007076	5	0.002445	42 16 0 0 21	278 115 11 5 180	1 2 0 0 1
Node_7555	Node_7556	0.8214	Node_7643	0.085511	4	0.032627	6 3 0 0 5	278 115 11 5 180	2 2 0 0 1
Node_7554	Node_7555	0.4984	Node_7643	0.000000			0 0 0 0 0	278 115 11 5 180	4 3 0 0 1
Node_7553	Node_7556	0.612	Node_7643	0.021013	5	0.008777	27 8 0 0 11	278 115 11 5 180	7 3 0 0 4
Node_7552	Node_8149	3.352e-11	Node_8157	0.023632	3	0.007219	333 83 60 11 347	1284 473 123 59 1595	0 0 0 0 0
Node_7551	Node_7552	1.054e-07	Node_7552	0.032079	3	0.008083	127 33 7 3 173	333 83 60 11 347	0 0 0 0 0
Node_7550	Node_7551	0.02599	Node_7551	0.003084	2	0.001490	114 23 4 3 151	127 33 7 3 173	0 1 0 0 0
Node_7549	Node_7550	0.01049	Node_7551	0.014627	2	0.004344	78 11 4 3 110	127 33 7 3 173	0 0 0 0 0
Node_7548	Node_7549	0.2326	Node_7551	0.040069	4	0.026817	30 3 2 1 31	127 33 7 3 173	0 0 0 0 0
Node_7547	Node_7548	0.4551	Node_7551	0.040356	3	0.023063	24 2 2 0 25	127 33 7 3 173	0 1 0 0 0
Node_7546	Node_7547	0.2383	Node_7551	0.115507	3	0.032851	7 2 2 0 14	127 33 7 3 173	0 0 0 0 1
Node_7545	Node_7546	0.2563	Node_7551	0.115507	3	0.032851	7 2 2 0 14	127 33 7 3 173	0 0 0 0 0
Node_7544	Node_7545	0.6818	Node_7551	0.076551	3	0.033229	7 2 1 0 12	127 33 7 3 173	0 0 0 0 0
Node_7543	Node_7544	0.6818	Node_7551	0.076551	3	0.033229	7 2 1 0 12	127 33 7 3 173	0 0 0 0 0
Node_7542	Node_7543	0.2431	Node_7551	0.320780	1	0.168712	1 0 1 0 9	127 33 7 3 173	2 2 0 0 2
Node_7541	Node_7542	0.06458	Node_7551	0.000000			1 0 1 0 8	127 33 7 3 173	0 0 0 0 1
Node_7540	Node_7541	0.1598	Node_7551	0.000000			1 0 1 0 5	127 33 7 3 173	0 0 0 0 1
Node_7539	Node_7540	0.06035	Node_7551	0.000000			0 0 1 0 4	127 33 7 3 173	0 0 0 0 0
Node_7538	Node_7539	0.06035	Node_7551	0.000000			0 0 1 0 4	127 33 7 3 173	0 0 0 0 0
Node_7519	Node_7543	0.3309	Node_7551	0.000000			4 0 0 0 1	127 33 7 3 173	0 0 0 0 0
Node_7511	Node_7547	0.05924	Node_7551	0.128711	1	0.049539	16 0 0 0 9	127 33 7 3 173	1 0 0 0 1
Node_7510	Node_7511	0.1964	Node_7551	0.127930	1	0.067474	12 0 0 0 7	127 33 7 3 173	0 0 0 0 0
Node_7509	Node_7510	0.5356	Node_7551	0.132271	4	0.068949	7 0 0 0 5	127 33 7 3 173	0 0 0 0 0
Node_7508	Node_7509	0.6952	Node_7551	0.000000			5 0 0 0 4	127 33 7 3 173	0 0 0 0 0
Node_7503	Node_7508	0.3309	Node_7551	0.000000			0 0 0 0 0	127 33 7 3 173	4 0 0 0 1
Node_7500	Node_7548	0.1781	Node_7551	0.225528	4	0.039982	6 0 0 1 6	127 33 7 3 173	0 0 0 0 0
Node_7499	Node_7500	0.1105	Node_7551	0.000000			5 0 0 1 3	127 33 7 3 173	1 0 0 0 1
Node_7498	Node_7499	0.0837	Node_7551	0.000000			0 0 0 1 3	127 33 7 3 173	1 0 0 0 0
Node_7497	Node_7549	0.1077	Node_7551	0.016510	2	0.009140	48 8 2 2 79	127 33 7 3 173	0 0 0 0 0
Node_7496	Node_7497	0.07088	Node_7551	0.024767	2	0.011007	42 5 1 2 62	127 33 7 3 173	0 0 0 0 0
Node_7495	Node_7496	0.225	Node_7551	0.016534	2	0.002773	30 3 0 0 40	127 33 7 3 173	0 0 0 0 0
Node_7494	Node_7495	0.2456	Node_7551	0.046783	5	0.020208	11 1 0 0 25	127 33 7 3 173	0 0 0 0 0
Node_7493	Node_7494	0.5034	Node_7551	0.063365	1	0.030475	6 1 0 0 16	127 33 7 3 173	0 0 0 0 0
Node_7492	Node_7493	0.6358	Node_7551	0.000000			3 1 0 0 5	127 33 7 3 173	0 0 0 0 4
Node_7491	Node_7492	1	Node_7551	0.000000			3 1 0 0 5	127 33 7 3 173	0 0 0 0 0
Node_7490	Node_7491	0.6998	Node_7551	0.000000			2 1 0 0 3	127 33 7 3 173	1 0 0 0 0
Node_7485	Node_7493	0.6774	Node_7551	0.000000			3 0 0 0 7	127 33 7 3 173	0 0 0 0 0
Node_7484	Node_7485	0.2844	Node_7551	0.000000			0 0 0 0 2	127 33 7 3 173	0 0 0 0 3
Node_7480	Node_7494	0.6843	Node_7551	0.088459	4	0.031437	5 0 0 0 8	127 33 7 3 173	0 0 0 0 1
Node_7479	Node_7480	0.6774	Node_7551	0.000000			3 0 0 0 6	127 33 7 3 173	0 0 0 0 1
Node_7478	Node_7479	0.5571	Node_7551	0.000000			1 0 0 0 3	127 33 7 3 173	0 0 0 0 2
Node_7476	Node_7495	0.3661	Node_7551	0.034829	5	0.015132	16 2 0 0 14	127 33 7 3 173	3 0 0 0 1
Node_7475	Node_7476	0.7067	Node_7551	0.093240	5	0.023775	11 2 0 0 7	127 33 7 3 173	1 0 0 0 3
Node_7474	Node_7496	0.07813	Node_7551	0.104935	4	0.022538	12 2 1 2 22	127 33 7 3 173	0 0 0 0 0
Node_7473	Node_7474	0.0133	Node_7551	0.251760	4	0.076654	5 1 1 2 14	127 33 7 3 173	0 0 0 0 0
Node_7472	Node_7473	0.2345	Node_7551	0.240460	4	0.037376	4 1 0 1 6	127 33 7 3 173	0 0 0 0 0
Node_7468	Node_7472	0.1657	Node_7551	0.000000			3 1 0 1 4	127 33 7 3 173	0 0 0 0 0
Node_7467	Node_7468	0.5752	Node_7551	0.000000			2 1 0 0 2	127 33 7 3 173	0 0 0 0 0
Node_7466	Node_7473	0.01357	Node_7551	0.000000			0 0 1 0 5	127 33 7 3 173	1 0 0 1 3
Node_7465	Node_7474	0.9268	Node_7551	0.083103	4	0.026081	5 1 0 0 7	127 33 7 3 173	2 0 0 0 1
Node_7464	Node_7465	0.9372	Node_7551	0.097706	4	0.034384	4 1 0 0 7	127 33 7 3 173	0 0 0 0 0
Node_7463	Node_7464	0.4145	Node_7551	0.000000			1 0 0 0 2	127 33 7 3 173	0 1 0 0 2
Node_7460	Node_7464	0.8668	Node_7551	0.000000			3 0 0 0 3	127 33 7 3 173	0 0 0 0 0
Node_7458	Node_7497	0.3612	Node_7551	0.088445	1	0.040228	6 3 1 0 16	127 33 7 3 173	0 0 0 0 1
Node_7457	Node_7458	0.5015	Node_7551	0.079664	1	0.034856	5 3 0 0 13	127 33 7 3 173	0 0 0 0 1
Node_7456	Node_7457	0.4145	Node_7551	0.000000			1 1 0 0 4	127 33 7 3 173	0 0 0 0 0
Node_7454	Node_7457	0.7196	Node_7551	0.096047	4	0.049261	4 2 0 0 9	127 33 7 3 173	0 0 0 0 0
Node_7449	Node_7550	0.2292	Node_7551	0.015267	2	0.006174	36 12 0 0 41	127 33 7 3 173	0 0 0 0 0
Node_7448	Node_7449	0.3756	Node_7551	0.025989	2	0.006823	23 9 0 0 26	127 33 7 3 173	0 0 0 0 0
Node_7447	Node_7448	0.2701	Node_7551	0.000000			5 0 0 0 2	127 33 7 3 173	1 0 0 0 0
Node_7446	Node_7447	0.2402	Node_7551	0.000000			5 0 0 0 0	127 33 7 3 173	0 0 0 0 1
Node_7445	Node_7446	0.06697	Node_7551	0.000000			4 0 0 0 0	127 33 7 3 173	1 0 0 0 0
Node_7439	Node_7448	0.267	Node_7551	0.042114	2	0.005295	17 9 0 0 23	127 33 7 3 173	0 0 0 0 1
Node_7438	Node_7439	0.7342	Node_7551	0.029941	2	0.015482	14 5 0 0 16	127 33 7 3 173	0 0 0 0 0
Node_7437	Node_7438	0.6783	Node_7551	0.026400	4	0.013148	12 4 0 0 15	127 33 7 3 173	2 1 0 0 0
Node_7436	Node_7437	0.7718	Node_7551	0.109203	4	0.066608	6 3 0 0 7	127 33 7 3 173	2 0 0 0 2
Node_7435	Node_7439	0.1844	Node_7551	0.000000			3 2 0 0 2	127 33 7 3 173	0 2 0 0 5
Node_7434	Node_7435	0.1547	Node_7551	0.000000			2 2 0 0 1	127 33 7 3 173	1 0 0 0 0
Node_7433	Node_7449	0.9489	Node_7551	0.023788	4	0.007453	11 3 0 0 14	127 33 7 3 173	2 0 0 0 1
Node_7432	Node_7433	0.7744	Node_7551	0.102946	4	0.051389	4 2 0 0 8	127 33 7 3 173	1 0 0 0 3
Node_7431	Node_7432	0.7315	Node_7551	0.000000			0 1 0 0 3	127 33 7 3 173	2 0 0 0 2
Node_7430	Node_7551	0.02599	Node_7551	0.100269	3	0.048723	13 8 3 0 21	127 33 7 3 173	0 1 0 0 1
Node_7429	Node_7430	0.04644	Node_7551	0.100269	3	0.048723	13 8 3 0 21	127 33 7 3 173	0 0 0 0 0
Node_7428	Node_7429	0.08434	Node_7551	0.105393	3	0.034139	10 5 3 0 20	127 33 7 3 173	0 0 0 0 0
Node_7427	Node_7428	0.4567	Node_7551	0.190619	3	0.076774	4 1 1 0 6	127 33 7 3 173	0 0 0 0 0
Node_7426	Node_7427	0.2461	Node_7551	0.000000			4 1 1 0 3	127 33 7 3 173	0 0 0 0 0
Node_7421	Node_7428	0.1249	Node_7551	0.144311	3	0.066996	6 4 2 0 14	127 33 7 3 173	0 0 0 0 0
Node_7420	Node_7421	0.08344	Node_7551	0.174238	3	0.085744	5 4 2 0 13	127 33 7 3 173	0 0 0 0 0
Node_7419	Node_7420	0.2942	Node_7551	0.157536	3	0.095730	4 3 1 0 10	127 33 7 3 173	0 0 0 0 0
Node_7418	Node_7419	0.4611	Node_7551	0.000000			2 2 0 0 5	127 33 7 3 173	0 0 0 0 0
Node_7417	Node_7429	0.05156	Node_7551	0.000000			3 3 0 0 0	127 33 7 3 173	0 0 0 0 1
Node_7416	Node_7552	1.054e-07	Node_7552	0.014536	3	0.005615	206 50 53 8 174	333 83 60 11 347	0 0 0 0 0
Node_7415	Node_7416	0.7304	Node_7416	0.001796	4	0.000384	137 33 36 7 123	206 50 53 8 174	0 0 0 0 0
Node_7414	Node_7415	0.8883	Node_7416	0.000913	1	0.000516	128 30 36 5 114	206 50 53 8 174	0 1 0 0 1
Node_7413	Node_7414	1.408e-07	Node_7416	0.041201	3	0.006819	107 19 8 5 101	206 50 53 8 174	0 0 0 0 1
Node_7412	Node_7413	0.3535	Node_7413	0.001591	5	0.000758	82 14 5 4 85	107 19 8 5 101	0 0 0 0 0
Node_7411	Node_7412	0.7841	Node_7413	0.003265	3	0.000998	80 13 3 4 77	107 19 8 5 101	2 1 2 0 3
Node_7410	Node_7411	0.07061	Node_7413	0.011407	3	0.003842	63 10 1 4 62	107 19 8 5 101	2 0 0 0 0
Node_7409	Node_7410	0.01111	Node_7413	0.027958	3	0.015009	50 5 0 4 48	107 19 8 5 101	0 0 0 0 0
Node_7408	Node_7409	0.2631	Node_7413	0.013003	3	0.005697	31 3 0 1 31	107 19 8 5 101	0 0 0 0 1
Node_7407	Node_7408	0.3846	Node_7413	0.040989	1	0.006979	6 1 0 0 10	107 19 8 5 101	0 0 0 0 3
Node_7406	Node_7407	0.8012	Node_7413	0.000000			5 1 0 0 3	107 19 8 5 101	0 0 0 0 0
Node_7405	Node_7406	0.8401	Node_7413	0.000000			2 1 0 0 2	107 19 8 5 101	2 0 0 0 1
Node_7402	Node_7407	0.1802	Node_7413	0.000000			1 0 0 0 7	107 19 8 5 101	0 0 0 0 0
Node_7401	Node_7402	0.5265	Node_7413	0.000000			1 0 0 0 1	107 19 8 5 101	0 0 0 0 3
Node_7400	Node_7408	0.4277	Node_7413	0.017790	4	0.010675	24 2 0 1 18	107 19 8 5 101	1 0 0 0 0
Node_7399	Node_7400	0.2947	Node_7413	0.045571	5	0.015679	23 2 0 1 12	107 19 8 5 101	0 0 0 0 1
Node_7398	Node_7399	0.3893	Node_7413	0.071736	5	0.026476	14 2 0 1 7	107 19 8 5 101	0 0 0 0 0
Node_7397	Node_7398	0.3854	Node_7413	0.099640	4	0.033209	10 1 0 1 5	107 19 8 5 101	2 1 0 0 1
Node_7396	Node_7400	0.4385	Node_7413	0.000000			1 0 0 0 5	107 19 8 5 101	0 0 0 0 0
Node_7394	Node_7409	0.1169	Node_7413	0.068237	4	0.001807	18 2 0 3 16	107 19 8 5 101	1 0 0 0 0
Node_7393	Node_7394	0.09849	Node_7413	0.087645	4	0.002386	16 2 0 3 13	107 19 8 5 101	0 0 0 0 0
Node_7392	Node_7393	0.07709	Node_7413	0.114724	4	0.002922	13 2 0 3 11	107 19 8 5 101	0 0 0 0 0
Node_7391	Node_7392	0.2505	Node_7413	0.212879	4	0.020070	6 1 0 2 5	107 19 8 5 101	3 0 0 0 4
Node_7390	Node_7391	0.423	Node_7413	0.000000			2 1 0 1 1	107 19 8 5 101	3 0 0 0 3
Node_7389	Node_7394	0.8425	Node_7413	0.000000			2 0 0 0 3	107 19 8 5 101	0 0 0 0 0
Node_7387	Node_7410	0.502	Node_7413	0.047132	2	0.009993	13 5 1 0 13	107 19 8 5 101	0 0 0 0 1
Node_7386	Node_7387	0.201	Node_7413	0.097265	2	0.008571	9 5 0 0 9	107 19 8 5 101	0 0 0 0 0
Node_7385	Node_7386	0.8012	Node_7413	0.000000			5 1 0 0 3	107 19 8 5 101	0 0 0 0 0
Node_7381	Node_7385	0.4579	Node_7413	0.000000			3 1 0 0 1	107 19 8 5 101	0 0 0 0 0
Node_7380	Node_7386	0.1244	Node_7413	0.222434	2	0.049210	4 4 0 0 5	107 19 8 5 101	0 0 0 0 1
Node_7379	Node_7380	0.08574	Node_7413	0.000000			2 3 0 0 1	107 19 8 5 101	0 0 0 0 1
Node_7378	Node_7379	0.0414	Node_7413	0.000000			2 3 0 0 1	107 19 8 5 101	0 0 0 0 0
Node_7377	Node_7387	0.5836	Node_7413	0.000000			2 0 1 0 3	107 19 8 5 101	2 0 0 0 1
Node_7375	Node_7411	0.8321	Node_7413	0.034163	3	0.010613	13 3 2 0 15	107 19 8 5 101	2 0 0 0 0
Node_7374	Node_7375	0.5942	Node_7413	0.056900	3	0.011352	10 2 2 0 11	107 19 8 5 101	0 0 0 0 0
Node_7373	Node_7374	0.7972	Node_7413	0.059110	3	0.019006	7 1 1 0 7	107 19 8 5 101	0 0 0 0 2
Node_7372	Node_7373	0.6091	Node_7413	0.109149	3	0.049936	7 1 1 0 4	107 19 8 5 101	0 0 0 0 0
Node_7371	Node_7372	0.6446	Node_7413	0.000000			5 1 0 0 2	107 19 8 5 101	0 0 0 0 0
Node_7370	Node_7374	0.2889	Node_7413	0.000000			2 1 1 0 0	107 19 8 5 101	1 0 0 0 2
Node_7369	Node_7413	0.3535	Node_7413	0.044275	5	0.017772	25 5 3 1 16	107 19 8 5 101	0 0 0 0 0
Node_7368	Node_7369	0.3535	Node_7413	0.067736	5	0.021598	24 5 3 1 13	107 19 8 5 101	1 0 0 0 3
Node_7367	Node_7368	0.2128	Node_7413	0.092210	5	0.033972	17 2 2 1 8	107 19 8 5 101	4 1 0 0 2
Node_7366	Node_7367	0.614	Node_7413	0.064755	4	0.018726	12 1 0 1 7	107 19 8 5 101	0 0 0 0 1
Node_7365	Node_7366	0.8579	Node_7413	0.041680	4	0.013785	6 0 0 0 5	107 19 8 5 101	1 0 0 0 1
Node_7364	Node_7365	0.8968	Node_7413	0.000000			3 0 0 0 3	107 19 8 5 101	0 0 0 0 1
Node_7363	Node_7414	3.769e-12	Node_7416	0.299062	3	0.051822	21 11 28 0 12	206 50 53 8 174	0 0 0 0 0
Node_7362	Node_7363	0.005294	Node_7363	0.000000			0 0 1 0 4	21 11 28 0 12	0 0 0 0 0
Node_7360	Node_7363	0.005294	Node_7363	0.031007	5	0.001402	17 10 25 0 4	21 11 28 0 12	4 1 2 0 4
Node_7359	Node_7360	0.001651	Node_7363	0.031393	5	0.002888	16 10 25 0 4	21 11 28 0 12	1 0 0 0 0
Node_7358	Node_7415	0.07599	Node_7416	0.170154	4	0.028583	8 2 0 2 8	206 50 53 8 174	1 0 0 0 0
Node_7357	Node_7358	0.03003	Node_7416	0.000000			3 0 0 1 3	206 50 53 8 174	2 0 0 1 2
Node_7356	Node_7416	0.7304	Node_7416	0.004835	5	0.000851	69 17 17 1 48	206 50 53 8 174	0 0 0 0 3
Node_7355	Node_7356	0.1787	Node_7416	0.025231	2	0.013567	36 15 15 1 34	206 50 53 8 174	0 0 0 0 0
Node_7354	Node_7355	0.2542	Node_7416	0.034287	3	0.019544	31 13 14 1 27	206 50 53 8 174	2 0 0 0 3
Node_7353	Node_7354	0.02884	Node_7416	0.075078	3	0.034494	22 10 13 1 17	206 50 53 8 174	0 0 0 0 0
Node_7352	Node_7353	0.7725	Node_7416	0.075625	4	0.036703	4 1 0 0 6	206 50 53 8 174	2 0 0 0 0
Node_7350	Node_7352	0.9164	Node_7416	0.000000			4 1 0 0 3	206 50 53 8 174	0 0 0 0 0
Node_7349	Node_7353	0.001397	Node_7416	0.165122	3	0.075640	16 9 13 1 10	206 50 53 8 174	0 0 0 0 1
Node_7348	Node_7354	0.7849	Node_7416	0.029871	4	0.021071	9 3 1 0 10	206 50 53 8 174	0 0 0 0 0
Node_7347	Node_7355	0.6163	Node_7416	0.000000			2 2 1 0 4	206 50 53 8 174	1 0 0 0 0
Node_7341	Node_7356	0.0152	Node_7416	0.079105	1	0.008072	33 2 2 0 14	206 50 53 8 174	0 0 0 0 0
Node_7340	Node_7341	0.006162	Node_7416	0.119048	1	0.048835	19 0 0 0 9	206 50 53 8 174	3 0 0 0 0
Node_7339	Node_7340	0.519	Node_7416	0.000000			6 0 0 0 3	206 50 53 8 174	1 0 0 0 1
Node_7337	Node_7339	0.6467	Node_7416	0.000000			4 0 0 0 1	206 50 53 8 174	1 0 0 0 1
Node_7336	Node_8150	0.0009215	Node_8157	0.047648	1	0.023303	45 25 1 6 95	1284 473 123 59 1595	0 1 0 0 0
Node_7335	Node_7336	0.001266	Node_8157	0.065470	1	0.032690	29 15 0 4 70	1284 473 123 59 1595	0 0 0 0 0
Node_7334	Node_7335	0.01285	Node_8157	0.059091	4	0.034577	24 13 0 4 50	1284 473 123 59 1595	0 0 0 0 1
Node_7333	Node_7334	0.06907	Node_8157	0.064859	4	0.027076	16 7 0 3 33	1284 473 123 59 1595	0 0 0 0 0
Node_7332	Node_7333	0.09504	Node_8157	0.126151	4	0.043423	6 5 0 2 15	1284 473 123 59 1595	0 0 0 0 0
Node_7331	Node_7332	0.4237	Node_8157	0.110370	1	0.036269	2 1 0 0 8	1284 473 123 59 1595	0 1 0 0 1
Node_7330	Node_7331	0.4806	Node_8157	0.000000			1 1 0 0 6	1284 473 123 59 1595	0 0 0 0 0
Node_7321	Node_7332	0.07747	Node_8157	0.245319	4	0.039821	4 3 0 2 6	1284 473 123 59 1595	0 0 0 0 0
Node_7320	Node_7321	0.3047	Node_8157	0.160436	4	0.026303	4 2 0 1 5	1284 473 123 59 1595	0 1 0 0 0
Node_7319	Node_7320	0.8782	Node_8157	0.000000			1 0 0 0 3	1284 473 123 59 1595	2 2 0 0 1
Node_7318	Node_7333	0.3964	Node_8157	0.048058	4	0.017351	10 2 0 1 17	1284 473 123 59 1595	0 0 0 0 1
Node_7317	Node_7318	0.1763	Node_8157	0.000000			0 0 0 1 3	1284 473 123 59 1595	2 0 0 0 3
Node_7316	Node_7318	0.9593	Node_8157	0.000000			4 0 0 0 2	1284 473 123 59 1595	4 2 0 0 9
Node_7315	Node_7334	0.3519	Node_8157	0.061038	1	0.027880	8 6 0 1 17	1284 473 123 59 1595	0 0 0 0 0
Node_7314	Node_7315	0.02143	Node_8157	0.279738	1	0.018959	0 2 0 0 10	1284 473 123 59 1595	0 0 0 0 1
Node_7312	Node_7314	0.1395	Node_8157	0.000000			0 2 0 0 5	1284 473 123 59 1595	0 0 0 0 1
Node_7311	Node_7335	0.1317	Node_8157	0.079315	5	0.021563	5 2 0 0 17	1284 473 123 59 1595	0 0 0 0 2
Node_7310	Node_7311	0.3597	Node_8157	0.000000			2 1 0 0 5	1284 473 123 59 1595	0 1 0 0 5
Node_7309	Node_7310	0.8652	Node_8157	0.000000			2 1 0 0 5	1284 473 123 59 1595	0 0 0 0 0
Node_7308	Node_7311	0.6132	Node_8157	0.000000			3 0 0 0 4	1284 473 123 59 1595	0 0 0 0 3
Node_7307	Node_7308	0.9024	Node_8157	0.000000			3 0 0 0 2	1284 473 123 59 1595	0 0 0 0 1
Node_7306	Node_7336	0.3976	Node_8157	0.021734	4	0.006534	13 5 1 1 21	1284 473 123 59 1595	3 5 0 1 4
Node_7305	Node_7306	0.3799	Node_8157	0.164223	1	0.060314	2 1 1 0 10	1284 473 123 59 1595	4 1 0 1 3
Node_7303	Node_7305	0.1818	Node_8157	0.000000			1 1 1 0 7	1284 473 123 59 1595	0 0 0 0 0
Node_7302	Node_8151	0.672	Node_8157	0.012442	5	0.001424	18 5 1 0 30	1284 473 123 59 1595	0 0 0 1 0
Node_7301	Node_7302	0.8848	Node_8157	0.006899	5	0.004062	14 4 1 0 21	1284 473 123 59 1595	1 0 0 0 2
Node_7300	Node_7301	0.9607	Node_8157	0.018253	3	0.007685	9 3 1 0 13	1284 473 123 59 1595	0 0 0 0 0
Node_7299	Node_7300	0.1775	Node_8157	0.000000			0 1 0 0 6	1284 473 123 59 1595	0 0 0 0 0
Node_7298	Node_7302	0.8034	Node_8157	0.000000			2 0 0 0 4	1284 473 123 59 1595	1 1 0 0 3
Node_7297	Node_8152	0.0009467	Node_8157	0.069345	5	0.021700	28 10 0 3 68	1284 473 123 59 1595	0 0 0 0 1
Node_7296	Node_7297	0.002837	Node_8157	0.065251	5	0.023002	27 10 0 3 64	1284 473 123 59 1595	0 0 0 0 0
Node_7295	Node_7296	0.02543	Node_8157	0.060359	5	0.033849	21 8 0 3 46	1284 473 123 59 1595	0 0 0 0 0
Node_7294	Node_7295	0.0007207	Node_8157	0.143393	1	0.062628	10 5 0 3 38	1284 473 123 59 1595	0 0 0 0 1
Node_7293	Node_7294	0.002069	Node_8157	0.144700	1	0.062250	9 5 0 3 34	1284 473 123 59 1595	0 0 0 0 0
Node_7292	Node_7293	0.006392	Node_8157	0.130950	1	0.043094	8 5 0 2 32	1284 473 123 59 1595	0 0 0 0 0
Node_7291	Node_7292	0.2881	Node_8157	0.101936	1	0.007506	3 3 0 0 13	1284 473 123 59 1595	1 0 0 0 2
Node_7290	Node_7291	0.5585	Node_8157	0.000000			1 1 0 0 4	1284 473 123 59 1595	2 2 0 0 5
Node_7287	Node_7292	0.02208	Node_8157	0.148865	1	0.061845	3 2 0 1 12	1284 473 123 59 1595	1 0 0 1 5
Node_7286	Node_7287	0.1706	Node_8157	0.148865	1	0.061845	3 2 0 1 12	1284 473 123 59 1595	0 0 0 0 0
Node_7285	Node_7286	0.1706	Node_8157	0.148865	1	0.061845	3 2 0 1 12	1284 473 123 59 1595	0 0 0 0 0
Node_7284	Node_7294	0.5833	Node_8157	0.000000			1 0 0 0 3	1284 473 123 59 1595	0 0 0 0 1
Node_7283	Node_7295	0.6479	Node_8157	0.051045	5	0.015161	11 2 0 0 7	1284 473 123 59 1595	0 1 0 0 0
Node_7280	Node_7283	0.1911	Node_8157	0.207492	5	0.038768	9 1 0 0 2	1284 473 123 59 1595	2 0 0 0 2
Node_7279	Node_7296	0.2748	Node_8157	0.067568	5	0.015042	6 2 0 0 18	1284 473 123 59 1595	0 0 0 0 0
Node_7278	Node_7279	0.1668	Node_8157	0.180645	1	0.035796	1 1 0 0 9	1284 473 123 59 1595	1 0 0 0 3
Node_7277	Node_7278	0.4806	Node_8157	0.000000			1 1 0 0 6	1284 473 123 59 1595	0 0 0 0 0
Node_7276	Node_7277	0.4806	Node_8157	0.000000			1 1 0 0 5	1284 473 123 59 1595	0 0 0 0 1
Node_7275	Node_7279	1	Node_8157	0.000000			0 0 0 0 1	1284 473 123 59 1595	4 1 0 0 5
Node_7274	Node_7297	0.5833	Node_8157	0.000000			1 0 0 0 3	1284 473 123 59 1595	0 0 0 0 1
Node_7272	Node_8153	0.3708	Node_8157	0.007074	4	0.001619	64 26 6 0 90	1284 473 123 59 1595	0 0 0 0 0
Node_7271	Node_7272	0.4689	Node_8157	0.006378	4	0.001903	56 24 4 0 74	1284 473 123 59 1595	0 0 0 0 0
Node_7270	Node_7271	0.5977	Node_8157	0.005017	4	0.001100	51 21 4 0 68	1284 473 123 59 1595	0 0 0 0 0
Node_7269	Node_7270	0.5085	Node_8157	0.010171	5	0.005131	48 20 4 0 50	1284 473 123 59 1595	0 0 0 0 1
Node_7268	Node_7269	0.4389	Node_8157	0.011230	5	0.004329	45 18 4 0 45	1284 473 123 59 1595	1 1 0 0 1
Node_7267	Node_7268	0.7202	Node_8157	0.018024	5	0.001654	23 8 2 0 20	1284 473 123 59 1595	0 0 0 0 0
Node_7266	Node_7267	0.4806	Node_8157	0.000000			1 1 0 0 6	1284 473 123 59 1595	0 0 0 0 0
Node_7265	Node_7266	0.3109	Node_8157	0.000000			0 1 0 0 3	1284 473 123 59 1595	0 0 0 0 1
Node_7256	Node_7267	0.2886	Node_8157	0.044159	5	0.003956	20 7 2 0 14	1284 473 123 59 1595	2 0 0 0 0
Node_7255	Node_7256	0.2294	Node_8157	0.054936	5	0.011828	16 5 2 0 11	1284 473 123 59 1595	3 1 0 0 0
Node_7254	Node_7268	0.873	Node_8157	0.007795	2	0.000251	21 10 1 0 25	1284 473 123 59 1595	1 0 1 0 0
Node_7253	Node_7254	0.7891	Node_8157	0.016414	2	0.003942	14 7 0 0 16	1284 473 123 59 1595	0 0 0 0 1
Node_7252	Node_7253	0.3622	Node_8157	0.056259	2	0.018776	12 7 0 0 10	1284 473 123 59 1595	1 0 0 0 0
Node_7251	Node_7254	0.8266	Node_8157	0.000000			2 2 0 0 2	1284 473 123 59 1595	5 1 1 0 6
Node_7250	Node_7270	0.05227	Node_8157	0.157319	5	0.039096	3 1 0 0 17	1284 473 123 59 1595	0 0 0 0 0
Node_7249	Node_7250	0.1151	Node_8157	0.136297	1	0.041867	3 1 0 0 15	1284 473 123 59 1595	0 0 0 0 0
Node_7248	Node_7249	0.5361	Node_8157	0.000000			2 0 0 0 6	1284 473 123 59 1595	0 0 0 0 1
Node_7246	Node_7249	0.2904	Node_8157	0.000000			1 1 0 0 6	1284 473 123 59 1595	0 0 0 0 2
Node_7245	Node_7271	0.8275	Node_8157	0.000000			5 2 0 0 2	1284 473 123 59 1595	0 1 0 0 4
Node_7244	Node_7272	0.4258	Node_8157	0.060091	3	0.027250	8 2 2 0 16	1284 473 123 59 1595	0 0 0 0 0
Node_7243	Node_7244	0.3882	Node_8157	0.046486	1	0.026453	6 2 1 0 12	1284 473 123 59 1595	0 0 1 0 1
Node_7242	Node_7243	0.7712	Node_8157	0.000000			2 0 0 0 2	1284 473 123 59 1595	1 1 0 0 6
Node_7241	Node_7244	1	Node_8157	0.000000			0 0 0 0 1	1284 473 123 59 1595	2 0 0 0 2
Node_7240	Node_8154	0.4222	Node_8157	0.107757	4	0.053061	9 5 0 1 7	1284 473 123 59 1595	1 0 0 0 2
Node_7239	Node_7240	0.2796	Node_8157	0.149470	4	0.066741	7 4 0 1 5	1284 473 123 59 1595	2 1 0 0 2
Node_7238	Node_8155	0.5823	Node_8157	0.119003	3	0.045026	8 3 2 0 6	1284 473 123 59 1595	1 0 0 0 3
Node_7237	Node_7238	0.295	Node_8157	0.149171	3	0.049208	5 3 2 0 6	1284 473 123 59 1595	0 0 0 0 0
Node_7236	Node_7237	0.2473	Node_8157	0.196896	3	0.073016	4 3 2 0 5	1284 473 123 59 1595	0 0 0 0 1
Node_7235	Node_7236	0.1912	Node_8157	0.000000			1 3 1 0 2	1284 473 123 59 1595	1 0 0 0 1
Node_7230	Node_8156	0.4556	Node_8157	0.000000			0 0 0 0 1	1284 473 123 59 1595	1 2 0 0 2
Node_7229	Node_8157	0.9416	Node_8157	0.002251	1	0.000474	59 19 4 2 64	1284 473 123 59 1595	0 0 0 0 0
Node_7228	Node_7229	0.6008	Node_8157	0.020024	4	0.005431	24 6 1 2 32	1284 473 123 59 1595	0 0 0 0 0
Node_7227	Node_7228	0.1127	Node_8157	0.068480	4	0.026918	18 2 0 2 19	1284 473 123 59 1595	2 0 0 0 0
Node_7226	Node_7227	0.01127	Node_8157	0.163155	4	0.093504	17 0 0 2 12	1284 473 123 59 1595	0 0 0 0 0
Node_7225	Node_7226	0.03964	Node_8157	0.240025	4	0.065704	9 0 0 2 6	1284 473 123 59 1595	1 0 0 0 2
Node_7224	Node_7225	0.2334	Node_8157	0.169675	5	0.082927	8 0 0 0 3	1284 473 123 59 1595	0 0 0 0 0
Node_7223	Node_7224	0.2029	Node_8157	0.000000			7 0 0 0 2	1284 473 123 59 1595	0 0 0 0 0
Node_7222	Node_7223	0.3228	Node_8157	0.000000			5 0 0 0 2	1284 473 123 59 1595	1 0 0 0 0
Node_7221	Node_7222	0.4636	Node_8157	0.000000			5 0 0 0 2	1284 473 123 59 1595	0 0 0 0 0
Node_7190	Node_7225	0.009592	Node_8157	0.000000			1 0 0 2 1	1284 473 123 59 1595	0 0 0 0 2
Node_7182	Node_7226	0.4222	Node_8157	0.000000			6 0 0 0 4	1284 473 123 59 1595	1 0 0 0 0
Node_7181	Node_7182	0.6115	Node_8157	0.000000			5 0 0 0 4	1284 473 123 59 1595	0 0 0 0 0
Node_7180	Node_7181	0.7705	Node_8157	0.000000			4 0 0 0 3	1284 473 123 59 1595	0 0 0 0 0
Node_7177	Node_7227	0.3228	Node_8157	0.000000			1 2 0 0 7	1284 473 123 59 1595	0 0 0 0 0
Node_7176	Node_7177	0.1775	Node_8157	0.000000			0 0 0 0 5	1284 473 123 59 1595	0 1 0 0 1
Node_7173	Node_7228	0.3277	Node_8157	0.092028	1	0.028740	4 4 1 0 11	1284 473 123 59 1595	0 0 0 0 2
Node_7172	Node_7173	0.2972	Node_8157	0.184901	1	0.100409	2 3 1 0 6	1284 473 123 59 1595	0 0 0 0 1
Node_7171	Node_7172	0.2816	Node_8157	0.000000			2 3 1 0 4	1284 473 123 59 1595	0 0 0 0 1
Node_7170	Node_7229	0.5573	Node_8157	0.016714	5	0.002405	35 13 3 0 31	1284 473 123 59 1595	0 0 0 0 1
Node_7169	Node_7170	0.8811	Node_8157	0.022931	5	0.008831	13 6 1 0 13	1284 473 123 59 1595	0 1 0 0 3
Node_7168	Node_7169	0.5891	Node_8157	0.062436	2	0.026293	8 6 1 0 10	1284 473 123 59 1595	0 0 0 0 1
Node_7167	Node_7168	0.5343	Node_8157	0.062436	2	0.026293	8 6 1 0 10	1284 473 123 59 1595	0 0 0 0 0
Node_7166	Node_7167	0.6893	Node_8157	0.056386	2	0.032120	8 5 1 0 9	1284 473 123 59 1595	0 0 0 0 0
Node_7165	Node_7166	0.5435	Node_8157	0.098963	3	0.056364	4 3 1 0 7	1284 473 123 59 1595	1 1 0 0 0
Node_7164	Node_7165	0.3426	Node_8157	0.000000			2 2 1 0 4	1284 473 123 59 1595	0 0 0 0 0
Node_7161	Node_7165	1	Node_8157	0.000000			1 0 0 0 1	1284 473 123 59 1595	1 1 0 0 2
Node_7157	Node_7170	0.3979	Node_8157	0.060993	5	0.005469	20 6 2 0 12	1284 473 123 59 1595	2 0 0 0 3
Node_7156	Node_7157	0.2464	Node_8157	0.090868	5	0.004120	20 5 1 0 9	1284 473 123 59 1595	0 0 0 0 2
Node_7155	Node_8158	2.2e-16	Node_8163	0.031792	4	0.015079	400 142 99 77 508	1870 654 227 146 2271	0 0 0 0 0
Node_7154	Node_7155	4.8e-05	Node_7155	0.001417	5	0.000219	364 130 96 73 426	400 142 99 77 508	0 0 0 0 0
Node_7153	Node_7154	3.385e-06	Node_7155	0.002104	5	0.000268	358 127 95 72 409	400 142 99 77 508	0 0 0 0 0
Node_7152	Node_7153	0.01477	Node_7153	0.003942	1	0.001009	195 85 54 50 261	358 127 95 72 409	0 0 0 0 0
Node_7151	Node_7152	0.00783	Node_7153	0.007063	1	0.002660	154 74 48 44 203	358 127 95 72 409	0 0 0 0 0
Node_7150	Node_7151	0.01145	Node_7153	0.006341	1	0.002118	153 72 48 43 202	358 127 95 72 409	0 0 0 1 0
Node_7149	Node_7150	0.4316	Node_7153	0.004044	1	0.002476	97 41 23 24 125	358 127 95 72 409	0 1 0 0 0
Node_7148	Node_7149	0.2757	Node_7153	0.011252	1	0.006790	60 30 20 18 75	358 127 95 72 409	0 0 0 0 0
Node_7147	Node_7148	0.0208	Node_7153	0.037502	1	0.013931	33 24 14 14 53	358 127 95 72 409	0 0 0 0 0
Node_7146	Node_7147	0.0001719	Node_7153	0.089115	2	0.052780	24 24 13 14 36	358 127 95 72 409	0 0 0 0 0
Node_7145	Node_7146	0.1091	Node_7153	0.077639	1	0.017473	7 7 5 1 19	358 127 95 72 409	0 0 0 0 0
Node_7144	Node_7145	0.1607	Node_7153	0.074493	1	0.024775	7 7 5 1 16	358 127 95 72 409	0 0 0 0 0
Node_7143	Node_7144	0.7199	Node_7153	0.000000			2 1 1 0 6	358 127 95 72 409	0 0 0 0 0
Node_7142	Node_7143	0.664	Node_7153	0.000000			2 0 1 0 5	358 127 95 72 409	0 0 0 0 0
Node_7141	Node_7142	0.6523	Node_7153	0.000000			1 0 1 0 3	358 127 95 72 409	0 0 0 0 0
Node_7119	Node_7144	0.1799	Node_7153	0.098018	1	0.047124	5 6 4 1 10	358 127 95 72 409	0 0 0 0 0
Node_7118	Node_7119	0.2042	Node_7153	0.114969	2	0.021751	5 6 2 1 6	358 127 95 72 409	0 0 0 0 0
Node_7117	Node_7118	0.09716	Node_7153	0.200329	2	0.063465	5 6 2 1 3	358 127 95 72 409	0 0 0 0 1
Node_7116	Node_7117	0.02142	Node_7153	0.251077	2	0.095004	5 6 2 1 2	358 127 95 72 409	0 0 0 0 0
Node_7115	Node_7116	0.004785	Node_7153	0.347929	2	0.143442	4 6 2 1 1	358 127 95 72 409	0 0 0 0 0
Node_7114	Node_7115	0.0005662	Node_7153	0.454931	5	0.156660	4 6 2 1 0	358 127 95 72 409	0 0 0 0 0
Node_7113	Node_7114	0.01367	Node_7153	0.000000			1 3 1 0 0	358 127 95 72 409	0 0 0 0 0
Node_7112	Node_7113	0.01367	Node_7153	0.000000			1 3 1 0 0	358 127 95 72 409	0 0 0 0 0
Node_7111	Node_7112	0.01367	Node_7153	0.000000			1 3 1 0 0	358 127 95 72 409	0 0 0 0 0
Node_7102	Node_7119	0.08168	Node_7153	0.000000			0 0 2 0 4	358 127 95 72 409	0 0 0 0 0
Node_7084	Node_7146	2.409e-05	Node_7153	0.164095	4	0.091593	17 17 8 13 17	358 127 95 72 409	0 0 0 0 0
Node_7083	Node_7084	9.93e-06	Node_7153	0.180439	4	0.102447	16 17 8 13 16	358 127 95 72 409	0 0 0 0 0
Node_7082	Node_7083	0.1538	Node_7083	0.008075	1	0.002319	11 14 7 13 15	16 17 8 13 16	0 0 0 0 0
Node_7081	Node_7082	0.005687	Node_7083	0.000000			1 2 0 0 7	16 17 8 13 16	0 0 0 0 0
Node_7080	Node_7081	0.0484	Node_7083	0.000000			1 1 0 0 4	16 17 8 13 16	0 0 0 0 1
Node_7079	Node_7080	0.157	Node_7083	0.000000			1 1 0 0 4	16 17 8 13 16	0 0 0 0 0
Node_7078	Node_7079	0.157	Node_7083	0.000000			1 1 0 0 3	16 17 8 13 16	0 0 0 0 1
Node_7074	Node_7082	0.02197	Node_7083	0.027529	4	0.013115	10 12 7 13 8	16 17 8 13 16	0 0 0 0 0
Node_7073	Node_7074	0.00271	Node_7083	0.048469	5	0.020279	9 12 7 13 6	16 17 8 13 16	0 0 0 0 0
Node_7070	Node_7083	0.1538	Node_7083	0.000000			5 3 1 0 1	16 17 8 13 16	0 0 0 0 0
Node_7069	Node_7070	0.322	Node_7083	0.000000			4 2 1 0 1	16 17 8 13 16	0 0 0 0 0
Node_7068	Node_7069	0.804	Node_7083	0.000000			2 2 0 0 1	16 17 8 13 16	0 0 0 0 0
Node_7059	Node_7147	0.04077	Node_7153	0.091357	5	0.037162	9 0 1 0 16	358 127 95 72 409	0 0 0 0 1
Node_7058	Node_7059	0.08351	Node_7153	0.083109	2	0.035254	9 0 1 0 15	358 127 95 72 409	0 0 0 0 0
Node_7057	Node_7058	0.1523	Node_7153	0.056275	2	0.015066	9 0 1 0 11	358 127 95 72 409	0 0 0 0 2
Node_7056	Node_7057	0.1856	Node_7153	0.067755	2	0.032358	9 0 0 0 9	358 127 95 72 409	0 0 0 0 0
Node_7055	Node_7056	0.2676	Node_7153	0.057068	2	0.026007	8 0 0 0 8	358 127 95 72 409	0 0 0 0 0
Node_7054	Node_7055	0.385	Node_7153	0.034838	2	0.013696	5 0 0 0 7	358 127 95 72 409	0 0 0 0 1
Node_7053	Node_7054	0.6614	Node_7153	0.000000			5 0 0 0 5	358 127 95 72 409	0 0 0 0 0
Node_7052	Node_7053	0.6953	Node_7153	0.000000			5 0 0 0 4	358 127 95 72 409	0 0 0 0 0
Node_7051	Node_7052	0.8184	Node_7153	0.000000			4 0 0 0 3	358 127 95 72 409	0 0 0 0 0
Node_7050	Node_7051	0.7314	Node_7153	0.000000			4 0 0 0 2	358 127 95 72 409	0 0 0 0 0
Node_7049	Node_7050	0.8738	Node_7153	0.000000			3 0 0 0 2	358 127 95 72 409	0 0 0 0 0
Node_7023	Node_7148	0.741	Node_7153	0.012299	1	0.003771	27 6 6 4 22	358 127 95 72 409	0 0 0 0 0
Node_7022	Node_7023	0.7547	Node_7153	0.012674	5	0.004381	26 6 6 4 21	358 127 95 72 409	0 0 0 0 0
Node_7021	Node_7022	0.2761	Node_7153	0.083567	1	0.016633	3 2 2 0 11	358 127 95 72 409	0 0 0 0 0
Node_7020	Node_7021	0.1379	Node_7153	0.112970	1	0.015073	2 2 2 0 10	358 127 95 72 409	0 0 0 0 1
Node_7019	Node_7020	0.1886	Node_7153	0.112970	1	0.015073	2 2 2 0 10	358 127 95 72 409	0 0 0 0 0
Node_7018	Node_7019	0.1886	Node_7153	0.112970	1	0.015073	2 2 2 0 10	358 127 95 72 409	0 0 0 0 0
Node_7017	Node_7018	0.1886	Node_7153	0.112970	1	0.015073	2 2 2 0 10	358 127 95 72 409	0 0 0 0 0
Node_7016	Node_7017	0.1546	Node_7153	0.000000			1 0 2 0 6	358 127 95 72 409	0 0 0 0 0
Node_6997	Node_7016	0.6523	Node_7153	0.000000			1 0 1 0 3	358 127 95 72 409	0 0 0 0 0
Node_6996	Node_6997	0.6523	Node_7153	0.000000			1 0 1 0 3	358 127 95 72 409	0 0 0 0 0
Node_6985	Node_7017	0.4329	Node_7153	0.000000			1 2 0 0 4	358 127 95 72 409	0 0 0 0 0
Node_6984	Node_6985	0.4199	Node_7153	0.000000			1 2 0 0 2	358 127 95 72 409	0 0 0 0 0
Node_6983	Node_6984	0.4199	Node_7153	0.000000			1 2 0 0 1	358 127 95 72 409	0 0 0 0 1
Node_6956	Node_7022	0.08134	Node_7153	0.077632	5	0.015025	23 4 4 4 10	358 127 95 72 409	0 0 0 0 0
Node_6955	Node_6956	0.1123	Node_7153	0.072249	5	0.013172	22 4 4 4 10	358 127 95 72 409	0 0 0 0 0
Node_6954	Node_6955	0.1123	Node_7153	0.072249	5	0.013172	22 4 4 4 10	358 127 95 72 409	0 0 0 0 0
Node_6953	Node_6954	0.05274	Node_7153	0.095950	5	0.012105	21 4 4 4 8	358 127 95 72 409	0 0 0 0 0
Node_6952	Node_6953	0.03572	Node_7153	0.129003	5	0.010435	21 4 4 3 6	358 127 95 72 409	0 0 0 0 1
Node_6951	Node_6952	0.01665	Node_7153	0.129003	5	0.010435	21 4 4 3 6	358 127 95 72 409	0 0 0 0 0
Node_6942	Node_7149	0.08606	Node_7153	0.027885	3	0.005326	37 11 3 6 50	358 127 95 72 409	0 0 0 0 0
Node_6941	Node_6942	0.01306	Node_7153	0.078056	5	0.012682	17 3 2 1 34	358 127 95 72 409	0 0 0 0 0
Node_6940	Node_6941	0.6353	Node_7153	0.015380	3	0.008866	11 2 1 1 14	358 127 95 72 409	0 0 0 0 1
Node_6939	Node_6940	0.5427	Node_7153	0.010461	4	0.002442	8 2 1 0 10	358 127 95 72 409	2 0 0 0 3
Node_6938	Node_6939	0.4945	Node_7153	0.032893	5	0.005953	3 1 0 0 7	358 127 95 72 409	0 0 0 0 1
Node_6937	Node_6938	0.8355	Node_7153	0.000000			0 1 0 0 4	358 127 95 72 409	2 0 0 0 1
Node_6934	Node_6941	0.02837	Node_7153	0.119912	5	0.003097	6 1 1 0 19	358 127 95 72 409	0 0 0 0 0
Node_6933	Node_6934	0.2364	Node_7153	0.077416	5	0.002723	5 1 1 0 14	358 127 95 72 409	1 0 0 0 0
Node_6932	Node_6933	0.1065	Node_7153	0.103938	5	0.002491	4 1 0 0 13	358 127 95 72 409	0 0 0 0 0
Node_6929	Node_6932	0.2423	Node_7153	0.047990	5	0.005603	3 1 0 0 8	358 127 95 72 409	0 0 0 0 2
Node_6928	Node_6942	0.1924	Node_7153	0.038179	3	0.017536	20 7 1 4 16	358 127 95 72 409	0 1 0 1 0
Node_6927	Node_6928	0.3715	Node_7153	0.077241	4	0.042795	4 3 0 2 7	358 127 95 72 409	0 0 0 0 2
Node_6926	Node_6927	0.676	Node_7153	0.000000			1 0 0 1 2	358 127 95 72 409	1 0 0 0 1
Node_6924	Node_6928	0.1753	Node_7153	0.000000			0 0 0 0 0	358 127 95 72 409	16 4 1 2 7
Node_6923	Node_7150	0.03976	Node_7153	0.021058	1	0.010550	56 30 25 19 76	358 127 95 72 409	0 0 0 0 1
Node_6922	Node_6923	0.2141	Node_7153	0.013477	1	0.005258	54 27 21 17 74	358 127 95 72 409	0 0 0 0 0
Node_6921	Node_6922	0.2132	Node_7153	0.013618	1	0.004750	53 27 20 17 74	358 127 95 72 409	0 0 0 0 0
Node_6920	Node_6921	0.1004	Node_7153	0.025332	4	0.013251	35 12 14 3 54	358 127 95 72 409	0 0 0 0 0
Node_6919	Node_6920	0.1004	Node_7153	0.025332	4	0.013251	35 12 14 3 54	358 127 95 72 409	0 0 0 0 0
Node_6918	Node_6919	0.1751	Node_7153	0.025205	3	0.010894	30 11 14 3 43	358 127 95 72 409	0 0 0 0 0
Node_6917	Node_6918	0.1557	Node_7153	0.036606	3	0.005376	22 9 13 3 31	358 127 95 72 409	0 0 0 0 0
Node_6916	Node_6917	0.3748	Node_7153	0.031266	4	0.013737	13 2 2 0 16	358 127 95 72 409	0 0 0 0 0
Node_6915	Node_6916	0.266	Node_7153	0.000000			1 0 2 0 3	358 127 95 72 409	0 0 0 0 0
Node_6914	Node_6915	0.2779	Node_7153	0.000000			1 0 2 0 2	358 127 95 72 409	0 0 0 0 0
Node_6895	Node_6916	0.1992	Node_7153	0.050760	3	0.023540	12 2 0 0 13	358 127 95 72 409	0 0 0 0 0
Node_6894	Node_6895	0.2256	Node_7153	0.048986	3	0.022873	12 2 0 0 12	358 127 95 72 409	0 0 0 0 0
Node_6893	Node_6894	0.243	Node_7153	0.068521	1	0.012646	11 2 0 0 6	358 127 95 72 409	0 0 0 0 0
Node_6888	Node_6893	0.12	Node_7153	0.105461	1	0.010836	10 0 0 0 5	358 127 95 72 409	0 0 0 0 0
Node_6887	Node_6888	0.2706	Node_7153	0.062825	1	0.006950	7 0 0 0 4	358 127 95 72 409	1 0 0 0 1
Node_6886	Node_6887	0.8184	Node_7153	0.000000			4 0 0 0 3	358 127 95 72 409	0 0 0 0 0
Node_6885	Node_6894	0.2917	Node_7153	0.000000			1 0 0 0 6	358 127 95 72 409	0 0 0 0 0
Node_6884	Node_6885	0.4595	Node_7153	0.000000			1 0 0 0 5	358 127 95 72 409	0 0 0 0 0
Node_6876	Node_6917	0.008931	Node_7153	0.132052	3	0.032700	9 7 11 3 15	358 127 95 72 409	0 0 0 0 0
Node_6875	Node_6876	0.00739	Node_7153	0.138993	3	0.033861	9 7 11 3 14	358 127 95 72 409	0 0 0 0 0
Node_6874	Node_6875	0.001268	Node_7153	0.195712	3	0.055328	8 7 11 3 10	358 127 95 72 409	0 0 0 0 0
Node_6873	Node_6874	0.0007292	Node_7153	0.212980	3	0.064006	7 7 11 3 10	358 127 95 72 409	0 0 0 0 0
Node_6872	Node_6873	0.0007292	Node_7153	0.212980	3	0.064006	7 7 11 3 10	358 127 95 72 409	0 0 0 0 0
Node_6867	Node_6872	9.032e-05	Node_7153	0.315589	3	0.113034	6 7 11 3 6	358 127 95 72 409	0 0 0 0 1
Node_6866	Node_6867	0.8168	Node_7153	0.000000			0 0 0 0 1	358 127 95 72 409	1 1 0 0 2
Node_6864	Node_6875	0.7248	Node_7153	0.000000			1 0 0 0 4	358 127 95 72 409	0 0 0 0 0
Node_6857	Node_6918	0.6525	Node_7153	0.014451	4	0.005551	8 2 1 0 11	358 127 95 72 409	0 0 0 0 1
Node_6856	Node_6857	0.664	Node_7153	0.000000			1 0 1 0 3	358 127 95 72 409	1 0 0 0 2
Node_6846	Node_6857	0.7869	Node_7153	0.018093	3	0.008414	6 2 0 0 6	358 127 95 72 409	0 0 0 0 0
Node_6845	Node_6846	0.7869	Node_7153	0.018093	3	0.008414	6 2 0 0 6	358 127 95 72 409	0 0 0 0 0
Node_6844	Node_6919	0.3055	Node_7153	0.057244	5	0.004970	5 1 0 0 11	358 127 95 72 409	0 0 0 0 0
Node_6843	Node_6844	0.8787	Node_7153	0.009208	5	0.003580	4 1 0 0 6	358 127 95 72 409	0 0 0 0 0
Node_6842	Node_6843	0.8787	Node_7153	0.000000			4 1 0 0 3	358 127 95 72 409	0 0 0 0 3
Node_6841	Node_6844	0.4595	Node_7153	0.000000			1 0 0 0 5	358 127 95 72 409	0 0 0 0 0
Node_6838	Node_6921	0.000174	Node_7153	0.141655	4	0.054103	18 15 6 14 19	358 127 95 72 409	0 0 0 0 1
Node_6837	Node_6838	0.2253	Node_7153	0.059732	3	0.035949	7 4 0 0 13	358 127 95 72 409	0 0 0 0 0
Node_6836	Node_6837	0.2766	Node_7153	0.054513	3	0.031955	7 4 0 0 12	358 127 95 72 409	0 0 0 0 0
Node_6835	Node_6836	0.7343	Node_7153	0.026766	2	0.017288	4 2 0 0 7	358 127 95 72 409	0 0 0 0 0
Node_6834	Node_6835	0.7343	Node_7153	0.026766	2	0.017288	4 2 0 0 7	358 127 95 72 409	0 0 0 0 0
Node_6833	Node_6834	0.7343	Node_7153	0.022224	2	0.003194	4 2 0 0 5	358 127 95 72 409	0 0 0 0 2
Node_6832	Node_6833	0.8669	Node_7153	0.022224	2	0.003194	4 2 0 0 5	358 127 95 72 409	0 0 0 0 0
Node_6829	Node_6832	0.7957	Node_7153	0.000000			3 2 0 0 4	358 127 95 72 409	0 0 0 0 1
Node_6824	Node_6836	0.7957	Node_7153	0.000000			3 2 0 0 5	358 127 95 72 409	0 0 0 0 0
Node_6823	Node_6824	0.8492	Node_7153	0.000000			3 2 0 0 4	358 127 95 72 409	0 0 0 0 0
Node_6820	Node_6823	0.909	Node_7153	0.000000			3 1 0 0 2	358 127 95 72 409	0 0 0 0 0
Node_6819	Node_6820	0.909	Node_7153	0.000000			3 0 0 0 2	358 127 95 72 409	0 1 0 0 0
Node_6815	Node_6838	2.48e-08	Node_7153	0.368024	4	0.152016	11 11 6 14 6	358 127 95 72 409	0 0 0 0 0
Node_6814	Node_6815	0.001592	Node_6815	0.075427	3	0.016039	7 6 0 13 4	11 11 6 14 6	0 0 0 0 0
Node_6799	Node_6815	0.001592	Node_6815	0.193476	4	0.066918	4 5 6 1 2	11 11 6 14 6	0 0 0 0 0
Node_6798	Node_6799	0.0009095	Node_6815	0.207927	3	0.080734	4 5 6 1 1	11 11 6 14 6	0 0 0 0 0
Node_6797	Node_6798	0.0009095	Node_6815	0.207927	3	0.080734	4 5 6 1 1	11 11 6 14 6	0 0 0 0 0
Node_6792	Node_6923	0.009227	Node_7153	0.344429	3	0.197221	2 3 4 2 2	358 127 95 72 409	0 0 0 0 0
Node_6791	Node_6792	0.009227	Node_7153	0.344429	3	0.197221	2 3 4 2 2	358 127 95 72 409	0 0 0 0 0
Node_6790	Node_6791	0.009227	Node_7153	0.344429	3	0.197221	2 3 4 2 2	358 127 95 72 409	0 0 0 0 0
Node_6789	Node_6790	0.2544	Node_7153	0.000000			2 0 2 0 1	358 127 95 72 409	0 0 0 0 0
Node_6784	Node_6790	0.001548	Node_7153	0.000000			0 2 2 1 1	358 127 95 72 409	0 1 0 1 0
Node_6781	Node_7152	0.1516	Node_7153	0.020491	5	0.007744	41 10 6 6 57	358 127 95 72 409	0 1 0 0 1
Node_6780	Node_6781	0.2341	Node_7153	0.016616	5	0.009168	41 10 6 5 52	358 127 95 72 409	0 0 0 0 0
Node_6779	Node_6780	0.3334	Node_7153	0.018950	3	0.006534	29 8 3 3 35	358 127 95 72 409	0 0 0 0 0
Node_6778	Node_6779	0.1992	Node_7153	0.029654	3	0.012419	27 5 2 3 30	358 127 95 72 409	0 0 0 0 0
Node_6777	Node_6778	0.2093	Node_7153	0.041238	5	0.014298	15 3 1 2 24	358 127 95 72 409	0 0 0 0 0
Node_6776	Node_6777	0.1791	Node_7153	0.040060	5	0.013120	12 2 1 2 20	358 127 95 72 409	0 0 0 0 2
Node_6775	Node_6776	0.2455	Node_7153	0.049228	5	0.009379	10 2 1 2 20	358 127 95 72 409	0 0 0 0 0
Node_6774	Node_6775	0.3714	Node_7153	0.051980	5	0.005832	6 1 1 1 14	358 127 95 72 409	0 0 0 0 0
Node_6773	Node_6774	0.217	Node_7153	0.063130	2	0.029852	6 0 0 1 10	358 127 95 72 409	0 0 0 0 1
Node_6772	Node_6773	0.2073	Node_7153	0.115673	5	0.051755	2 0 0 1 8	358 127 95 72 409	0 0 0 0 0
Node_6771	Node_6772	0.176	Node_7153	0.000000			1 0 0 0 7	358 127 95 72 409	0 0 0 0 0
Node_6770	Node_6771	0.4595	Node_7153	0.000000			1 0 0 0 5	358 127 95 72 409	0 0 0 0 0
Node_6759	Node_6773	0.7314	Node_7153	0.000000			3 0 0 0 2	358 127 95 72 409	1 0 0 0 0
Node_6753	Node_6774	0.2902	Node_7153	0.000000			0 1 1 0 3	358 127 95 72 409	0 0 0 0 0
Node_6751	Node_6775	0.8754	Node_7153	0.024748	4	0.008447	4 1 0 1 6	358 127 95 72 409	0 0 0 0 0
Node_6744	Node_6751	0.9301	Node_7153	0.000000			4 0 0 1 4	358 127 95 72 409	0 1 0 0 0
Node_6743	Node_6744	0.7076	Node_7153	0.000000			4 0 0 0 4	358 127 95 72 409	0 0 0 1 0
Node_6742	Node_6743	0.7314	Node_7153	0.000000			3 0 0 0 1	358 127 95 72 409	1 0 0 0 1
Node_6741	Node_6778	0.4567	Node_7153	0.041664	1	0.008782	11 2 1 1 6	358 127 95 72 409	1 0 0 0 0
Node_6740	Node_6741	0.3047	Node_7153	0.140333	5	0.026250	8 2 0 1 2	358 127 95 72 409	0 0 0 0 1
Node_6739	Node_6740	0.1593	Node_7153	0.140333	5	0.026250	8 2 0 1 2	358 127 95 72 409	0 0 0 0 0
Node_6738	Node_6739	0.2514	Node_7153	0.000000			5 1 0 1 1	358 127 95 72 409	0 0 0 0 0
Node_6737	Node_6738	0.276	Node_7153	0.000000			4 0 0 0 1	358 127 95 72 409	1 0 0 0 0
Node_6735	Node_6737	0.4693	Node_7153	0.000000			3 0 0 0 1	358 127 95 72 409	1 0 0 0 0
Node_6734	Node_6741	0.8721	Node_7153	0.000000			3 0 1 0 3	358 127 95 72 409	0 0 0 0 0
Node_6728	Node_6779	0.4082	Node_7153	0.000000			0 2 1 0 4	358 127 95 72 409	2 1 0 0 1
Node_6727	Node_6728	0.1297	Node_7153	0.000000			0 2 1 0 4	358 127 95 72 409	0 0 0 0 0
Node_6717	Node_6780	0.773	Node_7153	0.015249	2	0.003526	12 2 3 2 17	358 127 95 72 409	0 0 0 0 0
Node_6716	Node_6717	0.9506	Node_7153	0.009040	4	0.004269	9 2 2 2 12	358 127 95 72 409	0 0 0 0 0
Node_6715	Node_6716	0.9165	Node_7153	0.016212	4	0.005721	7 2 2 2 10	358 127 95 72 409	0 0 0 0 1
Node_6714	Node_6715	0.4992	Node_7153	0.063937	4	0.029491	4 2 0 2 8	358 127 95 72 409	0 0 0 0 0
Node_6713	Node_6714	0.4992	Node_7153	0.063937	4	0.029491	4 2 0 2 8	358 127 95 72 409	0 0 0 0 0
Node_6712	Node_6713	0.5406	Node_7153	0.063514	4	0.022946	4 2 0 2 7	358 127 95 72 409	0 0 0 0 0
Node_6711	Node_6712	0.4863	Node_7153	0.083251	1	0.027689	2 2 0 1 6	358 127 95 72 409	0 0 0 0 0
Node_6710	Node_6711	0.4424	Node_7153	0.000000			1 2 0 0 3	358 127 95 72 409	0 0 0 0 0
Node_6708	Node_6710	0.8168	Node_7153	0.000000			0 1 0 0 2	358 127 95 72 409	1 0 0 0 1
Node_6701	Node_6717	0.8034	Node_7153	0.000000			3 0 1 0 5	358 127 95 72 409	0 0 0 0 0
Node_6700	Node_6701	0.6523	Node_7153	0.000000			1 0 1 0 3	358 127 95 72 409	0 0 0 0 0
Node_6695	Node_6781	0.1193	Node_7153	0.000000			0 0 0 0 4	358 127 95 72 409	0 0 0 1 1
Node_6694	Node_7153	0.01477	Node_7153	0.008465	1	0.002524	163 42 41 22 148	358 127 95 72 409	0 0 0 0 0
Node_6693	Node_6694	4.817e-05	Node_7153	0.031425	1	0.013711	118 19 15 13 108	358 127 95 72 409	0 0 0 0 0
Node_6692	Node_6693	0.0009267	Node_7153	0.027407	2	0.010759	100 15 15 13 98	358 127 95 72 409	0 0 0 0 0
Node_6691	Node_6692	0.001302	Node_7153	0.026827	2	0.011068	98 15 15 12 96	358 127 95 72 409	0 0 0 0 0
Node_6690	Node_6691	0.001758	Node_7153	0.026005	2	0.010783	97 15 15 12 94	358 127 95 72 409	0 0 0 0 1
Node_6689	Node_6690	0.004452	Node_7153	0.024019	2	0.007489	90 14 15 12 94	358 127 95 72 409	0 0 0 0 0
Node_6688	Node_6689	0.2559	Node_7153	0.015435	2	0.007660	46 9 8 5 50	358 127 95 72 409	0 0 0 0 0
Node_6687	Node_6688	0.1464	Node_7153	0.032845	3	0.012862	32 6 2 4 29	358 127 95 72 409	0 0 0 0 0
Node_6686	Node_6687	0.6483	Node_7153	0.018847	1	0.006862	13 2 1 1 12	358 127 95 72 409	0 0 0 0 1
Node_6685	Node_6686	0.7663	Node_7153	0.014559	1	0.004266	12 2 1 1 11	358 127 95 72 409	0 0 0 0 0
Node_6684	Node_6685	0.508	Node_7153	0.000000			5 0 0 1 2	358 127 95 72 409	0 0 0 0 1
Node_6683	Node_6684	0.3876	Node_7153	0.000000			4 0 0 1 1	358 127 95 72 409	1 0 0 0 1
Node_6678	Node_6685	0.9236	Node_7153	0.006578	4	0.002120	6 2 1 0 8	358 127 95 72 409	1 0 0 0 0
Node_6677	Node_6678	0.9626	Node_7153	0.000000			4 0 0 0 4	358 127 95 72 409	0 1 0 0 1
Node_6676	Node_6677	0.8738	Node_7153	0.000000			2 0 0 0 2	358 127 95 72 409	1 0 0 0 0
Node_6670	Node_6687	0.4464	Node_7153	0.028657	3	0.011422	19 4 1 3 16	358 127 95 72 409	0 0 0 0 0
Node_6669	Node_6670	0.646	Node_7153	0.027156	4	0.012834	12 2 1 3 12	358 127 95 72 409	0 0 0 0 1
Node_6668	Node_6669	0.1797	Node_7153	0.145841	5	0.006425	2 0 0 0 10	358 127 95 72 409	2 0 0 0 0
Node_6667	Node_6668	0.1304	Node_7153	0.123641	5	0.006826	2 0 0 0 9	358 127 95 72 409	0 0 0 0 0
Node_6666	Node_6667	0.8679	Node_7153	0.000000			2 0 0 0 4	358 127 95 72 409	0 0 0 0 0
Node_6665	Node_6669	0.06841	Node_7153	0.255710	5	0.056196	7 2 1 3 1	358 127 95 72 409	1 0 0 0 1
Node_6664	Node_6665	0.02548	Node_7153	0.259753	5	0.069848	6 2 1 3 1	358 127 95 72 409	1 0 0 0 0
Node_6663	Node_6664	0.1026	Node_7153	0.000000			4 2 1 2 1	358 127 95 72 409	0 0 0 0 0
Node_6662	Node_6670	0.3801	Node_7153	0.000000			5 2 0 0 3	358 127 95 72 409	2 0 0 0 0
Node_6661	Node_6662	0.7926	Node_7153	0.000000			4 1 0 0 2	358 127 95 72 409	0 0 0 0 0
Node_6656	Node_6688	0.3928	Node_7153	0.032136	3	0.018596	14 3 6 1 21	358 127 95 72 409	0 0 0 0 0
Node_6655	Node_6656	0.5202	Node_7153	0.028968	3	0.006613	14 3 6 1 16	358 127 95 72 409	0 0 0 0 1
Node_6654	Node_6655	0.3642	Node_7153	0.052298	3	0.015209	11 3 5 0 10	358 127 95 72 409	1 0 0 0 1
Node_6653	Node_6654	0.3195	Node_7153	0.052524	1	0.010374	10 1 0 0 7	358 127 95 72 409	0 0 0 0 0
Node_6652	Node_6653	0.3195	Node_7153	0.052524	1	0.010374	10 1 0 0 7	358 127 95 72 409	0 0 0 0 0
Node_6651	Node_6652	0.3195	Node_7153	0.052524	1	0.010374	10 1 0 0 7	358 127 95 72 409	0 0 0 0 0
Node_6650	Node_6651	0.6506	Node_7153	0.028090	1	0.003520	7 1 0 0 5	358 127 95 72 409	0 0 0 0 0
Node_6649	Node_6650	0.5902	Node_7153	0.000000			6 1 0 0 3	358 127 95 72 409	1 0 0 0 1
Node_6648	Node_6649	0.4398	Node_7153	0.000000			6 1 0 0 2	358 127 95 72 409	0 0 0 0 0
Node_6647	Node_6648	0.6878	Node_7153	0.000000			3 0 0 0 1	358 127 95 72 409	0 1 0 0 0
Node_6645	Node_6651	0.8738	Node_7153	0.000000			1 0 0 0 1	358 127 95 72 409	2 0 0 0 1
Node_6643	Node_6654	0.004411	Node_7153	0.383719	3	0.081746	1 2 5 0 3	358 127 95 72 409	0 0 0 0 0
Node_6642	Node_6643	0.004411	Node_7153	0.000000			0 2 5 0 3	358 127 95 72 409	1 0 0 0 0
Node_6641	Node_6642	0.004044	Node_7153	0.000000			0 1 4 0 1	358 127 95 72 409	0 1 0 0 2
Node_6640	Node_6641	0.001301	Node_7153	0.000000			0 1 4 0 1	358 127 95 72 409	0 0 0 0 0
Node_6638	Node_6655	0.5343	Node_7153	0.000000			2 0 1 1 5	358 127 95 72 409	0 0 0 0 0
Node_6637	Node_6638	0.7683	Node_7153	0.000000			2 0 1 0 3	358 127 95 72 409	0 0 0 0 1
Node_6633	Node_6689	0.06726	Node_7153	0.031242	2	0.005760	44 5 7 7 44	358 127 95 72 409	0 0 0 0 0
Node_6632	Node_6633	0.01032	Node_7153	0.061604	1	0.016534	42 4 4 6 28	358 127 95 72 409	0 0 0 0 0
Node_6631	Node_6632	0.01654	Node_7153	0.059561	1	0.011436	40 4 4 5 26	358 127 95 72 409	0 0 0 0 0
Node_6630	Node_6631	0.01191	Node_7153	0.074833	1	0.008910	35 3 3 3 21	358 127 95 72 409	0 0 0 0 0
Node_6629	Node_6630	0.07637	Node_7153	0.062836	1	0.012931	26 2 3 3 16	358 127 95 72 409	0 0 0 0 0
Node_6628	Node_6629	0.01289	Node_7153	0.101786	1	0.024332	26 1 2 3 14	358 127 95 72 409	0 0 0 0 0
Node_6627	Node_6628	0.007146	Node_7153	0.111461	1	0.023992	25 1 2 3 12	358 127 95 72 409	1 0 0 0 0
Node_6626	Node_6627	0.008588	Node_7153	0.132285	1	0.035342	20 1 1 3 8	358 127 95 72 409	2 0 0 0 1
Node_6625	Node_6626	0.01613	Node_7153	0.107525	1	0.005018	18 1 1 1 8	358 127 95 72 409	2 0 0 0 0
Node_6624	Node_6625	0.07518	Node_7153	0.110992	1	0.005107	17 1 1 1 7	358 127 95 72 409	0 0 0 0 1
Node_6623	Node_6624	0.2039	Node_7153	0.111362	1	0.036343	9 1 0 1 3	358 127 95 72 409	0 0 0 0 0
Node_6622	Node_6623	0.3014	Node_7153	0.094237	5	0.033392	8 1 0 1 3	358 127 95 72 409	0 0 0 0 0
Node_6621	Node_6622	0.3684	Node_7153	0.000000			4 1 0 1 1	358 127 95 72 409	2 0 0 0 1
Node_6619	Node_6624	0.3171	Node_7153	0.075847	1	0.019972	8 0 1 0 4	358 127 95 72 409	0 0 0 0 0
Node_6615	Node_6630	0.3585	Node_7153	0.087161	1	0.009707	8 1 0 0 3	358 127 95 72 409	1 0 0 0 2
Node_6614	Node_6631	0.7713	Node_7153	0.078780	4	0.012148	4 1 1 2 4	358 127 95 72 409	1 0 0 0 1
Node_6613	Node_6614	0.4562	Node_7153	0.000000			1 1 1 1 3	358 127 95 72 409	0 0 0 0 0
Node_6612	Node_6614	0.3768	Node_7153	0.000000			3 0 0 0 1	358 127 95 72 409	0 0 0 1 0
Node_6611	Node_6632	0.6176	Node_7153	0.000000			2 0 0 1 2	358 127 95 72 409	0 0 0 0 0
Node_6610	Node_6633	0.01371	Node_7153	0.158875	1	0.033210	2 1 3 1 13	358 127 95 72 409	0 0 0 0 3
Node_6609	Node_6610	0.05008	Node_7153	0.158875	1	0.033210	2 1 3 1 13	358 127 95 72 409	0 0 0 0 0
Node_6608	Node_6609	0.4176	Node_7153	0.152350	1	0.023559	1 1 2 1 7	358 127 95 72 409	1 0 0 0 0
Node_6606	Node_6609	0.09024	Node_7153	0.000000			0 0 1 0 6	358 127 95 72 409	0 0 0 0 0
Node_6604	Node_6690	0.0266	Node_7153	0.000000			6 1 0 0 0	358 127 95 72 409	1 0 0 0 0
Node_6603	Node_6604	0.09622	Node_7153	0.000000			0 0 0 0 0	358 127 95 72 409	5 1 0 0 0
Node_6602	Node_6692	0.6176	Node_7153	0.000000			2 0 0 1 2	358 127 95 72 409	0 0 0 0 0
Node_6600	Node_6693	0.03428	Node_7153	0.054030	3	0.032737	10 4 0 0 8	358 127 95 72 409	8 0 0 0 2
Node_6599	Node_6600	0.3256	Node_7153	0.057773	2	0.031627	9 4 0 0 7	358 127 95 72 409	0 0 0 0 0
Node_6598	Node_6694	0.000333	Node_7153	0.064456	3	0.021580	45 23 26 9 39	358 127 95 72 409	0 0 0 0 1
Node_6597	Node_6598	5.05e-05	Node_7153	0.080596	3	0.024703	42 21 26 8 34	358 127 95 72 409	0 0 0 0 0
Node_6596	Node_6597	9.556e-08	Node_7153	0.158150	3	0.046860	30 18 26 7 22	358 127 95 72 409	0 0 0 0 0
Node_6594	Node_6595	0.01571	Node_6596	0.010965	3	0.002708	23 13 25 3 15	30 18 26 7 22	0 0 0 0 0
Node_6593	Node_6594	0.002658	Node_6596	0.019845	3	0.006647	21 13 25 2 14	30 18 26 7 22	0 0 0 0 0
Node_6592	Node_6593	0.000164	Node_6596	0.040134	3	0.005659	17 11 25 2 10	30 18 26 7 22	0 0 0 0 0
Node_6591	Node_6592	8.141e-06	Node_6596	0.067141	3	0.014946	15 11 25 2 7	30 18 26 7 22	0 0 0 0 0
Node_6586	Node_6595	0.0224	Node_6596	0.168176	3	0.064926	6 4 1 4 6	30 18 26 7 22	0 0 0 0 0
Node_6585	Node_6586	0.02126	Node_6596	0.172872	4	0.068723	6 3 1 4 5	30 18 26 7 22	0 0 0 0 1
Node_6584	Node_6585	0.2059	Node_6596	0.000000			2 0 0 0 3	30 18 26 7 22	0 0 0 0 0
Node_6581	Node_6585	0.01861	Node_6596	0.228992	4	0.045883	4 3 1 4 2	30 18 26 7 22	0 0 0 0 0
Node_6580	Node_6597	0.4521	Node_7153	0.031398	3	0.003107	12 3 0 1 12	358 127 95 72 409	0 0 0 0 0
Node_6579	Node_6580	0.4099	Node_7153	0.036015	3	0.009901	12 2 0 1 11	358 127 95 72 409	0 0 0 0 0
Node_6578	Node_6579	0.7532	Node_7153	0.024991	4	0.003984	4 1 0 1 5	358 127 95 72 409	3 0 0 0 1
Node_6577	Node_6579	0.9028	Node_7153	0.000000			3 1 0 0 5	358 127 95 72 409	2 0 0 0 0
Node_6576	Node_6598	0.74	Node_7153	0.000000			2 2 0 1 4	358 127 95 72 409	1 0 0 0 1
Node_6575	Node_7154	0.4124	Node_7155	0.044573	5	0.009819	6 3 1 1 17	400 142 99 77 508	0 0 0 0 0
Node_6574	Node_6575	0.02933	Node_7155	0.227611	1	0.021165	0 2 0 0 9	400 142 99 77 508	0 0 0 0 0
Node_6573	Node_6574	0.07383	Node_7155	0.000000			0 2 0 0 6	400 142 99 77 508	0 0 0 0 1
Node_6572	Node_6573	0.1402	Node_7155	0.000000			0 2 0 0 3	400 142 99 77 508	0 0 0 0 2
Node_6570	Node_6575	0.9762	Node_7155	0.000000			4 1 1 1 3	400 142 99 77 508	2 0 0 0 5
Node_6569	Node_7155	4.8e-05	Node_7155	0.075450	5	0.011087	34 12 3 4 82	400 142 99 77 508	2 0 0 0 0
Node_6568	Node_6569	0.002134	Node_7155	0.093076	5	0.005946	16 4 3 4 50	400 142 99 77 508	2 1 0 0 2
Node_6567	Node_6568	0.0006847	Node_7155	0.091753	5	0.007576	14 4 3 4 46	400 142 99 77 508	0 0 0 0 3
Node_6566	Node_6567	0.005571	Node_7155	0.079585	5	0.007887	14 4 3 4 43	400 142 99 77 508	0 0 0 0 1
Node_6565	Node_6566	0.1238	Node_7155	0.058915	5	0.010832	10 3 2 3 28	400 142 99 77 508	0 0 0 0 0
Node_6564	Node_6565	0.09819	Node_7155	0.073816	5	0.019094	6 3 1 2 21	400 142 99 77 508	0 0 0 0 1
Node_6563	Node_6564	0.03815	Node_7155	0.117009	1	0.024320	4 3 1 2 21	400 142 99 77 508	0 0 0 0 0
Node_6562	Node_6563	0.09545	Node_7155	0.105803	1	0.017412	3 2 1 2 15	400 142 99 77 508	0 0 0 0 1
Node_6561	Node_6562	0.07257	Node_7155	0.000000			0 2 1 0 7	400 142 99 77 508	0 0 0 0 0
Node_6554	Node_6561	0.1214	Node_7155	0.000000			0 2 1 0 5	400 142 99 77 508	0 0 0 0 0
Node_6553	Node_6554	0.1214	Node_7155	0.000000			0 2 1 0 5	400 142 99 77 508	0 0 0 0 0
Node_6552	Node_6553	0.1334	Node_7155	0.000000			0 2 1 0 2	400 142 99 77 508	0 0 0 0 2
Node_6551	Node_6552	0.1168	Node_7155	0.000000			0 2 1 0 2	400 142 99 77 508	0 0 0 0 0
Node_6550	Node_6551	0.1168	Node_7155	0.000000			0 1 1 0 0	400 142 99 77 508	0 1 0 0 2
Node_6548	Node_6562	0.2183	Node_7155	0.109667	4	0.044890	3 0 0 2 8	400 142 99 77 508	0 0 0 0 0
Node_6547	Node_6548	0.2183	Node_7155	0.109667	4	0.044890	3 0 0 2 8	400 142 99 77 508	0 0 0 0 0
Node_6546	Node_6547	0.1975	Node_7155	0.000000			1 0 0 1 7	400 142 99 77 508	0 0 0 0 0
Node_6545	Node_6546	0.4403	Node_7155	0.000000			0 0 0 1 2	400 142 99 77 508	1 0 0 0 2
Node_6542	Node_6563	0.6112	Node_7155	0.000000			1 1 0 0 5	400 142 99 77 508	0 0 0 0 0
Node_6537	Node_6565	0.7424	Node_7155	0.000000			3 0 1 1 5	400 142 99 77 508	1 0 0 0 1
Node_6535	Node_6537	0.3437	Node_7155	0.000000			1 0 1 1 4	400 142 99 77 508	0 0 0 0 0
Node_6534	Node_6566	0.2132	Node_7155	0.079859	5	0.015688	4 1 1 1 15	400 142 99 77 508	0 0 0 0 0
Node_6533	Node_6534	0.8584	Node_7155	0.027955	1	0.009262	4 1 1 1 9	400 142 99 77 508	0 0 0 0 0
Node_6532	Node_6533	0.9632	Node_7155	0.025233	1	0.005292	3 1 1 0 7	400 142 99 77 508	1 0 0 0 0
Node_6531	Node_6532	0.739	Node_7155	0.000000			2 1 1 0 2	400 142 99 77 508	0 0 0 0 0
Node_6530	Node_6531	0.4884	Node_7155	0.000000			2 1 1 0 1	400 142 99 77 508	0 0 0 0 0
Node_6524	Node_6532	0.571	Node_7155	0.000000			1 0 0 0 5	400 142 99 77 508	0 0 0 0 0
Node_6520	Node_6534	0.1443	Node_7155	0.000000			0 0 0 0 2	400 142 99 77 508	0 0 0 0 4
Node_6518	Node_6569	0.01151	Node_7155	0.069004	3	0.033063	15 6 0 0 26	400 142 99 77 508	1 1 0 0 4
Node_6517	Node_6518	0.1195	Node_7155	0.052183	3	0.022592	13 4 0 0 20	400 142 99 77 508	0 0 0 0 0
Node_6516	Node_6517	0.1677	Node_7155	0.046648	3	0.018553	13 4 0 0 18	400 142 99 77 508	0 0 0 0 0
Node_6515	Node_6516	0.1677	Node_7155	0.044706	3	0.017391	13 4 0 0 17	400 142 99 77 508	0 0 0 0 1
Node_6514	Node_6515	0.3124	Node_7155	0.037047	3	0.014940	10 3 0 0 15	400 142 99 77 508	0 0 0 0 0
Node_6513	Node_6514	0.2118	Node_7155	0.058883	2	0.024298	8 0 0 0 11	400 142 99 77 508	0 0 0 0 0
Node_6512	Node_6513	0.8558	Node_7155	0.000000			4 0 0 0 3	400 142 99 77 508	0 0 0 0 0
Node_6506	Node_6513	0.4994	Node_7155	0.036875	5	0.010079	4 0 0 0 8	400 142 99 77 508	0 0 0 0 0
Node_6505	Node_6506	0.8524	Node_7155	0.000000			3 0 0 0 5	400 142 99 77 508	1 0 0 0 0
Node_6502	Node_6505	0.9472	Node_7155	0.000000			3 0 0 0 3	400 142 99 77 508	0 0 0 0 0
Node_6501	Node_6514	0.3679	Node_7155	0.000000			2 3 0 0 4	400 142 99 77 508	0 0 0 0 0
Node_6500	Node_6501	0.459	Node_7155	0.000000			1 2 0 0 3	400 142 99 77 508	0 0 0 0 0
Node_6499	Node_6500	0.1988	Node_7155	0.000000			0 2 0 0 3	400 142 99 77 508	0 0 0 0 0
Node_6498	Node_6499	0.1988	Node_7155	0.000000			0 2 0 0 2	400 142 99 77 508	0 0 0 0 1
Node_6496	Node_6515	0.8508	Node_7155	0.000000			2 1 0 0 1	400 142 99 77 508	1 0 0 0 1
Node_6495	Node_6518	0.5946	Node_7155	0.000000			1 2 0 0 6	400 142 99 77 508	1 0 0 0 0
Node_6494	Node_6495	0.1049	Node_7155	0.000000			0 2 0 0 4	400 142 99 77 508	0 0 0 0 2
Node_6492	Node_8159	0.03618	Node_8163	0.058675	1	0.013324	52 9 0 1 37	1870 654 227 146 2271	1 0 2 0 2
Node_6491	Node_6492	0.005303	Node_8163	0.070160	1	0.011205	51 8 0 1 33	1870 654 227 146 2271	0 1 0 0 3
Node_6490	Node_6491	0.003289	Node_8163	0.060523	1	0.014106	44 8 0 0 31	1870 654 227 146 2271	3 0 0 0 1
Node_6489	Node_6490	0.01268	Node_8163	0.070356	1	0.021868	34 3 0 0 26	1870 654 227 146 2271	0 0 0 0 0
Node_6488	Node_6489	0.1013	Node_8163	0.044162	1	0.004451	18 2 0 0 13	1870 654 227 146 2271	3 0 0 0 0
Node_6487	Node_6488	0.5002	Node_8163	0.015559	1	0.003475	13 2 0 0 12	1870 654 227 146 2271	2 0 0 0 0
Node_6486	Node_6487	0.3076	Node_8163	0.050523	2	0.002082	10 0 0 0 12	1870 654 227 146 2271	0 0 0 0 0
Node_6485	Node_6486	0.7368	Node_8163	0.000000			3 0 0 0 6	1870 654 227 146 2271	2 0 0 0 1
Node_6484	Node_6485	0.7062	Node_8163	0.000000			3 0 0 0 6	1870 654 227 146 2271	0 0 0 0 0
Node_6483	Node_6484	0.9156	Node_8163	0.000000			2 0 0 0 2	1870 654 227 146 2271	1 0 0 0 1
Node_6479	Node_6486	0.7924	Node_8163	0.000000			5 0 0 0 4	1870 654 227 146 2271	0 0 0 0 1
Node_6478	Node_6489	0.4651	Node_8163	0.047776	1	0.008065	13 1 0 0 9	1870 654 227 146 2271	0 0 0 0 4
Node_6477	Node_6478	0.5643	Node_8163	0.058666	5	0.017683	9 1 0 0 5	1870 654 227 146 2271	0 0 0 0 0
Node_6476	Node_6477	0.4778	Node_8163	0.000000			6 1 0 0 2	1870 654 227 146 2271	0 0 0 0 0
Node_6475	Node_6478	0.8401	Node_8163	0.000000			4 0 0 0 4	1870 654 227 146 2271	0 0 0 0 0
Node_6474	Node_6490	0.2117	Node_8163	0.104656	5	0.018497	10 5 0 0 5	1870 654 227 146 2271	0 0 0 0 0
Node_6473	Node_6474	0.05696	Node_8163	0.000000			2 2 0 0 1	1870 654 227 146 2271	1 2 0 0 0
Node_6470	Node_6474	0.7171	Node_8163	0.000000			4 0 0 0 3	1870 654 227 146 2271	3 1 0 0 1
Node_6468	Node_8160	0.002535	Node_8163	0.026906	3	0.009102	115 28 2 7 108	1870 654 227 146 2271	0 0 0 0 1
Node_6467	Node_6468	0.001929	Node_8163	0.027301	3	0.010168	111 27 2 7 102	1870 654 227 146 2271	3 0 0 0 2
Node_6466	Node_6467	0.003289	Node_8163	0.028796	3	0.012503	107 24 2 6 97	1870 654 227 146 2271	0 0 0 0 2
Node_6465	Node_6466	0.002115	Node_8163	0.032059	1	0.011624	104 22 2 5 90	1870 654 227 146 2271	0 0 0 1 0
Node_6464	Node_6465	0.002787	Node_8163	0.031650	1	0.010800	101 22 2 5 86	1870 654 227 146 2271	0 0 0 0 0
Node_6463	Node_6464	0.00365	Node_8163	0.031727	1	0.010284	99 22 2 5 83	1870 654 227 146 2271	0 0 0 0 1
Node_6462	Node_6463	0.03454	Node_8163	0.040735	1	0.014786	52 9 1 4 41	1870 654 227 146 2271	0 0 0 0 0
Node_6461	Node_6462	0.03078	Node_8163	0.048566	1	0.016992	47 8 1 4 34	1870 654 227 146 2271	0 0 0 0 0
Node_6460	Node_6461	0.2566	Node_8163	0.081899	2	0.037267	10 0 0 1 9	1870 654 227 146 2271	0 0 0 0 0
Node_6459	Node_6460	0.256	Node_8163	0.000000			7 0 0 0 3	1870 654 227 146 2271	1 0 0 0 0
Node_6458	Node_6459	0.3685	Node_8163	0.000000			6 0 0 0 3	1870 654 227 146 2271	1 0 0 0 0
Node_6457	Node_6458	0.5364	Node_8163	0.000000			5 0 0 0 2	1870 654 227 146 2271	0 0 0 0 0
Node_6441	Node_6460	0.275	Node_8163	0.000000			2 0 0 1 6	1870 654 227 146 2271	0 0 0 0 0
Node_6440	Node_6441	0.0853	Node_8163	0.000000			0 0 0 1 3	1870 654 227 146 2271	0 0 0 0 1
Node_6436	Node_6461	0.101	Node_8163	0.048813	1	0.016221	36 6 1 3 25	1870 654 227 146 2271	1 2 0 0 0
Node_6435	Node_6436	0.0321	Node_8163	0.084416	5	0.026237	31 6 1 3 16	1870 654 227 146 2271	2 0 0 0 2
Node_6434	Node_6435	0.2704	Node_8163	0.079464	5	0.015647	13 4 0 1 7	1870 654 227 146 2271	3 0 0 0 2
Node_6433	Node_6462	0.9536	Node_8163	0.000000			4 1 0 0 5	1870 654 227 146 2271	1 0 0 0 2
Node_6432	Node_6463	0.1681	Node_8163	0.021900	1	0.008894	47 13 1 1 42	1870 654 227 146 2271	0 0 0 0 0
Node_6431	Node_6432	0.2584	Node_8163	0.019508	1	0.009614	36 10 1 0 34	1870 654 227 146 2271	0 0 0 0 0
Node_6430	Node_6431	0.3475	Node_8163	0.018417	1	0.007351	32 9 1 0 29	1870 654 227 146 2271	0 0 0 0 0
Node_6429	Node_6430	0.5191	Node_8163	0.015989	1	0.006565	26 8 1 0 23	1870 654 227 146 2271	0 0 0 0 0
Node_6428	Node_6429	0.6343	Node_8163	0.014121	3	0.007316	17 6 0 0 17	1870 654 227 146 2271	0 0 0 0 0
Node_6427	Node_6428	0.5636	Node_8163	0.033528	5	0.004406	12 3 0 0 8	1870 654 227 146 2271	1 1 0 0 1
Node_6426	Node_6427	0.6118	Node_8163	0.033528	5	0.004406	12 3 0 0 8	1870 654 227 146 2271	0 0 0 0 0
Node_6425	Node_6428	0.8896	Node_8163	0.028956	1	0.006810	4 2 0 0 8	1870 654 227 146 2271	0 0 0 0 0
Node_6424	Node_6425	0.6811	Node_8163	0.000000			1 0 0 0 2	1870 654 227 146 2271	1 2 0 0 4
Node_6423	Node_6429	0.7088	Node_8163	0.065423	5	0.015323	8 2 1 0 5	1870 654 227 146 2271	1 0 0 0 1
Node_6422	Node_6423	0.3854	Node_8163	0.123974	5	0.033475	6 2 1 0 3	1870 654 227 146 2271	1 0 0 0 0
Node_6421	Node_6430	0.9406	Node_8163	0.016679	4	0.006027	6 1 0 0 6	1870 654 227 146 2271	0 0 0 0 0
Node_6420	Node_6421	0.7928	Node_8163	0.000000			3 0 0 0 2	1870 654 227 146 2271	0 0 0 0 0
Node_6419	Node_6421	1	Node_8163	0.000000			3 1 0 0 3	1870 654 227 146 2271	0 0 0 0 1
Node_6418	Node_6431	1	Node_8163	0.000000			3 1 0 0 5	1870 654 227 146 2271	1 0 0 0 0
Node_6417	Node_6418	1	Node_8163	0.000000			1 1 0 0 3	1870 654 227 146 2271	1 0 0 0 0
Node_6416	Node_6432	0.5862	Node_8163	0.044639	4	0.017961	10 3 0 1 8	1870 654 227 146 2271	1 0 0 0 0
Node_6415	Node_6416	0.7171	Node_8163	0.057311	5	0.012694	7 1 0 0 4	1870 654 227 146 2271	0 0 0 0 0
Node_6414	Node_6415	0.9552	Node_8163	0.000000			4 1 0 0 3	1870 654 227 146 2271	1 0 0 0 1
Node_6413	Node_6414	0.9373	Node_8163	0.000000			3 1 0 0 2	1870 654 227 146 2271	1 0 0 0 1
Node_6412	Node_6413	0.8889	Node_8163	0.000000			2 0 0 0 2	1870 654 227 146 2271	0 1 0 0 0
Node_6409	Node_6465	0.8638	Node_8163	0.000000			1 0 0 0 1	1870 654 227 146 2271	2 0 0 0 3
Node_6407	Node_6466	0.842	Node_8163	0.000000			2 1 0 0 5	1870 654 227 146 2271	1 1 0 0 2
Node_6406	Node_6467	0.224	Node_8163	0.000000			2 3 0 1 2	1870 654 227 146 2271	2 0 0 0 1
Node_6405	Node_6468	0.6924	Node_8163	0.000000			1 1 0 0 4	1870 654 227 146 2271	0 0 0 0 0
Node_6402	Node_8161	0.8054	Node_8163	0.033334	3	0.015996	6 1 1 0 10	1870 654 227 146 2271	0 0 0 0 0
Node_6401	Node_6402	1	Node_8163	0.000000			2 0 0 0 3	1870 654 227 146 2271	2 1 0 0 3
Node_6397	Node_8162	0.3885	Node_8163	0.000000			4 0 0 0 3	1870 654 227 146 2271	0 0 0 1 1
Node_6396	Node_6397	0.9156	Node_8163	0.000000			3 0 0 0 1	1870 654 227 146 2271	0 0 0 0 2
Node_6381	Node_8163	0.8401	Node_8163	0.000000			1 0 0 0 1	1870 654 227 146 2271	3 0 0 0 3
Node_6380	Node_8164	2.2e-16	Node_8167	0.012926	1	0.003708	3900 1071 162 116 2099	6011 1787 397 272 4524	0 0 0 0 0
Node_6379	Node_6380	0.5923	Node_6380	0.000003	1	0.000001	3885 1070 162 116 2094	3900 1071 162 116 2099	0 0 0 0 0
Node_6378	Node_6379	0.05626	Node_6380	0.000002	2	0.000000	3870 1068 160 114 2087	3900 1071 162 116 2099	1 1 0 0 1
Node_6377	Node_6378	0.01397	Node_6380	0.000237	5	0.000080	3122 877 138 91 1626	3900 1071 162 116 2099	0 0 0 0 2
Node_6376	Node_6377	3.075e-08	Node_6380	0.005105	2	0.001842	1477 311 79 42 729	3900 1071 162 116 2099	13 5 0 0 1
Node_6375	Node_6376	0.7908	Node_6376	0.000000			5 0 0 0 2	1477 311 79 42 729	5 2 1 0 2
Node_6374	Node_6375	1	Node_6376	0.000000			1 0 0 0 0	1477 311 79 42 729	3 0 0 0 2
Node_6373	Node_6376	0.7908	Node_6376	0.000008	4	0.000001	1467 309 78 42 725	1477 311 79 42 729	0 0 0 0 0
Node_6372	Node_6373	0.04831	Node_6376	0.017885	5	0.005831	112 16 6 1 73	1477 311 79 42 729	5 1 0 0 3
Node_6371	Node_6372	0.1387	Node_6376	0.000000			2 0 0 0 6	1477 311 79 42 729	3 0 0 0 2
Node_6370	Node_6371	0.1914	Node_6376	0.000000			2 0 0 0 4	1477 311 79 42 729	0 0 0 0 1
Node_6368	Node_6372	0.1963	Node_6376	0.012020	5	0.005079	107 16 6 1 65	1477 311 79 42 729	0 0 0 0 0
Node_6367	Node_6368	0.2663	Node_6376	0.019068	3	0.010579	51 7 0 1 30	1477 311 79 42 729	0 0 0 0 0
Node_6366	Node_6367	0.6978	Node_6376	0.044202	5	0.017889	16 1 0 0 12	1477 311 79 42 729	3 1 0 0 0
Node_6365	Node_6366	0.7048	Node_6376	0.029892	2	0.016610	14 1 0 0 9	1477 311 79 42 729	0 0 0 0 0
Node_6364	Node_6365	0.8607	Node_6376	0.022748	4	0.008068	12 1 0 0 6	1477 311 79 42 729	0 0 0 0 1
Node_6363	Node_6364	0.93	Node_6376	0.000000			1 0 0 0 1	1477 311 79 42 729	4 1 0 0 2
Node_6362	Node_6367	0.6779	Node_6376	0.015612	4	0.008239	31 5 0 1 18	1477 311 79 42 729	1 0 0 0 0
Node_6361	Node_6362	0.7803	Node_6376	0.025139	4	0.002825	21 3 0 1 11	1477 311 79 42 729	4 1 0 0 2
Node_6360	Node_6361	0.4576	Node_6376	0.138156	4	0.024491	8 2 0 1 3	1477 311 79 42 729	0 0 0 0 1
Node_6359	Node_6361	0.8452	Node_6376	0.032128	4	0.015617	13 1 0 0 4	1477 311 79 42 729	0 0 0 0 3
Node_6358	Node_6359	1	Node_6376	0.000000			2 0 0 0 1	1477 311 79 42 729	2 0 0 0 0
Node_6357	Node_6359	0.9572	Node_6376	0.000000			6 1 0 0 3	1477 311 79 42 729	3 0 0 0 0
Node_6356	Node_6357	0.7302	Node_6376	0.000000			2 0 0 0 0	1477 311 79 42 729	1 1 0 0 1
Node_6355	Node_6368	0.1777	Node_6376	0.023876	3	0.007064	54 9 6 0 32	1477 311 79 42 729	2 0 0 0 3
Node_6354	Node_6355	0.6559	Node_6376	0.093173	1	0.035961	8 3 1 0 6	1477 311 79 42 729	1 0 0 0 0
Node_6353	Node_6354	0.4287	Node_6376	0.000000			2 1 0 0 2	1477 311 79 42 729	3 1 1 0 1
Node_6352	Node_6355	0.2419	Node_6376	0.029844	3	0.009830	44 6 5 0 26	1477 311 79 42 729	1 0 0 0 0
Node_6351	Node_6352	0.1906	Node_6376	0.035372	3	0.011395	42 5 5 0 24	1477 311 79 42 729	1 0 0 0 0
Node_6350	Node_6351	0.3483	Node_6376	0.066932	3	0.028087	16 1 2 0 10	1477 311 79 42 729	0 0 0 0 0
Node_6349	Node_6350	0.3966	Node_6376	0.069712	3	0.020671	15 1 2 0 8	1477 311 79 42 729	0 0 0 0 0
Node_6348	Node_6349	0.4712	Node_6376	0.000000			3 0 0 0 4	1477 311 79 42 729	0 0 0 0 0
Node_6347	Node_6351	0.6007	Node_6376	0.032071	3	0.003809	25 4 3 0 14	1477 311 79 42 729	1 0 0 0 0
Node_6346	Node_6347	0.7099	Node_6376	0.034075	3	0.005289	20 3 2 0 8	1477 311 79 42 729	0 0 0 0 0
Node_6345	Node_6346	0.3686	Node_6376	0.104218	3	0.030142	12 3 2 0 4	1477 311 79 42 729	1 0 0 0 0
Node_6344	Node_6346	0.7393	Node_6376	0.000000			5 0 0 0 3	1477 311 79 42 729	2 0 0 0 1
Node_6343	Node_6347	0.2953	Node_6376	0.000000			4 1 1 0 4	1477 311 79 42 729	1 0 0 0 2
Node_6342	Node_6343	0.2232	Node_6376	0.000000			2 1 1 0 3	1477 311 79 42 729	1 0 0 0 1
Node_6341	Node_6342	0.1707	Node_6376	0.000000			2 1 1 0 2	1477 311 79 42 729	0 0 0 0 1
Node_6339	Node_6373	0.0603	Node_6376	0.000226	5	0.000099	1348 291 72 41 646	1477 311 79 42 729	2 1 0 0 3
Node_6338	Node_6339	0.08459	Node_6376	0.021517	1	0.008147	72 11 0 0 26	1477 311 79 42 729	1 0 0 0 0
Node_6337	Node_6338	0.6311	Node_6376	0.009407	1	0.001985	30 4 0 0 11	1477 311 79 42 729	3 1 0 0 0
Node_6336	Node_6337	0.9274	Node_6376	0.002878	4	0.001153	23 4 0 0 10	1477 311 79 42 729	1 0 0 0 0
Node_6335	Node_6336	0.937	Node_6376	0.007509	4	0.003370	18 4 0 0 8	1477 311 79 42 729	2 0 0 0 0
Node_6334	Node_6335	0.7657	Node_6376	0.000000			2 0 0 0 2	1477 311 79 42 729	6 2 0 0 0
Node_6333	Node_6335	0.9467	Node_6376	0.000000			4 1 0 0 4	1477 311 79 42 729	6 1 0 0 2
Node_6332	Node_6338	0.6058	Node_6376	0.007898	1	0.002881	38 6 0 0 15	1477 311 79 42 729	1 0 0 0 0
Node_6331	Node_6332	0.4884	Node_6376	0.028779	2	0.014098	18 1 0 0 6	1477 311 79 42 729	3 0 0 0 1
Node_6330	Node_6331	0.7074	Node_6376	0.000000			4 0 0 0 2	1477 311 79 42 729	5 0 0 0 1
Node_6329	Node_6331	0.9572	Node_6376	0.000000			4 0 0 0 0	1477 311 79 42 729	5 1 0 0 3
Node_6328	Node_6332	0.8581	Node_6376	0.046667	4	0.019754	8 2 0 0 4	1477 311 79 42 729	9 3 0 0 4
Node_6327	Node_6328	0.9354	Node_6376	0.000000			2 1 0 0 0	1477 311 79 42 729	5 0 0 0 2
Node_6323	Node_6339	0.02581	Node_6376	0.000376	4	0.000198	1273 279 72 41 620	1477 311 79 42 729	2 1 0 0 0
Node_6322	Node_6323	0.2644	Node_6376	0.020872	5	0.005300	75 20 3 2 25	1477 311 79 42 729	3 0 0 0 1
Node_6321	Node_6322	0.2859	Node_6376	0.029782	5	0.015098	51 15 3 2 18	1477 311 79 42 729	2 0 0 0 0
Node_6320	Node_6321	0.8265	Node_6376	0.032847	1	0.006061	11 3 0 0 8	1477 311 79 42 729	0 0 0 0 0
Node_6319	Node_6320	0.7146	Node_6376	0.000000			1 1 0 0 2	1477 311 79 42 729	3 0 0 0 2
Node_6317	Node_6321	0.0536	Node_6376	0.071295	5	0.029875	39 12 3 2 10	1477 311 79 42 729	1 0 0 0 0
Node_6316	Node_6317	0.09271	Node_6376	0.298554	4	0.173108	7 3 1 1 1	1477 311 79 42 729	5 1 1 0 2
Node_6315	Node_6317	0.2766	Node_6376	0.079892	5	0.044007	22 8 1 1 6	1477 311 79 42 729	5 0 0 0 1
Node_6314	Node_6315	0.3254	Node_6376	0.118127	4	0.060644	14 3 1 1 3	1477 311 79 42 729	0 1 0 0 1
Node_6313	Node_6322	0.747	Node_6376	0.018055	5	0.006601	21 5 0 0 7	1477 311 79 42 729	1 0 0 0 0
Node_6312	Node_6313	0.4842	Node_6376	0.000000			0 2 0 0 1	1477 311 79 42 729	3 0 0 0 0
Node_6306	Node_6313	0.8816	Node_6376	0.013456	5	0.004753	18 3 0 0 6	1477 311 79 42 729	0 0 0 0 0
Node_6302	Node_6306	0.2959	Node_6376	0.056272	2	0.013031	17 0 0 0 6	1477 311 79 42 729	1 0 0 0 0
Node_6301	Node_6302	0.9069	Node_6376	0.000000			5 0 0 0 2	1477 311 79 42 729	0 0 0 0 0
Node_6300	Node_6302	0.5682	Node_6376	0.057790	2	0.027958	12 0 0 0 4	1477 311 79 42 729	0 0 0 0 0
Node_6299	Node_6300	1	Node_6376	0.000000			4 0 0 0 0	1477 311 79 42 729	0 0 0 0 1
Node_6298	Node_6300	0.7729	Node_6376	0.000000			7 0 0 0 3	1477 311 79 42 729	1 0 0 0 0
Node_6297	Node_6298	0.7433	Node_6376	0.000000			4 0 0 0 1	1477 311 79 42 729	0 0 0 0 2
Node_6296	Node_6297	1	Node_6376	0.000000			4 0 0 0 1	1477 311 79 42 729	0 0 0 0 0
Node_6294	Node_6323	0.1773	Node_6376	0.000361	4	0.000158	1195 259 69 39 594	1477 311 79 42 729	0 0 0 0 0
Node_6293	Node_6294	0.03091	Node_6376	0.002813	4	0.000888	651 136 38 27 296	1477 311 79 42 729	4 0 0 0 1
Node_6292	Node_6293	0.02684	Node_6376	0.002978	4	0.000980	647 135 38 27 293	1477 311 79 42 729	0 0 0 0 1
Node_6291	Node_6292	0.6229	Node_6376	0.001974	1	0.000548	287 71 17 7 153	1477 311 79 42 729	1 0 0 0 2
Node_6290	Node_6291	0.744	Node_6376	0.154922	3	0.066547	6 0 1 0 4	1477 311 79 42 729	3 1 0 0 0
Node_6289	Node_6290	0.252	Node_6376	0.000000			3 0 1 0 2	1477 311 79 42 729	0 0 0 0 1
Node_6278	Node_6291	0.5978	Node_6376	0.002549	1	0.000588	275 70 16 7 149	1477 311 79 42 729	3 0 0 0 0
Node_6277	Node_6278	0.8816	Node_6376	0.004353	2	0.000399	65 17 2 1 32	1477 311 79 42 729	5 0 0 0 2
Node_6276	Node_6277	0.963	Node_6376	0.013605	3	0.006344	20 4 1 0 8	1477 311 79 42 729	0 0 0 0 0
Node_6275	Node_6276	0.8596	Node_6376	0.000000			1 0 0 0 0	1477 311 79 42 729	12 3 0 0 4
Node_6274	Node_6277	0.763	Node_6376	0.008814	2	0.002789	43 12 1 1 22	1477 311 79 42 729	2 1 0 0 2
Node_6273	Node_6274	0.3609	Node_6376	0.021366	2	0.009062	36 11 0 1 17	1477 311 79 42 729	0 1 0 0 0
Node_6272	Node_6273	0.2983	Node_6376	0.043456	2	0.015909	28 10 0 1 11	1477 311 79 42 729	0 0 0 0 0
Node_6271	Node_6272	0.1875	Node_6376	0.093007	5	0.038804	20 6 0 1 4	1477 311 79 42 729	4 0 0 0 1
Node_6270	Node_6271	0.7912	Node_6376	0.000000			2 1 0 0 2	1477 311 79 42 729	1 0 0 0 0
Node_6269	Node_6271	0.07251	Node_6376	0.133839	5	0.043407	17 4 0 1 2	1477 311 79 42 729	0 1 0 0 0
Node_6268	Node_6269	0.1895	Node_6376	0.000000			4 1 0 1 0	1477 311 79 42 729	3 1 0 0 1
Node_6267	Node_6269	0.4452	Node_6376	0.113720	5	0.032149	10 2 0 0 1	1477 311 79 42 729	0 0 0 0 0
Node_6266	Node_6267	0.268	Node_6376	0.000000			5 2 0 0 0	1477 311 79 42 729	0 0 0 0 0
Node_6265	Node_6278	0.4779	Node_6376	0.004333	1	0.000722	205 53 14 6 115	1477 311 79 42 729	0 0 0 0 0
Node_6264	Node_6265	0.2412	Node_6376	0.033194	3	0.000852	43 9 6 0 22	1477 311 79 42 729	2 0 0 0 0
Node_6263	Node_6264	0.9659	Node_6376	0.001001	1	0.000071	34 7 1 0 18	1477 311 79 42 729	1 0 0 0 1
Node_6262	Node_6263	0.994	Node_6376	0.001875	2	0.000429	31 7 1 0 15	1477 311 79 42 729	0 0 0 0 1
Node_6261	Node_6262	0.9354	Node_6376	0.000000			5 1 0 0 1	1477 311 79 42 729	2 0 0 0 1
Node_6260	Node_6261	0.6962	Node_6376	0.000000			5 0 0 0 1	1477 311 79 42 729	0 0 0 0 0
Node_6258	Node_6262	0.978	Node_6376	0.007405	3	0.003821	22 5 1 0 11	1477 311 79 42 729	2 1 0 0 2
Node_6257	Node_6258	0.5487	Node_6376	0.109518	3	0.056404	7 1 1 0 6	1477 311 79 42 729	0 0 0 0 0
Node_6256	Node_6257	0.5487	Node_6376	0.000000			4 0 1 0 5	1477 311 79 42 729	3 1 0 0 1
Node_6255	Node_6256	0.303	Node_6376	0.000000			3 0 1 0 4	1477 311 79 42 729	1 0 0 0 0
Node_6254	Node_6255	0.2924	Node_6376	0.000000			0 0 1 0 1	1477 311 79 42 729	3 0 0 0 1
Node_6253	Node_6258	0.7948	Node_6376	0.029058	5	0.016261	15 4 0 0 5	1477 311 79 42 729	0 0 0 0 0
Node_6252	Node_6253	0.9129	Node_6376	0.044505	4	0.020768	10 2 0 0 3	1477 311 79 42 729	5 1 0 0 2
Node_6251	Node_6252	0.7426	Node_6376	0.078990	4	0.044067	8 2 0 0 2	1477 311 79 42 729	2 0 0 0 0
Node_6250	Node_6251	0.6962	Node_6376	0.000000			4 0 0 0 1	1477 311 79 42 729	1 0 0 0 0
Node_6249	Node_6251	0.4842	Node_6376	0.000000			3 1 0 0 0	1477 311 79 42 729	0 1 0 0 1
Node_6248	Node_6265	0.372	Node_6376	0.006963	1	0.001521	159 44 8 6 93	1477 311 79 42 729	1 0 0 0 0
Node_6247	Node_6248	0.4996	Node_6376	0.054804	4	0.027891	16 6 0 1 10	1477 311 79 42 729	1 0 0 0 0
Node_6246	Node_6248	0.5285	Node_6376	0.007519	1	0.000721	138 38 8 5 83	1477 311 79 42 729	4 0 0 0 0
Node_6245	Node_6246	0.3167	Node_6376	0.069759	1	0.021756	14 4 0 1 13	1477 311 79 42 729	1 0 1 0 1
Node_6244	Node_6245	0.6752	Node_6376	0.000000			4 1 0 0 5	1477 311 79 42 729	1 0 0 0 0
Node_6243	Node_6245	0.3416	Node_6376	0.111257	1	0.024730	5 2 0 0 5	1477 311 79 42 729	4 1 0 1 3
Node_6242	Node_6243	0.9166	Node_6376	0.000000			4 1 0 0 3	1477 311 79 42 729	0 0 0 0 0
Node_6241	Node_6242	0.6707	Node_6376	0.000000			3 1 0 0 2	1477 311 79 42 729	0 0 0 0 1
Node_6240	Node_6246	0.616	Node_6376	0.005287	1	0.001541	122 33 7 4 67	1477 311 79 42 729	1 1 0 0 2
Node_6239	Node_6240	0.5281	Node_6376	0.050474	2	0.028604	19 7 2 0 9	1477 311 79 42 729	2 0 0 0 0
Node_6238	Node_6239	0.3468	Node_6376	0.000000			1 2 0 0 0	1477 311 79 42 729	7 1 1 0 2
Node_6237	Node_6239	0.6809	Node_6376	0.066291	3	0.032896	10 3 1 0 5	1477 311 79 42 729	1 1 0 0 2
Node_6232	Node_6237	0.7749	Node_6376	0.000000			0 0 1 0 1	1477 311 79 42 729	9 2 0 0 4
Node_6228	Node_6240	0.7096	Node_6376	0.007052	1	0.000448	94 25 5 3 57	1477 311 79 42 729	7 1 0 1 1
Node_6227	Node_6228	0.5162	Node_6376	0.015221	1	0.003695	45 12 1 1 31	1477 311 79 42 729	0 0 0 0 0
Node_6226	Node_6227	0.8343	Node_6376	0.015830	1	0.002424	21 6 1 0 13	1477 311 79 42 729	1 0 0 0 2
Node_6225	Node_6226	0.928	Node_6376	0.000000			5 2 0 0 3	1477 311 79 42 729	6 0 0 0 4
Node_6224	Node_6226	0.6036	Node_6376	0.078996	3	0.041602	9 3 1 0 5	1477 311 79 42 729	1 1 0 0 1
Node_6223	Node_6224	0.5199	Node_6376	0.140053	3	0.080047	7 3 1 0 3	1477 311 79 42 729	1 0 0 0 0
Node_6222	Node_6223	0.4631	Node_6376	0.140053	3	0.080047	7 3 1 0 3	1477 311 79 42 729	0 0 0 0 0
Node_6221	Node_6222	0.3933	Node_6376	0.000000			5 2 1 0 2	1477 311 79 42 729	0 0 0 0 0
Node_6220	Node_6221	0.1213	Node_6376	0.000000			1 1 0 0 2	1477 311 79 42 729	1 1 1 0 0
Node_6219	Node_6227	0.5825	Node_6376	0.025870	4	0.012802	23 6 0 1 15	1477 311 79 42 729	0 0 0 0 1
Node_6218	Node_6219	0.6699	Node_6376	0.033165	4	0.006252	18 3 0 1 11	1477 311 79 42 729	0 0 0 0 0
Node_6217	Node_6218	0.9069	Node_6376	0.000000			5 0 0 0 2	1477 311 79 42 729	0 0 0 0 0
Node_6214	Node_6218	0.5784	Node_6376	0.056220	4	0.002914	13 2 0 1 7	1477 311 79 42 729	0 1 0 0 2
Node_6213	Node_6214	0.619	Node_6376	0.063179	4	0.005696	12 2 0 1 7	1477 311 79 42 729	0 0 0 0 0
Node_6212	Node_6213	0.3489	Node_6376	0.167615	4	0.042169	6 2 0 1 4	1477 311 79 42 729	0 0 0 0 0
Node_6210	Node_6212	0.3909	Node_6376	0.000000			6 1 0 1 2	1477 311 79 42 729	0 0 0 0 1
Node_6209	Node_6210	1	Node_6376	0.000000			1 0 0 0 0	1477 311 79 42 729	4 1 0 0 2
Node_6208	Node_6228	0.7137	Node_6376	0.015966	1	0.009904	49 13 4 2 26	1477 311 79 42 729	0 0 0 0 0
Node_6207	Node_6208	0.5723	Node_6376	0.085192	4	0.027709	12 2 1 1 6	1477 311 79 42 729	1 1 0 0 2
Node_6206	Node_6207	0.4254	Node_6376	0.000000			2 1 0 1 3	1477 311 79 42 729	5 0 0 0 1
Node_6205	Node_6206	0.1131	Node_6376	0.000000			1 1 0 1 2	1477 311 79 42 729	1 0 0 0 0
Node_6204	Node_6208	0.7686	Node_6376	0.018913	3	0.010335	36 10 3 1 18	1477 311 79 42 729	0 0 0 0 0
Node_6203	Node_6204	0.8056	Node_6376	0.014096	4	0.009164	34 9 2 1 16	1477 311 79 42 729	0 1 0 0 0
Node_6202	Node_6203	0.1402	Node_6376	0.000000			4 2 1 1 2	1477 311 79 42 729	1 0 0 0 1
Node_6201	Node_6202	0.1037	Node_6376	0.000000			4 1 0 1 2	1477 311 79 42 729	0 0 1 0 0
Node_6200	Node_6201	0.2641	Node_6376	0.000000			4 1 0 1 2	1477 311 79 42 729	0 0 0 0 0
Node_6199	Node_6200	0.08645	Node_6376	0.000000			4 1 0 1 0	1477 311 79 42 729	0 0 0 0 0
Node_6197	Node_6203	0.9781	Node_6376	0.004864	2	0.001433	29 7 1 0 13	1477 311 79 42 729	0 0 0 0 0
Node_6196	Node_6197	0.021	Node_6376	0.000000			0 0 0 0 4	1477 311 79 42 729	0 1 0 0 1
Node_6187	Node_6197	0.621	Node_6376	0.024841	5	0.001503	29 6 1 0 8	1477 311 79 42 729	0 0 0 0 0
Node_6186	Node_6187	0.606	Node_6376	0.000000			4 1 1 0 3	1477 311 79 42 729	3 1 0 0 1
Node_6185	Node_6187	0.3362	Node_6376	0.053789	5	0.002941	22 4 0 0 4	1477 311 79 42 729	0 0 0 0 0
Node_6182	Node_6185	0.5397	Node_6376	0.044327	5	0.007421	18 4 0 0 4	1477 311 79 42 729	0 0 0 0 0
Node_6181	Node_6182	0.93	Node_6376	0.000000			5 1 0 0 1	1477 311 79 42 729	0 0 0 0 2
Node_6180	Node_6182	0.1998	Node_6376	0.125819	5	0.019499	13 3 0 0 1	1477 311 79 42 729	0 0 0 0 0
Node_6176	Node_6180	0.3673	Node_6376	0.000000			8 1 0 0 1	1477 311 79 42 729	3 1 0 0 0
Node_6175	Node_6176	0.525	Node_6376	0.000000			8 0 0 0 1	1477 311 79 42 729	0 0 0 0 0
Node_6174	Node_6175	0.577	Node_6376	0.000000			7 0 0 0 1	1477 311 79 42 729	0 0 0 0 0
Node_6172	Node_6174	0.6095	Node_6376	0.000000			6 0 0 0 1	1477 311 79 42 729	0 0 0 0 0
Node_6169	Node_6292	0.0001475	Node_6376	0.014582	4	0.006228	359 64 21 20 138	1477 311 79 42 729	0 0 0 0 0
Node_6168	Node_6169	0.0004759	Node_6376	0.013614	4	0.005764	346 63 21 19 135	1477 311 79 42 729	0 0 0 0 0
Node_6167	Node_6168	0.08837	Node_6376	0.021689	2	0.008250	73 8 2 0 43	1477 311 79 42 729	2 0 0 0 0
Node_6166	Node_6167	0.2318	Node_6376	0.015748	2	0.006062	66 8 2 0 38	1477 311 79 42 729	0 0 0 0 0
Node_6165	Node_6166	0.5081	Node_6376	0.034216	1	0.004856	17 4 1 0 14	1477 311 79 42 729	3 0 0 0 3
Node_6164	Node_6165	0.4721	Node_6376	0.000000			3 1 0 0 5	1477 311 79 42 729	1 1 0 0 0
Node_6163	Node_6164	0.5308	Node_6376	0.000000			0 0 0 0 1	1477 311 79 42 729	2 0 0 0 2
Node_6162	Node_6165	0.7668	Node_6376	0.039024	1	0.021549	13 2 1 0 9	1477 311 79 42 729	0 0 0 0 0
Node_6161	Node_6162	0.4167	Node_6376	0.109518	3	0.056404	7 1 1 0 6	1477 311 79 42 729	1 0 0 0 2
Node_6160	Node_6161	0.4912	Node_6376	0.000000			0 0 0 0 2	1477 311 79 42 729	5 1 1 0 1
Node_6159	Node_6161	0.5308	Node_6376	0.000000			0 0 0 0 0	1477 311 79 42 729	2 0 0 0 3
Node_6158	Node_6166	0.3826	Node_6376	0.015546	2	0.000865	44 4 1 0 21	1477 311 79 42 729	2 0 0 0 0
Node_6157	Node_6158	0.9273	Node_6376	0.043612	4	0.016699	8 1 0 0 5	1477 311 79 42 729	0 0 0 0 0
Node_6156	Node_6157	1	Node_6376	0.000000			0 0 0 0 1	1477 311 79 42 729	7 1 0 0 2
Node_6155	Node_6158	0.5621	Node_6376	0.015893	2	0.000518	36 3 1 0 16	1477 311 79 42 729	0 0 0 0 0
Node_6154	Node_6155	0.05606	Node_6376	0.197736	5	0.086024	16 0 1 0 1	1477 311 79 42 729	2 0 0 0 1
Node_6153	Node_6154	0.3171	Node_6376	0.000000			8 0 0 0 1	1477 311 79 42 729	2 0 0 0 0
Node_6152	Node_6153	0.6962	Node_6376	0.000000			5 0 0 0 1	1477 311 79 42 729	0 0 0 0 0
Node_6147	Node_6155	0.5821	Node_6376	0.026679	5	0.003803	18 3 0 0 14	1477 311 79 42 729	0 0 0 0 0
Node_6146	Node_6147	1	Node_6376	0.034458	4	0.010721	9 1 0 0 5	1477 311 79 42 729	1 1 0 0 0
Node_6145	Node_6147	0.4186	Node_6376	0.095298	1	0.030795	7 1 0 0 8	1477 311 79 42 729	1 0 0 0 1
Node_6144	Node_6145	0.531	Node_6376	0.000000			1 1 0 0 3	1477 311 79 42 729	1 0 0 0 0
Node_6143	Node_6144	0.2867	Node_6376	0.000000			1 1 0 0 2	1477 311 79 42 729	0 0 0 0 1
Node_6136	Node_6168	7.464e-07	Node_6376	0.031422	4	0.014813	271 54 19 19 91	1477 311 79 42 729	0 1 0 0 1
Node_6135	Node_6136	0.9616	Node_6136	0.000000			7 1 0 0 2	271 54 19 19 91	0 0 0 0 1
Node_6134	Node_6135	1	Node_6136	0.000000			4 0 0 0 1	271 54 19 19 91	1 1 0 0 0
Node_6131	Node_6136	0.9616	Node_6136	0.000299	3	0.000103	257 52 19 18 85	271 54 19 19 91	7 1 0 1 3
Node_6130	Node_6131	8e-04	Node_6136	0.051659	3	0.031361	69 12 0 0 31	271 54 19 19 91	12 3 1 0 3
Node_6129	Node_6130	0.6836	Node_6136	0.040410	2	0.006856	9 3 0 0 2	271 54 19 19 91	2 1 0 0 2
Node_6127	Node_6129	0.4909	Node_6136	0.000000			3 1 0 0 0	271 54 19 19 91	4 2 0 0 1
Node_6125	Node_6130	0.001625	Node_6136	0.053871	5	0.033148	58 8 0 0 27	271 54 19 19 91	0 0 0 0 0
Node_6124	Node_6125	0.746	Node_6136	0.013943	5	0.000248	13 2 0 0 6	271 54 19 19 91	2 1 0 0 1
Node_6123	Node_6124	0.2266	Node_6136	0.000000			0 1 0 0 1	271 54 19 19 91	4 1 0 0 4
Node_6122	Node_6124	0.6581	Node_6136	0.000000			6 0 0 0 1	271 54 19 19 91	3 0 0 0 0
Node_6121	Node_6125	0.0175	Node_6136	0.049420	5	0.025829	42 5 0 0 20	271 54 19 19 91	1 0 0 0 0
Node_6120	Node_6121	0.7573	Node_6136	0.000000			3 0 0 0 1	271 54 19 19 91	3 0 0 0 2
Node_6118	Node_6121	0.06684	Node_6136	0.040792	5	0.017864	35 5 0 0 17	271 54 19 19 91	1 0 0 0 0
Node_6117	Node_6118	0.3789	Node_6136	0.095266	5	0.018301	10 3 0 0 9	271 54 19 19 91	4 0 0 0 0
Node_6116	Node_6117	0.9024	Node_6136	0.000000			6 0 0 0 4	271 54 19 19 91	2 1 0 0 0
Node_6115	Node_6116	0.3509	Node_6136	0.000000			1 0 0 0 1	271 54 19 19 91	1 0 0 0 2
Node_6114	Node_6117	0.05068	Node_6136	0.000000			1 1 0 0 0	271 54 19 19 91	1 1 0 0 5
Node_6112	Node_6118	0.5099	Node_6136	0.017179	5	0.009934	21 2 0 0 8	271 54 19 19 91	0 0 0 0 0
Node_6111	Node_6112	0.8401	Node_6136	0.007781	5	0.000536	15 2 0 0 6	271 54 19 19 91	0 0 0 0 0
Node_6110	Node_6111	0.8982	Node_6136	0.028270	5	0.004016	10 1 0 0 1	271 54 19 19 91	3 0 0 0 2
Node_6109	Node_6112	0.8775	Node_6136	0.000000			3 0 0 0 2	271 54 19 19 91	3 0 0 0 0
Node_6106	Node_6131	0.0004357	Node_6136	0.012706	3	0.007614	171 37 18 18 50	271 54 19 19 91	5 0 0 0 1
Node_6105	Node_6106	0.5386	Node_6136	0.037233	3	0.004044	22 3 3 0 6	271 54 19 19 91	3 2 0 0 1
Node_6104	Node_6105	0.2102	Node_6136	0.103155	3	0.008049	14 1 3 0 3	271 54 19 19 91	1 0 0 0 1
Node_6103	Node_6104	0.09512	Node_6136	0.000000			4 1 2 0 0	271 54 19 19 91	3 0 0 0 0
Node_6102	Node_6104	0.5393	Node_6136	0.000000			7 0 1 0 1	271 54 19 19 91	0 0 0 0 2
Node_6101	Node_6102	0.5383	Node_6136	0.000000			3 0 1 0 1	271 54 19 19 91	2 0 0 0 0
Node_6099	Node_6105	0.9271	Node_6136	0.000000			3 1 0 0 2	271 54 19 19 91	4 1 0 0 0
Node_6098	Node_6099	0.7702	Node_6136	0.000000			3 0 0 0 1	271 54 19 19 91	0 0 0 0 1
Node_6093	Node_6106	0.0003212	Node_6136	0.016230	4	0.007783	145 32 15 17 42	271 54 19 19 91	1 0 0 1 1
Node_6092	Node_6093	0.5182	Node_6136	0.015858	4	0.004079	44 9 1 5 15	271 54 19 19 91	1 0 0 0 2
Node_6091	Node_6092	0.8982	Node_6136	0.003955	2	0.001102	12 1 0 0 3	271 54 19 19 91	1 0 0 0 0
Node_6090	Node_6091	0.7573	Node_6136	0.000000			6 0 0 0 2	271 54 19 19 91	0 0 0 0 1
Node_6089	Node_6092	0.34	Node_6136	0.036034	4	0.008229	31 8 1 5 12	271 54 19 19 91	0 0 0 0 0
Node_6088	Node_6089	0.1325	Node_6136	0.086824	4	0.029480	20 6 1 4 4	271 54 19 19 91	0 0 0 0 0
Node_6087	Node_6088	0.07629	Node_6136	0.123190	4	0.037584	16 5 1 4 3	271 54 19 19 91	0 0 0 0 0
Node_6086	Node_6087	0.2534	Node_6136	0.115978	4	0.064443	11 4 1 2 2	271 54 19 19 91	0 0 0 0 0
Node_6085	Node_6086	0.04821	Node_6136	0.250475	4	0.121210	7 3 0 2 0	271 54 19 19 91	0 0 0 0 0
Node_6084	Node_6086	0.5718	Node_6136	0.000000			3 1 1 0 0	271 54 19 19 91	1 0 0 0 2
Node_6078	Node_6089	0.37	Node_6136	0.068653	5	0.020292	11 2 0 1 8	271 54 19 19 91	0 0 0 0 0
Node_6077	Node_6078	0.7137	Node_6136	0.000000			4 0 0 0 1	271 54 19 19 91	1 0 0 0 2
Node_6074	Node_6078	0.3676	Node_6136	0.119648	1	0.013801	6 2 0 1 5	271 54 19 19 91	0 0 0 0 0
Node_6073	Node_6074	0.5658	Node_6136	0.000000			2 1 0 0 1	271 54 19 19 91	2 1 0 0 2
Node_6072	Node_6074	0.1832	Node_6136	0.000000			2 0 0 0 1	271 54 19 19 91	0 0 0 1 1
Node_6068	Node_6093	0.0005448	Node_6136	0.036396	3	0.018160	98 22 14 12 25	271 54 19 19 91	2 1 0 0 0
Node_6067	Node_6068	0.3461	Node_6136	0.035888	3	0.010743	33 8 5 3 10	271 54 19 19 91	4 1 0 1 0
Node_6066	Node_6067	0.6017	Node_6136	0.046767	3	0.028623	23 6 3 3 7	271 54 19 19 91	3 0 0 0 0
Node_6065	Node_6066	0.8599	Node_6136	0.033283	1	0.014136	19 5 2 2 7	271 54 19 19 91	1 0 0 0 0
Node_6064	Node_6065	1	Node_6136	0.016800	1	0.008516	15 3 1 1 5	271 54 19 19 91	0 0 0 0 0
Node_6063	Node_6064	0.8841	Node_6136	0.032900	1	0.013753	11 3 0 1 4	271 54 19 19 91	1 0 0 0 1
Node_6062	Node_6063	0.8246	Node_6136	0.000000			5 1 0 1 2	271 54 19 19 91	2 0 0 0 0
Node_6061	Node_6068	0.0192	Node_6136	0.049129	3	0.026386	61 13 9 8 14	271 54 19 19 91	0 0 0 0 1
Node_6060	Node_6061	0.2713	Node_6136	0.193194	4	0.079187	10 2 2 3 2	271 54 19 19 91	5 1 0 0 2
Node_6059	Node_6060	0.5718	Node_6136	0.000000			4 1 0 1 2	271 54 19 19 91	0 0 0 0 0
Node_6058	Node_6060	0.01596	Node_6136	0.359824	3	0.212605	6 1 2 2 0	271 54 19 19 91	0 0 0 0 0
Node_6057	Node_6058	0.03116	Node_6136	0.000000			4 0 1 2 0	271 54 19 19 91	1 0 0 0 0
Node_6056	Node_6061	0.06933	Node_6136	0.042997	3	0.023007	44 10 6 5 10	271 54 19 19 91	2 0 1 0 0
Node_6055	Node_6056	0.6044	Node_6136	0.077371	4	0.009840	15 2 1 3 4	271 54 19 19 91	3 2 0 0 2
Node_6054	Node_6055	0.2864	Node_6136	0.107531	3	0.058648	7 1 1 1 2	271 54 19 19 91	1 0 0 1 0
Node_6053	Node_6054	0.6047	Node_6136	0.000000			6 0 1 0 2	271 54 19 19 91	0 0 0 0 0
Node_6052	Node_6053	0.5383	Node_6136	0.000000			3 0 1 0 0	271 54 19 19 91	2 0 0 0 1
Node_6049	Node_6056	0.06346	Node_6136	0.098012	3	0.022509	24 5 5 0 4	271 54 19 19 91	2 1 0 2 0
Node_6048	Node_6049	0.4832	Node_6136	0.000000			3 0 1 0 1	271 54 19 19 91	0 0 0 0 0
Node_6047	Node_6048	0.4832	Node_6136	0.000000			3 0 1 0 1	271 54 19 19 91	0 0 0 0 0
Node_6046	Node_6049	0.07001	Node_6136	0.074352	3	0.032554	20 5 3 0 3	271 54 19 19 91	1 0 1 0 0
Node_6045	Node_6046	0.3149	Node_6136	0.075576	3	0.037870	15 4 2 0 2	271 54 19 19 91	0 0 0 0 0
Node_6044	Node_6045	0.3775	Node_6136	0.081894	3	0.010508	12 1 2 0 2	271 54 19 19 91	0 0 0 0 0
Node_6043	Node_6044	0.3775	Node_6136	0.087057	3	0.007149	11 1 2 0 2	271 54 19 19 91	1 0 0 0 0
Node_6042	Node_6043	0.6977	Node_6136	0.000000			7 0 1 0 0	271 54 19 19 91	0 1 0 0 1
Node_6041	Node_6042	0.6093	Node_6136	0.000000			4 0 0 0 0	271 54 19 19 91	1 0 0 0 0
Node_6039	Node_6294	0.2357	Node_6376	0.001615	1	0.000528	540 123 31 12 297	1477 311 79 42 729	0 0 0 0 0
Node_6038	Node_6039	0.002027	Node_6376	0.047444	2	0.012510	69 33 4 1 49	1477 311 79 42 729	4 1 0 0 4
Node_6037	Node_6038	0.8925	Node_6376	0.013435	4	0.004688	28 7 1 1 15	1477 311 79 42 729	1 1 0 0 0
Node_6036	Node_6037	0.714	Node_6376	0.085489	4	0.045477	6 2 0 0 3	1477 311 79 42 729	12 1 0 1 4
Node_6035	Node_6037	0.5447	Node_6376	0.093173	1	0.035961	8 3 1 0 6	1477 311 79 42 729	2 1 0 0 2
Node_6034	Node_6035	0.4657	Node_6376	0.000000			4 3 0 0 3	1477 311 79 42 729	1 0 0 0 2
Node_6033	Node_6038	0.0004414	Node_6376	0.096747	2	0.028271	38 25 3 0 32	1477 311 79 42 729	2 0 0 0 2
Node_6032	Node_6033	0.1271	Node_6376	0.115421	1	0.030493	10 7 0 0 9	1477 311 79 42 729	2 1 1 0 0
Node_6031	Node_6032	0.6609	Node_6376	0.000000			2 2 0 0 1	1477 311 79 42 729	2 0 0 0 1
Node_6029	Node_6032	0.1507	Node_6376	0.135836	1	0.017184	6 4 0 0 7	1477 311 79 42 729	0 1 0 0 0
Node_6028	Node_6029	0.2526	Node_6376	0.131242	1	0.027261	6 4 0 0 6	1477 311 79 42 729	0 0 0 0 1
Node_6027	Node_6028	0.3535	Node_6376	0.134257	1	0.030276	5 3 0 0 5	1477 311 79 42 729	0 0 0 0 1
Node_6026	Node_6027	0.4657	Node_6376	0.106569	1	0.037668	5 2 0 0 4	1477 311 79 42 729	0 1 0 0 1
Node_6025	Node_6033	0.006018	Node_6376	0.088040	1	0.019138	26 16 2 0 23	1477 311 79 42 729	0 1 0 0 0
Node_6024	Node_6025	0.06907	Node_6376	0.103495	1	0.013456	14 9 1 0 14	1477 311 79 42 729	0 0 0 0 0
Node_6023	Node_6024	0.5589	Node_6376	0.070795	1	0.014638	10 3 1 0 9	1477 311 79 42 729	0 0 0 0 0
Node_6022	Node_6023	0.4846	Node_6376	0.105826	1	0.048613	8 1 1 0 8	1477 311 79 42 729	1 0 0 0 0
Node_6021	Node_6022	0.3297	Node_6376	0.000000			3 1 1 0 3	1477 311 79 42 729	0 0 0 0 0
Node_6020	Node_6022	0.5345	Node_6376	0.000000			5 0 0 0 5	1477 311 79 42 729	0 0 0 0 0
Node_6019	Node_6024	0.02794	Node_6376	0.398690	1	0.105665	2 5 0 0 4	1477 311 79 42 729	2 1 0 0 1
Node_6018	Node_6019	0.01731	Node_6376	0.000000			1 4 0 0 3	1477 311 79 42 729	0 0 0 0 0
Node_6015	Node_6025	0.2314	Node_6376	0.106822	1	0.034395	9 5 1 0 7	1477 311 79 42 729	3 2 0 0 2
Node_6014	Node_6015	0.3182	Node_6376	0.075704	1	0.034463	9 3 1 0 6	1477 311 79 42 729	0 2 0 0 1
Node_6012	Node_6014	0.8436	Node_6376	0.067163	1	0.015728	7 2 0 0 6	1477 311 79 42 729	1 0 0 0 0
Node_6011	Node_6012	1	Node_6376	0.000000			2 1 0 0 2	1477 311 79 42 729	2 0 0 0 0
Node_6010	Node_6012	0.5034	Node_6376	0.000000			3 1 0 0 3	1477 311 79 42 729	0 0 0 0 1
Node_6009	Node_6010	0.7302	Node_6376	0.000000			3 1 0 0 1	1477 311 79 42 729	0 0 0 0 0
Node_6008	Node_6009	0.7302	Node_6376	0.000000			3 1 0 0 1	1477 311 79 42 729	0 0 0 0 0
Node_6003	Node_6039	0.5283	Node_6376	0.001216	2	0.000631	465 89 27 11 244	1477 311 79 42 729	2 0 0 0 0
Node_6002	Node_6003	0.6408	Node_6376	0.004945	5	0.001257	106 23 5 1 63	1477 311 79 42 729	4 0 0 0 0
Node_6001	Node_6002	0.2033	Node_6376	0.224918	2	0.084614	10 6 0 0 1	1477 311 79 42 729	2 0 0 0 2
Node_6000	Node_6001	0.3007	Node_6376	0.000000			4 3 0 0 1	1477 311 79 42 729	0 0 0 0 0
Node_5999	Node_6000	0.1092	Node_6376	0.000000			2 1 0 0 0	1477 311 79 42 729	2 2 0 0 0
Node_5998	Node_6001	0.1363	Node_6376	0.000000			2 0 0 0 0	1477 311 79 42 729	4 3 0 0 0
Node_5995	Node_6002	0.3474	Node_6376	0.010251	5	0.001414	93 17 5 1 60	1477 311 79 42 729	1 0 0 0 0
Node_5994	Node_5995	0.0787	Node_6376	0.180576	3	0.063441	11 2 3 1 6	1477 311 79 42 729	0 0 0 0 0
Node_5993	Node_5994	0.0647	Node_6376	0.302141	3	0.113526	7 1 3 1 5	1477 311 79 42 729	3 1 0 0 1
Node_5992	Node_5993	0.004795	Node_6376	0.461417	3	0.187846	4 1 3 1 4	1477 311 79 42 729	0 0 0 0 0
Node_5990	Node_5992	0.004795	Node_6376	0.461417	3	0.187846	4 1 3 1 4	1477 311 79 42 729	0 0 0 0 0
Node_5986	Node_5995	0.1029	Node_6376	0.015032	5	0.003970	78 15 2 0 51	1477 311 79 42 729	4 0 0 0 3
Node_5985	Node_5986	0.8864	Node_6376	0.002075	5	0.000380	40 8 1 0 22	1477 311 79 42 729	2 0 0 0 1
Node_5984	Node_5985	0.9277	Node_6376	0.002858	5	0.000768	37 8 1 0 21	1477 311 79 42 729	1 0 0 0 0
Node_5983	Node_5984	0.531	Node_6376	0.000000			1 0 0 0 1	1477 311 79 42 729	1 1 0 0 2
Node_5982	Node_5984	0.985	Node_6376	0.000493	1	0.000070	35 7 1 0 18	1477 311 79 42 729	0 0 0 0 0
Node_5981	Node_5982	0.9059	Node_6376	0.002700	4	0.001571	24 4 0 0 12	1477 311 79 42 729	2 0 0 0 0
Node_5980	Node_5981	1	Node_6376	0.042044	4	0.011440	8 1 0 0 4	1477 311 79 42 729	0 0 0 0 0
Node_5979	Node_5980	0.8795	Node_6376	0.000000			5 1 0 0 2	1477 311 79 42 729	0 0 0 0 2
Node_5977	Node_5981	1	Node_6376	0.009143	4	0.002566	15 3 0 0 8	1477 311 79 42 729	1 0 0 0 0
Node_5976	Node_5977	0.8942	Node_6376	0.068657	4	0.028646	8 1 0 0 2	1477 311 79 42 729	0 0 0 0 0
Node_5975	Node_5977	0.782	Node_6376	0.090495	1	0.016556	6 2 0 0 6	1477 311 79 42 729	1 0 0 0 0
Node_5974	Node_5975	0.9166	Node_6376	0.000000			4 1 0 0 3	1477 311 79 42 729	0 0 0 0 0
Node_5973	Node_5975	0.531	Node_6376	0.000000			2 0 0 0 3	1477 311 79 42 729	0 1 0 0 0
Node_5971	Node_5986	0.3207	Node_6376	0.018662	5	0.000145	35 7 1 0 26	1477 311 79 42 729	1 0 0 0 2
Node_5970	Node_5971	0.7902	Node_6376	0.031215	1	0.020142	16 2 1 0 11	1477 311 79 42 729	1 0 0 0 0
Node_5969	Node_5970	0.453	Node_6376	0.000000			6 0 1 0 3	1477 311 79 42 729	0 0 0 0 0
Node_5967	Node_5970	0.7831	Node_6376	0.039728	1	0.010841	10 2 0 0 8	1477 311 79 42 729	0 0 0 0 0
Node_5966	Node_5967	0.5389	Node_6376	0.102468	1	0.013431	6 2 0 0 7	1477 311 79 42 729	0 0 0 0 0
Node_5965	Node_5966	0.605	Node_6376	0.000000			0 0 0 0 0	1477 311 79 42 729	3 0 0 0 3
Node_5964	Node_5966	0.4401	Node_6376	0.000000			3 2 0 0 4	1477 311 79 42 729	0 0 0 0 0
Node_5963	Node_5964	0.3236	Node_6376	0.000000			2 2 0 0 3	1477 311 79 42 729	0 0 0 0 0
Node_5961	Node_5971	0.4947	Node_6376	0.032531	1	0.004533	18 5 0 0 15	1477 311 79 42 729	0 0 0 0 0
Node_5960	Node_5961	0.2695	Node_6376	0.000000			3 4 0 0 2	1477 311 79 42 729	4 1 0 0 3
Node_5959	Node_5961	0.2263	Node_6376	0.089873	5	0.044515	10 0 0 0 9	1477 311 79 42 729	1 0 0 0 1
Node_5958	Node_5959	0.4088	Node_6376	0.066581	2	0.034568	10 0 0 0 7	1477 311 79 42 729	0 0 0 0 1
Node_5957	Node_5958	0.7433	Node_6376	0.000000			4 0 0 0 3	1477 311 79 42 729	0 0 0 0 0
Node_5956	Node_5958	0.706	Node_6376	0.000000			6 0 0 0 4	1477 311 79 42 729	0 0 0 0 0
Node_5955	Node_5956	0.605	Node_6376	0.000000			3 0 0 0 3	1477 311 79 42 729	0 0 0 0 0
Node_5951	Node_6003	0.6819	Node_6376	0.001467	2	0.000643	355 66 22 10 180	1477 311 79 42 729	0 0 0 0 1
Node_5950	Node_5951	0.0001805	Node_6376	0.033546	2	0.003873	164 13 10 5 96	1477 311 79 42 729	0 0 0 0 0
Node_5949	Node_5950	0.1661	Node_6376	0.142983	3	0.041529	17 1 3 0 4	1477 311 79 42 729	2 0 0 0 4
Node_5948	Node_5949	0.5011	Node_6376	0.000000			1 1 0 0 0	1477 311 79 42 729	4 0 1 0 2
Node_5947	Node_5949	0.07449	Node_6376	0.277572	3	0.099415	9 0 2 0 1	1477 311 79 42 729	3 0 0 0 1
Node_5946	Node_5947	0.05808	Node_6376	0.000000			0 0 2 0 0	1477 311 79 42 729	4 0 0 0 1
Node_5945	Node_5950	0.0005497	Node_6376	0.033770	2	0.006217	143 12 7 5 88	1477 311 79 42 729	2 0 0 0 0
Node_5944	Node_5945	0.02586	Node_6376	0.065749	2	0.027133	41 2 5 0 23	1477 311 79 42 729	0 0 0 0 0
Node_5943	Node_5944	0.8043	Node_6376	0.066634	1	0.027884	7 1 0 0 6	1477 311 79 42 729	0 0 0 0 0
Node_5942	Node_5943	0.6707	Node_6376	0.000000			3 1 0 0 1	1477 311 79 42 729	0 0 0 0 2
Node_5941	Node_5943	0.7433	Node_6376	0.000000			4 0 0 0 3	1477 311 79 42 729	0 0 0 0 0
Node_5938	Node_5944	0.01595	Node_6376	0.090880	3	0.041839	34 1 5 0 17	1477 311 79 42 729	0 0 0 0 0
Node_5937	Node_5938	0.3442	Node_6376	0.000000			1 0 0 0 4	1477 311 79 42 729	1 0 0 0 0
Node_5936	Node_5938	0.01702	Node_6376	0.102102	3	0.036898	31 1 5 0 13	1477 311 79 42 729	1 0 0 0 0
Node_5935	Node_5936	0.01786	Node_6376	0.112004	3	0.037927	30 1 5 0 11	1477 311 79 42 729	0 0 0 0 1
Node_5934	Node_5935	0.01529	Node_6376	0.120398	3	0.035901	28 1 5 0 10	1477 311 79 42 729	0 0 0 0 0
Node_5933	Node_5934	0.004143	Node_6376	0.313426	3	0.020627	11 1 5 0 4	1477 311 79 42 729	1 0 0 0 0
Node_5932	Node_5933	0.003649	Node_6376	0.313426	3	0.020627	11 1 5 0 4	1477 311 79 42 729	0 0 0 0 0
Node_5931	Node_5932	0.00232	Node_6376	0.359718	3	0.022168	9 1 5 0 4	1477 311 79 42 729	0 0 0 0 0
Node_5927	Node_5934	0.3863	Node_6376	0.053618	2	0.012048	16 0 0 0 6	1477 311 79 42 729	0 0 0 0 0
Node_5925	Node_5927	0.4899	Node_6376	0.054216	2	0.018124	14 0 0 0 5	1477 311 79 42 729	0 0 0 0 0
Node_5921	Node_5925	0.6651	Node_6376	0.054794	2	0.027241	10 0 0 0 5	1477 311 79 42 729	0 0 0 0 0
Node_5917	Node_5921	0.7393	Node_6376	0.073644	4	0.033632	7 0 0 0 4	1477 311 79 42 729	0 0 0 0 0
Node_5915	Node_5917	0.8317	Node_6376	0.000000			6 0 0 0 3	1477 311 79 42 729	1 0 0 0 0
Node_5910	Node_5915	0.7821	Node_6376	0.000000			5 0 0 0 3	1477 311 79 42 729	0 0 0 0 0
Node_5909	Node_5910	0.5308	Node_6376	0.000000			2 0 0 0 2	1477 311 79 42 729	0 0 0 0 1
Node_5900	Node_5945	0.002837	Node_6376	0.038488	2	0.018381	100 10 2 5 65	1477 311 79 42 729	2 0 0 0 0
Node_5899	Node_5900	0.3225	Node_6376	0.051728	2	0.020794	24 1 1 1 11	1477 311 79 42 729	0 0 0 0 0
Node_5898	Node_5899	0.2877	Node_6376	0.075454	2	0.035631	13 0 1 0 7	1477 311 79 42 729	2 0 0 0 2
Node_5897	Node_5898	0.5364	Node_6376	0.092190	4	0.061585	7 0 0 0 6	1477 311 79 42 729	1 0 0 0 0
Node_5896	Node_5897	0.6316	Node_6376	0.000000			5 0 0 0 4	1477 311 79 42 729	0 0 0 0 0
Node_5895	Node_5896	0.6316	Node_6376	0.000000			5 0 0 0 4	1477 311 79 42 729	0 0 0 0 0
Node_5894	Node_5895	0.6316	Node_6376	0.000000			3 0 0 0 4	1477 311 79 42 729	2 0 0 0 0
Node_5890	Node_5899	0.3213	Node_6376	0.165983	4	0.026961	8 1 0 1 2	1477 311 79 42 729	1 0 0 0 0
Node_5884	Node_5890	0.2522	Node_6376	0.000000			4 0 0 1 2	1477 311 79 42 729	1 0 0 0 0
Node_5883	Node_5884	0.2364	Node_6376	0.000000			3 0 0 1 1	1477 311 79 42 729	1 0 0 0 1
Node_5876	Node_5900	0.007086	Node_6376	0.038676	5	0.021883	76 9 1 4 52	1477 311 79 42 729	0 0 0 0 2
Node_5875	Node_5876	0.2864	Node_6376	0.048549	4	0.020468	27 3 1 2 18	1477 311 79 42 729	0 0 0 0 0
Node_5874	Node_5875	0.7192	Node_6376	0.081002	4	0.018907	13 3 0 1 4	1477 311 79 42 729	2 0 0 0 3
Node_5873	Node_5874	0.3734	Node_6376	0.123434	4	0.037106	10 3 0 1 3	1477 311 79 42 729	2 0 0 0 0
Node_5872	Node_5873	0.8186	Node_6376	0.000000			1 1 0 0 1	1477 311 79 42 729	4 0 0 0 0
Node_5871	Node_5873	0.239	Node_6376	0.000000			5 2 0 1 2	1477 311 79 42 729	0 0 0 0 0
Node_5870	Node_5871	0.8874	Node_6376	0.000000			4 1 0 0 1	1477 311 79 42 729	0 0 0 0 0
Node_5869	Node_5870	0.8874	Node_6376	0.000000			4 1 0 0 1	1477 311 79 42 729	0 0 0 0 0
Node_5862	Node_5875	0.073	Node_6376	0.150310	4	0.097003	11 0 1 1 10	1477 311 79 42 729	1 0 0 0 1
Node_5861	Node_5862	0.1151	Node_6376	0.143915	4	0.086432	11 0 1 1 9	1477 311 79 42 729	0 0 0 0 0
Node_5860	Node_5861	0.1597	Node_6376	0.150643	4	0.077759	10 0 1 1 7	1477 311 79 42 729	0 0 0 0 0
Node_5859	Node_5860	0.05203	Node_6376	0.000000			3 0 1 1 1	1477 311 79 42 729	0 0 0 0 2
Node_5857	Node_5859	0.03321	Node_6376	0.000000			2 0 1 1 1	1477 311 79 42 729	0 0 0 0 0
Node_5855	Node_5860	0.7393	Node_6376	0.073644	4	0.033632	7 0 0 0 4	1477 311 79 42 729	0 0 0 0 0
Node_5854	Node_5855	0.7821	Node_6376	0.000000			5 0 0 0 3	1477 311 79 42 729	0 0 0 0 0
Node_5847	Node_5876	0.06396	Node_6376	0.038403	5	0.020001	49 6 0 2 34	1477 311 79 42 729	0 0 0 0 0
Node_5846	Node_5847	0.07808	Node_6376	0.037078	5	0.019832	48 6 0 2 33	1477 311 79 42 729	0 0 0 0 0
Node_5845	Node_5846	0.02613	Node_6376	0.224135	4	0.080124	9 0 0 2 9	1477 311 79 42 729	0 0 0 0 0
Node_5844	Node_5845	0.008505	Node_6376	0.000000			2 0 0 2 4	1477 311 79 42 729	1 0 0 0 1
Node_5843	Node_5845	0.706	Node_6376	0.000000			6 0 0 0 3	1477 311 79 42 729	0 0 0 0 1
Node_5842	Node_5846	0.4042	Node_6376	0.014929	5	0.004345	36 6 0 0 23	1477 311 79 42 729	3 0 0 0 1
Node_5841	Node_5842	0.93	Node_6376	0.000000			5 1 0 0 3	1477 311 79 42 729	0 0 0 0 0
Node_5838	Node_5842	0.544	Node_6376	0.013691	5	0.002483	29 5 0 0 19	1477 311 79 42 729	2 0 0 0 1
Node_5837	Node_5838	0.6234	Node_6376	0.087817	4	0.047806	9 0 0 0 2	1477 311 79 42 729	0 0 0 0 0
Node_5836	Node_5837	0.8062	Node_6376	0.000000			7 0 0 0 1	1477 311 79 42 729	0 0 0 0 1
Node_5835	Node_5836	0.6095	Node_6376	0.000000			5 0 0 0 1	1477 311 79 42 729	1 0 0 0 0
Node_5830	Node_5838	0.4317	Node_6376	0.039146	1	0.007689	19 5 0 0 17	1477 311 79 42 729	1 0 0 0 0
Node_5829	Node_5830	0.629	Node_6376	0.033974	1	0.003075	16 5 0 0 13	1477 311 79 42 729	1 0 0 0 0
Node_5827	Node_5829	0.398	Node_6376	0.067022	1	0.003531	12 5 0 0 12	1477 311 79 42 729	2 0 0 0 1
Node_5826	Node_5827	0.5349	Node_6376	0.048170	1	0.005253	11 3 0 0 10	1477 311 79 42 729	0 1 0 0 0
Node_5825	Node_5826	0.8423	Node_6376	0.050939	1	0.009698	9 3 0 0 7	1477 311 79 42 729	1 0 0 0 0
Node_5824	Node_5825	0.7912	Node_6376	0.000000			3 1 0 0 2	1477 311 79 42 729	0 0 0 0 0
Node_5823	Node_5824	0.7912	Node_6376	0.000000			3 1 0 0 2	1477 311 79 42 729	0 0 0 0 0
Node_5822	Node_5825	0.8122	Node_6376	0.082229	1	0.023356	6 2 0 0 5	1477 311 79 42 729	0 0 0 0 0
Node_5821	Node_5822	0.8795	Node_6376	0.000000			3 1 0 0 2	1477 311 79 42 729	2 0 0 0 2
Node_5818	Node_5951	0.185	Node_6376	0.008473	2	0.002175	188 53 12 5 84	1477 311 79 42 729	3 0 0 0 0
Node_5817	Node_5818	0.5541	Node_6376	0.052387	5	0.010167	16 2 0 0 3	1477 311 79 42 729	0 0 0 0 0
Node_5816	Node_5817	0.8942	Node_6376	0.000000			6 1 0 0 2	1477 311 79 42 729	2 0 0 0 0
Node_5815	Node_5816	0.7912	Node_6376	0.000000			0 1 0 0 1	1477 311 79 42 729	3 0 0 0 1
Node_5811	Node_5817	0.6352	Node_6376	0.000000			7 1 0 0 1	1477 311 79 42 729	1 0 0 0 0
Node_5810	Node_5811	0.4437	Node_6376	0.000000			3 0 0 0 0	1477 311 79 42 729	2 1 0 0 0
Node_5802	Node_5818	0.1377	Node_6376	0.010936	2	0.002804	170 51 12 5 80	1477 311 79 42 729	2 0 0 0 1
Node_5801	Node_5802	0.2071	Node_6376	0.142502	2	0.054138	10 5 0 0 2	1477 311 79 42 729	3 0 0 0 0
Node_5800	Node_5801	0.3394	Node_6376	0.000000			5 3 0 0 1	1477 311 79 42 729	0 0 0 0 0
Node_5799	Node_5800	0.3394	Node_6376	0.000000			4 2 0 0 1	1477 311 79 42 729	1 1 0 0 0
Node_5793	Node_5802	0.1949	Node_6376	0.010322	2	0.004021	156 46 12 5 78	1477 311 79 42 729	1 0 0 0 0
Node_5792	Node_5793	0.6234	Node_6376	0.000000			7 0 0 0 2	1477 311 79 42 729	2 0 0 0 0
Node_5789	Node_5792	0.6962	Node_6376	0.000000			1 0 0 0 0	1477 311 79 42 729	4 0 0 0 1
Node_5786	Node_5793	0.09102	Node_6376	0.013678	2	0.005356	147 46 12 5 76	1477 311 79 42 729	0 0 0 0 0
Node_5785	Node_5786	0.2781	Node_6376	0.016027	2	0.002300	66 21 3 0 31	1477 311 79 42 729	0 0 0 0 0
Node_5784	Node_5785	0.5122	Node_6376	0.000000			3 0 1 0 1	1477 311 79 42 729	3 1 0 0 1
Node_5783	Node_5785	0.2428	Node_6376	0.019971	2	0.001516	59 20 2 0 28	1477 311 79 42 729	1 0 0 0 1
Node_5782	Node_5783	0.5011	Node_6376	0.000000			5 1 1 0 2	1477 311 79 42 729	0 0 0 0 0
Node_5779	Node_5782	0.3972	Node_6376	0.000000			5 1 1 0 1	1477 311 79 42 729	0 0 0 0 0
Node_5778	Node_5779	0.3972	Node_6376	0.000000			5 1 1 0 1	1477 311 79 42 729	0 0 0 0 0
Node_5777	Node_5778	0.8874	Node_6376	0.000000			3 1 0 0 1	1477 311 79 42 729	1 0 0 0 0
Node_5769	Node_5783	0.1591	Node_6376	0.025372	2	0.002455	53 19 1 0 26	1477 311 79 42 729	1 0 0 0 0
Node_5768	Node_5769	0.1665	Node_6376	0.147195	2	0.033139	12 7 0 0 3	1477 311 79 42 729	1 0 0 0 1
Node_5767	Node_5768	0.3702	Node_6376	0.000000			7 2 0 0 1	1477 311 79 42 729	1 1 0 0 0
Node_5766	Node_5767	0.55	Node_6376	0.000000			4 2 0 0 1	1477 311 79 42 729	0 0 0 0 0
Node_5762	Node_5769	0.6601	Node_6376	0.010657	2	0.001970	40 12 1 0 22	1477 311 79 42 729	0 0 0 0 0
Node_5761	Node_5762	0.9704	Node_6376	0.060268	4	0.029664	7 2 0 0 4	1477 311 79 42 729	2 0 0 0 1
Node_5760	Node_5762	0.7291	Node_6376	0.013084	1	0.003750	29 9 1 0 17	1477 311 79 42 729	2 1 0 0 0
Node_5759	Node_5760	0.4958	Node_6376	0.077550	2	0.040430	12 5 1 0 5	1477 311 79 42 729	0 0 0 0 0
Node_5758	Node_5759	0.6477	Node_6376	0.065383	2	0.026019	10 4 0 0 4	1477 311 79 42 729	0 0 0 0 0
Node_5757	Node_5760	0.8168	Node_6376	0.014203	1	0.003129	16 4 0 0 10	1477 311 79 42 729	1 0 0 0 2
Node_5756	Node_5757	0.7881	Node_6376	0.000000			6 2 0 0 2	1477 311 79 42 729	0 0 0 0 0
Node_5753	Node_5757	0.7831	Node_6376	0.031926	1	0.011193	10 2 0 0 7	1477 311 79 42 729	0 0 0 0 1
Node_5752	Node_5753	0.6316	Node_6376	0.000000			5 0 0 0 3	1477 311 79 42 729	0 0 0 0 1
Node_5751	Node_5752	0.7821	Node_6376	0.000000			5 0 0 0 3	1477 311 79 42 729	0 0 0 0 0
Node_5750	Node_5751	0.7821	Node_6376	0.000000			5 0 0 0 3	1477 311 79 42 729	0 0 0 0 0
Node_5749	Node_5750	0.7433	Node_6376	0.000000			4 0 0 0 3	1477 311 79 42 729	0 0 0 0 0
Node_5747	Node_5753	0.7468	Node_6376	0.000000			5 2 0 0 3	1477 311 79 42 729	0 0 0 0 0
Node_5746	Node_5747	0.7302	Node_6376	0.000000			3 1 0 0 1	1477 311 79 42 729	0 0 0 0 0
Node_5736	Node_5786	0.05313	Node_6376	0.030015	1	0.017917	81 25 9 5 45	1477 311 79 42 729	0 0 0 0 0
Node_5735	Node_5736	0.6962	Node_6376	0.000000			3 0 0 0 0	1477 311 79 42 729	2 0 0 0 1
Node_5734	Node_5736	0.02635	Node_6376	0.036149	1	0.019723	76 25 9 5 44	1477 311 79 42 729	0 0 0 0 0
Node_5733	Node_5734	0.4101	Node_6376	0.000000			4 0 1 0 1	1477 311 79 42 729	0 0 0 0 1
Node_5732	Node_5734	0.02541	Node_6376	0.038133	1	0.020016	72 25 8 5 42	1477 311 79 42 729	0 0 0 0 0
Node_5731	Node_5732	0.021	Node_6376	0.041293	1	0.022643	69 24 8 5 40	1477 311 79 42 729	0 0 0 0 0
Node_5730	Node_5731	1.247e-05	Node_6376	0.358120	1	0.175469	10 9 4 4 10	1477 311 79 42 729	0 0 0 0 0
Node_5726	Node_5730	7.383e-05	Node_6376	0.320112	1	0.145512	10 9 4 3 10	1477 311 79 42 729	0 0 0 0 0
Node_5725	Node_5726	0.3741	Node_6376	0.000000			1 2 0 0 2	1477 311 79 42 729	1 0 0 0 0
Node_5724	Node_5725	0.1945	Node_6376	0.000000			1 2 0 0 2	1477 311 79 42 729	0 0 0 0 0
Node_5721	Node_5726	6.726e-05	Node_6376	0.381191	1	0.192401	8 7 4 3 8	1477 311 79 42 729	0 0 0 0 0
Node_5720	Node_5721	4.462e-06	Node_6376	0.595308	1	0.229716	3 6 3 3 7	1477 311 79 42 729	0 0 0 0 0
Node_5718	Node_5719	0.002467	Node_5720	0.218072	5	0.021237	2 5 3 1 0	3 6 3 3 7	0 0 0 0 0
Node_5717	Node_5719	0.002467	Node_5720	0.128546	5	0.057631	1 1 0 2 7	3 6 3 3 7	0 0 0 0 0
Node_5716	Node_5717	0.002467	Node_5720	0.000000			1 0 0 2 6	3 6 3 3 7	0 1 0 0 1
Node_5715	Node_5716	0.005458	Node_5720	0.000000			1 0 0 2 6	3 6 3 3 7	0 0 0 0 0
Node_5713	Node_5715	0.005458	Node_5720	0.000000			1 0 0 2 6	3 6 3 3 7	0 0 0 0 0
Node_5710	Node_5713	0.09131	Node_5720	0.000000			1 0 0 2 4	3 6 3 3 7	0 0 0 0 0
Node_5708	Node_5710	0.2111	Node_5720	0.000000			1 0 0 2 2	3 6 3 3 7	0 0 0 0 0
Node_5705	Node_5721	0.3972	Node_6376	0.000000			5 1 1 0 1	1477 311 79 42 729	0 0 0 0 0
Node_5701	Node_5705	0.1303	Node_6376	0.000000			3 1 1 0 0	1477 311 79 42 729	0 0 0 0 0
Node_5698	Node_5701	0.1303	Node_6376	0.000000			3 1 1 0 0	1477 311 79 42 729	0 0 0 0 0
Node_5685	Node_5731	0.9087	Node_6376	0.005981	3	0.003058	59 15 4 1 30	1477 311 79 42 729	0 0 0 0 0
Node_5684	Node_5685	0.3179	Node_6376	0.072435	2	0.029193	16 0 1 0 6	1477 311 79 42 729	0 0 0 0 0
Node_5683	Node_5684	0.6095	Node_6376	0.000000			4 0 0 0 0	1477 311 79 42 729	2 0 0 0 1
Node_5674	Node_5684	0.4387	Node_6376	0.093818	3	0.046675	10 0 1 0 5	1477 311 79 42 729	0 0 0 0 0
Node_5673	Node_5674	0.4725	Node_6376	0.118175	3	0.050166	8 0 1 0 4	1477 311 79 42 729	1 0 0 0 0
Node_5672	Node_5673	0.8643	Node_6376	0.000000			3 0 0 0 2	1477 311 79 42 729	0 0 0 0 0
Node_5668	Node_5673	0.4184	Node_6376	0.000000			4 0 1 0 2	1477 311 79 42 729	1 0 0 0 0
Node_5667	Node_5668	0.4101	Node_6376	0.000000			4 0 1 0 2	1477 311 79 42 729	0 0 0 0 0
Node_5661	Node_5685	0.4917	Node_6376	0.021704	2	0.007412	43 15 3 1 24	1477 311 79 42 729	0 0 0 0 0
Node_5660	Node_5661	0.1575	Node_6376	0.065574	2	0.035869	28 11 3 1 11	1477 311 79 42 729	0 0 0 0 0
Node_5659	Node_5660	0.1165	Node_6376	0.214632	3	0.085248	8 3 2 0 2	1477 311 79 42 729	0 0 0 0 0
Node_5658	Node_5659	1	Node_6376	0.000000			3 0 0 0 2	1477 311 79 42 729	2 1 0 0 0
Node_5656	Node_5658	0.8643	Node_6376	0.000000			3 0 0 0 1	1477 311 79 42 729	0 0 0 0 1
Node_5653	Node_5659	0.01065	Node_6376	0.000000			3 2 2 0 0	1477 311 79 42 729	0 0 0 0 0
Node_5647	Node_5660	0.3739	Node_6376	0.064103	2	0.030462	19 8 1 1 9	1477 311 79 42 729	1 0 0 0 0
Node_5642	Node_5647	0.4425	Node_6376	0.058629	2	0.034061	18 7 1 1 9	1477 311 79 42 729	0 0 0 0 0
Node_5641	Node_5642	0.4425	Node_6376	0.058629	2	0.034061	18 7 1 1 9	1477 311 79 42 729	0 0 0 0 0
Node_5640	Node_5641	0.6537	Node_6376	0.119928	3	0.051920	9 1 1 0 2	1477 311 79 42 729	0 0 0 0 1
Node_5639	Node_5640	0.5011	Node_6376	0.000000			4 1 1 0 2	1477 311 79 42 729	1 0 0 0 0
Node_5638	Node_5639	0.6156	Node_6376	0.000000			2 1 0 0 2	1477 311 79 42 729	0 0 0 0 0
Node_5633	Node_5641	0.1186	Node_6376	0.179645	1	0.087269	8 6 0 1 6	1477 311 79 42 729	1 0 0 0 0
Node_5632	Node_5633	0.8643	Node_6376	0.000000			3 0 0 0 2	1477 311 79 42 729	0 0 0 0 0
Node_5628	Node_5633	0.01765	Node_6376	0.353523	1	0.190496	4 5 0 1 3	1477 311 79 42 729	1 1 0 0 1
Node_5627	Node_5628	0.002443	Node_6376	0.000000			0 3 0 1 2	1477 311 79 42 729	0 0 0 0 0
Node_5626	Node_5627	0.001541	Node_6376	0.000000			0 3 0 1 1	1477 311 79 42 729	0 0 0 0 0
Node_5625	Node_5626	0.001541	Node_6376	0.000000			0 3 0 1 1	1477 311 79 42 729	0 0 0 0 0
Node_5624	Node_5628	0.55	Node_6376	0.000000			4 2 0 0 1	1477 311 79 42 729	0 0 0 0 0
Node_5623	Node_5624	0.2589	Node_6376	0.000000			3 2 0 0 0	1477 311 79 42 729	0 0 0 0 0
Node_5620	Node_5661	0.5353	Node_6376	0.037172	1	0.004521	15 4 0 0 13	1477 311 79 42 729	0 0 0 0 0
Node_5619	Node_5620	0.09338	Node_6376	0.230527	1	0.086389	4 0 0 0 8	1477 311 79 42 729	0 0 0 0 0
Node_5618	Node_5619	0.3442	Node_6376	0.000000			2 0 0 0 4	1477 311 79 42 729	0 0 0 0 0
Node_5617	Node_5618	0.1767	Node_6376	0.000000			0 0 0 0 3	1477 311 79 42 729	1 0 0 0 1
Node_5614	Node_5619	0.3442	Node_6376	0.000000			2 0 0 0 4	1477 311 79 42 729	0 0 0 0 0
Node_5612	Node_5614	0.3442	Node_6376	0.000000			2 0 0 0 4	1477 311 79 42 729	0 0 0 0 0
Node_5601	Node_5620	0.7581	Node_6376	0.046392	2	0.018845	11 4 0 0 5	1477 311 79 42 729	0 0 0 0 0
Node_5600	Node_5601	0.7581	Node_6376	0.046392	2	0.018845	11 4 0 0 5	1477 311 79 42 729	0 0 0 0 0
Node_5599	Node_5600	0.531	Node_6376	0.000000			2 1 0 0 3	1477 311 79 42 729	0 0 0 0 0
Node_5598	Node_5599	0.5308	Node_6376	0.000000			2 0 0 0 3	1477 311 79 42 729	0 0 0 0 0
Node_5596	Node_5600	0.5628	Node_6376	0.093752	5	0.054473	9 3 0 0 2	1477 311 79 42 729	0 0 0 0 0
Node_5594	Node_5596	0.3466	Node_6376	0.163639	5	0.096635	7 3 0 0 1	1477 311 79 42 729	0 0 0 0 0
Node_5591	Node_5594	0.539	Node_6376	0.000000			5 2 0 0 1	1477 311 79 42 729	0 0 0 0 0
Node_5590	Node_5591	0.2589	Node_6376	0.000000			3 2 0 0 0	1477 311 79 42 729	0 0 0 0 0
Node_5589	Node_5590	0.2589	Node_6376	0.000000			3 1 0 0 0	1477 311 79 42 729	0 1 0 0 0
Node_5574	Node_6377	1.407e-08	Node_6380	0.003578	2	0.000203	1632 561 59 49 896	3900 1071 162 116 2099	0 0 0 0 0
Node_5573	Node_5574	5.685e-05	Node_5574	0.004245	4	0.001709	726 216 21 34 406	1632 561 59 49 896	6 0 0 1 1
Node_5572	Node_5573	7.936e-05	Node_5574	0.004839	4	0.001934	706 207 21 34 395	1632 561 59 49 896	0 0 0 0 0
Node_5571	Node_5572	0.1827	Node_5574	0.006217	2	0.001632	252 64 8 9 126	1632 561 59 49 896	2 1 0 0 2
Node_5570	Node_5571	0.2098	Node_5574	0.005569	2	0.002000	240 63 7 9 120	1632 561 59 49 896	3 0 1 0 1
Node_5569	Node_5570	0.4312	Node_5574	0.015889	2	0.005601	36 8 0 0 24	1632 561 59 49 896	3 0 0 0 0
[truncated: 900 more rows]
