# Supplementary material for: Episodic evolution of coadapted sets of amino acid sites in mitochondrial proteins
Source: PLoS Genet. 2021 Jan 25;17(1):e1008711. doi: 10.1371/journal.pgen.1008711 (PMC7861529; doi:10.1371/journal.pgen.1008711)
Supplement: S1 Data — (ZIP) [file pgen.1008711.s025.zip › data/results/site_groups_tests/cytb.G10.no_gaps.pos_cor2pcor.l90.n0.up0099.lp0500.louvain_modularity.groups_test.out]

Branch test: crosstab
Total number of tests: 4349
Number of sign. tests: 106
NodeID	PNodeID	p-value	RefNodeID	KLD	MaxSkewedGroupID	KLD_MSG_Model	GroupCounts:1 2 3 4 5 6 7 8	RefGropsFreqs:1 2 3 4 5 6 7 8	BranchGropsFreqs:1 2 3 4 5 6 7 8
Node_8699							22151 40002 2089 5244 1933 781 423 119
Node_8698	Node_8699	2.2e-16	Node_8699	0.002407	4	0.000431	20595 38146 1747 3786 1752 662 353 81	22151 40002 2089 5244 1933 781 423 119	0 0 0 0 0 0 0 0
Node_8697	Node_8698	6.362e-08	Node_8698	0.000003	2	0.000002	20436 37955 1730 3735 1740 659 345 81	20595 38146 1747 3786 1752 662 353 81	18 26 1 9 2 0 1 0
Node_8696	Node_8697	2.2e-16	Node_8697	0.038409	2	0.000348	9310 9928 792 1618 795 359 159 31	20436 37955 1730 3735 1740 659 345 81	14 10 3 2 0 0 0 0
Node_8695	Node_8696	3.986e-16	Node_8696	0.000364	3	0.000223	7973 8414 609 1289 656 300 144 19	9310 9928 792 1618 795 359 159 31	11 8 0 2 0 0 0 0
Node_8694	Node_8695	0.813	Node_8695	0.000003	8	0.000001	7902 8347 603 1281 653 299 143 19	7973 8414 609 1289 656 300 144 19	1 0 0 1 0 0 0 0
Node_8693	Node_8694	0.2716	Node_8695	0.000008	8	0.000005	7776 8214 586 1257 645 295 138 19	7973 8414 609 1289 656 300 144 19	3 1 0 0 0 0 0 0
Node_8692	Node_8693	0.0004662	Node_8695	0.000047	3	0.000025	7488 7917 549 1192 616 283 126 18	7973 8414 609 1289 656 300 144 19	0 0 0 0 0 0 0 0
Node_8691	Node_8692	4.088e-06	Node_8695	0.000091	3	0.000058	7311 7739 531 1155 581 277 122 18	7973 8414 609 1289 656 300 144 19	5 4 0 0 0 0 0 0
Node_8690	Node_8691	5.089e-14	Node_8691	0.000684	5	0.000306	5793 5895 417 845 381 200 94 14	7311 7739 531 1155 581 277 122 18	6 7 0 0 1 0 0 0
Node_8689	Node_8690	0.0003839	Node_8690	0.000051	3	0.000029	5489 5587 378 778 353 187 90 12	5793 5895 417 845 381 200 94 14	1 2 0 0 0 0 0 0
Node_8688	Node_8689	0.04555	Node_8690	0.000036	4	0.000017	5327 5440 375 757 341 184 86 12	5793 5895 417 845 381 200 94 14	4 5 0 0 0 0 0 0
Node_8687	Node_8688	0.588	Node_8690	0.000019	4	0.000006	5227 5324 374 746 338 181 86 12	5793 5895 417 845 381 200 94 14	0 3 0 0 0 0 0 0
Node_8686	Node_8687	0.8492	Node_8690	0.000016	4	0.000006	5164 5268 374 740 338 180 85 12	5793 5895 417 845 381 200 94 14	7 7 0 1 0 0 0 0
Node_8685	Node_8686	0.6678	Node_8690	0.000037	3	0.000024	5038 5132 373 728 335 180 84 12	5793 5895 417 845 381 200 94 14	1 0 0 0 0 0 0 0
Node_8684	Node_8685	0.5676	Node_8690	0.000045	3	0.000028	4997 5097 372 727 331 180 84 12	5793 5895 417 845 381 200 94 14	2 5 0 0 0 0 0 0
Node_8683	Node_8684	2.2e-16	Node_8690	0.001675	2	0.001110	3858 3800 318 630 285 163 73 11	5793 5895 417 845 381 200 94 14	4 2 0 0 0 0 0 0
Node_8682	Node_8683	0.04176	Node_8683	0.000416	5	0.000211	2551 2531 204 437 211 97 49 8	3858 3800 318 630 285 163 73 11	0 0 0 0 0 0 0 0
Node_8681	Node_8682	0.027	Node_8683	0.000786	5	0.000531	2118 2106 192 376 179 85 43 8	3858 3800 318 630 285 163 73 11	3 3 0 0 0 0 0 0
Node_8680	Node_8681	6.077e-07	Node_8683	0.002340	5	0.001596	1883 1896 182 364 176 84 42 8	3858 3800 318 630 285 163 73 11	3 6 0 0 0 0 0 0
Node_8679	Node_8680	3.324e-16	Node_8680	0.006421	6	0.004013	1032 1038 123 232 133 74 21 6	1883 1896 182 364 176 84 42 8	4 4 0 0 0 0 0 0
Node_8678	Node_8679	1.278e-14	Node_8679	0.004376	2	0.002259	791 741 113 205 121 65 18 6	1032 1038 123 232 133 74 21 6	0 0 0 0 0 0 0 0
Node_8677	Node_8678	0.5286	Node_8678	0.000255	1	0.000177	745 707 111 198 116 65 18 6	791 741 113 205 121 65 18 6	19 11 0 5 2 0 0 0
Node_8676	Node_8677	0.1031	Node_8678	0.000365	3	0.000242	708 672 109 191 111 61 16 6	791 741 113 205 121 65 18 6	13 15 1 3 2 3 0 0
Node_8675	Node_8676	0.04297	Node_8678	0.001140	3	0.000761	644 609 105 181 107 55 16 6	791 741 113 205 121 65 18 6	11 8 0 0 1 1 0 0
Node_8674	Node_8675	0.02328	Node_8678	0.001428	3	0.000979	603 578 100 172 99 52 16 6	791 741 113 205 121 65 18 6	0 0 0 0 0 0 0 0
Node_8673	Node_8674	0.00431	Node_8678	0.002783	3	0.001929	511 484 89 148 90 46 13 6	791 741 113 205 121 65 18 6	2 3 1 1 1 0 0 0
Node_8672	Node_8673	0.02899	Node_8678	0.006809	3	0.003144	273 256 56 79 54 21 7 2	791 741 113 205 121 65 18 6	9 7 2 3 0 0 0 0
Node_8671	Node_8672	0.06888	Node_8678	0.009043	3	0.005133	194 195 42 61 42 17 5 1	791 741 113 205 121 65 18 6	6 2 0 2 1 1 1 0
Node_8670	Node_8671	0.06199	Node_8678	0.009013	1	0.004956	157 160 32 54 33 15 4 1	791 741 113 205 121 65 18 6	10 7 6 2 2 1 1 0
Node_8669	Node_8670	0.6526	Node_8678	0.015676	4	0.012030	89 81 16 30 9 10 2 1	791 741 113 205 121 65 18 6	19 18 5 6 9 0 0 0
Node_8668	Node_8669	0.5156	Node_8678	0.069450	8	0.049337	15 22 0 6 1 0 0 0	791 741 113 205 121 65 18 6	29 20 6 9 2 4 0 1
Node_8667	Node_8668	0.5202	Node_8678	0.088193	8	0.048281	10 13 0 4 0 0 0 0	791 741 113 205 121 65 18 6	1 4 0 1 1 0 0 0
Node_8666	Node_8669	0.4894	Node_8678	0.032708	3	0.020715	34 33 9 12 6 4 1 0	791 741 113 205 121 65 18 6	11 6 1 3 0 2 1 0
Node_8665	Node_8666	0.6384	Node_8678	0.256719	1	0.150438	4 13 2 1 0 0 1 0	791 741 113 205 121 65 18 6	17 10 3 7 2 3 0 0
Node_8664	Node_8670	0.2853	Node_8678	0.038822	1	0.015437	42 55 11 16 14 5 2 0	791 741 113 205 121 65 18 6	7 6 0 2 1 0 0 0
Node_8663	Node_8672	0.5992	Node_8678	0.023414	8	0.013220	59 46 9 14 10 1 0 1	791 741 113 205 121 65 18 6	14 13 5 2 1 2 1 0
Node_8662	Node_8673	0.4001	Node_8678	0.006301	8	0.003076	223 216 29 64 34 25 6 4	791 741 113 205 121 65 18 6	6 5 2 2 2 0 0 0
Node_8661	Node_8662	0.3388	Node_8678	0.009625	6	0.004985	162 155 25 39 24 21 6 2	791 741 113 205 121 65 18 6	5 2 0 0 0 0 0 0
Node_8660	Node_8661	0.9397	Node_8678	0.010627	8	0.004467	63 69 10 17 12 6 1 1	791 741 113 205 121 65 18 6	8 7 0 3 0 1 1 0
Node_8659	Node_8661	0.1402	Node_8678	0.020666	7	0.012931	83 72 14 17 12 10 4 1	791 741 113 205 121 65 18 6	8 7 1 2 0 4 0 0
Node_8658	Node_8662	0.04645	Node_8678	0.038632	1	0.019228	28 39 2 13 7 3 0 0	791 741 113 205 121 65 18 6	28 20 2 12 3 1 0 2
Node_8657	Node_8674	0.6316	Node_8678	0.010466	7	0.006722	85 84 8 22 8 5 3 0	791 741 113 205 121 65 18 6	5 7 2 1 0 1 0 0
Node_8656	Node_8657	0.105	Node_8678	0.054799	5	0.035523	37 44 2 11 1 1 2 0	791 741 113 205 121 65 18 6	17 13 1 3 2 0 0 0
Node_8655	Node_8676	0.357	Node_8678	0.061933	2	0.043482	23 33 2 4 1 4 0 0	791 741 113 205 121 65 18 6	30 22 2 6 2 1 0 0
Node_8654	Node_8655	0.1604	Node_8678	0.089702	2	0.059052	15 24 0 2 1 2 0 0	791 741 113 205 121 65 18 6	2 2 0 0 0 0 0 0
Node_8653	Node_8679	1.278e-14	Node_8679	0.052747	2	0.029267	226 284 10 25 10 7 3 0	1032 1038 123 232 133 74 21 6	15 13 0 2 2 2 0 0
Node_8652	Node_8653	0.8674	Node_8653	0.000949	7	0.000471	203 260 9 22 8 7 3 0	226 284 10 25 10 7 3 0	8 8 0 1 2 0 0 0
Node_8651	Node_8652	0.8373	Node_8653	0.001792	7	0.001130	189 248 9 19 8 7 3 0	226 284 10 25 10 7 3 0	2 1 0 2 0 0 0 0
Node_8650	Node_8651	0.2195	Node_8653	0.002370	7	0.001605	148 181 7 13 5 5 0 0	226 284 10 25 10 7 3 0	2 2 0 0 0 0 0 0
Node_8649	Node_8650	0.2629	Node_8653	0.009225	3	0.003811	94 117 7 11 2 4 0 0	226 284 10 25 10 7 3 0	2 1 0 0 0 0 0 0
Node_8648	Node_8649	0.2483	Node_8653	0.016608	3	0.005244	62 84 6 9 1 2 0 0	226 284 10 25 10 7 3 0	0 0 0 0 0 0 0 0
Node_8647	Node_8648	0.04295	Node_8653	0.057991	3	0.011611	34 45 6 6 1 0 0 0	226 284 10 25 10 7 3 0	2 5 0 0 0 0 0 0
Node_8646	Node_8647	0.1318	Node_8653	0.072065	3	0.027492	23 32 4 5 1 0 0 0	226 284 10 25 10 7 3 0	0 0 0 0 0 0 0 0
Node_8645	Node_8646	0.01291	Node_8653	0.182096	3	0.110427	12 18 3 5 1 0 0 0	226 284 10 25 10 7 3 0	3 1 1 0 0 0 0 0
Node_8644	Node_8648	0.6416	Node_8653	0.041550	6	0.021890	15 26 0 1 0 1 0 0	226 284 10 25 10 7 3 0	11 8 0 2 0 1 0 0
Node_8643	Node_8644	0.8253	Node_8653	0.131330	7	0.077334	5 11 0 0 0 0 0 0	226 284 10 25 10 7 3 0	4 6 0 0 0 0 0 0
Node_8642	Node_8649	0.7497	Node_8653	0.020480	6	0.012996	28 31 1 2 1 1 0 0	226 284 10 25 10 7 3 0	4 2 0 0 0 1 0 0
Node_8641	Node_8642	0.7877	Node_8653	0.088788	6	0.059268	14 17 1 1 1 1 0 0	226 284 10 25 10 7 3 0	3 4 0 0 0 0 0 0
Node_8640	Node_8650	0.3282	Node_8653	0.015612	5	0.008834	44 57 0 2 3 1 0 0	226 284 10 25 10 7 3 0	8 6 0 0 0 0 0 0
Node_8639	Node_8640	0.7401	Node_8653	0.054643	5	0.033090	12 18 0 1 1 0 0 0	226 284 10 25 10 7 3 0	7 7 0 0 1 0 0 0
Node_8638	Node_8639	1	Node_8653	0.000000			0 0 0 0 0 0 0 0	226 284 10 25 10 7 3 0	7 8 0 0 0 0 0 0
Node_8637	Node_8640	0.8641	Node_8653	0.024466	6	0.013761	23 30 0 1 1 1 0 0	226 284 10 25 10 7 3 0	2 2 0 0 0 0 0 0
Node_8636	Node_8651	0.04606	Node_8653	0.050431	7	0.020197	39 65 2 6 3 2 3 0	226 284 10 25 10 7 3 0	0 0 0 0 0 0 0 0
Node_8635	Node_8636	0.03682	Node_8653	0.056316	7	0.025932	31 47 2 2 3 1 2 0	226 284 10 25 10 7 3 0	3 2 0 1 0 0 1 0
Node_8634	Node_8635	0.09562	Node_8653	0.096096	7	0.043426	24 30 1 2 3 1 2 0	226 284 10 25 10 7 3 0	3 1 0 0 0 0 0 0
Node_8633	Node_8680	3.324e-16	Node_8680	0.013238	6	0.007180	846 853 59 132 43 10 21 2	1883 1896 182 364 176 84 42 8	1 1 0 0 0 0 0 0
Node_8632	Node_8633	0.3457	Node_8633	0.000385	8	0.000248	799 817 56 131 43 10 21 2	846 853 59 132 43 10 21 2	8 6 1 0 0 0 0 0
Node_8631	Node_8632	0.02826	Node_8633	0.001290	2	0.000714	713 683 51 114 39 9 21 2	846 853 59 132 43 10 21 2	6 3 0 2 0 0 0 0
Node_8630	Node_8631	4.858e-14	Node_8633	0.014302	3	0.009990	435 459 51 82 38 9 19 2	846 853 59 132 43 10 21 2	3 4 0 0 0 0 1 0
Node_8629	Node_8630	0.09727	Node_8630	0.001464	3	0.000898	377 394 51 75 34 9 16 2	435 459 51 82 38 9 19 2	4 8 0 0 0 0 0 0
Node_8628	Node_8629	6.249e-07	Node_8630	0.027539	3	0.007095	189 203 4 31 8 3 10 1	435 459 51 82 38 9 19 2	5 1 0 0 0 0 0 0
Node_8627	Node_8628	0.9439	Node_8628	0.006251	8	0.002549	109 122 2 18 5 2 4 1	189 203 4 31 8 3 10 1	2 0 0 1 0 0 0 0
Node_8626	Node_8627	0.8134	Node_8628	0.008302	8	0.002297	86 100 1 15 4 1 3 1	189 203 4 31 8 3 10 1	3 2 0 1 0 0 0 0
Node_8625	Node_8626	0.5838	Node_8628	0.034860	8	0.018425	46 58 0 12 3 1 2 1	189 203 4 31 8 3 10 1	4 4 1 0 0 0 0 0
Node_8624	Node_8625	0.5065	Node_8628	0.057838	8	0.027627	31 40 0 8 2 1 1 1	189 203 4 31 8 3 10 1	5 0 0 0 0 0 0 0
Node_8623	Node_8624	0.1687	Node_8628	0.098766	8	0.047336	20 29 0 6 0 1 1 1	189 203 4 31 8 3 10 1	1 2 0 1 1 0 0 0
Node_8622	Node_8623	0.09676	Node_8628	0.290749	8	0.177726	7 17 0 5 0 1 0 1	189 203 4 31 8 3 10 1	7 5 0 0 0 0 0 0
Node_8621	Node_8626	0.9065	Node_8628	0.024198	8	0.008840	29 28 0 3 0 0 0 0	189 203 4 31 8 3 10 1	7 10 0 0 1 0 1 0
Node_8620	Node_8628	0.9439	Node_8628	0.014387	7	0.008249	70 72 2 11 3 1 6 0	189 203 4 31 8 3 10 1	8 9 0 1 0 0 0 0
Node_8619	Node_8620	0.8857	Node_8628	0.030576	6	0.022096	43 39 1 5 1 1 3 0	189 203 4 31 8 3 10 1	4 9 0 1 1 0 1 0
Node_8618	Node_8619	0.7938	Node_8628	0.064558	3	0.043930	21 25 1 2 0 0 2 0	189 203 4 31 8 3 10 1	1 0 0 1 0 0 0 0
Node_8617	Node_8629	1.571e-12	Node_8630	0.031412	3	0.011399	181 190 47 44 26 6 6 1	435 459 51 82 38 9 19 2	2 0 0 0 0 0 0 0
Node_8616	Node_8617	8.659e-09	Node_8617	0.063169	3	0.011627	86 101 3 18 17 3 3 1	181 190 47 44 26 6 6 1	3 4 0 1 1 0 0 0
Node_8615	Node_8616	0.1382	Node_8616	0.035509	6	0.019585	38 40 1 9 6 3 0 1	86 101 3 18 17 3 3 1	9 12 0 3 0 0 0 0
Node_8614	Node_8616	0.1382	Node_8616	0.038528	7	0.023728	34 46 2 5 11 0 3 0	86 101 3 18 17 3 3 1	5 3 0 1 0 0 0 0
Node_8613	Node_8617	8.659e-09	Node_8617	0.038704	3	0.007446	84 83 44 25 8 3 3 0	181 190 47 44 26 6 6 1	8 2 0 0 0 0 0 0
Node_8612	Node_8613	0.0001134	Node_8613	0.068841	3	0.033734	30 39 39 16 5 2 3 0	84 83 44 25 8 3 3 0	9 8 0 0 0 0 0 0
Node_8611	Node_8630	0.09727	Node_8630	0.036749	3	0.011612	49 53 0 7 4 0 3 0	435 459 51 82 38 9 19 2	5 4 0 0 0 0 0 0
Node_8610	Node_8611	0.4274	Node_8630	0.050097	3	0.032510	30 31 0 3 3 0 2 0	435 459 51 82 38 9 19 2	3 2 0 1 0 0 0 0
Node_8609	Node_8631	1.072e-13	Node_8633	0.046698	3	0.023441	267 218 0 30 1 0 1 0	846 853 59 132 43 10 21 2	8 2 0 2 0 0 0 0
Node_8608	Node_8609	0.1251	Node_8609	0.003338	2	0.002042	248 185 0 29 1 0 1 0	267 218 0 30 1 0 1 0	1 5 0 0 0 0 0 0
Node_8607	Node_8608	0.2642	Node_8609	0.004010	5	0.002523	219 166 0 26 1 0 1 0	267 218 0 30 1 0 1 0	3 0 0 0 0 0 0 0
Node_8606	Node_8607	0.6153	Node_8609	0.005321	5	0.003261	197 146 0 22 1 0 1 0	267 218 0 30 1 0 1 0	5 6 0 0 0 0 0 0
Node_8605	Node_8606	0.6417	Node_8609	0.012740	7	0.003829	92 85 0 11 0 0 1 0	267 218 0 30 1 0 1 0	6 3 0 0 0 0 0 0
Node_8604	Node_8605	0.2851	Node_8609	0.024844	7	0.009536	65 66 0 8 0 0 1 0	267 218 0 30 1 0 1 0	8 7 0 1 0 0 0 0
Node_8603	Node_8604	0.9485	Node_8609	0.029894	5	0.016780	37 32 0 5 0 0 0 0	267 218 0 30 1 0 1 0	4 3 0 0 0 0 0 0
Node_8602	Node_8603	0.8714	Node_8609	0.052414	5	0.030527	26 24 0 4 0 0 0 0	267 218 0 30 1 0 1 0	3 1 0 0 0 0 0 0
Node_8601	Node_8602	0.9069	Node_8609	0.075450	5	0.042462	22 16 0 3 0 0 0 0	267 218 0 30 1 0 1 0	1 3 0 0 0 0 0 0
Node_8600	Node_8604	0.07265	Node_8609	0.116535	7	0.039577	21 23 0 3 0 0 1 0	267 218 0 30 1 0 1 0	3 8 0 0 0 0 0 0
Node_8599	Node_8606	0.03741	Node_8609	0.026398	2	0.013558	93 56 0 11 1 0 0 0	267 218 0 30 1 0 1 0	6 2 0 0 0 0 0 0
Node_8598	Node_8599	0.1991	Node_8609	0.043560	5	0.018171	53 40 0 9 1 0 0 0	267 218 0 30 1 0 1 0	6 1 0 0 0 0 0 0
Node_8597	Node_8598	0.2183	Node_8609	0.112286	5	0.043193	25 21 0 5 1 0 0 0	267 218 0 30 1 0 1 0	11 4 0 0 0 0 0 0
Node_8596	Node_8599	0.2381	Node_8609	0.081283	2	0.044735	33 15 0 2 0 0 0 0	267 218 0 30 1 0 1 0	1 0 0 0 0 0 0 0
Node_8595	Node_8632	0.01279	Node_8633	0.040259	1	0.010997	59 104 4 12 4 1 0 0	846 853 59 132 43 10 21 2	21 27 1 3 0 0 0 0
Node_8594	Node_8595	0.1797	Node_8633	0.095309	1	0.042940	19 41 0 3 2 0 0 0	846 853 59 132 43 10 21 2	24 32 3 6 0 0 0 0
Node_8593	Node_8594	0.2596	Node_8633	0.106397	1	0.053159	14 30 0 2 1 0 0 0	846 853 59 132 43 10 21 2	0 0 0 0 0 0 0 0
Node_8592	Node_8595	0.1931	Node_8633	0.121376	1	0.071611	14 26 1 3 1 1 0 0	846 853 59 132 43 10 21 2	2 5 0 0 1 0 0 0
Node_8591	Node_8633	0.3457	Node_8633	0.053697	8	0.020993	24 24 1 1 0 0 0 0	846 853 59 132 43 10 21 2	15 6 1 0 0 0 0 0
Node_8590	Node_8681	2.023e-08	Node_8683	0.044318	4	0.027563	229 203 10 12 3 1 1 0	3858 3800 318 630 285 163 73 11	3 1 0 0 0 0 0 0
Node_8589	Node_8590	0.8299	Node_8590	0.009010	6	0.005092	126 120 6 6 1 1 1 0	229 203 10 12 3 1 1 0	0 1 0 0 0 0 0 0
Node_8588	Node_8589	0.3395	Node_8590	0.014694	1	0.005399	80 92 5 3 1 0 0 0	229 203 10 12 3 1 1 0	5 1 0 0 0 0 0 0
Node_8587	Node_8588	0.4878	Node_8590	0.036342	1	0.010598	43 58 3 3 0 0 0 0	229 203 10 12 3 1 1 0	21 16 1 0 1 0 0 0
Node_8586	Node_8587	0.4342	Node_8590	0.115161	6	0.083393	17 19 2 0 0 0 0 0	229 203 10 12 3 1 1 0	0 4 0 0 0 0 0 0
Node_8585	Node_8586	0.4874	Node_8590	0.207715	3	0.144466	11 13 2 0 0 0 0 0	229 203 10 12 3 1 1 0	5 6 0 0 0 0 0 0
Node_8584	Node_8587	0.4457	Node_8590	0.064835	1	0.033793	26 35 1 3 0 0 0 0	229 203 10 12 3 1 1 0	0 0 0 0 0 0 0 0
Node_8583	Node_8584	0.4457	Node_8590	0.274314	1	0.185709	6 11 0 0 0 0 0 0	229 203 10 12 3 1 1 0	20 24 1 3 0 0 0 0
Node_8582	Node_8590	0.8299	Node_8590	0.011613	5	0.006669	91 77 4 6 2 0 0 0	229 203 10 12 3 1 1 0	12 5 0 0 0 0 0 0
Node_8581	Node_8582	0.8163	Node_8590	0.016473	5	0.008726	78 64 4 4 2 0 0 0	229 203 10 12 3 1 1 0	4 1 0 0 0 0 0 0
Node_8580	Node_8581	0.7029	Node_8590	0.033820	5	0.019394	61 46 3 4 2 0 0 0	229 203 10 12 3 1 1 0	3 6 0 0 0 0 0 0
Node_8579	Node_8580	0.1308	Node_8590	0.069834	5	0.037182	45 28 0 1 2 0 0 0	229 203 10 12 3 1 1 0	1 2 0 0 0 0 0 0
Node_8578	Node_8579	0.1269	Node_8590	0.000000			0 0 0 0 0 0 0 0	229 203 10 12 3 1 1 0	34 21 0 1 2 0 0 0
Node_8577	Node_8682	0.0007558	Node_8683	0.009954	3	0.001177	419 415 12 61 32 12 6 0	3858 3800 318 630 285 163 73 11	11 7 0 0 0 0 0 0
Node_8576	Node_8577	0.004625	Node_8683	0.010100	3	0.000952	362 358 10 55 30 11 6 0	3858 3800 318 630 285 163 73 11	4 0 0 0 0 0 0 0
Node_8575	Node_8576	0.03221	Node_8683	0.020505	6	0.012071	115 120 3 18 5 0 2 0	3858 3800 318 630 285 163 73 11	9 8 0 1 0 0 0 0
Node_8574	Node_8575	0.2017	Node_8683	0.021117	3	0.013547	86 86 2 15 4 0 2 0	3858 3800 318 630 285 163 73 11	1 1 0 0 0 0 0 0
Node_8573	Node_8574	0.1266	Node_8683	0.081024	8	0.057075	30 21 0 7 0 0 1 0	3858 3800 318 630 285 163 73 11	4 11 0 3 0 0 0 0
Node_8572	Node_8573	0.2448	Node_8683	0.203764	7	0.119226	12 7 0 2 0 0 1 0	3858 3800 318 630 285 163 73 11	7 3 0 2 0 0 0 0
Node_8571	Node_8572	0.7002	Node_8683	0.323051	8	0.174297	5 4 0 2 0 0 0 0	3858 3800 318 630 285 163 73 11	1 0 0 0 0 0 0 0
Node_8565	Node_8572	0.2805	Node_8683	0.000000			6 3 0 0 0 0 1 0	3858 3800 318 630 285 163 73 11	0 0 0 0 0 0 0 0
Node_8560	Node_8574	0.632	Node_8683	0.021952	8	0.013694	52 54 2 5 4 0 1 0	3858 3800 318 630 285 163 73 11	0 0 0 0 0 0 0 0
Node_8559	Node_8560	0.672	Node_8683	0.041291	8	0.024976	29 39 2 3 4 0 0 0	3858 3800 318 630 285 163 73 11	13 2 0 0 0 0 0 0
Node_8558	Node_8559	0.3772	Node_8683	0.160022	8	0.090942	14 9 0 0 2 0 0 0	3858 3800 318 630 285 163 73 11	11 8 1 0 0 0 0 0
Node_8557	Node_8558	1	Node_8683	0.229252	8	0.090508	6 6 0 0 0 0 0 0	3858 3800 318 630 285 163 73 11	0 0 0 0 0 0 0 0
Node_8556	Node_8558	0.205	Node_8683	0.425162	8	0.276408	6 3 0 0 2 0 0 0	3858 3800 318 630 285 163 73 11	2 0 0 0 0 0 0 0
Node_8555	Node_8575	0.8736	Node_8683	0.028816	8	0.008370	28 33 1 3 1 0 0 0	3858 3800 318 630 285 163 73 11	0 0 0 0 0 0 0 0
Node_8554	Node_8576	0.04715	Node_8683	0.011675	3	0.003757	235 230 7 36 25 11 4 0	3858 3800 318 630 285 163 73 11	3 0 0 0 0 0 0 0
Node_8553	Node_8554	0.009266	Node_8683	0.036148	5	0.018314	94 95 2 9 0 2 0 0	3858 3800 318 630 285 163 73 11	0 0 0 0 0 0 0 0
Node_8552	Node_8553	0.6255	Node_8683	0.123557	8	0.048049	9 12 1 1 0 0 0 0	3858 3800 318 630 285 163 73 11	25 28 1 5 0 0 0 0
Node_8551	Node_8552	1	Node_8683	0.169673	8	0.061628	7 8 0 1 0 0 0 0	3858 3800 318 630 285 163 73 11	2 1 0 0 0 0 0 0
Node_8550	Node_8551	0.9186	Node_8683	0.227809	8	0.097996	5 7 0 1 0 0 0 0	3858 3800 318 630 285 163 73 11	0 0 0 0 0 0 0 0
Node_8541	Node_8553	0.02071	Node_8683	0.053561	3	0.037871	60 55 0 3 0 2 0 0	3858 3800 318 630 285 163 73 11	0 0 0 0 0 0 0 0
Node_8540	Node_8541	0.06676	Node_8683	0.061300	8	0.029654	23 23 0 1 0 1 0 0	3858 3800 318 630 285 163 73 11	19 18 0 0 0 0 0 0
Node_8539	Node_8554	0.001371	Node_8683	0.037442	5	0.013694	136 129 5 27 25 9 4 0	3858 3800 318 630 285 163 73 11	5 6 0 0 0 0 0 0
Node_8538	Node_8539	3.371e-05	Node_8683	0.073781	5	0.025514	92 90 5 24 24 7 4 0	3858 3800 318 630 285 163 73 11	12 10 0 0 1 0 0 0
Node_8537	Node_8538	4.519e-07	Node_8683	0.128287	4	0.092229	41 41 0 17 9 5 2 0	3858 3800 318 630 285 163 73 11	34 37 5 7 14 2 2 0
Node_8536	Node_8539	0.4338	Node_8683	0.067602	8	0.043653	28 28 0 1 0 2 0 0	3858 3800 318 630 285 163 73 11	4 1 0 2 0 0 0 0
Node_8535	Node_8577	0.792	Node_8683	0.013908	8	0.005884	53 56 2 6 2 1 0 0	3858 3800 318 630 285 163 73 11	0 1 0 0 0 0 0 0
Node_8534	Node_8535	0.5126	Node_8683	0.083745	8	0.044999	14 25 0 2 0 0 0 0	3858 3800 318 630 285 163 73 11	13 11 1 1 0 0 0 0
Node_8533	Node_8683	0.04176	Node_8683	0.001589	5	0.000833	1299 1260 114 192 74 66 24 3	3858 3800 318 630 285 163 73 11	8 9 0 1 0 0 0 0
Node_8532	Node_8533	0.01448	Node_8683	0.002139	5	0.001092	1177 1154 102 169 64 61 20 3	3858 3800 318 630 285 163 73 11	8 8 0 0 0 0 0 0
Node_8531	Node_8532	0.001213	Node_8683	0.003379	5	0.001544	1078 1045 96 145 52 51 16 3	3858 3800 318 630 285 163 73 11	5 7 0 1 0 1 0 0
Node_8530	Node_8531	6.625e-09	Node_8683	0.010037	3	0.005337	902 854 36 105 40 31 14 2	3858 3800 318 630 285 163 73 11	11 4 2 0 0 0 0 0
Node_8529	Node_8530	0.1112	Node_8530	0.000222	8	0.000081	852 821 33 98 35 29 13 2	902 854 36 105 40 31 14 2	4 2 0 0 0 0 1 0
Node_8528	Node_8529	0.3834	Node_8530	0.000399	8	0.000200	793 767 29 88 34 27 13 2	902 854 36 105 40 31 14 2	2 3 1 0 0 0 0 0
Node_8527	Node_8528	0.6689	Node_8530	0.000645	7	0.000326	636 606 21 70 28 20 12 1	902 854 36 105 40 31 14 2	4 4 1 1 0 0 0 1
Node_8526	Node_8527	0.05768	Node_8530	0.005563	2	0.003660	359 303 9 42 14 17 8 0	902 854 36 105 40 31 14 2	1 0 0 0 0 0 0 0
Node_8525	Node_8526	0.04044	Node_8530	0.008126	6	0.004196	308 255 9 30 13 17 7 0	902 854 36 105 40 31 14 2	2 3 0 0 0 0 0 0
Node_8524	Node_8525	0.1825	Node_8530	0.010994	7	0.007265	188 152 3 18 7 8 5 0	902 854 36 105 40 31 14 2	4 0 0 1 0 0 0 0
Node_8523	Node_8524	0.1648	Node_8530	0.020588	7	0.013683	99 85 1 7 3 5 3 0	902 854 36 105 40 31 14 2	1 2 0 0 0 0 1 0
Node_8522	Node_8523	0.7584	Node_8530	0.018764	8	0.007846	50 51 0 4 1 2 0 0	902 854 36 105 40 31 14 2	5 1 0 0 0 0 0 0
Node_8521	Node_8522	0.6552	Node_8530	0.106661	8	0.068014	16 23 0 2 1 2 0 0	902 854 36 105 40 31 14 2	6 5 0 0 0 0 0 0
Node_8520	Node_8522	0.9358	Node_8530	0.055770	8	0.012303	21 18 0 1 0 0 0 0	902 854 36 105 40 31 14 2	7 5 0 1 0 0 0 0
Node_8519	Node_8523	0.1039	Node_8530	0.089590	7	0.044474	39 32 0 3 2 3 3 0	902 854 36 105 40 31 14 2	5 1 1 0 0 0 0 0
Node_8518	Node_8524	0.7516	Node_8530	0.016575	2	0.007044	88 65 2 11 4 3 1 0	902 854 36 105 40 31 14 2	0 0 0 0 0 0 0 0
Node_8517	Node_8518	0.4229	Node_8530	0.026477	2	0.017788	64 48 1 10 3 0 0 0	902 854 36 105 40 31 14 2	4 5 0 1 0 0 0 0
Node_8516	Node_8517	0.7869	Node_8530	0.038594	8	0.017307	36 27 0 4 2 0 0 0	902 854 36 105 40 31 14 2	2 1 0 0 0 0 0 0
Node_8515	Node_8517	0.5528	Node_8530	0.080065	8	0.049613	25 20 1 6 1 0 0 0	902 854 36 105 40 31 14 2	1 0 0 0 0 0 0 0
Node_8514	Node_8525	0.2674	Node_8530	0.017370	6	0.008082	112 102 6 11 6 8 2 0	902 854 36 105 40 31 14 2	4 1 0 0 0 1 0 0
Node_8513	Node_8514	0.1987	Node_8530	0.033079	6	0.020806	74 75 6 7 3 6 2 0	902 854 36 105 40 31 14 2	8 2 0 1 0 1 0 0
Node_8512	Node_8513	0.167	Node_8530	0.074131	6	0.050477	34 31 1 1 2 3 1 0	902 854 36 105 40 31 14 2	9 5 0 0 0 1 0 0
Node_8511	Node_8512	0.1651	Node_8530	0.156368	6	0.102000	20 20 1 1 2 3 1 0	902 854 36 105 40 31 14 2	3 6 0 0 0 0 0 0
Node_8510	Node_8511	0.03345	Node_8530	0.292688	6	0.171575	13 11 0 0 1 3 1 0	902 854 36 105 40 31 14 2	0 0 0 0 0 0 0 0
Node_8509	Node_8513	0.1004	Node_8530	0.079887	3	0.050526	29 35 4 6 1 1 1 0	902 854 36 105 40 31 14 2	2 4 1 0 0 1 0 0
Node_8508	Node_8526	0.1469	Node_8530	0.084533	4	0.041682	32 27 0 9 0 0 1 0	902 854 36 105 40 31 14 2	17 18 0 3 1 0 0 0
Node_8507	Node_8527	0.02457	Node_8530	0.008827	6	0.005089	273 302 12 28 14 3 4 1	902 854 36 105 40 31 14 2	3 1 0 0 0 0 0 0
Node_8506	Node_8507	0.2775	Node_8530	0.008187	8	0.004810	187 200 9 19 8 3 1 1	902 854 36 105 40 31 14 2	8 4 0 0 0 0 0 0
Node_8505	Node_8506	0.5327	Node_8530	0.021592	8	0.007125	84 81 5 11 4 1 1 1	902 854 36 105 40 31 14 2	7 2 0 1 0 0 0 0
Node_8504	Node_8505	0.5486	Node_8530	0.030509	8	0.017600	47 44 2 2 1 0 1 0	902 854 36 105 40 31 14 2	5 6 0 0 0 0 0 0
Node_8503	Node_8504	0.7067	Node_8530	0.089043	8	0.046868	18 20 2 1 0 0 0 0	902 854 36 105 40 31 14 2	2 2 0 0 1 0 0 0
Node_8502	Node_8503	0.3947	Node_8530	0.000000			0 3 1 0 0 0 0 0	902 854 36 105 40 31 14 2	10 7 1 0 0 0 0 0
Node_8500	Node_8503	0.938	Node_8530	0.000000			5 1 0 0 0 0 0 0	902 854 36 105 40 31 14 2	3 9 0 1 0 0 0 0
Node_8499	Node_8506	0.2422	Node_8530	0.014290	2	0.006767	95 114 4 7 4 2 0 0	902 854 36 105 40 31 14 2	1 3 0 0 0 0 0 0
Node_8498	Node_8499	0.5749	Node_8530	0.015703	2	0.007395	73 90 3 6 2 2 0 0	902 854 36 105 40 31 14 2	3 0 0 0 0 0 0 0
Node_8497	Node_8498	0.51	Node_8530	0.024953	8	0.015350	48 61 2 3 2 1 0 0	902 854 36 105 40 31 14 2	4 5 0 0 0 0 0 0
Node_8496	Node_8497	0.763	Node_8530	0.055300	1	0.029341	24 36 1 2 1 1 0 0	902 854 36 105 40 31 14 2	6 4 0 0 0 0 0 0
Node_8495	Node_8499	0.642	Node_8530	0.404167	5	0.264452	4 9 0 0 2 0 0 0	902 854 36 105 40 31 14 2	15 15 1 1 0 0 0 0
Node_8494	Node_8507	0.09861	Node_8530	0.025382	1	0.018341	75 91 2 8 6 0 2 0	902 854 36 105 40 31 14 2	3 7 1 1 0 0 1 0
Node_8493	Node_8494	0.5463	Node_8530	0.028229	7	0.016560	53 56 2 5 3 0 2 0	902 854 36 105 40 31 14 2	2 6 0 0 0 0 0 0
Node_8492	Node_8493	0.8132	Node_8530	0.038434	8	0.021518	34 40 1 3 2 0 1 0	902 854 36 105 40 31 14 2	3 3 0 1 0 0 0 0
Node_8491	Node_8528	0.9171	Node_8530	0.003271	8	0.002116	149 153 7 17 6 6 1 0	902 854 36 105 40 31 14 2	4 4 0 0 0 1 0 0
Node_8490	Node_8491	0.6653	Node_8530	0.008712	1	0.005635	105 118 2 12 4 5 1 0	902 854 36 105 40 31 14 2	3 5 0 1 0 0 0 0
Node_8489	Node_8490	0.832	Node_8530	0.012224	8	0.007384	75 80 1 12 3 2 1 0	902 854 36 105 40 31 14 2	1 1 0 0 0 0 0 0
Node_8488	Node_8489	0.7688	Node_8530	0.021919	8	0.012948	50 60 1 8 1 1 1 0	902 854 36 105 40 31 14 2	8 6 0 2 1 0 0 0
Node_8487	Node_8488	0.7407	Node_8530	0.038028	8	0.016741	33 30 0 6 0 0 0 0	902 854 36 105 40 31 14 2	2 7 0 0 0 1 0 0
Node_8486	Node_8490	0.1354	Node_8530	0.082825	6	0.054325	28 34 1 0 1 3 0 0	902 854 36 105 40 31 14 2	1 3 0 0 0 0 0 0
Node_8485	Node_8491	0.2252	Node_8530	0.072273	3	0.038312	37 26 4 3 2 0 0 0	902 854 36 105 40 31 14 2	4 4 1 1 0 1 0 0
Node_8484	Node_8529	0.746	Node_8530	0.026614	4	0.017030	53 50 3 10 1 2 0 0	902 854 36 105 40 31 14 2	4 1 0 0 0 0 0 0
Node_8483	Node_8531	2.2e-16	Node_8683	0.114106	3	0.028557	141 155 56 37 10 18 2 1	3858 3800 318 630 285 163 73 11	24 32 2 3 2 2 0 0
Node_8482	Node_8483	2.2e-16	Node_8483	0.090829	3	0.013270	78 100 4 17 9 6 0 0	141 155 56 37 10 18 2 1	8 11 0 2 0 0 0 0
Node_8481	Node_8482	0.5891	Node_8482	0.010768	6	0.003556	45 51 2 8 3 5 0 0	78 100 4 17 9 6 0 0	3 2 0 0 2 0 0 0
Node_8480	Node_8481	0.7492	Node_8482	0.007502	6	0.003387	42 49 2 7 3 4 0 0	78 100 4 17 9 6 0 0	0 0 0 0 0 0 0 0
Node_8479	Node_8482	0.5891	Node_8482	0.010689	3	0.005236	28 41 2 5 4 1 0 0	78 100 4 17 9 6 0 0	2 6 0 4 0 0 0 0
Node_8478	Node_8479	0.6291	Node_8482	0.085461	3	0.040996	9 19 2 4 2 0 0 0	78 100 4 17 9 6 0 0	11 9 0 1 0 0 0 0
Node_8477	Node_8532	0.06574	Node_8683	0.044339	6	0.028758	56 62 1 14 4 6 2 0	3858 3800 318 630 285 163 73 11	38 40 5 9 8 3 2 0
Node_8476	Node_8477	0.1408	Node_8683	0.059809	6	0.036509	42 41 1 12 3 5 1 0	3858 3800 318 630 285 163 73 11	2 4 0 1 0 0 0 0
Node_8475	Node_8533	0.4588	Node_8683	0.016512	2	0.010133	112 96 11 23 10 5 4 0	3858 3800 318 630 285 163 73 11	2 2 1 0 0 0 0 0
Node_8474	Node_8475	0.4864	Node_8683	0.036449	5	0.023695	57 50 4 5 0 1 2 0	3858 3800 318 630 285 163 73 11	6 6 0 1 1 0 0 0
Node_8473	Node_8684	2.2e-16	Node_8690	0.016459	4	0.010132	1135 1295 54 97 46 17 11 1	5793 5895 417 845 381 200 94 14	0 0 0 0 0 0 0 0
Node_8472	Node_8473	0.01388	Node_8473	0.000266	8	0.000100	1086 1256 51 90 45 16 8 1	1135 1295 54 97 46 17 11 1	1 1 0 1 0 0 0 0
Node_8471	Node_8472	0.0005197	Node_8473	0.004841	3	0.001946	607 702 14 50 26 4 7 1	1135 1295 54 97 46 17 11 1	4 4 0 0 0 0 0 0
Node_8470	Node_8471	1.062e-07	Node_8473	0.016396	3	0.006724	411 480 3 27 19 1 7 1	1135 1295 54 97 46 17 11 1	5 4 0 1 1 0 0 0
Node_8469	Node_8470	0.2046	Node_8470	0.001375	6	0.000830	374 437 2 25 19 1 5 1	411 480 3 27 19 1 7 1	6 8 0 0 0 0 0 0
Node_8468	Node_8469	0.3303	Node_8470	0.004578	5	0.003120	273 317 1 19 17 1 5 1	411 480 3 27 19 1 7 1	3 3 0 1 0 0 0 0
Node_8467	Node_8468	0.1988	Node_8470	0.006194	5	0.003819	251 292 1 16 17 1 5 1	411 480 3 27 19 1 7 1	4 5 0 0 0 0 0 0
Node_8466	Node_8467	0.3609	Node_8470	0.010044	6	0.006974	185 221 0 15 10 1 5 1	411 480 3 27 19 1 7 1	4 1 0 0 0 0 0 0
Node_8465	Node_8466	0.1612	Node_8470	0.013627	6	0.009385	157 187 0 14 9 1 4 1	411 480 3 27 19 1 7 1	9 10 0 1 0 0 1 0
Node_8464	Node_8465	0.4264	Node_8470	0.033860	6	0.017546	76 81 0 6 6 1 1 0	411 480 3 27 19 1 7 1	5 5 0 0 0 0 0 0
Node_8463	Node_8464	0.8748	Node_8470	0.028575	6	0.019781	55 59 0 3 4 0 0 0	411 480 3 27 19 1 7 1	2 3 0 0 0 0 0 0
Node_8462	Node_8463	0.6767	Node_8470	0.045193	5	0.032669	47 47 0 3 4 0 0 0	411 480 3 27 19 1 7 1	0 0 0 0 0 0 0 0
Node_8461	Node_8462	0.413	Node_8470	0.094268	5	0.059591	31 31 0 1 4 0 0 0	411 480 3 27 19 1 7 1	1 1 0 0 0 0 0 0
Node_8460	Node_8461	0.4899	Node_8470	0.123511	6	0.087740	19 24 0 1 2 0 0 0	411 480 3 27 19 1 7 1	1 0 0 0 1 0 0 0
Node_8459	Node_8460	0.8592	Node_8470	0.358041	6	0.266264	9 9 0 1 1 0 0 0	411 480 3 27 19 1 7 1	5 8 0 0 0 0 0 0
Node_8458	Node_8462	0.6504	Node_8470	0.233547	6	0.169025	13 13 0 2 0 0 0 0	411 480 3 27 19 1 7 1	2 2 0 0 0 0 0 0
Node_8457	Node_8463	0.883	Node_8470	0.393585	6	0.273360	6 9 0 0 0 0 0 0	411 480 3 27 19 1 7 1	2 3 0 0 0 0 0 0
Node_8456	Node_8464	0.02937	Node_8470	0.315239	6	0.198486	15 17 0 3 2 1 1 0	411 480 3 27 19 1 7 1	4 2 0 0 0 0 0 0
Node_8455	Node_8456	0.05546	Node_8470	0.000000			0 1 0 0 1 1 0 0	411 480 3 27 19 1 7 1	6 7 0 0 0 0 0 0
Node_8454	Node_8465	0.2394	Node_8470	0.034946	8	0.020523	73 97 0 8 3 0 3 1	411 480 3 27 19 1 7 1	3 4 0 0 0 0 0 0
Node_8453	Node_8454	0.1972	Node_8470	0.053202	8	0.029370	51 71 0 6 2 0 2 1	411 480 3 27 19 1 7 1	1 4 0 0 0 0 0 0
Node_8452	Node_8453	0.2791	Node_8470	0.064760	4	0.043036	36 49 0 6 1 0 1 0	411 480 3 27 19 1 7 1	3 1 0 0 0 0 1 0
Node_8451	Node_8452	0.5379	Node_8470	0.105583	6	0.073449	19 28 0 2 1 0 0 0	411 480 3 27 19 1 7 1	11 11 0 3 0 0 0 0
Node_8450	Node_8451	0.7083	Node_8470	0.487978	1	0.345610	3 11 0 0 0 0 0 0	411 480 3 27 19 1 7 1	4 3 0 0 0 0 0 0
Node_8449	Node_8450	0.3817	Node_8470	0.508563	6	0.372555	3 10 0 0 0 0 0 0	411 480 3 27 19 1 7 1	0 1 0 0 0 0 0 0
Node_8448	Node_8449	0.5774	Node_8470	0.000000			0 1 0 0 0 0 0 0	411 480 3 27 19 1 7 1	2 5 0 0 0 0 0 0
Node_8447	Node_8451	0.5293	Node_8470	0.301891	8	0.228923	10 12 0 2 1 0 0 0	411 480 3 27 19 1 7 1	2 2 0 0 0 0 0 0
Node_8446	Node_8453	0.116	Node_8470	0.335274	8	0.167981	9 17 0 0 1 0 0 1	411 480 3 27 19 1 7 1	3 4 0 0 0 0 0 0
Node_8445	Node_8446	0.6267	Node_8470	0.454223	6	0.333998	7 7 0 0 1 0 0 0	411 480 3 27 19 1 7 1	1 4 0 0 0 0 0 0
Node_8444	Node_8467	0.08593	Node_8470	0.048672	5	0.031377	57 64 1 1 6 0 0 0	411 480 3 27 19 1 7 1	5 6 0 0 1 0 0 0
Node_8443	Node_8444	0.3409	Node_8470	0.076193	3	0.053576	35 45 1 1 4 0 0 0	411 480 3 27 19 1 7 1	2 2 0 0 0 0 0 0
Node_8442	Node_8443	0.7416	Node_8470	0.000000			3 4 0 0 1 0 0 0	411 480 3 27 19 1 7 1	15 19 0 1 1 0 0 0
Node_8441	Node_8469	0.6491	Node_8470	0.011326	3	0.008007	97 116 1 5 2 0 0 0	411 480 3 27 19 1 7 1	1 1 0 0 0 0 0 0
Node_8440	Node_8441	0.7005	Node_8470	0.069731	3	0.043212	30 44 1 2 1 0 0 0	411 480 3 27 19 1 7 1	10 11 0 1 1 0 0 0
Node_8439	Node_8440	0.9772	Node_8470	0.096600	6	0.063614	23 24 0 1 1 0 0 0	411 480 3 27 19 1 7 1	2 9 0 0 0 0 0 0
Node_8438	Node_8440	0.1077	Node_8470	0.000000			2 1 1 1 0 0 0 0	411 480 3 27 19 1 7 1	3 10 0 0 0 0 0 0
Node_8437	Node_8441	0.6153	Node_8470	0.026459	6	0.017543	57 61 0 2 0 0 0 0	411 480 3 27 19 1 7 1	0 0 0 0 0 0 0 0
Node_8436	Node_8437	0.8317	Node_8470	0.048387	6	0.030985	32 44 0 2 0 0 0 0	411 480 3 27 19 1 7 1	0 0 0 0 0 0 0 0
Node_8435	Node_8470	0.2046	Node_8470	0.200726	7	0.120734	15 22 0 1 0 0 2 0	411 480 3 27 19 1 7 1	16 13 1 1 0 0 0 0
Node_8434	Node_8435	0.3851	Node_8470	0.000000			2 5 0 1 0 0 1 0	411 480 3 27 19 1 7 1	8 12 0 0 0 0 0 0
Node_8433	Node_8471	0.5915	Node_8473	0.004851	8	0.002409	172 200 8 18 6 3 0 0	1135 1295 54 97 46 17 11 1	19 18 3 4 0 0 0 0
Node_8432	Node_8433	0.8572	Node_8473	0.006084	8	0.003260	158 183 8 17 6 3 0 0	1135 1295 54 97 46 17 11 1	0 0 0 0 0 0 0 0
Node_8431	Node_8432	0.8748	Node_8473	0.007897	8	0.004303	135 161 8 13 6 3 0 0	1135 1295 54 97 46 17 11 1	0 0 0 0 0 0 0 0
Node_8430	Node_8431	0.611	Node_8473	0.018899	8	0.012317	89 114 7 8 3 3 0 0	1135 1295 54 97 46 17 11 1	4 4 0 0 0 0 0 0
Node_8429	Node_8430	0.4038	Node_8473	0.042394	3	0.028483	52 69 6 7 3 1 0 0	1135 1295 54 97 46 17 11 1	1 2 0 0 0 0 0 0
Node_8428	Node_8429	0.8254	Node_8473	0.077073	1	0.045312	24 44 1 3 1 1 0 0	1135 1295 54 97 46 17 11 1	10 6 0 0 0 0 0 0
Node_8427	Node_8428	0.3764	Node_8473	0.113879	8	0.071694	18 33 1 3 1 1 0 0	1135 1295 54 97 46 17 11 1	0 0 0 0 0 0 0 0
Node_8426	Node_8430	0.3804	Node_8473	0.072595	6	0.039319	32 39 1 1 0 2 0 0	1135 1295 54 97 46 17 11 1	4 4 0 0 0 0 0 0
Node_8425	Node_8431	0.7578	Node_8473	0.076707	8	0.037035	24 30 1 4 1 0 0 0	1135 1295 54 97 46 17 11 1	18 13 0 1 2 0 0 0
Node_8424	Node_8472	0.0003123	Node_8473	0.006335	3	0.002785	474 550 37 40 19 12 1 0	1135 1295 54 97 46 17 11 1	1 0 0 0 0 0 0 0
Node_8423	Node_8424	1.36e-06	Node_8473	0.022876	3	0.012053	232 280 25 25 7 10 0 0	1135 1295 54 97 46 17 11 1	11 11 3 1 1 0 0 0
Node_8422	Node_8423	0.4998	Node_8423	0.001142	1	0.000197	191 250 22 22 6 9 0 0	232 280 25 25 7 10 0 0	6 3 0 0 0 0 0 0
Node_8421	Node_8422	0.2319	Node_8423	0.002502	1	0.000737	154 210 18 20 3 6 0 0	232 280 25 25 7 10 0 0	10 10 1 1 2 0 0 0
Node_8420	Node_8421	0.06524	Node_8423	0.008069	6	0.004641	99 127 13 14 1 1 0 0	232 280 25 25 7 10 0 0	2 7 0 0 0 0 0 0
Node_8419	Node_8420	0.07845	Node_8423	0.009953	4	0.006260	91 117 13 14 1 1 0 0	232 280 25 25 7 10 0 0	0 0 0 0 0 0 0 0
Node_8418	Node_8419	0.2633	Node_8423	0.008287	4	0.004298	66 85 8 10 0 1 0 0	232 280 25 25 7 10 0 0	2 2 1 0 0 0 0 0
Node_8417	Node_8418	0.5403	Node_8423	0.012401	4	0.001904	43 56 5 8 0 1 0 0	232 280 25 25 7 10 0 0	2 3 0 0 0 0 0 0
Node_8416	Node_8417	0.6734	Node_8423	0.038365	2	0.022804	19 18 1 3 0 1 0 0	232 280 25 25 7 10 0 0	0 5 0 1 0 0 0 0
Node_8415	Node_8416	0.7286	Node_8423	0.057640	4	0.032919	16 15 1 3 0 1 0 0	232 280 25 25 7 10 0 0	3 3 0 0 0 0 0 0
Node_8414	Node_8417	0.7063	Node_8423	0.017975	3	0.010378	24 33 4 4 0 0 0 0	232 280 25 25 7 10 0 0	0 0 0 0 0 0 0 0
Node_8413	Node_8414	0.9902	Node_8423	0.005903	4	0.003231	18 24 1 2 0 0 0 0	232 280 25 25 7 10 0 0	1 0 0 0 0 0 0 0
Node_8412	Node_8418	0.9701	Node_8423	0.010570	3	0.003101	20 26 3 2 0 0 0 0	232 280 25 25 7 10 0 0	1 0 0 0 0 0 0 0
Node_8411	Node_8412	0.707	Node_8423	0.093643	2	0.056038	8 7 1 1 0 0 0 0	232 280 25 25 7 10 0 0	1 2 0 1 0 0 0 0
Node_8410	Node_8411	0.5996	Node_8423	0.158159	2	0.100222	6 5 1 1 0 0 0 0	232 280 25 25 7 10 0 0	0 0 0 0 0 0 0 0
Node_8408	Node_8412	0.7901	Node_8423	0.093903	3	0.049898	6 12 2 0 0 0 0 0	232 280 25 25 7 10 0 0	5 5 0 0 0 0 0 0
Node_8407	Node_8419	0.629	Node_8423	0.030386	3	0.021107	23 30 4 4 1 0 0 0	232 280 25 25 7 10 0 0	0 0 0 0 0 0 0 0
Node_8406	Node_8407	0.455	Node_8423	0.059065	1	0.037175	14 23 3 3 1 0 0 0	232 280 25 25 7 10 0 0	1 4 0 0 0 0 0 0
Node_8405	Node_8406	0.2645	Node_8423	0.133397	4	0.078743	5 10 1 2 0 0 0 0	232 280 25 25 7 10 0 0	1 3 0 0 1 0 0 0
Node_8404	Node_8405	0.7036	Node_8423	0.209969	2	0.135598	5 4 1 1 0 0 0 0	232 280 25 25 7 10 0 0	0 3 0 0 0 0 0 0
Node_8403	Node_8421	0.4311	Node_8423	0.012692	6	0.006553	51 75 5 6 2 4 0 0	232 280 25 25 7 10 0 0	2 1 0 0 0 1 0 0
Node_8402	Node_8403	0.6141	Node_8423	0.008156	1	0.003112	37 54 4 4 1 2 0 0	232 280 25 25 7 10 0 0	5 11 0 1 1 1 0 0
Node_8401	Node_8402	0.7666	Node_8423	0.015745	6	0.005066	28 36 1 3 0 2 0 0	232 280 25 25 7 10 0 0	3 9 1 0 0 0 0 0
Node_8400	Node_8401	0.9247	Node_8423	0.008025	6	0.003068	25 28 1 2 0 1 0 0	232 280 25 25 7 10 0 0	0 1 0 1 0 0 0 0
Node_8399	Node_8400	0.6535	Node_8423	0.028968	6	0.015551	20 19 0 1 0 1 0 0	232 280 25 25 7 10 0 0	1 3 0 0 0 0 0 0
Node_8398	Node_8402	0.2385	Node_8423	0.304120	5	0.176716	4 6 2 1 1 0 0 0	232 280 25 25 7 10 0 0	2 3 0 0 0 0 0 0
Node_8396	Node_8423	0.4998	Node_8423	0.000000			1 1 0 0 0 0 0 0	232 280 25 25 7 10 0 0	34 26 3 3 1 1 0 0
Node_8395	Node_8424	0.7737	Node_8473	0.003427	8	0.001906	229 258 9 14 11 2 1 0	1135 1295 54 97 46 17 11 1	2 1 0 0 0 0 0 0
Node_8394	Node_8395	0.7709	Node_8473	0.007330	8	0.003420	133 156 7 7 5 2 0 0	1135 1295 54 97 46 17 11 1	8 9 0 0 0 0 0 0
Node_8393	Node_8394	0.7882	Node_8473	0.010040	8	0.005251	117 137 7 6 5 2 0 0	1135 1295 54 97 46 17 11 1	3 2 0 0 0 0 0 0
Node_8392	Node_8393	0.8767	Node_8473	0.010465	8	0.004436	104 116 7 6 3 1 0 0	1135 1295 54 97 46 17 11 1	1 2 0 0 1 0 0 0
Node_8391	Node_8392	0.3339	Node_8473	0.062422	3	0.036538	46 51 6 2 3 1 0 0	1135 1295 54 97 46 17 11 1	4 4 0 1 0 0 0 0
Node_8390	Node_8391	0.21	Node_8473	0.072436	3	0.038488	40 46 6 2 2 1 0 0	1135 1295 54 97 46 17 11 1	0 2 0 0 0 0 0 0
Node_8389	Node_8390	0.07834	Node_8473	0.185786	3	0.089595	24 24 6 1 1 1 0 0	1135 1295 54 97 46 17 11 1	10 11 0 0 0 0 0 0
Node_8388	Node_8389	0.00255	Node_8473	0.455622	3	0.210174	12 11 6 1 0 1 0 0	1135 1295 54 97 46 17 11 1	3 4 0 0 0 0 0 0
Node_8387	Node_8392	0.7876	Node_8473	0.023075	8	0.005404	50 59 1 3 0 0 0 0	1135 1295 54 97 46 17 11 1	4 2 0 0 0 0 0 0
Node_8386	Node_8387	0.9675	Node_8473	0.049346	8	0.014657	27 37 1 2 0 0 0 0	1135 1295 54 97 46 17 11 1	1 0 0 0 0 0 0 0
Node_8385	Node_8395	0.6119	Node_8473	0.024420	8	0.015035	78 83 2 7 6 0 1 0	1135 1295 54 97 46 17 11 1	10 10 0 0 0 0 0 0
Node_8384	Node_8385	0.8777	Node_8473	0.180818	8	0.105239	10 21 0 2 1 0 0 0	1135 1295 54 97 46 17 11 1	23 19 0 1 1 0 0 0
Node_8383	Node_8384	0.3789	Node_8473	0.220763	8	0.121190	8 16 0 2 0 0 0 0	1135 1295 54 97 46 17 11 1	0 2 0 0 1 0 0 0
Node_8382	Node_8385	0.3882	Node_8473	0.063417	8	0.042045	45 42 2 4 4 0 1 0	1135 1295 54 97 46 17 11 1	0 1 0 0 0 0 0 0
Node_8381	Node_8685	0.2858	Node_8690	0.079525	5	0.051746	31 22 1 1 4 0 0 0	5793 5895 417 845 381 200 94 14	8 8 0 0 0 0 0 0
Node_8380	Node_8686	0.003523	Node_8690	0.029584	3	0.016334	121 132 1 12 3 0 1 0	5793 5895 417 845 381 200 94 14	4 4 0 0 0 0 0 0
Node_8379	Node_8380	0.02474	Node_8690	0.031136	3	0.020596	90 105 1 11 1 0 1 0	5793 5895 417 845 381 200 94 14	7 9 0 1 1 0 0 0
Node_8378	Node_8379	0.4437	Node_8690	0.023259	8	0.010089	39 49 1 5 1 0 0 0	5793 5895 417 845 381 200 94 14	1 7 0 0 0 0 0 0
Node_8377	Node_8378	0.9405	Node_8690	0.038657	8	0.014743	25 34 1 2 1 0 0 0	5793 5895 417 845 381 200 94 14	4 2 0 2 0 0 0 0
Node_8376	Node_8377	0.926	Node_8690	0.000000			3 4 0 0 0 0 0 0	5793 5895 417 845 381 200 94 14	5 6 0 0 0 0 0 0
Node_8373	Node_8379	0.1976	Node_8690	0.038787	8	0.027169	47 49 0 6 0 0 1 0	5793 5895 417 845 381 200 94 14	3 0 0 0 0 0 0 0
Node_8372	Node_8373	0.3768	Node_8690	0.048426	8	0.028975	31 37 0 4 0 0 1 0	5793 5895 417 845 381 200 94 14	3 2 0 1 0 0 0 0
Node_8371	Node_8372	0.7827	Node_8690	0.106013	8	0.051831	11 19 0 3 0 0 0 0	5793 5895 417 845 381 200 94 14	5 4 0 0 0 0 0 0
Node_8370	Node_8687	0.1643	Node_8690	0.038710	8	0.027092	49 47 0 5 0 1 1 0	5793 5895 417 845 381 200 94 14	7 2 0 0 0 0 0 0
Node_8369	Node_8688	0.1083	Node_8690	0.022815	3	0.011722	98 106 1 10 2 3 0 0	5793 5895 417 845 381 200 94 14	2 7 0 1 1 0 0 0
Node_8368	Node_8369	0.2416	Node_8690	0.021056	3	0.013505	69 78 1 9 1 1 0 0	5793 5895 417 845 381 200 94 14	2 3 0 0 0 0 0 0
Node_8367	Node_8368	0.6426	Node_8690	0.017999	8	0.006019	44 48 1 6 1 1 0 0	5793 5895 417 845 381 200 94 14	5 11 0 0 0 0 0 0
Node_8366	Node_8689	0.1477	Node_8690	0.015963	3	0.009010	143 128 3 19 10 2 4 0	5793 5895 417 845 381 200 94 14	15 14 0 2 2 1 0 0
Node_8365	Node_8366	0.1884	Node_8690	0.020410	7	0.012783	116 99 3 17 9 2 4 0	5793 5895 417 845 381 200 94 14	7 8 0 2 1 0 0 0
Node_8364	Node_8365	0.3149	Node_8690	0.036577	7	0.023832	70 66 1 10 8 2 3 0	5793 5895 417 845 381 200 94 14	16 14 1 1 1 0 0 0
Node_8363	Node_8364	0.03955	Node_8690	0.057150	5	0.037773	36 35 0 5 5 1 1 0	5793 5895 417 845 381 200 94 14	10 12 0 1 2 1 2 0
Node_8362	Node_8690	0.0003839	Node_8690	0.019668	3	0.012524	295 296 39 66 28 13 4 2	5793 5895 417 845 381 200 94 14	8 10 0 1 0 0 0 0
Node_8361	Node_8362	0.08062	Node_8690	0.012755	8	0.006382	192 198 20 31 13 4 0 2	5793 5895 417 845 381 200 94 14	1 2 1 0 0 0 0 0
Node_8360	Node_8361	0.06694	Node_8690	0.017508	8	0.009007	165 164 19 26 12 3 0 2	5793 5895 417 845 381 200 94 14	1 5 0 0 0 0 0 0
Node_8359	Node_8360	0.2893	Node_8690	0.013850	3	0.008128	85 91 10 15 7 1 0 0	5793 5895 417 845 381 200 94 14	14 14 3 4 1 0 0 0
Node_8358	Node_8359	0.6605	Node_8690	0.027199	3	0.019145	58 55 7 11 6 1 0 0	5793 5895 417 845 381 200 94 14	9 11 1 1 0 0 0 0
Node_8357	Node_8360	0.1097	Node_8690	0.013533	8	0.005572	60 53 4 7 4 2 0 0	5793 5895 417 845 381 200 94 14	6 6 2 0 0 0 0 2
Node_8356	Node_8357	0.8451	Node_8690	0.044786	8	0.023716	29 29 3 4 3 1 0 0	5793 5895 417 845 381 200 94 14	10 8 0 0 1 1 0 0
Node_8355	Node_8362	1.212e-07	Node_8690	0.098085	4	0.060336	67 56 10 24 12 3 1 0	5793 5895 417 845 381 200 94 14	35 40 8 11 3 6 3 0
Node_8354	Node_8691	5.089e-14	Node_8691	0.007194	1	0.003470	1512 1837 114 310 199 77 28 4	7311 7739 531 1155 581 277 122 18	0 0 0 0 0 0 0 0
Node_8353	Node_8354	0.3052	Node_8354	0.000424	8	0.000256	1144 1418 77 227 153 58 21 4	1512 1837 114 310 199 77 28 4	2 1 0 0 0 0 0 0
Node_8352	Node_8353	0.4973	Node_8354	0.000506	8	0.000275	1056 1305 76 219 152 57 19 4	1512 1837 114 310 199 77 28 4	2 8 0 0 0 0 1 0
Node_8351	Node_8352	0.05479	Node_8354	0.000944	5	0.000605	1005 1262 67 207 150 52 17 4	1512 1837 114 310 199 77 28 4	1 0 0 1 0 0 0 0
Node_8350	Node_8351	2.2e-16	Node_8354	0.032259	2	0.015973	482 731 15 70 26 13 10 0	1512 1837 114 310 199 77 28 4	8 13 0 0 0 0 0 0
Node_8349	Node_8350	0.4027	Node_8350	0.000180	7	0.000124	470 711 14 65 26 13 10 0	482 731 15 70 26 13 10 0	1 3 1 0 0 0 0 0
Node_8348	Node_8349	0.4067	Node_8350	0.000412	4	0.000250	421 646 14 56 22 12 9 0	482 731 15 70 26 13 10 0	1 3 0 0 0 0 1 0
Node_8347	Node_8348	0.5856	Node_8350	0.000552	4	0.000269	402 617 13 52 22 12 8 0	482 731 15 70 26 13 10 0	2 5 0 1 0 0 1 0
Node_8346	Node_8347	0.8806	Node_8350	0.000472	4	0.000283	380 580 13 50 21 10 8 0	482 731 15 70 26 13 10 0	1 2 0 1 0 0 0 0
Node_8345	Node_8346	0.2801	Node_8350	0.001784	4	0.000849	299 465 9 35 13 10 6 0	482 731 15 70 26 13 10 0	3 4 0 1 0 0 0 0
Node_8344	Node_8345	0.7398	Node_8350	0.002776	7	0.001192	193 296 7 25 9 6 6 0	482 731 15 70 26 13 10 0	1 11 0 0 0 0 0 0
Node_8343	Node_8344	0.1959	Node_8350	0.011514	7	0.003896	119 185 6 14 6 2 6 0	482 731 15 70 26 13 10 0	1 2 0 1 1 0 0 0
Node_8342	Node_8343	0.128	Node_8350	0.018574	7	0.007828	81 148 3 8 5 2 5 0	482 731 15 70 26 13 10 0	3 0 0 0 0 0 0 0
Node_8341	Node_8342	0.07418	Node_8350	0.024684	7	0.014672	69 127 3 5 5 2 4 0	482 731 15 70 26 13 10 0	0 0 0 0 0 0 0 0
Node_8340	Node_8341	0.1315	Node_8350	0.027653	4	0.013223	49 92 3 2 3 1 1 0	482 731 15 70 26 13 10 0	0 1 0 0 0 0 0 0
Node_8339	Node_8340	0.2546	Node_8350	0.024326	4	0.011457	49 81 3 2 2 1 1 0	482 731 15 70 26 13 10 0	0 1 0 0 1 0 0 0
Node_8338	Node_8339	0.2395	Node_8350	0.048044	4	0.026524	26 39 1 0 2 1 0 0	482 731 15 70 26 13 10 0	5 8 0 0 0 0 0 0
Node_8337	Node_8338	0.3939	Node_8350	0.058936	6	0.025236	15 22 0 0 0 1 0 0	482 731 15 70 26 13 10 0	2 6 1 0 1 0 0 0
Node_8336	Node_8337	0.7695	Node_8350	0.119985	7	0.081755	5 12 0 0 0 0 0 0	482 731 15 70 26 13 10 0	0 2 0 0 0 0 0 0
Node_8332	Node_8336	1	Node_8350	0.000000			3 6 0 0 0 0 0 0	482 731 15 70 26 13 10 0	1 1 0 0 0 0 0 0
Node_8330	Node_8337	0.318	Node_8350	0.263448	6	0.146494	9 6 0 0 0 1 0 0	482 731 15 70 26 13 10 0	1 2 0 0 0 0 0 0
Node_8329	Node_8330	0.1191	Node_8350	0.000000			6 2 0 0 0 1 0 0	482 731 15 70 26 13 10 0	1 1 0 0 0 0 0 0
Node_8327	Node_8339	0.3545	Node_8350	0.061385	3	0.027993	18 33 2 2 0 0 1 0	482 731 15 70 26 13 10 0	0 1 0 0 0 0 0 0
Node_8326	Node_8341	0.07134	Node_8350	0.188752	7	0.068422	13 23 0 1 2 1 3 0	482 731 15 70 26 13 10 0	7 11 0 2 0 0 0 0
Node_8325	Node_8326	0.3631	Node_8350	0.371156	7	0.211949	5 6 0 1 1 0 1 0	482 731 15 70 26 13 10 0	5 5 0 0 0 0 0 0
Node_8324	Node_8326	0.004882	Node_8350	0.413982	7	0.242053	3 8 0 0 0 1 1 0	482 731 15 70 26 13 10 0	0 4 0 0 1 0 1 0
Node_8323	Node_8343	0.1337	Node_8350	0.130245	2	0.056668	23 18 2 3 0 0 1 0	482 731 15 70 26 13 10 0	12 19 1 3 1 0 0 0
Node_8322	Node_8344	0.5147	Node_8350	0.008597	6	0.002342	62 95 1 9 1 3 0 0	482 731 15 70 26 13 10 0	11 14 0 1 1 1 0 0
Node_8321	Node_8322	0.7229	Node_8350	0.014842	1	0.009753	30 57 1 4 0 1 0 0	482 731 15 70 26 13 10 0	0 0 0 0 0 0 0 0
Node_8320	Node_8321	0.5686	Node_8350	0.032641	6	0.021235	22 40 1 1 0 1 0 0	482 731 15 70 26 13 10 0	2 1 0 0 0 0 0 0
Node_8319	Node_8320	0.5709	Node_8350	0.144008	6	0.060844	7 13 0 0 0 1 0 0	482 731 15 70 26 13 10 0	4 7 0 0 0 0 0 0
Node_8318	Node_8319	0.2327	Node_8350	0.000000			0 2 0 0 0 1 0 0	482 731 15 70 26 13 10 0	2 6 0 0 0 0 0 0
Node_8316	Node_8320	0.7951	Node_8350	0.111343	3	0.056874	7 17 1 1 0 0 0 0	482 731 15 70 26 13 10 0	4 3 0 0 0 0 0 0
Node_8315	Node_8322	0.5465	Node_8350	0.032742	6	0.012286	32 38 0 5 1 2 0 0	482 731 15 70 26 13 10 0	0 0 0 0 0 0 0 0
Node_8314	Node_8315	0.5737	Node_8350	0.052981	2	0.021870	22 22 0 3 0 1 0 0	482 731 15 70 26 13 10 0	1 1 0 0 0 0 0 0
Node_8313	Node_8314	0.5816	Node_8350	0.078382	7	0.053889	11 12 0 0 0 0 0 0	482 731 15 70 26 13 10 0	3 2 0 1 0 1 0 0
Node_8312	Node_8345	0.397	Node_8350	0.005947	6	0.003323	102 156 2 10 4 4 0 0	482 731 15 70 26 13 10 0	3 2 0 0 0 0 0 0
Node_8311	Node_8312	0.1544	Node_8350	0.012925	5	0.006239	56 103 0 7 0 1 0 0	482 731 15 70 26 13 10 0	1 1 0 0 0 0 0 0
Node_8310	Node_8311	0.1099	Node_8350	0.024869	1	0.008140	33 78 0 6 0 1 0 0	482 731 15 70 26 13 10 0	3 7 0 0 0 0 0 0
Node_8309	Node_8310	0.3429	Node_8350	0.017012	1	0.008087	27 55 0 5 0 1 0 0	482 731 15 70 26 13 10 0	2 11 0 0 0 0 0 0
Node_8308	Node_8309	0.6879	Node_8350	0.051718	1	0.022646	13 33 0 3 0 1 0 0	482 731 15 70 26 13 10 0	3 2 0 0 0 0 0 0
Node_8307	Node_8308	0.4298	Node_8350	0.380310	6	0.204890	3 6 0 1 0 1 0 0	482 731 15 70 26 13 10 0	3 12 0 0 0 0 0 0
Node_8306	Node_8311	0.6637	Node_8350	0.000000			6 4 0 0 0 0 0 0	482 731 15 70 26 13 10 0	14 14 0 1 0 0 0 0
Node_8305	Node_8312	0.1055	Node_8350	0.058225	6	0.037210	44 50 2 2 4 3 0 0	482 731 15 70 26 13 10 0	1 2 0 1 0 0 0 0
Node_8304	Node_8305	0.031	Node_8350	0.455223	2	0.192351	8 3 0 1 2 0 0 0	482 731 15 70 26 13 10 0	26 29 1 1 1 3 0 0
Node_8303	Node_8346	0.1416	Node_8350	0.020337	5	0.011534	78 111 4 14 8 0 2 0	482 731 15 70 26 13 10 0	0 0 0 0 0 0 0 0
Node_8302	Node_8303	0.1264	Node_8350	0.028869	5	0.017635	66 87 3 13 7 0 2 0	482 731 15 70 26 13 10 0	2 3 0 0 0 0 0 0
Node_8301	Node_8302	0.08387	Node_8350	0.039025	5	0.026774	37 41 1 1 3 0 0 0	482 731 15 70 26 13 10 0	9 17 0 7 4 0 1 0
Node_8300	Node_8301	0.5153	Node_8350	0.000000			2 3 0 1 1 0 0 0	482 731 15 70 26 13 10 0	20 19 0 0 1 0 0 0
Node_8299	Node_8347	0.4511	Node_8350	0.087783	6	0.033472	19 24 0 0 1 2 0 0	482 731 15 70 26 13 10 0	2 11 0 1 0 0 0 0
Node_8298	Node_8349	0.5319	Node_8350	0.020197	2	0.011428	47 60 0 9 4 1 0 0	482 731 15 70 26 13 10 0	1 2 0 0 0 0 0 0
Node_8297	Node_8298	0.9457	Node_8350	0.022803	5	0.016684	18 26 0 3 1 0 0 0	482 731 15 70 26 13 10 0	4 0 0 0 0 0 0 0
Node_8296	Node_8298	0.3892	Node_8350	0.086629	4	0.061097	17 23 0 5 2 1 0 0	482 731 15 70 26 13 10 0	8 11 0 1 1 0 0 0
Node_8295	Node_8351	2.2e-16	Node_8354	0.030042	5	0.015599	512 516 52 136 124 39 7 4	1512 1837 114 310 199 77 28 4	3 2 0 1 0 0 0 0
Node_8294	Node_8295	0.758	Node_8295	0.000600	8	0.000310	424 433 44 112 109 35 5 4	512 516 52 136 124 39 7 4	7 2 0 1 1 0 0 0
Node_8293	Node_8294	0.04287	Node_8295	0.001144	7	0.000665	356 378 35 94 93 28 2 3	512 516 52 136 124 39 7 4	24 24 3 10 12 6 1 1
Node_8292	Node_8293	0.08215	Node_8295	0.001945	4	0.000838	325 350 34 75 81 26 2 2	512 516 52 136 124 39 7 4	2 1 0 0 0 0 0 0
Node_8291	Node_8292	0.5547	Node_8295	0.002272	4	0.000652	235 241 24 51 57 19 2 2	512 516 52 136 124 39 7 4	5 7 2 1 1 1 0 0
Node_8290	Node_8291	0.2431	Node_8295	0.004543	4	0.001695	192 212 23 40 46 15 1 1	512 516 52 136 124 39 7 4	11 13 0 4 6 3 0 0
Node_8289	Node_8290	0.25	Node_8295	0.011832	4	0.002908	138 155 15 22 30 11 0 0	512 516 52 136 124 39 7 4	32 37 5 13 8 2 1 1
Node_8288	Node_8289	0.05027	Node_8295	0.020627	4	0.008953	76 101 10 12 19 7 0 0	512 516 52 136 124 39 7 4	2 3 1 0 0 0 0 0
Node_8287	Node_8288	0.3163	Node_8295	0.021454	4	0.012869	54 63 8 9 14 7 0 0	512 516 52 136 124 39 7 4	1 0 1 0 0 0 0 0
Node_8286	Node_8287	0.4067	Node_8295	0.036416	3	0.024058	35 44 7 7 7 5 0 0	512 516 52 136 124 39 7 4	3 2 0 0 0 0 0 0
Node_8285	Node_8288	0.1235	Node_8295	0.082331	2	0.027618	18 38 1 3 5 0 0 0	512 516 52 136 124 39 7 4	3 0 0 0 0 0 0 0
Node_8284	Node_8289	0.8547	Node_8295	0.009495	1	0.005580	57 47 4 10 11 4 0 0	512 516 52 136 124 39 7 4	3 4 0 0 0 0 0 0
Node_8283	Node_8284	0.8496	Node_8295	0.013899	8	0.008900	40 36 2 7 7 3 0 0	512 516 52 136 124 39 7 4	3 4 0 0 0 0 0 0
Node_8282	Node_8283	0.6649	Node_8295	0.034636	8	0.025375	31 23 1 5 7 3 0 0	512 516 52 136 124 39 7 4	4 2 0 0 0 0 0 0
Node_8281	Node_8292	0.8428	Node_8295	0.003326	2	0.001061	85 102 8 23 23 6 0 0	512 516 52 136 124 39 7 4	0 0 0 0 0 0 0 0
Node_8280	Node_8281	0.7539	Node_8295	0.026145	5	0.017922	27 32 2 5 10 2 0 0	512 516 52 136 124 39 7 4	27 33 2 10 7 0 0 0
Node_8279	Node_8280	0.7922	Node_8295	0.071986	8	0.046709	13 14 1 3 6 1 0 0	512 516 52 136 124 39 7 4	2 3 0 0 1 0 0 0
Node_8278	Node_8295	0.758	Node_8295	0.014289	7	0.007223	69 68 7 23 13 3 2 0	512 516 52 136 124 39 7 4	12 13 1 0 1 1 0 0
Node_8277	Node_8353	0.0005025	Node_8354	0.051279	5	0.028335	75 97 1 7 1 1 1 0	1512 1837 114 310 199 77 28 4	11 8 0 1 0 0 0 0
Node_8276	Node_8277	0.005721	Node_8354	0.126690	8	0.082665	16 23 0 0 0 0 1 0	1512 1837 114 310 199 77 28 4	20 19 0 0 0 1 0 0
Node_8275	Node_8276	0.9543	Node_8354	0.000000			5 5 0 0 0 0 0 0	1512 1837 114 310 199 77 28 4	0 2 0 0 0 0 0 0
Node_8274	Node_8277	0.3076	Node_8354	0.045259	8	0.010163	20 24 0 3 1 0 0 0	1512 1837 114 310 199 77 28 4	19 31 1 4 0 0 0 0
Node_8273	Node_8354	0.3052	Node_8354	0.003451	3	0.001434	363 413 37 83 45 19 6 0	1512 1837 114 310 199 77 28 4	3 5 0 0 1 0 1 0
Node_8272	Node_8273	0.3985	Node_8354	0.003449	3	0.001026	308 365 33 70 40 17 6 0	1512 1837 114 310 199 77 28 4	8 5 1 0 0 0 0 0
Node_8271	Node_8272	0.3627	Node_8354	0.004381	3	0.001492	273 323 30 65 33 13 5 0	1512 1837 114 310 199 77 28 4	2 1 0 0 0 0 0 0
Node_8270	Node_8271	0.4759	Node_8354	0.004364	3	0.002222	225 280 24 57 29 9 3 0	1512 1837 114 310 199 77 28 4	1 0 0 0 0 0 0 0
Node_8269	Node_8270	0.0009268	Node_8354	0.060723	5	0.029793	51 93 2 8 0 2 0 0	1512 1837 114 310 199 77 28 4	28 37 3 4 1 1 0 0
Node_8268	Node_8269	0.001574	Node_8354	0.067532	2	0.032199	46 87 1 7 0 2 0 0	1512 1837 114 310 199 77 28 4	0 0 0 0 0 0 0 0
Node_8267	Node_8268	0.003815	Node_8354	0.058251	5	0.030969	42 69 1 5 0 1 0 0	1512 1837 114 310 199 77 28 4	3 9 0 0 0 0 0 0
Node_8266	Node_8267	0.2449	Node_8354	0.072255	8	0.042116	19 32 0 2 0 1 0 0	1512 1837 114 310 199 77 28 4	0 2 0 0 0 0 0 0
Node_8265	Node_8266	0.3601	Node_8354	0.080005	8	0.042966	18 26 0 1 0 1 0 0	1512 1837 114 310 199 77 28 4	0 1 0 0 0 0 0 0
Node_8264	Node_8265	0.5411	Node_8354	0.173660	8	0.087930	8 13 0 0 0 1 0 0	1512 1837 114 310 199 77 28 4	0 0 0 0 0 0 0 0
Node_8263	Node_8265	0.9444	Node_8354	0.122003	8	0.036273	9 12 0 1 0 0 0 0	1512 1837 114 310 199 77 28 4	1 1 0 0 0 0 0 0
Node_8262	Node_8267	0.4199	Node_8354	0.064479	8	0.035059	21 32 0 2 0 0 0 0	1512 1837 114 310 199 77 28 4	2 3 1 1 0 0 0 0
Node_8261	Node_8262	0.4516	Node_8354	0.078482	8	0.030138	15 21 0 1 0 0 0 0	1512 1837 114 310 199 77 28 4	1 4 0 0 0 0 0 0
Node_8260	Node_8261	0.8261	Node_8354	0.263008	8	0.114202	7 5 0 0 0 0 0 0	1512 1837 114 310 199 77 28 4	0 0 0 0 0 0 0 0
Node_8259	Node_8270	0.001587	Node_8354	0.033960	2	0.018763	132 133 18 40 28 6 3 0	1512 1837 114 310 199 77 28 4	14 17 1 5 0 0 0 0
Node_8258	Node_8259	0.005873	Node_8354	0.050203	2	0.036045	78 86 12 28 20 3 2 0	1512 1837 114 310 199 77 28 4	15 15 1 3 1 1 1 0
Node_8257	Node_8258	0.003234	Node_8354	0.055155	8	0.037638	29 31 3 10 6 1 0 0	1512 1837 114 310 199 77 28 4	37 40 8 11 13 2 0 0
Node_8256	Node_8692	0.0003498	Node_8695	0.033305	5	0.008811	168 170 18 37 35 6 4 0	7973 8414 609 1289 656 300 144 19	4 4 0 0 0 0 0 0
Node_8255	Node_8256	5.65e-05	Node_8695	0.052088	5	0.012885	119 128 15 27 31 5 3 0	7973 8414 609 1289 656 300 144 19	8 1 0 1 0 0 0 0
Node_8254	Node_8255	2.205e-07	Node_8695	0.228181	5	0.063510	47 49 6 17 28 5 2 0	7973 8414 609 1289 656 300 144 19	33 37 3 2 1 0 1 0
Node_8253	Node_8693	0.001176	Node_8695	0.018196	3	0.012636	281 294 37 65 29 12 12 1	7973 8414 609 1289 656 300 144 19	7 3 0 0 0 0 0 0
Node_8252	Node_8253	1.792e-05	Node_8695	0.028281	3	0.019289	240 261 37 63 29 12 11 1	7973 8414 609 1289 656 300 144 19	6 2 0 0 0 0 0 0
Node_8251	Node_8252	0.001324	Node_8695	0.022528	3	0.013928	200 222 30 51 21 6 7 1	7973 8414 609 1289 656 300 144 19	0 0 1 0 0 1 0 0
Node_8250	Node_8251	3.409e-06	Node_8695	0.038101	3	0.026478	120 122 19 34 15 3 5 0	7973 8414 609 1289 656 300 144 19	28 36 10 9 3 1 2 1
Node_8249	Node_8250	0.1764	Node_8250	0.003779	3	0.001632	85 81 16 21 9 2 3 0	120 122 19 34 15 3 5 0	14 12 1 2 0 0 1 0
Node_8248	Node_8249	0.7022	Node_8250	0.009258	3	0.003605	38 37 8 8 5 0 1 0	120 122 19 34 15 3 5 0	16 15 3 5 4 1 1 0
Node_8247	Node_8251	0.7241	Node_8695	0.111286	1	0.065979	15 34 1 1 0 1 0 0	7973 8414 609 1289 656 300 144 19	37 30 0 7 3 1 0 0
Node_8246	Node_8694	0.2107	Node_8695	0.032441	3	0.018334	96 117 17 23 8 4 5 0	7973 8414 609 1289 656 300 144 19	27 15 0 1 0 0 0 0
Node_8245	Node_8246	0.5093	Node_8695	0.073818	7	0.041698	32 46 5 6 5 0 3 0	7973 8414 609 1289 656 300 144 19	21 18 0 3 2 2 0 0
Node_8244	Node_8246	0.002657	Node_8695	0.112505	7	0.078062	23 29 5 8 1 0 2 0	7973 8414 609 1289 656 300 144 19	20 24 7 6 0 2 0 0
Node_8243	Node_8695	0.813	Node_8695	0.031624	8	0.014411	35 33 4 6 2 1 0 0	7973 8414 609 1289 656 300 144 19	35 34 2 1 1 0 1 0
Node_8242	Node_8696	3.986e-16	Node_8696	0.010318	3	0.006393	1318 1498 183 323 139 58 15 12	9310 9928 792 1618 795 359 159 31	8 8 0 4 0 1 0 0
Node_8241	Node_8242	0.5155	Node_8242	0.000280	7	0.000168	1134 1282 153 276 123 54 15 11	1318 1498 183 323 139 58 15 12	0 5 0 1 0 0 0 0
Node_8240	Node_8241	0.6305	Node_8242	0.000254	7	0.000138	1057 1207 139 259 112 50 14 9	1318 1498 183 323 139 58 15 12	3 2 0 0 0 0 0 0
Node_8239	Node_8240	0.01609	Node_8242	0.001530	1	0.001093	790 939 109 216 92 43 12 4	1318 1498 183 323 139 58 15 12	0 3 0 0 0 0 0 0
Node_8238	Node_8239	0.002695	Node_8242	0.006804	4	0.003969	408 496 71 136 52 25 8 3	1318 1498 183 323 139 58 15 12	11 9 1 1 1 1 0 0
Node_8237	Node_8238	4.5e-05	Node_8242	0.034217	3	0.015270	159 232 6 51 10 3 2 0	1318 1498 183 323 139 58 15 12	27 27 6 3 0 1 0 0
Node_8236	Node_8237	6.034e-07	Node_8242	0.045778	3	0.017488	114 177 2 32 9 1 0 0	1318 1498 183 323 139 58 15 12	11 16 1 5 0 0 0 0
Node_8235	Node_8236	0.1072	Node_8236	0.025216	3	0.017698	50 91 2 19 1 1 0 0	114 177 2 32 9 1 0 0	1 2 0 0 1 0 0 0
Node_8234	Node_8235	0.1656	Node_8236	0.024391	6	0.012417	40 71 1 15 1 1 0 0	114 177 2 32 9 1 0 0	2 5 0 1 0 0 0 0
Node_8233	Node_8234	0.2043	Node_8236	0.036144	3	0.021278	24 44 1 10 0 0 0 0	114 177 2 32 9 1 0 0	0 1 0 1 0 0 0 0
Node_8232	Node_8233	0.5066	Node_8236	0.032128	6	0.017524	17 31 0 7 0 0 0 0	114 177 2 32 9 1 0 0	3 2 1 0 0 0 0 0
Node_8231	Node_8232	0.8613	Node_8236	0.062450	6	0.034771	10 22 0 5 0 0 0 0	114 177 2 32 9 1 0 0	4 1 0 0 0 0 0 0
Node_8230	Node_8231	0.9343	Node_8236	0.000000			3 4 0 1 0 0 0 0	114 177 2 32 9 1 0 0	3 7 0 0 0 0 0 0
Node_8229	Node_8230	0.7924	Node_8236	0.000000			1 3 0 1 0 0 0 0	114 177 2 32 9 1 0 0	1 1 0 0 0 0 0 0
Node_8226	Node_8234	0.4759	Node_8236	0.158422	6	0.047151	9 18 0 1 1 1 0 0	114 177 2 32 9 1 0 0	7 8 0 3 0 0 0 0
Node_8225	Node_8226	0.1829	Node_8236	0.205258	6	0.059789	8 13 0 1 1 1 0 0	114 177 2 32 9 1 0 0	0 1 0 0 0 0 0 0
Node_8224	Node_8225	0.1442	Node_8236	0.000000			3 5 0 0 1 1 0 0	114 177 2 32 9 1 0 0	3 6 0 1 0 0 0 0
Node_8223	Node_8224	0.369	Node_8236	0.000000			2 2 0 0 1 0 0 0	114 177 2 32 9 1 0 0	0 1 0 0 0 0 0 0
Node_8220	Node_8236	0.1072	Node_8236	0.012144	5	0.005609	54 70 0 12 6 0 0 0	114 177 2 32 9 1 0 0	9 14 0 1 1 0 0 0
Node_8219	Node_8220	0.2871	Node_8236	0.014747	5	0.006072	50 65 0 11 6 0 0 0	114 177 2 32 9 1 0 0	0 1 0 0 0 0 0 0
Node_8218	Node_8219	0.5654	Node_8236	0.012031	2	0.005722	40 50 0 9 3 0 0 0	114 177 2 32 9 1 0 0	7 12 0 2 2 0 0 0
Node_8217	Node_8218	0.8422	Node_8236	0.032040	6	0.014858	20 25 0 4 1 0 0 0	114 177 2 32 9 1 0 0	2 2 0 1 1 0 0 0
Node_8216	Node_8217	0.9249	Node_8236	0.053004	6	0.029340	17 19 0 4 1 0 0 0	114 177 2 32 9 1 0 0	1 3 0 0 0 0 0 0
Node_8215	Node_8216	0.1181	Node_8236	0.165050	2	0.052711	15 9 0 3 1 0 0 0	114 177 2 32 9 1 0 0	1 0 0 0 0 0 0 0
Node_8214	Node_8218	0.9445	Node_8236	0.077906	2	0.044804	15 15 0 3 1 0 0 0	114 177 2 32 9 1 0 0	3 8 0 1 0 0 0 0
Node_8213	Node_8220	0.7787	Node_8236	0.000000			2 2 0 1 0 0 0 0	114 177 2 32 9 1 0 0	2 2 0 0 0 0 0 0
Node_8211	Node_8237	0.1129	Node_8242	0.060068	7	0.023556	33 35 3 12 1 1 2 0	1318 1498 183 323 139 58 15 12	1 4 0 2 0 1 0 0
Node_8210	Node_8238	9.19e-12	Node_8242	0.042559	3	0.030057	215 232 59 82 42 19 6 3	1318 1498 183 323 139 58 15 12	7 5 0 0 0 2 0 0
Node_8209	Node_8210	0.6709	Node_8210	0.000988	6	0.000412	178 191 48 65 32 18 5 2	215 232 59 82 42 19 6 3	2 2 0 2 0 0 0 0
Node_8208	Node_8209	0.6463	Node_8210	0.003571	3	0.001001	125 132 43 49 25 10 4 1	215 232 59 82 42 19 6 3	13 19 3 7 1 3 0 1
Node_8207	Node_8208	0.1493	Node_8210	0.012015	1	0.005169	38 49 13 21 11 3 0 0	215 232 59 82 42 19 6 3	49 50 23 20 11 6 3 1
Node_8206	Node_8207	0.9806	Node_8210	0.061625	8	0.043117	10 18 1 4 2 1 0 0	215 232 59 82 42 19 6 3	16 12 4 6 4 1 0 0
Node_8205	Node_8239	0.1612	Node_8242	0.003583	3	0.001703	367 434 37 77 39 17 4 1	1318 1498 183 323 139 58 15 12	4 0 0 2 0 0 0 0
Node_8204	Node_8205	0.2248	Node_8242	0.003557	3	0.001783	331 396 34 71 37 16 4 1	1318 1498 183 323 139 58 15 12	0 0 0 0 0 0 0 0
Node_8203	Node_8204	0.1588	Node_8242	0.008756	3	0.002723	169 198 12 33 17 6 2 0	1318 1498 183 323 139 58 15 12	7 6 1 0 0 0 0 0
Node_8202	Node_8203	0.3243	Node_8242	0.008235	3	0.003124	145 174 11 29 15 5 2 0	1318 1498 183 323 139 58 15 12	3 5 1 0 1 0 0 0
Node_8201	Node_8202	0.8048	Node_8242	0.006629	5	0.003390	91 107 8 20 13 4 0 0	1318 1498 183 323 139 58 15 12	0 4 1 0 0 0 0 0
Node_8200	Node_8201	0.8809	Node_8242	0.007652	1	0.005083	56 76 7 12 8 2 0 0	1318 1498 183 323 139 58 15 12	9 9 0 2 0 2 0 0
Node_8199	Node_8200	0.9959	Node_8242	0.009678	8	0.005544	35 40 5 8 4 1 0 0	1318 1498 183 323 139 58 15 12	7 10 1 1 1 1 0 0
Node_8198	Node_8202	0.1012	Node_8242	0.038824	7	0.018640	48 59 2 9 2 1 2 0	1318 1498 183 323 139 58 15 12	6 4 0 0 0 0 0 0
Node_8197	Node_8204	0.8711	Node_8242	0.005656	1	0.003967	120 154 16 29 15 7 2 1	1318 1498 183 323 139 58 15 12	35 38 5 9 5 3 0 0
Node_8196	Node_8197	0.7004	Node_8242	0.013500	1	0.006008	51 72 8 17 7 2 1 0	1318 1498 183 323 139 58 15 12	22 22 5 4 2 3 1 0
Node_8195	Node_8196	0.9398	Node_8242	0.017022	8	0.010349	26 35 4 7 3 0 0 0	1318 1498 183 323 139 58 15 12	12 14 1 1 1 0 0 0
Node_8194	Node_8197	0.537	Node_8242	0.063777	8	0.043209	16 22 0 2 0 0 0 0	1318 1498 183 323 139 58 15 12	31 38 3 6 6 2 0 1
Node_8193	Node_8240	0.02026	Node_8242	0.010938	1	0.006465	258 249 30 43 18 7 2 5	1318 1498 183 323 139 58 15 12	9 16 0 0 2 0 0 0
Node_8192	Node_8193	0.2973	Node_8242	0.013534	1	0.005422	140 129 12 25 6 4 0 1	1318 1498 183 323 139 58 15 12	20 23 2 5 3 1 1 0
Node_8191	Node_8192	0.01829	Node_8242	0.026343	1	0.011479	108 93 7 17 3 2 0 1	1318 1498 183 323 139 58 15 12	6 2 1 0 0 0 0 0
Node_8190	Node_8191	0.1278	Node_8242	0.021138	1	0.011239	84 76 7 12 3 2 0 1	1318 1498 183 323 139 58 15 12	5 3 0 0 0 0 0 0
Node_8189	Node_8190	0.1386	Node_8242	0.028966	1	0.014819	73 62 5 11 2 1 0 1	1318 1498 183 323 139 58 15 12	1 2 0 0 0 0 0 0
Node_8188	Node_8189	0.3765	Node_8242	0.033980	1	0.023663	37 32 1 6 1 1 0 0	1318 1498 183 323 139 58 15 12	4 3 0 0 0 0 0 0
Node_8187	Node_8188	0.8659	Node_8242	0.038994	8	0.026471	23 22 1 6 1 1 0 0	1318 1498 183 323 139 58 15 12	2 2 0 0 0 0 0 0
Node_8186	Node_8189	0.477	Node_8242	0.049375	8	0.019456	32 27 4 5 1 0 0 1	1318 1498 183 323 139 58 15 12	0 0 0 0 0 0 0 0
Node_8185	Node_8193	0.02313	Node_8242	0.028930	4	0.013765	75 84 12 8 8 1 0 2	1318 1498 183 323 139 58 15 12	23 13 4 5 1 1 1 2
Node_8184	Node_8185	0.0938	Node_8242	0.085215	8	0.046664	39 37 8 2 4 1 0 2	1318 1498 183 323 139 58 15 12	4 3 0 2 1 0 0 0
Node_8183	Node_8184	0.05915	Node_8242	0.100608	8	0.041577	26 30 6 2 3 1 0 2	1318 1498 183 323 139 58 15 12	2 1 0 0 1 0 0 0
Node_8182	Node_8185	0.7083	Node_8242	0.022799	4	0.012409	32 44 4 4 3 0 0 0	1318 1498 183 323 139 58 15 12	0 0 0 0 0 0 0 0
Node_8181	Node_8182	0.5301	Node_8242	0.060459	4	0.034415	19 26 4 1 2 0 0 0	1318 1498 183 323 139 58 15 12	0 0 0 0 0 0 0 0
Node_8180	Node_8241	0.2573	Node_8242	0.021370	8	0.016002	65 67 12 15 10 3 1 1	1318 1498 183 323 139 58 15 12	9 6 2 2 1 1 0 1
Node_8179	Node_8242	0.5155	Node_8242	0.002396	6	0.001227	171 202 25 44 16 4 0 1	1318 1498 183 323 139 58 15 12	13 9 5 2 0 0 0 0
Node_8178	Node_8179	0.8539	Node_8242	0.002843	1	0.001816	140 174 23 38 15 4 0 1	1318 1498 183 323 139 58 15 12	9 5 0 2 0 0 0 0
Node_8177	Node_8178	0.8833	Node_8242	0.005247	3	0.000840	88 109 18 23 9 3 0 0	1318 1498 183 323 139 58 15 12	18 19 0 2 0 0 0 0
Node_8176	Node_8177	0.468	Node_8242	0.046314	8	0.031502	17 27 2 3 0 0 0 0	1318 1498 183 323 139 58 15 12	14 16 2 2 0 1 0 0
Node_8175	Node_8176	0.7465	Node_8242	0.047862	8	0.030170	16 24 1 3 0 0 0 0	1318 1498 183 323 139 58 15 12	0 0 0 0 0 0 0 0
Node_8174	Node_8175	0.9812	Node_8242	0.097246	8	0.052966	9 12 1 1 0 0 0 0	1318 1498 183 323 139 58 15 12	1 1 0 1 0 0 0 0
Node_8172	Node_8174	1	Node_8242	0.238412	8	0.149273	3 8 0 1 0 0 0 0	1318 1498 183 323 139 58 15 12	4 0 0 0 0 0 0 0
Node_8171	Node_8175	0.8435	Node_8242	0.175670	8	0.098766	5 8 0 1 0 0 0 0	1318 1498 183 323 139 58 15 12	1 3 0 0 0 0 0 0
Node_8170	Node_8171	0.7755	Node_8242	0.000000			1 4 0 0 0 0 0 0	1318 1498 183 323 139 58 15 12	2 3 0 0 0 0 0 0
Node_8169	Node_8177	0.4888	Node_8242	0.022959	3	0.016339	38 41 8 13 5 1 0 0	1318 1498 183 323 139 58 15 12	19 25 6 5 4 1 0 0
Node_8168	Node_8697	2.2e-16	Node_8697	0.011041	2	0.000162	11109 28007 934 2114 945 300 186 50	20436 37955 1730 3735 1740 659 345 81	3 10 1 1 0 0 0 0
Node_8167	Node_8168	2.2e-16	Node_8168	0.000030	2	0.000009	10771 27538 907 2028 929 298 183 46	11109 28007 934 2114 945 300 186 50	0 0 0 0 0 0 0 0
Node_8166	Node_8167	4.171e-05	Node_8167	0.000002	1	0.000001	10682 27428 901 2013 925 297 182 46	10771 27538 907 2028 929 298 183 46	5 16 1 2 0 0 0 0
Node_8165	Node_8166	8.689e-12	Node_8167	0.000008	2	0.000001	10613 27318 889 1988 918 290 180 45	10771 27538 907 2028 929 298 183 46	8 15 0 1 1 0 0 0
Node_8164	Node_8165	2.63e-14	Node_8165	0.000038	1	0.000016	10094 26373 871 1886 902 282 179 42	10613 27318 889 1988 918 290 180 45	2 4 0 1 0 0 0 0
Node_8163	Node_8164	2.2e-16	Node_8164	0.027337	1	0.002309	2752 13070 337 913 291 120 84 17	10094 26373 871 1886 902 282 179 42	0 7 0 0 0 0 0 0
Node_8162	Node_8163	0.03449	Node_8163	0.000003	8	0.000002	2733 13027 335 908 290 118 84 17	2752 13070 337 913 291 120 84 17	1 4 0 0 0 0 0 0
Node_8161	Node_8162	0.003812	Node_8163	0.000008	1	0.000005	2714 12980 334 903 290 116 84 17	2752 13070 337 913 291 120 84 17	0 0 0 0 0 0 0 0
Node_8160	Node_8161	0.1058	Node_8163	0.000008	8	0.000005	2703 12895 334 898 290 116 84 17	2752 13070 337 913 291 120 84 17	2 21 0 2 0 0 0 0
Node_8159	Node_8160	7.331e-06	Node_8163	0.000078	2	0.000017	2503 12186 309 823 263 104 79 16	2752 13070 337 913 291 120 84 17	0 7 0 0 0 0 0 0
Node_8158	Node_8159	0.03918	Node_8159	0.000016	3	0.000009	2435 11873 309 803 260 101 78 16	2503 12186 309 823 263 104 79 16	0 2 0 0 0 0 0 0
Node_8157	Node_8158	1.936e-11	Node_8159	0.000947	3	0.000434	1806 8219 163 598 171 69 56 9	2503 12186 309 823 263 104 79 16	1 3 0 0 1 0 0 0
Node_8156	Node_8157	0.3379	Node_8157	0.000029	8	0.000018	1717 7845 157 562 158 65 55 9	1806 8219 163 598 171 69 56 9	1 5 0 0 0 0 0 0
Node_8155	Node_8156	0.5569	Node_8157	0.000026	8	0.000015	1715 7823 156 562 158 65 55 9	1806 8219 163 598 171 69 56 9	0 1 0 0 0 0 0 0
Node_8154	Node_8155	0.002199	Node_8157	0.000084	3	0.000027	1686 7752 139 559 157 64 54 9	1806 8219 163 598 171 69 56 9	0 0 0 0 0 0 0 0
Node_8153	Node_8154	0.007063	Node_8157	0.000078	3	0.000028	1675 7703 139 557 155 64 53 9	1806 8219 163 598 171 69 56 9	0 1 0 0 0 0 0 0
Node_8152	Node_8153	0.01301	Node_8157	0.000096	2	0.000030	1559 7266 134 512 143 61 50 7	1806 8219 163 598 171 69 56 9	1 0 0 0 0 0 0 0
Node_8151	Node_8152	0.04108	Node_8157	0.000095	2	0.000025	1512 7024 132 487 139 58 47 7	1806 8219 163 598 171 69 56 9	0 3 0 0 0 0 0 0
Node_8150	Node_8151	3.314e-06	Node_8157	0.000317	2	0.000065	1449 6870 119 467 134 52 46 6	1806 8219 163 598 171 69 56 9	0 5 0 0 0 0 0 0
Node_8149	Node_8150	0.09762	Node_8150	0.000067	1	0.000044	1348 6511 114 438 125 52 45 6	1449 6870 119 467 134 52 46 6	0 2 0 0 0 0 0 0
Node_8148	Node_8149	0.009118	Node_8150	0.000610	1	0.000218	905 4624 76 321 95 40 33 5	1449 6870 119 467 134 52 46 6	0 0 0 0 0 0 0 0
Node_8147	Node_8148	0.0001704	Node_8150	0.001550	1	0.000745	689 3648 67 240 69 38 27 5	1449 6870 119 467 134 52 46 6	0 4 0 0 0 0 0 0
Node_8146	Node_8147	0.03357	Node_8150	0.001131	1	0.000580	610 3185 56 206 53 25 23 5	1449 6870 119 467 134 52 46 6	0 0 0 0 0 0 0 0
Node_8145	Node_8146	0.002964	Node_8150	0.001583	2	0.000977	582 3026 52 195 45 24 13 5	1449 6870 119 467 134 52 46 6	0 3 0 0 0 0 0 0
Node_8144	Node_8145	0.001086	Node_8150	0.002192	2	0.001577	514 2654 40 172 36 24 11 5	1449 6870 119 467 134 52 46 6	1 4 0 0 0 0 0 0
Node_8143	Node_8144	0.001995	Node_8150	0.002962	5	0.001735	385 1847 24 114 21 8 5 1	1449 6870 119 467 134 52 46 6	0 2 0 0 0 0 0 0
Node_8142	Node_8143	0.002832	Node_8150	0.002915	5	0.001594	378 1798 24 111 20 8 5 1	1449 6870 119 467 134 52 46 6	0 6 0 0 0 0 0 0
Node_8141	Node_8142	0.0124	Node_8150	0.002535	5	0.001408	363 1717 24 105 20 8 5 1	1449 6870 119 467 134 52 46 6	0 2 0 0 0 0 0 0
Node_8140	Node_8141	0.07914	Node_8150	0.003326	1	0.001091	275 1109 16 69 15 7 5 1	1449 6870 119 467 134 52 46 6	0 1 0 0 0 0 0 0
Node_8139	Node_8140	0.06884	Node_8150	0.005168	1	0.001445	215 824 15 47 14 4 4 1	1449 6870 119 467 134 52 46 6	0 3 0 0 0 0 0 0
Node_8138	Node_8139	0.03487	Node_8150	0.006241	1	0.001323	212 784 15 47 13 4 4 1	1449 6870 119 467 134 52 46 6	0 1 0 0 0 0 0 0
Node_8137	Node_8138	0.006795	Node_8150	0.008329	1	0.000744	208 726 14 42 13 4 4 0	1449 6870 119 467 134 52 46 6	0 3 0 0 0 0 0 0
Node_8136	Node_8137	0.03069	Node_8150	0.009793	1	0.001512	153 524 12 32 9 3 2 0	1449 6870 119 467 134 52 46 6	0 4 0 0 0 0 0 0
Node_8135	Node_8136	0.008287	Node_8150	0.012316	1	0.002064	150 496 12 31 7 3 2 0	1449 6870 119 467 134 52 46 6	0 0 0 0 0 0 0 0
Node_8134	Node_8135	0.0249	Node_8150	0.013819	1	0.004315	127 431 10 23 4 3 1 0	1449 6870 119 467 134 52 46 6	1 7 0 2 1 0 0 0
Node_8133	Node_8134	0.007162	Node_8150	0.015190	1	0.004227	123 405 10 23 4 3 1 0	1449 6870 119 467 134 52 46 6	2 6 0 0 0 0 0 0
Node_8132	Node_8133	0.05454	Node_8150	0.011588	1	0.004356	112 393 10 23 4 3 1 0	1449 6870 119 467 134 52 46 6	1 2 0 0 0 0 0 0
Node_8131	Node_8132	0.01696	Node_8150	0.019209	1	0.008716	93 302 10 20 4 3 0 0	1449 6870 119 467 134 52 46 6	1 3 0 0 0 0 0 0
Node_8130	Node_8131	0.03409	Node_8150	0.018646	2	0.008360	86 281 9 19 4 3 0 0	1449 6870 119 467 134 52 46 6	1 2 0 0 0 0 0 0
Node_8129	Node_8130	0.02536	Node_8150	0.025549	2	0.009567	71 222 8 17 3 3 0 0	1449 6870 119 467 134 52 46 6	0 0 0 0 0 0 0 0
Node_8128	Node_8129	0.0544	Node_8150	0.028119	2	0.009080	60 177 2 15 3 3 0 0	1449 6870 119 467 134 52 46 6	0 0 0 0 0 0 0 0
Node_8127	Node_8128	0.2908	Node_8150	0.026293	1	0.012944	39 123 0 9 1 1 0 0	1449 6870 119 467 134 52 46 6	0 2 0 0 0 0 0 0
Node_8126	Node_8127	0.8226	Node_8150	0.030963	8	0.012749	14 70 0 7 0 0 0 0	1449 6870 119 467 134 52 46 6	0 1 0 0 0 0 0 0
Node_8125	Node_8126	0.9277	Node_8150	0.046203	8	0.018100	10 51 0 5 0 0 0 0	1449 6870 119 467 134 52 46 6	1 5 0 0 0 0 0 0
Node_8124	Node_8125	0.9585	Node_8150	0.088822	8	0.039638	5 34 0 3 0 0 0 0	1449 6870 119 467 134 52 46 6	1 2 0 0 0 0 0 0
Node_8123	Node_8124	0.7326	Node_8150	0.206322	8	0.122818	2 21 0 3 0 0 0 0	1449 6870 119 467 134 52 46 6	1 8 0 0 0 0 0 0
Node_8122	Node_8123	0.5343	Node_8150	0.243275	8	0.148727	2 18 0 3 0 0 0 0	1449 6870 119 467 134 52 46 6	0 0 0 0 0 0 0 0
Node_8121	Node_8122	0.7312	Node_8150	0.302647	8	0.183155	1 15 0 2 0 0 0 0	1449 6870 119 467 134 52 46 6	1 1 0 0 0 0 0 0
Node_8120	Node_8126	0.7772	Node_8150	0.369175	8	0.220320	3 10 0 1 0 0 0 0	1449 6870 119 467 134 52 46 6	0 4 0 1 0 0 0 0
Node_8119	Node_8127	0.03645	Node_8150	0.105957	2	0.047528	25 52 0 2 1 1 0 0	1449 6870 119 467 134 52 46 6	0 0 0 0 0 0 0 0
Node_8118	Node_8119	0.3787	Node_8150	0.159996	8	0.101258	8 27 0 0 0 1 0 0	1449 6870 119 467 134 52 46 6	0 0 0 0 0 0 0 0
Node_8117	Node_8118	0.926	Node_8150	0.000000			0 7 0 0 0 0 0 0	1449 6870 119 467 134 52 46 6	3 4 0 0 0 0 0 0
Node_8115	Node_8119	0.03197	Node_8150	0.402661	2	0.176287	5 9 0 1 0 0 0 0	1449 6870 119 467 134 52 46 6	12 16 0 1 1 0 0 0
Node_8114	Node_8128	0.03485	Node_8150	0.127362	2	0.043562	19 48 2 6 2 2 0 0	1449 6870 119 467 134 52 46 6	2 4 0 0 0 0 0 0
Node_8113	Node_8114	0.01058	Node_8150	0.228580	2	0.074245	15 31 2 5 2 2 0 0	1449 6870 119 467 134 52 46 6	0 4 0 0 0 0 0 0
Node_8110	Node_8129	0.01368	Node_8150	0.159931	3	0.044938	11 45 6 2 0 0 0 0	1449 6870 119 467 134 52 46 6	0 0 0 0 0 0 0 0
Node_8109	Node_8110	0.004583	Node_8150	0.278953	3	0.084474	8 29 6 2 0 0 0 0	1449 6870 119 467 134 52 46 6	0 4 0 0 0 0 0 0
Node_8108	Node_8109	0.8666	Node_8150	0.312687	8	0.172253	1 14 0 0 0 0 0 0	1449 6870 119 467 134 52 46 6	1 2 0 0 0 0 0 0
Node_8107	Node_8108	0.9049	Node_8150	0.000000			1 4 0 0 0 0 0 0	1449 6870 119 467 134 52 46 6	0 7 0 0 0 0 0 0
Node_8106	Node_8109	3.606e-05	Node_8150	1.045903	2	0.429513	6 5 6 2 0 0 0 0	1449 6870 119 467 134 52 46 6	0 8 0 0 0 0 0 0
Node_8105	Node_8110	0.9359	Node_8150	0.000000			1 8 0 0 0 0 0 0	1449 6870 119 467 134 52 46 6	2 4 0 0 0 0 0 0
Node_8103	Node_8130	0.9118	Node_8150	0.040498	8	0.017983	15 59 1 2 1 0 0 0	1449 6870 119 467 134 52 46 6	0 0 0 0 0 0 0 0
Node_8102	Node_8103	0.5295	Node_8150	0.162289	8	0.097558	8 24 0 0 1 0 0 0	1449 6870 119 467 134 52 46 6	0 0 0 0 0 0 0 0
Node_8101	Node_8102	0.8489	Node_8150	0.000000			1 2 0 0 0 0 0 0	1449 6870 119 467 134 52 46 6	2 8 0 0 0 0 0 0
Node_8100	Node_8102	0.4681	Node_8150	0.372815	8	0.214634	3 10 0 0 0 0 0 0	1449 6870 119 467 134 52 46 6	2 4 0 0 1 0 0 0
Node_8099	Node_8103	0.9248	Node_8150	0.085763	8	0.040436	7 35 1 2 0 0 0 0	1449 6870 119 467 134 52 46 6	0 0 0 0 0 0 0 0
Node_8098	Node_8099	0.8907	Node_8150	0.385636	8	0.227456	2 10 0 1 0 0 0 0	1449 6870 119 467 134 52 46 6	0 3 0 0 0 0 0 0
Node_8097	Node_8132	0.635	Node_8150	0.034414	8	0.017765	18 75 0 3 0 0 1 0	1449 6870 119 467 134 52 46 6	0 13 0 0 0 0 0 0
Node_8096	Node_8097	0.7413	Node_8150	0.061163	8	0.031313	10 50 0 2 0 0 1 0	1449 6870 119 467 134 52 46 6	0 1 0 0 0 0 0 0
Node_8095	Node_8096	0.7407	Node_8150	0.083570	8	0.045540	9 40 0 2 0 0 1 0	1449 6870 119 467 134 52 46 6	0 9 0 0 0 0 0 0
Node_8094	Node_8095	0.5576	Node_8150	0.205796	7	0.121586	3 23 0 1 0 0 1 0	1449 6870 119 467 134 52 46 6	1 4 0 0 0 0 0 0
Node_8093	Node_8094	0.3278	Node_8150	0.280844	7	0.168259	2 19 0 0 0 0 1 0	1449 6870 119 467 134 52 46 6	0 0 0 0 0 0 0 0
Node_8092	Node_8093	0.3249	Node_8150	0.294949	7	0.176236	2 18 0 0 0 0 1 0	1449 6870 119 467 134 52 46 6	0 0 0 0 0 0 0 0
Node_8091	Node_8092	0.3274	Node_8150	0.328376	7	0.195750	2 16 0 0 0 0 1 0	1449 6870 119 467 134 52 46 6	0 1 0 0 0 0 0 0
Node_8090	Node_8091	0.3141	Node_8150	0.424948	7	0.255599	2 12 0 0 0 0 1 0	1449 6870 119 467 134 52 46 6	0 0 0 0 0 0 0 0
Node_8089	Node_8090	0.2398	Node_8150	0.534236	7	0.325569	1 10 0 0 0 0 1 0	1449 6870 119 467 134 52 46 6	0 1 0 0 0 0 0 0
Node_8088	Node_8089	1	Node_8150	0.000000			1 7 0 0 0 0 0 0	1449 6870 119 467 134 52 46 6	0 0 0 0 0 0 0 0
Node_8087	Node_8088	1	Node_8150	0.000000			1 6 0 0 0 0 0 0	1449 6870 119 467 134 52 46 6	0 1 0 0 0 0 0 0
Node_8077	Node_8095	0.6914	Node_8150	0.301447	8	0.175601	4 12 0 1 0 0 0 0	1449 6870 119 467 134 52 46 6	1 1 0 0 0 0 0 0
Node_8076	Node_8077	0.6827	Node_8150	0.401325	2	0.201203	4 9 0 1 0 0 0 0	1449 6870 119 467 134 52 46 6	0 2 0 0 0 0 0 0
Node_8075	Node_8076	0.8285	Node_8150	0.000000			1 3 0 0 0 0 0 0	1449 6870 119 467 134 52 46 6	1 3 0 0 0 0 0 0
Node_8074	Node_8134	0.7684	Node_8150	0.386709	8	0.218151	1 11 0 0 0 0 0 0	1449 6870 119 467 134 52 46 6	1 9 0 0 0 0 0 0
Node_8073	Node_8135	0.1448	Node_8150	0.082859	2	0.024756	22 58 2 6 2 0 1 0	1449 6870 119 467 134 52 46 6	0 0 0 0 0 0 0 0
Node_8072	Node_8073	0.4141	Node_8150	0.000000			1 3 0 1 0 0 0 0	1449 6870 119 467 134 52 46 6	8 20 1 2 0 0 0 0
Node_8071	Node_8073	0.1672	Node_8150	0.373214	2	0.159872	6 11 0 1 1 0 0 0	1449 6870 119 467 134 52 46 6	7 24 1 2 1 0 1 0
Node_8070	Node_8136	0.4151	Node_8150	0.388114	5	0.245422	2 14 0 0 2 0 0 0	1449 6870 119 467 134 52 46 6	1 14 0 1 0 0 0 0
Node_8069	Node_8070	0.5162	Node_8150	0.000000			1 5 0 0 1 0 0 0	1449 6870 119 467 134 52 46 6	1 6 0 0 0 0 0 0
Node_8068	Node_8137	0.514	Node_8150	0.012486	1	0.008757	49 186 2 10 4 1 2 0	1449 6870 119 467 134 52 46 6	6 12 0 0 0 0 0 0
Node_8067	Node_8068	0.4521	Node_8150	0.023801	2	0.015349	39 135 2 7 2 1 2 0	1449 6870 119 467 134 52 46 6	1 2 0 0 1 0 0 0
Node_8066	Node_8067	0.468	Node_8150	0.032010	7	0.018492	25 104 0 5 1 1 2 0	1449 6870 119 467 134 52 46 6	1 8 0 0 0 0 0 0
Node_8065	Node_8066	0.4662	Node_8150	0.035497	7	0.020249	24 97 0 5 1 1 2 0	1449 6870 119 467 134 52 46 6	0 1 0 0 0 0 0 0
Node_8064	Node_8065	0.4994	Node_8150	0.035733	7	0.019515	22 95 0 5 1 1 2 0	1449 6870 119 467 134 52 46 6	0 0 0 0 0 0 0 0
Node_8063	Node_8064	0.4944	Node_8150	0.036371	7	0.019899	22 94 0 5 1 1 2 0	1449 6870 119 467 134 52 46 6	0 0 0 0 0 0 0 0
Node_8062	Node_8063	0.454	Node_8150	0.039120	7	0.021574	21 92 0 4 1 1 2 0	1449 6870 119 467 134 52 46 6	0 2 0 0 0 0 0 0
Node_8061	Node_8062	0.4333	Node_8150	0.043503	7	0.024172	21 86 0 4 1 1 2 0	1449 6870 119 467 134 52 46 6	0 2 0 0 0 0 0 0
Node_8060	Node_8061	0.4002	Node_8150	0.046231	7	0.025918	21 83 0 4 1 1 2 0	1449 6870 119 467 134 52 46 6	0 0 0 0 0 0 0 0
Node_8059	Node_8060	0.325	Node_8150	0.261433	7	0.164594	2 20 0 2 0 0 1 0	1449 6870 119 467 134 52 46 6	0 1 0 0 0 0 0 0
Node_8055	Node_8059	0.2697	Node_8150	0.000000			0 7 0 0 0 0 0 0	1449 6870 119 467 134 52 46 6	1 9 0 1 0 0 1 0
Node_8052	Node_8060	0.3235	Node_8150	0.074886	8	0.054533	19 61 0 1 1 1 1 0	1449 6870 119 467 134 52 46 6	0 1 0 1 0 0 0 0
Node_8051	Node_8052	0.3411	Node_8150	0.100370	8	0.067905	10 45 0 1 1 1 1 0	1449 6870 119 467 134 52 46 6	1 0 0 0 0 0 0 0
Node_8050	Node_8051	0.8204	Node_8150	0.336360	8	0.195925	3 11 0 1 0 0 0 0	1449 6870 119 467 134 52 46 6	0 0 0 0 0 0 0 0
Node_8049	Node_8051	0.171	Node_8150	0.169344	8	0.121504	7 33 0 0 1 1 1 0	1449 6870 119 467 134 52 46 6	0 1 0 0 0 0 0 0
Node_8045	Node_8067	0.04703	Node_8150	0.326720	2	0.200807	5 13 1 0 0 0 0 0	1449 6870 119 467 134 52 46 6	8 10 1 2 1 0 0 0
Node_8044	Node_8068	0.9906	Node_8150	0.070850	8	0.031900	7 40 0 3 1 0 0 0	1449 6870 119 467 134 52 46 6	2 9 0 0 0 0 0 0
Node_8043	Node_8044	0.8831	Node_8150	0.084029	8	0.038703	6 36 0 2 1 0 0 0	1449 6870 119 467 134 52 46 6	0 0 0 1 0 0 0 0
Node_8042	Node_8043	0.8967	Node_8150	0.100311	8	0.048246	6 32 0 1 1 0 0 0	1449 6870 119 467 134 52 46 6	0 0 0 0 0 0 0 0
Node_8041	Node_8042	0.8755	Node_8150	0.135392	8	0.070661	5 26 0 1 1 0 0 0	1449 6870 119 467 134 52 46 6	0 1 0 0 0 0 0 0
Node_8040	Node_8041	0.7189	Node_8150	0.216895	8	0.126290	3 19 0 1 1 0 0 0	1449 6870 119 467 134 52 46 6	0 0 0 0 0 0 0 0
Node_8039	Node_8040	0.7492	Node_8150	0.384503	8	0.226323	1 11 0 1 0 0 0 0	1449 6870 119 467 134 52 46 6	0 1 0 0 0 0 0 0
Node_8038	Node_8039	0.7328	Node_8150	0.000000			1 7 0 1 0 0 0 0	1449 6870 119 467 134 52 46 6	0 0 0 0 0 0 0 0
Node_8035	Node_8040	0.3519	Node_8150	0.000000			2 7 0 0 1 0 0 0	1449 6870 119 467 134 52 46 6	0 0 0 0 0 0 0 0
Node_8034	Node_8041	0.8551	Node_8150	0.000000			1 6 0 0 0 0 0 0	1449 6870 119 467 134 52 46 6	1 1 0 0 0 0 0 0
Node_8033	Node_8138	0.04384	Node_8150	0.132956	8	0.055665	4 53 1 5 0 0 0 1	1449 6870 119 467 134 52 46 6	0 2 0 0 0 0 0 0
Node_8032	Node_8033	0.05222	Node_8150	0.158894	8	0.064345	4 43 1 5 0 0 0 1	1449 6870 119 467 134 52 46 6	0 7 0 0 0 0 0 0
Node_8031	Node_8032	0.0187	Node_8150	0.473286	8	0.229005	0 18 1 2 0 0 0 1	1449 6870 119 467 134 52 46 6	1 6 0 1 0 0 0 0
Node_8030	Node_8032	0.8561	Node_8150	0.410631	8	0.242073	3 9 0 0 0 0 0 0	1449 6870 119 467 134 52 46 6	0 10 0 2 0 0 0 0
Node_8029	Node_8139	0.3366	Node_8150	0.150864	8	0.095629	2 35 0 0 1 0 0 0	1449 6870 119 467 134 52 46 6	1 4 0 0 0 0 0 0
Node_8028	Node_8029	0.4349	Node_8150	0.185454	8	0.110985	2 26 0 0 1 0 0 0	1449 6870 119 467 134 52 46 6	0 2 0 0 0 0 0 0
Node_8027	Node_8028	0.7684	Node_8150	0.201769	8	0.102980	2 20 0 0 0 0 0 0	1449 6870 119 467 134 52 46 6	0 0 0 0 0 0 0 0
Node_8026	Node_8027	0.7325	Node_8150	0.278072	8	0.152226	1 16 0 0 0 0 0 0	1449 6870 119 467 134 52 46 6	0 1 0 0 0 0 0 0
Node_8024	Node_8026	0.9049	Node_8150	0.000000			0 2 0 0 0 0 0 0	1449 6870 119 467 134 52 46 6	1 9 0 0 0 0 0 0
Node_8023	Node_8140	0.2271	Node_8150	0.011262	5	0.007272	59 281 1 22 1 3 1 0	1449 6870 119 467 134 52 46 6	1 1 0 0 0 0 0 0
Node_8022	Node_8023	0.2295	Node_8150	0.019989	4	0.013163	31 171 0 5 1 1 1 0	1449 6870 119 467 134 52 46 6	0 1 0 0 0 0 0 0
Node_8021	Node_8022	0.2924	Node_8150	0.021554	4	0.013544	30 149 0 4 1 1 1 0	1449 6870 119 467 134 52 46 6	0 3 0 0 0 0 0 0
Node_8020	Node_8021	0.2328	Node_8150	0.032105	4	0.018391	26 118 0 2 1 1 1 0	1449 6870 119 467 134 52 46 6	0 4 0 0 0 0 0 0
Node_8019	Node_8020	0.1889	Node_8150	0.060184	8	0.042780	11 79 0 1 1 1 1 0	1449 6870 119 467 134 52 46 6	0 5 0 0 0 0 0 0
Node_8018	Node_8019	0.3309	Node_8150	0.082510	8	0.055482	9 55 0 1 1 1 1 0	1449 6870 119 467 134 52 46 6	0 3 0 0 0 0 0 0
Node_8017	Node_8018	0.02527	Node_8150	0.275607	7	0.210242	1 30 0 0 1 1 1 0	1449 6870 119 467 134 52 46 6	0 1 0 0 0 0 0 0
Node_8016	Node_8017	0.1058	Node_8150	0.314849	7	0.213156	1 21 0 0 1 0 1 0	1449 6870 119 467 134 52 46 6	0 2 0 0 0 0 0 0
Node_8015	Node_8016	0.2512	Node_8150	0.494869	7	0.300788	1 11 0 0 0 0 1 0	1449 6870 119 467 134 52 46 6	0 2 0 0 0 0 0 0
Node_8012	Node_8016	0.2759	Node_8150	0.000000			0 1 0 0 0 0 0 0	1449 6870 119 467 134 52 46 6	0 7 0 0 1 0 0 0
Node_8011	Node_8018	0.8455	Node_8150	0.150147	8	0.080831	8 22 0 1 0 0 0 0	1449 6870 119 467 134 52 46 6	0 2 0 0 0 0 0 0
Node_8010	Node_8019	0.7834	Node_8150	0.263887	8	0.144396	1 17 0 0 0 0 0 0	1449 6870 119 467 134 52 46 6	1 4 0 0 0 0 0 0
Node_8009	Node_8020	0.3222	Node_8150	0.136321	2	0.063812	14 29 0 1 0 0 0 0	1449 6870 119 467 134 52 46 6	1 5 0 0 0 0 0 0
Node_8008	Node_8022	0.713	Node_8150	0.000000			0 4 0 0 0 0 0 0	1449 6870 119 467 134 52 46 6	1 15 0 1 0 0 0 0
Node_8006	Node_8023	0.04055	Node_8150	0.055110	4	0.026265	28 105 1 17 0 2 0 0	1449 6870 119 467 134 52 46 6	0 4 0 0 0 0 0 0
Node_8005	Node_8006	0.2859	Node_8150	0.052712	4	0.027714	15 77 0 11 0 1 0 0	1449 6870 119 467 134 52 46 6	0 5 0 0 0 0 0 0
Node_8004	Node_8005	0.6084	Node_8150	0.060487	8	0.035424	11 54 0 6 0 1 0 0	1449 6870 119 467 134 52 46 6	0 0 0 0 0 0 0 0
Node_8003	Node_8004	0.2124	Node_8150	0.457922	8	0.277756	1 9 0 1 0 0 0 0	1449 6870 119 467 134 52 46 6	2 10 0 4 0 0 0 0
Node_8002	Node_8141	0.0009173	Node_8150	0.012703	2	0.003894	88 606 8 36 5 1 0 0	1449 6870 119 467 134 52 46 6	0 1 0 0 0 0 0 0
Node_8001	Node_8002	0.005473	Node_8150	0.010726	2	0.003181	86 562 6 33 5 1 0 0	1449 6870 119 467 134 52 46 6	0 2 0 0 0 0 0 0
Node_8000	Node_8001	0.05025	Node_8150	0.008262	2	0.004497	81 468 5 29 4 0 0 0	1449 6870 119 467 134 52 46 6	0 0 0 0 0 0 0 0
Node_7999	Node_8000	0.08946	Node_8150	0.007594	2	0.004461	74 430 5 28 4 0 0 0	1449 6870 119 467 134 52 46 6	0 4 0 0 0 0 0 0
Node_7998	Node_7999	0.05532	Node_8150	0.013216	1	0.005141	47 335 5 23 3 0 0 0	1449 6870 119 467 134 52 46 6	0 2 0 0 0 0 0 0
Node_7997	Node_7998	0.1238	Node_8150	0.011781	1	0.004757	44 304 5 21 3 0 0 0	1449 6870 119 467 134 52 46 6	0 3 0 0 0 0 0 0
Node_7996	Node_7997	0.2268	Node_8150	0.011345	1	0.004815	41 278 5 20 3 0 0 0	1449 6870 119 467 134 52 46 6	0 0 0 0 0 0 0 0
Node_7995	Node_7996	0.4595	Node_8150	0.018731	1	0.009277	21 154 2 13 1 0 0 0	1449 6870 119 467 134 52 46 6	1 3 0 0 0 0 0 0
Node_7994	Node_7995	0.06232	Node_8150	0.058623	4	0.030362	10 78 1 11 0 0 0 0	1449 6870 119 467 134 52 46 6	0 13 0 2 0 0 0 0
Node_7993	Node_7994	0.2475	Node_8150	0.062224	4	0.039565	8 70 1 9 0 0 0 0	1449 6870 119 467 134 52 46 6	0 1 0 0 0 0 0 0
Node_7992	Node_7993	0.1943	Node_8150	0.078547	4	0.045798	7 61 1 9 0 0 0 0	1449 6870 119 467 134 52 46 6	0 1 0 0 0 0 0 0
Node_7991	Node_7992	0.1894	Node_8150	0.097596	4	0.050073	7 51 1 9 0 0 0 0	1449 6870 119 467 134 52 46 6	0 5 0 0 0 0 0 0
Node_7990	Node_7991	0.316	Node_8150	0.104238	4	0.065192	6 43 1 7 0 0 0 0	1449 6870 119 467 134 52 46 6	0 0 0 0 0 0 0 0
Node_7989	Node_7990	0.4153	Node_8150	0.114231	8	0.074323	6 37 1 6 0 0 0 0	1449 6870 119 467 134 52 46 6	0 0 0 0 0 0 0 0
Node_7988	Node_7989	0.5359	Node_8150	0.120473	8	0.075146	6 33 1 5 0 0 0 0	1449 6870 119 467 134 52 46 6	0 0 0 0 0 0 0 0
Node_7987	Node_7988	0.3375	Node_8150	0.360218	2	0.214509	3 13 1 3 0 0 0 0	1449 6870 119 467 134 52 46 6	0 3 0 0 0 0 0 0
Node_7986	Node_7987	0.1271	Node_8150	0.000000			1 4 1 1 0 0 0 0	1449 6870 119 467 134 52 46 6	2 3 0 1 0 0 0 0
Node_7982	Node_7988	0.8291	Node_8150	0.220781	8	0.121992	3 17 0 2 0 0 0 0	1449 6870 119 467 134 52 46 6	0 0 0 0 0 0 0 0
Node_7981	Node_7982	1	Node_8150	0.000000			2 5 0 0 0 0 0 0	1449 6870 119 467 134 52 46 6	0 4 0 0 0 0 0 0
Node_7973	Node_7994	0.3967	Node_8150	0.546008	2	0.300461	2 7 0 2 0 0 0 0	1449 6870 119 467 134 52 46 6	0 0 0 0 0 0 0 0
Node_7970	Node_7973	0.4102	Node_8150	0.000000			2 4 0 1 0 0 0 0	1449 6870 119 467 134 52 46 6	0 1 0 0 0 0 0 0
Node_7969	Node_7995	0.4152	Node_8150	0.058452	8	0.034717	11 62 1 0 1 0 0 0	1449 6870 119 467 134 52 46 6	0 1 0 0 0 0 0 0
Node_7968	Node_7969	0.6444	Node_8150	0.288259	8	0.155461	3 13 0 0 0 0 0 0	1449 6870 119 467 134 52 46 6	2 8 0 0 1 0 0 0
Node_7967	Node_7968	1	Node_8150	0.000000			1 4 0 0 0 0 0 0	1449 6870 119 467 134 52 46 6	0 3 0 0 0 0 0 0
Node_7966	Node_7969	0.5657	Node_8150	0.171047	8	0.096579	4 24 1 0 0 0 0 0	1449 6870 119 467 134 52 46 6	2 17 0 0 0 0 0 0
Node_7965	Node_7996	0.8483	Node_8150	0.019404	8	0.010143	18 114 3 7 2 0 0 0	1449 6870 119 467 134 52 46 6	1 7 0 0 0 0 0 0
Node_7964	Node_7965	0.8407	Node_8150	0.047239	3	0.028941	14 69 3 4 2 0 0 0	1449 6870 119 467 134 52 46 6	2 17 0 1 0 0 0 0
Node_7963	Node_7964	0.5982	Node_8150	0.059103	3	0.036650	14 61 3 4 2 0 0 0	1449 6870 119 467 134 52 46 6	0 3 0 0 0 0 0 0
Node_7962	Node_7963	0.9596	Node_8150	0.071579	8	0.028557	6 38 0 3 0 0 0 0	1449 6870 119 467 134 52 46 6	0 0 0 0 0 0 0 0
Node_7961	Node_7962	0.9738	Node_8150	0.117703	8	0.052973	5 26 0 2 0 0 0 0	1449 6870 119 467 134 52 46 6	0 1 0 0 0 0 0 0
Node_7960	Node_7961	1	Node_8150	0.185962	8	0.091414	4 19 0 0 0 0 0 0	1449 6870 119 467 134 52 46 6	0 4 0 1 0 0 0 0
Node_7959	Node_7960	0.9566	Node_8150	0.303638	8	0.163204	2 13 0 0 0 0 0 0	1449 6870 119 467 134 52 46 6	1 3 0 0 0 0 0 0
Node_7958	Node_7959	0.8551	Node_8150	0.000000			2 7 0 0 0 0 0 0	1449 6870 119 467 134 52 46 6	0 0 0 0 0 0 0 0
Node_7956	Node_7962	0.7204	Node_8150	0.000000			1 8 0 1 0 0 0 0	1449 6870 119 467 134 52 46 6	0 3 0 0 0 0 0 0
Node_7955	Node_7963	0.03275	Node_8150	0.270872	2	0.159808	8 23 3 1 2 0 0 0	1449 6870 119 467 134 52 46 6	0 0 0 0 0 0 0 0
Node_7954	Node_7955	0.6091	Node_8150	0.200273	8	0.119977	6 19 0 1 1 0 0 0	1449 6870 119 467 134 52 46 6	1 1 0 0 0 0 0 0
Node_7953	Node_7954	0.6706	Node_8150	0.336360	8	0.195925	3 11 0 1 0 0 0 0	1449 6870 119 467 134 52 46 6	2 6 0 0 1 0 0 0
Node_7951	Node_7965	0.6926	Node_8150	0.330083	8	0.197285	0 16 0 0 0 0 0 0	1449 6870 119 467 134 52 46 6	2 12 0 2 0 0 0 0
Node_7950	Node_7998	0.8727	Node_8150	0.155951	8	0.078660	3 23 0 2 0 0 0 0	1449 6870 119 467 134 52 46 6	0 5 0 0 0 0 0 0
Node_7949	Node_7999	0.6901	Node_8150	0.024340	8	0.012704	27 91 0 5 1 0 0 0	1449 6870 119 467 134 52 46 6	0 2 0 0 0 0 0 0
Node_7948	Node_7949	0.5384	Node_8150	0.051686	2	0.022595	23 62 0 4 1 0 0 0	1449 6870 119 467 134 52 46 6	1 8 0 0 0 0 0 0
Node_7947	Node_7948	0.8628	Node_8150	0.122060	8	0.055102	5 27 0 0 0 0 0 0	1449 6870 119 467 134 52 46 6	0 1 0 0 0 0 0 0
Node_7946	Node_7947	0.9593	Node_8150	0.000000			0 3 0 0 0 0 0 0	1449 6870 119 467 134 52 46 6	3 14 0 0 0 0 0 0
Node_7944	Node_7949	0.9718	Node_8150	0.324179	8	0.183744	2 12 0 1 0 0 0 0	1449 6870 119 467 134 52 46 6	1 9 0 0 0 0 0 0
Node_7943	Node_7944	0.7836	Node_8150	0.000000			0 7 0 0 0 0 0 0	1449 6870 119 467 134 52 46 6	2 3 0 1 0 0 0 0
Node_7942	Node_8000	0.9712	Node_8150	0.081179	8	0.030588	7 33 0 1 0 0 0 0	1449 6870 119 467 134 52 46 6	0 1 0 0 0 0 0 0
Node_7941	Node_8001	0.03641	Node_8150	0.077105	1	0.023444	5 93 1 4 1 1 0 0	1449 6870 119 467 134 52 46 6	0 1 0 0 0 0 0 0
Node_7940	Node_7941	0.1287	Node_8150	0.065619	1	0.025983	5 75 0 3 0 0 0 0	1449 6870 119 467 134 52 46 6	0 2 0 0 0 0 0 0
Node_7939	Node_7940	0.1805	Node_8150	0.076294	1	0.034006	4 65 0 2 0 0 0 0	1449 6870 119 467 134 52 46 6	0 0 0 0 0 0 0 0
Node_7938	Node_7939	0.5411	Node_8150	0.251387	8	0.137722	1 18 0 0 0 0 0 0	1449 6870 119 467 134 52 46 6	0 4 0 0 0 0 0 0
Node_7937	Node_7938	0.587	Node_8150	0.000000			0 9 0 0 0 0 0 0	1449 6870 119 467 134 52 46 6	0 4 0 0 0 0 0 0
Node_7936	Node_7937	0.6539	Node_8150	0.000000			0 8 0 0 0 0 0 0	1449 6870 119 467 134 52 46 6	0 1 0 0 0 0 0 0
Node_7933	Node_7939	0.5479	Node_8150	0.188333	8	0.111042	1 25 0 2 0 0 0 0	1449 6870 119 467 134 52 46 6	2 18 0 0 0 0 0 0
Node_7932	Node_7933	0.5553	Node_8150	0.190647	8	0.107143	1 24 0 1 0 0 0 0	1449 6870 119 467 134 52 46 6	0 1 0 0 0 0 0 0
Node_7931	Node_7932	0.5986	Node_8150	0.212846	8	0.118298	1 21 0 1 0 0 0 0	1449 6870 119 467 134 52 46 6	0 2 0 0 0 0 0 0
Node_7930	Node_7941	0.02671	Node_8150	0.000000			0 3 1 0 0 1 0 0	1449 6870 119 467 134 52 46 6	0 13 0 1 1 0 0 0
Node_7925	Node_8002	0.145	Node_8150	0.143287	1	0.089059	2 42 2 3 0 0 0 0	1449 6870 119 467 134 52 46 6	0 0 0 0 0 0 0 0
Node_7924	Node_7925	0.1723	Node_8150	0.161874	8	0.114034	2 36 2 3 0 0 0 0	1449 6870 119 467 134 52 46 6	0 1 0 0 0 0 0 0
Node_7923	Node_7924	0.1973	Node_8150	0.282198	3	0.190590	1 22 2 2 0 0 0 0	1449 6870 119 467 134 52 46 6	1 8 0 1 0 0 0 0
Node_7922	Node_7923	0.09709	Node_8150	0.427567	3	0.282352	1 14 2 2 0 0 0 0	1449 6870 119 467 134 52 46 6	0 1 0 0 0 0 0 0
Node_7921	Node_7922	0.08055	Node_8150	0.456216	3	0.301298	1 13 2 2 0 0 0 0	1449 6870 119 467 134 52 46 6	0 0 0 0 0 0 0 0
Node_7920	Node_7921	0.05169	Node_8150	0.566450	3	0.375972	1 10 2 2 0 0 0 0	1449 6870 119 467 134 52 46 6	0 0 0 0 0 0 0 0
Node_7919	Node_7920	0.03372	Node_8150	0.000000			0 7 2 1 0 0 0 0	1449 6870 119 467 134 52 46 6	0 1 0 0 0 0 0 0
Node_7912	Node_8142	0.915	Node_8150	0.023317	8	0.006669	15 76 0 6 0 0 0 0	1449 6870 119 467 134 52 46 6	0 3 0 0 0 0 0 0
Node_7911	Node_7912	0.9418	Node_8150	0.042302	8	0.016769	13 53 0 5 0 0 0 0	1449 6870 119 467 134 52 46 6	1 9 0 0 0 0 0 0
Node_7910	Node_7911	0.822	Node_8150	0.090891	8	0.045565	8 33 0 4 0 0 0 0	1449 6870 119 467 134 52 46 6	2 9 0 1 0 0 0 0
Node_7909	Node_7910	0.7252	Node_8150	0.122962	8	0.062333	6 26 0 3 0 0 0 0	1449 6870 119 467 134 52 46 6	0 1 0 1 0 0 0 0
Node_7908	Node_7909	0.8527	Node_8150	0.301447	8	0.175601	4 12 0 1 0 0 0 0	1449 6870 119 467 134 52 46 6	1 4 0 0 0 0 0 0
Node_7907	Node_7908	0.5198	Node_8150	0.497774	2	0.221323	4 7 0 1 0 0 0 0	1449 6870 119 467 134 52 46 6	0 1 0 0 0 0 0 0
Node_7906	Node_7907	0.4219	Node_8150	0.497774	2	0.221323	4 7 0 1 0 0 0 0	1449 6870 119 467 134 52 46 6	0 0 0 0 0 0 0 0
Node_7905	Node_7909	0.4987	Node_8150	0.480708	8	0.312151	1 9 0 2 0 0 0 0	1449 6870 119 467 134 52 46 6	0 1 0 0 0 0 0 0
Node_7904	Node_7905	0.7328	Node_8150	0.000000			1 7 0 1 0 0 0 0	1449 6870 119 467 134 52 46 6	0 0 0 0 0 0 0 0
Node_7903	Node_7911	0.926	Node_8150	0.000000			0 2 0 0 0 0 0 0	1449 6870 119 467 134 52 46 6	3 9 0 0 0 0 0 0
Node_7902	Node_7912	0.753	Node_8150	0.358340	8	0.200160	1 12 0 0 0 0 0 0	1449 6870 119 467 134 52 46 6	0 2 0 1 0 0 0 0
Node_7901	Node_8143	0.94	Node_8150	0.078203	8	0.037299	6 39 0 3 1 0 0 0	1449 6870 119 467 134 52 46 6	1 4 0 0 0 0 0 0
Node_7900	Node_7901	1	Node_8150	0.198099	8	0.099309	3 18 0 1 0 0 0 0	1449 6870 119 467 134 52 46 6	1 3 0 0 0 0 0 0
Node_7899	Node_8144	3.556e-06	Node_8150	0.016770	6	0.010393	129 805 16 58 15 16 6 4	1449 6870 119 467 134 52 46 6	0 0 0 0 0 0 0 0
Node_7898	Node_7899	0.946	Node_7899	0.000693	2	0.000387	118 712 15 51 14 15 5 4	129 805 16 58 15 16 6 4	0 1 0 0 0 0 0 0
Node_7897	Node_7898	0.9151	Node_7899	0.001045	8	0.000673	109 675 15 47 13 15 5 4	129 805 16 58 15 16 6 4	1 1 0 0 0 0 0 0
Node_7896	Node_7897	0.0006862	Node_7899	0.011503	2	0.005427	85 428 14 37 10 5 5 4	129 805 16 58 15 16 6 4	0 1 0 0 0 0 0 0
Node_7895	Node_7896	0.0006212	Node_7899	0.013652	2	0.005978	81 393 13 33 10 5 5 4	129 805 16 58 15 16 6 4	0 0 0 0 0 0 0 0
Node_7894	Node_7895	5.957e-05	Node_7899	0.017915	2	0.007846	78 366 13 32 10 4 5 4	129 805 16 58 15 16 6 4	0 0 0 0 0 0 0 0
Node_7893	Node_7894	0.008483	Node_7899	0.017802	2	0.006575	64 282 7 24 9 3 4 2	129 805 16 58 15 16 6 4	0 1 0 0 0 0 0 0
Node_7892	Node_7893	0.009563	Node_7899	0.018290	2	0.006991	63 277 7 23 9 3 4 2	129 805 16 58 15 16 6 4	0 2 0 0 0 0 0 0
Node_7891	Node_7892	0.008369	Node_7899	0.021402	2	0.006529	60 253 7 22 9 3 3 2	129 805 16 58 15 16 6 4	0 4 0 0 0 0 0 0
Node_7890	Node_7891	0.1021	Node_7899	0.029242	2	0.010382	33 130 6 10 1 3 1 0	129 805 16 58 15 16 6 4	0 3 0 0 0 0 0 0
Node_7889	Node_7890	0.04661	Node_7899	0.045338	2	0.015844	27 100 6 8 1 2 1 0	129 805 16 58 15 16 6 4	0 0 0 0 0 0 0 0
Node_7888	Node_7889	0.02011	Node_7899	0.083817	2	0.032217	18 67 6 6 1 2 1 0	129 805 16 58 15 16 6 4	0 0 0 0 0 0 0 0
Node_7887	Node_7888	0.01503	Node_7899	0.089360	2	0.032819	18 65 6 6 1 2 1 0	129 805 16 58 15 16 6 4	0 0 0 0 0 0 0 0
Node_7886	Node_7887	0.5798	Node_7899	0.150333	2	0.071564	3 19 0 4 0 0 0 0	129 805 16 58 15 16 6 4	0 1 0 0 0 0 0 0
Node_7885	Node_7886	0.4665	Node_7899	0.177705	2	0.076037	3 17 0 4 0 0 0 0	129 805 16 58 15 16 6 4	0 0 0 0 0 0 0 0
Node_7884	Node_7885	0.3863	Node_7899	0.255339	2	0.086899	3 13 0 4 0 0 0 0	129 805 16 58 15 16 6 4	0 2 0 0 0 0 0 0
Node_7883	Node_7884	0.2655	Node_7899	0.394211	2	0.130270	2 8 0 3 0 0 0 0	129 805 16 58 15 16 6 4	0 0 0 0 0 0 0 0
Node_7882	Node_7883	0.2017	Node_7899	0.444726	2	0.136783	2 7 0 3 0 0 0 0	129 805 16 58 15 16 6 4	0 0 0 0 0 0 0 0
Node_7879	Node_7887	0.0006802	Node_7899	0.171037	2	0.082537	14 44 6 2 1 2 1 0	129 805 16 58 15 16 6 4	1 1 0 0 0 0 0 0
Node_7878	Node_7879	0.3168	Node_7899	0.347464	7	0.177446	1 11 0 1 0 0 1 0	129 805 16 58 15 16 6 4	0 0 0 0 0 0 0 0
Node_7877	Node_7889	0.7907	Node_7899	0.089010	2	0.023423	8 25 0 2 0 0 0 0	129 805 16 58 15 16 6 4	1 8 0 0 0 0 0 0
Node_7876	Node_7890	0.9207	Node_7899	0.086416	2	0.051327	5 25 0 1 0 1 0 0	129 805 16 58 15 16 6 4	1 5 0 1 0 0 0 0
Node_7875	Node_7876	0.6822	Node_7899	0.176612	2	0.091371	5 17 0 0 0 1 0 0	129 805 16 58 15 16 6 4	0 2 0 1 0 0 0 0
Node_7872	Node_7875	0.327	Node_7899	0.534817	2	0.141625	5 6 0 0 0 1 0 0	129 805 16 58 15 16 6 4	0 7 0 0 0 0 0 0
Node_7871	Node_7891	0.0006826	Node_7899	0.062838	5	0.034566	27 119 1 11 8 0 2 2	129 805 16 58 15 16 6 4	0 1 0 1 0 0 0 0
Node_7870	Node_7871	0.0009172	Node_7899	0.091184	5	0.052729	22 88 1 8 7 0 2 2	129 805 16 58 15 16 6 4	0 4 0 0 0 0 0 0
Node_7869	Node_7870	0.000163	Node_7899	0.112437	2	0.060937	20 77 1 8 7 0 2 2	129 805 16 58 15 16 6 4	2 3 0 0 0 0 0 0
Node_7868	Node_7869	8.831e-05	Node_7899	0.160839	5	0.078896	13 56 1 7 7 0 1 2	129 805 16 58 15 16 6 4	0 0 0 0 0 0 0 0
Node_7867	Node_7868	0.4193	Node_7899	0.140701	7	0.078259	6 24 1 1 0 0 1 0	129 805 16 58 15 16 6 4	0 1 0 0 0 0 0 0
Node_7866	Node_7867	0.1468	Node_7899	0.227395	2	0.122234	6 18 1 0 0 0 1 0	129 805 16 58 15 16 6 4	0 0 0 0 0 0 0 0
Node_7865	Node_7866	0.505	Node_7899	0.319345	2	0.150905	3 10 1 0 0 0 0 0	129 805 16 58 15 16 6 4	0 2 0 0 0 0 0 0
Node_7864	Node_7865	0.2588	Node_7899	0.000000			3 5 1 0 0 0 0 0	129 805 16 58 15 16 6 4	0 2 0 0 0 0 0 0
Node_7863	Node_7864	0.2733	Node_7899	0.000000			1 5 1 0 0 0 0 0	129 805 16 58 15 16 6 4	1 0 0 0 0 0 0 0
Node_7859	Node_7868	1.778e-06	Node_7899	0.366432	5	0.163504	5 29 0 6 7 0 0 2	129 805 16 58 15 16 6 4	2 2 0 0 0 0 0 0
Node_7858	Node_7869	0.3192	Node_7899	0.159851	2	0.073131	7 21 0 1 0 0 1 0	129 805 16 58 15 16 6 4	0 0 0 0 0 0 0 0
Node_7857	Node_7871	0.8035	Node_7899	0.101836	2	0.066746	3 25 0 3 1 0 0 0	129 805 16 58 15 16 6 4	2 2 0 0 0 0 0 0
Node_7856	Node_7857	0.5667	Node_7899	0.170438	2	0.080904	3 18 0 3 1 0 0 0	129 805 16 58 15 16 6 4	0 1 0 0 0 0 0 0
Node_7855	Node_7856	0.4506	Node_7899	0.242415	2	0.143292	1 12 0 2 0 0 0 0	129 805 16 58 15 16 6 4	0 0 0 1 0 0 0 0
Node_7854	Node_7892	0.5835	Node_7899	0.361034	7	0.191016	2 10 0 1 0 0 1 0	129 805 16 58 15 16 6 4	1 10 0 0 0 0 0 0
Node_7853	Node_7894	0.0257	Node_7899	0.071414	3	0.037864	14 83 6 8 1 1 1 2	129 805 16 58 15 16 6 4	0 0 0 0 0 0 0 0
Node_7852	Node_7853	0.000577	Node_7899	0.165488	3	0.106934	6 51 5 8 0 1 1 2	129 805 16 58 15 16 6 4	1 8 1 0 0 0 0 0
Node_7851	Node_7852	0.0002895	Node_7899	0.306248	2	0.189657	4 28 4 5 0 1 1 2	129 805 16 58 15 16 6 4	2 5 0 2 0 0 0 0
Node_7850	Node_7851	0.0001931	Node_7899	0.400818	2	0.245394	3 22 4 4 0 1 1 2	129 805 16 58 15 16 6 4	1 3 0 0 0 0 0 0
Node_7849	Node_7850	0.0001144	Node_7899	0.443883	2	0.275443	2 19 3 4 0 1 1 2	129 805 16 58 15 16 6 4	0 0 0 0 0 0 0 0
Node_7848	Node_7849	6.09e-05	Node_7899	0.546989	2	0.306048	2 15 3 4 0 1 1 2	129 805 16 58 15 16 6 4	0 2 0 0 0 0 0 0
Node_7847	Node_7848	2.932e-05	Node_7899	0.578733	2	0.314792	2 14 3 4 0 1 1 2	129 805 16 58 15 16 6 4	0 1 0 0 0 0 0 0
Node_7846	Node_7847	1.94e-05	Node_7899	0.651582	2	0.333870	2 12 3 4 0 1 1 2	129 805 16 58 15 16 6 4	0 2 0 0 0 0 0 0
Node_7845	Node_7846	0.1685	Node_7899	0.000000			0 7 0 0 0 0 1 0	129 805 16 58 15 16 6 4	0 0 0 0 0 0 0 0
Node_7839	Node_7846	3.607e-07	Node_7899	1.016715	2	0.395853	2 5 3 4 0 1 0 2	129 805 16 58 15 16 6 4	0 0 0 0 0 0 0 0
Node_7836	Node_7852	0.413	Node_7899	0.271128	3	0.195291	0 14 1 1 0 0 0 0	129 805 16 58 15 16 6 4	0 4 0 0 0 0 0 0
Node_7834	Node_7896	0.8117	Node_7899	0.078276	8	0.056439	3 29 1 3 0 0 0 0	129 805 16 58 15 16 6 4	1 6 0 1 0 0 0 0
Node_7833	Node_7834	0.8728	Node_7899	0.116237	3	0.079430	3 21 1 1 0 0 0 0	129 805 16 58 15 16 6 4	0 0 0 0 0 0 0 0
Node_7832	Node_7833	0.5774	Node_7899	0.220581	3	0.150569	1 15 1 0 0 0 0 0	129 805 16 58 15 16 6 4	0 1 0 0 0 0 0 0
Node_7831	Node_7832	0.5722	Node_7899	0.374631	2	0.236218	1 9 1 0 0 0 0 0	129 805 16 58 15 16 6 4	0 1 0 0 0 0 0 0
Node_7830	Node_7831	0.5311	Node_7899	0.000000			1 6 1 0 0 0 0 0	129 805 16 58 15 16 6 4	0 3 0 0 0 0 0 0
Node_7829	Node_7833	0.4922	Node_7899	0.000000			2 4 0 1 0 0 0 0	129 805 16 58 15 16 6 4	0 1 0 0 0 0 0 0
Node_7827	Node_7834	0.4284	Node_7899	0.000000			0 7 0 2 0 0 0 0	129 805 16 58 15 16 6 4	0 1 0 0 0 0 0 0
Node_7826	Node_7897	0.0001676	Node_7899	0.027033	6	0.016269	24 246 1 10 3 10 0 0	129 805 16 58 15 16 6 4	0 0 0 0 0 0 0 0
Node_7825	Node_7826	1.708e-05	Node_7899	0.036153	6	0.023384	21 235 1 7 3 10 0 0	129 805 16 58 15 16 6 4	0 0 0 0 0 0 0 0
Node_7824	Node_7825	1.648e-05	Node_7899	0.044658	6	0.024546	15 197 1 7 3 10 0 0	129 805 16 58 15 16 6 4	0 6 0 0 0 0 0 0
Node_7823	Node_7824	0.0003103	Node_7899	0.041508	1	0.019311	12 180 1 6 3 7 0 0	129 805 16 58 15 16 6 4	0 5 0 0 0 0 0 0
Node_7822	Node_7823	0.0007966	Node_7899	0.047752	1	0.023429	10 160 1 4 3 6 0 0	129 805 16 58 15 16 6 4	0 0 0 0 0 0 0 0
Node_7821	Node_7822	0.0003123	Node_7899	0.061606	1	0.029165	7 138 1 3 2 6 0 0	129 805 16 58 15 16 6 4	0 3 0 0 0 0 0 0
Node_7820	Node_7821	0.00128	Node_7899	0.059945	1	0.030567	7 128 1 3 2 6 0 0	129 805 16 58 15 16 6 4	0 1 0 0 0 0 0 0
Node_7819	Node_7820	0.002468	Node_7899	0.063949	1	0.034078	6 112 1 3 1 6 0 0	129 805 16 58 15 16 6 4	0 2 0 0 0 0 0 0
Node_7818	Node_7819	0.01816	Node_7899	0.054764	1	0.029346	6 101 1 3 1 5 0 0	129 805 16 58 15 16 6 4	0 3 0 0 0 0 0 0
Node_7817	Node_7818	0.02003	Node_7899	0.060651	6	0.032706	6 92 1 2 1 5 0 0	129 805 16 58 15 16 6 4	0 3 0 0 0 0 0 0
Node_7816	Node_7817	0.01791	Node_7899	0.068368	6	0.037360	5 88 1 2 1 5 0 0	129 805 16 58 15 16 6 4	0 0 0 0 0 0 0 0
Node_7815	Node_7816	0.3885	Node_7899	0.069608	1	0.028733	1 38 0 2 0 0 0 0	129 805 16 58 15 16 6 4	0 4 0 0 0 0 0 0
Node_7814	Node_7815	0.5271	Node_7899	0.073543	1	0.036831	1 34 0 2 0 0 0 0	129 805 16 58 15 16 6 4	0 3 0 0 0 0 0 0
Node_7813	Node_7814	0.6374	Node_7899	0.078542	1	0.046400	1 31 0 1 0 0 0 0	129 805 16 58 15 16 6 4	0 1 0 1 0 0 0 0
Node_7812	Node_7813	0.8595	Node_7899	0.134786	8	0.086274	1 18 0 1 0 0 0 0	129 805 16 58 15 16 6 4	0 3 0 0 0 0 0 0
Node_7811	Node_7812	0.8496	Node_7899	0.306850	2	0.168436	1 9 0 1 0 0 0 0	129 805 16 58 15 16 6 4	0 1 0 0 0 0 0 0
Node_7810	Node_7811	0.8048	Node_7899	0.000000			1 8 0 1 0 0 0 0	129 805 16 58 15 16 6 4	0 0 0 0 0 0 0 0
Node_7807	Node_7812	0.8457	Node_7899	0.000000			0 6 0 0 0 0 0 0	129 805 16 58 15 16 6 4	0 2 0 0 0 0 0 0
Node_7805	Node_7813	0.7306	Node_7899	0.000000			0 9 0 0 0 0 0 0	129 805 16 58 15 16 6 4	0 1 0 0 0 0 0 0
Node_7802	Node_7816	0.008443	Node_7899	0.152565	6	0.057608	4 45 1 0 1 5 0 0	129 805 16 58 15 16 6 4	0 1 0 0 0 0 0 0
Node_7801	Node_7802	0.008358	Node_7899	0.159801	6	0.059048	4 43 1 0 1 5 0 0	129 805 16 58 15 16 6 4	0 0 0 0 0 0 0 0
Node_7800	Node_7801	0.007695	Node_7899	0.193328	6	0.067917	4 36 1 0 1 5 0 0	129 805 16 58 15 16 6 4	0 3 0 0 0 0 0 0
Node_7799	Node_7800	0.003034	Node_7899	0.300060	6	0.072838	2 24 0 0 0 5 0 0	129 805 16 58 15 16 6 4	0 0 0 0 0 0 0 0
Node_7798	Node_7799	0.0005129	Node_7899	0.000000			0 2 0 0 0 5 0 0	129 805 16 58 15 16 6 4	2 10 0 0 0 0 0 0
Node_7796	Node_7799	0.7341	Node_7899	0.000000			0 10 0 0 0 0 0 0	129 805 16 58 15 16 6 4	0 2 0 0 0 0 0 0
Node_7794	Node_7819	0.3789	Node_7899	0.000000			0 4 0 0 0 1 0 0	129 805 16 58 15 16 6 4	0 4 0 0 0 0 0 0
Node_7792	Node_7820	0.5243	Node_7899	0.283486	5	0.188888	1 12 0 0 1 0 0 0	129 805 16 58 15 16 6 4	0 2 0 0 0 0 0 0
Node_7791	Node_7792	0.5574	Node_7899	0.283486	5	0.188888	1 12 0 0 1 0 0 0	129 805 16 58 15 16 6 4	0 0 0 0 0 0 0 0
Node_7789	Node_7791	0.5614	Node_7899	0.000000			0 2 0 0 0 0 0 0	129 805 16 58 15 16 6 4	1 9 0 0 1 0 0 0
Node_7788	Node_7821	0.867	Node_7899	0.000000			0 5 0 0 0 0 0 0	129 805 16 58 15 16 6 4	0 4 0 0 0 0 0 0
Node_7787	Node_7822	0.8119	Node_7899	0.283667	2	0.115227	3 11 0 1 1 0 0 0	129 805 16 58 15 16 6 4	0 8 0 0 0 0 0 0
Node_7786	Node_7825	0.7601	Node_7899	0.112112	2	0.063709	6 21 0 0 0 0 0 0	129 805 16 58 15 16 6 4	0 11 0 0 0 0 0 0
Node_7785	Node_7898	0.7994	Node_7899	0.395629	2	0.131688	3 8 0 1 1 0 0 0	129 805 16 58 15 16 6 4	5 28 0 3 0 0 0 0
Node_7783	Node_7899	0.946	Node_7899	0.012272	7	0.005627	11 92 1 7 1 1 1 0	129 805 16 58 15 16 6 4	0 0 0 0 0 0 0 0
Node_7782	Node_7783	0.9601	Node_7899	0.023520	7	0.010059	9 66 1 4 1 1 1 0	129 805 16 58 15 16 6 4	0 3 0 0 0 0 0 0
Node_7781	Node_7782	0.8439	Node_7899	0.056195	8	0.040377	5 36 1 1 0 1 0 0	129 805 16 58 15 16 6 4	0 3 0 0 0 0 0 0
Node_7780	Node_7781	0.7356	Node_7899	0.121337	8	0.092749	2 25 1 1 0 1 0 0	129 805 16 58 15 16 6 4	1 3 0 0 0 0 0 0
Node_7779	Node_7780	0.6407	Node_7899	0.198082	3	0.138050	1 16 1 1 0 0 0 0	129 805 16 58 15 16 6 4	0 1 0 0 0 0 0 0
Node_7778	Node_7779	0.3968	Node_7899	0.000000			0 1 1 0 0 0 0 0	129 805 16 58 15 16 6 4	0 10 0 0 0 0 0 0
Node_7776	Node_7782	0.4714	Node_7899	0.156366	2	0.087158	4 23 0 3 1 0 1 0	129 805 16 58 15 16 6 4	0 4 0 0 0 0 0 0
Node_7775	Node_7783	0.8143	Node_7899	0.230709	2	0.105218	2 13 0 3 0 0 0 0	129 805 16 58 15 16 6 4	0 10 0 0 0 0 0 0
Node_7774	Node_7775	0.5369	Node_7899	0.000000			0 1 0 0 0 0 0 0	129 805 16 58 15 16 6 4	2 7 0 2 0 0 0 0
Node_7773	Node_8145	0.1803	Node_8150	0.010324	3	0.004813	67 368 12 23 9 0 2 0	1449 6870 119 467 134 52 46 6	0 0 0 0 0 0 0 0
Node_7772	Node_7773	0.001461	Node_8150	0.066222	3	0.013649	22 139 11 5 2 0 0 0	1449 6870 119 467 134 52 46 6	0 0 0 0 0 0 0 0
Node_7771	Node_7772	0.2204	Node_8150	0.042217	3	0.021262	17 107 5 3 2 0 0 0	1449 6870 119 467 134 52 46 6	0 0 0 0 0 0 0 0
Node_7770	Node_7771	0.2845	Node_8150	0.050333	3	0.018738	17 85 5 3 1 0 0 0	1449 6870 119 467 134 52 46 6	0 3 0 0 0 0 0 0
Node_7769	Node_7770	0.0256	Node_8150	0.185287	3	0.071234	6 39 5 3 1 0 0 0	1449 6870 119 467 134 52 46 6	0 0 0 0 0 0 0 0
Node_7768	Node_7769	0.004822	Node_8150	0.552349	3	0.282903	5 12 4 1 1 0 0 0	1449 6870 119 467 134 52 46 6	0 4 0 1 0 0 0 0
Node_7767	Node_7768	0.0009539	Node_8150	0.698791	3	0.363278	4 9 4 1 1 0 0 0	1449 6870 119 467 134 52 46 6	0 1 0 0 0 0 0 0
Node_7766	Node_7767	0.0002172	Node_8150	0.970435	2	0.441050	4 5 4 1 1 0 0 0	1449 6870 119 467 134 52 46 6	0 2 0 0 0 0 0 0
Node_7765	Node_7766	2.155e-05	Node_8150	0.000000			2 2 4 0 1 0 0 0	1449 6870 119 467 134 52 46 6	0 1 0 0 0 0 0 0
Node_7759	Node_7769	0.3801	Node_8150	0.227220	8	0.143716	1 23 1 1 0 0 0 0	1449 6870 119 467 134 52 46 6	0 0 0 0 0 0 0 0
Node_7758	Node_7759	0.414	Node_8150	0.389763	8	0.231582	0 13 0 0 0 0 0 0	1449 6870 119 467 134 52 46 6	0 4 0 0 0 0 0 0
Node_7757	Node_7758	0.702	Node_8150	0.000000			0 6 0 0 0 0 0 0	1449 6870 119 467 134 52 46 6	0 2 0 0 0 0 0 0
Node_7756	Node_7770	0.5788	Node_8150	0.066297	8	0.032384	11 46 0 0 0 0 0 0	1449 6870 119 467 134 52 46 6	0 0 0 0 0 0 0 0
Node_7755	Node_7756	0.8302	Node_8150	0.173139	8	0.089635	6 20 0 0 0 0 0 0	1449 6870 119 467 134 52 46 6	0 3 0 0 0 0 0 0
Node_7754	Node_7755	0.823	Node_8150	0.000000			3 5 0 0 0 0 0 0	1449 6870 119 467 134 52 46 6	0 4 0 0 0 0 0 0
Node_7751	Node_7755	0.926	Node_8150	0.340409	8	0.191554	3 11 0 0 0 0 0 0	1449 6870 119 467 134 52 46 6	0 0 0 0 0 0 0 0
Node_7750	Node_7751	0.8551	Node_8150	0.000000			2 5 0 0 0 0 0 0	1449 6870 119 467 134 52 46 6	0 2 0 0 0 0 0 0
Node_7749	Node_7756	0.8747	Node_8150	0.000000			2 6 0 0 0 0 0 0	1449 6870 119 467 134 52 46 6	3 17 0 0 0 0 0 0
Node_7748	Node_7772	0.002982	Node_8150	0.272453	3	0.077974	5 32 6 2 0 0 0 0	1449 6870 119 467 134 52 46 6	0 0 0 0 0 0 0 0
Node_7747	Node_7748	1.085e-05	Node_8150	1.156849	3	0.440876	4 5 6 0 0 0 0 0	1449 6870 119 467 134 52 46 6	0 4 0 1 0 0 0 0
Node_7745	Node_7748	0.5986	Node_8150	0.355358	8	0.206504	1 12 0 1 0 0 0 0	1449 6870 119 467 134 52 46 6	0 11 0 0 0 0 0 0
Node_7744	Node_7773	0.4491	Node_8150	0.011717	5	0.008204	45 229 1 18 7 0 2 0	1449 6870 119 467 134 52 46 6	0 0 0 0 0 0 0 0
Node_7743	Node_7744	0.2061	Node_8150	0.048296	5	0.027635	12 80 0 7 4 0 0 0	1449 6870 119 467 134 52 46 6	0 5 0 0 1 0 0 0
Node_7742	Node_7743	0.4289	Node_8150	0.111423	5	0.059263	7 39 0 2 3 0 0 0	1449 6870 119 467 134 52 46 6	0 2 0 0 0 0 0 0
Node_7741	Node_7742	0.6247	Node_8150	0.139821	8	0.084586	5 30 0 1 2 0 0 0	1449 6870 119 467 134 52 46 6	1 3 0 0 0 0 0 0
Node_7740	Node_7741	0.8277	Node_8150	0.315480	2	0.189567	4 13 0 1 1 0 0 0	1449 6870 119 467 134 52 46 6	0 11 0 0 0 0 0 0
Node_7739	Node_7740	0.3648	Node_8150	0.417436	2	0.246737	4 10 0 0 1 0 0 0	1449 6870 119 467 134 52 46 6	0 0 0 1 0 0 0 0
Node_7738	Node_7739	0.2984	Node_8150	0.000000			1 4 0 0 1 0 0 0	1449 6870 119 467 134 52 46 6	2 3 0 0 0 0 0 0
Node_7737	Node_7742	0.2261	Node_8150	0.000000			1 3 0 1 0 0 0 0	1449 6870 119 467 134 52 46 6	0 3 0 0 1 0 0 0
Node_7736	Node_7743	0.5607	Node_8150	0.100811	8	0.060904	5 39 0 5 1 0 0 0	1449 6870 119 467 134 52 46 6	0 0 0 0 0 0 0 0
Node_7735	Node_7736	0.4452	Node_8150	0.157957	8	0.101014	3 29 0 4 1 0 0 0	1449 6870 119 467 134 52 46 6	0 0 0 0 0 0 0 0
Node_7734	Node_7735	0.4192	Node_8150	0.196488	8	0.129531	3 24 0 4 1 0 0 0	1449 6870 119 467 134 52 46 6	0 2 0 0 0 0 0 0
Node_7733	Node_7734	0.3538	Node_8150	0.376875	8	0.244077	1 13 0 1 1 0 0 0	1449 6870 119 467 134 52 46 6	0 4 0 1 0 0 0 0
Node_7732	Node_7744	0.7992	Node_8150	0.015381	7	0.008660	33 140 1 11 2 0 2 0	1449 6870 119 467 134 52 46 6	0 4 0 0 0 0 0 0
Node_7731	Node_7732	0.9384	Node_8150	0.048387	8	0.021360	11 51 0 5 1 0 0 0	1449 6870 119 467 134 52 46 6	0 3 0 0 0 0 0 0
Node_7730	Node_7731	0.9437	Node_8150	0.082832	8	0.039809	7 36 0 3 1 0 0 0	1449 6870 119 467 134 52 46 6	1 2 0 0 0 0 0 0
Node_7729	Node_7730	0.8717	Node_8150	0.187778	8	0.100845	6 18 0 1 0 0 0 0	1449 6870 119 467 134 52 46 6	0 3 0 1 0 0 0 0
Node_7728	Node_7729	0.4635	Node_8150	0.000000			0 3 0 0 0 0 0 0	1449 6870 119 467 134 52 46 6	3 2 0 0 0 0 0 0
Node_7727	Node_7731	0.6885	Node_8150	0.352648	8	0.203793	2 11 0 1 0 0 0 0	1449 6870 119 467 134 52 46 6	1 2 0 1 0 0 0 0
Node_7726	Node_7732	0.6315	Node_8150	0.039014	7	0.019683	22 83 1 6 1 0 2 0	1449 6870 119 467 134 52 46 6	0 3 0 0 0 0 0 0
Node_7725	Node_7726	0.69	Node_8150	0.000000			1 2 0 0 0 0 0 0	1449 6870 119 467 134 52 46 6	8 26 1 1 0 0 0 0
Node_7723	Node_7726	0.3476	Node_8150	0.086883	7	0.041515	13 50 0 4 1 0 2 0	1449 6870 119 467 134 52 46 6	0 5 0 1 0 0 0 0
Node_7722	Node_7723	0.4646	Node_8150	0.525005	7	0.330924	1 10 0 1 0 0 1 0	1449 6870 119 467 134 52 46 6	4 17 0 0 1 0 0 0
Node_7721	Node_8146	1.579e-06	Node_8150	0.094821	7	0.027031	28 156 4 11 8 1 10 0	1449 6870 119 467 134 52 46 6	0 0 0 0 0 0 0 0
Node_7720	Node_7721	4.406e-05	Node_7721	0.024604	7	0.005245	24 124 4 9 8 0 1 0	28 156 4 11 8 1 10 0	0 0 0 0 0 0 0 0
Node_7719	Node_7720	9.249e-05	Node_7721	0.034628	7	0.007060	19 110 4 8 7 0 0 0	28 156 4 11 8 1 10 0	0 0 0 0 0 0 0 0
Node_7718	Node_7719	0.0005584	Node_7721	0.034702	7	0.008579	18 98 4 8 4 0 0 0	28 156 4 11 8 1 10 0	0 1 0 0 0 0 0 0
Node_7717	Node_7718	0.05698	Node_7721	0.035078	7	0.015268	10 63 1 7 3 0 0 0	28 156 4 11 8 1 10 0	0 1 0 0 0 0 0 0
Node_7716	Node_7717	0.5751	Node_7721	0.025129	6	0.010360	5 34 0 2 1 0 0 0	28 156 4 11 8 1 10 0	0 3 0 1 0 0 0 0
Node_7715	Node_7716	0.763	Node_7721	0.051343	6	0.015706	4 19 0 1 0 0 0 0	28 156 4 11 8 1 10 0	0 7 0 0 0 0 0 0
Node_7714	Node_7715	0.9029	Node_7721	0.071056	6	0.028395	4 16 0 1 0 0 0 0	28 156 4 11 8 1 10 0	0 1 0 0 0 0 0 0
Node_7713	Node_7714	0.8664	Node_7721	0.158409	6	0.076850	2 9 0 1 0 0 0 0	28 156 4 11 8 1 10 0	2 6 0 0 0 0 0 0
Node_7712	Node_7716	0.6496	Node_7721	0.000000			1 1 0 1 1 0 0 0	28 156 4 11 8 1 10 0	0 7 0 0 0 0 0 0
Node_7711	Node_7717	0.3643	Node_7721	0.085058	2	0.054342	5 26 1 4 2 0 0 0	28 156 4 11 8 1 10 0	0 0 0 0 0 0 0 0
Node_7710	Node_7718	0.08364	Node_7721	0.087867	3	0.034408	8 32 3 1 1 0 0 0	28 156 4 11 8 1 10 0	0 2 0 0 0 0 0 0
Node_7709	Node_7710	0.06881	Node_7721	0.131606	3	0.044516	6 23 3 1 1 0 0 0	28 156 4 11 8 1 10 0	0 0 0 0 0 0 0 0
Node_7708	Node_7709	0.01737	Node_7721	0.602963	3	0.229777	2 5 3 1 0 0 0 0	28 156 4 11 8 1 10 0	2 7 0 0 0 0 0 0
Node_7707	Node_7708	0.002449	Node_7721	0.602963	3	0.229777	2 5 3 1 0 0 0 0	28 156 4 11 8 1 10 0	0 0 0 0 0 0 0 0
Node_7706	Node_7707	0.03555	Node_7721	0.000000			1 2 2 1 0 0 0 0	28 156 4 11 8 1 10 0	1 3 0 0 0 0 0 0
Node_7704	Node_7721	4.406e-05	Node_7721	0.560714	7	0.186420	2 11 0 2 0 1 9 0	28 156 4 11 8 1 10 0	2 21 0 0 0 0 0 0
Node_7703	Node_7704	1	Node_7721	0.000000			0 2 0 0 0 0 0 0	28 156 4 11 8 1 10 0	1 4 0 0 0 0 0 0
Node_7702	Node_7704	1.773e-10	Node_7721	1.137939	7	0.400467	1 3 0 1 0 1 9 0	28 156 4 11 8 1 10 0	0 2 0 1 0 0 0 0
Node_7701	Node_8147	0.0001105	Node_8150	0.024339	6	0.010154	79 459 11 34 16 13 4 0	1449 6870 119 467 134 52 46 6	0 4 0 0 0 0 0 0
Node_7700	Node_7701	0.0001016	Node_8150	0.021152	6	0.009689	76 431 9 34 15 11 4 0	1449 6870 119 467 134 52 46 6	2 17 1 0 1 2 0 0
Node_7699	Node_7700	0.005099	Node_8150	0.023137	6	0.011565	61 357 8 30 12 9 3 0	1449 6870 119 467 134 52 46 6	0 3 0 0 0 0 0 0
Node_7698	Node_7699	0.0001685	Node_8150	0.036263	6	0.020045	41 318 6 24 10 9 3 0	1449 6870 119 467 134 52 46 6	0 2 0 1 0 0 0 0
Node_7697	Node_7698	0.0001441	Node_8150	0.040069	6	0.021505	39 295 6 23 10 9 3 0	1449 6870 119 467 134 52 46 6	0 0 0 0 0 0 0 0
Node_7696	Node_7697	0.04218	Node_8150	0.022982	1	0.008711	34 270 6 19 9 1 2 0	1449 6870 119 467 134 52 46 6	0 0 0 0 0 0 0 0
Node_7695	Node_7696	0.03605	Node_8150	0.041469	1	0.020133	18 166 6 10 5 1 1 0	1449 6870 119 467 134 52 46 6	0 1 0 0 0 0 0 0
Node_7694	Node_7695	0.01792	Node_8150	0.088464	1	0.047420	7 94 3 6 4 1 1 0	1449 6870 119 467 134 52 46 6	0 1 0 0 0 0 0 0
Node_7693	Node_7694	0.0505	Node_8150	0.097697	1	0.069737	7 73 3 5 3 1 1 0	1449 6870 119 467 134 52 46 6	0 2 0 0 0 0 0 0
Node_7692	Node_7693	0.05935	Node_8150	0.103202	1	0.071371	6 68 2 5 3 1 1 0	1449 6870 119 467 134 52 46 6	0 1 0 0 0 0 0 0
Node_7691	Node_7692	0.0683	Node_8150	0.109924	1	0.082228	6 63 2 4 3 1 1 0	1449 6870 119 467 134 52 46 6	0 0 0 0 0 0 0 0
Node_7690	Node_7691	0.0006467	Node_8150	0.937406	2	0.459806	2 5 2 3 0 1 0 0	1449 6870 119 467 134 52 46 6	0 0 0 0 0 0 0 0
Node_7689	Node_7690	1.188e-05	Node_8150	0.000000			2 0 2 3 0 1 0 0	1449 6870 119 467 134 52 46 6	0 1 0 0 0 0 0 0
Node_7685	Node_7689	1.465e-06	Node_8150	0.000000			2 0 2 3 0 1 0 0	1449 6870 119 467 134 52 46 6	0 0 0 0 0 0 0 0
Node_7679	Node_7691	0.03942	Node_8150	0.131179	1	0.095786	4 54 0 1 3 0 1 0	1449 6870 119 467 134 52 46 6	0 4 0 0 0 0 0 0
Node_7678	Node_7679	0.07518	Node_8150	0.328838	7	0.236509	0 24 0 0 1 0 1 0	1449 6870 119 467 134 52 46 6	1 6 0 0 0 0 0 0
Node_7677	Node_7678	0.05311	Node_8150	0.437973	7	0.279177	0 15 0 0 0 0 1 0	1449 6870 119 467 134 52 46 6	0 2 0 0 1 0 0 0
Node_7675	Node_7677	0.587	Node_8150	0.000000			0 9 0 0 0 0 0 0	1449 6870 119 467 134 52 46 6	0 4 0 0 0 0 0 0
Node_7674	Node_7679	0.4083	Node_8150	0.378461	8	0.238026	2 12 0 0 1 0 0 0	1449 6870 119 467 134 52 46 6	1 12 0 1 1 0 0 0
Node_7671	Node_7694	0.2195	Node_8150	0.314521	8	0.211158	0 19 0 1 1 0 0 0	1449 6870 119 467 134 52 46 6	0 0 0 0 0 0 0 0
Node_7670	Node_7695	0.6422	Node_8150	0.046432	3	0.027187	11 71 3 4 1 0 0 0	1449 6870 119 467 134 52 46 6	0 0 0 0 0 0 0 0
Node_7669	Node_7670	0.5332	Node_8150	0.058304	3	0.031989	10 61 3 4 0 0 0 0	1449 6870 119 467 134 52 46 6	0 0 0 0 0 0 0 0
Node_7668	Node_7669	0.4795	Node_8150	0.068032	3	0.036140	9 56 3 3 0 0 0 0	1449 6870 119 467 134 52 46 6	0 2 0 1 0 0 0 0
Node_7667	Node_7668	0.2274	Node_8150	0.193427	3	0.095528	5 28 3 1 0 0 0 0	1449 6870 119 467 134 52 46 6	1 2 0 0 0 0 0 0
Node_7666	Node_7667	0.1149	Node_8150	0.360101	3	0.191664	1 20 3 1 0 0 0 0	1449 6870 119 467 134 52 46 6	3 1 0 0 0 0 0 0
Node_7665	Node_7668	0.8775	Node_8150	0.182072	8	0.098568	2 22 0 2 0 0 0 0	1449 6870 119 467 134 52 46 6	1 4 0 0 0 0 0 0
Node_7664	Node_7696	0.3764	Node_8150	0.038097	5	0.026641	16 100 0 9 4 0 1 0	1449 6870 119 467 134 52 46 6	0 3 0 0 0 0 0 0
Node_7663	Node_7664	0.4704	Node_8150	0.034653	8	0.020384	15 82 0 8 3 0 0 0	1449 6870 119 467 134 52 46 6	0 3 0 0 1 0 0 0
Node_7662	Node_7663	0.3725	Node_8150	0.145862	8	0.096678	3 34 0 3 2 0 0 0	1449 6870 119 467 134 52 46 6	1 3 0 1 0 0 0 0
Node_7661	Node_7662	0.6055	Node_8150	0.000000			0 7 0 1 0 0 0 0	1449 6870 119 467 134 52 46 6	3 21 0 2 1 0 0 0
Node_7657	Node_7663	0.9175	Node_8150	0.082544	8	0.044514	10 37 0 4 1 0 0 0	1449 6870 119 467 134 52 46 6	1 8 0 0 0 0 0 0
Node_7656	Node_7657	0.2344	Node_8150	0.497874	8	0.339693	0 11 0 1 1 0 0 0	1449 6870 119 467 134 52 46 6	0 0 0 0 0 0 0 0
Node_7655	Node_7664	0.247	Node_8150	0.000000			1 5 0 0 0 0 1 0	1449 6870 119 467 134 52 46 6	0 10 0 1 0 0 0 0
Node_7653	Node_7697	3.576e-09	Node_8150	0.639386	6	0.148048	5 22 0 4 1 8 0 0	1449 6870 119 467 134 52 46 6	0 3 0 0 0 0 1 0
Node_7651	Node_7652	0.1109	Node_7653	0.000000			1 7 0 0 0 0 0 0	5 22 0 4 1 8 0 0	0 2 0 0 0 0 0 0
Node_7650	Node_7652	0.002695	Node_7653	0.220326	2	0.021060	3 5 0 3 1 8 0 0	5 22 0 4 1 8 0 0	0 2 0 0 0 0 0 0
Node_7649	Node_7698	0.812	Node_8150	0.000000			1 3 0 0 0 0 0 0	1449 6870 119 467 134 52 46 6	1 20 0 1 0 0 0 0
Node_7648	Node_7699	0.01675	Node_8150	0.160555	2	0.029427	20 37 2 5 2 0 0 0	1449 6870 119 467 134 52 46 6	0 0 0 0 0 0 0 0
Node_7647	Node_7700	0.2795	Node_8150	0.068554	6	0.045054	15 71 1 4 3 2 1 0	1449 6870 119 467 134 52 46 6	0 0 0 0 0 0 0 0
Node_7646	Node_7647	0.4061	Node_8150	0.194764	2	0.108201	11 27 0 1 2 0 1 0	1449 6870 119 467 134 52 46 6	0 13 0 1 0 0 0 0
Node_7645	Node_7646	0.8031	Node_8150	0.000000			1 8 0 0 0 0 0 0	1449 6870 119 467 134 52 46 6	0 5 0 0 0 0 0 0
Node_7644	Node_7701	0.4285	Node_8150	0.000000			0 0 1 0 0 0 0 0	1449 6870 119 467 134 52 46 6	1 11 0 0 0 0 0 0
Node_7643	Node_8148	0.01546	Node_8150	0.005103	3	0.003755	216 970 9 81 26 2 6 0	1449 6870 119 467 134 52 46 6	0 2 0 0 0 0 0 0
Node_7642	Node_7643	0.1753	Node_8150	0.004798	2	0.002431	162 677 9 60 17 2 5 0	1449 6870 119 467 134 52 46 6	1 3 0 0 0 0 0 0
Node_7641	Node_7642	0.9119	Node_8150	0.005769	8	0.003402	49 239 2 19 3 1 2 0	1449 6870 119 467 134 52 46 6	0 0 0 0 0 0 0 0
Node_7640	Node_7641	0.7079	Node_8150	0.009458	8	0.004812	36 170 0 10 2 1 0 0	1449 6870 119 467 134 52 46 6	0 1 0 0 0 0 0 0
Node_7639	Node_7640	0.4889	Node_8150	0.038181	8	0.020242	9 76 0 6 1 0 0 0	1449 6870 119 467 134 52 46 6	1 12 0 1 1 0 0 0
Node_7638	Node_7639	0.8429	Node_8150	0.071230	8	0.032280	6 41 0 4 0 0 0 0	1449 6870 119 467 134 52 46 6	0 2 0 0 0 0 0 0
Node_7637	Node_7638	1	Node_8150	0.127939	8	0.056124	4 25 0 1 0 0 0 0	1449 6870 119 467 134 52 46 6	2 8 0 1 0 0 0 0
Node_7636	Node_7637	0.7946	Node_8150	0.000000			0 6 0 1 0 0 0 0	1449 6870 119 467 134 52 46 6	1 3 0 0 0 0 0 0
Node_7632	Node_7637	0.9566	Node_8150	0.232563	8	0.118898	3 16 0 0 0 0 0 0	1449 6870 119 467 134 52 46 6	0 0 0 0 0 0 0 0
Node_7629	Node_7632	0.8489	Node_8150	0.000000			3 7 0 0 0 0 0 0	1449 6870 119 467 134 52 46 6	0 3 0 0 0 0 0 0
Node_7628	Node_7639	0.6741	Node_8150	0.114396	8	0.055658	3 31 0 2 0 0 0 0	1449 6870 119 467 134 52 46 6	0 2 0 0 1 0 0 0
Node_7627	Node_7628	0.702	Node_8150	0.000000			0 4 0 0 0 0 0 0	1449 6870 119 467 134 52 46 6	0 4 0 0 0 0 0 0
Node_7625	Node_7628	0.889	Node_8150	0.302647	8	0.183155	1 15 0 2 0 0 0 0	1449 6870 119 467 134 52 46 6	2 8 0 0 0 0 0 0
Node_7624	Node_7640	0.3004	Node_8150	0.065248	1	0.037644	23 61 0 3 0 1 0 0	1449 6870 119 467 134 52 46 6	3 21 0 0 0 0 0 0
Node_7623	Node_7624	0.1654	Node_8150	0.095176	1	0.041012	21 45 0 2 0 0 0 0	1449 6870 119 467 134 52 46 6	0 2 0 0 0 0 0 0
Node_7622	Node_7623	0.7658	Node_8150	0.211730	8	0.117182	6 17 0 0 0 0 0 0	1449 6870 119 467 134 52 46 6	2 5 0 1 0 0 0 0
Node_7621	Node_7622	1	Node_8150	0.000000			2 3 0 0 0 0 0 0	1449 6870 119 467 134 52 46 6	0 6 0 0 0 0 0 0
Node_7620	Node_7622	0.5568	Node_8150	0.000000			3 7 0 0 0 0 0 0	1449 6870 119 467 134 52 46 6	1 1 0 0 0 0 0 0
Node_7619	Node_7641	0.165	Node_8150	0.086208	7	0.043758	11 53 1 5 1 0 2 0	1449 6870 119 467 134 52 46 6	2 15 1 4 0 0 0 0
Node_7618	Node_7619	0.2295	Node_8150	0.146785	7	0.073910	8 37 1 2 1 0 2 0	1449 6870 119 467 134 52 46 6	0 4 0 0 0 0 0 0
Node_7617	Node_7618	0.2454	Node_8150	0.260622	2	0.154492	6 20 1 2 1 0 1 0	1449 6870 119 467 134 52 46 6	0 3 0 0 0 0 0 0
Node_7616	Node_7642	0.1037	Node_8150	0.009837	2	0.003305	113 435 7 41 14 1 3 0	1449 6870 119 467 134 52 46 6	0 3 0 0 0 0 0 0
Node_7615	Node_7616	0.1385	Node_8150	0.009722	2	0.002307	109 405 7 37 12 1 3 0	1449 6870 119 467 134 52 46 6	0 4 0 1 0 0 0 0
Node_7614	Node_7615	0.1337	Node_8150	0.010757	2	0.002176	105 379 6 36 10 1 3 0	1449 6870 119 467 134 52 46 6	1 5 0 0 0 0 0 0
Node_7613	Node_7614	0.08301	Node_8150	0.020139	2	0.006919	67 236 3 25 7 0 3 0	1449 6870 119 467 134 52 46 6	0 6 0 1 0 0 0 0
Node_7612	Node_7613	0.1836	Node_8150	0.024405	2	0.011723	51 178 1 17 5 0 3 0	1449 6870 119 467 134 52 46 6	0 1 1 0 0 0 0 0
Node_7611	Node_7612	0.4113	Node_8150	0.027324	2	0.013703	33 119 1 11 3 0 2 0	1449 6870 119 467 134 52 46 6	3 8 0 1 0 0 0 0
Node_7610	Node_7611	0.543	Node_8150	0.048149	2	0.013633	28 80 1 8 2 0 1 0	1449 6870 119 467 134 52 46 6	0 9 0 0 0 0 0 0
Node_7609	Node_7610	0.7262	Node_8150	0.044379	2	0.020145	20 61 1 4 1 0 0 0	1449 6870 119 467 134 52 46 6	0 0 0 0 0 0 0 0
Node_7608	Node_7609	0.3618	Node_8150	0.082938	2	0.038650	17 44 1 2 1 0 0 0	1449 6870 119 467 134 52 46 6	1 1 0 0 0 0 0 0
Node_7607	Node_7609	0.7312	Node_8150	0.000000			0 2 0 0 0 0 0 0	1449 6870 119 467 134 52 46 6	2 14 0 2 0 0 0 0
Node_7606	Node_7612	0.4207	Node_8150	0.078484	2	0.042159	15 50 0 5 2 0 1 0	1449 6870 119 467 134 52 46 6	0 1 0 0 0 0 0 0
Node_7605	Node_7606	0.5064	Node_8150	0.263746	7	0.162052	5 17 0 1 0 0 1 0	1449 6870 119 467 134 52 46 6	6 20 0 2 1 0 0 0
Node_7604	Node_7613	0.4296	Node_8150	0.085905	2	0.045785	11 42 1 6 1 0 0 0	1449 6870 119 467 134 52 46 6	5 15 0 2 1 0 0 0
Node_7603	Node_7604	0.5479	Node_8150	0.169992	8	0.100677	6 22 1 2 0 0 0 0	1449 6870 119 467 134 52 46 6	0 4 0 2 0 0 0 0
Node_7602	Node_7614	0.7804	Node_8150	0.019133	2	0.007033	37 130 3 10 3 1 0 0	1449 6870 119 467 134 52 46 6	1 7 0 0 0 0 0 0
Node_7601	Node_7602	0.9801	Node_8150	0.023396	8	0.010211	20 87 1 4 1 1 0 0	1449 6870 119 467 134 52 46 6	1 13 0 1 0 0 0 0
Node_7600	Node_7601	0.9987	Node_8150	0.026547	8	0.007758	15 68 1 4 1 0 0 0	1449 6870 119 467 134 52 46 6	2 7 0 0 0 0 0 0
Node_7599	Node_7600	0.9869	Node_8150	0.063578	8	0.030402	10 44 1 2 1 0 0 0	1449 6870 119 467 134 52 46 6	0 7 0 1 0 0 0 0
Node_7598	Node_7599	0.5209	Node_8150	0.283860	8	0.175554	4 15 1 0 0 0 0 0	1449 6870 119 467 134 52 46 6	1 11 0 0 1 0 0 0
Node_7597	Node_7598	0.9049	Node_8150	0.419822	8	0.239657	1 10 0 0 0 0 0 0	1449 6870 119 467 134 52 46 6	0 1 0 0 0 0 0 0
Node_7596	Node_7597	0.563	Node_8150	0.000000			0 0 0 0 0 0 0 0	1449 6870 119 467 134 52 46 6	0 10 0 0 0 0 0 0
Node_7595	Node_7601	0.3292	Node_8150	0.561588	2	0.355567	3 8 0 0 0 1 0 0	1449 6870 119 467 134 52 46 6	0 4 0 0 0 0 0 0
Node_7594	Node_7615	0.2196	Node_8150	0.000000			1 5 0 0 0 0 0 0	1449 6870 119 467 134 52 46 6	2 16 1 1 2 0 0 0
Node_7593	Node_7643	0.08384	Node_8150	0.012622	3	0.006413	53 287 0 21 8 0 1 0	1449 6870 119 467 134 52 46 6	0 3 0 0 1 0 0 0
Node_7592	Node_7593	0.5635	Node_8150	0.014437	8	0.007959	24 142 0 11 3 0 0 0	1449 6870 119 467 134 52 46 6	0 3 0 1 0 0 0 0
Node_7591	Node_7592	0.0286	Node_8150	0.080454	1	0.022309	4 83 0 6 0 0 0 0	1449 6870 119 467 134 52 46 6	0 1 0 0 0 0 0 0
Node_7590	Node_7591	0.09165	Node_8150	0.073742	1	0.034820	4 59 0 4 0 0 0 0	1449 6870 119 467 134 52 46 6	0 12 0 2 0 0 0 0
Node_7589	Node_7590	0.4064	Node_8150	0.116426	8	0.067242	2 38 0 2 0 0 0 0	1449 6870 119 467 134 52 46 6	0 2 0 0 0 0 0 0
Node_7588	Node_7589	0.6788	Node_8150	0.140258	8	0.075527	2 29 0 2 0 0 0 0	1449 6870 119 467 134 52 46 6	0 0 0 0 0 0 0 0
Node_7587	Node_7588	0.732	Node_8150	0.160388	8	0.085919	2 25 0 2 0 0 0 0	1449 6870 119 467 134 52 46 6	0 0 0 0 0 0 0 0
Node_7586	Node_7587	0.812	Node_8150	0.169095	8	0.085591	2 23 0 1 0 0 0 0	1449 6870 119 467 134 52 46 6	0 0 0 0 0 0 0 0
Node_7585	Node_7586	0.7492	Node_8150	0.000000			1 8 0 1 0 0 0 0	1449 6870 119 467 134 52 46 6	0 4 0 0 0 0 0 0
Node_7584	Node_7585	0.5188	Node_8150	0.000000			0 4 0 0 0 0 0 0	1449 6870 119 467 134 52 46 6	0 3 0 1 0 0 0 0
Node_7580	Node_7586	0.9049	Node_8150	0.386709	8	0.218151	1 11 0 0 0 0 0 0	1449 6870 119 467 134 52 46 6	0 0 0 0 0 0 0 0
Node_7579	Node_7580	1	Node_8150	0.000000			1 4 0 0 0 0 0 0	1449 6870 119 467 134 52 46 6	0 3 0 0 0 0 0 0
Node_7578	Node_7589	0.6539	Node_8150	0.000000			0 8 0 0 0 0 0 0	1449 6870 119 467 134 52 46 6	0 1 0 0 0 0 0 0
Node_7572	Node_7590	0.7678	Node_8150	0.000000			0 8 0 2 0 0 0 0	1449 6870 119 467 134 52 46 6	2 11 0 0 0 0 0 0
Node_7568	Node_7591	0.5891	Node_8150	0.000000			0 2 0 0 0 0 0 0	1449 6870 119 467 134 52 46 6	0 10 0 0 0 0 0 0
Node_7566	Node_7592	0.3069	Node_8150	0.068893	2	0.031570	20 53 0 3 2 0 0 0	1449 6870 119 467 134 52 46 6	0 5 0 2 1 0 0 0
Node_7565	Node_7593	0.5558	Node_8150	0.018777	5	0.011569	29 140 0 9 5 0 1 0	1449 6870 119 467 134 52 46 6	0 2 0 0 0 0 0 0
Node_7564	Node_7565	0.3887	Node_8150	0.330083	8	0.197285	0 16 0 0 0 0 0 0	1449 6870 119 467 134 52 46 6	0 2 0 0 0 0 0 0
Node_7563	Node_7564	0.702	Node_8150	0.000000			0 2 0 0 0 0 0 0	1449 6870 119 467 134 52 46 6	0 6 0 0 0 0 0 0
Node_7558	Node_7565	0.4626	Node_8150	0.024985	5	0.015107	29 122 0 9 5 0 1 0	1449 6870 119 467 134 52 46 6	0 0 0 0 0 0 0 0
Node_7557	Node_7558	0.3425	Node_8150	0.035784	2	0.021890	29 106 0 9 5 0 1 0	1449 6870 119 467 134 52 46 6	0 5 0 0 0 0 0 0
Node_7556	Node_7557	0.446	Node_8150	0.044442	2	0.018578	28 86 0 8 3 0 1 0	1449 6870 119 467 134 52 46 6	0 11 0 1 0 0 0 0
Node_7555	Node_7556	0.3999	Node_8150	0.074084	2	0.038412	12 40 0 4 1 0 0 0	1449 6870 119 467 134 52 46 6	0 3 0 0 1 0 1 0
Node_7553	Node_7556	0.5252	Node_8150	0.196699	2	0.094715	7 18 0 2 0 0 0 0	1449 6870 119 467 134 52 46 6	9 25 0 2 1 0 0 0
Node_7552	Node_8149	0.1188	Node_8150	0.001552	1	0.000604	443 1882 38 117 30 12 12 1	1449 6870 119 467 134 52 46 6	0 5 0 0 0 0 0 0
Node_7551	Node_7552	0.6276	Node_8150	0.001545	4	0.000892	218 1000 22 57 21 8 5 0	1449 6870 119 467 134 52 46 6	0 6 0 0 1 0 0 0
Node_7550	Node_7551	0.1775	Node_8150	0.003530	2	0.001915	152 822 15 43 15 5 1 0	1449 6870 119 467 134 52 46 6	0 0 0 0 0 0 0 0
Node_7549	Node_7550	0.2917	Node_8150	0.003844	7	0.001821	117 606 12 33 10 3 0 0	1449 6870 119 467 134 52 46 6	0 0 0 0 0 0 0 0
Node_7548	Node_7549	0.7183	Node_8150	0.010314	3	0.005472	35 175 5 9 2 0 0 0	1449 6870 119 467 134 52 46 6	0 6 0 0 0 0 0 0
Node_7547	Node_7548	0.9707	Node_8150	0.009260	8	0.001495	25 127 1 6 2 0 0 0	1449 6870 119 467 134 52 46 6	0 2 0 0 0 0 0 0
Node_7546	Node_7547	0.725	Node_8150	0.042767	8	0.019032	12 61 1 1 0 0 0 0	1449 6870 119 467 134 52 46 6	0 3 0 0 0 0 0 0
Node_7545	Node_7546	0.7972	Node_8150	0.048657	8	0.021629	12 54 1 1 0 0 0 0	1449 6870 119 467 134 52 46 6	0 3 0 0 0 0 0 0
Node_7544	Node_7545	0.8206	Node_8150	0.054030	8	0.024782	12 50 1 1 0 0 0 0	1449 6870 119 467 134 52 46 6	0 2 0 0 0 0 0 0
Node_7543	Node_7544	0.8631	Node_8150	0.049891	8	0.018113	11 48 0 1 0 0 0 0	1449 6870 119 467 134 52 46 6	0 1 0 0 0 0 0 0
Node_7542	Node_7543	0.834	Node_8150	0.107831	8	0.052595	9 28 0 1 0 0 0 0	1449 6870 119 467 134 52 46 6	0 0 0 0 0 0 0 0
Node_7541	Node_7542	0.7502	Node_8150	0.129013	8	0.068384	9 25 0 1 0 0 0 0	1449 6870 119 467 134 52 46 6	0 0 0 0 0 0 0 0
Node_7540	Node_7541	0.8246	Node_8150	0.166480	8	0.089190	7 20 0 1 0 0 0 0	1449 6870 119 467 134 52 46 6	0 0 0 0 0 0 0 0
Node_7539	Node_7540	0.9415	Node_8150	0.200368	8	0.105820	5 17 0 1 0 0 0 0	1449 6870 119 467 134 52 46 6	0 1 0 0 0 0 0 0
Node_7538	Node_7539	0.8527	Node_8150	0.235032	8	0.126725	4 15 0 1 0 0 0 0	1449 6870 119 467 134 52 46 6	1 1 0 0 0 0 0 0
Node_7537	Node_7538	0.5522	Node_8150	0.504298	2	0.258750	3 7 0 1 0 0 0 0	1449 6870 119 467 134 52 46 6	0 0 0 0 0 0 0 0
Node_7528	Node_7538	1	Node_8150	0.000000			1 7 0 0 0 0 0 0	1449 6870 119 467 134 52 46 6	0 1 0 0 0 0 0 0
Node_7527	Node_7528	1	Node_8150	0.000000			1 7 0 0 0 0 0 0	1449 6870 119 467 134 52 46 6	0 0 0 0 0 0 0 0
Node_7519	Node_7543	0.7684	Node_8150	0.201769	8	0.102980	2 20 0 0 0 0 0 0	1449 6870 119 467 134 52 46 6	0 0 0 0 0 0 0 0
Node_7518	Node_7519	0.8242	Node_8150	0.222321	8	0.114015	2 18 0 0 0 0 0 0	1449 6870 119 467 134 52 46 6	0 0 0 0 0 0 0 0
Node_7517	Node_7518	0.8031	Node_8150	0.333885	8	0.185030	1 13 0 0 0 0 0 0	1449 6870 119 467 134 52 46 6	0 0 0 0 0 0 0 0
Node_7511	Node_7547	0.9119	Node_8150	0.045156	8	0.020991	12 56 0 4 2 0 0 0	1449 6870 119 467 134 52 46 6	1 7 0 1 0 0 0 0
Node_7510	Node_7511	0.8697	Node_8150	0.070171	8	0.036995	9 44 0 3 2 0 0 0	1449 6870 119 467 134 52 46 6	2 8 0 1 0 0 0 0
Node_7509	Node_7510	0.8494	Node_8150	0.101122	8	0.053282	9 31 0 2 1 0 0 0	1449 6870 119 467 134 52 46 6	0 1 0 0 0 0 0 0
Node_7508	Node_7509	0.6878	Node_8150	0.165202	8	0.093387	6 22 0 1 1 0 0 0	1449 6870 119 467 134 52 46 6	1 0 0 0 0 0 0 0
Node_7507	Node_7508	0.4152	Node_8150	0.000000			2 6 0 0 1 0 0 0	1449 6870 119 467 134 52 46 6	0 2 0 0 0 0 0 0
Node_7503	Node_7508	0.8783	Node_8150	0.000000			3 7 0 0 0 0 0 0	1449 6870 119 467 134 52 46 6	1 7 0 1 0 0 0 0
Node_7502	Node_7509	0.7561	Node_8150	0.000000			1 4 0 0 0 0 0 0	1449 6870 119 467 134 52 46 6	1 5 0 1 0 0 0 0
Node_7500	Node_7548	0.2003	Node_8150	0.117733	3	0.049033	10 43 4 3 0 0 0 0	1449 6870 119 467 134 52 46 6	0 3 0 0 0 0 0 0
Node_7499	Node_7500	0.1312	Node_8150	0.164885	3	0.072309	10 34 4 2 0 0 0 0	1449 6870 119 467 134 52 46 6	0 5 0 0 0 0 0 0
Node_7498	Node_7499	0.07186	Node_8150	0.286489	3	0.129517	7 22 4 2 0 0 0 0	1449 6870 119 467 134 52 46 6	1 8 0 0 0 0 0 0
Node_7497	Node_7549	0.7365	Node_8150	0.003218	7	0.001841	81 422 7 24 8 3 0 0	1449 6870 119 467 134 52 46 6	1 3 0 0 0 0 0 0
Node_7496	Node_7497	0.7296	Node_8150	0.004036	4	0.002737	70 361 6 18 7 2 0 0	1449 6870 119 467 134 52 46 6	0 0 0 0 0 0 0 0
Node_7495	Node_7496	0.6119	Node_8150	0.010675	3	0.007498	48 225 6 10 5 2 0 0	1449 6870 119 467 134 52 46 6	0 10 0 0 0 0 0 0
Node_7494	Node_7495	0.1151	Node_8150	0.047524	1	0.032772	15 125 4 4 3 2 0 0	1449 6870 119 467 134 52 46 6	1 2 0 0 0 0 0 0
Node_7493	Node_7494	0.2897	Node_8150	0.038993	8	0.026923	13 103 1 2 1 1 0 0	1449 6870 119 467 134 52 46 6	0 2 0 0 0 0 0 0
Node_7492	Node_7493	0.6088	Node_8150	0.044061	8	0.019896	10 62 0 1 1 0 0 0	1449 6870 119 467 134 52 46 6	0 6 0 0 0 0 0 0
Node_7491	Node_7492	0.8411	Node_8150	0.057186	8	0.024721	8 49 0 1 1 0 0 0	1449 6870 119 467 134 52 46 6	1 4 0 0 0 0 0 0
Node_7490	Node_7491	0.8283	Node_8150	0.154847	8	0.085531	3 26 0 1 1 0 0 0	1449 6870 119 467 134 52 46 6	1 1 0 0 0 0 0 0
Node_7489	Node_7490	0.7581	Node_8150	0.000000			1 6 0 1 0 0 0 0	1449 6870 119 467 134 52 46 6	0 10 0 0 0 0 0 0
Node_7488	Node_7489	0.6004	Node_8150	0.000000			0 3 0 0 0 0 0 0	1449 6870 119 467 134 52 46 6	1 3 0 1 0 0 0 0
Node_7487	Node_7490	0.4784	Node_8150	0.000000			1 1 0 0 0 0 0 0	1449 6870 119 467 134 52 46 6	1 9 0 0 1 0 0 0
Node_7486	Node_7491	0.9092	Node_8150	0.248648	8	0.129156	2 16 0 0 0 0 0 0	1449 6870 119 467 134 52 46 6	2 6 0 0 0 0 0 0
Node_7485	Node_7493	0.2972	Node_8150	0.160530	8	0.106919	3 33 1 1 0 1 0 0	1449 6870 119 467 134 52 46 6	0 2 0 0 0 0 0 0
Node_7484	Node_7485	0.1502	Node_8150	0.000000			0 9 0 0 0 1 0 0	1449 6870 119 467 134 52 46 6	0 3 0 0 0 0 0 0
Node_7480	Node_7494	0.003141	Node_8150	0.420338	3	0.288100	2 20 3 2 2 1 0 0	1449 6870 119 467 134 52 46 6	0 0 0 0 0 0 0 0
Node_7479	Node_7480	0.4523	Node_8150	0.000000			1 8 0 0 0 0 0 0	1449 6870 119 467 134 52 46 6	0 4 0 0 1 0 0 0
Node_7478	Node_7479	1	Node_8150	0.000000			1 3 0 0 0 0 0 0	1449 6870 119 467 134 52 46 6	0 4 0 0 0 0 0 0
Node_7476	Node_7495	0.529	Node_8150	0.039753	2	0.012802	31 87 2 6 2 0 0 0	1449 6870 119 467 134 52 46 6	1 11 0 0 0 0 0 0
Node_7475	Node_7476	0.2888	Node_8150	0.044024	2	0.016116	28 79 2 5 2 0 0 0	1449 6870 119 467 134 52 46 6	2 2 0 0 0 0 0 0
Node_7474	Node_7496	0.8409	Node_8150	0.012309	8	0.004225	22 125 0 8 2 0 0 0	1449 6870 119 467 134 52 46 6	0 1 0 0 0 0 0 0
Node_7473	Node_7474	0.9842	Node_8150	0.038574	8	0.013041	11 55 0 4 1 0 0 0	1449 6870 119 467 134 52 46 6	2 12 0 1 0 0 0 0
Node_7472	Node_7473	0.9969	Node_8150	0.052346	8	0.017670	10 43 0 3 0 0 0 0	1449 6870 119 467 134 52 46 6	0 3 0 0 0 0 0 0
Node_7471	Node_7472	0.5994	Node_8150	0.000000			0 1 0 2 0 0 0 0	1449 6870 119 467 134 52 46 6	6 14 0 0 0 0 0 0
Node_7468	Node_7472	0.9504	Node_8150	0.193423	8	0.098874	2 20 0 1 0 0 0 0	1449 6870 119 467 134 52 46 6	2 8 0 0 0 0 0 0
Node_7467	Node_7468	0.7492	Node_8150	0.457922	8	0.277756	1 9 0 1 0 0 0 0	1449 6870 119 467 134 52 46 6	0 3 0 0 0 0 0 0
Node_7466	Node_7473	0.3725	Node_8150	0.000000			0 3 0 1 1 0 0 0	1449 6870 119 467 134 52 46 6	1 6 0 0 0 0 0 0
Node_7465	Node_7474	0.9467	Node_8150	0.049524	8	0.019053	8 50 0 3 1 0 0 0	1449 6870 119 467 134 52 46 6	1 8 0 0 0 0 0 0
Node_7464	Node_7465	0.9138	Node_8150	0.087750	8	0.042424	5 37 0 2 1 0 0 0	1449 6870 119 467 134 52 46 6	1 3 0 0 0 0 0 0
Node_7463	Node_7464	0.6195	Node_8150	0.223605	8	0.132999	2 20 0 1 1 0 0 0	1449 6870 119 467 134 52 46 6	0 1 0 0 0 0 0 0
Node_7462	Node_7463	1	Node_8150	0.000000			1 8 0 0 0 0 0 0	1449 6870 119 467 134 52 46 6	0 1 0 0 0 0 0 0
Node_7460	Node_7464	1	Node_8150	0.419822	8	0.239657	1 10 0 0 0 0 0 0	1449 6870 119 467 134 52 46 6	2 6 0 1 0 0 0 0
Node_7458	Node_7497	0.7446	Node_8150	0.056215	8	0.034085	11 59 1 6 1 1 0 0	1449 6870 119 467 134 52 46 6	0 2 0 0 0 0 0 0
Node_7457	Node_7458	0.3978	Node_8150	0.131541	8	0.083701	5 32 1 4 1 0 0 0	1449 6870 119 467 134 52 46 6	0 1 0 1 0 0 0 0
Node_7456	Node_7457	0.1324	Node_8150	0.460498	2	0.208663	4 9 0 2 1 0 0 0	1449 6870 119 467 134 52 46 6	1 2 0 1 0 0 0 0
Node_7455	Node_7456	0.4125	Node_8150	0.000000			3 5 0 1 0 0 0 0	1449 6870 119 467 134 52 46 6	0 0 0 0 0 0 0 0
Node_7454	Node_7457	0.1793	Node_8150	0.333341	8	0.225034	0 18 1 1 0 0 0 0	1449 6870 119 467 134 52 46 6	0 3 0 0 0 0 0 0
Node_7453	Node_7458	0.6152	Node_8150	0.000000			0 6 0 1 0 0 0 0	1449 6870 119 467 134 52 46 6	6 20 0 0 0 1 0 0
Node_7449	Node_7550	0.6938	Node_8150	0.011512	1	0.008079	35 215 3 10 5 2 1 0	1449 6870 119 467 134 52 46 6	0 1 0 0 0 0 0 0
Node_7448	Node_7449	0.7249	Node_8150	0.017768	8	0.011686	25 147 3 7 3 2 0 0	1449 6870 119 467 134 52 46 6	0 0 0 0 0 0 0 0
Node_7447	Node_7448	0.3033	Node_8150	0.144434	8	0.069965	3 26 0 0 0 0 0 0	1449 6870 119 467 134 52 46 6	0 6 0 0 0 1 0 0
Node_7446	Node_7447	0.8481	Node_8150	0.232563	8	0.118898	3 16 0 0 0 0 0 0	1449 6870 119 467 134 52 46 6	0 6 0 0 0 0 0 0
Node_7445	Node_7446	0.9544	Node_8150	0.248741	8	0.129249	3 15 0 0 0 0 0 0	1449 6870 119 467 134 52 46 6	0 0 0 0 0 0 0 0
Node_7444	Node_7445	0.5777	Node_8150	0.000000			2 4 0 0 0 0 0 0	1449 6870 119 467 134 52 46 6	1 2 0 0 0 0 0 0
Node_7440	Node_7445	0.6539	Node_8150	0.000000			0 2 0 0 0 0 0 0	1449 6870 119 467 134 52 46 6	0 7 0 0 0 0 0 0
Node_7439	Node_7448	0.8914	Node_8150	0.020296	8	0.011699	22 115 3 7 3 1 0 0	1449 6870 119 467 134 52 46 6	0 0 0 0 0 0 0 0
Node_7438	Node_7439	0.8857	Node_8150	0.028652	8	0.014573	19 83 0 4 2 1 0 0	1449 6870 119 467 134 52 46 6	0 2 0 1 0 0 0 0
Node_7437	Node_7438	0.7847	Node_8150	0.050002	8	0.030916	18 63 0 4 2 1 0 0	1449 6870 119 467 134 52 46 6	0 9 0 0 0 0 0 0
Node_7436	Node_7437	0.9371	Node_8150	0.162780	8	0.079276	5 20 0 1 0 0 0 0	1449 6870 119 467 134 52 46 6	0 15 0 0 0 0 0 0
Node_7435	Node_7439	0.1006	Node_8150	0.552520	3	0.331176	1 13 3 2 1 0 0 0	1449 6870 119 467 134 52 46 6	2 17 0 0 0 0 0 0
Node_7434	Node_7435	0.006958	Node_8150	0.628675	3	0.362681	1 11 3 1 1 0 0 0	1449 6870 119 467 134 52 46 6	0 0 0 0 0 0 0 0
Node_7433	Node_7449	0.5796	Node_8150	0.052005	8	0.031316	10 67 0 3 2 0 1 0	1449 6870 119 467 134 52 46 6	0 1 0 0 0 0 0 0
Node_7432	Node_7433	0.6228	Node_8150	0.169938	7	0.107097	4 27 0 3 0 0 1 0	1449 6870 119 467 134 52 46 6	2 7 0 0 0 0 0 0
Node_7431	Node_7432	0.9026	Node_8150	0.000000			1 8 0 1 0 0 0 0	1449 6870 119 467 134 52 46 6	2 5 0 0 0 0 0 0
Node_7430	Node_7551	0.0004451	Node_8150	0.065354	2	0.017365	62 159 7 13 6 3 4 0	1449 6870 119 467 134 52 46 6	4 19 0 1 0 0 0 0
Node_7429	Node_7430	0.0001229	Node_8150	0.069117	2	0.018209	60 153 7 13 6 3 4 0	1449 6870 119 467 134 52 46 6	0 3 0 0 0 0 0 0
Node_7428	Node_7429	1.138e-05	Node_8150	0.088843	2	0.023316	55 132 7 12 6 3 4 0	1449 6870 119 467 134 52 46 6	0 1 0 1 0 0 0 0
Node_7427	Node_7428	0.7986	Node_7428	0.020134	6	0.010261	18 53 3 4 3 2 1 0	55 132 7 12 6 3 4 0	0 2 0 0 0 0 0 0
Node_7426	Node_7427	0.03804	Node_7428	0.194609	6	0.101898	2 19 1 2 1 2 0 0	55 132 7 12 6 3 4 0	0 1 0 0 0 0 0 0
Node_7425	Node_7426	0.01813	Node_7428	0.393735	6	0.140841	1 8 1 0 0 2 0 0	55 132 7 12 6 3 4 0	0 2 0 0 1 0 0 0
Node_7424	Node_7425	0.008956	Node_7428	0.000000			0 6 1 0 0 1 0 0	55 132 7 12 6 3 4 0	0 1 0 0 0 1 0 0
Node_7423	Node_7424	0.08501	Node_7428	0.000000			0 5 1 0 0 1 0 0	55 132 7 12 6 3 4 0	0 0 0 0 0 0 0 0
Node_7422	Node_7427	0.9412	Node_7428	0.026678	2	0.014694	14 29 2 2 2 0 1 0	55 132 7 12 6 3 4 0	2 4 0 0 0 0 0 0
Node_7421	Node_7428	0.7986	Node_7428	0.007384	2	0.001806	37 75 4 8 3 1 3 0	55 132 7 12 6 3 4 0	0 2 0 0 0 0 0 0
Node_7420	Node_7421	0.7279	Node_7428	0.008785	2	0.002027	36 71 4 7 3 1 3 0	55 132 7 12 6 3 4 0	0 1 0 1 0 0 0 0
Node_7419	Node_7420	0.5935	Node_7428	0.014912	2	0.004335	33 59 4 5 3 0 2 0	55 132 7 12 6 3 4 0	1 5 0 0 0 1 1 0
Node_7418	Node_7419	0.4196	Node_7428	0.047423	7	0.022196	9 17 0 2 0 0 1 0	55 132 7 12 6 3 4 0	10 16 0 0 2 0 0 0
Node_7417	Node_7429	0.8655	Node_8150	0.172282	8	0.085349	5 20 0 0 0 0 0 0	1449 6870 119 467 134 52 46 6	0 0 0 0 0 0 0 0
Node_7416	Node_7552	0.01855	Node_8150	0.006386	1	0.003068	225 867 16 60 8 4 7 1	1449 6870 119 467 134 52 46 6	0 9 0 0 0 0 0 0
Node_7415	Node_7416	0.05164	Node_8150	0.007020	6	0.004731	121 528 4 30 5 0 2 0	1449 6870 119 467 134 52 46 6	2 5 0 1 0 0 0 0
Node_7414	Node_7415	0.04239	Node_8150	0.008461	6	0.006372	113 477 4 24 4 0 2 0	1449 6870 119 467 134 52 46 6	0 8 0 0 0 0 0 0
Node_7413	Node_7414	0.1801	Node_8150	0.006829	6	0.004999	99 418 4 22 4 0 2 0	1449 6870 119 467 134 52 46 6	0 0 0 0 0 0 0 0
Node_7412	Node_7413	0.1401	Node_8150	0.009991	3	0.006400	74 322 1 19 2 0 2 0	1449 6870 119 467 134 52 46 6	0 1 0 0 0 0 0 0
Node_7411	Node_7412	0.1367	Node_8150	0.010431	3	0.006954	74 313 1 18 2 0 2 0	1449 6870 119 467 134 52 46 6	0 3 0 0 0 0 0 0
Node_7410	Node_7411	0.1508	Node_8150	0.013841	4	0.010471	60 240 1 10 2 0 2 0	1449 6870 119 467 134 52 46 6	1 4 0 0 0 0 0 0
Node_7409	Node_7410	0.6338	Node_8150	0.010529	8	0.006132	40 175 1 8 1 0 1 0	1449 6870 119 467 134 52 46 6	0 0 0 0 0 0 0 0
Node_7408	Node_7409	0.8018	Node_8150	0.022816	8	0.008353	21 82 0 4 0 0 0 0	1449 6870 119 467 134 52 46 6	0 2 0 0 0 0 0 0
Node_7407	Node_7408	0.9714	Node_8150	0.116079	8	0.049121	5 26 0 1 0 0 0 0	1449 6870 119 467 134 52 46 6	2 6 0 0 0 0 0 0
Node_7406	Node_7407	0.9544	Node_8150	0.372815	8	0.214634	3 10 0 0 0 0 0 0	1449 6870 119 467 134 52 46 6	0 5 0 0 0 0 0 0
Node_7405	Node_7406	1	Node_8150	0.000000			1 7 0 0 0 0 0 0	1449 6870 119 467 134 52 46 6	0 1 0 0 0 0 0 0
Node_7402	Node_7407	0.8635	Node_8150	0.352648	8	0.203793	2 11 0 1 0 0 0 0	1449 6870 119 467 134 52 46 6	0 0 0 0 0 0 0 0
Node_7400	Node_7408	0.8964	Node_8150	0.048187	8	0.018338	13 47 0 3 0 0 0 0	1449 6870 119 467 134 52 46 6	1 3 0 0 0 0 0 0
Node_7399	Node_7400	0.8912	Node_8150	0.077049	8	0.035107	10 35 0 3 0 0 0 0	1449 6870 119 467 134 52 46 6	1 3 0 0 0 0 0 0
Node_7398	Node_7399	0.9728	Node_8150	0.167930	8	0.087633	5 20 0 2 0 0 0 0	1449 6870 119 467 134 52 46 6	1 7 0 0 0 0 0 0
Node_7397	Node_7398	0.8988	Node_8150	0.192960	8	0.106027	5 18 0 2 0 0 0 0	1449 6870 119 467 134 52 46 6	0 2 0 0 0 0 0 0
Node_7396	Node_7400	1	Node_8150	0.425866	8	0.245701	2 9 0 0 0 0 0 0	1449 6870 119 467 134 52 46 6	0 0 0 0 0 0 0 0
Node_7394	Node_7409	0.9421	Node_8150	0.022464	8	0.009775	19 91 1 4 1 0 1 0	1449 6870 119 467 134 52 46 6	0 0 0 0 0 0 0 0
Node_7393	Node_7394	0.9157	Node_8150	0.038839	8	0.020341	16 67 1 4 1 0 1 0	1449 6870 119 467 134 52 46 6	0 3 0 0 0 0 0 0
Node_7392	Node_7393	0.6645	Node_8150	0.068544	8	0.042528	14 51 1 2 1 0 1 0	1449 6870 119 467 134 52 46 6	1 6 0 0 0 0 0 0
Node_7391	Node_7392	0.5995	Node_8150	0.114405	8	0.065221	9 32 1 0 0 0 0 0	1449 6870 119 467 134 52 46 6	0 2 0 0 0 0 0 0
Node_7390	Node_7391	0.467	Node_8150	0.000000			0 1 1 0 0 0 0 0	1449 6870 119 467 134 52 46 6	7 19 0 0 0 0 0 0
Node_7389	Node_7394	0.8954	Node_8150	0.218320	8	0.110014	3 17 0 0 0 0 0 0	1449 6870 119 467 134 52 46 6	0 4 0 0 0 0 0 0
Node_7388	Node_7389	1	Node_8150	0.000000			1 5 0 0 0 0 0 0	1449 6870 119 467 134 52 46 6	0 2 0 0 0 0 0 0
Node_7387	Node_7410	0.4236	Node_8150	0.057829	8	0.038126	20 62 0 2 1 0 1 0	1449 6870 119 467 134 52 46 6	0 3 0 0 0 0 0 0
Node_7386	Node_7387	0.5522	Node_8150	0.063519	8	0.035416	16 47 0 2 1 0 0 0	1449 6870 119 467 134 52 46 6	2 5 0 0 0 0 0 0
Node_7385	Node_7386	0.1445	Node_8150	0.149548	2	0.048498	16 30 0 2 1 0 0 0	1449 6870 119 467 134 52 46 6	0 0 0 0 0 0 0 0
Node_7384	Node_7385	0.1929	Node_8150	0.258261	2	0.112552	8 16 0 1 1 0 0 0	1449 6870 119 467 134 52 46 6	4 6 0 0 0 0 0 0
Node_7383	Node_7384	0.6381	Node_8150	0.308837	8	0.182992	5 12 0 0 0 0 0 0	1449 6870 119 467 134 52 46 6	0 0 0 0 0 0 0 0
Node_7382	Node_7384	0.08628	Node_8150	0.000000			3 4 0 1 1 0 0 0	1449 6870 119 467 134 52 46 6	0 0 0 0 0 0 0 0
Node_7381	Node_7385	0.5198	Node_8150	0.000000			2 5 0 1 0 0 0 0	1449 6870 119 467 134 52 46 6	2 3 0 0 0 0 0 0
Node_7380	Node_7386	0.414	Node_8150	0.415853	8	0.247295	0 12 0 0 0 0 0 0	1449 6870 119 467 134 52 46 6	0 5 0 0 0 0 0 0
Node_7379	Node_7380	0.702	Node_8150	0.000000			0 4 0 0 0 0 0 0	1449 6870 119 467 134 52 46 6	0 4 0 0 0 0 0 0
Node_7377	Node_7387	0.2809	Node_8150	0.000000			2 6 0 0 0 0 1 0	1449 6870 119 467 134 52 46 6	0 4 0 0 0 0 0 0
Node_7375	Node_7411	0.6546	Node_8150	0.040870	8	0.021479	13 66 0 8 0 0 0 0	1449 6870 119 467 134 52 46 6	0 3 0 0 0 0 0 0
Node_7374	Node_7375	0.885	Node_8150	0.048804	8	0.017691	8 49 0 4 0 0 0 0	1449 6870 119 467 134 52 46 6	1 2 0 1 0 0 0 0
Node_7373	Node_7374	0.9055	Node_8150	0.074017	8	0.033113	7 38 0 4 0 0 0 0	1449 6870 119 467 134 52 46 6	0 5 0 0 0 0 0 0
Node_7372	Node_7373	0.7843	Node_8150	0.122033	8	0.066798	6 28 0 4 0 0 0 0	1449 6870 119 467 134 52 46 6	0 2 0 0 0 0 0 0
Node_7371	Node_7372	0.4822	Node_8150	0.196605	8	0.122136	3 22 0 4 0 0 0 0	1449 6870 119 467 134 52 46 6	0 0 0 0 0 0 0 0
Node_7369	Node_7413	0.5765	Node_8150	0.038706	8	0.026636	24 90 3 2 2 0 0 0	1449 6870 119 467 134 52 46 6	1 5 0 1 0 0 0 0
Node_7368	Node_7369	0.3293	Node_8150	0.049693	8	0.034412	21 75 3 2 2 0 0 0	1449 6870 119 467 134 52 46 6	2 2 0 0 0 0 0 0
Node_7367	Node_7368	0.1699	Node_8150	0.114271	3	0.081468	18 49 3 0 0 0 0 0	1449 6870 119 467 134 52 46 6	2 16 0 1 0 0 0 0
Node_7366	Node_7367	0.1185	Node_8150	0.215285	3	0.113318	7 26 3 0 0 0 0 0	1449 6870 119 467 134 52 46 6	2 5 0 0 0 0 0 0
Node_7365	Node_7366	0.4	Node_8150	0.576256	2	0.330708	3 7 1 0 0 0 0 0	1449 6870 119 467 134 52 46 6	0 3 0 0 0 0 0 0
Node_7363	Node_7414	0.8991	Node_8150	0.034615	8	0.010880	14 59 0 2 0 0 0 0	1449 6870 119 467 134 52 46 6	0 0 0 0 0 0 0 0
Node_7362	Node_7363	0.978	Node_8150	0.078812	8	0.030972	8 33 0 2 0 0 0 0	1449 6870 119 467 134 52 46 6	2 7 0 0 0 0 0 0
Node_7361	Node_7362	0.9145	Node_8150	0.121583	8	0.058958	7 25 0 2 0 0 0 0	1449 6870 119 467 134 52 46 6	0 0 0 0 0 0 0 0
Node_7360	Node_7363	0.9368	Node_8150	0.248741	8	0.129249	3 15 0 0 0 0 0 0	1449 6870 119 467 134 52 46 6	1 4 0 0 0 0 0 0
Node_7359	Node_7360	1	Node_8150	0.419822	8	0.239657	1 10 0 0 0 0 0 0	1449 6870 119 467 134 52 46 6	1 2 0 0 0 0 0 0
Node_7358	Node_7415	0.6272	Node_8150	0.080780	8	0.044489	8 40 0 5 1 0 0 0	1449 6870 119 467 134 52 46 6	0 3 0 1 0 0 0 0
Node_7357	Node_7358	0.5975	Node_8150	0.000000			0 9 0 1 0 0 0 0	1449 6870 119 467 134 52 46 6	2 16 0 2 0 0 0 0
Node_7356	Node_7416	0.0007394	Node_8150	0.027696	2	0.011848	102 333 12 29 3 4 5 1	1449 6870 119 467 134 52 46 6	0 1 0 0 0 0 0 0
Node_7355	Node_7356	0.05052	Node_8150	0.023154	7	0.012772	43 198 5 15 0 1 4 0	1449 6870 119 467 134 52 46 6	1 4 0 0 0 0 1 0
Node_7354	Node_7355	0.1749	Node_8150	0.029426	7	0.014858	35 133 1 8 0 0 3 0	1449 6870 119 467 134 52 46 6	2 10 0 0 0 0 0 0
Node_7353	Node_7354	0.737	Node_8150	0.036029	8	0.020312	12 81 1 6 0 0 1 0	1449 6870 119 467 134 52 46 6	1 4 0 0 0 0 0 0
Node_7352	Node_7353	0.7721	Node_8150	0.088971	8	0.044820	5 39 1 1 0 0 0 0	1449 6870 119 467 134 52 46 6	0 5 0 1 0 0 0 0
Node_7351	Node_7352	0.578	Node_8150	0.324658	8	0.205166	1 16 1 0 0 0 0 0	1449 6870 119 467 134 52 46 6	2 9 0 0 0 0 0 0
Node_7350	Node_7352	0.9505	Node_8150	0.418352	8	0.249794	1 10 0 1 0 0 0 0	1449 6870 119 467 134 52 46 6	1 4 0 0 0 0 0 0
Node_7349	Node_7353	0.5628	Node_8150	0.134354	8	0.086514	7 31 0 4 0 0 1 0	1449 6870 119 467 134 52 46 6	0 6 0 0 0 0 0 0
Node_7348	Node_7354	0.02109	Node_8150	0.167387	2	0.076941	21 39 0 2 0 0 2 0	1449 6870 119 467 134 52 46 6	1 9 0 0 0 0 0 0
Node_7347	Node_7355	0.0127	Node_8150	0.159670	3	0.107210	6 51 4 7 0 1 1 0	1449 6870 119 467 134 52 46 6	0 4 0 0 0 0 0 0
Node_7346	Node_7347	0.01973	Node_8150	0.304759	3	0.236702	2 25 2 2 0 1 1 0	1449 6870 119 467 134 52 46 6	0 7 0 2 0 0 0 0
Node_7345	Node_7346	0.1843	Node_8150	0.479744	8	0.321563	1 10 1 1 0 0 0 0	1449 6870 119 467 134 52 46 6	1 5 0 0 0 1 0 0
Node_7341	Node_7356	1.088e-05	Node_8150	0.096970	2	0.023754	58 124 7 13 3 3 0 1	1449 6870 119 467 134 52 46 6	0 7 0 1 0 0 0 0
Node_7340	Node_7341	0.06693	Node_7341	0.012095	1	0.001764	28 84 5 9 1 1 0 0	58 124 7 13 3 3 0 1	0 0 0 0 0 0 0 0
Node_7339	Node_7340	0.01595	Node_7341	0.088932	1	0.057235	7 32 0 0 1 0 0 0	58 124 7 13 3 3 0 1	4 10 0 0 0 0 0 0
Node_7338	Node_7339	0.4221	Node_7341	0.000000			0 2 0 0 0 0 0 0	58 124 7 13 3 3 0 1	4 14 0 0 1 0 0 0
Node_7337	Node_7339	0.5369	Node_7341	0.127474	8	0.064970	3 12 0 0 0 0 0 0	58 124 7 13 3 3 0 1	0 4 0 0 0 0 0 0
Node_7336	Node_8150	0.09762	Node_8150	0.010826	2	0.004398	101 356 5 29 9 0 1 0	1449 6870 119 467 134 52 46 6	0 1 0 0 0 0 0 0
Node_7335	Node_7336	0.3431	Node_8150	0.009763	2	0.004043	78 280 4 21 7 0 1 0	1449 6870 119 467 134 52 46 6	0 0 0 0 0 0 0 0
Node_7334	Node_7335	0.1468	Node_8150	0.014870	2	0.004596	76 248 4 21 4 0 1 0	1449 6870 119 467 134 52 46 6	0 0 0 0 1 0 0 0
Node_7333	Node_7334	0.1966	Node_8150	0.021744	1	0.009462	49 156 4 11 1 0 0 0	1449 6870 119 467 134 52 46 6	1 3 0 0 0 0 0 0
Node_7332	Node_7333	0.591	Node_8150	0.039552	2	0.020380	26 78 2 5 0 0 0 0	1449 6870 119 467 134 52 46 6	2 16 0 1 0 0 0 0
Node_7331	Node_7332	0.6886	Node_8150	0.128817	8	0.061860	6 24 0 2 0 0 0 0	1449 6870 119 467 134 52 46 6	7 12 0 1 0 0 0 0
Node_7330	Node_7331	0.8204	Node_8150	0.336360	8	0.195925	3 11 0 1 0 0 0 0	1449 6870 119 467 134 52 46 6	0 0 0 0 0 0 0 0
Node_7327	Node_7330	0.4125	Node_8150	0.000000			3 5 0 1 0 0 0 0	1449 6870 119 467 134 52 46 6	0 0 0 0 0 0 0 0
Node_7325	Node_7331	0.9026	Node_8150	0.307943	8	0.175145	3 12 0 1 0 0 0 0	1449 6870 119 467 134 52 46 6	0 1 0 0 0 0 0 0
Node_7324	Node_7325	0.7265	Node_8150	0.455067	8	0.274901	3 8 0 0 0 0 0 0	1449 6870 119 467 134 52 46 6	0 0 0 0 0 0 0 0
Node_7321	Node_7332	0.5411	Node_8150	0.083542	8	0.051078	13 42 2 2 0 0 0 0	1449 6870 119 467 134 52 46 6	0 0 0 0 0 0 0 0
Node_7320	Node_7321	0.4104	Node_8150	0.162928	2	0.098198	8 26 2 2 0 0 0 0	1449 6870 119 467 134 52 46 6	1 2 0 0 0 0 0 0
Node_7319	Node_7320	0.4701	Node_8150	0.418352	8	0.249794	1 10 0 1 0 0 0 0	1449 6870 119 467 134 52 46 6	4 4 1 0 0 0 0 0
Node_7318	Node_7333	0.5198	Node_8150	0.052298	2	0.019750	21 62 2 5 1 0 0 0	1449 6870 119 467 134 52 46 6	0 0 0 0 0 0 0 0
Node_7317	Node_7318	0.2975	Node_8150	0.347133	2	0.201424	4 12 1 1 0 0 0 0	1449 6870 119 467 134 52 46 6	6 18 1 3 0 0 0 0
Node_7316	Node_7318	0.6561	Node_8150	0.469238	8	0.289072	2 8 0 1 0 0 0 0	1449 6870 119 467 134 52 46 6	9 24 0 0 1 0 0 0
Node_7315	Node_7334	0.3168	Node_8150	0.041877	2	0.019648	26 89 0 10 3 0 1 0	1449 6870 119 467 134 52 46 6	0 0 0 0 0 0 0 0
Node_7314	Node_7315	0.5775	Node_8150	0.072670	8	0.044567	9 49 0 6 2 0 0 0	1449 6870 119 467 134 52 46 6	0 0 0 0 0 0 0 0
Node_7313	Node_7314	0.2301	Node_8150	0.000000			0 3 0 0 0 0 0 0	1449 6870 119 467 134 52 46 6	2 10 0 3 1 0 0 0
Node_7312	Node_7314	0.9158	Node_8150	0.090475	8	0.045148	7 34 0 3 1 0 0 0	1449 6870 119 467 134 52 46 6	0 2 0 0 0 0 0 0
Node_7311	Node_7335	0.1741	Node_8150	0.186499	8	0.127761	2 32 0 0 2 0 0 0	1449 6870 119 467 134 52 46 6	0 0 0 0 0 0 0 0
Node_7310	Node_7311	0.4878	Node_8150	0.000000			0 7 0 0 0 0 0 0	1449 6870 119 467 134 52 46 6	0 8 0 0 0 0 0 0
Node_7308	Node_7311	0.231	Node_8150	0.534948	8	0.354782	2 8 0 0 1 0 0 0	1449 6870 119 467 134 52 46 6	0 9 0 0 1 0 0 0
Node_7307	Node_7308	1	Node_8150	0.000000			0 7 0 0 0 0 0 0	1449 6870 119 467 134 52 46 6	1 0 0 0 0 0 0 0
Node_7306	Node_7336	0.6574	Node_8150	0.042070	2	0.013301	23 73 1 8 2 0 0 0	1449 6870 119 467 134 52 46 6	0 3 0 0 0 0 0 0
Node_7305	Node_7306	0.9194	Node_8150	0.162306	8	0.095348	7 24 1 0 0 0 0 0	1449 6870 119 467 134 52 46 6	4 21 0 2 0 0 0 0
Node_7304	Node_7305	0.5328	Node_8150	0.332634	8	0.206788	2 14 1 0 0 0 0 0	1449 6870 119 467 134 52 46 6	0 0 0 0 0 0 0 0
Node_7303	Node_7305	0.5635	Node_8150	0.455067	8	0.274901	3 8 0 0 0 0 0 0	1449 6870 119 467 134 52 46 6	2 2 0 0 0 0 0 0
Node_7302	Node_8151	1.084e-08	Node_8157	0.102819	2	0.034150	61 146 13 18 4 6 1 1	1806 8219 163 598 171 69 56 9	2 3 0 2 1 0 0 0
Node_7301	Node_7302	0.9269	Node_7302	0.011231	2	0.006865	52 113 12 15 4 6 1 1	61 146 13 18 4 6 1 1	1 8 0 1 0 0 0 0
Node_7300	Node_7301	0.1509	Node_7302	0.033777	2	0.022936	31 69 8 11 4 5 0 1	61 146 13 18 4 6 1 1	0 0 0 0 0 0 0 0
Node_7299	Node_7300	0.09769	Node_7302	0.296694	1	0.183237	1 17 0 2 2 1 0 0	61 146 13 18 4 6 1 1	2 4 0 0 0 0 0 0
Node_7298	Node_7302	0.9269	Node_7302	0.076216	7	0.044307	7 19 0 1 0 0 0 0	61 146 13 18 4 6 1 1	1 6 1 1 0 0 0 0
Node_7297	Node_8152	0.31	Node_8157	0.014799	4	0.009551	47 239 2 25 4 3 3 0	1806 8219 163 598 171 69 56 9	0 0 0 0 0 0 0 0
Node_7296	Node_7297	0.2721	Node_8157	0.015866	4	0.011440	46 227 2 23 2 3 3 0	1806 8219 163 598 171 69 56 9	0 0 0 0 0 0 0 0
Node_7295	Node_7296	0.4229	Node_8157	0.020776	7	0.011341	38 157 2 17 2 1 3 0	1806 8219 163 598 171 69 56 9	0 1 0 0 0 0 0 0
Node_7294	Node_7295	0.9393	Node_8157	0.015513	8	0.004934	21 92 0 6 2 0 0 0	1806 8219 163 598 171 69 56 9	0 2 0 0 0 0 0 0
Node_7293	Node_7294	0.9468	Node_8157	0.024286	8	0.010156	19 74 0 5 2 0 0 0	1806 8219 163 598 171 69 56 9	0 9 0 0 0 0 0 0
Node_7292	Node_7293	0.9114	Node_8157	0.031843	8	0.014816	17 66 0 3 2 0 0 0	1806 8219 163 598 171 69 56 9	1 4 0 1 0 0 0 0
Node_7291	Node_7292	0.9564	Node_8157	0.105159	8	0.057365	9 29 0 1 1 0 0 0	1806 8219 163 598 171 69 56 9	0 8 0 1 0 0 0 0
Node_7290	Node_7291	0.6075	Node_8157	0.278970	8	0.178096	5 14 0 0 1 0 0 0	1806 8219 163 598 171 69 56 9	2 9 0 0 0 0 0 0
Node_7289	Node_7290	0.1833	Node_8157	0.592278	2	0.286635	4 6 0 0 1 0 0 0	1806 8219 163 598 171 69 56 9	0 0 0 0 0 0 0 0
Node_7288	Node_7290	1	Node_8157	0.000000			1 8 0 0 0 0 0 0	1806 8219 163 598 171 69 56 9	0 0 0 0 0 0 0 0
Node_7287	Node_7292	0.8314	Node_8157	0.154287	8	0.085405	5 22 0 1 1 0 0 0	1806 8219 163 598 171 69 56 9	3 7 0 0 0 0 0 0
Node_7286	Node_7287	0.8511	Node_8157	0.154287	8	0.085405	5 22 0 1 1 0 0 0	1806 8219 163 598 171 69 56 9	0 0 0 0 0 0 0 0
Node_7285	Node_7286	0.8511	Node_8157	0.154287	8	0.085405	5 22 0 1 1 0 0 0	1806 8219 163 598 171 69 56 9	0 0 0 0 0 0 0 0
Node_7284	Node_7294	0.7763	Node_8157	0.397660	8	0.239571	2 9 0 1 0 0 0 0	1806 8219 163 598 171 69 56 9	0 0 0 0 0 0 0 0
Node_7283	Node_7295	0.01249	Node_8157	0.160419	2	0.081549	14 43 1 10 0 1 2 0	1806 8219 163 598 171 69 56 9	3 20 1 1 0 0 1 0
Node_7282	Node_7283	0.07871	Node_8157	0.000000			1 3 0 1 0 0 0 0	1806 8219 163 598 171 69 56 9	2 2 1 1 0 0 0 0
Node_7280	Node_7283	0.01852	Node_8157	0.213532	7	0.118429	9 26 0 5 0 0 2 0	1806 8219 163 598 171 69 56 9	2 12 0 3 0 1 0 0
Node_7279	Node_7296	0.1851	Node_8157	0.068842	6	0.040857	8 68 0 6 0 2 0 0	1806 8219 163 598 171 69 56 9	0 1 0 0 0 0 0 0
Node_7278	Node_7279	0.7138	Node_8157	0.122631	8	0.074837	5 31 0 3 0 1 0 0	1806 8219 163 598 171 69 56 9	3 10 0 1 0 0 0 0
Node_7277	Node_7278	0.5723	Node_8157	0.153334	8	0.093630	5 25 0 2 0 1 0 0	1806 8219 163 598 171 69 56 9	0 2 0 1 0 0 0 0
Node_7276	Node_7277	0.583	Node_8157	0.198501	6	0.121376	3 22 0 1 0 1 0 0	1806 8219 163 598 171 69 56 9	1 2 0 1 0 0 0 0
Node_7275	Node_7279	0.06414	Node_8157	0.000000			0 9 0 1 0 0 0 0	1806 8219 163 598 171 69 56 9	0 18 0 1 0 1 0 0
Node_7274	Node_7297	0.09555	Node_8157	0.553324	2	0.363485	1 8 0 2 1 0 0 0	1806 8219 163 598 171 69 56 9	0 4 0 0 1 0 0 0
Node_7273	Node_7274	0.319	Node_8157	0.000000			1 3 0 0 0 0 0 0	1806 8219 163 598 171 69 56 9	0 2 0 2 0 0 0 0
Node_7272	Node_8153	0.04525	Node_8157	0.012362	2	0.007114	114 435 5 45 12 3 3 2	1806 8219 163 598 171 69 56 9	1 2 0 0 0 0 0 0
Node_7271	Node_7272	0.04756	Node_8157	0.015376	2	0.008079	100 370 5 40 10 2 3 2	1806 8219 163 598 171 69 56 9	0 6 0 0 0 0 0 0
Node_7270	Node_7271	0.0168	Node_8157	0.020529	2	0.010154	88 323 5 38 10 2 3 2	1806 8219 163 598 171 69 56 9	0 2 0 0 0 0 0 0
Node_7269	Node_7270	0.01118	Node_8157	0.032459	2	0.017691	58 216 5 26 7 2 3 2	1806 8219 163 598 171 69 56 9	1 6 0 1 1 0 0 0
Node_7268	Node_7269	0.01335	Node_8157	0.039524	2	0.021898	51 188 5 23 6 2 3 2	1806 8219 163 598 171 69 56 9	1 5 0 0 0 0 0 0
Node_7267	Node_7268	0.004755	Node_8157	0.079619	8	0.040984	31 103 3 13 3 2 2 2	1806 8219 163 598 171 69 56 9	0 1 0 0 0 0 0 0
Node_7266	Node_7267	0.000393	Node_8157	0.297043	8	0.073242	5 28 1 1 1 0 0 2	1806 8219 163 598 171 69 56 9	1 5 1 3 0 2 0 0
Node_7265	Node_7266	0.002436	Node_8157	0.459578	8	0.141344	4 19 1 0 1 0 0 2	1806 8219 163 598 171 69 56 9	0 5 0 0 0 0 0 0
Node_7264	Node_7265	0.001148	Node_8157	0.504556	8	0.161484	4 17 1 0 1 0 0 2	1806 8219 163 598 171 69 56 9	0 0 0 0 0 0 0 0
Node_7263	Node_7264	0.000315	Node_8157	0.752959	8	0.288714	4 10 1 0 1 0 0 2	1806 8219 163 598 171 69 56 9	0 1 0 0 0 0 0 0
Node_7262	Node_7263	8.547e-05	Node_8157	0.969414	8	0.396566	3 7 1 0 1 0 0 2	1806 8219 163 598 171 69 56 9	0 0 0 0 0 0 0 0
Node_7261	Node_7262	0.3145	Node_8157	0.000000			2 6 1 0 0 0 0 0	1806 8219 163 598 171 69 56 9	0 0 0 0 0 0 0 0
Node_7258	Node_7261	0.3145	Node_8157	0.000000			1 3 1 0 0 0 0 0	1806 8219 163 598 171 69 56 9	1 3 0 0 0 0 0 0
Node_7256	Node_7267	0.1301	Node_8157	0.057628	2	0.017002	24 68 1 9 2 0 1 0	1806 8219 163 598 171 69 56 9	1 2 0 0 0 0 1 0
Node_7255	Node_7256	0.3826	Node_8157	0.061898	2	0.017303	20 57 1 8 2 0 0 0	1806 8219 163 598 171 69 56 9	0 1 0 0 0 0 0 0
Node_7254	Node_7268	0.5699	Node_8157	0.037822	2	0.023200	20 82 2 9 3 0 1 0	1806 8219 163 598 171 69 56 9	0 2 0 1 0 0 0 0
Node_7253	Node_7254	0.2258	Node_8157	0.101647	2	0.046510	15 49 1 8 3 0 1 0	1806 8219 163 598 171 69 56 9	1 7 0 0 0 0 0 0
Node_7252	Node_7253	0.1683	Node_8157	0.231577	2	0.099319	10 22 0 3 2 0 1 0	1806 8219 163 598 171 69 56 9	2 12 0 2 0 0 0 0
Node_7251	Node_7254	0.813	Node_8157	0.264612	8	0.163738	2 16 1 1 0 0 0 0	1806 8219 163 598 171 69 56 9	2 10 0 0 0 0 0 0
Node_7250	Node_7270	0.5286	Node_8157	0.030932	2	0.015470	26 89 0 11 2 0 0 0	1806 8219 163 598 171 69 56 9	3 12 0 0 0 0 0 0
Node_7249	Node_7250	0.593	Node_8157	0.039405	2	0.016882	22 68 0 7 2 0 0 0	1806 8219 163 598 171 69 56 9	0 0 0 0 0 0 0 0
Node_7248	Node_7249	0.6582	Node_8157	0.068722	2	0.036310	12 39 0 4 1 0 0 0	1806 8219 163 598 171 69 56 9	2 3 0 1 0 0 0 0
Node_7247	Node_7248	0.9251	Node_8157	0.000000			1 8 0 0 0 0 0 0	1806 8219 163 598 171 69 56 9	1 8 0 1 0 0 0 0
Node_7246	Node_7249	0.7897	Node_8157	0.175781	8	0.106900	7 21 0 0 1 0 0 0	1806 8219 163 598 171 69 56 9	1 5 0 2 0 0 0 0
Node_7245	Node_7271	0.9208	Node_8157	0.059748	8	0.024244	11 38 0 2 0 0 0 0	1806 8219 163 598 171 69 56 9	1 7 0 0 0 0 0 0
Node_7244	Node_7272	0.7389	Node_8157	0.059714	8	0.037574	14 52 0 4 2 1 0 0	1806 8219 163 598 171 69 56 9	0 7 0 1 0 0 0 0
Node_7243	Node_7244	0.6735	Node_8157	0.077021	8	0.041517	10 36 0 4 1 0 0 0	1806 8219 163 598 171 69 56 9	3 7 0 0 1 0 0 0
Node_7242	Node_7243	0.6576	Node_8157	0.000000			3 7 0 0 0 0 0 0	1806 8219 163 598 171 69 56 9	1 5 0 2 0 0 0 0
Node_7241	Node_7244	0.2468	Node_8157	0.000000			1 1 0 0 0 0 0 0	1806 8219 163 598 171 69 56 9	0 8 0 0 0 1 0 0
Node_7240	Node_8154	0.5473	Node_8157	0.090431	7	0.054310	9 38 0 2 1 0 1 0	1806 8219 163 598 171 69 56 9	2 10 0 0 1 0 0 0
Node_7239	Node_7240	0.9776	Node_8157	0.111977	8	0.056133	8 25 0 2 0 0 0 0	1806 8219 163 598 171 69 56 9	0 6 0 0 0 0 0 0
Node_7238	Node_8155	7.111e-11	Node_8157	0.258438	3	0.052987	26 70 17 3 0 1 1 0	1806 8219 163 598 171 69 56 9	3 1 0 0 1 0 0 0
Node_7237	Node_7238	0.4425	Node_7238	0.013610	2	0.007926	24 59 17 3 0 1 1 0	26 70 17 3 0 1 1 0	0 0 0 0 0 0 0 0
Node_7236	Node_7237	0.2462	Node_7238	0.023636	2	0.011109	22 51 17 3 0 1 1 0	26 70 17 3 0 1 1 0	1 4 0 0 0 0 0 0
Node_7235	Node_7236	0.2756	Node_7238	0.059148	2	0.009490	17 30 16 2 0 0 0 0	26 70 17 3 0 1 1 0	5 20 0 1 0 1 1 0
Node_7234	Node_7235	0.4751	Node_7238	0.000000			1 8 0 0 0 0 0 0	26 70 17 3 0 1 1 0	0 1 0 0 0 0 0 0
Node_7232	Node_7235	2.32e-06	Node_7238	0.134566	2	0.014582	16 20 16 2 0 0 0 0	26 70 17 3 0 1 1 0	0 1 0 0 0 0 0 0
Node_7231	Node_7238	0.4425	Node_7238	0.000000			1 1 0 0 0 0 0 0	26 70 17 3 0 1 1 0	1 10 0 0 0 0 0 0
Node_7230	Node_8156	0.5138	Node_8157	0.000000			0 5 1 0 0 0 0 0	1806 8219 163 598 171 69 56 9	2 16 0 0 0 0 0 0
Node_7229	Node_8157	0.3379	Node_8157	0.008513	5	0.004972	87 366 6 36 13 4 1 0	1806 8219 163 598 171 69 56 9	1 3 0 0 0 0 0 0
Node_7228	Node_7229	0.1278	Node_8157	0.021205	1	0.014309	34 212 3 22 8 2 0 0	1806 8219 163 598 171 69 56 9	0 0 0 0 0 0 0 0
Node_7227	Node_7228	0.5727	Node_8157	0.019381	5	0.011576	26 127 3 11 5 1 0 0	1806 8219 163 598 171 69 56 9	0 2 0 0 1 0 0 0
Node_7226	Node_7227	0.675	Node_8157	0.030602	8	0.019746	17 88 1 9 3 1 0 0	1806 8219 163 598 171 69 56 9	2 5 0 0 1 0 0 0
Node_7225	Node_7226	0.2641	Node_8157	0.171367	2	0.124118	6 29 1 3 2 1 0 0	1806 8219 163 598 171 69 56 9	0 1 0 0 0 0 0 0
Node_7224	Node_7225	0.2181	Node_8157	0.232775	2	0.168082	4 22 1 3 1 1 0 0	1806 8219 163 598 171 69 56 9	0 0 0 0 0 0 0 0
Node_7223	Node_7224	0.2769	Node_8157	0.259528	6	0.178562	3 19 1 2 0 1 0 0	1806 8219 163 598 171 69 56 9	0 0 0 0 0 0 0 0
Node_7222	Node_7223	0.1855	Node_8157	0.388742	6	0.263419	3 13 1 0 0 1 0 0	1806 8219 163 598 171 69 56 9	0 0 0 0 0 0 0 0
Node_7221	Node_7222	0.1855	Node_8157	0.388742	6	0.263419	3 13 1 0 0 1 0 0	1806 8219 163 598 171 69 56 9	0 0 0 0 0 0 0 0
Node_7220	Node_7221	0.1386	Node_8157	0.557085	6	0.382142	2 9 1 0 0 1 0 0	1806 8219 163 598 171 69 56 9	0 1 0 0 0 0 0 0
Node_7219	Node_7220	0.0981	Node_8157	0.599728	6	0.411216	1 9 1 0 0 1 0 0	1806 8219 163 598 171 69 56 9	0 0 0 0 0 0 0 0
Node_7218	Node_7219	0.0981	Node_8157	0.599728	6	0.411216	1 9 1 0 0 1 0 0	1806 8219 163 598 171 69 56 9	0 0 0 0 0 0 0 0
Node_7217	Node_7218	0.05437	Node_8157	0.000000			0 8 1 0 0 1 0 0	1806 8219 163 598 171 69 56 9	0 1 0 0 0 0 0 0
Node_7216	Node_7217	0.04427	Node_8157	0.000000			0 0 1 0 0 1 0 0	1806 8219 163 598 171 69 56 9	0 7 0 0 0 0 0 0
Node_7205	Node_7223	0.2268	Node_8157	0.000000			0 6 0 2 0 0 0 0	1806 8219 163 598 171 69 56 9	0 0 0 0 0 0 0 0
Node_7190	Node_7225	0.379	Node_8157	0.000000			2 7 0 0 1 0 0 0	1806 8219 163 598 171 69 56 9	0 0 0 0 0 0 0 0
Node_7189	Node_7190	0.379	Node_8157	0.000000			2 7 0 0 1 0 0 0	1806 8219 163 598 171 69 56 9	0 0 0 0 0 0 0 0
Node_7188	Node_7189	0.3316	Node_8157	0.000000			2 6 0 0 1 0 0 0	1806 8219 163 598 171 69 56 9	0 0 0 0 0 0 0 0
Node_7182	Node_7226	0.9069	Node_8157	0.043680	8	0.015491	11 46 0 4 0 0 0 0	1806 8219 163 598 171 69 56 9	0 12 0 2 1 0 0 0
Node_7181	Node_7182	0.985	Node_8157	0.070087	8	0.028614	8 34 0 3 0 0 0 0	1806 8219 163 598 171 69 56 9	0 2 0 0 0 0 0 0
Node_7180	Node_7181	0.9523	Node_8157	0.107254	8	0.047550	5 26 0 2 0 0 0 0	1806 8219 163 598 171 69 56 9	2 4 0 1 0 0 0 0
Node_7179	Node_7180	0.756	Node_8157	0.000000			0 2 0 0 0 0 0 0	1806 8219 163 598 171 69 56 9	2 15 0 2 0 0 0 0
Node_7178	Node_7182	0.8179	Node_8157	0.000000			1 1 0 0 0 0 0 0	1806 8219 163 598 171 69 56 9	2 9 0 1 0 0 0 0
Node_7177	Node_7227	0.6352	Node_8157	0.120154	8	0.064310	6 26 0 2 1 0 0 0	1806 8219 163 598 171 69 56 9	1 8 2 0 0 0 0 0
Node_7176	Node_7177	0.4969	Node_8157	0.000000			3 6 0 1 0 0 0 0	1806 8219 163 598 171 69 56 9	0 0 0 0 0 0 0 0
Node_7173	Node_7228	0.06482	Node_8157	0.094504	1	0.057140	6 71 0 11 1 1 0 0	1806 8219 163 598 171 69 56 9	2 12 0 0 1 0 0 0
Node_7172	Node_7173	0.06118	Node_8157	0.140144	4	0.067535	4 42 0 9 0 0 0 0	1806 8219 163 598 171 69 56 9	0 6 0 0 0 0 0 0
Node_7171	Node_7172	0.1363	Node_8157	0.172862	8	0.106483	3 23 0 4 0 0 0 0	1806 8219 163 598 171 69 56 9	0 11 0 3 0 0 0 0
Node_7170	Node_7229	0.1704	Node_8157	0.027756	2	0.005001	53 153 3 14 5 2 1 0	1806 8219 163 598 171 69 56 9	0 1 0 0 0 0 0 0
Node_7169	Node_7170	0.04059	Node_8157	0.067945	2	0.017142	33 87 1 12 4 2 1 0	1806 8219 163 598 171 69 56 9	1 4 0 0 0 0 0 0
Node_7168	Node_7169	0.02891	Node_8157	0.095358	2	0.032392	20 55 1 8 3 1 1 0	1806 8219 163 598 171 69 56 9	9 20 0 2 1 1 0 0
Node_7167	Node_7168	0.06943	Node_8157	0.098992	2	0.032730	20 54 1 8 3 1 1 0	1806 8219 163 598 171 69 56 9	0 0 0 0 0 0 0 0
Node_7166	Node_7167	0.0822	Node_8157	0.114528	2	0.040726	18 48 1 7 3 1 1 0	1806 8219 163 598 171 69 56 9	0 2 0 0 0 0 0 0
Node_7165	Node_7166	0.03619	Node_8157	0.131943	2	0.060177	15 42 0 6 3 1 1 0	1806 8219 163 598 171 69 56 9	2 0 0 0 0 0 0 0
Node_7164	Node_7165	0.1969	Node_8157	0.000000			1 8 0 1 0 0 0 0	1806 8219 163 598 171 69 56 9	0 2 0 0 0 0 1 0
Node_7161	Node_7165	0.03945	Node_8157	0.000000			0 6 0 0 0 0 0 0	1806 8219 163 598 171 69 56 9	14 26 0 5 3 1 0 0
Node_7157	Node_7170	0.6156	Node_8157	0.053568	8	0.033725	18 56 2 2 1 0 0 0	1806 8219 163 598 171 69 56 9	1 6 0 0 0 0 0 0
Node_7156	Node_7157	0.487	Node_8157	0.085247	2	0.044917	17 43 2 2 0 0 0 0	1806 8219 163 598 171 69 56 9	0 7 0 0 0 0 0 0
Node_7155	Node_8158	7.614e-15	Node_8159	0.005876	3	0.002757	628 3651 146 205 88 32 22 7	2503 12186 309 823 263 104 79 16	0 0 0 0 0 0 0 0
Node_7154	Node_7155	4.022e-08	Node_7155	0.001142	2	0.000678	492 3076 127 147 68 18 18 7	628 3651 146 205 88 32 22 7	0 1 0 0 0 0 0 0
Node_7153	Node_7154	0.3322	Node_7154	0.000102	2	0.000059	480 2969 127 144 65 18 18 7	492 3076 127 147 68 18 18 7	0 4 0 0 0 0 0 0
Node_7152	Node_7153	2.647e-12	Node_7154	0.004600	3	0.001989	275 1896 112 109 45 13 15 2	492 3076 127 147 68 18 18 7	0 4 0 0 0 0 0 0
Node_7151	Node_7152	4.004e-05	Node_7152	0.001795	2	0.000394	244 1526 105 94 41 12 15 2	275 1896 112 109 45 13 15 2	0 1 0 0 0 0 0 0
Node_7150	Node_7151	1.223e-05	Node_7152	0.002010	2	0.000432	243 1509 105 93 41 12 15 2	275 1896 112 109 45 13 15 2	0 3 0 0 0 0 0 0
Node_7149	Node_7150	3.374e-13	Node_7152	0.013832	2	0.002342	174 909 88 66 27 9 12 2	275 1896 112 109 45 13 15 2	0 2 0 0 0 0 0 0
Node_7148	Node_7149	4.931e-09	Node_7149	0.012774	3	0.004786	112 613 32 38 22 9 12 2	174 909 88 66 27 9 12 2	0 3 0 0 0 0 0 0
Node_7147	Node_7148	0.1178	Node_7148	0.003919	2	0.001772	88 408 21 24 16 7 11 1	112 613 32 38 22 9 12 2	0 0 0 0 0 0 0 0
Node_7146	Node_7147	0.1859	Node_7148	0.008021	2	0.002794	63 295 19 20 16 6 5 1	112 613 32 38 22 9 12 2	0 0 0 0 0 0 0 0
Node_7145	Node_7146	0.0486	Node_7148	0.019116	3	0.013109	40 189 4 8 4 5 3 1	112 613 32 38 22 9 12 2	1 4 0 0 0 0 0 0
Node_7144	Node_7145	0.000273	Node_7148	0.042942	5	0.029719	33 150 4 3 0 3 0 1	112 613 32 38 22 9 12 2	0 5 0 0 0 1 0 0
Node_7143	Node_7144	0.02487	Node_7148	0.071644	8	0.042735	9 69 3 0 0 2 0 1	112 613 32 38 22 9 12 2	0 3 0 0 0 0 0 0
Node_7142	Node_7143	0.04674	Node_7148	0.081032	8	0.044609	8 58 3 0 0 2 0 1	112 613 32 38 22 9 12 2	0 2 0 0 0 0 0 0
Node_7141	Node_7142	0.3101	Node_7148	0.058005	8	0.041764	5 47 3 0 0 1 0 0	112 613 32 38 22 9 12 2	0 1 0 0 0 0 0 0
Node_7140	Node_7141	0.2428	Node_7148	0.087906	1	0.042267	1 36 1 0 0 0 0 0	112 613 32 38 22 9 12 2	0 0 0 0 0 0 0 0
Node_7139	Node_7140	0.4728	Node_7148	0.093415	8	0.050243	1 27 0 0 0 0 0 0	112 613 32 38 22 9 12 2	0 0 0 0 0 0 0 0
Node_7138	Node_7139	0.7753	Node_7148	0.124374	8	0.052788	1 17 0 0 0 0 0 0	112 613 32 38 22 9 12 2	0 2 0 0 0 0 0 0
Node_7137	Node_7138	0.7489	Node_7148	0.218542	8	0.112780	0 12 0 0 0 0 0 0	112 613 32 38 22 9 12 2	0 0 0 0 0 0 0 0
Node_7133	Node_7139	0.8825	Node_7148	0.000000			0 7 0 0 0 0 0 0	112 613 32 38 22 9 12 2	0 1 0 0 0 0 0 0
Node_7131	Node_7140	0.5924	Node_7148	0.000000			0 9 1 0 0 0 0 0	112 613 32 38 22 9 12 2	0 0 0 0 0 0 0 0
Node_7129	Node_7141	0.1909	Node_7148	0.000000			2 6 1 0 0 1 0 0	112 613 32 38 22 9 12 2	2 5 1 0 0 0 0 0
Node_7126	Node_7142	0.05919	Node_7148	0.413499	8	0.181522	3 10 0 0 0 1 0 1	112 613 32 38 22 9 12 2	0 0 0 0 0 0 0 0
Node_7125	Node_7126	0.06045	Node_7148	0.464837	8	0.201910	2 9 0 0 0 1 0 1	112 613 32 38 22 9 12 2	0 0 0 0 0 0 0 0
Node_7124	Node_7125	0.03221	Node_7148	0.000000			1 6 0 0 0 1 0 1	112 613 32 38 22 9 12 2	0 0 0 0 0 0 0 0
Node_7123	Node_7124	0.03221	Node_7148	0.000000			1 5 0 0 0 1 0 1	112 613 32 38 22 9 12 2	0 1 0 0 0 0 0 0
Node_7120	Node_7143	1	Node_7148	0.000000			0 5 0 0 0 0 0 0	112 613 32 38 22 9 12 2	1 4 0 0 0 0 0 0
Node_7119	Node_7144	0.02809	Node_7148	0.048718	1	0.021152	24 77 1 3 0 1 0 0	112 613 32 38 22 9 12 2	0 1 0 0 0 0 0 0
Node_7118	Node_7119	0.5351	Node_7148	0.047513	1	0.023557	12 39 1 1 0 0 0 0	112 613 32 38 22 9 12 2	0 1 0 0 0 0 0 0
Node_7117	Node_7118	0.2767	Node_7148	0.125153	2	0.059675	10 22 1 0 0 0 0 0	112 613 32 38 22 9 12 2	0 1 0 0 0 0 0 0
Node_7116	Node_7117	0.3794	Node_7148	0.111666	2	0.056283	9 22 1 0 0 0 0 0	112 613 32 38 22 9 12 2	0 0 0 0 0 0 0 0
Node_7115	Node_7116	0.6215	Node_7148	0.289261	2	0.115985	3 8 1 0 0 0 0 0	112 613 32 38 22 9 12 2	0 0 0 0 0 0 0 0
Node_7114	Node_7115	0.5377	Node_7148	0.000000			2 6 1 0 0 0 0 0	112 613 32 38 22 9 12 2	0 0 0 0 0 0 0 0
Node_7105	Node_7116	0.5478	Node_7148	0.182451	2	0.081565	6 13 0 0 0 0 0 0	112 613 32 38 22 9 12 2	0 1 0 0 0 0 0 0
Node_7104	Node_7118	1	Node_7148	0.189358	8	0.097433	1 12 0 1 0 0 0 0	112 613 32 38 22 9 12 2	1 4 0 0 0 0 0 0
Node_7103	Node_7104	0.8784	Node_7148	0.209206	8	0.110749	1 11 0 1 0 0 0 0	112 613 32 38 22 9 12 2	0 1 0 0 0 0 0 0
Node_7102	Node_7119	0.2883	Node_7148	0.071963	1	0.045962	12 37 0 2 0 1 0 0	112 613 32 38 22 9 12 2	0 0 0 0 0 0 0 0
Node_7101	Node_7102	0.3662	Node_7148	0.083093	1	0.057664	10 31 0 1 0 1 0 0	112 613 32 38 22 9 12 2	0 0 0 0 0 0 0 0
Node_7100	Node_7101	0.5805	Node_7148	0.000000			4 6 0 0 0 0 0 0	112 613 32 38 22 9 12 2	0 2 0 0 0 0 0 0
Node_7097	Node_7101	0.6247	Node_7148	0.146907	2	0.079809	6 18 0 1 0 1 0 0	112 613 32 38 22 9 12 2	0 5 0 0 0 0 0 0
Node_7096	Node_7102	0.6539	Node_7148	0.000000			2 6 0 1 0 0 0 0	112 613 32 38 22 9 12 2	0 0 0 0 0 0 0 0
Node_7095	Node_7145	0.01316	Node_7148	0.187372	2	0.107273	7 31 0 5 4 1 3 0	112 613 32 38 22 9 12 2	0 3 0 0 0 0 0 0
Node_7094	Node_7095	0.9589	Node_7148	0.146649	8	0.065893	3 13 0 0 0 0 0 0	112 613 32 38 22 9 12 2	0 1 0 0 0 0 0 0
Node_7093	Node_7094	0.9518	Node_7148	0.146649	8	0.065893	3 13 0 0 0 0 0 0	112 613 32 38 22 9 12 2	0 0 0 0 0 0 0 0
Node_7092	Node_7093	0.944	Node_7148	0.163435	8	0.077380	3 12 0 0 0 0 0 0	112 613 32 38 22 9 12 2	0 0 0 0 0 0 0 0
Node_7090	Node_7092	0.944	Node_7148	0.000000			3 6 0 0 0 0 0 0	112 613 32 38 22 9 12 2	0 6 0 0 0 0 0 0
Node_7087	Node_7095	0.0001091	Node_7148	0.446468	2	0.208393	4 15 0 5 4 1 3 0	112 613 32 38 22 9 12 2	0 2 0 0 0 0 0 0
Node_7086	Node_7087	1.5e-05	Node_7148	0.675346	2	0.281339	3 9 0 5 4 1 3 0	112 613 32 38 22 9 12 2	0 4 0 0 0 0 0 0
Node_7085	Node_7086	0.0006263	Node_7148	0.559459	2	0.218660	3 8 0 4 4 0 0 0	112 613 32 38 22 9 12 2	0 0 0 0 0 0 0 0
Node_7084	Node_7146	1.377e-05	Node_7148	0.087931	2	0.037518	22 98 15 12 12 1 2 0	112 613 32 38 22 9 12 2	0 4 0 0 0 0 0 0
Node_7083	Node_7084	3.002e-06	Node_7148	0.103718	2	0.037319	22 88 14 12 12 1 2 0	112 613 32 38 22 9 12 2	0 2 0 0 0 0 0 0
Node_7082	Node_7083	0.3092	Node_7083	0.022585	7	0.012046	11 50 5 7 9 0 2 0	22 88 14 12 12 1 2 0	0 0 0 0 0 0 0 0
Node_7081	Node_7082	0.02264	Node_7083	0.077771	5	0.046446	3 31 4 1 0 0 0 0	22 88 14 12 12 1 2 0	0 1 0 0 0 0 0 0
Node_7080	Node_7081	0.4938	Node_7083	0.072240	6	0.044719	2 17 3 1 0 0 0 0	22 88 14 12 12 1 2 0	0 1 0 0 0 0 0 0
Node_7079	Node_7080	0.8804	Node_7083	0.077798	6	0.032144	2 12 1 1 0 0 0 0	22 88 14 12 12 1 2 0	0 0 0 0 0 0 0 0
Node_7078	Node_7079	0.7156	Node_7083	0.000000			0 6 1 1 0 0 0 0	22 88 14 12 12 1 2 0	0 0 0 0 0 0 0 0
Node_7076	Node_7081	0.5377	Node_7083	0.000000			1 6 0 0 0 0 0 0	22 88 14 12 12 1 2 0	0 7 1 0 0 0 0 0
Node_7074	Node_7082	0.0001066	Node_7083	0.194454	2	0.105113	8 18 1 6 9 0 2 0	22 88 14 12 12 1 2 0	0 0 0 0 0 0 0 0
Node_7073	Node_7074	4.359e-05	Node_7083	0.231545	2	0.119735	7 15 1 5 9 0 2 0	22 88 14 12 12 1 2 0	1 0 0 0 0 0 0 0
Node_7072	Node_7073	0.707	Node_7083	0.000000			2 3 0 1 1 0 0 0	22 88 14 12 12 1 2 0	0 1 1 0 0 0 0 0
Node_7071	Node_7072	0.4575	Node_7083	0.000000			2 3 0 1 1 0 0 0	22 88 14 12 12 1 2 0	0 0 0 0 0 0 0 0
Node_7070	Node_7083	0.3092	Node_7083	0.036285	6	0.017938	11 37 9 5 3 1 0 0	22 88 14 12 12 1 2 0	0 1 0 0 0 0 0 0
Node_7069	Node_7070	0.2581	Node_7083	0.040854	6	0.021383	11 35 9 5 3 1 0 0	22 88 14 12 12 1 2 0	0 0 0 0 0 0 0 0
Node_7068	Node_7069	0.1556	Node_7083	0.059031	6	0.034079	10 29 9 4 3 1 0 0	22 88 14 12 12 1 2 0	0 0 0 0 0 0 0 0
Node_7067	Node_7068	0.0292	Node_7083	0.100314	2	0.040548	10 22 9 4 3 1 0 0	22 88 14 12 12 1 2 0	0 0 0 0 0 0 0 0
Node_7066	Node_7067	0.03001	Node_7083	0.164910	1	0.054367	10 13 2 1 0 0 0 0	22 88 14 12 12 1 2 0	0 2 1 0 0 0 0 0
Node_7065	Node_7066	0.06523	Node_7083	0.000000			4 3 1 0 0 0 0 0	22 88 14 12 12 1 2 0	1 0 0 0 0 0 0 0
Node_7064	Node_7065	0.1815	Node_7083	0.000000			4 3 1 0 0 0 0 0	22 88 14 12 12 1 2 0	0 0 0 0 0 0 0 0
Node_7063	Node_7068	0.5701	Node_7083	0.000000			0 7 0 0 0 0 0 0	22 88 14 12 12 1 2 0	0 0 0 0 0 0 0 0
Node_7062	Node_7069	0.9178	Node_7083	0.000000			1 6 0 1 0 0 0 0	22 88 14 12 12 1 2 0	0 0 0 0 0 0 0 0
Node_7061	Node_7062	0.9178	Node_7083	0.000000			1 5 0 1 0 0 0 0	22 88 14 12 12 1 2 0	0 1 0 0 0 0 0 0
Node_7059	Node_7147	0.007124	Node_7148	0.045612	7	0.030623	25 109 1 4 0 1 5 0	112 613 32 38 22 9 12 2	0 4 1 0 0 0 1 0
Node_7058	Node_7059	0.01853	Node_7148	0.044218	7	0.033156	24 101 1 3 0 1 4 0	112 613 32 38 22 9 12 2	0 1 0 0 0 0 0 0
Node_7057	Node_7058	0.2666	Node_7148	0.030273	5	0.023099	17 74 1 3 0 0 2 0	112 613 32 38 22 9 12 2	0 1 0 0 0 0 0 0
Node_7056	Node_7057	0.5157	Node_7148	0.041414	8	0.025627	11 43 0 3 0 0 0 0	112 613 32 38 22 9 12 2	0 1 0 0 0 0 0 0
Node_7055	Node_7056	0.5115	Node_7148	0.047609	8	0.030405	11 40 0 3 0 0 0 0	112 613 32 38 22 9 12 2	0 3 0 0 0 0 0 0
Node_7054	Node_7055	0.8276	Node_7148	0.046628	8	0.013001	5 28 0 1 0 0 0 0	112 613 32 38 22 9 12 2	2 0 0 1 0 0 0 0
Node_7053	Node_7054	0.9553	Node_7148	0.069677	8	0.026506	5 22 0 1 0 0 0 0	112 613 32 38 22 9 12 2	0 1 0 0 0 0 0 0
Node_7052	Node_7053	0.9377	Node_7148	0.082569	8	0.035292	5 20 0 1 0 0 0 0	112 613 32 38 22 9 12 2	0 1 0 0 0 0 0 0
Node_7051	Node_7052	0.8392	Node_7148	0.121240	2	0.059955	5 16 0 1 0 0 0 0	112 613 32 38 22 9 12 2	0 0 0 0 0 0 0 0
Node_7050	Node_7051	0.7411	Node_7148	0.149908	2	0.064237	5 14 0 1 0 0 0 0	112 613 32 38 22 9 12 2	0 0 0 0 0 0 0 0
Node_7049	Node_7050	0.7411	Node_7148	0.149908	2	0.064237	5 14 0 1 0 0 0 0	112 613 32 38 22 9 12 2	0 0 0 0 0 0 0 0
Node_7048	Node_7049	0.6939	Node_7148	0.211211	2	0.071945	5 11 0 1 0 0 0 0	112 613 32 38 22 9 12 2	0 2 0 0 0 0 0 0
Node_7047	Node_7048	0.67	Node_7148	0.000000			0 2 0 0 0 0 0 0	112 613 32 38 22 9 12 2	4 8 0 1 0 0 0 0
Node_7040	Node_7057	0.4325	Node_7148	0.099802	7	0.048069	6 28 1 0 0 0 2 0	112 613 32 38 22 9 12 2	0 2 0 0 0 0 0 0
Node_7039	Node_7040	0.4081	Node_7148	0.077967	8	0.042983	5 26 1 0 0 0 1 0	112 613 32 38 22 9 12 2	0 0 0 0 0 0 1 0
Node_7038	Node_7039	0.7041	Node_7148	0.160695	8	0.093097	2 16 0 0 0 0 1 0	112 613 32 38 22 9 12 2	2 4 0 0 0 0 0 0
Node_7037	Node_7038	0.664	Node_7148	0.203756	8	0.122999	2 13 0 0 0 0 1 0	112 613 32 38 22 9 12 2	0 3 0 0 0 0 0 0
Node_7036	Node_7037	0.3641	Node_7148	0.000000			0 7 0 0 0 0 1 0	112 613 32 38 22 9 12 2	0 0 0 0 0 0 0 0
Node_7035	Node_7036	0.3641	Node_7148	0.000000			0 5 0 0 0 0 0 0	112 613 32 38 22 9 12 2	0 2 0 0 0 0 1 0
Node_7033	Node_7039	0.6764	Node_7148	0.000000			0 1 0 0 0 0 0 0	112 613 32 38 22 9 12 2	1 5 1 0 0 0 0 0
Node_7032	Node_7058	0.1468	Node_7148	0.158727	7	0.099220	7 24 0 0 0 1 2 0	112 613 32 38 22 9 12 2	0 2 0 0 0 0 0 0
Node_7031	Node_7032	0.1246	Node_7148	0.183611	7	0.111142	6 21 0 0 0 1 2 0	112 613 32 38 22 9 12 2	0 0 0 0 0 0 0 0
Node_7030	Node_7031	0.06422	Node_7148	0.210326	2	0.120818	6 16 0 0 0 1 1 0	112 613 32 38 22 9 12 2	0 0 0 0 0 0 1 0
Node_7029	Node_7030	0.1835	Node_7148	0.372591	2	0.180675	4 9 0 0 0 1 1 0	112 613 32 38 22 9 12 2	0 2 0 0 0 0 0 0
Node_7028	Node_7029	0.07739	Node_7148	0.519743	2	0.235396	3 6 0 0 0 1 1 0	112 613 32 38 22 9 12 2	0 0 0 0 0 0 0 0
Node_7025	Node_7059	0.3266	Node_7148	0.000000			0 4 0 0 0 0 1 0	112 613 32 38 22 9 12 2	1 3 0 1 0 0 0 0
Node_7023	Node_7148	0.1178	Node_7148	0.014506	1	0.006445	24 204 11 14 6 2 1 1	112 613 32 38 22 9 12 2	0 1 0 0 0 0 0 0
Node_7022	Node_7023	0.1954	Node_7148	0.014575	1	0.007267	23 190 10 14 6 2 1 1	112 613 32 38 22 9 12 2	0 0 0 0 0 0 0 0
Node_7021	Node_7022	0.002513	Node_7148	0.073459	1	0.026458	4 94 3 7 1 0 0 1	112 613 32 38 22 9 12 2	0 1 0 0 0 0 0 0
Node_7020	Node_7021	0.008871	Node_7148	0.072160	1	0.030361	4 83 3 7 1 0 0 1	112 613 32 38 22 9 12 2	0 1 0 0 0 0 0 0
Node_7019	Node_7020	0.01205	Node_7148	0.072193	1	0.031403	4 81 3 7 1 0 0 1	112 613 32 38 22 9 12 2	0 0 0 0 0 0 0 0
Node_7018	Node_7019	0.01596	Node_7148	0.072443	1	0.033205	4 78 3 7 1 0 0 1	112 613 32 38 22 9 12 2	0 0 0 0 0 0 0 0
Node_7017	Node_7018	0.01898	Node_7148	0.072967	1	0.035331	4 75 3 7 1 0 0 1	112 613 32 38 22 9 12 2	0 1 0 0 0 0 0 0
Node_7016	Node_7017	0.6042	Node_7148	0.044482	8	0.023195	3 42 1 1 0 0 0 0	112 613 32 38 22 9 12 2	0 0 0 0 0 0 0 0
Node_7015	Node_7016	0.7019	Node_7148	0.063822	8	0.028839	2 30 0 1 0 0 0 0	112 613 32 38 22 9 12 2	0 0 0 0 0 0 0 0
Node_7014	Node_7015	0.638	Node_7148	0.071860	8	0.032278	2 28 0 0 0 0 0 0	112 613 32 38 22 9 12 2	0 0 0 0 0 0 0 0
Node_7013	Node_7014	0.685	Node_7148	0.072706	8	0.031387	2 27 0 0 0 0 0 0	112 613 32 38 22 9 12 2	0 0 0 0 0 0 0 0
Node_7012	Node_7013	0.7336	Node_7148	0.073840	8	0.030668	2 26 0 0 0 0 0 0	112 613 32 38 22 9 12 2	0 0 0 0 0 0 0 0
Node_7011	Node_7012	0.7336	Node_7148	0.077143	8	0.029867	2 24 0 0 0 0 0 0	112 613 32 38 22 9 12 2	0 2 0 0 0 0 0 0
Node_7010	Node_7011	0.9197	Node_7148	0.151166	8	0.065111	1 14 0 0 0 0 0 0	112 613 32 38 22 9 12 2	0 0 0 0 0 0 0 0
Node_7009	Node_7010	1	Node_7148	0.000000			1 7 0 0 0 0 0 0	112 613 32 38 22 9 12 2	0 1 0 0 0 0 0 0
Node_7005	Node_7011	1	Node_7148	0.218146	8	0.104172	1 10 0 0 0 0 0 0	112 613 32 38 22 9 12 2	0 0 0 0 0 0 0 0
Node_6997	Node_7016	0.83	Node_7148	0.197169	8	0.105244	1 12 1 0 0 0 0 0	112 613 32 38 22 9 12 2	0 0 0 0 0 0 0 0
Node_6996	Node_6997	0.7446	Node_7148	0.236877	8	0.122902	0 11 0 0 0 0 0 0	112 613 32 38 22 9 12 2	0 0 0 0 0 0 0 0
Node_6985	Node_7017	0.0119	Node_7148	0.189853	8	0.118267	1 33 2 6 1 0 0 1	112 613 32 38 22 9 12 2	0 0 0 0 0 0 0 0
Node_6984	Node_6985	0.01003	Node_7148	0.209185	8	0.130887	1 30 2 6 1 0 0 1	112 613 32 38 22 9 12 2	0 0 0 0 0 0 0 0
Node_6983	Node_6984	0.008376	Node_7148	0.217680	8	0.134340	1 29 2 6 0 0 0 1	112 613 32 38 22 9 12 2	0 1 0 0 0 0 0 0
Node_6982	Node_6983	0.007345	Node_7148	0.242957	4	0.149672	1 26 2 6 0 0 0 1	112 613 32 38 22 9 12 2	0 2 0 0 0 0 0 0
Node_6981	Node_6982	0.006326	Node_7148	0.461501	4	0.246926	1 13 1 6 0 0 0 1	112 613 32 38 22 9 12 2	0 10 0 0 0 0 0 0
Node_6980	Node_6981	0.001189	Node_7148	0.461501	4	0.246926	1 13 1 6 0 0 0 1	112 613 32 38 22 9 12 2	0 0 0 0 0 0 0 0
Node_6979	Node_6980	0.001189	Node_7148	0.569567	4	0.304937	1 10 1 6 0 0 0 1	112 613 32 38 22 9 12 2	0 3 0 0 0 0 0 0
Node_6976	Node_6979	0.00018	Node_7148	0.913237	2	0.415474	1 4 1 5 0 0 0 1	112 613 32 38 22 9 12 2	0 4 0 1 0 0 0 0
Node_6975	Node_6976	8.615e-05	Node_7148	0.913237	2	0.415474	1 4 1 5 0 0 0 1	112 613 32 38 22 9 12 2	0 0 0 0 0 0 0 0
Node_6959	Node_7021	0.8139	Node_7148	0.000000			0 8 0 0 0 0 0 0	112 613 32 38 22 9 12 2	0 2 0 0 0 0 0 0
Node_6958	Node_6959	0.8825	Node_7148	0.000000			0 8 0 0 0 0 0 0	112 613 32 38 22 9 12 2	0 0 0 0 0 0 0 0
Node_6956	Node_7022	0.8394	Node_7148	0.018001	2	0.008340	19 95 7 7 5 2 1 0	112 613 32 38 22 9 12 2	0 0 0 0 0 0 0 0
Node_6955	Node_6956	0.8295	Node_7148	0.020790	2	0.010385	18 90 7 6 5 2 1 0	112 613 32 38 22 9 12 2	0 2 0 0 0 0 0 0
Node_6954	Node_6955	0.7565	Node_7148	0.023488	2	0.010618	18 87 7 6 5 2 1 0	112 613 32 38 22 9 12 2	0 1 0 0 0 0 0 0
Node_6953	Node_6954	0.8535	Node_7148	0.046804	8	0.031453	6 43 3 3 2 1 0 0	112 613 32 38 22 9 12 2	0 1 0 0 0 0 0 0
Node_6952	Node_6953	0.7517	Node_7148	0.066541	2	0.041549	6 36 3 3 2 1 0 0	112 613 32 38 22 9 12 2	0 1 0 0 0 0 0 0
Node_6951	Node_6952	0.7266	Node_7148	0.066541	2	0.041549	6 36 3 3 2 1 0 0	112 613 32 38 22 9 12 2	0 0 0 0 0 0 0 0
Node_6950	Node_6954	0.4998	Node_7148	0.069273	2	0.018017	12 42 4 3 3 1 1 0	112 613 32 38 22 9 12 2	0 1 0 0 0 0 0 0
Node_6947	Node_7023	0.8263	Node_7148	0.165577	8	0.084820	1 14 1 0 0 0 0 0	112 613 32 38 22 9 12 2	0 0 0 0 0 0 0 0
Node_6946	Node_6947	0.83	Node_7148	0.217390	8	0.118932	1 11 1 0 0 0 0 0	112 613 32 38 22 9 12 2	0 1 0 0 0 0 0 0
Node_6945	Node_6946	0.8412	Node_7148	0.270143	8	0.156168	1 9 1 0 0 0 0 0	112 613 32 38 22 9 12 2	0 0 0 0 0 0 0 0
Node_6942	Node_7149	4.931e-09	Node_7149	0.033623	3	0.010575	62 284 56 28 5 0 0 0	174 909 88 66 27 9 12 2	0 9 0 0 0 0 0 0
Node_6941	Node_6942	2.2e-16	Node_6942	0.091665	3	0.006752	29 186 3 14 3 0 0 0	62 284 56 28 5 0 0 0	1 6 0 0 0 0 0 0
Node_6940	Node_6941	0.2257	Node_6941	0.015469	1	0.006071	20 90 2 5 1 0 0 0	29 186 3 14 3 0 0 0	0 8 0 0 0 0 0 0
Node_6939	Node_6940	0.07373	Node_6941	0.027996	4	0.004992	5 51 0 0 0 0 0 0	29 186 3 14 3 0 0 0	1 3 0 0 0 0 0 0
Node_6938	Node_6939	0.1723	Node_6941	0.025778	4	0.006764	4 42 0 0 0 0 0 0	29 186 3 14 3 0 0 0	1 3 0 0 0 0 0 0
Node_6937	Node_6938	0.797	Node_6941	0.062752	2	0.037438	3 15 0 0 0 0 0 0	29 186 3 14 3 0 0 0	0 5 0 0 0 0 0 0
Node_6935	Node_6938	0.5298	Node_6941	0.048016	3	0.030956	1 20 0 0 0 0 0 0	29 186 3 14 3 0 0 0	0 2 0 0 0 0 0 0
Node_6934	Node_6941	0.2257	Node_6941	0.021072	4	0.011821	9 80 1 9 2 0 0 0	29 186 3 14 3 0 0 0	0 8 0 0 0 0 0 0
Node_6933	Node_6934	0.4552	Node_6941	0.020187	5	0.008176	8 67 1 6 2 0 0 0	29 186 3 14 3 0 0 0	0 1 0 1 0 0 0 0
Node_6932	Node_6933	0.5291	Node_6941	0.020344	1	0.013377	6 62 1 6 1 0 0 0	29 186 3 14 3 0 0 0	0 1 0 0 0 0 0 0
Node_6931	Node_6932	0.6274	Node_6941	0.052551	3	0.028273	5 31 1 2 1 0 0 0	29 186 3 14 3 0 0 0	0 0 0 0 0 0 0 0
Node_6930	Node_6931	0.3535	Node_6941	0.106313	3	0.055498	3 21 1 1 1 0 0 0	29 186 3 14 3 0 0 0	0 0 0 0 0 0 0 0
Node_6929	Node_6932	0.1694	Node_6941	0.052677	1	0.025274	1 28 0 3 0 0 0 0	29 186 3 14 3 0 0 0	0 3 0 1 0 0 0 0
Node_6928	Node_6942	2.2e-16	Node_6942	0.105733	3	0.021346	31 86 53 13 2 0 0 0	62 284 56 28 5 0 0 0	1 6 0 1 0 0 0 0
Node_6927	Node_6928	8.501e-10	Node_6928	0.267734	3	0.031763	4 25 0 2 0 0 0 0	31 86 53 13 2 0 0 0	1 15 0 1 0 0 0 0
Node_6926	Node_6927	0.807	Node_6927	0.040919	2	0.005971	3 15 0 2 0 0 0 0	4 25 0 2 0 0 0 0	0 0 0 0 0 0 0 0
Node_6925	Node_6926	0.2041	Node_6927	0.000000			0 0 0 0 0 0 0 0	4 25 0 2 0 0 0 0	3 11 0 2 0 0 0 0
Node_6924	Node_6928	8.501e-10	Node_6928	0.041013	2	0.004058	26 46 53 10 2 0 0 0	31 86 53 13 2 0 0 0	0 0 0 0 0 0 0 0
Node_6923	Node_7150	0.003329	Node_7152	0.008809	3	0.002809	69 593 17 27 14 3 3 0	275 1896 112 109 45 13 15 2	0 5 0 0 0 0 0 0
Node_6922	Node_6923	0.001576	Node_7152	0.010633	3	0.003512	67 567 15 24 14 3 2 0	275 1896 112 109 45 13 15 2	0 1 0 0 0 0 0 0
Node_6921	Node_6922	0.003054	Node_7152	0.010296	3	0.003501	66 556 15 23 13 3 2 0	275 1896 112 109 45 13 15 2	0 2 0 1 0 0 0 0
Node_6920	Node_6921	0.4862	Node_7152	0.004888	3	0.001978	49 358 13 20 10 1 1 0	275 1896 112 109 45 13 15 2	0 1 0 0 0 0 0 0
Node_6919	Node_6920	0.552	Node_7152	0.004734	3	0.002071	49 349 13 20 10 1 1 0	275 1896 112 109 45 13 15 2	0 0 0 0 0 0 0 0
Node_6918	Node_6919	0.6378	Node_7152	0.005827	3	0.004200	36 297 12 18 9 1 1 0	275 1896 112 109 45 13 15 2	0 2 0 0 0 0 0 0
Node_6917	Node_6918	0.4372	Node_7152	0.012707	5	0.007084	23 228 11 12 9 1 1 0	275 1896 112 109 45 13 15 2	0 0 0 0 0 0 0 0
Node_6916	Node_6917	0.13	Node_7152	0.024568	5	0.009899	16 169 9 9 9 0 0 0	275 1896 112 109 45 13 15 2	0 2 0 0 0 0 0 0
Node_6915	Node_6916	0.2059	Node_7152	0.136201	8	0.093558	1 36 5 2 0 0 0 0	275 1896 112 109 45 13 15 2	0 0 0 0 0 0 0 0
Node_6914	Node_6915	0.1651	Node_7152	0.198002	3	0.126542	1 26 5 2 0 0 0 0	275 1896 112 109 45 13 15 2	0 1 0 0 0 0 0 0
Node_6913	Node_6914	0.1617	Node_7152	0.224655	3	0.133440	1 23 5 1 0 0 0 0	275 1896 112 109 45 13 15 2	0 1 0 0 0 0 0 0
Node_6912	Node_6913	0.1333	Node_7152	0.262854	3	0.152400	1 20 5 1 0 0 0 0	275 1896 112 109 45 13 15 2	0 1 0 0 0 0 0 0
Node_6911	Node_6912	0.2448	Node_7152	0.247670	3	0.165052	1 19 4 1 0 0 0 0	275 1896 112 109 45 13 15 2	0 0 0 0 0 0 0 0
Node_6910	Node_6911	0.2053	Node_7152	0.377372	8	0.253233	0 13 3 0 0 0 0 0	275 1896 112 109 45 13 15 2	0 0 0 0 0 0 0 0
Node_6909	Node_6910	0.6901	Node_7152	0.000000			0 9 1 0 0 0 0 0	275 1896 112 109 45 13 15 2	0 1 0 0 0 0 0 0
Node_6899	Node_6911	0.4197	Node_7152	0.000000			1 6 1 1 0 0 0 0	275 1896 112 109 45 13 15 2	0 0 0 0 0 0 0 0
Node_6896	Node_6915	0.8779	Node_7152	0.000000			0 9 0 0 0 0 0 0	275 1896 112 109 45 13 15 2	0 0 0 0 0 0 0 0
Node_6895	Node_6916	0.07149	Node_7152	0.038225	5	0.011095	15 132 4 7 9 0 0 0	275 1896 112 109 45 13 15 2	0 1 0 0 0 0 0 0
Node_6894	Node_6895	0.04643	Node_7152	0.048276	5	0.011392	13 115 4 5 9 0 0 0	275 1896 112 109 45 13 15 2	0 2 0 0 0 0 0 0
Node_6893	Node_6894	0.04936	Node_7152	0.098130	5	0.027011	8 61 3 4 7 0 0 0	275 1896 112 109 45 13 15 2	0 4 0 1 0 0 0 0
Node_6892	Node_6893	0.002698	Node_7152	0.595230	5	0.299894	0 12 2 0 4 0 0 0	275 1896 112 109 45 13 15 2	0 1 0 0 0 0 0 0
Node_6891	Node_6892	0.04126	Node_7152	0.589700	2	0.389827	0 9 2 0 2 0 0 0	275 1896 112 109 45 13 15 2	0 0 0 0 0 0 0 0
Node_6890	Node_6891	0.0265	Node_7152	0.708290	2	0.430861	0 7 2 0 2 0 0 0	275 1896 112 109 45 13 15 2	0 0 0 0 0 0 0 0
Node_6889	Node_6890	0.008855	Node_7152	0.000000			0 3 1 0 2 0 0 0	275 1896 112 109 45 13 15 2	0 1 1 0 0 0 0 0
Node_6888	Node_6893	0.5008	Node_7152	0.078413	8	0.051388	8 47 1 4 3 0 0 0	275 1896 112 109 45 13 15 2	0 1 0 0 0 0 0 0
Node_6887	Node_6888	0.3422	Node_7152	0.179234	2	0.084552	7 27 1 3 3 0 0 0	275 1896 112 109 45 13 15 2	1 13 0 1 0 0 0 0
Node_6886	Node_6887	0.09152	Node_7152	0.252831	2	0.096350	7 21 1 3 3 0 0 0	275 1896 112 109 45 13 15 2	0 3 0 0 0 0 0 0
Node_6885	Node_6894	0.4492	Node_7152	0.073965	8	0.043152	5 49 1 0 2 0 0 0	275 1896 112 109 45 13 15 2	0 1 0 0 0 0 0 0
Node_6884	Node_6885	0.526	Node_7152	0.082913	8	0.047394	5 43 1 0 2 0 0 0	275 1896 112 109 45 13 15 2	0 1 0 0 0 0 0 0
Node_6883	Node_6884	0.798	Node_7152	0.106322	8	0.052237	4 30 1 0 1 0 0 0	275 1896 112 109 45 13 15 2	0 1 0 0 0 0 0 0
Node_6881	Node_6883	0.7519	Node_7152	0.176110	8	0.098672	4 21 0 0 1 0 0 0	275 1896 112 109 45 13 15 2	0 2 1 0 0 0 0 0
Node_6880	Node_6884	0.5785	Node_7152	0.000000			0 7 0 0 0 0 0 0	275 1896 112 109 45 13 15 2	1 5 0 0 1 0 0 0
Node_6879	Node_6895	0.7325	Node_7152	0.267440	8	0.155929	2 14 0 2 0 0 0 0	275 1896 112 109 45 13 15 2	0 1 0 0 0 0 0 0
Node_6878	Node_6879	0.5548	Node_7152	0.380186	2	0.210020	2 10 0 2 0 0 0 0	275 1896 112 109 45 13 15 2	0 2 0 0 0 0 0 0
Node_6876	Node_6917	0.5672	Node_7152	0.062815	8	0.039805	7 57 2 3 0 1 1 0	275 1896 112 109 45 13 15 2	0 0 0 0 0 0 0 0
Node_6875	Node_6876	0.7649	Node_7152	0.060967	8	0.032146	6 49 2 2 0 1 0 0	275 1896 112 109 45 13 15 2	0 2 0 0 0 0 0 0
Node_6874	Node_6875	0.3942	Node_7152	0.131272	6	0.078963	6 31 0 1 0 1 0 0	275 1896 112 109 45 13 15 2	0 0 0 0 0 0 0 0
Node_6873	Node_6874	0.3467	Node_7152	0.164580	6	0.101192	6 26 0 1 0 1 0 0	275 1896 112 109 45 13 15 2	0 1 0 0 0 0 0 0
Node_6872	Node_6873	0.2261	Node_7152	0.237699	6	0.151989	6 20 0 0 0 1 0 0	275 1896 112 109 45 13 15 2	0 4 0 0 0 0 0 0
Node_6867	Node_6872	0.7676	Node_7152	0.000000			3 7 0 0 0 0 0 0	275 1896 112 109 45 13 15 2	1 9 0 0 0 0 0 0
Node_6864	Node_6875	0.4417	Node_7152	0.261626	8	0.160719	0 17 2 1 0 0 0 0	275 1896 112 109 45 13 15 2	0 1 0 0 0 0 0 0
Node_6863	Node_6864	0.5928	Node_7152	0.346540	8	0.207145	0 12 1 1 0 0 0 0	275 1896 112 109 45 13 15 2	0 3 0 0 0 0 0 0
Node_6862	Node_6863	0.6071	Node_7152	0.000000			0 7 1 0 0 0 0 0	275 1896 112 109 45 13 15 2	0 0 0 0 0 0 0 0
Node_6857	Node_6918	0.4295	Node_7152	0.044807	8	0.027771	13 68 1 6 0 0 0 0	275 1896 112 109 45 13 15 2	0 1 0 0 0 0 0 0
Node_6856	Node_6857	0.5717	Node_7152	0.135720	8	0.083324	5 28 0 4 0 0 0 0	275 1896 112 109 45 13 15 2	0 9 0 0 0 0 0 0
Node_6855	Node_6856	0.7503	Node_7152	0.246524	8	0.128985	2 14 0 1 0 0 0 0	275 1896 112 109 45 13 15 2	0 4 0 1 0 0 0 0
Node_6854	Node_6855	0.656	Node_7152	0.000000			0 5 0 1 0 0 0 0	275 1896 112 109 45 13 15 2	1 2 0 0 0 0 0 0
Node_6848	Node_6855	1	Node_7152	0.000000			1 5 0 0 0 0 0 0	275 1896 112 109 45 13 15 2	0 2 0 0 0 0 0 0
Node_6847	Node_6856	0.3685	Node_7152	0.518231	2	0.207918	3 7 0 2 0 0 0 0	275 1896 112 109 45 13 15 2	0 3 0 0 0 0 0 0
Node_6846	Node_6857	0.7314	Node_7152	0.095983	8	0.046717	7 30 1 1 0 0 0 0	275 1896 112 109 45 13 15 2	1 1 0 1 0 0 0 0
Node_6845	Node_6846	0.7596	Node_7152	0.104458	8	0.050373	6 29 0 1 0 0 0 0	275 1896 112 109 45 13 15 2	0 0 0 0 0 0 0 0
Node_6844	Node_6919	0.4894	Node_7152	0.073363	1	0.044150	13 47 1 2 1 0 0 0	275 1896 112 109 45 13 15 2	0 3 0 0 0 0 0 0
Node_6843	Node_6844	0.7997	Node_7152	0.197804	8	0.105911	4 17 0 1 0 0 0 0	275 1896 112 109 45 13 15 2	0 0 0 0 0 0 0 0
Node_6842	Node_6843	1	Node_7152	0.000000			0 2 0 0 0 0 0 0	275 1896 112 109 45 13 15 2	1 9 0 0 0 0 0 0
Node_6841	Node_6844	0.4935	Node_7152	0.120713	2	0.065478	9 30 1 1 1 0 0 0	275 1896 112 109 45 13 15 2	0 0 0 0 0 0 0 0
Node_6840	Node_6841	0.4095	Node_7152	0.222775	2	0.103022	5 17 1 1 1 0 0 0	275 1896 112 109 45 13 15 2	3 7 0 0 0 0 0 0
Node_6839	Node_6920	0.8779	Node_7152	0.000000			0 8 0 0 0 0 0 0	275 1896 112 109 45 13 15 2	0 1 0 0 0 0 0 0
Node_6838	Node_6921	0.001316	Node_7152	0.044947	2	0.024840	17 196 2 3 3 2 1 0	275 1896 112 109 45 13 15 2	0 1 0 0 0 0 0 0
Node_6837	Node_6838	0.0502	Node_7152	0.048334	6	0.036097	11 122 2 2 1 2 1 0	275 1896 112 109 45 13 15 2	0 0 0 0 0 0 0 0
Node_6836	Node_6837	0.1417	Node_7152	0.047126	6	0.030691	11 103 2 2 1 2 1 0	275 1896 112 109 45 13 15 2	0 2 0 0 0 0 0 0
Node_6835	Node_6836	0.1838	Node_7152	0.097099	8	0.065573	5 49 0 0 1 1 0 0	275 1896 112 109 45 13 15 2	0 2 0 0 0 0 0 0
Node_6834	Node_6835	0.2633	Node_7152	0.109063	8	0.071715	5 42 0 0 1 1 0 0	275 1896 112 109 45 13 15 2	0 0 0 0 0 0 0 0
Node_6833	Node_6834	0.2819	Node_7152	0.130033	6	0.083072	5 35 0 0 1 1 0 0	275 1896 112 109 45 13 15 2	0 3 0 0 0 0 0 0
Node_6832	Node_6833	0.2843	Node_7152	0.138504	6	0.088071	5 33 0 0 1 1 0 0	275 1896 112 109 45 13 15 2	0 2 0 0 0 0 0 0
Node_6831	Node_6832	0.9493	Node_7152	0.287429	8	0.148034	2 12 0 0 0 0 0 0	275 1896 112 109 45 13 15 2	0 0 0 0 0 0 0 0
Node_6829	Node_6832	0.2613	Node_7152	0.259429	6	0.160405	3 19 0 0 1 1 0 0	275 1896 112 109 45 13 15 2	0 2 0 0 0 0 0 0
Node_6824	Node_6836	0.5266	Node_7152	0.072992	8	0.046526	6 52 2 2 0 1 1 0	275 1896 112 109 45 13 15 2	0 0 0 0 0 0 0 0
Node_6823	Node_6824	0.4435	Node_7152	0.096349	8	0.063316	6 43 2 1 0 1 1 0	275 1896 112 109 45 13 15 2	0 0 0 0 0 0 0 0
Node_6822	Node_6823	1	Node_7152	0.325974	8	0.167838	1 11 0 0 0 0 0 0	275 1896 112 109 45 13 15 2	0 0 0 0 0 0 0 0
Node_6820	Node_6823	0.3351	Node_7152	0.149635	6	0.100982	5 31 2 1 0 1 1 0	275 1896 112 109 45 13 15 2	0 1 0 0 0 0 0 0
Node_6819	Node_6820	0.2705	Node_7152	0.188516	2	0.128674	5 26 2 1 0 1 1 0	275 1896 112 109 45 13 15 2	0 2 0 0 0 0 0 0
Node_6818	Node_6837	0.6369	Node_7152	0.275349	8	0.143957	0 15 0 0 0 0 0 0	275 1896 112 109 45 13 15 2	0 2 0 0 0 0 0 0
Node_6817	Node_6818	0.7723	Node_7152	0.363658	8	0.194470	0 11 0 0 0 0 0 0	275 1896 112 109 45 13 15 2	0 1 0 0 0 0 0 0
Node_6815	Node_6838	0.1521	Node_7152	0.060863	3	0.041429	6 74 0 1 2 0 0 0	275 1896 112 109 45 13 15 2	0 0 0 0 0 0 0 0
Node_6814	Node_6815	0.2959	Node_7152	0.059929	8	0.035038	5 61 0 1 0 0 0 0	275 1896 112 109 45 13 15 2	0 0 0 0 0 0 0 0
Node_6813	Node_6814	0.3614	Node_7152	0.059569	8	0.033103	5 58 0 1 0 0 0 0	275 1896 112 109 45 13 15 2	0 0 0 0 0 0 0 0
Node_6812	Node_6813	0.3854	Node_7152	0.059526	8	0.032501	5 57 0 1 0 0 0 0	275 1896 112 109 45 13 15 2	0 0 0 0 0 0 0 0
Node_6811	Node_6812	0.5274	Node_7152	0.060322	8	0.029508	5 51 0 1 0 0 0 0	275 1896 112 109 45 13 15 2	0 0 0 0 0 0 0 0
Node_6810	Node_6811	0.7603	Node_7152	0.067957	8	0.028626	5 41 0 1 0 0 0 0	275 1896 112 109 45 13 15 2	0 0 0 0 0 0 0 0
Node_6809	Node_6810	0.7603	Node_7152	0.067957	8	0.028626	5 41 0 1 0 0 0 0	275 1896 112 109 45 13 15 2	0 0 0 0 0 0 0 0
Node_6808	Node_6809	0.8375	Node_7152	0.088191	8	0.037399	5 32 0 1 0 0 0 0	275 1896 112 109 45 13 15 2	0 2 0 0 0 0 0 0
Node_6807	Node_6808	0.8917	Node_7152	0.103275	8	0.043549	4 28 0 1 0 0 0 0	275 1896 112 109 45 13 15 2	0 2 0 0 0 0 0 0
Node_6806	Node_6807	0.8901	Node_7152	0.160101	8	0.079423	4 20 0 1 0 0 0 0	275 1896 112 109 45 13 15 2	0 2 0 0 0 0 0 0
Node_6803	Node_6811	0.8958	Node_7152	0.000000			0 10 0 0 0 0 0 0	275 1896 112 109 45 13 15 2	0 0 0 0 0 0 0 0
Node_6799	Node_6815	0.2257	Node_7152	0.379970	5	0.240121	1 13 0 0 2 0 0 0	275 1896 112 109 45 13 15 2	0 0 0 0 0 0 0 0
Node_6798	Node_6799	0.2143	Node_7152	0.409152	5	0.258083	1 12 0 0 2 0 0 0	275 1896 112 109 45 13 15 2	0 0 0 0 0 0 0 0
Node_6797	Node_6798	1	Node_7152	0.000000			1 9 0 0 0 0 0 0	275 1896 112 109 45 13 15 2	0 0 0 0 0 0 0 0
Node_6796	Node_6922	0.4971	Node_7152	0.000000			1 7 0 0 1 0 0 0	275 1896 112 109 45 13 15 2	0 2 0 0 0 0 0 0
Node_6792	Node_6923	0.2964	Node_7152	0.188565	7	0.128760	2 25 2 3 0 0 1 0	275 1896 112 109 45 13 15 2	0 0 0 0 0 0 0 0
Node_6791	Node_6792	0.1636	Node_7152	0.317778	2	0.183162	2 16 2 3 0 0 1 0	275 1896 112 109 45 13 15 2	0 2 0 0 0 0 0 0
Node_6790	Node_6791	0.03606	Node_7152	0.569203	2	0.244771	2 8 2 2 0 0 1 0	275 1896 112 109 45 13 15 2	0 0 0 0 0 0 0 0
Node_6784	Node_6790	0.06981	Node_7152	0.000000			2 6 1 0 0 0 1 0	275 1896 112 109 45 13 15 2	0 2 1 1 0 0 0 0
Node_6783	Node_6791	0.5499	Node_7152	0.000000			0 7 0 0 0 0 0 0	275 1896 112 109 45 13 15 2	0 1 0 1 0 0 0 0
Node_6781	Node_7152	4.004e-05	Node_7152	0.026547	2	0.005675	31 369 7 15 4 1 0 0	275 1896 112 109 45 13 15 2	0 0 0 0 0 0 0 0
Node_6780	Node_6781	0.0003879	Node_7152	0.022973	2	0.005962	31 348 7 15 4 1 0 0	275 1896 112 109 45 13 15 2	0 1 0 0 0 0 0 0
Node_6779	Node_6780	0.01774	Node_7152	0.025969	2	0.007840	17 223 5 8 3 1 0 0	275 1896 112 109 45 13 15 2	0 0 0 0 0 0 0 0
Node_6778	Node_6779	0.07223	Node_7152	0.024850	2	0.009571	14 187 5 7 2 1 0 0	275 1896 112 109 45 13 15 2	0 0 0 0 0 0 0 0
Node_6777	Node_6778	0.4286	Node_7152	0.023995	8	0.016492	11 127 3 6 2 1 0 0	275 1896 112 109 45 13 15 2	0 0 0 0 0 0 0 0
Node_6776	Node_6777	0.5318	Node_7152	0.020824	8	0.011812	10 114 3 6 1 0 0 0	275 1896 112 109 45 13 15 2	0 1 0 0 0 0 0 0
Node_6775	Node_6776	0.6861	Node_7152	0.019353	8	0.009418	10 106 3 6 1 0 0 0	275 1896 112 109 45 13 15 2	0 1 0 0 0 0 0 0
Node_6774	Node_6775	0.8914	Node_7152	0.033797	8	0.014291	7 65 2 5 1 0 0 0	275 1896 112 109 45 13 15 2	0 4 0 0 0 0 0 0
Node_6773	Node_6774	0.8988	Node_7152	0.059507	8	0.028693	6 44 2 4 1 0 0 0	275 1896 112 109 45 13 15 2	1 9 0 1 0 0 0 0
Node_6772	Node_6773	0.565	Node_7152	0.129073	8	0.081260	3 30 2 4 1 0 0 0	275 1896 112 109 45 13 15 2	0 0 0 0 0 0 0 0
Node_6771	Node_6772	0.2867	Node_7152	0.231440	8	0.165037	1 22 2 4 1 0 0 0	275 1896 112 109 45 13 15 2	1 1 0 0 0 0 0 0
Node_6770	Node_6771	0.1666	Node_7152	0.244388	2	0.169742	1 21 2 4 1 0 0 0	275 1896 112 109 45 13 15 2	0 0 0 0 0 0 0 0
Node_6769	Node_6770	0.1006	Node_7152	0.310070	2	0.190317	1 17 2 4 1 0 0 0	275 1896 112 109 45 13 15 2	0 0 0 0 0 0 0 0
Node_6768	Node_6769	0.2925	Node_7152	0.281466	2	0.182393	1 16 2 3 0 0 0 0	275 1896 112 109 45 13 15 2	0 0 0 0 0 0 0 0
Node_6767	Node_6768	0.2317	Node_7152	0.325278	2	0.195421	1 14 2 3 0 0 0 0	275 1896 112 109 45 13 15 2	0 0 0 0 0 0 0 0
Node_6766	Node_6767	0.1963	Node_7152	0.351286	2	0.202659	1 13 2 3 0 0 0 0	275 1896 112 109 45 13 15 2	0 0 0 0 0 0 0 0
Node_6765	Node_6766	0.1135	Node_7152	0.451638	2	0.227991	1 10 2 3 0 0 0 0	275 1896 112 109 45 13 15 2	0 0 0 0 0 0 0 0
Node_6763	Node_6765	0.2947	Node_7152	0.000000			1 2 0 0 0 0 0 0	275 1896 112 109 45 13 15 2	0 4 0 2 0 0 0 0
Node_6760	Node_6772	1	Node_7152	0.000000			1 7 0 0 0 0 0 0	275 1896 112 109 45 13 15 2	0 0 0 0 0 0 0 0
Node_6759	Node_6773	0.8302	Node_7152	0.244029	8	0.126490	3 14 0 0 0 0 0 0	275 1896 112 109 45 13 15 2	0 0 0 0 0 0 0 0
Node_6758	Node_6759	0.4991	Node_7152	0.000000			3 7 0 0 0 0 0 0	275 1896 112 109 45 13 15 2	0 0 0 0 0 0 0 0
Node_6757	Node_6758	0.7848	Node_7152	0.000000			2 7 0 0 0 0 0 0	275 1896 112 109 45 13 15 2	0 0 0 0 0 0 0 0
Node_6756	Node_6757	1	Node_7152	0.000000			1 7 0 0 0 0 0 0	275 1896 112 109 45 13 15 2	0 0 0 0 0 0 0 0
Node_6753	Node_6774	0.7723	Node_7152	0.336395	8	0.178260	0 12 0 0 0 0 0 0	275 1896 112 109 45 13 15 2	0 0 0 0 0 0 0 0
Node_6752	Node_6753	0.8587	Node_7152	0.000000			0 7 0 0 0 0 0 0	275 1896 112 109 45 13 15 2	0 1 0 0 0 0 0 0
Node_6751	Node_6775	0.9157	Node_7152	0.074133	8	0.027705	3 36 1 1 0 0 0 0	275 1896 112 109 45 13 15 2	0 1 0 0 0 0 0 0
Node_6750	Node_6751	0.7288	Node_7152	0.000000			1 5 1 1 0 0 0 0	275 1896 112 109 45 13 15 2	0 6 0 0 0 0 0 0
Node_6744	Node_6751	0.7926	Node_7152	0.166898	8	0.079018	1 22 0 0 0 0 0 0	275 1896 112 109 45 13 15 2	1 3 0 0 0 0 0 0
Node_6743	Node_6744	0.9575	Node_7152	0.256930	8	0.125538	1 14 0 0 0 0 0 0	275 1896 112 109 45 13 15 2	0 0 0 0 0 0 0 0
Node_6742	Node_6743	0.8958	Node_7152	0.000000			0 9 0 0 0 0 0 0	275 1896 112 109 45 13 15 2	0 1 0 0 0 0 0 0
Node_6741	Node_6778	0.4163	Node_7152	0.057914	8	0.030310	3 56 2 1 0 0 0 0	275 1896 112 109 45 13 15 2	0 4 0 0 0 0 0 0
Node_6740	Node_6741	0.9776	Node_7152	0.127516	8	0.055947	2 24 1 1 0 0 0 0	275 1896 112 109 45 13 15 2	0 1 0 0 0 0 0 0
Node_6739	Node_6740	0.9853	Node_7152	0.141734	8	0.064297	2 22 1 1 0 0 0 0	275 1896 112 109 45 13 15 2	0 0 0 0 0 0 0 0
Node_6738	Node_6739	0.978	Node_7152	0.210079	8	0.109173	2 16 1 1 0 0 0 0	275 1896 112 109 45 13 15 2	0 0 0 0 0 0 0 0
Node_6737	Node_6738	0.9676	Node_7152	0.266556	8	0.142417	2 13 1 0 0 0 0 0	275 1896 112 109 45 13 15 2	0 1 0 0 0 0 0 0
Node_6735	Node_6737	1	Node_7152	0.000000			1 6 0 0 0 0 0 0	275 1896 112 109 45 13 15 2	0 4 0 0 0 0 0 0
Node_6734	Node_6741	0.5838	Node_7152	0.131380	8	0.064978	1 28 1 0 0 0 0 0	275 1896 112 109 45 13 15 2	0 3 0 0 0 0 0 0
Node_6733	Node_6734	0.8132	Node_7152	0.188376	8	0.092153	1 19 1 0 0 0 0 0	275 1896 112 109 45 13 15 2	0 3 0 0 0 0 0 0
Node_6732	Node_6733	0.6611	Node_7152	0.370887	8	0.212751	0 11 1 0 0 0 0 0	275 1896 112 109 45 13 15 2	0 0 0 0 0 0 0 0
Node_6729	Node_6732	0.5997	Node_7152	0.000000			0 7 1 0 0 0 0 0	275 1896 112 109 45 13 15 2	0 1 0 0 0 0 0 0
Node_6728	Node_6779	0.7071	Node_7152	0.118685	8	0.052282	2 27 0 1 0 0 0 0	275 1896 112 109 45 13 15 2	1 9 0 0 1 0 0 0
Node_6727	Node_6728	0.8709	Node_7152	0.123161	8	0.054255	2 26 0 1 0 0 0 0	275 1896 112 109 45 13 15 2	0 0 0 0 0 0 0 0
Node_6726	Node_6727	0.9349	Node_7152	0.239850	8	0.115711	1 15 0 0 0 0 0 0	275 1896 112 109 45 13 15 2	1 3 0 0 0 0 0 0
Node_6725	Node_6726	1	Node_7152	0.000000			1 6 0 0 0 0 0 0	275 1896 112 109 45 13 15 2	0 1 0 0 0 0 0 0
Node_6722	Node_6726	0.8587	Node_7152	0.000000			0 7 0 0 0 0 0 0	275 1896 112 109 45 13 15 2	0 1 0 0 0 0 0 0
Node_6720	Node_6727	0.5499	Node_7152	0.000000			0 6 0 1 0 0 0 0	275 1896 112 109 45 13 15 2	0 2 0 0 0 0 0 0
Node_6717	Node_6780	0.4073	Node_7152	0.020532	3	0.010636	14 123 2 7 1 0 0 0	275 1896 112 109 45 13 15 2	0 2 0 0 0 0 0 0
Node_6716	Node_6717	0.3691	Node_7152	0.044364	8	0.028387	7 76 1 7 1 0 0 0	275 1896 112 109 45 13 15 2	0 4 0 0 0 0 0 0
Node_6715	Node_6716	0.2013	Node_7152	0.074307	8	0.052567	4 63 0 6 1 0 0 0	275 1896 112 109 45 13 15 2	1 4 0 0 0 0 0 0
Node_6714	Node_6715	0.3496	Node_7152	0.064928	8	0.040530	4 59 0 4 1 0 0 0	275 1896 112 109 45 13 15 2	0 0 0 0 0 0 0 0
Node_6713	Node_6714	0.3933	Node_7152	0.066716	8	0.040792	4 56 0 4 1 0 0 0	275 1896 112 109 45 13 15 2	0 0 0 0 0 0 0 0
Node_6712	Node_6713	0.5591	Node_7152	0.064558	8	0.034433	4 51 0 2 1 0 0 0	275 1896 112 109 45 13 15 2	0 0 0 0 0 0 0 0
Node_6711	Node_6712	0.6498	Node_7152	0.069155	8	0.030836	4 43 0 1 0 0 0 0	275 1896 112 109 45 13 15 2	0 3 0 1 0 0 0 0
Node_6710	Node_6711	0.7327	Node_7152	0.111096	8	0.049272	2 29 0 1 0 0 0 0	275 1896 112 109 45 13 15 2	0 3 0 0 0 0 0 0
Node_6708	Node_6710	0.9275	Node_7152	0.000000			0 7 0 0 0 0 0 0	275 1896 112 109 45 13 15 2	2 16 0 1 0 0 0 0
Node_6703	Node_6716	0.5921	Node_7152	0.000000			0 4 0 1 0 0 0 0	275 1896 112 109 45 13 15 2	2 5 1 0 0 0 0 0
Node_6701	Node_6717	0.6839	Node_7152	0.065437	8	0.029918	7 43 1 0 0 0 0 0	275 1896 112 109 45 13 15 2	0 0 0 0 0 0 0 0
Node_6700	Node_6701	0.8189	Node_7152	0.082379	8	0.033113	4 34 1 0 0 0 0 0	275 1896 112 109 45 13 15 2	0 2 0 0 0 0 0 0
Node_6699	Node_6700	0.8827	Node_7152	0.357078	8	0.187891	1 10 0 0 0 0 0 0	275 1896 112 109 45 13 15 2	2 9 0 0 0 0 0 0
Node_6697	Node_6700	0.8825	Node_7152	0.304475	8	0.165081	1 12 1 0 0 0 0 0	275 1896 112 109 45 13 15 2	0 3 0 0 0 0 0 0
Node_6696	Node_6701	0.4991	Node_7152	0.000000			2 4 0 0 0 0 0 0	275 1896 112 109 45 13 15 2	1 3 0 0 0 0 0 0
Node_6695	Node_6781	0.5167	Node_7152	0.363658	8	0.194470	0 11 0 0 0 0 0 0	275 1896 112 109 45 13 15 2	0 9 0 0 0 0 0 0
Node_6694	Node_7153	1.114e-10	Node_7154	0.015283	3	0.006670	203 1053 15 33 19 5 3 5	492 3076 127 147 68 18 18 7	2 16 0 2 1 0 0 0
Node_6693	Node_6694	0.3244	Node_6694	0.001772	2	0.000959	157 742 10 21 15 3 2 5	203 1053 15 33 19 5 3 5	0 5 0 0 0 0 0 0
Node_6692	Node_6693	0.06904	Node_6694	0.002514	8	0.001382	140 661 8 19 14 1 1 5	203 1053 15 33 19 5 3 5	1 6 0 0 0 0 0 0
Node_6691	Node_6692	0.2674	Node_6694	0.002491	8	0.000940	124 608 8 19 13 1 1 5	203 1053 15 33 19 5 3 5	0 4 0 0 0 0 0 0
Node_6690	Node_6691	0.2568	Node_6694	0.002695	8	0.001015	121 594 8 18 13 1 1 5	203 1053 15 33 19 5 3 5	0 2 0 0 0 0 0 0
Node_6689	Node_6690	0.06193	Node_6694	0.002938	8	0.002007	111 541 4 17 12 1 1 0	203 1053 15 33 19 5 3 5	0 2 0 0 0 0 0 0
Node_6688	Node_6689	0.02232	Node_6694	0.006652	3	0.001362	67 344 0 8 4 0 0 0	203 1053 15 33 19 5 3 5	0 0 0 0 0 0 0 0
Node_6687	Node_6688	0.1762	Node_6694	0.006120	3	0.002161	48 243 0 4 3 0 0 0	203 1053 15 33 19 5 3 5	0 1 0 0 0 0 0 0
Node_6686	Node_6687	0.8529	Node_6694	0.008818	7	0.005317	17 110 0 2 1 0 0 0	203 1053 15 33 19 5 3 5	0 3 0 0 0 0 0 0
Node_6685	Node_6686	0.9853	Node_6694	0.011829	7	0.006165	16 85 0 2 1 0 0 0	203 1053 15 33 19 5 3 5	0 2 0 0 0 0 0 0
Node_6684	Node_6685	0.8861	Node_6694	0.093031	2	0.045198	9 33 0 1 1 0 0 0	203 1053 15 33 19 5 3 5	0 4 0 0 0 0 0 0
Node_6683	Node_6684	0.6815	Node_6694	0.189731	2	0.114505	5 20 0 0 1 0 0 0	203 1053 15 33 19 5 3 5	2 6 0 0 0 0 0 0
Node_6682	Node_6683	0.4291	Node_6694	0.000000			1 8 0 0 1 0 0 0	203 1053 15 33 19 5 3 5	0 3 0 0 0 0 0 0
Node_6678	Node_6685	0.9743	Node_6694	0.043502	7	0.025994	7 47 0 1 0 0 0 0	203 1053 15 33 19 5 3 5	0 1 0 0 0 0 0 0
Node_6677	Node_6678	0.8977	Node_6694	0.108757	7	0.075182	3 31 0 1 0 0 0 0	203 1053 15 33 19 5 3 5	1 2 0 0 0 0 0 0
Node_6676	Node_6677	0.7548	Node_6694	0.213111	7	0.153789	2 19 0 1 0 0 0 0	203 1053 15 33 19 5 3 5	0 4 0 0 0 0 0 0
Node_6675	Node_6676	0.538	Node_6694	0.000000			1 8 0 1 0 0 0 0	203 1053 15 33 19 5 3 5	0 1 0 0 0 0 0 0
Node_6673	Node_6686	0.6664	Node_6694	0.248989	7	0.175281	1 17 0 0 0 0 0 0	203 1053 15 33 19 5 3 5	0 6 0 0 0 0 0 0
Node_6672	Node_6673	1	Node_6694	0.000000			1 2 0 0 0 0 0 0	203 1053 15 33 19 5 3 5	0 5 0 0 0 0 0 0
Node_6671	Node_6673	0.6667	Node_6694	0.000000			0 7 0 0 0 0 0 0	203 1053 15 33 19 5 3 5	0 3 0 0 0 0 0 0
Node_6670	Node_6687	0.6481	Node_6694	0.010004	1	0.005999	31 130 0 2 2 0 0 0	203 1053 15 33 19 5 3 5	0 0 0 0 0 0 0 0
Node_6669	Node_6670	0.75	Node_6694	0.020175	2	0.011492	22 84 0 1 1 0 0 0	203 1053 15 33 19 5 3 5	0 1 0 0 0 0 0 0
Node_6668	Node_6669	0.8416	Node_6694	0.038424	2	0.016501	16 57 0 1 1 0 0 0	203 1053 15 33 19 5 3 5	0 2 0 0 0 0 0 0
Node_6667	Node_6668	0.8546	Node_6694	0.041737	7	0.026065	11 48 0 0 0 0 0 0	203 1053 15 33 19 5 3 5	0 1 0 0 0 0 0 0
Node_6666	Node_6667	0.8408	Node_6694	0.143571	7	0.094704	4 22 0 0 0 0 0 0	203 1053 15 33 19 5 3 5	4 6 0 0 0 0 0 0
Node_6665	Node_6669	0.9322	Node_6694	0.170334	7	0.113928	3 20 0 0 0 0 0 0	203 1053 15 33 19 5 3 5	3 5 0 0 0 0 0 0
Node_6664	Node_6665	1	Node_6694	0.381678	7	0.273116	1 11 0 0 0 0 0 0	203 1053 15 33 19 5 3 5	1 2 0 0 0 0 0 0
Node_6663	Node_6664	1	Node_6694	0.000000			1 6 0 0 0 0 0 0	203 1053 15 33 19 5 3 5	0 3 0 0 0 0 0 0
Node_6662	Node_6670	0.9796	Node_6694	0.066961	2	0.040522	9 39 0 1 1 0 0 0	203 1053 15 33 19 5 3 5	0 6 0 0 0 0 0 0
Node_6661	Node_6662	0.6252	Node_6694	0.236756	2	0.109180	6 17 0 0 1 0 0 0	203 1053 15 33 19 5 3 5	1 7 0 0 0 0 0 0
Node_6660	Node_6661	0.3993	Node_6694	0.384491	2	0.182626	4 11 0 0 1 0 0 0	203 1053 15 33 19 5 3 5	2 4 0 0 0 0 0 0
Node_6659	Node_6660	0.298	Node_6694	0.000000			2 7 0 0 1 0 0 0	203 1053 15 33 19 5 3 5	0 0 0 0 0 0 0 0
Node_6656	Node_6688	0.9465	Node_6694	0.010959	7	0.007063	19 100 0 4 1 0 0 0	203 1053 15 33 19 5 3 5	0 0 0 0 0 0 0 0
Node_6655	Node_6656	0.869	Node_6694	0.024359	7	0.016343	15 69 0 3 0 0 0 0	203 1053 15 33 19 5 3 5	2 6 0 0 0 0 0 0
Node_6654	Node_6655	0.6796	Node_6694	0.090301	2	0.043363	10 37 0 3 0 0 0 0	203 1053 15 33 19 5 3 5	0 3 0 0 0 0 0 0
Node_6653	Node_6654	0.7845	Node_6694	0.162483	2	0.081713	6 21 0 1 0 0 0 0	203 1053 15 33 19 5 3 5	0 0 0 0 0 0 0 0
Node_6652	Node_6653	0.7845	Node_6694	0.162483	2	0.081713	6 21 0 1 0 0 0 0	203 1053 15 33 19 5 3 5	0 0 0 0 0 0 0 0
Node_6651	Node_6652	0.7845	Node_6694	0.162483	2	0.081713	6 21 0 1 0 0 0 0	203 1053 15 33 19 5 3 5	0 0 0 0 0 0 0 0
Node_6650	Node_6651	0.7704	Node_6694	0.218304	2	0.127698	4 17 0 1 0 0 0 0	203 1053 15 33 19 5 3 5	0 0 0 0 0 0 0 0
Node_6649	Node_6650	0.7589	Node_6694	0.261847	2	0.164397	3 15 0 1 0 0 0 0	203 1053 15 33 19 5 3 5	0 0 0 0 0 0 0 0
Node_6648	Node_6649	0.7589	Node_6694	0.283394	2	0.170720	3 14 0 1 0 0 0 0	203 1053 15 33 19 5 3 5	0 1 0 0 0 0 0 0
Node_6647	Node_6648	0.5277	Node_6694	0.000000			0 5 0 0 0 0 0 0	203 1053 15 33 19 5 3 5	1 6 0 1 0 0 0 0
Node_6643	Node_6654	0.4295	Node_6694	0.268650	2	0.145465	4 16 0 2 0 0 0 0	203 1053 15 33 19 5 3 5	0 0 0 0 0 0 0 0
Node_6642	Node_6643	0.4092	Node_6694	0.316547	2	0.219097	2 15 0 2 0 0 0 0	203 1053 15 33 19 5 3 5	0 0 0 0 0 0 0 0
Node_6641	Node_6642	0.3826	Node_6694	0.000000			1 7 0 1 0 0 0 0	203 1053 15 33 19 5 3 5	1 7 0 1 0 0 0 0
Node_6640	Node_6641	0.4072	Node_6694	0.000000			1 6 0 1 0 0 0 0	203 1053 15 33 19 5 3 5	0 0 0 0 0 0 0 0
Node_6638	Node_6655	1	Node_6694	0.109598	7	0.070274	4 27 0 0 0 0 0 0	203 1053 15 33 19 5 3 5	1 2 0 0 0 0 0 0
Node_6637	Node_6638	1	Node_6694	0.121134	7	0.078365	4 25 0 0 0 0 0 0	203 1053 15 33 19 5 3 5	0 0 0 0 0 0 0 0
Node_6636	Node_6637	0.9012	Node_6694	0.000000			2 3 0 0 0 0 0 0	203 1053 15 33 19 5 3 5	1 10 0 0 0 0 0 0
Node_6635	Node_6637	0.8685	Node_6694	0.000000			1 3 0 0 0 0 0 0	203 1053 15 33 19 5 3 5	0 9 0 0 0 0 0 0
Node_6634	Node_6656	0.538	Node_6694	0.198347	7	0.151652	2 23 0 1 1 0 0 0	203 1053 15 33 19 5 3 5	0 2 0 0 0 0 0 0
Node_6633	Node_6689	0.1418	Node_6694	0.021986	2	0.011997	43 195 4 9 8 1 1 0	203 1053 15 33 19 5 3 5	1 2 0 0 0 0 0 0
Node_6632	Node_6633	0.03454	Node_6694	0.034913	2	0.014132	42 168 4 9 8 1 1 0	203 1053 15 33 19 5 3 5	1 6 0 0 0 0 0 0
Node_6631	Node_6632	0.005529	Node_6694	0.047855	2	0.017234	40 149 4 9 8 1 1 0	203 1053 15 33 19 5 3 5	0 1 0 0 0 0 0 0
Node_6630	Node_6631	0.004823	Node_6694	0.055018	2	0.016515	39 136 4 9 7 1 1 0	203 1053 15 33 19 5 3 5	0 4 0 0 0 0 0 0
Node_6629	Node_6630	7.364e-05	Node_6694	0.095486	2	0.025095	35 105 4 9 7 1 1 0	203 1053 15 33 19 5 3 5	0 2 0 0 0 0 0 0
Node_6628	Node_6629	3.021e-05	Node_6694	0.102146	2	0.027366	34 101 4 9 7 1 1 0	203 1053 15 33 19 5 3 5	0 0 0 0 0 0 0 0
Node_6627	Node_6628	1.703e-05	Node_6694	0.098582	2	0.040674	19 70 2 7 5 0 0 0	203 1053 15 33 19 5 3 5	13 21 2 1 2 1 1 0
Node_6626	Node_6627	0.01388	Node_6694	0.112737	2	0.036267	19 60 1 7 4 0 0 0	203 1053 15 33 19 5 3 5	0 3 0 0 0 0 0 0
Node_6625	Node_6626	0.1639	Node_6694	0.072324	2	0.019279	16 52 1 3 2 0 0 0	203 1053 15 33 19 5 3 5	0 1 0 1 1 0 0 0
Node_6624	Node_6625	0.3967	Node_6694	0.118129	2	0.038897	12 37 1 2 2 0 0 0	203 1053 15 33 19 5 3 5	2 7 0 0 0 0 0 0
Node_6623	Node_6624	0.1506	Node_6694	0.180946	2	0.059804	10 28 1 2 2 0 0 0	203 1053 15 33 19 5 3 5	0 0 0 0 0 0 0 0
Node_6622	Node_6623	0.1506	Node_6694	0.180946	2	0.059804	10 28 1 2 2 0 0 0	203 1053 15 33 19 5 3 5	0 0 0 0 0 0 0 0
Node_6621	Node_6622	0.04232	Node_6694	0.419907	2	0.175026	5 14 1 2 2 0 0 0	203 1053 15 33 19 5 3 5	2 4 0 0 0 0 0 0
Node_6620	Node_6622	0.7555	Node_6694	0.374310	2	0.202595	3 10 0 0 0 0 0 0	203 1053 15 33 19 5 3 5	0 0 0 0 0 0 0 0
Node_6619	Node_6624	0.8456	Node_6694	0.427817	2	0.259144	2 9 0 0 0 0 0 0	203 1053 15 33 19 5 3 5	0 0 0 0 0 0 0 0
Node_6617	Node_6626	0.01021	Node_6694	0.000000			1 2 0 1 0 0 0 0	203 1053 15 33 19 5 3 5	2 5 0 2 1 0 0 0
Node_6615	Node_6630	0.9332	Node_6694	0.109598	7	0.070274	4 27 0 0 0 0 0 0	203 1053 15 33 19 5 3 5	0 2 0 0 0 0 0 0
Node_6614	Node_6631	0.4137	Node_6694	0.000000			0 8 0 0 1 0 0 0	203 1053 15 33 19 5 3 5	1 1 0 0 0 0 0 0
Node_6611	Node_6632	0.9302	Node_6694	0.208285	7	0.142378	2 18 0 0 0 0 0 0	203 1053 15 33 19 5 3 5	0 0 0 0 0 0 0 0
Node_6610	Node_6633	0.3776	Node_6694	0.378414	7	0.277297	0 13 0 0 0 0 0 0	203 1053 15 33 19 5 3 5	0 8 0 0 0 0 0 0
Node_6609	Node_6610	0.6667	Node_6694	0.000000			0 8 0 0 0 0 0 0	203 1053 15 33 19 5 3 5	0 2 0 0 0 0 0 0
Node_6604	Node_6690	1.66e-06	Node_6694	0.316440	8	0.122543	9 41 4 1 1 0 0 5	203 1053 15 33 19 5 3 5	1 10 0 0 0 0 0 0
Node_6603	Node_6604	0.211	Node_6604	0.000000			0 2 3 0 0 0 0 5	9 41 4 1 1 0 0 5	7 22 1 1 1 0 0 0
Node_6602	Node_6692	0.4719	Node_6694	0.067742	2	0.028235	16 47 0 0 1 0 0 0	203 1053 15 33 19 5 3 5	0 2 0 0 0 0 0 0
Node_6601	Node_6602	0.8709	Node_6694	0.163021	7	0.109315	4 20 0 0 0 0 0 0	203 1053 15 33 19 5 3 5	3 7 0 0 0 0 0 0
Node_6600	Node_6693	0.1381	Node_6694	0.092423	6	0.052518	14 65 2 2 1 2 1 0	203 1053 15 33 19 5 3 5	2 10 0 0 0 0 0 0
Node_6599	Node_6600	0.05606	Node_6694	0.137382	6	0.079469	13 48 1 2 1 2 1 0	203 1053 15 33 19 5 3 5	0 3 0 0 0 0 0 0
Node_6598	Node_6694	0.3244	Node_6694	0.008778	1	0.005268	46 305 5 12 4 2 1 0	203 1053 15 33 19 5 3 5	0 1 0 0 0 0 0 0
Node_6597	Node_6598	0.484	Node_6694	0.008529	6	0.006181	44 274 4 11 3 2 1 0	203 1053 15 33 19 5 3 5	0 1 0 0 0 0 0 0
Node_6596	Node_6597	0.3929	Node_6694	0.013781	1	0.007408	26 191 2 8 3 0 1 0	203 1053 15 33 19 5 3 5	0 2 0 0 0 0 0 0
Node_6595	Node_6596	0.556	Node_6694	0.012120	1	0.006698	26 186 2 7 3 0 1 0	203 1053 15 33 19 5 3 5	0 0 0 0 0 0 0 0
Node_6594	Node_6595	0.8598	Node_6694	0.012572	4	0.006942	19 107 0 5 1 0 0 0	203 1053 15 33 19 5 3 5	0 0 0 0 0 0 0 0
Node_6593	Node_6594	0.8572	Node_6694	0.030279	2	0.016309	16 65 0 3 0 0 0 0	203 1053 15 33 19 5 3 5	0 4 0 0 0 0 0 0
Node_6592	Node_6593	0.8741	Node_6694	0.063676	2	0.024169	13 43 0 2 0 0 0 0	203 1053 15 33 19 5 3 5	0 9 0 0 0 0 0 0
Node_6591	Node_6592	0.9448	Node_6694	0.077654	7	0.050609	7 33 0 1 0 0 0 0	203 1053 15 33 19 5 3 5	2 3 0 0 0 0 0 0
Node_6590	Node_6591	0.9543	Node_6694	0.133048	2	0.087923	5 24 0 1 0 0 0 0	203 1053 15 33 19 5 3 5	0 3 0 0 0 0 0 0
Node_6589	Node_6594	0.5282	Node_6694	0.115447	7	0.090167	3 37 0 2 1 0 0 0	203 1053 15 33 19 5 3 5	0 1 0 0 0 0 0 0
Node_6588	Node_6589	0.5115	Node_6694	0.136080	7	0.106030	3 32 0 2 1 0 0 0	203 1053 15 33 19 5 3 5	0 1 0 0 0 0 0 0
Node_6587	Node_6588	0.4752	Node_6694	0.183533	2	0.144026	3 25 0 2 1 0 0 0	203 1053 15 33 19 5 3 5	0 0 0 0 0 0 0 0
Node_6586	Node_6595	0.1372	Node_6694	0.089448	1	0.050325	5 77 2 2 2 0 1 0	203 1053 15 33 19 5 3 5	2 2 0 0 0 0 0 0
Node_6585	Node_6586	0.1181	Node_6694	0.090258	7	0.056035	5 66 1 2 2 0 1 0	203 1053 15 33 19 5 3 5	0 1 0 0 0 0 0 0
Node_6584	Node_6585	0.5905	Node_6694	0.230159	1	0.152389	0 23 0 0 0 0 0 0	203 1053 15 33 19 5 3 5	1 2 0 0 0 0 0 0
Node_6581	Node_6585	0.09624	Node_6694	0.180311	7	0.112580	4 37 1 2 2 0 1 0	203 1053 15 33 19 5 3 5	0 4 0 0 0 0 0 0
Node_6580	Node_6597	0.2513	Node_6694	0.052157	6	0.022686	18 80 2 3 0 2 0 0	203 1053 15 33 19 5 3 5	0 1 0 0 0 0 0 0
Node_6579	Node_6580	0.1719	Node_6694	0.073349	6	0.033443	16 65 2 2 0 2 0 0	203 1053 15 33 19 5 3 5	0 1 0 0 0 0 0 0
Node_6578	Node_6579	0.02871	Node_6694	0.306143	2	0.171089	4 14 1 0 0 0 0 0	203 1053 15 33 19 5 3 5	7 21 1 1 0 2 0 0
Node_6577	Node_6579	1	Node_6694	0.105567	7	0.070678	5 28 0 1 0 0 0 0	203 1053 15 33 19 5 3 5	0 2 0 0 0 0 0 0
Node_6576	Node_6598	0.3582	Node_6694	0.272626	3	0.215246	1 21 1 0 1 0 0 0	203 1053 15 33 19 5 3 5	1 9 0 1 0 0 0 0
Node_6575	Node_7154	0.3322	Node_7154	0.028592	3	0.014933	12 103 0 3 3 0 0 0	492 3076 127 147 68 18 18 7	0 0 0 0 0 0 0 0
Node_6574	Node_6575	0.6347	Node_7154	0.026519	3	0.015932	10 78 0 2 1 0 0 0	492 3076 127 147 68 18 18 7	0 1 0 0 0 0 0 0
Node_6573	Node_6574	0.5596	Node_7154	0.034731	8	0.020339	7 61 0 2 0 0 0 0	492 3076 127 147 68 18 18 7	0 8 0 0 0 0 0 0
Node_6572	Node_6573	0.6647	Node_7154	0.132379	8	0.074445	2 23 0 0 0 0 0 0	492 3076 127 147 68 18 18 7	1 15 0 0 0 0 0 0
Node_6571	Node_6572	1	Node_7154	0.350431	8	0.221454	1 10 0 0 0 0 0 0	492 3076 127 147 68 18 18 7	0 0 0 0 0 0 0 0
Node_6570	Node_6575	0.4134	Node_7154	0.000000			0 5 0 0 0 0 0 0	492 3076 127 147 68 18 18 7	2 19 0 1 2 0 0 0
Node_6569	Node_7155	4.022e-08	Node_7155	0.023861	2	0.009583	136 573 19 58 20 14 4 0	628 3651 146 205 88 32 22 7	0 1 0 0 0 0 0 0
Node_6568	Node_6569	1.012e-05	Node_6569	0.026121	2	0.012016	42 251 2 11 6 8 0 0	136 573 19 58 20 14 4 0	0 2 0 0 0 0 0 0
Node_6567	Node_6568	0.9481	Node_6568	0.002402	3	0.001276	38 221 2 10 6 7 0 0	42 251 2 11 6 8 0 0	1 2 0 0 0 0 0 0
Node_6566	Node_6567	1	Node_6568	0.002728	3	0.001300	36 209 2 10 5 7 0 0	42 251 2 11 6 8 0 0	0 3 0 0 0 0 0 0
Node_6565	Node_6566	0.1648	Node_6568	0.010999	2	0.001337	32 147 1 7 4 7 0 0	42 251 2 11 6 8 0 0	0 0 0 0 0 0 0 0
Node_6564	Node_6565	0.01949	Node_6568	0.026100	2	0.003377	27 105 0 5 4 6 0 0	42 251 2 11 6 8 0 0	0 0 0 0 0 0 0 0
Node_6563	Node_6564	0.04631	Node_6568	0.024513	2	0.002298	26 101 0 5 4 5 0 0	42 251 2 11 6 8 0 0	0 0 0 0 0 0 0 0
Node_6562	Node_6563	0.0632	Node_6568	0.023384	2	0.003614	23 85 0 4 1 4 0 0	42 251 2 11 6 8 0 0	1 1 0 1 1 0 0 0
Node_6561	Node_6562	0.03511	Node_6568	0.090995	2	0.007392	15 37 0 3 0 2 0 0	42 251 2 11 6 8 0 0	0 2 0 0 0 0 0 0
Node_6560	Node_6561	0.6848	Node_6568	0.158756	2	0.045362	3 11 0 1 0 0 0 0	42 251 2 11 6 8 0 0	0 0 0 0 0 0 0 0
Node_6555	Node_6560	0.5261	Node_6568	0.000000			1 4 0 0 0 0 0 0	42 251 2 11 6 8 0 0	2 5 0 1 0 0 0 0
Node_6554	Node_6561	0.02944	Node_6568	0.131073	2	0.008555	12 26 0 2 0 2 0 0	42 251 2 11 6 8 0 0	0 0 0 0 0 0 0 0
Node_6553	Node_6554	0.01888	Node_6568	0.162296	2	0.009514	11 22 0 2 0 2 0 0	42 251 2 11 6 8 0 0	0 0 0 0 0 0 0 0
Node_6552	Node_6553	0.02987	Node_6568	0.264287	2	0.020220	9 12 0 1 0 0 0 0	42 251 2 11 6 8 0 0	1 9 0 1 0 2 0 0
Node_6551	Node_6552	0.04447	Node_6568	0.238247	2	0.018253	8 12 0 1 0 0 0 0	42 251 2 11 6 8 0 0	0 0 0 0 0 0 0 0
Node_6550	Node_6551	0.04447	Node_6568	0.000000			1 2 0 0 0 0 0 0	42 251 2 11 6 8 0 0	7 10 0 1 0 0 0 0
Node_6548	Node_6562	0.9469	Node_6568	0.024489	2	0.011814	8 42 0 1 1 2 0 0	42 251 2 11 6 8 0 0	0 4 0 0 0 0 0 0
Node_6547	Node_6548	0.8983	Node_6568	0.041416	6	0.025309	7 36 0 0 1 2 0 0	42 251 2 11 6 8 0 0	0 2 0 1 0 0 0 0
Node_6546	Node_6547	0.4577	Node_6568	0.096760	2	0.048455	5 23 0 0 1 2 0 0	42 251 2 11 6 8 0 0	0 2 0 0 0 0 0 0
Node_6545	Node_6546	0.4681	Node_6568	0.000000			0 3 0 0 0 0 0 0	42 251 2 11 6 8 0 0	3 8 0 0 1 0 0 0
Node_6543	Node_6546	0.2803	Node_6568	0.000000			1 5 0 0 0 0 0 0	42 251 2 11 6 8 0 0	1 7 0 0 0 2 0 0
Node_6542	Node_6563	0.1555	Node_6568	0.206145	5	0.088194	2 15 0 0 2 1 0 0	42 251 2 11 6 8 0 0	0 0 0 0 0 0 0 0
Node_6541	Node_6542	0.09668	Node_6568	0.000000			1 2 0 0 1 0 0 0	42 251 2 11 6 8 0 0	0 6 0 0 1 0 0 0
Node_6539	Node_6542	0.5468	Node_6568	0.000000			0 5 0 0 0 0 0 0	42 251 2 11 6 8 0 0	1 2 0 0 0 1 0 0
Node_6538	Node_6564	0.278	Node_6568	0.000000			0 1 0 0 0 0 0 0	42 251 2 11 6 8 0 0	1 3 0 0 0 1 0 0
Node_6537	Node_6565	0.6132	Node_6568	0.046556	3	0.005474	5 36 1 1 0 1 0 0	42 251 2 11 6 8 0 0	0 6 0 1 0 0 0 0
Node_6536	Node_6537	0.5366	Node_6568	0.103704	3	0.033722	5 23 1 1 0 1 0 0	42 251 2 11 6 8 0 0	0 4 0 0 0 0 0 0
Node_6535	Node_6537	0.7168	Node_6568	0.000000			0 5 0 0 0 0 0 0	42 251 2 11 6 8 0 0	0 4 0 0 0 0 0 0
Node_6534	Node_6566	0.09511	Node_6568	0.047452	1	0.025686	4 60 1 3 1 0 0 0	42 251 2 11 6 8 0 0	0 2 0 0 0 0 0 0
Node_6533	Node_6534	0.4945	Node_6568	0.051486	4	0.029824	3 38 0 3 1 0 0 0	42 251 2 11 6 8 0 0	1 5 0 0 0 0 0 0
Node_6532	Node_6533	0.719	Node_6568	0.027935	3	0.008919	3 27 0 1 0 0 0 0	42 251 2 11 6 8 0 0	0 3 0 1 0 0 0 0
Node_6531	Node_6532	0.8008	Node_6568	0.062313	3	0.024109	1 19 0 0 0 0 0 0	42 251 2 11 6 8 0 0	0 0 0 0 0 0 0 0
Node_6530	Node_6531	0.7667	Node_6568	0.000000			0 10 0 0 0 0 0 0	42 251 2 11 6 8 0 0	0 1 0 0 0 0 0 0
Node_6529	Node_6530	0.7168	Node_6568	0.000000			0 9 0 0 0 0 0 0	42 251 2 11 6 8 0 0	0 0 0 0 0 0 0 0
Node_6524	Node_6532	0.5906	Node_6568	0.000000			1 7 0 1 0 0 0 0	42 251 2 11 6 8 0 0	1 1 0 0 0 0 0 0
Node_6520	Node_6534	0.1237	Node_6568	0.251774	3	0.063696	0 13 1 0 0 0 0 0	42 251 2 11 6 8 0 0	0 4 0 0 0 0 0 0
Node_6519	Node_6520	0.1558	Node_6568	0.000000			0 6 1 0 0 0 0 0	42 251 2 11 6 8 0 0	0 4 0 0 0 0 0 0
Node_6518	Node_6569	1.012e-05	Node_6569	0.017523	2	0.005251	89 295 17 46 12 6 4 0	136 573 19 58 20 14 4 0	5 25 0 1 2 0 0 0
Node_6517	Node_6518	0.741	Node_6518	0.001925	6	0.001276	61 222 13 34 7 5 3 0	89 295 17 46 12 6 4 0	0 0 0 0 0 0 0 0
Node_6516	Node_6517	0.7833	Node_6518	0.002823	6	0.001682	57 205 12 28 7 5 3 0	89 295 17 46 12 6 4 0	0 0 0 0 0 0 0 0
Node_6515	Node_6516	0.8277	Node_6518	0.003204	6	0.001857	56 198 12 27 7 5 3 0	89 295 17 46 12 6 4 0	0 0 0 0 0 0 0 0
Node_6514	Node_6515	0.001908	Node_6518	0.029176	5	0.016965	27 131 4 16 0 2 3 0	89 295 17 46 12 6 4 0	0 1 0 0 0 0 0 0
Node_6513	Node_6514	0.04824	Node_6518	0.033718	7	0.024237	19 84 1 10 0 2 2 0	89 295 17 46 12 6 4 0	2 2 0 0 0 0 0 0
Node_6512	Node_6513	0.6251	Node_6518	0.038178	1	0.021525	4 28 0 2 0 0 0 0	89 295 17 46 12 6 4 0	1 1 0 0 0 0 0 0
Node_6511	Node_6512	0.9545	Node_6518	0.077681	7	0.037852	3 11 0 1 0 0 0 0	89 295 17 46 12 6 4 0	0 6 0 1 0 0 0 0
Node_6507	Node_6511	0.8414	Node_6518	0.000000			1 7 0 0 0 0 0 0	89 295 17 46 12 6 4 0	0 1 0 0 0 0 0 0
Node_6506	Node_6513	0.1935	Node_6518	0.044124	7	0.020989	14 52 1 8 0 2 2 0	89 295 17 46 12 6 4 0	0 3 0 0 0 0 0 0
Node_6505	Node_6506	0.2562	Node_6518	0.051348	7	0.025055	10 32 0 3 0 1 1 0	89 295 17 46 12 6 4 0	2 8 0 2 0 1 0 0
Node_6504	Node_6505	0.8499	Node_6518	0.118018	7	0.065343	2 10 0 0 0 0 0 0	89 295 17 46 12 6 4 0	1 2 0 0 0 0 0 0
Node_6503	Node_6504	0.8133	Node_6518	0.000000			0 5 0 0 0 0 0 0	89 295 17 46 12 6 4 0	1 2 0 0 0 0 0 0
Node_6502	Node_6505	0.434	Node_6518	0.102113	7	0.046764	7 19 0 2 0 1 1 0	89 295 17 46 12 6 4 0	0 1 0 1 0 0 0 0
Node_6501	Node_6514	0.2282	Node_6518	0.049563	1	0.023380	6 43 3 6 0 0 1 0	89 295 17 46 12 6 4 0	0 2 0 0 0 0 0 0
Node_6500	Node_6501	0.5805	Node_6518	0.073729	7	0.023552	4 22 1 4 0 0 1 0	89 295 17 46 12 6 4 0	0 0 0 0 0 0 0 0
Node_6499	Node_6500	0.6229	Node_6518	0.095085	7	0.026925	4 17 1 3 0 0 1 0	89 295 17 46 12 6 4 0	0 0 0 0 0 0 0 0
Node_6498	Node_6499	0.741	Node_6518	0.120268	7	0.076683	1 11 0 2 0 0 0 0	89 295 17 46 12 6 4 0	1 1 1 1 0 0 0 0
Node_6497	Node_6501	0.4802	Node_6518	0.089499	1	0.054115	2 19 2 2 0 0 0 0	89 295 17 46 12 6 4 0	0 2 0 0 0 0 0 0
Node_6496	Node_6515	0.009061	Node_6518	0.062653	2	0.028213	27 61 8 11 7 3 0 0	89 295 17 46 12 6 4 0	2 5 0 0 0 0 0 0
Node_6495	Node_6518	0.741	Node_6518	0.014768	2	0.006138	28 73 4 12 5 1 1 0	89 295 17 46 12 6 4 0	0 0 0 0 0 0 0 0
Node_6494	Node_6495	0.2049	Node_6518	0.035502	2	0.010474	25 53 3 10 5 1 0 0	89 295 17 46 12 6 4 0	1 2 1 0 0 0 0 0
Node_6493	Node_6494	0.5844	Node_6518	0.155863	5	0.074356	4 12 1 1 2 0 0 0	89 295 17 46 12 6 4 0	6 14 0 4 1 0 0 0
Node_6492	Node_8159	0.03918	Node_8159	0.015121	3	0.003400	68 311 0 20 3 3 1 0	2503 12186 309 823 263 104 79 16	0 0 0 0 0 0 0 0
Node_6491	Node_6492	0.03715	Node_8159	0.016204	3	0.005021	60 280 0 19 2 3 1 0	2503 12186 309 823 263 104 79 16	1 17 0 1 0 0 0 0
Node_6490	Node_6491	0.07845	Node_8159	0.016095	3	0.005396	55 256 0 16 2 3 1 0	2503 12186 309 823 263 104 79 16	1 5 0 1 0 0 0 0
Node_6489	Node_6490	0.08109	Node_8159	0.020829	3	0.011770	40 194 0 13 0 2 1 0	2503 12186 309 823 263 104 79 16	0 0 0 0 0 0 0 0
Node_6488	Node_6489	0.3791	Node_8159	0.024146	8	0.013802	17 91 0 4 0 1 0 0	2503 12186 309 823 263 104 79 16	2 4 0 0 0 1 0 0
Node_6487	Node_6488	0.6888	Node_8159	0.038461	8	0.021588	14 65 0 2 0 1 0 0	2503 12186 309 823 263 104 79 16	1 7 0 1 0 0 0 0
Node_6486	Node_6487	0.56	Node_8159	0.057732	8	0.034273	12 51 0 1 0 1 0 0	2503 12186 309 823 263 104 79 16	0 0 0 0 0 0 0 0
Node_6485	Node_6486	0.4698	Node_8159	0.164485	6	0.098634	4 25 0 0 0 1 0 0	2503 12186 309 823 263 104 79 16	1 7 0 0 0 0 0 0
Node_6484	Node_6485	0.4768	Node_8159	0.208159	6	0.124500	4 20 0 0 0 1 0 0	2503 12186 309 823 263 104 79 16	0 0 0 0 0 0 0 0
Node_6483	Node_6484	0.4261	Node_8159	0.291446	6	0.175233	3 15 0 0 0 1 0 0	2503 12186 309 823 263 104 79 16	0 0 0 0 0 0 0 0
Node_6482	Node_6483	0.315	Node_8159	0.411953	6	0.251356	1 12 0 0 0 1 0 0	2503 12186 309 823 263 104 79 16	0 2 0 0 0 0 0 0
Node_6479	Node_6486	0.762	Node_8159	0.188762	2	0.092468	7 17 0 1 0 0 0 0	2503 12186 309 823 263 104 79 16	0 2 0 0 0 0 0 0
Node_6478	Node_6489	0.4285	Node_8159	0.026820	8	0.017799	20 94 0 8 0 0 1 0	2503 12186 309 823 263 104 79 16	1 5 0 1 0 0 0 0
Node_6477	Node_6478	0.9559	Node_8159	0.045680	8	0.015580	7 45 0 2 0 0 0 0	2503 12186 309 823 263 104 79 16	2 3 0 0 0 0 0 0
Node_6476	Node_6477	0.9834	Node_8159	0.093294	8	0.039962	6 27 0 1 0 0 0 0	2503 12186 309 823 263 104 79 16	0 0 0 0 0 0 0 0
Node_6475	Node_6478	0.3993	Node_8159	0.098712	7	0.062541	8 38 0 5 0 0 1 0	2503 12186 309 823 263 104 79 16	3 8 0 1 0 0 0 0
Node_6474	Node_6490	0.6868	Node_8159	0.054698	8	0.036214	15 57 0 2 2 1 0 0	2503 12186 309 823 263 104 79 16	0 5 0 1 0 0 0 0
Node_6473	Node_6474	0.627	Node_8159	0.159506	6	0.104206	6 25 0 1 1 1 0 0	2503 12186 309 823 263 104 79 16	1 10 0 0 0 0 0 0
Node_6472	Node_6473	0.4221	Node_8159	0.247945	6	0.164286	4 18 0 1 1 1 0 0	2503 12186 309 823 263 104 79 16	1 3 0 0 0 0 0 0
Node_6470	Node_6474	0.6167	Node_8159	0.155837	8	0.083889	6 19 0 1 0 0 0 0	2503 12186 309 823 263 104 79 16	2 3 0 0 1 0 0 0
Node_6469	Node_6492	0.2726	Node_8159	0.000000			0 1 0 0 1 0 0 0	2503 12186 309 823 263 104 79 16	7 13 0 0 0 0 0 0
Node_6468	Node_8160	1.272e-05	Node_8163	0.016529	2	0.001878	200 702 25 75 27 12 5 1	2752 13070 337 913 291 120 84 17	0 0 0 0 0 0 0 0
Node_6467	Node_6468	1.85e-05	Node_8163	0.017363	2	0.002081	191 665 24 70 26 12 5 1	2752 13070 337 913 291 120 84 17	1 4 0 0 0 0 0 0
Node_6466	Node_6467	1.772e-05	Node_8163	0.018412	2	0.002132	181 624 24 66 23 12 5 1	2752 13070 337 913 291 120 84 17	0 0 0 0 0 0 0 0
Node_6465	Node_6466	9.514e-06	Node_8163	0.021801	2	0.002250	170 570 24 63 21 11 5 1	2752 13070 337 913 291 120 84 17	1 14 0 0 0 1 0 0
Node_6464	Node_6465	0.438	Node_6465	0.001052	8	0.000564	167 544 24 63 21 11 5 1	170 570 24 63 21 11 5 1	0 1 0 0 0 0 0 0
Node_6463	Node_6464	0.3308	Node_6465	0.001253	8	0.000738	163 535 24 63 21 11 5 1	170 570 24 63 21 11 5 1	0 0 0 0 0 0 0 0
Node_6462	Node_6463	0.07977	Node_6465	0.010414	5	0.005600	74 238 11 29 3 3 4 0	170 570 24 63 21 11 5 1	0 3 0 0 0 0 0 0
Node_6461	Node_6462	0.263	Node_6465	0.010106	5	0.006450	69 203 10 25 3 3 3 0	170 570 24 63 21 11 5 1	0 3 0 0 0 0 0 0
Node_6460	Node_6461	0.01312	Node_6465	0.094936	1	0.034851	5 65 1 3 0 0 0 0	170 570 24 63 21 11 5 1	0 0 0 0 0 0 0 0
Node_6459	Node_6460	0.5032	Node_6465	0.176686	8	0.103291	1 21 0 2 0 0 0 0	170 570 24 63 21 11 5 1	1 4 0 0 0 0 0 0
Node_6458	Node_6459	0.4813	Node_6465	0.186637	8	0.106239	1 19 0 2 0 0 0 0	170 570 24 63 21 11 5 1	0 0 0 0 0 0 0 0
Node_6457	Node_6458	0.1974	Node_6465	0.240352	1	0.122974	0 19 0 2 0 0 0 0	170 570 24 63 21 11 5 1	0 0 0 0 0 0 0 0
Node_6456	Node_6457	0.2735	Node_6465	0.318162	8	0.186470	0 13 0 0 0 0 0 0	170 570 24 63 21 11 5 1	0 2 0 0 0 0 0 0
Node_6455	Node_6456	0.3719	Node_6465	0.353154	8	0.202317	0 11 0 0 0 0 0 0	170 570 24 63 21 11 5 1	0 2 0 0 0 0 0 0
Node_6454	Node_6455	0.45	Node_6465	0.353154	8	0.202317	0 11 0 0 0 0 0 0	170 570 24 63 21 11 5 1	0 0 0 0 0 0 0 0
Node_6441	Node_6460	0.1174	Node_6465	0.113281	1	0.063956	3 35 1 1 0 0 0 0	170 570 24 63 21 11 5 1	0 5 0 0 0 0 0 0
Node_6440	Node_6441	0.08397	Node_6465	0.228776	1	0.107041	0 22 0 1 0 0 0 0	170 570 24 63 21 11 5 1	0 2 1 0 0 0 0 0
Node_6438	Node_6441	0.9342	Node_6465	0.000000			2 3 0 0 0 0 0 0	170 570 24 63 21 11 5 1	1 8 0 0 0 0 0 0
Node_6436	Node_6461	0.005231	Node_6465	0.037086	2	0.010494	64 132 9 21 3 3 3 0	170 570 24 63 21 11 5 1	0 6 0 1 0 0 0 0
Node_6435	Node_6436	0.003972	Node_6465	0.036064	2	0.008787	54 118 9 21 3 3 2 0	170 570 24 63 21 11 5 1	5 2 0 0 0 0 0 0
Node_6434	Node_6435	0.02818	Node_6465	0.056928	2	0.017588	33 68 6 14 2 0 1 0	170 570 24 63 21 11 5 1	1 5 0 2 0 0 0 0
Node_6433	Node_6462	0.422	Node_6465	0.139822	7	0.080350	4 25 1 3 0 0 1 0	170 570 24 63 21 11 5 1	1 7 0 1 0 0 0 0
Node_6432	Node_6463	0.03431	Node_6465	0.009496	5	0.004712	89 294 13 34 18 8 1 1	170 570 24 63 21 11 5 1	0 0 0 0 0 0 0 0
Node_6431	Node_6432	0.003068	Node_6465	0.016732	5	0.008141	74 237 10 29 17 7 0 1	170 570 24 63 21 11 5 1	0 1 0 2 0 0 0 0
Node_6430	Node_6431	0.1469	Node_6465	0.009735	5	0.005648	47 181 6 24 10 3 0 0	170 570 24 63 21 11 5 1	1 3 0 2 1 0 0 0
Node_6429	Node_6430	0.6565	Node_6465	0.010233	4	0.006940	39 148 6 21 7 3 0 0	170 570 24 63 21 11 5 1	0 1 0 0 0 0 0 0
Node_6428	Node_6429	0.5611	Node_6465	0.040619	6	0.026125	18 67 4 7 4 3 0 0	170 570 24 63 21 11 5 1	0 0 0 0 0 0 0 0
Node_6427	Node_6428	0.9419	Node_6465	0.056367	8	0.020210	7 34 1 2 0 0 0 0	170 570 24 63 21 11 5 1	0 3 0 1 1 0 0 0
Node_6426	Node_6427	0.9738	Node_6465	0.065002	8	0.021587	7 28 1 2 0 0 0 0	170 570 24 63 21 11 5 1	0 1 0 0 0 0 0 0
Node_6425	Node_6428	0.06665	Node_6465	0.155657	2	0.096847	11 29 3 4 3 3 0 0	170 570 24 63 21 11 5 1	0 1 0 0 0 0 0 0
Node_6424	Node_6425	0.4695	Node_6465	0.000000			4 3 2 0 0 1 0 0	170 570 24 63 21 11 5 1	1 14 0 2 0 0 0 0
Node_6423	Node_6429	0.4984	Node_6465	0.023655	4	0.011468	20 75 2 13 2 0 0 0	170 570 24 63 21 11 5 1	1 6 0 1 1 0 0 0
Node_6422	Node_6423	0.7347	Node_6465	0.044314	8	0.017993	11 38 2 5 0 0 0 0	170 570 24 63 21 11 5 1	3 12 0 3 0 0 0 0
Node_6421	Node_6430	0.5931	Node_6465	0.092070	8	0.047222	8 25 0 2 2 0 0 0	170 570 24 63 21 11 5 1	0 7 0 1 1 0 0 0
Node_6420	Node_6421	0.8386	Node_6465	0.226451	8	0.122776	3 12 0 1 1 0 0 0	170 570 24 63 21 11 5 1	0 2 0 0 0 0 0 0
Node_6419	Node_6421	0.7195	Node_6465	0.228437	8	0.130243	5 11 0 1 1 0 0 0	170 570 24 63 21 11 5 1	0 0 0 0 0 0 0 0
Node_6418	Node_6431	0.000657	Node_6465	0.131701	8	0.076418	18 39 3 3 4 2 0 1	170 570 24 63 21 11 5 1	8 14 1 0 2 2 0 0
Node_6417	Node_6418	0.5544	Node_6465	0.147348	8	0.082744	8 18 0 0 1 0 0 0	170 570 24 63 21 11 5 1	0 0 0 0 0 0 0 0
Node_6416	Node_6432	0.6905	Node_6465	0.059835	8	0.040975	14 49 3 2 1 1 1 0	170 570 24 63 21 11 5 1	1 7 0 1 0 0 0 0
Node_6415	Node_6416	0.1487	Node_6465	0.141143	7	0.090387	5 31 0 0 1 0 1 0	170 570 24 63 21 11 5 1	1 4 0 0 0 0 0 0
Node_6414	Node_6415	0.1052	Node_6465	0.184671	8	0.107904	2 20 0 0 1 0 0 0	170 570 24 63 21 11 5 1	0 4 0 0 0 0 1 0
Node_6413	Node_6414	0.6251	Node_6465	0.243664	8	0.127371	1 14 0 0 0 0 0 0	170 570 24 63 21 11 5 1	0 0 0 0 0 0 0 0
Node_6412	Node_6413	0.7838	Node_6465	0.308633	8	0.157796	1 10 0 0 0 0 0 0	170 570 24 63 21 11 5 1	0 1 0 0 0 0 0 0
Node_6410	Node_6464	0.8366	Node_6465	0.000000			3 5 0 0 0 0 0 0	170 570 24 63 21 11 5 1	1 4 0 0 0 0 0 0
Node_6409	Node_6465	0.438	Node_6465	0.207081	8	0.118516	1 19 0 0 0 0 0 0	170 570 24 63 21 11 5 1	2 6 0 0 0 0 0 0
Node_6408	Node_6409	0.75	Node_6465	0.000000			0 1 0 0 0 0 0 0	170 570 24 63 21 11 5 1	1 11 0 0 0 0 0 0
Node_6407	Node_6466	0.7734	Node_8163	0.132513	2	0.072063	9 27 0 2 2 0 0 0	2752 13070 337 913 291 120 84 17	1 13 0 1 0 0 0 0
Node_6406	Node_6467	0.4559	Node_8163	0.098812	5	0.059246	10 38 0 4 3 0 0 0	2752 13070 337 913 291 120 84 17	0 3 0 0 0 0 0 0
Node_6405	Node_6468	0.6133	Node_8163	0.119521	2	0.070609	7 29 1 5 0 0 0 0	2752 13070 337 913 291 120 84 17	1 4 0 0 1 0 0 0
Node_6404	Node_6405	0.7889	Node_8163	0.000000			1 4 0 1 0 0 0 0	2752 13070 337 913 291 120 84 17	0 4 0 0 0 0 0 0
Node_6403	Node_6405	0.4556	Node_8163	0.000000			0 0 0 0 0 0 0 0	2752 13070 337 913 291 120 84 17	6 21 1 4 0 0 0 0
Node_6402	Node_8161	0.7794	Node_8163	0.048238	8	0.026883	6 61 0 3 0 0 0 0	2752 13070 337 913 291 120 84 17	3 3 0 0 0 0 0 0
Node_6401	Node_6402	0.5113	Node_8163	0.269693	8	0.164805	0 18 0 0 0 0 0 0	2752 13070 337 913 291 120 84 17	2 18 0 2 0 0 0 0
Node_6400	Node_6401	0.6386	Node_8163	0.000000			0 4 0 0 0 0 0 0	2752 13070 337 913 291 120 84 17	0 7 0 0 0 0 0 0
Node_6397	Node_8162	0.09892	Node_8163	0.129578	2	0.067160	13 35 1 3 0 2 0 0	2752 13070 337 913 291 120 84 17	6 12 0 2 0 0 0 0
Node_6396	Node_6397	0.4608	Node_8163	0.172986	2	0.069787	10 24 1 3 0 1 0 0	2752 13070 337 913 291 120 84 17	1 8 0 0 0 0 0 0
Node_6395	Node_6396	0.2389	Node_8163	0.172986	2	0.069787	10 24 1 3 0 1 0 0	2752 13070 337 913 291 120 84 17	0 0 0 0 0 0 0 0
Node_6394	Node_6395	0.2505	Node_8163	0.198409	2	0.087497	9 21 1 2 0 1 0 0	2752 13070 337 913 291 120 84 17	0 0 0 0 0 0 0 0
Node_6393	Node_6394	0.2625	Node_8163	0.233134	2	0.126031	7 18 1 1 0 1 0 0	2752 13070 337 913 291 120 84 17	0 0 0 0 0 0 0 0
Node_6392	Node_6393	0.9085	Node_8163	0.263242	8	0.146290	2 13 0 1 0 0 0 0	2752 13070 337 913 291 120 84 17	0 0 0 0 0 0 0 0
Node_6389	Node_6392	0.7565	Node_8163	0.409207	8	0.249139	1 9 0 1 0 0 0 0	2752 13070 337 913 291 120 84 17	0 2 0 0 0 0 0 0
Node_6388	Node_6389	1	Node_8163	0.000000			1 4 0 0 0 0 0 0	2752 13070 337 913 291 120 84 17	0 3 0 0 0 0 0 0
Node_6387	Node_6393	0.0161	Node_8163	0.000000			4 4 1 0 0 1 0 0	2752 13070 337 913 291 120 84 17	1 1 0 0 0 0 0 0
Node_6386	Node_6387	0.01662	Node_8163	0.000000			4 3 1 0 0 1 0 0	2752 13070 337 913 291 120 84 17	0 1 0 0 0 0 0 0
Node_6381	Node_8163	0.03449	Node_8163	0.256273	2	0.121182	5 13 0 2 0 0 0 0	2752 13070 337 913 291 120 84 17	13 26 2 3 1 2 0 0
Node_6380	Node_8164	2.2e-16	Node_8164	0.013941	1	0.001461	7342 13295 534 973 611 162 95 25	10094 26373 871 1886 902 282 179 42	0 1 0 0 0 0 0 0
Node_6379	Node_6380	0.4558	Node_6380	0.000002	8	0.000001	7326 13262 534 969 611 162 95 25	7342 13295 534 973 611 162 95 25	6 4 0 0 0 0 0 0
Node_6378	Node_6379	0.3665	Node_6380	0.000004	8	0.000003	7276 13194 533 964 609 162 95 25	7342 13295 534 973 611 162 95 25	2 0 0 1 1 0 0 0
Node_6377	Node_6378	9.179e-16	Node_6380	0.000462	5	0.000294	5866 10569 462 729 542 132 59 24	7342 13295 534 973 611 162 95 25	3 8 0 0 0 1 0 0
Node_6376	Node_6377	2.2e-16	Node_6377	0.010371	5	0.003395	2952 5439 159 265 106 55 24 9	5866 10569 462 729 542 132 59 24	14 28 1 1 0 0 0 0
Node_6375	Node_6376	0.7875	Node_6376	0.108408	8	0.060469	16 21 0 0 0 0 0 0	2952 5439 159 265 106 55 24 9	8 18 0 0 0 0 0 0
Node_6374	Node_6375	0.9353	Node_6376	0.000000			3 5 0 0 0 0 0 0	2952 5439 159 265 106 55 24 9	5 8 0 0 0 0 0 0
Node_6373	Node_6376	0.7875	Node_6376	0.000017	8	0.000010	2924 5396 159 264 106 55 24 9	2952 5439 159 265 106 55 24 9	4 4 0 1 0 0 0 0
Node_6372	Node_6373	0.3538	Node_6376	0.008034	5	0.003612	183 366 7 18 13 6 1 0	2952 5439 159 265 106 55 24 9	9 10 1 1 0 0 0 0
Node_6371	Node_6372	0.000978	Node_6376	0.250729	5	0.071172	15 33 0 3 7 0 0 0	2952 5439 159 265 106 55 24 9	2 6 0 0 0 0 0 0
Node_6370	Node_6371	0.001078	Node_6376	0.329975	5	0.095298	10 24 0 1 6 0 0 0	2952 5439 159 265 106 55 24 9	0 1 0 0 0 0 0 0
Node_6369	Node_6370	5.168e-05	Node_6376	0.792962	5	0.264311	5 9 0 1 6 0 0 0	2952 5439 159 265 106 55 24 9	1 3 0 0 0 0 0 0
Node_6368	Node_6372	0.8074	Node_6376	0.004533	6	0.001456	163 326 7 15 6 6 1 0	2952 5439 159 265 106 55 24 9	3 1 0 0 0 0 0 0
Node_6367	Node_6368	0.3685	Node_6376	0.019456	3	0.012460	68 130 0 7 4 2 0 0	2952 5439 159 265 106 55 24 9	0 1 0 0 0 0 0 0
Node_6366	Node_6367	0.9054	Node_6376	0.041052	8	0.022747	30 44 0 3 0 0 0 0	2952 5439 159 265 106 55 24 9	0 8 0 0 0 0 0 0
Node_6365	Node_6366	0.8439	Node_6376	0.063072	8	0.037136	23 34 0 3 0 0 0 0	2952 5439 159 265 106 55 24 9	1 4 0 0 0 0 0 0
Node_6364	Node_6365	0.8174	Node_6376	0.118502	8	0.073495	16 21 0 2 0 0 0 0	2952 5439 159 265 106 55 24 9	3 5 0 0 0 0 0 0
Node_6363	Node_6364	0.7366	Node_6376	0.000000			5 4 0 1 0 0 0 0	2952 5439 159 265 106 55 24 9	8 11 0 0 0 0 0 0
Node_6362	Node_6367	0.1947	Node_6376	0.050120	5	0.031937	37 78 0 4 4 2 0 0	2952 5439 159 265 106 55 24 9	1 0 0 0 0 0 0 0
Node_6361	Node_6362	0.2438	Node_6376	0.059179	6	0.040033	33 62 0 4 3 2 0 0	2952 5439 159 265 106 55 24 9	0 0 0 0 0 0 0 0
Node_6360	Node_6361	0.1559	Node_6376	0.194095	5	0.139131	9 27 0 1 2 1 0 0	2952 5439 159 265 106 55 24 9	0 0 0 0 0 0 0 0
Node_6359	Node_6361	0.4974	Node_6376	0.085367	8	0.055517	19 31 0 3 1 0 0 0	2952 5439 159 265 106 55 24 9	5 4 0 0 0 1 0 0
Node_6358	Node_6359	0.5151	Node_6376	0.000000			2 6 0 1 0 0 0 0	2952 5439 159 265 106 55 24 9	0 2 0 0 0 0 0 0
Node_6357	Node_6359	0.6321	Node_6376	0.156423	2	0.104851	15 19 0 2 1 0 0 0	2952 5439 159 265 106 55 24 9	2 4 0 0 0 0 0 0
Node_6356	Node_6357	0.6362	Node_6376	0.311866	8	0.218237	8 10 0 2 0 0 0 0	2952 5439 159 265 106 55 24 9	2 5 0 0 0 0 0 0
Node_6355	Node_6368	0.6249	Node_6376	0.011249	6	0.005993	95 194 7 8 2 4 1 0	2952 5439 159 265 106 55 24 9	0 1 0 0 0 0 0 0
Node_6354	Node_6355	0.6142	Node_6376	0.094324	8	0.060456	19 29 0 0 0 1 0 0	2952 5439 159 265 106 55 24 9	1 6 0 0 0 0 0 0
Node_6353	Node_6354	0.573	Node_6376	0.255756	6	0.165141	10 13 0 0 0 1 0 0	2952 5439 159 265 106 55 24 9	4 9 0 0 0 0 0 0
Node_6352	Node_6355	0.5363	Node_6376	0.017248	6	0.012319	74 158 7 8 2 3 1 0	2952 5439 159 265 106 55 24 9	1 1 0 0 0 0 0 0
Node_6351	Node_6352	0.4146	Node_6376	0.021002	6	0.014908	68 146 7 7 2 3 1 0	2952 5439 159 265 106 55 24 9	0 1 0 0 0 0 0 0
Node_6350	Node_6351	0.3257	Node_6376	0.084747	7	0.044419	19 43 0 0 1 0 1 0	2952 5439 159 265 106 55 24 9	1 2 0 0 0 0 0 0
Node_6349	Node_6350	0.636	Node_6376	0.086565	8	0.050846	14 32 0 0 1 0 0 0	2952 5439 159 265 106 55 24 9	0 5 0 0 0 0 0 0
Node_6348	Node_6349	0.6703	Node_6376	0.164663	8	0.103573	9 20 0 0 1 0 0 0	2952 5439 159 265 106 55 24 9	0 0 0 0 0 0 0 0
Node_6347	Node_6351	0.1107	Node_6376	0.043302	3	0.027455	48 101 7 7 1 3 0 0	2952 5439 159 265 106 55 24 9	0 0 0 0 0 0 0 0
Node_6346	Node_6347	0.05085	Node_6376	0.082355	6	0.052626	36 61 5 6 1 3 0 0	2952 5439 159 265 106 55 24 9	4 1 0 0 0 0 0 0
Node_6345	Node_6346	0.03719	Node_6376	0.158918	3	0.099991	20 36 5 5 1 1 0 0	2952 5439 159 265 106 55 24 9	2 4 0 0 0 0 0 0
Node_6344	Node_6346	0.2127	Node_6376	0.257955	6	0.131288	12 16 0 1 0 2 0 0	2952 5439 159 265 106 55 24 9	2 5 0 0 0 0 0 0
Node_6343	Node_6347	0.1425	Node_6376	0.143860	1	0.074891	8 36 2 1 0 0 0 0	2952 5439 159 265 106 55 24 9	0 3 0 0 0 0 0 0
Node_6342	Node_6343	0.2723	Node_6376	0.207443	1	0.097362	4 28 0 0 0 0 0 0	2952 5439 159 265 106 55 24 9	2 3 0 0 0 0 0 0
Node_6341	Node_6342	0.1865	Node_6376	0.322469	1	0.194433	2 17 0 0 0 0 0 0	2952 5439 159 265 106 55 24 9	0 3 0 0 0 0 0 0
Node_6339	Node_6373	0.5196	Node_6376	0.000051	8	0.000032	2728 5011 151 245 93 49 23 9	2952 5439 159 265 106 55 24 9	4 9 0 0 0 0 0 0
Node_6338	Node_6339	0.7385	Node_6376	0.006270	3	0.003525	115 206 9 12 4 0 0 0	2952 5439 159 265 106 55 24 9	3 6 0 0 0 0 0 0
Node_6337	Node_6338	0.9378	Node_6376	0.009028	8	0.003016	53 97 1 3 1 0 0 0	2952 5439 159 265 106 55 24 9	0 3 0 0 0 0 0 0
Node_6336	Node_6337	0.9762	Node_6376	0.011196	8	0.003658	48 83 1 3 1 0 0 0	2952 5439 159 265 106 55 24 9	1 1 0 0 0 0 0 0
Node_6335	Node_6336	0.7516	Node_6376	0.034183	8	0.018876	34 50 0 2 1 0 0 0	2952 5439 159 265 106 55 24 9	3 2 0 0 0 0 0 0
Node_6334	Node_6335	0.8824	Node_6376	0.386207	8	0.247711	6 7 0 0 0 0 0 0	2952 5439 159 265 106 55 24 9	9 13 0 1 0 0 0 0
Node_6333	Node_6335	0.8716	Node_6376	0.122712	8	0.076277	14 22 0 1 1 0 0 0	2952 5439 159 265 106 55 24 9	5 8 0 0 0 0 0 0
Node_6332	Node_6338	0.1753	Node_6376	0.041415	3	0.021456	55 98 8 9 3 0 0 0	2952 5439 159 265 106 55 24 9	7 8 0 0 0 0 0 0
Node_6331	Node_6332	0.3231	Node_6376	0.071729	3	0.046607	31 45 4 2 2 0 0 0	2952 5439 159 265 106 55 24 9	0 0 0 0 0 0 0 0
Node_6330	Node_6331	0.7985	Node_6376	0.399188	2	0.250387	8 7 1 0 0 0 0 0	2952 5439 159 265 106 55 24 9	3 11 0 1 0 0 0 0
Node_6329	Node_6331	0.1737	Node_6376	0.319578	3	0.197810	11 12 3 1 0 0 0 0	2952 5439 159 265 106 55 24 9	9 15 0 0 2 0 0 0
Node_6328	Node_6332	0.1005	Node_6376	0.132137	4	0.087036	12 29 1 4 0 0 0 0	2952 5439 159 265 106 55 24 9	12 24 3 3 1 0 0 0
Node_6327	Node_6328	0.5595	Node_6376	0.271136	8	0.186023	5 15 0 2 0 0 0 0	2952 5439 159 265 106 55 24 9	3 4 1 0 0 0 0 0
Node_6326	Node_6327	0.1025	Node_6376	0.000000			1 5 0 2 0 0 0 0	2952 5439 159 265 106 55 24 9	0 0 0 0 0 0 0 0
Node_6325	Node_6327	0.9194	Node_6376	0.340542	8	0.210461	4 10 0 0 0 0 0 0	2952 5439 159 265 106 55 24 9	0 0 0 0 0 0 0 0
Node_6323	Node_6339	0.81	Node_6376	0.000068	8	0.000037	2606 4795 142 233 89 49 23 9	2952 5439 159 265 106 55 24 9	4 4 0 0 0 0 0 0
Node_6322	Node_6323	0.01092	Node_6376	0.027491	4	0.013773	119 222 12 23 3 1 3 0	2952 5439 159 265 106 55 24 9	4 15 0 0 0 0 0 0
Node_6321	Node_6322	3.137e-05	Node_6376	0.081821	2	0.050692	77 108 12 16 3 1 2 0	2952 5439 159 265 106 55 24 9	0 1 0 0 0 0 0 0
Node_6320	Node_6321	0.8833	Node_6376	0.076505	8	0.045142	16 33 0 3 0 0 0 0	2952 5439 159 265 106 55 24 9	7 7 0 0 0 0 0 0
Node_6319	Node_6320	0.9088	Node_6376	0.235307	8	0.146104	6 14 0 1 0 0 0 0	2952 5439 159 265 106 55 24 9	3 7 0 0 0 0 0 0
Node_6318	Node_6319	0.5151	Node_6376	0.000000			1 4 0 1 0 0 0 0	2952 5439 159 265 106 55 24 9	1 4 0 0 0 0 0 0
Node_6317	Node_6321	9.855e-08	Node_6376	0.190681	2	0.114028	50 60 12 13 3 1 2 0	2952 5439 159 265 106 55 24 9	4 8 0 0 0 0 0 0
Node_6316	Node_6317	0.7599	Node_6317	0.064564	7	0.026949	10 12 2 3 0 0 1 0	50 60 12 13 3 1 2 0	7 4 0 1 0 0 0 0
Node_6315	Node_6317	0.7599	Node_6317	0.033001	1	0.014095	23 38 10 9 3 0 1 0	50 60 12 13 3 1 2 0	10 6 0 0 0 1 0 0
Node_6314	Node_6315	0.1981	Node_6317	0.205375	1	0.059234	3 17 3 2 1 0 1 0	50 60 12 13 3 1 2 0	10 7 4 4 1 0 0 0
Node_6313	Node_6322	0.0673	Node_6376	0.031969	1	0.017612	38 104 0 6 0 0 0 0	2952 5439 159 265 106 55 24 9	4 9 0 1 0 0 1 0
Node_6312	Node_6313	0.5191	Node_6376	0.336412	8	0.213921	3 12 0 0 0 0 0 0	2952 5439 159 265 106 55 24 9	1 7 0 0 0 0 0 0
Node_6311	Node_6312	0.7018	Node_6376	0.000000			1 8 0 0 0 0 0 0	2952 5439 159 265 106 55 24 9	1 1 0 0 0 0 0 0
Node_6309	Node_6311	0.2892	Node_6376	0.000000			0 8 0 0 0 0 0 0	2952 5439 159 265 106 55 24 9	0 0 0 0 0 0 0 0
Node_6306	Node_6313	0.3391	Node_6376	0.028158	8	0.018356	33 78 0 5 0 0 0 0	2952 5439 159 265 106 55 24 9	1 7 0 1 0 0 0 0
Node_6305	Node_6306	0.538	Node_6376	0.557858	8	0.399485	1 9 0 1 0 0 0 0	2952 5439 159 265 106 55 24 9	2 4 0 0 0 0 0 0
Node_6304	Node_6305	0.3849	Node_6376	0.000000			1 6 0 1 0 0 0 0	2952 5439 159 265 106 55 24 9	0 0 0 0 0 0 0 0
Node_6302	Node_6306	0.7598	Node_6376	0.029324	8	0.016130	29 63 0 4 0 0 0 0	2952 5439 159 265 106 55 24 9	1 2 0 0 0 0 0 0
Node_6301	Node_6302	0.8583	Node_6376	0.188125	8	0.116648	6 19 0 1 0 0 0 0	2952 5439 159 265 106 55 24 9	2 3 0 0 0 0 0 0
Node_6300	Node_6302	0.8834	Node_6376	0.049012	8	0.023076	19 39 0 2 0 0 0 0	2952 5439 159 265 106 55 24 9	2 2 0 1 0 0 0 0
Node_6299	Node_6300	0.96	Node_6376	0.212742	8	0.131418	9 13 0 1 0 0 0 0	2952 5439 159 265 106 55 24 9	1 5 0 0 0 0 0 0
Node_6298	Node_6300	0.9088	Node_6376	0.134945	8	0.076071	9 21 0 1 0 0 0 0	2952 5439 159 265 106 55 24 9	0 0 0 0 0 0 0 0
Node_6297	Node_6298	0.9353	Node_6376	0.268275	8	0.164616	8 10 0 0 0 0 0 0	2952 5439 159 265 106 55 24 9	0 3 0 0 0 0 0 0
Node_6296	Node_6297	0.7299	Node_6376	0.452401	8	0.294028	5 6 0 0 0 0 0 0	2952 5439 159 265 106 55 24 9	2 1 0 0 0 0 0 0
Node_6295	Node_6296	0.8569	Node_6376	0.000000			3 2 0 0 0 0 0 0	2952 5439 159 265 106 55 24 9	1 3 0 0 0 0 0 0
Node_6294	Node_6323	0.4253	Node_6376	0.000107	8	0.000059	2483 4558 130 210 86 48 20 9	2952 5439 159 265 106 55 24 9	0 0 0 0 0 0 0 0
Node_6293	Node_6294	2.087e-08	Node_6376	0.003926	2	0.001691	1286 2101 93 121 38 25 5 5	2952 5439 159 265 106 55 24 9	0 3 0 0 0 0 0 0
Node_6292	Node_6293	0.9679	Node_6293	0.000085	7	0.000056	1268 2072 93 120 38 25 5 5	1286 2101 93 121 38 25 5 5	2 1 0 0 0 0 0 0
Node_6291	Node_6292	7.501e-06	Node_6293	0.005186	4	0.003491	602 990 28 38 13 6 4 0	1286 2101 93 121 38 25 5 5	2 2 0 0 0 0 0 0
Node_6290	Node_6291	0.05426	Node_6291	0.127854	1	0.051374	12 49 0 3 0 1 0 0	602 990 28 38 13 6 4 0	3 1 0 0 0 0 0 0
Node_6289	Node_6290	0.1364	Node_6291	0.435516	4	0.284668	5 7 0 2 0 0 0 0	602 990 28 38 13 6 4 0	3 12 0 0 0 1 0 0
Node_6288	Node_6289	0.3881	Node_6291	0.000000			3 4 0 1 0 0 0 0	602 990 28 38 13 6 4 0	2 1 0 0 0 0 0 0
Node_6287	Node_6290	0.04078	Node_6291	0.315017	1	0.182763	2 14 0 0 0 0 0 0	602 990 28 38 13 6 4 0	2 16 0 1 0 0 0 0
Node_6286	Node_6287	0.3611	Node_6291	0.425832	1	0.257549	1 11 0 0 0 0 0 0	602 990 28 38 13 6 4 0	1 2 0 0 0 0 0 0
Node_6285	Node_6286	0.2571	Node_6291	0.000000			0 7 0 0 0 0 0 0	602 990 28 38 13 6 4 0	0 0 0 0 0 0 0 0
Node_6278	Node_6291	0.05426	Node_6291	0.000321	2	0.000171	585 934 28 35 13 5 4 0	602 990 28 38 13 6 4 0	2 6 0 0 0 0 0 0
Node_6277	Node_6278	0.002382	Node_6291	0.033678	2	0.019291	124 156 7 6 7 2 2 0	602 990 28 38 13 6 4 0	3 5 0 0 0 0 0 0
Node_6276	Node_6277	0.03876	Node_6291	0.135184	7	0.092939	29 32 1 0 2 1 1 0	602 990 28 38 13 6 4 0	7 7 0 1 0 0 0 0
Node_6275	Node_6276	0.01664	Node_6291	0.000000			0 2 0 0 0 0 0 0	602 990 28 38 13 6 4 0	12 9 1 0 0 1 1 0
Node_6274	Node_6277	0.05002	Node_6291	0.026996	2	0.016114	85 113 5 5 4 1 1 0	602 990 28 38 13 6 4 0	3 4 1 0 1 0 0 0
Node_6273	Node_6274	0.1834	Node_6291	0.027753	2	0.013593	72 91 5 4 2 0 1 0	602 990 28 38 13 6 4 0	2 0 0 0 0 0 0 0
Node_6272	Node_6273	0.2302	Node_6291	0.031627	2	0.013165	63 76 5 3 2 0 0 0	602 990 28 38 13 6 4 0	3 4 0 0 0 0 0 0
Node_6271	Node_6272	0.5146	Node_6291	0.035855	2	0.016645	48 58 4 2 1 0 0 0	602 990 28 38 13 6 4 0	2 6 0 0 0 0 0 0
Node_6270	Node_6271	0.6366	Node_6291	0.140365	7	0.097178	13 15 1 0 0 0 0 0	602 990 28 38 13 6 4 0	2 2 0 0 0 0 0 0
Node_6269	Node_6271	0.4136	Node_6291	0.065776	2	0.034307	33 38 3 2 1 0 0 0	602 990 28 38 13 6 4 0	0 3 0 0 0 0 0 0
Node_6268	Node_6269	0.4298	Node_6291	0.181960	2	0.067569	17 12 0 1 0 0 0 0	602 990 28 38 13 6 4 0	6 9 1 0 0 0 0 0
Node_6267	Node_6269	0.1587	Node_6291	0.244059	3	0.174252	9 16 2 1 1 0 0 0	602 990 28 38 13 6 4 0	1 1 0 0 0 0 0 0
Node_6266	Node_6267	0.2933	Node_6291	0.250632	7	0.174656	5 12 0 1 0 0 0 0	602 990 28 38 13 6 4 0	1 1 0 0 1 0 0 0
Node_6265	Node_6278	0.05955	Node_6291	0.000514	5	0.000113	458 773 21 29 6 3 2 0	602 990 28 38 13 6 4 0	0 0 0 0 0 0 0 0
Node_6264	Node_6265	0.3088	Node_6291	0.009057	7	0.004369	79 144 1 3 1 0 1 0	602 990 28 38 13 6 4 0	3 12 0 0 0 0 0 0
Node_6263	Node_6264	0.6471	Node_6291	0.006688	2	0.003108	67 132 1 3 1 0 0 0	602 990 28 38 13 6 4 0	4 2 0 0 0 0 0 0
Node_6262	Node_6263	0.8618	Node_6291	0.005842	1	0.003578	59 113 1 3 1 0 0 0	602 990 28 38 13 6 4 0	3 2 0 0 0 0 0 0
Node_6261	Node_6262	0.7421	Node_6291	0.192263	7	0.134743	10 12 1 0 0 0 0 0	602 990 28 38 13 6 4 0	3 6 0 0 0 0 0 0
Node_6260	Node_6261	0.4533	Node_6291	0.398124	7	0.292334	3 9 1 0 0 0 0 0	602 990 28 38 13 6 4 0	1 0 0 0 0 0 0 0
Node_6259	Node_6260	0.8556	Node_6291	0.000000			2 3 0 0 0 0 0 0	602 990 28 38 13 6 4 0	1 4 0 0 0 0 0 0
Node_6258	Node_6262	0.5329	Node_6291	0.014006	1	0.009471	45 91 0 3 1 0 0 0	602 990 28 38 13 6 4 0	1 4 0 0 0 0 0 0
Node_6257	Node_6258	0.5284	Node_6291	0.050956	4	0.033390	19 43 0 3 0 0 0 0	602 990 28 38 13 6 4 0	0 2 0 0 0 0 0 0
Node_6256	Node_6257	0.3933	Node_6291	0.080734	1	0.049504	14 38 0 3 0 0 0 0	602 990 28 38 13 6 4 0	1 1 0 0 0 0 0 0
Node_6255	Node_6256	0.275	Node_6291	0.153544	1	0.085953	7 26 0 2 0 0 0 0	602 990 28 38 13 6 4 0	1 2 0 0 0 0 0 0
Node_6254	Node_6255	0.1403	Node_6291	0.000000			2 4 0 0 0 0 0 0	602 990 28 38 13 6 4 0	2 15 0 2 0 0 0 0
Node_6253	Node_6258	0.6821	Node_6291	0.033293	5	0.021075	26 46 0 0 1 0 0 0	602 990 28 38 13 6 4 0	0 0 0 0 0 0 0 0
Node_6252	Node_6253	0.6795	Node_6291	0.046902	5	0.029628	20 41 0 0 1 0 0 0	602 990 28 38 13 6 4 0	2 0 0 0 0 0 0 0
Node_6251	Node_6252	0.6813	Node_6291	0.091918	5	0.053558	13 26 0 0 1 0 0 0	602 990 28 38 13 6 4 0	3 4 0 0 0 0 0 0
Node_6250	Node_6251	0.7135	Node_6291	0.000000			2 7 0 0 0 0 0 0	602 990 28 38 13 6 4 0	2 5 0 0 0 0 0 0
Node_6249	Node_6251	0.493	Node_6291	0.207161	5	0.120699	8 14 0 0 1 0 0 0	602 990 28 38 13 6 4 0	1 0 0 0 0 0 0 0
Node_6248	Node_6265	0.2819	Node_6291	0.000863	3	0.000553	374 617 20 26 5 3 1 0	602 990 28 38 13 6 4 0	2 0 0 0 0 0 0 0
Node_6247	Node_6248	0.9891	Node_6291	0.031771	7	0.017626	23 37 1 1 0 0 0 0	602 990 28 38 13 6 4 0	6 7 0 0 0 0 0 0
Node_6246	Node_6248	0.4177	Node_6291	0.001031	3	0.000603	344 570 19 25 5 3 1 0	602 990 28 38 13 6 4 0	1 3 0 0 0 0 0 0
Node_6245	Node_6246	0.1094	Node_6291	0.084488	1	0.058869	24 58 4 4 1 1 0 0	602 990 28 38 13 6 4 0	9 8 1 0 0 0 0 0
Node_6244	Node_6245	0.2868	Node_6291	0.153584	3	0.111910	11 24 2 1 1 0 0 0	602 990 28 38 13 6 4 0	1 2 0 0 0 0 0 0
Node_6243	Node_6245	0.05991	Node_6291	0.178855	6	0.123439	11 29 2 3 0 1 0 0	602 990 28 38 13 6 4 0	1 3 0 0 0 0 0 0
Node_6242	Node_6243	0.07913	Node_6291	0.312232	4	0.195301	5 16 1 3 0 0 0 0	602 990 28 38 13 6 4 0	1 3 0 0 0 0 0 0
Node_6241	Node_6242	0.04278	Node_6291	0.635911	4	0.454468	2 7 1 2 0 0 0 0	602 990 28 38 13 6 4 0	0 1 0 0 0 0 0 0
Node_6240	Node_6246	0.6499	Node_6291	0.000480	5	0.000212	310 504 14 21 4 2 1 0	602 990 28 38 13 6 4 0	1 0 0 0 0 0 0 0
Node_6239	Node_6240	0.1156	Node_6291	0.040390	4	0.020514	43 80 0 7 0 0 1 0	602 990 28 38 13 6 4 0	6 6 0 0 0 0 0 0
Node_6238	Node_6239	0.752	Node_6291	0.357962	7	0.259478	3 10 0 1 0 0 0 0	602 990 28 38 13 6 4 0	12 15 0 1 0 0 0 0
Node_6237	Node_6239	0.1375	Node_6291	0.070506	7	0.036198	23 48 0 4 0 0 1 0	602 990 28 38 13 6 4 0	5 7 0 1 0 0 0 0
Node_6236	Node_6237	0.6963	Node_6291	0.138918	7	0.091625	8 18 0 1 0 0 0 0	602 990 28 38 13 6 4 0	3 11 0 0 0 0 0 0
Node_6235	Node_6236	0.5144	Node_6291	0.000000			1 2 0 1 0 0 0 0	602 990 28 38 13 6 4 0	3 4 0 0 0 0 0 0
Node_6234	Node_6236	0.7135	Node_6291	0.000000			1 9 0 0 0 0 0 0	602 990 28 38 13 6 4 0	3 3 0 0 0 0 0 0
Node_6233	Node_6234	0.5291	Node_6291	0.000000			0 6 0 0 0 0 0 0	602 990 28 38 13 6 4 0	1 1 0 0 0 0 0 0
Node_6232	Node_6237	0.07059	Node_6291	0.365810	4	0.238850	5 9 0 2 0 0 0 0	602 990 28 38 13 6 4 0	7 10 0 1 0 0 1 0
Node_6231	Node_6232	0.6007	Node_6291	0.373353	7	0.267562	5 7 0 1 0 0 0 0	602 990 28 38 13 6 4 0	0 1 0 0 0 0 0 0
Node_6230	Node_6231	0.5464	Node_6291	0.000000			3 1 0 1 0 0 0 0	602 990 28 38 13 6 4 0	2 6 0 0 0 0 0 0
Node_6228	Node_6240	0.5651	Node_6291	0.000725	3	0.000459	258 413 13 14 4 2 0 0	602 990 28 38 13 6 4 0	3 5 1 0 0 0 0 0
Node_6227	Node_6228	0.8572	Node_6291	0.004011	2	0.001174	121 175 6 7 2 1 0 0	602 990 28 38 13 6 4 0	11 14 0 0 0 0 0 0
Node_6226	Node_6227	0.7235	Node_6291	0.006837	2	0.003471	70 101 3 5 0 0 0 0	602 990 28 38 13 6 4 0	6 3 0 0 0 0 0 0
Node_6225	Node_6226	0.3064	Node_6291	0.142519	2	0.060671	21 18 2 1 0 0 0 0	602 990 28 38 13 6 4 0	14 16 0 0 0 0 0 0
Node_6224	Node_6226	0.8278	Node_6291	0.028613	4	0.017104	29 62 1 4 0 0 0 0	602 990 28 38 13 6 4 0	6 5 0 0 0 0 0 0
Node_6223	Node_6224	0.7782	Node_6291	0.024681	7	0.014993	25 49 1 2 0 0 0 0	602 990 28 38 13 6 4 0	0 4 0 1 0 0 0 0
Node_6222	Node_6223	0.9214	Node_6291	0.032930	7	0.021149	22 44 1 2 0 0 0 0	602 990 28 38 13 6 4 0	0 0 0 0 0 0 0 0
Node_6221	Node_6222	0.5884	Node_6291	0.084997	1	0.060556	12 30 0 2 0 0 0 0	602 990 28 38 13 6 4 0	0 0 0 0 0 0 0 0
Node_6220	Node_6221	1	Node_6291	0.000000			1 4 0 0 0 0 0 0	602 990 28 38 13 6 4 0	3 3 0 0 0 0 0 0
Node_6219	Node_6227	0.5754	Node_6291	0.036826	6	0.024779	44 64 3 2 2 1 0 0	602 990 28 38 13 6 4 0	1 7 0 0 0 0 0 0
Node_6218	Node_6219	0.9092	Node_6291	0.027640	5	0.019558	33 50 2 1 1 0 0 0	602 990 28 38 13 6 4 0	1 5 0 0 0 0 0 0
Node_6217	Node_6218	1	Node_6291	0.165820	7	0.101855	9 12 0 0 0 0 0 0	602 990 28 38 13 6 4 0	0 2 0 0 0 0 0 0
Node_6216	Node_6217	0.6677	Node_6291	0.000000			0 1 0 0 0 0 0 0	602 990 28 38 13 6 4 0	4 3 0 0 0 0 0 0
[truncated: 1,622 more rows]
