# Supplementary material for: Episodic evolution of coadapted sets of amino acid sites in mitochondrial proteins
Source: PLoS Genet. 2021 Jan 25;17(1):e1008711. doi: 10.1371/journal.pgen.1008711 (PMC7861529; doi:10.1371/journal.pgen.1008711)
Supplement: S1 Data — (ZIP) [file pgen.1008711.s025.zip › data/results/site_groups_tests/groups_test.out.files.tmp]

cytb/independent_pairs/graph.pos_cor2pcor.fdr30/cytb.G10.no_gaps.pos_cor2pcor.l90.n0.up0099.lp0500.louvain_modularity.groups_test.out
cox1.part12/independent_pairs/graph.pos_cor2pcor.fdr30/cox1.G10.no_gaps.pos_cor2pcor.l90.n0.up0316.lp0500.louvain_modularity.groups_test.out
cox2/independent_pairs/graph.pos_cor2pcor.fdr30/cox2.G10.no_gaps.pos_cor2pcor.l90.n0.up0135.lp0500.louvain_modularity.groups_test.out
cox3/independent_pairs/graph.pos_cor2pcor.fdr30/cox3.G10.no_gaps.pos_cor2pcor.l90.n0.up0368.lp0500.louvain_modularity.groups_test.out
atp6/independent_pairs/graph.pos_cor2pcor.fdr30/atp6.G10.no_gaps.pos_cor2pcor.l90.n0.up0262.lp0500.louvain_modularity.groups_test.out
