# Supplementary material for: Episodic evolution of coadapted sets of amino acid sites in mitochondrial proteins
Source: PLoS Genet. 2021 Jan 25;17(1):e1008711. doi: 10.1371/journal.pgen.1008711 (PMC7861529; doi:10.1371/journal.pgen.1008711)
Supplement: S1 Data — (ZIP) [file pgen.1008711.s025.zip › data/results/site_groups_tests/summ_site_groups_tests.G10.no_gaps.parent.node_id2ncbi_taxon.out]

Query nodes treated as: splits
NodeID	Taxname	Lineage
Node_5453	Geoemydinae/Testudinidae	cellular organisms;Eukaryota;Opisthokonta;Metazoa;Eumetazoa;Bilateria;Deuterostomia;Chordata;Craniata;Vertebrata;Gnathostomata;Teleostomi;Euteleostomi;Sarcopterygii;Dipnotetrapodomorpha;Tetrapoda;Amniota;Sauropsida;Sauria;Archelosauria;Testudines;Cryptodira;Durocryptodira;Testudinoidea
Node_8692	Myriapoda/Pancrustacea	cellular organisms;Eukaryota;Opisthokonta;Metazoa;Eumetazoa;Bilateria;Protostomia;Ecdysozoa;Panarthropoda;Arthropoda;Mandibulata
Node_8155	Aulopiformes/Ctenosquamata	cellular organisms;Eukaryota;Opisthokonta;Metazoa;Eumetazoa;Bilateria;Deuterostomia;Chordata;Craniata;Vertebrata;Gnathostomata;Teleostomi;Euteleostomi;Actinopterygii;Actinopteri;Neopterygii;Teleostei;Osteoglossocephalai;Clupeocephala;Euteleosteomorpha;Neoteleostei;Eurypterygia
Node_8471	Verophasmatodea/Dictyoptera	cellular organisms;Eukaryota;Opisthokonta;Metazoa;Eumetazoa;Bilateria;Protostomia;Ecdysozoa;Panarthropoda;Arthropoda;Mandibulata;Pancrustacea;Hexapoda;Insecta;Dicondylia;Pterygota;Neoptera;Polyneoptera
Node_7356	Synbranchiformes/Anabantiformes	cellular organisms;Eukaryota;Opisthokonta;Metazoa;Eumetazoa;Bilateria;Deuterostomia;Chordata;Craniata;Vertebrata;Gnathostomata;Teleostomi;Euteleostomi;Actinopterygii;Actinopteri;Neopterygii;Teleostei;Osteoglossocephalai;Clupeocephala;Euteleosteomorpha;Neoteleostei;Eurypterygia;Ctenosquamata;Acanthomorphata;Euacanthomorphacea;Percomorphaceae;Anabantaria
Node_7868	Spinachia+Gasterosteus/Culaea+Pungitius+Apeltes	cellular organisms;Eukaryota;Opisthokonta;Metazoa;Eumetazoa;Bilateria;Deuterostomia;Chordata;Craniata;Vertebrata;Gnathostomata;Teleostomi;Euteleostomi;Actinopterygii;Actinopteri;Neopterygii;Teleostei;Osteoglossocephalai;Clupeocephala;Euteleosteomorpha;Neoteleostei;Eurypterygia;Ctenosquamata;Acanthomorphata;Euacanthomorphacea;Percomorphaceae;Eupercaria;Perciformes;Cottioidei;Gasterosteales;Gastero…
Node_4377	Flammulina/Omphalotaceae|Lentinula+Marasmiaceae|Moniliophthora	cellular organisms;Eukaryota;Opisthokonta;Fungi;Dikarya;Basidiomycota;Agaricomycotina;Agaricomycetes;Agaricomycetidae;Agaricales
Node_8255	unclassified Sphaerotheriidae/Lithobiomorpha	cellular organisms;Eukaryota;Opisthokonta;Metazoa;Eumetazoa;Bilateria;Protostomia;Ecdysozoa;Panarthropoda;Arthropoda;Mandibulata;Myriapoda
Node_5311	Caprimulgimorphae|Apodiformes|Trochilidae+Gaviiformes|Gaviidae|Gavia+Passeriformes+Procellariiformes+Psittaciformes+Bucerotiformes+Columbiformes|Columbidae+Phoenicopteriformes|Phoenicopteridae|Phoenicopterus+Podicipediformes|Podicipedidae+Coraciiformes+Piciformes+Caprimulgimorphae|Caprimulgiformes+Trogoniformes|Trogonidae|Trogon+Strigiformes|Strigidae+Caprimulgimorphae|Apodiformes|Apodidae|Apodin…	cellular organisms;Eukaryota;Opisthokonta;Metazoa;Eumetazoa;Bilateria;Deuterostomia;Chordata;Craniata;Vertebrata;Gnathostomata;Teleostomi;Euteleostomi;Sarcopterygii;Dipnotetrapodomorpha;Tetrapoda;Amniota;Sauropsida;Sauria;Archelosauria;Archosauria;Dinosauria;Saurischia;Theropoda;Coelurosauria;Aves;Neognathae
Node_7149	Rasboroides+Salmostoma+Trigonostigma+Esomus+Rasbora+Luciosoma+Cabdio+Horadandia+Danio+Rasbora+Raiamas+Barilius+Microdevario/Cyprinidae|Toxabramis+Cyprinidae|Pseudopungtungia+Cyprinidae|Abramis+Cyprinidae|Parazacco+Cyprinidae|Abbottina+Cyprinidae|Macrochirichthys+Cyprinidae|Mylopharyngodon+Cyprinidae|Ochetobius+Cyprinidae|Xenophysogobio+Cyprinidae|Pseudorasbora+Cyprinidae|Tinca+Cyprinidae|Pseudobr…	cellular organisms;Eukaryota;Opisthokonta;Metazoa;Eumetazoa;Bilateria;Deuterostomia;Chordata;Craniata;Vertebrata;Gnathostomata;Teleostomi;Euteleostomi;Actinopterygii;Actinopteri;Neopterygii;Teleostei;Osteoglossocephalai;Clupeocephala;Otomorpha;Ostariophysi;Otophysi;Cypriniphysae;Cypriniformes;Cyprinoidei
Node_6321	Folivora/Vermilingua	cellular organisms;Eukaryota;Opisthokonta;Metazoa;Eumetazoa;Bilateria;Deuterostomia;Chordata;Craniata;Vertebrata;Gnathostomata;Teleostomi;Euteleostomi;Sarcopterygii;Dipnotetrapodomorpha;Tetrapoda;Amniota;Mammalia;Theria;Eutheria;Xenarthra;Pilosa
Node_8538	Arachnocampa/Cecidomyiinae	cellular organisms;Eukaryota;Opisthokonta;Metazoa;Eumetazoa;Bilateria;Protostomia;Ecdysozoa;Panarthropoda;Arthropoda;Mandibulata;Pancrustacea;Hexapoda;Insecta;Dicondylia;Pterygota;Neoptera;Holometabola;Diptera;Nematocera;Bibionomorpha;Sciaroidea
Node_8691	Crustacea/Hexapoda	cellular organisms;Eukaryota;Opisthokonta;Metazoa;Eumetazoa;Bilateria;Protostomia;Ecdysozoa;Panarthropoda;Arthropoda;Mandibulata;Pancrustacea
Node_6466	Notacanthiformes/Anguilliformes	cellular organisms;Eukaryota;Opisthokonta;Metazoa;Eumetazoa;Bilateria;Deuterostomia;Chordata;Craniata;Vertebrata;Gnathostomata;Teleostomi;Euteleostomi;Actinopterygii;Actinopteri;Neopterygii;Teleostei;Elopocephalai;Elopocephala;Elopomorpha
Node_8144	Pempheriformes+Ephippiformes|Ephippidae+Perciformes/Eupercaria incertae sedis|Monodactylidae|Monodactylus+Spariformes+Lutjaniformes|Lutjanidae+Eupercaria incertae sedis|Malacanthidae+Eupercaria incertae sedis|Scatophagidae|Scatophagus+Eupercaria incertae sedis|Sciaenidae+Lophiiformes+Acanthuriformes+Lutjaniformes|Haemulidae+Eupercaria incertae sedis|Siganidae|Siganus+Tetraodontiformes+Eupercaria …	cellular organisms;Eukaryota;Opisthokonta;Metazoa;Eumetazoa;Bilateria;Deuterostomia;Chordata;Craniata;Vertebrata;Gnathostomata;Teleostomi;Euteleostomi;Actinopterygii;Actinopteri;Neopterygii;Teleostei;Osteoglossocephalai;Clupeocephala;Euteleosteomorpha;Neoteleostei;Eurypterygia;Ctenosquamata;Acanthomorphata;Euacanthomorphacea;Percomorphaceae;Eupercaria
Node_8146	Labriformes+Uranoscopiformes|Ammodytidae|Ammodytes/Chaetodontiformes|Chaetodontidae+Priacanthiformes|Priacanthidae|Priacanthus+Lobotiformes|Hapalogenyidae|Hapalogenys+Caproiformes|Caproidae+Eupercaria incertae sedis|Pomacanthidae+Ephippiformes|Ephippidae+Eupercaria incertae sedis|Sillaginidae|Sillago+Pempheriformes|Champsodontidae|Champsodon+Perciformes+Eupercaria incertae sedis|Moronidae+Euperca…	cellular organisms;Eukaryota;Opisthokonta;Metazoa;Eumetazoa;Bilateria;Deuterostomia;Chordata;Craniata;Vertebrata;Gnathostomata;Teleostomi;Euteleostomi;Actinopterygii;Actinopteri;Neopterygii;Teleostei;Osteoglossocephalai;Clupeocephala;Euteleosteomorpha;Neoteleostei;Eurypterygia;Ctenosquamata;Acanthomorphata;Euacanthomorphacea;Percomorphaceae;Eupercaria
Node_7150	Cyprinidae/Cyprinidae|Chanodichthys+Cyprinidae|Ancherythroculter+Cyprinidae|Phenacobius+Cyprinidae|Luciosoma+Cyprinidae|Alburnus+Cyprinidae|Cabdio+Cyprinidae|Nipponocypris+Cyprinidae|Romanogobio+Cyprinidae|Cyprinella+Cyprinidae|Rasbora+Cyprinidae|Metzia+Cyprinidae|Acanthorhodeus+Cyprinidae|Pelecus+Cyprinidae|Xenocypris+Cyprinidae|Leptobarbus+Cyprinidae|Tribolodon+Cyprinidae|Meda+Cyprinidae|Pseudo…	cellular organisms;Eukaryota;Opisthokonta;Metazoa;Eumetazoa;Bilateria;Deuterostomia;Chordata;Craniata;Vertebrata;Gnathostomata;Teleostomi;Euteleostomi;Actinopterygii;Actinopteri;Neopterygii;Teleostei;Osteoglossocephalai;Clupeocephala;Otomorpha;Ostariophysi;Otophysi;Cypriniphysae;Cypriniformes;Cyprinoidei
Node_6093	Cercopithecinae/Colobinae	cellular organisms;Eukaryota;Opisthokonta;Metazoa;Eumetazoa;Bilateria;Deuterostomia;Chordata;Craniata;Vertebrata;Gnathostomata;Teleostomi;Euteleostomi;Sarcopterygii;Dipnotetrapodomorpha;Tetrapoda;Amniota;Mammalia;Theria;Eutheria;Boreoeutheria;Euarchontoglires;Primates;Haplorrhini;Simiiformes;Catarrhini;Cercopithecoidea;Cercopithecidae
Node_8483	Cosmoscarta/Ischnorhininae|Aeneolamia+Cercopidae incertae sedis+Callitettixinae|Callitettix	cellular organisms;Eukaryota;Opisthokonta;Metazoa;Eumetazoa;Bilateria;Protostomia;Ecdysozoa;Panarthropoda;Arthropoda;Mandibulata;Pancrustacea;Hexapoda;Insecta;Dicondylia;Pterygota;Neoptera;Paraneoptera;Hemiptera;Auchenorrhyncha;Cicadomorpha;Cercopoidea;Cercopidae
Node_6690	Plotosidae|Plotosus+Malapteruridae|Malapterurus/Aspredinidae|Bunocephalus+Amblycipitidae|Liobagrus+Bagridae+Schilbeidae|Pareutropius+Heteropneustidae|Heteropneustes+Bagridae|Rita+Auchenoglanididae|Auchenoglanis+Pimelodidae+Pangasiidae+Pseudopimelodidae|Lophiosilurus+Sisoridae+Auchenipteridae|Auchenipterinae|Ageneiosus+Mochokidae|Mochokinae|Synodontis+Ictaluridae+Siluridae+Cranoglanididae|Cranogla…	cellular organisms;Eukaryota;Opisthokonta;Metazoa;Eumetazoa;Bilateria;Deuterostomia;Chordata;Craniata;Vertebrata;Gnathostomata;Teleostomi;Euteleostomi;Actinopterygii;Actinopteri;Neopterygii;Teleostei;Osteoglossocephalai;Clupeocephala;Otomorpha;Ostariophysi;Otophysi;Characiphysae;Siluriformes;Siluroidei
Node_6928	Microdevario/Danio	cellular organisms;Eukaryota;Opisthokonta;Metazoa;Eumetazoa;Bilateria;Deuterostomia;Chordata;Craniata;Vertebrata;Gnathostomata;Teleostomi;Euteleostomi;Actinopterygii;Actinopteri;Neopterygii;Teleostei;Osteoglossocephalai;Clupeocephala;Otomorpha;Ostariophysi;Otophysi;Cypriniphysae;Cypriniformes;Cyprinoidei;Cyprinidae
Node_6569	Alepocephaliformes/Clupeiformes	cellular organisms;Eukaryota;Opisthokonta;Metazoa;Eumetazoa;Bilateria;Deuterostomia;Chordata;Craniata;Vertebrata;Gnathostomata;Teleostomi;Euteleostomi;Actinopterygii;Actinopteri;Neopterygii;Teleostei;Osteoglossocephalai;Clupeocephala;Otomorpha
Node_7429	Minimugil+Aldrichetta/Planiliza+Pseudomyxus+Oedalechilus+Agonostomus+Crenimugil+Chelon+Squalomugil+Mugil	cellular organisms;Eukaryota;Opisthokonta;Metazoa;Eumetazoa;Bilateria;Deuterostomia;Chordata;Craniata;Vertebrata;Gnathostomata;Teleostomi;Euteleostomi;Actinopterygii;Actinopteri;Neopterygii;Teleostei;Osteoglossocephalai;Clupeocephala;Euteleosteomorpha;Neoteleostei;Eurypterygia;Ctenosquamata;Acanthomorphata;Euacanthomorphacea;Percomorphaceae;Ovalentaria;Mugilomorphae;Mugiliformes;Mugilidae
Node_8351	Peracarida/Decapoda	cellular organisms;Eukaryota;Opisthokonta;Metazoa;Eumetazoa;Bilateria;Protostomia;Ecdysozoa;Panarthropoda;Arthropoda;Mandibulata;Pancrustacea;Crustacea;Multicrustacea;Malacostraca;Eumalacostraca
Node_7773	Terapontoidei+Percichthyoidei|Percichthyidae/Percalatoidei|'Percalatidae'|Percalates+Cirrhitioidei+Centrarchoidei	cellular organisms;Eukaryota;Opisthokonta;Metazoa;Eumetazoa;Bilateria;Deuterostomia;Chordata;Craniata;Vertebrata;Gnathostomata;Teleostomi;Euteleostomi;Actinopterygii;Actinopteri;Neopterygii;Teleostei;Osteoglossocephalai;Clupeocephala;Euteleosteomorpha;Neoteleostei;Eurypterygia;Ctenosquamata;Acanthomorphata;Euacanthomorphacea;Percomorphaceae;Eupercaria;Centrarchiformes
Node_6689	Sisoridae+Amblycipitidae|Liobagrus/Doradidae|Platydoras+Clariidae|Clarias+Cranoglanididae|Cranoglanis+Siluridae+Ictaluridae+Mochokidae|Mochokinae|Synodontis+Auchenipteridae|Auchenipterinae|Ageneiosus+Pseudopimelodidae|Lophiosilurus+Pangasiidae+Pimelodidae+Auchenoglanididae|Auchenoglanis+Bagridae|Rita+Schilbeidae|Pareutropius+Heteropneustidae|Heteropneustes+Bagridae+Aspredinidae|Bunocephalus	cellular organisms;Eukaryota;Opisthokonta;Metazoa;Eumetazoa;Bilateria;Deuterostomia;Chordata;Craniata;Vertebrata;Gnathostomata;Teleostomi;Euteleostomi;Actinopterygii;Actinopteri;Neopterygii;Teleostei;Osteoglossocephalai;Clupeocephala;Otomorpha;Ostariophysi;Otophysi;Characiphysae;Siluriformes;Siluroidei
Node_8613	Henosepilachna/Cryptolestes	cellular organisms;Eukaryota;Opisthokonta;Metazoa;Eumetazoa;Bilateria;Protostomia;Ecdysozoa;Panarthropoda;Arthropoda;Mandibulata;Pancrustacea;Hexapoda;Insecta;Dicondylia;Pterygota;Neoptera;Holometabola;Coleoptera;Polyphaga;Cucujiformia;Cucujoidea
Node_5370	Phasianidae+Odontophoridae+Numididae/Crax	cellular organisms;Eukaryota;Opisthokonta;Metazoa;Eumetazoa;Bilateria;Deuterostomia;Chordata;Craniata;Vertebrata;Gnathostomata;Teleostomi;Euteleostomi;Sarcopterygii;Dipnotetrapodomorpha;Tetrapoda;Amniota;Sauropsida;Sauria;Archelosauria;Archosauria;Dinosauria;Saurischia;Theropoda;Coelurosauria;Aves;Neognathae;Galloanserae;Galliformes
Node_5975	Stenodermatinae/Carolliinae	cellular organisms;Eukaryota;Opisthokonta;Metazoa;Eumetazoa;Bilateria;Deuterostomia;Chordata;Craniata;Vertebrata;Gnathostomata;Teleostomi;Euteleostomi;Sarcopterygii;Dipnotetrapodomorpha;Tetrapoda;Amniota;Mammalia;Theria;Eutheria;Boreoeutheria;Laurasiatheria;Chiroptera;Microchiroptera;Phyllostomidae
Node_6228	Muridae/Cricetidae	cellular organisms;Eukaryota;Opisthokonta;Metazoa;Eumetazoa;Bilateria;Deuterostomia;Chordata;Craniata;Vertebrata;Gnathostomata;Teleostomi;Euteleostomi;Sarcopterygii;Dipnotetrapodomorpha;Tetrapoda;Amniota;Mammalia;Theria;Eutheria;Boreoeutheria;Euarchontoglires;Glires;Rodentia;Myomorpha;Muroidea
Node_7410	Amblyopinae+Oxudercinae+Sicydiinae/Gobionellinae	cellular organisms;Eukaryota;Opisthokonta;Metazoa;Eumetazoa;Bilateria;Deuterostomia;Chordata;Craniata;Vertebrata;Gnathostomata;Teleostomi;Euteleostomi;Actinopterygii;Actinopteri;Neopterygii;Teleostei;Osteoglossocephalai;Clupeocephala;Euteleosteomorpha;Neoteleostei;Eurypterygia;Ctenosquamata;Acanthomorphata;Euacanthomorphacea;Percomorphaceae;Gobiaria;Gobiiformes;Gobioidei;Gobiidae
Node_7550	Ovalentaria incertae sedis+Blenniimorphae|Blenniiformes/Cichlomorphae|Cichliformes|Cichlidae+Atherinomorphae	cellular organisms;Eukaryota;Opisthokonta;Metazoa;Eumetazoa;Bilateria;Deuterostomia;Chordata;Craniata;Vertebrata;Gnathostomata;Teleostomi;Euteleostomi;Actinopterygii;Actinopteri;Neopterygii;Teleostei;Osteoglossocephalai;Clupeocephala;Euteleosteomorpha;Neoteleostei;Eurypterygia;Ctenosquamata;Acanthomorphata;Euacanthomorphacea;Percomorphaceae;Ovalentaria
Node_7770	Centrarchidae+Elassomatidae|Elassoma/Sinipercidae	cellular organisms;Eukaryota;Opisthokonta;Metazoa;Eumetazoa;Bilateria;Deuterostomia;Chordata;Craniata;Vertebrata;Gnathostomata;Teleostomi;Euteleostomi;Actinopterygii;Actinopteri;Neopterygii;Teleostei;Osteoglossocephalai;Clupeocephala;Euteleosteomorpha;Neoteleostei;Eurypterygia;Ctenosquamata;Acanthomorphata;Euacanthomorphacea;Percomorphaceae;Eupercaria;Centrarchiformes;Centrarchoidei
Node_8392	Phaneropterinae+Pseudophyllinae|Phyllomimus/Conocephalinae|Conocephalini|Conocephalus+Bradyporinae|Deracantha+Meconematinae|Xizicus+Tettigoniinae	cellular organisms;Eukaryota;Opisthokonta;Metazoa;Eumetazoa;Bilateria;Protostomia;Ecdysozoa;Panarthropoda;Arthropoda;Mandibulata;Pancrustacea;Hexapoda;Insecta;Dicondylia;Pterygota;Neoptera;Polyneoptera;Orthoptera;Ensifera;Tettigoniidea;Tettigonioidea;Tettigoniidae
Node_4415	Glarea/Sclerotiniaceae	cellular organisms;Eukaryota;Opisthokonta;Fungi;Dikarya;Ascomycota;saccharomyceta;Pezizomycotina;leotiomyceta;sordariomyceta;Leotiomycetes;Helotiales
Node_4740	Rhinatrema/Scolecomorphidae+Ichthyophiidae+Typhlonectidae+Herpelidae+Dermophiidae+Indotyphlidae+Chikilidae|Chikila+Siphonopidae+Caeciliidae	cellular organisms;Eukaryota;Opisthokonta;Metazoa;Eumetazoa;Bilateria;Deuterostomia;Chordata;Craniata;Vertebrata;Gnathostomata;Teleostomi;Euteleostomi;Sarcopterygii;Dipnotetrapodomorpha;Tetrapoda;Amphibia;Gymnophiona
Node_6265	Castorimorpha|Castoridae|Castor+Myomorpha+Anomaluromorpha|Anomaluridae|Anomalurus|unclassified Anomalurus/Sciuromorpha	cellular organisms;Eukaryota;Opisthokonta;Metazoa;Eumetazoa;Bilateria;Deuterostomia;Chordata;Craniata;Vertebrata;Gnathostomata;Teleostomi;Euteleostomi;Sarcopterygii;Dipnotetrapodomorpha;Tetrapoda;Amniota;Mammalia;Theria;Eutheria;Boreoeutheria;Euarchontoglires;Glires;Rodentia
Node_8662	Trigonalidae/Evanioidea+Parasitoida	cellular organisms;Eukaryota;Opisthokonta;Metazoa;Eumetazoa;Bilateria;Protostomia;Ecdysozoa;Panarthropoda;Arthropoda;Mandibulata;Pancrustacea;Hexapoda;Insecta;Dicondylia;Pterygota;Neoptera;Holometabola;Hymenoptera;Apocrita
Node_7416	Anabantaria/Gobiaria	cellular organisms;Eukaryota;Opisthokonta;Metazoa;Eumetazoa;Bilateria;Deuterostomia;Chordata;Craniata;Vertebrata;Gnathostomata;Teleostomi;Euteleostomi;Actinopterygii;Actinopteri;Neopterygii;Teleostei;Osteoglossocephalai;Clupeocephala;Euteleosteomorpha;Neoteleostei;Eurypterygia;Ctenosquamata;Acanthomorphata;Euacanthomorphacea;Percomorphaceae
Node_6694	Characiformes/Siluriformes+Gymnotiformes|Sternopygoidei	cellular organisms;Eukaryota;Opisthokonta;Metazoa;Eumetazoa;Bilateria;Deuterostomia;Chordata;Craniata;Vertebrata;Gnathostomata;Teleostomi;Euteleostomi;Actinopterygii;Actinopteri;Neopterygii;Teleostei;Osteoglossocephalai;Clupeocephala;Otomorpha;Ostariophysi;Otophysi;Characiphysae
Node_8002	Lutjaniformes|Lutjanidae+Eupercaria incertae sedis|Emmelichthyidae|Emmelichthys/Eupercaria incertae sedis|Siganidae|Siganus+Lutjaniformes|Haemulidae+Eupercaria incertae sedis|Moronidae+Pempheriformes|Champsodontidae|Champsodon+Eupercaria incertae sedis|Sillaginidae|Sillago+Eupercaria incertae sedis|Pomacanthidae+Lobotiformes|Hapalogenyidae|Hapalogenys+Caproiformes|Caproidae+Priacanthiformes|Priac…	cellular organisms;Eukaryota;Opisthokonta;Metazoa;Eumetazoa;Bilateria;Deuterostomia;Chordata;Craniata;Vertebrata;Gnathostomata;Teleostomi;Euteleostomi;Actinopterygii;Actinopteri;Neopterygii;Teleostei;Osteoglossocephalai;Clupeocephala;Euteleosteomorpha;Neoteleostei;Eurypterygia;Ctenosquamata;Acanthomorphata;Euacanthomorphacea;Percomorphaceae;Eupercaria
Node_7897	Serranidae/Cottioidei+Scorpaenoidei+Percoidei|Percidae+Platycephaloidei|Platycephalidae|Platycephalus+Triglioidei|Peristediidae|Scalicus	cellular organisms;Eukaryota;Opisthokonta;Metazoa;Eumetazoa;Bilateria;Deuterostomia;Chordata;Craniata;Vertebrata;Gnathostomata;Teleostomi;Euteleostomi;Actinopterygii;Actinopteri;Neopterygii;Teleostei;Osteoglossocephalai;Clupeocephala;Euteleosteomorpha;Neoteleostei;Eurypterygia;Ctenosquamata;Acanthomorphata;Euacanthomorphacea;Percomorphaceae;Eupercaria;Perciformes
Node_8145	Centrarchiformes/Lutjaniformes|Lutjanidae+Eupercaria incertae sedis|Malacanthidae+Spariformes+Eupercaria incertae sedis|Monodactylidae|Monodactylus+Eupercaria incertae sedis|Sciaenidae+Eupercaria incertae sedis|Scatophagidae|Scatophagus+Pempheriformes+Lophiiformes+Acanthuriformes+Eupercaria incertae sedis|Moronidae+Eupercaria incertae sedis|Emmelichthyidae|Emmelichthys+Tetraodontiformes+Eupercari…	cellular organisms;Eukaryota;Opisthokonta;Metazoa;Eumetazoa;Bilateria;Deuterostomia;Chordata;Craniata;Vertebrata;Gnathostomata;Teleostomi;Euteleostomi;Actinopterygii;Actinopteri;Neopterygii;Teleostei;Osteoglossocephalai;Clupeocephala;Euteleosteomorpha;Neoteleostei;Eurypterygia;Ctenosquamata;Acanthomorphata;Euacanthomorphacea;Percomorphaceae;Eupercaria
Node_8683	Paraneoptera/Holometabola	cellular organisms;Eukaryota;Opisthokonta;Metazoa;Eumetazoa;Bilateria;Protostomia;Ecdysozoa;Panarthropoda;Arthropoda;Mandibulata;Pancrustacea;Hexapoda;Insecta;Dicondylia;Pterygota;Neoptera
Node_7333	Solenostomidae|Solenostomus+Pegasidae/Syngnathidae	cellular organisms;Eukaryota;Opisthokonta;Metazoa;Eumetazoa;Bilateria;Deuterostomia;Chordata;Craniata;Vertebrata;Gnathostomata;Teleostomi;Euteleostomi;Actinopterygii;Actinopteri;Neopterygii;Teleostei;Osteoglossocephalai;Clupeocephala;Euteleosteomorpha;Neoteleostei;Eurypterygia;Ctenosquamata;Acanthomorphata;Euacanthomorphacea;Percomorphaceae;Syngnathiaria;Syngnathiformes;Syngnathoidei
Node_8209	Graptacme/Bivalvia	cellular organisms;Eukaryota;Opisthokonta;Metazoa;Eumetazoa;Bilateria;Protostomia;Lophotrochozoa;Mollusca
Node_5475	Durocryptodira/Trionychia	cellular organisms;Eukaryota;Opisthokonta;Metazoa;Eumetazoa;Bilateria;Deuterostomia;Chordata;Craniata;Vertebrata;Gnathostomata;Teleostomi;Euteleostomi;Sarcopterygii;Dipnotetrapodomorpha;Tetrapoda;Amniota;Sauropsida;Sauria;Archelosauria;Testudines;Cryptodira
Node_6278	Castorimorpha|Castoridae|Castor+Sciuromorpha+Myomorpha+Anomaluromorpha|Anomaluridae|Anomalurus|unclassified Anomalurus/Hystricomorpha	cellular organisms;Eukaryota;Opisthokonta;Metazoa;Eumetazoa;Bilateria;Deuterostomia;Chordata;Craniata;Vertebrata;Gnathostomata;Teleostomi;Euteleostomi;Sarcopterygii;Dipnotetrapodomorpha;Tetrapoda;Amniota;Mammalia;Theria;Eutheria;Boreoeutheria;Euarchontoglires;Glires;Rodentia
Node_5397	Accipitriformes|Accipitridae+Caprimulgimorphae|Apodiformes|Trochilidae+Accipitriformes|Cathartidae|Cathartes+Sphenisciformes|Spheniscidae+Ciconiiformes|Ciconiidae|Ciconia+Procellariiformes+Gruiformes+Coraciiformes+Piciformes+Upupiformes|Upupidae|Upupa+Cuculiformes+Strigiformes|Strigidae+Gaviiformes|Gaviidae|Gavia+Passeriformes+Columbiformes|Columbidae+Psittaciformes+Phoenicopteriformes|Phoenicopt…	cellular organisms;Eukaryota;Opisthokonta;Metazoa;Eumetazoa;Bilateria;Deuterostomia;Chordata;Craniata;Vertebrata;Gnathostomata;Teleostomi;Euteleostomi;Sarcopterygii;Dipnotetrapodomorpha;Tetrapoda;Amniota;Sauropsida;Sauria;Archelosauria;Archosauria;Dinosauria;Saurischia;Theropoda;Coelurosauria;Aves;Neognathae
Node_6227	Arvicolinae/Sigmodontinae+Cricetinae	cellular organisms;Eukaryota;Opisthokonta;Metazoa;Eumetazoa;Bilateria;Deuterostomia;Chordata;Craniata;Vertebrata;Gnathostomata;Teleostomi;Euteleostomi;Sarcopterygii;Dipnotetrapodomorpha;Tetrapoda;Amniota;Mammalia;Theria;Eutheria;Boreoeutheria;Euarchontoglires;Glires;Rodentia;Myomorpha;Muroidea;Cricetidae
Node_6248	Myomorpha/Anomaluromorpha|Anomaluridae|Anomalurus|unclassified Anomalurus+Castorimorpha|Castoridae|Castor	cellular organisms;Eukaryota;Opisthokonta;Metazoa;Eumetazoa;Bilateria;Deuterostomia;Chordata;Craniata;Vertebrata;Gnathostomata;Teleostomi;Euteleostomi;Sarcopterygii;Dipnotetrapodomorpha;Tetrapoda;Amniota;Mammalia;Theria;Eutheria;Boreoeutheria;Euarchontoglires;Glires;Rodentia
Node_8466	Neotermes/Rhinotermitidae+Termitidae	cellular organisms;Eukaryota;Opisthokonta;Metazoa;Eumetazoa;Bilateria;Protostomia;Ecdysozoa;Panarthropoda;Arthropoda;Mandibulata;Pancrustacea;Hexapoda;Insecta;Dicondylia;Pterygota;Neoptera;Polyneoptera;Dictyoptera;Blattodea;Blattoidea;Termitoidae
Node_6598	Citharinoidei/Characoidei	cellular organisms;Eukaryota;Opisthokonta;Metazoa;Eumetazoa;Bilateria;Deuterostomia;Chordata;Craniata;Vertebrata;Gnathostomata;Teleostomi;Euteleostomi;Actinopterygii;Actinopteri;Neopterygii;Teleostei;Osteoglossocephalai;Clupeocephala;Otomorpha;Ostariophysi;Otophysi;Characiphysae;Characiformes
Node_4412	Exophiala/Eurotiomycetidae	cellular organisms;Eukaryota;Opisthokonta;Fungi;Dikarya;Ascomycota;saccharomyceta;Pezizomycotina;leotiomyceta;Eurotiomycetes
Node_8454	Schedorhinotermes/Heterotermitinae+Coptotermitinae|Coptotermes	cellular organisms;Eukaryota;Opisthokonta;Metazoa;Eumetazoa;Bilateria;Protostomia;Ecdysozoa;Panarthropoda;Arthropoda;Mandibulata;Pancrustacea;Hexapoda;Insecta;Dicondylia;Pterygota;Neoptera;Polyneoptera;Dictyoptera;Blattodea;Blattoidea;Termitoidae;Rhinotermitidae
Node_8400	Gastrimargus/Oedaleus	cellular organisms;Eukaryota;Opisthokonta;Metazoa;Eumetazoa;Bilateria;Protostomia;Ecdysozoa;Panarthropoda;Arthropoda;Mandibulata;Pancrustacea;Hexapoda;Insecta;Dicondylia;Pterygota;Neoptera;Polyneoptera;Orthoptera;Caelifera;Acrididea;Acridomorpha;Acridoidea;Acrididae;Oedipodinae
Node_8690	Collembola+Protura|Acerentomata|Acerentomidae/Diplura+Insecta	cellular organisms;Eukaryota;Opisthokonta;Metazoa;Eumetazoa;Bilateria;Protostomia;Ecdysozoa;Panarthropoda;Arthropoda;Mandibulata;Pancrustacea;Hexapoda
Node_5309	Ardeidae/Threskiornithidae+Phaethontidae|Phaethon+Phalacrocoracidae|Phalacrocorax	cellular organisms;Eukaryota;Opisthokonta;Metazoa;Eumetazoa;Bilateria;Deuterostomia;Chordata;Craniata;Vertebrata;Gnathostomata;Teleostomi;Euteleostomi;Sarcopterygii;Dipnotetrapodomorpha;Tetrapoda;Amniota;Sauropsida;Sauria;Archelosauria;Archosauria;Dinosauria;Saurischia;Theropoda;Coelurosauria;Aves;Neognathae;Pelecaniformes
Node_6838	Schismatorhynchos+Cirrhinus+Labeo/Ptychidio+Puntigrus+Garra+Akrokolioplax+Discogobio+Henicorhynchus+Bangana+Tariqilabeo+Labiobarbus+Parasinilabeo+Thynnichthys+Crossocheilus+Pseudogyrinocheilus	cellular organisms;Eukaryota;Opisthokonta;Metazoa;Eumetazoa;Bilateria;Deuterostomia;Chordata;Craniata;Vertebrata;Gnathostomata;Teleostomi;Euteleostomi;Actinopterygii;Actinopteri;Neopterygii;Teleostei;Osteoglossocephalai;Clupeocephala;Otomorpha;Ostariophysi;Otophysi;Cypriniphysae;Cypriniformes;Cyprinoidei;Cyprinidae
Node_6168	Haplorrhini/Strepsirrhini	cellular organisms;Eukaryota;Opisthokonta;Metazoa;Eumetazoa;Bilateria;Deuterostomia;Chordata;Craniata;Vertebrata;Gnathostomata;Teleostomi;Euteleostomi;Sarcopterygii;Dipnotetrapodomorpha;Tetrapoda;Amniota;Mammalia;Theria;Eutheria;Boreoeutheria;Euarchontoglires;Primates
Node_7154	Gonorynchiformes/Otophysi	cellular organisms;Eukaryota;Opisthokonta;Metazoa;Eumetazoa;Bilateria;Deuterostomia;Chordata;Craniata;Vertebrata;Gnathostomata;Teleostomi;Euteleostomi;Actinopterygii;Actinopteri;Neopterygii;Teleostei;Osteoglossocephalai;Clupeocephala;Otomorpha;Ostariophysi
Node_8685	Plecoptera/Paraneoptera+Polyneoptera|Phasmatodea|Verophasmatodea+Holometabola+Polyneoptera|Dermaptera|Forficulina|Pygidicranoidea|Pygidicranidae|Challia+Polyneoptera|Orthoptera+Polyneoptera|Dictyoptera	cellular organisms;Eukaryota;Opisthokonta;Metazoa;Eumetazoa;Bilateria;Protostomia;Ecdysozoa;Panarthropoda;Arthropoda;Mandibulata;Pancrustacea;Hexapoda;Insecta;Dicondylia;Pterygota;Neoptera
Node_6592	Grundulus/Cheirodontinae|Paracheirodon+Pristellinae	cellular organisms;Eukaryota;Opisthokonta;Metazoa;Eumetazoa;Bilateria;Deuterostomia;Chordata;Craniata;Vertebrata;Gnathostomata;Teleostomi;Euteleostomi;Actinopterygii;Actinopteri;Neopterygii;Teleostei;Osteoglossocephalai;Clupeocephala;Otomorpha;Ostariophysi;Otophysi;Characiphysae;Characiformes;Characoidei;Characidae
Node_8148	Carangaria/Pelagiaria|Scombriformes+Eupercaria	cellular organisms;Eukaryota;Opisthokonta;Metazoa;Eumetazoa;Bilateria;Deuterostomia;Chordata;Craniata;Vertebrata;Gnathostomata;Teleostomi;Euteleostomi;Actinopterygii;Actinopteri;Neopterygii;Teleostei;Osteoglossocephalai;Clupeocephala;Euteleosteomorpha;Neoteleostei;Eurypterygia;Ctenosquamata;Acanthomorphata;Euacanthomorphacea;Percomorphaceae
Node_8132	Takifugu+Marilyna+Polyspina+Tylerius+Tetractenos+Torquigener/Omegophora+Colomesus+Leiodon+Sphoeroides+Arothron+Lagocephalus+Chelonodontops+Pelagocephalus+Monotrete+Carinotetraodon+Tetraodon+Canthigaster	cellular organisms;Eukaryota;Opisthokonta;Metazoa;Eumetazoa;Bilateria;Deuterostomia;Chordata;Craniata;Vertebrata;Gnathostomata;Teleostomi;Euteleostomi;Actinopterygii;Actinopteri;Neopterygii;Teleostei;Osteoglossocephalai;Clupeocephala;Euteleosteomorpha;Neoteleostei;Eurypterygia;Ctenosquamata;Acanthomorphata;Euacanthomorphacea;Percomorphaceae;Eupercaria;Tetraodontiformes;Tetraodontoidei;Tetradontoi…
Node_6597	Bryconidae+Chalceidae|Chalceus+Alestidae|Phenacogrammus+Hepsetidae|Hepsetus/Curimatidae|Curimata+Prochilodontidae+Chilodontidae|Chilodus+Serrasalmidae+Characidae+Hemiodontidae|Hemiodopsis+Anostomidae|Megaleporinus	cellular organisms;Eukaryota;Opisthokonta;Metazoa;Eumetazoa;Bilateria;Deuterostomia;Chordata;Craniata;Vertebrata;Gnathostomata;Teleostomi;Euteleostomi;Actinopterygii;Actinopteri;Neopterygii;Teleostei;Osteoglossocephalai;Clupeocephala;Otomorpha;Ostariophysi;Otophysi;Characiphysae;Characiformes;Characoidei
Node_4970	Psittaciformes+Strigiformes|Strigidae+Bucerotiformes+Caprimulgimorphae|Caprimulgiformes/Columbidae	cellular organisms;Eukaryota;Opisthokonta;Metazoa;Eumetazoa;Bilateria;Deuterostomia;Chordata;Craniata;Vertebrata;Gnathostomata;Teleostomi;Euteleostomi;Sarcopterygii;Dipnotetrapodomorpha;Tetrapoda;Amniota;Sauropsida;Sauria;Archelosauria;Archosauria;Dinosauria;Saurischia;Theropoda;Coelurosauria;Aves;Neognathae
Node_5195	Caprimulgimorphae|Caprimulgiformes+Bucerotiformes+Strigiformes|Strigidae+Psittaciformes+Columbiformes|Columbidae/Caprimulgimorphae|Apodiformes|Trochilidae+Coraciiformes+Piciformes+Passeriformes+Caprimulgimorphae|Apodiformes|Apodidae|Apodinae+Trogoniformes|Trogonidae|Trogon	cellular organisms;Eukaryota;Opisthokonta;Metazoa;Eumetazoa;Bilateria;Deuterostomia;Chordata;Craniata;Vertebrata;Gnathostomata;Teleostomi;Euteleostomi;Sarcopterygii;Dipnotetrapodomorpha;Tetrapoda;Amniota;Sauropsida;Sauria;Archelosauria;Archosauria;Dinosauria;Saurischia;Theropoda;Coelurosauria;Aves;Neognathae
Node_8490	Notonectidae|Notonectinae|Enithares+Pleidae|Paraplea/Nepidae|Nepinae+Belostomatidae|Lethocerinae|Lethocerus+Naucoridae|Naucorinae|Ilyocoris	cellular organisms;Eukaryota;Opisthokonta;Metazoa;Eumetazoa;Bilateria;Protostomia;Ecdysozoa;Panarthropoda;Arthropoda;Mandibulata;Pancrustacea;Hexapoda;Insecta;Dicondylia;Pterygota;Neoptera;Paraneoptera;Hemiptera;Prosorrhyncha;Heteroptera;Euheteroptera;Neoheteroptera;Panheteroptera;Nepomorpha
Node_8418	Oxyinae+Calliptaminae+Cyrtacanthacridinae/Melanoplinae|Podismini+Catantopinae	cellular organisms;Eukaryota;Opisthokonta;Metazoa;Eumetazoa;Bilateria;Protostomia;Ecdysozoa;Panarthropoda;Arthropoda;Mandibulata;Pancrustacea;Hexapoda;Insecta;Dicondylia;Pterygota;Neoptera;Polyneoptera;Orthoptera;Caelifera;Acrididea;Acridomorpha;Acridoidea;Acrididae
Node_7549	Atherinomorphae/Cichlidae	cellular organisms;Eukaryota;Opisthokonta;Metazoa;Eumetazoa;Bilateria;Deuterostomia;Chordata;Craniata;Vertebrata;Gnathostomata;Teleostomi;Euteleostomi;Actinopterygii;Actinopteri;Neopterygii;Teleostei;Osteoglossocephalai;Clupeocephala;Euteleosteomorpha;Neoteleostei;Eurypterygia;Ctenosquamata;Acanthomorphata;Euacanthomorphacea;Percomorphaceae;Ovalentaria
Node_4919	Pipoidea+Alytidae+Bombinatoridae|Bombina/Neobatrachia+Pelobatoidea	cellular organisms;Eukaryota;Opisthokonta;Metazoa;Eumetazoa;Bilateria;Deuterostomia;Chordata;Craniata;Vertebrata;Gnathostomata;Teleostomi;Euteleostomi;Sarcopterygii;Dipnotetrapodomorpha;Tetrapoda;Amphibia;Batrachia;Anura
Node_6923	Cyprinus+Puntius+Procypris/Neolissochilus+Garra+Hampala+Chuanchia+Gymnodiptychus+Schizopyge+Osteochilus+Pethia+Schismatorhynchos+Akrokolioplax+Puntigrus+Percocypris+Schizopyge+Ptychidio+Schizopygopsis+Schizothorax+Enteromius+Luciocyprinus+Diptychus+Tor+Schizopyge+Mystacoleucus+Cirrhinus+Carassius+Thynnichthys+Parasinilabeo+Acrossocheilinae+Cyclocheilichthys+Labiobarbus+Ptychobarbus+Barbus+Crossoc…	cellular organisms;Eukaryota;Opisthokonta;Metazoa;Eumetazoa;Bilateria;Deuterostomia;Chordata;Craniata;Vertebrata;Gnathostomata;Teleostomi;Euteleostomi;Actinopterygii;Actinopteri;Neopterygii;Teleostei;Osteoglossocephalai;Clupeocephala;Otomorpha;Ostariophysi;Otophysi;Cypriniphysae;Cypriniformes;Cyprinoidei;Cyprinidae
Node_8421	Oedipodinae/Pacrinae|Pacris+Cyrtacanthacridinae+Melanoplinae|Podismini+Catantopinae+Calliptaminae+Gomphocerinae+Oxyinae	cellular organisms;Eukaryota;Opisthokonta;Metazoa;Eumetazoa;Bilateria;Protostomia;Ecdysozoa;Panarthropoda;Arthropoda;Mandibulata;Pancrustacea;Hexapoda;Insecta;Dicondylia;Pterygota;Neoptera;Polyneoptera;Orthoptera;Caelifera;Acrididea;Acridomorpha;Acridoidea;Acrididae
Node_6777	Vaillantella/Cobitoidei|Botiidae+Cobitoidei|Cobitidae|Cobitinae+Gyrinocheiloidei|Gyrinocheilidae|Gyrinocheilus	cellular organisms;Eukaryota;Opisthokonta;Metazoa;Eumetazoa;Bilateria;Deuterostomia;Chordata;Craniata;Vertebrata;Gnathostomata;Teleostomi;Euteleostomi;Actinopterygii;Actinopteri;Neopterygii;Teleostei;Osteoglossocephalai;Clupeocephala;Otomorpha;Ostariophysi;Otophysi;Cypriniphysae;Cypriniformes
Node_8167	Branchiostomidae/Vertebrata	cellular organisms;Eukaryota;Opisthokonta;Metazoa;Eumetazoa;Bilateria;Deuterostomia;Chordata
Node_7894	Scorpaenoidei/Cottioidei+Triglioidei|Peristediidae|Scalicus	cellular organisms;Eukaryota;Opisthokonta;Metazoa;Eumetazoa;Bilateria;Deuterostomia;Chordata;Craniata;Vertebrata;Gnathostomata;Teleostomi;Euteleostomi;Actinopterygii;Actinopteri;Neopterygii;Teleostei;Osteoglossocephalai;Clupeocephala;Euteleosteomorpha;Neoteleostei;Eurypterygia;Ctenosquamata;Acanthomorphata;Euacanthomorphacea;Percomorphaceae;Eupercaria;Perciformes
Node_8678	Jellisonia/Hymenoptera	cellular organisms;Eukaryota;Opisthokonta;Metazoa;Eumetazoa;Bilateria;Protostomia;Ecdysozoa;Panarthropoda;Arthropoda;Mandibulata;Pancrustacea;Hexapoda;Insecta;Dicondylia;Pterygota;Neoptera;Holometabola
Node_4516	Phaffomycetaceae+Pichiaceae/Saccharomycetaceae	cellular organisms;Eukaryota;Opisthokonta;Fungi;Dikarya;Ascomycota;saccharomyceta;Saccharomycotina;Saccharomycetes;Saccharomycetales
Node_6461	Cyematidae|Cyema+Saccopharyngidae|Saccopharynx+Monognathidae|Monognathus+Eurypharyngidae|Eurypharynx/Anguillidae|Anguilla+Nemichthyidae+Serrivomeridae	cellular organisms;Eukaryota;Opisthokonta;Metazoa;Eumetazoa;Bilateria;Deuterostomia;Chordata;Craniata;Vertebrata;Gnathostomata;Teleostomi;Euteleostomi;Actinopterygii;Actinopteri;Neopterygii;Teleostei;Elopocephalai;Elopocephala;Elopomorpha;Anguilliformes
Node_6630	Exostoma+Glaridoglanis/Pseudecheneis+Oreoglanis+Glyptosternon+Pareuchiloglanis+Creteuchiloglanis+Pseudexostoma+Euchiloglanis	cellular organisms;Eukaryota;Opisthokonta;Metazoa;Eumetazoa;Bilateria;Deuterostomia;Chordata;Craniata;Vertebrata;Gnathostomata;Teleostomi;Euteleostomi;Actinopterygii;Actinopteri;Neopterygii;Teleostei;Osteoglossocephalai;Clupeocephala;Otomorpha;Ostariophysi;Otophysi;Characiphysae;Siluriformes;Siluroidei;Sisoridae;Glyptosterninae
Node_8240	Nemertea/Mollusca	cellular organisms;Eukaryota;Opisthokonta;Metazoa;Eumetazoa;Bilateria;Protostomia;Lophotrochozoa
Node_8001	Eupercaria incertae sedis|Sillaginidae|Sillago+Lutjaniformes|Haemulidae+Eupercaria incertae sedis|Siganidae|Siganus+Eupercaria incertae sedis|Monodactylidae|Monodactylus/Priacanthiformes|Priacanthidae|Priacanthus+Caproiformes|Caproidae+Lobotiformes|Hapalogenyidae|Hapalogenys+Eupercaria incertae sedis|Pomacanthidae+Pempheriformes|Champsodontidae|Champsodon+Eupercaria incertae sedis|Moronidae+Euper…	cellular organisms;Eukaryota;Opisthokonta;Metazoa;Eumetazoa;Bilateria;Deuterostomia;Chordata;Craniata;Vertebrata;Gnathostomata;Teleostomi;Euteleostomi;Actinopterygii;Actinopteri;Neopterygii;Teleostei;Osteoglossocephalai;Clupeocephala;Euteleosteomorpha;Neoteleostei;Eurypterygia;Ctenosquamata;Acanthomorphata;Euacanthomorphacea;Percomorphaceae;Eupercaria
Node_8652	Choristoneura/Obtectomera	cellular organisms;Eukaryota;Opisthokonta;Metazoa;Eumetazoa;Bilateria;Protostomia;Ecdysozoa;Panarthropoda;Arthropoda;Mandibulata;Pancrustacea;Hexapoda;Insecta;Dicondylia;Pterygota;Neoptera;Holometabola;Amphiesmenoptera;Lepidoptera;Glossata;Neolepidoptera;Heteroneura;Ditrysia
Node_8531	Cercopidae/Heteroptera	cellular organisms;Eukaryota;Opisthokonta;Metazoa;Eumetazoa;Bilateria;Protostomia;Ecdysozoa;Panarthropoda;Arthropoda;Mandibulata;Pancrustacea;Hexapoda;Insecta;Dicondylia;Pterygota;Neoptera;Paraneoptera;Hemiptera
Node_8629	Curculionoidea|Curculionidae+Cucujoidea/Chrysomeloidea	cellular organisms;Eukaryota;Opisthokonta;Metazoa;Eumetazoa;Bilateria;Protostomia;Ecdysozoa;Panarthropoda;Arthropoda;Mandibulata;Pancrustacea;Hexapoda;Insecta;Dicondylia;Pterygota;Neoptera;Holometabola;Coleoptera;Polyphaga;Cucujiformia
Node_6292	Primates+Dermoptera|Cynocephalidae|Galeopterus/Glires	cellular organisms;Eukaryota;Opisthokonta;Metazoa;Eumetazoa;Bilateria;Deuterostomia;Chordata;Craniata;Vertebrata;Gnathostomata;Teleostomi;Euteleostomi;Sarcopterygii;Dipnotetrapodomorpha;Tetrapoda;Amniota;Mammalia;Theria;Eutheria;Boreoeutheria;Euarchontoglires
Node_6942	Microdevario+Danio/Rasbora+Luciosoma+Cabdio+Rasboroides+Raiamas+Rasbora+Trigonostigma+Barilius+Horadandia+Esomus+Salmostoma	cellular organisms;Eukaryota;Opisthokonta;Metazoa;Eumetazoa;Bilateria;Deuterostomia;Chordata;Craniata;Vertebrata;Gnathostomata;Teleostomi;Euteleostomi;Actinopterygii;Actinopteri;Neopterygii;Teleostei;Osteoglossocephalai;Clupeocephala;Otomorpha;Ostariophysi;Otophysi;Cypriniphysae;Cypriniformes;Cyprinoidei;Cyprinidae
Node_8617	Cucujoidea/Curculionidae	cellular organisms;Eukaryota;Opisthokonta;Metazoa;Eumetazoa;Bilateria;Protostomia;Ecdysozoa;Panarthropoda;Arthropoda;Mandibulata;Pancrustacea;Hexapoda;Insecta;Dicondylia;Pterygota;Neoptera;Holometabola;Coleoptera;Polyphaga;Cucujiformia
Node_8631	Staphyliniformia+Scarabaeiformia|Scarabaeoidea|Scarabaeidae|Melolonthinae|Rhopaea/Cucujiformia	cellular organisms;Eukaryota;Opisthokonta;Metazoa;Eumetazoa;Bilateria;Protostomia;Ecdysozoa;Panarthropoda;Arthropoda;Mandibulata;Pancrustacea;Hexapoda;Insecta;Dicondylia;Pterygota;Neoptera;Holometabola;Coleoptera;Polyphaga
Node_8166	Myxinidae/Gnathostomata	cellular organisms;Eukaryota;Opisthokonta;Metazoa;Eumetazoa;Bilateria;Deuterostomia;Chordata;Craniata;Vertebrata
Node_6378	Amphibia/Amniota	cellular organisms;Eukaryota;Opisthokonta;Metazoa;Eumetazoa;Bilateria;Deuterostomia;Chordata;Craniata;Vertebrata;Gnathostomata;Teleostomi;Euteleostomi;Sarcopterygii;Dipnotetrapodomorpha;Tetrapoda
Node_8362	Acerentomidae/Collembola	cellular organisms;Eukaryota;Opisthokonta;Metazoa;Eumetazoa;Bilateria;Protostomia;Ecdysozoa;Panarthropoda;Arthropoda;Mandibulata;Pancrustacea;Hexapoda
Node_6294	Laurasiatheria/Euarchontoglires	cellular organisms;Eukaryota;Opisthokonta;Metazoa;Eumetazoa;Bilateria;Deuterostomia;Chordata;Craniata;Vertebrata;Gnathostomata;Teleostomi;Euteleostomi;Sarcopterygii;Dipnotetrapodomorpha;Tetrapoda;Amniota;Mammalia;Theria;Eutheria;Boreoeutheria
Node_7084	Tinca/Acheilognathidae+Acheilognathidae|Acheilognathus+Cyprinidae|Acanthorhodeus	cellular organisms;Eukaryota;Opisthokonta;Metazoa;Eumetazoa;Bilateria;Deuterostomia;Chordata;Craniata;Vertebrata;Gnathostomata;Teleostomi;Euteleostomi;Actinopterygii;Actinopteri;Neopterygii;Teleostei;Osteoglossocephalai;Clupeocephala;Otomorpha;Ostariophysi;Otophysi;Cypriniphysae;Cypriniformes;Cyprinoidei
Node_8237	Octopodiformes/Decapodiformes	cellular organisms;Eukaryota;Opisthokonta;Metazoa;Eumetazoa;Bilateria;Protostomia;Lophotrochozoa;Mollusca;Cephalopoda;Coleoidea;Neocoleoidea
Node_5519	Acrodonta/Iguanidae+Dactyloidae|Anolis+Phrynosomatidae|Phrynosomatinae+Polychrotidae|Polychrus+Iguanidae|Oplurinae+Iguanidae	cellular organisms;Eukaryota;Opisthokonta;Metazoa;Eumetazoa;Bilateria;Deuterostomia;Chordata;Craniata;Vertebrata;Gnathostomata;Teleostomi;Euteleostomi;Sarcopterygii;Dipnotetrapodomorpha;Tetrapoda;Amniota;Sauropsida;Sauria;Lepidosauria;Squamata;Bifurcata;Unidentata;Episquamata;Toxicofera;Iguania
Node_8151	Ophidiiformes/Ovalentaria+Pelagiaria|Scombriformes+Eupercaria+Carangaria+Syngnathiaria|Syngnathiformes+Gobiaria+Anabantaria	cellular organisms;Eukaryota;Opisthokonta;Metazoa;Eumetazoa;Bilateria;Deuterostomia;Chordata;Craniata;Vertebrata;Gnathostomata;Teleostomi;Euteleostomi;Actinopterygii;Actinopteri;Neopterygii;Teleostei;Osteoglossocephalai;Clupeocephala;Euteleosteomorpha;Neoteleostei;Eurypterygia;Ctenosquamata;Acanthomorphata;Euacanthomorphacea;Percomorphaceae
Node_8251	Phalangiidae/Araneae	cellular organisms;Eukaryota;Opisthokonta;Metazoa;Eumetazoa;Bilateria;Protostomia;Ecdysozoa;Panarthropoda;Arthropoda;Chelicerata;Arachnida
Node_8533	Psocodea|Psocoptera+Thysanoptera|Tubulifera|Phlaeothripoidea|Phlaeothripidae|Phlaeothripinae|Haplothrips|Haplothrips/Hemiptera	cellular organisms;Eukaryota;Opisthokonta;Metazoa;Eumetazoa;Bilateria;Protostomia;Ecdysozoa;Panarthropoda;Arthropoda;Mandibulata;Pancrustacea;Hexapoda;Insecta;Dicondylia;Pterygota;Neoptera;Paraneoptera
Node_7414	Eleotridae/Gobioidei	cellular organisms;Eukaryota;Opisthokonta;Metazoa;Eumetazoa;Bilateria;Deuterostomia;Chordata;Craniata;Vertebrata;Gnathostomata;Teleostomi;Euteleostomi;Actinopterygii;Actinopteri;Neopterygii;Teleostei;Osteoglossocephalai;Clupeocephala;Euteleosteomorpha;Neoteleostei;Eurypterygia;Ctenosquamata;Acanthomorphata;Euacanthomorphacea;Percomorphaceae;Gobiaria;Gobiiformes
Node_8149	Ovalentaria+Gobiaria+Anabantaria/Pelagiaria|Scombriformes+Eupercaria+Carangaria	cellular organisms;Eukaryota;Opisthokonta;Metazoa;Eumetazoa;Bilateria;Deuterostomia;Chordata;Craniata;Vertebrata;Gnathostomata;Teleostomi;Euteleostomi;Actinopterygii;Actinopteri;Neopterygii;Teleostei;Osteoglossocephalai;Clupeocephala;Euteleosteomorpha;Neoteleostei;Eurypterygia;Ctenosquamata;Acanthomorphata;Euacanthomorphacea;Percomorphaceae
Node_7552	Anabantaria+Gobiaria/Ovalentaria	cellular organisms;Eukaryota;Opisthokonta;Metazoa;Eumetazoa;Bilateria;Deuterostomia;Chordata;Craniata;Vertebrata;Gnathostomata;Teleostomi;Euteleostomi;Actinopterygii;Actinopteri;Neopterygii;Teleostei;Osteoglossocephalai;Clupeocephala;Euteleosteomorpha;Neoteleostei;Eurypterygia;Ctenosquamata;Acanthomorphata;Euacanthomorphacea;Percomorphaceae
Node_8354	Oligostraca|Ichthyostraca|Branchiura|Arguloida|Argulidae|Argulus+Multicrustacea|Hexanauplia+Remipedia|Nectiopoda|Speleonectidae|Xibalbanus+Oligostraca|Ostracoda|Podocopa|Podocopida|Cypridocopina|Cypridoidea|Cyprididae|Cypridopsis/Multicrustacea|Malacostraca|Eumalacostraca+Cephalocarida|Brachypoda|Hutchinsoniellidae|Hutchinsoniella+Branchiopoda|Phyllopoda	cellular organisms;Eukaryota;Opisthokonta;Metazoa;Eumetazoa;Bilateria;Protostomia;Ecdysozoa;Panarthropoda;Arthropoda;Mandibulata;Pancrustacea;Crustacea
Node_4922	Gymnophiona/Batrachia	cellular organisms;Eukaryota;Opisthokonta;Metazoa;Eumetazoa;Bilateria;Deuterostomia;Chordata;Craniata;Vertebrata;Gnathostomata;Teleostomi;Euteleostomi;Sarcopterygii;Dipnotetrapodomorpha;Tetrapoda;Amphibia
Node_5547	Toxicofera/Lacertibaenia	cellular organisms;Eukaryota;Opisthokonta;Metazoa;Eumetazoa;Bilateria;Deuterostomia;Chordata;Craniata;Vertebrata;Gnathostomata;Teleostomi;Euteleostomi;Sarcopterygii;Dipnotetrapodomorpha;Tetrapoda;Amniota;Sauropsida;Sauria;Lepidosauria;Squamata;Bifurcata;Unidentata;Episquamata
Node_4523	Basidiomycota/Ascomycota	cellular organisms;Eukaryota;Opisthokonta;Fungi;Dikarya
Node_8651	Pyraloidea/Hesperioidea|Hesperiidae+Papilionoidea+Bombycoidea	cellular organisms;Eukaryota;Opisthokonta;Metazoa;Eumetazoa;Bilateria;Protostomia;Ecdysozoa;Panarthropoda;Arthropoda;Mandibulata;Pancrustacea;Hexapoda;Insecta;Dicondylia;Pterygota;Neoptera;Holometabola;Amphiesmenoptera;Lepidoptera;Glossata;Neolepidoptera;Heteroneura;Ditrysia;Obtectomera
Node_8165	Chondrichthyes/Euteleostomi	cellular organisms;Eukaryota;Opisthokonta;Metazoa;Eumetazoa;Bilateria;Deuterostomia;Chordata;Craniata;Vertebrata;Gnathostomata
Node_6003	Pholidota|Manidae|Manis+Carnivora+Perissodactyla+Artiodactyla/Chiroptera	cellular organisms;Eukaryota;Opisthokonta;Metazoa;Eumetazoa;Bilateria;Deuterostomia;Chordata;Craniata;Vertebrata;Gnathostomata;Teleostomi;Euteleostomi;Sarcopterygii;Dipnotetrapodomorpha;Tetrapoda;Amniota;Mammalia;Theria;Eutheria;Boreoeutheria;Laurasiatheria
Node_8684	Phasmatodea|Verophasmatodea+Orthoptera+Dermaptera|Forficulina|Pygidicranoidea|Pygidicranidae|Challia+Dictyoptera/Holometabola+Paraneoptera	cellular organisms;Eukaryota;Opisthokonta;Metazoa;Eumetazoa;Bilateria;Protostomia;Ecdysozoa;Panarthropoda;Arthropoda;Mandibulata;Pancrustacea;Hexapoda;Insecta;Dicondylia;Pterygota;Neoptera
Node_8160	Elopomorpha/Osteoglossocephalai	cellular organisms;Eukaryota;Opisthokonta;Metazoa;Eumetazoa;Bilateria;Deuterostomia;Chordata;Craniata;Vertebrata;Gnathostomata;Teleostomi;Euteleostomi;Actinopterygii;Actinopteri;Neopterygii;Teleostei
Node_7153	Characiphysae/Cypriniformes	cellular organisms;Eukaryota;Opisthokonta;Metazoa;Eumetazoa;Bilateria;Deuterostomia;Chordata;Craniata;Vertebrata;Gnathostomata;Teleostomi;Euteleostomi;Actinopterygii;Actinopteri;Neopterygii;Teleostei;Osteoglossocephalai;Clupeocephala;Otomorpha;Ostariophysi;Otophysi
Node_5483	Archosauria/Testudines	cellular organisms;Eukaryota;Opisthokonta;Metazoa;Eumetazoa;Bilateria;Deuterostomia;Chordata;Craniata;Vertebrata;Gnathostomata;Teleostomi;Euteleostomi;Sarcopterygii;Dipnotetrapodomorpha;Tetrapoda;Amniota;Sauropsida;Sauria;Archelosauria
Node_8679	Neolepidoptera/Hymenoptera+Siphonaptera|Ceratophyllomorpha|Ceratophylloidea|Ceratophyllidae|Jellisonia	cellular organisms;Eukaryota;Opisthokonta;Metazoa;Eumetazoa;Bilateria;Protostomia;Ecdysozoa;Panarthropoda;Arthropoda;Mandibulata;Pancrustacea;Hexapoda;Insecta;Dicondylia;Pterygota;Neoptera;Holometabola
Node_7155	Alepocephali|Alepocephaliformes+Clupei|Clupeiformes/Ostariophysi	cellular organisms;Eukaryota;Opisthokonta;Metazoa;Eumetazoa;Bilateria;Deuterostomia;Chordata;Craniata;Vertebrata;Gnathostomata;Teleostomi;Euteleostomi;Actinopterygii;Actinopteri;Neopterygii;Teleostei;Osteoglossocephalai;Clupeocephala;Otomorpha
Node_5419	Aves/Crocodylia	cellular organisms;Eukaryota;Opisthokonta;Metazoa;Eumetazoa;Bilateria;Deuterostomia;Chordata;Craniata;Vertebrata;Gnathostomata;Teleostomi;Euteleostomi;Sarcopterygii;Dipnotetrapodomorpha;Tetrapoda;Amniota;Sauropsida;Sauria;Archelosauria;Archosauria
Node_5574	Archelosauria/Lepidosauria	cellular organisms;Eukaryota;Opisthokonta;Metazoa;Eumetazoa;Bilateria;Deuterostomia;Chordata;Craniata;Vertebrata;Gnathostomata;Teleostomi;Euteleostomi;Sarcopterygii;Dipnotetrapodomorpha;Tetrapoda;Amniota;Sauropsida;Sauria
Node_8698	Hexacorallia/Bilateria	cellular organisms;Eukaryota;Opisthokonta;Metazoa;Eumetazoa
Node_8238	Scaphopoda|Dentaliida|Dentaliidae|Graptacme+Aplacophora|Caudofoveata|Limifossorimorpha|Limifossorida|Scutopodidae|Scutopus+Bivalvia/Neocoleoidea	cellular organisms;Eukaryota;Opisthokonta;Metazoa;Eumetazoa;Bilateria;Protostomia;Lophotrochozoa;Mollusca
Node_6377	Sauria/Mammalia	cellular organisms;Eukaryota;Opisthokonta;Metazoa;Eumetazoa;Bilateria;Deuterostomia;Chordata;Craniata;Vertebrata;Gnathostomata;Teleostomi;Euteleostomi;Sarcopterygii;Dipnotetrapodomorpha;Tetrapoda;Amniota
Node_8158	Otomorpha/Euteleosteomorpha	cellular organisms;Eukaryota;Opisthokonta;Metazoa;Eumetazoa;Bilateria;Deuterostomia;Chordata;Craniata;Vertebrata;Gnathostomata;Teleostomi;Euteleostomi;Actinopterygii;Actinopteri;Neopterygii;Teleostei;Osteoglossocephalai;Clupeocephala
Node_8424	Ensifera/Acrididea	cellular organisms;Eukaryota;Opisthokonta;Metazoa;Eumetazoa;Bilateria;Protostomia;Ecdysozoa;Panarthropoda;Arthropoda;Mandibulata;Pancrustacea;Hexapoda;Insecta;Dicondylia;Pterygota;Neoptera;Polyneoptera;Orthoptera
Node_4521	leotiomyceta/Saccharomycetales	cellular organisms;Eukaryota;Opisthokonta;Fungi;Dikarya;Ascomycota;saccharomyceta
Node_8681	Neuropterida/Hymenoptera+Coleoptera+Siphonaptera|Ceratophyllomorpha|Ceratophylloidea|Ceratophyllidae|Jellisonia+Amphiesmenoptera|Lepidoptera|Glossata|Neolepidoptera	cellular organisms;Eukaryota;Opisthokonta;Metazoa;Eumetazoa;Bilateria;Protostomia;Ecdysozoa;Panarthropoda;Arthropoda;Mandibulata;Pancrustacea;Hexapoda;Insecta;Dicondylia;Pterygota;Neoptera;Holometabola
Node_8680	Coleoptera/Amphiesmenoptera|Lepidoptera|Glossata|Neolepidoptera+Hymenoptera+Siphonaptera|Ceratophyllomorpha|Ceratophylloidea|Ceratophyllidae|Jellisonia	cellular organisms;Eukaryota;Opisthokonta;Metazoa;Eumetazoa;Bilateria;Protostomia;Ecdysozoa;Panarthropoda;Arthropoda;Mandibulata;Pancrustacea;Hexapoda;Insecta;Dicondylia;Pterygota;Neoptera;Holometabola
Node_8168	Hemichordata|Enteropneusta+Echinodermata/Chordata	cellular organisms;Eukaryota;Opisthokonta;Metazoa;Eumetazoa;Bilateria;Deuterostomia
Node_8699	Fungi/Eumetazoa	cellular organisms;Eukaryota;Opisthokonta
Node_8696	Lophotrochozoa/Ecdysozoa	cellular organisms;Eukaryota;Opisthokonta;Metazoa;Eumetazoa;Bilateria;Protostomia
Node_8164	Sarcopterygii/Actinopterygii	cellular organisms;Eukaryota;Opisthokonta;Metazoa;Eumetazoa;Bilateria;Deuterostomia;Chordata;Craniata;Vertebrata;Gnathostomata;Teleostomi;Euteleostomi
Node_8697	Deuterostomia/Protostomia	cellular organisms;Eukaryota;Opisthokonta;Metazoa;Eumetazoa;Bilateria
