# Supplementary material for: Episodic evolution of coadapted sets of amino acid sites in mitochondrial proteins
Source: PLoS Genet. 2021 Jan 25;17(1):e1008711. doi: 10.1371/journal.pgen.1008711 (PMC7861529; doi:10.1371/journal.pgen.1008711)
Supplement: S1 Data — (ZIP) [file pgen.1008711.s025.zip › data/results/site_groups_tests/summ_site_groups_tests.G10.no_gaps.parent.out]

The type of splits: parent
Total number of tests performed: 1562
Numbers of sign. tests in each input files: 62 53 28 32 42
Multiplicity of significant tests overlaps (x#files) 0 1 2 3 4 5
Pvalues of significant tests overlaps
#Overlaps	 1562 131 47 23 10 6
#ExpOverlaps	 1562 183.134 27.7685 4.9705 0.9755 0.1515
Pvalues	 1 1 0 0 0 0
Overlaps:
Multiplicity	SplitId	InFilesIds
1	Node_5453	1
1	Node_8692	1
1	Node_8155	1
1	Node_8471	1
1	Node_7356	1
1	Node_7868	1
1	Node_4377	1
1	Node_8255	1
1	Node_5311	1
1	Node_7149	1
1	Node_6321	1
1	Node_8538	1
1	Node_8691	1
1	Node_6466	1
1	Node_8144	1
1	Node_8146	1
1	Node_7150	1
1	Node_6093	1
1	Node_8483	1
1	Node_6690	1
1	Node_6928	1
1	Node_6569	1
1	Node_7429	1
1	Node_8351	1
1	Node_7773	2
1	Node_6689	2
1	Node_8613	2
1	Node_5370	2
1	Node_5975	2
1	Node_6228	2
1	Node_7410	2
1	Node_7550	2
1	Node_7770	2
1	Node_8392	2
1	Node_4415	2
1	Node_4740	2
1	Node_6265	2
1	Node_8662	2
1	Node_7416	2
1	Node_6694	2
1	Node_8002	2
1	Node_7897	2
1	Node_8145	2
1	Node_8683	2
1	Node_7333	2
1	Node_8209	2
1	Node_5475	2
1	Node_6278	3
1	Node_5397	3
1	Node_6227	3
1	Node_6248	3
1	Node_8466	3
1	Node_6598	3
1	Node_4412	3
1	Node_8454	3
1	Node_8400	4
1	Node_8690	4
1	Node_5309	4
1	Node_6838	4
1	Node_6168	4
1	Node_7154	4
1	Node_8685	4
1	Node_6592	4
1	Node_8148	4
1	Node_8132	4
1	Node_6597	4
1	Node_4970	4
1	Node_5195	4
1	Node_8490	5
1	Node_8418	5
1	Node_7549	5
1	Node_4919	5
1	Node_6923	5
1	Node_8421	5
1	Node_6777	5
1	Node_8167	5
1	Node_7894	5
1	Node_8678	5
1	Node_4516	5
1	Node_6461	5
1	Node_6630	5
1	Node_8240	5
1	Node_8001	5
1	Node_8652	5
2	Node_8531	1	2
2	Node_8629	1	2
2	Node_6292	1	2
2	Node_6942	1	2
2	Node_8617	1	2
2	Node_8631	1	2
2	Node_8166	1	3
2	Node_6378	1	3
2	Node_8362	1	3
2	Node_6294	1	3
2	Node_7084	1	4
2	Node_8237	1	5
2	Node_5519	1	5
2	Node_8151	1	5
2	Node_8251	1	5
2	Node_8533	2	3
2	Node_7414	2	4
2	Node_8149	2	4
2	Node_7552	2	4
2	Node_8354	2	5
2	Node_4922	2	5
2	Node_5547	2	5
2	Node_4523	2	5
2	Node_8651	2	5
3	Node_8165	1	2	3
3	Node_6003	1	2	3
3	Node_8684	1	2	4
3	Node_8160	1	2	5
3	Node_7153	1	2	5
3	Node_5483	1	3	4
3	Node_8679	1	3	4
3	Node_7155	1	3	5
3	Node_5419	1	3	5
3	Node_5574	1	3	5
3	Node_8698	1	3	5
3	Node_8238	1	4	5
3	Node_6377	1	4	5
4	Node_8158	1	2	3	4
4	Node_8424	1	2	4	5
4	Node_4521	1	2	4	5
4	Node_8681	1	2	4	5
5	Node_8680	1	2	3	4	5
5	Node_8168	1	2	3	4	5
5	Node_8699	1	2	3	4	5
5	Node_8696	1	2	3	4	5
5	Node_8164	1	2	3	4	5
5	Node_8697	1	2	3	4	5
