# Supplementary material for: Episodic evolution of coadapted sets of amino acid sites in mitochondrial proteins
Source: PLoS Genet. 2021 Jan 25;17(1):e1008711. doi: 10.1371/journal.pgen.1008711 (PMC7861529; doi:10.1371/journal.pgen.1008711)
Supplement: S1 Data — (ZIP) [file pgen.1008711.s025.zip › data/results/site_pairs/ATP6.einsi.5ara.align2pdb]

align_pos	pdb_pos
31
33
34
36
37
38
39
40
41
42	1
43	2
44	3
45	4
50	5
51	6
52	7
54	8
55	9
66	10
67	11
72	12
74	13
77	14
78	15
79	16
82	17
83	18
84	19
86	20
91	21
92	22
93	23
98	24
103	25
104	26
106	27
108	28
110	29
111	30
112	31
113	32
114	33
115	34
116	35
117	36
118	37
119	38
120	39
121	40
122	41
124	42
125	43
126	44
127	45
128	46
129	47
130	48
131	49
132	50
133	51
134	52
141	53
142	54
144	55
152	56
153	57
157	58
158	59
159	60
160	61
161	62
162	63
163	64
164	65
165	66
166	67
167	68
168	69
169	70
170	71
171	72
172	73
173	74
174	75
175	76
176	77
177	78
178	79
185	80
186	81
187	82
188	83
189	84
190	85
191	86
192	87
193	88
194	89
195	90
196	91
199	92
200	93
201	94
202	95
203	96
204	97
214	98
215	99
216	100
217	101
218	102
219	103
220	104
221	105
222	106
223	107
224	108
226	109
227	110
228	111
229	112
230	113
232	114
233	115
234	116
235	117
236	118
237	119
238	120
239	121
240	122
241	123
242	124
243	125
244	126
245	127
246	128
247	129
248	130
249	131
250	132
251	133
252	134
253	135
254	136
255	137
256	138
257	139
258	140
259	141
260	142
261	143
262	144
265	145
266	146
267	147
268	148
269	149
270	150
271	151
272	152
273	153
274	154
275	155
276	156
277	157
278	158
279	159
280	160
281	161
297	162
298	163
299	164
300	165
301	166
302	167
303	168
304	169
305	170
306	171
308	172
312	173
316	174
318	175
319	176
320	177
324	178
326	179
342	180
343	181
344	182
345	183
346	184
347	185
348	186
349	187
350	188
351	189
352	190
353	191
354	192
355	193
356	194
357	195
358	196
359	197
360	198
361	199
362	200
363	201
364	202
365	203
366	204
367	205
368	206
369	207
370	208
371	209
372	210
373	211
374	212
375	213
376	214
377	215
378	216
379	217
