# Supplementary material for: Episodic evolution of coadapted sets of amino acid sites in mitochondrial proteins
Source: PLoS Genet. 2021 Jan 25;17(1):e1008711. doi: 10.1371/journal.pgen.1008711 (PMC7861529; doi:10.1371/journal.pgen.1008711)
Supplement: S1 Data — (ZIP) [file pgen.1008711.s025.zip › data/results/site_pairs/atp6.supertree.neg.l0500.tab]

bgr_site	fgr_site	element	upvalue	lpvalue	pdb_dist
13	40	-0.088	1	0.000700
13	42	-0.139	0.999800	0.000200
13	45	-0.142	0.999400	0.000600
13	50	-0.098	0.984800	0.015200
13	67	-0.169	1	0
13	72	-0.177	1	0
13	78	-0.131	0.998900	0.001100
13	92	-0.092	0.976300	0.023700
13	106	-0.105	0.993500	0.006500
13	110	-0.140	0.999200	0.000800
13	112	-0.116	0.998700	0.001300
13	114	-0.204	1	0
13	115	-0.138	0.999700	0.000300
13	116	-0.135	0.998600	0.001400
13	117	-0.179	1	0
13	118	-0.090	0.982500	0.017500
13	119	-0.237	1	0
13	121	-0.168	0.999900	0.000100
13	122	-0.218	1	0
13	124	-0.191	1	0
13	125	-0.191	1	0
13	133	-0.105	0.999800	0.000200
13	134	-0.162	1	0
13	142	-0.152	0.999800	0.000200
13	152	-0.114	0.999200	0.000800
13	153	-0.120	0.999600	0.000400
13	158	-0.101	1	0.000100
13	159	-0.128	0.999800	0.000200
13	160	-0.187	1	0
13	163	-0.200	1	0
13	164	-0.076	0.953300	0.046700
13	166	-0.076	0.960100	0.039900
13	167	-0.155	0.999500	0.000500
13	168	-0.135	1	0
13	170	-0.144	0.999700	0.000300
13	172	-0.108	0.993500	0.006500
13	174	-0.150	1	0
13	186	-0.065	1	0.017300
13	187	-0.092	0.999600	0.000400
13	200	-0.075	0.954700	0.045300
13	202	-0.091	0.982000	0.018000
13	203	-0.071	1	0.008700
13	204	-0.089	0.976600	0.023400
13	215	-0.082	0.972200	0.027800
13	217	-0.074	0.952600	0.047400
13	220	-0.100	1	0.000400
13	221	-0.160	1	0
13	224	-0.093	0.983200	0.016800
13	228	-0.098	0.992600	0.007400
13	229	-0.128	1	0
13	232	-0.111	0.991000	0.009000
13	233	-0.123	1	0
13	234	-0.103	1	0.000100
13	244	-0.221	1	0
13	247	-0.087	0.986500	0.013500
13	249	-0.144	1	0
13	251	-0.082	0.975000	0.025000
13	258	-0.062	1	0.021500
13	260	-0.058	1	0.038600
13	268	-0.076	1	0.004700
13	269	-0.084	0.993200	0.006800
13	297	-0.084	0.973900	0.026100
13	300	-0.113	0.999900	0.000100
13	302	-0.103	0.993000	0.007000
13	303	-0.108	0.999600	0.000400
13	305	-0.151	0.999900	0.000100
13	306	-0.157	0.999900	0.000100
13	308	-0.076	0.952300	0.047700
13	342	-0.136	0.999900	0.000100
13	343	-0.239	1	0
13	345	-0.118	1	0
13	346	-0.167	0.999900	0.000100
13	348	-0.099	0.986200	0.013800
13	350	-0.179	1	0
13	354	-0.126	0.997900	0.002100
13	357	-0.118	0.997000	0.003000
13	369	-0.076	0.967700	0.032300
13	376	-0.085	1	0.001800
13	380	-0.072	0.979500	0.020500
19	37	-0.077	0.961100	0.038900
19	40	-0.103	1	0
19	42	-0.151	0.999800	0.000200
19	45	-0.149	0.999600	0.000400
19	51	-0.085	0.966100	0.033900
19	67	-0.195	1	0
19	72	-0.204	1	0
19	79	-0.087	0.965800	0.034200
19	92	-0.124	0.997300	0.002700
19	106	-0.113	0.995100	0.004900
19	110	-0.168	1	0
19	112	-0.089	0.977700	0.022300
19	114	-0.233	1	0
19	115	-0.201	1	0
19	116	-0.121	0.995600	0.004400
19	117	-0.163	0.999800	0.000200
19	119	-0.271	1	0
19	121	-0.137	0.998900	0.001100
19	122	-0.212	1	0
19	124	-0.193	1	0
19	125	-0.192	1	0
19	127	-0.081	0.963500	0.036500
19	130	-0.108	0.998300	0.001700
19	133	-0.107	0.997000	0.003000
19	134	-0.142	0.999700	0.000300
19	142	-0.079	0.951900	0.048100
19	144	-0.112	0.991700	0.008300
19	152	-0.105	0.996100	0.003900
19	153	-0.132	1	0
19	159	-0.110	0.994600	0.005400
19	160	-0.214	1	0
19	161	-0.116	0.994900	0.005100
19	163	-0.229	1	0
19	166	-0.127	1	0
19	167	-0.248	1	0
19	168	-0.145	0.999700	0.000300
19	170	-0.146	0.999700	0.000300
19	172	-0.108	0.993400	0.006600
19	174	-0.174	1	0
19	186	-0.074	1	0.007700
19	187	-0.089	0.985400	0.014600
19	196	-0.093	0.980100	0.019900
19	200	-0.119	0.998700	0.001300
19	203	-0.082	1	0.003100
19	204	-0.095	0.984000	0.016000
19	214	-0.076	0.966200	0.033800
19	217	-0.087	0.975100	0.024900
19	218	-0.094	0.983400	0.016600
19	220	-0.113	1	0
19	221	-0.129	0.998400	0.001600
19	222	-0.148	0.999700	0.000300
19	224	-0.087	0.973400	0.026600
19	228	-0.105	0.995400	0.004600
19	232	-0.158	0.999700	0.000300
19	233	-0.144	1	0
19	234	-0.120	1	0
19	235	-0.150	1	0
19	241	-0.056	1	0.048500
19	244	-0.226	1	0
19	247	-0.093	0.989200	0.010800
19	248	-0.057	1	0.046500
19	249	-0.159	1	0
19	252	-0.129	0.998100	0.001900
19	253	-0.057	1	0.046700
19	258	-0.072	1	0.007200
19	259	-0.114	0.995600	0.004400
19	268	-0.087	1	0.001900
19	281	-0.063	1	0.022200
19	297	-0.079	0.960300	0.039700
19	300	-0.117	0.998500	0.001500
19	302	-0.088	0.974900	0.025100
19	303	-0.083	0.972200	0.027800
19	304	-0.128	0.998300	0.001700
19	305	-0.107	0.989600	0.010400
19	306	-0.133	0.998600	0.001400
19	308	-0.105	0.990800	0.009200
19	316	-0.082	0.957900	0.042100
19	342	-0.143	1	0
19	343	-0.292	1	0
19	345	-0.140	1	0
19	346	-0.254	1	0
19	348	-0.149	0.999600	0.000400
19	350	-0.084	0.963600	0.036400
19	354	-0.199	1	0
19	357	-0.146	1	0
19	377	-0.062	1	0.024200
19	379	-0.121	0.998100	0.001900
23	36	-0.111	0.994100	0.005900
23	37	-0.100	0.990200	0.009800
23	40	-0.126	1	0
23	42	-0.214	1	0
23	45	-0.099	0.984400	0.015600
23	50	-0.120	0.996000	0.004000
23	51	-0.124	0.997300	0.002700
23	67	-0.219	1	0
23	72	-0.244	1	0
23	78	-0.107	0.991500	0.008500
23	92	-0.115	0.993000	0.007000
23	106	-0.130	0.998500	0.001500
23	110	-0.213	1	0
23	114	-0.266	1	0
23	115	-0.184	1	0
23	116	-0.132	0.998100	0.001900
23	117	-0.181	1	0
23	119	-0.332	1	0
23	121	-0.117	0.993500	0.006500
23	122	-0.229	1	0
23	124	-0.196	1	0
23	125	-0.208	1	0
23	130	-0.078	0.958800	0.041200
23	133	-0.112	0.997000	0.003000
23	134	-0.155	0.999800	0.000200
23	141	-0.102	0.986300	0.013700
23	142	-0.103	0.985900	0.014100
23	152	-0.077	0.952900	0.047100
23	153	-0.133	0.999500	0.000500
23	160	-0.264	1	0
23	161	-0.190	1	0
23	163	-0.280	1	0
23	166	-0.134	0.999800	0.000200
23	167	-0.176	0.999900	0.000100
23	168	-0.151	0.999900	0.000100
23	170	-0.189	1	0
23	172	-0.154	0.999800	0.000200
23	174	-0.184	1	0
23	186	-0.093	0.999400	0.000600
23	201	-0.117	0.996300	0.003700
23	203	-0.100	0.999600	0.000400
23	218	-0.103	0.990900	0.009100
23	220	-0.140	1	0
23	221	-0.159	0.999700	0.000300
23	222	-0.127	0.997900	0.002100
23	228	-0.141	1	0
23	232	-0.134	0.997200	0.002800
23	233	-0.174	1	0
23	234	-0.133	0.999800	0.000200
23	235	-0.077	0.954800	0.045200
23	244	-0.288	1	0
23	245	-0.114	0.993400	0.006600
23	249	-0.122	0.997100	0.002900
23	251	-0.110	0.994800	0.005200
23	252	-0.115	0.994400	0.005600
23	253	-0.070	1	0.013200
23	258	-0.088	0.998600	0.001400
23	266	-0.058	1	0.041500
23	268	-0.109	1	0.000100
23	271	-0.058	0.961200	0.038800
23	299	-0.057	0.955200	0.044800
23	300	-0.088	0.976200	0.023800
23	303	-0.106	0.994400	0.005600
23	304	-0.114	0.994700	0.005300
23	305	-0.132	0.998600	0.001400
23	306	-0.146	0.999400	0.000600
23	316	-0.111	0.991300	0.008700
23	342	-0.138	0.999400	0.000600
23	343	-0.297	1	0
23	344	-0.089	0.972500	0.027500
23	345	-0.170	1	0
23	346	-0.257	1	0
23	348	-0.111	0.992100	0.007900
23	350	-0.105	0.987200	0.012800
23	354	-0.184	1	0
23	357	-0.147	0.999500	0.000500
23	377	-0.077	0.996100	0.003900
23	379	-0.123	0.996900	0.003100
24	36	-0.194	1	0
24	37	-0.167	1	0
24	40	-0.135	0.999900	0.000100
24	42	-0.206	1	0
24	45	-0.143	0.999200	0.000800
24	50	-0.138	0.999100	0.000900
24	67	-0.256	1	0
24	72	-0.280	1	0
24	79	-0.103	0.984900	0.015100
24	92	-0.191	1	0
24	106	-0.090	0.974900	0.025100
24	110	-0.154	0.999500	0.000500
24	112	-0.087	0.969700	0.030300
24	114	-0.308	1	0
24	115	-0.202	1	0
24	116	-0.142	0.999000	0.001000
24	117	-0.145	0.999400	0.000600
24	119	-0.377	1	0
24	121	-0.127	0.997600	0.002400
24	122	-0.256	1	0
24	124	-0.257	1	0
24	125	-0.242	1	0
24	128	-0.098	0.981500	0.018500
24	133	-0.092	0.979900	0.020100
24	134	-0.178	1	0
24	141	-0.175	1	0
24	142	-0.182	1	0
24	144	-0.095	0.978300	0.021700
24	153	-0.112	0.994300	0.005700
24	160	-0.293	1	0
24	161	-0.155	1	0
24	162	-0.100	0.985400	0.014600
24	163	-0.280	1	0
24	166	-0.151	1	0
24	167	-0.178	1	0
24	168	-0.130	0.997500	0.002500
24	170	-0.186	1	0
24	172	-0.150	0.999700	0.000300
24	174	-0.190	1	0
24	186	-0.107	1	0
24	196	-0.154	1	0
24	200	-0.086	0.970500	0.029500
24	201	-0.097	0.985200	0.014800
24	203	-0.084	0.974100	0.025900
24	218	-0.159	1	0
24	220	-0.141	0.999800	0.000200
24	221	-0.195	1	0
24	222	-0.169	1	0
24	224	-0.085	0.968800	0.031200
24	228	-0.128	0.998500	0.001500
24	232	-0.174	1	0
24	233	-0.190	1	0
24	234	-0.154	1	0
24	237	-0.086	0.972700	0.027300
24	244	-0.293	1	0
24	245	-0.113	0.993400	0.006600
24	249	-0.127	0.998500	0.001500
24	251	-0.117	0.997000	0.003000
24	252	-0.090	0.972400	0.027600
24	253	-0.082	1	0.002100
24	259	-0.105	0.988200	0.011800
24	266	-0.068	0.985400	0.014600
24	268	-0.125	1	0
24	281	-0.073	0.954300	0.045700
24	297	-0.099	0.987400	0.012600
24	300	-0.112	0.994600	0.005400
24	302	-0.088	0.969400	0.030600
24	303	-0.142	0.999800	0.000200
24	304	-0.163	0.999900	0.000100
24	305	-0.157	0.999900	0.000100
24	306	-0.159	1	0
24	316	-0.129	0.997300	0.002700
24	326	-0.148	0.999900	0.000100
24	342	-0.159	0.999900	0.000100
24	343	-0.312	1	0
24	345	-0.180	1	0
24	346	-0.247	1	0
24	348	-0.152	0.999700	0.000300
24	350	-0.145	0.999400	0.000600
24	354	-0.193	1	0
24	357	-0.158	1	0
24	366	-0.055	1	0.044900
24	377	-0.080	0.976700	0.023300
24	379	-0.103	0.989600	0.010400
25	36	-0.129	0.998400	0.001600
25	37	-0.134	0.999600	0.000400
25	38	-0.061	0.956100	0.043900
25	40	-0.139	0.999900	0.000100
25	42	-0.218	1	0
25	45	-0.100	0.982600	0.017400
25	50	-0.146	0.999600	0.000400
25	67	-0.282	1	0
25	72	-0.247	1	0
25	78	-0.093	0.977200	0.022800
25	79	-0.092	0.973800	0.026200
25	92	-0.090	0.971600	0.028400
25	110	-0.178	0.999900	0.000100
25	112	-0.101	0.989000	0.011000
25	114	-0.216	1	0
25	115	-0.128	0.996100	0.003900
25	116	-0.111	0.991400	0.008600
25	119	-0.357	1	0
25	121	-0.195	1	0
25	122	-0.188	1	0
25	124	-0.213	1	0
25	125	-0.214	1	0
25	128	-0.141	0.999300	0.000700
25	133	-0.079	0.958900	0.041100
25	134	-0.137	0.998200	0.001800
25	141	-0.168	0.999800	0.000200
25	142	-0.196	1	0
25	144	-0.115	0.993400	0.006600
25	158	-0.094	0.983900	0.016100
25	160	-0.255	1	0
25	161	-0.193	1	0
25	163	-0.285	1	0
25	166	-0.169	1	0
25	167	-0.211	1	0
25	168	-0.130	0.998000	0.002000
25	170	-0.169	1	0
25	172	-0.130	0.998700	0.001300
25	174	-0.195	0.999900	0.000100
25	186	-0.112	1	0
25	196	-0.179	1	0
25	201	-0.128	0.998700	0.001300
25	218	-0.168	1	0
25	220	-0.126	0.999000	0.001000
25	221	-0.256	1	0
25	222	-0.205	1	0
25	224	-0.082	0.958900	0.041100
25	228	-0.128	0.999100	0.000900
25	232	-0.206	1	0
25	233	-0.181	1	0
25	234	-0.164	1	0
25	235	-0.084	0.968500	0.031500
25	244	-0.232	1	0
25	249	-0.134	0.998500	0.001500
25	251	-0.140	0.999600	0.000400
25	252	-0.126	0.997200	0.002800
25	253	-0.086	1	0.002200
25	258	-0.097	0.993400	0.006600
25	259	-0.140	0.998700	0.001300
25	266	-0.068	0.953800	0.046200
25	268	-0.131	1	0
25	271	-0.071	1	0.008500
25	281	-0.087	0.988300	0.011700
25	297	-0.088	0.973300	0.026700
25	300	-0.094	0.981800	0.018200
25	302	-0.096	0.982100	0.017900
25	303	-0.143	0.999900	0.000100
25	304	-0.208	1	0
25	305	-0.138	0.998800	0.001200
25	306	-0.173	0.999900	0.000100
25	326	-0.119	0.995100	0.004900
25	342	-0.148	0.999800	0.000200
25	343	-0.300	1	0
25	345	-0.158	1	0
25	346	-0.225	1	0
25	348	-0.161	0.999700	0.000300
25	350	-0.088	0.969500	0.030500
25	354	-0.203	1	0
25	355	-0.062	1	0.026000
25	357	-0.158	0.999800	0.000200
25	366	-0.059	1	0.030100
25	377	-0.090	0.992100	0.007900
25	379	-0.140	0.999700	0.000300
33	39	-0.191	1	0
33	40	-0.290	1	0
33	43	-0.108	0.989700	0.010300
33	44	-0.205	1	0
33	52	-0.193	1	0
33	55	-0.241	1	0
33	66	-0.315	1	0
33	77	-0.143	0.998000	0.002000
33	78	-0.154	0.999100	0.000900
33	83	-0.202	1	0
33	84	-0.284	1	0
33	91	-0.120	0.993500	0.006500
33	93	-0.128	0.996000	0.004000
33	106	-0.090	0.969100	0.030900
33	108	-0.303	1	0
33	110	-0.242	1	0
33	113	-0.159	0.999800	0.000200
33	114	-0.081	0.955800	0.044200
33	115	-0.236	1	0
33	116	-0.242	1	0
33	117	-0.329	1	0
33	118	-0.184	1	0
33	120	-0.215	1	0
33	121	-0.239	1	0
33	122	-0.180	0.999900	0.000100
33	124	-0.095	0.976000	0.024000
33	133	-0.235	1	0
33	141	-0.236	1	0
33	152	-0.195	1	0
33	153	-0.275	1	0
33	157	-0.173	0.999800	0.000200
33	158	-0.337	1	0
33	159	-0.297	1	0
33	165	-0.128	0.996400	0.003600
33	175	-0.115	0.993000	0.007000
33	177	-0.081	0.959400	0.040600
33	178	-0.159	0.999400	0.000600
33	186	-0.097	0.981900	0.018100
33	187	-0.171	1	0
33	190	-0.193	1	0
33	191	-0.243	1	0
33	193	-0.103	0.987100	0.012900
33	194	-0.235	1	0
33	195	-0.400	1	0
33	199	-0.130	0.997500	0.002500
33	201	-0.155	0.999800	0.000200
33	203	-0.205	1	0
33	214	-0.169	1	0
33	217	-0.248	1	0
33	219	-0.345	1	0
33	220	-0.132	0.997300	0.002700
33	221	-0.179	0.999900	0.000100
33	222	-0.113	0.990800	0.009200
33	223	-0.126	0.997400	0.002600
33	226	-0.291	1	0
33	227	-0.141	0.998700	0.001300
33	228	-0.183	1	0
33	229	-0.123	0.995500	0.004500
33	230	-0.107	0.986900	0.013100
33	232	-0.093	0.970700	0.029300
33	234	-0.127	0.995900	0.004100
33	238	-0.132	0.998600	0.001400
33	239	-0.073	0.950100	0.049900
33	240	-0.202	1	0
33	243	-0.142	0.999900	0.000100
33	244	-0.137	0.998000	0.002000
33	245	-0.111	0.990000	0.010000
33	248	-0.149	0.999700	0.000300
33	251	-0.088	0.966000	0.034000
33	255	-0.211	1	0
33	256	-0.080	0.951800	0.048200
33	259	-0.135	0.996500	0.003500
33	265	-0.118	0.992600	0.007400
33	267	-0.104	0.992400	0.007600
33	268	-0.151	0.999500	0.000500
33	269	-0.183	1	0
33	271	-0.081	0.959000	0.041000
33	272	-0.159	0.999900	0.000100
33	273	-0.126	0.998400	0.001600
33	276	-0.148	0.999700	0.000300
33	277	-0.102	0.985200	0.014800
33	279	-0.086	0.975000	0.025000
33	297	-0.197	1	0
33	299	-0.109	0.993000	0.007000
33	300	-0.088	0.968700	0.031300
33	302	-0.147	0.999600	0.000400
33	303	-0.135	0.997800	0.002200
33	305	-0.131	0.996000	0.004000
33	306	-0.214	1	0
33	308	-0.180	1	0
33	316	-0.316	1	0
33	326	-0.270	1	0
33	342	-0.209	1	0
33	343	-0.118	0.992500	0.007500
33	344	-0.145	0.998200	0.001800
33	345	-0.129	0.996400	0.003600
33	348	-0.086	0.963200	0.036800
33	349	-0.084	0.963000	0.037000
33	350	-0.126	0.996100	0.003900
33	351	-0.168	0.999800	0.000200
33	353	-0.153	0.999300	0.000700
33	354	-0.261	1	0
33	358	-0.085	0.964300	0.035700
33	360	-0.229	1	0
33	361	-0.132	0.998000	0.002000
33	364	-0.219	1	0
33	369	-0.255	1	0
33	375	-0.160	0.999700	0.000300
33	376	-0.135	0.998200	0.001800
33	377	-0.090	0.973900	0.026100
33	378	-0.200	1	0
33	380	-0.079	0.950900	0.049100
33	381	-0.111	0.995600	0.004400
33	382	-0.119	0.998900	0.001100
33	383	-0.076	0.997300	0.002700
33	384	-0.084	0.996500	0.003500
33	385	-0.085	0.998100	0.001900
34	39	-0.110	0.988700	0.011300
34	40	-0.121	0.995700	0.004300
34	42	-0.232	1	0
34	43	-0.239	1	0
34	44	-0.095	0.980500	0.019500
34	45	-0.148	0.999100	0.000900
34	50	-0.164	0.999900	0.000100
34	51	-0.178	0.999900	0.000100
34	52	-0.164	0.999700	0.000300
34	66	-0.083	0.958300	0.041700
34	67	-0.261	1	0
34	72	-0.197	0.999800	0.000200
34	77	-0.154	0.999500	0.000500
34	78	-0.157	0.999400	0.000600
34	83	-0.100	0.982300	0.017700
34	84	-0.248	1	0
34	92	-0.172	0.999900	0.000100
34	106	-0.152	0.999500	0.000500
34	108	-0.125	0.996400	0.003600
34	110	-0.206	1	0
34	112	-0.116	0.992700	0.007300
34	114	-0.225	1	0
34	115	-0.270	1	0
34	116	-0.217	1	0
34	118	-0.166	0.999500	0.000500
34	119	-0.182	0.999900	0.000100
34	120	-0.149	0.999200	0.000800
34	121	-0.217	1	0
34	122	-0.298	1	0
34	124	-0.206	1	0
34	125	-0.184	1	0
34	127	-0.116	0.993400	0.006600
34	130	-0.104	0.986800	0.013200
34	133	-0.207	1	0
34	134	-0.080	0.952100	0.047900
34	141	-0.114	0.991000	0.009000
34	142	-0.142	0.998100	0.001900
34	144	-0.126	0.995400	0.004600
34	152	-0.091	0.973000	0.027000
34	153	-0.081	0.957600	0.042400
34	158	-0.083	0.957500	0.042500
34	159	-0.179	0.999800	0.000200
34	160	-0.239	1	0
34	166	-0.098	0.980500	0.019500
34	167	-0.139	0.998300	0.001700
34	168	-0.139	0.997800	0.002200
34	170	-0.162	0.999600	0.000400
34	171	-0.109	0.989200	0.010800
34	172	-0.165	0.999900	0.000100
34	173	-0.079	0.962700	0.037300
34	174	-0.113	0.990900	0.009100
34	186	-0.127	0.996500	0.003500
34	188	-0.109	0.991000	0.009000
34	191	-0.084	0.961700	0.038300
34	195	-0.080	0.954200	0.045800
34	200	-0.093	0.972900	0.027100
34	201	-0.162	0.999700	0.000300
34	203	-0.098	0.981900	0.018100
34	204	-0.183	1	0
34	215	-0.105	0.987000	0.013000
34	217	-0.103	0.984800	0.015200
34	219	-0.165	0.999700	0.000300
34	220	-0.126	0.995900	0.004100
34	221	-0.264	1	0
34	222	-0.189	1	0
34	223	-0.090	0.971600	0.028400
34	228	-0.132	0.997800	0.002200
34	232	-0.212	1	0
34	233	-0.113	0.990700	0.009300
34	234	-0.133	0.997500	0.002500
34	235	-0.144	0.998800	0.001200
34	237	-0.097	0.978300	0.021700
34	238	-0.078	0.950100	0.049900
34	239	-0.096	0.992200	0.007800
34	240	-0.109	0.989200	0.010800
34	241	-0.085	0.965700	0.034300
34	243	-0.124	0.998700	0.001300
34	244	-0.183	0.999800	0.000200
34	245	-0.107	0.988500	0.011500
34	249	-0.085	0.958100	0.041900
34	251	-0.167	0.999700	0.000300
34	252	-0.226	1	0
34	253	-0.110	0.991900	0.008100
34	255	-0.106	0.988700	0.011300
34	256	-0.223	1	0
34	259	-0.092	0.971900	0.028100
34	265	-0.165	0.999800	0.000200
34	267	-0.088	0.974700	0.025300
34	268	-0.083	0.959400	0.040600
34	269	-0.134	0.998600	0.001400
34	281	-0.127	0.997200	0.002800
34	297	-0.099	0.980500	0.019500
34	299	-0.105	0.988700	0.011300
34	300	-0.131	0.997700	0.002300
34	302	-0.148	0.999200	0.000800
34	303	-0.111	0.990200	0.009800
34	304	-0.146	0.999100	0.000900
34	305	-0.185	0.999900	0.000100
34	306	-0.197	1	0
34	308	-0.081	0.953600	0.046400
34	316	-0.166	0.999700	0.000300
34	326	-0.212	1	0
34	342	-0.146	0.998400	0.001600
34	343	-0.257	1	0
34	344	-0.268	1	0
34	345	-0.204	1	0
34	346	-0.210	1	0
34	348	-0.202	1	0
34	350	-0.206	1	0
34	351	-0.117	0.993000	0.007000
34	354	-0.189	1	0
34	375	-0.135	0.998600	0.001400
34	376	-0.084	0.961800	0.038200
34	378	-0.087	0.966200	0.033800
34	385	-0.078	0.965300	0.034700
36	40	-0.141	0.998900	0.001100
36	44	-0.176	0.999900	0.000100
36	52	-0.194	1	0
36	55	-0.213	1	0
36	66	-0.274	1	0
36	77	-0.127	0.996600	0.003400
36	83	-0.228	1	0
36	84	-0.194	1	0
36	91	-0.190	1	0
36	93	-0.096	0.979500	0.020500
36	106	-0.133	0.997800	0.002200
36	108	-0.186	1	0
36	110	-0.170	0.999700	0.000300
36	113	-0.132	0.998800	0.001200
36	115	-0.159	0.999600	0.000400
36	116	-0.085	0.961000	0.039000
36	117	-0.140	0.998800	0.001200
36	118	-0.122	0.995900	0.004100
36	120	-0.148	0.999600	0.000400
36	121	-0.150	0.998900	0.001100
36	133	-0.152	0.999600	0.000400
36	141	-0.085	0.962900	0.037100
36	152	-0.112	0.992700	0.007300
36	153	-0.170	1	0
36	157	-0.103	0.985300	0.014700
36	158	-0.210	1	0
36	159	-0.160	0.999500	0.000500
36	165	-0.139	0.999200	0.000800
36	175	-0.182	1	0
36	176	-0.099	0.989500	0.010500
36	177	-0.132	0.999400	0.000600
36	178	-0.125	0.997400	0.002600
36	187	-0.080	0.954300	0.045700
36	190	-0.252	1	0
36	191	-0.189	1	0
36	193	-0.091	0.980600	0.019400
36	194	-0.179	0.999900	0.000100
36	195	-0.254	1	0
36	203	-0.144	0.999500	0.000500
36	214	-0.225	1	0
36	216	-0.090	0.982800	0.017200
36	217	-0.140	0.998400	0.001600
36	219	-0.237	1	0
36	221	-0.124	0.995200	0.004800
36	223	-0.101	0.988500	0.011500
36	226	-0.221	1	0
36	227	-0.142	0.998500	0.001500
36	229	-0.106	0.988400	0.011600
36	230	-0.095	0.978100	0.021900
36	236	-0.141	0.999700	0.000300
36	239	-0.072	0.987000	0.013000
36	240	-0.123	0.996400	0.003600
36	241	-0.085	0.969800	0.030200
36	243	-0.122	0.999700	0.000300
36	245	-0.111	0.989800	0.010200
36	248	-0.085	0.970500	0.029500
36	255	-0.188	1	0
36	259	-0.128	0.996900	0.003100
36	262	-0.076	0.955400	0.044600
36	265	-0.165	0.999900	0.000100
36	272	-0.163	0.999900	0.000100
36	275	-0.151	1	0
36	276	-0.093	0.977200	0.022800
36	277	-0.078	0.956400	0.043600
36	297	-0.086	0.965100	0.034900
36	308	-0.128	0.997400	0.002600
36	316	-0.180	0.999900	0.000100
36	326	-0.126	0.996300	0.003700
36	342	-0.119	0.994300	0.005700
36	343	-0.143	0.998300	0.001700
36	344	-0.253	1	0
36	351	-0.194	1	0
36	353	-0.080	0.955200	0.044800
36	354	-0.151	0.999300	0.000700
36	358	-0.086	0.969700	0.030300
36	360	-0.120	0.996200	0.003800
36	362	-0.121	0.998600	0.001400
36	364	-0.172	1	0
36	369	-0.123	0.996000	0.004000
36	371	-0.101	0.984500	0.015500
36	375	-0.143	0.998800	0.001200
36	376	-0.115	0.993800	0.006200
36	378	-0.171	1	0
36	380	-0.176	1	0
36	385	-0.062	0.983000	0.017000
36	386	-0.063	0.984900	0.015100
37	40	-0.167	0.999900	0.000100
37	44	-0.204	1	0
37	52	-0.199	1	0
37	55	-0.134	0.998600	0.001400
37	66	-0.260	1	0
37	77	-0.132	0.997600	0.002400
37	83	-0.201	1	0
37	84	-0.185	0.999900	0.000100
37	91	-0.099	0.981200	0.018800
37	106	-0.170	1	0
37	108	-0.191	1	0
37	115	-0.134	0.997300	0.002700
37	117	-0.095	0.978000	0.022000
37	118	-0.165	1	0
37	120	-0.109	0.990500	0.009500
37	121	-0.094	0.972900	0.027100
37	133	-0.169	1	0
37	152	-0.119	0.994900	0.005100
37	153	-0.193	1	0
37	157	-0.117	0.993500	0.006500
37	158	-0.198	1	0
37	159	-0.234	1	0
37	175	-0.123	0.997000	0.003000
37	176	-0.085	0.972300	0.027700
37	178	-0.097	0.980700	0.019300
37	190	-0.195	1	0
37	191	-0.179	1	0
37	194	-0.183	1	0
37	195	-0.243	1	0
37	201	-0.100	0.983800	0.016200
37	203	-0.117	0.997000	0.003000
37	214	-0.166	1	0
37	217	-0.200	1	0
37	219	-0.227	1	0
37	223	-0.081	0.963200	0.036800
37	226	-0.176	1	0
37	229	-0.105	0.988100	0.011900
37	230	-0.101	0.983600	0.016400
37	236	-0.094	0.985300	0.014700
37	238	-0.090	0.976700	0.023300
37	240	-0.112	0.991500	0.008500
37	243	-0.101	0.996000	0.004000
37	248	-0.119	0.999000	0.001000
37	255	-0.119	0.996100	0.003900
37	259	-0.094	0.975300	0.024700
37	262	-0.097	0.992000	0.008000
37	269	-0.120	0.996400	0.003600
37	272	-0.097	0.983400	0.016600
37	273	-0.094	0.988600	0.011400
37	275	-0.087	0.973600	0.026400
37	276	-0.109	0.993900	0.006100
37	277	-0.091	0.982700	0.017300
37	280	-0.093	0.983500	0.016500
37	308	-0.109	0.990100	0.009900
37	358	-0.103	0.991100	0.008900
37	360	-0.168	0.999900	0.000100
37	364	-0.181	1	0
37	369	-0.145	0.999500	0.000500
37	371	-0.121	0.996600	0.003400
37	375	-0.174	1	0
37	376	-0.134	0.999400	0.000600
37	378	-0.195	1	0
37	380	-0.158	0.999900	0.000100
37	381	-0.084	0.986100	0.013900
37	382	-0.082	0.988500	0.011500
38	51	-0.125	0.998200	0.001800
38	79	-0.081	0.957600	0.042400
38	91	-0.122	0.997700	0.002300
38	110	-0.083	0.959100	0.040900
38	114	-0.128	0.998000	0.002000
38	125	-0.112	0.994400	0.005600
38	128	-0.111	0.994800	0.005200
38	141	-0.090	0.976100	0.023900
38	159	-0.091	0.980800	0.019200
38	160	-0.078	0.951700	0.048300
38	163	-0.091	0.974900	0.025100
38	168	-0.090	0.979600	0.020400
38	172	-0.101	0.988800	0.011200
38	174	-0.084	0.970600	0.029400
38	202	-0.111	0.996000	0.004000
38	204	-0.112	0.996100	0.003900
38	215	-0.085	0.975500	0.024500
38	218	-0.091	0.984900	0.015100
38	221	-0.088	0.972800	0.027200
38	224	-0.106	0.992800	0.007200
38	228	-0.102	0.995400	0.004600
38	229	-0.077	0.958800	0.041200
38	234	-0.074	0.955100	0.044900
38	235	-0.081	0.967500	0.032500
38	245	-0.102	0.986500	0.013500
38	303	-0.095	0.991800	0.008200
38	305	-0.092	0.977500	0.022500
38	308	-0.088	0.975200	0.024800
38	316	-0.102	0.984300	0.015700
39	44	-0.184	0.999900	0.000100
39	45	-0.119	0.993000	0.007000
39	51	-0.219	1	0
39	52	-0.218	1	0
39	55	-0.178	0.999900	0.000100
39	77	-0.160	0.999500	0.000500
39	78	-0.120	0.993800	0.006200
39	79	-0.170	1	0
39	83	-0.213	1	0
39	91	-0.132	0.996800	0.003200
39	92	-0.176	0.999900	0.000100
39	106	-0.154	0.999700	0.000300
39	108	-0.253	1	0
39	110	-0.218	1	0
39	112	-0.207	1	0
39	113	-0.155	0.999900	0.000100
39	114	-0.101	0.981300	0.018700
39	116	-0.090	0.967900	0.032100
39	117	-0.092	0.972700	0.027300
39	118	-0.159	0.999700	0.000300
39	119	-0.266	1	0
39	120	-0.302	1	0
39	121	-0.226	1	0
39	122	-0.109	0.988000	0.012000
39	124	-0.217	1	0
39	125	-0.126	0.995600	0.004400
39	127	-0.109	0.987400	0.012600
39	128	-0.306	1	0
39	130	-0.100	0.982600	0.017400
39	131	-0.132	0.996900	0.003100
39	134	-0.152	0.999500	0.000500
39	144	-0.302	1	0
39	152	-0.214	1	0
39	153	-0.177	1	0
39	158	-0.252	1	0
39	159	-0.093	0.975500	0.024500
39	160	-0.305	1	0
39	161	-0.255	1	0
39	162	-0.181	0.999900	0.000100
39	163	-0.155	0.999600	0.000400
39	164	-0.161	0.999600	0.000400
39	165	-0.113	0.993000	0.007000
39	167	-0.159	0.999600	0.000400
39	168	-0.201	1	0
39	169	-0.112	0.991200	0.008800
39	170	-0.119	0.993200	0.006800
39	171	-0.214	1	0
39	172	-0.165	0.999900	0.000100
39	174	-0.166	0.999800	0.000200
39	175	-0.165	0.999800	0.000200
39	177	-0.102	0.989700	0.010300
39	187	-0.088	0.972200	0.027800
39	188	-0.122	0.998300	0.001700
39	190	-0.204	1	0
39	191	-0.131	0.998500	0.001500
39	194	-0.115	0.993700	0.006300
39	195	-0.268	1	0
39	199	-0.128	0.997600	0.002400
39	200	-0.133	0.997600	0.002400
39	201	-0.150	0.999100	0.000900
39	202	-0.255	1	0
39	203	-0.171	1	0
39	204	-0.090	0.971700	0.028300
39	214	-0.170	1	0
39	215	-0.224	1	0
39	216	-0.100	0.990400	0.009600
39	217	-0.187	0.999800	0.000200
39	218	-0.132	0.998300	0.001700
39	220	-0.099	0.983700	0.016300
39	226	-0.258	1	0
39	228	-0.234	1	0
39	230	-0.203	1	0
39	233	-0.151	0.999400	0.000600
39	234	-0.117	0.994600	0.005400
39	235	-0.183	1	0
39	236	-0.111	0.994500	0.005500
39	238	-0.133	0.998900	0.001100
39	239	-0.076	0.985700	0.014300
39	240	-0.126	0.996400	0.003600
39	241	-0.083	0.967300	0.032700
39	244	-0.121	0.994600	0.005400
39	245	-0.177	0.999800	0.000200
39	247	-0.093	0.978000	0.022000
39	248	-0.144	1	0
39	249	-0.145	0.999400	0.000600
39	252	-0.131	0.997200	0.002800
39	254	-0.080	0.973300	0.026700
39	256	-0.173	0.999900	0.000100
39	257	-0.094	0.993000	0.007000
39	258	-0.121	0.996300	0.003700
39	259	-0.167	0.999900	0.000100
39	261	-0.085	0.973200	0.026800
39	267	-0.100	0.996900	0.003100
39	268	-0.139	0.998900	0.001100
39	270	-0.096	0.995000	0.005000
39	271	-0.096	0.987600	0.012400
39	272	-0.163	0.999900	0.000100
39	273	-0.086	0.972900	0.027100
39	276	-0.101	0.985200	0.014800
39	280	-0.085	0.965700	0.034300
39	281	-0.076	0.951300	0.048700
39	305	-0.186	1	0
39	306	-0.120	0.994400	0.005600
39	308	-0.214	1	0
39	342	-0.102	0.984200	0.015800
39	343	-0.154	0.999100	0.000900
39	344	-0.185	1	0
39	346	-0.266	1	0
39	348	-0.223	1	0
39	351	-0.169	0.999900	0.000100
39	354	-0.154	0.999400	0.000600
39	356	-0.087	0.987700	0.012300
39	357	-0.220	1	0
39	358	-0.102	0.985700	0.014300
39	360	-0.193	1	0
39	361	-0.209	1	0
39	363	-0.090	0.998400	0.001600
39	364	-0.182	1	0
39	365	-0.112	0.994600	0.005400
39	368	-0.125	0.996500	0.003500
39	369	-0.221	1	0
39	371	-0.124	0.995500	0.004500
39	375	-0.131	0.998500	0.001500
39	379	-0.100	0.981200	0.018800
39	380	-0.143	0.999500	0.000500
39	381	-0.107	0.999200	0.000800
40	42	-0.134	0.998000	0.002000
40	45	-0.169	0.999800	0.000200
40	50	-0.222	1	0
40	51	-0.090	0.970300	0.029700
40	67	-0.124	0.996400	0.003600
40	72	-0.283	1	0
40	77	-0.079	0.956100	0.043900
40	79	-0.166	1	0
40	92	-0.102	0.984300	0.015700
40	110	-0.189	0.999900	0.000100
40	119	-0.155	0.999700	0.000300
40	121	-0.137	0.998000	0.002000
40	124	-0.079	0.950600	0.049400
40	128	-0.099	0.981900	0.018100
40	129	-0.089	0.975400	0.024600
40	131	-0.105	0.988800	0.011200
40	134	-0.114	0.992700	0.007300
40	142	-0.200	0.999900	0.000100
40	144	-0.184	1	0
40	160	-0.160	0.999700	0.000300
40	161	-0.111	0.991100	0.008900
40	162	-0.121	0.996100	0.003900
40	163	-0.152	0.999800	0.000200
40	164	-0.080	0.955100	0.044900
40	167	-0.175	1	0
40	169	-0.078	0.954100	0.045900
40	171	-0.129	0.997000	0.003000
40	172	-0.249	1	0
40	174	-0.088	0.967500	0.032500
40	202	-0.170	0.999900	0.000100
40	204	-0.240	1	0
40	216	-0.074	0.956200	0.043800
40	224	-0.173	1	0
40	232	-0.236	1	0
40	233	-0.137	0.998800	0.001200
40	235	-0.092	0.975500	0.024500
40	236	-0.095	0.988500	0.011500
40	244	-0.094	0.974900	0.025100
40	245	-0.089	0.970200	0.029800
40	249	-0.304	1	0
40	260	-0.109	0.997100	0.002900
40	262	-0.090	0.987000	0.013000
40	277	-0.079	0.964600	0.035400
40	280	-0.080	0.960500	0.039500
40	304	-0.082	0.957700	0.042300
40	305	-0.097	0.980300	0.019700
40	343	-0.138	0.998900	0.001100
40	346	-0.121	0.993300	0.006700
40	357	-0.127	0.996900	0.003100
40	373	-0.088	0.984300	0.015700
41	52	-0.102	0.996300	0.003700
41	83	-0.072	0.951500	0.048500
41	110	-0.085	0.965100	0.034900
41	164	-0.089	0.987400	0.012600
41	166	-0.083	0.982100	0.017900
41	201	-0.080	0.968400	0.031600
41	204	-0.083	0.966600	0.033400
41	237	-0.075	0.967500	0.032500
41	252	-0.086	0.971900	0.028100
41	265	-0.099	0.988200	0.011800
41	305	-0.096	0.984200	0.015800
41	306	-0.089	0.974300	0.025700
41	308	-0.079	0.964900	0.035100
41	316	-0.117	0.995300	0.004700
41	326	-0.079	0.956900	0.043100
41	345	-0.095	0.996100	0.003900
41	364	-0.062	1	0.021000
42	44	-0.221	1	0	2.88816793140567
42	51	-0.127	0.996400	0.003600	4.73684198596492
42	52	-0.297	1	0	6.56085748968839
42	55	-0.253	1	0	9.23262102547267
42	66	-0.197	1	0	10.6988207294075
42	83	-0.323	1	0	23.2003432302197
42	84	-0.087	0.964300	0.035700	24.1029535327105
42	91	-0.255	1	0	26.2202319021019
42	106	-0.152	0.999000	0.001000	36.7259042638844
42	108	-0.281	1	0	35.4614686385096
42	110	-0.139	0.998400	0.001600	36.176320404375
42	112	-0.118	0.994400	0.005600	36.3708925790941
42	113	-0.162	0.999800	0.000200	33.4442433013516
42	114	-0.089	0.968900	0.031100	31.0460066514198
42	117	-0.091	0.972600	0.027400	30.9652665255767
42	118	-0.252	1	0	29.321690179797
42	120	-0.347	1	0	31.1890482381236
42	121	-0.118	0.992800	0.007200	28.8924560049851
42	128	-0.237	1	0	34.7381900219341
42	134	-0.087	0.966300	0.033700	35.7787818965375
42	152	-0.281	1	0	36.2954123960591
42	153	-0.224	1	0	34.876615819199
42	158	-0.351	1	0	31.2967746101735
42	159	-0.093	0.974900	0.025100	30.6486786827752
42	165	-0.117	0.992600	0.007400	22.6720029331332
42	175	-0.200	1	0	15.2577433783637
42	176	-0.131	0.998100	0.001900	16.4107746617885
42	178	-0.178	0.999800	0.000200	17.383274087467
42	187	-0.140	0.999300	0.000700	12.3088755782159
42	190	-0.275	1	0	14.2241736491088
42	191	-0.261	1	0	11.4307065835844
42	193	-0.095	0.979700	0.020300	13.5295891290165
42	194	-0.292	1	0	14.0487651770538
42	195	-0.381	1	0	11.9363623436959
42	199	-0.099	0.982300	0.017700	15.692893614627
42	201	-0.245	1	0	14.9919137537541
42	202	-0.150	0.999100	0.000900	16.9859163426646
42	203	-0.228	1	0	18.9438231621814
42	214	-0.187	1	0	20.9886010967859
42	215	-0.133	0.996900	0.003100	23.073333590966
42	216	-0.105	0.991000	0.009000	24.6991366245867
42	217	-0.275	1	0	25.3636181172955
42	219	-0.128	0.996500	0.003500	29.3442339310468
42	220	-0.084	0.961100	0.038900	29.8524549241767
42	223	-0.189	1	0	34.3142149407501
42	226	-0.349	1	0	33.1012564565154
42	228	-0.145	0.998800	0.001200	36.8714539447524
42	229	-0.090	0.970900	0.029100	35.5001333518622
42	230	-0.151	0.999600	0.000400	37.5324734863025
42	234	-0.097	0.979300	0.020700	38.5946864477482
42	236	-0.164	0.999900	0.000100	39.7699396781036
42	238	-0.163	1	0	40.8634916398489
42	240	-0.217	1	0	46.411083816261
42	243	-0.091	0.977900	0.022100	43.5718836521902
42	244	-0.119	0.992600	0.007400	45.8913644273081
42	245	-0.102	0.983200	0.016800	48.0692609678992
42	246	-0.079	0.956800	0.043200	50.1928133003122
42	248	-0.178	1	0	43.6010538634102
42	252	-0.090	0.968900	0.031100	37.8783963493704
42	255	-0.216	1	0	34.4438955549456
42	257	-0.102	0.992200	0.007800	35.3782287007137
42	258	-0.110	0.992000	0.008000	33.7404090372361
42	259	-0.213	1	0	30.3267360261536
42	261	-0.086	0.972200	0.027800	29.2878877012324
42	262	-0.160	1	0	28.5928931204941
42	269	-0.163	0.999700	0.000300	22.2981739386883
42	270	-0.121	0.999100	0.000900	24.1863719065097
42	272	-0.175	0.999900	0.000100	21.671657943037
42	273	-0.125	0.998900	0.001100	22.0428396764119
42	275	-0.097	0.980400	0.019600	23.2063797047278
42	276	-0.255	1	0	21.2625499176369
42	277	-0.154	0.999500	0.000500	23.0943159024033
42	280	-0.112	0.992400	0.007600	22.4929108165217
42	303	-0.083	0.960000	0.040000	28.011829465424
42	308	-0.307	1	0	32.0173162054536
42	316	-0.127	0.996500	0.003500	33.3497169703132
42	342	-0.186	1	0	34.7519830369434
42	344	-0.181	0.999900	0.000100	37.0949134653257
42	351	-0.169	0.999700	0.000300	32.4729316354406
42	352	-0.103	0.987100	0.012900	30.0717329896366
42	354	-0.143	0.998800	0.001200	29.9657870579099
42	358	-0.152	0.999700	0.000300	27.5301953135099
42	360	-0.270	1	0	27.2499344035908
42	361	-0.122	0.995000	0.005000	25.725878216302
42	364	-0.284	1	0	26.4462328886365
42	367	-0.085	0.966500	0.033500	29.2116506209423
42	368	-0.103	0.984700	0.015300	27.9425371790036
42	369	-0.274	1	0	29.8313192634855
42	371	-0.218	1	0	31.6654356988815
42	372	-0.122	0.995700	0.004300	31.4716768380714
42	373	-0.138	0.999300	0.000700	33.5799180761359
42	375	-0.249	1	0	34.6254827547574
42	376	-0.160	0.999800	0.000200	35.5710336509919
42	378	-0.237	1	0	39.555333749066
42	380	-0.228	1	0
42	382	-0.110	0.995500	0.004500
42	383	-0.071	0.959300	0.040700
42	384	-0.075	0.961400	0.038600
42	385	-0.076	0.961600	0.038400
42	386	-0.083	0.985500	0.014500
43	50	-0.106	0.985200	0.014800	3.20095079624791
43	51	-0.172	0.999900	0.000100	2.60126776783937
43	52	-0.166	1	0	4.5598119478768
43	78	-0.146	0.999300	0.000700	16.7764700399101
43	79	-0.210	1	0	17.6673364715794
43	83	-0.115	0.993000	0.007000	21.0688087465808
43	91	-0.286	1	0	24.113184049395
43	92	-0.134	0.997500	0.002500	26.391483967371
43	106	-0.080	0.953100	0.046900	34.5914137034033
43	108	-0.225	1	0	33.08653369575
43	110	-0.090	0.968500	0.031500	33.6717654125827
43	112	-0.196	1	0	33.5915778283783
43	114	-0.111	0.989900	0.010100	28.3359338473254
43	115	-0.162	0.999600	0.000400	29.7066554664102
43	116	-0.187	1	0	30.8859137472084
43	117	-0.134	0.998100	0.001900	28.3965090988311
43	118	-0.123	0.996500	0.003500	26.8806732244562
43	119	-0.262	1	0	28.6564339895947
43	120	-0.230	1	0	28.9297866220959
43	121	-0.190	1	0	26.6957698896286
43	122	-0.176	1	0	27.3738117367677
43	124	-0.189	0.999900	0.000100	30.1207743758357
43	125	-0.129	0.997200	0.002800	29.9427041197017
43	127	-0.133	0.997400	0.002600	30.7840733334625
43	128	-0.302	1	0	33.0554533473676
43	134	-0.143	0.998400	0.001600	34.9349680120077
43	141	-0.110	0.990500	0.009500	36.432738807287
43	142	-0.151	0.999100	0.000900	38.7783996059662
43	144	-0.249	1	0	37.4927883865684
43	152	-0.194	1	0	35.760870249478
43	158	-0.189	1	0	30.8873301047533
43	159	-0.091	0.973200	0.026800	29.978747588917
43	160	-0.213	1	0	27.2136286077399
43	161	-0.171	1	0	25.985834487274
43	162	-0.166	1	0	25.9515090312683
43	164	-0.144	0.999200	0.000800	21.9095028012961
43	165	-0.080	0.953800	0.046200	21.9999807954462
43	168	-0.142	0.998400	0.001600	18.1204100119175
43	170	-0.113	0.990600	0.009400	19.5270237619561
43	171	-0.151	0.999400	0.000600	16.5082470601818
43	172	-0.118	0.992600	0.007400	15.0861505693136
43	174	-0.174	1	0	16.6385738872056
43	175	-0.125	0.996700	0.003300	13.3267320450289
43	187	-0.089	0.971800	0.028200	10.814511824396
43	190	-0.181	1	0	14.2548621178881
43	191	-0.152	0.999900	0.000100	11.5225630829256
43	194	-0.211	1	0	14.5557261928081
43	195	-0.250	1	0	12.617290438125
43	196	-0.111	0.991300	0.008700	13.0896141272384
43	201	-0.180	0.999900	0.000100	15.6986945954114
43	202	-0.135	0.998400	0.001600	17.3947709959056
43	203	-0.142	0.999700	0.000300	19.6221212410891
43	204	-0.080	0.952900	0.047100	20.9101100188402
43	215	-0.158	0.999800	0.000200	23.5753205068351
43	217	-0.121	0.995800	0.004200	26.1975875606896
43	220	-0.083	0.959400	0.040600	30.6486293494505
43	226	-0.244	1	0	34.1353606836078
43	228	-0.169	0.999900	0.000100	38.0204331642868
43	229	-0.099	0.980800	0.019200	36.8429199440001
43	233	-0.080	0.953700	0.046300	38.2312743967553
43	234	-0.100	0.982400	0.017600	39.5455206060054
43	235	-0.125	0.996100	0.003900	42.015836514343
43	236	-0.094	0.985300	0.014700	40.3562065858524
43	238	-0.090	0.975800	0.024200	41.4610972479021
43	241	-0.091	0.979700	0.020300	46.4548432028352
43	244	-0.242	1	0	46.8524676938152
43	245	-0.288	1	0	49.0134379736823
43	247	-0.166	0.999900	0.000100	47.3193770986052
43	248	-0.120	0.998400	0.001600	44.9726249623035
43	249	-0.148	0.999600	0.000400	43.9022978555793
43	253	-0.088	0.976000	0.024000	38.87598775594
43	255	-0.104	0.988300	0.011700	35.5186524941474
43	259	-0.136	0.998300	0.001700	31.253506075319
43	269	-0.078	0.950500	0.049500	22.7629130605026
43	272	-0.129	0.997300	0.002700	21.49974557989
43	273	-0.099	0.990300	0.009700	22.2512625035075
43	274	-0.083	0.985200	0.014800	24.3420092432815
43	279	-0.096	0.997000	0.003000	22.6020297539845
43	305	-0.172	1	0	29.7228056044513
43	308	-0.232	1	0	31.5088857308538
43	316	-0.107	0.985700	0.014300	32.3339650058572
43	342	-0.095	0.977100	0.022900	33.4312827304009
43	343	-0.100	0.980100	0.019900	34.3350505897399
43	344	-0.231	1	0	35.7310097674275
43	346	-0.188	0.999700	0.000300	30.6941444904399
43	348	-0.190	1	0	31.9957188698738
43	351	-0.215	1	0	30.9641305061195
43	354	-0.115	0.991500	0.008500	28.5582209529936
43	356	-0.076	0.964300	0.035700	27.1542827745459
43	357	-0.170	0.999900	0.000100	25.030006911705
43	360	-0.162	1	0	26.5310415362835
43	361	-0.142	0.998700	0.001300	24.7968843204141
43	363	-0.077	0.973900	0.026100	28.3270975216311
43	364	-0.196	1	0	25.9740190575121
43	366	-0.079	0.968100	0.031900	28.6615396829968
43	369	-0.176	1	0	29.3743303072598
43	370	-0.078	0.969600	0.030400	32.0872437114813
43	372	-0.091	0.973000	0.027000	31.4131617160706
43	375	-0.122	0.996600	0.003400	34.8026688919112
43	378	-0.097	0.982200	0.017800	39.6514591660887
43	379	-0.141	0.998000	0.002000	39.3439887784652
43	383	-0.053	0.964600	0.035400
43	384	-0.060	0.950600	0.049400
44	45	-0.263	1	0	1.3324882738696
44	50	-0.236	1	0	3.37808954884265
44	67	-0.296	1	0	9.12931903265517
44	72	-0.345	1	0	11.1567560697543
44	77	-0.099	0.981800	0.018200	13.6542215083834
44	78	-0.146	0.998700	0.001300	15.537075207387
44	79	-0.166	0.999800	0.000200	16.8581352171585
44	84	-0.082	0.956800	0.043200	21.4233955291873
44	92	-0.119	0.993100	0.006900	25.7804187902369
44	114	-0.116	0.993100	0.006900	27.7842936566687
44	119	-0.223	1	0	27.7416706418341
44	121	-0.211	1	0	25.2448949492764
44	122	-0.139	0.998500	0.001500	26.0137922648737
44	131	-0.087	0.965900	0.034100	31.1312036548541
44	133	-0.107	0.990100	0.009900	33.5624298583997
44	141	-0.233	1	0	34.4868793021346
44	142	-0.117	0.992500	0.007500	36.7762542002309
44	144	-0.104	0.985000	0.015000	35.5520688849468
44	159	-0.081	0.956100	0.043900	28.3127308114212
44	160	-0.152	0.999400	0.000600	25.814502222588
44	162	-0.098	0.980300	0.019700	24.0505952940878
44	163	-0.156	0.999200	0.000800	23.1442769167671
44	166	-0.146	0.999600	0.000400	20.8168003305023
44	167	-0.242	1	0	18.4776329652908
44	170	-0.138	0.999100	0.000900	16.9812977713719
44	172	-0.160	0.999800	0.000200	12.3663203096152
44	173	-0.063	0.985900	0.014100	14.492949389272
44	174	-0.109	0.989400	0.010600	14.15090223272
44	200	-0.090	0.972100	0.027900	14.1867111410644
44	204	-0.098	0.978800	0.021200	18.862096331002
44	220	-0.104	0.988000	0.012000	28.8486760528105
44	221	-0.119	0.994200	0.005800	29.2654327834051
44	222	-0.203	1	0	31.8231652102678
44	224	-0.085	0.963900	0.036100	32.8496451579009
44	232	-0.322	1	0	38.2629135325579
44	233	-0.130	0.997700	0.002300	36.267962846016
44	235	-0.103	0.984800	0.015200	39.9579333925067
44	237	-0.083	0.962400	0.037600	37.3259636714178
44	244	-0.147	0.999200	0.000800	44.3699624971669
44	245	-0.125	0.994300	0.005700	46.6374715759763
44	247	-0.116	0.993700	0.006300	45.0197022868877
44	249	-0.224	1	0	41.6250709789185
44	251	-0.199	1	0	38.9992809549099
44	252	-0.141	0.998600	0.001400	36.9975502026823
44	254	-0.079	0.983600	0.016400	35.9035805735306
44	258	-0.078	0.956500	0.043500	31.8668852729601
44	261	-0.077	0.962700	0.037300	27.5098093232214
44	265	-0.163	0.999700	0.000300	23.5736063638977
44	271	-0.086	0.978200	0.021800	21.7707482186534
44	278	-0.088	0.984700	0.015300	21.8105186779223
44	279	-0.081	0.972700	0.027300	19.3902619373746
44	300	-0.102	0.986000	0.014000	23.9929794106526
44	304	-0.145	0.999400	0.000600	27.2684554384732
44	343	-0.281	1	0	31.7660209343254
44	345	-0.109	0.991300	0.008700	30.0254896213201
44	346	-0.169	0.999600	0.000400	27.9055129499531
44	350	-0.218	1	0	25.9967993029911
44	357	-0.099	0.980200	0.019800	21.873762479281
44	363	-0.076	0.977600	0.022400	25.3769697363574
44	370	-0.075	0.965500	0.034500	29.5826260835646
45	51	-0.146	0.998600	0.001400	3.28393346461222
45	52	-0.319	1	0	3.24675299337661
45	55	-0.219	1	0	5.17458684341078
45	66	-0.321	1	0	6.84082823932892
45	77	-0.232	1	0	12.5812434997499
45	78	-0.091	0.971400	0.028600	14.1553323874786
45	83	-0.332	1	0	19.0188435505422
45	84	-0.219	1	0	19.7965543719103
45	91	-0.304	1	0	22.3131439514919
45	106	-0.227	1	0	33.005634034207
45	108	-0.310	1	0	31.8211214133003
45	112	-0.113	0.992400	0.007600	32.8828160138392
45	113	-0.150	0.999100	0.000900	29.9515294768063
45	115	-0.301	1	0	28.3732795778
45	116	-0.188	0.999900	0.000100	29.4169933881762
45	117	-0.312	1	0	26.9774832221243
45	118	-0.251	1	0	25.147097904132
45	120	-0.300	1	0	26.8314142377922
45	121	-0.201	1	0	24.4937541018114
45	122	-0.105	0.985000	0.015000	24.9443753379394
45	128	-0.089	0.968700	0.031300	29.9992503239664
45	130	-0.082	0.957700	0.042300	27.8747317475882
45	133	-0.109	0.987700	0.012300	31.923936552374
45	141	-0.157	0.999400	0.000600	32.3961320685047
45	144	-0.088	0.968200	0.031800	33.1949730682223
45	152	-0.197	1	0	31.6458118081998
45	153	-0.285	1	0	30.3039821970645
45	157	-0.203	1	0	29.4485463987614
45	158	-0.340	1	0	26.7267754321392
45	159	-0.288	1	0	25.9364738351226
45	164	-0.090	0.969000	0.031000	17.9982980584276
45	165	-0.155	0.999400	0.000600	17.8596860834674
45	175	-0.203	1	0	11.4951959965892
45	178	-0.263	1	0	14.741529703528
45	187	-0.179	0.999900	0.000100	9.5952875933971
45	189	-0.120	0.994100	0.005900	12.0794405085666
45	190	-0.246	1	0	11.1514007191922
45	191	-0.171	1	0	8.01564251947402
45	193	-0.089	0.967800	0.032200	9.81375453126885
45	194	-0.239	1	0	10.6183407837571
45	195	-0.390	1	0	8.55392003703565
45	201	-0.165	0.999700	0.000300	11.0098855579883
45	202	-0.095	0.974900	0.025100	12.7443913153983
45	203	-0.245	1	0	14.9728824880181
45	204	-0.106	0.987000	0.013000	16.2258320279732
45	214	-0.220	1	0	16.9644805991814
45	216	-0.109	0.990800	0.009200	20.7797503834863
45	217	-0.256	1	0	21.5072235772077
45	218	-0.123	0.994000	0.006000	22.6571691965259
45	219	-0.273	1	0	25.2328748461209
45	220	-0.100	0.982300	0.017700	25.97343852862
45	221	-0.185	0.999900	0.000100	26.2480316404869
45	223	-0.141	0.999300	0.000700	30.3487837812325
45	226	-0.361	1	0	29.5407259389474
45	227	-0.150	0.999200	0.000800	31.9265727725354
45	229	-0.251	1	0	32.2389390334111
45	230	-0.174	0.999900	0.000100	34.3658995808345
45	234	-0.193	1	0	34.8438462859656
45	235	-0.116	0.991500	0.008500	37.3120074238844
45	236	-0.111	0.991000	0.009000	35.6746658288484
45	238	-0.122	0.995800	0.004200	36.7817243342397
45	240	-0.258	1	0	42.4022994777406
45	241	-0.090	0.971400	0.028600	41.8661642499047
45	243	-0.143	0.999700	0.000300	39.7610049546035
45	244	-0.166	0.999700	0.000300	42.2327857120508
45	245	-0.240	1	0	44.3490281516969
45	246	-0.078	0.952500	0.047500	46.5703070314122
45	248	-0.175	1	0	40.3596938045868
45	251	-0.099	0.979600	0.020400	36.6824905097787
45	252	-0.087	0.963800	0.036200	34.6813754917535
45	253	-0.112	0.992900	0.007100	34.3575261041886
45	255	-0.286	1	0	30.8901022821227
45	256	-0.120	0.993900	0.006100	29.9214590887543
45	257	-0.121	0.997600	0.002400	31.6225862319956
45	258	-0.107	0.988500	0.011500	29.7550563434184
45	259	-0.215	1	0	26.6469155813576
45	261	-0.097	0.981600	0.018400	25.7919292415283
45	262	-0.091	0.973800	0.026200	24.6969194232803
45	266	-0.086	0.967200	0.032800	22.1062611266582
45	267	-0.081	0.957000	0.043000	23.1671970466865
45	268	-0.113	0.992000	0.008000	19.9376952278843
45	269	-0.200	0.999900	0.000100	18.6996020011122
45	270	-0.107	0.992100	0.007900	20.6694332288043
45	272	-0.209	1	0	17.9288856318512
45	273	-0.120	0.995000	0.005000	18.5786408544867
45	275	-0.120	0.995100	0.004900	19.7102829254174
45	276	-0.240	1	0	17.8298743405555
45	277	-0.117	0.994200	0.005800	19.7354845139409
45	280	-0.191	1	0	19.4326099893967
45	281	-0.115	0.994000	0.006000	21.8244949769748
45	298	-0.137	0.997800	0.002200	21.4469699025294
45	299	-0.132	0.998500	0.001500	22.1015394260219
45	302	-0.118	0.993200	0.006800	24.0370274576537
45	303	-0.165	0.999700	0.000300	25.5887886973963
45	305	-0.222	1	0	28.4283082331679
45	306	-0.225	1	0	27.8754993497874
45	308	-0.296	1	0	30.0150989670199
45	316	-0.293	1	0	31.3673595159044
45	326	-0.253	1	0	35.5613390917721
45	342	-0.210	1	0	32.0688384105193
45	343	-0.082	0.953700	0.046300	33.2079753222023
45	344	-0.188	1	0	34.2822718179528
45	345	-0.149	0.999000	0.001000	31.3036951812402
45	348	-0.153	0.998800	0.001200	30.3464469089875
45	351	-0.168	0.999400	0.000600	29.2181323325089
45	353	-0.089	0.968900	0.031100	24.5344408128655
45	354	-0.236	1	0	26.5322329252553
45	355	-0.082	0.958500	0.041500	27.661362836997
45	356	-0.078	0.951700	0.048300	24.4444274631254
45	358	-0.139	0.998300	0.001700	23.6807264668971
45	359	-0.165	0.999900	0.000100	25.521865644972
45	360	-0.209	1	0	23.1056062677438
45	361	-0.160	0.999700	0.000300	21.4487648129211
45	364	-0.246	1	0	21.9143869181869
45	368	-0.126	0.996700	0.003300	23.3082906709179
45	369	-0.251	1	0	25.1237969463217
45	371	-0.161	0.999800	0.000200	27.2014582697325
45	372	-0.160	0.999500	0.000500	26.9123290890997
45	373	-0.111	0.993900	0.006100	28.9414107810936
45	375	-0.218	1	0	30.228705463516
45	376	-0.159	0.999600	0.000400	31.073624008152
45	378	-0.253	1	0	35.1117600527231
45	380	-0.193	1	0
45	385	-0.101	0.994700	0.005300
45	386	-0.107	0.998100	0.001900
50	52	-0.396	1	0	3.40914960070692
50	55	-0.249	1	0	4.01681229334904
50	66	-0.188	0.999900	0.000100	5.66810171044945
50	77	-0.239	1	0	11.6128288543318
50	78	-0.167	0.999900	0.000100	13.5502916942773
50	83	-0.415	1	0	17.8339440393874
50	84	-0.308	1	0	18.6660964585529
50	91	-0.252	1	0	20.6261429016673
50	93	-0.120	0.994000	0.006000	24.1529299464889
50	106	-0.305	1	0	31.0712721657804
50	108	-0.308	1	0	29.9011578036704
50	110	-0.176	0.999900	0.000100	30.6877165980136
50	112	-0.180	1	0	31.2589811894118
50	113	-0.255	1	0	28.4863749185466
50	114	-0.122	0.993600	0.006400	25.9094994355352
50	115	-0.192	0.999900	0.000100	26.9290728024565
50	116	-0.134	0.996900	0.003100	28.2864966017356
50	117	-0.106	0.986900	0.013100	26.0507194718303
50	118	-0.402	1	0	24.1657426329091
50	120	-0.355	1	0	26.2862678218114
50	121	-0.175	0.999900	0.000100	23.9916829755647
50	122	-0.085	0.959100	0.040900	24.3513127572211
50	124	-0.083	0.954400	0.045600	27.0637135108987
50	131	-0.093	0.975200	0.024800	29.967947710846
50	133	-0.104	0.987700	0.012300	32.7560761233698
50	141	-0.146	0.999000	0.001000	32.9563061188598
50	144	-0.173	0.999800	0.000200	33.9460764301267
50	152	-0.255	1	0	31.9458665401332
50	153	-0.333	1	0	30.2562488256559
50	157	-0.260	1	0	29.3941282741979
50	158	-0.412	1	0	26.998646503112
50	159	-0.201	0.999900	0.000100	26.2467983761829
50	165	-0.207	1	0	18.86992859022
50	168	-0.129	0.996800	0.003200	15.3456403255126
50	169	-0.116	0.992600	0.007400	17.0938948458214
50	171	-0.160	0.999400	0.000600	14.4928261909125
50	175	-0.211	1	0	12.7050187327686
50	176	-0.127	0.997800	0.002200	13.9860113685068
50	178	-0.289	1	0	15.8223005912541
50	187	-0.148	0.999000	0.001000	11.6519607791994
50	189	-0.108	0.990200	0.009800	13.9676891789587
50	190	-0.355	1	0	13.4498773972107
50	191	-0.262	1	0	10.1808430397487
50	194	-0.296	1	0	12.565088181147
50	195	-0.385	1	0	10.3697005742693
50	199	-0.141	0.999300	0.000700	13.7250877592823
50	201	-0.201	1	0	12.9036623483413
50	203	-0.297	1	0	16.9180952237538
50	214	-0.248	1	0	18.6088105476949
50	215	-0.094	0.975400	0.024600	20.6729720408073
50	217	-0.365	1	0	23.1017914024
50	218	-0.104	0.985500	0.014500	24.0392442060894
50	219	-0.271	1	0	26.7391236019433
50	220	-0.122	0.995000	0.005000	27.3929273171014
50	221	-0.222	1	0	27.3115576450704
50	223	-0.197	1	0	31.5599275189282
50	226	-0.482	1	0	30.7386848937947
50	227	-0.207	1	0	32.948314934151
50	228	-0.222	1	0	34.9035551484372
50	229	-0.228	1	0	33.7260390944445
50	230	-0.256	1	0	35.8475283108892
50	232	-0.081	0.954100	0.045900	37.2006495776619
50	234	-0.199	1	0	36.6424677935316
50	236	-0.152	0.999200	0.000800	37.1565046795309
50	238	-0.195	1	0	38.548010285876
50	239	-0.127	0.999900	0.000100	41.6971652393781
50	240	-0.297	1	0	44.2605602653197
50	241	-0.081	0.954300	0.045700	43.8677675406442
50	242	-0.089	0.970000	0.030000	42.2900398320928
50	243	-0.107	0.991800	0.008200	41.6965285005838
50	245	-0.118	0.993800	0.006200	46.2082680696864
50	246	-0.089	0.973300	0.026700	48.3835384505929
50	247	-0.135	0.998400	0.001600	44.4197550983794
50	248	-0.176	0.999800	0.000200	42.0014092858799
50	250	-0.120	0.996500	0.003500	40.3271873678291
50	252	-0.129	0.996600	0.003400	36.3313005547558
50	255	-0.251	1	0	32.6900018507188
50	256	-0.215	1	0	31.7440147744421
50	258	-0.183	1	0	31.7406166291709
50	259	-0.240	1	0	28.5168945013303
50	262	-0.118	0.994200	0.005800	26.7051786925308
50	265	-0.112	0.990200	0.009800	23.5693485272716
50	266	-0.136	0.998900	0.001100	23.9645612311179
50	268	-0.147	0.999000	0.001000	22.028889599796
50	269	-0.261	1	0	20.6619795034261
50	272	-0.228	1	0	19.9641610392222
50	275	-0.155	0.999900	0.000100	21.6560802778342
50	276	-0.209	1	0	19.8728517581146
50	277	-0.085	0.963900	0.036100	21.8677581155453
50	280	-0.165	1	0	21.6059437424057
50	281	-0.132	0.998600	0.001400	24.0216744004243
50	298	-0.097	0.979100	0.020900	23.6195796744989
50	300	-0.086	0.965100	0.034900	27.1076754075299
50	303	-0.093	0.973000	0.027000	28.0827028791746
50	305	-0.098	0.980600	0.019400	30.880967617612
50	306	-0.182	1	0	30.4076444007095
50	308	-0.308	1	0	32.5883655926467
50	326	-0.212	1	0	37.8508133862405
50	342	-0.301	1	0	34.2847029883591
50	343	-0.150	0.999000	0.001000	35.2561128174959
50	344	-0.164	0.999900	0.000100	36.3130007710737
50	345	-0.133	0.996700	0.003300	33.3634867782131
50	348	-0.154	0.999300	0.000700	32.1932539206586
50	349	-0.113	0.991100	0.008900	28.6541485478107
50	350	-0.087	0.962700	0.037300	29.1308271252294
50	351	-0.163	0.999800	0.000200	31.0085395496144
50	352	-0.096	0.980400	0.019600	28.6530614245668
50	353	-0.154	0.999600	0.000400	26.4172385763539
50	354	-0.169	1	0	28.347871701417
50	355	-0.115	0.995400	0.004600	29.6129022218357
50	358	-0.173	0.999800	0.000200	25.6274787679163
50	359	-0.188	1	0	27.6420893747199
50	360	-0.294	1	0	25.2586462226304
50	361	-0.125	0.995100	0.004900	23.51698590381
50	362	-0.124	0.997300	0.002700	25.3118413988394
50	364	-0.261	1	0	23.8831525975948
50	365	-0.088	0.971600	0.028400	23.921332592479
50	367	-0.078	0.954600	0.045400	26.5072983534724
50	368	-0.120	0.995900	0.004100	24.910541985272
50	369	-0.332	1	0	26.5714689657911
50	370	-0.137	0.999400	0.000600	29.3241202255072
50	371	-0.220	1	0	28.8485340008812
50	372	-0.128	0.995800	0.004200	28.2986787854133
50	373	-0.151	0.999600	0.000400	30.158155613366
50	375	-0.274	1	0	31.387257956056
50	376	-0.200	1	0	32.0281222833934
50	377	-0.096	0.979800	0.020200	34.4965253032824
50	378	-0.265	1	0	36.1933385307297
50	380	-0.302	1	0
50	381	-0.110	0.993700	0.006300
50	382	-0.153	0.999900	0.000100
50	383	-0.098	1	0
50	384	-0.112	1	0
50	385	-0.110	1	0
50	386	-0.110	1	0.000100
51	67	-0.201	1	0	5.17794756636256
51	72	-0.155	0.999900	0.000100	7.1974774053136
51	77	-0.179	0.999900	0.000100	8.9619563712395
51	78	-0.128	0.995600	0.004400	11.1847253430739
51	83	-0.086	0.962400	0.037600	15.4341195408096
51	84	-0.133	0.996800	0.003200	16.7338768670025
51	92	-0.100	0.979600	0.020400	20.8660461515832
51	93	-0.152	0.999000	0.001000	22.5054922407842
51	108	-0.124	0.994500	0.005500	27.7690665669554
51	110	-0.131	0.997300	0.002700	28.420043701585
51	112	-0.110	0.989800	0.010200	28.3136170243224
51	113	-0.119	0.994300	0.005700	25.3502063502449
51	114	-0.137	0.997100	0.002900	22.9618820003936
51	115	-0.129	0.996200	0.003800	24.1909776156318
51	118	-0.120	0.994200	0.005800	21.2999654694556
51	120	-0.117	0.994100	0.005900	23.2723267852615
51	121	-0.166	0.999500	0.000500	21.0310054443434
51	122	-0.098	0.980100	0.019900	21.6917990724605
51	127	-0.145	0.998200	0.001800	25.2500753464222
51	129	-0.112	0.991400	0.008600	27.3403831904383
51	133	-0.095	0.978000	0.022000	30.7463909589402
51	141	-0.169	0.999800	0.000200	31.5468179536384
51	144	-0.124	0.995300	0.004700	32.9957250109768
51	157	-0.123	0.995700	0.004300	29.055773212909
51	158	-0.083	0.958800	0.041200	26.4080459519443
51	159	-0.123	0.996100	0.003900	25.2142039533276
51	161	-0.105	0.986100	0.013900	21.5995092999818
51	163	-0.100	0.982200	0.017800	19.9306205874278
51	164	-0.173	1	0	17.0655605533484
51	166	-0.099	0.977700	0.022300	18.3192743033124
51	167	-0.102	0.983400	0.016600	15.4557234382607
51	170	-0.095	0.978000	0.022000	14.7956957592402
51	172	-0.175	0.999900	0.000100	10.8763247928701
51	178	-0.114	0.990600	0.009400	12.6761315076801
51	186	-0.159	0.999700	0.000300	12.2559055560983
51	188	-0.122	0.994800	0.005200	10.351695996309
51	189	-0.089	0.969800	0.030200	12.3194209685358
51	190	-0.137	0.998700	0.001300	13.5104461066243
51	192	-0.102	0.983000	0.017000	8.65003734095987
51	195	-0.096	0.977500	0.022500	11.1705978801495
51	199	-0.113	0.991400	0.008600	13.5392036693448
51	200	-0.098	0.980300	0.019700	15.0055379110514
51	203	-0.088	0.968100	0.031900	17.3052338325722
51	216	-0.083	0.958700	0.041300	22.9548999997822
51	217	-0.094	0.975100	0.024900	23.6385624351398
51	219	-0.086	0.964400	0.035600	26.8471249298691
51	220	-0.147	0.999500	0.000500	27.885700941522
51	221	-0.144	0.998400	0.001600	27.8707398358924
51	222	-0.191	0.999900	0.000100	30.2034876628511
51	223	-0.128	0.997600	0.002400	31.9473704238706
51	226	-0.129	0.996800	0.003200	31.6713097455726
51	227	-0.140	0.998500	0.001500	33.8601818217209
51	229	-0.079	0.951300	0.048700	34.8833400063698
51	232	-0.203	1	0	37.8422842201683
51	233	-0.090	0.968800	0.031200	35.7011231475986
51	236	-0.114	0.993600	0.006400	37.1442954166585
51	242	-0.097	0.980300	0.019700	42.0937403778756
51	243	-0.094	0.978700	0.021300	41.7327713553749
51	244	-0.102	0.984500	0.015500	44.4270669187152
51	247	-0.127	0.997300	0.002700	45.2888256085317
51	250	-0.091	0.975500	0.024500	41.1170102633934
51	251	-0.164	0.999800	0.000200	39.2373344915273
51	252	-0.149	0.999300	0.000700	37.4695657567578
51	253	-0.099	0.981900	0.018100	37.0558349521367
51	255	-0.173	0.999900	0.000100	33.3770344248856
51	256	-0.080	0.953900	0.046100	32.4138884739243
51	257	-0.104	0.989800	0.010200	33.6856792420756
51	258	-0.111	0.991000	0.009000	31.5850766977065
51	261	-0.080	0.955300	0.044700	28.2018702571301
51	265	-0.164	0.999800	0.000200	23.9814105923734
51	266	-0.086	0.965700	0.034300	24.5098640755105
51	267	-0.108	0.993200	0.006800	25.0152363770563
51	268	-0.080	0.952000	0.048000	21.5514396038872
51	269	-0.089	0.969200	0.030800	20.6757988721113
51	270	-0.091	0.976500	0.023500	22.7831199356014
51	271	-0.086	0.967000	0.033000	22.1630644316168
51	275	-0.113	0.991400	0.008600	20.3253338717966
51	276	-0.157	0.999700	0.000300	18.9311815003713
51	277	-0.092	0.974800	0.025200	21.1747412026688
51	279	-0.097	0.984900	0.015100	20.764065136673
51	280	-0.168	0.999800	0.000200	20.6019117802208
51	281	-0.080	0.955600	0.044400	23.0608751568539
51	297	-0.120	0.994700	0.005300	23.9441780188838
51	299	-0.097	0.981400	0.018600	23.3787100371257
51	300	-0.185	0.999900	0.000100	26.1518715582652
51	302	-0.173	0.999800	0.000200	25.4252520341491
51	303	-0.113	0.990700	0.009300	27.2340212418218
51	304	-0.134	0.997400	0.002600	29.5088138867017
51	306	-0.122	0.995000	0.005000	29.3513555734654
51	316	-0.124	0.995700	0.004300	32.5343198023257
51	326	-0.116	0.992300	0.007700	35.9048265975481
51	343	-0.217	1	0	32.782840343692
51	345	-0.142	0.999100	0.000900	31.2972561736648
51	346	-0.115	0.989700	0.010300	28.8147436219724
51	348	-0.101	0.984800	0.015200	29.6913098397494
51	349	-0.136	0.998400	0.001600	26.2518048331919
51	350	-0.155	0.999200	0.000800	26.1301860115844
51	351	-0.089	0.967700	0.032300	28.1373171962076
51	353	-0.152	0.999200	0.000800	23.5703952024568
51	354	-0.079	0.951100	0.048900	25.3677759766204
51	355	-0.106	0.991200	0.008800	27.239539533553
51	359	-0.079	0.950500	0.049500	24.8606462305387
51	360	-0.092	0.974000	0.026000	23.0410240006819
51	362	-0.139	0.999300	0.000700	22.7383245864773
51	363	-0.111	0.995200	0.004800	24.5920040256991
51	365	-0.133	0.998700	0.001300	21.9438279477397
51	366	-0.085	0.969200	0.030800	24.4768937776018
51	367	-0.119	0.997000	0.003000	25.2197189119942
51	369	-0.102	0.985500	0.014500	25.1129954605181
51	370	-0.138	0.999800	0.000200	27.9639674045011
51	371	-0.121	0.996100	0.003900	28.0653471384196
51	372	-0.130	0.996400	0.003600	27.4848639982082
51	373	-0.094	0.978900	0.021100	29.1828230985284
51	374	-0.107	0.993100	0.006900	31.421213184726
51	375	-0.090	0.971000	0.029000	31.0491454632813
51	376	-0.119	0.994800	0.005200	31.5323093508864
51	377	-0.121	0.995600	0.004400	33.8379813523206
51	380	-0.151	0.999400	0.000600
51	384	-0.087	0.976700	0.023300
52	67	-0.318	1	0	3.04091778908933
52	72	-0.352	1	0	5.1467478080823
52	78	-0.110	0.991200	0.008800	9.46093679293971
52	79	-0.160	0.999500	0.000500	10.82735905011
52	92	-0.104	0.986300	0.013700	19.8681148073993
52	93	-0.124	0.996800	0.003200	21.4689316222303
52	110	-0.140	0.998800	0.001200	28.1708033964245
52	121	-0.112	0.991200	0.008800	19.5299296977741
52	125	-0.133	0.997700	0.002300	22.3572518883695
52	141	-0.224	1	0	28.9077619161359
52	142	-0.243	1	0	31.3932799496962
52	144	-0.126	0.996200	0.003800	30.2550019170384
52	160	-0.120	0.995300	0.004700	20.0586903361112
52	162	-0.115	0.991900	0.008100	18.6257062416436
52	163	-0.189	1	0	17.3730419040535
52	166	-0.124	0.996400	0.003600	15.5201897862107
52	167	-0.255	1	0	12.8462671231763
52	170	-0.092	0.974400	0.025600	12.2172028304354
52	172	-0.249	1	0	8.22946687216128
52	188	-0.113	0.995200	0.004800	8.4107163190777
52	204	-0.196	1	0	16.002719300169
52	222	-0.225	1	0	27.5551607326105
52	224	-0.185	1	0	29.292527989233
52	232	-0.242	1	0	35.0527092676158
52	233	-0.174	1	0	32.8858650790883
52	244	-0.130	0.997000	0.003000	41.4428303449463
52	247	-0.177	0.999900	0.000100	42.3303703858117
52	249	-0.299	1	0	39.2584432065257
52	251	-0.172	1	0	36.2748095239658
52	252	-0.187	1	0	34.5737902752938
52	265	-0.120	0.993600	0.006400	20.976305585112
52	279	-0.077	0.962100	0.037900	18.5496497541059
52	297	-0.108	0.988900	0.011100	21.9379332207936
52	343	-0.242	1	0	31.275871626543
52	346	-0.092	0.972400	0.027600	27.192911079912
52	348	-0.093	0.972100	0.027900	27.9193641224151
52	350	-0.179	0.999900	0.000100	24.5415886608834
52	363	-0.095	0.999300	0.000700	21.6654770083652
52	379	-0.083	0.957100	0.042900	32.7022991393571
52	386	-0.069	0.987700	0.012300
55	67	-0.261	1	0	3.16985504400437
55	72	-0.306	1	0	3.33190065878321
55	79	-0.141	0.998300	0.001700	7.32846757514831
55	92	-0.088	0.966200	0.033800	16.1721328525337
55	110	-0.156	1	0	24.3068561726933
55	114	-0.079	0.951100	0.048900	19.5165093190355
55	115	-0.103	0.982200	0.017800	20.2715166921471
55	119	-0.194	0.999900	0.000100	19.075765934819
55	121	-0.094	0.976400	0.023600	17.3456187263528
55	122	-0.148	0.999000	0.001000	17.6043371360583
55	125	-0.191	1	0	20.7451431665342
55	128	-0.085	0.958400	0.041600	23.5551318187778
55	133	-0.130	0.997300	0.002700	27.1930044312871
55	141	-0.211	1	0	27.529247247246
55	142	-0.237	1	0	30.2231601756005
55	160	-0.134	0.998200	0.001800	17.9447670645233
55	163	-0.208	1	0	15.9343548975163
55	166	-0.090	0.972200	0.027800	15.3379330419715
55	167	-0.191	0.999900	0.000100	12.2449208245705
55	170	-0.148	0.999400	0.000600	13.072876118131
55	172	-0.109	0.989700	0.010300	9.8068976745962
55	174	-0.083	0.958900	0.041100	11.7145682378823
55	202	-0.079	0.950300	0.049700	12.3606163681266
55	220	-0.083	0.961900	0.038100	24.669297233606
55	222	-0.097	0.979800	0.020200	26.8097925765941
55	224	-0.160	0.999600	0.000400	28.7433347578182
55	232	-0.304	1	0	34.7431137637374
55	233	-0.122	0.995900	0.004100	32.6143904894757
55	244	-0.144	0.998600	0.001400	41.9120531828256
55	245	-0.083	0.955500	0.044500	43.7674334751308
55	249	-0.189	1	0	39.6658189377202
55	251	-0.148	0.999200	0.000800	36.5964496775302
55	252	-0.112	0.990900	0.009100	34.9567161072089
55	279	-0.075	0.956600	0.043400	21.8861547330727
55	304	-0.156	0.999300	0.000700	32.023353603269
55	343	-0.206	1	0	34.5223151164576
55	345	-0.167	1	0	32.9115873211852
55	346	-0.210	1	0	30.3767171695692
55	350	-0.249	1	0	26.9935480624537
55	357	-0.102	0.981400	0.018600	21.5146979992748
55	379	-0.085	0.963100	0.036900	31.602919912565
66	67	-0.254	1	0	1.30953846831623
66	72	-0.251	1	0	3.38421763484559
66	78	-0.171	0.999900	0.000100	5.15930712402356
66	79	-0.117	0.992200	0.007800	6.63012888260854
66	92	-0.208	1	0	15.1983063201134
66	93	-0.134	0.998700	0.001300	17.0129582965456
66	110	-0.217	1	0	23.3979161678984
66	114	-0.092	0.971000	0.029000	17.84671538407
66	119	-0.257	1	0	17.2601582843264
66	121	-0.165	0.999800	0.000200	15.0113129672258
66	122	-0.122	0.994700	0.005300	15.5820050699517
66	124	-0.138	0.998100	0.001900	18.3262585925224
66	125	-0.214	1	0	18.3919718627449
66	128	-0.087	0.963500	0.036500	21.4621187444297
66	131	-0.149	0.999400	0.000600	22.0641708432472
66	134	-0.108	0.987600	0.012400	24.6038354123905
66	141	-0.163	0.999800	0.000200	26.1744390197765
66	142	-0.205	0.999900	0.000100	28.9360104541037
66	144	-0.278	1	0	27.9575945138347
66	160	-0.259	1	0	17.3773655943587
66	161	-0.118	0.993900	0.006100	17.1323993357615
66	162	-0.154	0.999800	0.000200	16.5728385015965
66	163	-0.198	1	0	14.566131881869
66	166	-0.165	0.999800	0.000200	13.3664438801052
66	167	-0.239	1	0	10.1268317849167
66	168	-0.154	0.999700	0.000300	8.90663898448793
66	170	-0.114	0.992300	0.007700	10.3225541412966
66	172	-0.301	1	0	7.54704803217789
66	188	-0.138	0.999100	0.000900	11.3988071744372
66	200	-0.139	0.998500	0.001500	14.3737091246484
66	202	-0.083	0.960300	0.039700	12.908475277894
66	204	-0.244	1	0	17.3282359459929
66	215	-0.110	0.991600	0.008400	18.051144091165
66	216	-0.094	0.986000	0.014000	20.6303644660001
66	220	-0.104	0.988200	0.011800	25.2170474282776
66	224	-0.175	1	0	29.4077675113226
66	232	-0.285	1	0	35.3258561538146
66	233	-0.270	1	0	33.0577590892063
66	235	-0.121	0.996200	0.003800	36.3413787575541
66	239	-0.076	0.978000	0.022000	38.2066188768386
66	247	-0.179	1	0	42.9451350562552
66	249	-0.325	1	0	40.2796028158173
66	252	-0.270	1	0	35.6193227616697
66	256	-0.105	0.987900	0.012100	30.3387199795904
66	265	-0.100	0.982900	0.017100	22.0027716435907
66	278	-0.097	0.990900	0.009100	21.6829329658144
66	300	-0.131	0.998000	0.002000	26.4312064802195
66	301	-0.128	0.997100	0.002900	26.5818109428233
66	304	-0.185	1	0	30.1677515734932
66	305	-0.126	0.996100	0.003900	30.1730443442487
66	343	-0.254	1	0	31.9569059985475
66	345	-0.145	0.999100	0.000900	30.3606008833817
66	346	-0.246	1	0	27.7730705540457
66	348	-0.136	0.998000	0.002000	28.0811569918335
66	350	-0.193	1	0	24.1348483318209
66	352	-0.104	0.990200	0.009800	24.1811427562884
66	353	-0.106	0.989200	0.010800	21.0701846930681
66	357	-0.143	0.998700	0.001300	18.7578227947702
66	365	-0.115	0.996000	0.004000	17.7564918550935
66	379	-0.105	0.987200	0.012800	31.2159967484621
67	77	-0.117	0.992700	0.007300	3.52989404940147
67	83	-0.302	1	0	8.81646380358927
67	84	-0.242	1	0	9.45807617858939
67	91	-0.344	1	0	12.7113854870348
67	93	-0.103	0.985400	0.014600	15.787151326316
67	106	-0.249	1	0	23.4635782011184
67	108	-0.282	1	0	22.3307492037325
67	110	-0.205	1	0	23.4124067536851
67	113	-0.166	0.999800	0.000200	20.9421606812669
67	115	-0.245	1	0	18.502667321227
67	116	-0.147	0.999000	0.001000	19.3370073175763
67	117	-0.330	1	0	17.1121755776406
67	118	-0.312	1	0	14.7966803371567
67	120	-0.328	1	0	16.3178743100932
67	121	-0.134	0.997600	0.002400	13.924178324052
67	122	-0.197	1	0	14.1539827963722
67	124	-0.101	0.981000	0.019000	16.7661916069214
67	127	-0.185	0.999900	0.000100	16.9504948305352
67	128	-0.155	0.999700	0.000300	19.3150895415993
67	144	-0.132	0.997300	0.002700	24.7261240391615
67	152	-0.333	1	0	22.8128207155538
67	153	-0.250	1	0	21.3340811144985
67	157	-0.186	0.999900	0.000100	21.2656385044043
67	158	-0.389	1	0	18.4283452594095
67	159	-0.201	1	0	16.9039104055837
67	165	-0.253	1	0	9.70372603694067
67	169	-0.113	0.991800	0.008200	7.99632202953332
67	173	-0.075	0.955200	0.044800	7.85595958492661
67	175	-0.209	1	0	6.39753522850793
67	176	-0.143	0.999700	0.000300	7.84359063184713
67	177	-0.082	0.959600	0.040400	10.4044396773685
67	178	-0.233	1	0	12.183058770276
67	187	-0.142	0.998300	0.001700	11.9196879573251
67	189	-0.102	0.988100	0.011900	12.0050526446159
67	190	-0.202	1	0	13.8482698197284
67	191	-0.275	1	0	10.8840164002082
67	194	-0.347	1	0	11.0659278869872
67	195	-0.399	1	0	9.58271209000877
67	199	-0.139	0.998600	0.001400	10.2122425548946
67	201	-0.231	1	0	10.4313658741317
67	203	-0.214	1	0	13.2184734368232
67	214	-0.223	1	0	13.9677016720719
67	215	-0.116	0.992200	0.007800	15.1228219919432
67	216	-0.128	0.998500	0.001500	17.8198155433776
67	217	-0.228	1	0	18.3769974152472
67	219	-0.145	0.999400	0.000600	20.5895155115413
67	221	-0.123	0.994600	0.005400	21.7576621216527
67	223	-0.127	0.997400	0.002600	25.5331641008317
67	226	-0.382	1	0	26.1349796441474
67	227	-0.123	0.995000	0.005000	28.0441566284315
67	228	-0.151	0.999600	0.000400	30.1079941045564
67	229	-0.088	0.967800	0.032200	29.8912869913625
67	230	-0.201	1	0	32.2134783902639
67	234	-0.140	0.998700	0.001300	31.0042382909176
67	238	-0.211	1	0	31.6679978053555
67	239	-0.078	0.960500	0.039500	34.8914938201276
67	240	-0.149	0.999500	0.000500	37.1970743204355
67	243	-0.142	0.999700	0.000300	35.7299805065718
67	244	-0.108	0.988700	0.011300	38.611994263441
67	245	-0.218	1	0	40.3659628152234
67	246	-0.088	0.975600	0.024400	42.8204839883904
67	247	-0.085	0.963000	0.037000	39.9525245885664
67	248	-0.175	1	0	38.0457136087628
67	252	-0.121	0.993500	0.006500	32.902612753397
67	253	-0.095	0.980000	0.020000	32.5445462097722
67	255	-0.314	1	0	28.2550185807761
67	257	-0.102	0.992700	0.007300	28.3164719553831
67	259	-0.231	1	0	24.0172928949122
67	260	-0.087	0.967200	0.032800	24.2108752010331
67	262	-0.175	1	0	21.5218251317122
67	266	-0.076	0.952200	0.047800	20.7539741013619
67	268	-0.115	0.993700	0.006300	16.836691034761
67	269	-0.233	1	0	16.9910084750729
67	270	-0.091	0.981300	0.018700	19.0158264085472
67	272	-0.228	1	0	15.2662137414619
67	273	-0.128	0.998400	0.001600	16.4699042498735
67	275	-0.160	0.999800	0.000200	16.961700239068
67	276	-0.242	1	0	16.2634713699136
67	277	-0.186	1	0	18.7118151711693
67	280	-0.148	0.999500	0.000500	18.9143161917104
67	298	-0.183	1	0	21.7125877315441
67	302	-0.154	0.999800	0.000200	26.1061206999431
67	303	-0.138	0.998600	0.001400	27.9489927188798
67	305	-0.082	0.955200	0.044800	30.0583067720056
67	308	-0.326	1	0	32.8302043399063
67	316	-0.201	1	0	33.8294930792644
67	326	-0.173	0.999800	0.000200	35.5073462962244
67	342	-0.264	1	0	31.8816390576143
67	344	-0.180	0.999800	0.000200	32.6176487963189
67	345	-0.097	0.978200	0.021800	29.952156282979
67	351	-0.154	0.999600	0.000400	25.0256156967216
67	353	-0.122	0.994500	0.005500	20.1665661925872
67	354	-0.187	0.999900	0.000100	21.8948220819444
67	357	-0.117	0.991900	0.008100	17.42357107484
67	358	-0.117	0.994800	0.005200	18.4891554431239
67	360	-0.223	1	0	17.8525154810184
67	361	-0.169	0.999700	0.000300	15.0964249079045
67	364	-0.223	1	0	15.7067775816684
67	365	-0.117	0.996000	0.004000	14.9858190967328
67	367	-0.081	0.964400	0.035600	18.3092943064445
67	368	-0.139	0.998400	0.001600	16.4435448124789
67	369	-0.296	1	0	17.5165669296241
67	371	-0.182	1	0	20.8590132556648
67	373	-0.087	0.973200	0.026800	21.4014170091609
67	375	-0.180	1	0	23.7020380980202
67	376	-0.158	0.999600	0.000400	23.8480022853068
67	378	-0.321	1	0	28.0917250093333
67	379	-0.102	0.985200	0.014800	27.8670538808823
67	380	-0.184	1	0
67	382	-0.138	1	0
67	383	-0.076	0.997100	0.002900
67	384	-0.087	0.999500	0.000500
72	77	-0.191	1	0	3.28416473399249
72	83	-0.398	1	0	7.18987830216896
72	84	-0.187	1	0	7.44846366709271
72	91	-0.218	1	0	10.308898340754
72	106	-0.220	1	0	21.006521892022
72	108	-0.402	1	0	20.1190715988586
72	110	-0.180	1	0	21.2931035783889
72	112	-0.171	0.999900	0.000100	22.353811241039
72	113	-0.272	1	0	19.8981881084686
72	116	-0.230	1	0	18.3179370563391
72	117	-0.154	0.999700	0.000300	16.5210283275588
72	118	-0.374	1	0	13.824598402847
72	119	-0.090	0.968900	0.031100	15.5545744075497
72	120	-0.442	1	0	15.9225709607463
72	121	-0.191	1	0	13.5076062276038
72	124	-0.099	0.979500	0.020500	16.0432272002861
72	128	-0.322	1	0	19.0991694583822
72	129	-0.084	0.962300	0.037700	19.5827570581877
72	134	-0.108	0.988100	0.011900	21.683254045461
72	144	-0.199	1	0	24.7203088572938
72	152	-0.311	1	0	22.2063312368342
72	153	-0.218	1	0	20.2941785002498
72	157	-0.188	1	0	20.1322373570351
72	158	-0.467	1	0	17.7843592799966
72	159	-0.183	1	0	16.4650617065348
72	160	-0.181	1	0	13.3684285538727
72	161	-0.119	0.993800	0.006200	13.4272976432341
72	162	-0.126	0.996100	0.003900	13.5164059202141
72	165	-0.208	1	0	10.8793162009384
72	168	-0.131	0.997700	0.002300	7.59080325130353
72	169	-0.138	0.998800	0.001200	9.53305045617614
72	170	-0.103	0.984800	0.015200	10.4287650755015
72	171	-0.142	0.998200	0.001800	7.59963722818399
72	174	-0.091	0.970500	0.029500	10.2369892546588
72	175	-0.227	1	0	8.51812385446467
72	176	-0.156	0.999900	0.000100	10.0261981328917
72	178	-0.257	1	0	14.3145465174416
72	187	-0.176	1	0	14.4930368453268
72	188	-0.155	0.999900	0.000100	12.865400926516
72	189	-0.093	0.975100	0.024900	14.1800169957585
72	190	-0.325	1	0	15.8571258745083
72	191	-0.334	1	0	12.4734414657704
72	192	-0.103	0.985300	0.014700	9.73817657469816
72	194	-0.349	1	0	12.7394815043627
72	195	-0.517	1	0	10.5760029311645
72	199	-0.195	1	0	11.3130715988188
72	201	-0.199	1	0	10.5379634180424
72	202	-0.186	1	0	10.7909533869812
72	203	-0.260	1	0	13.4539707521609
72	214	-0.331	1	0	13.8746807170471
72	215	-0.123	0.995200	0.004800	15.4134418609213
72	216	-0.148	0.999600	0.000400	18.0058940072411
72	217	-0.336	1	0	18.198636459911
72	219	-0.128	0.996800	0.003200	20.7268329949368
72	220	-0.106	0.986100	0.013900	21.8572717876683
72	221	-0.111	0.990600	0.009400	21.3292729833907
72	223	-0.209	1	0	25.3678004959043
72	226	-0.491	1	0	25.593641202455
72	228	-0.215	1	0	29.6453689806688
72	229	-0.150	0.999400	0.000600	29.4795143955934
72	230	-0.338	1	0	31.8324393504488
72	234	-0.183	1	0	31.2184342496545
72	235	-0.162	0.999700	0.000300	33.1465566537461
72	236	-0.218	1	0	30.5685593706998
72	238	-0.212	1	0	32.2172575493321
72	240	-0.336	1	0	37.994476835456
72	242	-0.117	0.995300	0.004700	36.9185659797344
72	243	-0.143	0.999700	0.000300	36.5458653475328
72	245	-0.180	0.999900	0.000100	40.9323755846152
72	246	-0.077	0.954700	0.045300	43.3043368959738
72	247	-0.147	0.999300	0.000700	40.3493399946021
72	248	-0.196	1	0	38.2553383595022
72	252	-0.092	0.974600	0.025400	33.1509107416373
72	253	-0.093	0.978800	0.021200	32.9349101258831
72	255	-0.304	1	0	28.6727094290024
72	256	-0.155	0.999600	0.000400	28.1815226167785
72	257	-0.131	0.999900	0.000100	29.1116086295485
72	258	-0.136	0.998700	0.001300	26.4085613958807
72	259	-0.290	1	0	24.478501976224
72	262	-0.207	1	0	22.2673716006178
72	265	-0.084	0.959200	0.040800	20.0330623969477
72	267	-0.129	0.999300	0.000700	21.4441343495139
72	268	-0.097	0.980900	0.019100	17.7082891889646
72	269	-0.225	1	0	18.0609073138644
72	270	-0.110	0.994500	0.005500	20.0340130028909
72	272	-0.298	1	0	16.7033317035854
72	273	-0.154	0.999700	0.000300	17.8811065932733
72	274	-0.117	0.997900	0.002100	20.186067695319
72	275	-0.180	1	0	18.7891230769294
[truncated: 4,441 more rows]
