# Supplementary material for: Episodic evolution of coadapted sets of amino acid sites in mitochondrial proteins
Source: PLoS Genet. 2021 Jan 25;17(1):e1008711. doi: 10.1371/journal.pgen.1008711 (PMC7861529; doi:10.1371/journal.pgen.1008711)
Supplement: S1 Data — (ZIP) [file pgen.1008711.s025.zip › data/results/site_pairs/atp6.supertree.pos_cor2pcor.l90.n0.pos.u0262.tab]

bgr_site	fgr_site	element	wi_score	upvalue	lpvalue	pdb_dist
13	19	0.834	0.0642965062124191	0	1
13	23	0.707	0.0564849535863865	0	1
13	24	0.41	0.0438288863047144	0	1
13	25	0.278	0.0394307675646944	0	1
13	113	0.167	0.0243113474124033	0.002300	0.997700
13	157	0.103	0.0166264378857672	0.024700	0.975300
13	255	0.154	0.014689157134725	0.003600	0.996400
13	261	0.166	0.0150956610027062	0.010300	0.989700
13	262	0.192	0.0157144659587382	0.002500	0.997500
13	273	0.168	0.00768924998312344	0.006600	0.993400
13	276	0.136	0.0132276950237025	0.009200	0.990800
13	277	0.268	0.0247693729808027	0	1
13	298	0.194	0.0180827334540381	0.000300	0.999700
13	358	0.147	0.0205414097314336	0.007800	0.992200
13	373	0.395	0.044782508763788	0	1
19	23	1	0.0600456590694705	0	1
19	24	0.627	0.0521097411679116	0	1
19	25	0.575	0.0486692926211162	0	1
19	39	0.112	0.00938770334952654	0.017500	0.982500
19	77	0.101	0.00810028246319222	0.026000	0.974000
19	83	0.22	0.0173288507005615	0	1
19	84	0.1	0.00669600029740902	0.025400	0.974600
19	93	0.207	0.02003091351988	0.000100	0.999900
19	113	0.381	0.0342061346464233	0	1
19	157	0.139	0.0189007380218957	0.003400	0.996600
19	177	0.197	0.0208895654621414	0.002200	0.997800
19	178	0.118	0.00957260115862007	0.013700	0.986300
19	189	0.119	0.00492777155966972	0.020900	0.979100
19	223	0.145	0.0128291463583225	0.008600	0.991400
19	227	0.1	0.0141811902421412	0.024700	0.975300
19	236	0.171	0.0181168981561252	0.004000	0.996000
19	262	0.125	0.0115926041047229	0.019000	0.981000
19	272	0.119	0.00779508302067072	0.014600	0.985400
19	276	0.132	0.0131490022450291	0.010500	0.989500
19	277	0.269	0.0211258891668989	0.000200	0.999800
19	298	0.146	0.0114029376322914	0.003700	0.996300
19	358	0.278	0.0242681011616332	0	1
19	364	0.149	0.00480174684412872	0.005300	0.994700
19	365	0.153	0.00957897151690598	0.009100	0.990900
19	367	0.213	0.0177620948151345	0.001300	0.998700
19	371	0.154	0.0161104900582921	0.003100	0.996900
19	373	0.277	0.0344470151274499	0.000100	0.999900
23	24	0.842	0.0558552200233696	0	1
23	25	0.837	0.0545982526015881	0	1
23	34	0.095	0.00788212552360117	0.025400	0.974600
23	55	0.153	0.0142769332284057	0.002400	0.997600
23	83	0.233	0.0176684715442002	0	1
23	91	0.104	0.00980495073983542	0.018500	0.981500
23	93	0.126	0.0150480734492627	0.007500	0.992500
23	113	0.245	0.0290434306880777	0	1
23	157	0.209	0.0220116516186996	0.000100	0.999900
23	177	0.253	0.0215628049339649	0	1
23	178	0.117	0.010018851580398	0.015200	0.984800
23	190	0.139	0.0100078270205001	0.005700	0.994300
23	192	0.139	0.010544081718776	0.007400	0.992600
23	194	0.172	0.00728069464996256	0.001100	0.998900
23	199	0.178	0.00680379573582925	0.000400	0.999600
23	214	0.119	0.00846652950341588	0.016300	0.983700
23	216	0.2	0.0133599414490391	0.000900	0.999100
23	223	0.112	0.0126814902195449	0.023900	0.976100
23	227	0.167	0.017754154206653	0.000200	0.999800
23	236	0.275	0.0233108192519632	0	1
23	238	0.185	0.0115780499727857	0.001100	0.998900
23	255	0.163	0.0140050554947123	0.001900	0.998100
23	257	0.13	0.00427992791200748	0.022500	0.977500
23	262	0.217	0.0146174983662205	0.000700	0.999300
23	272	0.195	0.0125323489958307	0.000500	0.999500
23	275	0.19	0.0115055084875919	0.000500	0.999500
23	276	0.295	0.0205749511185411	0	1
23	277	0.333	0.024085988734967	0	1
23	298	0.162	0.0120322173426616	0.001800	0.998200
23	352	0.124	0.0105367016081414	0.014700	0.985300
23	358	0.274	0.0240767035715576	0	1
23	365	0.179	0.00928804356299191	0.002000	0.998000
23	367	0.203	0.0166456397079464	0.000800	0.999200
23	371	0.132	0.0146066893505816	0.005500	0.994500
23	373	0.352	0.0325056076666039	0	1
23	375	0.165	0.0135150358133744	0.002700	0.997300
23	378	0.189	0.0152433416115439	0.000400	0.999600
23	380	0.12	0.00792715770180663	0.013400	0.986600
24	25	0.818	0.0579719731358057	0	1
24	55	0.243	0.0202041907183763	0	1
24	83	0.282	0.0211471581471901	0	1
24	113	0.371	0.0366236777412038	0	1
24	129	0.12	0.0100008406859653	0.014400	0.985600
24	157	0.159	0.021476710586091	0.001300	0.998700
24	177	0.248	0.0236838434684248	0	1
24	178	0.104	0.0104775388032727	0.020400	0.979600
24	190	0.187	0.016348394749381	0.000100	0.999900
24	191	0.144	0.00908499900800559	0.004000	0.996000
24	192	0.133	0.0122713717021368	0.008300	0.991700
24	193	0.197	0.0178029425933262	0.000700	0.999300
24	194	0.126	0.00819931528356145	0.009700	0.990300
24	214	0.191	0.0139309615901223	0.000500	0.999500
24	223	0.159	0.0153226811153321	0.004400	0.995600
24	227	0.137	0.0179403185903963	0.004400	0.995600
24	236	0.299	0.0279063524558297	0	1
24	238	0.151	0.0121929474228375	0.004400	0.995600
24	257	0.13	0.00772605337692141	0.018400	0.981600
24	260	0.148	0.00959507813908695	0.005000	0.995000
24	262	0.186	0.0141060637589808	0.001000	0.999000
24	272	0.173	0.0116653064238165	0.001500	0.998500
24	273	0.145	0.00727553668016234	0.006400	0.993600
24	275	0.217	0.0149684167748259	0.000100	0.999900
24	276	0.188	0.0190142731289586	0.000300	0.999700
24	277	0.335	0.023484229798254	0	1
24	280	0.11	0.00569703453883461	0.023100	0.976900
24	352	0.157	0.0145726601156722	0.003400	0.996600
24	358	0.154	0.0189951766914505	0.003100	0.996900
24	371	0.159	0.0162892428864603	0.001100	0.998900
24	373	0.15	0.0212274999330205	0.005600	0.994400
24	375	0.234	0.0175315763702307	0	1
24	378	0.14	0.0164904640020469	0.004900	0.995100
24	380	0.155	0.0112648263739829	0.002800	0.997200
25	44	0.163	0.0120715574765189	0.001300	0.998700
25	55	0.214	0.0201240853995636	0.000100	0.999900
25	83	0.174	0.0180258737504389	0.000600	0.999400
25	91	0.136	0.0124365318745304	0.003400	0.996600
25	93	0.132	0.016794650885533	0.005800	0.994200
25	113	0.249	0.0289115791512072	0	1
25	118	0.099	0.00172985911565594	0.024400	0.975600
25	129	0.176	0.015592132362343	0.000700	0.999300
25	157	0.192	0.0230738499333174	0.000100	0.999900
25	177	0.175	0.0206173160256322	0.001900	0.998100
25	190	0.224	0.0189306499766544	0	1
25	191	0.106	0.00741113140847254	0.024100	0.975900
25	192	0.106	0.0118859410800064	0.021700	0.978300
25	193	0.163	0.0157454116073923	0.003300	0.996700
25	194	0.118	0.00788097634791732	0.012400	0.987600
25	214	0.149	0.0131184117185034	0.004500	0.995500
25	223	0.17	0.0176615545167118	0.002400	0.997600
25	227	0.183	0.0211131273210585	0.000100	0.999900
25	236	0.226	0.0258860063801438	0.000100	0.999900
25	238	0.144	0.0118378631906246	0.004700	0.995300
25	255	0.176	0.0160332251832619	0.000700	0.999300
25	262	0.136	0.0120558726916967	0.011100	0.988900
25	273	0.162	0.00653973332859578	0.003900	0.996100
25	275	0.152	0.0139100359077044	0.002000	0.998000
25	276	0.351	0.0254431474476331	0	1
25	277	0.296	0.0226115763649715	0.000100	0.999900
25	280	0.187	0.00890883736996705	0.000800	0.999200
25	298	0.171	0.0120142020604398	0.000300	0.999700
25	352	0.148	0.0127644429423174	0.003600	0.996400
25	358	0.232	0.0219233109746561	0.000100	0.999900
25	368	0.188	0.0150033545778867	0.000200	0.999800
25	371	0.175	0.0157551478468977	0.000700	0.999300
25	372	0.138	0.00947507158398388	0.004200	0.995800
25	373	0.131	0.0191927922468359	0.012200	0.987800
25	378	0.152	0.0145825209764078	0.002800	0.997200
25	380	0.17	0.0126671383319068	0.001400	0.998600
33	36	0.487	0.0586901561387199	0	1
33	37	0.312	0.0331040751008111	0	1
33	45	0.159	0.023702901725435	0.000800	0.999200
33	50	0.159	0.0258524013371924	0.000200	0.999800
33	67	0.126	0.0205669672376619	0.004500	0.995500
33	131	0.132	0.0172877415325044	0.002900	0.997100
33	134	0.098	0.0139172005633385	0.022000	0.978000
33	160	0.193	0.0298111319074912	0	1
33	162	0.305	0.0368767385277883	0	1
33	172	0.106	0.0190771104201582	0.015600	0.984400
33	200	0.107	0.0130419065684845	0.013600	0.986400
33	224	0.103	0.0142573734284907	0.017900	0.982100
33	233	0.102	0.0165945643626008	0.018500	0.981500
33	249	0.288	0.0397355595178181	0	1
33	301	0.133	0.0163145114703618	0.003500	0.996500
33	346	0.157	0.0217984688538377	0.000200	0.999800
34	260	0.097	0.0131714968680644	0.026100	0.973900
34	368	0.097	0.0139962875391591	0.022600	0.977400
36	37	0.419	0.0401534143967404	0	1
36	42	0.171	0.0194651900590595	0.000100	0.999900
36	50	0.125	0.0222167229107724	0.006500	0.993500
36	67	0.108	0.0185287853999466	0.014700	0.985300
36	119	0.12	0.0179422036599108	0.006800	0.993200
36	134	0.11	0.0145553562674555	0.011500	0.988500
36	160	0.222	0.0322532934190992	0	1
36	172	0.168	0.025518475354626	0.000100	0.999900
36	233	0.142	0.0209009687469281	0.002400	0.997600
36	249	0.306	0.0413544199579307	0	1
36	300	0.144	0.0171826087322059	0.002000	0.998000
36	301	0.145	0.0174866858354343	0.002400	0.997600
36	304	0.117	0.0161954962775483	0.008600	0.991400
36	346	0.126	0.0197026907353936	0.004500	0.995500
36	352	0.116	0.0120081210925069	0.011400	0.988600
36	379	0.109	0.0136096437295561	0.013300	0.986700
37	42	0.212	0.0233007450499686	0	1
37	45	0.252	0.0272383943086236	0	1
37	50	0.299	0.0310355938449481	0	1
37	67	0.243	0.025521166936604	0	1
37	72	0.189	0.0176357624753061	0.000300	0.999700
37	119	0.197	0.0186296067781979	0.000200	0.999800
37	124	0.101	0.0095038644568559	0.019300	0.980700
37	125	0.231	0.021872651388902	0	1
37	128	0.179	0.0154984154288198	0.000500	0.999500
37	129	0.118	0.00937621944262569	0.012600	0.987400
37	131	0.107	0.00998526663636114	0.014000	0.986000
37	134	0.13	0.0149535275420285	0.004200	0.995800
37	141	0.097	0.00741540996029696	0.024100	0.975900
37	142	0.135	0.0120569094129673	0.002900	0.997100
37	160	0.202	0.0205215633901862	0	1
37	161	0.13	0.0107528326668431	0.004600	0.995400
37	162	0.163	0.0173628799732497	0.000800	0.999200
37	166	0.181	0.0198960268613563	0.000900	0.999100
37	168	0.172	0.0135514770391312	0.000300	0.999700
37	169	0.121	0.00821712771917721	0.009600	0.990400
37	172	0.131	0.0144729918864613	0.003600	0.996400
37	174	0.156	0.0158327258749141	0.000700	0.999300
37	196	0.152	0.014541971509433	0.001000	0.999000
37	200	0.383	0.0373531836717791	0	1
37	204	0.168	0.0162240014623346	0.000100	0.999900
37	224	0.174	0.0175928701589684	0.000200	0.999800
37	233	0.307	0.0317830532019111	0	1
37	235	0.217	0.0210238266157387	0	1
37	237	0.115	0.00962720752364103	0.010600	0.989400
37	249	0.277	0.032090390696285	0	1
37	298	0.216	0.0140773313628913	0	1
37	300	0.244	0.0245240007713228	0	1
37	301	0.354	0.0327358192619984	0	1
37	302	0.249	0.0216806975219439	0	1
37	304	0.33	0.0324157591748513	0	1
37	343	0.109	0.00916585022196453	0.013400	0.986600
37	346	0.31	0.0322088794179775	0	1
37	349	0.151	0.00964977370123127	0.002800	0.997200
37	350	0.101	0.00785286935852651	0.019800	0.980200
37	357	0.18	0.0181689183613462	0	1
37	379	0.14	0.0135249562475859	0.002400	0.997600
38	40	0.224	0.0265964680812881	0.000200	0.999800
38	41	0.525	0.0675126490564701	0	1
38	66	0.158	0.0220488236290126	0.002100	0.997900
38	77	0.124	0.0161600443534729	0.011200	0.988800
38	250	0.143	0.0132543701047128	0.014000	0.986000
38	274	0.21	0.0133656068866612	0.004900	0.995100
38	280	0.136	0.0144959590838869	0.011400	0.988600
38	281	0.171	0.0205432601399834	0.004900	0.995100
38	355	0.358	0.0286509033670778	0	1
38	362	0.19	0.02201719352982	0.003500	0.996500
38	371	0.147	0.0177548389876903	0.003700	0.996300
38	374	0.247	0.0276011341635865	0.001300	0.998700
38	377	0.126	0.0153796702027485	0.018000	0.982000
39	42	0.216	0.0309451877701036	0	1
39	43	0.098	0.0184487016361532	0.025100	0.974900
39	133	0.102	0.0144246102647272	0.022200	0.977800
39	297	0.109	0.0156730655181378	0.013800	0.986200
40	41	0.15	0.020267402838864	0.005100	0.994900
40	108	0.159	0.0182579150106845	0.001000	0.999000
40	133	0.296	0.0410434692967378	0	1
40	153	0.214	0.0299628985897525	0	1
40	158	0.197	0.0241630437165548	0.000100	0.999900
40	186	0.2	0.0282748900033935	0.000200	0.999800
40	187	0.117	0.016974001972004	0.010500	0.989500
40	194	0.198	0.0206523766666422	0.000400	0.999600
40	230	0.157	0.0151987920505905	0.001600	0.998400
40	269	0.119	0.0147561719855343	0.010900	0.989100
40	303	0.175	0.0194724578410467	0.000600	0.999400
40	342	0.144	0.017903834700722	0.002300	0.997700
40	360	0.099	0.00823002532119504	0.026000	0.974000
40	364	0.104	0.00875941254436065	0.021700	0.978300
40	369	0.215	0.0257077788111546	0	1
40	376	0.162	0.0210783542882188	0.000700	0.999300
40	377	0.144	0.0227758161060717	0.003500	0.996500
41	372	0.108	0.014160053262921	0.025200	0.974800
41	374	0.146	0.020086274929376	0.025800	0.974200
42	43	0.115	0.0164886949356288	0.010200	0.989800	1.35057247121358
42	45	0.201	0.030573147919872	0	1	2.95417636575749
42	50	0.193	0.0293127375911188	0.000100	0.999900	2.78497217221286
42	67	0.247	0.0371300166079242	0	1	12.3545494049763
42	72	0.228	0.0348270940123222	0	1	13.7464180425302
42	142	0.122	0.0170222563884872	0.005800	0.994200	39.3028060321397
42	166	0.214	0.0283618522867136	0	1	24.1125083929483
42	167	0.119	0.0171689828744517	0.007000	0.993000	21.868111601142
42	233	0.169	0.023598269888057	0.000200	0.999800	37.2312843721513
42	237	0.207	0.0241205675237012	0	1	38.9737684731667
42	249	0.1	0.0152145540792035	0.020800	0.979200	42.4789421125338
42	251	0.14	0.0228471083674064	0.002600	0.997400	40.1250884858838
42	304	0.125	0.015112614166516	0.004600	0.995400	30.689243066586
42	350	0.142	0.0211380130705459	0.002600	0.997400	30.4658194539389
43	67	0.099	0.0148134953321672	0.023400	0.976600	10.5508474067252
43	133	0.102	0.0165033875497142	0.020800	0.979200	35.7947810860745
43	177	0.165	0.0217149223987424	0.001300	0.998700	16.6425196710114
43	192	0.109	0.0168353761894171	0.016900	0.983100	10.5614660914098
43	193	0.135	0.0186554593064644	0.006000	0.994000	12.9475899687934
43	237	0.112	0.0149919791365268	0.011900	0.988100	39.527784873428
44	52	0.119	0.0158176060874083	0.008300	0.991700	3.1759253769571
44	55	0.197	0.0229089222169397	0.000100	0.999900	7.41608535549584
44	83	0.12	0.012104327575988	0.008000	0.992000	20.2236733804717
44	106	0.108	0.0148123922185346	0.014200	0.985800	34.4383327848489
44	108	0.109	0.0142281706109173	0.014000	0.986000	32.8872481214224
44	120	0.102	0.012841017026746	0.018400	0.981600	27.5004242330914
44	158	0.114	0.0132333410781986	0.010200	0.989800	29.3677986236626
44	165	0.107	0.0132656573890666	0.016300	0.983700	19.8697034200312
44	178	0.098	0.0126978905297093	0.024700	0.975300	12.7921380933759
44	194	0.19	0.0219075701469556	0	1	11.4021587868263
44	195	0.167	0.0200130610019994	0.000400	0.999600	9.83750430749588
44	223	0.16	0.0205311404819166	0.001200	0.998800	33.2504778010783
44	229	0.113	0.0155384151340467	0.012600	0.987400	35.1892653660175
44	230	0.182	0.0236908187531188	0.000200	0.999800	37.2784335910188
44	240	0.192	0.0204396637457851	0.000100	0.999900	44.7391400230268
44	246	0.106	0.0127619673743426	0.024200	0.975800	48.9098532199801
44	262	0.118	0.00879566234081175	0.012900	0.987100	26.4571675732683
44	272	0.138	0.0156055994055619	0.003600	0.996400	18.3065812482833
44	276	0.11	0.0114387274730703	0.016000	0.984000	17.6833200502621
44	308	0.2	0.0252715788216906	0	1	29.1603040107609
44	342	0.127	0.0150134605564801	0.005500	0.994500	30.7930132659992
44	344	0.103	0.0142116994999657	0.017900	0.982100	32.9242524288707
44	368	0.126	0.0175798073113034	0.006200	0.993800	25.1940286774466
44	369	0.189	0.0219058226775548	0.000200	0.999800	26.9169641304513
44	378	0.103	0.0132709049610826	0.019200	0.980800	37.6608149274548
45	50	0.111	0.0228924044368989	0.012400	0.987600	1.33101051836565
45	67	0.15	0.0271896231000617	0.000700	0.999300	7.90529626263303
45	167	0.119	0.0207992041151269	0.007600	0.992400	17.0456472156384
45	200	0.163	0.0225196534164913	0.000700	0.999300	12.2121721655077
45	233	0.144	0.0246108678013491	0.001600	0.998400	33.5355966996265
45	249	0.126	0.0196306253424855	0.004300	0.995700	39.3499521346596
50	142	0.123	0.0200112255257776	0.005900	0.994100	35.3030095317666
50	200	0.114	0.0157911477811889	0.010500	0.989500	14.0212325064525
50	249	0.213	0.0304683053775831	0.000100	0.999900	40.9830330380756
50	251	0.124	0.0196081184923911	0.005900	0.994100	38.4309118549118
52	55	0.113	0.0139044940137632	0.012000	0.988000	3.1743813570521
52	66	0.112	0.0151804627460603	0.011800	0.988200	2.78083314853661
52	83	0.168	0.0171998739144111	0.000200	0.999800	14.3159860994624
52	106	0.159	0.0229693660100205	0.000800	0.999200	28.7450522003353
52	108	0.149	0.0216729402314053	0.001100	0.998900	27.3509154142965
52	118	0.208	0.0254251252966818	0.000100	0.999900	20.2070918491504
52	120	0.199	0.0272117350611294	0	1	21.8470013960726
52	130	0.105	0.0115630840090389	0.016900	0.983100	23.7361255473592
52	152	0.131	0.0162834425252697	0.004000	0.996000	28.5473692483213
52	158	0.222	0.0274819642854444	0	1	23.8946978846773
52	165	0.115	0.0156902678960479	0.010800	0.989200	14.6164864793151
52	190	0.134	0.013901857230954	0.003400	0.996600	11.3018377709114
52	191	0.168	0.0203641951395502	0.000600	0.999400	8.15514825125821
52	194	0.211	0.0227324315652207	0.000100	0.999900	10.2140509103881
52	195	0.185	0.0236320715898688	0	1	8.44410913003854
52	201	0.114	0.0151263554452814	0.009500	0.990500	10.729662716041
52	203	0.141	0.0179588639328696	0.003000	0.997000	14.3407543734631
52	217	0.113	0.018663350442723	0.011700	0.988300	20.8924220233079
52	226	0.219	0.0295764750978601	0	1	29.0977018508335
52	228	0.112	0.0140675943572652	0.011000	0.989000	33.0074508861257
52	230	0.121	0.0168934837810986	0.006500	0.993500	34.406447041216
52	240	0.16	0.018666951873369	0.001100	0.998900	41.0139979763007
52	255	0.164	0.0205030145955406	0.000200	0.999800	30.398442937098
52	259	0.129	0.018364651375318	0.004800	0.995200	26.0167212000283
52	272	0.149	0.0167489715016705	0.001100	0.998900	16.2985088274971
52	298	0.102	0.00762587120977429	0.019200	0.980800	20.2340848322824
52	308	0.152	0.0203352667793056	0.001000	0.999000	30.2109909966555
52	361	0.106	0.0130617080993227	0.015400	0.984600	18.2965123999084
52	369	0.177	0.0207089550924162	0.000300	0.999700	22.1501622793153
52	375	0.11	0.0125261907960099	0.016000	0.984000	28.1988150460263
52	380	0.11	0.0113481797288625	0.015000	0.985000
55	66	0.143	0.0178129504684626	0.002100	0.997900	1.33312602555047
55	83	0.256	0.026449972359125	0	1	10.9980889703621
55	106	0.107	0.0138432920483883	0.013900	0.986100	24.6466815819088
55	108	0.116	0.0114858248192196	0.010900	0.989100	23.424396235549
55	113	0.203	0.0227071831373482	0.000200	0.999800	22.2470435114421
55	118	0.12	0.0135779307512643	0.007600	0.992400	17.4077656808679
55	153	0.136	0.0132251409234711	0.002900	0.997100	24.9367991931603
55	157	0.141	0.019102048639028	0.003100	0.996900	24.5441668426533
55	165	0.11	0.0136783382655839	0.015500	0.984500	14.3340318124386
55	175	0.129	0.0152374630768589	0.005600	0.994400	9.69057949763583
55	176	0.104	0.0105475162245659	0.024400	0.975600	11.2626764137127
55	187	0.103	0.0105337138807906	0.020800	0.979200	13.0400563265655
55	190	0.102	0.0117691881011576	0.022700	0.977300	15.031942356196
55	191	0.162	0.0181466536771036	0.000900	0.999100	11.4047022758159
55	193	0.161	0.0183523014142621	0.001900	0.998100	11.0629132239207
55	194	0.1	0.0106163971611697	0.021400	0.978600	12.8307518096174
55	195	0.138	0.0140701544001065	0.002800	0.997200	10.2722540856426
55	199	0.113	0.011459547531587	0.015100	0.984900	12.3175028719299
55	203	0.104	0.0109964871918508	0.021200	0.978800	14.9601771045667
55	214	0.249	0.0285668625386356	0	1	16.0024571550747
55	215	0.104	0.00996630286468832	0.016600	0.983400	17.8532319763117
55	226	0.152	0.0175919874330903	0.000500	0.999500	28.2495585098245
55	230	0.155	0.0172906462255026	0.001600	0.998400	33.9046658293516
55	240	0.153	0.0153178873485728	0.001100	0.998900	41.2992080553611
55	255	0.168	0.0197108425659387	0.000400	0.999600	30.8174046603539
55	272	0.159	0.0176899388794429	0.000700	0.999300	18.5874128646243
55	276	0.171	0.0145081471641063	0.000300	0.999700	19.293373629306
55	298	0.108	0.00804598249698708	0.013800	0.986200	24.2190706881994
55	358	0.122	0.0103877291045029	0.010000	0.990000	22.5975922168713
55	364	0.132	0.0154734525867204	0.005200	0.994800	20.39589519977
55	365	0.129	0.00903549866577711	0.008400	0.991600	19.8450096749788
55	367	0.161	0.0167264115513496	0.001800	0.998200	22.9396248661568
55	368	0.146	0.0200211225599315	0.002800	0.997200	21.0679765758366
55	375	0.138	0.0166895501480956	0.003100	0.996900	27.6982390956537
55	378	0.198	0.0242597624885618	0.000200	0.999800	32.1993473381061
55	380	0.17	0.0193826513817066	0.000600	0.999400
66	83	0.113	0.0121929619717744	0.012000	0.988000	9.56944308724389
66	158	0.136	0.0178384528634252	0.002900	0.997100	21.67493432516
66	195	0.097	0.0112701072218623	0.024500	0.975500	11.3398029524326
66	217	0.145	0.0236403530923478	0.001400	0.998600	21.2911487712617
66	219	0.12	0.0186337342921938	0.007800	0.992200	23.8622530788691
66	240	0.104	0.0128265313814899	0.018200	0.981800	40.4672324109272
66	272	0.099	0.00998645363014274	0.025300	0.974700	17.1457800639107
66	378	0.1	0.014130017290841	0.021300	0.978700	31.4625517560162
67	72	0.111	0.0205189089468419	0.011400	0.988600	1.30239049443707
67	233	0.15	0.0243309369104921	0.001300	0.998700	29.7846910677281
67	249	0.12	0.0192493488729331	0.007600	0.992400	37.5204067808439
72	163	0.116	0.0182257865022686	0.007700	0.992300	11.5071034148477
72	166	0.13	0.020273351054919	0.004500	0.995500	11.7398590707044
72	186	0.142	0.0199373399509012	0.002000	0.998000	15.5775764482156
72	237	0.104	0.0128141762374524	0.017500	0.982500	30.049969650567
72	249	0.185	0.0249949299829537	0.000200	0.999800	37.815926724067
72	251	0.157	0.0269381032776029	0.001500	0.998500	34.4026949380423
77	83	0.151	0.0183493771094369	0.001300	0.998700	4.07551935340761
77	112	0.131	0.0213599062757272	0.003900	0.996100	18.4026859180936
77	118	0.137	0.0203631289830078	0.002900	0.997100	9.48464174336598
77	177	0.112	0.0141979840832356	0.016200	0.983800	11.6914863896769
77	190	0.136	0.019677952919071	0.004400	0.995600	17.6135622177912
77	236	0.147	0.0223220877738424	0.002900	0.997100	31.4008242885438
77	355	0.119	0.0106575520038028	0.010800	0.989200	23.5579610535377
77	359	0.124	0.0110309401780833	0.010400	0.989600	19.8857835651503
77	380	0.147	0.0211279598909339	0.001700	0.998300
79	131	0.137	0.0216296698885747	0.002700	0.997300	17.6815229547684
79	142	0.131	0.0222695636692584	0.003700	0.996300	24.5190823237739
83	91	0.125	0.0142319526152798	0.005300	0.994700	3.44923672716153
83	108	0.154	0.014498269801362	0.001200	0.998800	11.664448250989
83	113	0.244	0.0256421150870842	0	1	12.9588898830108
83	118	0.356	0.0347958776699128	0	1	5.8583972210836
83	120	0.182	0.0181975408501581	0.000400	0.999600	8.37764805897215
83	157	0.121	0.0147496909237636	0.007900	0.992100	17.4379541231189
83	158	0.19	0.0167983766212124	0.000200	0.999800	15.8911534508984
83	165	0.176	0.0170940141918927	0.000400	0.999600	11.6382354762223
83	169	0.11	0.0105557764777517	0.015300	0.984700	12.2097650673549
83	175	0.157	0.0173938502363558	0.000900	0.999100	12.3507422853851
83	177	0.1	0.0101984487481628	0.026100	0.973900	16.3324558165635
83	178	0.179	0.0205711145150618	0.000100	0.999900	16.7509361230947
83	190	0.268	0.0293112842546078	0	1	22.9947812557545
83	191	0.14	0.0125452954001387	0.001600	0.998400	21.3093504593641
83	193	0.109	0.00879226213415943	0.020400	0.979600	18.3710482009057
83	194	0.183	0.01367219271141	0.000200	0.999800	20.6111122941
83	195	0.153	0.0133858937590308	0.001100	0.998900	19.6776071970146
83	203	0.108	0.00878572406741245	0.016600	0.983400	20.4994792616788
83	214	0.154	0.0165155502587446	0.001600	0.998400	18.9383015605941
83	215	0.116	0.011825556984165	0.010500	0.989500	20.0750089663741
83	217	0.103	0.0124141739225554	0.018400	0.981600	21.849511253115
83	219	0.105	0.0111060588170047	0.016500	0.983500	23.1797525655474
83	223	0.16	0.0181643506477328	0.001500	0.998500	26.7127471631055
83	226	0.158	0.0171343413731966	0.000600	0.999400	28.3309006034048
83	230	0.155	0.0130983367118767	0.000900	0.999100	35.2467774129778
83	236	0.175	0.0179678114576452	0.000800	0.999200	30.4368521532697
83	238	0.175	0.0154320468484262	0.000800	0.999200	32.6797499531438
83	240	0.257	0.0246395653094412	0	1	37.6893808651721
83	255	0.177	0.0181759386189975	0	1	32.1578071858142
83	272	0.151	0.0140757827791965	0.001800	0.998200	21.6388679232533
83	276	0.107	0.00713231659439699	0.016900	0.983100	23.28706999603
83	277	0.114	0.00413494800963335	0.015000	0.985000	26.0185364884345
83	298	0.106	0.0066450815378297	0.015000	0.985000	28.3207842582087
83	355	0.108	0.00268665010939863	0.020600	0.979400	26.186547538765
83	358	0.117	0.0100428283946309	0.010900	0.989100	20.3027512667618
83	360	0.125	0.013248978875228	0.008000	0.992000	21.300536659906
83	364	0.193	0.0183946636650677	0.000300	0.999700	18.8415836648621
83	365	0.163	0.0105931014702909	0.000700	0.999300	17.0100354203041
83	367	0.11	0.00941885158344334	0.018300	0.981700	20.6097469659382
83	368	0.133	0.0127728313239521	0.004600	0.995400	18.3559362877517
83	369	0.22	0.0188244975889546	0	1	18.2867543593717
83	371	0.257	0.0271711346806679	0	1	21.9456811924351
83	373	0.168	0.015724357266669	0.001300	0.998700	20.8646975055954
83	375	0.212	0.0243516197229378	0	1	23.5989570532259
83	378	0.183	0.0196575539492052	0.000100	0.999900	26.7290206891311
83	380	0.306	0.0307876660022987	0	1
83	382	0.146	0.0155072622096016	0.005100	0.994900
83	383	0.213	0.0179087976390029	0.000800	0.999200
83	386	0.112	0.0101990355007303	0.026000	0.974000
84	168	0.127	0.0182124657532251	0.003700	0.996300	9.2240746961416
84	370	0.104	0.0132852459718032	0.019000	0.981000	20.5409353243712
91	108	0.102	0.0141675255447063	0.019000	0.981000	6.62755256486134
91	175	0.165	0.0240490040514102	0.000500	0.999500	16.9129674510418
91	354	0.096	0.015419507466171	0.025000	0.975000	28.5605118126409
92	119	0.16	0.025156952295662	0.000300	0.999700	5.44625642069853
92	171	0.17	0.0290718464142184	0.000400	0.999600	14.4695754256993
93	129	0.124	0.0183410426836727	0.008000	0.992000	15.7872033305459
93	159	0.13	0.0197889478988897	0.004800	0.995200	14.8646103547991
93	164	0.097	0.0147668515994208	0.025200	0.974800	12.6773837206263
93	177	0.17	0.0228684415052229	0.000600	0.999400	24.0158383988567
93	372	0.109	0.0142790309591102	0.014000	0.986000	22.3919439531274
93	376	0.101	0.0147388601413486	0.022800	0.977200	23.3503988402768
93	377	0.105	0.0159038211982221	0.020700	0.979300	24.9822708935757
93	380	0.114	0.0128792253740329	0.012300	0.987700
106	108	0.123	0.0175603445528202	0.005900	0.994100	1.3221535463024
106	118	0.106	0.0116692720671364	0.017900	0.982100	12.0141145741166
106	153	0.126	0.017191523081467	0.004600	0.995400	21.1723926611992
106	158	0.133	0.0168237070848585	0.003800	0.996200	23.1264319124244
106	175	0.102	0.0131941163629404	0.019000	0.981000	27.1045868627434
106	195	0.107	0.0143374902842947	0.015000	0.985000	34.0135915921856
106	201	0.145	0.0223354684728501	0.001900	0.998100	31.2420040810445
106	230	0.115	0.0157926975468587	0.009100	0.990900	44.0466046137497
106	259	0.115	0.0181806891068592	0.009000	0.991000	39.7426981217934
106	308	0.18	0.0244522366504399	0.000200	0.999800	53.7591195426413
106	380	0.136	0.0153339789773025	0.004100	0.995900
108	116	0.177	0.0251397040386839	0.000300	0.999700	6.31678122147665
108	117	0.105	0.0157570098533563	0.014700	0.985300	9.06456645405616
108	118	0.104	0.0113155576404753	0.018900	0.981100	9.52266396550881
108	120	0.188	0.0274067706056649	0	1	10.5191586165434
108	152	0.203	0.0258529322403985	0	1	25.534768473593
108	158	0.197	0.0256912977041109	0	1	24.5557030646651
108	191	0.212	0.0246776173865902	0	1	34.8232499919235
108	194	0.195	0.0211770422790694	0.000100	0.999900	34.1478673126156
108	195	0.287	0.0348823397693922	0	1	33.2348179023144
108	201	0.137	0.0194117061841672	0.003400	0.996600	31.1076460215169
108	203	0.107	0.0137389305108216	0.016500	0.983500	33.2880492369259
108	226	0.223	0.0287982411961442	0	1	38.1971995570356
108	230	0.107	0.0136710863868973	0.014900	0.985100	45.5267554960816
108	240	0.201	0.0220895784280301	0	1	46.3671496428236
108	272	0.123	0.0122871834796417	0.008600	0.991400	34.2494461707047
108	281	0.111	0.00762996780250167	0.015800	0.984200	41.1126342989597
108	308	0.219	0.0288619520203661	0	1	51.1231895914173
108	342	0.104	0.0134915314860602	0.017300	0.982700	46.5289547378834
108	351	0.137	0.0193215872379037	0.002800	0.997200	37.4638274205933
108	369	0.144	0.0181503309361497	0.001700	0.998300	28.5313737664347
108	375	0.113	0.0117410245712379	0.011100	0.988900	32.5155491419106
108	382	0.118	0.0115502384361327	0.013600	0.986400
112	118	0.121	0.0159267292372436	0.008000	0.992000	7.28217591108591
112	162	0.116	0.0164049301510567	0.008300	0.991700	27.0711858070532
112	174	0.105	0.0152142483060507	0.016400	0.983600	24.0336536964316
112	228	0.143	0.0210881582615455	0.001700	0.998300	45.9651880883784
112	230	0.097	0.0136590391138469	0.024400	0.975600	49.8897120556934
112	380	0.158	0.0197142194465559	0.001200	0.998800
113	118	0.1	0.0100650409957389	0.024300	0.975700	4.84794420347429
113	157	0.097	0.0150489360178865	0.025000	0.975000	29.4082682421118
113	177	0.242	0.0286950570000273	0.000100	0.999900	23.4280996028274
113	189	0.218	0.0232978530492836	0.000100	0.999900	28.865249782394
113	190	0.225	0.0254573754109362	0	1	31.6516214592554
113	193	0.132	0.0167459910044584	0.007600	0.992400	28.5724540073127
113	226	0.117	0.011967874610776	0.010400	0.989600	41.5369652839492
113	236	0.143	0.0179438651584988	0.003600	0.996400	41.9126915504123
113	240	0.131	0.0106774721080145	0.004500	0.995500	47.8577066103256
113	260	0.122	0.0129828217124226	0.009000	0.991000	41.748325116105
113	262	0.155	0.0141056309880183	0.002800	0.997200	37.3737422397062
113	360	0.207	0.0181453228042992	0	1	29.293367457498
113	372	0.106	0.0115440002766114	0.019900	0.980100	31.7331965770863
113	375	0.136	0.0148651048439372	0.005100	0.994900	35.2922082335464
113	378	0.128	0.0144708033077282	0.006400	0.993600	37.6765774188686
113	380	0.123	0.0157280926184402	0.010500	0.989500
113	384	0.166	0.0199295635665999	0.007200	0.992800
113	386	0.166	0.0210265908310731	0.007400	0.992600
115	117	0.118	0.020052613410517	0.008600	0.991400	3.29056545292752
115	237	0.107	0.0130615130579446	0.013500	0.986500	37.6703434680386
116	117	0.133	0.0228532766130021	0.003200	0.996800	1.33428857448455
116	120	0.142	0.0205164535659827	0.001300	0.998700	3.17230547078933
116	195	0.109	0.013474123422528	0.013300	0.986700	29.5566984116968
116	196	0.135	0.01923096022707	0.002200	0.997800	27.3460698090237
116	230	0.142	0.016867961243603	0.001500	0.998500	44.0769771422678
116	302	0.101	0.014279258119513	0.018700	0.981300	37.3408493208175
117	120	0.109	0.0156841548130435	0.013200	0.986800	3.40709274895769
117	201	0.121	0.0196556638477709	0.007900	0.992100	26.3925614331008
118	120	0.252	0.0296894640438289	0	1	2.96669799608924
118	130	0.126	0.0132330818973641	0.005300	0.994700	13.3485820969869
118	165	0.191	0.0225438616165742	0	1	16.2983004021892
118	178	0.133	0.0182746130750803	0.003800	0.996200	18.7327895947187
118	189	0.102	0.0104195048275231	0.024000	0.976000	24.3172559718402
118	190	0.228	0.0278176758578358	0	1	26.8142992076989
118	193	0.147	0.014330695835766	0.002700	0.997300	22.7081243831365
118	195	0.112	0.0123872165830045	0.010800	0.989200	25.0242810885748
118	199	0.156	0.0177521715856918	0.001700	0.998300	23.875914328042
118	214	0.15	0.0159397040596275	0.001800	0.998200	24.0294496191652
118	215	0.139	0.016998354226459	0.003000	0.997000	24.7197864877511
118	223	0.121	0.0147470202841062	0.009800	0.990200	31.113207806332
118	226	0.11	0.0123689474380037	0.013200	0.986800	33.3196665649583
118	230	0.144	0.0171195747492982	0.002800	0.997200	40.0121674119261
118	234	0.131	0.0177324373844537	0.004800	0.995200	36.9745100440831
118	236	0.19	0.0196924692555396	0.000100	0.999900	33.7448701879263
118	238	0.18	0.0167798046986552	0.000500	0.999500	35.7414735846188
118	240	0.21	0.0264271846770153	0.000100	0.999900	39.9799968359178
118	255	0.128	0.0153006743818686	0.004200	0.995800	35.9537058729695
118	258	0.121	0.0153867740372226	0.010200	0.989800	31.9700912260194
118	272	0.162	0.0143429254803226	0.001200	0.998800	24.6196961394734
118	298	0.19	0.0177729846260341	0	1	30.0695641804134
118	308	0.098	0.00918817683656874	0.024300	0.975700	41.3770493268913
118	360	0.157	0.0161062544193024	0.001000	0.999000	22.8959016856729
118	361	0.105	0.011508061344287	0.017300	0.982700	19.4059819128021
118	364	0.178	0.0192874426447016	0.000200	0.999800	21.106658593913
118	372	0.105	0.0120236839946244	0.019000	0.981000	23.4848631250003
118	375	0.128	0.0133708476737542	0.006800	0.993200	27.103550800587
118	380	0.224	0.027656037180372	0.000100	0.999900
118	382	0.129	0.013478461476961	0.009300	0.990700
119	125	0.119	0.0178609138405803	0.006600	0.993400	4.73111720421297
119	134	0.173	0.0277612365610964	0.000200	0.999800	16.6111984817472
119	160	0.158	0.0265766986801661	0.000700	0.999300	14.8578067358544
119	161	0.172	0.0292315432890068	0.000400	0.999600	16.8894124527764
119	162	0.145	0.0206629756834252	0.001400	0.998600	16.3189806054177
119	168	0.101	0.0146156559119865	0.019500	0.980500	14.4155861830173
119	174	0.151	0.0218150691695083	0.000900	0.999100	17.0041959821686
119	215	0.104	0.0150269977763607	0.018600	0.981400	24.7897595994798
119	249	0.115	0.0157988163427438	0.008700	0.991300	44.1670248149001
119	346	0.1	0.0155229795360264	0.017800	0.982200	32.7817115782566
120	152	0.213	0.0268830802291406	0	1	19.8010373970658
120	158	0.145	0.0191700142513416	0.002100	0.997900	18.965269573618
120	164	0.135	0.0169587192642214	0.004200	0.995800	14.1326908265907
120	165	0.104	0.0142895565353919	0.018700	0.981300	15.7952898042423
120	168	0.125	0.0151882953299621	0.005700	0.994300	13.6552110932054
120	190	0.101	0.00932774397941085	0.022400	0.977600	26.6884593785404
120	191	0.102	0.0127403256079882	0.020100	0.979900	26.5777081592827
120	194	0.133	0.0143636565851519	0.003200	0.996800	24.9695756671995
120	195	0.223	0.0278241581760195	0	1	25.4594418242034
120	203	0.141	0.0176839708605947	0.003700	0.996300	24.9688471700237
120	217	0.116	0.016701346713338	0.009300	0.990700	26.1269145709936
120	234	0.118	0.0162225691325889	0.009700	0.990300	35.0500706276036
120	240	0.197	0.022635624930336	0	1	36.9592075266773
120	259	0.112	0.0145213863036076	0.010700	0.989300	30.605357063756
120	272	0.181	0.0187684762953779	0.000200	0.999800	23.0322074495694
120	308	0.159	0.0215596839421972	0.000600	0.999400	40.4297175973318
120	342	0.106	0.0134677692996063	0.017000	0.983000	35.2058727203289
120	369	0.151	0.0174933518662364	0.000900	0.999100	17.8876310896664
120	371	0.121	0.0146543844870382	0.006900	0.993100	22.3554122529646
120	378	0.1	0.012026725902157	0.020400	0.979600	27.3900206097038
122	124	0.141	0.0236923162641887	0.001600	0.998400	1.32495169723278
124	125	0.211	0.0332593348321343	0	1	1.32769499509489
124	153	0.103	0.0134499801507543	0.018100	0.981900	15.4590639108583
124	166	0.116	0.0161737715851164	0.008000	0.992000	12.9330935201134
124	168	0.255	0.0397487663248744	0	1	13.26776024806
124	196	0.145	0.0222684406009605	0.002100	0.997900	23.0299056446178
124	218	0.115	0.0172085615628069	0.009600	0.990400	22.7259270657987
125	127	0.102	0.0150078650469288	0.018600	0.981400	3.52084208677413
125	134	0.134	0.0203490820721925	0.003100	0.996900	10.1622651018363
125	166	0.173	0.0259356982750691	0.000500	0.999500	10.2644022719299
125	200	0.103	0.0132496368926598	0.017800	0.982200	23.8551527557465
125	300	0.11	0.016840784398863	0.012800	0.987200	31.9486647764817
125	361	0.102	0.012119881200331	0.019000	0.981000	13.3638943425934
127	159	0.154	0.0261263633425076	0.000900	0.999100	10.0029162247816
128	158	0.104	0.0120275417066397	0.018300	0.981700	14.7340505293012
128	162	0.12	0.01894846258104	0.007700	0.992300	12.8999537208472
128	174	0.213	0.0315280922717067	0	1	18.0998784526306
128	200	0.113	0.01619242894475	0.009600	0.990400	26.2544230940236
128	202	0.152	0.0247626634710884	0.000500	0.999500	22.2713421239044
128	351	0.11	0.0163642599486884	0.012400	0.987600	24.6004083502693
129	130	0.111	0.0164860704637348	0.014500	0.985500	1.33006616376781
129	169	0.105	0.0150462352158818	0.019100	0.980900	13.7792432665949
129	177	0.102	0.0159362585711916	0.025900	0.974100	19.851164021286
129	189	0.122	0.017225074524526	0.011900	0.988100	24.591621032376
129	193	0.18	0.0247293889489131	0.000700	0.999300	22.1992839974626
129	200	0.137	0.017249686288435	0.004000	0.996000	23.7304746897318
129	216	0.135	0.0175794986654323	0.009800	0.990200	21.3157647294203
129	236	0.15	0.0180593152687783	0.003800	0.996200	22.5490591156261
129	250	0.112	0.0146243446772713	0.020400	0.979600	31.1474598803819
129	275	0.107	0.0121228948331597	0.020700	0.979300	20.0299334497147
129	281	0.104	0.0102801039578779	0.024000	0.976000	27.6388752665516
129	298	0.185	0.0216012853942876	0.000200	0.999800	28.0631082027633
129	349	0.152	0.017581756062081	0.002300	0.997700	25.8751565405893
129	358	0.117	0.0111801164340735	0.014800	0.985200	13.9502178119196
129	376	0.113	0.0153123617182067	0.013100	0.986900	16.0647343893386
130	131	0.147	0.0192844484312997	0.001500	0.998500	1.33421362607343
130	133	0.139	0.0195892016055715	0.004200	0.995800	2.91023658832062
130	162	0.115	0.0126718363601145	0.010800	0.989200	9.14203358121157
130	186	0.1	0.013325453957257	0.025200	0.974800	26.7954412913839
130	193	0.145	0.0175378240771081	0.003000	0.997000	20.9065408186051
130	227	0.15	0.0220082087577461	0.000700	0.999300	23.7377375712177
130	229	0.123	0.0184894721653638	0.006400	0.993600	26.5995233227966
130	298	0.118	0.0135910905744163	0.010000	0.990000	28.0976498305463
130	300	0.119	0.0148103552751775	0.009500	0.990500	32.1219728379189
130	302	0.153	0.0221117977300032	0.001000	0.999000	33.5774619797268
130	342	0.113	0.0129903129499483	0.013900	0.986100	35.764088552625
131	142	0.152	0.0227761143524312	0.000900	0.999100	6.32845028423232
131	161	0.108	0.0150672277388727	0.013500	0.986500	11.5095885677986
131	162	0.247	0.0359357722536553	0	1	9.79630164909187
131	169	0.105	0.0153465375693532	0.019200	0.980800	14.0239080858369
131	174	0.13	0.0174613697026434	0.003600	0.996400	17.9800159621731
131	188	0.103	0.0139422803181231	0.018600	0.981400	26.9041003938062
131	202	0.195	0.0306723876285224	0.000100	0.999900	19.508348366789
131	224	0.112	0.0161189783314301	0.012200	0.987800	23.3587100885301
131	236	0.106	0.0104551147008518	0.018500	0.981500	20.166959265095
131	260	0.135	0.0149667839488284	0.004800	0.995200	24.7775369841314
131	304	0.16	0.0190053748906003	0.000400	0.999600	39.0482008164269
131	386	0.119	0.0119933721348782	0.018600	0.981400
133	153	0.15	0.0208689852945486	0.001600	0.998400	9.58834897153833
133	186	0.195	0.0334967020607395	0.000100	0.999900	31.0602232767248
133	219	0.12	0.0174217673614175	0.008100	0.991900	15.814827504592
133	237	0.115	0.0143026223373877	0.011800	0.988200	15.0224340903863
133	265	0.105	0.0166413428028076	0.015700	0.984300	18.9580749286419
133	345	0.119	0.0147201937633042	0.009200	0.990800	34.5086523787876
133	376	0.117	0.0187032257512361	0.011100	0.988900	9.68575464277308
133	377	0.214	0.0349705872406526	0	1	9.18862786274427
134	160	0.187	0.0295098509823813	0	1	8.16060769795976
134	161	0.144	0.0233941581425691	0.001900	0.998100	10.2512487532008
134	164	0.145	0.0215580893804885	0.002300	0.997700	10.6300882874979
134	168	0.125	0.0196123334926466	0.006000	0.994000	14.2731457289555
134	169	0.099	0.0135087764443084	0.022800	0.977200	15.1812453705222
134	196	0.172	0.0229889889559714	0.000400	0.999600	21.7660155977156
134	200	0.105	0.0125416732231942	0.016700	0.983300	23.7929840289107
134	301	0.101	0.0116933199117108	0.019400	0.980600	35.7205546709454
134	346	0.129	0.0183650543319327	0.004000	0.996000	34.4987855583352
142	163	0.147	0.0236152106444909	0.001300	0.998700	11.5746330827374
142	196	0.156	0.0209102089723968	0.001600	0.998400	24.9272165513922
142	224	0.1	0.0150275654242312	0.019700	0.980300	17.3515660964652
142	233	0.105	0.0162067881775031	0.016400	0.983600	16.1506558999937
144	168	0.132	0.0212225089143828	0.002400	0.997600	17.4629890625861
144	171	0.094	0.0161248737349214	0.025600	0.974400	20.5171564550257
152	153	0.26	0.0346206184531486	0	1	1.32388707977682
152	158	0.134	0.0185182817891465	0.004700	0.995300	3.4926288093641
152	165	0.13	0.015346114688499	0.004600	0.995400	12.5802236069157
152	168	0.099	0.0133643736095055	0.023500	0.976500	16.1348621933997
152	175	0.145	0.016280040816688	0.002200	0.997800	25.6138933003165
152	191	0.254	0.0295774780024155	0	1	30.6420979373149
152	194	0.241	0.0259981384486017	0	1	27.5263097781014
152	195	0.26	0.0322568575052211	0	1	26.41015740203
152	196	0.144	0.0179092603697756	0.002400	0.997600	23.1360054892801
152	201	0.196	0.0277169810016287	0.000100	0.999900	21.2510963952451
152	228	0.153	0.0216923798026272	0.001000	0.999000	18.2089398373436
152	230	0.098	0.0117765357488985	0.023000	0.977000	22.8102609805324
152	238	0.102	0.010764279884559	0.023500	0.976500	15.919219233367
152	248	0.145	0.0185635914465192	0.003200	0.996800	26.5492937005865
152	259	0.098	0.0142638785346901	0.023700	0.976300	18.9414251311774
152	268	0.107	0.011301944557547	0.017300	0.982700	20.802148470771
152	269	0.113	0.0128806241626461	0.014400	0.985600	22.3530771259798
152	308	0.21	0.0274985530162002	0	1	50.0797079564168
152	342	0.196	0.0257586112404307	0	1	46.5734497970679
152	360	0.106	0.00966368061030358	0.018600	0.981400	22.4677886094738
152	364	0.121	0.0134428189552912	0.008400	0.991600	17.4204724103567
152	369	0.126	0.0166165199648235	0.006600	0.993400	9.51622898001094
152	378	0.11	0.0124920547286177	0.015200	0.984800	7.80000371794786
152	382	0.106	0.0103194511101086	0.024800	0.975200
153	158	0.161	0.0200131118988597	0.001000	0.999000	3.01288466423791
153	187	0.109	0.0148184196133856	0.015700	0.984300	34.5644281451321
153	191	0.188	0.0219420437808665	0.000300	0.999700	30.2051998503569
153	194	0.189	0.0213790372650184	0.000200	0.999800	27.4107238868294
153	195	0.143	0.0200403901361414	0.002200	0.997800	25.8900178833465
153	201	0.112	0.0175872276810414	0.012600	0.987400	20.6888635743967
153	203	0.109	0.0145344353110661	0.015200	0.984800	20.4951546956836
153	226	0.102	0.0116942393781313	0.019800	0.980200	17.6497128871832
153	234	0.124	0.0162876371704005	0.005900	0.994100	20.5242443466258
153	236	0.114	0.00909765179613362	0.014600	0.985400	15.7787308424981
153	238	0.109	0.0117253013941362	0.017700	0.982300	19.072606035883
153	259	0.111	0.0164419225329788	0.013100	0.986900	21.2743431625985
153	342	0.173	0.0229895864362071	0.000300	0.999700	47.2008994617687
153	364	0.173	0.0188338339267453	0.000300	0.999700	18.5456359556635
153	368	0.115	0.0134941407932794	0.009900	0.990100	12.6633953582758
153	369	0.106	0.0146139381726922	0.017400	0.982600	11.9363606681434
157	177	0.173	0.0246825885760753	0.001100	0.998900	28.7889536107167
157	193	0.122	0.0161113553396657	0.010600	0.989400	25.7815029430016
157	255	0.1	0.0130293153178192	0.024000	0.976000	22.1042066132218
157	265	0.121	0.0192866459531158	0.006900	0.993100	20.5666009345249
157	298	0.099	0.00985475023537683	0.022900	0.977100	38.3892272128523
157	368	0.107	0.0147678326994422	0.015600	0.984400	12.8118141572535
157	373	0.104	0.0156198967930226	0.021700	0.978300	10.3330351784943
157	380	0.223	0.0257319907741295	0.000100	0.999900
158	165	0.131	0.0128595594779052	0.004000	0.996000	8.13711533653051
158	168	0.1	0.00952416653536053	0.021900	0.978100	12.2416308554049
158	178	0.104	0.0114133397005432	0.019000	0.981000	27.2361656258732
158	187	0.195	0.0246244650950054	0.000200	0.999800	31.1423177525373
158	191	0.166	0.0190949202764104	0.001100	0.998900	26.2505510418353
158	194	0.242	0.0268757695431156	0	1	23.232406633838
158	195	0.302	0.034223251847337	0	1	21.7517756056833
158	201	0.126	0.016126190771138	0.006400	0.993600	16.4360013993672
158	203	0.169	0.0215216464560695	0.000400	0.999600	16.0666110303324
158	217	0.174	0.0231311368690632	0.000300	0.999700	10.4038485667564
158	226	0.219	0.0277258901329107	0	1	13.8877520499179
158	228	0.182	0.0221015829293748	0.000300	0.999700	15.802790165031
158	238	0.131	0.0127682446394525	0.006700	0.993300	17.4777721978517
158	240	0.169	0.0173033692810186	0.000600	0.999400	22.5128008697274
158	269	0.116	0.0131880234517811	0.012000	0.988000	19.1956485954499
158	272	0.149	0.0139396985743467	0.001400	0.998600	20.4068150871222
158	308	0.166	0.0198470512124844	0.000100	0.999900	47.2512767340735
158	354	0.123	0.0148225237203174	0.006400	0.993600	27.6287737874847
158	360	0.104	0.0108509897472788	0.020600	0.979400	20.6404234452688
158	361	0.127	0.0149925271591119	0.005200	0.994800	18.2951689251562
158	369	0.323	0.035662840624789	0	1	9.50770703166645
158	375	0.16	0.0167236468789153	0.000700	0.999300	7.57224180807771
158	376	0.136	0.0149172360358762	0.004600	0.995400	6.11923982206943
158	378	0.124	0.014570300345683	0.008300	0.991700	10.0054858952477
158	381	0.129	0.0135693121531082	0.011000	0.989000
158	382	0.153	0.015069316107601	0.004200	0.995800
160	161	0.172	0.0272691723516372	0.000300	0.999700	1.33475540830521
160	162	0.147	0.0211485945165004	0.001300	0.998700	3.33079660141534
160	164	0.118	0.016578194753885	0.007800	0.992200	3.02223907062296
160	172	0.132	0.0223545830290586	0.003300	0.996700	14.142149942636
160	200	0.102	0.012428126629253	0.020100	0.979900	18.2092960050629
160	218	0.097	0.0144942082204341	0.021700	0.978300	10.9718724017371
160	228	0.101	0.0128907390044429	0.019100	0.980900	20.0355787787625
160	249	0.187	0.0264708792568748	0.000200	0.999800	30.8173165768858
161	162	0.159	0.0231738190538037	0.000700	0.999300	1.33051381052583
161	163	0.105	0.016321419393295	0.015700	0.984300	3.53468994396963
161	168	0.174	0.0249454335709172	0.000100	0.999900	8.11342954612905
161	174	0.154	0.0217113891021496	0.001000	0.999000	16.8970934186919
161	215	0.179	0.027412740734849	0.000200	0.999800	9.53062951750826
161	346	0.111	0.0164569807260869	0.012000	0.988000	35.9403766813872
162	163	0.145	0.0196486552613398	0.000800	0.999200	1.31986855406133
162	167	0.1	0.0123737316607572	0.020300	0.979700	4.84843376772334
162	174	0.189	0.0245882492378207	0.000100	0.999900	14.4555602105211
162	200	0.146	0.0184583283966636	0.001800	0.998200	15.0926965781467
162	202	0.264	0.0393219049513986	0	1	10.2538790221067
162	215	0.116	0.0157280082543462	0.009900	0.990100	9.27931139686559
162	224	0.117	0.0162841639778059	0.010200	0.989800	14.6550171954863
162	233	0.098	0.0130865519694851	0.020600	0.979400	17.0171364806186
162	249	0.104	0.0139917782764505	0.017300	0.982700	27.3336108298922
162	301	0.137	0.0155266886653229	0.002100	0.997900	32.4339026637252
162	346	0.133	0.0186590218676805	0.003800	0.996200	32.8157295667794
162	371	0.111	0.0110234411492507	0.012700	0.987300	8.08789373075587
162	379	0.126	0.0171560837982749	0.005200	0.994800	12.463569031381
163	174	0.107	0.0152894543804379	0.011700	0.988300	12.7783692621555
163	346	0.11	0.0159903308421539	0.012400	0.987600	31.5614541014827
164	168	0.109	0.0152992960938502	0.013100	0.986900	2.72642513192643
164	192	0.126	0.0168300187540861	0.006100	0.993900	14.6099709445296
164	218	0.205	0.0323305097975475	0.000100	0.999900	10.6463118966147
164	361	0.123	0.0165057648853768	0.007400	0.992600	12.454369353765
165	169	0.185	0.0242668050669752	0.000400	0.999600	2.69364232963475
165	191	0.207	0.0232816262326964	0	1	15.9772092682045
165	193	0.14	0.0170356400968816	0.004400	0.995600	11.6646371568086
165	194	0.205	0.0210465347141674	0	1	13.5688530834408
165	195	0.114	0.0118614661697361	0.011400	0.988600	12.5607146293513
165	199	0.196	0.0248104447181346	0.000100	0.999900	10.3773592498284
165	217	0.12	0.0167597734543156	0.007500	0.992500	10.0339291406707
165	230	0.143	0.0183450229460911	0.002400	0.997600	23.5741189867193
165	240	0.167	0.0197679155182479	0.000800	0.999200	26.9546040965175
165	250	0.134	0.0148074497035375	0.007100	0.992900	27.0592436886177
165	255	0.179	0.021195977332374	0.000300	0.999700	19.6986989671907
165	272	0.109	0.0134301460623725	0.015500	0.984500	11.2787016983339
165	281	0.105	0.0120679496344555	0.021500	0.978500	22.5194533681437
165	308	0.119	0.01409322176492	0.007600	0.992400	36.6238239538146
165	361	0.105	0.0123746495743832	0.016800	0.983200	9.62860187150762
165	367	0.112	0.010737447264764	0.018700	0.981300	8.95013865814378
165	368	0.099	0.0111796966331906	0.023700	0.976300	6.66171044102038
165	376	0.129	0.0153302384912122	0.006300	0.993700	13.1720192833141
165	378	0.141	0.019293136147884	0.003900	0.996100	17.4458021025117
166	200	0.17	0.0198746373759271	0.000500	0.999500	13.5592357085494
166	232	0.104	0.0152398362160615	0.016100	0.983900	23.1881805021438
166	237	0.119	0.0147690648898096	0.009500	0.990500	19.1258276422224
166	249	0.107	0.0138537865366192	0.015700	0.984300	29.0988130513944
166	251	0.144	0.0205793452109822	0.002100	0.997900	25.0872369941371
166	252	0.114	0.0158806912890369	0.009900	0.990100	24.8556883227964
166	304	0.118	0.0173743941181231	0.009700	0.990300	31.3057083293127
166	345	0.102	0.0121304597172079	0.018900	0.981100	28.8816210590749
166	346	0.163	0.0212421404760174	0.000300	0.999700	26.9812629244815
166	357	0.112	0.015166689840359	0.011600	0.988400	12.2401187085747
167	224	0.101	0.016367989780537	0.018200	0.981800	20.6320155825843
167	346	0.13	0.0201354890434426	0.003700	0.996300	26.785463987021
168	196	0.159	0.0221825394702102	0.001000	0.999000	7.4760375868504
168	306	0.125	0.0181105437109782	0.005300	0.994700	31.3382700384051
168	346	0.131	0.0179676018546408	0.004000	0.996000	26.3926740024576
168	354	0.125	0.0192490871371226	0.005700	0.994300	17.8234234926963
169	177	0.104	0.011669314585944	0.024400	0.975600	8.63244102209797
169	190	0.11	0.0158402872743859	0.016400	0.983600	12.9651030076895
169	199	0.185	0.0254954661227077	0.000700	0.999300	7.83504403306072
169	200	0.149	0.0171763125368561	0.001100	0.998900	10.0097055900761
169	214	0.104	0.0116689782899808	0.022200	0.977800	9.48384605526682
169	281	0.149	0.0185038677781451	0.002100	0.997900	17.1874496071989
169	342	0.12	0.0120725308825606	0.008200	0.991800	28.5878772559279
169	353	0.121	0.0146810680902023	0.008400	0.991600	13.9078389766347
169	359	0.105	0.0084386277010826	0.023400	0.976600	11.4280880728143
169	362	0.178	0.0186292202614832	0.001100	0.998900	8.65410752186497
169	371	0.111	0.0127555774379787	0.013800	0.986200	12.9019370638676
169	380	0.141	0.0181835062713895	0.004400	0.995600
169	386	0.121	0.0143915342328032	0.023900	0.976100
170	174	0.16	0.0229289209822485	0.000800	0.999200	2.72986171810955
170	186	0.15	0.0198570851640649	0.001100	0.998900	14.0035146302634
170	196	0.116	0.0146438702776072	0.010000	0.990000	9.22272747076482
170	215	0.108	0.0158996048266112	0.012900	0.987100	11.6025000754148
170	224	0.149	0.0220813179084039	0.001100	0.998900	22.481169475808
170	237	0.099	0.0115659229734898	0.020700	0.979300	23.4593586016327
170	301	0.134	0.0185209509248153	0.004300	0.995700	22.0220572608464
170	304	0.115	0.0172986107781118	0.007800	0.992200	26.3341686027868
171	224	0.12	0.0170630917851641	0.007600	0.992400	24.7816523056878
172	224	0.128	0.0189872814523171	0.005500	0.994500	24.782311978506
172	249	0.159	0.0240324551997673	0.000400	0.999600	34.4543920857704
173	232	0.107	0.0163930790600663	0.017900	0.982100	30.2775954461381
173	270	0.315	0.0243505978580318	0.001200	0.998800	12.4460256306983
174	200	0.132	0.0165089324923145	0.004600	0.995400	12.8980338036462
174	224	0.157	0.021132128933038	0.001000	0.999000	27.7408781764385
174	235	0.105	0.014291561591725	0.014500	0.985500	33.0459270410137
174	241	0.115	0.0142085777726596	0.012600	0.987400	34.4524370836085
174	301	0.171	0.0213452001501651	0.000100	0.999900	19.1817110289984
174	304	0.222	0.0293924402930668	0	1	23.196346220903
174	346	0.111	0.0154139026818883	0.012300	0.987700	19.1749932203378
174	357	0.159	0.0243450434369331	0.000700	0.999300	9.09723501949905
174	361	0.207	0.0274782680377252	0	1	8.25948109750244
175	176	0.119	0.015455831129896	0.012700	0.987300	1.32797213826193
175	177	0.107	0.0135618265010518	0.019900	0.980100	3.39277541254943
175	190	0.135	0.0181909985383719	0.003700	0.996300	8.9168220796425
175	194	0.099	0.0109823073873706	0.024400	0.975600	8.6562598158789
175	195	0.126	0.013532197747903	0.005700	0.994300	10.273158326435
175	214	0.208	0.026533295910845	0.000200	0.999800	17.1236501657795
175	216	0.131	0.018751456417096	0.008500	0.991500	19.8130422449456
175	230	0.125	0.0151600623457741	0.006300	0.993700	34.9627168995775
175	236	0.145	0.0159958407228901	0.004000	0.996000	32.0348611047402
175	238	0.189	0.0237188607785971	0.000200	0.999800	32.66498366753
175	262	0.151	0.013503589538483	0.003300	0.996700	20.8542140106023
175	272	0.111	0.00950484014615282	0.012300	0.987700	11.6295461648338
175	362	0.117	0.0119090959069904	0.012700	0.987300	12.3906450195298
175	380	0.197	0.0257766734457299	0.000100	0.999900
175	382	0.161	0.0223239727442806	0.002600	0.997400
175	383	0.181	0.0179642636868484	0.001600	0.998400
176	189	0.334	0.0437327024493195	0	1	3.6921549263269
176	191	0.122	0.0132071847868082	0.014200	0.985800	7.71365315528251
176	192	0.133	0.0204145710327629	0.009100	0.990900	5.787057024084
176	193	0.12	0.017571873837287	0.019200	0.980800	4.86186168046768
176	194	0.115	0.0103665937254427	0.015500	0.984500	7.13652583544681
176	203	0.154	0.0186585437484575	0.004600	0.995400	14.2621489965573
176	214	0.125	0.0157628371044031	0.014400	0.985600	17.1213531591402
176	238	0.116	0.0145660693298505	0.020300	0.979700	32.8532323371689
176	239	0.147	0.0237066577704003	0.019600	0.980400	36.0729638787832
176	242	0.2	0.0295498673525195	0.001000	0.999000	35.1310556915103
176	243	0.257	0.0355814409243405	0.000200	0.999800	35.3242118241866
176	275	0.113	0.0111567596945566	0.022100	0.977900	8.54840207290228
177	188	0.129	0.016241290539652	0.012100	0.987900	6.41788041334521
177	189	0.176	0.0203814761722284	0.001500	0.998500	5.79217437582814
177	193	0.237	0.0282139584809811	0.000300	0.999700	7.0886746998293
177	214	0.145	0.0141401515921892	0.004900	0.995100	19.2676233355336
177	227	0.124	0.0178811118418577	0.007200	0.992800	34.0842847951956
177	236	0.157	0.0183364821667688	0.005000	0.995000	33.7631774867236
177	237	0.152	0.0136028135553442	0.002500	0.997500	32.3453102010168
177	238	0.189	0.0212025482325427	0.000700	0.999300	33.9065690980376
177	240	0.119	0.0082606548043503	0.011200	0.988800	38.2628628960249
177	241	0.246	0.0303044856509273	0.000100	0.999900	37.2362209682991
177	353	0.16	0.0185033699327136	0.001200	0.998800	8.81993458025626
177	358	0.17	0.0166719526314815	0.002200	0.997800	9.07246989523802
177	371	0.133	0.0134878959043515	0.005800	0.994200	22.5644220178581
177	373	0.132	0.0143562258197932	0.012300	0.987700	24.4849258728712
178	187	0.258	0.0361970082393748	0	1	5.79601250861312
178	190	0.231	0.0280470465794269	0	1	9.22077095475212
178	191	0.103	0.00952123134113027	0.021200	0.978800	10.5301567414735
178	195	0.117	0.011268949147102	0.008800	0.991200	14.1658893120058
178	214	0.102	0.0124350873524289	0.021600	0.978400	22.2309755296523
178	229	0.121	0.0181111309800076	0.008700	0.991300	37.4706178358457
178	230	0.143	0.0161044657776919	0.001700	0.998300	39.5110723342204
178	236	0.17	0.0216292158332226	0.001000	0.999000	36.3253870729549
178	298	0.148	0.0146228828902977	0.001600	0.998400	11.4434282887603
178	375	0.207	0.0247501298089282	0.000100	0.999900	29.9721553779504
178	380	0.128	0.0174726735821433	0.006900	0.993100
178	381	0.119	0.0168633112552826	0.016300	0.983700
185	345	0.119	0.0159322133625069	0.017100	0.982900	18.8704645676782
185	352	0.136	0.0193527653533743	0.019000	0.981000	15.0402767594217
186	281	0.133	0.0127325776152944	0.008400	0.991600	12.8898450727695
186	297	0.147	0.0210465673997716	0.002900	0.997100	12.1829312564752
186	350	0.114	0.0171008397276606	0.009600	0.990400	15.4353461898332
186	376	0.103	0.0144449885238152	0.022200	0.977800	35.014543349871
186	377	0.167	0.0262278256948591	0.002400	0.997600	36.8020871283138
187	194	0.113	0.0115052862851047	0.013000	0.987000	9.21859848350062
187	195	0.105	0.0130264287960661	0.017800	0.982200	10.3425605146888
187	229	0.117	0.0167607661302667	0.009400	0.990600	37.4930171365282
187	238	0.137	0.0168557649313966	0.004900	0.995100	39.0942979601885
187	240	0.13	0.0140163581246972	0.005400	0.994600	43.8245511328981
187	375	0.113	0.0145321351387822	0.014900	0.985100	33.3522731009447
188	193	0.19	0.0248112347388049	0.001200	0.998800	3.2227227618894
188	200	0.289	0.0366512815757592	0	1	10.5624334317429
188	230	0.099	0.00963059344006754	0.024500	0.975500	35.1176235243788
188	238	0.17	0.0208179266433574	0.001200	0.998800	34.6344071841861
188	346	0.109	0.0141368449768262	0.015400	0.984600	18.6506601759831
188	349	0.108	0.0121965198862209	0.021300	0.978700	16.0613101893961
189	190	0.103	0.012743008694034	0.026100	0.973900	1.35174146936461
189	192	0.202	0.0277673884688095	0.000200	0.999800	4.40703006570184
189	193	0.274	0.0341442419908299	0	1	3.81494744393681
189	194	0.163	0.0136737528216195	0.001500	0.998500	3.59245514933727
189	216	0.147	0.0200536226941761	0.007900	0.992100	18.9224856718138
189	223	0.216	0.0255878111151146	0.000200	0.999800	29.4847457001074
189	250	0.15	0.0171579781184068	0.006200	0.993800	33.4315177190627
189	275	0.158	0.0153314031808694	0.002300	0.997700	7.79820062578543
189	298	0.124	0.0122159926260681	0.011600	0.988400	9.85639924110221
189	300	0.103	0.0111743974302129	0.024100	0.975900	13.5090146198751
189	349	0.142	0.0133662871997193	0.005100	0.994900	14.2105086819579
189	352	0.111	0.0141414569586764	0.024100	0.975900	14.0693796238498
189	372	0.13	0.0145320617480298	0.007400	0.992600	23.4112381774224
189	380	0.164	0.015352573758415	0.002300	0.997700
190	191	0.13	0.010971485375135	0.007300	0.992700	1.33389167476226
190	194	0.21	0.0177138752698051	0.000100	0.999900	4.69246118790555
190	199	0.107	0.0122333438029148	0.018300	0.981700	8.78513295289262
190	214	0.132	0.0149233669874291	0.006500	0.993500	17.9435539679295
190	217	0.122	0.0161287480124275	0.008000	0.992000	21.7557062169905
190	223	0.201	0.0259678310212604	0.000200	0.999800	30.521694022449
190	226	0.113	0.0143373613813628	0.011100	0.988900	30.4374965790552
190	230	0.146	0.0155430457994754	0.002500	0.997500	33.5281433276583
190	236	0.313	0.037312066919073	0	1	34.0475306153031
190	238	0.107	0.0119226404072607	0.019000	0.981000	33.8400071512995
190	250	0.133	0.0134761030608375	0.008700	0.991300	33.7179411589735
190	276	0.137	0.0109869314924852	0.004400	0.995600	6.84375065296802
190	280	0.141	0.0107578204283107	0.004200	0.995800	7.05211925594003
190	281	0.119	0.0113118259562927	0.013100	0.986900	9.45804001894686
190	358	0.114	0.00929834595354858	0.014400	0.985600	14.0120068869523
190	360	0.222	0.0219617096016133	0	1	14.6853059212262
190	362	0.166	0.0130642554577306	0.001400	0.998600	16.1566045318934
190	364	0.134	0.0126835672524476	0.005700	0.994300	16.109167824565
190	371	0.165	0.016447253289297	0.001300	0.998700	24.7201047934672
190	375	0.103	0.0118481993703849	0.021600	0.978400	29.297698271366
190	380	0.33	0.0383314846450569	0	1
190	386	0.131	0.0119659239196492	0.019300	0.980700
191	193	0.117	0.0126116500446226	0.015400	0.984600	3.4712755580622
191	194	0.352	0.0359982509139188	0	1	3.37960308320372
191	195	0.227	0.025729870038326	0.000100	0.999900	2.6744077849124
191	196	0.142	0.0129248744385713	0.002700	0.997300	4.52073500661121
191	199	0.181	0.0192612609723479	0.000700	0.999300	6.33172480450628
191	203	0.164	0.0188746267601673	0.001000	0.999000	11.4417576009982
191	214	0.167	0.0162510044469719	0.001600	0.998400	15.1903668487631
191	228	0.109	0.0119951153069967	0.016300	0.983700	30.9428228996645
191	230	0.164	0.0179408439240763	0.000900	0.999100	31.9390742038651
191	240	0.163	0.0151984746518273	0.001000	0.999000	37.9149398786283
191	246	0.144	0.0145919972744027	0.007400	0.992600	41.9596423959976
191	255	0.122	0.0145833677583725	0.010300	0.989700	26.2452143447144
191	262	0.115	0.00891599995102382	0.018700	0.981300	19.0273253506635
191	270	0.133	0.00830396345629197	0.014100	0.985900	13.7044514301011
191	272	0.165	0.0189748989087311	0.001500	0.998500	10.3418480456831
191	276	0.174	0.0140702758922971	0.000900	0.999100	8.65591716688647
191	277	0.142	0.00869303640543074	0.005100	0.994900	10.2476670515781
191	298	0.131	0.00856867596127249	0.007200	0.992800	12.2925916307344
191	308	0.184	0.0221494274257236	0.000200	0.999800	22.310209703183
191	351	0.132	0.0154470127186796	0.003800	0.996200	20.4754323519676
191	360	0.116	0.00991772477842454	0.012400	0.987600	16.1706417312363
191	364	0.161	0.0174043413836541	0.002100	0.997900	16.3103144053081
191	367	0.136	0.0119813380048241	0.008600	0.991400	20.0320203174817
191	369	0.275	0.0296207628745356	0	1	21.3518015633342
191	371	0.107	0.0109565896011174	0.018300	0.981700	23.3537476863993
191	375	0.129	0.0152134532870449	0.007900	0.992100	27.4694836136394
191	378	0.164	0.0211748336670108	0.001200	0.998800	32.5160340293831
192	193	0.185	0.0260962726826403	0.001200	0.998800	1.33898394314494
192	237	0.151	0.016809626891154	0.001400	0.998600	29.5026487115988
192	242	0.157	0.0237190050544065	0.002700	0.997300	33.6821972115834
192	275	0.164	0.0196265954468556	0.001800	0.998200	11.1847350885034
192	298	0.217	0.0267555484317739	0	1	14.4257897530777
192	301	0.13	0.0165672902521962	0.006000	0.994000	18.8079761005803
192	302	0.101	0.0156752477085019	0.022800	0.977200	18.2548491365993
192	352	0.119	0.0157984120222431	0.016200	0.983800	18.6393514103898
192	353	0.137	0.0174264550072533	0.004300	0.995700	16.4888530832196
193	194	0.131	0.0126607988109429	0.008300	0.991700	1.32513848332919
193	219	0.109	0.0135378217039304	0.019000	0.981000	18.6389824293066
193	238	0.118	0.0143582807206791	0.017900	0.982100	28.4663516102784
193	240	0.128	0.0119853291965112	0.007500	0.992500	33.5036773653281
193	272	0.199	0.0197738563586562	0.000300	0.999700	6.52243045190977
193	275	0.163	0.0167509449420669	0.002900	0.997100	8.79794629444851
193	277	0.154	0.0114035575822551	0.005400	0.994600	9.42682401448123
193	298	0.206	0.0211792396567018	0.000200	0.999800	14.2879389696345
193	367	0.207	0.0219075660457023	0.001200	0.998800	15.0988238283649
193	368	0.13	0.0160492873356636	0.007200	0.992800	14.3263507565604
193	375	0.133	0.01503271965183	0.007500	0.992500	22.9424014872027
193	378	0.131	0.016300483442721	0.007900	0.992100	27.9612489885556
194	195	0.299	0.0310657264723819	0	1	1.31847828954441
194	214	0.118	0.0103737515603313	0.010600	0.989400	11.3227743508382
194	217	0.205	0.0226337303932911	0.000100	0.999900	15.1737413646075
194	226	0.238	0.0268800798240695	0	1	23.8811361538768
194	230	0.284	0.0281128681560346	0	1	27.3706209100196
194	236	0.117	0.00855428797153765	0.013100	0.986900	28.0633385219934
194	238	0.275	0.0267940416905275	0	1	28.2423861244053
194	240	0.102	0.00900369284892695	0.019700	0.980300	33.3709244103306
194	255	0.188	0.0191407067793556	0.000200	0.999800	21.5031819505858
194	259	0.111	0.012865907914767	0.011100	0.988900	17.0571532501763
194	262	0.125	0.00665896393371376	0.011400	0.988600	14.5195187936791
194	266	0.107	0.00611916249063942	0.025200	0.974800	11.1581051258715
194	269	0.228	0.0261943036858505	0	1	7.6207174202958
194	272	0.294	0.0269980578606727	0	1	7.11913042442683
194	276	0.164	0.0140660101604042	0.001100	0.998900	7.11094937402874
194	308	0.2	0.0214427656023085	0.000100	0.999900	25.4302003531234
194	342	0.125	0.0130244213414384	0.006900	0.993100	25.9360726595219
194	360	0.181	0.0161129852240549	0.000200	0.999800	13.2430640336744
194	364	0.148	0.0149553001447648	0.002100	0.997900	13.0241531394559
194	367	0.119	0.00937460664940813	0.015400	0.984600	16.3604308928585
194	368	0.1	0.0107395290105852	0.022800	0.977200	15.6916243901006
194	369	0.374	0.0385615927021126	0	1	18.0223426335202
194	375	0.2	0.0189436340375612	0	1	23.3847030770117
194	378	0.232	0.0254569431820317	0	1	28.4600214160144
195	196	0.122	0.0103436351196462	0.007300	0.992700	1.31662940875556
195	201	0.138	0.0193261933161757	0.002700	0.997300	2.82979151175486
195	203	0.197	0.0222313013292739	0.000200	0.999800	6.58714999070158
195	217	0.127	0.017355880507785	0.004400	0.995600	14.1588553562779
195	226	0.232	0.0278624517171355	0	1	22.7767790962638
195	228	0.105	0.0127296812888043	0.018000	0.982000	25.8936794025105
195	230	0.116	0.014184932048748	0.010100	0.989900	26.9348193422566
195	236	0.148	0.0102386260020005	0.003000	0.997000	27.9492918872733
195	238	0.139	0.0129635656732162	0.003900	0.996100	28.6191042137939
195	240	0.171	0.0165822959097368	0.000100	0.999900	34.0804852958405
195	248	0.104	0.0119177282355367	0.020300	0.979700	31.9830814494163
195	255	0.12	0.0127231499862995	0.009800	0.990200	22.2776791430346
195	259	0.152	0.0187629899771325	0.001300	0.998700	17.9368356462337
195	268	0.122	0.0106320284611894	0.007700	0.992300	11.4766793106717
195	269	0.104	0.0116863668471772	0.018700	0.981300	9.62497215580387
195	272	0.182	0.0186543169985682	0.000400	0.999600	9.32189948454711
195	276	0.131	0.00813271623847746	0.005300	0.994700	9.73068389169023
195	308	0.227	0.0284306161166385	0	1	27.419295614585
195	342	0.147	0.0167282327410695	0.002700	0.997300	28.4803590391694
195	344	0.12	0.015612656800618	0.006200	0.993800	29.5668684341105
195	351	0.113	0.0131251799452838	0.012000	0.988000	23.0374095983034
195	360	0.181	0.0178446342782634	0.000100	0.999900	15.5455896317895
195	364	0.145	0.0129256858526046	0.002300	0.997700	14.5986172290392
195	369	0.196	0.0233292907292781	0.000100	0.999900	18.2475133100376
195	378	0.172	0.0188931849091195	0.000400	0.999600	28.0745447158097
196	199	0.153	0.0167614262255863	0.001700	0.998300	1.3191607180325
196	200	0.129	0.0168494102274031	0.005700	0.994300	3.27827469867919
196	201	0.113	0.0145883452167819	0.010900	0.989100	3.00844112456933
196	215	0.131	0.0155675780961996	0.003800	0.996200	8.5748729436651
196	218	0.096	0.012530130572118	0.025600	0.974400	13.0522044498238
196	233	0.102	0.0136873804957634	0.019600	0.980400	23.5815415314606
196	237	0.118	0.0130868045300953	0.010100	0.989900	24.1301468292259
196	258	0.109	0.01270276585641	0.015900	0.984100	18.5975420687789
196	270	0.107	0.00577033229237944	0.020500	0.979500	10.3603894231829
196	272	0.155	0.014710483002646	0.001100	0.998900	8.35083983800432
196	297	0.114	0.0143474796657155	0.011400	0.988600	18.6847909809021
196	298	0.12	0.0117578940123749	0.008900	0.991100	18.3070731958989
196	300	0.154	0.0194266442051155	0.001100	0.998900	21.4709675142971
196	301	0.164	0.0192357518311806	0.000600	0.999400	22.6531461170408
196	302	0.176	0.0231516667865911	0.000100	0.999900	22.7026630596501
196	342	0.134	0.0169118118774673	0.003200	0.996800	29.7996431354471
196	349	0.142	0.0145421984128466	0.003500	0.996500	22.1804536698418
199	200	0.189	0.0206871382893252	0.000100	0.999900	1.33744869060463
199	214	0.135	0.0164463815732227	0.006200	0.993800	7.15724374322967
199	230	0.112	0.0138256450019411	0.013200	0.986800	23.1937762341539
199	235	0.155	0.0220586232076927	0.000900	0.999100	24.6751577502556
199	238	0.14	0.0144194673069712	0.004500	0.995500	23.6349362385431
199	240	0.163	0.0172042214425375	0.001000	0.999000	28.9827261830215
199	269	0.109	0.0119771924973802	0.016700	0.983300	5.14231465392775
199	271	0.129	0.0110333241622053	0.010900	0.989100	8.44594257617229
199	272	0.258	0.0291800788549343	0	1	6.34615931095335
199	273	0.114	0.00713994309935434	0.018700	0.981300	6.50715029794149
199	280	0.128	0.0110615396401205	0.009100	0.990900	13.4704227847533
199	281	0.271	0.0284995783698182	0	1	15.7415833384066
199	298	0.15	0.0146970914300055	0.002100	0.997900	17.9029973747415
199	352	0.144	0.014901925650955	0.004400	0.995600	18.989152219096
199	363	0.138	0.00683423652482825	0.012200	0.987800	12.7168122971128
199	364	0.106	0.0136166431470971	0.020500	0.979500	10.2468806960948
199	367	0.174	0.0206115311240279	0.002100	0.997900	12.2686580358244
199	369	0.106	0.00893496487701794	0.022900	0.977100	14.0176547610505
199	375	0.102	0.0115795275180574	0.021700	0.978300	18.6500482305006
199	380	0.166	0.0167965364282047	0.000800	0.999200
200	202	0.138	0.0178588570878193	0.003800	0.996200	3.3780202782103
200	224	0.126	0.0167423258523824	0.006500	0.993500	18.1817250556706
200	233	0.166	0.0221740435406897	0.000100	0.999900	21.228624849481
200	235	0.141	0.0207114984518688	0.001800	0.998200	24.9629680326679
200	237	0.108	0.011905316448717	0.016200	0.983800	22.9153715658289
200	249	0.186	0.0219554842425552	0.000100	0.999900	26.4354351959638
200	260	0.148	0.0147600586540519	0.001900	0.998100	12.6939641168549
200	268	0.121	0.0142792238458436	0.008700	0.991300	8.20134202432749
200	275	0.117	0.00745126567446103	0.011300	0.988700	11.8704774124717
200	298	0.145	0.0166945636100798	0.002300	0.997700	19.4566894152114
200	300	0.103	0.013885916688765	0.020800	0.979200	22.1623875518862
200	301	0.241	0.0299615731215712	0	1	23.6935643793837
200	302	0.175	0.0229567688832281	0.000100	0.999900	24.0399525789882
200	303	0.193	0.0226705312645022	0.000100	0.999900	25.1875308238025
200	304	0.214	0.0281607004150341	0	1	27.3097639132967
200	346	0.204	0.0275476371348902	0	1	27.3382387508779
200	349	0.131	0.0119922970156577	0.005300	0.994700	23.2457764550897
200	379	0.14	0.0178161473156836	0.002200	0.997800	24.7011617945391
201	226	0.138	0.0185787124967534	0.002300	0.997700	17.4195041261225
201	230	0.098	0.0104339319279262	0.024700	0.975300	22.3851207055044
201	268	0.106	0.0138322087774965	0.017900	0.982100	9.9084804586778
201	308	0.117	0.0174324030304665	0.007600	0.992400	32.8165855170827
202	304	0.102	0.0131612962735251	0.019400	0.980600	30.4448574475231
202	379	0.11	0.0166649088611661	0.013800	0.986200	19.9968413755773
203	214	0.123	0.0120426983665511	0.011200	0.988800	3.44892287533371
203	215	0.117	0.0135881850214472	0.010200	0.989800	3.23470585988897
203	217	0.101	0.0143394555147059	0.023000	0.977000	5.16308986944835
203	226	0.119	0.0162913387854705	0.009600	0.990400	13.761750542718
203	240	0.121	0.011932688492408	0.008900	0.991100	24.5643032874942
203	250	0.159	0.0169331530426432	0.003900	0.996100	20.7541101953324
203	268	0.127	0.0158503440779277	0.008700	0.991300	6.72642029611591
203	270	0.194	0.0162256647405515	0.001600	0.998400	8.0614264246472
203	274	0.186	0.0104133558611088	0.002200	0.997800	12.2307225461131
203	308	0.142	0.0176211853588413	0.002500	0.997500	34.4034002679968
203	359	0.216	0.0178261891289913	0	1	17.3511676264164
203	360	0.133	0.0143456907514011	0.005900	0.994100	14.1787465242877
203	369	0.17	0.0180442758366309	0.001100	0.998900	12.7963141568188
203	383	0.173	0.016174116387803	0.007700	0.992300
204	249	0.116	0.0169288150135833	0.008600	0.991400	22.0089208504188
214	216	0.112	0.014693877909539	0.021000	0.979000	3.36202572863444
214	226	0.116	0.0122557765976757	0.011000	0.989000	11.3556254341185
214	229	0.107	0.0128568435690437	0.017500	0.982500	14.6275387540078
214	230	0.209	0.0244899076335442	0	1	16.8890849367276
214	238	0.207	0.0245114826939033	0.000100	0.999900	17.179651480749
214	240	0.126	0.0116102285724809	0.008100	0.991900	22.9435938553663
214	255	0.103	0.0139298788460352	0.023200	0.976800	13.5594913252673
214	262	0.132	0.0127256358258925	0.008300	0.991700	9.94087128978138
214	272	0.158	0.0157584406025596	0.002100	0.997900	12.0852899841088
214	273	0.146	0.0103406418763099	0.005400	0.994600	13.5121674797199
214	275	0.261	0.0256920523802883	0	1	16.6866403149346
214	276	0.177	0.0165084532056333	0.000800	0.999200	17.0462768662251
214	280	0.141	0.0111955799946813	0.005300	0.994700	22.1722102867531
214	298	0.122	0.0110823717632938	0.008500	0.991500	26.7830220288899
214	349	0.101	0.00648560219942125	0.025700	0.974300	29.3031029414975
214	353	0.112	0.0119090972519645	0.014400	0.985600	23.7836061815697
214	359	0.129	0.00837077214540214	0.011100	0.988900	18.4822761855785
214	362	0.123	0.00970538832046247	0.013800	0.986200	14.7837925107193
214	364	0.286	0.0324925355950286	0	1	10.3109389000227
214	365	0.113	0.00917000458387165	0.018800	0.981200	11.4648938067476
214	368	0.222	0.0292460439699928	0	1	8.09340064496995
214	375	0.109	0.0138835207039886	0.017300	0.982700	10.5789093010575
214	378	0.113	0.0133304012010892	0.015000	0.985000	15.5583416211369
214	380	0.168	0.0225283276322676	0.001100	0.998900
215	228	0.133	0.0185034293652517	0.004200	0.995800	12.8922958777713
215	233	0.103	0.012058214366726	0.020500	0.979500	12.002959176803
215	301	0.136	0.0149485464980707	0.004000	0.996000	30.3117055607236
215	371	0.118	0.0148376500203978	0.010200	0.989800	6.88120897807934
215	382	0.138	0.0177331132725749	0.007500	0.992500
216	236	0.125	0.0149793591365212	0.018200	0.981800	12.6099837827017
216	238	0.138	0.0187612059374947	0.009900	0.990100	13.9926265582985
216	246	0.133	0.0170623916129924	0.020500	0.979500	23.6891727588787
216	262	0.183	0.0235266997024653	0.002400	0.997600	7.69214781449238
216	266	0.149	0.0163672527724767	0.010100	0.989900	6.90369473542972
216	269	0.109	0.0159213588881074	0.021600	0.978400	7.88086733805358
216	273	0.141	0.0175140369355123	0.013300	0.986700	13.1934261660874
216	274	0.258	0.0175464326595036	0.000900	0.999100	15.3290030334657
216	275	0.19	0.024671888415293	0.000800	0.999200	16.5892184264359
216	276	0.152	0.0188743186581285	0.004800	0.995200	17.2572582121263
216	277	0.184	0.0191461422005247	0.002000	0.998000	18.9036672897086
216	280	0.123	0.0163140388089046	0.017400	0.982600	22.6831776213122
216	299	0.185	0.0223450816575732	0.003100	0.996900	28.3195516383999
216	349	0.143	0.0166696673995873	0.005400	0.994600	29.8247051452315
216	365	0.143	0.0165240514954899	0.009800	0.990200	12.708389905885
216	380	0.109	0.0129134695506714	0.024600	0.975400
217	226	0.156	0.0235771618867436	0.001200	0.998800	6.81341052630766
217	230	0.126	0.0164098411845054	0.006600	0.993400	13.1356413623393
217	240	0.159	0.0185753095536395	0.000300	0.999700	20.409436763419
217	360	0.108	0.0139149533167886	0.016100	0.983900	18.3812448163883
217	380	0.116	0.0128571525099483	0.009300	0.990700
218	228	0.099	0.0142511179654287	0.022000	0.978000	10.492373849611
218	233	0.104	0.0141281593534918	0.017400	0.982600	9.58454224259041
218	237	0.124	0.0139886986935599	0.008700	0.991300	10.001750096858
218	297	0.122	0.01593847701989	0.007300	0.992700	29.5664470303755
218	345	0.115	0.0160856682304503	0.009800	0.990200	37.9614491030045
219	240	0.124	0.0171180585519248	0.006400	0.993600	15.9311878088233
219	375	0.225	0.0288987816939753	0	1	6.07401992094198
219	382	0.132	0.018006135719864	0.010400	0.989600
220	258	0.192	0.0287213017673853	0.000200	0.999800	9.63955823676584
223	227	0.107	0.0156338731744373	0.016000	0.984000	3.20392400034709
223	236	0.192	0.0251884182291106	0.000900	0.999100	5.44963631814085
223	253	0.11	0.0118754918019371	0.023300	0.976700	13.6999505838525
223	258	0.124	0.0141226958825634	0.012800	0.987200	9.92754138747356
223	276	0.144	0.0132298326719412	0.005600	0.994400	26.9853858227004
223	298	0.162	0.0151072461909532	0.000900	0.999100	37.2752346471488
223	358	0.167	0.0164853326936014	0.002200	0.997800	27.7917191443783
223	359	0.112	0.00764995886474345	0.023800	0.976200	25.5460559969636
223	364	0.154	0.0170952199991103	0.002900	0.997100	17.7859308724621
223	365	0.122	0.00949175778529155	0.017900	0.982100	17.3028981676481
223	367	0.121	0.0142801868859089	0.018600	0.981400	13.4554733844633
223	369	0.112	0.0102555404443792	0.016600	0.983400	12.7432001082931
223	380	0.146	0.0188752856507595	0.005300	0.994700
224	227	0.106	0.0139066413723708	0.016500	0.983500	3.36081150914479
224	233	0.146	0.0222368862950242	0.001900	0.998100	4.65096656620964
224	237	0.196	0.0232017014654743	0	1	7.81988369478726
224	249	0.217	0.0294315492828139	0	1	14.7295748071694
224	300	0.118	0.0153592756964808	0.008000	0.992000	39.5678827080752
224	301	0.129	0.0163123372997843	0.004700	0.995300	41.1349690044857
224	304	0.13	0.0202907831411326	0.003600	0.996400	45.0673937231786
224	346	0.118	0.0178927816360271	0.007600	0.992400	43.4602693272833
226	230	0.196	0.0238339132901612	0	1	7.3660872245718
226	236	0.1	0.00836943352478302	0.022800	0.977200	9.33371978366608
226	240	0.135	0.0148115547359783	0.002900	0.997100	17.644539721965
226	255	0.161	0.0206427008889134	0.000500	0.999500	11.8017323304674
226	272	0.154	0.0167613115064004	0.000600	0.999400	22.4511127118457
226	308	0.165	0.0212021089932503	0.000200	0.999800	50.2654094283534
226	360	0.148	0.01661330902675	0.001900	0.998100	25.6653422731901
226	369	0.15	0.0192194538150769	0.001500	0.998500	16.3847263327771
226	375	0.167	0.0193720117193817	0.000500	0.999500	10.0390084669752
226	376	0.132	0.0155700986780846	0.005100	0.994900	11.7967821036077
226	380	0.11	0.0126344888793016	0.013800	0.986200
226	386	0.116	0.0118153379296251	0.017900	0.982100
227	353	0.142	0.0193119773569244	0.001700	0.998300	36.8838212093053
227	380	0.102	0.0125077168245349	0.020000	0.980000
228	230	0.129	0.0151304962971148	0.005000	0.995000	3.39506318056085
228	234	0.113	0.0173644125084402	0.013000	0.987000	5.31968626894484
228	235	0.141	0.0206573057461893	0.001900	0.998100	6.21555902554229
228	238	0.103	0.011156984006422	0.022600	0.977400	9.85232850650038
228	240	0.108	0.0124234825313735	0.014900	0.985100	13.5686127883436
228	258	0.118	0.0144018312085501	0.010100	0.989900	11.3465732271907
228	298	0.163	0.0162306502785459	0.000700	0.999300	39.9223473383016
228	342	0.196	0.0263387146307009	0.000100	0.999900	50.7775516247091
228	361	0.104	0.0158359788280059	0.018300	0.981700	26.8471711172704
228	369	0.121	0.0148966193569857	0.009900	0.990100	17.7945718127748
228	382	0.122	0.0136219028244743	0.012200	0.987800
229	255	0.098	0.0126520797260004	0.024700	0.975300	7.57567033337647
230	235	0.128	0.0163068584342011	0.004500	0.995500	6.92318951062298
230	238	0.122	0.0138503774489917	0.009500	0.990500	10.7947945325513
230	240	0.177	0.0189915236171726	0.000100	0.999900	13.2692993786409
230	255	0.19	0.0225180364375425	0	1	8.21153213474807
230	259	0.145	0.0184243772340955	0.001000	0.999000	11.7396778064817
230	272	0.121	0.0129756953269811	0.007800	0.992200	25.4349078433557
230	281	0.12	0.00901071625827306	0.010600	0.989400	37.8460149157081
230	298	0.134	0.0103979601740753	0.005000	0.995000	41.3017781820589
230	305	0.138	0.017456667360595	0.002600	0.997400	50.6821561794681
230	308	0.166	0.0186038993826207	0.000300	0.999700	52.3631800218436
230	361	0.103	0.0121542323003623	0.017900	0.982100	29.2560232601767
230	364	0.187	0.0223160200051333	0.000100	0.999900	24.1611578364945
230	368	0.122	0.0148686004404307	0.006100	0.993900	20.5489549369305
230	369	0.122	0.0143454706802544	0.007200	0.992800	20.9838051363426
230	375	0.098	0.00953448639846902	0.024800	0.975200	14.8344683086385
230	380	0.151	0.0166625326555084	0.001200	0.998800
233	235	0.096	0.0157138498760333	0.025900	0.974100	3.21447942908336
233	237	0.213	0.0268639029682833	0	1	2.73444857329588
233	249	0.116	0.0171522935226648	0.009400	0.990600	10.0719327340883
233	301	0.167	0.0229443215509476	0.000800	0.999200	41.8387313502692
233	346	0.141	0.0215197901047614	0.001600	0.998400	43.8484593800056
234	237	0.154	0.0186921904328096	0.001600	0.998400	3.25252348185221
234	241	0.115	0.0158403520423069	0.013600	0.986400	7.66654609325477
234	342	0.121	0.0184356387801364	0.007200	0.992800	48.4806484486336
235	237	0.225	0.0270718033193034	0.000100	0.999900	3.5822984241964
235	238	0.105	0.0108193844320848	0.017100	0.982900	4.84445094928208
235	268	0.109	0.0158109796593086	0.014000	0.986000	19.1246477876064
235	298	0.109	0.0132138442337361	0.014300	0.985700	40.6770198638003
235	301	0.11	0.0162583013613483	0.013500	0.986500	44.3336602256119
235	305	0.111	0.0187712068228823	0.012100	0.987900	50.099778572365
235	351	0.131	0.018955747894845	0.004200	0.995800	39.4750046611777
236	238	0.119	0.0149893111906532	0.015600	0.984400	3.83887913328877
236	250	0.154	0.0159223592337487	0.006300	0.993700	11.7430503703254
236	255	0.123	0.0137054235450039	0.012100	0.987900	9.5396013543544
236	258	0.207	0.0237616676435069	0.000200	0.999800	9.71242070752704
236	275	0.151	0.0140450604756799	0.004400	0.995600	27.1635499152817
236	276	0.16	0.0134593546321362	0.003100	0.996900	29.0189092317406
236	277	0.15	0.0107934911214361	0.006500	0.993500	30.5246932335118
236	280	0.134	0.0107136705958331	0.010700	0.989300	34.5226269423403
236	298	0.121	0.00821115776046452	0.011300	0.988700	39.0965977164254
236	352	0.189	0.0214712611812998	0.001300	0.998700	35.0722466631381
236	358	0.114	0.0136043346217639	0.019200	0.980800	28.3527435180442
236	359	0.216	0.0158166961945675	0.000500	0.999500	25.7514246013691
236	360	0.124	0.0114961941053058	0.012600	0.987400	24.2534802863424
236	362	0.149	0.0117029918657234	0.007400	0.992600	22.0874561006921
236	380	0.247	0.0278990113295153	0	1
237	240	0.101	0.00658015368646714	0.020500	0.979500	6.86431453242057
237	241	0.141	0.0182708064939533	0.005500	0.994500	7.97643918048652
237	251	0.117	0.0142326970606509	0.010600	0.989400	9.36316533016478
237	258	0.189	0.022099135189361	0.000300	0.999700	7.58999453227735
237	265	0.17	0.0228988620978467	0.000300	0.999700	12.725523722032
237	268	0.121	0.0124539473188481	0.010300	0.989700	16.1504261244092
237	271	0.104	0.00776279055069573	0.024900	0.975100	20.023602023612
237	298	0.117	0.00927626324564173	0.010600	0.989400	37.097820016815
237	300	0.121	0.0136040208245615	0.007600	0.992400	39.4315143635139
237	301	0.135	0.0132188354993861	0.003800	0.996200	40.8271541991356
237	302	0.126	0.0153322057997827	0.006100	0.993900	42.4678270341208
237	304	0.153	0.0175669766834334	0.000500	0.999500	44.8378905168385
237	306	0.096	0.0103594715819447	0.024100	0.975900	47.9105657971183
237	342	0.129	0.0127379966922934	0.005500	0.994500	46.7663190020339
237	345	0.151	0.018962914392085	0.001200	0.998800	42.3968228762486
237	350	0.097	0.0127201269199444	0.023900	0.976100	36.8197029455698
237	357	0.109	0.0134104098326012	0.012900	0.987100	27.1112006558175
237	377	0.147	0.0188040039369212	0.002800	0.997200	7.4066717221705
238	242	0.148	0.0194404698694184	0.005300	0.994700	6.06394442586671
238	266	0.138	0.00812151097697277	0.010400	0.989600	16.2672565603423
238	269	0.141	0.0187087524080446	0.004100	0.995900	19.3278314613926
238	275	0.193	0.0198477473892443	0.000700	0.999300	26.1156941512187
238	276	0.211	0.0186712581087304	0.000100	0.999900	28.1987051830399
238	349	0.106	0.0102358179104962	0.021500	0.978500	38.4885813456407
238	352	0.161	0.0194763761794221	0.003100	0.996900	33.8315224605692
238	353	0.103	0.0128723590671392	0.023900	0.976100	32.8105877576126
238	360	0.12	0.0111330155780893	0.011800	0.988200	23.4510078248249
238	364	0.179	0.0208689986088244	0.000400	0.999600	19.2346835430167
238	365	0.16	0.0128457389740245	0.003200	0.996800	18.6972428716108
238	367	0.164	0.017939074427611	0.003700	0.996300	14.2496759963165
238	368	0.115	0.015370116408763	0.011800	0.988200	15.0632293350397
238	369	0.205	0.0218467902667013	0.000200	0.999800	13.8982158926964
238	375	0.171	0.0173185146810179	0.000600	0.999400	8.9958643831485
238	380	0.169	0.0180291013486995	0.001400	0.998600
238	382	0.117	0.01028505197541	0.026100	0.973900
239	242	0.122	0.0210689746184508	0.026000	0.974000	6.38074799690445
239	243	0.181	0.0307456581960254	0.011700	0.988300	3.59914684335053
239	250	0.24	0.0353447836187985	0.001900	0.998100	7.59737336189292
239	253	0.189	0.0298327027682451	0.006500	0.993500	10.4958627087058
239	262	0.162	0.0172093773296783	0.012800	0.987200	15.81630848207
240	255	0.208	0.0229520117517629	0	1	11.1353700432451
240	256	0.221	0.02704762410155	0	1	13.6200911524116
240	258	0.152	0.01507740188004	0.001800	0.998200	11.8211797211615
240	262	0.166	0.00977204222460962	0.001300	0.998700	17.1088655965262
240	272	0.203	0.0197486499450097	0	1	26.4259760273864
240	275	0.123	0.00882630165555766	0.008700	0.991300	29.5619103915833
240	276	0.118	0.00629292936184044	0.011200	0.988800	31.962924193509
240	281	0.152	0.0129228246539715	0.002700	0.997300	37.8647106551734
240	298	0.26	0.0243902457468038	0	1	41.1423983379676
240	308	0.139	0.0146456974010869	0.001900	0.998100	52.2383476193495
240	342	0.1	0.00685885198108499	0.021800	0.978200	49.8034170414039
240	360	0.204	0.0208385425483838	0.000100	0.999900	26.6731696091784
240	361	0.233	0.0279012490115207	0	1	27.5331938757566
240	364	0.259	0.0247659847956562	0	1	23.4640619245688
240	369	0.101	0.0107108148250408	0.022600	0.977400	18.1887076506276
240	371	0.212	0.0201914570525411	0	1	15.7300023521931
240	375	0.219	0.0224965003457592	0	1	14.4668707742898
240	378	0.168	0.0190519848816184	0.000700	0.999300	11.9613513450613
240	380	0.163	0.013546116098655	0.001000	0.999000
240	382	0.199	0.0212920235184554	0.000400	0.999600
240	383	0.121	0.0103407519391492	0.022300	0.977700
241	244	0.12	0.0187243625887826	0.007400	0.992600	4.83118888059656
241	248	0.117	0.0170139481333542	0.020300	0.979700	10.6809906843888
241	250	0.231	0.0328623344703549	0.000900	0.999100	8.78032915100567
241	253	0.154	0.0212422799205377	0.004900	0.995100	11.3280268802647
241	276	0.115	0.00819051122449455	0.017900	0.982100	30.1292619557798
241	280	0.124	0.0103005990491859	0.014700	0.985300	34.8957903191775
241	301	0.121	0.01261740447499	0.011600	0.988400	41.9465061715514
241	304	0.119	0.0145955194018303	0.010300	0.989700	45.5551462515488
241	353	0.135	0.0182489156832427	0.005800	0.994200	33.9472776669941
241	376	0.142	0.0190704108869042	0.005800	0.994200	17.1447593742228
242	247	0.141	0.022263969852465	0.004000	0.996000	7.81651386488887
242	260	0.119	0.013977498782168	0.017300	0.982700	13.165320922788
242	262	0.114	0.0123758013329852	0.023200	0.976800	13.4966740347391
242	275	0.183	0.0227904775953526	0.001400	0.998600	25.8352300744545
242	352	0.141	0.0208626721526602	0.007900	0.992100	32.5019993231186
243	250	0.178	0.0240014007783141	0.004700	0.995300	4.47957877484031
243	262	0.213	0.0218096030301853	0.001300	0.998700	13.0632897847365
243	267	0.133	0.0131284920331447	0.021900	0.978100	17.190502319595
243	273	0.129	0.0143485570651027	0.021000	0.979000	25.1509074786577
243	274	0.195	0.0151957339164006	0.006600	0.993400	25.1642950427784
243	277	0.178	0.0155346573815179	0.004100	0.995900	29.3166849080861
243	279	0.157	0.0150104054434038	0.014400	0.985600	31.856310316796
243	280	0.122	0.0131592665658837	0.020400	0.979600	33.5591423907108
243	355	0.194	0.01700447585781	0.003700	0.996300	29.2799261440326
246	265	0.105	0.0159367855025687	0.022200	0.977800	22.320036962335
246	268	0.134	0.0178761368377094	0.010900	0.989100	25.8916203818919
246	270	0.178	0.0157241753464215	0.009000	0.991000	29.220666881507
246	271	0.133	0.0156276558721647	0.021300	0.978700	29.4908334911036
246	274	0.19	0.0127742708541841	0.007000	0.993000	33.431356104711
246	356	0.194	0.0150272620187345	0.006100	0.993900	37.3511629403958
246	359	0.234	0.0251212554078454	0.000800	0.999200	34.3110030310978
246	373	0.202	0.0207810219568579	0.002600	0.997400	21.942199046586
246	374	0.166	0.0163685350342269	0.010000	0.990000	18.9680338728082
246	381	0.185	0.0261112725115545	0.009000	0.991000
248	255	0.118	0.0141861152224416	0.014700	0.985300	7.37740530267923
248	268	0.118	0.0158156795971527	0.014700	0.985300	21.2976362303425
248	364	0.111	0.0140986085183809	0.021100	0.978900	26.483387736466
248	371	0.108	0.0138761904329394	0.020000	0.980000	19.2019610456849
249	300	0.101	0.0122762042845003	0.020300	0.979700	41.2443752649983
249	304	0.211	0.0273032378514117	0	1	46.5239509930101
249	346	0.207	0.0294153179437469	0	1	46.4807978739608
249	379	0.148	0.0199061231032563	0.001100	0.998900	21.3917537850453
250	258	0.115	0.0150699762353063	0.021600	0.978400	8.12365564262787
250	261	0.158	0.0145128761844116	0.010000	0.990000	11.3834271640837
250	266	0.146	0.0110022174988237	0.010800	0.989200	15.6597830125452
250	267	0.177	0.0125376441096311	0.006400	0.993600	16.4143080268405
250	271	0.141	0.015405439743488	0.012700	0.987300	21.446823680909
250	275	0.113	0.00837834138870971	0.021800	0.978200	27.0481874623791
250	280	0.236	0.0195107649868402	0.000600	0.999400	33.8269779613846
250	281	0.134	0.0163700927153709	0.012300	0.987700	34.448152896781
250	297	0.118	0.0134364910991661	0.013600	0.986400	36.2281482965939
250	349	0.151	0.0141648232349306	0.005900	0.994100	39.6211498318764
250	352	0.129	0.0156276169103819	0.015900	0.984100	35.2320599454531
250	371	0.101	0.0095811394038495	0.024600	0.975400	17.1664604680173
250	376	0.121	0.0143028238791067	0.014800	0.985200	19.7719755715002
251	253	0.128	0.0171345021413573	0.007300	0.992700	2.97842391207162
251	262	0.107	0.00993436960869234	0.020800	0.979200	11.3560981415273
251	350	0.167	0.0287076922981895	0.000200	0.999800	39.5224315674023
253	254	0.178	0.027592200773352	0.007100	0.992900	1.32567492244516
253	256	0.137	0.0183867169877668	0.005200	0.994800	2.87653020147537
253	267	0.13	0.0143045682424209	0.021000	0.979000	12.2449470803266
253	270	0.265	0.025726031244845	0.000700	0.999300	16.5584394796128
253	279	0.226	0.0166897706979494	0.001400	0.998600	28.72033600082
254	257	0.234	0.0273120962778083	0.004600	0.995500	2.80039729324251
254	270	0.35	0.0327908264751347	0.000800	0.999200	15.9220412322039
254	273	0.134	0.016852598753694	0.022900	0.977100	20.055432805103
254	274	0.245	0.0207560895791257	0.004200	0.995800	20.4707921927804
254	279	0.328	0.0251988721195322	0.001100	0.998900	27.6750575247821
254	355	0.166	0.0177043099613059	0.012700	0.987300	26.5439074930576
254	359	0.134	0.0139696540812442	0.021100	0.978900	22.9061839030425
254	366	0.175	0.0239535354214311	0.010500	0.989500	16.0874043897703
255	259	0.151	0.0180839467911715	0.000800	0.999200	2.86567984952961
255	272	0.196	0.0221061762344181	0.000200	0.999800	17.0630988393082
255	275	0.158	0.0147557219230766	0.002100	0.997900	21.0893193109688
255	276	0.207	0.01990546916066	0.000100	0.999900	22.7412275394272
255	277	0.127	0.00960029821905161	0.008200	0.991800	23.5102167152921
255	298	0.15	0.0151473979375747	0.001600	0.998400	32.6217160186278
255	308	0.099	0.0110992072710816	0.024900	0.975100	43.5446852899409
255	360	0.109	0.0107380722380852	0.016700	0.983300	20.3080581543386
255	364	0.147	0.0167045372874115	0.002700	0.997300	16.5374971806498
255	369	0.155	0.0155987342025223	0.002000	0.998000	15.3664873344561
255	371	0.117	0.0131279292130232	0.010100	0.989900	11.1538331976052
255	375	0.175	0.02097110058128	0.000300	0.999700	12.2117424637109
255	378	0.103	0.0139407001162649	0.021800	0.978200	14.8428837494605
255	380	0.114	0.012866431055525	0.012300	0.987700
256	266	0.136	0.0126950772253971	0.007000	0.993000	6.68214538901989
257	260	0.227	0.0262332412003856	0.001100	0.998900	4.75349587146133
257	261	0.254	0.0252164591365592	0.000800	0.999200	4.75560143409851
257	262	0.257	0.0245681257827735	0.000800	0.999200	4.51447217291235
257	266	0.181	0.0212047325291002	0.007400	0.992600	8.70770147627948
257	267	0.477	0.0382642260084072	0.000100	0.999900	8.35653115832161
257	270	0.285	0.030520974389363	0.001800	0.998200	12.4706452920448
257	271	0.179	0.0220982507627501	0.007900	0.992100	12.4921521364415
257	273	0.258	0.0284629238030891	0.000400	0.999600	16.2954440258619
257	274	0.428	0.0292667268511909	0.000100	0.999900	16.3892088277622
257	275	0.136	0.0119429055255495	0.013900	0.986100	17.847560897781
257	277	0.146	0.0149500912701065	0.014700	0.985300	20.5610300568819
257	278	0.239	0.0232231311920129	0.002800	0.997200	21.3568641424719
257	279	0.257	0.0234435692699916	0.001100	0.998900	23.3795858817046
257	280	0.125	0.0117721873494361	0.021800	0.978200	24.8934831030131
257	349	0.113	0.011746330249816	0.026100	0.973900	30.3902003119426
257	355	0.304	0.0270332448881175	0.000200	0.999800	21.9684615756315
257	356	0.304	0.0258424176743276	0.001700	0.998300	20.9359168416384
257	358	0.13	0.0124559526387289	0.016900	0.983100	21.9316313118746
257	359	0.265	0.0251072021312852	0.000500	0.999500	18.5819119037843
257	360	0.123	0.0115446284842475	0.018600	0.981400	16.7665944365575
257	362	0.159	0.0170633954975956	0.010500	0.989500	17.0001465876033
257	363	0.318	0.0311046066075532	0.000800	0.999200	13.6113591532955
257	365	0.229	0.0250603647774962	0.001200	0.998800	15.7362824390006
257	366	0.171	0.0204162677925261	0.010000	0.990000	12.8952250465046
257	372	0.127	0.0122713276056049	0.013500	0.986500	12.8512412240997
257	374	0.176	0.0190664903148141	0.011600	0.988400	12.1201257831757
258	259	0.098	0.0118073724688697	0.026100	0.973900	1.33375784908655
258	260	0.215	0.0282174989012073	0.000100	0.999900	4.42512135426816
258	261	0.194	0.022257304021102	0.001500	0.998500	5.62865001576754
258	266	0.157	0.0173541002094837	0.004900	0.995100	8.17560597142498
258	281	0.111	0.0130667606854632	0.021100	0.978900	26.7980021829986
258	298	0.148	0.016501734216607	0.002900	0.997100	30.1581691917795
258	299	0.133	0.0152491216283191	0.013100	0.986900	31.1161043352152
258	359	0.2	0.0197147421107777	0.000800	0.999200	18.5063526930619
258	362	0.116	0.0123229161433285	0.019400	0.980600	15.8342324727156
258	363	0.124	0.0115116121452549	0.024100	0.975900	12.7204382786129
259	262	0.117	0.0108526866792357	0.009800	0.990200	3.14116172776887
259	342	0.111	0.0152633411027524	0.011100	0.988900	39.1224076329665
259	361	0.12	0.0170533328082841	0.007200	0.992800	17.3220921080567
259	363	0.103	0.00927776883939694	0.023400	0.976600	13.4183691259407
260	261	0.159	0.019617094722901	0.006300	0.993700	1.31699848139626
260	262	0.259	0.0304470154315563	0.000200	0.999800	3.71359838970238
260	266	0.237	0.0251576444926107	0.000400	0.999600	2.99542234083943
260	267	0.161	0.0203581036500493	0.006700	0.993300	5.18765178091205
260	270	0.358	0.0318481195074689	0	1	8.92980022172948
260	271	0.158	0.0181557809502072	0.005100	0.994900	10.6348108116694
260	273	0.171	0.0192095437618415	0.003700	0.996300	13.3630557134212
260	274	0.221	0.0168300002938844	0.001100	0.998900	14.5095396894595
260	275	0.138	0.0136168702172209	0.005700	0.994300	16.5745799946786
260	276	0.108	0.0103289754142451	0.020700	0.979300	17.7425216077084
260	280	0.148	0.012222630509569	0.005200	0.994800	22.7676174642847
260	299	0.136	0.0143592437872114	0.011300	0.988700	27.8812897298529
260	301	0.167	0.0172638127907049	0.000600	0.999400	31.1011596407594
260	349	0.11	0.0127658197060783	0.021000	0.979000	30.0626237876869
260	359	0.164	0.0178790106799558	0.003800	0.996200	19.8843112025537
260	363	0.132	0.0137962292320596	0.020000	0.980000	14.9038440678907
260	366	0.116	0.013162686052359	0.025500	0.974500	14.6106880741463
260	372	0.159	0.0202979086911715	0.001700	0.998300	12.3412169578207
261	262	0.127	0.014856120122758	0.023900	0.976100	1.33599139218784
261	266	0.331	0.0309194736187336	0	1	2.76491826280633
261	267	0.216	0.0256090295319299	0.003400	0.996600	2.50277785670241
261	268	0.168	0.0181726885048781	0.003000	0.997000	4.59742199498804
261	270	0.397	0.0314319553161444	0	1	6.85907821795318
261	271	0.176	0.0210973974054636	0.005200	0.994800	8.01506412950014
261	274	0.229	0.0212239696932568	0.002200	0.997800	11.9368356778503
261	276	0.146	0.0146664333158639	0.006900	0.993100	15.4431537258424
261	277	0.33	0.0261330928808058	0	1	15.9466842007986
261	278	0.179	0.0203146835090138	0.008000	0.992000	17.4081243676623
261	279	0.35	0.0281028297162309	0.000100	0.999900	19.4334432872818
261	280	0.187	0.0171665980408339	0.001600	0.998400	20.418545369345
261	355	0.159	0.0166770066981322	0.011400	0.988600	20.1694109482652
261	356	0.246	0.0211394599227387	0.002800	0.997200	18.3443715073589
261	358	0.163	0.0178271878776471	0.003300	0.996700	20.0350054155221
261	362	0.218	0.0214347404943653	0.000900	0.999100	15.6113769411926
261	363	0.241	0.0237746748435844	0.003000	0.997000	12.3851043596734
261	365	0.254	0.0227309418767063	0.000200	0.999800	14.0667639846555
261	370	0.169	0.0149838689977536	0.010400	0.989600	12.515078665354
261	371	0.113	0.0104226036818287	0.016300	0.983700	11.1214149279667
261	373	0.154	0.0168052103509967	0.009200	0.990800	15.3767354792882
261	374	0.144	0.0171118569590728	0.016800	0.983200	14.2648158417836
261	377	0.223	0.0240271061614521	0.000300	0.999700	18.7697010631496
262	266	0.198	0.0186978841959917	0.001800	0.998200	3.46067117767638
262	267	0.156	0.0174727927193576	0.012400	0.987600	3.28547896051702
262	269	0.135	0.0136132927619768	0.008600	0.991400	4.95844743846297
262	270	0.41	0.0309281284495918	0	1	6.4889341959986
262	272	0.123	0.00983348080962359	0.011600	0.988400	8.35797930124263
262	273	0.247	0.0259591725573409	0.000100	0.999900	10.1258507296918
262	274	0.326	0.0213971066380608	0.000100	0.999900	11.0186611255633
262	275	0.198	0.0170398707386152	0.001100	0.998900	12.4785443461968
262	276	0.282	0.0241523676807374	0	1	14.1687383347989
262	277	0.151	0.0162251779873709	0.006700	0.993300	15.2515112038119
262	278	0.138	0.012098851812316	0.016800	0.983200	16.5829245008231
262	279	0.151	0.0129201123247481	0.014400	0.985600	18.235802614637
262	298	0.106	0.0059468935506666	0.024200	0.975800	24.2157914179983
262	299	0.143	0.0119260805844652	0.012300	0.987700	25.063546716297
262	301	0.106	0.00939277584454749	0.022000	0.978000	27.9381005796743
262	349	0.185	0.0175828640454057	0.001700	0.998300	25.8777385024271
262	356	0.179	0.0127636869719037	0.007500	0.992500	16.4586846072218
262	358	0.133	0.0128326661694315	0.010900	0.989100	17.3854796022428
262	359	0.182	0.015803223570296	0.002800	0.997200	14.4618500545401
262	360	0.124	0.0104155882815217	0.013800	0.986200	11.8347028691049
262	362	0.185	0.0135286975393662	0.003200	0.996800	12.4282000708067
262	363	0.193	0.0177087122007899	0.005800	0.994200	9.25621061774203
262	365	0.359	0.0321395488867714	0	1	10.7830977923786
262	371	0.124	0.0118830293537555	0.010000	0.990000	8.28084011438451
262	374	0.125	0.0113314743847247	0.025800	0.974200	12.1403716994168
262	380	0.183	0.0137974334109142	0.001300	0.998700
266	267	0.295	0.0293161155174526	0.000100	0.999900	1.32614214924346
266	268	0.154	0.0189323361764347	0.004400	0.995600	3.23260220256067
266	269	0.13	0.0159090466185024	0.010600	0.989400	3.2623539047749
266	270	0.325	0.0292169390461921	0.000200	0.999800	2.88255043321015
266	271	0.183	0.0227652388081478	0.003900	0.996100	5.07837001408918
266	272	0.156	0.0109775115656784	0.003800	0.996200	7.11069307451813
266	273	0.283	0.0275196637423411	0	1	7.41698651744764
266	274	0.474	0.0327534044452814	0	1	8.48173903159016
266	275	0.235	0.0221814532499282	0.000100	0.999900	10.7239460554406
266	276	0.115	0.0129074213723906	0.021400	0.978600	11.7305294850659
266	277	0.253	0.0234731503953492	0.000100	0.999900	12.2069962726299
266	278	0.449	0.0376128565365707	0	1	14.0550052650293
266	279	0.346	0.0294710069711471	0.000100	0.999900	15.9717548503601
266	280	0.174	0.0186359393883102	0.003000	0.997000	16.6369296446189
266	281	0.171	0.0151544184550668	0.004600	0.995400	17.7508848793518
266	298	0.181	0.0143485364954542	0.000700	0.999300	21.3921055999637
266	299	0.212	0.024387885130063	0.001200	0.998800	21.7699859898898
266	303	0.111	0.0139837503533956	0.018000	0.982000	26.984960292726
266	342	0.138	0.0146070154654781	0.004000	0.996000	32.354618650202
266	349	0.178	0.0174887688751909	0.001600	0.998400	24.105974072831
266	351	0.103	0.0125769776119136	0.024000	0.976000	23.7449317960697
266	355	0.25	0.0210670307093891	0.000300	0.999700	18.0847390083462
266	356	0.424	0.0299421530937161	0	1	15.8080438068725
266	359	0.207	0.0200140538444661	0.000800	0.999200	15.3333060035988
266	363	0.203	0.0213280932437346	0.004600	0.995400	11.6055158006872
266	365	0.156	0.0162472897748258	0.007600	0.992400	12.6180733077598
266	378	0.104	0.00552086464693404	0.026100	0.973900	19.3018382803297
267	268	0.198	0.0192406634016688	0.001800	0.998200	1.31514790042794
267	269	0.157	0.0147882260884673	0.004500	0.995500	3.29503065236122
267	270	0.615	0.0412171642373103	0	1	3.23204409004578
267	271	0.361	0.0366342613595549	0	1	2.55848509864724
267	272	0.128	0.00672591771056475	0.013700	0.986300	4.90918384255469
267	273	0.38	0.0336172599437831	0	1	6.31267764106484
267	274	0.481	0.0337601665553552	0	1	6.74605670002854
267	275	0.179	0.0139508942189585	0.002500	0.997500	8.40798840389304
267	276	0.17	0.0160732586847111	0.003500	0.996500	10.1587159621677
267	277	0.215	0.0187890874092877	0.001600	0.998400	10.9941461696668
267	278	0.405	0.0324931129626574	0	1	12.2735357986197
267	279	0.414	0.0319777067248485	0	1	14.0676589026035
267	280	0.245	0.0208356092881378	0	1	15.3184183909436
267	299	0.219	0.0210659589414371	0.003200	0.996800	20.7735126543394
267	303	0.246	0.0218233512638406	0.000100	0.999900	26.1373842991222
267	355	0.302	0.0218805513319802	0.000200	0.999800	14.8825918105685
267	356	0.289	0.0220744096423577	0.001500	0.998500	12.7937102124442
267	359	0.136	0.0151349360516456	0.021300	0.978700	11.7851493414382
267	362	0.136	0.0133138927058224	0.020200	0.979800	10.9864150203786
267	363	0.305	0.0275534944157309	0.001000	0.999000	8.07382839797827
267	364	0.123	0.00975626566893292	0.017100	0.982900	7.57753891444973
267	365	0.253	0.022313024151191	0.000600	0.999400	9.65344446298834
267	367	0.178	0.0118377429197795	0.008700	0.991300	7.94559613874253
267	374	0.154	0.0165175826037043	0.020200	0.980300	14.9680741246161
268	271	0.118	0.0172555311374864	0.015300	0.984700	3.33576288126121
268	272	0.099	0.00977413748062341	0.025500	0.974500	3.19049055789232
268	274	0.139	0.00986559014615766	0.010900	0.989100	6.80292003480859
268	275	0.108	0.00984042940270779	0.019500	0.980500	7.92606642667093
268	278	0.138	0.0135133712263129	0.009200	0.990800	12.3402078183473
268	297	0.113	0.0166931950256161	0.013100	0.986900	18.1101506619906
268	298	0.117	0.0119215196291525	0.012500	0.987500	19.3471205092644
268	299	0.114	0.0141251218960606	0.019400	0.980600	20.3604575587092
268	303	0.235	0.0339227573783429	0	1	25.9363399499621
268	356	0.156	0.013233009065026	0.006000	0.994000	12.5029065820712
268	359	0.125	0.0112611495611366	0.013100	0.986900	11.354609504514
269	271	0.153	0.0190803312960086	0.003000	0.997000	3.15502614886152
269	272	0.146	0.018483965284346	0.003400	0.996600	3.51643427352197
269	274	0.112	0.00718852100576838	0.025700	0.974300	4.93135569595217
269	275	0.145	0.0176361382751898	0.004500	0.995500	6.88563410297119
269	276	0.164	0.0177966894770776	0.001000	0.999000	7.26076318302697
269	277	0.129	0.0109641398020484	0.008800	0.991200	8.25522222596096
269	280	0.144	0.0153114551190987	0.004400	0.995600	12.395552670212
269	356	0.12	0.0100451292427554	0.019800	0.980200	12.3485209235762
269	359	0.124	0.0100852178264405	0.012100	0.987900	12.6066292481377
269	360	0.114	0.0128491433567472	0.013000	0.987000	9.46497702057433
269	365	0.148	0.014674583279829	0.005600	0.994400	9.78194515421142
269	369	0.193	0.0241074447951594	0.000100	0.999900	11.7879131740949
270	271	0.17	0.0206296346754184	0.009300	0.990700	1.32489622235103
270	273	0.408	0.0335456825393464	0	1	3.04015081862725
270	274	0.545	0.0336522767815838	0	1	2.55088592453681
270	276	0.292	0.0198108110362521	0	1	6.25559621459059
270	277	0.246	0.0180168384683316	0.000600	0.999400	6.67591761483019
270	278	0.245	0.024455693390711	0.002900	0.997100	8.15123518247389
270	279	0.465	0.0315099270946305	0.000100	0.999900	10.0701309326145
270	280	0.211	0.0160245240937968	0.002100	0.997900	11.0847102803817
270	281	0.165	0.00941165559024162	0.006500	0.993500	12.2052047094672
270	349	0.15	0.0119467382986881	0.008900	0.991100	18.0856065975128
270	355	0.221	0.0179285124414172	0.003500	0.996500	12.4183363217462
270	356	0.292	0.0204694092873853	0.002100	0.997900	10.050366411231
270	359	0.278	0.0208740164711758	0	1	10.6788320054208
270	360	0.131	0.00989990867743829	0.014400	0.985600	7.93680502469351
270	362	0.147	0.0129950726621138	0.016200	0.983800	11.0684465938089
270	363	0.331	0.0267427561199783	0.000800	0.999200	8.89963532960763
270	364	0.122	0.00767321962249712	0.019100	0.980900	7.79227206917214
270	365	0.25	0.0225860017405126	0.000500	0.999500	10.0562083311753
270	366	0.2	0.0167720792594837	0.006000	0.994000	11.5686397644667
270	372	0.119	0.00942120917702038	0.015700	0.984300	15.1688445505912
270	374	0.169	0.0164593463059478	0.015200	0.985000	17.9581745731575
271	273	0.178	0.0201865720112204	0.003000	0.997000	3.34433535997811
271	274	0.313	0.0254823400711484	0.000200	0.999800	3.35522875524158
271	276	0.121	0.0118928217114724	0.015300	0.984700	5.32713834999618
271	277	0.129	0.0128170299205357	0.017200	0.982800	6.98047985456586
271	278	0.256	0.0265548909596474	0.000400	0.999600	7.84738274840726
271	279	0.278	0.0254559607278596	0.000400	0.999600	8.95287160636182
271	280	0.196	0.0215819805477887	0.001700	0.998300	10.6022907430423
271	281	0.143	0.0178641125314291	0.008800	0.991200	12.2061027768899
271	298	0.108	0.00804684980784263	0.021000	0.979000	15.1163047402465
271	299	0.141	0.0189570470078154	0.013300	0.986700	16.4108002547103
271	303	0.13	0.0182754176311211	0.006700	0.993300	21.9682805198768
271	342	0.106	0.0109439627373008	0.020900	0.979100	25.5889132438249
271	345	0.151	0.0186349608059568	0.002300	0.997700	21.7594130895114
271	355	0.269	0.0230736846373085	0.000800	0.999200	10.2421074979713
271	356	0.175	0.0175418409297278	0.009900	0.990100	7.51261299415855
271	357	0.099	0.0114148023242451	0.025300	0.974700	7.5036083986306
271	363	0.199	0.0204624064782347	0.006300	0.993700	5.96582902872685
271	365	0.223	0.0209766682836663	0.000700	0.999300	7.1638220943851
271	381	0.159	0.0191051142236297	0.010200	0.989800
272	275	0.118	0.0131319635515436	0.011000	0.989000	3.31935144267672
272	276	0.249	0.0211726656151732	0	1	2.84095072114952
272	277	0.166	0.0149049221563596	0.001900	0.998100	5.08748945944853
272	280	0.195	0.0150895886622442	0.000100	0.999900	8.37409822010704
272	281	0.143	0.0148958934811392	0.003800	0.996200	10.4442938966691
272	297	0.102	0.00967820183500147	0.022000	0.978000	12.1591005423921
272	298	0.18	0.0170193283769985	0.000300	0.999700	13.1123253086552
272	301	0.115	0.00905996669658274	0.010600	0.989400	17.3313235789999
272	303	0.126	0.0136550802643537	0.005800	0.994200	19.8943727973515
272	308	0.118	0.0135657503440587	0.006900	0.993100	25.3367241371098
272	351	0.098	0.0101440164641085	0.025800	0.974200	15.8223869564614
272	356	0.116	0.00552869341891663	0.022200	0.977800	8.40241334379595
272	358	0.124	0.0106901137766568	0.008600	0.991400	9.79646681207056
272	359	0.126	0.00683219311542225	0.010300	0.989700	9.17283276856176
272	360	0.175	0.0158483948131637	0.000500	0.999500	5.98124619122136
272	362	0.16	0.0104494602283068	0.001600	0.998400	8.45296788116457
272	364	0.166	0.0157712968421845	0.001100	0.998900	5.11490469119415
272	369	0.201	0.0207683946394339	0.000100	0.999900	11.5580354732108
272	375	0.224	0.0246601430325703	0	1	18.2166354193084
272	378	0.2	0.024319111243266	0.000100	0.999900	23.0052606375151
272	380	0.106	0.00770509746330848	0.020000	0.980000
273	274	0.684	0.038089692222517	0	1	1.32196255620194
273	275	0.196	0.0178152581465518	0.000500	0.999500	3.41051007915238
273	276	0.172	0.0179004910041872	0.001500	0.998500	3.3860847597188
273	277	0.344	0.0281936892450013	0	1	2.65547999427598
273	278	0.38	0.0328487049471989	0	1	4.89409899777272
273	279	0.267	0.0248287381064634	0.000300	0.999700	6.7533952201837
273	280	0.13	0.0130335031568583	0.013700	0.986300	7.13547265428157
273	298	0.191	0.01322937392486	0.000300	0.999700	11.842867389277
273	299	0.137	0.0139631142124839	0.015600	0.984400	12.3545024990891
273	301	0.195	0.0193366482800426	0.000100	0.999900	15.5196228691293
273	349	0.167	0.0144332887791266	0.002200	0.997800	14.9974895232502
273	353	0.11	0.00947198370768445	0.019000	0.981000	12.0438328201615
273	355	0.175	0.0151830117599644	0.005700	0.994300	11.5148573156596
273	356	0.174	0.0175718125365583	0.009400	0.990600	8.91978099506934
273	359	0.22	0.0195258486454427	0.000800	0.999200	10.5231316156361
273	360	0.184	0.0149383261811796	0.001300	0.998700	7.786895466102
273	363	0.515	0.0354429577544419	0	1	9.33507718232688
273	364	0.192	0.0169402983659701	0.000800	0.999200	7.69402696901953
273	365	0.211	0.0221492940496156	0.001700	0.998300	9.68060313203677
273	367	0.184	0.0163381101301801	0.003600	0.996400	11.2587616104081
274	275	0.235	0.0161591862880033	0.000600	0.999400	1.31549458379729
274	276	0.299	0.0201032358232405	0	1	3.13384332728999
274	277	0.478	0.027690557220426	0	1	2.85851464925403
274	278	0.826	0.04307658105594	0	1	2.77630852031973
274	279	0.795	0.040520774825091	0	1	4.59647484492191
274	280	0.385	0.0253042138131761	0	1	6.18160205771933
274	281	0.151	0.011711147824642	0.011100	0.988900	7.25460722575661
274	298	0.156	0.00851792749753637	0.003900	0.996100	10.504562151751
274	299	0.254	0.0236662513826839	0.001000	0.999000	11.5976389838622
274	300	0.105	0.00580771539872935	0.025400	0.974600	12.7485199533122
274	301	0.246	0.0176678395529128	0	1	14.1169804845087
274	303	0.113	0.00836758490947392	0.020900	0.979100	17.0285036923389
274	305	0.126	0.00790372712308168	0.008500	0.991500	19.8851952467156
274	308	0.127	0.00684171995825109	0.009900	0.990100	22.2690327360665
274	342	0.109	0.00630299073560494	0.020600	0.979400	20.9440932962017
274	345	0.133	0.010074125140339	0.009100	0.990900	17.2568739057803
274	349	0.215	0.0145873450871439	0.001200	0.998800	12.4604371512399
274	351	0.147	0.00890527347992877	0.003800	0.996200	12.6197908857477
274	355	0.458	0.0260438317524398	0	1	8.23183217758964
274	356	0.319	0.0244043240774481	0.001700	0.998300	5.78935445451393
274	359	0.4	0.0226596146393692	0	1	7.79302752465305
274	362	0.371	0.0241984000273767	0	1	9.0451037031092
274	363	0.336	0.0268474306068149	0.001000	0.999000	8.9815986327602
274	365	0.352	0.0226013778101981	0	1	10.4374288500569
274	366	0.162	0.0107880384944425	0.012600	0.987400	12.2258714617814
274	374	0.517	0.0318075545310671	0	1	20.9741118524719
274	377	0.129	0.00669341890806808	0.023500	0.976500	25.4681168915175
275	276	0.314	0.0297807472515685	0	1	1.32935021721141
275	277	0.386	0.0324497822119581	0	1	3.24932669948712
275	278	0.242	0.0219798314870136	0.000300	0.999700	3.41730156702624
275	279	0.248	0.0198099932183252	0.000300	0.999700	2.77280688112246
275	280	0.291	0.0284488644405374	0	1	4.40417744874114
275	281	0.142	0.0137906440405214	0.006200	0.993800	6.50537231832278
275	297	0.106	0.0129152817255159	0.018500	0.981500	7.62127010412307
275	298	0.289	0.0280399557742306	0	1	8.72716614944395
275	299	0.275	0.0291475815279588	0	1	10.3091206705519
275	301	0.119	0.013447376278728	0.010200	0.989800	12.884906402454
275	349	0.161	0.0163000537468972	0.002600	0.997400	10.8225202702513
275	352	0.243	0.0261674347982146	0.000100	0.999900	8.22633119926497
275	353	0.126	0.0140074949455806	0.008600	0.991400	7.28481393036226
275	355	0.123	0.00917351479195361	0.017300	0.982700	8.10254645157927
275	356	0.245	0.0170581718410206	0.000200	0.999800	4.89043811943266
275	358	0.154	0.0152004302504392	0.003000	0.997000	6.75988320905027
275	359	0.135	0.012497740571874	0.008100	0.991900	6.80344861081496
275	360	0.159	0.0135570960254084	0.002200	0.997800	4.81499543094277
275	362	0.163	0.0132189012220183	0.002900	0.997100	7.5258855957289
275	364	0.179	0.0149252573506511	0.001100	0.998900	7.312185309468
275	365	0.129	0.0114930062304877	0.010800	0.989200	9.33105744275534
275	367	0.115	0.00998309806938149	0.020900	0.979100	11.3923975527542
275	375	0.142	0.0123484302227341	0.004100	0.995900	22.3271318578988
275	378	0.168	0.014947094850154	0.001600	0.998400	26.9046807451789
275	380	0.104	0.0075815797472097	0.022600	0.977400
276	277	0.385	0.033097895205889	0	1	1.32380663240519
276	278	0.287	0.0223973670104839	0.000200	0.999800	3.4579489585591
276	279	0.316	0.0243981787435921	0	1	3.62249320220205
276	280	0.399	0.0339672703771656	0	1	2.74097464417312
276	281	0.204	0.0167268519832331	0	1	4.71996461851145
276	298	0.192	0.0182151817142185	0.000100	0.999900	7.54772985738095
276	299	0.125	0.0160298435089294	0.012500	0.987500	8.31476481928381
276	301	0.153	0.0154014158099519	0.001600	0.998400	11.6125477824636
276	303	0.12	0.0111914909120627	0.010300	0.989700	13.9410056308718
276	308	0.154	0.0109866876759889	0.001100	0.998900	19.3918134531044
276	349	0.166	0.0121188441195681	0.001400	0.998600	11.4581440905585
276	353	0.12	0.011202477904352	0.010800	0.989200	9.40604119701801
276	355	0.187	0.0106776355790594	0.000900	0.999100	10.1383898623006
276	356	0.136	0.00948046292471145	0.013700	0.986300	7.00572030557889
276	358	0.208	0.01940237070865	0.000100	0.999900	8.51086487966999
276	360	0.176	0.0158615315596528	0.001200	0.998800	7.13039199483452
276	364	0.117	0.00995503652740829	0.014300	0.985700	9.14860590472669
276	365	0.23	0.0187798268279309	0.000100	0.999900	10.8408099328417
276	367	0.115	0.0104580978174402	0.019300	0.980700	13.4404719039177
276	368	0.13	0.0122099617308045	0.006600	0.993400	14.2157502791798
276	369	0.159	0.0118190555965155	0.001600	0.998400	16.4482791197134
276	372	0.109	0.0104402568368697	0.016200	0.983800	19.9010066077071
276	374	0.205	0.0151476385316769	0.001300	0.998700	23.0415640745154
276	375	0.134	0.0103861284992478	0.004800	0.995200	24.0216875760218
277	278	0.459	0.033074992526515	0	1	1.31775339119274
277	279	0.491	0.0318718344856563	0	1	3.43644060038873
277	280	0.342	0.0288387772501122	0	1	3.19761989611024
277	281	0.109	0.00956193039722323	0.025200	0.974800	2.71512228085589
277	298	0.262	0.022945236188314	0	1	6.66234110504709
277	299	0.28	0.0249388108302342	0.000100	0.999900	7.11198488468586
277	301	0.254	0.0228084112409607	0	1	9.84403672280839
277	308	0.1	0.00600349209911233	0.024900	0.975100	17.6503629991001
277	349	0.187	0.0143468417804053	0.000600	0.999400	10.1232714573897
277	351	0.121	0.0114214779654969	0.008900	0.991100	12.0811735770992
277	355	0.15	0.0134890014442069	0.010400	0.989600	9.29937062386481
277	356	0.354	0.0213102297172207	0.000100	0.999900	6.96517085217584
277	358	0.367	0.0316189347234473	0	1	9.82863683325414
277	359	0.232	0.0153058425877469	0.000200	0.999800	10.7280285700589
277	360	0.203	0.0132390531071873	0	1	8.75617056709151
277	362	0.171	0.0154521625898808	0.003000	0.997000	11.8253244352956
277	363	0.156	0.0142549141053049	0.013600	0.986400	12.4034599608335
277	365	0.174	0.0154629312722745	0.003600	0.996400	13.3257828287872
277	367	0.201	0.0155855762257558	0.000900	0.999100	15.4960492061687
277	372	0.159	0.0112815099915489	0.000900	0.999100	22.0190021572277
277	373	0.164	0.0169144967699816	0.002600	0.997400	23.8747192863078
277	374	0.16	0.0158644106699216	0.009500	0.990500	24.9966889607404
277	378	0.116	0.0095983376129125	0.016800	0.983200	30.6874612016048
278	279	0.64	0.0433326798227596	0	1	1.33073438371449
278	280	0.298	0.0272233765553221	0	1	3.28837026504011
278	281	0.184	0.0161614552004035	0.002300	0.997700	3.27817311928459
278	297	0.189	0.0174217905224488	0.000200	0.999800	3.06788624300185
278	298	0.162	0.0139470028380273	0.002600	0.997400	5.14174552073517
278	299	0.3	0.0298958439813588	0.000200	0.999800	6.80146124005719
278	300	0.118	0.0100828105868304	0.016500	0.983500	7.67824784700261
278	301	0.186	0.0191372296785815	0.000800	0.999200	8.4695955629534
278	302	0.132	0.0114075888515025	0.006800	0.993200	10.3495530338271
278	303	0.11	0.0137193897338333	0.023000	0.977000	11.9478783472213
278	304	0.159	0.01296563735332	0.001300	0.998700	12.7314825923771
278	342	0.106	0.00965851764068775	0.020900	0.979100	15.0515990180446
278	345	0.146	0.0147956602751102	0.003800	0.996200	11.5568138342711
278	353	0.106	0.00861648266824971	0.025400	0.974600	6.09458940372525
278	355	0.289	0.0231119322552124	0.000200	0.999800	6.93343414189532
278	356	0.413	0.0266620094444182	0	1	4.63065546116312
278	362	0.209	0.0196094748845526	0.002300	0.997700	11.2897767028405
278	363	0.276	0.0235179134822382	0.001700	0.998300	12.1058077797394
278	365	0.22	0.019028208988606	0.001000	0.999000	13.8262739376883
278	374	0.267	0.0266286172944269	0.001500	0.998500	25.7624029935098
279	280	0.493	0.0337646494454626	0	1	1.31498897333778
279	281	0.2	0.0190708195348784	0.002100	0.997900	3.3646239017162
279	297	0.127	0.0111080051897065	0.010500	0.989500	3.38679952167233
279	298	0.151	0.0105867192607648	0.004100	0.995900	3.13911038353227
279	299	0.337	0.0293196052150177	0.000100	0.999900	5.20470537110411
279	301	0.191	0.0159571529502666	0.000700	0.999300	7.61293438826317
279	302	0.113	0.00808572023832871	0.017600	0.982400	8.76724067195603
279	303	0.178	0.0150979035650734	0.001100	0.998900	10.6617907501507
279	345	0.116	0.0094352285061818	0.017100	0.982900	11.8725387765212
279	349	0.115	0.00954875453656059	0.022800	0.977200	7.12801164421048
279	355	0.44	0.0286628867290293	0	1	7.4772287647229
279	356	0.44	0.0271273369721864	0	1	4.94516096805753
279	358	0.209	0.0153123280162237	0.001100	0.998900	7.00493240509855
279	359	0.138	0.0146788502276087	0.018800	0.981200	8.70132869164242
279	362	0.424	0.0301673246062308	0	1	10.7929848049555
279	363	0.306	0.0241290190986365	0.000800	0.999200	12.1481264810669
279	365	0.248	0.0190843584856107	0.000600	0.999400	13.7956410869521
279	374	0.449	0.0335571253353269	0	1	26.5607083113384
280	281	0.37	0.0370380412122434	0	1	1.31894086296542
280	298	0.182	0.0145556961110043	0.000500	0.999500	2.98608656940818
280	299	0.434	0.0414984659283254	0	1	2.6865005118183
280	300	0.115	0.0132181769345783	0.012900	0.987100	4.7943919322475
280	303	0.128	0.0150857556266268	0.007400	0.992600	8.33156713950022
280	349	0.185	0.015197961272856	0.000700	0.999300	8.72210507847731
280	352	0.147	0.0144849029013927	0.005700	0.994300	8.47460052155851
280	353	0.113	0.00852332406364282	0.014500	0.985500	8.12862602165949
280	355	0.24	0.0197167655649112	0.000500	0.999500	10.1172332680432
280	356	0.189	0.0154931351414507	0.003200	0.996800	7.72317408841725
280	358	0.111	0.0129023775125646	0.019800	0.980200	9.45985343438257
280	359	0.226	0.0162764632182247	0.000300	0.999700	11.395341767582
280	360	0.108	0.00890512327642045	0.022200	0.977800	10.6645272281522
280	362	0.303	0.0285318613573881	0	1	13.1700299164428
280	363	0.124	0.0100476870988762	0.024700	0.975300	14.6139512795137
280	365	0.131	0.0112696186354707	0.013100	0.986900	15.7561809459018
280	374	0.227	0.0218383768165746	0.000600	0.999400	28.4490735350029
280	381	0.148	0.0150596446475902	0.010500	0.989500
280	382	0.17	0.0119477006327054	0.005400	0.994600
281	297	0.167	0.0213784340527437	0.000200	0.999800	1.31079098257505
281	298	0.16	0.0143827402456525	0.001500	0.998500	3.29312526333269
281	299	0.321	0.0354313138309912	0	1	3.16788588809637
281	300	0.183	0.0222173682848448	0.000700	0.999300	2.69028920378461
281	303	0.197	0.0242581471684564	0.000100	0.999900	7.13157773567673
281	351	0.11	0.0114728647677762	0.016300	0.983700	10.1574944745247
281	352	0.163	0.0184888785216613	0.003000	0.997000	7.74471490759989
281	355	0.274	0.0223956480332085	0	1	10.3422042621484
281	356	0.154	0.013887837181821	0.011300	0.988700	8.3667975952571
281	359	0.135	0.0109145060535118	0.011600	0.988400	12.7446005037427
281	360	0.127	0.0102356106885418	0.010700	0.989300	12.0778516715515
281	362	0.183	0.0182032391939206	0.002200	0.997800	15.1040841496597
281	374	0.155	0.0155983588918339	0.009400	0.990600	30.2140831567003
281	381	0.152	0.0179866900679937	0.008700	0.991300
297	298	0.184	0.0210743987518057	0.000200	0.999800	1.32291118371565
297	299	0.113	0.0154738345703429	0.016100	0.983900	3.29014194222683
297	302	0.126	0.019946900799873	0.006200	0.993800	4.5311747924793
297	352	0.103	0.0108905281486783	0.023600	0.976400	6.06639670644773
297	353	0.135	0.0180558613945525	0.004000	0.996000	6.05888710903247
298	299	0.198	0.0188405809825215	0.000300	0.999700	1.32785315453179
298	301	0.312	0.0327166187410743	0	1	2.91834011040524
298	302	0.297	0.0343027113362864	0	1	2.61153939277201
298	303	0.121	0.0155187147897194	0.008400	0.991600	4.65403362686604
298	308	0.123	0.00913877947493221	0.006100	0.993900	9.82178211935085
298	342	0.097	0.00797431704809446	0.024600	0.975400	10.2984920740854
298	349	0.144	0.0135876467877619	0.004200	0.995800	6.20241436861485
298	351	0.099	0.00972398885148936	0.023200	0.976800	9.82866669492866
298	356	0.138	0.00556999844198741	0.007800	0.992200	9.67661810758284
298	358	0.118	0.0121637153325474	0.011000	0.989000	11.3925042462138
298	360	0.131	0.0106296297487273	0.005800	0.994200	13.7699277412774
298	361	0.125	0.0122755263085797	0.006600	0.993400	14.1540175568635
298	364	0.14	0.0108023710065452	0.003200	0.996800	18.1526671043128
298	368	0.12	0.0125663037277817	0.007900	0.992100	23.8752254439618
298	372	0.118	0.011520874652931	0.009300	0.990700	29.7409228168865
298	373	0.2	0.0192963839146714	0.000100	0.999900	31.2595979020844
298	382	0.142	0.0114959950461181	0.006500	0.993500
299	300	0.217	0.025617819863967	0.000200	0.999800	1.30680488214575
299	303	0.158	0.0200850369384646	0.002000	0.998000	2.69032600255061
299	355	0.159	0.0159383939918053	0.010000	0.990000	13.5359082813086
299	356	0.235	0.0198856704488689	0.002400	0.997600	11.7788810164633
299	358	0.121	0.0119336238904993	0.018200	0.981800	13.9727860142493
299	359	0.218	0.0192700187394978	0.000600	0.999400	15.9908598267885
299	362	0.203	0.0218912575825137	0.001000	0.999000	18.6420337409844
299	363	0.136	0.0129539420895428	0.024200	0.975800	20.1468503245545
299	365	0.211	0.0175844478752711	0.000800	0.999200	21.6487821828388
300	301	0.146	0.0201254369972326	0.001800	0.998200	1.32122178304781
300	302	0.132	0.0212888357444989	0.004900	0.995100	3.09096457436834
300	303	0.116	0.0173069929785958	0.008600	0.991400	3.54072775005365
300	304	0.132	0.0206927363341297	0.003000	0.997000	2.67025448225445
300	345	0.146	0.0225202956739124	0.001900	0.998100	6.79103261662023
300	349	0.2	0.0225825859140414	0	1	6.64968796260397
301	304	0.245	0.0323898021586318	0	1	2.78408405045537
301	346	0.118	0.0170161680607237	0.006900	0.993100	5.667372671706
301	349	0.128	0.0138118593641713	0.006100	0.993900	5.99135852707881
301	374	0.117	0.00969023973375788	0.016900	0.983100	36.7046479481823
302	303	0.237	0.0314843573072034	0	1	1.2922611965079
302	342	0.154	0.0195633880488156	0.001600	0.998400	8.66657769826129
302	349	0.131	0.0134633150645703	0.005900	0.994100	8.3335875827881
302	353	0.118	0.0161646195773915	0.008400	0.991600	11.8285258591255
302	377	0.114	0.0172359914502812	0.013200	0.986800	42.6035455801509
303	304	0.107	0.0127308497687836	0.014700	0.985300	1.32639134496573
303	342	0.151	0.0192995281635185	0.001000	0.999000	7.93354384874754
303	345	0.204	0.0306293547432918	0.000100	0.999900	8.9839993878005
304	345	0.122	0.0170890161598946	0.006700	0.993300	6.80310083711831
304	346	0.231	0.0328552824393225	0	1	6.48861780350793
304	353	0.118	0.0143254096258717	0.009300	0.990700	13.7616698478055
304	357	0.126	0.0210046211265386	0.004400	0.995600	17.1687555169267
305	306	0.177	0.0302787712820584	0	1	1.3332490390021
305	348	0.144	0.0244339989397867	0.002100	0.997900	10.7908748950213
306	316	0.119	0.0205696173011915	0.006600	0.993400	4.055280631473
308	342	0.276	0.0348031849546221	0	1	6.97217763686498
308	344	0.106	0.0145994210944548	0.011800	0.988200	11.0613898313006
308	345	0.137	0.0160632932365559	0.003700	0.996300	10.617533706092
308	351	0.106	0.0145073066014317	0.013500	0.986500	17.3292479352106
308	360	0.099	0.00972803328186502	0.024500	0.975500	25.8979928758968
308	364	0.15	0.0164898938474968	0.001100	0.998900	30.6865879171993
308	369	0.161	0.0196933903681011	0.000600	0.999400	38.4264929833572
308	375	0.12	0.011817502219727	0.009700	0.990300	46.4307463756507
326	342	0.154	0.0227036141913822	0.000900	0.999100	1.3399858208205
342	345	0.114	0.0163761845630142	0.010600	0.989400	3.24900200061494
342	363	0.122	0.0088715829797422	0.014200	0.985800	26.6941865581253
342	369	0.118	0.012247982308214	0.008500	0.991500	35.3108831948452
342	375	0.103	0.00693014693995008	0.017700	0.982300	43.9807769599401
342	377	0.104	0.0136564116050012	0.020600	0.979400	46.4474474756149
345	356	0.119	0.00847982201274411	0.013500	0.986500	12.5197638156636
345	372	0.104	0.0121825967947447	0.018800	0.981200	35.7159129940703
348	378	0.105	0.0127226233956056	0.017300	0.982700	39.8254597713573
349	351	0.103	0.0140958153403577	0.019800	0.980200	3.49227891211454
349	352	0.235	0.0288314883263396	0	1	3.37090180812197
349	353	0.105	0.0143097054921788	0.017600	0.982400	3.26112541923796
349	355	0.26	0.0232630547377757	0	1	7.28167659265365
349	356	0.329	0.0280635930999341	0	1	7.61786984661722
349	358	0.213	0.0221263205280796	0.000200	0.999800	9.55231307066512
349	359	0.296	0.0301851005932553	0	1	11.2784022804651
349	360	0.148	0.0159125218194481	0.002700	0.997300	12.6138068004865
349	363	0.182	0.0188932737682178	0.002500	0.997500	17.0610572357049
349	365	0.26	0.0249971639486976	0	1	19.7329150912884
349	366	0.137	0.018417812046138	0.009900	0.990100	21.2599413451684
349	371	0.098	0.00841988860735771	0.024200	0.975800	28.4803538074933
349	372	0.118	0.014360659999707	0.010300	0.989700	30.1265355791203
349	377	0.128	0.0138289833487077	0.010100	0.989900	36.782146905802
351	352	0.11	0.0143692131584468	0.015900	0.984100	1.31985188562962
351	353	0.106	0.0134415874556137	0.017100	0.982900	3.12688295271826
351	356	0.154	0.0143208214157016	0.003900	0.996100	5.300779282332
351	378	0.122	0.0153542546900328	0.007500	0.992500	35.5648047513268
351	382	0.104	0.0108142178049596	0.025200	0.974800
352	353	0.137	0.0180885201774688	0.005500	0.994500	1.32565229226975
352	355	0.194	0.0157961193632674	0.001800	0.998200	3.02668828920325
352	356	0.217	0.0171560696839906	0.001600	0.998400	2.74541089820814
352	359	0.21	0.0217598793280528	0.000200	0.999800	6.86310541956044
352	367	0.12	0.014892476810326	0.020000	0.980000	18.1866024039676
352	372	0.102	0.0120777467761544	0.025600	0.974400	25.84391266817
353	355	0.155	0.0135882647712164	0.003200	0.996800	3.49537837722899
353	356	0.179	0.0161483501888111	0.001100	0.998900	3.83139139217073
353	358	0.149	0.0162930938367768	0.002700	0.997300	3.00608549445952
353	359	0.127	0.0133480637608457	0.009200	0.990800	5.05878018893882
353	360	0.105	0.0125827463819495	0.019900	0.980100	6.75424525761388
353	361	0.158	0.0203010553969649	0.000300	0.999700	7.53257804473342
353	364	0.171	0.0183036887425492	0.000600	0.999400	11.9779057434929
353	367	0.159	0.0198635372717005	0.001800	0.998200	16.451477198112
353	368	0.109	0.0161691945359673	0.013900	0.986100	18.0636479981204
355	356	0.728	0.0432034587301795	0	1	1.32176094661629
355	358	0.306	0.0249943595568595	0	1	5.11196195212756
355	359	0.373	0.0326459219046077	0	1	4.3964818889653
355	360	0.252	0.0221236641790263	0	1	4.77014559526226
355	362	0.352	0.0325772950877443	0	1	8.58143583556972
355	363	0.42	0.0348844508958365	0	1	8.98041251836462
355	365	0.252	0.0224307323841812	0.000100	0.999900	12.8237540915287
355	366	0.243	0.0259620778141652	0.000900	0.999100	13.5190230786104
355	367	0.126	0.0129166893900746	0.022800	0.977200	14.52574163339
355	370	0.361	0.0348108524627345	0.000200	0.999800	18.7239062430893
355	371	0.142	0.0101049540771271	0.004800	0.995200	20.2791007197065
355	373	0.131	0.0101871291635989	0.017600	0.982400	23.1311134621747
355	374	0.395	0.0358992142747482	0	1	24.3278620926706
356	357	0.103	0.00750030808968561	0.021100	0.978900	1.33785574708185
356	358	0.349	0.0280810116336633	0	1	3.46173439189086
356	359	0.586	0.0402443457203885	0	1	3.41588685409804
356	360	0.284	0.022488630718232	0	1	2.75281837395785
356	362	0.295	0.0266365161950059	0.000100	0.999900	6.38220784681915
356	363	0.584	0.0398323289789893	0	1	7.37065132807135
[truncated: 107 more rows]
