# Supplementary material for: Episodic evolution of coadapted sets of amino acid sites in mitochondrial proteins
Source: PLoS Genet. 2021 Jan 25;17(1):e1008711. doi: 10.1371/journal.pgen.1008711 (PMC7861529; doi:10.1371/journal.pgen.1008711)
Supplement: S1 Data — (ZIP) [file pgen.1008711.s025.zip › data/results/site_pairs/COX1.einsi.1occ.align2pdb]

align_pos	pdb_pos
109	1
110	2
114	3
115	4
116	5
117	6
118	7
134	8
135	9
136	10
137	11
138	12
139	13
140	14
141	15
143	16
144	17
145	18
146	19
147	20
148	21
155	22
156	23
158	24
159	25
160	26
161	27
162	28
163	29
164	30
165	31
166	32
168	33
169	34
170	35
171	36
172	37
173	38
174	39
175	40
176	41
177	42
178	43
179	44
180	45
182	46
185	47
186	48
187	49
188	50
189	51
190	52
191	53
192	54
194	55
195	56
196	57
197	58
198	59
199	60
200	61
201	62
202	63
203	64
204	65
205	66
206	67
207	68
208	69
210	70
213	71
214	72
215	73
216	74
217	75
218	76
219	77
220	78
221	79
228	80
229	81
237	82
238	83
239	84
240	85
241	86
242	87
243	88
245	89
246	90
247	91
248	92
249	93
250	94
251	95
252	96
276	97
277	98
278	99
280	100
281	101
282	102
283	103
284	104
285	105
286	106
287	107
288	108
289	109
290	110
291	111
292	112
293	113
294	114
295	115
302	116
303	117
304	118
305	119
306	120
307	121
308	122
309	123
310	124
312	125
313	126
314	127
315	128
331	129
343	130
344	131
345	132
346	133
347	134
365	135
366	136
367	137
368	138
369	139
375	140
376	141
377	142
378	143
379	144
380	145
381	146
382	147
383	148
384	149
385	150
386	151
387	152
388	153
389	154
390	155
391	156
392	157
393	158
394	159
395	160
396	161
397	162
398	163
399	164
400	165
401	166
402	167
403	168
404	169
405	170
406	171
407	172
408	173
409	174
410	175
411	176
412	177
413	178
414	179
415	180
416	181
417	182
418	183
419	184
420	185
421	186
422	187
425	188
426	189
427	190
428	191
429	192
430	193
431	194
432	195
434	196
435	197
436	198
437	199
438	200
439	201
440	202
441	203
443	204
448	205
450	206
451	207
452	208
486	209
487	210
488	211
489	212
490	213
493	214
494	215
495	216
496	217
497	218
498	219
499	220
500	221
509	222
510	223
511	224
512	225
513	226
514	227
515	228
556	229
557	230
558	231
559	232
560	233
561	234
562	235
579	236
582	237
583	238
584	239
606	240
607	241
608	242
609	243
624	244
625	245
626	246
630	247
631	248
632	249
633	250
635	251
636	252
637	253
638	254
639	255
640	256
641	257
642	258
643	259
644	260
645	261
654	262
655	263
656	264
657	265
658	266
659	267
660	268
661	269
663	270
664	271
665	272
666	273
667	274
668	275
669	276
674	277
675	278
677	279
678	280
679	281
680	282
681	283
682	284
683	285
684	286
685	287
686	288
687	289
696	290
697	291
698	292
699	293
700	294
701	295
702	296
703	297
704	298
705	299
706	300
707	301
708	302
709	303
710	304
711	305
712	306
713	307
714	308
720	309
721	310
722	311
723	312
724	313
737	314
738	315
739	316
740	317
741	318
742	319
743	320
744	321
745	322
746	323
747	324
748	325
749	326
750	327
751	328
752	329
753	330
754	331
756	332
760	333
763	334
765	335
766	336
768	337
769	338
770	339
771	340
772	341
773	342
774	343
775	344
776	345
777	346
778	347
779	348
780	349
781	350
782	351
783	352
784	353
796	354
797	355
798	356
799	357
800	358
801	359
802	360
803	361
804	362
805	363
806	364
807	365
808	366
809	367
810	368
811	369
813	370
814	371
815	372
816	373
819	374
820	375
821	376
822	377
824	378
825	379
826	380
827	381
828	382
829	383
830	384
831	385
832	386
833	387
834	388
835	389
836	390
837	391
838	392
839	393
840	394
841	395
842	396
843	397
844	398
846	399
847	400
851	401
852	402
853	403
854	404
855	405
856	406
857	407
858	408
859	409
860	410
861	411
863	412
864	413
865	414
866	415
867	416
868	417
869	418
870	419
871	420
872	421
873	422
874	423
880	424
881	425
882	426
883	427
885	428
886	429
887	430
888	431
889	432
891	433
892	434
893	435
894	436
895	437
896	438
897	439
898	440
899	441
900	442
901	443
902	444
903	445
904	446
905	447
914	448
915	449
916	450
917	451
918	452
919	453
920	454
921	455
922	456
923	457
924	458
925	459
926	460
927	461
928	462
929	463
930	464
931	465
932	466
933	467
935	468
936	469
937	470
938	471
939	472
940	473
941	474
942	475
943	476
944	477
945	478
946	479
947	480
948	481
949	482
950	483
980	484
981	485
982	486
983	487
984	488
985	489
986	490
987	491
988	492
989	493
990	494
991	495
992	496
994	497
997	498
998	499
1000	500
1002	501
1003	502
1004	503
1005	504
1006	505
1007	506
1009	507
1010	508
1011	509
1012	510
1013	511
1023	512
1024	513
1026	514
