# Supplementary material for: Episodic evolution of coadapted sets of amino acid sites in mitochondrial proteins
Source: PLoS Genet. 2021 Jan 25;17(1):e1008711. doi: 10.1371/journal.pgen.1008711 (PMC7861529; doi:10.1371/journal.pgen.1008711)
Supplement: S1 Data — (ZIP) [file pgen.1008711.s025.zip › data/results/site_pairs/cox1.supertree.neg.l0500.tab]

bgr_site	fgr_site	element	upvalue	lpvalue	pdb_dist
33	147	-0.066	0.969500	0.030500
33	155	-0.063	1	0.011100
33	162	-0.068	0.978900	0.021100
33	165	-0.065	1	0.007600
33	168	-0.064	0.989900	0.010100
33	177	-0.076	0.983400	0.016600
33	179	-0.050	1	0.049300
33	185	-0.069	0.980200	0.019800
33	192	-0.054	1	0.036000
33	289	-0.080	0.998500	0.001500
33	304	-0.106	0.999700	0.000300
33	305	-0.063	1	0.009700
33	306	-0.094	0.996900	0.003100
33	366	-0.101	0.999000	0.001000
33	376	-0.070	0.970100	0.029900
33	380	-0.063	1	0.011400
33	409	-0.097	0.995200	0.004800
33	410	-0.120	1	0
33	411	-0.104	0.998800	0.001200
33	412	-0.087	0.988600	0.011400
33	414	-0.070	0.980500	0.019500
33	415	-0.077	0.994800	0.005200
33	416	-0.077	0.985600	0.014400
33	420	-0.079	0.991900	0.008100
33	422	-0.108	0.999900	0.000100
33	427	-0.079	0.987700	0.012300
33	429	-0.067	0.992100	0.007900
33	430	-0.068	0.963700	0.036300
33	436	-0.061	0.985200	0.014800
33	497	-0.074	0.993500	0.006500
33	510	-0.098	0.999800	0.000200
33	637	-0.072	0.974700	0.025300
33	657	-0.073	1	0.001500
33	675	-0.081	0.990000	0.010000
33	677	-0.070	0.986300	0.013700
33	700	-0.055	0.962500	0.037500
33	703	-0.054	0.951700	0.048300
33	705	-0.051	1	0.043800
33	722	-0.058	1	0.020800
33	747	-0.061	1	0.016000
33	748	-0.053	1	0.039700
33	750	-0.082	0.995400	0.004600
33	751	-0.076	0.996600	0.003400
33	754	-0.169	1	0
33	756	-0.125	1	0
33	765	-0.066	0.957500	0.042500
33	770	-0.080	0.990500	0.009500
33	773	-0.065	0.961500	0.038500
33	799	-0.087	0.990600	0.009400
33	834	-0.056	0.967600	0.032400
33	835	-0.056	0.955700	0.044300
33	836	-0.064	0.954000	0.046000
33	837	-0.090	0.995300	0.004700
33	838	-0.075	0.981700	0.018300
33	846	-0.053	0.957100	0.042900
33	851	-0.097	0.995700	0.004300
33	853	-0.117	0.999800	0.000200
33	858	-0.072	0.968400	0.031600
33	867	-0.100	0.996400	0.003600
33	904	-0.087	0.999800	0.000200
33	905	-0.078	0.997800	0.002200
33	918	-0.109	0.998200	0.001800
33	925	-0.101	0.997000	0.003000
33	929	-0.071	0.964200	0.035800
33	931	-0.082	0.992300	0.007700
33	940	-0.053	0.954700	0.045300
33	944	-0.077	0.974800	0.025200
33	982	-0.073	0.970600	0.029400
33	986	-0.064	0.954300	0.045700
33	987	-0.074	0.993900	0.006100
33	992	-0.077	0.984600	0.015400
33	1000	-0.060	0.985300	0.014700
33	1002	-0.096	0.997800	0.002200
33	1003	-0.071	0.971900	0.028100
33	1006	-0.077	0.989100	0.010900
33	1010	-0.088	0.999200	0.000800
33	1012	-0.077	0.977600	0.022400
33	1023	-0.097	0.995600	0.004400
33	1039	-0.112	1	0
33	1040	-0.088	1	0.000200
33	1045	-0.064	1	0.010700
33	1046	-0.058	1	0.020000
109	140	-0.075	0.989000	0.011000	8.32465765061844
109	165	-0.100	0.997700	0.002300	31.0271018788413
109	177	-0.092	0.992600	0.007400	47.5574036402325
109	178	-0.075	0.974200	0.025800	50.0187091996585
109	206	-0.054	0.957200	0.042800	25.9359135948592
109	294	-0.066	0.952500	0.047500	29.5051588878962
109	366	-0.110	0.997700	0.002300	47.6165812926548
109	376	-0.084	0.985400	0.014600	36.2299356609972
109	404	-0.075	0.972700	0.027300	29.8120873975641
109	405	-0.054	0.964800	0.035200	28.3143705916271
109	410	-0.167	1	0	35.3090204055564
109	411	-0.126	0.999900	0.000100	31.1961314428568
109	412	-0.102	0.995700	0.004300	35.751513912001
109	416	-0.068	0.954900	0.045100	32.4457949201433
109	421	-0.054	0.952100	0.047900	32.0398040100123
109	422	-0.083	0.984100	0.015900	31.2452313321569
109	436	-0.069	0.966400	0.033600	35.1364404856269
109	439	-0.061	0.979600	0.020400	37.1226249341288
109	493	-0.062	0.978500	0.021500	40.0533540792778
109	494	-0.089	0.991700	0.008300	42.0102069264125
109	643	-0.106	0.997500	0.002500	37.5896028577052
109	654	-0.127	0.999400	0.000600	39.5289525537927
109	655	-0.079	0.978900	0.021100	39.870697448126
109	657	-0.111	0.999300	0.000700	37.7152368413617
109	660	-0.056	0.955600	0.044400	42.7946220336154
109	666	-0.057	0.970700	0.029300	40.3251182391323
109	675	-0.121	0.999500	0.000500	40.020550046195
109	677	-0.107	0.999600	0.000400	42.8627833207317
109	687	-0.067	0.989200	0.010800	48.0182017572504
109	701	-0.064	0.954300	0.045700	52.327195309896
109	724	-0.059	0.974500	0.025500	48.4733849241003
109	750	-0.095	0.994600	0.005400	42.6937043719563
109	751	-0.104	0.998200	0.001800	46.8356069139709
109	753	-0.064	0.950400	0.049600	45.0755566354982
109	754	-0.214	1	0	41.8604018494806
109	756	-0.114	0.998400	0.001600	41.9461269368221
109	765	-0.118	0.998800	0.001200	35.4248622015669
109	770	-0.114	0.998400	0.001600	37.6927361835142
109	772	-0.082	0.984500	0.015500	36.7905411892785
109	779	-0.054	0.955100	0.044900	40.4165541084343
109	780	-0.053	0.959100	0.040900	44.246735484101
109	798	-0.085	0.989400	0.010600	49.8086437177324
109	799	-0.092	0.990300	0.009700	52.2380470729908
109	801	-0.066	0.956400	0.043600	51.7004858004255
109	808	-0.125	0.999600	0.000400	56.2907105391289
109	838	-0.140	1	0	26.703188068094
109	840	-0.098	0.994100	0.005900	27.565017141297
109	851	-0.131	0.999700	0.000300	17.2193604991591
109	852	-0.059	0.970200	0.029800	19.1288026023586
109	853	-0.172	1	0	16.9808881393171
109	854	-0.078	0.974900	0.025100	23.9573598503675
109	855	-0.085	0.987900	0.012100	26.1780902855804
109	856	-0.095	0.992900	0.007100	29.2282415995215
109	863	-0.085	0.981600	0.018400	37.103290312316
109	864	-0.073	0.969600	0.030400	31.9027821670775
109	867	-0.083	0.981300	0.018700	37.9430126505526
109	874	-0.082	0.978900	0.021100	45.3101387550292
109	904	-0.080	0.982800	0.017200	58.1825816116817
109	918	-0.067	0.957100	0.042900	48.6684597660538
109	922	-0.129	0.999500	0.000500	43.680251121073
109	942	-0.086	0.988700	0.011300	22.9178185916549
109	943	-0.075	0.971800	0.028200	17.8831525744204
109	944	-0.071	0.960800	0.039200	22.4849991105181
109	946	-0.066	0.953100	0.046900	17.9217830586134
109	949	-0.067	0.952000	0.048000	23.3242042093615
109	981	-0.128	0.999600	0.000400	26.9424979910921
109	992	-0.110	0.998200	0.001800	19.976683558589
109	1003	-0.114	0.998700	0.001300	8.0159252741028
109	1010	-0.072	0.970200	0.029800	24.9791644976368
109	1023	-0.067	0.953700	0.046300	36.7664175165326
109	1039	-0.142	0.999900	0.000100
109	1040	-0.138	1	0
109	1045	-0.103	0.997600	0.002400
109	1046	-0.081	0.985700	0.014300
109	1188	-0.071	0.994300	0.005700
116	159	-0.075	0.991100	0.008900	17.9594093722483
116	186	-0.069	0.963000	0.037000	38.9567336798146
116	189	-0.072	0.981400	0.018600	41.4764766343526
116	202	-0.085	0.993400	0.006600	25.2970324741856
116	208	-0.086	0.995800	0.004200	20.3578235821023
116	285	-0.066	0.991900	0.008100	15.4953771493307
116	304	-0.116	0.999500	0.000500	32.1623664707683
116	366	-0.106	0.998300	0.001700	43.9788219032752
116	367	-0.063	0.951500	0.048500	43.0289350437586
116	395	-0.062	0.979800	0.020200	17.6446485938372
116	396	-0.074	0.983300	0.016700	19.9834528798203
116	410	-0.100	0.995200	0.004800	29.2615680030992
116	411	-0.141	1	0	24.3879034359249
116	419	-0.060	0.965300	0.034700	19.4930468116198
116	420	-0.102	0.997900	0.002100	21.6555634653084
116	425	-0.087	0.992600	0.007400	21.362568221073
116	427	-0.108	0.999200	0.000800	26.9915475843828
116	435	-0.065	0.977900	0.022100	29.1184523970626
116	450	-0.065	0.972100	0.027900	29.8304719707885
116	486	-0.059	1	0.019700	36.2092720031762
116	497	-0.118	1	0	45.1190186728391
116	509	-0.066	0.978000	0.022000	49.3479396733035
116	510	-0.070	0.967100	0.032900	51.5507193645249
116	556	-0.137	1	0	43.6821736982032
116	557	-0.052	1	0.045000	41.3916674827193
116	558	-0.069	0.987100	0.012900	35.368393927347
116	644	-0.070	0.967800	0.032200	23.1489657652345
116	645	-0.077	0.986100	0.013900	23.6665941994196
116	654	-0.128	0.999900	0.000100	31.0180483912189
116	655	-0.124	0.999900	0.000100	31.415755346641
116	701	-0.068	0.981200	0.018800	47.1582716074285
116	754	-0.171	1	0	33.5585298396696
116	766	-0.072	0.972400	0.027600	26.1538752960245
116	778	-0.053	0.956400	0.043600	35.4924148234521
116	813	-0.056	0.974600	0.025400	44.1022835689944
116	832	-0.067	0.982800	0.017200	25.8800110703222
116	835	-0.076	0.986300	0.013700	21.3571204987938
116	836	-0.072	0.968600	0.031400	22.5576836576808
116	838	-0.102	0.998000	0.002000	19.0875364832657
116	847	-0.071	0.969900	0.030100	8.717779189679
116	856	-0.065	0.950600	0.049400	22.745529692667
116	860	-0.152	1	0	25.2265541642135
116	863	-0.128	0.999500	0.000500	30.5490758943704
116	864	-0.067	0.962100	0.037900	26.0908992179265
116	867	-0.085	0.985700	0.014300	32.5946417222217
116	874	-0.099	0.995100	0.004900	40.2233517996698
116	914	-0.082	0.980700	0.019300	49.8968227946429
116	929	-0.078	0.976700	0.023300	30.2396016012116
116	938	-0.098	0.997000	0.003000	20.7457623142655
116	992	-0.086	0.989400	0.010600	12.9339553888205
116	1003	-0.091	0.991500	0.008500	3.67583976799859
116	1039	-0.186	1	0
116	1040	-0.139	1	0
116	1045	-0.106	1	0
116	1046	-0.098	0.999900	0.000100
116	1047	-0.081	0.999300	0.000700
116	1048	-0.084	1	0.000400
116	1049	-0.075	1	0.001900
116	1050	-0.081	1	0.001000
116	1051	-0.068	1	0.004100
116	1188	-0.057	1	0.024400
117	177	-0.068	0.972500	0.027500	40.006667119369
117	186	-0.061	0.953400	0.046600	35.1833346486657
117	303	-0.074	0.978100	0.021900	25.0864797650049
117	305	-0.053	1	0.039400	31.9294513889606
117	366	-0.087	0.997000	0.003000	40.0331367869169
117	367	-0.063	0.980600	0.019400	39.0119802240286
117	380	-0.052	1	0.038500	23.6705607242414
117	381	-0.061	0.951600	0.048400	24.5295106147677
117	410	-0.083	0.992400	0.007600	31.2751988323016
117	420	-0.065	0.974700	0.025300	21.4838456054776
117	429	-0.054	0.955800	0.044200	22.5695905811337
117	494	-0.061	0.980100	0.019900	35.0778865668957
117	497	-0.062	0.978900	0.021100	41.7867991715087
117	643	-0.076	0.986100	0.013900	29.068903694498
117	657	-0.061	1	0.015900	30.0918661435279
117	750	-0.067	0.974100	0.025900	33.7416932147751
117	754	-0.086	0.987800	0.012200	33.8154117082729
117	770	-0.078	0.997700	0.002300	28.5585016588756
117	773	-0.076	0.995000	0.005000	30.3587418217553
117	798	-0.057	0.953800	0.046200	40.9245811829516
117	801	-0.058	0.961300	0.038700	43.1047935385382
117	807	-0.060	0.952600	0.047400	48.3305786640301
117	808	-0.080	0.988700	0.011300	47.9267471147375
117	839	-0.073	0.986600	0.013400	13.63411966355
117	853	-0.101	0.999600	0.000400	12.7344237403976
117	858	-0.070	0.962400	0.037600	26.9709851877902
117	918	-0.066	0.952600	0.047400	40.5854260049097
117	925	-0.079	0.985600	0.014400	31.2747220930898
117	928	-0.084	0.992900	0.007100	26.4338903114922
117	932	-0.067	0.955300	0.044700	22.4913675440156
117	933	-0.088	0.992300	0.007700	22.3331235835921
117	937	-0.075	0.982200	0.017800	19.7873902018432
117	939	-0.072	0.969600	0.030400	14.2439564728344
117	944	-0.072	0.965600	0.034400	17.095713410092
117	949	-0.109	0.999200	0.000800	17.9867267450195
117	982	-0.074	0.974700	0.025300	25.1306520806762
117	983	-0.123	1	0	26.1822182024365
117	986	-0.075	0.979700	0.020300	25.8130498391802
117	992	-0.082	0.991800	0.008200	16.3369651404414
117	994	-0.089	0.996700	0.003300	15.05839055145
117	1003	-0.083	0.991400	0.008600	6.96902704830453
117	1007	-0.069	0.970200	0.029800	17.3274605756297
117	1010	-0.067	0.978800	0.021200	23.4754844252467
117	1012	-0.069	0.960900	0.039100	27.5216268777847
117	1045	-0.053	1	0.037600
135	409	-0.081	0.989400	0.010600	24.725548285124
135	556	-0.077	1	0.001600	40.3516651948838
135	637	-0.072	0.991900	0.008100	20.7751896982916
135	643	-0.064	0.961000	0.039000	30.4096273735802
135	657	-0.052	1	0.039100	30.6825679498963
135	754	-0.086	0.988300	0.011700	36.7649589827053
135	853	-0.076	0.982900	0.017100	19.4180283499639
135	854	-0.066	0.960600	0.039400	23.2868104514122
135	943	-0.066	0.965500	0.034500	17.3188394819053
135	944	-0.071	0.967500	0.032500	24.245576524389
135	949	-0.094	0.996300	0.003700	22.7832166956293
135	983	-0.093	0.996400	0.003600	27.6096681979339
135	1012	-0.073	0.975700	0.024300	25.1749499701589
135	1023	-0.087	0.992300	0.007700	30.5572154654183
136	147	-0.074	0.984900	0.015100	14.5399140987834
136	186	-0.062	0.952300	0.047700	41.0467596528642
136	366	-0.088	0.993400	0.006600	43.7043739344245
136	409	-0.078	0.979400	0.020600	20.1832599200426
136	410	-0.098	0.997500	0.002500	23.3458837699497
136	411	-0.078	0.980700	0.019300	19.5031761515913
136	412	-0.086	0.988800	0.011200	23.6503234227357
136	416	-0.073	0.975000	0.025000	20.6114556011942
136	425	-0.062	0.953700	0.046300	16.7801793196616
136	429	-0.069	0.984600	0.015400	18.5607649896226
136	436	-0.062	0.970100	0.030100	26.179109877916
136	494	-0.070	0.982100	0.017900	36.186346444481
136	497	-0.061	0.953300	0.046700	43.086488937949
136	556	-0.092	0.996800	0.003200	41.3965406042582
136	638	-0.093	1	0.000100	26.2328795407595
136	643	-0.079	0.986000	0.014000	29.5411877554035
136	722	-0.062	1	0.012700	39.925704614947
136	754	-0.109	0.997800	0.002200	36.6267838882968
136	765	-0.087	0.990400	0.009600	31.3425891719239
136	772	-0.065	0.962000	0.038000	31.1741069799922
136	784	-0.054	1	0.033800	40.6275589963266
136	840	-0.074	0.977400	0.022600	24.0948793315094
136	846	-0.057	0.971100	0.028900	16.4357221015689
136	853	-0.106	0.998300	0.001700	21.7717911757393
136	863	-0.086	0.987500	0.012500	36.0172992602166
136	914	-0.087	0.989400	0.010600	51.5644162771188
136	918	-0.065	0.952400	0.047600	47.087942373818
136	921	-0.055	1	0.036700	42.5000573411378
136	929	-0.066	0.950700	0.049300	34.8407314791179
136	939	-0.083	0.984500	0.015500	23.3115068796506
136	942	-0.064	0.960000	0.040000	25.87983755745
136	943	-0.083	0.990600	0.009400	19.9821930728336
136	949	-0.067	0.954000	0.046000	23.9054582261039
136	983	-0.147	1	0	26.3273330400175
136	987	-0.061	0.955800	0.044200	21.2516318902808
136	1000	-0.060	0.964100	0.035900	12.7713083902942
136	1002	-0.068	0.964800	0.035200	10.4922693922717
136	1023	-0.091	0.991400	0.008600	26.5132689421731
136	1039	-0.094	0.996800	0.003200
136	1045	-0.069	1	0.006200
136	1046	-0.063	1	0.012000
137	289	-0.060	0.956900	0.043100	20.1604139094414
137	290	-0.062	0.953100	0.046900	22.0299228096696
137	305	-0.052	1	0.039700	37.6906926044083
137	410	-0.070	0.971700	0.028300	23.2149759853419
137	643	-0.080	0.992600	0.007400	26.5321257346636
137	655	-0.067	0.972800	0.027200	29.7127676428838
137	657	-0.061	1	0.016000	26.4010807543934
137	675	-0.067	0.966200	0.033800	27.3370953285092
137	751	-0.059	0.950600	0.049400	36.1452492728989
137	754	-0.096	0.995700	0.004300	32.3978722912478
137	839	-0.067	0.974400	0.025600	16.3530904112954
137	840	-0.085	0.996100	0.003900	19.6924288242969
137	853	-0.099	0.998400	0.001600	16.1005158923558
137	856	-0.074	0.984800	0.015200	24.5576694944777
137	858	-0.067	0.958000	0.042000	29.3701901423876
137	863	-0.066	0.953600	0.046400	31.3404322082514
137	939	-0.068	0.958600	0.041400	18.9296120668122
137	943	-0.072	0.978500	0.021500	14.9654183035423
137	1039	-0.087	0.997000	0.003000
137	1045	-0.053	1	0.037800
138	381	-0.064	0.955900	0.044100	26.7252744419959
138	404	-0.087	0.991900	0.008100	13.9164999550893
138	643	-0.091	0.995900	0.004100	21.3575050509183
138	654	-0.066	0.955600	0.044400	24.8183215588806
138	657	-0.077	1	0.001100	20.8457317693575
138	677	-0.067	0.971000	0.029000	26.9305353455887
138	753	-0.078	0.988100	0.011900	29.97564096062
138	840	-0.074	0.976200	0.023800	17.0608806630842
138	856	-0.079	0.987100	0.012900	23.8181195521393
138	929	-0.071	0.965900	0.034100	28.9715763292231
138	1039	-0.106	0.999500	0.000500
138	1040	-0.070	0.975600	0.024400
138	1045	-0.068	1	0.008200
138	1046	-0.062	1	0.014800
139	366	-0.081	0.992400	0.007600	43.7747973381945
139	410	-0.066	0.958500	0.041500	20.8009736310587
139	411	-0.083	0.987200	0.012800	16.0286823538306
139	412	-0.092	0.993200	0.006800	20.9488240720094
139	420	-0.069	0.996200	0.003900	13.9925838929056
139	427	-0.075	0.986500	0.013500	19.5106342285432
139	655	-0.070	0.987700	0.012300	25.2771712420516
139	781	-0.071	0.977200	0.022800	33.4709720653584
139	801	-0.058	0.979400	0.020700	39.5025025409783
139	805	-0.058	0.959400	0.040600	45.5863393244073
139	807	-0.063	0.979500	0.020500	45.7355750592468
139	860	-0.065	0.965000	0.035000	22.1203902768464
139	941	-0.054	0.963400	0.036600	20.3797101794898
139	991	-0.077	0.983900	0.016100	10.17306890766
139	992	-0.079	0.989200	0.010800	7.03074853767362
139	1039	-0.089	1	0.000300
139	1045	-0.051	1	0.046900
140	304	-0.074	0.974200	0.025800	30.8234829634809
140	366	-0.090	0.994900	0.005100	41.5129308649727
140	404	-0.092	0.994100	0.005900	19.6355087787406
140	412	-0.107	0.998400	0.001600	24.740640654599
140	416	-0.091	0.995300	0.004700	21.1151952394478
140	497	-0.071	0.980900	0.019100	42.9077481231537
140	556	-0.118	0.999900	0.000100	39.6348913206533
140	638	-0.070	0.973200	0.026800	21.8667601852675
140	643	-0.065	0.953700	0.046300	25.7550383808683
140	645	-0.070	0.981600	0.018400	21.731107979116
140	654	-0.070	0.962700	0.037300	28.4098102950371
140	655	-0.085	0.994100	0.005900	29.0542820596207
140	754	-0.109	0.999000	0.001000	31.6329240191292
140	756	-0.077	0.979200	0.020800	31.7832787798867
140	781	-0.070	0.963500	0.036500	34.7582706416761
140	808	-0.068	0.962800	0.037200	45.6013702535352
140	839	-0.066	0.959700	0.040300	13.0259514431768
140	840	-0.078	0.981500	0.018500	17.4824241168094
140	858	-0.096	0.995300	0.004700	27.5879729048729
140	863	-0.077	0.976000	0.024000	28.4664712776276
140	864	-0.066	0.965300	0.034700	22.4591982270071
140	874	-0.098	0.995800	0.004200	35.1204305355159
140	918	-0.081	0.982000	0.018000	39.7000308941945
140	939	-0.082	0.982900	0.017100	15.3745186916534
140	944	-0.067	0.951600	0.048400	18.9255249332746
140	983	-0.106	0.997500	0.002500	22.8552170630689
140	986	-0.099	0.996100	0.003900	21.7688351548722
140	992	-0.066	0.956300	0.043700	13.575480286163
140	1023	-0.073	0.969300	0.030700	28.1960384451433
140	1039	-0.073	0.975100	0.024900
140	1040	-0.085	0.995400	0.004600
140	1046	-0.066	0.981400	0.018600
141	177	-0.070	0.970400	0.029600	37.175586747219
141	186	-0.079	0.989800	0.010200	33.077611008052
141	199	-0.065	0.976800	0.023200	21.4077321078156
141	294	-0.100	0.997100	0.002900	22.8282871236543
141	303	-0.111	0.999500	0.000500	26.3025517393275
141	306	-0.066	0.955500	0.044500	32.2774591007409
141	366	-0.100	0.998900	0.001100	38.634423031799
141	367	-0.071	0.981500	0.018500	37.5484299272287
141	377	-0.055	1	0.033100	27.2446527781141
141	396	-0.061	0.971300	0.029400	11.4369306197074
141	404	-0.102	0.998200	0.001800	17.2637265386127
141	412	-0.092	0.993300	0.006700	24.387934762911
141	416	-0.077	0.979500	0.020500	20.8597526830977
141	556	-0.076	0.982300	0.017700	35.7234038131867
141	645	-0.066	0.977400	0.022600	22.167995060447
141	654	-0.082	0.984200	0.015800	28.5975710856709
141	655	-0.078	0.988400	0.011600	29.5853890459463
141	657	-0.080	1	0.001100	26.8904511862483
141	677	-0.070	0.983400	0.016600	28.2724447121221
141	703	-0.061	0.981000	0.019000	39.4760035464584
141	754	-0.128	0.999900	0.000100	32.1861715803542
141	756	-0.085	0.988500	0.011500	32.0707984777429
141	763	-0.094	0.998300	0.001700	29.0960730340024
141	766	-0.091	0.996000	0.004000	23.7272185685554
141	770	-0.074	0.980600	0.019400	26.0779629189092
141	801	-0.078	0.995100	0.004900	37.1144980971048
141	807	-0.074	0.984900	0.015100	42.6295327443311
141	853	-0.075	0.975600	0.024400	17.3843789937979
141	858	-0.076	0.972900	0.027100	27.6773687152518
141	861	-0.060	0.970500	0.029500	26.1967838674903
141	932	-0.094	0.992100	0.007900	22.6059673758944
141	944	-0.105	0.996600	0.003400	21.4207511539628
141	982	-0.091	0.991500	0.008500	24.2570051119259
141	986	-0.073	0.974900	0.025100	22.8953868934333
141	992	-0.065	0.953200	0.046800	16.170491179924
141	994	-0.080	0.984000	0.016000	15.608879972631
141	1003	-0.097	0.996000	0.004000	7.73134018136571
141	1012	-0.066	0.952600	0.047400	24.5698700647765
141	1039	-0.101	0.998600	0.001400
141	1045	-0.070	1	0.005200
141	1046	-0.062	1	0.011800
141	1047	-0.053	1	0.042600
141	1048	-0.055	1	0.027900
141	1050	-0.052	1	0.044000
143	303	-0.084	0.987700	0.012300	26.9833358575251
143	305	-0.065	0.969800	0.030200	33.4845330712555
143	366	-0.068	0.961200	0.038800	39.8356245840328
143	404	-0.077	0.977100	0.022900	18.1872307952585
143	409	-0.066	0.956100	0.043900	24.1243917436274
143	410	-0.073	0.972200	0.027800	26.2885083068629
143	427	-0.065	0.954200	0.045800	17.9726007578202
143	558	-0.052	1	0.046200	28.9858902916574
143	643	-0.065	0.953100	0.046900	22.9147239346233
143	657	-0.088	1	0.000200	24.6662958305458
143	677	-0.081	0.995500	0.004500	27.3585409515931
143	701	-0.053	1	0.038800	38.9746021018817
143	753	-0.095	0.997500	0.002500	31.3311586284325
143	754	-0.095	0.992400	0.007600	29.1806737756344
143	760	-0.101	0.998200	0.001800	24.8181437259115
143	765	-0.067	0.954500	0.045500	21.9095433772592
143	770	-0.078	0.984700	0.015300	22.7265137229625
143	772	-0.075	0.980100	0.019900	20.9698156882697
143	808	-0.099	0.997900	0.002100	41.1572838996939
143	839	-0.063	0.951100	0.048900	9.28893174697713
143	840	-0.099	0.997500	0.002500	13.2856389007078
143	853	-0.105	0.998800	0.001200	15.3882518175393
143	855	-0.089	0.994700	0.005300	15.5342159119796
143	945	-0.076	0.971800	0.028200	21.5363012144611
143	981	-0.066	0.952200	0.047800	19.5093062408687
143	986	-0.098	0.996200	0.003800	20.7829046333759
143	987	-0.061	0.950500	0.049500	17.8631447119481
143	992	-0.087	0.991600	0.008400	15.9959115401405
143	1023	-0.073	0.968200	0.031800	29.078316680991
143	1039	-0.100	0.999000	0.001000
143	1040	-0.066	0.959800	0.040200
143	1045	-0.076	1	0.001900
143	1046	-0.069	1	0.005700
143	1047	-0.058	1	0.023200
143	1048	-0.061	1	0.014800
143	1049	-0.054	1	0.034800
143	1050	-0.059	1	0.021300
144	190	-0.063	0.958300	0.041700	32.0029951567037
144	203	-0.092	0.990800	0.009200	15.1865067411831
144	379	-0.056	1	0.024100	27.1106521869172
144	410	-0.081	0.980900	0.019100	28.0605349022431
144	411	-0.076	0.970200	0.029800	21.5233274611525
144	412	-0.119	0.998800	0.001200	25.5089777725412
144	427	-0.073	0.969800	0.030200	20.271123353184
144	560	-0.053	1	0.039200	33.3580582618353
144	637	-0.071	0.962000	0.038000	13.3926366709472
144	643	-0.104	0.996900	0.003100	24.076578432161
144	654	-0.152	1	0	26.2075023228082
144	655	-0.088	0.989700	0.010300	27.0854645520434
144	657	-0.072	0.970300	0.029700	25.5150850674655
144	660	-0.054	0.953600	0.046400	29.2151507783205
144	675	-0.073	0.968200	0.031800	26.9975258310831
144	677	-0.071	0.970100	0.029900	29.4662983932492
144	753	-0.104	0.997500	0.002500	31.953687361555
144	754	-0.165	0.999900	0.000100	29.2408097870083
144	765	-0.083	0.983100	0.016900	22.1365253370984
144	779	-0.053	1	0.034700	25.532445593793
144	798	-0.070	0.967200	0.032800	35.1582868041092
144	808	-0.107	0.997700	0.002300	42.0878456683162
144	840	-0.164	1	0	13.8819198240013
144	851	-0.068	0.958500	0.041500	7.55671072623533
144	853	-0.094	0.993600	0.006400	11.7000726920819
144	855	-0.083	0.986100	0.013900	13.9799983905578
144	856	-0.141	1	0	18.3562260010057
144	858	-0.089	0.988300	0.011700	23.2803397956301
144	863	-0.104	0.996100	0.003900	23.992777850845
144	864	-0.071	0.968700	0.031300	17.8262665468684
144	932	-0.066	0.951200	0.048800	18.2285467879368
144	946	-0.074	0.972300	0.027700	15.8182496187157
144	949	-0.077	0.976200	0.023800	15.0699571664952
144	981	-0.147	1	0	17.4650933578954
144	983	-0.076	0.971900	0.028100	21.9878405942921
144	992	-0.096	0.992500	0.007500	14.2455477255176
144	1039	-0.120	0.999100	0.000900
144	1040	-0.092	0.993000	0.007000
144	1045	-0.132	1	0
144	1046	-0.090	0.995500	0.004500
144	1047	-0.072	0.979500	0.020500
144	1050	-0.067	0.966500	0.033500
145	410	-0.118	0.999200	0.000800	30.4562974276257
145	411	-0.083	0.984800	0.015200	24.0243058796711
145	412	-0.071	0.960200	0.039800	27.9113186001665
145	422	-0.089	0.992000	0.008000	18.8530441308559
145	425	-0.071	0.970500	0.029500	16.0333007830577
145	427	-0.069	0.964300	0.035700	21.5108077486644
145	654	-0.149	1	0	28.8314726124074
145	655	-0.080	0.983500	0.016500	29.9532708898377
145	799	-0.070	0.964000	0.036000	36.907701784316
145	838	-0.081	0.985000	0.015000	14.7127537531218
145	860	-0.076	0.976300	0.023700	21.8554814634681
145	1039	-0.134	1	0
145	1040	-0.129	1	0
145	1045	-0.094	1	0
145	1047	-0.071	0.995200	0.004800
145	1048	-0.075	1	0.002500
145	1049	-0.066	1	0.008800
145	1050	-0.071	1	0.004800
145	1051	-0.061	1	0.016300
146	366	-0.067	0.981700	0.018300	33.7124371708721
146	404	-0.077	0.996800	0.003200	17.5386996667369
146	412	-0.076	0.981900	0.018100	24.4895203709669
146	420	-0.053	1	0.032000	15.6197146260743
146	556	-0.066	1	0.008100	30.6392464822489
146	637	-0.063	1	0.009200	12.0924710874163
146	655	-0.055	1	0.024400	28.729202390599
146	750	-0.055	1	0.025000	28.5233414066445
146	756	-0.066	0.963600	0.036400	30.0244286706675
146	763	-0.056	0.955300	0.044700	26.6510180293362
146	770	-0.057	1	0.018800	22.7434583561955
146	773	-0.055	1	0.030500	23.873040254647
146	807	-0.049	1	0.049400	37.5502435012078
146	982	-0.063	0.950100	0.049900	24.8140068106704
146	986	-0.062	0.957200	0.042800	23.4377871822405
146	992	-0.064	0.971600	0.028400	20.0137377068852
147	178	-0.071	0.963000	0.037000	32.2564492931259
147	198	-0.065	0.962000	0.038000	19.3804468730729
147	203	-0.115	0.998700	0.001300	11.3466848903105
147	210	-0.085	0.993000	0.007000	8.12421990101203
147	249	-0.069	0.971600	0.028400	18.18246902926
147	294	-0.097	0.993800	0.006200	20.1679978183259
147	304	-0.094	0.992000	0.008000	26.2667964548401
147	305	-0.091	0.992400	0.007600	29.5796234086913
147	343	-0.068	0.978000	0.022000	32.3228839059883
147	366	-0.083	0.982000	0.018000	37.1020471941913
147	367	-0.066	0.954100	0.045900	34.4333869812425
147	376	-0.079	0.978700	0.021300	27.5053544423627
147	384	-0.073	0.976200	0.023800	17.4639277941705
147	401	-0.078	0.978800	0.021200	20.4777174997606
147	404	-0.122	0.999600	0.000400	21.5318078432815
147	409	-0.128	0.999500	0.000500	27.4749863876218
147	410	-0.093	0.991800	0.008200	29.011137878408
147	412	-0.112	0.997700	0.002300	25.4333831607201
147	416	-0.070	0.958700	0.041300	20.7044820992943
147	417	-0.088	0.990900	0.009100	17.9343668971056
147	420	-0.085	0.986000	0.014000	15.3167289262427
147	422	-0.080	0.978600	0.021400	13.9474350688576
147	486	-0.072	0.980200	0.019800	29.2371650130446
147	493	-0.066	0.973900	0.026100	32.3613093214721
147	498	-0.061	0.960400	0.039600	36.2330413021044
147	514	-0.061	0.961700	0.038300	37.5394540583637
147	556	-0.114	0.998400	0.001600	35.1728602760708
147	584	-0.063	0.969000	0.031000	22.5885681263776
147	609	-0.058	0.951400	0.048600	17.8360837069128
147	633	-0.083	0.991000	0.009000	12.4704691972676
147	636	-0.057	0.952500	0.047500	14.149932508673
147	643	-0.084	0.983500	0.016500	19.9857467711366
147	645	-0.089	0.992200	0.007800	15.4839835636699
147	654	-0.118	0.999200	0.000800	22.6100268907403
147	655	-0.128	1	0	23.925626700256
147	657	-0.077	0.978400	0.021600	23.1543116719112
147	669	-0.059	0.961600	0.038400	24.4351082461281
147	677	-0.088	0.989300	0.010700	26.2168532436675
147	687	-0.072	0.987600	0.012400	31.9007283615908
147	701	-0.088	0.996100	0.003900	36.9732323309715
147	714	-0.074	0.986100	0.013900	32.1131310525772
147	724	-0.061	0.958300	0.041700	28.9410413427022
147	750	-0.102	0.995900	0.004100	23.8548280438154
147	753	-0.092	0.991600	0.008400	28.2862456681688
147	754	-0.087	0.986800	0.013200	25.9487846343523
147	756	-0.099	0.994100	0.005900	25.1948058337428
147	760	-0.098	0.993800	0.006200	21.2908425385188
147	763	-0.086	0.987300	0.012700	21.9136186422964
147	765	-0.129	0.999400	0.000600	18.2501052325733
147	766	-0.070	0.960000	0.040000	16.3754208800873
147	768	-0.101	0.996000	0.004000	14.4050166955822
147	772	-0.153	1	0	16.7675182719447
147	773	-0.099	0.996100	0.003900	19.4686982872507
147	779	-0.058	0.957800	0.042200	19.9120473583205
147	799	-0.067	0.952200	0.047800	32.3771175060412
147	804	-0.066	0.964400	0.035600	39.9802102295623
147	853	-0.094	0.991500	0.008500	12.2280443653104
147	854	-0.127	0.999900	0.000100	14.2328337304979
147	855	-0.094	0.993100	0.006900	11.7182141130805
147	858	-0.145	1	0	20.45844009205
147	863	-0.136	0.999900	0.000100	20.3652543809303
147	867	-0.133	0.999700	0.000300	20.7130555447524
147	904	-0.093	0.992800	0.007200	39.1643082665837
147	922	-0.104	0.996300	0.003700	25.1065241122701
147	929	-0.117	0.998000	0.002000	17.5661342645443
147	930	-0.073	0.970600	0.029400	14.8104236941419
147	932	-0.115	0.997700	0.002300	14.45195111395
147	937	-0.123	0.999400	0.000600	13.6830399034717
147	943	-0.111	0.998000	0.002000	9.65932885867338
147	944	-0.113	0.998500	0.001500	16.644372562521
147	945	-0.127	0.999400	0.000600	18.66946678403
147	946	-0.112	0.998400	0.001600	17.8761616965164
147	948	-0.133	0.999500	0.000500	17.8131934812374
147	949	-0.139	0.999800	0.000200	14.9666674313289
147	981	-0.092	0.989000	0.011000	17.054045883602
147	982	-0.110	0.997400	0.002600	19.5866001388704
147	991	-0.133	0.999400	0.000600	17.0438434925928
147	994	-0.066	0.952100	0.047900	14.1208916503173
147	1007	-0.085	0.984100	0.015900	21.4029942998638
147	1039	-0.150	1	0
147	1040	-0.114	0.999100	0.000900
147	1045	-0.081	0.984900	0.015100
147	1046	-0.081	0.986400	0.013600
147	1047	-0.067	0.961800	0.038200
147	1048	-0.100	0.997900	0.002100
147	1049	-0.075	0.981200	0.018800
147	1050	-0.071	0.972800	0.027200
147	1051	-0.098	0.999600	0.000400
147	1188	-0.079	0.995600	0.004400
155	162	-0.064	0.950200	0.049800	6.75041361695712
155	175	-0.052	1	0.035900	24.3088357187258
155	177	-0.093	0.991900	0.008100	27.1963663197862
155	381	-0.071	0.969200	0.030800	13.2166993232047
155	404	-0.122	0.999700	0.000300	25.0790052833042
155	410	-0.177	1	0	35.0008904029598
155	411	-0.119	0.999400	0.000600	28.0604952557862
155	417	-0.063	0.950900	0.049100	24.5255175480559
155	493	-0.054	1	0.029100	23.6505723609387
155	635	-0.052	1	0.039500	19.862584851927
155	654	-0.174	1	0	29.8809543522291
155	724	-0.053	1	0.040000	31.6785308529294
155	754	-0.152	1	0	33.233407438901
155	765	-0.066	0.951800	0.048200	24.8549307180688
155	804	-0.062	0.981700	0.018300	38.0592305492373
155	840	-0.097	0.994000	0.006000	15.5285881199805
155	851	-0.093	0.991500	0.008500	14.7741413963722
155	858	-0.110	0.997700	0.002300	24.9106172745679
155	863	-0.127	0.999400	0.000600	22.7649461014078
155	981	-0.088	0.987100	0.012900	24.907489817322
155	1039	-0.168	1	0
155	1040	-0.111	0.999300	0.000700
155	1045	-0.093	0.996600	0.003400
155	1046	-0.109	1	0
155	1047	-0.062	0.956100	0.043900
155	1048	-0.095	1	0.000300
155	1049	-0.085	1	0.000900
155	1188	-0.063	1	0.011600
156	303	-0.070	0.967700	0.032300	19.3070422903147
156	410	-0.110	0.998800	0.001200	34.7903733092935
156	643	-0.083	0.986700	0.013300	25.2456870375912
156	654	-0.079	0.979000	0.021000	27.8246574462292
156	655	-0.077	0.980000	0.020000	29.644124898536
156	657	-0.099	1	0.000200	29.4427314289962
156	753	-0.099	0.997900	0.002100	33.3096313398993
156	754	-0.167	1	0	31.2177983048132
156	798	-0.066	0.963000	0.037000	28.5177367089326
156	808	-0.087	0.989500	0.010500	33.4192704139394
156	840	-0.136	1	0	13.5751380103482
156	853	-0.095	0.995000	0.005000	18.8292690776886
156	863	-0.102	0.995000	0.005000	19.9192148690655
156	901	-0.053	1	0.039100	28.424993386103
156	921	-0.066	0.988700	0.011300	21.2609985654484
156	937	-0.082	0.985900	0.014100	14.2190308389848
156	944	-0.068	0.954500	0.045500	19.6649092802383
156	945	-0.098	0.995400	0.004600	22.1346059598991
156	949	-0.070	0.959600	0.040400	22.4471458542061
156	981	-0.095	0.992700	0.007300	25.0306685088513
156	1007	-0.074	0.974300	0.025700	27.8817998343005
156	1023	-0.110	0.998600	0.001400	37.8003847731739
156	1039	-0.139	1	0
156	1040	-0.100	0.999300	0.000700
156	1045	-0.085	1	0.000500
156	1046	-0.075	0.993900	0.006100
156	1047	-0.059	0.955100	0.044900
156	1048	-0.067	0.990300	0.009700
156	1049	-0.060	0.979500	0.020500
156	1050	-0.064	0.986300	0.013700
156	1051	-0.054	0.960800	0.039200
159	170	-0.095	0.996600	0.003400	12.4046209534996
159	365	-0.069	0.963200	0.036800	27.9212800924313
159	376	-0.123	1	0	19.1115454372481
159	404	-0.095	0.994000	0.006000	29.5257725724493
159	410	-0.113	0.999400	0.000600	38.5960872628301
159	426	-0.086	0.989000	0.011000	24.0326461714061
159	429	-0.077	0.989900	0.010100	22.7791902841168
159	657	-0.068	0.966000	0.034000	32.2217816701684
159	751	-0.069	0.968300	0.031700	35.2819927300032
159	753	-0.097	0.996700	0.003300	35.3971269031824
159	754	-0.085	0.984400	0.015600	32.9532540578317
159	760	-0.068	0.958700	0.041300	27.5377640522974
159	772	-0.100	0.999000	0.001000	21.6553701884775
159	798	-0.079	0.990700	0.009300	31.3282950701119
159	808	-0.082	0.985500	0.014500	34.250965227275
159	839	-0.070	0.968100	0.031900	10.280644629594
159	840	-0.111	0.999900	0.000100	14.9458331985875
159	851	-0.072	0.966700	0.033300	16.1058234809649
159	856	-0.075	0.973900	0.026100	19.6779894552264
159	922	-0.083	0.983400	0.016600	20.5281413186874
159	943	-0.075	0.975600	0.024400	12.8473221334253
159	944	-0.068	0.955900	0.044100	18.1334191205079
159	981	-0.124	0.999400	0.000600	26.3537384444788
159	1039	-0.092	0.994200	0.005800
159	1040	-0.114	0.999900	0.000100
159	1045	-0.064	0.961100	0.038900
160	194	-0.058	0.961600	0.038400	15.6235139773356
160	304	-0.093	0.991700	0.008300	18.7617889338944
160	315	-0.092	0.994900	0.005100	18.5056316293176
160	383	-0.059	0.950900	0.049100	15.5662113566532
160	386	-0.058	0.965700	0.034300	15.8818638075007
160	398	-0.059	0.968300	0.031700	21.0288480188526
160	404	-0.091	0.990900	0.009100	28.4738671240841
160	405	-0.067	0.986100	0.013900	30.4323571219845
160	410	-0.126	0.999500	0.000500	38.6656945236989
160	411	-0.177	1	0	31.6015046477221
160	427	-0.109	0.998300	0.001700	22.6033531583259
160	429	-0.066	0.956500	0.043500	20.4347391468548
160	489	-0.058	0.963100	0.036900	29.0542676555442
160	497	-0.079	0.978700	0.021300	33.884641668461
160	514	-0.071	0.990700	0.009300	31.657427896151
160	556	-0.084	0.981400	0.018600	29.7335894570434
160	560	-0.067	0.985500	0.014500	26.3706097957556
160	608	-0.057	0.959000	0.041000	13.4586610403858
160	609	-0.066	0.983400	0.016600	17.6192399949601
160	635	-0.073	0.994300	0.005700	20.1615230079476
160	636	-0.063	0.978100	0.021900	21.6749600691674
160	637	-0.076	0.973300	0.026700	16.1464530779983
160	639	-0.058	0.961900	0.038100	24.3538220614342
160	654	-0.157	1	0	31.0618282462575
160	656	-0.059	0.951200	0.048800	33.6119356479213
160	658	-0.070	0.963500	0.036500	33.4318993926459
160	660	-0.069	0.987300	0.012700	33.4995797137815
160	661	-0.058	0.964300	0.035700	33.8614986378335
160	666	-0.071	0.991400	0.008600	29.1462139050684
160	667	-0.082	0.985200	0.014800	30.1024611784485
160	669	-0.062	0.967500	0.032500	28.8449387761528
160	687	-0.075	0.987200	0.012800	28.7373569069948
160	696	-0.063	0.978500	0.021500	25.5570019759752
160	708	-0.061	0.962100	0.037900	35.6393907635919
160	712	-0.063	0.972500	0.027500	33.8106270867607
160	724	-0.065	0.973500	0.026500	30.9685802871233
160	739	-0.058	0.962100	0.037900	26.9474703822085
160	741	-0.069	0.966800	0.033200	31.9134930241113
160	744	-0.058	0.962900	0.037100	31.7016216777628
160	745	-0.066	0.984400	0.015600	31.9691606083112
160	754	-0.177	1	0	34.3740490923022
160	779	-0.067	0.986000	0.014000	21.3523206701286
160	802	-0.058	0.961900	0.038100	32.1707088202918
160	806	-0.071	0.993800	0.006200	28.3967818070992
160	811	-0.057	0.957700	0.042300	24.1192836129102
160	814	-0.058	0.957300	0.042700	19.313465173293
160	836	-0.076	0.974000	0.026000	11.3029479782931
160	838	-0.098	0.995000	0.005000	16.9954189415854
160	847	-0.069	0.959500	0.040500	16.0486194110272
160	851	-0.117	0.998800	0.001200	18.8066881188582
160	853	-0.066	0.950800	0.049200	21.2471351951269
160	856	-0.170	1	0	22.2498004035991
160	858	-0.078	0.971400	0.028600	24.0533025798953
160	860	-0.107	0.997300	0.002700	20.0747197240709
160	863	-0.109	0.996900	0.003100	20.9616376030119
160	983	-0.091	0.988600	0.011400	32.1736328380865
160	992	-0.120	0.999300	0.000700	28.7982168545207
160	1003	-0.112	0.998300	0.001700	23.0721291605261
160	1039	-0.227	1	0
160	1040	-0.157	1	0
160	1045	-0.104	0.997800	0.002200
160	1046	-0.119	0.999800	0.000200
160	1047	-0.088	0.993300	0.006700
160	1048	-0.099	0.997800	0.002200
160	1049	-0.121	1	0
160	1050	-0.129	1	0
160	1051	-0.109	1	0
160	1188	-0.089	0.999100	0.000900
160	1190	-0.056	0.950500	0.049500
161	305	-0.088	0.996400	0.003600	23.3567027424677
161	378	-0.061	0.958200	0.041800	21.2062552328316
161	404	-0.121	0.999500	0.000500	29.7870392788541
161	410	-0.081	0.983500	0.016500	39.2930826100473
161	422	-0.113	0.999200	0.000800	20.8424108490357
161	556	-0.097	0.995800	0.004200	31.2682953804648
161	643	-0.075	0.972900	0.027100	26.7673129581585
161	654	-0.109	0.998600	0.001400	29.1234235796549
161	754	-0.087	0.985100	0.014900	32.3377746451422
161	770	-0.076	0.978700	0.021300	20.2651487534634
161	847	-0.066	0.953900	0.046100	15.842134294343
161	858	-0.067	0.952300	0.047700	21.2517180011405
161	944	-0.079	0.976700	0.023300	21.0918189590182
161	945	-0.112	0.998400	0.001600	23.4436460688179
161	949	-0.067	0.954300	0.045700	25.2706178199109
161	982	-0.077	0.974600	0.025400	29.9899720740117
161	983	-0.092	0.991000	0.009000	30.7682024174309
161	1039	-0.158	1	0
161	1040	-0.123	0.999900	0.000100
161	1045	-0.105	1	0
161	1046	-0.070	0.974400	0.025600
161	1047	-0.080	0.998700	0.001300
161	1048	-0.084	1	0.000900
161	1049	-0.075	1	0.002700
161	1051	-0.069	1	0.006100
161	1188	-0.056	1	0.029600
162	173	-0.052	1	0.042300	12.4627122649927
162	229	-0.068	0.968200	0.031800	17.4795264237908
162	240	-0.084	0.989500	0.010500	24.2667503592879
162	388	-0.062	0.953800	0.046200	16.5853123576254
162	404	-0.077	0.973400	0.026600	32.3479971095584
162	410	-0.115	0.998900	0.001100	41.2163132994692
162	411	-0.112	0.998300	0.001700	33.9877456887037
162	419	-0.086	0.998600	0.001400	20.3834119077254
162	422	-0.128	0.999600	0.000400	23.1509251866961
162	427	-0.076	0.975100	0.024900	26.1381024177349
162	448	-0.089	0.992300	0.007700	28.1459546116311
162	489	-0.052	1	0.037000	32.5606905485741
162	493	-0.060	0.955300	0.044700	29.2078884721234
162	497	-0.097	0.995000	0.005000	37.1994315547966
162	500	-0.066	0.964300	0.035700	35.8328700078573
162	556	-0.105	0.997300	0.002700	32.5713816409436
162	582	-0.062	1	0.012000	27.3607480526392
162	583	-0.067	1	0.005700	20.3739392852732
162	584	-0.065	1	0.009600	22.2225521036626
162	606	-0.052	1	0.042200	23.3147641849537
162	608	-0.051	1	0.040700	17.0557077249817
162	630	-0.061	0.962000	0.038000	18.9704037648122
162	641	-0.070	0.963200	0.036800	18.9613437023857
162	645	-0.066	0.956700	0.043300	21.8558580934266
162	654	-0.192	1	0	28.5921111147813
162	657	-0.077	0.979200	0.020800	32.5196865606051
162	723	-0.057	0.961000	0.039100	29.6319096583396
162	754	-0.185	1	0	31.290569873366
162	756	-0.082	0.981400	0.018600	28.5425037619337
162	765	-0.105	0.996500	0.003500	21.0257263845984
162	779	-0.059	1	0.017200	21.7516571552606
162	808	-0.067	0.951600	0.048400	30.9453349796056
162	811	-0.051	1	0.043300	24.5205863306733
162	813	-0.067	0.973400	0.026600	23.2104773970722
162	814	-0.051	1	0.038500	18.063816014342
162	821	-0.052	1	0.040700	20.6141016297097
162	824	-0.055	1	0.025500	13.1132738093887
162	826	-0.052	1	0.037100	17.5104200406501
162	828	-0.055	1	0.025400	12.4506440797253
162	836	-0.143	1	0	7.73508461492184
162	838	-0.161	1	0	15.2299658568232
162	851	-0.143	0.999900	0.000100	17.4690154273216
162	853	-0.075	0.968000	0.032000	19.1756868455865
162	854	-0.087	0.986800	0.013200	18.4538788063648
162	855	-0.079	0.979500	0.020500	13.958262141112
162	860	-0.076	0.976900	0.023100	15.1345497455326
162	863	-0.144	0.999800	0.000200	15.6663144995879
162	871	-0.064	0.974900	0.025100	15.4322765980914
162	898	-0.064	0.959500	0.040500	19.7057731134812
162	914	-0.101	0.994400	0.005600	24.2579104417507
162	921	-0.080	0.988100	0.011900	14.8537796200159
162	933	-0.088	0.987200	0.012800	8.73098167447398
162	935	-0.068	0.960100	0.039900	4.76100766645049
162	937	-0.079	0.977600	0.022400	9.01549493926985
162	939	-0.083	0.982200	0.017800	8.28863402497663
162	944	-0.146	1	0	17.538461990722
162	945	-0.137	0.999800	0.000200	19.8538003163122
162	949	-0.116	0.998300	0.001700	23.2665929822138
162	981	-0.116	0.998600	0.001400	26.8541028150262
162	983	-0.118	0.998400	0.001600	30.14941440559
162	1039	-0.160	1	0
162	1040	-0.095	0.993300	0.006700
162	1045	-0.112	0.999800	0.000200
162	1046	-0.098	0.997600	0.002400
162	1047	-0.086	0.992800	0.007200
162	1048	-0.074	0.976800	0.023200
162	1049	-0.068	0.966500	0.033500
162	1050	-0.084	0.991500	0.008500
162	1188	-0.068	0.977300	0.022700
164	305	-0.052	1	0.041500	19.6496042199328
164	381	-0.064	0.965700	0.034300	14.8930149398971
164	404	-0.081	0.989600	0.010400	33.385776642157
164	410	-0.072	0.974100	0.025900	43.2959971475424
164	429	-0.056	1	0.026900	24.0808893938741
164	494	-0.061	0.980800	0.019200	31.5899665400266
164	654	-0.089	0.995600	0.004400	32.3832330381017
164	751	-0.064	0.984800	0.015200	35.8683885057581
164	753	-0.064	0.964400	0.035600	37.2052260441998
164	754	-0.067	0.954900	0.045100	35.5430482091787
164	760	-0.085	0.994600	0.005400	29.7812889244237
164	770	-0.062	0.956700	0.043300	22.2913413459128
164	773	-0.060	0.951200	0.048800	23.5317252661168
164	799	-0.073	0.977000	0.023000	26.4200534632313
164	840	-0.077	0.988100	0.011900	19.3330116898532
164	855	-0.065	0.959100	0.040900	20.9455286875266
164	856	-0.070	0.974600	0.025400	24.0860790499409
164	943	-0.084	0.993300	0.006700	20.4533060652795
164	944	-0.073	0.969900	0.030100	24.7678349073955
164	946	-0.064	0.959200	0.040800	28.4439571965646
164	948	-0.064	0.952900	0.047100	31.7270151448257
164	949	-0.070	0.966400	0.033600	29.7680248924916
164	986	-0.091	0.997200	0.002800	34.4541380243361
165	285	-0.066	0.973900	0.026100	15.9408243199654
165	343	-0.057	0.954100	0.045900	25.6091865157798
165	379	-0.052	1	0.038600	22.3810532817381
165	403	-0.085	0.984200	0.015800	28.6062177506919
165	410	-0.104	0.997500	0.002500	42.9153445751051
165	411	-0.086	0.986500	0.013500	35.7606190802117
165	422	-0.081	0.981800	0.018200	23.5418481432533
165	425	-0.067	0.959500	0.040500	24.0090482526901
165	427	-0.071	0.964700	0.035300	26.8042243499043
165	448	-0.086	0.991800	0.008200	26.9652541801482
165	486	-0.070	1	0.004600	24.3942273089352
165	493	-0.058	1	0.022100	28.8823581793454
165	511	-0.060	0.959600	0.040400	39.7413410191453
165	514	-0.052	1	0.040700	32.5285209162667
165	515	-0.055	1	0.029400	29.4007053316753
165	556	-0.095	0.993500	0.006500	30.3751381560644
165	579	-0.062	1	0.012600	20.2176263196252
165	582	-0.053	1	0.036100	26.0321618195647
165	583	-0.058	1	0.020300	19.5152057637115
165	584	-0.054	1	0.034300	20.4858164836064
165	625	-0.054	1	0.029800	19.1735804168131
165	626	-0.081	1	0.001000	14.5930320358725
165	630	-0.057	1	0.025900	17.5459806508499
165	635	-0.054	1	0.030800	20.7001775113162
165	654	-0.115	0.999300	0.000700	29.553444367789
165	655	-0.099	0.996000	0.004000	31.7787001150142
165	666	-0.052	1	0.040300	28.9369097348007
165	667	-0.064	0.955700	0.044300	32.2474835297268
165	700	-0.066	0.964000	0.036000	28.8376010964851
165	724	-0.055	1	0.028700	30.0841289386946
165	754	-0.106	0.996800	0.003200	32.3895982840171
165	765	-0.077	0.976400	0.023600	22.0945457975493
165	806	-0.052	1	0.041900	26.4454356553262
165	809	-0.064	0.960800	0.039200	23.9128451046713
165	816	-0.052	1	0.043100	17.8532832274627
165	835	-0.076	0.982700	0.017300	11.1982353074045
165	838	-0.083	0.984800	0.015200	16.9618837692044
165	844	-0.095	0.999500	0.000500	21.8299051074438
165	851	-0.122	0.999500	0.000500	21.7511570726709
165	856	-0.090	0.992000	0.008000	20.0844640456249
165	858	-0.132	0.999800	0.000200	20.0596188149227
165	860	-0.100	0.996000	0.004000	16.4400807175634
165	863	-0.092	0.988900	0.011100	15.4702557509564
165	933	-0.067	0.951900	0.048100	9.97922867760832
165	941	-0.126	1	0	18.5185462712385
165	944	-0.077	0.974000	0.026000	22.1448452466934
165	945	-0.130	0.999700	0.000300	24.2318578941029
165	947	-0.080	0.985700	0.014300	23.276920887437
165	949	-0.070	0.958500	0.041500	27.0221456401967
165	1039	-0.138	0.999900	0.000100
165	1045	-0.104	0.999500	0.000500
165	1046	-0.114	1	0
165	1047	-0.094	0.999700	0.000300
165	1048	-0.099	1	0.000100
165	1049	-0.088	1	0.000100
165	1050	-0.093	1	0.000300
165	1051	-0.080	1	0.001200
165	1188	-0.066	1	0.008000
168	203	-0.073	0.967400	0.032600	4.18985131001089
168	410	-0.082	0.981900	0.018100	46.1302928453744
168	411	-0.099	0.993600	0.006400	39.1814431714811
168	422	-0.099	0.995300	0.004700	26.7013297234426
168	493	-0.056	0.965700	0.034300	23.3306949960776
168	645	-0.093	0.996400	0.003600	30.4775232261416
168	654	-0.155	1	0	35.7614614074984
168	754	-0.106	0.995400	0.004600	38.7983493592189
168	799	-0.091	0.990700	0.009300	26.3937686016984
168	836	-0.118	0.999300	0.000700	15.1030354895961
168	840	-0.120	0.999600	0.000400	22.459367355293
168	844	-0.081	0.991800	0.008200	28.236891135534
168	851	-0.086	0.986100	0.013900	27.599721629031
168	854	-0.081	0.980700	0.019300	28.5377871251434
168	863	-0.139	0.999500	0.000500	21.5367697902912
168	898	-0.062	0.972300	0.027700	11.3745903662506
168	929	-0.068	0.955300	0.044700	12.6263826173612
168	933	-0.123	0.999000	0.001000	15.7010550919357
168	939	-0.085	0.984000	0.016000	18.5325131862897
168	944	-0.077	0.975000	0.025000	27.4141730314814
168	946	-0.070	0.961400	0.038600	31.2720242069489
168	981	-0.074	0.970200	0.029800	36.2416907994095
168	1000	-0.064	0.953800	0.046200	32.8000662956647
168	1039	-0.169	1	0
168	1040	-0.066	0.951300	0.048700
168	1045	-0.073	0.974000	0.026000
168	1048	-0.064	0.958700	0.041300
168	1049	-0.064	0.962900	0.037100
168	1050	-0.084	0.998200	0.001800
168	1051	-0.077	0.997500	0.002500
168	1188	-0.064	0.983700	0.016300
169	409	-0.066	1	0.005800	45.3635748591312
169	556	-0.052	1	0.030300	28.4770896335985
169	663	-0.048	1	0.047800	35.4818807562395
169	781	-0.057	0.962500	0.037500	19.6950336379504
169	799	-0.060	0.968300	0.031700	24.1651241668649
169	808	-0.056	0.979400	0.020600	22.9970548331738
169	853	-0.064	0.977700	0.022300	27.7977497650439
169	928	-0.057	0.955000	0.045000	7.53115675046004
169	937	-0.055	0.954900	0.045100	17.1978208212552
169	943	-0.054	0.965100	0.034900	23.5709133891752
169	982	-0.069	0.972200	0.027800	35.4119478425008
169	983	-0.063	0.954100	0.045900	35.2190308924025
169	992	-0.055	0.975700	0.024300	37.1643966989913
169	1012	-0.067	0.978700	0.021300	46.4400989986025
169	1023	-0.064	0.960400	0.039600	49.2561079765748
170	194	-0.064	0.980400	0.019600	11.9790169045711
170	283	-0.064	0.965300	0.034700	26.4796418027132
170	304	-0.077	0.974500	0.025500	20.2997944324567
170	378	-0.066	0.957200	0.042800	22.0870482409941
170	382	-0.071	0.979100	0.020900	22.55521748953
170	404	-0.189	1	0	39.8002826246246
170	410	-0.178	1	0	48.6903181135634
170	411	-0.172	1	0	41.5891991387187
170	422	-0.130	0.999400	0.000600	28.9096050474578
170	425	-0.079	0.979400	0.020600	29.6320171942445
170	436	-0.102	0.997200	0.002800	27.6197764473212
170	493	-0.080	0.992900	0.007100	30.3374918211773
170	495	-0.060	0.981900	0.018100	36.832025806355
170	500	-0.064	0.953500	0.046500	34.2979522566581
170	510	-0.069	0.956500	0.043500	38.1433082728806
170	512	-0.053	0.958100	0.041900	39.4009187075632
170	513	-0.060	0.980800	0.019200	36.4442275676135
170	514	-0.076	0.993000	0.007000	32.7775248150314
170	556	-0.123	0.999700	0.000300	30.5554933031689
170	560	-0.062	0.958400	0.041600	29.5281072031378
170	607	-0.054	0.957300	0.042700	25.1070364639079
170	608	-0.064	0.986300	0.013700	20.2327932574818
170	609	-0.071	0.988500	0.011500	20.3842096977047
170	625	-0.073	0.986500	0.013500	23.2621718891423
170	630	-0.082	0.996300	0.003700	21.1979616472905
170	632	-0.053	0.953500	0.046500	24.8592124975833
170	635	-0.070	0.980000	0.020000	25.3430336976456
170	636	-0.070	0.994800	0.005200	27.6134429762027
170	641	-0.114	0.998500	0.001500	24.6200779040197
170	654	-0.225	1	0	33.1496853831224
170	655	-0.125	0.999800	0.000200	35.5763541836428
170	657	-0.087	0.987100	0.012900	38.5751755537159
170	660	-0.068	0.975400	0.024600	37.3829709627258
170	666	-0.077	0.992700	0.007300	33.0274366095827
170	678	-0.064	0.968100	0.031900	29.3084655517821
170	687	-0.068	0.966300	0.033700	29.3697463897801
170	696	-0.069	0.988700	0.011300	25.9737140586401
170	706	-0.064	0.966600	0.033400	39.295510901374
170	723	-0.074	0.994900	0.005100	29.9100293714332
170	738	-0.060	0.972500	0.027500	33.192924261053
170	742	-0.059	0.970600	0.029400	30.8397883261218
170	744	-0.065	0.985600	0.014400	32.9871949398551
170	745	-0.073	0.993600	0.006400	34.2076714495448
170	754	-0.194	1	0	35.6276612058664
170	765	-0.069	0.953800	0.046200	25.0374369494962
170	779	-0.075	0.995500	0.004500	21.4844752786751
170	800	-0.068	0.966800	0.033200	22.0051830485456
170	802	-0.065	0.987300	0.012700	29.8028101695126
170	806	-0.066	0.971500	0.028500	25.0813688023601
170	811	-0.066	0.988300	0.011700	19.5203165189502
170	816	-0.061	0.953000	0.047000	16.8091402814064
170	836	-0.107	0.997500	0.002500	12.9490109274801
170	838	-0.146	0.999900	0.000100	21.858557431816
170	851	-0.102	0.996000	0.004000	26.8388492488035
170	856	-0.134	0.999800	0.000200	22.65288321605
170	858	-0.142	0.999700	0.000300	21.5590895911678
170	860	-0.180	1	0	18.7864282129414
170	863	-0.178	1	0	16.3863246031561
170	898	-0.077	0.985700	0.014300	11.6376231679841
170	914	-0.086	0.985200	0.014800	14.389902501407
170	929	-0.075	0.970500	0.029500	6.84122803303617
170	981	-0.068	0.953600	0.046400	34.6013539763981
170	986	-0.083	0.982200	0.017800	37.6992223129337
170	987	-0.082	0.982300	0.017700	33.8388645495088
170	1039	-0.249	1	0
170	1040	-0.202	1	0
170	1045	-0.179	1	0
170	1046	-0.157	1	0
170	1047	-0.088	0.992900	0.007100
170	1048	-0.138	1	0
170	1049	-0.095	0.996500	0.003500
170	1050	-0.105	0.998700	0.001300
170	1051	-0.108	0.999500	0.000500
170	1188	-0.097	0.999900	0.000100
170	1190	-0.063	0.972400	0.027600
171	194	-0.053	1	0.030600	9.23408008412318
171	220	-0.075	0.987800	0.012200	24.9686506043078
171	391	-0.054	1	0.028000	25.7297402046737
171	392	-0.050	1	0.042500	25.2978849708824
171	398	-0.054	1	0.025900	35.2586062827219
171	410	-0.112	0.997900	0.002100	51.5960440537838
171	421	-0.061	1	0.012600	35.3929607266756
171	427	-0.067	0.953600	0.046400	33.389089131032
171	428	-0.049	1	0.044200	28.8869875722617
171	440	-0.059	0.962300	0.037700	24.3942454894592
171	489	-0.054	1	0.029800	30.0945266119937
171	493	-0.072	1	0.003100	27.1855973081336
171	495	-0.049	1	0.045400	33.9136595784059
171	511	-0.064	0.965800	0.034200	37.630857829712
171	513	-0.050	1	0.041800	35.0245797690708
171	514	-0.066	1	0.008700	31.6620624249274
171	608	-0.054	1	0.027400	22.0105571487866
171	624	-0.055	0.959900	0.040100	25.7160354059486
171	639	-0.054	1	0.025500	32.1973711504526
171	645	-0.069	0.966000	0.034000	33.0110272636281
171	654	-0.096	0.992400	0.007600	37.5971615550961
171	655	-0.080	0.981100	0.018900	40.2488507289339
171	666	-0.066	1	0.007700	36.176074814717
171	668	-0.065	0.968200	0.031800	38.959480527851
171	669	-0.061	0.971600	0.028400	35.9726281775463
171	696	-0.058	1	0.016000	26.7525195822749
171	708	-0.062	1	0.011000	33.6900689669819
171	714	-0.074	0.987700	0.012300	34.9828140234602
171	738	-0.050	1	0.046200	35.5610049914228
171	739	-0.053	1	0.030700	30.8832802176193
171	742	-0.050	1	0.044200	33.441391717451
171	744	-0.054	1	0.028100	35.9092633452707
171	745	-0.061	1	0.010400	37.5935865008914
171	754	-0.140	0.999900	0.000100	40.5445454161223
171	756	-0.078	0.977600	0.022400	36.5541905805613
171	765	-0.067	0.954300	0.045700	30.1709015609411
171	779	-0.062	1	0.013200	24.3107471296133
171	802	-0.054	1	0.029100	29.8468196128164
171	806	-0.063	0.978400	0.021600	24.915757845187
171	811	-0.054	1	0.030100	17.874597673794
171	821	-0.054	1	0.025300	18.7263927919928
171	824	-0.058	1	0.019500	11.5438626551082
171	826	-0.054	0.960900	0.039100	19.8035028719669
171	827	-0.058	0.979800	0.020200	16.8806590214956
171	828	-0.058	1	0.017900	13.2797627990864
171	836	-0.068	0.956700	0.043300	17.6381898164182
171	838	-0.077	0.975400	0.024600	26.1328617835858
171	840	-0.084	0.985100	0.014900	24.9553630508554
171	842	-0.066	1	0.006200	29.9503323687734
171	851	-0.151	1	0	31.2408352801266
171	852	-0.059	0.950600	0.049400	34.1935191812718
171	856	-0.079	0.977800	0.022200	28.1983788541115
171	858	-0.074	0.964400	0.035600	27.1879581616568
171	860	-0.108	0.997100	0.002900	24.2696104624693
171	863	-0.090	0.987500	0.012500	21.9116915367116
171	867	-0.073	0.965800	0.034200	17.1701377105718
171	881	-0.050	1	0.047100	11.7819062124938
171	901	-0.081	0.991900	0.008100	10.429966682593
171	903	-0.062	0.975300	0.024700	17.6223569649465
171	923	-0.050	1	0.044400	11.3349926334338
171	927	-0.062	0.953500	0.046500	11.2414839322929
171	939	-0.074	0.966800	0.033200	21.7749490470127
171	944	-0.068	0.955900	0.044100	30.1372282401683
171	981	-0.107	0.995700	0.004300	39.3578587451096
171	992	-0.082	0.981600	0.018400	42.3760219345799
171	1009	-0.074	0.972100	0.027900	49.6666960950696
171	1039	-0.206	1	0
171	1040	-0.176	1	0
171	1045	-0.139	1	0
171	1046	-0.116	0.999600	0.000400
171	1048	-0.103	0.999100	0.000900
171	1049	-0.076	0.984500	0.015500
171	1050	-0.093	0.996800	0.003200
171	1051	-0.101	1	0
171	1190	-0.054	1	0.028200
172	366	-0.089	0.992800	0.007200	23.4043783297057
172	643	-0.113	0.999700	0.000300	34.0258911565884
172	654	-0.073	0.969700	0.030300	35.926862234267
172	657	-0.070	0.975500	0.024500	40.5467874066491
172	701	-0.057	1	0.025000	23.2483676416216
172	751	-0.063	0.958200	0.041800	38.4143129835742
172	754	-0.071	0.964800	0.035200	39.6861492211073
172	756	-0.077	0.978900	0.021100	35.7555972401525
172	760	-0.072	0.969400	0.030600	34.1124289665805
172	772	-0.105	1	0	25.6939801704601
172	853	-0.094	0.994800	0.005200	33.5783154580452
172	855	-0.063	0.950300	0.049700	28.0223386961188
172	856	-0.071	0.970700	0.029300	29.958207523148
172	867	-0.081	0.981300	0.018700	17.9253617257784
172	939	-0.080	0.980300	0.019700	23.2470691055883
172	946	-0.095	0.996400	0.003600	36.2064238084901
172	981	-0.121	0.999600	0.000400	38.985230344324
172	1039	-0.067	0.957100	0.042900
172	1040	-0.087	0.993500	0.006500
172	1045	-0.081	1	0.001000
172	1046	-0.075	1	0.002800
173	304	-0.074	1	0.002200	21.2950832118591
173	420	-0.058	1	0.019100	34.5302311315751
173	556	-0.072	1	0.003200	27.1719563152895
173	655	-0.060	1	0.014400	37.4955239995389
173	781	-0.065	0.963900	0.036100	17.1711196198734
173	799	-0.069	0.971800	0.028200	19.4367092636588
173	847	-0.064	0.988200	0.011800	29.2521659539939
173	863	-0.088	0.993100	0.006900	19.7400870058873
173	983	-0.077	0.980100	0.019900	38.9675847468123
173	1039	-0.075	1	0.002400
175	203	-0.063	0.952100	0.047900	16.9968501199487
175	290	-0.073	0.981200	0.018800	22.8992178687395
175	294	-0.071	0.966800	0.033200	20.0929403771574
175	365	-0.077	0.992900	0.007100	25.0112277187667
175	367	-0.062	0.970100	0.029900	18.6985636346753
175	404	-0.093	0.997600	0.002400	46.6296738247224
175	411	-0.080	0.986000	0.014000	49.392288011389
175	420	-0.065	0.970600	0.029400	40.1945967513048
175	425	-0.061	0.956600	0.043400	36.6463621932655
175	638	-0.070	0.995600	0.004400	31.0710312831744
175	643	-0.063	0.956900	0.043100	39.8516138192671
175	659	-0.067	0.981700	0.018300	42.8841141333245
175	763	-0.069	0.979400	0.020600	34.8711027786619
175	838	-0.065	0.963300	0.036700	30.7783126730495
175	840	-0.067	0.966500	0.033500	29.6513291944898
175	853	-0.082	0.988700	0.011300	37.8007772935954
175	855	-0.074	0.984000	0.016000	31.696048996681
175	874	-0.075	0.976800	0.023200	14.51671843083
175	922	-0.067	0.962600	0.037400	9.97360005213768
175	932	-0.079	0.981500	0.018500	16.9019217250584
175	983	-0.087	0.990800	0.009200	45.2881603181229
175	986	-0.064	0.957100	0.042900	46.3555755114743
175	991	-0.082	0.987600	0.012400	47.2781245926697
175	1023	-0.083	0.986700	0.013300	59.9521847892135
175	1039	-0.075	0.983200	0.016800
175	1045	-0.053	1	0.036800
176	203	-0.067	0.969100	0.030900	17.1750253857163
176	294	-0.078	0.989100	0.010900	23.4972632448972
176	304	-0.074	1	0.003000	22.2597730446651
176	306	-0.064	0.964000	0.036000	17.5213272042959
176	365	-0.059	0.953900	0.046100	26.6561914196308
176	366	-0.074	0.992500	0.007500	24.6161574783718
176	367	-0.050	0.953100	0.047000	20.7102110322421
176	404	-0.079	0.994100	0.005900	44.1147167507624
176	409	-0.082	0.991900	0.008100	53.6273879281846
176	510	-0.064	1	0.008000	33.5741715311041
176	556	-0.072	0.996100	0.003900	25.7008154345344
176	643	-0.066	0.973100	0.026900	37.2152956726129
176	655	-0.060	0.986600	0.013400	41.8363867823215
176	760	-0.076	0.995500	0.004500	36.5865130751757
176	763	-0.063	0.980100	0.019900	32.8854101540486
176	768	-0.060	0.955300	0.044700	30.4378186307758
176	781	-0.072	0.981600	0.018400	20.1153680801521
176	799	-0.070	0.974800	0.025200	21.0640961591045
176	839	-0.060	0.970600	0.029400	28.4929205242285
176	840	-0.067	0.973300	0.026700	29.32843926976
176	854	-0.069	0.968100	0.031900	37.2037301758843
176	863	-0.087	0.991600	0.008400	25.1102622447476
176	864	-0.055	0.964800	0.035200	22.9348111176003
176	918	-0.069	0.964100	0.035900	4.81776265500908
176	922	-0.086	0.992500	0.007500	7.98930065775474
176	932	-0.074	0.977000	0.023000	18.643732753931
176	944	-0.090	0.992200	0.007800	37.0025152253195
176	948	-0.086	0.993900	0.006100	44.2764331557997
176	949	-0.097	0.998900	0.001100	42.0488177598372
176	982	-0.097	0.997900	0.002100	44.5057621662634
176	983	-0.096	0.997500	0.002500	43.4748625874769
176	991	-0.065	0.961500	0.038500	46.3318846368243
176	994	-0.080	0.996700	0.003300	44.8842597800164
176	1002	-0.065	0.965200	0.034800	46.3053838554438
176	1007	-0.063	0.956200	0.043800	52.3404127419722
177	187	-0.068	0.958500	0.041500	11.597170387642
177	293	-0.087	0.986300	0.013700	22.8162205020902
177	303	-0.093	0.990800	0.009200	23.5775463736157
177	365	-0.065	0.950700	0.049300	31.3511453219815
177	376	-0.085	0.983300	0.016700	29.1898604655795
177	397	-0.099	0.995000	0.005000	41.9577575783073
177	404	-0.081	0.980600	0.019400	48.3286618995395
177	408	-0.094	0.990100	0.009900	53.125637323236
177	409	-0.079	0.977800	0.022200	57.3185116083801
177	420	-0.085	0.987400	0.012600	41.1827165325456
177	582	-0.070	0.985600	0.014400	32.4149146227474
177	583	-0.071	0.982200	0.017800	28.8865301481504
177	584	-0.076	0.994900	0.005100	27.7311744251844
177	606	-0.059	0.956300	0.043700	29.1835144902049
177	663	-0.066	0.950700	0.049300	44.9434984842079
177	723	-0.066	0.973800	0.026200	33.5402566627031
177	747	-0.084	0.988800	0.011200	35.3945874958305
177	749	-0.060	0.951200	0.048800	41.0104174692236
177	760	-0.146	0.999800	0.000200	37.1897008457987
177	770	-0.134	0.999900	0.000100	28.53385811628
177	800	-0.071	0.974700	0.025300	22.5013699360728
177	839	-0.082	0.981600	0.018400	29.8416001916788
177	840	-0.085	0.983400	0.016600	30.1240459765948
177	841	-0.068	0.959600	0.040400	33.9904835799669
177	853	-0.072	0.963400	0.036600	38.9577943292482
177	856	-0.121	0.999000	0.001000	32.3762036533007
177	858	-0.096	0.992900	0.007100	29.9313711680571
177	859	-0.076	0.973500	0.026500	27.4719755569198
177	860	-0.106	0.997600	0.002400	27.7757552012542
177	863	-0.171	1	0	23.9252629870604
177	874	-0.125	0.999000	0.001000	11.2869329757911
177	900	-0.066	0.958900	0.041100	8.33395086378603
177	903	-0.063	0.957400	0.042600	10.2916629365715
177	904	-0.075	0.971900	0.028100	11.546754825491
177	921	-0.085	0.990100	0.009900	3.35618190806161
177	922	-0.080	0.975000	0.025000	6.56320965686761
177	932	-0.089	0.986700	0.013300	17.6373400772339
177	933	-0.079	0.977000	0.023000	22.0215573018803
177	935	-0.076	0.975100	0.024900	23.4321636431637
177	937	-0.069	0.958900	0.041100	26.5612947914818
177	938	-0.083	0.984200	0.015800	27.5733681112772
177	939	-0.130	0.999300	0.000700	28.8879420346968
177	941	-0.107	0.998300	0.001700	32.5539254007869
177	942	-0.091	0.991300	0.008700	34.282616527914
177	943	-0.122	0.998700	0.001300	35.0541177324434
177	945	-0.135	1	0	38.0540586008904
177	948	-0.085	0.982700	0.017300	44.1608369146238
177	949	-0.153	1	0	42.7005213082932
177	981	-0.067	0.955100	0.044900	44.8760191639143
177	986	-0.079	0.975000	0.025000	46.867272931119
177	992	-0.104	0.995000	0.005000	49.3506099860985
177	1005	-0.070	0.965400	0.034600	48.8985061837271
177	1039	-0.166	1	0
177	1040	-0.131	0.999900	0.000100
177	1045	-0.132	1	0
177	1046	-0.147	1	0
177	1047	-0.091	0.995000	0.005000
177	1048	-0.082	0.986200	0.013800
177	1049	-0.083	0.989500	0.010500
177	1050	-0.088	0.991900	0.008100
177	1051	-0.095	0.998100	0.001900
177	1188	-0.085	0.994900	0.005100
178	186	-0.069	0.956400	0.043600	8.88497726502439
178	288	-0.073	0.971300	0.028700	31.2217216213328
178	395	-0.071	0.977200	0.022800	42.3738485625274
178	396	-0.085	0.991400	0.008600	42.0331749455118
178	404	-0.074	0.966800	0.033200	51.1201027874553
178	410	-0.116	0.999000	0.001000	60.0391207880329
178	411	-0.172	1	0	53.2567046201697
178	421	-0.061	0.966200	0.033800	43.2742593004201
178	422	-0.142	1	0	39.4426878014164
178	425	-0.092	0.991300	0.008700	40.8261281411794
178	427	-0.104	0.995400	0.004600	41.2414369536271
178	436	-0.074	0.976100	0.023900	36.9677767251427
178	438	-0.051	0.951400	0.048600	39.8236999285601
178	439	-0.071	0.996400	0.003600	37.9373241149135
178	489	-0.056	0.967500	0.032500	36.5074662089825
178	493	-0.062	0.958200	0.041800	36.0831221210139
178	495	-0.052	0.956300	0.043700	40.7323614095721
178	498	-0.061	0.956500	0.043500	38.3150109748125
178	514	-0.062	0.963800	0.036300	35.5988744765898
178	556	-0.150	1	0	32.0373619544431
178	560	-0.064	0.985900	0.014100	34.1767517912396
178	583	-0.061	0.954500	0.045500	31.5065710765231
178	606	-0.057	0.969200	0.030800	31.5854848625124
178	608	-0.056	0.963600	0.036400	30.3442732817908
178	635	-0.062	0.965300	0.034700	33.6789763205475
178	637	-0.079	0.977900	0.022100	33.7662431135002
178	654	-0.205	1	0	42.4507984141641
178	655	-0.088	0.988900	0.011100	45.7526054667928
178	678	-0.059	0.958100	0.041900	37.036719468657
178	723	-0.060	0.962100	0.037900	35.8505768014965
178	745	-0.062	0.966200	0.033800	41.5467342037855
178	754	-0.233	1	0	45.3525520450614
178	765	-0.082	0.981600	0.018400	35.4813374325151
178	766	-0.093	0.990800	0.009200	32.9535540723607
178	806	-0.060	0.956600	0.043400	25.8226997233055
178	808	-0.128	0.999400	0.000600	22.3290557570176
178	811	-0.056	0.966500	0.033500	18.0969696081968
178	814	-0.056	0.964200	0.035800	11.2297101031149
178	836	-0.075	0.973100	0.026900	25.837352437895
178	838	-0.068	0.959300	0.040700	33.9036402470295
178	840	-0.095	0.993000	0.007000	32.5204946764344
178	851	-0.114	0.998900	0.001100	40.8013151013543
178	853	-0.121	0.998600	0.001400	41.2737567589867
178	856	-0.117	0.998200	0.001800	34.6438519942572
178	858	-0.074	0.965900	0.034100	32.1499095022054
178	860	-0.115	0.998600	0.001400	30.1162115479355
178	863	-0.188	1	0	26.1689697733786
178	864	-0.100	0.996500	0.003500	25.0106119477313
178	902	-0.061	0.959900	0.040100	8.55297264113476
178	922	-0.093	0.991200	0.008800	8.70756848953829
178	929	-0.133	0.999700	0.000300	17.8979134817442
178	935	-0.073	0.970000	0.030000	25.8025248958314
178	938	-0.080	0.980000	0.020000	29.8264405519666
178	939	-0.070	0.959400	0.040600	31.2140035721149
178	944	-0.088	0.985700	0.014300	38.5635005024181
178	945	-0.094	0.990400	0.009600	40.1338490802963
178	981	-0.067	0.952600	0.047400	47.2883957647117
178	983	-0.144	0.999900	0.000100	47.5388132897741
178	986	-0.129	0.999900	0.000100	49.3804040283188
178	992	-0.097	0.993700	0.006300	51.8644274816565
178	1003	-0.098	0.994500	0.005500	49.7312408049508
178	1039	-0.241	1	0
178	1040	-0.195	1	0
178	1045	-0.160	1	0
178	1046	-0.126	0.999900	0.000100
178	1047	-0.107	0.999000	0.001000
178	1048	-0.120	1	0
178	1049	-0.107	0.999600	0.000400
178	1050	-0.110	0.999900	0.000100
178	1051	-0.098	0.999200	0.000800
178	1188	-0.076	0.991600	0.008400
179	285	-0.059	1	0.024000	35.9034741494469
179	303	-0.076	0.974900	0.025100	26.3028672581527
179	304	-0.064	0.951100	0.048900	26.6696480291736
179	404	-0.069	0.959600	0.040400	53.7563379519104
179	410	-0.112	0.999100	0.000900	62.8147902726738
179	422	-0.073	0.972100	0.027900	42.1526473427233
179	435	-0.064	1	0.012100	42.6479418143479
179	556	-0.072	0.967800	0.032200	32.2401671211549
179	558	-0.059	0.968900	0.031100	31.0536685272449
179	654	-0.088	0.989500	0.010500	45.2463215963464
179	754	-0.110	0.997300	0.002700	48.2481820279272
179	799	-0.077	0.978200	0.021800	27.3859163257321
179	851	-0.105	0.997200	0.002800	44.2751784750779
179	856	-0.120	0.999700	0.000300	38.0592105278078
179	863	-0.083	0.983900	0.016100	29.4314034663657
179	867	-0.084	0.983600	0.016400	23.7069488125317
179	929	-0.072	0.964000	0.036000	21.3103878425523
179	939	-0.066	0.953700	0.046300	34.6959471120187
179	944	-0.072	0.964300	0.035700	42.0510342678988
179	945	-0.068	0.957800	0.042200	43.6176332805896
179	981	-0.094	0.992500	0.007500	50.5963114169403
179	1039	-0.156	1	0
179	1040	-0.118	0.999800	0.000200
179	1045	-0.095	1	0.000100
179	1046	-0.087	1	0.000900
179	1047	-0.072	1	0.004500
179	1048	-0.076	1	0.002300
179	1049	-0.068	1	0.006400
179	1050	-0.071	1	0.003800
179	1051	-0.060	1	0.015300
180	303	-0.073	0.967200	0.032800	22.579584097144
180	377	-0.069	1	0.005800	23.2733571493242
180	395	-0.052	1	0.048400	42.424371910495
180	410	-0.083	0.986400	0.013600	62.035090658433
180	422	-0.068	0.961700	0.038300	41.4071239402111
180	556	-0.065	0.954500	0.045500	29.8853134666511
180	637	-0.080	0.983100	0.016900	36.4472287012332
180	654	-0.071	0.964800	0.035200	46.652226163389
180	754	-0.147	0.999900	0.000100	49.9859895770805
180	801	-0.078	0.990400	0.009600	30.450977160019
180	851	-0.096	0.995500	0.004500	44.0138080265728
180	853	-0.083	0.983400	0.016600	44.9701706801297
180	855	-0.077	0.981200	0.018800	38.8293413413104
180	856	-0.131	1	0	39.3536648738081
180	863	-0.067	0.951500	0.048500	31.3899553519912
180	922	-0.068	0.957300	0.042700	14.4012235938478
180	924	-0.056	1	0.029500	14.7876741917044
180	929	-0.071	0.963300	0.036700	22.6307211109147
180	933	-0.079	0.978400	0.021600	28.3771399897876
180	938	-0.071	0.976000	0.024000	34.347002474743
180	939	-0.090	0.990100	0.009900	34.4581420421937
180	942	-0.064	0.956100	0.043900	40.3763711346129
180	945	-0.069	0.958200	0.041800	44.3723056421458
180	983	-0.066	0.951200	0.048800	51.5692380203547
180	986	-0.093	0.994700	0.005300	52.5868925683958
180	992	-0.088	0.990300	0.009700	54.8735014373969
180	1005	-0.065	0.967400	0.032600	53.6868321751247
180	1039	-0.111	0.999200	0.000800
180	1040	-0.111	0.999600	0.000400
180	1045	-0.087	1	0.000500
180	1046	-0.080	1	0.000900
180	1047	-0.065	1	0.007800
180	1051	-0.056	1	0.029200
185	383	-0.057	0.955800	0.044200	28.6750935307978
185	386	-0.053	1	0.037300	30.9414023437852
185	404	-0.135	0.999900	0.000100	49.4981560161588
185	411	-0.105	0.996300	0.003700	52.1439970178735
185	412	-0.085	0.984100	0.015900	53.7948713261776
185	419	-0.067	0.970400	0.029600	37.8007830871266
185	422	-0.097	0.993300	0.006700	38.8910341981285
185	425	-0.076	0.972700	0.027300	39.4917114974775
185	451	-0.057	1	0.024200	33.6464315641347
185	489	-0.052	1	0.036900	32.7142681256971
185	556	-0.106	0.996600	0.003400	31.3442586449257
185	559	-0.062	0.953200	0.046800	28.2266758404173
185	560	-0.060	1	0.015400	33.3128416080046
185	606	-0.052	1	0.033500	32.0215029784675
185	608	-0.052	1	0.037100	28.8712820290336
185	625	-0.066	0.990700	0.009300	32.5534959412964
185	633	-0.086	0.991900	0.008100	33.5622561518144
185	637	-0.077	0.975200	0.024800	33.0579418899604
185	638	-0.072	0.969700	0.030300	34.1531122300736
185	641	-0.104	0.995500	0.004500	35.9350828439284
185	644	-0.073	0.967300	0.032700	43.3519362428024
185	654	-0.128	0.999600	0.000400	43.9848203020087
185	683	-0.070	1	0.005600	39.3467690922648
185	765	-0.067	0.954600	0.045400	36.2731028449456
185	779	-0.060	1	0.015700	30.1371682312722
185	799	-0.106	0.996700	0.003300	30.9953398594047
185	811	-0.053	1	0.037000	19.8566223210293
185	815	-0.066	0.993400	0.006600	21.5069978146649
185	816	-0.058	0.951800	0.048200	22.3658882452721
185	819	-0.063	0.960800	0.039200	17.6644954923711
185	821	-0.053	1	0.033000	23.6263722564426
185	828	-0.056	1	0.022300	19.8444530032954
185	834	-0.072	0.971900	0.028100	29.7247868285039
185	836	-0.113	0.998700	0.001300	24.622549197839
185	842	-0.060	0.966300	0.033700	37.1839761321997
185	847	-0.070	0.962100	0.037900	36.1658923711278
185	851	-0.098	0.994000	0.006000	38.0480240222801
185	856	-0.120	0.999100	0.000900	33.8229138454983
185	860	-0.081	0.981000	0.019000	30.0721578208149
185	865	-0.056	1	0.024900	26.0911901031747
185	882	-0.069	0.965500	0.034500	20.4706552166754
185	885	-0.065	0.963500	0.036500	15.1285848974714
185	903	-0.063	1	0.008700	13.117576376755
185	916	-0.059	1	0.017600	15.0892601872988
185	927	-0.080	1	0.000700	16.7955026420765
185	929	-0.088	0.986500	0.013500	16.9360643302982
185	932	-0.101	0.994600	0.005400	17.0261638956049
185	933	-0.070	0.960200	0.039800	22.1227669381567
185	943	-0.067	0.957400	0.042600	33.8622299620093
185	944	-0.082	0.979500	0.020500	35.2842073596673
185	948	-0.094	0.991000	0.009000	44.1149692848131
185	949	-0.088	0.988200	0.011800	43.2060861685018
185	981	-0.131	0.999600	0.000400	46.3477384777294
185	982	-0.071	0.961800	0.038200	48.086190054942
185	983	-0.145	0.999800	0.000200	47.8425331791702
185	986	-0.068	0.955700	0.044300	49.0441627311549
185	992	-0.068	0.957600	0.042400	49.5901294210854
185	994	-0.066	0.951200	0.048800	46.734029892574
185	997	-0.083	0.982000	0.018000	44.3732229390654
185	1000	-0.064	0.955700	0.044300	44.4909983367422
185	1003	-0.080	0.979700	0.020300	45.6545617216944
185	1004	-0.057	1	0.021600	49.6323632421427
185	1009	-0.101	0.997300	0.002700	57.196079690832
185	1039	-0.146	1	0
185	1040	-0.116	0.999400	0.000600
185	1045	-0.137	1	0
185	1046	-0.083	0.987800	0.012200
185	1047	-0.084	0.993600	0.006400
185	1048	-0.080	0.986000	0.014000
185	1049	-0.078	0.986600	0.013400
185	1188	-0.070	0.980100	0.019900
186	243	-0.069	0.970000	0.030000	47.9518751875252
186	290	-0.081	0.981700	0.018300	19.184544143659
186	303	-0.093	0.989900	0.010100	13.7923206531751
186	369	-0.079	0.976800	0.023200	18.9999874999959
186	379	-0.061	0.955500	0.044500	21.0608365693293
186	397	-0.122	0.999500	0.000500	37.9819257410679
186	402	-0.053	0.967700	0.032300	42.9400348509407
186	403	-0.098	0.994600	0.005400	40.9042325682808
186	404	-0.118	0.998100	0.001900	45.9653429879512
186	408	-0.126	0.999300	0.000700	51.6162726569829
186	409	-0.175	1	0	55.5489229688569
186	410	-0.157	1	0	56.3932817718565
186	411	-0.073	0.965600	0.034400	49.4814797676868
186	412	-0.086	0.984600	0.015400	51.0248503182518
186	413	-0.069	0.959400	0.040600	46.5891647596305
186	422	-0.092	0.992500	0.007500	36.310954297567
186	426	-0.086	0.984600	0.015400	38.8153848364279
186	489	-0.057	1	0.020900	29.00099758629
186	494	-0.083	0.985400	0.014600	31.6301970433319
186	495	-0.053	1	0.029400	32.7613107338519
186	510	-0.103	0.995600	0.004400	33.7327157815673
186	514	-0.062	0.960400	0.039600	30.7128186593155
186	608	-0.057	1	0.021800	24.8581172456805
186	643	-0.148	0.999900	0.000100	42.1065187471014
186	654	-0.170	1	0	43.8659252723569
186	655	-0.100	0.995300	0.004700	46.6570182930714
186	657	-0.104	0.997100	0.002900	48.620635978975
186	677	-0.103	0.997700	0.002300	39.3249304258762
186	684	-0.086	0.988200	0.011800	36.2781957930656
186	687	-0.063	0.958900	0.041100	30.8019728264279
186	708	-0.063	0.976300	0.023700	34.6440068121458
186	723	-0.063	0.971200	0.028800	34.6418037347942
186	739	-0.056	0.956000	0.044100	35.2182388117294
186	743	-0.082	0.984900	0.015100	36.5742572036672
186	744	-0.056	0.955700	0.044300	40.9949617392186
186	745	-0.062	0.968500	0.031500	42.8171546228845
186	747	-0.072	0.970500	0.029500	40.0744828288525
186	753	-0.124	0.999600	0.000400	48.5012197475486
186	754	-0.234	1	0	47.1094618309316
186	756	-0.140	0.999800	0.000200	43.0951392386659
186	760	-0.119	0.999400	0.000600	41.1966140113481
186	765	-0.073	0.967000	0.033000	36.8828256645285
186	768	-0.114	0.999000	0.001000	34.8152969827919
186	772	-0.100	0.995900	0.004100	33.4181051826701
186	773	-0.075	0.973100	0.026900	33.6470457544195
186	798	-0.080	0.980300	0.019700	31.1931919815847
186	799	-0.070	0.958800	0.041200	30.1415107285617
186	802	-0.058	0.980200	0.019900	31.9716678013519
186	805	-0.072	0.970500	0.029500	29.5610631236429
186	808	-0.144	1	0	25.6533704997999
186	811	-0.058	1	0.020100	18.4813268733606
186	814	-0.058	1	0.020100	12.129256201433
186	824	-0.060	0.971100	0.028900	15.7424787120707
186	828	-0.059	0.966300	0.033700	18.8362026427834
186	836	-0.155	0.999900	0.000100	24.1668546981191
186	837	-0.091	0.990100	0.009900	30.5049402228557
186	838	-0.166	1	0	32.3350468222948
186	840	-0.174	1	0	31.5838206206912
186	853	-0.070	0.958100	0.041900	38.8321274848546
186	855	-0.098	0.994500	0.005500	33.1546278217687
186	858	-0.112	0.996400	0.003600	33.9995353791783
186	863	-0.195	1	0	28.6910555748652
186	867	-0.151	1	0	23.8176702681014
186	897	-0.062	0.965200	0.034800	11.432426863969
186	902	-0.067	0.983000	0.017000	15.2547626989082
186	903	-0.064	0.969600	0.030400	15.824239792167
186	904	-0.109	0.997400	0.002600	18.7478647850895
186	914	-0.101	0.996100	0.003900	15.4169820652422
186	921	-0.119	1	0	11.7790694454188
186	922	-0.079	0.976800	0.023200	15.5819195544067
186	933	-0.083	0.980900	0.019100	23.4692787703414
186	935	-0.115	0.999000	0.001000	23.2307406253008
186	937	-0.126	0.999600	0.000400	26.5224733763652
186	943	-0.112	0.998300	0.001700	33.321833998146
186	944	-0.178	1	0	35.7145799499308
186	945	-0.204	1	0	38.1210000393484
186	946	-0.152	0.999900	0.000100	40.13708530773
186	948	-0.087	0.983800	0.016200	44.230298461575
186	949	-0.097	0.993700	0.006300	42.8818562448036
186	981	-0.156	1	0	45.7147209878831
186	982	-0.087	0.986100	0.013900	47.4736104693966
186	986	-0.084	0.984100	0.015900	47.6070229377977
186	991	-0.133	0.999700	0.000300	47.9448464070957
186	997	-0.118	0.999100	0.000900	43.4564102636193
186	1007	-0.145	1	0	52.2757995730338
186	1023	-0.138	0.999800	0.000200	60.2592789037506
186	1039	-0.193	1	0
186	1040	-0.160	1	0
186	1045	-0.162	1	0
186	1046	-0.152	1	0
186	1047	-0.119	0.999800	0.000200
186	1048	-0.126	1	0
186	1049	-0.111	0.999800	0.000200
186	1050	-0.113	0.999800	0.000200
186	1051	-0.100	0.999700	0.000300
187	403	-0.080	0.979000	0.021000	45.2594458980664
187	409	-0.119	0.999400	0.000600	60.1816279773155
187	410	-0.141	0.999900	0.000100	60.8434151737063
187	411	-0.066	0.950700	0.049300	54.1500181809757
187	412	-0.109	0.996600	0.003400	55.2299277656598
187	413	-0.081	0.981900	0.018100	50.6433304592026
187	422	-0.069	0.961100	0.038900	40.4061917779936
187	427	-0.068	0.959800	0.040200	40.1778610182274
187	429	-0.067	0.959400	0.040600	39.4683674985424
187	436	-0.118	0.999800	0.000200	33.4554784004055
187	437	-0.062	0.956500	0.043500	31.6019531674863
187	489	-0.051	1	0.042900	27.7427631104041
187	490	-0.051	1	0.040400	20.278971103091
187	606	-0.051	1	0.041100	29.532621895118
187	608	-0.051	1	0.041200	28.0020202664022
187	633	-0.067	0.965300	0.034700	35.9085754938845
187	637	-0.081	0.979900	0.020100	36.1547265236511
187	638	-0.077	0.976900	0.023100	37.6785438811003
187	641	-0.071	0.964500	0.035500	39.9229711945391
187	654	-0.130	0.999600	0.000400	48.362075069211
187	668	-0.061	0.956600	0.043400	45.7067635804593
187	679	-0.064	0.965100	0.034900	38.9614735860953
187	753	-0.075	0.971700	0.028300	52.9225029075534
187	754	-0.209	1	0	51.7936051747704
187	756	-0.115	0.998600	0.001400	47.6119538246437
187	765	-0.075	0.971800	0.028200	41.6500454501553
187	770	-0.078	0.976500	0.023500	37.3841600413865
187	772	-0.065	0.951200	0.048800	38.0550044540794
187	773	-0.083	0.984400	0.015600	37.5696451141077
187	779	-0.058	1	0.017300	32.7396512657053
187	799	-0.133	0.999900	0.000100	30.0055117270144
187	801	-0.085	0.989400	0.010600	31.109195569799
187	811	-0.051	1	0.038700	16.7697868203505
187	815	-0.059	0.958300	0.041700	20.6990923955617
187	819	-0.066	0.977500	0.022500	17.2661800349701
187	821	-0.051	1	0.039000	23.9677064609862
187	824	-0.055	1	0.025200	18.9686576752284
187	828	-0.055	1	0.027400	23.1047666294208
187	834	-0.093	0.995100	0.004900	33.3756883075091
187	836	-0.093	0.990900	0.009100	29.2460317479141
187	837	-0.072	0.969600	0.030400	35.4664450008737
187	838	-0.140	1	0	37.3396458204949
187	839	-0.098	0.995100	0.004900	34.9456490138615
187	840	-0.126	0.999500	0.000500	36.6683745753749
187	842	-0.062	1	0.012200	40.9742722327072
187	853	-0.104	0.995900	0.004100	44.0181899446127
187	854	-0.074	0.965800	0.034200	42.827289454272
187	855	-0.128	0.999700	0.000300	38.3162584942737
187	856	-0.075	0.973300	0.026700	39.8934412027842
187	858	-0.109	0.997100	0.002900	38.6809561541594
187	863	-0.121	0.999000	0.001000	33.2008980752027
187	867	-0.116	0.998200	0.001800	28.1491817643071
187	903	-0.061	1	0.013300	14.8078623372856
187	916	-0.058	1	0.021000	18.3120708277355
187	921	-0.102	0.999000	0.001000	14.2646430729969
187	922	-0.075	0.969900	0.030100	18.4025264569841
187	924	-0.079	0.993500	0.006500	16.8208763445904
187	929	-0.089	0.988500	0.011500	23.4741088222748
187	939	-0.132	0.999900	0.000100	33.1622984878913
187	942	-0.083	0.985600	0.014400	39.4604272784774
187	943	-0.177	1	0	38.5113557538553
187	944	-0.106	0.995900	0.004100	40.8742162738321
187	945	-0.072	0.964900	0.035100	43.2263759873529
187	946	-0.095	0.993500	0.006500	45.1999482079349
187	981	-0.116	0.999000	0.001000	50.8718931631211
187	982	-0.083	0.981700	0.018300	52.554609179405
187	983	-0.129	0.999700	0.000300	52.3397959587158
187	987	-0.079	0.982700	0.017300	49.0621716396655
187	989	-0.062	1	0.011000	47.2937076681455
187	1003	-0.102	0.996200	0.003800	47.9263157565862
187	1004	-0.054	1	0.026300	52.2505997764619
187	1009	-0.076	0.977500	0.022500	59.7221428450119
187	1039	-0.178	1	0
187	1040	-0.124	0.999600	0.000400
187	1045	-0.117	0.999700	0.000300
187	1046	-0.124	0.999900	0.000100
187	1047	-0.078	0.985900	0.014100
187	1048	-0.076	0.981300	0.018700
187	1049	-0.084	0.993000	0.007000
187	1051	-0.074	0.981000	0.019000
189	294	-0.084	0.983700	0.016300	16.0597530802936
189	303	-0.089	0.988200	0.011800	14.0564120599817
189	369	-0.070	0.964900	0.035100	13.7288348376692
189	403	-0.067	0.960100	0.039900	40.3307741061339
189	404	-0.123	1	0	44.3668855454155
189	409	-0.130	0.999900	0.000100	55.334200075541
189	410	-0.157	1	0	56.0619447040504
189	411	-0.111	0.998000	0.002000	49.601461520806
189	412	-0.110	0.998100	0.001900	50.4110560393254
189	430	-0.068	0.958500	0.041500	33.7974781603598
189	494	-0.072	0.973900	0.026100	25.25077561185
189	643	-0.112	0.998700	0.001300	43.8770414909666
189	654	-0.124	0.999700	0.000300	45.9974976384585
189	655	-0.065	0.954000	0.046000	49.166707323147
189	657	-0.089	0.996400	0.003600	50.0490342963778
189	677	-0.065	0.959800	0.040200	36.1945028008398
189	753	-0.102	0.998600	0.001400	50.7186215999607
189	754	-0.163	1	0	50.1374731014637
189	756	-0.077	0.973800	0.026200	46.2221821747957
189	760	-0.117	0.999500	0.000500	44.7569405679164
189	768	-0.115	0.999700	0.000300	37.884202050459
189	805	-0.064	0.952200	0.047800	22.8440783793087
189	808	-0.093	0.994200	0.005800	18.4842547591186
189	838	-0.092	0.994400	0.005600	35.1188384061888
189	839	-0.071	0.967700	0.032300	33.6701412084951
189	840	-0.106	0.998700	0.001300	35.9185515715765
189	851	-0.084	0.986400	0.013600	41.6806914769897
189	853	-0.133	0.999900	0.000100	43.6331771705889
189	855	-0.134	1	0	38.3507062125328
189	856	-0.117	0.999800	0.000200	40.6808431328555
189	858	-0.118	0.999400	0.000600	39.8289575434758
189	863	-0.175	1	0	34.3559089677453
189	864	-0.064	0.955400	0.044600	30.2497880157862
189	867	-0.110	0.998400	0.001600	28.8328625529967
189	921	-0.072	0.990100	0.009900	14.6804013569112
189	937	-0.084	0.986400	0.013600	33.1168134487604
189	943	-0.083	0.986100	0.013900	38.5116749311167
189	944	-0.114	0.998700	0.001300	42.3852312132422
189	945	-0.112	0.997300	0.002700	44.6668592470973
189	946	-0.079	0.981400	0.018600	46.2033560902236
189	949	-0.136	0.999900	0.000100	47.4142995835645
189	981	-0.128	0.999800	0.000200	49.1209763543031
189	991	-0.081	0.980100	0.019900	50.5887736755893
189	992	-0.075	0.973300	0.026700	50.9949952642414
189	1003	-0.072	0.967700	0.032300	45.4307140489779
189	1007	-0.116	0.999600	0.000400	53.9470429402762
189	1010	-0.065	0.956600	0.043400	56.1183961727347
189	1012	-0.099	0.996100	0.003900	58.392274908587
189	1023	-0.131	0.999800	0.000200	60.4955547292527
189	1039	-0.166	1	0
189	1040	-0.122	1	0
189	1045	-0.097	1	0
189	1046	-0.089	1	0
189	1047	-0.071	0.990100	0.009900
189	1048	-0.075	0.992700	0.007300
189	1049	-0.067	0.981400	0.018600
189	1050	-0.068	0.985200	0.014800
189	1051	-0.061	0.967400	0.032600
190	285	-0.051	1	0.048900	22.284302322487
190	292	-0.055	0.956000	0.044000	12.2648905417048
190	388	-0.056	0.952200	0.047800	21.3075583068544
190	420	-0.086	0.993900	0.006100	39.2940870233678
190	425	-0.064	0.956000	0.044000	35.2757964190747
190	509	-0.054	0.963700	0.036300	19.4782774905791
190	556	-0.095	0.995400	0.004600	19.8811096521296
190	641	-0.072	0.971700	0.028300	36.9109632765118
190	754	-0.073	0.964900	0.035100	50.0058631162387
190	799	-0.065	0.952300	0.047700	29.1581301698171
190	809	-0.055	0.964100	0.035900	21.1573128964904
190	838	-0.069	0.964600	0.035400	34.4174694159812
190	858	-0.086	0.986200	0.013800	39.1885434023772
190	863	-0.098	0.993800	0.006200	33.9741076115327
190	867	-0.069	0.959800	0.040200	29.1546577067885
190	874	-0.071	0.967100	0.032900	24.1307346552068
190	892	-0.075	0.981800	0.018200	22.1344397037739
190	900	-0.055	1	0.026200	9.6760403575016
190	929	-0.086	0.983900	0.016100	25.0258244819227
190	932	-0.080	0.980200	0.019800	25.3611678556016
190	933	-0.077	0.975800	0.024200	29.045027887747
190	941	-0.070	0.974200	0.025800	37.2778302211918
190	943	-0.075	0.977900	0.022100	36.6327085676175
190	944	-0.106	0.997200	0.002800	40.5409841765096
190	948	-0.076	0.973900	0.026100	48.0293412197169
190	949	-0.072	0.968500	0.031500	46.0248931449058
190	991	-0.064	0.951000	0.049000	49.3677851336274
190	994	-0.104	0.997400	0.002600	47.2059223509085
190	1039	-0.071	0.969900	0.030100
190	1040	-0.067	0.962600	0.037400
190	1045	-0.065	0.969000	0.031000
190	1046	-0.065	0.972100	0.027900
190	1050	-0.062	1	0.015100
190	1051	-0.053	1	0.039700
192	195	-0.070	0.978500	0.021500	3.12314552975041
192	377	-0.077	0.995700	0.004300	12.5719934377966
192	410	-0.086	0.987500	0.012500	52.7931589886417
192	741	-0.060	0.953100	0.046900	34.8466512738312
192	754	-0.089	0.990000	0.010000	43.2269118142853
192	760	-0.104	0.997400	0.002600	37.7422994662487
192	839	-0.073	0.973300	0.026700	28.3984459081831
192	840	-0.073	0.969800	0.030200	29.7995215062256
192	847	-0.072	0.970500	0.029500	32.8975810964879
192	853	-0.073	0.965500	0.034500	38.4870227219514
192	855	-0.095	0.995600	0.004400	32.6912070135075
192	856	-0.081	0.983600	0.016400	34.1634383661832
192	858	-0.066	0.950500	0.049500	32.7191811175035
192	921	-0.067	0.974600	0.025400	8.75799828728001
192	939	-0.077	0.974300	0.025700	28.0447036176174
192	945	-0.093	0.990400	0.009600	39.5332975983537
192	981	-0.079	0.978500	0.021500	43.6524141600439
192	1039	-0.078	0.978300	0.021700
192	1046	-0.093	1	0.000200
192	1047	-0.077	1	0.002000
192	1048	-0.081	1	0.001000
192	1049	-0.072	1	0.003000
192	1050	-0.078	1	0.002100
192	1051	-0.066	1	0.008200
192	1188	-0.054	1	0.036200
194	203	-0.075	0.994100	0.005900	10.8275963629977
194	294	-0.084	0.994900	0.005100	13.1174580616826
194	304	-0.071	0.987400	0.012600	11.8927344626877
194	369	-0.065	0.988000	0.012000	13.886935335055
194	376	-0.066	0.977500	0.022500	14.1197558406652
194	409	-0.091	1	0.000600	49.9754806380089
194	411	-0.062	0.951600	0.048400	44.3082949119011
194	510	-0.064	1	0.006600	24.5163297620178
194	637	-0.069	0.994500	0.005500	27.9335597624076
194	638	-0.056	1	0.027200	30.316846043083
194	643	-0.061	0.953900	0.046100	39.3831565647041
194	663	-0.066	1	0.006100	40.9729745197978
194	675	-0.066	0.972600	0.027400	33.4678503343134
194	756	-0.072	0.977200	0.022800	42.3790438070516
194	760	-0.065	0.966000	0.034000	40.6917904005218
194	773	-0.060	1	0.015600	31.7973329227468
194	805	-0.050	1	0.046900	21.4859636041766
194	808	-0.077	0.998500	0.001500	17.9757718332204
194	839	-0.059	0.960600	0.039400	28.8434035612998
194	847	-0.063	0.984800	0.015200	32.3025416956623
194	853	-0.087	0.998400	0.001600	38.8964251442212
194	855	-0.065	0.985900	0.014100	33.9205810386556
194	859	-0.060	0.976700	0.023300	33.4427500513938
194	904	-0.057	1	0.020300	19.3160508645013
194	925	-0.073	0.979200	0.020800	17.222913893996
194	928	-0.078	0.995500	0.004500	19.659271247938
194	929	-0.070	0.965400	0.034600	22.9912177580919
194	930	-0.060	0.983500	0.016500	24.6123871455005
194	937	-0.078	0.998200	0.001800	29.3335904041766
194	943	-0.076	0.997900	0.002100	33.827688850999
194	944	-0.086	0.990000	0.010000	38.1827607959404
194	946	-0.063	0.967900	0.032100	41.8786740119598
194	948	-0.079	0.984800	0.015200	44.9637910323407
194	949	-0.091	0.997300	0.002700	42.5991778089672
194	981	-0.082	0.988300	0.011700	44.1925852264834
194	982	-0.068	0.962600	0.037400	45.6080430297113
194	983	-0.099	0.999400	0.000600	45.406313217437
194	994	-0.063	0.954900	0.045100	43.5183388125052
194	1002	-0.068	0.976600	0.023400	42.9481024726355
194	1012	-0.088	0.996400	0.003600	52.9769492232235
194	1023	-0.086	0.993900	0.006100	55.2608892979474
195	411	-0.108	0.998200	0.001800	43.0699147549656
195	422	-0.112	0.999200	0.000800	29.8057721926475
195	425	-0.064	0.953400	0.046600	29.701833630266
195	429	-0.094	0.998800	0.001200	28.1335972459975
195	500	-0.059	0.951900	0.048100	22.005999409252
195	556	-0.107	0.998300	0.001700	21.8625681245365
195	638	-0.102	0.999200	0.000800	29.5964835242297
195	654	-0.159	1	0	41.0987623292965
195	754	-0.128	0.999600	0.000400	45.0190097292244
195	832	-0.062	0.976500	0.023500	18.7082369292245
195	840	-0.088	0.991200	0.008800	29.6790358670897
195	851	-0.094	0.993200	0.006800	34.318031616047
195	853	-0.066	0.955900	0.044100	36.6274441641783
195	860	-0.087	0.990500	0.009500	30.9152737979142
195	863	-0.066	0.952500	0.047500	29.9303271782986
195	920	-0.062	0.969000	0.031700	18.0709986719052
195	929	-0.093	0.990800	0.009200	21.5728934081639
195	942	-0.077	0.984400	0.015600	33.6943562336484
195	944	-0.084	0.983700	0.016300	35.5467832721894
195	981	-0.092	0.990100	0.009900	42.4157278612545
195	1039	-0.120	0.999800	0.000200
195	1040	-0.079	0.984500	0.015500
195	1045	-0.088	0.997100	0.002900
195	1046	-0.089	0.999600	0.000400
197	303	-0.086	0.985400	0.014600	12.5457827177104
197	404	-0.079	0.979100	0.020900	35.664892373313
197	410	-0.075	0.972500	0.027500	46.526361710325
197	411	-0.091	0.991300	0.008700	39.9105174734681
197	412	-0.075	0.971000	0.029000	40.9419168212726
197	494	-0.088	0.993900	0.006100	25.9606827529632
197	753	-0.079	0.980800	0.019200	41.62820212308
197	754	-0.117	0.998800	0.001200	40.9510994602099
197	760	-0.072	0.966100	0.033900	35.7120305359413
197	799	-0.097	0.994600	0.005400	21.6733488644464
197	808	-0.106	0.997800	0.002200	18.3731983606557
197	840	-0.115	0.999500	0.000500	26.6338170752898
197	853	-0.113	0.999200	0.000800	34.4628364038714
197	856	-0.067	0.959800	0.040200	32.3265676031341
197	863	-0.112	0.998500	0.001500	26.9506985994798
197	867	-0.080	0.978800	0.021200	22.3281752725116
197	904	-0.075	0.978900	0.021100	19.1477865300405
197	921	-0.060	0.951800	0.048200	11.8718554573411
197	925	-0.069	0.958100	0.041900	14.8255912866907
197	935	-0.064	0.954500	0.045500	19.9023383802005
197	939	-0.077	0.976400	0.023600	24.4366108329285
197	943	-0.091	0.992100	0.007900	29.9253836733968
197	945	-0.066	0.952700	0.047300	36.7451583205189
197	949	-0.066	0.950200	0.049800	38.050532059355
197	981	-0.100	0.994900	0.005100	39.3464588241433
197	1039	-0.085	0.986800	0.013200
197	1040	-0.085	0.989800	0.010200
197	1046	-0.089	1	0.000700
197	1050	-0.065	0.972600	0.027400
197	1051	-0.062	0.985200	0.014800
198	289	-0.071	0.980700	0.019300	9.25722226156422
198	303	-0.079	0.980800	0.019200	11.2851231716805
198	369	-0.076	0.982100	0.017900	13.794847371392
198	409	-0.108	0.999100	0.000900	43.9172480467527
198	410	-0.127	1	0	44.8697660568896
198	494	-0.070	0.979700	0.020300	21.1782164027096
198	643	-0.085	0.989200	0.010800	34.359615626488
198	654	-0.068	0.958500	0.041500	37.1751867110308
198	655	-0.090	0.996400	0.003600	39.8720125401264
198	657	-0.080	1	0.000800	39.8163107281426
198	677	-0.075	0.990600	0.009400	27.8713633322807
198	743	-0.063	0.970100	0.029900	28.6610880986749
198	748	-0.057	1	0.024100	37.2265677305873
198	753	-0.101	0.999900	0.000100	42.1065441707106
198	754	-0.139	0.999800	0.000200	41.3905562779724
198	760	-0.103	0.998600	0.001400	36.2957813939857
198	768	-0.101	0.998600	0.001400	29.0586934840505
198	808	-0.127	1	0	21.4766209865519
198	839	-0.092	0.998400	0.001600	23.6987216110912
198	840	-0.120	1	0	26.448091159855
198	853	-0.121	0.999700	0.000300	33.8926334916601
198	855	-0.074	0.979800	0.020200	29.3830580266929
198	863	-0.104	0.996000	0.004000	28.3649910453009
198	904	-0.090	0.998300	0.001700	23.6409417113617
198	935	-0.082	0.992900	0.007100	20.1334540255764
198	937	-0.089	0.994800	0.005200	25.933805756194
198	944	-0.067	0.953800	0.046200	34.0807084580118
198	945	-0.077	0.978000	0.022000	36.4863046224196
198	946	-0.080	0.985800	0.014200	37.5226081716077
198	949	-0.080	0.981300	0.018700	37.4293885870448
198	981	-0.120	0.999700	0.000300	38.7426563622063
198	983	-0.071	0.965200	0.034800	40.1710553134965
198	1007	-0.067	0.959600	0.040400	42.3694313155133
198	1023	-0.106	0.998200	0.001800	49.2941537000079
198	1039	-0.081	0.986200	0.013800
198	1040	-0.082	0.991800	0.008200
198	1045	-0.069	1	0.003800
198	1046	-0.063	1	0.013600
198	1047	-0.053	1	0.042700
199	422	-0.068	0.959100	0.040900	24.3323080080785
199	556	-0.097	0.994700	0.005300	21.8352629936074
199	635	-0.051	0.952500	0.048300	22.7342744111177
199	637	-0.077	0.975800	0.024200	20.745064497369
199	641	-0.083	0.984300	0.015700	25.7320605859694
199	654	-0.169	1	0	35.7495756758035
199	754	-0.174	0.999900	0.000100	39.6044925229449
199	756	-0.083	0.982600	0.017400	36.5143510554412
199	765	-0.074	0.967100	0.032900	30.3761041774616
199	836	-0.076	0.974900	0.025100	17.1353671101614
199	840	-0.073	0.968100	0.031900	23.8827682859421
199	847	-0.102	0.997500	0.002500	24.087787984786
199	853	-0.092	0.990900	0.009100	30.8913816136475
199	858	-0.068	0.957100	0.042900	30.2916947363464
199	863	-0.179	1	0	25.9518583534976
199	867	-0.077	0.975000	0.025000	22.3706289138236
199	933	-0.085	0.983600	0.016400	21.0461195710753
199	939	-0.074	0.968100	0.031900	20.8759756658222
199	943	-0.082	0.981300	0.018700	25.7965221105482
199	944	-0.104	0.996000	0.004000	30.6828434471123
199	945	-0.083	0.984900	0.015100	33.1182491837959
199	948	-0.070	0.961200	0.038800	36.9248005275587
199	949	-0.070	0.960100	0.039900	34.5535175199284
199	981	-0.107	0.996600	0.003400	36.3497280457502
199	982	-0.095	0.991500	0.008500	38.0035031148446
199	983	-0.103	0.996600	0.003400	38.2656829809687
199	997	-0.070	0.961100	0.038900	34.0851300276235
199	1023	-0.086	0.985300	0.014700	48.0946837602661
199	1039	-0.155	1	0
199	1040	-0.145	1	0
199	1045	-0.117	1	0
199	1046	-0.100	0.999600	0.000400
199	1047	-0.077	0.988400	0.011600
199	1048	-0.083	0.995100	0.004900
199	1049	-0.083	1	0.000500
199	1050	-0.078	0.990500	0.009500
199	1051	-0.076	1	0.002300
199	1188	-0.063	1	0.012400
201	380	-0.053	1	0.037400	13.0447415075961
201	409	-0.066	0.956400	0.043600	39.3923663417165
[truncated: 11,664 more rows]
