# Supplementary material for: Episodic evolution of coadapted sets of amino acid sites in mitochondrial proteins
Source: PLoS Genet. 2021 Jan 25;17(1):e1008711. doi: 10.1371/journal.pgen.1008711 (PMC7861529; doi:10.1371/journal.pgen.1008711)
Supplement: S1 Data — (ZIP) [file pgen.1008711.s025.zip › data/results/site_pairs/cox1.supertree.pos_cor2pcor.l90.n0.pos.u0316.tab]

bgr_site	fgr_site	element	wi_score	upvalue	lpvalue	pdb_dist
33	109	0.192	0.0270398533492913	0.000400	0.999600
33	203	0.116	0.0160726597669893	0.005400	0.994600
33	218	0.126	0.011889496741331	0.015400	0.984600
33	221	0.113	0.0169372814758527	0.020500	0.979500
33	247	0.165	0.0180050964146861	0.005100	0.994900
33	248	0.098	0.0102449940013856	0.030200	0.969800
33	384	0.098	0.0100824174538279	0.026500	0.973500
33	391	0.135	0.0186614013574938	0.013100	0.986900
33	392	0.151	0.0253226223884635	0.009700	0.990300
33	393	0.122	0.0182569184265211	0.012100	0.987900
33	398	0.137	0.0171653428038118	0.011000	0.989000
33	443	0.184	0.0188175321834773	0.001400	0.998600
33	486	0.117	0.0117405120215544	0.014700	0.985300
33	509	0.139	0.0136801730199888	0.005700	0.994300
33	609	0.151	0.00992184222724844	0.006800	0.993200
33	635	0.12	0.0107330317389747	0.017300	0.982700
33	640	0.105	0.0105638664571118	0.020200	0.979800
33	669	0.135	0.0113114380204733	0.011900	0.988100
33	873	0.21	0.0202778652278254	0.003500	0.996500
33	883	0.175	0.0163485980183201	0.006300	0.993700
33	941	0.13	0.0178691816620055	0.004100	0.995900
33	947	0.087	0.0112496561938526	0.031200	0.968800
33	1049	0.095	0.0049960996571449	0.028800	0.971200
33	1189	0.2	0.0233695793623879	0.010200	0.989900
33	1191	0.129	0.018682219477987	0.028800	0.971400
109	137	0.122	0.013170619439488	0.007600	0.992400	11.012484460829
109	144	0.088	0.00835668680008193	0.021400	0.978600	13.6094663010715
109	159	0.102	0.0128347365845955	0.012400	0.987600	21.2020195971987
109	172	0.098	0.0131577815649678	0.017000	0.983000	39.0980583789016
109	202	0.111	0.0110259831733045	0.006600	0.993400	30.0115164228667
109	205	0.206	0.0181206021655169	0	1	29.0421785856364
109	217	0.128	0.0152891100579973	0.002900	0.997100	22.7307927710408
109	219	0.091	0.00813615347186198	0.025100	0.974900	19.9630738364611
109	220	0.108	0.0107175087846954	0.010800	0.989200	21.939591518531
109	229	0.087	0.00837605120901578	0.028100	0.971900	16.1058936107252
109	246	0.097	0.00980126951700927	0.020000	0.980000	17.8307657995948
109	248	0.094	0.00725351173349482	0.021000	0.979000	19.1136272329456
109	292	0.155	0.0156359646456749	0.000900	0.999100	28.4840454114229
109	382	0.127	0.0136565617047974	0.006900	0.993100	32.2836623696878
109	384	0.121	0.0104803531219495	0.005400	0.994600	27.8232845832407
109	385	0.128	0.0121378635928086	0.004000	0.996000	29.8150103303688
109	393	0.154	0.0194350649166377	0.000300	0.999700	26.7288465332868
109	400	0.114	0.0124572970042366	0.008800	0.991200	27.5872108231332
109	414	0.1	0.012457979682473	0.010300	0.989700	37.973060477133
109	441	0.137	0.0131078938230557	0.003200	0.996800	34.1506833020952
109	443	0.111	0.0134146024405336	0.010700	0.989300	37.417471828011
109	452	0.125	0.0119411574839385	0.005800	0.994200	40.5207393812107
109	486	0.142	0.0116363971684624	0.002200	0.997800	40.6315371724969
109	509	0.185	0.0169710814018029	0	1	53.8125546503788
109	642	0.08	0.00933035776947738	0.029300	0.970700	36.492014277099
109	658	0.09	0.00912634962752538	0.018400	0.981600	39.5243340740865
109	674	0.1	0.0075717362534453	0.015600	0.984400	35.659766979048
109	681	0.112	0.012313021169832	0.010500	0.989500	44.4095301821579
109	722	0.122	0.0129428760965581	0.003400	0.996600	49.582365514364
109	781	0.081	0.0109716009764629	0.026900	0.973100	46.4462812289638
109	796	0.094	0.00972122026661401	0.026000	0.974000	47.7836576352209
109	831	0.096	0.00566245523038106	0.025200	0.974800	32.1375153675575
109	868	0.105	0.010051174117473	0.011200	0.988800	34.8444342757922
109	872	0.121	0.00944910186115236	0.006100	0.993900	38.6094746662008
109	880	0.107	0.00919259044349799	0.010200	0.989800	42.17824781804
109	891	0.123	0.0109645420007495	0.004700	0.995300	54.8364287859813
109	941	0.127	0.0165448792775814	0.002700	0.997300	24.9809718585967
109	947	0.144	0.0181108028822794	0.000500	0.999500	23.7577825143678
109	990	0.118	0.0112008484318406	0.008800	0.991200	24.5196786683676
109	1002	0.093	0.0103104922571694	0.016200	0.983800	13.8495408227132
109	1191	0.113	0.0132133779974241	0.014800	0.985200
116	117	0.263	0.0288560867884721	0	1	1.33117279118828
116	136	0.102	0.0162748333109963	0.017100	0.982900	5.63925677727126
116	137	0.121	0.0138661347169286	0.009800	0.990200	5.5690405816442
116	140	0.11	0.0128111670632938	0.013000	0.987000	2.9071857525793
116	145	0.117	0.0146678594857125	0.008200	0.991800	5.75799279263181
116	161	0.091	0.0112935793903391	0.021500	0.978500	21.646651704132
116	252	0.128	0.0103263471153678	0.008600	0.991400	11.0857308735148
116	294	0.117	0.0155986476070181	0.003300	0.996700	26.6170470751359
116	365	0.181	0.0197576567374738	0	1	41.8122400978469
116	403	0.098	0.0137220141856275	0.010900	0.989100	21.7299159225249
116	407	0.098	0.0109971684741003	0.019000	0.981000	23.3923127544071
116	413	0.1	0.0109407509517327	0.010300	0.989700	27.3296546996115
116	490	0.134	0.0103458665051762	0.009100	0.990900	37.2880480180982
116	713	0.121	0.0119768423395246	0.007000	0.993000	47.2315790229376
116	760	0.118	0.0141674398842676	0.003400	0.996600	27.3548954485299
116	772	0.113	0.0133369150727432	0.006100	0.993900	29.3932992534013
116	776	0.094	0.00932117251306631	0.017200	0.982800	33.8400553929807
116	784	0.166	0.0175632650907332	0.000300	0.999700	42.1074802143277
116	805	0.097	0.0127465720171683	0.012800	0.987200	51.5129557004837
116	809	0.123	0.0174037986756517	0.007400	0.992600	47.0544508628036
116	841	0.115	0.0104230353029481	0.004500	0.995500	19.0512272045661
116	843	0.085	0.00975860927079616	0.027600	0.972400	13.4700676316045
116	855	0.109	0.014989333373655	0.006100	0.993900	19.3327563218492
116	881	0.135	0.00943435849789437	0.009300	0.990700	35.8315525340446
116	887	0.095	0.0127167951886371	0.028300	0.971700	48.4124477897989
116	888	0.096	0.00586859197162998	0.031500	0.968500	46.2159248960788
116	892	0.127	0.0182591835577579	0.002300	0.997700	52.1832747630886
116	897	0.152	0.0191155041390591	0.002900	0.997100	38.0299060608885
116	933	0.082	0.010375907617764	0.025300	0.974700	25.2207846230049
116	948	0.11	0.0158092181600034	0.004100	0.995900	14.6998572442048
116	994	0.097	0.0105277702865053	0.011200	0.988800	12.4230750621575
116	997	0.122	0.014639814736362	0.002300	0.997700	11.6708817147634
117	135	0.168	0.0276699119830302	0.005700	0.994300	4.64551536430567
117	136	0.311	0.0369087433406606	0	1	7.65768587760035
117	137	0.256	0.0264729566329015	0.000200	0.999800	6.94952379663527
117	138	0.099	0.00900662456080979	0.030500	0.969500	8.38670382212226
117	145	0.195	0.0229004617109516	0.000600	0.999400	3.59574498539592
117	146	0.18	0.0145926954699436	0.006500	0.993500	7.40047464693989
117	164	0.117	0.0139934608496306	0.023800	0.976200	22.134762366016
117	168	0.104	0.0124203638028049	0.017700	0.982300	25.1871481116859
117	283	0.134	0.0193133476115428	0.016300	0.983900	3.6116547454041
117	313	0.299	0.0282132859312083	0.002100	0.997900	28.2969819062033
117	421	0.139	0.0141769512873001	0.014500	0.985700	24.5804293900656
117	557	0.105	0.0102110796081658	0.029100	0.971000	38.5296395259546
117	560	0.137	0.0112216336187805	0.015600	0.984500	36.3835714712011
117	562	0.126	0.0177636787521281	0.019700	0.980500	30.3378644271478
117	582	0.128	0.0151625884074598	0.018500	0.981500	32.8395104104796
117	583	0.112	0.0107510338682145	0.024900	0.975200	26.425848141545
117	584	0.121	0.0126633078934021	0.020100	0.979900	31.0830276678447
117	606	0.165	0.0141840360689105	0.008700	0.991300	31.0137117417442
117	635	0.122	0.0151496018643999	0.020100	0.979900	25.5155750474098
117	636	0.146	0.0105739846622418	0.013600	0.986400	24.0670291270027
117	660	0.132	0.0116469100277782	0.016900	0.983100	34.5565625171255
117	661	0.165	0.0142398664659128	0.008500	0.991500	35.5762656837392
117	666	0.13	0.00984683656701021	0.019100	0.980900	32.0204367552974
117	668	0.118	0.0131368917957498	0.017900	0.982100	34.6423895971395
117	669	0.134	0.0137183849826151	0.015900	0.984100	33.8695400765939
117	678	0.149	0.0159753969721682	0.010300	0.989700	32.5497256977689
117	686	0.205	0.016782490639024	0.004900	0.995200	37.3343436128185
117	723	0.135	0.0109203116915456	0.014600	0.985400	36.6110120182439
117	724	0.117	0.0104900968809114	0.022700	0.977300	39.6964333032579
117	738	0.173	0.0113110294461395	0.009300	0.990700	36.729831281943
117	739	0.161	0.012699844105263	0.009200	0.990800	35.0862308748033
117	740	0.138	0.00845696362300475	0.014100	0.986000	38.0124948536662
117	742	0.185	0.00957255007443041	0.007000	0.993100	30.913098227127
117	744	0.161	0.00998866042346395	0.008600	0.991500	37.6673197745738
117	745	0.139	0.0101099767651808	0.013400	0.986600	35.6833182733893
117	746	0.233	0.0161702611154574	0.003400	0.996700	30.0004677963528
117	749	0.136	0.0094544701649455	0.014500	0.985600	33.0435218915902
117	752	0.182	0.0128239931963444	0.007700	0.992300	38.9792365625598
117	780	0.144	0.0145730844630187	0.009700	0.990300	34.9995655544466
117	831	0.149	0.0118487722284044	0.011000	0.989100	22.8871773270537
117	842	0.124	0.0120588180733323	0.020500	0.979600	14.3092566543479
117	916	0.138	0.0108853543809525	0.016600	0.983800	41.903754605047
117	940	0.119	0.0156620570494477	0.012300	0.987700	17.0510333704441
117	990	0.107	0.0148465334265701	0.026600	0.973400	17.9518582046539
135	136	0.241	0.0341306003000656	0.000400	0.999600	1.32906470873316
135	137	0.262	0.0307034912307871	0.000700	0.999300	2.9772860124617
135	138	0.216	0.0195037433123758	0.001000	0.999000	5.54005027053003
135	139	0.175	0.0211128919292917	0.006300	0.993700	6.4520051921864
135	140	0.171	0.0215982057307307	0.003600	0.996400	3.8212066157171
135	143	0.1	0.00920917129661169	0.029800	0.970200	7.06227222641556
135	207	0.128	0.0133949261266782	0.029300	0.970700	18.3082481138966
135	277	0.14	0.0103145644329398	0.029500	0.970900	6.48222454100441
135	399	0.124	0.0153620400263055	0.019500	0.980500	13.2940616818187
135	499	0.117	0.00938340420330249	0.017100	0.982900	36.3009235281969
135	723	0.162	0.0166049110904638	0.009300	0.990700	36.3521781465706
135	724	0.15	0.0173836278014279	0.012100	0.988000	39.9253167050682
135	738	0.218	0.0172750323134658	0.003200	0.996800	36.6418234398891
135	739	0.204	0.0191681899727368	0.004800	0.995200	35.6579849963511
135	740	0.166	0.0142299541845772	0.007100	0.992900	38.3391473561946
135	742	0.225	0.0151838407897058	0.003200	0.996900	30.7589465846931
135	744	0.202	0.0161069865696849	0.005400	0.994600	38.5201273232579
135	745	0.171	0.016244898421488	0.007900	0.992100	36.1331159049424
135	749	0.168	0.0149200459711805	0.009200	0.990800	34.3019316511476
135	752	0.222	0.0183285980121013	0.004000	0.996000	41.0164334261281
135	831	0.184	0.0203099966522404	0.006100	0.994000	25.2740377067061
136	137	0.368	0.0409874499646072	0	1	1.33162907748366
136	138	0.242	0.0255949754766847	0.000100	0.999900	4.16623319078514
136	140	0.162	0.0241614542937351	0.002100	0.997900	6.39214252031353
136	143	0.122	0.0142679768739919	0.010900	0.989100	8.58257263295805
136	144	0.102	0.013119480123623	0.013900	0.986100	10.6002998070809
136	146	0.129	0.0143261309691051	0.018700	0.981300	10.9564265616121
136	164	0.138	0.0170044579752544	0.010400	0.989600	27.8555482803696
136	295	0.131	0.0181654514142021	0.006500	0.993500	30.0490505340851
136	486	0.175	0.014171781560183	0.002000	0.998000	35.1744547363566
136	499	0.103	0.0110111103429405	0.019200	0.980800	37.698555051885
136	509	0.273	0.0230750098577959	0	1	47.7972168018181
136	645	0.156	0.0207633023749439	0.001600	0.998400	27.5756428936843
136	780	0.1	0.00904500820862133	0.029700	0.970300	37.4057558806128
137	138	0.403	0.0300964205380655	0	1	1.3255557325137
137	139	0.14	0.0149771902757168	0.010500	0.989500	3.06855307922154
137	140	0.233	0.0265045264503581	0.000100	0.999900	2.84986613720716
137	141	0.233	0.0268801317251838	0.000100	0.999900	2.94871989174964
137	143	0.275	0.0232776323887557	0.000100	0.999900	4.68201324218548
137	144	0.131	0.0135670846946962	0.005300	0.994700	6.56225837650422
137	145	0.168	0.0212959134196259	0.002200	0.997800	7.13928665904374
137	146	0.181	0.0162400571486563	0.006900	0.993100	8.22566672069808
137	156	0.289	0.0254901018705289	0	1	14.86844911213
137	159	0.119	0.0110455422380173	0.013100	0.986900	18.2716581349367
137	164	0.268	0.0276731340727848	0	1	25.2982697036774
137	168	0.089	0.00959858466082595	0.031500	0.968500	28.3765713397514
137	170	0.097	0.00920660721905036	0.018400	0.981600	32.4505841858047
137	172	0.143	0.014304400755415	0.005700	0.994300	33.765281903162
137	195	0.131	0.0138292887391744	0.008200	0.991800	33.0049591576781
137	197	0.097	0.0105943894970791	0.027800	0.972200	31.8189609038385
137	202	0.114	0.0103344860092719	0.012900	0.987100	23.3926999296789
137	205	0.268	0.0200922538433452	0	1	20.7158865125295
137	207	0.225	0.0220856760534704	0.001600	0.998400	17.6383886452249
137	208	0.093	0.00922878388776192	0.028600	0.971400	17.3493221193221
137	213	0.141	0.00902186190570401	0.010800	0.989200	14.9158429195269
137	217	0.094	0.00822036623706402	0.027600	0.972400	11.1771210515052
137	219	0.189	0.0145538464638745	0.001100	0.998900	9.06845466438465
137	240	0.098	0.0104687663253679	0.021300	0.978700	8.7809328661595
137	241	0.125	0.00831033682196243	0.010100	0.989900	13.029588481606
137	251	0.133	0.0102504876792396	0.019900	0.980100	5.30276107325232
137	280	0.11	0.00801784749062264	0.015000	0.985000	9.68036393943947
137	291	0.1	0.0105237685382971	0.025100	0.974900	24.235227913102
137	292	0.1	0.00745874170893641	0.028400	0.971600	25.0645289004202
137	385	0.167	0.0123297275420393	0.003800	0.996200	22.9785267151748
137	414	0.102	0.00878419425058286	0.016600	0.983400	25.0812883839726
137	441	0.246	0.0194347557304319	0.000200	0.999800	26.5319333822472
137	452	0.282	0.0215226641485596	0	1	34.1126831984821
137	499	0.166	0.01418318736896	0.001900	0.998100	37.4849717887049
137	511	0.134	0.0114076673299524	0.010200	0.989800	49.2841635923752
137	559	0.184	0.00971356611985596	0.001300	0.998700	36.2952068047559
137	678	0.128	0.00875500635189155	0.026600	0.973400	29.1144185585081
137	681	0.167	0.0157743754450023	0.005800	0.994200	32.5329733654949
137	684	0.094	0.00924249619822184	0.023800	0.976200	34.1850375603128
137	705	0.158	0.0142690202137577	0.002500	0.997500	49.7659173029092
137	707	0.114	0.0105549459781168	0.017600	0.982400	45.2678620325723
137	722	0.096	0.00741348719886613	0.025200	0.974800	37.6764310544404
137	771	0.102	0.00661378443722479	0.029700	0.970300	25.7986889783182
137	800	0.109	0.00728649909908975	0.022800	0.977200	39.0700219349823
137	820	0.146	0.015812640254389	0.007600	0.992400	35.5658329580512
137	846	0.112	0.00961942587771933	0.016200	0.983800	10.9131144042386
137	880	0.124	0.00573346185971522	0.014000	0.986000	36.0193839203282
137	947	0.088	0.00582825804008602	0.031400	0.968600	20.4367757975665
137	990	0.193	0.0172108763156699	0.002400	0.997600	15.1382245326194
138	139	0.19	0.0198775404078258	0.001700	0.998300	1.32213388126921
138	140	0.315	0.0297173456619144	0	1	3.45654524055448
138	141	0.247	0.0249382065617052	0.000100	0.999900	3.70936908382005
138	143	0.416	0.0280777590438894	0	1	3.0027317562513
138	144	0.299	0.025017831255426	0	1	4.98899929845656
138	145	0.168	0.0154076753646515	0.001300	0.998700	7.0038453723651
138	146	0.257	0.0203921548490151	0.000600	0.999400	6.79310245764038
138	147	0.085	0.00866132986450711	0.030200	0.969800	8.75065546116404
138	155	0.108	0.00589019306821757	0.013300	0.986700	12.4158487829065
138	156	0.241	0.0204724784316339	0	1	13.3639705551905
138	159	0.098	0.00325014297431523	0.025100	0.974900	16.9251711365055
138	160	0.095	0.00773680455756167	0.019000	0.981000	18.0408232905264
138	161	0.096	0.0108760169758476	0.024700	0.975300	19.078939724209
138	164	0.216	0.0158702625916509	0.000600	0.999400	23.7302290970821
138	168	0.093	0.00523894412173134	0.022400	0.977600	26.9885248207456
138	170	0.113	0.00790191172117688	0.006100	0.993900	30.5210819270877
138	171	0.101	0.00763626100522105	0.014400	0.985600	32.7198868732763
138	172	0.153	0.00948329349254414	0.003100	0.996900	31.8854096257207
138	179	0.148	0.0138183327743477	0.003400	0.996600	46.9982789578512
138	185	0.086	0.00763438710886524	0.030000	0.970000	40.6197745439337
138	189	0.17	0.0138042328153013	0.000800	0.999200	39.4564986535805
138	197	0.097	0.00829639999299539	0.023300	0.976700	30.1214259290625
138	202	0.087	0.00270546031016365	0.030600	0.969400	21.8293637561886
138	207	0.208	0.0127384102678023	0.001400	0.998600	16.0217241893624
138	208	0.096	0.00518463574424353	0.022900	0.977100	15.0835479911061
138	217	0.14	0.00668546079279121	0.001900	0.998100	8.49630349034214
138	219	0.133	0.00764721449191991	0.008300	0.991700	5.86314054069998
138	221	0.14	0.0102772377221517	0.011100	0.988900	6.26812364268608
138	229	0.144	0.00498442830070626	0.005100	0.994900	3.48827321177689
138	237	0.187	0.00937129131051645	0.000200	0.999800	5.34252393536993
138	240	0.12	0.0115723610484456	0.005800	0.994200	4.04738100504506
138	241	0.123	0.00539955771327964	0.008900	0.991100	7.29510308357603
138	250	0.106	0.00640446662682506	0.025500	0.974500	8.45819525667267
138	251	0.312	0.0185093333325425	0	1	6.50511560235479
138	284	0.125	0.00955688992601486	0.007500	0.992500	14.525964408603
138	286	0.1	0.00690720141653244	0.022000	0.978000	14.8541612351556
138	292	0.225	0.0130308009087881	0.000200	0.999800	24.1002523638239
138	343	0.244	0.0174916452963947	0.000400	0.999600	37.2473853310538
138	388	0.134	0.0101623874160363	0.006100	0.993900	17.5040367344222
138	389	0.128	0.00977209388044752	0.014100	0.985900	18.5745543418947
138	400	0.093	0.00393541928268324	0.028300	0.971700	12.499173092649
138	401	0.125	0.00823592471859538	0.004900	0.995100	12.3535613083839
138	414	0.139	0.00979578156567843	0.001900	0.998100	20.5859126831919
138	428	0.137	0.00655475320812216	0.013000	0.987000	16.4138874737217
138	431	0.145	0.0039387563440484	0.008400	0.991600	20.1993925898776
138	432	0.104	0.00437823768757272	0.026100	0.973900	15.9040344881417
138	438	0.138	0.0111250553264081	0.012500	0.987500	23.4642286257188
138	441	0.111	0.00461163896189041	0.021900	0.978100	25.9441437129846
138	443	0.14	0.0074265029905855	0.005700	0.994300	28.9334827665112
138	450	0.16	0.00872946251356587	0.002100	0.997900	27.1303592862314
138	452	0.123	0.00469121264216022	0.013500	0.986500	33.6373945037365
138	486	0.218	0.0124826931926661	0.000200	0.999800	33.8642995055265
138	487	0.246	0.0215818532777329	0.000100	0.999900	32.3882838230123
138	488	0.164	0.012774516866019	0.001100	0.998900	35.9960846065235
138	499	0.159	0.00978634771940489	0.002200	0.997800	36.5850850210848
138	509	0.291	0.0192307408845071	0	1	46.472503988918
138	515	0.311	0.0169400428407255	0	1	39.7009070299408
138	584	0.097	0.00439828691116189	0.031400	0.968600	27.0852849348129
138	663	0.089	0.00538145835653534	0.022900	0.977100	19.6321114503764
138	664	0.103	0.00490329479877062	0.015700	0.984300	24.9382303502073
138	699	0.162	0.00960648589241003	0.002100	0.997900	40.1119730130543
138	705	0.301	0.0228417363524944	0	1	47.4692357111424
138	707	0.132	0.00720114564284825	0.009000	0.991000	43.0184669531586
138	722	0.155	0.0123288394484123	0.001300	0.998700	34.4208231307736
138	740	0.269	0.00929087279903952	0.000200	0.999800	31.2656476504166
138	763	0.129	0.00912884882450411	0.002800	0.997200	27.7646093795681
138	771	0.388	0.0262685470211163	0	1	22.7513706839829
138	774	0.125	0.00759076236686135	0.015700	0.984300	27.9674662062905
138	796	0.174	0.0073085351734204	0.003600	0.996400	35.2738317311856
138	803	0.256	0.0215270983781403	0.000200	0.999800	43.1529307000116
138	804	0.178	0.0164771213589896	0.001500	0.998500	45.8294290821956
138	813	0.168	0.0188505121281988	0.002800	0.997200	38.5757508028035
138	820	0.136	0.0112132573835185	0.007900	0.992100	32.7536956846094
138	825	0.142	0.0121044960465849	0.024200	0.976600	27.9140041735327
138	829	0.138	0.00659776827210847	0.008100	0.991900	25.8944645436047
138	830	0.18	0.00680353843901149	0.015100	0.986100	22.3246265142331
138	831	0.109	0.00486315833838656	0.026500	0.973500	19.5918668329488
138	832	0.112	0.00883347425160765	0.015700	0.984300	20.3481963328448
138	835	0.193	0.0145337664930247	0.000400	0.999600	16.2569396258952
138	839	0.086	0.00859048122665367	0.026200	0.973800	14.0392225924372
138	841	0.158	0.0109866801068851	0.000900	0.999100	15.4009185765006
138	846	0.098	0.00560041692101581	0.023800	0.976200	8.75686736224772
138	854	0.101	0.00997136472756909	0.010700	0.989300	19.4601028003451
138	861	0.217	0.0172111178318979	0.000100	0.999900	27.0696197424345
138	864	0.099	0.0109908433422328	0.014900	0.985100	23.4500662685631
138	868	0.197	0.0159219145419983	0.000100	0.999900	25.8564109264994
138	871	0.16	0.00769520754606205	0.004900	0.995100	32.5167495454266
138	872	0.147	0.00707000822291757	0.003400	0.996600	28.7939364450226
138	873	0.185	0.00991395672844645	0.005300	0.994700	33.0195145330757
138	880	0.157	0.00466469865635497	0.002900	0.997100	33.4712952542922
138	882	0.096	0.00451302108152583	0.024900	0.975100	36.5347099892691
138	883	0.167	0.00734051231319041	0.006700	0.993300	38.8681759412504
138	885	0.189	0.0110519358293933	0.001300	0.998700	35.433911454989
138	891	0.161	0.00689619728665089	0.002300	0.997700	44.0001268293626
138	899	0.23	0.0198320046571407	0.000200	0.999800	41.7340800425743
138	916	0.136	0.00337623171314987	0.011000	0.989000	41.6750265866742
138	920	0.211	0.0144089317304617	0.000200	0.999800	36.8174964249336
138	930	0.13	0.00845530032275568	0.004300	0.995700	25.7914365245521
138	931	0.124	0.00880099102112175	0.003900	0.996100	24.2163236887848
138	938	0.095	0.0092974788005625	0.017600	0.982400	22.0425902742849
138	947	0.101	0.00450301667907647	0.013200	0.986800	20.7792218574229
138	949	0.085	0.00745153391447814	0.022500	0.977500	17.3131426667719
138	987	0.087	0.00768687594873708	0.030100	0.969900	12.880960212655
138	990	0.097	0.00356779266575288	0.031300	0.968700	10.7586329986667
138	997	0.091	0.00682449607340302	0.017800	0.982200	12.4039836343007
138	1005	0.162	0.014526549322676	0.000500	0.999500	4.02074246874878
139	140	0.204	0.0283667419519185	0.000900	0.999100	1.32853302555861
139	143	0.19	0.0191258278091284	0.001300	0.998700	3.27149919761565
139	144	0.13	0.0162582817148738	0.004800	0.995200	2.95576656723769
139	146	0.151	0.0211143012775447	0.019900	0.980800	6.85918748832543
139	305	0.09	0.00865703822591136	0.030600	0.969400	37.2446338282443
139	678	0.133	0.00671934433255494	0.024900	0.975100	27.9957978275312
139	763	0.086	0.00680025563459471	0.028900	0.971100	27.2491028843153
139	821	0.135	0.0153425249436951	0.026800	0.973700	31.3234205826886
139	824	0.127	0.0155511956946699	0.029100	0.971400	28.1645701192118
139	825	0.207	0.0264207077535024	0.011500	0.989900	27.9261757854526
139	826	0.139	0.0205117963494543	0.024100	0.977200	25.2909404530555
139	827	0.128	0.0165281060773692	0.029400	0.971600	23.5281147778567
139	828	0.123	0.0157534585361785	0.030600	0.970700	24.7539452613114
139	830	0.245	0.0183906614550147	0.007700	0.992800	22.3233329276791
139	831	0.155	0.0154737230239488	0.010400	0.989600	19.5363652965438
139	847	0.088	0.0130325935287096	0.029500	0.970500	7.17379216314497
139	873	0.2	0.0209788470999463	0.011900	0.989000	32.1750641025002
139	883	0.171	0.0157486672691298	0.017600	0.983600	38.2154924736029
139	886	0.158	0.0166783697004383	0.019300	0.981200	36.9319819397768
139	888	0.177	0.0190662714488539	0.013600	0.986800	40.894754602516
139	889	0.169	0.0191070030069435	0.017600	0.983800	42.5344558328892
139	921	0.102	0.0136395640899483	0.024700	0.975300	35.5435971730493
139	923	0.152	0.0133460158558886	0.019200	0.981800	32.3006069447619
140	141	0.237	0.0335348366284055	0.000200	0.999800	1.32830192350987
140	143	0.243	0.0249642933225875	0.000200	0.999800	3.23830109779803
140	144	0.178	0.0210505323039372	0.000200	0.999800	3.21324897883744
140	145	0.1	0.0169961100696991	0.019100	0.980900	2.91700822761954
140	146	0.377	0.0389711069390898	0	1	5.09218037779496
140	156	0.212	0.0217196232891008	0	1	10.8740970199828
140	160	0.083	0.00983911028391822	0.029500	0.970500	15.091571786928
140	164	0.123	0.014430051534192	0.015000	0.985000	21.217428072224
140	175	0.134	0.0153647962848298	0.011900	0.988100	36.4923656262512
140	178	0.101	0.0113368916207226	0.014700	0.985300	41.8149292956475
140	221	0.18	0.0145475115957672	0.001900	0.998100	10.0772546360604
140	237	0.094	0.00566889578359781	0.022800	0.977200	9.29716505177788
140	241	0.128	0.00712394075223089	0.006700	0.993300	13.5846202008006
140	369	0.086	0.00981825702203014	0.027500	0.972500	37.5610402678094
140	405	0.133	0.00619033489208819	0.012300	0.987700	19.7844153565376
140	413	0.091	0.00540465888391231	0.021000	0.979000	22.1169813943946
140	428	0.12	0.00939149043598413	0.019400	0.980600	19.1651676225385
140	438	0.121	0.0150624585888273	0.017100	0.982900	25.3327108300711
140	684	0.097	0.0083218984147963	0.015000	0.985000	34.6087286677797
140	802	0.11	0.0121142816744964	0.024300	0.975700	42.7247552362796
140	811	0.113	0.0113764683605857	0.021100	0.978900	39.3810722175006
140	825	0.129	0.0160276608891549	0.026600	0.974500	28.6987171490295
140	830	0.165	0.010231967797976	0.015800	0.984900	23.4845281834658
140	833	0.184	0.0223017912017031	0.001500	0.998500	21.6717894508045
140	841	0.109	0.00916883425749002	0.009700	0.990300	16.9544340513035
140	852	0.125	0.012075532165175	0.013800	0.986200	12.0408100225857
140	869	0.167	0.0180522358083202	0.003700	0.996300	29.5234956094294
140	873	0.127	0.0121149653557118	0.027900	0.972900	32.7141021885058
140	885	0.145	0.0113447701852108	0.003600	0.996400	34.894473688537
140	891	0.099	0.00507776676976889	0.023200	0.976800	44.1109278977443
141	143	0.285	0.0268740655055265	0	1	1.32563418785123
141	144	0.136	0.0178747841308628	0.002600	0.997400	3.11019131244365
141	145	0.214	0.0292157146156924	0.000100	0.999900	2.96210904593332
141	146	0.403	0.036712628668223	0	1	2.93278383110656
141	147	0.106	0.0173906565475813	0.010800	0.989200	5.19899172917209
141	160	0.131	0.0156019929156061	0.003000	0.997000	13.3940241152538
141	161	0.114	0.0194100302345896	0.011700	0.988300	14.7365617088926
141	164	0.144	0.0156604398169822	0.007800	0.992200	19.2659489774057
141	170	0.09	0.00964436838258334	0.020700	0.979300	26.5627679657072
141	205	0.175	0.0119539648406908	0.001600	0.998400	15.4221825952101
141	228	0.143	0.0125564210664655	0.010600	0.989400	4.18687759553585
141	382	0.118	0.0098034447884699	0.016000	0.984000	21.911762457639
141	428	0.132	0.011164460218949	0.015800	0.984300	15.6698926926766
141	432	0.106	0.0103778303947988	0.025400	0.974600	13.880357848413
141	434	0.12	0.0097440710852824	0.011700	0.988300	17.2178387726218
141	438	0.131	0.0162540627796062	0.014600	0.985400	20.5689439203864
141	443	0.229	0.0216802719122123	0.000300	0.999700	25.0716871789674
141	825	0.348	0.031931293860044	0.000100	0.999900	26.1932188552686
141	828	0.221	0.0195172478013128	0.000600	0.999400	23.1433019683882
141	830	0.172	0.0115916776733982	0.015300	0.985800	21.1335342288033
141	831	0.105	0.00787992855272568	0.027200	0.973000	18.1643190073286
141	873	0.14	0.0123562638413743	0.024400	0.977000	30.7387162711783
141	885	0.106	0.01013792941146	0.021900	0.978100	32.3927263594777
143	144	0.373	0.0321967622460019	0	1	1.33118593742572
143	145	0.232	0.0234321987435407	0	1	3.33024488589052
143	146	0.374	0.0270800523607824	0	1	3.33640570075043
143	147	0.093	0.011856272222793	0.019300	0.980700	3.15693664808147
143	155	0.218	0.0227516830429411	0	1	7.06812238150981
143	156	0.119	0.00969109217361772	0.009800	0.990200	7.80292977028498
143	159	0.177	0.0158548767192508	0.000900	0.999100	11.1188547971453
143	161	0.203	0.0227303069379529	0.000100	0.999900	13.3172960093256
143	164	0.3	0.0266279601721655	0	1	18.0891655418375
143	178	0.096	0.00674335742571902	0.016400	0.983600	38.1403598698282
143	180	0.14	0.0130566752178923	0.004300	0.995700	39.840187160705
143	186	0.091	0.00607224741003218	0.021500	0.978500	32.2008561066317
143	189	0.179	0.0162980438729196	0.000500	0.999500	34.5931331047074
143	192	0.143	0.0119226582384362	0.002300	0.997700	30.2838358369609
143	197	0.113	0.0075677089622786	0.012800	0.987200	25.2210068990118
143	198	0.164	0.0100062224445614	0.002300	0.997700	23.3561834853214
143	202	0.149	0.00902481028594082	0.001400	0.998600	17.4157801433068
143	207	0.186	0.0140459778275406	0.002200	0.997800	10.9745224041869
143	210	0.161	0.00958066381424831	0.002000	0.998000	10.6121463427527
143	217	0.093	0.00427663943764915	0.023900	0.976100	7.12619035670532
143	219	0.277	0.0175221698228134	0	1	3.49563756702551
143	220	0.107	0.00640764584839396	0.019900	0.980100	5.42680578241009
143	229	0.163	0.00959452487372	0.001900	0.998100	3.61678932203688
143	237	0.091	0.00582933213144402	0.026000	0.974000	7.24841244687414
143	241	0.173	0.00821331882641536	0.001500	0.998500	13.081955702417
143	248	0.253	0.0175146895788468	0	1	8.47440399084207
143	251	0.117	0.00728833150801759	0.017300	0.982700	9.35216782355835
143	278	0.116	0.00525475334512167	0.026900	0.973100	7.40901943579585
143	285	0.159	0.0112353753443193	0.001900	0.998100	9.65658252178274
143	286	0.145	0.0100930559498496	0.002800	0.997200	12.0670003729179
143	287	0.12	0.00996232628726438	0.016400	0.983600	15.2601171686197
143	292	0.109	0.00710635791749227	0.015100	0.984900	19.6910823724853
143	306	0.105	0.00674039070243314	0.010200	0.989800	32.5368226783133
143	382	0.109	0.00534436076038339	0.019200	0.980800	24.0560065056526
143	384	0.167	0.0113035409269968	0.001600	0.998400	19.1323578787352
143	385	0.125	0.0101686676408386	0.009000	0.991000	20.205688951382
143	388	0.096	0.00654676996747386	0.026000	0.974000	15.6444756064242
143	400	0.098	0.00328292043584363	0.025300	0.974700	15.1690454874392
143	419	0.143	0.0111431572273139	0.004900	0.995100	10.7932377440692
143	428	0.119	0.00507975093636489	0.019700	0.980300	15.2159340166813
143	435	0.116	0.00785540003254976	0.013100	0.986900	22.138428986719
143	438	0.118	0.0122117852944737	0.019600	0.980400	22.7345593095622
143	443	0.144	0.0096003471718614	0.004400	0.995600	27.5908358155385
143	448	0.109	0.00766237743822678	0.012300	0.987700	29.440046654175
143	450	0.279	0.019156590274424	0	1	24.9906994900103
143	488	0.161	0.0127250125046585	0.000800	0.999200	34.18405284632
143	500	0.13	0.00657727578621336	0.006200	0.993800	41.2244514457136
143	509	0.098	0.00287979658051942	0.025000	0.975000	43.8828983659922
143	511	0.124	0.00744535050653784	0.011300	0.988700	46.7024565735037
143	515	0.114	0.00357589525658306	0.019900	0.980100	37.0681480114666
143	557	0.163	0.00720580930783197	0.002900	0.997100	34.9013404470373
143	559	0.139	0.00732119458004066	0.004100	0.995900	32.2564808216891
143	561	0.157	0.00470622216359227	0.003200	0.996800	29.0526070775068
143	664	0.171	0.00992142779239667	0.000400	0.999600	28.0965534719118
143	700	0.178	0.0113250827207028	0.000200	0.999800	39.8383316543251
143	705	0.131	0.00707871700487078	0.004200	0.995800	45.3709587842267
143	737	0.089	0.0035061927134613	0.025200	0.974800	32.1051191245259
143	771	0.168	0.0127949650104795	0.002100	0.997900	18.6705684166283
143	774	0.12	0.00839672101775716	0.018100	0.981900	24.2566309490827
143	784	0.098	0.00846278694521803	0.021300	0.978700	31.0872912136133
143	816	0.179	0.0144053335039888	0.001700	0.998300	29.5043663548296
143	825	0.124	0.0114430927718982	0.029800	0.971300	23.6859468461786
143	826	0.145	0.0126793461954307	0.009700	0.990300	21.0583886135668
143	827	0.103	0.00809958943113695	0.026700	0.973300	19.073253969892
143	830	0.153	0.00582728531905525	0.019800	0.981300	18.3949409077605
143	832	0.229	0.0195274021215949	0.000100	0.999900	15.6954632298636
143	835	0.17	0.00874198429743715	0.000700	0.999300	11.5292612079005
143	836	0.084	0.00887793841862013	0.026900	0.973100	13.931875107106
143	844	0.099	0.00951909391093835	0.019400	0.980600	13.1272272015075
143	846	0.155	0.0131814065839302	0.001300	0.998700	10.971401414587
143	865	0.152	0.00524770845426082	0.008200	0.991800	22.5976741723568
143	871	0.192	0.0127803729268834	0.001100	0.998900	27.1613076820686
143	880	0.274	0.0173400921695279	0	1	27.9865363344591
143	882	0.126	0.00686829254340392	0.007000	0.993000	31.5666372931929
143	891	0.111	0.00543248769811864	0.015600	0.984400	39.4659781964162
143	900	0.097	0.00689692751601455	0.021400	0.978600	38.4073282330339
143	927	0.182	0.0124055465965232	0.001600	0.998400	22.5014951947643
143	941	0.086	0.00614882332850588	0.029500	0.970500	19.2861596488259
143	947	0.167	0.0111638300864104	0.000800	0.999200	19.7846810689483
143	990	0.174	0.012917572848764	0.001800	0.998200	15.2168945912101
143	1006	0.143	0.0108663052865777	0.001400	0.998600	14.8736669654796
143	1189	0.158	0.0118483993082851	0.019200	0.981100
144	145	0.146	0.0167909881636314	0.001000	0.999000	1.3206699057675
144	146	0.197	0.0176619727987941	0.000500	0.999500	3.12907078858884
144	156	0.15	0.013239688306759	0.001400	0.998600	6.87075730905987
144	159	0.089	0.00835370385828412	0.024700	0.975300	9.14740143428722
144	162	0.08	0.00861900514554382	0.030700	0.969300	13.5457295115472
144	164	0.088	0.00884353517241123	0.031400	0.968600	16.9488980762762
144	168	0.096	0.00885506217997685	0.015000	0.985000	20.6484020447104
144	171	0.116	0.0132505757616483	0.003600	0.996400	25.5703836889477
144	172	0.146	0.0142160972810022	0.001400	0.998600	26.0090015956015
144	180	0.105	0.0104944863081777	0.011200	0.988800	38.8863265171705
144	187	0.09	0.0110681875831858	0.019600	0.980400	36.008784108881
144	189	0.134	0.0141694816817426	0.001800	0.998200	34.0083405211133
144	192	0.135	0.0128387659428754	0.002000	0.998000	29.5509424046002
144	198	0.092	0.00763176308537255	0.025100	0.974900	23.1892679487732
144	201	0.139	0.00875670326717409	0.003500	0.996500	19.7963007908043
144	205	0.098	0.00671324650999136	0.018900	0.981100	15.5626623043745
144	207	0.106	0.0074600367865573	0.017500	0.982500	10.8123744385773
144	217	0.098	0.00714629396893763	0.015900	0.984100	9.33334339880411
144	237	0.11	0.00598951155899039	0.007600	0.992400	8.65446364600374
144	240	0.088	0.00868987762093754	0.022900	0.977100	10.059888816483
144	248	0.129	0.0119592314693858	0.004900	0.995100	11.0718870568661
144	250	0.141	0.0122253786828882	0.003500	0.996500	13.893597446306
144	251	0.136	0.0103083364028615	0.004200	0.995800	11.8928096343967
144	277	0.1	0.00423772731950187	0.027100	0.972900	8.99327420909647
144	278	0.131	0.00737040992575127	0.007800	0.992200	9.11610124998618
144	284	0.081	0.00678285452515189	0.030300	0.969700	13.1835919612221
144	291	0.106	0.0107942169985443	0.010800	0.989200	19.8421729908798
144	292	0.168	0.0138333332343262	0.000300	0.999700	19.1289856239164
144	315	0.137	0.00998597172023358	0.001700	0.998300	28.0963763855768
144	331	0.103	0.00479620303459176	0.020800	0.979200	32.1397172047297
144	375	0.138	0.00975503596267575	0.002600	0.997400	33.1923289029257
144	382	0.228	0.018366864210731	0.000100	0.999900	24.4224004962657
144	385	0.193	0.0111419814444934	0	1	21.0536609880562
144	387	0.103	0.008433981396052	0.013500	0.986500	17.7742391117032
144	388	0.097	0.0066912760413123	0.017500	0.982500	16.9990361491468
144	400	0.164	0.0162868285235738	0.001100	0.998900	17.6033872024676
144	414	0.098	0.00831418579884802	0.013100	0.986900	26.9156964242057
144	431	0.18	0.00951284259118915	0.000500	0.999500	22.3377661371947
144	432	0.103	0.0089209660975806	0.018200	0.981800	16.8138815566186
144	434	0.1	0.00687768270979094	0.016100	0.983900	21.5442471207513
144	435	0.136	0.0145199326482809	0.002400	0.997600	24.3836066651347
144	443	0.13	0.0122820929187269	0.004000	0.996000	29.315920452887
144	450	0.111	0.00920268109693299	0.008900	0.991100	25.8398765089928
144	486	0.109	0.00595077429830378	0.011500	0.988500	31.6028650283483
144	488	0.107	0.00928529508180774	0.011400	0.988600	34.7129706017794
144	509	0.145	0.0103684918186397	0.000700	0.999300	44.606756730343
144	584	0.091	0.00346558626954325	0.027000	0.973000	26.1670914509045
144	631	0.12	0.0107060552972766	0.004400	0.995600	18.7797543381164
144	664	0.09	0.00663996733018856	0.019500	0.980500	29.8895015850047
144	667	0.102	0.00868475686306073	0.010200	0.989800	26.0431779550807
144	705	0.154	0.0132539999228895	0.001100	0.998900	47.3764215406778
144	771	0.155	0.0105975891779233	0.001600	0.998400	19.0957170328846
144	778	0.109	0.00845713488243138	0.011600	0.988400	26.5861884819919
144	820	0.089	0.006228797167973	0.026300	0.973700	29.242606142408
144	829	0.138	0.0107033310238577	0.003200	0.996800	22.6480588792947
144	831	0.153	0.00827232285537778	0.001300	0.998700	16.968917643739
144	832	0.194	0.0173763882605511	0.000300	0.999700	16.6043852340278
144	835	0.103	0.00811386749324364	0.011700	0.988300	12.4182293826455
144	846	0.082	0.00510344980723904	0.029900	0.970100	8.41496595358532
144	868	0.136	0.0100761841508672	0.001600	0.998400	20.2030172251572
144	872	0.156	0.00831475741484928	0.001000	0.999000	23.6730238668405
144	874	0.089	0.0110776850741426	0.018300	0.981700	30.4986263789044
144	880	0.222	0.0141706527145924	0	1	27.6980985809496
144	882	0.116	0.00737717304814865	0.006500	0.993500	31.9379429675738
144	891	0.158	0.0117049669718535	0.000500	0.999500	40.1540948347737
144	898	0.096	0.00750401610814839	0.019800	0.980200	34.9544963202161
144	927	0.11	0.00896824756780382	0.011800	0.988200	21.5310591239725
144	947	0.12	0.0093764086581038	0.003400	0.996600	16.6189688609131
144	994	0.112	0.00918461486310098	0.005700	0.994300	12.3622623334081
144	1005	0.116	0.0105235626090581	0.005000	0.995000	12.3483653169154
144	1006	0.094	0.00795224436922725	0.014500	0.985500	15.3400420142841
144	1189	0.106	0.00864742720283028	0.025400	0.974600
145	146	0.298	0.0285436359146513	0	1	1.33289534472891
145	147	0.096	0.0149734797533988	0.015100	0.984900	3.4824594757154
145	159	0.094	0.0114836647883353	0.021600	0.978400	7.99583297724506
145	160	0.148	0.0175041834059553	0.000700	0.999300	9.02688445699844
145	161	0.162	0.0250158064687077	0.001100	0.998900	10.712841033078
145	164	0.161	0.020150585078936	0.002300	0.997700	15.1770545890828
145	168	0.154	0.0166217756090856	0.001100	0.998900	18.4444796348392
145	170	0.159	0.0184949888267246	0.000300	0.999700	22.507828282622
145	176	0.105	0.0130633696366487	0.025400	0.974600	31.0638480713514
145	178	0.117	0.012272867629174	0.005200	0.994800	35.9473845084729
145	242	0.089	0.00947623967014963	0.022600	0.977400	19.1708690987133
145	248	0.104	0.00803647145872542	0.018400	0.981600	12.7032834731813
145	287	0.103	0.010453446651693	0.023800	0.976200	11.2495351459516
145	313	0.138	0.00911352838033284	0.018900	0.981100	21.7075802658887
145	369	0.108	0.0108412800116074	0.009100	0.990900	32.3920436835961
145	557	0.137	0.0098587543714808	0.006200	0.993800	33.9499255669287
145	659	0.094	0.00511263979334925	0.016800	0.983200	28.0072567917674
145	681	0.131	0.0118611095252052	0.006400	0.993600	31.2485526224816
145	684	0.085	0.00736097054513198	0.026700	0.973300	32.2725107483134
145	747	0.114	0.0103281130066035	0.007200	0.992800	32.4046265523922
145	800	0.115	0.0108045989276955	0.012000	0.988000	33.0052178299129
145	827	0.114	0.01290591591591	0.016200	0.983800	19.7534124899978
145	830	0.127	0.00733240277079142	0.024700	0.975300	20.2833876115406
145	852	0.097	0.00842655189214687	0.030300	0.969700	14.1494645835099
145	853	0.09	0.0116634467131232	0.018400	0.981600	15.4182282056013
145	855	0.086	0.0111265976132061	0.024100	0.975900	16.7416352247921
145	880	0.101	0.00672163807157944	0.018800	0.981200	27.3005687486543
145	886	0.097	0.00714079113068081	0.031500	0.968500	33.0049420844818
145	891	0.126	0.00739791544329495	0.006900	0.993100	39.1246195764252
145	935	0.109	0.0132046273348065	0.008400	0.991600	14.7581407365562
145	942	0.086	0.00738128717420532	0.027500	0.972500	17.1845315618436
145	946	0.108	0.0100087968016259	0.008100	0.991900	19.3934925941667
145	1002	0.113	0.0100775571549441	0.004900	0.995100	13.9545574634239
146	147	0.171	0.0191194131927075	0.000700	0.999300	1.32687188530017
146	160	0.166	0.0137005505935737	0.000700	0.999300	7.51406421319385
146	161	0.264	0.0270309896471286	0	1	8.5600866818041
146	164	0.177	0.0145965805875294	0.008300	0.991700	13.1906646534585
146	388	0.099	0.00477970428904695	0.030900	0.969100	8.43368822046441
146	630	0.184	0.0122685697785464	0.004900	0.995100	15.7260537325802
146	779	0.208	0.0123947352758653	0.003100	0.996900	22.4734985482902
146	802	0.249	0.0207231815403957	0.001600	0.998400	34.9316000921801
146	811	0.258	0.0194097193643814	0.001000	0.999000	31.2975548246185
146	821	0.203	0.0170599619254509	0.011600	0.989300	24.3731920355131
146	824	0.175	0.0156405017148325	0.015700	0.984800	20.5430109769722
146	825	0.285	0.0278788330394009	0.005200	0.995300	21.5905936926246
146	826	0.19	0.0211626795669159	0.012900	0.987700	19.1183133670311
146	827	0.177	0.0149434179595385	0.014500	0.986000	16.5935358799745
146	828	0.174	0.0166099039154153	0.016800	0.983900	18.0558235757885
146	830	0.394	0.0193573814262252	0.002700	0.997600	17.1814334093521
146	831	0.172	0.0130743553923795	0.016200	0.984300	14.1650953403074
146	833	0.506	0.0416603657003935	0	1	16.1557150878567
146	835	0.153	0.0123593526199658	0.005000	0.995000	10.0510192020511
146	837	0.11	0.0101769421488388	0.008800	0.991200	15.4102029188457
146	842	0.154	0.011298244844482	0.019000	0.981700	13.2824269243237
146	851	0.102	0.0101153655842114	0.011400	0.988600	13.1945474723463
146	852	0.14	0.0136961977290954	0.024000	0.976900	15.9856175670507
146	869	0.378	0.0314352563721588	0	1	22.9975296282014
146	871	0.134	0.00950753409398656	0.027800	0.973700	24.2790942994173
146	873	0.269	0.022027374849627	0.006300	0.994400	25.3445442649892
146	882	0.182	0.0107698236029573	0.002300	0.997700	28.5892011255998
146	883	0.263	0.0164742313276674	0.006200	0.994500	30.5567402057222
146	886	0.208	0.0156835533197502	0.011000	0.989900	29.8854206763097
146	888	0.238	0.0182641814210421	0.008000	0.992500	32.3311845901136
146	889	0.24	0.0198458405279563	0.008200	0.992600	34.3247565614091
146	903	0.147	0.0103966123092989	0.022600	0.978400	40.9924152740479
146	916	0.16	0.00805650946142545	0.018100	0.982100	32.5237789317293
146	917	0.148	0.0111926537851395	0.021500	0.979300	31.3258979440335
146	923	0.203	0.0116937704416039	0.011700	0.989200	24.6397742278617
146	940	0.167	0.0131497329089364	0.002600	0.997400	16.1916925921906
146	948	0.089	0.00625492170847426	0.021000	0.979000	22.5189795505924
147	161	0.096	0.0174351374733823	0.015800	0.984200	7.51164436059108
147	385	0.121	0.0116552826047112	0.004600	0.995400	18.8727139277847
147	400	0.084	0.0095709893482753	0.029300	0.970700	18.34163858547
147	674	0.105	0.00921487237417113	0.010300	0.989700	17.9064284266852
147	713	0.11	0.0108360239604059	0.008900	0.991100	34.8187557072334
147	722	0.089	0.0112109908370235	0.020100	0.979900	30.9910200864702
147	851	0.089	0.0131339148510851	0.016200	0.983800	8.17419635193576
155	161	0.106	0.0144429326194842	0.011100	0.988900	4.76667483682283
155	164	0.177	0.0208101867741862	0.000900	0.999100	8.9905077164752
155	198	0.121	0.0117598006223132	0.006800	0.993200	13.8978464878556
155	219	0.14	0.0119701617573226	0.002600	0.997400	8.5156997363693
155	237	0.1	0.00885743616333419	0.013800	0.986200	15.0830461114458
155	249	0.09	0.0114083312450206	0.024000	0.976000	20.5248632394957
155	251	0.101	0.00751838358372444	0.022900	0.977100	15.6401395134443
155	286	0.122	0.0129728560366953	0.005500	0.994500	3.60097570111214
155	306	0.09	0.011641687976178	0.018200	0.981800	21.2759062086671
155	384	0.088	0.00729097742870749	0.025300	0.974700	8.91778946824829
155	385	0.09	0.00983198649920911	0.027100	0.972900	11.3906625794991
155	400	0.135	0.0121236835592379	0.003200	0.996800	20.1420194121642
155	419	0.099	0.0115097774920976	0.017500	0.982500	16.2237748381812
155	435	0.194	0.0198700447794874	0.000200	0.999800	20.903898703352
155	440	0.149	0.0148207883280367	0.003200	0.996800	15.513536444022
155	488	0.126	0.0133064498489491	0.003800	0.996200	24.8019958269491
155	626	0.159	0.0189548976678656	0.000800	0.999200	12.6432689997484
155	630	0.092	0.00682018819279212	0.030500	0.969500	17.272150010928
155	737	0.104	0.00939139186913029	0.011500	0.988500	33.3054113020692
155	743	0.107	0.01036261386505	0.010500	0.989500	28.9070185422157
155	748	0.111	0.0106226724268947	0.008200	0.991800	34.1071075583961
155	763	0.11	0.0094135425239901	0.006000	0.994000	28.0496584471184
155	770	0.089	0.010549761460174	0.019900	0.980100	23.5327443788437
155	800	0.134	0.0127888232762824	0.003900	0.996100	28.204069830434
155	809	0.123	0.0129732999670992	0.006100	0.993900	31.0026959472882
155	816	0.166	0.0208115892602727	0.001400	0.998600	24.2971093959755
155	846	0.156	0.0175882490584742	0.000500	0.999500	16.4725175367944
155	871	0.131	0.0128765324276336	0.006300	0.993700	22.2544459153671
155	880	0.196	0.0171361540967836	0	1	21.8748599309802
155	886	0.123	0.00878371900637883	0.013100	0.986900	28.4291121563794
155	891	0.118	0.00898309650164104	0.007700	0.992300	33.9601525467716
155	925	0.087	0.0130393488656043	0.020200	0.979800	20.7525848269559
155	927	0.116	0.0124691968281155	0.010000	0.990000	16.8028042302468
155	931	0.114	0.0103397363927828	0.004400	0.995600	12.7282832306639
155	940	0.115	0.0116759103597312	0.007400	0.992600	15.2183881866642
155	990	0.16	0.0146775134670203	0.001300	0.998700	20.3377644051651
155	997	0.092	0.0109518317087118	0.015900	0.984100	20.4704024630685
156	164	0.159	0.014534395062447	0.003200	0.996800	7.654189637055
156	168	0.086	0.00827209901605203	0.027400	0.972600	11.6393614085997
156	170	0.085	0.00861634295446391	0.025100	0.974900	14.4815362099468
156	172	0.116	0.0117886583823711	0.008600	0.991400	16.4055246792049
156	177	0.099	0.0105203188149988	0.012800	0.987200	25.0980992108964
156	178	0.102	0.00925261901315475	0.009900	0.990100	27.7824103705924
156	186	0.166	0.0195203008527288	0.000100	0.999900	21.8301305767968
156	189	0.158	0.0151971195382504	0.001800	0.998200	25.0383274401466
156	197	0.158	0.0153197328190571	0.001100	0.998900	15.8938988294251
156	198	0.151	0.0142176206496219	0.003100	0.996900	14.6946904016383
156	201	0.12	0.00824138429617355	0.011800	0.988200	11.4628251753222
156	202	0.142	0.0100967182051259	0.001400	0.998600	10.0495561593535
156	204	0.15	0.0124748229885648	0.005900	0.994100	7.5800212400758
156	205	0.174	0.0124614099203537	0.000700	0.999300	8.86290922891574
156	207	0.157	0.0121107194260593	0.004400	0.995600	3.55012450485894
156	210	0.104	0.00618413166564421	0.018000	0.982000	6.12016887021921
156	217	0.155	0.0135839065838626	0.001500	0.998500	9.58993149089192
156	219	0.099	0.00617261234642525	0.022000	0.978000	7.96068345055875
156	229	0.107	0.00503724596041117	0.014200	0.985800	11.3124013807856
156	237	0.145	0.0103551185959709	0.001900	0.998100	14.8870913545931
156	240	0.114	0.0135072838023836	0.008500	0.991500	18.7112345129871
156	241	0.13	0.00956999079833696	0.005100	0.994900	19.3324475946529
156	242	0.111	0.0106228658809878	0.008800	0.991200	23.3133365479933
156	245	0.105	0.00946133724017538	0.014400	0.985600	22.8885548910367
156	248	0.182	0.0138835941396213	0.000700	0.999300	16.980528083661
156	250	0.114	0.00920163748035353	0.016000	0.984000	18.9731357714006
156	251	0.179	0.0147101242082679	0.002700	0.997300	17.5813260307634
156	280	0.143	0.0128620274867965	0.001700	0.998300	13.3936827646469
156	284	0.119	0.00886911119864651	0.007300	0.992700	11.5175199587411
156	343	0.108	0.0076507599138165	0.017400	0.982600	28.2814227364891
156	382	0.1	0.00515679738175681	0.025200	0.974800	19.4639154334373
156	384	0.109	0.00632427205863295	0.014800	0.985200	14.0431603636788
156	387	0.099	0.00761113090986766	0.019300	0.980700	14.5755907598972
156	388	0.281	0.0300019699797798	0	1	12.5977454332115
156	389	0.101	0.00925138171552535	0.030300	0.969700	15.0893425304087
156	441	0.137	0.0097376143117785	0.006300	0.993700	22.3386902257048
156	448	0.171	0.0132660050143715	0.000500	0.999500	25.9116344139076
156	450	0.095	0.00666217601665368	0.024200	0.975800	20.7087970920573
156	452	0.157	0.0104724570773312	0.002000	0.998000	28.1789348450221
156	488	0.173	0.0149819248432199	0.000500	0.999500	29.8351822685902
156	499	0.165	0.0138016490271761	0.000800	0.999200	29.8885425037756
156	509	0.184	0.0122121923281365	0.000600	0.999400	38.0936295199079
156	579	0.16	0.0127280198279759	0.002400	0.997600	21.9831457939941
156	584	0.183	0.00948759362493251	0.001400	0.998600	20.0930516845998
156	626	0.108	0.00714539382403825	0.016400	0.983600	11.9069988662131
156	631	0.218	0.0190341365911124	0.000100	0.999900	16.9042166633062
156	633	0.129	0.0102139077504222	0.004600	0.995400	15.0790492074268
156	658	0.083	0.0035212363942573	0.031200	0.968800	29.8255963226219
156	664	0.084	0.00418353863578122	0.029900	0.970100	31.4055774345895
156	683	0.116	0.00780864042300826	0.016100	0.983900	23.9370654216426
156	684	0.091	0.00939552343113549	0.021900	0.978100	28.9718989885026
156	699	0.156	0.0107683582110959	0.001900	0.998100	32.1887267533216
156	703	0.088	0.00646381099416041	0.028300	0.971700	34.9847805052426
156	705	0.191	0.0178361025009369	0.000100	0.999900	41.0340996489505
156	707	0.137	0.012578905220072	0.005800	0.994200	37.3916189272409
156	740	0.119	0.00339735279743872	0.016000	0.984000	29.1531540832206
156	771	0.174	0.0144743269460453	0.000800	0.999200	14.7004914883823
156	774	0.12	0.00994304839402493	0.014600	0.985400	20.7278165034333
156	777	0.119	0.00878287426192969	0.009700	0.990300	23.737515160606
156	784	0.112	0.010335368762443	0.011700	0.988300	26.5536661310637
156	803	0.144	0.0126782716167997	0.005800	0.994200	35.0276133785903
156	820	0.239	0.0244636502608448	0.000100	0.999900	21.0419154546348
156	834	0.109	0.00968130409650087	0.010200	0.989800	13.0169984635476
156	835	0.145	0.0123614017659829	0.002000	0.998000	7.92526882824803
156	841	0.144	0.0120252100292356	0.001900	0.998100	16.0001359056728
156	846	0.121	0.00884713663131273	0.006600	0.993400	17.2253990664948
156	861	0.148	0.015673731059144	0.001300	0.998700	20.2807317915306
156	872	0.127	0.00750480113026414	0.006200	0.993800	15.8409977905434
156	882	0.089	0.00439771118723436	0.031000	0.969000	23.4846125154323
156	891	0.238	0.0164639676043035	0	1	31.2725980692363
156	920	0.115	0.00746599083689956	0.010600	0.989400	21.7441024188169
156	947	0.094	0.00649626577205705	0.018800	0.981200	21.5057181698264
156	1000	0.129	0.0146109855957754	0.004200	0.995800	19.2601907830634
156	1009	0.143	0.0173914781594194	0.002400	0.997600	30.4813688997066
159	171	0.172	0.0181053815326173	0.000200	0.999800	13.1803820126732
159	192	0.101	0.0103939516236693	0.017000	0.983000	18.2122291331951
159	202	0.206	0.0193231843000424	0	1	11.0134860058022
159	205	0.109	0.00879004095440857	0.013900	0.986100	11.3029741661211
159	207	0.123	0.0116932266749836	0.012000	0.988000	6.4241207958755
159	217	0.09	0.00629048444687235	0.023900	0.976100	13.9163448505705
159	219	0.157	0.0103252385224159	0.001700	0.998300	11.8022727472297
159	229	0.195	0.0205487022666385	0	1	14.1330884805834
159	240	0.083	0.01065216596106	0.031200	0.968800	21.5220959248861
159	241	0.155	0.0094337292361529	0.002100	0.997900	22.4839775840486
159	245	0.089	0.00860934297351398	0.024900	0.975100	26.473088939525
159	292	0.251	0.0226279340010928	0	1	9.32239550759353
159	313	0.375	0.0286864833291635	0.000100	0.999900	17.566563380468
159	345	0.13	0.0116205855429156	0.008700	0.991300	25.3379469176174
159	382	0.232	0.0218245833842535	0.000100	0.999900	17.4675178259534
159	384	0.121	0.00651969624068354	0.007700	0.992300	11.8532436067095
159	385	0.269	0.0241344695366148	0	1	15.1812664162118
159	414	0.163	0.0177682582973682	0.000400	0.999600	34.9578486895289
159	425	0.099	0.0137430664845748	0.012800	0.987200	20.7039212711022
159	441	0.098	0.00606993869888607	0.024800	0.975200	23.6182591441452
159	448	0.1	0.0098504715043772	0.014500	0.985500	25.99273479263
159	500	0.131	0.010182420955736	0.005100	0.994900	34.501722420772
159	557	0.192	0.0145900437387946	0.000700	0.999300	31.4848417655227
159	559	0.153	0.0109654731653139	0.001500	0.998500	29.2398182449891
159	626	0.102	0.00699289848169503	0.018500	0.981500	15.4642144967017
159	631	0.115	0.00748902732336275	0.008900	0.991100	20.8392747234639
159	658	0.118	0.011913765462283	0.006400	0.993600	32.7794183902033
159	664	0.17	0.0174542543587641	0.000400	0.999600	35.3182213028912
159	667	0.138	0.016484194166199	0.001800	0.998200	31.707101318159
159	668	0.137	0.0102715152969417	0.005700	0.994300	33.1438332273139
159	674	0.186	0.0173075488407793	0.000300	0.999700	25.0139688174428
159	678	0.158	0.0130219368658855	0.004500	0.995500	27.6647133005206
159	679	0.09	0.00526258258246246	0.031200	0.968800	28.5742844529832
159	686	0.101	0.00742152693615856	0.031300	0.968700	30.0849633704281
159	699	0.156	0.0115597414664356	0.001300	0.998700	33.843872562105
159	700	0.145	0.0110036041145894	0.000900	0.999100	33.8901352313619
159	746	0.123	0.00645658305336943	0.018800	0.981500	25.4829535376102
159	800	0.258	0.0255964522205937	0	1	28.2727780913019
159	816	0.119	0.014384791821185	0.013600	0.986400	23.5691894429995
159	826	0.136	0.0144492191884137	0.009600	0.990400	19.2827328716652
159	830	0.12	0.00351254948928076	0.031400	0.969500	17.5801932583234
159	832	0.118	0.00843008468739095	0.009300	0.990700	12.7827870982818
159	842	0.169	0.0138356322482945	0.002400	0.997600	16.8253031473433
159	846	0.176	0.015472717685017	0	1	18.6295241216731
159	859	0.153	0.0202044904398434	0.000900	0.999100	19.3542010168335
159	880	0.262	0.0188162011947602	0.000100	0.999900	18.9615579792379
159	891	0.209	0.0128434258674375	0.000300	0.999700	31.9632309693498
159	898	0.148	0.0163796574566137	0.002500	0.997500	23.9150753709872
159	903	0.114	0.00711240015462819	0.015900	0.984100	33.8950630475885
159	916	0.127	0.00791440128096091	0.010500	0.989500	26.2442241455144
159	940	0.19	0.0210336781650277	0.000200	0.999800	13.206421619803
159	941	0.166	0.016180526311514	0.000400	0.999600	16.1027585835471
159	947	0.129	0.011462477300254	0.002900	0.997100	20.9569942978472
159	990	0.172	0.0201013973409543	0.001400	0.998600	21.6235203655649
159	1006	0.086	0.0103204111865957	0.025800	0.974200	27.3566229458243
160	161	0.131	0.0166430605759936	0.002000	0.998000	1.32610142900155
160	162	0.093	0.0109170351835013	0.014300	0.985700	3.05289600215927
160	164	0.105	0.00956518765088013	0.012800	0.987200	2.96283867262462
160	168	0.118	0.0127644836943503	0.004600	0.995400	6.8849291935357
160	170	0.144	0.01961960295209	0.000600	0.999400	10.9223722697956
160	178	0.128	0.0144115369785872	0.000600	0.999400	23.8615138664755
160	179	0.085	0.00756060003755807	0.024600	0.975400	26.9180919271779
160	203	0.079	0.0100346992213348	0.030000	0.970000	3.3338231806741
160	251	0.144	0.0087461068864453	0.002400	0.997600	21.2256359622038
160	276	0.156	0.0171878156951704	0.000400	0.999600	18.8416704673444
160	288	0.11	0.0129908389992623	0.005600	0.994400	9.90326481520112
160	294	0.114	0.013739816024744	0.003900	0.996100	13.2534956520912
160	365	0.142	0.0126775100623341	0.000600	0.999400	27.9654060045622
160	369	0.093	0.0111086773162152	0.013000	0.987000	25.1194304473648
160	408	0.085	0.00965923142807843	0.024100	0.975900	33.1801601261959
160	409	0.171	0.0206276374753863	0	1	37.1217595757529
160	413	0.151	0.015701156305009	0	1	29.8287165328983
160	414	0.086	0.00659664817997551	0.021800	0.978200	34.2925760333049
160	426	0.107	0.0118859820476399	0.007000	0.993000	22.583641070474
160	441	0.095	0.00660642070663595	0.018800	0.981200	21.0885596473538
160	490	0.097	0.00521179695776357	0.021700	0.978300	24.244306589383
160	659	0.082	0.00763989688680458	0.027600	0.972400	30.982911580418
160	663	0.124	0.0121171365506343	0.001600	0.998400	31.5461501296117
160	684	0.096	0.00898999681778065	0.012300	0.987700	29.1588379226608
160	750	0.154	0.0180268653649282	0.000400	0.999600	30.4976319900415
160	760	0.139	0.016038605722501	0.001400	0.998600	28.8935547311161
160	763	0.136	0.0128089798910999	0.000800	0.999200	27.9299931077686
160	768	0.119	0.013003648635604	0.002400	0.997600	21.6931954538745
160	776	0.089	0.00851602461587213	0.019000	0.981000	23.5336468487143
160	805	0.089	0.00906005812291264	0.018500	0.981500	32.6039321861643
160	809	0.127	0.0138698569696831	0.003500	0.996500	27.0948571134819
160	837	0.09	0.00865430244118016	0.016000	0.984000	16.6900915216185
160	839	0.079	0.00968024966187101	0.030300	0.969700	12.6723563712516
160	841	0.091	0.0079048346556439	0.015900	0.984100	19.5014840717316
160	891	0.101	0.00448061473650114	0.013400	0.986600	28.9046008102516
160	904	0.171	0.0181353040753448	0	1	31.3544378039218
160	905	0.11	0.0123766114612887	0.005200	0.994800	27.1400984891359
160	920	0.103	0.005617326712607	0.010600	0.989400	19.1260284952208
160	921	0.165	0.0180720935337598	0.000100	0.999900	18.3284448876603
160	925	0.087	0.0116652978546872	0.018500	0.981500	16.2702902248239
160	928	0.092	0.011222762748263	0.013800	0.986200	11.6310648265754
160	930	0.206	0.0239254889983916	0	1	13.7740838533821
160	931	0.138	0.0139176116962281	0.000600	0.999400	9.46749158964507
160	942	0.097	0.0100552854375002	0.013800	0.986200	19.2297350995795
160	946	0.106	0.0122704336525472	0.008600	0.991400	24.2535404631984
160	948	0.109	0.0131858965238591	0.004300	0.995700	27.300481699047
160	949	0.114	0.0162941165039994	0.003800	0.996200	25.5354346154515
160	994	0.119	0.0133898989935303	0.001600	0.998400	26.3149110201802
160	997	0.144	0.017962777951906	0.000300	0.999700	25.0017174210093
160	1002	0.109	0.0127248428781222	0.004700	0.995300	25.72105398307
160	1005	0.097	0.010415276614349	0.012800	0.987200	26.7620726775786
161	164	0.141	0.0180527500205215	0.004200	0.995800	3.79983868078634
161	192	0.105	0.0138221577169867	0.013300	0.986700	16.3285857623984
161	674	0.126	0.010412795146469	0.005600	0.994400	23.4502266513567
161	776	0.106	0.0103697572927515	0.010000	0.990000	21.5325733250812
161	810	0.109	0.0147516833554291	0.024200	0.975800	26.776036226447
161	821	0.138	0.0149810065561638	0.007300	0.992700	18.6743271364727
161	824	0.124	0.0144689397649844	0.010900	0.989100	12.012352475681
161	828	0.123	0.0142389819194413	0.011000	0.989000	10.5031910389176
161	834	0.107	0.0127142209134098	0.012200	0.987800	13.8772642116521
161	871	0.103	0.00969234729778378	0.020100	0.979900	14.7736859314119
161	905	0.083	0.00971269126591251	0.029900	0.970100	25.351438006551
161	930	0.116	0.0117790856217985	0.004100	0.995900	10.2322277632977
161	942	0.094	0.0120932155606531	0.017300	0.982700	18.7781049363348
162	168	0.137	0.0198189133408398	0.000800	0.999200	5.09623998649985
162	186	0.085	0.0136529824944059	0.023800	0.976200	14.5334003247692
162	199	0.108	0.0182510772855613	0.006300	0.993700	9.41076505922873
162	201	0.111	0.013267861405814	0.011100	0.988900	11.0319214101624
162	302	0.087	0.0112653244384832	0.022500	0.977500	13.2665545263267
162	426	0.082	0.0113681057902014	0.027400	0.972600	25.9790680933709
162	431	0.12	0.0103810627214159	0.007300	0.992700	25.2226289272154
162	642	0.089	0.0122011226404379	0.018700	0.981300	24.2826563209217
162	683	0.115	0.0146861597960663	0.008500	0.991500	28.4220288860595
162	705	0.102	0.0107743973041095	0.011000	0.989000	41.8456125537672
162	829	0.109	0.0130193569298217	0.010200	0.989800	15.267487350576
162	833	0.092	0.0121598229172865	0.023500	0.976500	13.5537356105245
162	859	0.086	0.0118038275051018	0.021100	0.978900	15.4275738533316
162	931	0.089	0.0116312149985918	0.018300	0.981700	4.43497621188661
162	987	0.081	0.0107324905924631	0.028100	0.971900	26.7887887370818
164	168	0.095	0.00886510814842422	0.023500	0.976500	3.4394937127432
164	178	0.098	0.0106130333978093	0.017900	0.982100	17.8779856527518
164	179	0.147	0.0164083821782615	0.004000	0.996000	20.9019083817722
164	180	0.166	0.017723484732791	0.002800	0.997200	19.1978803257026
164	185	0.087	0.0106284646305086	0.029300	0.970700	14.7185594743508
164	192	0.124	0.0123457314492768	0.010800	0.989200	11.2618494928675
164	197	0.269	0.028524108189443	0	1	8.29354574352853
164	198	0.171	0.0140321871573703	0.002900	0.997100	8.87171849192702
164	202	0.144	0.0137985607553369	0.003800	0.996200	7.60015855097772
164	205	0.164	0.0119656676273764	0.003300	0.996700	7.86069093655257
164	207	0.283	0.0275074791505561	0.000100	0.999900	7.86915516431083
164	210	0.186	0.016862291793951	0.001500	0.998500	9.32528021026714
164	217	0.109	0.00853795493911513	0.015900	0.984100	17.1273349940964
164	218	0.123	0.00681568871448489	0.027200	0.972800	17.5916339491248
164	240	0.118	0.0133834097706245	0.011000	0.989000	28.2704808236436
164	241	0.105	0.00784174559537191	0.024000	0.976000	27.3738146958001
164	251	0.147	0.00893893710516089	0.012400	0.987600	27.2837878235409
164	280	0.103	0.00737310598803165	0.020600	0.979400	20.9451951769373
164	284	0.098	0.00707910149789705	0.025600	0.974400	16.6869520584198
164	313	0.28	0.0182719895909197	0.003200	0.996800	12.3120939730007
164	385	0.241	0.0194979672171893	0.000400	0.999600	14.3189972414272
164	419	0.165	0.0150721469552351	0.002800	0.997200	22.2963595907493
164	557	0.102	0.0068764958163778	0.030800	0.969200	28.0832121026068
164	626	0.148	0.0127467297510232	0.005300	0.994700	13.3722999143752
164	630	0.14	0.0105540330516308	0.011000	0.989000	17.768455475927
164	663	0.085	0.00455341710603144	0.030500	0.969500	34.4768760040697
164	699	0.116	0.0076390164860797	0.016600	0.983400	27.4851859189637
164	700	0.139	0.00871875730165679	0.005500	0.994500	26.818054459636
164	800	0.213	0.0174788629389931	0.001700	0.998300	21.3481768308209
164	816	0.228	0.0234697038440675	0.001400	0.998600	16.2527953903321
164	832	0.103	0.00732102219355808	0.026400	0.973600	10.2235972631946
164	846	0.183	0.016922729387827	0.000600	0.999400	25.8358147926478
164	864	0.086	0.00859743434597894	0.029500	0.970500	14.0919430171996
164	886	0.199	0.00792700203223801	0.004000	0.996000	19.5353406420262
164	940	0.097	0.00965714712923601	0.026400	0.973600	19.0451361507341
164	941	0.114	0.00760438688106977	0.011900	0.988100	21.694661117427
164	989	0.123	0.0193821469877806	0.023100	0.977000	28.6804622347688
164	990	0.163	0.0161399703051091	0.006500	0.993500	27.6388222071781
164	997	0.092	0.0088649039691499	0.022200	0.977800	29.7847193540581
165	168	0.168	0.0243543055418475	0.000300	0.999700	3.24733490727397
165	171	0.081	0.0118443520371014	0.030200	0.969800	5.29402398936763
165	175	0.102	0.0155676948550206	0.017800	0.982200	10.9069067108874
165	276	0.09	0.0102083871426653	0.017800	0.982200	26.8403198565144
165	305	0.113	0.0135260379030813	0.005600	0.994400	21.09685251406
165	306	0.083	0.012307380319472	0.025000	0.975000	18.6856046463581
165	367	0.101	0.0149213992069841	0.011400	0.988600	25.5548024645075
165	381	0.082	0.012125374695963	0.026300	0.973700	17.2426842457896
165	510	0.083	0.0128387046108346	0.025100	0.974900	38.6381765356493
165	663	0.143	0.0173938562226465	0.000900	0.999100	33.6009866670608
165	750	0.091	0.0118115823563796	0.017300	0.982700	28.2454958887253
165	931	0.149	0.0182145794226585	0.000400	0.999600	4.25273841189417
165	1012	0.087	0.0122110325103881	0.019800	0.980200	42.6746748903844
168	170	0.088	0.0094243468314286	0.020200	0.979800	3.10523751104482
168	171	0.103	0.012179436475791	0.010400	0.989600	3.28458520973349
168	178	0.104	0.0124498569289006	0.008400	0.991600	13.7662236651887
168	185	0.09	0.0125326394606584	0.020000	0.980000	10.2262082904662
168	195	0.123	0.0158396753001796	0.005100	0.994900	5.9881882067951
168	197	0.124	0.0147409228913437	0.004600	0.995400	6.03038000461
168	201	0.114	0.0105046326052047	0.012100	0.987900	5.87807128231699
168	290	0.097	0.0114708621763646	0.010300	0.989700	11.8720239639246
168	291	0.083	0.0115986427232401	0.030800	0.969200	11.9958036412739
168	293	0.115	0.0154948261052724	0.003900	0.996100	7.02977766362495
168	305	0.135	0.0152932784578124	0.001700	0.998300	14.2715314875454
168	306	0.158	0.0197140993041682	0.000100	0.999900	11.8389574709938
168	315	0.13	0.0110288452387124	0.001800	0.998200	14.8967277279274
168	394	0.09	0.00976881363341491	0.023700	0.976300	24.6586592295688
168	395	0.094	0.0101213213917676	0.022000	0.978000	24.6230360841225
168	426	0.114	0.013472457359036	0.004300	0.995700	28.8163294158017
168	431	0.092	0.00581158717389512	0.026700	0.973300	24.7938372383139
168	435	0.194	0.021410126335841	0	1	26.5108609630091
168	510	0.09	0.0120112487459645	0.017200	0.982800	33.478615204336
168	642	0.101	0.0100831366326922	0.010500	0.989500	30.4811629371322
168	659	0.099	0.0072119423298715	0.012000	0.988000	36.3121704253547
168	677	0.125	0.0157692536317665	0.003100	0.996900	31.801968649755
168	684	0.091	0.00889489602910244	0.018800	0.981200	29.9880172068778
168	705	0.083	0.005200083059625	0.030400	0.969600	37.0321690696076
168	724	0.138	0.0115845451166759	0.003100	0.996900	31.4398561383477
168	737	0.095	0.0114602837938643	0.015000	0.985000	33.680391298202
168	738	0.12	0.00655489696782336	0.013300	0.986700	32.8606928411438
168	739	0.1	0.00716286654993911	0.024300	0.975700	28.3844186306502
168	740	0.091	0.00462184332966703	0.030200	0.969800	32.1993251016228
168	747	0.138	0.0172701595375485	0.001800	0.998200	32.7134605628937
168	750	0.101	0.0115180176779883	0.010400	0.989600	33.5202562490205
168	760	0.088	0.00750563409016611	0.019800	0.980200	32.8925820968801
168	763	0.099	0.00870152366046557	0.010200	0.989800	31.1940021478489
168	819	0.092	0.0112225750305987	0.028400	0.971600	11.7804664169123
168	841	0.104	0.00703551216420269	0.009800	0.990200	25.6735955019939
168	904	0.111	0.0108010835576738	0.005600	0.994400	21.712245139552
168	905	0.082	0.00917925419712703	0.028300	0.971700	17.6303249544641
168	930	0.126	0.0117691712941636	0.002200	0.997800	14.1592080993253
168	931	0.12	0.0144220549771047	0.003500	0.996500	10.0821534406098
168	1007	0.127	0.0122995838902238	0.001900	0.998100	41.604203225155
169	208	0.104	0.0148900879488362	0.025900	0.974100	9.53198929919668
169	210	0.355	0.0359682020829474	0.000100	0.999900	12.158227584644
169	315	0.098	0.0132405078831792	0.030500	0.969500	17.6028557342268
169	344	0.462	0.0598982690693794	0.000700	0.999300	24.6615301633942
169	421	0.275	0.0232230831511007	0.000700	0.999300	29.7717171993824
169	427	0.103	0.0143489290587074	0.016100	0.983900	28.0214776912282
169	835	0.118	0.0123968469459652	0.017400	0.982600	13.9908511892593
169	858	0.137	0.0215363141163345	0.001300	0.998700	23.1584662920496
169	1040	0.094	0.00552393158889805	0.030900	0.969100
170	178	0.116	0.0140873306936916	0.002000	0.998000	9.89935861558718
170	186	0.088	0.00992332370080745	0.018800	0.981200	7.71484497575939
170	203	0.142	0.0203114754825643	0.000300	0.999700	10.8531944145491
170	251	0.098	0.00846764923937561	0.018700	0.981300	35.241306956468
170	276	0.157	0.018591288702527	0.000300	0.999700	32.5921924699766
170	306	0.088	0.0094007000890195	0.017700	0.982300	17.2832747186406
170	365	0.144	0.0150409534310598	0.000400	0.999600	28.7211216528882
170	369	0.129	0.0169655040379275	0.002200	0.997800	25.2003571800084
170	387	0.102	0.0113739859506646	0.011300	0.988700	25.2239373611655
170	408	0.131	0.0158562808187642	0.000600	0.999400	43.8167016672866
170	409	0.086	0.0112108369866298	0.019300	0.980700	48.2011976303494
170	413	0.139	0.01520501432098	0.000500	0.999500	39.8855364010564
170	416	0.13	0.0157168336427094	0.001800	0.998200	38.2584621489155
170	663	0.082	0.0078356319215843	0.025400	0.974600	38.5007068376673
170	684	0.099	0.0111981340084984	0.011800	0.988200	33.0488084656618
170	705	0.116	0.0113192004150817	0.004300	0.995700	38.5313943427953
170	743	0.12	0.0112118044113075	0.003300	0.996700	28.9874012978052
170	751	0.088	0.0110238810688641	0.018800	0.981200	36.442193635949
170	760	0.204	0.025128522184743	0	1	29.4722053128028
170	768	0.112	0.0134130837373905	0.004600	0.995400	23.3879093978064
170	772	0.106	0.0138142474146993	0.006700	0.993300	22.6592598290412
170	776	0.123	0.0122697200819948	0.002200	0.997800	23.5985647868679
170	820	0.124	0.0136702394713943	0.003900	0.996100	15.4341341512895
170	841	0.102	0.0090727807474119	0.008800	0.991200	23.8096448734541
170	892	0.159	0.0215815815154172	0.000100	0.999900	20.7259874071176
170	904	0.131	0.0150927453517177	0.000900	0.999100	19.3399566700652
170	925	0.091	0.0116928265703777	0.013200	0.986800	3.81230547044699
170	927	0.115	0.0106905008528982	0.006200	0.993800	6.02058585189183
170	928	0.08	0.0105133064628097	0.027900	0.972100	3.87426186518153
170	930	0.088	0.0106345985926726	0.017100	0.982900	8.86755981090625
170	931	0.121	0.0154690846027596	0.001600	0.998400	7.14197080643712
170	943	0.09	0.0124674470471931	0.015600	0.984400	23.2040959099897
170	991	0.101	0.0122151621656844	0.007500	0.992500	37.8284814789068
170	997	0.154	0.0196303316333033	0.000200	0.999800	32.8550338761049
170	1005	0.151	0.0159575465111089	0.000300	0.999700	38.0760986446878
171	172	0.142	0.0170793095343444	0.001600	0.998400	1.3268115917492
171	221	0.104	0.00884315815427876	0.014700	0.985300	29.3729685765671
171	240	0.08	0.00920841310680318	0.030300	0.969700	36.9674502907625
171	251	0.093	0.00663863278844878	0.024300	0.975700	35.6423271967474
171	280	0.084	0.00911276855353925	0.027800	0.972200	28.4316810266294
171	290	0.123	0.0159763689990127	0.001700	0.998300	16.1471616391241
171	292	0.134	0.0140301320829666	0.002100	0.997900	13.0391107442187
171	294	0.106	0.0143324958839426	0.006000	0.994000	14.5795575035733
171	365	0.092	0.00897239308273784	0.014600	0.985400	25.7254105312238
171	369	0.084	0.00985668798825334	0.022700	0.977300	21.0598138168408
171	380	0.12	0.0183266186546371	0.003200	0.996800	18.7708663891681
171	382	0.137	0.0150957469352526	0.002700	0.997300	20.3720720595623
171	387	0.113	0.0135703732350602	0.005800	0.994200	23.9983282126068
171	400	0.169	0.0203675452041336	0.000200	0.999800	36.8478097178109
171	409	0.133	0.0169388181951561	0.000600	0.999400	50.9471108601852
171	642	0.084	0.0104422179660542	0.026500	0.973500	32.5402097258146
171	659	0.153	0.0161524503382488	0	1	39.1464540028851
171	663	0.133	0.0144866249978619	0.001100	0.998900	41.3306032256971
171	776	0.146	0.0160942593087469	0.000400	0.999600	27.1740337086712
171	891	0.115	0.00890381397592438	0.006700	0.993300	20.9372575568053
171	904	0.082	0.00853360484585251	0.027800	0.972200	18.2935488355868
171	905	0.115	0.0145494179705967	0.004300	0.995700	14.4086462237088
171	931	0.09	0.00930929212671048	0.015500	0.984500	12.161028657149
171	937	0.08	0.0101455740801889	0.028600	0.971400	20.3043477117587
171	948	0.092	0.0113944436960698	0.012700	0.987300	37.9660122477987
171	997	0.134	0.0164769372542978	0.000900	0.999100	37.3911240135945
171	1010	0.083	0.0109887750403635	0.026900	0.973100	50.1046661100541
172	179	0.103	0.00764364643653617	0.015400	0.984600	10.4185974104003
172	192	0.113	0.01259998883519	0.010300	0.989700	3.43579306710983
172	197	0.125	0.0153607399196621	0.005400	0.994600	3.926170780799
172	198	0.138	0.014931654132702	0.006000	0.994000	6.26086272010496
172	202	0.203	0.0179742390515691	0	1	9.38400282395526
172	205	0.229	0.0210149266408136	0	1	11.5880622193704
172	207	0.188	0.0157968265504006	0.001000	0.999000	14.2819189536981
172	210	0.095	0.00622183624778274	0.026100	0.973900	14.6381545626489
172	217	0.157	0.0152796018136033	0.001000	0.999000	22.6223521544512
172	219	0.155	0.0122904202380096	0.001900	0.998100	24.6497368140108
172	241	0.128	0.00825822918323996	0.006100	0.993900	33.1921410728504
172	242	0.084	0.00691604591416016	0.031300	0.968700	38.4362962055399
172	250	0.103	0.00796103308780311	0.025400	0.974600	35.4321018710434
172	291	0.089	0.0119958457173004	0.030000	0.970000	17.7849279447515
172	292	0.183	0.0168057361383341	0.000300	0.999700	12.6478628629504
172	315	0.1	0.00868471260336786	0.017400	0.982600	14.5747489172198
172	375	0.097	0.00738973323781314	0.024800	0.975200	22.2482189399512
172	378	0.134	0.011889981319319	0.004900	0.995100	17.7346228885759
172	382	0.197	0.0181463644856572	0.000600	0.999400	18.8939880914539
172	385	0.112	0.00970255651182108	0.014800	0.985200	16.3841292109163
172	387	0.108	0.0101186360181509	0.014100	0.985900	22.9716369899927
172	393	0.11	0.0113683375017588	0.012500	0.987500	26.55788007353
172	400	0.115	0.0128169558351406	0.012700	0.987300	32.7109729754405
172	407	0.123	0.00956449049607832	0.009500	0.990500	41.283219072645
172	414	0.089	0.00928833894539263	0.022500	0.977500	41.3546668950434
172	441	0.149	0.0126870604032892	0.003900	0.996100	24.3982217794658
172	452	0.148	0.0119397254257225	0.003700	0.996300	26.6911908501663
172	488	0.09	0.00769912616546551	0.027500	0.972500	27.7067862445286
172	497	0.093	0.00901175215941206	0.020400	0.979600	31.1739155224364
172	509	0.104	0.00812740085278415	0.016700	0.983300	29.2957127750803
172	559	0.092	0.00285499041948183	0.029200	0.970800	21.2155710976632
172	562	0.113	0.0102644427804511	0.019600	0.980400	16.1904572511094
172	631	0.192	0.0200249940133465	0	1	22.9804684242946
172	642	0.097	0.00799506040727944	0.016400	0.983600	30.4344650355481
172	664	0.15	0.0118435752829741	0.001600	0.998400	38.440824652965
172	665	0.112	0.0136876080340643	0.014500	0.985500	35.6998793975554
172	699	0.14	0.0108799353181336	0.004600	0.995400	23.2905100416457
172	700	0.101	0.00792631165518407	0.016800	0.983200	21.5598144704448
172	705	0.152	0.0142761473866926	0.001200	0.998800	33.4077458233865
172	707	0.179	0.0201323875724956	0.000900	0.999100	31.251221448129
172	796	0.124	0.010549187446993	0.014200	0.985800	18.1701403957152
172	804	0.106	0.0105212974204158	0.019400	0.980600	25.8998055012002
172	807	0.118	0.0144940920243074	0.006500	0.993500	21.631734234684
172	815	0.106	0.0116159056146072	0.024600	0.975400	13.3395662223327
172	819	0.128	0.0150647651995286	0.008400	0.991600	7.9349206675303
172	829	0.101	0.00760902770942382	0.024200	0.975800	15.1418292488061
172	835	0.123	0.00709922590347614	0.006600	0.993400	17.7739877911514
172	846	0.132	0.0107236173657838	0.005500	0.994500	33.6210984056143
172	854	0.083	0.00975090629110095	0.026600	0.973400	32.8590837668977
172	861	0.115	0.0124243653050719	0.008300	0.991700	25.6396967415763
172	868	0.089	0.00763384899614099	0.028400	0.971600	14.2743218753116
172	880	0.128	0.00805860399881737	0.007200	0.992800	8.69454254115765
172	882	0.13	0.00720677365563871	0.005500	0.994500	13.6220357142389
172	891	0.166	0.0126635570263745	0.001400	0.998600	16.8555612781064
172	931	0.092	0.00747354837100032	0.017500	0.982500	14.0236151187916
172	947	0.098	0.00658967206648768	0.015300	0.984700	33.5522022526093
172	990	0.114	0.00997856738894646	0.015000	0.985000	34.3602843265302
173	175	0.29	0.043170197673672	0.000300	0.999700	3.25712971801865
173	176	0.368	0.047023493667518	0.000300	0.999700	3.39589958626576
173	179	0.132	0.0152527495195327	0.009400	0.990600	8.82798782282802
173	189	0.133	0.015462076334287	0.009900	0.990100	12.6530455622352
173	190	0.166	0.0250514848148628	0.003900	0.996100	13.3292846394696
173	204	0.315	0.0356809986850432	0.000100	0.999900	10.8672323983616
173	221	0.272	0.0287211854640385	0.000700	0.999300	29.735667371021
173	239	0.135	0.0153774491833478	0.031100	0.969000	37.004420019776
173	247	0.353	0.0386254713126442	0.000100	0.999900	40.3756358959212
173	277	0.152	0.0128984228062205	0.024900	0.975500	34.2017348682782
173	280	0.119	0.0105697805789178	0.015600	0.984400	32.5356359857926
173	282	0.218	0.0208613585012903	0.001700	0.998300	27.9444865581746
173	816	0.154	0.0114784111674567	0.014500	0.985500	11.3377582881273
175	176	0.287	0.0421944006490464	0.000300	0.999700	1.32568623738803
175	189	0.115	0.0139958633872383	0.015400	0.984600	7.30244897277619
175	190	0.117	0.0197020601667506	0.015300	0.984700	8.82610197085894
175	192	0.132	0.0163902654171409	0.007100	0.992900	3.39003053083596
176	239	0.138	0.0131022186187224	0.030400	0.969800	40.3905736775303
176	250	0.209	0.0253350615195254	0.002500	0.997500	42.1888674652449
176	277	0.148	0.0113569984622199	0.026500	0.973700	36.8741230404195
176	418	0.165	0.016614357950826	0.021500	0.978700	36.3702933312339
176	805	0.101	0.0123477246364877	0.020800	0.979200	21.0171653892717
176	827	0.137	0.0139269311038033	0.028400	0.971800	16.0168432283019
176	851	0.084	0.00991752941028974	0.028900	0.971100	37.5953819770461
177	201	0.145	0.0166333897363829	0.001300	0.998700	17.4270679691106
177	206	0.089	0.0136249978861033	0.025900	0.974100	24.6914506661719
177	210	0.086	0.0095838775621154	0.024500	0.975500	23.8197130335359
177	241	0.14	0.0147256459530257	0.001500	0.998500	41.1090608625398
177	247	0.088	0.00991820408977743	0.028100	0.971900	46.6859449299251
177	302	0.09	0.0126177452038127	0.017500	0.982500	20.8810721468032
177	381	0.087	0.0126727767851735	0.018700	0.981300	24.8823369883136
177	407	0.094	0.0105729891587199	0.015800	0.984200	50.5577899536758
177	436	0.086	0.0139216463776074	0.024400	0.975600	34.2941539770265
177	707	0.092	0.0108662569008034	0.021500	0.978500	37.2582888227573
177	801	0.113	0.017862058586577	0.004800	0.995200	28.0385959170569
177	914	0.09	0.0139352573549876	0.015400	0.984600	5.87884291336311
178	207	0.165	0.0161566585212173	0.000800	0.999200	27.5475638487326
178	229	0.098	0.00943565436286654	0.015500	0.984500	40.5294551776853
178	237	0.126	0.0105785414015628	0.002100	0.997900	40.4307627556048
178	241	0.094	0.00823363755817252	0.017900	0.982100	43.7515109453377
178	284	0.091	0.00772019758305154	0.021600	0.978400	36.3555047551261
178	291	0.12	0.0143681097993608	0.004100	0.995900	29.3544024636851
178	292	0.097	0.00738140427631259	0.016800	0.983200	25.6398137668744
178	293	0.15	0.0197344722837626	0.000200	0.999800	25.1620862807519
178	306	0.092	0.0121723509917236	0.015100	0.984900	21.0932236275065
178	365	0.088	0.00958246978130144	0.018800	0.981200	31.484085964182
178	369	0.089	0.0104748847188439	0.017000	0.983000	28.3153406124666
178	375	0.133	0.0112184679856455	0.002600	0.997400	30.4547892128644
178	387	0.114	0.0113019439904322	0.006600	0.993400	36.4826932393978
178	397	0.148	0.0158019245160406	0.000200	0.999800	44.7610047809475
178	401	0.158	0.0158121595797779	0	1	49.2495162818885
178	408	0.088	0.010281719278562	0.019200	0.980800	55.8600955423458
178	413	0.115	0.0111517729481528	0.003600	0.996400	50.6060263012223
178	414	0.086	0.00783617629490097	0.023200	0.976800	52.4525925860677
178	415	0.111	0.013205038868207	0.005800	0.994200	52.3413189554868
178	420	0.102	0.0137965423392116	0.010300	0.989700	43.886844737347
178	659	0.128	0.0129444172114439	0.001400	0.998600	45.1248843544224
178	663	0.117	0.0122240593462776	0.003000	0.997000	47.4351291555109
178	705	0.092	0.00677127424224175	0.018700	0.981300	39.2917954412877
178	743	0.098	0.00897180492224854	0.011700	0.988300	35.1989138894938
178	750	0.117	0.0159873081671973	0.003500	0.996500	38.8258030953643
178	768	0.091	0.00983073359171408	0.013600	0.986400	34.2644163820136
178	770	0.097	0.0123407804570567	0.012900	0.987100	30.8854782219735
178	784	0.089	0.00934177973747072	0.023400	0.976600	28.4202428385121
178	841	0.112	0.0104959599475225	0.005000	0.995000	36.4030078976999
178	843	0.143	0.0171756040444355	0.000900	0.999100	36.7524624889272
178	846	0.08	0.00719770091163715	0.031400	0.968600	42.6434999853436
178	859	0.109	0.0142205191082581	0.005700	0.994300	29.518723600454
178	904	0.134	0.013951444228159	0.000900	0.999100	10.33124140653
178	905	0.096	0.0113828805297088	0.011200	0.988800	8.0830334033703
178	931	0.147	0.0173992754990885	0.000300	0.999700	20.6159664580635
178	940	0.162	0.0166594190810025	0.000200	0.999800	33.1801285561102
178	943	0.116	0.0157726734473748	0.003300	0.996700	37.2697796881066
178	994	0.095	0.0118066656675502	0.011800	0.988200	49.0209509291691
178	1005	0.124	0.0124664852729448	0.003300	0.996700	51.5836633538178
178	1007	0.099	0.0120468457245771	0.009200	0.990800	57.7051541892057
179	180	0.256	0.0311832451223169	0	1	1.33017104163338
179	192	0.129	0.0138677737489846	0.004100	0.995900	11.6807709077783
179	197	0.088	0.0103923520722532	0.026600	0.973400	15.8403889472449
179	202	0.155	0.0136682175649551	0.001200	0.998800	25.2509643974245
179	206	0.113	0.0133488048113539	0.017700	0.982300	29.9871468799551
179	207	0.213	0.0205099508019632	0.000500	0.999500	30.1098103115911
179	213	0.092	0.00846409088562109	0.030800	0.969200	32.9397571788257
179	218	0.124	0.00861640464278655	0.013500	0.986500	39.7384008108026
179	229	0.186	0.0171288730057027	0.000500	0.999500	43.7756164548256
179	237	0.168	0.016156018699997	0.000600	0.999400	43.5601846644387
179	241	0.112	0.00774762912458361	0.011400	0.988600	46.8050892638824
179	280	0.127	0.011036006997067	0.004400	0.995600	43.9186756289394
179	282	0.104	0.0095792717507012	0.019300	0.980700	39.6220242415755
179	292	0.102	0.00987544248464847	0.016500	0.983500	27.661892813038
179	343	0.201	0.0194064322687884	0.000200	0.999800	29.5272929676935
179	414	0.14	0.0180823064525729	0.002000	0.998000	54.810970617204
179	416	0.086	0.0112536330819629	0.022700	0.977300	51.8023038194249
179	486	0.102	0.00767017514867499	0.019900	0.980100	32.2515049571334
179	487	0.177	0.0197291377506365	0.001500	0.998500	36.7571869571109
179	488	0.105	0.010241012970299	0.013900	0.986100	39.0965620099773
179	515	0.155	0.011631352420665	0.003500	0.996500	32.5301550872418
179	663	0.141	0.0158283790868859	0.001000	0.999000	49.8688875853472
179	664	0.122	0.0114010224911355	0.004000	0.996000	50.5481156721
179	667	0.125	0.0124410992508266	0.005400	0.994600	47.4081116793318
179	699	0.12	0.0122271934817655	0.006400	0.993600	30.2133146311357
179	705	0.107	0.00924820813515628	0.012800	0.987200	38.9099392700631
179	722	0.102	0.0117355749250444	0.014300	0.985700	39.7149735742075
179	740	0.147	0.00745263342069183	0.004700	0.995300	39.9426519024463
179	763	0.155	0.0158098661126282	0.000200	0.999800	37.9438211834285
179	771	0.133	0.0123568880189081	0.006400	0.993600	29.2537547333671
179	784	0.097	0.00974713053600073	0.018500	0.981500	29.7731262382706
179	803	0.16	0.0201721977004717	0.002700	0.997300	30.1189179752527
179	804	0.131	0.0179214058311629	0.006000	0.994000	29.1792920750316
179	844	0.093	0.0150235713058726	0.023200	0.976800	43.373415002741
179	846	0.117	0.0117436778608218	0.009800	0.990200	46.0403860322652
179	865	0.181	0.0132653182906089	0.002200	0.997800	28.0124877510013
179	914	0.106	0.0147893492165456	0.007100	0.992900	3.71936795705936
179	920	0.158	0.0126506096607763	0.001300	0.998700	11.3737443702591
179	941	0.119	0.011284172705461	0.005700	0.994300	38.1529336617776
179	994	0.116	0.0120504395996862	0.004100	0.995900	52.4050892662153
179	1002	0.081	0.00844021793550738	0.028800	0.971200	54.3190742649394
180	187	0.112	0.016407901733207	0.009300	0.990700	6.71554800444462
180	189	0.091	0.00815889953369168	0.027100	0.972900	8.44449501154451
180	192	0.14	0.0177064357728312	0.002200	0.997800	8.31824470666738
180	198	0.148	0.0137779437516356	0.002700	0.997300	16.7362329094692
180	199	0.105	0.0120257808019039	0.012200	0.987800	18.7612801802009
180	202	0.102	0.0102453397573224	0.013300	0.986700	22.381806138022
180	205	0.108	0.00846716381045673	0.016100	0.983900	25.0043777367084
180	207	0.282	0.030978509055955	0.000100	0.999900	27.2069691807081
180	217	0.109	0.0110295589138171	0.011100	0.988900	36.3453903679683
180	218	0.098	0.00775982969212147	0.030700	0.969300	38.0309864978546
180	219	0.164	0.0165548924303941	0.001100	0.998900	38.3289549166162
180	220	0.096	0.010301187431016	0.026500	0.973500	36.7569998503686
180	221	0.171	0.0199071521500758	0.002200	0.997800	40.8814699588946
180	229	0.15	0.0164938865110518	0.002700	0.997300	42.6480137052126
180	237	0.13	0.0120397039115054	0.004300	0.995700	42.9716275814636
180	241	0.13	0.0113378290379752	0.005600	0.994400	46.4305675282997
180	243	0.123	0.0177718376467995	0.009300	0.990700	54.4004373328009
180	245	0.175	0.0239894882742039	0.000200	0.999800	53.9479154555577
180	246	0.092	0.00949746368734029	0.030700	0.969300	53.9227746596927
180	251	0.138	0.0108411979819177	0.009100	0.990900	48.4550235785723
180	282	0.161	0.0145134742434405	0.002400	0.997600	37.2637246930577
180	292	0.119	0.0108686666243271	0.011300	0.988700	24.1230285619364
180	315	0.101	0.00830896243111778	0.014400	0.985600	23.4317120373224
180	343	0.119	0.0083836409342592	0.010800	0.989200	26.2137436853266
180	385	0.143	0.0138662187353254	0.004400	0.995600	28.2309309800439
180	400	0.094	0.00875979579872066	0.025800	0.974200	46.0614423677765
180	414	0.122	0.0134445872739096	0.004600	0.995400	54.123047715368
180	559	0.09	0.00536815510209177	0.027400	0.972600	26.9552175654362
180	624	0.109	0.00713013195874888	0.022000	0.978000	33.0612588084604
180	667	0.107	0.0121223617085989	0.011800	0.988200	46.8908098778428
180	700	0.118	0.0120902660387777	0.007000	0.993000	25.3081434720131
180	749	0.104	0.00354077407519777	0.025600	0.974400	46.9975717351439
180	784	0.092	0.0100424521479366	0.026300	0.973700	30.6359985148191
180	846	0.093	0.01061595207584	0.024500	0.975500	45.9598479218546
180	898	0.119	0.010653923287886	0.010600	0.989400	7.77829171476616
180	900	0.248	0.0272162443661519	0	1	3.13239237644328
180	941	0.089	0.008775993643902	0.024800	0.975200	38.5013821180487
185	190	0.094	0.014186971480819	0.018000	0.982000	11.0190200108721
185	207	0.104	0.0114018000800501	0.016300	0.983700	23.5560081932402
185	242	0.084	0.0114765520034276	0.024900	0.975100	48.4993193045016
185	284	0.092	0.010515880796742	0.019300	0.980700	31.6979135275494
185	365	0.114	0.0132767307665191	0.004300	0.995700	26.7433349827578
185	747	0.124	0.0154846175695619	0.003200	0.996800	40.2774614021291
186	189	0.088	0.0125630080191256	0.025100	0.974900	7.53566247917197
186	198	0.185	0.0220578224450499	0.000100	0.999900	10.5230028033827
186	237	0.144	0.0150712701022443	0.001100	0.998900	36.8798460680085
186	241	0.149	0.0121618784497407	0.001200	0.998800	40.7848204728181
186	245	0.082	0.00840224507688178	0.029500	0.970500	46.8590890436423
186	248	0.128	0.0157884458333677	0.004000	0.996000	39.9593619318427
186	249	0.117	0.0162020109754261	0.005700	0.994300	44.1501721514198
186	250	0.096	0.0112748139654908	0.019300	0.980700	41.0048301179263
186	281	0.097	0.00887772138141056	0.018600	0.981400	30.4889705631397
186	343	0.086	0.00674951714684077	0.028000	0.972000	22.8624111808007
186	387	0.094	0.0127758300356187	0.017200	0.982800	26.9718881244899
186	487	0.086	0.00870833298145507	0.029200	0.970800	26.7651973465544
186	579	0.149	0.0116220854638317	0.001100	0.998900	23.0474673012025
186	626	0.092	0.00969041072822466	0.020200	0.979800	23.630519778456
186	640	0.115	0.0109606488114323	0.006300	0.993700	39.5239724850628
186	683	0.17	0.0191517226075468	0.000800	0.999200	35.1747518114912
186	700	0.094	0.0135367717208895	0.017400	0.982600	26.4555936807322
186	705	0.136	0.0156728596940984	0.001800	0.998200	39.4090266055887
186	771	0.14	0.0117468486508994	0.001700	0.998300	26.6037084257064
186	784	0.116	0.0168958564584554	0.005800	0.994200	31.1223671014915
186	832	0.096	0.0109726687372471	0.016900	0.983100	22.0267025221661
186	833	0.1	0.0103436234044957	0.014600	0.985400	25.3093481741431
186	835	0.107	0.0117941196356796	0.010200	0.989800	25.3186852344271
186	872	0.105	0.00906003284433811	0.010800	0.989200	20.8103456963117
186	882	0.106	0.0116098498648015	0.008900	0.991100	21.4931197363249
186	891	0.164	0.014621155058645	0.000200	0.999800	23.7737636271584
186	927	0.104	0.0113521157657061	0.012500	0.987500	17.9261071345677
187	251	0.092	0.00864033532189533	0.028800	0.971200	44.7326732825124
187	286	0.102	0.0115325610629114	0.011900	0.988100	27.4538674324766
187	290	0.1	0.0137665144400022	0.009000	0.991000	22.599977721228
187	292	0.151	0.0179965945715065	0.001300	0.998700	18.7284406985739
187	306	0.123	0.0150172605519137	0.001700	0.998300	11.2551792966616
187	314	0.104	0.00480102981771837	0.017500	0.982500	19.2332319176991
187	315	0.131	0.0153238909704692	0.001900	0.998100	19.343315253596
187	343	0.136	0.015160980388534	0.002900	0.997100	21.6513259178278
187	382	0.115	0.0123630066902985	0.008800	0.991200	23.2638433626089
187	387	0.084	0.0103561835857554	0.027300	0.972700	30.3028940202087
187	419	0.121	0.0134541379954743	0.005300	0.994700	40.2349543307806
187	486	0.103	0.0103240559094307	0.014200	0.985800	23.5714180311665
187	509	0.116	0.0111545131586657	0.007200	0.992800	28.0807029114301
187	515	0.102	0.00770860804230162	0.017000	0.983000	25.5180901518903
187	631	0.116	0.0118277960004655	0.005600	0.994400	35.1840857490997
187	664	0.083	0.00824853196312197	0.026500	0.973500	50.3585860107291
187	705	0.129	0.0148967935035635	0.003400	0.996600	37.3046892896858
187	816	0.089	0.0109924511676189	0.029400	0.970600	21.3677726728829
187	899	0.11	0.0167328735552486	0.009100	0.990900	3.74453067820251
187	900	0.126	0.0166882459162789	0.004200	0.995800	6.66784890350703
187	941	0.112	0.0149906424378326	0.005700	0.994300	37.4396605219652
189	192	0.108	0.0103115359985552	0.013100	0.986900	3.98233424011597
189	198	0.109	0.0108679815324763	0.014600	0.985400	7.7323316017874
189	202	0.14	0.00961064184871062	0.001400	0.998600	13.3336732373341
189	204	0.165	0.0163734032048603	0.002400	0.997600	17.7666468699077
189	208	0.113	0.0132912227798795	0.008500	0.991500	22.4942298601219
189	219	0.171	0.0148936594063652	0.001500	0.998500	32.5870168318611
189	237	0.2	0.0181051768932703	0	1	38.7288321667463
189	246	0.164	0.016422556928103	0.001000	0.999000	47.6646947016343
189	247	0.123	0.0113406723240119	0.012500	0.987500	43.6257631566486
189	248	0.214	0.0247887928640674	0.000200	0.999800	40.2603434287389
189	249	0.213	0.0272108248859244	0	1	43.9170105881537
189	250	0.101	0.010191530336552	0.023800	0.976200	40.7956078763388
189	251	0.253	0.0226302096707358	0.000200	0.999800	40.6654174084074
189	278	0.12	0.00666915071864464	0.016800	0.983200	34.5939844626201
189	281	0.122	0.0132758764772371	0.010000	0.990000	30.4433634147083
189	284	0.135	0.015986581017091	0.003100	0.996900	26.6971623398443
189	287	0.155	0.0215775768308208	0.004200	0.995800	23.2512583960525
189	384	0.113	0.0112533635455641	0.011900	0.988100	19.1712492550694
189	388	0.152	0.0136554088963141	0.001400	0.998600	23.1422530666312
189	440	0.113	0.0112440559739297	0.019000	0.981000	20.8602225060041
189	450	0.199	0.0202134543394493	0.000100	0.999900	19.6828197421
189	488	0.129	0.0133296297093215	0.004200	0.995800	23.4039807511457
189	559	0.146	0.00879460537719408	0.003400	0.996600	17.6144613599168
189	561	0.092	0.00622232741817471	0.030900	0.969100	23.2193955132342
189	579	0.162	0.0133388424867247	0.001300	0.998700	17.6659120625005
189	583	0.134	0.00806189788960572	0.006800	0.993200	21.3238024048245
189	641	0.096	0.00944162525646802	0.013800	0.986200	37.410702492736
189	664	0.115	0.0086960926245092	0.007400	0.992600	45.753261282667
189	683	0.105	0.00916765828916941	0.018800	0.981200	30.8249232440245
189	705	0.126	0.0139466332705319	0.004600	0.995400	30.9326093791002
189	721	0.098	0.0061836794684806	0.026100	0.973900	32.4864270426897
189	771	0.207	0.0190598507027695	0.000200	0.999800	30.5593469171054
189	774	0.138	0.0144782394164259	0.006100	0.993900	32.620112951981
189	803	0.105	0.0102755678143839	0.018600	0.981400	24.668516574776
189	816	0.136	0.0116023264940216	0.006700	0.993300	17.3588027524942
189	829	0.122	0.00940252538838488	0.009200	0.990800	25.1437593052431
189	832	0.139	0.0183150054815112	0.002100	0.997900	24.2875821357335
189	872	0.153	0.0127292333861447	0.001500	0.998500	23.0322551436024
189	880	0.223	0.018054367578083	0	1	18.7087848082125
189	882	0.238	0.0208737827965698	0	1	21.7220271844043
189	920	0.23	0.0195289732641242	0	1	16.7310736654884
189	927	0.171	0.0195250793199688	0.001200	0.998800	23.1378613964212
189	1005	0.091	0.00994649654955661	0.022700	0.977300	48.3447539863427
190	199	0.087	0.0150345128092605	0.027900	0.972100	8.86277394499036
190	204	0.137	0.0175467780500556	0.008400	0.991600	16.592662715791
190	247	0.149	0.0182671042218737	0.005800	0.994200	41.8302431381889
190	558	0.093	0.00842804328763953	0.026100	0.973900	15.3435198373776
190	607	0.134	0.0104897592167823	0.012900	0.987100	26.5650438170164
190	639	0.101	0.0124514226780366	0.029000	0.971000	38.7472771301417
190	705	0.102	0.0117053840827715	0.014600	0.985400	32.8267817033592
190	833	0.117	0.0154012032305772	0.013900	0.986100	28.2055135390228
190	859	0.125	0.0165636834244096	0.003800	0.996200	36.2573125451956
192	202	0.084	0.00638118157378337	0.030000	0.970000	11.2406155525398
192	205	0.146	0.0107181115664342	0.002900	0.997100	15.143103050564
192	206	0.1	0.00975101561170284	0.025300	0.974700	16.3855866846445
192	207	0.206	0.0202975336511323	0.000500	0.999500	15.9299672316047
192	217	0.098	0.0108143163651851	0.016200	0.983800	26.220238061467
192	228	0.196	0.0224251263020773	0.001300	0.998700	31.7999919654078
192	229	0.093	0.0105525128945603	0.022700	0.977300	33.5275385466932
192	237	0.125	0.0109321048290703	0.004600	0.995400	34.4772707301492
192	239	0.134	0.0124111130759089	0.010200	0.989800	38.2785064755667
192	241	0.162	0.0142408205556978	0.000800	0.999200	37.812704875478
192	245	0.116	0.0164287468354505	0.006300	0.993700	43.921156394157
192	246	0.2	0.0235770683436932	0	1	43.8275615224028
192	247	0.105	0.0132105261425977	0.022700	0.977300	40.0113417545575
192	248	0.152	0.0164161063817143	0.002400	0.997600	36.7625868105061
192	249	0.099	0.0119355158584559	0.017800	0.982200	40.7327528900269
192	382	0.137	0.0120123327813249	0.004600	0.995400	16.8763392061193
192	385	0.12	0.00902121411549247	0.009300	0.990700	16.4167963074407
192	393	0.121	0.0109634087171315	0.007200	0.992800	28.3169165517716
192	400	0.161	0.0191255083570971	0.001900	0.998100	35.4454876676849
192	408	0.084	0.00679610551995184	0.025000	0.975000	48.3276769770698
192	414	0.115	0.0114584142196623	0.006300	0.993700	44.8247431782938
192	432	0.11	0.00687618978359145	0.015300	0.984700	25.7114544512752
192	488	0.103	0.0096410243129936	0.013400	0.986600	24.7709652214039
192	559	0.12	0.00789239981104144	0.009000	0.991000	19.1376296076604
192	626	0.123	0.0105270708194806	0.006900	0.993100	19.0867106123606
192	638	0.094	0.0110804118562291	0.015400	0.984600	28.7445699393816
192	642	0.154	0.0176814208099478	0.000300	0.999700	33.8930017260201
192	664	0.09	0.00720948895454846	0.021400	0.978600	41.4870349506927
192	667	0.09	0.0116470948377439	0.024700	0.975300	37.7160511851387
192	674	0.113	0.00827531574128559	0.013100	0.986900	32.5053960597314
192	700	0.146	0.0142671965184178	0.001900	0.998100	19.0072918639137
192	722	0.138	0.012158302296822	0.002200	0.997800	31.3796713016564
192	784	0.112	0.0127714136621088	0.009500	0.990500	23.4954863112046
192	834	0.089	0.00755214745152317	0.025000	0.975000	24.6741420519539
192	880	0.119	0.00829883656907703	0.007100	0.992900	11.2344898860607
192	891	0.129	0.00818741573023224	0.004900	0.995100	15.8835855523871
192	990	0.091	0.0074445199363576	0.030900	0.969100	39.1352256924628
192	994	0.08	0.0091418175322506	0.029200	0.970800	44.1060149866206
194	195	0.16	0.0248844922821393	0.004000	0.996000	1.32116198855398
194	198	0.125	0.0147329171861557	0.015500	0.984500	2.7976447236917
194	493	0.169	0.0159371380424269	0.005600	0.994400	19.3060183880571
194	989	0.188	0.029265614609291	0.004100	0.995900	39.3119933099302
195	205	0.119	0.0108831472691065	0.007000	0.993000	12.4090143041258
195	213	0.113	0.0130883884322052	0.014200	0.985800	18.168261034012
195	293	0.088	0.0128012207828316	0.023400	0.976600	8.00251348015109
195	344	0.112	0.0127831147298563	0.023800	0.976200	13.9736906005536
195	367	0.099	0.014204207557194	0.014300	0.985700	10.0831265488439
195	387	0.094	0.0105645757797418	0.022200	0.977800	18.3772771106059
195	407	0.098	0.00996633688431881	0.019700	0.980300	41.9775008903579
195	426	0.097	0.0122420010993356	0.012100	0.987900	31.6539416344948
195	437	0.109	0.00957010249586259	0.016100	0.983900	20.1547530870512
195	452	0.121	0.011206165688067	0.009300	0.990700	20.7475923904437
195	509	0.09	0.00761802243179544	0.027100	0.972900	23.204828721626
195	665	0.096	0.0118490951714669	0.022500	0.977500	38.8840301409203
195	681	0.096	0.0110719445075896	0.026800	0.973200	29.5030164051068
195	684	0.141	0.0176509034274268	0.001200	0.998800	29.3437062076351
195	820	0.121	0.0154865090302301	0.008500	0.991500	18.2495656934624
195	904	0.084	0.00933315096296536	0.027400	0.972600	23.4070162344541
195	931	0.124	0.014351832464191	0.003200	0.996800	18.9766136072799
197	202	0.233	0.024703189679665	0	1	5.39814171729494
197	205	0.161	0.0133712497306652	0.001300	0.998700	8.82276997320004
197	207	0.112	0.0107074605834476	0.018500	0.981500	11.2096539643291
197	218	0.129	0.00575200025100364	0.010000	0.990000	22.0659104049663
197	229	0.098	0.0105628897889744	0.022500	0.977500	28.3431949681048
197	240	0.093	0.0118291317923234	0.020100	0.979900	34.8011987868234
197	246	0.113	0.00786048998650339	0.011700	0.988300	38.3123171969538
197	280	0.126	0.0114176555946735	0.004400	0.995600	24.7386457592165
197	292	0.133	0.0118926960622697	0.003000	0.997000	9.08124870268401
197	293	0.087	0.0114759443859697	0.020200	0.979800	12.2013385331283
197	313	0.129	0.00875003128685491	0.022800	0.977200	5.70382555834238
197	315	0.122	0.0117287143943201	0.004400	0.995600	9.87049917684004
197	345	0.151	0.0144206521932026	0.003600	0.996400	10.804782783564
197	378	0.097	0.00768932961525159	0.020100	0.979900	12.870657209327
197	382	0.14	0.0117190017656479	0.003900	0.996100	14.10499390287
197	385	0.123	0.0128059903397255	0.007200	0.992800	11.7006451531529
197	388	0.191	0.0185062033908548	0.000200	0.999800	15.5749286996763
197	431	0.101	0.00563937997227701	0.023500	0.976500	22.5893679637125
197	432	0.108	0.00816723292334361	0.017200	0.982800	19.572317440712
197	437	0.102	0.0090125674696415	0.019000	0.981000	17.9428980379425
197	452	0.111	0.00807664070924309	0.013600	0.986400	21.7213778108112
197	490	0.101	0.00403967458797684	0.027500	0.972500	16.4088831125095
197	500	0.113	0.00878760450165558	0.010600	0.989400	23.9560461888017
197	664	0.094	0.00705789662651722	0.017900	0.982100	36.923165316641
197	681	0.127	0.0122235724204634	0.009200	0.990800	25.466268729439
197	700	0.16	0.0152284215898575	0.001400	0.998600	17.5646949589226
197	705	0.089	0.0066296651896609	0.027900	0.972100	29.6557390904358
197	707	0.137	0.0122965135979007	0.004200	0.995800	27.2523776210444
197	740	0.103	0.00396722171292791	0.023600	0.976400	29.5591620652548
197	771	0.109	0.00739213938708083	0.016000	0.984000	21.8214385639444
197	796	0.097	0.00698858456724205	0.029400	0.970600	18.1070769037965
197	800	0.105	0.0104576002105121	0.021000	0.979000	16.2132230602061
197	803	0.094	0.0094418522391943	0.030700	0.969300	22.816900600213
197	813	0.136	0.0162140628246903	0.004600	0.995400	11.3146099358307
197	816	0.103	0.0118063775054729	0.023300	0.976700	11.4113034312475
197	820	0.108	0.0112635079318167	0.015700	0.984300	12.25749097491
197	846	0.164	0.0164240343788505	0.000800	0.999200	33.5999070534429
197	861	0.153	0.0161851290218693	0.000400	0.999600	28.7328456474468
197	882	0.108	0.00673410478388988	0.012700	0.987300	16.9814675749771
197	888	0.13	0.00515486222497665	0.012400	0.987600	13.1757477207178
197	989	0.169	0.0250454107657139	0.001500	0.998500	34.4633943917311
197	990	0.095	0.00843817632751396	0.026600	0.973400	34.6099657757704
197	1006	0.134	0.0167297237402334	0.001900	0.998100	39.8960673375209
198	199	0.136	0.0148437498498732	0.002700	0.997300	1.32468486818561
198	202	0.134	0.0116192973913341	0.003000	0.997000	3.02053902474376
198	205	0.183	0.012883333248097	0.001000	0.999000	7.82447710712989
198	210	0.102	0.00807566468682777	0.023000	0.977000	12.561732603427
198	217	0.172	0.0159323784082253	0.000700	0.999300	18.1372318174522
198	219	0.181	0.0154623636216215	0.000800	0.999200	21.0810783879763
198	237	0.118	0.00862026118970435	0.009700	0.990300	27.5895747158234
198	241	0.214	0.0148896160219232	0.000200	0.999800	31.1803052262161
198	242	0.124	0.0110763340098733	0.003900	0.996100	34.344597275263
198	246	0.277	0.0247073972970452	0	1	36.0764277194957
198	248	0.136	0.0138893060532897	0.007800	0.992200	28.6412505662724
198	249	0.094	0.0119589493026998	0.028600	0.971400	32.4211282036884
198	250	0.221	0.0176387391525644	0.000500	0.999500	29.5145941188423
198	251	0.235	0.0161380834760128	0.000500	0.999500	29.4394097936762
198	280	0.093	0.00702081567847778	0.025100	0.974900	21.6221158076632
198	281	0.158	0.0120837687897647	0.004000	0.996000	19.3571816646949
198	292	0.197	0.014098688312093	0.000400	0.999600	5.86968977033712
198	302	0.118	0.0111519206877847	0.006800	0.993200	8.2362036764519
198	306	0.086	0.00771392326215304	0.024500	0.975500	9.13466813847113
198	313	0.188	0.00868664659254945	0.012200	0.987800	4.11842530586632
198	343	0.097	0.00433417863541146	0.031200	0.968800	11.8514480549847
198	382	0.133	0.0105907178486488	0.009700	0.990300	9.31711478946139
198	383	0.126	0.00959890150310945	0.015000	0.985000	11.8478661791902
198	385	0.149	0.00963597374632804	0.004600	0.995400	8.42703049715617
198	387	0.17	0.0175883917948026	0.001200	0.998800	15.231546113248
198	388	0.163	0.0129647816722571	0.001300	0.998700	12.3591073302241
198	393	0.11	0.00847939988924552	0.016000	0.984000	19.8028153049005
198	441	0.142	0.0110114291559976	0.005700	0.994300	16.1807828611597
198	452	0.188	0.0139054069203812	0.001300	0.998700	17.119776254379
198	488	0.209	0.0192663547433207	0.000100	0.999900	17.8357846477244
198	499	0.156	0.011239368473395	0.002400	0.997600	16.3951521188429
198	509	0.12	0.00861011340563122	0.011800	0.988200	21.2663455017547
198	513	0.135	0.00324357133876636	0.012600	0.987400	22.8941654794404
198	557	0.097	0.0043291913526629	0.031500	0.968500	18.3686393072541
198	626	0.122	0.00874828278177453	0.009800	0.990200	12.3511560592521
198	631	0.183	0.0175516750627848	0.000400	0.999600	20.6385141422535
198	633	0.144	0.00853218852431515	0.003400	0.996600	21.6990684823105
198	637	0.084	0.00728674204614986	0.026400	0.973600	22.4321757749889
198	638	0.103	0.00882580103857524	0.012000	0.988000	25.4123834970276
198	656	0.134	0.00902753981867622	0.011600	0.988400	40.2000725621236
198	664	0.151	0.0106170705914813	0.001500	0.998500	36.3280190899531
198	683	0.211	0.0185596165357044	0.000600	0.999400	22.3240955471885
198	699	0.129	0.00809480313485589	0.008200	0.991800	20.1149188414967
198	700	0.269	0.027695664680576	0	1	18.5115713811659
198	705	0.136	0.0128197407904594	0.004800	0.995200	30.2195011209649
198	707	0.202	0.0184005936986321	0.000200	0.999800	27.2614256780529
198	784	0.214	0.0224841047147807	0.000200	0.999800	24.4867602593728
198	796	0.102	0.00955790807737758	0.030300	0.969700	20.8944862344112
198	819	0.121	0.0119810271265462	0.015600	0.984400	11.6858860596875
198	820	0.109	0.00973030372234851	0.019800	0.980200	15.3283626327145
198	829	0.14	0.0104340362355766	0.007600	0.992400	17.8314724574276
198	832	0.141	0.0124451874982748	0.004300	0.995700	15.2314619455914
198	846	0.107	0.00828772117076749	0.015600	0.984400	32.4334344465707
198	861	0.103	0.00990997950636731	0.015700	0.984300	29.9875204210018
198	868	0.108	0.00923588805919225	0.015400	0.984600	18.7277215645684
198	872	0.217	0.0160283827006457	0.000200	0.999800	18.7282770163195
198	880	0.208	0.0140659584612789	0.000100	0.999900	15.7335735927983
198	882	0.19	0.0148852802873171	0.000600	0.999400	20.1315114435056
198	891	0.247	0.0170251385536183	0	1	21.4410143883166
198	925	0.103	0.0102277195787151	0.009900	0.990100	17.7721699575488
198	927	0.103	0.0104272737403505	0.022300	0.977700	18.1533360845878
198	941	0.096	0.00586497832739414	0.019900	0.980100	31.1434367564018
199	201	0.132	0.0117221258795632	0.006500	0.993500	3.23671361105671
199	202	0.146	0.0155213683351814	0.000600	0.999400	3.47020763067572
199	302	0.087	0.0132473041125241	0.021500	0.978500	5.81521014237659
199	369	0.08	0.0112301972642424	0.029600	0.970400	15.9085045808838
199	375	0.166	0.019557323951489	0.000500	0.999500	15.6648291404663
199	406	0.102	0.0129852377161246	0.019800	0.980200	34.1885958471535
199	488	0.094	0.00905678969017166	0.020300	0.979700	20.9809461655093
199	665	0.132	0.0197581095178447	0.003700	0.996300	34.06865100059
199	683	0.15	0.0178494309287948	0.002000	0.998000	23.5621607880092
199	705	0.117	0.013878809049808	0.006300	0.993700	33.4315146231815
199	737	0.09	0.00978869795668248	0.021100	0.978900	31.4980972441194
199	747	0.103	0.0111979714770212	0.011700	0.988300	32.8779283106463
199	751	0.085	0.0110480153229482	0.026500	0.973500	38.8654478296597
201	202	0.233	0.0192557357871404	0.000200	0.999800	1.32561306571717
201	205	0.246	0.019194787159858	0.000300	0.999700	2.93011279646364
201	206	0.207	0.0225495313461345	0.002000	0.998000	4.45410136840194
201	208	0.168	0.0174537822573346	0.001500	0.998500	7.31941261304485
201	210	0.16	0.0129598701839197	0.003200	0.996800	7.92841560464637
201	213	0.284	0.0260592894201179	0.000100	0.999900	8.81071132202161
201	214	0.201	0.02315591261075	0.014700	0.985600	9.58363746184088
201	217	0.178	0.0145207928036237	0.001100	0.998900	13.5535650660629
201	218	0.28	0.0183272394384418	0.000100	0.999900	15.6790729955568
201	219	0.108	0.00636996947908595	0.021000	0.979000	16.7829033840989
201	237	0.133	0.0092144211560334	0.006400	0.993600	22.7924019357329
201	241	0.118	0.00713488999536644	0.015800	0.984200	26.2592464857619
201	246	0.099	0.00673691106042317	0.031400	0.968600	32.0294167914435
201	280	0.186	0.0159766711806712	0.000800	0.999200	19.4190849166484
201	281	0.174	0.0115997355788179	0.003800	0.996200	16.7442004885274
201	282	0.159	0.0113427396409225	0.006200	0.993800	16.7988793078586
201	288	0.13	0.0129973103136796	0.007200	0.992800	11.3157311297149
201	293	0.085	0.00646393685720053	0.030900	0.969100	11.3548815053262
201	302	0.097	0.00619570496673061	0.019700	0.980300	11.2705203074214
201	378	0.131	0.0082694018630495	0.009900	0.990100	13.9091926796634
201	384	0.107	0.00661603029836189	0.023400	0.976600	10.0792345939561
201	393	0.105	0.00654489793304179	0.023200	0.976800	16.8350368873965
201	395	0.178	0.0172430350425638	0.002500	0.997500	19.3314555582346
201	396	0.193	0.0189777872456713	0.000100	0.999900	19.0360191741866
201	399	0.141	0.0107695418153393	0.009700	0.990300	19.4336696225906
201	403	0.128	0.0123895507161255	0.003100	0.996900	24.4554423799693
201	426	0.091	0.00866777412007657	0.020500	0.979500	22.2010215305512
201	428	0.148	0.00993307534982691	0.021300	0.978800	15.9147885314257
201	431	0.206	0.0123421482995948	0.001900	0.998100	17.2117771598403
201	434	0.175	0.0143774844687382	0.002100	0.997900	18.5072158359922
201	435	0.184	0.0218033019815074	0.001500	0.998500	19.0937979721165
201	436	0.163	0.0199246330091266	0.001200	0.998800	15.0925147672613
201	450	0.224	0.0159886147388764	0.000300	0.999700	13.667494796048
201	486	0.162	0.00787489382718369	0.004300	0.995700	14.9288601708235
201	499	0.141	0.0102934080833945	0.007800	0.992200	19.2673593416431
201	626	0.119	0.00902396337782715	0.016500	0.983500	7.67781642135312
201	633	0.246	0.017171960703651	0	1	16.6960883143328
201	637	0.094	0.00836657264061246	0.019900	0.980100	17.4957259637889
201	638	0.139	0.0130520322812237	0.002300	0.997700	20.5845939964819
201	640	0.134	0.0116573088176096	0.008800	0.991200	25.7374172752435
201	655	0.104	0.0118025575233331	0.014900	0.985100	35.0649090259764
201	656	0.168	0.0130438953033481	0.006100	0.993900	35.2456776782629
201	659	0.095	0.00551958091756283	0.021700	0.978300	30.6670646296642
201	667	0.116	0.0102426894024058	0.012600	0.987400	27.2947678136305
201	679	0.122	0.00678718433241989	0.017900	0.982100	20.842848677664
201	737	0.118	0.00724529534177144	0.009500	0.990500	26.911582209153
201	774	0.135	0.00838190064051932	0.016500	0.983500	21.5905648142886
201	777	0.125	0.00952475394523426	0.011900	0.988100	22.3750302122701
201	803	0.309	0.0287476540502916	0	1	23.4856148950799
201	804	0.247	0.0233364046078534	0.000200	0.999800	25.0308520630042
201	809	0.159	0.0149631537243283	0.002800	0.997200	17.0666851497296
201	815	0.152	0.014845878554431	0.009800	0.990200	14.9196429581944
201	829	0.174	0.0119307175903709	0.003000	0.997000	14.1008243021463
201	833	0.11	0.00840554585776368	0.026000	0.974000	15.2807319523641
201	834	0.133	0.0150821539054854	0.007900	0.992100	16.7427897914296
201	835	0.134	0.00968840021488801	0.005700	0.994300	12.1283575557451
201	846	0.103	0.00445392204465063	0.020800	0.979200	27.8557106173941
201	861	0.102	0.00882595015745117	0.020100	0.979900	26.678831721048
201	882	0.107	0.00558675636085688	0.021300	0.978700	18.3395662980344
201	891	0.132	0.00634259797818363	0.011200	0.988800	20.7369580218507
201	924	0.151	0.0117381863965316	0.005000	0.995000	14.1968208765202
201	930	0.085	0.00598875653865984	0.031300	0.968700	19.1019874358665
201	947	0.132	0.0105786504321316	0.004900	0.995100	32.3042460521833
201	1000	0.101	0.00851233193575207	0.020900	0.979100	30.5545983609669
201	1003	0.098	0.0114854397912041	0.014600	0.985400	31.2368693213645
201	1189	0.242	0.0208626625818935	0.007100	0.992900
201	1190	0.131	0.014267933752427	0.026800	0.973300
201	1191	0.167	0.0151603225216457	0.017500	0.982500
202	205	0.365	0.0256846170832857	0	1	3.57035754512063
202	207	0.131	0.0118739459266322	0.007200	0.992800	3.63260140945853
202	208	0.096	0.00700506987831023	0.015300	0.984700	5.66048575654069
202	210	0.09	0.00608350357659969	0.024300	0.975700	7.28045973823082
202	213	0.144	0.01114666985103	0.003100	0.996900	7.80007666628988
202	214	0.219	0.015857217711244	0.000800	0.999200	7.56495849294629
202	217	0.088	0.00662180893782073	0.024700	0.975300	12.4869173938166
202	219	0.156	0.0116213074527568	0.001000	0.999000	14.9668265841494
202	229	0.18	0.0148556921649684	0.000200	0.999800	20.7359779127969
202	237	0.205	0.0134835585516641	0	1	21.860749735542
202	241	0.202	0.0130854579614286	0	1	25.5423253835668
202	242	0.081	0.0063080633903257	0.029100	0.970900	28.3670500757481
202	245	0.147	0.0142889003599374	0.000600	0.999400	29.7700314578268
202	246	0.124	0.0077477500387186	0.005700	0.994300	29.8780587388137
202	280	0.129	0.00889683638686684	0.002900	0.997100	16.3406893673431
202	281	0.122	0.00367518545553343	0.008000	0.992000	13.7602962904147
202	292	0.257	0.01850017017451	0	1	3.81625195709087
202	302	0.121	0.0133912413981997	0.004000	0.996000	9.31182613669306
202	310	0.135	0.00937832040050845	0.003500	0.996500	5.73466380880341
202	313	0.14	0.0066725105766191	0.008400	0.991600	3.16918633090574
202	315	0.276	0.0204005641694758	0	1	4.50762243316807
202	343	0.161	0.0107922567223752	0.001200	0.998800	11.3790300992659
202	345	0.122	0.00904451370767934	0.010500	0.989500	11.7602780579372
202	375	0.17	0.0118405544363903	0.000500	0.999500	13.5213601756628
202	382	0.166	0.0131840279481254	0.000900	0.999100	7.01231153044414
202	384	0.09	0.00527108965664529	0.028000	0.972000	6.54057810900532
202	385	0.319	0.0275429961445569	0	1	4.08935496136001
202	387	0.084	0.0037717770388063	0.029400	0.970600	11.3456764011671
202	388	0.118	0.00808692023338164	0.006300	0.993700	7.79340304360041
202	389	0.161	0.0155460946036769	0.001100	0.998900	10.4647892477584
202	393	0.103	0.00632571426204237	0.015200	0.984800	14.7597942058824
202	414	0.136	0.0129604694945003	0.001500	0.998500	33.2111726531901
202	419	0.13	0.0102247339162885	0.004300	0.995700	19.6464218370674
202	431	0.131	0.00625943000133221	0.005500	0.994500	16.1866742105968
202	437	0.105	0.00483797619084679	0.014700	0.985300	10.7542064793271
202	441	0.147	0.00874563131063245	0.002000	0.998000	11.5969442095752
202	448	0.134	0.0110480711777279	0.002500	0.997500	11.8346685209177
202	450	0.129	0.00736379733183823	0.002900	0.997100	7.98653729722712
202	452	0.193	0.0132778596766565	0.000300	0.999700	14.3623709741811
202	486	0.181	0.00929251451408584	0.000600	0.999400	9.22580354223958
202	488	0.167	0.0115177573796372	0	1	15.6928289673978
202	499	0.144	0.00940709297342992	0.001500	0.998500	14.0783718518868
202	509	0.138	0.00627164468593738	0.002100	0.997900	21.1527007731873
202	559	0.184	0.00869958537510367	0.000400	0.999600	13.4656926297907
202	626	0.152	0.0138241466293771	0.000900	0.999100	8.67358207432199
202	631	0.154	0.0119826008473247	0.001500	0.998500	16.4467552118951
202	664	0.183	0.0138633938499	0.000100	0.999900	32.2004651208643
202	667	0.082	0.00804722302251375	0.030900	0.969100	27.6932697238878
202	674	0.086	0.00469465748239492	0.031300	0.968700	22.0532020804236
202	681	0.103	0.010137049246324	0.019000	0.981000	21.510254577759
202	683	0.136	0.00748964297706044	0.004400	0.995600	17.8358243151249
202	699	0.201	0.0136758683437841	0.000100	0.999900	19.7779932753553
202	700	0.171	0.0154820128602548	0.000300	0.999700	19.8461976962843
202	705	0.1	0.0068236237823047	0.015800	0.984200	29.3297590341278
202	722	0.094	0.00753775726595722	0.018100	0.981900	27.0669975246609
202	724	0.109	0.00503006462164564	0.014200	0.985800	26.2649502379121
202	737	0.091	0.00762993953919358	0.019900	0.980100	28.7160347715349
202	740	0.125	0.00311968038445188	0.008800	0.991200	27.6448097841168
202	747	0.096	0.00650370582198131	0.015500	0.984500	30.7957372537174
202	771	0.102	0.0051988607004561	0.018600	0.981400	20.1768725525042
202	774	0.122	0.00722820730740711	0.010900	0.989100	23.398365242042
202	796	0.103	0.00628635280427586	0.020700	0.979300	20.1313710164013
202	800	0.173	0.0139477442005273	0.000400	0.999600	18.7682336675565
202	803	0.161	0.0140157436597574	0.001000	0.999000	24.9986777650339
202	809	0.119	0.0122831472368262	0.006300	0.993700	20.1374172127411
202	816	0.176	0.0162345603784937	0.000900	0.999100	14.5491634467416
202	819	0.098	0.00845321266912352	0.019400	0.980600	13.1557710910459
202	820	0.131	0.0134112509972646	0.003800	0.996200	15.9268881141295
202	825	0.099	0.00415699152169722	0.029100	0.970900	15.5871705257882
202	829	0.102	0.00654287176423366	0.017900	0.982100	16.0804211698575
202	835	0.098	0.00435017042385792	0.016500	0.983500	12.1502260472799
202	846	0.269	0.022950159226597	0	1	26.7018620699007
202	860	0.134	0.014845485901891	0.001000	0.999000	25.7440166640717
202	861	0.102	0.00871550994288569	0.012400	0.987600	27.7127351952131
202	872	0.094	0.00219937752595174	0.020100	0.979900	17.5679733037138
202	880	0.217	0.0134266639376803	0.000100	0.999900	16.6353718323337
202	898	0.122	0.00965677164373431	0.007100	0.992900	15.7229284168058
202	927	0.112	0.00712838339454302	0.010000	0.990000	17.5838687438231
202	940	0.171	0.0143236827291818	0.000200	0.999800	24.9320053345093
202	941	0.129	0.0119506419041416	0.001900	0.998100	27.7650844407144
202	947	0.209	0.0152677327219505	0	1	31.7242686440523
202	990	0.209	0.0151561716216028	0.000100	0.999900	28.6551604602033
202	1005	0.109	0.00826265060960042	0.007400	0.992600	30.6661440354017
203	292	0.086	0.00722824566352101	0.022300	0.977700	3.8025047008518
203	365	0.085	0.00996022338955025	0.020800	0.979200	21.8975511416231
203	413	0.085	0.00958028293211475	0.023000	0.977000	28.7626038285827
203	760	0.102	0.0140143603674871	0.007100	0.992900	30.0781967710832
204	205	0.339	0.0264140750414437	0	1	1.32556780286789
204	206	0.202	0.0265030999806238	0.002500	0.997500	3.76933442400644
204	207	0.225	0.0228302532142032	0.001200	0.998800	4.50119328622976
204	208	0.102	0.012415518412904	0.022000	0.978000	3.62273943308101
204	210	0.187	0.0190604944081302	0.001900	0.998100	2.96030994998835
204	213	0.255	0.0270887427327958	0.000400	0.999600	4.77102787667396
204	214	0.213	0.0262627505014941	0.013200	0.987100	5.94759321070295
204	217	0.129	0.0122412862267637	0.008000	0.992000	10.3571085733423
204	218	0.222	0.0203236677023832	0.001300	0.998700	11.6699591687375
204	219	0.138	0.0134264420908971	0.009600	0.990400	12.3822299687899
204	221	0.2	0.0252160714005752	0.003000	0.997000	14.7243513609259
204	237	0.149	0.0123111701183014	0.004700	0.995300	17.925955985665
204	241	0.241	0.019790795443342	0.000300	0.999700	21.5486523244494
204	243	0.11	0.0177642940259368	0.023100	0.976900	28.3443015436966
204	245	0.124	0.0151677850829416	0.010800	0.989200	27.5517729012127
204	247	0.4	0.0403781530743263	0	1	24.66341754502
204	248	0.119	0.012126856790402	0.017100	0.982900	20.8493217155859
204	251	0.129	0.00955684230514553	0.030000	0.970000	23.422477153367
204	277	0.135	0.00785424296148049	0.028300	0.971800	18.4478485466463
204	282	0.152	0.0154821912977368	0.009800	0.990200	14.0902359455049
204	509	0.135	0.00882130307551379	0.010700	0.989300	30.5240985943893
204	665	0.098	0.0124965031377622	0.030000	0.970000	26.7271429262463
204	666	0.179	0.008593941571439	0.005600	0.994400	23.7057256163991
204	705	0.109	0.00847182489109169	0.019800	0.980200	33.1033331554392
204	832	0.172	0.0143121066298927	0.002300	0.997700	6.11228868755396
204	868	0.125	0.00885821319817111	0.012900	0.987100	8.55514506013778
204	872	0.158	0.0104188756404511	0.006500	0.993500	9.39258351040862
204	882	0.165	0.0114078789575015	0.002900	0.997100	15.2977436571541
204	891	0.187	0.0100548559647414	0.001800	0.998200	22.6405735572224
204	920	0.142	0.0102182509363942	0.007300	0.992700	13.668105282006
204	1046	0.149	0.0129046343287735	0.003600	0.996400
204	1047	0.111	0.0120679401620409	0.019700	0.980300
204	1048	0.122	0.0121007635807058	0.012600	0.987400
204	1049	0.175	0.0132709391913784	0.002600	0.997400
204	1050	0.112	0.0114601180783347	0.020100	0.979900
205	206	0.236	0.0205377643129977	0.000300	0.999700	1.3225766518429
205	207	0.289	0.0216107479097027	0.000100	0.999900	3.51080432379818
205	208	0.168	0.0152083119043818	0.000200	0.999800	4.29346724687634
205	210	0.183	0.0126059113187265	0.000600	0.999400	3.93413001818697
205	213	0.173	0.0153497603132148	0.001800	0.998200	3.2745373719046
205	214	0.133	0.0139638775647176	0.030200	0.970300	4.50866598895947
205	217	0.26	0.0217558159884987	0	1	7.99744915582462
205	218	0.332	0.0161165675581848	0	1	9.98085181735505
205	219	0.235	0.0180612317960718	0	1	11.3288638000463
205	221	0.135	0.0110504442146534	0.010800	0.989200	13.5428217517621
205	229	0.112	0.00518627800819513	0.017200	0.982800	16.9218344454731
205	237	0.2	0.0133848673654184	0.000300	0.999700	17.4724582700889
205	241	0.224	0.0136437971757577	0	1	20.9094839008522
205	242	0.085	0.00675042478885315	0.028000	0.972000	24.0472465991431
205	245	0.112	0.0101869792036168	0.011100	0.988900	25.770495338662
205	246	0.109	0.00651790731179718	0.018600	0.981400	26.4138015060309
205	247	0.123	0.0104155233621282	0.015700	0.984300	22.8351606957341
205	250	0.117	0.00646010146206339	0.017500	0.982500	21.1339898031583
205	251	0.152	0.00743633025386623	0.008100	0.991900	21.3470706187055
205	280	0.131	0.00776345657178519	0.005700	0.994300	15.57543726513
205	282	0.173	0.00841654602190951	0.001800	0.998200	13.0831501558302
205	291	0.134	0.0117031961735551	0.004200	0.995800	14.2043226167248
205	292	0.201	0.0136014551010655	0.000500	0.999500	8.4876685844818
205	293	0.131	0.0123610416965361	0.001400	0.998600	12.8955758304932
205	382	0.303	0.0227064594155717	0	1	13.5391577655333
205	384	0.109	0.00445665195348386	0.014900	0.985100	10.2847892054237
205	385	0.298	0.0216626050639545	0	1	8.23529440882349
205	393	0.096	0.00518430047330125	0.025900	0.974100	12.6564111026783
205	400	0.158	0.0112085447870188	0.002600	0.997400	18.3338190511415
205	414	0.107	0.00656121559543819	0.011100	0.988900	28.6204319324499
205	425	0.14	0.0124668520360975	0.001800	0.998200	14.5498709959917
205	431	0.202	0.00914678751042198	0.000700	0.999300	12.6979559772429
205	435	0.191	0.0125833907700213	0.000500	0.999500	14.9047846680185
205	436	0.098	0.00857366865361468	0.018900	0.981100	10.7827950458125
205	441	0.151	0.0110339572323941	0.004700	0.995300	13.5358854161817
205	443	0.156	0.00750896989554648	0.002400	0.997600	16.2104971237775
205	450	0.117	0.00551310795118062	0.010500	0.989500	12.6052010693999
205	452	0.343	0.0209428026642896	0	1	19.432512884339
205	488	0.089	0.00339335100578557	0.030000	0.970000	22.0975463343784
205	499	0.179	0.0121298572184742	0.000700	0.999300	19.4727343996677
205	500	0.099	0.00394116062689786	0.021500	0.978500	24.9688173128004
205	509	0.161	0.00691798974366011	0.001900	0.998100	26.5507726441247
205	511	0.109	0.00613750664814332	0.018300	0.981700	30.8447929317089
205	556	0.118	0.0112807280122148	0.004600	0.995400	18.9198069757595
205	559	0.168	0.00590754989846305	0.001200	0.998800	14.5606449719784
205	625	0.102	0.00994756552476039	0.026900	0.973100	7.83011219587562
205	626	0.161	0.0110600988982321	0.001300	0.998700	4.29701722128268
205	631	0.345	0.024181909902347	0	1	11.873920877284
205	633	0.113	0.00573764996209199	0.010300	0.989700	12.2632781914135
205	637	0.09	0.00771611535105545	0.021900	0.978100	13.0392707234722
205	638	0.126	0.00996464252027634	0.002900	0.997100	17.1145543324973
205	640	0.108	0.00529929946016823	0.017200	0.982800	21.0279971704393
205	642	0.103	0.00742488989230703	0.011100	0.988900	23.2038878207942
205	659	0.106	0.00699902995603457	0.010100	0.989900	26.3577238774519
205	663	0.086	0.00318082451691987	0.026900	0.973100	26.3938066030651
205	664	0.15	0.00880619742690975	0.001500	0.998500	27.5775868777527
205	665	0.116	0.0109207123540235	0.011000	0.989000	25.5357816994115
205	667	0.123	0.0101975824920562	0.006600	0.993400	23.0218757923849
205	674	0.097	0.00443994011564938	0.027900	0.972100	17.3093453949016
205	678	0.106	0.00461544050142804	0.024400	0.975600	16.2016226656468
205	679	0.111	0.00473131959459741	0.021700	0.978300	16.4543646793184
205	681	0.292	0.0217138010673775	0	1	17.8925521097467
205	700	0.108	0.00624738344033018	0.012400	0.987600	19.636529530444
205	705	0.198	0.0115366651435031	0.000200	0.999800	27.6263484376781
205	714	0.101	0.00404843353877584	0.023800	0.976200	20.8100087938472
205	723	0.097	0.00201666202703697	0.029100	0.970900	16.9371724617777
205	773	0.129	0.0125853267581956	0.002000	0.998000	21.8660308240888
205	796	0.118	0.00764840081143113	0.018400	0.981600	15.9374302508278
205	800	0.233	0.0156261769270361	0.000300	0.999700	14.7065858376443
205	803	0.176	0.0110891544241299	0.002500	0.997500	22.2032954761225
205	820	0.189	0.0146913171186972	0.000700	0.999300	13.0853862380902
205	829	0.221	0.0138955567835117	0	1	12.3527659250874
205	835	0.091	0.00356153120011753	0.026000	0.974000	8.41336151606477
205	846	0.202	0.0142523811525833	0.000100	0.999900	22.7205911234721
205	872	0.255	0.0147675454131732	0	1	15.0400552193135
205	880	0.259	0.015429079509936	0	1	15.8826598842889
205	882	0.152	0.00647789972618099	0.002400	0.997600	18.7509023249549
205	891	0.217	0.0128006414827874	0	1	21.6807757702532
205	898	0.253	0.0200118074574729	0.000200	0.999800	17.1472666626492
205	916	0.172	0.00459021134802551	0.002600	0.997400	22.4211252839816
205	920	0.123	0.00477524679295231	0.007200	0.992800	18.3249962073666
205	927	0.162	0.0103971284454187	0.002900	0.997100	15.8515650646868
205	932	0.107	0.0109341755474443	0.006400	0.993600	18.3033025708477
205	940	0.106	0.00681302143105195	0.015300	0.984700	23.7220836563739
205	947	0.115	0.00602270585035418	0.006700	0.993300	29.3953469957407
205	990	0.111	0.00731973968119248	0.019800	0.980200	24.5710309511017
205	1002	0.087	0.00651332207347459	0.024000	0.976000	27.7902192326725
205	1047	0.098	0.00544634956565155	0.022000	0.978000
206	207	0.215	0.0225292750112747	0.003400	0.996600	1.33324078845494
206	208	0.163	0.0207176179242281	0.001800	0.998200	3.85958300856451
206	210	0.105	0.0133262987328884	0.025400	0.974600	5.4882991900952
206	213	0.294	0.034272481997757	0.000400	0.999600	3.92349716452043
206	214	0.225	0.0284946712428885	0.010200	0.990000	3.30014817849139
206	218	0.353	0.0309865200980775	0.000100	0.999900	9.05196652667254
206	219	0.113	0.0105613029887503	0.021100	0.978900	10.3356676126896
206	221	0.206	0.0255044120484011	0.003000	0.997000	13.3373270935371
206	237	0.136	0.0124993720779015	0.007200	0.992800	17.9127838428313
206	241	0.167	0.0161545774673087	0.003200	0.996800	21.6299587147086
206	243	0.111	0.0183453088277519	0.021900	0.978100	26.535633570729
206	247	0.221	0.0271488951995443	0.001400	0.998600	20.7515865899454
206	249	0.147	0.0136718354285207	0.006100	0.993900	21.2952249577223
206	277	0.131	0.00880809098572358	0.030600	0.969500	13.3177927600635
206	282	0.155	0.0170857024286975	0.007000	0.993000	9.38492839610407
206	289	0.107	0.0136385525011448	0.013400	0.986600	7.68922785460281
206	292	0.12	0.00866653568231014	0.016500	0.983500	6.95560047731321
206	368	0.157	0.00941665451456293	0.009100	0.990900	16.8829508676653
206	428	0.148	0.0119517542562538	0.022800	0.977200	11.7967577325297
206	436	0.123	0.0168120962507624	0.008900	0.991100	8.80455120945977
206	626	0.113	0.0102129380732345	0.019500	0.980500	6.05801642454028
206	640	0.154	0.0164407221679678	0.005200	0.994800	22.5944271005042
206	678	0.189	0.0113693159820267	0.005100	0.994900	17.7786678916054
206	706	0.187	0.0170072732715481	0.004300	0.995700	28.4709587650293
206	777	0.114	0.00983800774306617	0.019200	0.980800	23.2036178644624
207	208	0.127	0.0121868917656354	0.007400	0.992600	1.32198676241482
207	210	0.218	0.02031079490435	0.000600	0.999400	4.16243078020525
207	213	0.192	0.018822174293624	0.003700	0.996300	5.25229911562547
207	214	0.236	0.0234392788074616	0.010800	0.989300	3.2965384875654
207	217	0.211	0.0176835800186966	0.000100	0.999900	9.73763492846187
207	218	0.234	0.0164191769206783	0.002000	0.998000	9.50212507810754
207	219	0.263	0.0203023208510822	0.000100	0.999900	9.49068954291522
207	220	0.137	0.0127585338775015	0.011800	0.988200	11.5507907088649
207	221	0.261	0.0243580730415296	0.000800	0.999200	13.0875166093495
207	229	0.155	0.0147710455016261	0.006600	0.993400	14.4293676230111
207	237	0.191	0.0146479143803562	0.000800	0.999200	16.8216293503335
207	240	0.123	0.0121919223085908	0.011300	0.988700	21.4275085579262
207	241	0.31	0.0221842059544815	0	1	21.025400305345
207	242	0.132	0.0126230476773443	0.004900	0.995100	24.4896043455177
207	243	0.12	0.0154965353194045	0.017200	0.982800	26.6138592654278
207	245	0.155	0.0184377396842874	0.003200	0.996800	25.0796014322397
207	246	0.248	0.0196830069303173	0.000600	0.999400	24.5385995117896
207	247	0.224	0.0230466135658453	0.003100	0.996900	21.0001444995029
207	251	0.183	0.0109441799160045	0.007000	0.993000	19.0549113091612
207	277	0.137	0.00645789514515755	0.029600	0.970800	13.9324208233889
207	282	0.167	0.0137799919643362	0.004700	0.995300	8.47065841596742
207	284	0.132	0.00898800660586161	0.009200	0.990800	6.39293445922917
207	291	0.111	0.0104680802887621	0.019800	0.980200	7.2644199355489
207	292	0.125	0.00884552458031129	0.014600	0.985400	3.48927213040198
207	313	0.216	0.0127664814807265	0.011100	0.988900	10.1128409954869
207	382	0.174	0.011052171014295	0.005700	0.994300	9.45108618096355
207	385	0.196	0.0164644910226686	0.002600	0.997400	6.21133455869189
207	389	0.13	0.00981212241174807	0.026100	0.973900	7.92487709683879
207	400	0.122	0.00694961982680483	0.016100	0.983900	20.0309456841159
207	414	0.095	0.0066546905091952	0.022400	0.977600	31.1734264077595
207	441	0.131	0.00758802928907677	0.014400	0.985600	14.2776745305389
207	452	0.121	0.00691686455517389	0.022400	0.977600	18.6403858865636
207	488	0.102	0.00615226297164125	0.025100	0.974900	19.7424195832223
207	499	0.103	0.00615071660771864	0.028000	0.972000	20.5608587855663
207	511	0.211	0.0160784324115282	0.001500	0.998500	31.8725053141419
207	559	0.186	0.00861992932714743	0.002200	0.997800	20.4769439614411
207	661	0.134	0.00737298827465268	0.030400	0.970000	30.8890550680981
207	664	0.094	0.00619511896833073	0.028600	0.971400	30.7278563196328
207	667	0.154	0.0144878004264946	0.003500	0.996500	26.3089817742915
207	699	0.102	0.00521283732617261	0.027900	0.972100	26.3982257168924
207	705	0.133	0.00887618718407523	0.008900	0.991100	35.2907025858086
207	707	0.139	0.0104014018253905	0.010200	0.989800	31.5036153004699
207	771	0.147	0.00697768280603065	0.008800	0.991200	17.6069030212584
207	800	0.13	0.00774406272116971	0.013900	0.986100	22.6748092384478
207	803	0.118	0.00847138016839054	0.027400	0.972600	30.2970811300363
207	805	0.108	0.0112159493734775	0.014900	0.985100	30.425030829894
207	846	0.186	0.0142429873364118	0.001100	0.998900	20.5896491956517
207	871	0.124	0.00666113505687444	0.024400	0.975600	20.9094180932899
207	880	0.174	0.00861285623595321	0.003400	0.996600	19.601387425384
207	898	0.149	0.0109136448037015	0.009200	0.990800	21.7818625007138
207	940	0.164	0.0123214215346266	0.002200	0.997800	19.1743949578598
207	990	0.121	0.00972470248650414	0.023700	0.976300	23.014778143619
208	210	0.155	0.0181237601653883	0.000900	0.999100	1.32729989075568
208	213	0.159	0.0178285746312006	0.002200	0.997800	3.45529434346772
208	217	0.135	0.0134291261333229	0.002500	0.997500	6.88600798721583
208	218	0.212	0.01906953962559	0.000300	0.999700	7.66401898484079
208	219	0.205	0.0202441545009629	0.000300	0.999700	7.66647206999414
208	237	0.139	0.0149632650564183	0.002200	0.997800	13.7249479416135
208	239	0.119	0.0109834946098854	0.015800	0.984200	17.4713751605304
208	241	0.131	0.012324279812922	0.004400	0.995600	17.7556695452467
208	248	0.114	0.0112068495598323	0.012600	0.987400	16.8478135376671
208	249	0.114	0.0122807166960453	0.009600	0.990400	21.6317025451073
208	251	0.108	0.00739291886662483	0.020200	0.979800	19.5148801687328
208	276	0.104	0.0124622471436207	0.011400	0.988600	17.3948974414913
208	277	0.135	0.00870834415778512	0.008800	0.991200	14.6064604199649
208	280	0.132	0.0152937158479097	0.003300	0.996700	15.0066033465271
208	284	0.155	0.0182765405914971	0.000500	0.999500	12.1535583266795
208	285	0.103	0.0116761617897485	0.015200	0.984800	7.43186766566788
208	286	0.109	0.0111207291053358	0.011300	0.988700	10.6853524509021
208	344	0.107	0.0114354217127097	0.023300	0.976700	26.7492535409869
208	345	0.099	0.00924308154006137	0.025000	0.975000	23.5013644497506
208	385	0.09	0.00678459747592922	0.029800	0.970200	11.46439322424
208	418	0.144	0.0134910927275472	0.006600	0.993400	18.2473424092387
208	421	0.109	0.00830495405316743	0.017700	0.982300	18.1464049056556
208	428	0.123	0.0108556464569815	0.014000	0.986000	12.0760802829395
208	431	0.137	0.0112898389351429	0.004800	0.995200	16.4753355352782
208	434	0.097	0.0101762164176781	0.018700	0.981300	17.2461763298419
208	437	0.12	0.0124290130994154	0.008500	0.991500	13.4403396906477
208	450	0.158	0.0171349588612375	0.000900	0.999100	16.8673941674462
208	452	0.136	0.0108476435778456	0.004600	0.995400	24.3142843201275
208	499	0.12	0.0113710812604921	0.007400	0.992600	25.5069642450841
208	559	0.14	0.0091837078294369	0.003500	0.996500	22.7399708882839
208	561	0.151	0.00853851992681595	0.001800	0.998200	20.8029788732287
208	681	0.104	0.00984264360168092	0.019100	0.980900	23.3983939833485
208	771	0.12	0.00815174472689798	0.009000	0.991000	11.2298866423486
208	774	0.105	0.00948263163079864	0.019100	0.980900	15.4541889143365
208	803	0.104	0.0107285414489258	0.019400	0.980600	29.4996988628698
208	835	0.151	0.0133128175548171	0.000800	0.999200	3.66299740649648
208	887	0.106	0.0105797769700942	0.018400	0.981600	24.2870652405761
208	927	0.145	0.0143820714567972	0.002400	0.997600	11.682751816246
210	213	0.311	0.0305642821446564	0	1	1.32297052121355
210	214	0.342	0.0301868735995905	0.000200	0.999800	3.47964437838124
210	217	0.153	0.0153107193245092	0.001100	0.998900	4.60734956346921
210	218	0.338	0.026533877863121	0	1	6.32572414826951
210	219	0.181	0.0155859090622741	0.000800	0.999200	7.07613835365023
210	220	0.219	0.0244906347403762	0	1	7.18137354549949
210	221	0.218	0.0236628976649192	0.000200	0.999800	8.78540670657881
210	237	0.151	0.0101505613105179	0.001600	0.998400	12.1984045268223
210	239	0.179	0.014076891819565	0.003700	0.996300	15.9396202589648
210	241	0.176	0.0145254676827057	0.001100	0.998900	15.7989091395577
210	242	0.116	0.0130541887281997	0.007900	0.992100	20.0632725645643
210	243	0.096	0.0130758491472367	0.028600	0.971400	22.3632933844727
210	246	0.151	0.0133610412803549	0.002800	0.997200	22.4033881812551
210	247	0.114	0.013377162290026	0.019800	0.980200	19.491645210192
210	248	0.159	0.0139007910957917	0.002900	0.997100	15.4012172570872
210	249	0.106	0.00839161614582759	0.017300	0.982700	20.1865257535813
210	251	0.107	0.00522224339572789	0.024900	0.975100	19.2093728424433
210	252	0.141	0.0104968091046743	0.010200	0.989800	19.3589314271217
210	276	0.121	0.0112585776190956	0.006200	0.993800	17.0555094031225
210	277	0.201	0.0121459558174818	0.003000	0.997000	13.8864724102271
210	278	0.246	0.0137721550210428	0.000600	0.999400	15.9318160923355
210	280	0.118	0.00882096235686084	0.008800	0.991200	15.629317739428
210	282	0.142	0.0136293273032022	0.006100	0.993900	11.7488199833004
210	284	0.09	0.00648056935943547	0.028000	0.972000	14.1087583082283
210	309	0.132	0.00682019794626417	0.022000	0.979100	21.1650961018371
210	313	0.169	0.00872679418622147	0.014200	0.985900	10.8842488486804
210	344	0.155	0.0162893179577311	0.009400	0.990600	27.510404177329
210	383	0.104	0.0110622667746544	0.025500	0.974500	17.3498936307979
210	384	0.132	0.00853152650005292	0.005800	0.994200	13.5310820335995
210	385	0.206	0.015409847888561	0.000200	0.999800	13.0086070353439
210	391	0.104	0.00914689392523939	0.028100	0.971900	11.2334074972824
210	392	0.116	0.0137925347115477	0.019400	0.980600	9.00167245571621
210	393	0.095	0.00745281811861853	0.023600	0.976400	13.3860293216473
210	398	0.101	0.00792472739776331	0.030900	0.969200	16.0890197339676
210	399	0.105	0.0085887055823474	0.021300	0.978700	10.8213607739507
210	419	0.095	0.00723602659555732	0.027900	0.972100	10.0623950429309
210	421	0.173	0.0140189816346745	0.002500	0.997500	15.1478097096577
210	436	0.142	0.0165666417999902	0.002300	0.997700	13.6037875240684
210	441	0.11	0.00711950089483723	0.018900	0.981100	18.4295800549009
210	450	0.162	0.011678021610553	0.001100	0.998900	17.9421560298644
210	451	0.111	0.00726238190681469	0.020400	0.979600	22.7001038323616
210	452	0.101	0.00582089324854757	0.026700	0.973300	25.1653504048722
210	488	0.136	0.00942326619636507	0.003300	0.996700	27.7152556004811
210	496	0.12	0.00816413627367971	0.017100	0.982900	31.5415801126069
210	499	0.134	0.00878472083687351	0.006000	0.994000	25.780193657147
210	509	0.123	0.00544737426311903	0.009300	0.990700	33.785796512736
210	557	0.194	0.0108818275535821	0.000800	0.999200	24.7814859522184
210	561	0.106	0.00387188045649884	0.021100	0.978900	19.1719596807421
210	641	0.115	0.00978054814160942	0.005300	0.994700	14.0273938776952
210	664	0.094	0.0045885949884773	0.021900	0.978100	24.0527379938335
210	771	0.096	0.00397965978893114	0.029400	0.970600	12.6188127413002
210	804	0.119	0.0103917453727738	0.012900	0.987100	29.2657328286855
210	832	0.106	0.00903676779729949	0.017400	0.982600	4.99573307933881
210	861	0.103	0.00571429197197534	0.016100	0.983900	20.7375825254537
210	872	0.109	0.00480618750563819	0.015700	0.984300	12.5308958179374
210	873	0.161	0.0122221066766368	0.006700	0.993300	16.4478268777368
210	880	0.151	0.00833940736079424	0.003000	0.997000	15.6488903440468
210	882	0.087	0.00573380020348214	0.031400	0.968600	18.4589550354293
210	883	0.137	0.00842445563654378	0.012400	0.987600	20.7633368464705
210	916	0.111	0.00229175301991211	0.022700	0.977300	23.4076457808127
213	214	0.521	0.0449560464899968	0	1	1.34674422218922
213	217	0.109	0.0095025681583055	0.015000	0.985000	3.0575706042543
213	218	0.488	0.0370160902899559	0	1	3.59540734827086
213	219	0.131	0.0115545943934221	0.012300	0.987700	5.29778538636666
213	220	0.156	0.0189363306769041	0.006000	0.994000	7.06175148245817
213	221	0.326	0.0361341409333575	0.000200	0.999800	7.29373272063077
[truncated: 10,311 more rows]
