# Supplementary material for: Episodic evolution of coadapted sets of amino acid sites in mitochondrial proteins
Source: PLoS Genet. 2021 Jan 25;17(1):e1008711. doi: 10.1371/journal.pgen.1008711 (PMC7861529; doi:10.1371/journal.pgen.1008711)
Supplement: S1 Data — (ZIP) [file pgen.1008711.s025.zip › data/results/site_pairs/COX2.einsi.1occ.align2pdb]

align_pos	pdb_pos
96	1
97	2
98	3
99	4
100	5
101	6
102	7
103	8
104	9
105	10
106	11
107	12
108	13
109	14
110	15
111	16
112	17
113	18
114	19
115	20
116	21
117	22
118	23
119	24
120	25
121	26
122	27
123	28
124	29
125	30
126	31
127	32
128	33
129	34
130	35
131	36
132	37
133	38
134	39
135	40
136	41
137	42
138	43
139	44
140	45
141	46
142	47
149	48
150	49
151	50
152	51
153	52
154	53
155	54
156	55
157	56
158	57
159	58
193	59
194	60
195	61
196	62
197	63
198	64
199	65
200	66
201	67
202	68
203	69
224	70
225	71
226	72
227	73
228	74
229	75
230	76
231	77
232	78
233	79
234	80
235	81
236	82
237	83
238	84
239	85
240	86
241	87
242	88
243	89
244	90
246	91
247	92
248	93
250	94
251	95
252	96
253	97
254	98
255	99
256	100
257	101
259	102
260	103
261	104
262	105
263	106
264	107
265	108
266	109
267	110
268	111
312	112
313	113
321	114
329	115
333	116
334	117
335	118
336	119
337	120
338	121
339	122
340	123
344	124
345	125
347	126
348	127
349	128
350	129
352	130
353	131
354	132
356	133
357	134
358	135
359	136
360	137
361	138
362	139
363	140
364	141
365	142
366	143
367	144
368	145
369	146
370	147
371	148
372	149
373	150
374	151
375	152
376	153
377	154
378	155
379	156
382	157
383	158
384	159
385	160
386	161
388	162
389	163
390	164
391	165
392	166
393	167
394	168
396	169
397	170
398	171
399	172
400	173
401	174
402	175
403	176
404	177
405	178
406	179
407	180
408	181
409	182
410	183
411	184
413	185
414	186
415	187
416	188
417	189
432	190
433	191
434	192
435	193
438	194
439	195
440	196
442	197
443	198
444	199
445	200
446	201
447	202
448	203
449	204
450	205
451	206
452	207
453	208
454	209
455	210
456	211
457	212
458	213
463	214
464	215
465	216
503	217
504	218
508	219
509	220
510	221
517	222
520	223
521	224
522	225
523	226
524	227
