# Supplementary material for: Episodic evolution of coadapted sets of amino acid sites in mitochondrial proteins
Source: PLoS Genet. 2021 Jan 25;17(1):e1008711. doi: 10.1371/journal.pgen.1008711 (PMC7861529; doi:10.1371/journal.pgen.1008711)
Supplement: S1 Data — (ZIP) [file pgen.1008711.s025.zip › data/results/site_pairs/cox2.supertree.neg.l0500.tab]

bgr_site	fgr_site	element	upvalue	lpvalue	pdb_dist
12	100	-0.077	1	0.009200
12	155	-0.075	1	0.011800
12	198	-0.064	0.953900	0.046200
12	244	-0.065	1	0.033500
12	247	-0.070	1	0.016200
12	321	-0.078	1	0.006800
12	334	-0.084	1	0.004400
12	348	-0.066	1	0.025800
12	365	-0.064	0.957500	0.042500
12	393	-0.061	1	0.040300
12	397	-0.065	0.956600	0.043400
12	415	-0.068	0.971700	0.028400
12	456	-0.060	1	0.048000
12	463	-0.061	1	0.037500
12	523	-0.076	0.986600	0.013400
18	100	-0.092	1	0.002400
18	151	-0.067	0.951700	0.048300
18	197	-0.067	0.950300	0.049700
18	244	-0.077	1	0.009900
18	321	-0.096	1	0.001600
18	329	-0.083	0.965700	0.034300
18	334	-0.100	1	0.000600
18	348	-0.079	1	0.009300
18	361	-0.060	1	0.047400
18	365	-0.078	0.978000	0.022000
18	371	-0.071	1	0.022300
18	390	-0.065	1	0.036100
18	463	-0.074	1	0.012900
18	464	-0.064	1	0.038800
19	100	-0.076	1	0.008100
19	155	-0.075	1	0.009900
19	244	-0.064	1	0.032200
19	321	-0.079	1	0.006100
19	334	-0.083	1	0.004800
19	348	-0.066	1	0.026800
19	393	-0.061	1	0.041900
19	463	-0.061	1	0.038600
20	100	-0.107	1	0.000300
20	108	-0.069	1	0.023900
20	117	-0.070	0.962200	0.037800
20	122	-0.072	0.967500	0.032500
20	126	-0.066	1	0.034700
20	151	-0.077	0.977200	0.022800
20	195	-0.064	1	0.037500
20	197	-0.075	0.974600	0.025400
20	229	-0.080	0.970100	0.029900
20	244	-0.090	1	0.003500
20	321	-0.109	1	0.000300
20	329	-0.098	0.989200	0.010800
20	334	-0.116	1	0.000200
20	345	-0.085	0.982300	0.017700
20	348	-0.092	1	0.002300
20	353	-0.065	1	0.034600
20	361	-0.070	1	0.024200
20	365	-0.089	0.993300	0.006700
20	369	-0.090	0.978400	0.021600
20	371	-0.081	1	0.008000
20	377	-0.080	0.957900	0.042100
20	390	-0.073	1	0.014200
20	410	-0.072	0.962700	0.037300
20	415	-0.080	0.958900	0.041100
20	463	-0.085	1	0.003900
20	464	-0.072	1	0.017500
20	528	-0.062	1	0.048500
21	97	-0.084	1	0.007100
21	100	-0.129	0.999000	0.001000
21	117	-0.096	0.996200	0.003800
21	122	-0.099	0.998100	0.001900
21	124	-0.083	1	0.007500
21	125	-0.083	0.988900	0.011100
21	131	-0.102	0.986600	0.013400
21	155	-0.118	0.996600	0.003400
21	158	-0.074	0.973600	0.026400
21	159	-0.062	1	0.047600
21	197	-0.105	0.996900	0.003100
21	198	-0.093	0.979600	0.020400
21	232	-0.073	0.973600	0.026400
21	240	-0.070	1	0.027400
21	244	-0.124	1	0.000100
21	247	-0.095	0.980800	0.019200
21	256	-0.113	0.996200	0.003800
21	321	-0.149	1	0
21	329	-0.138	0.999600	0.000400
21	334	-0.158	1	0
21	344	-0.080	1	0.008300
21	348	-0.116	0.997800	0.002200
21	349	-0.072	1	0.021300
21	353	-0.089	1	0.003700
21	356	-0.086	0.986800	0.013200
21	361	-0.089	0.981700	0.018300
21	365	-0.088	0.970300	0.029700
21	369	-0.127	0.999100	0.000900
21	371	-0.110	1	0.000400
21	390	-0.102	1	0.000600
21	394	-0.074	1	0.016600
21	410	-0.100	0.996800	0.003200
21	413	-0.082	0.958500	0.041500
21	416	-0.069	1	0.023100
21	463	-0.116	1	0.000400
21	465	-0.088	0.975600	0.024400
21	509	-0.090	0.994300	0.005700
21	528	-0.085	1	0.004700
22	97	-0.123	1	0.000200
22	100	-0.201	1	0
22	104	-0.113	0.995900	0.004100
22	106	-0.077	1	0.014300
22	108	-0.110	0.995100	0.004900
22	117	-0.141	1	0
22	122	-0.143	1	0
22	124	-0.121	1	0.000100
22	125	-0.121	0.999900	0.000100
22	126	-0.102	0.989100	0.010900
22	131	-0.144	0.999100	0.000900
22	133	-0.076	1	0.016000
22	151	-0.104	0.989200	0.010800
22	153	-0.084	0.964300	0.035700
22	155	-0.147	0.999000	0.001000
22	158	-0.108	0.999400	0.000600
22	159	-0.094	1	0.002600
22	197	-0.153	0.999900	0.000100
22	198	-0.132	0.998400	0.001600
22	224	-0.083	1	0.007200
22	230	-0.072	1	0.021400
22	232	-0.108	0.999500	0.000500
22	236	-0.094	0.993900	0.006100
22	237	-0.081	1	0.008400
22	244	-0.181	1	0
22	246	-0.098	0.981300	0.018700
22	247	-0.146	0.999600	0.000400
22	248	-0.064	1	0.048800
22	250	-0.141	0.999500	0.000500
22	251	-0.138	0.999500	0.000500
22	256	-0.182	1	0
22	267	-0.065	1	0.044800
22	268	-0.088	0.981700	0.018300
22	313	-0.097	0.994600	0.005400
22	321	-0.220	1	0
22	329	-0.188	1	0
22	334	-0.230	1	0
22	337	-0.080	1	0.009600
22	344	-0.116	1	0.000200
22	345	-0.107	0.990100	0.009900
22	348	-0.150	0.999600	0.000400
22	349	-0.104	1	0.000500
22	353	-0.128	1	0.000100
22	356	-0.091	0.977800	0.022200
22	361	-0.084	0.960800	0.039200
22	363	-0.085	0.973000	0.027000
22	365	-0.098	0.980200	0.019800
22	366	-0.117	0.993800	0.006200
22	369	-0.196	1	0
22	370	-0.124	0.998200	0.001800
22	371	-0.161	1	0
22	372	-0.108	0.994500	0.005500
22	378	-0.103	0.989800	0.010200
22	385	-0.085	0.993600	0.006400
22	390	-0.117	0.996800	0.003200
22	394	-0.109	1	0.000600
22	397	-0.101	0.983700	0.016300
22	410	-0.150	1	0
22	413	-0.150	0.999600	0.000400
22	415	-0.142	0.999200	0.000800
22	416	-0.103	1	0.000500
22	435	-0.087	0.975400	0.024600
22	454	-0.070	1	0.026100
22	458	-0.084	0.959800	0.040200
22	463	-0.169	1	0
22	464	-0.094	0.980400	0.019600
22	465	-0.083	0.957800	0.042200
22	523	-0.100	0.980400	0.019600
22	528	-0.123	1	0
23	97	-0.105	0.989400	0.010600
23	100	-0.319	1	0
23	101	-0.121	0.997400	0.002600
23	104	-0.143	0.999500	0.000500
23	105	-0.080	1	0.010100
23	106	-0.091	0.980000	0.020000
23	108	-0.204	1	0
23	117	-0.160	0.999600	0.000400
23	122	-0.139	0.999300	0.000700
23	124	-0.127	0.998500	0.001500
23	125	-0.128	0.998000	0.002000
23	126	-0.196	1	0
23	131	-0.145	0.998500	0.001500
23	133	-0.118	0.999900	0.000100
23	139	-0.117	0.992300	0.007700
23	151	-0.090	0.965900	0.034100
23	155	-0.277	1	0
23	158	-0.146	0.999800	0.000200
23	159	-0.118	0.997700	0.002300
23	194	-0.117	0.993100	0.006900
23	197	-0.168	1	0
23	198	-0.108	0.985500	0.014500
23	224	-0.129	1	0
23	225	-0.131	0.996100	0.003900
23	229	-0.123	0.995400	0.004600
23	230	-0.108	0.998600	0.001400
23	232	-0.092	0.975900	0.024100
23	240	-0.107	0.991700	0.008300
23	241	-0.092	0.977300	0.022700
23	242	-0.078	1	0.011800
23	244	-0.271	1	0
23	246	-0.090	0.967500	0.032500
23	247	-0.250	1	0
23	250	-0.083	0.953600	0.046400
23	251	-0.091	0.969900	0.030100
23	255	-0.089	0.965200	0.034800
23	256	-0.213	1	0
23	264	-0.095	0.978200	0.021800
23	267	-0.085	0.975500	0.024500
23	268	-0.118	0.997600	0.002400
23	312	-0.080	1	0.010700
23	313	-0.110	0.993300	0.006700
23	321	-0.253	1	0
23	329	-0.224	1	0
23	333	-0.132	0.997300	0.002700
23	334	-0.303	1	0
23	337	-0.093	0.982900	0.017100
23	344	-0.169	1	0
23	348	-0.219	1	0
23	349	-0.158	1	0
23	353	-0.198	1	0
23	354	-0.083	0.951500	0.048500
23	356	-0.093	0.975800	0.024200
23	361	-0.175	1	0
23	362	-0.064	1	0.047800
23	363	-0.100	0.984100	0.015900
23	365	-0.114	0.991000	0.009000
23	366	-0.100	0.980100	0.019900
23	369	-0.249	1	0
23	370	-0.183	1	0
23	371	-0.236	1	0
23	372	-0.169	1	0
23	377	-0.090	0.966200	0.033800
23	378	-0.183	1	0
23	385	-0.098	0.987500	0.012500
23	390	-0.145	0.999100	0.000900
23	391	-0.220	1	0
23	393	-0.103	0.983700	0.016300
23	394	-0.162	1	0
23	397	-0.123	0.995000	0.005000
23	410	-0.215	1	0
23	413	-0.166	0.999800	0.000200
23	415	-0.156	0.999700	0.000300
23	416	-0.148	0.999900	0.000100
23	432	-0.065	0.953100	0.046900
23	435	-0.100	0.984500	0.015500
23	458	-0.160	0.999700	0.000300
23	463	-0.220	1	0
23	523	-0.152	0.999200	0.000800
23	524	-0.159	0.999900	0.000100
23	527	-0.114	0.991900	0.008100
23	528	-0.193	1	0
70	100	-0.314	1	0
70	103	-0.085	0.962000	0.038000
70	104	-0.138	0.999100	0.000900
70	105	-0.080	1	0.010200
70	106	-0.086	0.973700	0.026300
70	108	-0.164	1	0
70	110	-0.085	0.982400	0.017600
70	114	-0.099	0.998200	0.001800
70	117	-0.164	0.999900	0.000100
70	122	-0.150	0.999600	0.000400
70	124	-0.133	0.998600	0.001400
70	125	-0.157	0.999900	0.000100
70	126	-0.186	1	0
70	131	-0.171	0.999800	0.000200
70	133	-0.119	1	0.000200
70	139	-0.101	0.981500	0.018500
70	151	-0.101	0.981900	0.018100
70	155	-0.269	1	0
70	158	-0.129	0.999400	0.000600
70	159	-0.132	0.999600	0.000400
70	193	-0.081	0.960900	0.039100
70	194	-0.085	0.958400	0.041600
70	195	-0.081	0.952500	0.047500
70	197	-0.206	1	0
70	198	-0.094	0.971700	0.028300
70	224	-0.120	0.999500	0.000500
70	225	-0.145	0.998500	0.001500
70	229	-0.148	0.998900	0.001100
70	230	-0.111	1	0.000100
70	231	-0.065	1	0.041400
70	232	-0.143	0.999700	0.000300
70	235	-0.085	0.992800	0.007200
70	237	-0.127	1	0
70	240	-0.079	0.951100	0.048900
70	242	-0.077	1	0.014500
70	244	-0.278	1	0
70	246	-0.120	0.994800	0.005200
70	247	-0.231	1	0
70	250	-0.108	0.986700	0.013300
70	251	-0.142	0.999500	0.000500
70	256	-0.203	1	0
70	264	-0.118	0.995800	0.004200
70	267	-0.077	0.955100	0.044900
70	268	-0.148	1	0
70	312	-0.079	1	0.010000
70	313	-0.126	0.998300	0.001700
70	321	-0.243	1	0
70	329	-0.233	1	0
70	333	-0.119	0.994000	0.006000
70	334	-0.289	1	0
70	337	-0.124	1	0
70	344	-0.159	1	0
70	345	-0.091	0.967500	0.032500
70	348	-0.235	1	0
70	349	-0.161	1	0
70	353	-0.199	1	0
70	354	-0.154	0.999600	0.000400
70	356	-0.082	0.957100	0.042900
70	359	-0.070	1	0.027000
70	360	-0.087	0.970800	0.029200
70	361	-0.189	1	0
70	362	-0.064	1	0.041200
70	365	-0.138	0.998700	0.001300
70	366	-0.150	0.999600	0.000400
70	369	-0.254	1	0
70	370	-0.168	0.999800	0.000200
70	371	-0.231	1	0
70	372	-0.189	1	0
70	377	-0.178	1	0
70	378	-0.177	1	0
70	385	-0.132	1	0
70	390	-0.157	0.999700	0.000300
70	393	-0.099	0.977800	0.022200
70	394	-0.166	1	0
70	406	-0.091	1	0.003600
70	408	-0.069	1	0.025800
70	410	-0.229	1	0
70	413	-0.149	0.999600	0.000400
70	415	-0.184	0.999900	0.000100
70	416	-0.135	0.999500	0.000500
70	432	-0.065	1	0.040000
70	435	-0.127	0.997200	0.002800
70	458	-0.102	0.982200	0.017800
70	463	-0.244	1	0
70	465	-0.094	0.972000	0.028000
70	509	-0.097	0.980400	0.019600
70	523	-0.085	0.954000	0.046000
70	524	-0.114	0.988500	0.011500
70	527	-0.126	0.996100	0.003900
70	528	-0.154	1	0
87	97	-0.100	0.983100	0.016900
87	100	-0.363	1	0
87	103	-0.089	0.965600	0.034400
87	104	-0.187	1	0
87	105	-0.097	1	0.000800
87	106	-0.121	0.998900	0.001100
87	108	-0.201	1	0
87	110	-0.076	0.951300	0.048700
87	111	-0.130	0.997600	0.002400
87	114	-0.114	0.999000	0.001000
87	116	-0.176	1	0
87	117	-0.171	0.999900	0.000100
87	122	-0.172	0.999900	0.000100
87	124	-0.168	1	0
87	125	-0.195	1	0
87	126	-0.220	1	0
87	131	-0.232	1	0
87	139	-0.186	0.999900	0.000100
87	150	-0.089	0.964300	0.035700
87	153	-0.110	0.988900	0.011100
87	155	-0.335	1	0
87	158	-0.197	1	0
87	159	-0.164	1	0
87	193	-0.102	0.991300	0.008700
87	194	-0.142	0.998900	0.001100
87	197	-0.238	1	0
87	198	-0.128	0.995800	0.004200
87	202	-0.082	0.950200	0.049800
87	224	-0.135	0.999600	0.000400
87	225	-0.200	1	0
87	229	-0.182	1	0
87	230	-0.111	0.995100	0.004900
87	231	-0.079	1	0.009600
87	232	-0.130	0.998900	0.001100
87	235	-0.102	0.997200	0.002800
87	236	-0.095	0.979000	0.021000
87	237	-0.124	0.998900	0.001100
87	240	-0.106	0.989200	0.010800
87	241	-0.093	0.973300	0.026700
87	242	-0.094	1	0.002700
87	244	-0.329	1	0
87	246	-0.163	0.999800	0.000200
87	247	-0.282	1	0
87	250	-0.162	0.999700	0.000300
87	251	-0.188	1	0
87	253	-0.127	0.995700	0.004300
87	256	-0.204	1	0
87	264	-0.135	0.998500	0.001500
87	267	-0.079	0.954100	0.045900
87	268	-0.125	0.998100	0.001900
87	312	-0.097	1	0.002500
87	313	-0.126	0.997800	0.002200
87	321	-0.330	1	0
87	329	-0.277	1	0
87	333	-0.184	1	0
87	334	-0.333	1	0
87	337	-0.149	1	0
87	344	-0.205	1	0
87	345	-0.171	0.999900	0.000100
87	348	-0.273	1	0
87	349	-0.171	1	0
87	353	-0.243	1	0
87	354	-0.191	1	0
87	356	-0.121	0.994800	0.005200
87	361	-0.236	1	0
87	362	-0.077	1	0.014400
87	365	-0.139	0.998300	0.001700
87	366	-0.154	0.999900	0.000100
87	369	-0.282	1	0
87	370	-0.209	1	0
87	371	-0.289	1	0
87	372	-0.204	1	0
87	377	-0.212	1	0
87	378	-0.216	1	0
87	382	-0.107	0.986900	0.013100
87	385	-0.155	1	0
87	390	-0.175	1	0
87	391	-0.167	0.999900	0.000100
87	393	-0.181	1	0
87	394	-0.181	1	0
87	397	-0.174	0.999800	0.000200
87	410	-0.272	1	0
87	413	-0.212	1	0
87	415	-0.246	1	0
87	416	-0.188	1	0
87	434	-0.110	0.989500	0.010500
87	435	-0.188	1	0
87	456	-0.133	0.996200	0.003800
87	458	-0.125	0.994900	0.005100
87	463	-0.297	1	0
87	465	-0.091	0.968300	0.031700
87	509	-0.102	0.981600	0.018400
87	520	-0.141	0.998500	0.001500
87	523	-0.204	1	0
87	524	-0.162	0.999800	0.000200
87	527	-0.145	0.998900	0.001100
87	528	-0.160	0.999900	0.000100
89	97	-0.119	0.995700	0.004300
89	100	-0.326	1	0
89	104	-0.134	0.998100	0.001900
89	105	-0.090	1	0.003000
89	106	-0.110	0.995200	0.004800
89	108	-0.184	1	0
89	111	-0.104	0.984700	0.015300
89	114	-0.099	0.992600	0.007400
89	116	-0.087	0.960400	0.039600
89	117	-0.189	1	0
89	122	-0.142	0.999000	0.001000
89	124	-0.120	0.996000	0.004000
89	125	-0.181	1	0
89	126	-0.174	0.999900	0.000100
89	131	-0.205	1	0
89	133	-0.126	1	0
89	135	-0.084	0.963300	0.036700
89	139	-0.093	0.968300	0.031700
89	151	-0.092	0.968500	0.031500
89	153	-0.139	0.998200	0.001800
89	155	-0.280	1	0
89	158	-0.162	0.999900	0.000100
89	159	-0.154	1	0
89	193	-0.081	0.963300	0.036700
89	194	-0.138	0.997500	0.002500
89	195	-0.102	0.984900	0.015100
89	197	-0.181	1	0
89	198	-0.133	0.997100	0.002900
89	225	-0.185	0.999900	0.000100
89	229	-0.177	0.999900	0.000100
89	232	-0.130	0.998400	0.001600
89	235	-0.096	0.997400	0.002600
89	236	-0.091	0.974000	0.026000
89	237	-0.117	0.997000	0.003000
89	240	-0.144	0.999400	0.000600
89	241	-0.104	0.989500	0.010500
89	242	-0.087	1	0.004200
89	244	-0.298	1	0
89	246	-0.129	0.996300	0.003700
89	247	-0.276	1	0
89	250	-0.121	0.993600	0.006400
89	251	-0.126	0.996300	0.003700
89	253	-0.098	0.978600	0.021400
89	256	-0.157	0.999400	0.000600
89	264	-0.120	0.995700	0.004300
89	267	-0.087	0.978400	0.021600
89	268	-0.154	0.999800	0.000200
89	312	-0.089	1	0.003700
89	313	-0.133	0.999100	0.000900
89	321	-0.282	1	0
89	329	-0.222	1	0
89	334	-0.330	1	0
89	337	-0.113	0.995700	0.004300
89	344	-0.179	1	0
89	348	-0.279	1	0
89	349	-0.173	1	0
89	353	-0.226	1	0
89	354	-0.164	0.999900	0.000100
89	359	-0.081	1	0.010300
89	361	-0.233	1	0
89	362	-0.072	1	0.021100
89	365	-0.096	0.972700	0.027300
89	366	-0.089	0.964100	0.035900
89	369	-0.218	1	0
89	370	-0.135	0.998100	0.001900
89	371	-0.271	1	0
89	372	-0.197	1	0
89	377	-0.134	0.996900	0.003100
89	378	-0.221	1	0
89	382	-0.088	0.962500	0.037500
89	385	-0.084	0.960800	0.039200
89	390	-0.192	1	0
89	391	-0.089	0.962600	0.037400
89	393	-0.130	0.997200	0.002800
89	394	-0.175	1	0
89	397	-0.170	0.999700	0.000300
89	406	-0.102	1	0.000600
89	410	-0.246	1	0
89	413	-0.217	1	0
89	415	-0.220	1	0
89	416	-0.158	1	0
89	435	-0.136	0.999400	0.000600
89	458	-0.163	0.999800	0.000200
89	463	-0.244	1	0
89	520	-0.126	0.996100	0.003900
89	523	-0.128	0.996500	0.003500
89	524	-0.158	0.999800	0.000200
89	528	-0.169	1	0
91	97	-0.162	1	0
91	100	-0.333	1	0
91	103	-0.112	0.989600	0.010400
91	104	-0.205	1	0
91	105	-0.096	1	0.001400
91	106	-0.120	0.998600	0.001400
91	108	-0.207	1	0
91	111	-0.112	0.990000	0.010000
91	114	-0.109	0.996900	0.003100
91	116	-0.127	0.996100	0.003900
91	117	-0.197	1	0
91	122	-0.121	0.996100	0.003900
91	124	-0.170	0.999900	0.000100
91	125	-0.185	1	0
91	126	-0.190	1	0
91	131	-0.151	0.999000	0.001000
91	132	-0.093	0.968900	0.031100
91	139	-0.140	0.998100	0.001900
91	151	-0.096	0.974900	0.025100
91	155	-0.351	1	0
91	158	-0.179	1	0
91	159	-0.153	1	0
91	194	-0.132	0.996000	0.004000
91	197	-0.164	1	0
91	198	-0.106	0.985700	0.014300
91	202	-0.081	0.950300	0.049700
91	225	-0.226	1	0
91	229	-0.171	0.999900	0.000100
91	232	-0.172	1	0
91	235	-0.082	0.968100	0.031900
91	236	-0.124	0.997200	0.002800
91	237	-0.143	1	0
91	240	-0.113	0.993000	0.007000
91	241	-0.094	0.977100	0.022900
91	242	-0.094	1	0.001200
91	244	-0.327	1	0
91	246	-0.089	0.964000	0.036000
91	247	-0.267	1	0
91	250	-0.177	1	0
91	251	-0.188	0.999900	0.000100
91	253	-0.143	0.998300	0.001700
91	255	-0.105	0.983700	0.016300
91	256	-0.197	1	0
91	264	-0.092	0.971900	0.028100
91	267	-0.089	0.976700	0.023300
91	268	-0.146	0.999800	0.000200
91	312	-0.096	1	0.001700
91	313	-0.132	0.998500	0.001500
91	321	-0.312	1	0
91	329	-0.233	1	0
91	333	-0.132	0.996800	0.003200
91	334	-0.329	1	0
91	337	-0.140	1	0
91	344	-0.203	1	0
91	345	-0.118	0.991900	0.008100
91	348	-0.300	1	0
91	349	-0.194	1	0
91	353	-0.240	1	0
91	354	-0.167	0.999700	0.000300
91	356	-0.143	0.999400	0.000600
91	359	-0.079	0.970500	0.029500
91	360	-0.080	0.952800	0.047200
91	361	-0.215	1	0
91	362	-0.076	1	0.012300
91	366	-0.178	0.999900	0.000100
91	369	-0.257	1	0
91	370	-0.154	0.999200	0.000800
91	371	-0.291	1	0
91	372	-0.182	0.999900	0.000100
91	377	-0.181	0.999900	0.000100
91	378	-0.192	1	0
91	382	-0.099	0.979200	0.020800
91	385	-0.112	0.993800	0.006200
91	390	-0.165	0.999700	0.000300
91	391	-0.124	0.993400	0.006600
91	393	-0.139	0.998200	0.001800
91	394	-0.197	1	0
91	396	-0.103	1	0.000500
91	397	-0.140	0.998200	0.001800
91	406	-0.083	0.964900	0.035100
91	410	-0.260	1	0
91	413	-0.167	0.999800	0.000200
91	415	-0.229	1	0
91	416	-0.166	1	0
91	435	-0.155	0.999800	0.000200
91	458	-0.121	0.993500	0.006500
91	463	-0.268	1	0
91	520	-0.137	0.998100	0.001900
91	523	-0.187	0.999900	0.000100
91	524	-0.187	0.999800	0.000200
91	527	-0.130	0.995600	0.004400
91	528	-0.165	0.999900	0.000100
92	100	-0.302	1	0
92	101	-0.083	0.955800	0.044200
92	103	-0.098	0.979400	0.020600
92	104	-0.113	0.991600	0.008400
92	105	-0.080	1	0.007800
92	106	-0.118	0.999900	0.000100
92	108	-0.165	0.999900	0.000100
92	111	-0.111	0.989100	0.010900
92	114	-0.087	0.981100	0.018900
92	116	-0.111	0.990400	0.009600
92	117	-0.168	0.999900	0.000100
92	122	-0.124	0.996200	0.003800
92	124	-0.094	0.978500	0.021500
92	125	-0.161	0.999900	0.000100
92	126	-0.186	1	0
92	131	-0.159	0.999700	0.000300
92	133	-0.113	0.998300	0.001700
92	135	-0.107	0.995100	0.004900
92	139	-0.135	0.996900	0.003100
92	150	-0.109	0.987400	0.012600
92	151	-0.122	0.994800	0.005200
92	153	-0.097	0.977600	0.022400
92	155	-0.270	1	0
92	158	-0.162	1	0
92	159	-0.142	1	0
92	193	-0.094	0.986400	0.013600
92	194	-0.156	0.999800	0.000200
92	197	-0.145	0.999000	0.001000
92	198	-0.093	0.969800	0.030200
92	224	-0.079	0.954900	0.045100
92	225	-0.099	0.975000	0.025000
92	229	-0.171	1	0
92	232	-0.119	0.996800	0.003200
92	236	-0.090	0.974400	0.025600
92	237	-0.096	0.985500	0.014500
92	240	-0.096	0.981600	0.018400
92	241	-0.105	0.991300	0.008700
92	242	-0.076	1	0.011700
92	244	-0.269	1	0
92	246	-0.094	0.973300	0.026700
92	247	-0.226	1	0
92	250	-0.116	0.993300	0.006700
92	251	-0.141	0.998300	0.001700
92	255	-0.083	0.958000	0.042000
92	256	-0.145	0.998500	0.001500
92	268	-0.146	1	0
92	312	-0.081	1	0.010200
92	313	-0.112	0.994200	0.005800
92	321	-0.300	1	0
92	329	-0.225	1	0
92	333	-0.110	0.988400	0.011600
92	334	-0.301	1	0
92	337	-0.122	0.999900	0.000100
92	344	-0.155	0.999900	0.000100
92	345	-0.116	0.992000	0.008000
92	348	-0.213	1	0
92	349	-0.153	0.999900	0.000100
92	353	-0.199	1	0
92	354	-0.091	0.967600	0.032400
92	361	-0.196	1	0
92	362	-0.063	1	0.048600
92	365	-0.108	0.988800	0.011200
92	366	-0.117	0.992300	0.007700
92	369	-0.239	1	0
92	370	-0.127	0.996600	0.003400
92	371	-0.246	1	0
92	372	-0.189	1	0
92	377	-0.136	0.997900	0.002100
92	378	-0.186	1	0
92	382	-0.126	0.997000	0.003000
92	390	-0.153	0.999800	0.000200
92	393	-0.131	0.996800	0.003200
92	394	-0.165	1	0
92	397	-0.112	0.990400	0.009600
92	402	-0.136	0.998300	0.001700
92	410	-0.215	1	0
92	413	-0.136	0.997400	0.002600
92	415	-0.227	1	0
92	416	-0.157	1	0
92	435	-0.096	0.979200	0.020800
92	456	-0.093	0.972500	0.027500
92	458	-0.191	1	0
92	463	-0.236	1	0
92	464	-0.086	0.958800	0.041200
92	523	-0.185	0.999900	0.000100
93	97	-0.130	0.997400	0.002600
93	100	-0.411	1	0
93	103	-0.118	0.993400	0.006600
93	104	-0.153	0.999400	0.000600
93	105	-0.105	1	0.000800
93	106	-0.149	0.999800	0.000200
93	108	-0.234	1	0
93	110	-0.088	0.977900	0.022100
93	111	-0.174	1	0
93	114	-0.091	0.979100	0.020900
93	116	-0.103	0.981900	0.018100
93	117	-0.213	1	0
93	122	-0.210	1	0
93	123	-0.089	0.961800	0.038200
93	124	-0.140	0.998700	0.001300
93	125	-0.237	1	0
93	126	-0.209	1	0
93	131	-0.232	1	0
93	133	-0.120	0.996800	0.003200
93	135	-0.098	0.983900	0.016100
93	137	-0.101	0.980200	0.019800
93	139	-0.189	1	0
93	151	-0.112	0.988800	0.011200
93	153	-0.129	0.996800	0.003200
93	155	-0.393	1	0
93	158	-0.220	1	0
93	159	-0.173	1	0
93	194	-0.093	0.967600	0.032400
93	197	-0.179	1	0
93	198	-0.122	0.994300	0.005700
93	224	-0.143	0.999900	0.000100
93	225	-0.156	0.998800	0.001200
93	229	-0.185	1	0
93	232	-0.167	1	0
93	235	-0.114	0.999600	0.000400
93	236	-0.086	0.965400	0.034600
93	237	-0.101	0.985600	0.014400
93	240	-0.140	0.999100	0.000900
93	241	-0.144	0.999500	0.000500
93	242	-0.103	1	0.000500
93	244	-0.358	1	0
93	246	-0.185	1	0
93	247	-0.307	1	0
93	250	-0.187	1	0
93	251	-0.163	1	0
93	253	-0.183	1	0
93	256	-0.215	1	0
93	264	-0.117	0.994000	0.006000
93	268	-0.175	1	0
93	312	-0.107	1	0.000400
93	313	-0.140	0.999200	0.000800
93	321	-0.385	1	0
93	329	-0.279	1	0
93	334	-0.396	1	0
93	337	-0.141	0.999800	0.000200
93	344	-0.219	1	0
93	345	-0.160	0.999700	0.000300
93	348	-0.252	1	0
93	349	-0.208	1	0
93	353	-0.264	1	0
93	354	-0.209	1	0
93	356	-0.142	0.999300	0.000700
93	360	-0.094	0.978900	0.021100
93	361	-0.252	1	0
93	362	-0.085	1	0.004900
93	365	-0.100	0.977900	0.022100
93	366	-0.199	1	0
93	369	-0.339	1	0
93	370	-0.215	1	0
93	371	-0.316	1	0
93	372	-0.224	1	0
93	377	-0.216	1	0
93	378	-0.220	1	0
93	382	-0.115	0.991300	0.008700
93	390	-0.223	1	0
93	391	-0.126	0.995300	0.004700
93	393	-0.222	1	0
93	394	-0.218	1	0
93	396	-0.082	0.965700	0.034300
93	397	-0.183	0.999900	0.000100
93	406	-0.105	0.993900	0.006100
93	410	-0.299	1	0
93	413	-0.253	1	0
93	415	-0.269	1	0
93	416	-0.188	1	0
93	434	-0.098	0.976100	0.023900
93	435	-0.132	0.997700	0.002300
93	443	-0.065	1	0.042400
93	456	-0.102	0.982100	0.017900
93	458	-0.159	0.999800	0.000200
93	463	-0.314	1	0
93	520	-0.148	0.999200	0.000800
93	523	-0.176	1	0
93	524	-0.142	0.998300	0.001700
93	527	-0.101	0.980000	0.020000
93	528	-0.109	0.987200	0.012800
94	100	-0.255	1	0
94	104	-0.092	0.979800	0.020200
94	106	-0.090	0.996100	0.003900
94	108	-0.100	0.984000	0.016000
94	117	-0.102	0.987800	0.012200
94	122	-0.138	0.999700	0.000300
94	125	-0.115	0.995300	0.004700
94	126	-0.105	0.990100	0.009900
94	131	-0.123	0.995100	0.004900
94	133	-0.090	0.995000	0.005000
94	135	-0.092	0.991900	0.008100
94	139	-0.114	0.990800	0.009200
94	140	-0.081	0.955000	0.045000
94	151	-0.085	0.961300	0.038700
94	155	-0.171	0.999900	0.000100
94	158	-0.119	0.999400	0.000600
94	159	-0.095	0.987400	0.012600
94	194	-0.109	0.988200	0.011800
94	197	-0.166	1	0
94	224	-0.099	0.999100	0.000900
94	225	-0.082	0.950400	0.049600
94	229	-0.143	0.999500	0.000500
94	237	-0.083	0.970200	0.029800
94	240	-0.085	0.969000	0.031000
94	241	-0.091	0.982200	0.017800
94	244	-0.210	1	0
94	247	-0.124	0.995400	0.004600
94	264	-0.079	0.954300	0.045700
94	268	-0.095	0.986300	0.013700
94	313	-0.086	0.970800	0.029200
94	321	-0.206	0.999900	0.000100
94	329	-0.150	0.999200	0.000800
94	333	-0.087	0.969500	0.030500
94	334	-0.209	1	0
94	337	-0.084	0.976400	0.023600
94	344	-0.127	0.999300	0.000700
94	348	-0.203	1	0
94	349	-0.113	0.997700	0.002300
94	353	-0.153	1	0
94	361	-0.119	0.996100	0.003900
94	365	-0.119	0.994100	0.005900
94	369	-0.149	0.999400	0.000600
94	371	-0.193	1	0
94	372	-0.150	1	0
94	377	-0.145	0.999500	0.000500
94	378	-0.097	0.979400	0.020600
94	391	-0.108	0.988400	0.011600
94	394	-0.129	1	0
94	397	-0.120	0.994200	0.005800
94	410	-0.160	1	0
94	415	-0.151	0.999500	0.000500
94	416	-0.091	0.979200	0.020800
94	434	-0.082	0.953800	0.046200
94	456	-0.081	0.953700	0.046300
94	458	-0.112	0.991500	0.008500
94	463	-0.151	1	0
94	520	-0.121	0.996200	0.003800
94	528	-0.142	0.999900	0.000100
96	100	-0.195	1	0	10.0484297778309
96	108	-0.106	0.990500	0.009500	6.57704044384706
96	122	-0.108	0.990900	0.009100	21.460277025239
96	126	-0.142	1	0	22.9445291082646
96	131	-0.116	0.992200	0.007800	29.3734908378286
96	133	-0.079	0.967700	0.032300	33.2299671531586
96	139	-0.091	0.969000	0.031000	40.3964579016527
96	155	-0.177	1	0	55.1632104395674
96	159	-0.082	0.965000	0.035000	49.8844110519509
96	194	-0.091	0.970700	0.029300	48.1290304701851
96	224	-0.090	0.990700	0.009300	35.0779988311762
96	225	-0.120	0.991800	0.008200	33.2952431737628
96	229	-0.104	0.986700	0.013300	27.5787739756502
96	237	-0.086	0.984100	0.015900	19.8721157907255
96	244	-0.183	1	0	26.8520401273348
96	247	-0.133	0.998700	0.001300	25.3245978645269
96	256	-0.113	0.991800	0.008200	21.0011092564178
96	264	-0.090	0.980400	0.019600	19.8365678987067
96	267	-0.071	0.958500	0.041500	17.7195562585523
96	321	-0.177	1	0	28.6213323763937
96	329	-0.108	0.985800	0.014200	28.6562165157929
96	333	-0.108	0.991900	0.008100	23.8547888064431
96	334	-0.179	1	0	24.3390018077981
96	337	-0.088	0.995600	0.004400	14.9507105516761
96	344	-0.096	0.984100	0.015900	15.3361988119612
96	345	-0.084	0.958900	0.041100	13.8726061358348
96	348	-0.107	0.986900	0.013100	15.9331157969808
96	349	-0.088	0.976900	0.023100	11.4607826521577
96	353	-0.092	0.973900	0.026100	7.69786470392927
96	354	-0.084	0.955000	0.045000	7.99488517741187
96	361	-0.139	0.999900	0.000100	11.0203038978061
96	365	-0.117	0.993400	0.006600	13.3576841181397
96	366	-0.112	0.990500	0.009500	15.6673219153753
96	369	-0.105	0.984700	0.015300	15.2624633332893
96	370	-0.093	0.975100	0.024900	16.537294488519
96	371	-0.175	1	0	17.8464124405999
96	372	-0.083	0.959700	0.040300	19.9253097591982
96	377	-0.117	0.994400	0.005600	18.5087563601664
96	390	-0.157	1	0	9.98490866257676
96	394	-0.117	0.999900	0.000100	7.9021775479927
96	410	-0.127	0.998100	0.001900	16.4400949814775
96	415	-0.091	0.968300	0.031700	13.2152807764345
96	416	-0.097	0.988900	0.011100	8.34157299314704
96	434	-0.132	0.998700	0.001300	5.10256347339257
96	456	-0.119	0.996000	0.004000	8.91146951966959
96	463	-0.143	0.999200	0.000800	14.9397578962981
96	528	-0.113	0.996000	0.004000
97	100	-0.097	0.974500	0.025500	7.0417923854655
97	109	-0.086	0.964300	0.035700	13.7856650184168
97	116	-0.086	0.956900	0.043100	12.3839840923671
97	125	-0.108	0.987200	0.012800	24.2427850710268
97	149	-0.183	1	0	45.1119881406262
97	150	-0.111	0.987300	0.012700	48.6465422717792
97	198	-0.132	0.996600	0.003400	39.6584968953691
97	225	-0.094	0.969900	0.030100	33.0945399877381
97	229	-0.214	1	0	27.8321789481169
97	247	-0.085	0.953900	0.046100	28.6941615315729
97	256	-0.116	0.990000	0.010000	22.4882904863843
97	263	-0.066	0.959100	0.040900	16.0563723798373
97	264	-0.165	0.999600	0.000400	21.5053966715334
97	268	-0.107	0.986600	0.013400	28.7953174318325
97	329	-0.167	0.999500	0.000500	31.3310308480267
97	334	-0.278	1	0	26.6273921742254
97	337	-0.083	0.953800	0.046200	17.1006943133897
97	356	-0.091	0.967900	0.032100	6.55542630192727
97	358	-0.100	0.984800	0.015200	10.0757778856027
97	361	-0.171	1	0	13.6624090481877
97	377	-0.084	0.952700	0.047300	20.3006520584931
97	388	-0.116	0.993400	0.006600	15.8339557596957
97	390	-0.114	0.989300	0.010700	11.1973373174161
97	391	-0.102	0.979400	0.020600	9.83795598689076
97	393	-0.091	0.966800	0.033200	6.58799005767314
97	396	-0.080	0.955400	0.044600	12.0592277530528
97	397	-0.112	0.989100	0.010900	12.9917369893329
97	404	-0.073	0.971400	0.028600	30.3479499307614
97	407	-0.087	0.973500	0.026500	24.0307981765067
97	415	-0.132	0.996400	0.003600	16.8012334071044
97	416	-0.082	0.953700	0.046300	11.5372481120933
97	434	-0.104	0.981900	0.018100	8.45351536344495
97	439	-0.099	0.988200	0.011800	7.56677077755106
97	442	-0.086	0.986600	0.013400	12.40931782976
97	443	-0.089	0.994400	0.005600	16.4570742843313
97	444	-0.108	0.994000	0.006000	18.931199063979
97	445	-0.088	0.994300	0.005700	19.7623556541218
97	446	-0.079	0.987600	0.012400	21.1048048794582
97	450	-0.136	1	0	13.2116609478143
97	458	-0.140	0.996400	0.003600	14.3152395020132
97	524	-0.141	0.997100	0.002900	30.2908600901328
97	527	-0.196	1	0
97	528	-0.246	1	0
98	101	-0.151	0.999500	0.000500	3.17884224207493
98	103	-0.185	1	0	5.81211674005261
98	110	-0.094	0.975800	0.024200	16.8399972387171
98	119	-0.088	0.970400	0.029600	12.2596433063935
98	127	-0.088	0.959900	0.040100	15.7561753290575
98	133	-0.099	0.979200	0.020800	28.9821591500703
98	134	-0.094	0.969900	0.030100	26.4349967467371
98	135	-0.113	0.990000	0.010000	29.9221149987764
98	151	-0.170	0.999900	0.000100	47.1306713722603
98	152	-0.113	0.989900	0.010100	49.3364069324064
98	158	-0.147	0.999400	0.000600	47.4236122200745
98	194	-0.115	0.991400	0.008600	44.3697033007885
98	198	-0.130	0.995800	0.004200	37.0227322195432
98	200	-0.081	0.963900	0.036200	36.3916598549723
98	202	-0.105	0.980300	0.019700	32.2130737589569
98	225	-0.087	0.956600	0.043400	30.3718654185086
98	232	-0.162	0.999500	0.000500	26.1703618622288
98	235	-0.081	0.954300	0.045700	25.3250218953508
98	244	-0.136	0.997300	0.002700	30.5398372949169
98	248	-0.097	0.979200	0.020800	29.0953128355754
98	264	-0.139	0.997400	0.002600	24.8832331902428
98	267	-0.089	0.964800	0.035200	24.0336994655421
98	337	-0.087	0.960800	0.039200	20.282350307595
98	345	-0.107	0.983000	0.017000	17.2789921291724
98	348	-0.176	0.999900	0.000100	20.5402992188526
98	349	-0.229	1	0	15.5049869396913
98	353	-0.312	1	0	12.1306015514483
98	354	-0.116	0.989800	0.010200	12.4782733180516
98	361	-0.097	0.975600	0.024400	16.2616482251954
98	365	-0.175	0.999800	0.000200	19.3542239575758
98	366	-0.204	1	0	21.8762503871207
98	391	-0.149	0.998600	0.001400	13.1140618421601
98	394	-0.098	0.975000	0.025000	12.6002132124818
98	396	-0.127	0.998200	0.001800	13.881837054223
98	397	-0.129	0.994300	0.005700	15.904132607596
98	402	-0.100	0.976500	0.023500	27.9741120859984
98	406	-0.083	0.955900	0.044100	30.6301060559705
98	408	-0.080	0.950800	0.049200	26.38286629614
98	435	-0.097	0.974900	0.025100	9.76331644473329
98	439	-0.118	0.996200	0.003800	10.4412411618543
98	440	-0.083	0.964600	0.035400	16.1368902518422
98	442	-0.092	0.982400	0.017600	15.6843184104379
98	443	-0.090	0.976900	0.023100	19.7326220508071
98	445	-0.088	0.976900	0.023100	22.7738841658598
98	450	-0.097	0.979900	0.020100	15.6960597603348
98	523	-0.097	0.970600	0.029400	27.9294815383315
98	524	-0.180	0.999800	0.000200	33.3172404769663
99	101	-0.139	0.998700	0.001300	3.22964657509147
99	103	-0.152	0.999600	0.000400	9.11396455994864
99	106	-0.082	0.958100	0.041900	11.4327521620999
99	118	-0.081	0.967100	0.032900	22.1765662581023
99	126	-0.104	0.984900	0.015100	21.9983005252679
99	127	-0.089	0.963300	0.036700	18.228404455684
99	129	-0.088	0.969700	0.030300	27.7387648066744
99	131	-0.123	0.993700	0.006300	26.3402142739956
99	132	-0.128	0.996800	0.003200	29.1443507218809
99	140	-0.109	0.988100	0.011900	38.4271524576048
99	150	-0.130	0.997200	0.002800	45.6880977279641
99	151	-0.196	0.999900	0.000100	47.4343327664678
99	152	-0.104	0.980700	0.019300	49.5979225875439
99	159	-0.132	0.998800	0.001200	48.6641649779383
99	197	-0.166	0.999700	0.000300	43.0783746791821
99	224	-0.113	0.992400	0.007600	36.9852672965872
99	225	-0.138	0.997500	0.002500	35.1577549055681
99	230	-0.099	0.985600	0.014400	27.9483334923569
99	257	-0.075	0.962400	0.037600	27.8072536400127
99	321	-0.090	0.963600	0.036400	37.9889081180284
99	333	-0.145	0.999200	0.000800	32.7645647308186
99	334	-0.113	0.987500	0.012500	32.5262839715822
99	345	-0.154	0.999500	0.000500	16.2001463573636
99	348	-0.094	0.970800	0.029200	19.8574850874928
99	349	-0.114	0.993900	0.006100	14.6437379790817
99	353	-0.194	1	0	11.749320873991
99	361	-0.124	0.994400	0.005600	17.8323838002663
99	365	-0.101	0.980300	0.019700	22.4287141182904
99	369	-0.100	0.978900	0.021100	24.5562507724612
99	371	-0.086	0.956400	0.043600	27.9014819140489
99	374	-0.080	0.973100	0.026900	30.2092153820651
99	378	-0.092	0.966600	0.033400	29.7913971810655
99	397	-0.193	1	0	19.5394129901591
99	401	-0.092	0.979500	0.020500	27.7263832657633
99	402	-0.127	0.995400	0.004600	30.8764823287887
99	434	-0.145	0.998900	0.001100	14.9555008608873
99	439	-0.097	0.993300	0.006700	12.4722051378255
99	456	-0.087	0.958800	0.041200	18.0922882466536
99	465	-0.094	0.972200	0.027800	29.8659760429824
99	524	-0.121	0.992600	0.007400	35.5407021033631
99	528	-0.121	0.994200	0.005800
100	103	-0.120	0.991600	0.008400	6.61847761951343
100	107	-0.176	1	0	15.2555059568669
100	112	-0.157	0.999100	0.000900	15.4567844327337
100	113	-0.116	0.992700	0.007300	19.4148321136187
100	114	-0.154	0.998700	0.001300	21.1980676949575
100	115	-0.141	0.998300	0.001700	18.611749568485
100	119	-0.111	0.988200	0.011800	13.93475313739
100	121	-0.162	0.999500	0.000500	19.6694607958632
100	124	-0.188	1	0	18.9874319748617
100	127	-0.200	1	0	14.6285613783448
100	128	-0.172	0.999700	0.000300	21.9295540538334
100	129	-0.134	0.997100	0.002900	24.1744065904419
100	130	-0.153	0.999100	0.000900	20.3766349037323
100	132	-0.098	0.973400	0.026600	25.4351762132681
100	133	-0.125	0.995000	0.005000	26.9955889359725
100	134	-0.168	0.999600	0.000400	23.068496353252
100	135	-0.148	0.998500	0.001500	27.2897007312283
100	136	-0.105	0.979800	0.020200	30.0346893108618
100	137	-0.127	0.993900	0.006100	29.0485932361621
100	141	-0.178	0.999800	0.000200	32.3520152077116
100	142	-0.177	0.999700	0.000300	33.7272213797698
100	149	-0.191	0.999900	0.000100	38.5243355815516
100	150	-0.169	0.999100	0.000900	41.8848997253186
100	151	-0.092	0.964900	0.035100	43.741301512415
100	152	-0.147	0.998200	0.001800	45.9548901097587
100	156	-0.130	0.994900	0.005100	49.3922676640788
100	157	-0.169	0.999600	0.000400	43.7909701308386
100	193	-0.125	0.995800	0.004200	44.4062886650078
100	195	-0.090	0.963300	0.036700	40.214883115583
100	198	-0.179	1	0	37.0633676289675
100	225	-0.184	0.999900	0.000100	32.2008409517516
100	226	-0.127	0.993300	0.006700	28.0738033226708
100	229	-0.126	0.993200	0.006800	27.6266594614695
100	236	-0.092	0.968700	0.031300	27.0784481645459
100	244	-0.103	0.980100	0.019900	35.8703656379469
100	248	-0.131	0.996800	0.003200	35.1304101883254
100	253	-0.086	0.956200	0.043800	31.4817628000721
100	254	-0.129	0.998500	0.001500	31.9796027961574
100	255	-0.211	1	0	28.3453603610891
100	259	-0.099	0.980100	0.019900	28.7005841229756
100	262	-0.106	0.986700	0.013300	27.1539373388096
100	267	-0.145	0.998800	0.001200	29.9977211634484
100	313	-0.120	0.992300	0.007700	40.2147401956049
100	329	-0.099	0.976000	0.024000	40.4226180250612
100	333	-0.146	0.998600	0.001400	35.9404704198484
100	334	-0.128	0.994500	0.005500	35.3734488847214
100	335	-0.158	0.999800	0.000200	29.6587883265652
100	337	-0.125	0.993000	0.007000	25.4374212922615
100	338	-0.105	0.985100	0.014900	24.4511489709584
100	339	-0.132	0.996900	0.003100	20.060234819164
100	345	-0.204	1	0	19.1530767502248
100	353	-0.166	0.999700	0.000300	16.2195769365295
100	354	-0.172	0.999700	0.000300	15.9526284354648
100	357	-0.107	0.991100	0.008900	13.1831729868041
100	358	-0.126	0.995200	0.004800	15.0661734026925
100	359	-0.167	1	0	12.5877623507913
100	361	-0.119	0.991000	0.009000	21.0229276029767
100	364	-0.174	1	0	22.1573671946827
100	365	-0.118	0.990000	0.010000	25.1389811647171
100	366	-0.136	0.997100	0.002900	27.8783548474439
100	372	-0.117	0.989800	0.010200	31.622976219831
100	374	-0.096	0.976300	0.023700	32.0635402287395
100	382	-0.218	1	0	34.0797227394825
100	388	-0.144	0.998900	0.001100	23.0583282134677
100	389	-0.165	0.999900	0.000100	22.9930499281848
100	390	-0.183	0.999800	0.000200	19.6074991266097
100	391	-0.086	0.955500	0.044500	18.0727962971976
100	394	-0.084	0.950100	0.049900	18.3442177265753
100	397	-0.091	0.961900	0.038100	20.3316343907714
100	399	-0.102	0.978400	0.021600	24.6333633310598
100	402	-0.137	0.998600	0.001400	31.9082089437812
100	411	-0.167	0.999500	0.000500	25.288277640045
100	417	-0.100	0.974800	0.025200	21.6674397426184
100	434	-0.155	0.998600	0.001400	17.7143122361553
100	435	-0.093	0.967100	0.032900	15.4096618392488
100	439	-0.130	0.997300	0.002700	13.7902786048724
100	440	-0.080	0.951300	0.048700	19.9367236275171
100	442	-0.107	0.991300	0.008700	19.124908836384
100	443	-0.088	0.968000	0.032000	22.6023737470205
100	444	-0.120	0.993600	0.006400	24.3989109183176
100	448	-0.184	1	0	23.2570137592942
100	450	-0.200	1	0	18.3245597218596
100	454	-0.109	0.985500	0.014500	18.9843474999801
100	456	-0.086	0.954900	0.045100	21.2928642976937
100	457	-0.122	0.994900	0.005100	23.4985623815586
100	464	-0.109	0.983200	0.016800	30.0072959628155
100	465	-0.105	0.983600	0.016400	33.2251877496576
100	509	-0.126	0.994500	0.005500	35.5699882063517
100	523	-0.116	0.988900	0.011100	33.4318586082198
100	524	-0.168	0.999300	0.000700	39.0699895827987
100	527	-0.180	0.999900	0.000100
100	528	-0.281	1	0
101	149	-0.183	0.999800	0.000200	37.8763317125616
101	150	-0.153	0.999400	0.000600	41.3852079008913
101	156	-0.143	0.998900	0.001100	47.5661211367923
101	157	-0.087	0.961000	0.039000	42.0163853038312
101	195	-0.091	0.970400	0.029600	38.1452680289443
101	198	-0.087	0.959900	0.040100	34.9356251124837
101	229	-0.171	0.999800	0.000200	23.9811583540078
101	239	-0.064	1	0.038200	24.2179062678837
101	253	-0.084	0.956100	0.043900	25.4930055897691
101	256	-0.240	1	0	25.9247857078897
101	264	-0.196	1	0	25.252074627642
101	268	-0.098	0.978800	0.021200	32.1655750920141
101	313	-0.090	0.968500	0.031500	33.5575920918054
101	321	-0.094	0.969300	0.030700	35.2397081855114
101	329	-0.186	1	0	35.2529356933575
101	334	-0.353	1	0	30.704241286832
101	337	-0.108	0.988100	0.011900	21.2701793833526
101	356	-0.105	0.983300	0.016700	11.0364562247127
101	357	-0.073	0.975800	0.024200	14.2133121755627
101	361	-0.249	1	0	17.962279309709
101	362	-0.085	0.970800	0.029200	21.5289366899529
101	363	-0.127	0.995500	0.004500	21.9897286477119
101	369	-0.094	0.969500	0.030500	21.0408705618375
101	370	-0.135	0.996900	0.003100	21.6085939153847
101	377	-0.117	0.989800	0.010200	22.4569659794016
101	388	-0.082	0.950200	0.049800	18.2513928783531
101	390	-0.208	1	0	13.9906859731752
101	393	-0.157	0.999600	0.000400	8.39099189607525
101	397	-0.125	0.994800	0.005200	13.5753412111814
101	398	-0.076	0.960600	0.039400	13.458556609087
101	408	-0.082	0.960800	0.039200	24.0441264969223
101	411	-0.096	0.973900	0.026100	18.4104234063207
101	415	-0.166	0.999500	0.000500	16.6996851766732
101	416	-0.098	0.976500	0.023500	11.3608643157112
101	454	-0.149	0.999900	0.000100	14.1606860709501
101	458	-0.172	0.999800	0.000200	17.2302244616836
101	463	-0.106	0.983200	0.016800	21.7348640207387
101	527	-0.150	0.998600	0.001400
101	528	-0.286	1	0
103	109	-0.083	0.953700	0.046300	13.9124419495644
103	117	-0.096	0.974300	0.025700	10.8943716661403
103	126	-0.100	0.975300	0.024700	13.0424317134497
103	153	-0.097	0.973900	0.026100	43.4162853662079
103	156	-0.093	0.968800	0.031200	45.6597552884375
103	195	-0.121	0.994200	0.005800	34.8603335325409
103	198	-0.127	0.994300	0.005700	31.1438907331759
103	203	-0.061	1	0.049800	25.1117528261171
103	225	-0.107	0.982800	0.017200	24.9876089692471
103	229	-0.183	1	0	20.0205439486543
103	253	-0.142	0.997600	0.002400	26.7959904090146
103	256	-0.278	1	0	27.073179218555
103	260	-0.062	1	0.044900	28.1575871480495
103	262	-0.099	0.985000	0.015000	25.7083809680812
103	264	-0.091	0.966200	0.033800	27.0174006336657
103	265	-0.075	0.969500	0.030600	22.1467453816582
103	268	-0.084	0.955700	0.044300	33.5258110863854
103	321	-0.086	0.953900	0.046100	36.8212345664835
103	329	-0.158	0.999500	0.000500	37.0272171652151
103	334	-0.429	1	0	32.8739610178026
103	337	-0.104	0.983300	0.016700	23.9518963549862
103	356	-0.084	0.953900	0.046100	15.5580113767795
103	357	-0.086	0.981500	0.018500	18.4666759596848
103	361	-0.301	1	0	21.5733236660465
103	363	-0.137	0.998000	0.002000	24.8830927338223
103	369	-0.111	0.986400	0.013600	23.1239505707827
103	374	-0.094	0.980500	0.019500	25.8105730273468
103	378	-0.099	0.977300	0.022700	26.6199492486368
103	386	-0.070	1	0.022800	21.9797150345495
103	390	-0.166	0.999700	0.000300	14.4075270605333
103	391	-0.116	0.989800	0.010200	12.2132306127412
103	397	-0.123	0.993800	0.006200	13.5713589960623
103	407	-0.105	0.990600	0.009400	25.0620107932305
103	416	-0.089	0.963800	0.036200	13.4039646000726
103	439	-0.096	0.982900	0.017100	12.8961414772017
103	443	-0.086	0.975900	0.024100	18.6947487279182
103	446	-0.091	1	0.002300	25.145174208981
103	453	-0.060	1	0.048500	18.1868938799345
103	454	-0.126	0.996800	0.003200	16.698477595278
103	458	-0.215	1	0	19.3645562303916
103	517	-0.087	0.970000	0.030000	29.1806411341492
103	524	-0.134	0.997300	0.002700	37.0625210286618
103	527	-0.243	1	0
103	528	-0.368	1	0
104	110	-0.098	0.982300	0.017700	11.5619528627304
104	113	-0.113	0.994000	0.006000	7.99328824702324
104	135	-0.089	0.965800	0.034200	25.4686427592835
104	149	-0.122	0.993200	0.006800	38.6663271852913
104	152	-0.096	0.974300	0.025700	44.4087551165308
104	153	-0.095	0.970900	0.029100	43.0852173604823
104	231	-0.104	0.990600	0.009400	15.4938424866138
104	238	-0.085	0.975800	0.024200	13.7581750606685
104	254	-0.109	0.998400	0.001600	24.4402354530393
104	257	-0.090	0.978000	0.022000	23.3911036721229
104	264	-0.214	1	0	25.0964211592012
104	265	-0.072	0.961000	0.039000	20.3958679638794
104	267	-0.087	0.965400	0.034600	24.2661661784469
104	329	-0.095	0.969800	0.030200	34.6827335427875
104	333	-0.121	0.993400	0.006600	30.6504640911031
104	334	-0.106	0.981600	0.018400	31.0392534381869
104	339	-0.131	0.997800	0.002200	21.7458814721317
104	357	-0.087	1	0.005500	18.8468103136844
104	358	-0.144	1	0	17.8640401365425
104	359	-0.110	0.994500	0.005500	13.4371029987866
104	361	-0.107	0.983000	0.017000	20.673675701239
104	366	-0.090	0.963300	0.036700	22.8201432729946
104	386	-0.066	1	0.033000	18.7454046635436
104	389	-0.094	0.981100	0.018900	14.1358142673141
104	390	-0.140	0.998000	0.002000	11.4124503065731
104	391	-0.137	0.997100	0.002900	9.60257434233136
104	397	-0.108	0.984400	0.015600	9.53368265677016
104	399	-0.108	0.985300	0.014700	13.8690615760404
104	401	-0.093	0.973100	0.026900	19.3510180869121
104	411	-0.089	0.961800	0.038200	16.5064264454787
104	416	-0.110	0.990700	0.009300	10.0529617526379
104	417	-0.091	0.966200	0.033800	15.82683142641
104	434	-0.104	0.982400	0.017600	11.4735957746471
104	439	-0.104	0.989900	0.010100	13.2327349402911
104	448	-0.135	0.998400	0.001600	22.6495309002196
104	457	-0.121	0.998300	0.001700	18.5184642451797
104	508	-0.078	0.950700	0.049300	26.2871349903332
104	527	-0.186	1	0
104	528	-0.174	1	0
105	116	-0.146	0.999500	0.000500	4.72379825987522
105	139	-0.091	0.966400	0.033600	35.8178039109044
105	142	-0.091	0.967000	0.033000	38.640685203552
105	150	-0.122	0.996100	0.003900	46.4699922745851
105	156	-0.115	0.994800	0.005200	50.2584463846626
105	198	-0.100	0.981400	0.018600	34.7345302113041
105	225	-0.084	0.954300	0.045700	27.0757560005256
105	229	-0.125	0.997200	0.002800	21.1033975937525
105	250	-0.092	0.971600	0.028400	23.5339196267855
105	253	-0.083	0.956700	0.043300	19.5773495907899
105	256	-0.111	0.989200	0.010800	20.4881936002176
105	264	-0.103	0.989200	0.010800	20.0229506566839
105	329	-0.114	0.992200	0.007800	29.406827880613
105	334	-0.149	0.999100	0.000900	25.2055123732885
105	348	-0.110	0.989600	0.010400	21.5044108033678
105	361	-0.097	0.980000	0.020000	14.4256911446211
105	366	-0.084	0.955800	0.044200	17.1104601048598
105	377	-0.127	0.997000	0.003000	17.1445298856516
105	378	-0.124	0.997600	0.002400	21.0311018731782
105	391	-0.102	0.984300	0.015700	6.08854555702755
105	394	-0.083	0.962000	0.038000	6.54093181435183
105	399	-0.100	0.983500	0.016500	14.1286777159082
105	413	-0.096	0.974400	0.025600	12.9705927389615
105	454	-0.082	0.982900	0.019300	9.11032145426273
105	458	-0.108	0.990500	0.009500	12.0012393943292
105	523	-0.123	0.995100	0.004900	24.2269501795005
105	524	-0.179	1	0	29.1084454067887
105	528	-0.099	0.984100	0.015900
106	149	-0.108	0.988800	0.011200	44.240868266796
106	150	-0.083	0.950200	0.049800	47.8236107691588
106	198	-0.124	0.995600	0.004400	36.5182033512055
106	225	-0.153	0.999100	0.000900	28.6092202095758
106	256	-0.103	0.980700	0.019300	23.4260765174196
106	313	-0.108	0.991900	0.008100	26.9283809576439
106	334	-0.115	0.990100	0.009900	27.4739186138417
106	335	-0.102	0.993700	0.006300	21.8078711936768
106	361	-0.088	0.964000	0.036000	18.1882833989357
106	371	-0.088	0.960200	0.039800	15.6099185135605
106	372	-0.101	0.982200	0.017800	17.3169748512839
106	374	-0.070	0.964500	0.035500	19.1594974099009
106	376	-0.093	0.975400	0.024600	20.861215736385
106	388	-0.081	0.956000	0.044000	17.8976837886918
106	390	-0.103	0.983700	0.016300	12.1508964689853
106	391	-0.132	0.996800	0.003200	8.05263310973498
106	394	-0.114	0.993300	0.006700	5.79866286310906
106	397	-0.112	0.988400	0.011600	9.97157269441485
106	408	-0.077	0.966800	0.033200	19.9380177550327
106	415	-0.093	0.969800	0.030200	9.0418950447348
106	417	-0.094	0.973000	0.027000	10.0465025755235
106	439	-0.083	0.991000	0.009000	13.5764337364419
106	450	-0.093	0.996600	0.003400	19.8113834448784
106	524	-0.098	0.974400	0.025600	30.2376300989346
106	528	-0.122	0.996500	0.003500
107	108	-0.110	0.987600	0.012400	1.32114306568216
107	117	-0.122	0.993500	0.006500	7.96664797766287
107	126	-0.091	0.968900	0.031100	19.9442977565017
107	139	-0.158	0.999500	0.000500	39.1871433253306
107	155	-0.135	0.997900	0.002100	52.9383956028136
107	198	-0.100	0.979000	0.021000	35.2140411483828
107	225	-0.170	0.999800	0.000200	26.1242397209948
107	229	-0.203	1	0	19.7567978680757
107	242	-0.079	0.955100	0.044900	16.3901289195662
107	244	-0.149	0.998800	0.001200	19.9588499668693
107	264	-0.180	1	0	23.602318805575
107	329	-0.133	0.997100	0.002900	30.2831132151237
107	334	-0.366	1	0	27.5285858881272
107	337	-0.079	0.951500	0.048500	21.0178933768349
107	361	-0.204	1	0	19.5919856318853
107	363	-0.083	0.955900	0.044100	20.9208234302572
107	366	-0.108	0.984900	0.015100	17.4378250363972
107	369	-0.115	0.989900	0.010100	12.0774350339797
107	377	-0.133	0.997000	0.003000	19.0848901490158
107	390	-0.094	0.972000	0.028000	12.9706189135292
107	391	-0.107	0.984700	0.015300	8.50817947624524
107	397	-0.128	0.994400	0.005600	9.5193295982438
107	407	-0.091	0.987500	0.012500	21.337481224362
107	415	-0.086	0.956400	0.043600	5.51213978414916
107	445	-0.071	0.953600	0.046400	25.7263498576848
107	446	-0.065	1	0.038700	28.9603350291394
107	458	-0.135	0.997400	0.002600	10.8348571748778
107	463	-0.101	0.979600	0.020400	14.8011246869959
107	527	-0.178	0.999900	0.000100
107	528	-0.214	1	0
108	112	-0.097	0.980600	0.019400	4.74083378742601
108	113	-0.080	0.950100	0.049900	5.48980974169417
108	121	-0.096	0.974400	0.025600	17.3268095736059
108	137	-0.098	0.975700	0.024300	38.5251010511329
108	156	-0.124	0.994800	0.005200	55.7772544412146
108	198	-0.112	0.987500	0.012500	38.4384727844383
108	225	-0.118	0.989900	0.010100	29.2933167975223
108	242	-0.089	0.971300	0.028700	16.1601938725994
108	254	-0.104	0.994800	0.005200	18.5156430350123
108	257	-0.080	0.958500	0.041500	22.019458803522
108	262	-0.094	0.978900	0.021100	21.7656892838246
108	264	-0.100	0.980400	0.019600	20.2265580116835
108	265	-0.073	0.969700	0.033800	15.5156794243758
108	334	-0.151	0.999200	0.000800	23.3501880720477
108	337	-0.092	0.967500	0.032500	17.4482499408967
108	361	-0.218	1	0	15.9496155753046
108	363	-0.083	0.950800	0.049200	16.9515489262781
108	384	-0.069	1	0.029100	26.3774736091234
108	388	-0.142	0.998300	0.001700	17.0894619575925
108	390	-0.160	0.999800	0.000200	11.1977932200947
108	400	-0.082	0.971100	0.028900	18.8218421255731
108	408	-0.089	0.971400	0.028600	17.1983412572259
108	439	-0.090	0.972400	0.027600	13.0118298866839
108	443	-0.082	0.968300	0.031700	20.1874881547953
108	444	-0.110	0.992200	0.007800	23.6133192499487
108	448	-0.127	0.997500	0.002500	23.5509626342534
108	450	-0.144	0.999900	0.000100	19.9647871263382
108	508	-0.115	0.997700	0.002300	15.1512784939093
108	517	-0.099	0.984800	0.015200	17.2247402883178
108	527	-0.111	0.987200	0.012800
108	528	-0.262	1	0
109	122	-0.087	0.963500	0.036500	17.0045742375397
109	131	-0.091	0.968800	0.031200	29.7780326583205
109	133	-0.099	0.994000	0.006000	33.0150113433269
109	135	-0.089	0.977900	0.022100	35.825920644137
109	139	-0.103	0.982900	0.017100	41.8442470836793
109	150	-0.100	0.978500	0.021500	52.7678230079658
109	155	-0.138	0.997900	0.002100	54.6823316803518
109	158	-0.144	0.999900	0.000100	48.6540651333473
109	159	-0.086	0.966500	0.033500	47.2875182474192
109	198	-0.139	0.998900	0.001100	36.1599908600652
109	224	-0.080	0.958200	0.041800	28.5391965724335
109	225	-0.108	0.986600	0.013400	26.4403933594037
109	229	-0.130	0.996000	0.004000	20.0209950052439
109	230	-0.077	0.951200	0.048800	18.4500667478468
109	244	-0.142	0.998100	0.001900	15.2758765705933
109	333	-0.099	0.980700	0.019300	22.2194463477378
109	337	-0.116	0.999800	0.000200	19.6922093478614
109	348	-0.109	0.987200	0.012800	28.5722566487143
109	349	-0.121	0.998300	0.001700	24.8077456049517
109	353	-0.142	0.999400	0.000600	21.7867817035927
109	354	-0.143	0.998900	0.001100	22.4949320070099
109	361	-0.107	0.989000	0.011000	19.1251031631204
109	365	-0.082	0.953000	0.047000	14.1652864072704
109	366	-0.126	0.995500	0.004500	14.8181178291981
109	377	-0.100	0.980200	0.019800	14.7075734572362
109	391	-0.103	0.983500	0.016500	6.87906250880162
109	394	-0.100	0.984400	0.015600	2.83265864516009
109	397	-0.144	0.999000	0.001000	6.12963098399895
109	410	-0.094	0.974300	0.025700	6.71556780920273
109	416	-0.081	0.956400	0.043600	5.71952314445881
109	463	-0.140	0.998800	0.001200	13.4081159377446
109	523	-0.095	0.971900	0.028100	23.8316363055498
109	527	-0.099	0.978600	0.021400
109	528	-0.110	0.990500	0.009500
110	117	-0.087	0.966600	0.033400	7.04726280196787
110	131	-0.105	0.985400	0.014600	28.5119970889448
110	139	-0.107	0.986100	0.013900	40.5569285819328
110	150	-0.133	0.998200	0.001800	51.472090544294
110	151	-0.086	0.960500	0.039500	51.4560095810003
110	155	-0.099	0.979000	0.021000	52.7166399631084
110	198	-0.127	0.996500	0.003500	33.4709174358875
110	226	-0.081	0.955600	0.044400	21.2273491986164
110	247	-0.149	0.999300	0.000700	12.8785889366809
110	256	-0.116	0.992700	0.007300	23.1043596318963
110	329	-0.188	1	0	28.1808315526707
110	334	-0.180	0.999900	0.000100	26.4563224579683
110	345	-0.099	0.980200	0.019800	31.6014357585221
110	348	-0.099	0.980200	0.019800	32.0810624824054
110	353	-0.086	0.965900	0.034100	25.4343588674848
110	354	-0.146	0.998800	0.001200	26.1485531148475
110	356	-0.096	0.980000	0.020000	21.1562713869906
110	361	-0.094	0.976600	0.023400	22.2137355255707
110	366	-0.146	0.998700	0.001300	16.7295791638642
110	377	-0.140	0.999200	0.000800	17.7693862865322
110	388	-0.078	0.957800	0.042200	19.4526875007028
110	391	-0.136	0.998300	0.001700	10.4093904720689
110	393	-0.122	0.995500	0.004500	6.80354385596212
110	397	-0.097	0.976600	0.023400	9.31285187254689
110	399	-0.108	0.989700	0.010300	15.3237353148637
110	413	-0.100	0.978200	0.021800	3.70923900551046
110	416	-0.118	0.998200	0.001800	7.51835593730437
110	434	-0.122	0.996800	0.003200	10.5787118781069
110	454	-0.091	0.994500	0.006200	16.832745943547
110	458	-0.135	0.998400	0.001600	10.1202929305431
110	463	-0.104	0.986200	0.013800	14.5115040226711
110	523	-0.083	0.954800	0.045200	25.8590014888433
110	524	-0.132	0.997100	0.002900	28.9805028769343
110	527	-0.175	1	0
110	528	-0.128	0.998400	0.001600
111	129	-0.101	0.981900	0.018100	23.4526139694491
111	130	-0.085	0.955400	0.044600	24.0121069671114
111	150	-0.154	0.998600	0.001400	49.390661445257
111	198	-0.134	0.997000	0.003000	31.5112114175257
111	225	-0.122	0.992800	0.007200	21.7125694011556
111	264	-0.108	0.986200	0.013800	20.7637095433355
111	329	-0.152	0.998700	0.001300	27.7694642548249
111	333	-0.089	0.962900	0.037100	24.2796571845651
111	337	-0.103	0.983500	0.016500	21.0131173555948
111	345	-0.122	0.991800	0.008200	30.0192511732055
111	348	-0.134	0.996500	0.003500	31.3967727163159
111	349	-0.085	0.958400	0.041600	27.4969397933661
111	353	-0.127	0.995200	0.004800	25.8645906404876
111	354	-0.096	0.968900	0.031100	25.8990770105809
111	366	-0.091	0.965100	0.034900	17.5997559926267
111	377	-0.102	0.979900	0.020100	13.8215147505619
111	391	-0.203	1	0	7.56947679829988
111	393	-0.091	0.966200	0.033800	6.43796784707722
111	397	-0.125	0.992700	0.007300	5.51625688306849
111	443	-0.078	0.957300	0.042700	18.7481684705467
111	454	-0.099	0.980000	0.020000	14.4684380981501
111	458	-0.084	0.951000	0.049000	12.0502552255128
111	463	-0.111	0.987000	0.013000	17.4436677909206
111	523	-0.147	0.997900	0.002100	26.1502325037465
111	524	-0.236	1	0	29.5910887430659
111	527	-0.133	0.996900	0.003100
112	117	-0.119	0.994600	0.005400	5.37186196769794
112	132	-0.111	0.989200	0.010800	26.2888206277878
112	137	-0.079	0.950500	0.049500	31.8080018391599
112	139	-0.124	0.995200	0.004800	36.095806598551
112	142	-0.123	0.994100	0.005900	39.4645189125624
112	151	-0.108	0.987900	0.012100	47.2640518576222
112	155	-0.212	1	0	49.1410364257816
112	158	-0.118	0.996700	0.003300	43.9210089137306
112	159	-0.080	0.954500	0.045500	42.4611809656773
112	225	-0.149	0.998800	0.001200	22.5860902769824
112	232	-0.106	0.991500	0.008500	15.0110810403515
112	244	-0.223	1	0	15.2610754863476
112	246	-0.083	0.955200	0.044800	12.2788002671271
112	247	-0.193	1	0	16.7461520953322
112	251	-0.109	0.988200	0.011800	17.9924614491737
112	321	-0.172	0.999700	0.000300	28.9421838325998
112	329	-0.167	0.999600	0.000400	30.0153872205574
112	334	-0.247	1	0	27.2600781546935
112	337	-0.078	0.951600	0.048400	21.1398116358685
112	344	-0.087	0.966800	0.033200	27.4046380928485
112	348	-0.140	0.998800	0.001200	29.2562494349498
112	349	-0.126	0.998100	0.001900	24.9245255521545
112	353	-0.170	1	0	22.4868205178055
112	354	-0.103	0.982600	0.017400	22.7095340771227
112	356	-0.141	0.999600	0.000400	17.518449646016
112	361	-0.132	0.997800	0.002200	20.2383282412357
112	366	-0.124	0.995200	0.004800	18.5206813589565
112	369	-0.150	0.999000	0.001000	14.6931528611119
112	371	-0.194	1	0	13.076761181577
112	372	-0.090	0.969300	0.030700	12.75750579071
112	377	-0.175	0.999900	0.000100	16.3689494775932
112	378	-0.163	1	0	20.8156244201321
112	382	-0.099	0.980100	0.019900	26.1112534360187
112	390	-0.169	1	0	10.5582274080453
112	393	-0.155	1	0	3.53714574197898
112	394	-0.129	0.998700	0.001300	4.00216004177747
112	396	-0.082	1	0.008100	3.7437835140403
112	397	-0.100	0.978900	0.021100	6.06627801868657
112	410	-0.146	0.999600	0.000400	8.79838775003694
112	415	-0.111	0.989900	0.010100	8.5924001885387
112	416	-0.142	0.999900	0.000100	8.45878779731468
112	435	-0.109	0.992500	0.007500	10.587869049058
112	458	-0.120	0.995300	0.004700	12.4393561328551
112	463	-0.209	1	0	17.3948477716823
112	524	-0.121	0.993200	0.006800	30.9600704295065
112	527	-0.138	0.998800	0.001200
113	116	-0.098	0.977500	0.022500	2.94227615971035
113	127	-0.102	0.980900	0.019100	16.2436491281978
113	139	-0.082	0.953300	0.046700	35.9402240671925
113	150	-0.175	1	0	46.8509757742568
113	151	-0.084	0.955000	0.045000	47.0176374778657
113	155	-0.149	0.999000	0.001000	48.8630204039824
113	158	-0.082	0.956500	0.043500	42.7440737997678
113	198	-0.100	0.982200	0.017800	30.2384336895944
113	225	-0.093	0.969200	0.030800	20.8269249050358
113	232	-0.086	0.968100	0.031900	13.6493724764181
113	244	-0.125	0.996000	0.004000	17.1974568177972
113	256	-0.102	0.981800	0.018200	24.9861108818479
113	264	-0.091	0.974500	0.025500	25.4261083140932
113	321	-0.124	0.994700	0.005300	30.7870285185174
113	329	-0.095	0.971600	0.028400	32.3230034804936
113	334	-0.085	0.955700	0.044300	29.9229962737691
113	337	-0.114	0.999600	0.000400	24.300362404705
113	348	-0.107	0.987200	0.012800	32.6572752231413
113	349	-0.109	0.993600	0.006400	28.4602741729591
113	353	-0.145	0.999900	0.000100	24.9538756909623
113	354	-0.135	0.997700	0.002300	26.0381176354974
113	356	-0.135	0.999200	0.000800	20.8289018913624
113	365	-0.098	0.977200	0.022800	19.3044711142264
113	366	-0.174	0.999900	0.000100	19.818922624603
113	371	-0.083	0.955400	0.044600	12.9144614676726
113	378	-0.157	0.999800	0.000200	23.7055382769512
113	390	-0.087	0.961200	0.038800	14.5126699128727
113	391	-0.128	0.995000	0.005000	10.1704580526149
113	393	-0.126	0.996300	0.003700	6.35139150108068
113	397	-0.104	0.984500	0.015500	9.41860005520989
113	416	-0.099	0.985100	0.014900	6.9422227708422
113	435	-0.126	0.998400	0.001600	14.3098757856244
113	439	-0.067	1	0.035100	17.6168398414698
113	458	-0.104	0.985700	0.014300	12.8448709218894
113	463	-0.172	0.999800	0.000200	16.6510358536639
113	464	-0.096	0.977200	0.022800	17.7117179573298
113	523	-0.144	0.998500	0.001500	28.9401204040343
113	524	-0.105	0.984500	0.015500	32.3360534543101
113	527	-0.143	0.999100	0.000900
113	528	-0.099	0.984900	0.015100
114	127	-0.098	0.978200	0.021800	15.9705818929681
114	139	-0.099	0.978600	0.021400	34.6924011420369
114	149	-0.103	0.985300	0.014700	42.0560481381692
114	150	-0.181	1	0	45.5847341771343
114	155	-0.083	0.953600	0.046400	46.635866519236
114	197	-0.081	0.952300	0.047700	29.4365165907925
114	198	-0.161	1	0	27.5291417410714
114	225	-0.137	0.997800	0.002200	17.7985623576737
114	244	-0.094	0.973700	0.026300	13.7721912199911
114	247	-0.092	0.968700	0.031300	16.6382716049474
114	256	-0.096	0.973900	0.026100	26.7690396166915
114	321	-0.082	0.950900	0.049100	32.6885217775292
114	329	-0.149	0.999400	0.000600	34.2137696549211
114	334	-0.171	1	0	31.9402474786905
114	345	-0.085	0.959600	0.040400	33.6039653761279
114	353	-0.107	0.989900	0.010100	28.1180549825197
114	356	-0.086	0.963100	0.036900	23.440768012162
114	361	-0.121	0.995800	0.004200	26.0267755013947
114	371	-0.106	0.986500	0.013500	16.0657373935964
114	377	-0.131	0.997500	0.002500	20.2347400526916
114	390	-0.117	0.994500	0.005500	16.5628899350325
114	391	-0.177	0.999900	0.000100	12.4214911343204
114	393	-0.129	0.997000	0.003000	8.985404887928
114	397	-0.140	0.999000	0.001000	11.1298722364635
114	448	-0.080	0.964900	0.035100	30.2651581360482
114	458	-0.136	0.997900	0.002100	16.4789878936784
114	523	-0.124	0.994700	0.005300	31.9319405767955
114	524	-0.145	0.998700	0.001300	35.4195363323689
114	527	-0.125	0.997200	0.002800
114	528	-0.090	0.968500	0.031500
115	158	-0.126	0.997500	0.002500	38.9086252005901
115	313	-0.117	0.995000	0.005000	27.8976883271715
115	329	-0.143	0.997400	0.002600	31.9872636841603
115	334	-0.209	1	0	29.1910770099357
115	366	-0.147	0.998900	0.001100	22.1225783759488
115	371	-0.093	0.971500	0.028500	16.8548868581192
115	391	-0.142	0.998500	0.001500	9.0701388633251
115	416	-0.112	0.993400	0.006600	13.0114584501508
115	439	-0.087	0.994700	0.005300	15.241170624332
115	458	-0.126	0.996100	0.003900	16.7991812598114
115	523	-0.139	0.998200	0.001800	30.2845647153794
115	528	-0.151	0.999700	0.000300
116	119	-0.092	0.974600	0.025400	3.3478318356811
116	130	-0.106	0.984500	0.015500	16.8034540794445
116	132	-0.147	0.998500	0.001500	20.7617543815546
116	149	-0.127	0.994800	0.005200	38.3234811179778
116	150	-0.083	0.950600	0.049400	41.8968031716025
116	193	-0.090	0.968000	0.032000	35.0027439210128
116	198	-0.088	0.957600	0.042400	26.6356358850319
116	235	-0.104	0.987900	0.012100	12.7146854070401
116	244	-0.164	0.999600	0.000400	19.6545643299464
116	248	-0.105	0.983800	0.016200	22.7359945680852
116	256	-0.134	0.995900	0.004100	27.1811916037542
116	257	-0.116	0.996100	0.003900	27.1240666014519
116	321	-0.091	0.963300	0.036700	34.7474101193168
116	329	-0.157	0.999600	0.000400	35.7187007322495
116	334	-0.162	0.999500	0.000500	32.7317617154958
116	337	-0.161	0.999800	0.000200	25.4684229782686
116	338	-0.093	0.970800	0.029200	27.6236507543807
116	344	-0.144	0.998300	0.001700	30.0606433730218
116	356	-0.097	0.973600	0.026400	19.1956388797039
116	359	-0.108	0.990800	0.009200	17.8847933731424
116	361	-0.238	1	0	24.1446500906516
116	363	-0.120	0.992500	0.007500	26.0305072751186
116	374	-0.117	0.995300	0.004700	21.3820041623792
116	386	-0.075	0.953300	0.046700	23.2184927159366
116	390	-0.129	0.995800	0.004200	15.1827978317568
116	391	-0.130	0.994200	0.005800	11.445046308338
116	397	-0.227	1	0	11.0076018278279
116	402	-0.112	0.988800	0.011200	24.6143661709986
116	411	-0.145	0.997900	0.002100	15.9452916561598
116	416	-0.160	0.999800	0.000200	8.95195012273863
116	439	-0.087	0.965000	0.035000	16.9515931109734
116	442	-0.093	0.980300	0.019700	16.5561501261616
116	443	-0.082	0.962200	0.037800	21.1989809660747
116	456	-0.114	0.988700	0.011300	16.5690138813389
116	458	-0.113	0.987700	0.012300	16.8838195323215
116	527	-0.222	1	0
116	528	-0.255	1	0
117	118	-0.105	0.989400	0.010600	1.32607390442611
117	135	-0.084	0.954400	0.045600	24.2210955986718
117	142	-0.154	0.998900	0.001100	33.8216494866824
117	150	-0.163	0.999900	0.000100	41.0122618493542
117	151	-0.116	0.990400	0.009600	41.0216512222509
117	252	-0.152	0.999300	0.000700	27.8345844768697
117	254	-0.095	0.985700	0.014300	28.6513423071241
117	337	-0.120	0.994300	0.005700	29.3489142899699
117	345	-0.101	0.977700	0.022300	34.0373904552038
117	349	-0.087	0.962700	0.037300	32.104662169224
117	353	-0.189	1	0	28.8876954774866
117	354	-0.092	0.964600	0.035400	29.4510974158859
117	364	-0.083	0.954000	0.046000	27.7571230857954
117	366	-0.083	0.951600	0.048400	26.6711902434068
117	376	-0.082	0.952400	0.047600	25.3918458171122
117	383	-0.062	1	0.042100	33.7738072624334
117	389	-0.091	0.975900	0.024100	20.2086144997622
117	397	-0.166	0.999700	0.000300	13.7135952980974
117	407	-0.096	0.986300	0.013700	24.684081793739
117	416	-0.109	0.988200	0.011800	12.4201121975609
117	432	-0.084	0.964900	0.035100	20.5503060317846
117	435	-0.107	0.985400	0.014600	18.3416510161981
117	442	-0.082	0.968700	0.031300	20.0101577205179
117	464	-0.099	0.977300	0.022700	25.0942698240057
117	524	-0.085	0.953400	0.046600	39.2750736345586
117	527	-0.092	0.963000	0.037000
117	528	-0.230	1	0
118	131	-0.090	0.966200	0.033800	16.5953913482027
118	149	-0.078	0.950100	0.049900	35.909426478294
118	155	-0.127	0.996000	0.004000	39.8908529490158
118	156	-0.082	0.953900	0.046100	39.2129884349561
118	202	-0.102	0.987300	0.012700	14.8958487505747
118	225	-0.172	1	0	11.2871234156449
118	250	-0.124	0.995800	0.004200	26.2351160660669
118	264	-0.099	0.989200	0.010800	30.2281693292862
118	268	-0.079	0.964200	0.035800	33.7702293299882
118	321	-0.116	0.992700	0.007300	37.5711967602843
118	333	-0.093	0.975400	0.024600	35.4013130406204
118	334	-0.129	0.996700	0.003300	36.1086397002158
118	345	-0.171	1	0	35.5618321519013
118	348	-0.091	0.971900	0.028100	38.5606850172556
118	353	-0.099	0.986600	0.013400	31.20979581798
118	361	-0.089	0.974200	0.025800	29.9704972931715
118	365	-0.125	0.996600	0.003400	26.6967369167095
118	366	-0.168	1	0	28.4832099490208
118	369	-0.113	0.991500	0.008500	23.6641238375732
118	370	-0.092	0.972400	0.027600	21.4832315306613
118	371	-0.106	0.988700	0.011300	22.098782523026
118	372	-0.102	0.987700	0.012300	20.6841059270155
118	377	-0.102	0.982000	0.018000	22.1522403833111
118	382	-0.095	0.979700	0.020300	31.4702423409799
118	390	-0.101	0.986200	0.013800	17.6847474112581
118	391	-0.102	0.982300	0.017700	15.8994131338235
118	415	-0.108	0.989300	0.010700	15.9738958616863
118	435	-0.081	0.956200	0.043800	19.9309037677673
118	458	-0.101	0.985400	0.014600	22.229221511335
118	520	-0.086	0.966300	0.033700	35.4619269217001
118	523	-0.151	0.999800	0.000200	37.1322980840131
118	524	-0.129	0.997000	0.003000	40.7676798088878
118	528	-0.109	0.995000	0.005000
119	150	-0.112	0.992500	0.007500	37.4560731924744
119	225	-0.088	0.960700	0.039300	15.0883201516935
119	236	-0.085	0.973600	0.026400	9.25375869579493
119	251	-0.111	0.991900	0.008100	27.7233707546539
119	256	-0.113	0.991800	0.008200	29.2735993174737
119	268	-0.091	0.983500	0.016500	34.7094388027234
119	313	-0.090	0.980500	0.019500	34.9961105553174
119	321	-0.083	0.952200	0.047800	38.4347185367605
119	329	-0.118	0.993600	0.006400	39.2839887104148
119	334	-0.130	0.997300	0.002700	36.1354846791903
119	337	-0.088	1	0.004000	29.0327680216682
119	349	-0.115	0.999500	0.000500	30.2915074897239
119	356	-0.086	0.967400	0.032600	23.1484355194903
119	365	-0.098	0.978000	0.022000	25.8429261694569
119	366	-0.099	0.981300	0.018700	28.4971103973719
119	369	-0.108	0.985400	0.014600	24.9852366208527
119	377	-0.100	0.980800	0.019200	23.1410006698068
119	390	-0.095	0.977600	0.022400	16.7519053543171
119	391	-0.115	0.992400	0.007600	14.7165399805797
119	393	-0.079	0.950400	0.049600	12.997087442962
119	397	-0.123	0.996700	0.003300	13.553761138518
119	454	-0.073	0.951500	0.048500	21.7834163757662
119	458	-0.109	0.990400	0.009600	22.5621647454317
119	463	-0.092	0.975300	0.024700	27.4902450698425
119	464	-0.087	0.966600	0.033400	29.7564560053781
119	524	-0.148	0.999500	0.000500	40.6818670540082
119	527	-0.129	0.998500	0.001500
119	528	-0.131	0.999600	0.000400
120	136	-0.089	0.963200	0.036800	20.8152381922475
120	197	-0.105	0.987100	0.012900	23.8744298989526
120	334	-0.178	1	0	38.6620402203505
120	344	-0.080	0.957200	0.042800	35.1777607161115
120	369	-0.099	0.976800	0.023200	25.026618908674
120	372	-0.136	0.999900	0.000100	24.4333432423809
120	390	-0.104	0.987000	0.013000	19.8324796482941
120	393	-0.103	0.986900	0.013100	14.4533995309062
120	397	-0.083	0.952500	0.047500	16.1422180322284
120	410	-0.088	0.969600	0.030400	20.3376962559676
120	458	-0.088	0.967600	0.032400	23.7902603810887
120	463	-0.120	0.995700	0.004300	27.9052349210681
120	528	-0.109	0.993900	0.006100
121	139	-0.117	0.991600	0.008400	24.1237790986404
121	150	-0.208	1	0	35.0621177483619
121	155	-0.120	0.992600	0.007400	36.6118365149851
121	198	-0.085	0.955800	0.044200	17.7531012783682
121	225	-0.093	0.967700	0.032300	8.36031817576342
121	229	-0.086	0.956600	0.043400	2.59038028096263
121	244	-0.092	0.968100	0.031900	22.9568241270434
121	247	-0.085	0.955000	0.045000	27.7402272881821
121	248	-0.101	0.990300	0.009700	29.3497799310319
121	256	-0.133	0.997600	0.002400	34.2179318194423
121	321	-0.130	0.995800	0.004200	42.5637239207286
121	329	-0.184	1	0	43.6801079668995
121	333	-0.097	0.976100	0.023900	40.0095838768663
121	334	-0.245	1	0	40.8396593888832
121	337	-0.145	1	0	34.1469683866665
121	348	-0.124	0.995500	0.004500	40.9649451848773
121	353	-0.143	0.998500	0.001500	33.2654898055026
121	354	-0.112	0.988900	0.011100	33.5583368032446
121	361	-0.113	0.988600	0.011400	33.2180893339759
121	366	-0.104	0.979400	0.020600	32.6733984458305
121	369	-0.103	0.981700	0.018300	28.0290322701302
121	377	-0.132	0.997100	0.002900	27.8083189171874
121	378	-0.121	0.994800	0.005200	31.9249970086138
121	390	-0.150	0.999100	0.000900	22.1678986148891
121	391	-0.173	0.999800	0.000200	19.5989355323191
121	393	-0.137	0.997200	0.002800	17.1308348016085
121	394	-0.087	0.963200	0.036800	17.6357723391974
121	397	-0.164	0.999500	0.000500	18.2776823476063
121	413	-0.086	0.956000	0.044000	21.3382933010117
121	416	-0.157	1	0	19.4343013766896
121	434	-0.105	0.983800	0.016200	22.7780338703761
121	458	-0.161	0.999800	0.000200	26.437563314345
121	463	-0.161	0.999700	0.000300	31.0838804688218
121	523	-0.118	0.990600	0.009400	41.2253320301972
121	524	-0.161	0.999400	0.000600	45.069787330317
121	527	-0.208	1	0
121	528	-0.181	1	0
122	149	-0.132	0.996900	0.003100	30.0128748706284
122	150	-0.085	0.953600	0.046400	33.5315792947484
122	198	-0.108	0.985200	0.014800	17.8114246763138
122	264	-0.162	0.999900	0.000100	33.6950273482602
122	313	-0.088	0.961800	0.038200	38.3104515504581
122	329	-0.128	0.994200	0.005800	42.6807846577356
122	334	-0.097	0.971300	0.028700	39.8072067093384
122	335	-0.084	0.960000	0.040000	35.7642419883325
122	344	-0.086	0.956600	0.043400	38.1229558796272
122	361	-0.102	0.978100	0.021900	33.0053250552089
122	366	-0.097	0.971700	0.028300	32.9266448488151
122	391	-0.128	0.995300	0.004700	19.2688867607862
122	397	-0.085	0.952700	0.047300	17.2969445567707
122	439	-0.089	0.968800	0.031200	23.3569994220148
122	442	-0.080	0.959400	0.040600	20.6029792748525
122	447	-0.101	0.980000	0.020000	33.5622680401668
122	458	-0.088	0.959900	0.040100	27.2694443837787
122	463	-0.150	0.999100	0.000900	32.3311348084165
122	523	-0.179	0.999800	0.000200	41.0739559088238
122	524	-0.179	0.999700	0.000300	44.8640088378201
122	527	-0.089	0.960100	0.039900
122	528	-0.150	0.999000	0.001000
123	159	-0.081	0.950200	0.049800	29.0962403928755
123	229	-0.104	0.981300	0.018700	9.49951230327115
123	256	-0.118	0.991800	0.008200	34.2122273463743
123	329	-0.157	0.999200	0.000800	44.6422359319065
123	334	-0.226	1	0	41.1146821828894
123	348	-0.145	0.998300	0.001700	37.6144118789594
123	359	-0.088	0.976600	0.023400	23.5595927596383
123	361	-0.157	0.999500	0.000500	31.2763334487916
123	377	-0.111	0.987500	0.012500	28.0442667937673
123	391	-0.132	0.997200	0.002800	19.5722633846983
123	445	-0.076	0.961200	0.038800	29.7151511858849
123	454	-0.114	0.994300	0.005700	25.8215660253208
123	455	-0.091	0.966700	0.033300	27.7334807588229
123	458	-0.141	0.997900	0.002100	27.216634123271
123	524	-0.085	0.956200	0.043800	45.5341685879955
123	527	-0.093	0.969100	0.030900
123	528	-0.188	0.999900	0.000100
124	139	-0.098	0.973800	0.026200	19.3271591549302
124	198	-0.100	0.978000	0.022000	17.0024787310557
124	225	-0.128	0.995400	0.004600	11.4922828889651
124	229	-0.190	1	0	8.05381027837136
124	256	-0.141	0.997500	0.002500	36.8313235575373
124	264	-0.172	0.999900	0.000100	37.8986830773841
124	329	-0.103	0.978100	0.021900	47.0614450904347
124	334	-0.354	1	0	43.903752880591
124	356	-0.086	0.958200	0.041800	30.02790630397
124	361	-0.176	0.999800	0.000200	35.400525151472
124	391	-0.094	0.970600	0.029400	22.4363995774723
124	393	-0.090	0.961100	0.038900	20.4334046355471
124	397	-0.119	0.992600	0.007400	21.3169244498356
124	411	-0.084	0.953700	0.046300	27.4287183441006
124	415	-0.133	0.996500	0.003500	24.2208184419932
124	416	-0.084	0.955600	0.044400	22.7289414843719
124	439	-0.098	0.987100	0.012900	26.1877892919582
124	448	-0.093	0.975200	0.024800	34.9790503158677
124	454	-0.135	0.999000	0.001000	29.2525549140584
124	458	-0.214	1	0	30.0027723718992
124	527	-0.168	0.999900	0.000100
124	528	-0.280	1	0
125	134	-0.112	0.990500	0.009500	10.6973541121157
125	151	-0.103	0.982700	0.017300	28.4399660161541
125	198	-0.086	0.957400	0.042600	13.6173709650578
125	250	-0.138	0.997200	0.002800	36.112539941134
125	334	-0.090	0.959100	0.040900	45.7877655493255
125	339	-0.134	0.999100	0.000900	37.4249611088642
125	348	-0.091	0.964800	0.035200	44.6838768573185
125	353	-0.193	1	0	37.3260335021015
125	358	-0.083	0.959700	0.040300	33.9200573260129
125	388	-0.094	0.974900	0.025100	27.7244521677165
125	389	-0.079	0.954800	0.045200	28.1821105845534
125	390	-0.107	0.985100	0.014900	26.0367086629628
125	391	-0.147	0.999000	0.001000	24.5231730002462
125	394	-0.090	0.965300	0.034700	23.0722117058595
125	401	-0.106	0.989300	0.010700	31.7806242229444
125	406	-0.090	0.973100	0.026900	33.8888345771878
125	408	-0.089	0.976700	0.023300	28.5012639193422
125	432	-0.110	0.998100	0.001900	33.0761047736882
125	439	-0.110	0.996400	0.003600	28.330286073388
125	445	-0.081	0.966200	0.033800	34.2807123759119
125	448	-0.122	0.996300	0.003700	36.7630619100205
125	450	-0.106	0.991700	0.008300	33.3312760181785
125	528	-0.086	0.959800	0.040200
126	250	-0.094	0.970100	0.029900	36.7110929556721
126	251	-0.099	0.974000	0.026000	35.9387985469743
126	264	-0.172	1	0	36.9380163246485
126	329	-0.094	0.968500	0.031500	46.8402064150021
126	333	-0.117	0.992300	0.007700	43.232047071588
126	334	-0.105	0.981200	0.018800	43.4751903273579
126	348	-0.153	0.999300	0.000700	41.6188142671076
126	349	-0.127	0.995700	0.004300	36.5244971628631
126	353	-0.176	1	0	35.072359387415
126	354	-0.124	0.993100	0.006900	34.6997605467242
126	356	-0.124	0.994500	0.005500	30.2647554425936
126	359	-0.090	0.974100	0.025900	27.6975300342828
126	365	-0.103	0.980200	0.019800	33.6293729498485
126	366	-0.187	0.999900	0.000100	36.9782498368974
126	379	-0.109	0.985700	0.014300	34.0477156061901
126	382	-0.094	0.967300	0.032700	37.0479870573288
126	391	-0.087	0.957700	0.042300	22.6597945489363
126	417	-0.124	0.995000	0.005000	31.685133580277
126	439	-0.092	0.978000	0.022000	24.9830345034385
126	450	-0.103	0.989000	0.011000	29.1804121629562
126	454	-0.113	0.991200	0.008800	28.3414924448237
126	458	-0.124	0.993200	0.006800	31.3073749458494
126	464	-0.103	0.980600	0.019400	38.8266666866987
126	508	-0.084	0.967500	0.032500	39.986486054666
126	523	-0.110	0.986700	0.013300	44.6684922064759
126	524	-0.144	0.998600	0.001400	48.7581824415144
126	527	-0.163	0.999900	0.000100
126	528	-0.107	0.985900	0.014100
127	133	-0.113	0.990000	0.010000	6.95025855634163
127	150	-0.120	0.991800	0.008200	25.6861364552943
127	158	-0.189	0.999700	0.000300	25.3932237614683
127	196	-0.100	0.988200	0.011800	20.3141744602137
127	229	-0.140	0.997700	0.002300	12.677615233158
127	235	-0.106	0.987700	0.012300	18.6563630164081
127	242	-0.089	0.967200	0.032800	27.2429952281316
127	250	-0.098	0.972800	0.027200	38.406382776825
127	256	-0.108	0.982800	0.017200	37.658668497439
127	257	-0.084	0.960000	0.040000	36.4075513183735
127	264	-0.226	1	0	38.4427756281984
127	267	-0.094	0.973300	0.026700	38.0691014078347
127	329	-0.114	0.989700	0.010300	48.292672373767
127	334	-0.303	1	0	44.6587982932815
127	337	-0.092	0.969100	0.030900	36.2850765053624
127	344	-0.126	0.994700	0.005300	37.4224189624348
127	348	-0.161	0.999300	0.000700	39.8333209637359
127	354	-0.137	0.997000	0.003000	32.4222770020861
127	357	-0.091	0.980300	0.019700	28.7353995622125
127	359	-0.102	0.986500	0.013500	26.1651051020247
127	361	-0.189	1	0	34.2721602178795
127	365	-0.119	0.990500	0.009500	33.9354838038299
127	377	-0.115	0.989400	0.010600	32.1732605435011
127	390	-0.179	0.999700	0.000300	24.6738124739571
127	391	-0.136	0.995800	0.004200	23.1992984592207
127	400	-0.102	0.990400	0.009600	27.3855932380513
127	404	-0.086	0.970000	0.030000	40.7108930631594
127	405	-0.082	0.957300	0.042700	33.8427640124148
127	415	-0.161	0.999400	0.000600	26.0196334140203
127	443	-0.118	0.998300	0.001700	27.5453332163545
127	454	-0.086	0.957300	0.042700	29.1357221808556
127	457	-0.109	0.990700	0.009300	32.8556930987614
127	458	-0.161	0.998800	0.001200	30.7226064323976
127	463	-0.168	0.999700	0.000300	35.4070169599191
127	523	-0.093	0.965600	0.034400	44.5402259311737
127	524	-0.184	1	0	49.0834210808497
127	527	-0.218	1	0
127	528	-0.234	1	0
128	153	-0.096	0.970900	0.029100	25.0161336141299
128	155	-0.119	0.990400	0.009600	27.0114969781388
128	198	-0.122	0.992800	0.007200	12.188067648319
128	225	-0.194	1	0	10.299776599519
128	229	-0.167	0.999300	0.000700	8.54459747442792
128	244	-0.191	1	0	33.5651530757719
128	250	-0.153	0.998900	0.001100	41.6646624611312
128	251	-0.088	0.958800	0.041200	41.3294585132687
128	252	-0.084	0.955700	0.044300	42.6581095924327
128	256	-0.089	0.958600	0.041400	41.8153081179608
128	321	-0.096	0.971800	0.028200	51.9131215493732
128	329	-0.198	1	0	52.6829435491222
128	334	-0.233	1	0	49.3644895243534
128	337	-0.104	0.982300	0.017700	41.655283110309
128	344	-0.141	0.998500	0.001500	43.9648820196301
128	348	-0.152	0.998200	0.001800	46.5373786219206
128	349	-0.094	0.970300	0.029700	41.3845319050487
128	356	-0.150	0.998800	0.001200	34.7018144770558
128	361	-0.159	0.999400	0.000600	40.2814269608215
128	365	-0.153	0.999100	0.000900	39.0610328204465
128	374	-0.107	0.994500	0.005500	38.1914979151119
128	377	-0.112	0.987700	0.012300	35.7818791010198
128	384	-0.072	0.967800	0.032200	40.0685482018003
128	385	-0.111	0.988700	0.011300	36.2393927377378
128	391	-0.121	0.990900	0.009100	28.0111426578781
128	392	-0.108	0.999200	0.000800	24.7986062108337
128	394	-0.097	0.973900	0.026100	26.9290256971915
128	397	-0.165	0.999600	0.000400	26.8976597680913
128	400	-0.091	0.988400	0.011600	30.4229674588131
128	411	-0.092	0.964800	0.035200	33.3538234839726
128	415	-0.114	0.988800	0.011200	30.3548512267808
128	416	-0.148	0.999400	0.000600	28.576863176353
128	440	-0.077	0.952300	0.047700	31.7328707966991
128	443	-0.091	0.981200	0.018800	31.260718161936
128	458	-0.113	0.989100	0.010900	35.9037471303484
128	523	-0.129	0.995200	0.004800	49.9127890224539
128	524	-0.130	0.995500	0.004500	54.1406686604441
128	527	-0.241	1	0
128	528	-0.288	1	0
129	131	-0.091	0.965500	0.034500	3.08082748624456
129	133	-0.114	0.997000	0.003000	2.94552694776333
129	155	-0.132	0.996200	0.003800	25.0113285332867
129	225	-0.135	0.996300	0.003700	9.48097531902705
129	240	-0.086	0.965800	0.034200	25.3303257578737
129	244	-0.088	0.961300	0.038700	33.3483645925853
129	247	-0.094	0.970300	0.029700	38.5616824581086
129	255	-0.090	0.966900	0.033100	38.6603133717253
129	256	-0.098	0.975500	0.024500	41.7382437939116
129	268	-0.096	0.978900	0.021100	48.3934628333208
129	313	-0.079	0.950700	0.049300	49.3538086270958
129	329	-0.107	0.984100	0.015900	53.1175427989662
129	334	-0.196	1	0	49.9277958856587
129	336	-0.081	0.964600	0.035400	46.6953974712712
129	360	-0.096	0.981900	0.018100	39.6846462123577
129	361	-0.148	0.999700	0.000300	41.9098809470989
129	366	-0.112	0.988500	0.011500	43.4519690808138
129	370	-0.085	0.956600	0.043400	37.9662349726701
129	371	-0.125	0.995500	0.004500	38.1551296289241
129	377	-0.129	0.997000	0.003000	35.5667990828525
129	390	-0.160	0.999800	0.000200	29.6805180884701
129	393	-0.117	0.992600	0.007400	28.1687254060243
129	394	-0.124	0.997300	0.002700	28.1805917787402
129	397	-0.179	1	0	27.6369435900571
129	415	-0.090	0.965900	0.034100	32.3762353586701
129	417	-0.097	0.976600	0.023400	37.4365265082112
129	434	-0.086	0.960900	0.039100	33.4754199674925
129	455	-0.093	0.975000	0.025000	38.2273486525027
129	458	-0.111	0.987600	0.012400	37.7366864072616
129	463	-0.086	0.957400	0.042600	42.6268880520265
129	508	-0.071	0.959600	0.040400	46.297717729927
129	520	-0.169	0.999900	0.000100	50.6953360083549
129	523	-0.115	0.991100	0.008900	51.3165131902003
129	527	-0.132	0.997500	0.002500
129	528	-0.155	0.999800	0.000200
130	133	-0.095	0.975700	0.024300	4.14895516967825
130	155	-0.184	1	0	25.9834619902737
130	225	-0.114	0.987900	0.012100	14.421215933478
130	229	-0.143	0.998500	0.001500	14.4576895111217
130	244	-0.090	0.965100	0.034900	35.9373571231942
130	247	-0.114	0.989800	0.010200	40.492300910173
130	256	-0.150	0.998200	0.001800	40.7686119704853
130	264	-0.169	0.999900	0.000100	42.0933014742251
130	313	-0.113	0.991900	0.008100	49.7749810547428
130	321	-0.199	0.999900	0.000100	52.1352530635462
130	329	-0.154	0.998800	0.001200	52.5972880479593
130	334	-0.324	1	0	48.9043092375304
[truncated: 2,637 more rows]
