# Supplementary material for: Episodic evolution of coadapted sets of amino acid sites in mitochondrial proteins
Source: PLoS Genet. 2021 Jan 25;17(1):e1008711. doi: 10.1371/journal.pgen.1008711 (PMC7861529; doi:10.1371/journal.pgen.1008711)
Supplement: S1 Data — (ZIP) [file pgen.1008711.s025.zip › data/results/site_pairs/cox2.supertree.pos_cor2pcor.l90.n0.pos.u0135.tab]

bgr_site	fgr_site	element	wi_score	upvalue	lpvalue	pdb_dist
12	20	0.562	0.0620522439727617	0.002000	0.998000
12	21	0.342	0.0377477205497263	0.007600	0.992400
12	22	0.26	0.0286306659919808	0.009300	0.990700
12	87	0.319	0.0236078852647068	0.000200	0.999800
12	93	0.208	0.0189193087703107	0.004400	0.995600
18	19	0.677	0.068377554792608	0.001700	0.998300
18	20	0.294	0.0307876433620687	0.011100	0.989000
18	21	0.436	0.047268416874374	0.000300	0.999700
18	22	0.651	0.0482471568562042	0	1
18	23	0.384	0.0317024543500636	0.000200	0.999800
18	70	0.342	0.0293431754425232	0.000200	0.999800
18	87	0.266	0.021153993583053	0.000900	0.999100
18	89	0.222	0.0214042913678435	0.003200	0.996800
18	91	0.234	0.0165200095368998	0.001100	0.998900
18	150	0.135	0.0181226840063477	0.011600	0.988400
19	21	0.535	0.0435049630488236	0.000100	0.999900
19	22	0.457	0.0445750358833215	0.000100	0.999900
19	23	0.343	0.0295518446647733	0.000200	0.999800
19	70	0.299	0.0268484660918188	0.001000	0.999000
19	87	0.174	0.0166190325253587	0.008800	0.991200
19	89	0.177	0.0198552589315372	0.010400	0.989600
19	93	0.152	0.0144609768800046	0.013100	0.986900
19	103	0.174	0.0176623957325333	0.004800	0.995200
20	21	0.72	0.05312391658602	0	1
20	22	0.477	0.042603320528634	0	1
20	70	0.294	0.0266136719048917	0.000100	0.999900
20	87	0.354	0.0271110556568751	0	1
20	89	0.233	0.0227797021576133	0.001500	0.998500
20	92	0.23	0.0179839638087287	0.002700	0.997300
20	93	0.313	0.0240416610335187	0	1
20	96	0.277	0.0265438411871412	0.002000	0.998000
20	364	0.159	0.0172854835602892	0.013300	0.986700
20	401	0.174	0.0173283298543076	0.011300	0.988700
21	22	0.939	0.0545912682643801	0	1
21	23	0.306	0.0288775991371198	0.000200	0.999800
21	70	0.553	0.0374034187312661	0	1
21	87	0.337	0.029671479892571	0	1
21	89	0.603	0.0321651877093226	0	1
21	91	0.292	0.0228680046811192	0	1
21	92	0.172	0.0220224441465204	0.007200	0.992800
21	93	0.442	0.0292936350321798	0	1
21	96	0.192	0.018864180462251	0.006400	0.993600
21	259	0.194	0.0104816109007412	0.005600	0.994400
21	339	0.157	0.011268398053242	0.011600	0.988400
21	401	0.18	0.01454062267716	0.005900	0.994100
21	448	0.167	0.0161668493690202	0.008000	0.992000
22	23	0.594	0.0385875251772366	0	1
22	70	0.675	0.0423829603758543	0	1
22	87	0.458	0.03528813180995	0	1
22	89	0.591	0.0384264589273375	0	1
22	91	0.431	0.0309138482953657	0	1
22	92	0.456	0.0298605378456966	0	1
22	93	0.618	0.0353757424160774	0	1
22	94	0.234	0.0211051292415462	0.000300	0.999700
22	96	0.168	0.0214442767654416	0.006900	0.993100
22	112	0.177	0.0161689303484865	0.004200	0.995800
22	339	0.159	0.0130893454256713	0.008200	0.991800
22	401	0.143	0.0107822811190688	0.012100	0.987900
22	447	0.133	0.011227628890154	0.012200	0.987800
22	448	0.216	0.020340929005892	0.000900	0.999100
23	70	0.712	0.0446192566861465	0	1
23	87	0.698	0.0426548208387989	0	1
23	89	0.756	0.0438977456715941	0	1
23	91	0.743	0.043576187842907	0	1
23	92	0.533	0.0408567788926738	0	1
23	93	0.638	0.0407145474150088	0	1
23	94	0.407	0.0348128221346455	0	1
23	96	0.326	0.0324367742108305	0	1
23	109	0.277	0.0268836853969718	0	1
23	112	0.195	0.0204629485840603	0.001900	0.998100
23	120	0.139	0.0090155662464996	0.012700	0.987300
23	254	0.215	0.0181899624750481	0.001500	0.998500
23	358	0.152	0.0165193593981878	0.006900	0.993100
23	379	0.145	0.0118635605820212	0.006500	0.993500
23	389	0.321	0.0276631420934869	0	1
23	444	0.193	0.013631862524558	0.002100	0.997900
23	447	0.148	0.0108367605601627	0.005000	0.995000
23	448	0.275	0.0239300771428936	0.000100	0.999900
23	457	0.212	0.0118458387975479	0.000600	0.999400
70	87	0.706	0.0424906745674029	0	1
70	89	1	0.0463788465967368	0	1
70	91	0.719	0.0419423944037051	0	1
70	92	0.597	0.0405161271598185	0	1
70	93	0.7	0.0416009596737422	0	1
70	94	0.479	0.033913383475189	0	1
70	96	0.342	0.0324099568310109	0	1
70	109	0.151	0.0187418158081639	0.007700	0.992300
70	112	0.257	0.0218381310468087	0.000100	0.999900
70	120	0.14	0.00780362357544238	0.011800	0.988200
70	128	0.173	0.0134736662761809	0.000700	0.999300
70	254	0.228	0.015262200147123	0.000700	0.999300
70	339	0.169	0.0179058672054715	0.003700	0.996300
70	358	0.172	0.0189306555669806	0.003700	0.996300
70	364	0.173	0.0153627477663477	0.001800	0.998200
70	389	0.317	0.0272028014424249	0	1
70	439	0.228	0.0114316432675951	0.000200	0.999800
70	444	0.186	0.0140724876210776	0.001900	0.998100
70	448	0.225	0.0226057540506977	0.000200	0.999800
70	457	0.149	0.0088553179652922	0.009000	0.991000
70	508	0.187	0.00975661885776748	0.002200	0.997800
87	89	0.772	0.0437500330501038	0	1
87	91	0.767	0.0440991034189533	0	1
87	92	0.642	0.0423248696176763	0	1
87	93	0.745	0.0431705511844397	0	1
87	94	0.313	0.031517796025091	0	1
87	96	0.396	0.0336375884872237	0	1
87	109	0.204	0.0213634635895658	0.000300	0.999700
87	112	0.29	0.0256867781952922	0	1
87	121	0.168	0.0154974279750723	0.001800	0.998200
87	259	0.165	0.0158722130244272	0.001900	0.998100
87	339	0.28	0.021402881309003	0	1
87	358	0.146	0.017056796717548	0.007100	0.992900
87	379	0.122	0.0117110330849792	0.013300	0.986700
87	389	0.225	0.0213548658777879	0.000300	0.999700
87	442	0.165	0.00640733531674299	0.005500	0.994500
87	448	0.268	0.0266289955231328	0	1
87	449	0.202	0.0134223781565309	0.005500	0.994500
87	450	0.298	0.0228930168646867	0	1
87	508	0.238	0.0117130665905123	0.000200	0.999800
89	91	0.905	0.0444929908526168	0	1
89	92	0.745	0.0432153973707855	0	1
89	93	0.802	0.0440517977672696	0	1
89	94	0.522	0.0357256734611322	0	1
89	96	0.399	0.0331250367107691	0	1
89	109	0.133	0.01826113915504	0.011400	0.988600
89	112	0.245	0.0240009512673496	0.000100	0.999900
89	121	0.129	0.0117754827634586	0.011500	0.988500
89	128	0.138	0.0120205843202844	0.006900	0.993100
89	130	0.14	0.00814647435524742	0.005400	0.994600
89	254	0.158	0.0153212064241745	0.008300	0.991700
89	259	0.178	0.0168492018206206	0.001400	0.998600
89	339	0.304	0.0235844734305915	0	1
89	358	0.239	0.0217465490183862	0.000300	0.999700
89	389	0.363	0.026221967667767	0	1
89	439	0.186	0.0118034657449285	0.001900	0.998100
89	444	0.159	0.0112441917030246	0.005500	0.994500
89	448	0.328	0.0266542606915684	0	1
89	450	0.148	0.0146036044067171	0.008100	0.991900
89	457	0.146	0.00812229638689944	0.010300	0.989700
91	92	0.717	0.0445929005061733	0	1
91	93	0.849	0.0436868689598027	0	1
91	94	0.367	0.0344792902608949	0	1
91	96	0.377	0.0327529485933004	0	1
91	109	0.225	0.0233566943317006	0.000200	0.999800
91	112	0.415	0.0307996017092665	0	1
91	113	0.153	0.0102624101709765	0.004900	0.995100
91	115	0.131	0.00802002504346784	0.009400	0.990600
91	121	0.253	0.0196394567806404	0	1
91	136	0.121	0.00772612112439842	0.010800	0.989200
91	254	0.315	0.0185750059072621	0	1
91	259	0.273	0.0211938427957788	0	1
91	265	0.211	0.0147837794481569	0.002000	0.998000
91	339	0.273	0.0239367545635994	0	1
91	358	0.171	0.0182450702072907	0.002800	0.997200
91	364	0.229	0.0165860418652398	0	1
91	379	0.157	0.0122813457430934	0.002900	0.997100
91	389	0.291	0.0253315141368244	0	1
91	439	0.173	0.00867935268764332	0.002900	0.997100
91	448	0.29	0.0281848755205742	0	1
91	449	0.171	0.0113882184743697	0.011200	0.988800
91	450	0.231	0.0191812156037811	0.000200	0.999800
91	454	0.143	0.0105246618866724	0.006900	0.993100
91	457	0.199	0.0108718713120935	0.001400	0.998600
92	93	0.788	0.0449044341820737	0	1
92	94	0.488	0.0404921641699029	0	1
92	96	0.354	0.0346351248866805	0	1
92	109	0.234	0.0261026985224665	0	1
92	112	0.3	0.029310201454125	0	1
92	121	0.234	0.0195437570691672	0.000100	0.999900
92	254	0.348	0.0226133885520293	0	1
92	259	0.251	0.0210382365101329	0.000100	0.999900
92	339	0.231	0.0247365206631853	0.000100	0.999900
92	376	0.164	0.0133145692381801	0.002700	0.997300
92	389	0.212	0.0259576908121657	0.000900	0.999100
92	444	0.155	0.0115245007749272	0.006000	0.994000
92	448	0.22	0.0238966673760721	0.000300	0.999700
92	450	0.157	0.0157416816668012	0.005100	0.994900
92	454	0.131	0.0111169218351842	0.011200	0.988800
93	94	0.613	0.038014664816587	0	1
93	96	0.282	0.0300485821987152	0	1
93	109	0.231	0.0227297203403668	0.000100	0.999900
93	112	0.38	0.0296639476650242	0	1
93	121	0.16	0.0151784291646867	0.002800	0.997200
93	129	0.131	0.00853948479225274	0.008700	0.991300
93	254	0.152	0.0141824439627991	0.007800	0.992200
93	259	0.232	0.0208221649513491	0.000300	0.999700
93	265	0.161	0.0100539290572796	0.009600	0.990400
93	335	0.131	0.00615164561454934	0.011000	0.989000
93	339	0.288	0.0256462638607924	0	1
93	358	0.176	0.0190637875804673	0.002200	0.997800
93	376	0.18	0.0122033995880062	0.000900	0.999100
93	389	0.339	0.0250554014738416	0	1
93	439	0.22	0.0116316315127621	0.000300	0.999700
93	444	0.147	0.0112624291744342	0.007100	0.992900
93	448	0.418	0.0301172316325457	0	1
93	449	0.215	0.0124460656000611	0.002600	0.997400
93	450	0.312	0.023301078011707	0	1
94	96	0.439	0.038367038816398	0	1
94	109	0.293	0.0337336983128987	0.000100	0.999900
94	112	0.227	0.0240709787503942	0.000500	0.999500
94	121	0.148	0.0134726490825089	0.007500	0.992500
94	254	0.337	0.03104691973443	0	1
94	259	0.186	0.0167918310496947	0.002200	0.997800
94	339	0.355	0.0303629912846075	0	1
94	376	0.16	0.017151127402736	0.003800	0.996200
94	379	0.153	0.0149282603378993	0.005600	0.994400
94	389	0.522	0.0432398862679686	0	1
94	457	0.159	0.01319637944772	0.008800	0.991200
96	107	0.133	0.0129596520116593	0.010200	0.989800	8.56958534586126
96	109	0.179	0.0272960132285005	0.003700	0.996300	10.7301402600339
96	112	0.299	0.0309865386238707	0	1	10.2436880077441
96	364	0.142	0.0194905282297452	0.010700	0.989300	10.770315965653
96	379	0.138	0.0159669604751329	0.008700	0.991300	23.9616912174412
96	389	0.154	0.0240070259176625	0.010900	0.989100	13.157843668322
96	444	0.192	0.0178416102017044	0.003000	0.997000	20.0294163669339
96	517	0.172	0.0167059122111785	0.007700	0.992300	19.6775837439458
97	101	0.159	0.022799361184791	0.001000	0.999000	3.12364690706232
97	103	0.121	0.0154466645891828	0.010300	0.989700	7.15985677231045
97	106	0.14	0.0219580967397983	0.005800	0.994200	7.40675232473725
97	114	0.14	0.0192643751015509	0.005700	0.994300	17.8756736935982
97	232	0.191	0.0257531200237858	0.000100	0.999900	28.1052371809953
97	250	0.123	0.0198362695340088	0.010700	0.989300	26.8164469309415
97	255	0.176	0.0251056087129527	0.000700	0.999300	19.6973172792642
97	353	0.131	0.0166714853300252	0.007400	0.992600	11.0184650019864
97	371	0.164	0.0240398371324807	0.000600	0.999400	21.4390916551985
97	464	0.168	0.0220625541491065	0.000700	0.999300	21.7737929631013
98	156	0.118	0.0175186385636859	0.013300	0.986700	51.6719968358104
98	254	0.18	0.0195161682629603	0.000800	0.999200	26.4913744075312
98	262	0.14	0.0207266174187043	0.007300	0.992700	23.0179831001762
98	416	0.134	0.0190606579701126	0.005900	0.994100	10.5829777000615
99	372	0.121	0.0177732101958154	0.012100	0.987900	29.9336820822297
101	103	0.251	0.0337972035478426	0	1	3.35164765451261
101	104	0.133	0.0203951195951342	0.006400	0.993600	3.34759988648581
101	107	0.151	0.0200375060257016	0.002900	0.997100	8.35946349953154
101	124	0.232	0.031602739509049	0	1	17.0099758965144
101	151	0.219	0.0297753744150007	0.000300	0.999700	42.7394648773239
101	197	0.123	0.0175880710151956	0.009400	0.990600	37.4246591701247
101	349	0.148	0.0196705245691715	0.003200	0.996800	18.299584722064
101	353	0.185	0.0254397683017719	0.000300	0.999700	15.5266053920359
101	365	0.12	0.0155191302336325	0.011300	0.988700	19.8809154970288
101	435	0.152	0.022183360511731	0.002700	0.997300	10.0759291879211
103	116	0.141	0.0202449539194136	0.003500	0.996500	6.28720939686282
103	120	0.154	0.0155765786299652	0.002900	0.997100	8.12589115112917
103	123	0.15	0.0187183746192656	0.002400	0.997600	7.82807818049873
103	124	0.124	0.0162756999793726	0.010100	0.989900	12.596148419259
103	134	0.174	0.025806863617999	0.000200	0.999800	21.1812975995334
103	140	0.123	0.0143530373782004	0.008200	0.991800	32.4493078354531
103	141	0.192	0.0223099636594115	0.000100	0.999900	30.8596492203006
103	151	0.179	0.0266182017639544	0.000400	0.999600	41.7997950951916
103	152	0.218	0.0318774864263715	0	1	43.9565132033923
103	194	0.19	0.0275572225999354	0.000400	0.999600	38.4663149911712
103	202	0.152	0.0215697389392399	0.002400	0.997600	26.4646241235352
103	232	0.128	0.0177421621820326	0.007500	0.992500	21.6768795724846
103	251	0.145	0.0170830976090546	0.002800	0.997200	28.2651729341959
103	345	0.143	0.0195394498683164	0.003000	0.997000	23.730913636015
103	349	0.222	0.0293525120198705	0	1	22.7571815697814
103	353	0.252	0.0318709168131021	0	1	20.3101306987424
103	435	0.174	0.021695472990575	0.000500	0.999500	12.1900144790726
104	197	0.189	0.0294353330204248	0.000400	0.999600	30.4492259014905
104	396	0.126	0.0215346939545822	0.011300	0.988700	8.02505594996074
107	112	0.158	0.014969162044932	0.002800	0.997200	3.46957101094643
107	115	0.159	0.021282375260801	0.003000	0.997000	7.00174456832012
107	120	0.186	0.0202053739558159	0.000900	0.999100	10.8425944312236
107	124	0.183	0.0259288641360482	0	1	17.544779992921
107	130	0.166	0.023559704638411	0.000700	0.999300	24.8321987347073
107	202	0.156	0.0219447625465071	0.001900	0.998100	29.4859508919078
107	248	0.128	0.0187934939854174	0.009900	0.990100	19.3999373452597
107	335	0.143	0.0174693141582387	0.005800	0.994200	22.0466594294918
107	345	0.123	0.0157303177179214	0.010500	0.989500	26.6155911638273
107	360	0.131	0.0141687026298806	0.007600	0.992400	18.3845349410857
107	385	0.14	0.018415723646503	0.005600	0.994400	25.8352376609932
107	435	0.148	0.0191024164327017	0.002900	0.997100	10.9447003613621
107	464	0.211	0.030908667302922	0.000100	0.999900	16.5919271936686
107	465	0.21	0.0251535318575664	0.000100	0.999900	18.4887957963735
107	509	0.138	0.0165595604230549	0.004900	0.995100	22.8240312828387
108	356	0.126	0.020545698521451	0.009700	0.990300	13.1028765162463
109	112	0.161	0.0212103569440584	0.004000	0.996000	3.35605557164955
109	121	0.14	0.0205552323245237	0.007800	0.992200	15.5719710377331
109	241	0.132	0.0166136044958726	0.008500	0.991500	9.18123417629678
109	389	0.241	0.0313378550937812	0.000200	0.999800	10.615046584919
109	444	0.178	0.0196402982153295	0.003000	0.997000	23.1638807197758
110	114	0.137	0.0220575439706221	0.012000	0.988000	2.88506395076435
110	121	0.198	0.02844802998948	0.000200	0.999800	13.6712736056302
111	121	0.122	0.0154525149579278	0.010900	0.989100	12.1675541091873
111	126	0.131	0.0210854675245852	0.006900	0.993100	17.9069318421666
111	156	0.18	0.0255240355328299	0.000300	0.999700	49.7690603286821
111	232	0.128	0.0160875958869931	0.008000	0.992000	12.6843908012959
111	237	0.147	0.0199852716272313	0.003000	0.997000	5.1968032481517
111	240	0.13	0.0204003929129361	0.007300	0.992700	4.17677602942748
112	113	0.233	0.0288076489040135	0.000200	0.999800	1.32581484378474
112	119	0.169	0.0183385399998972	0.003900	0.996100	7.46009497258578
112	121	0.261	0.0309083033950778	0	1	11.1093777053443
112	128	0.121	0.016118864743672	0.012600	0.987400	20.8171769699928
112	129	0.331	0.0381566891951378	0	1	22.5542934715322
112	257	0.151	0.0161241020403976	0.011700	0.988300	22.2384897194032
112	259	0.299	0.0374484250685716	0	1	24.0466479992534
112	339	0.237	0.0266480429035201	0.000100	0.999900	23.127671586219
112	401	0.144	0.0122927011669793	0.006700	0.993300	18.5929987360834
112	444	0.195	0.0188898128495518	0.001600	0.998400	20.6126394719357
112	448	0.229	0.0285662383621059	0.000400	0.999600	23.6920581419175
112	450	0.172	0.019832868342562	0.003600	0.996400	20.356493091886
113	114	0.282	0.0401294826030777	0	1	1.32701883935383
113	115	0.204	0.0307024946098505	0.000100	0.999900	3.08966033731863
113	117	0.155	0.0190837262397033	0.002100	0.997900	3.15042663777461
113	119	0.229	0.0348419487770806	0.000100	0.999900	6.8186108555922
113	120	0.268	0.0351065794912991	0	1	7.50981238114509
113	121	0.17	0.0260137314849462	0.001900	0.998100	9.24616136566955
113	129	0.254	0.0377983488080943	0	1	21.5964975401105
113	130	0.184	0.0275487333347232	0.001000	0.999000	21.7841435452487
113	259	0.195	0.0246471442562118	0.001900	0.998100	27.7899471032242
113	448	0.14	0.0159617437751734	0.009700	0.990300	28.2171391533586
114	115	0.17	0.0260707074820923	0.002400	0.997600	1.3292956781695
114	120	0.251	0.0341997284278147	0.000100	0.999900	7.0234431726896
114	121	0.151	0.0220068284657012	0.005300	0.994700	7.81584326864353
114	124	0.145	0.0153074942465764	0.004200	0.995800	12.3668167690801
114	156	0.125	0.0145934479629811	0.009900	0.990100	46.0554143396843
114	235	0.161	0.0221356734926873	0.004700	0.995300	9.40988873473008
115	120	0.187	0.0261269999372372	0.001200	0.998800	4.76910693945943
115	122	0.148	0.0209335411385982	0.003200	0.996800	7.3082077830341
115	129	0.148	0.0222898581675538	0.005900	0.994100	17.7844740433897
115	130	0.138	0.0205294474851376	0.005400	0.994600	18.0439209153665
115	140	0.135	0.0160426373169425	0.005500	0.994500	33.4939012060405
116	120	0.15	0.0188088532808713	0.004200	0.995800	2.97775821718284
117	229	0.24	0.0398210538448612	0	1	9.19992315185296
117	251	0.125	0.0155630657668575	0.009600	0.990400	25.8530765287228
117	313	0.214	0.034779325898846	0.000100	0.999900	32.0299954573834
117	413	0.135	0.0208893963510568	0.005100	0.994900	14.5666042027646
117	415	0.147	0.0244062691714888	0.002300	0.997700	11.8863142731462
118	120	0.151	0.0226034368742236	0.011200	0.988800	3.20692220049069
118	238	0.211	0.024764602509966	0.004500	0.995500	8.03516459072246
118	358	0.162	0.0222819174747784	0.007800	0.992200	28.0852665289116
118	386	0.185	0.0324998966234645	0.011400	0.988600	23.2366565796373
119	120	0.209	0.0295854160382277	0.001900	0.998100	1.32508452560584
119	121	0.202	0.0266836442853506	0.000700	0.999300	3.14719319394282
119	129	0.147	0.0254061056140915	0.008600	0.991400	12.2345498486867
119	403	0.191	0.0132788020267367	0.008300	0.991800	29.5371625245215
119	449	0.225	0.0307165714003958	0.005900	0.994100	21.9020967945993
120	121	0.19	0.0223148701618437	0.001500	0.998500	1.32597926077297
120	122	0.146	0.0177409869676842	0.003900	0.996100	3.4011965541556
120	130	0.125	0.019372175301634	0.013300	0.986700	11.7346801405066
120	134	0.135	0.0121332949122602	0.007000	0.993000	18.153957227007
120	152	0.131	0.0140698985324996	0.008200	0.991800	38.2374953939193
120	379	0.18	0.0191946021534167	0.002200	0.997800	32.3728476041265
120	444	0.277	0.0268801118760422	0	1	27.1092776923326
121	123	0.118	0.0122401925121486	0.013200	0.986800	3.27560574550725
121	130	0.141	0.0178790312434869	0.005100	0.994900	11.1071519751915
121	133	0.131	0.0175389035394414	0.009600	0.990400	15.4619130123022
121	140	0.121	0.0132614421956646	0.011600	0.988400	25.2370595355323
121	224	0.132	0.0156391021539242	0.008300	0.991700	11.0915034598561
121	242	0.138	0.0181719191499302	0.011100	0.988900	18.5098392213439
121	259	0.141	0.0205986240801967	0.008700	0.991300	35.6201195534209
121	265	0.217	0.0264014385494583	0.001100	0.998900	31.1042075288859
121	401	0.129	0.0111516620739607	0.011500	0.988500	28.7530050255621
121	448	0.196	0.0232398957055392	0.000400	0.999600	34.1117151283837
122	224	0.122	0.0194186333426792	0.010500	0.989500	13.1525491825729
122	255	0.135	0.019540094352564	0.005400	0.994600	28.7818927452661
122	257	0.128	0.0152897934675052	0.012700	0.987300	31.6639681183518
122	321	0.12	0.0171054569686714	0.010400	0.989600	41.6722958930751
122	349	0.126	0.0141640271355048	0.008700	0.991300	36.1232360953445
122	413	0.119	0.0177215017490307	0.011300	0.988700	22.1539988715356
122	438	0.169	0.00824442656236721	0.002400	0.997600	23.5952982816492
123	131	0.234	0.033806823968563	0	1	8.79205851891353
123	134	0.139	0.018424779458562	0.005000	0.995000	13.5029173884757
123	140	0.177	0.0246826751989257	0.000500	0.999500	22.3396907095868
123	152	0.145	0.0195174554667708	0.002700	0.997300	33.9627571613378
123	202	0.124	0.0171292647562496	0.009600	0.990400	14.9114671645683
123	241	0.2	0.0275364104561004	0.000300	0.999700	16.3210890874353
123	251	0.117	0.0143034761157312	0.010800	0.989200	33.2415632153483
123	360	0.141	0.0170512332950683	0.005200	0.994800	29.006436268525
123	372	0.163	0.0211254387352171	0.001600	0.998400	28.2012143178268
123	410	0.152	0.0188685843055146	0.002000	0.998000	23.5773768473085
123	464	0.202	0.025178153220867	0.000100	0.999900	34.3361464057922
123	465	0.121	0.0137495337714822	0.010000	0.990000	36.2287709010394
123	509	0.12	0.0136957950233873	0.011200	0.988800	39.8973892378937
124	135	0.233	0.0310587619459921	0.000300	0.999700	13.5056184604779
124	137	0.174	0.0222079282450136	0.000600	0.999400	16.9105268102446
124	151	0.234	0.029117333614398	0	1	30.3157045440148
124	159	0.203	0.027422116676462	0.000100	0.999900	27.3865094891627
124	194	0.118	0.0146922439929279	0.012300	0.987700	24.1209980307615
124	197	0.133	0.017204902146016	0.006500	0.993500	19.7666251292425
124	333	0.124	0.0172129971155895	0.008500	0.991500	43.4577084301508
124	353	0.158	0.0196133839471615	0.001500	0.998500	34.7144058857414
124	435	0.167	0.0232235839492661	0.000800	0.999200	25.0508834175563
124	464	0.187	0.0253052776327416	0.000500	0.999500	36.7428376285774
124	465	0.283	0.0310457708423343	0	1	38.2797505869618
125	141	0.121	0.0128693559803508	0.010600	0.989400	20.4483824543654
125	156	0.194	0.0249797550963834	0	1	30.1872201436303
125	158	0.129	0.0182370946815922	0.009400	0.990600	25.098566253872
125	194	0.143	0.0171370995673105	0.003800	0.996200	21.1960208058022
125	230	0.145	0.0194110018846702	0.004800	0.995200	3.98898997241156
125	247	0.13	0.0177573290489393	0.006600	0.993400	32.2843908259084
125	248	0.168	0.020932842808599	0.002100	0.997900	33.9320906223003
125	268	0.13	0.0164438049538253	0.008300	0.991700	43.5778852745288
125	313	0.13	0.0178303485547019	0.007400	0.992600	43.6082567067293
125	337	0.12	0.0154334244415319	0.012900	0.987100	38.6509728855562
125	370	0.196	0.0289573563561385	0.000100	0.999900	31.8845980529785
125	415	0.115	0.015932347845535	0.012500	0.987500	26.351053925792
126	132	0.153	0.0255377435188535	0.001400	0.998600	6.79598984696123
126	156	0.142	0.0202152060590014	0.003300	0.996700	30.1532481998209
127	131	0.187	0.0300266736823919	0.000100	0.999900	3.01086133855413
127	132	0.147	0.0244888709138989	0.003100	0.996900	4.72833934907383
127	134	0.135	0.0180046988269183	0.005500	0.994500	7.83783267236548
127	140	0.151	0.0235155056549019	0.002900	0.997100	16.6102029487902
127	197	0.197	0.0284043727237956	0.000200	0.999800	19.4746633860511
128	248	0.121	0.0168883813890463	0.012900	0.987100	39.7471901522611
128	313	0.118	0.014826083758872	0.011600	0.988400	48.702998901505
128	339	0.123	0.0161818772422229	0.010500	0.989500	39.3968556613342
128	448	0.159	0.021553737358641	0.001600	0.998400	38.7349046468427
129	130	0.168	0.0240814823371094	0.001300	0.998700	1.32318895098166
129	136	0.14	0.0219718450898519	0.004700	0.995300	7.36033042736535
129	259	0.169	0.0271233914335908	0.002000	0.998000	41.7945375737069
129	339	0.17	0.0203922494008456	0.002200	0.997800	40.463576831516
129	399	0.141	0.0210465685635727	0.004100	0.995900	30.0895533532819
130	227	0.138	0.0121172708139688	0.011600	0.988400	12.3755341702894
130	238	0.171	0.0164152460815246	0.003100	0.996900	24.3695222973287
130	465	0.128	0.0144511777587477	0.007700	0.992300	45.617769487339
131	132	0.123	0.021619060339647	0.008200	0.991800	1.3316474758734
131	349	0.116	0.0132313773594426	0.012600	0.987400	42.4996641986734
131	360	0.136	0.0199781600012254	0.005200	0.994800	39.6898722220165
132	139	0.119	0.0189520180494023	0.010600	0.989400	7.44480328820045
132	140	0.197	0.0303664343132587	0.000300	0.999700	8.65820443279091
132	141	0.177	0.0255903782622425	0.000800	0.999200	10.9689739264892
132	237	0.124	0.0173008546287709	0.009500	0.990500	24.6172648561939
133	237	0.146	0.0203801706895105	0.006100	0.993900	25.2903045651886
134	140	0.141	0.0173140727750666	0.003700	0.996300	7.07996567788289
134	142	0.145	0.0205474321626335	0.003100	0.996900	8.63178874857351
134	151	0.256	0.0347582070362497	0	1	16.4074444993728
134	194	0.125	0.015867724662281	0.007700	0.992300	19.5122994544467
134	202	0.153	0.0222451239416365	0.002000	0.998000	13.4049678477794
134	232	0.179	0.0226258106250186	0.000800	0.999200	24.8224696998506
134	241	0.122	0.0153522255802916	0.011500	0.988500	31.7683177552731
134	250	0.132	0.0178798153819671	0.005300	0.994700	49.8664224102752
134	255	0.134	0.0187850537170029	0.004400	0.995600	44.4613483151377
134	345	0.173	0.0263656279838498	0.000300	0.999700	42.400274869392
134	349	0.3	0.0362967095755309	0	1	42.8280748458298
134	353	0.248	0.0327323810192079	0	1	41.7656423989863
134	376	0.17	0.019984506333036	0.001500	0.998500	45.2622810848061
134	435	0.131	0.0182526232380256	0.007000	0.993000	35.0598154729884
134	464	0.163	0.0204937168689499	0.001200	0.998800	49.7568508850791
134	465	0.146	0.0164398387865839	0.002200	0.997800	51.8351244042107
136	357	0.136	0.0192373478775031	0.008000	0.992000	42.7864366125528
137	140	0.136	0.0177380582708196	0.005400	0.994600	3.19630302067875
137	509	0.122	0.0164900552473319	0.010700	0.989300	59.2922232843398
139	140	0.174	0.0262226512905157	0.000300	0.999700	1.33418664361473
140	141	0.177	0.02553438325051	0.000200	0.999800	1.32117864045708
140	149	0.132	0.0184338709935872	0.005400	0.994600	4.50418694105832
140	194	0.132	0.0180198133233259	0.007000	0.993000	11.4479906970612
140	197	0.156	0.0198512354398861	0.002000	0.998000	14.9497264857923
140	202	0.14	0.0192410586607202	0.004500	0.995500	15.41592841836
140	240	0.149	0.0181883215525472	0.002500	0.997500	41.6568340851774
140	360	0.154	0.0189563646127782	0.003000	0.997000	51.8264394011396
140	385	0.18	0.0226624376767315	0.000600	0.999400	46.0784596205212
141	151	0.207	0.0270209340966139	0	1	8.44720876976531
141	194	0.138	0.018289728807431	0.004300	0.995700	17.9092762556168
141	202	0.176	0.0255268026925672	0.000100	0.999900	20.0121382415773
141	226	0.193	0.0259119410181549	0	1	22.2893566977605
141	232	0.148	0.0177597933300818	0.003300	0.996700	34.0026069294694
141	237	0.135	0.0152895195170609	0.005300	0.994700	37.0791349413656
141	333	0.135	0.0184057589997101	0.005000	0.995000	63.219539859129
141	349	0.137	0.0148385011773846	0.004500	0.995500	50.7199718947083
141	465	0.187	0.0202874368117458	0	1	61.4194214479427
141	509	0.157	0.0181959621707062	0.001600	0.998400	64.5274237979481
142	227	0.136	0.0106241672225269	0.007100	0.992900	28.3497652900337
149	195	0.137	0.0197400514743841	0.006300	0.993700	16.5578179721846
149	358	0.147	0.0206164357990742	0.004800	0.995200	51.298458690296
150	321	0.161	0.0256040066923598	0.000800	0.999200	77.503408370213
151	152	0.146	0.0215029722191944	0.002100	0.997900	1.32480564612323
151	194	0.143	0.0207455899028743	0.003300	0.996700	16.9115828945726
151	202	0.121	0.0194532303264041	0.008500	0.991500	24.4982393244902
151	232	0.123	0.0181691042920499	0.009500	0.990500	40.510903495232
151	238	0.14	0.0109217020593569	0.007700	0.992300	47.5143980915259
151	345	0.178	0.0263245227518108	0.000300	0.999700	61.7170556167418
151	349	0.326	0.0410525467666286	0	1	62.8212525663091
151	353	0.278	0.0390563188656277	0	1	62.3746780833376
151	360	0.172	0.0208858370049446	0.000900	0.999100	61.0833870131642
151	432	0.142	0.0144259740636735	0.004700	0.995300	62.5465022043599
151	435	0.182	0.0241251623173955	0.000300	0.999700	55.0726873322884
151	464	0.171	0.0229694461082153	0.000800	0.999200	69.7126423183055
152	194	0.207	0.0314934756204027	0	1	15.5336252690735
152	333	0.133	0.01781458503244	0.005700	0.994300	75.5813251140783
152	349	0.17	0.0231995600317841	0.000500	0.999500	64.499483920416
152	353	0.181	0.0234188653552758	0.000100	0.999900	64.4354841760345
152	365	0.131	0.0200929527111886	0.006900	0.993100	65.9770983978532
152	435	0.129	0.0163774368145059	0.006500	0.993500	56.9616822170834
153	156	0.14	0.0215746311208837	0.004200	0.995800	3.5781918618207
153	157	0.121	0.0183742487705669	0.010200	0.989800	3.90564015239496
153	195	0.163	0.0240198068960663	0.001100	0.998900	12.1939823273613
153	197	0.116	0.0161199517200524	0.012200	0.987800	17.4675741017464
153	226	0.18	0.0265949464935092	0.000400	0.999600	26.4057235083608
153	230	0.19	0.0278265126910399	0.000500	0.999500	32.7542293147007
153	231	0.126	0.01796611676371	0.012500	0.987500	36.5355359889519
153	238	0.17	0.0154156454718633	0.002200	0.997800	45.6682177121026
153	255	0.148	0.0176784731917689	0.002100	0.997900	62.0493265152814
153	398	0.128	0.00813016032667066	0.013000	0.987000	48.4366273805268
153	410	0.118	0.0141411268014872	0.011800	0.988200	57.2841015815034
155	263	0.154	0.0202811080525468	0.003300	0.996700	59.0831215661461
155	337	0.144	0.022532928282494	0.004300	0.995700	66.7220413806412
155	360	0.135	0.0177444891779898	0.004300	0.995700	63.6827282392958
155	410	0.126	0.0176437733348928	0.007600	0.992400	57.957956735896
156	157	0.229	0.0344393193827019	0	1	1.33919602747322
156	195	0.181	0.0272482683530035	0.000200	0.999800	11.5360608961638
156	226	0.229	0.0312250906974401	0	1	26.8432612586474
156	227	0.135	0.0106545045699931	0.010800	0.989200	28.9539019995578
156	230	0.177	0.024926670514788	0.000800	0.999200	32.7766164513666
156	259	0.128	0.0132770950499336	0.008600	0.991400	63.5221605898288
156	268	0.121	0.0162603978195911	0.009600	0.990400	72.4391571320374
156	363	0.179	0.0263634950873767	0.000100	0.999900	68.9840044503072
156	520	0.12	0.0146804323109051	0.010100	0.989900	76.1829649593661
157	230	0.13	0.0201170787936295	0.009300	0.990700	28.3243232928873
157	313	0.15	0.0214143823752958	0.003100	0.996900	70.1596275218163
157	364	0.146	0.0210080885727862	0.004000	0.996000	63.467816994127
157	508	0.128	0.014623779198711	0.012500	0.987500	67.2869465869867
158	372	0.127	0.0191157872285056	0.009700	0.990300	56.2926874558321
158	403	0.147	0.0119838945880406	0.011500	0.988500	55.1278214425348
159	197	0.123	0.0202071475123621	0.009300	0.990700	6.98267498885634
159	231	0.157	0.0208535871401989	0.005100	0.994900	27.5333135310663
159	232	0.136	0.0191023538460158	0.005700	0.994300	29.2872420176431
159	237	0.136	0.0160723659446808	0.008700	0.991300	37.3953761446519
159	410	0.141	0.0185190893220535	0.003900	0.996100	49.7780159809529
159	435	0.205	0.0288148809028477	0.000200	0.999800	51.0210824365771
193	196	0.152	0.023107193513543	0.012600	0.987400	2.78334079839318
193	224	0.133	0.0213970138032451	0.009200	0.990800	13.7568197633028
193	227	0.195	0.0213833234346281	0.002400	0.997600	17.908743032385
193	230	0.199	0.0303087050082125	0.000700	0.999300	22.6322841533947
193	231	0.205	0.0316871707783466	0.001000	0.999000	24.1824108392856
193	236	0.128	0.0172222701459689	0.010100	0.989900	31.999927562418
193	403	0.238	0.0207484930763145	0.001400	0.998600	49.4555467566581
194	232	0.119	0.016211220397491	0.012000	0.988000	24.8861279230016
194	353	0.154	0.0192381621043016	0.001700	0.998300	60.5779342252606
194	360	0.142	0.018323507010793	0.003400	0.996600	57.768879217101
194	435	0.128	0.0179091457935421	0.007800	0.992200	49.5762458744105
194	463	0.121	0.0167039288618932	0.011000	0.989000	59.5357173804096
195	227	0.185	0.0188388508182751	0.001700	0.998300	15.6105603358752
195	237	0.195	0.0248017837814164	0.000300	0.999700	31.1438062381591
195	520	0.128	0.0164383067597683	0.009300	0.990700	63.4424325589743
196	233	0.283	0.0287815003894492	0.008600	0.993700	23.1690432258218
196	238	0.204	0.0239603318964675	0.012900	0.989000	28.8888040077813
196	254	0.311	0.0351859764535124	0.000600	0.999400	51.7011618147987
196	389	0.307	0.0330163714105106	0.000200	0.999800	42.1887434987107
196	403	0.297	0.0288820458457569	0.006900	0.995100	46.65623108439
196	405	0.221	0.0210276221431136	0.011400	0.990100	39.7584631619483
196	438	0.233	0.0231476094360048	0.011500	0.990800	44.9936242705564
196	452	0.289	0.0285107698444581	0.006600	0.995000	48.7900096331206
196	457	0.228	0.0271455542556733	0.003200	0.996800	52.6514262389919
197	226	0.115	0.0154166742911759	0.013000	0.987000	10.7191813586673
197	227	0.188	0.0174941438857727	0.000300	0.999700	12.3719664564692
197	230	0.143	0.0209239283672588	0.004200	0.995800	16.6151768272263
197	232	0.155	0.0206089631609207	0.002000	0.998000	18.956924328593
197	360	0.135	0.0169779160827554	0.006500	0.993500	52.4096311854987
197	370	0.116	0.0150794452966477	0.012000	0.988000	48.0746037945192
197	385	0.126	0.0185984184854541	0.008500	0.991500	42.1927322296151
197	435	0.217	0.0292169857180813	0	1	43.9754539942455
197	438	0.138	0.00696986083495478	0.009400	0.990600	44.2676040124152
198	238	0.158	0.0196268923281247	0.002800	0.997200	26.7764510904638
200	408	0.164	0.0143984448849155	0.013000	0.987000	35.5882911784199
200	435	0.138	0.0181649957300886	0.011500	0.988500	39.843643269661
202	349	0.158	0.0183928623490758	0.002200	0.997800	49.9121935502739
202	353	0.117	0.014680485436567	0.011400	0.988600	48.2662608557986
202	360	0.148	0.0199805927940195	0.004300	0.995700	45.4470708076989
202	385	0.166	0.0233042310049597	0.001500	0.998500	37.2914302890088
202	435	0.124	0.016301176530715	0.010500	0.989500	36.7301255238802
202	464	0.138	0.0205225059782025	0.005100	0.994900	47.7932878760187
203	266	0.31	0.0420125216072533	0.006600	0.993400	44.8070744972264
224	230	0.133	0.0192232366747149	0.009000	0.991000	7.54833862515455
224	231	0.14	0.0213054869010763	0.011100	0.988900	7.74619048306972
224	232	0.131	0.018298703063855	0.009300	0.990700	9.14654918534854
224	432	0.136	0.0168430537766841	0.013100	0.986900	41.6078911505979
224	438	0.156	0.011187722467791	0.009400	0.990600	35.7424755018451
225	227	0.128	0.0130852067247315	0.008900	0.991100	3.21105683537371
226	227	0.158	0.0159921985356202	0.003600	0.996400	1.32838661540985
226	230	0.164	0.0251466273608078	0.001700	0.998300	3.23468112802482
226	231	0.127	0.0168063647384077	0.011000	0.989000	5.19985336331708
226	237	0.17	0.0216651650092329	0.001100	0.998900	13.8915152521242
226	257	0.156	0.0188262405524597	0.004700	0.995300	38.1277170179385
226	336	0.134	0.0164488399696457	0.008400	0.991600	44.7127743044424
226	379	0.122	0.0174378386768339	0.012200	0.987800	37.2940911807755
226	385	0.127	0.015789973891845	0.009000	0.991000	32.9389049757275
226	509	0.121	0.0138540199622564	0.012500	0.987500	45.9140049440255
227	229	0.17	0.0166877705220073	0.001300	0.998700	3.26332315286123
227	230	0.284	0.0275099361402686	0	1	3.29097265257551
227	231	0.331	0.0354125410921944	0.000500	0.999500	2.81627129374993
227	233	0.534	0.0305165287025763	0.000100	0.999900	6.49215811575778
227	237	0.179	0.0137946366529148	0.002800	0.997200	12.4562762092047
227	238	0.539	0.042472973684246	0	1	12.7000511416293
227	240	0.154	0.0119554458960184	0.008200	0.991800	16.5298592250509
227	257	0.171	0.0169510195556682	0.012800	0.987200	35.9511832628636
227	263	0.27	0.0224323911459299	0.002900	0.997100	32.1914885334618
227	265	0.283	0.027180714899192	0.002500	0.997600	35.7836968744147
227	266	0.193	0.0192727931582345	0.008400	0.991700	39.214015912681
227	335	0.158	0.0151462198345435	0.011200	0.988800	41.3145671404167
227	361	0.201	0.0212980960426522	0.000400	0.999600	39.7378190015507
227	399	0.152	0.0120640872786377	0.004400	0.995600	24.9173371370217
227	403	0.259	0.020032852433405	0.009000	0.992500	33.8814057854747
227	406	0.234	0.0181196661323773	0.001000	0.999000	30.0532192285619
227	410	0.137	0.0117869991929604	0.007900	0.992100	25.4373854002332
227	444	0.219	0.014777896819691	0.002500	0.997500	29.4635244497328
227	452	0.256	0.021032833960383	0.008900	0.993200	34.9271766537177
229	313	0.124	0.0214254756664079	0.009700	0.990300	40.2718526765283
229	458	0.154	0.0257334519280075	0.001800	0.998200	30.724896240671
230	231	0.157	0.0241007449227167	0.006700	0.993300	1.32381456405344
230	363	0.162	0.0226856090628595	0.003500	0.996500	36.8063490990345
230	385	0.147	0.0179355759363811	0.005900	0.994100	28.0960675006308
231	232	0.168	0.0230116091368855	0.002300	0.997700	1.33004436016246
231	233	0.207	0.0216251969465454	0.009300	0.990800	3.47522085629098
231	338	0.215	0.0305108758352637	0.000800	0.999200	38.3998883982753
231	400	0.174	0.0135342601623955	0.011300	0.988700	21.7644637884787
232	233	0.164	0.00947578485676296	0.006400	0.993600	1.3393741075592
232	235	0.161	0.0215223154739882	0.003100	0.996900	3.19559571911087
232	250	0.118	0.0172689202615084	0.012500	0.987500	27.0334939843151
232	338	0.174	0.0243256473301494	0.001400	0.998600	38.5247914984624
232	349	0.18	0.0219347341745136	0.000800	0.999200	41.4017538758928
232	353	0.183	0.0229832290919537	0.000300	0.999700	39.7463487757052
232	435	0.186	0.0237912936317276	0.000200	0.999800	26.7733491554568
233	238	0.299	0.024320775030848	0.006900	0.994900	4.91549977113214
233	254	0.24	0.0182423039226979	0.010800	0.992000	28.4180739847021
233	362	0.207	0.0223967497408593	0.010300	0.989700	36.3431204494056
233	389	0.194	0.0136250889632409	0.012300	0.987700	21.0818831227194
233	398	0.554	0.0390006784555101	0	1	16.8555295378105
233	400	0.64	0.0383664677805196	0	1	20.9125181649652
233	401	0.229	0.0219524824703833	0.002900	0.997200	24.4841907769075
233	402	0.171	0.0159253108902186	0.003300	0.996700	24.0941740053483
233	403	0.824	0.0453267162953118	0	1	29.6607535136922
233	405	0.324	0.0230847924103521	0.007100	0.995000	22.4350152663197
233	406	0.29	0.0246087077064429	0.000700	0.999300	24.1244395582571
233	408	0.396	0.0306992335268337	0.000200	0.999800	18.4538022640322
233	438	0.662	0.0400794273222508	0.000100	0.999900	24.3200811059503
233	440	0.306	0.0226654981365603	0.006400	0.995200	25.6714538154737
233	443	0.271	0.0191696222835742	0.008100	0.991900	23.9298717297022
233	445	0.256	0.0228790053772949	0.010600	0.989400	31.1041703634738
233	446	0.313	0.0267801696318845	0.007200	0.992900	33.9143250706837
233	452	0.871	0.0480874749037847	0	1	29.7819256261243
233	457	0.356	0.0291845560077422	0.000400	0.999600	28.4438715719221
233	508	0.414	0.0351036645326312	0.000300	0.999700	31.6058908591421
235	237	0.139	0.0174072129944234	0.009900	0.990100	3.33484632329586
235	238	0.197	0.0216787254730716	0.004500	0.995500	2.99414111223902
235	400	0.23	0.0186269068197676	0.002400	0.997600	18.8773767510213
236	237	0.197	0.0262114041906823	0.000300	0.999700	1.32772813482279
236	360	0.181	0.0238326983853811	0.000300	0.999700	32.422187310544
236	385	0.158	0.0219110370570622	0.002300	0.997700	26.3915642014641
236	410	0.14	0.0187074257895399	0.005200	0.994800	13.1282011715239
237	238	0.156	0.0134914748964628	0.009000	0.991000	1.32822287286434
237	240	0.137	0.0203278047522415	0.006300	0.993700	3.1439907760679
237	399	0.183	0.0223913040318201	0.000300	0.999700	13.2820921168316
237	406	0.127	0.00952806065463033	0.012900	0.987100	18.5104552888361
237	410	0.151	0.0208698685557605	0.002100	0.997900	10.8482859014685
237	413	0.148	0.0182600290920572	0.002900	0.997100	13.0225897961964
237	509	0.128	0.0148006698701849	0.008700	0.991300	29.7864357384364
237	520	0.141	0.0177648619075716	0.005100	0.994900	30.3060141886062
238	239	0.261	0.0284107720360568	0.007500	0.992500	1.32524488303105
238	253	0.144	0.0140581156151756	0.006700	0.993300	19.2156843489895
238	335	0.186	0.018782405479604	0.004900	0.995100	27.6768444733138
238	338	0.192	0.0208856822716554	0.005700	0.994300	30.6244190802046
238	348	0.129	0.013205663765198	0.010100	0.989900	39.3852787345729
238	349	0.187	0.0144665494774416	0.001700	0.998300	35.3390093947185
238	353	0.17	0.0134402537656279	0.002700	0.997300	35.0735051855386
238	359	0.214	0.0249177511586732	0.004400	0.995600	25.6484780250213
238	365	0.159	0.0173103317685922	0.002200	0.997800	22.9316742738074
238	386	0.316	0.0344359501196906	0.002800	0.997200	18.2899082829849
238	391	0.134	0.0129300702807396	0.008600	0.991400	15.7019245317254
238	400	0.215	0.0160103511831241	0.013400	0.989100	13.6574396209538
238	401	0.165	0.0164950535131022	0.008200	0.991800	17.0192648489881
238	403	0.287	0.0188652569921095	0.007800	0.994100	21.5363472065251
238	404	0.247	0.0176676533053954	0.008100	0.991900	21.7692704057807
238	405	0.221	0.0196123518674483	0.012100	0.990500	13.8549045828544
238	438	0.235	0.0166605693562525	0.010900	0.992800	20.8765218127925
238	440	0.208	0.0149942992716949	0.013000	0.989500	20.3755017852322
238	452	0.297	0.0210325823255861	0.006600	0.994700	24.5441888437976
238	509	0.206	0.019238254014508	0.000800	0.999200	30.0935099481599
239	404	0.314	0.0334322371794797	0.004400	0.995600	23.2974881693285
239	508	0.198	0.0186940654539856	0.009500	0.990500	24.8949228960445
240	241	0.13	0.0187993291874672	0.008400	0.991600	1.32393730969409
240	313	0.21	0.0306073477123759	0.000100	0.999900	22.7086769759931
240	336	0.202	0.0282726418607336	0.000300	0.999700	29.5141011890927
240	379	0.121	0.0154683691371294	0.012800	0.987200	23.5484380161403
240	509	0.118	0.0143262234348109	0.012200	0.987800	26.202353367589
242	263	0.169	0.0248893387890037	0.011400	0.988700	17.7591114924143
242	265	0.175	0.0310418627651082	0.010500	0.989500	19.5468891131044
242	266	0.208	0.0317645400525757	0.004500	0.995500	20.2095809209395
242	406	0.168	0.0170032816302522	0.004400	0.995600	10.9053786270812
244	246	0.146	0.0255599369115649	0.002900	0.997100	1.32376244092362
244	372	0.148	0.0245703670784949	0.002300	0.997700	7.86574478355355
244	413	0.119	0.0195581508224415	0.010200	0.989800	11.2474730495343
246	247	0.133	0.0209266224526692	0.005200	0.994800	1.3255248017295
246	413	0.121	0.0176991956973947	0.010600	0.989400	7.88237159743182
246	465	0.12	0.0140017674083283	0.011200	0.988800	16.758575357112
247	520	0.144	0.0208191717371914	0.003700	0.996300	17.9164722253015
248	464	0.12	0.0157979654832757	0.012600	0.987400	14.8628501640836
250	349	0.151	0.0194987077412611	0.001900	0.998100	31.3676758144431
250	353	0.132	0.0176010222177204	0.006400	0.993600	30.2140377473783
250	371	0.204	0.0332893766821764	0.000100	0.999900	2.90629179539839
250	372	0.125	0.0174663838646905	0.008400	0.991600	2.93962463590166
250	413	0.122	0.0162327892376204	0.011200	0.988800	8.44580416538298
250	465	0.171	0.0224982356125741	0.000700	0.999300	7.4466065425803
251	321	0.138	0.0203494702570172	0.003900	0.996100	8.95920738681719
251	333	0.135	0.0192344486821436	0.005700	0.994300	8.52150374053783
251	345	0.176	0.026357036087264	0.000400	0.999600	29.0657212193333
251	349	0.156	0.0197054173770153	0.001100	0.998900	26.2321220453093
251	353	0.143	0.0194416175916367	0.004100	0.995900	26.0750745732395
251	360	0.183	0.0202448733064583	0.000200	0.999800	20.5503266397398
251	413	0.142	0.020332240558771	0.001800	0.998200	9.53593749979516
251	435	0.155	0.019735461134403	0.001800	0.998200	17.1166280265711
251	465	0.208	0.0250602815308542	0.000100	0.999900	7.10941361857643
251	509	0.16	0.0203947334302952	0.001000	0.999000	8.4680872102264
252	254	0.167	0.0201739517022263	0.006600	0.993400	4.29870224602727
252	345	0.132	0.0182372291971016	0.006800	0.993200	29.5473233136269
252	349	0.13	0.0154963289370308	0.009700	0.990300	27.5546221893896
252	376	0.178	0.025811652419468	0.000800	0.999200	3.96542191954397
252	379	0.123	0.0161909573808267	0.012700	0.987300	14.0029110544915
252	509	0.168	0.0222701438002929	0.001900	0.998100	12.4688711999122
253	268	0.147	0.0237676435914915	0.003000	0.997000	5.89355860240651
253	369	0.135	0.0235075973407217	0.005200	0.994800	10.7207508132593
253	378	0.148	0.0226233567256776	0.002700	0.997300	8.26515256967469
253	465	0.159	0.0186287931193377	0.001100	0.998900	11.1489944389617
253	509	0.128	0.0196854259640662	0.006600	0.993400	11.3488982284625
254	260	0.336	0.0323940076841322	0.000800	0.999200	14.098657595672
254	266	0.292	0.023624345264841	0.001200	0.998800	2.81326589571621
254	339	0.293	0.0252811656746083	0	1	15.4355842455023
254	389	0.539	0.0484944889117609	0	1	7.51647310911174
254	392	0.183	0.018570440573884	0.009600	0.990400	16.4107483680666
254	398	0.295	0.0223777351929932	0.000800	0.999200	13.3967104171136
254	403	0.226	0.0190527998347098	0.013200	0.989500	12.7535515053651
254	408	0.178	0.015709725749165	0.008400	0.991600	9.06761931269723
254	411	0.133	0.0152516985239384	0.011100	0.988900	9.75581611142811
254	438	0.32	0.0197134107153201	0.001000	0.999000	14.7634055014417
254	452	0.242	0.0190452429641052	0.009400	0.992400	12.322826826666
254	454	0.165	0.0224478277620896	0.007200	0.992800	10.2642763505276
254	457	0.531	0.0407856926503461	0	1	12.8604768962897
254	464	0.124	0.0115827505613102	0.013000	0.987000	17.3183312129085
255	345	0.18	0.0271794075722357	0.000200	0.999800	20.7550549505416
255	349	0.131	0.0173876684439106	0.006800	0.993200	19.9721238229689
255	353	0.141	0.0188917393152532	0.005200	0.994800	23.0746280143364
255	376	0.123	0.0168080841489444	0.009900	0.990100	3.11271216144378
255	389	0.129	0.0117589554157003	0.010300	0.989700	3.79628041640761
255	435	0.153	0.0203635065319933	0.001600	0.998400	12.6023950501482
255	465	0.21	0.0267960930424164	0	1	18.3623108022928
256	268	0.115	0.0181824949556136	0.013100	0.986900	9.63103701581506
256	321	0.126	0.0188979448832449	0.008700	0.991300	13.6809115924342
256	337	0.119	0.0170443446333607	0.011100	0.988900	7.54589457917352
256	361	0.128	0.021499788306297	0.006400	0.993600	10.9910787004734
256	363	0.134	0.0197687752604525	0.005200	0.994800	11.2197962102705
256	369	0.137	0.0229660809996287	0.004000	0.996000	19.8018400407639
256	378	0.501	0.0690436764049912	0	1	3.32693222052991
257	259	0.225	0.0295832977327524	0.001600	0.998400	1.31508364752969
257	263	0.26	0.0333424528255211	0.002800	0.997200	3.43646417120854
257	265	0.255	0.0385980652689191	0.003500	0.996600	7.54184188378411
257	266	0.178	0.0268114246199813	0.010300	0.989700	8.23522489067541
257	361	0.131	0.0188904359965446	0.011700	0.988300	11.9083462327899
257	363	0.15	0.0207524149486225	0.007900	0.992100	12.8486424963885
257	432	0.253	0.0274947046839066	0.001000	0.999000	20.9314415652625
259	262	0.17	0.0220118378295754	0.004800	0.995200	2.88968683424345
259	339	0.267	0.0328607859847778	0.000100	0.999900	9.81843424380892
259	399	0.123	0.0157256081005045	0.010300	0.989700	10.9790386191142
259	444	0.179	0.0184417968901846	0.002600	0.997400	9.55232484791005
259	448	0.284	0.0355856179273443	0.000100	0.999900	7.43190621576994
262	336	0.204	0.0288660795515125	0.000900	0.999100	3.68814167298384
263	265	0.416	0.050571926891003	0.000400	0.999600	3.4380548279514
263	266	0.298	0.0369637051302853	0.001300	0.998700	7.81213120729549
263	349	0.226	0.0199562878916447	0.000800	0.999200	15.3288971879911
263	356	0.181	0.0231220397842685	0.001500	0.998500	13.9310347426169
263	383	0.525	0.0596597990340111	0.000600	0.999400	8.48772307512443
264	313	0.212	0.0321289651649511	0.000300	0.999700	15.578443247
264	463	0.146	0.0233882104021927	0.002100	0.997900	17.5059006623481
265	266	0.304	0.0443401273329831	0.002000	0.998000	1.31483154814602
266	392	0.181	0.0232761407295456	0.012200	0.987800	18.6815220204351
267	312	0.138	0.0227790689796323	0.013400	0.986600	3.80112312349917
267	374	0.158	0.0246461714148037	0.008600	0.991400	8.40708326353439
267	517	0.189	0.0291159013986877	0.002400	0.997600	3.56074107455175
268	313	0.151	0.021585101271478	0.002900	0.997100	3.27151616227096
268	321	0.143	0.0207649773401588	0.003700	0.996300	3.31871812602396
268	349	0.12	0.00842039055596806	0.013200	0.986800	27.8475781711803
268	363	0.153	0.0207713051558497	0.002600	0.997400	14.9514477225451
268	378	0.19	0.0287008275411615	0	1	12.5291326914516
268	394	0.124	0.017733596157006	0.009800	0.990200	17.8950778428036
268	410	0.13	0.017206200292639	0.007900	0.992100	15.7091620400325
268	413	0.124	0.0157762737304267	0.009800	0.990200	17.0287932044523
268	520	0.178	0.0245413516033364	0.000400	0.999600	7.85171280677025
312	374	0.218	0.0324043579967035	0.000700	0.999300	6.29209472274532
312	385	0.155	0.0207484919739076	0.004500	0.995500	24.3206301110806
312	509	0.125	0.0149306406519215	0.011700	0.988300	11.1638084451499
313	369	0.117	0.0174686662250816	0.012300	0.987700	12.8030072639205
313	370	0.183	0.0294401912222526	0.000300	0.999700	13.4932846631204
313	413	0.119	0.016868171994244	0.010700	0.989300	15.6083296992343
313	520	0.182	0.0246637253635987	0.000300	0.999700	6.3301821458786
321	329	0.123	0.0191393473983208	0.008400	0.991600	1.32028065198279
321	333	0.124	0.0187237304792643	0.007200	0.992800	2.98991287498482
321	378	0.124	0.0191632723134704	0.008400	0.991600	17.1920771578073
321	413	0.14	0.0200485526112089	0.002600	0.997400	20.370448865943
321	465	0.176	0.0215748153725846	0.000500	0.999500	13.1603517050267
329	337	0.131	0.0219123421303744	0.007100	0.992900	13.5846698156415
333	345	0.249	0.0366024948631092	0	1	24.6731566890011
333	349	0.186	0.0246575882973819	0.000500	0.999500	22.814004865433
333	353	0.221	0.0291184926842189	0	1	25.1529101497222
333	376	0.143	0.018907433586035	0.003900	0.996100	11.6153101120891
333	435	0.13	0.0194552656610501	0.008100	0.991900	19.5773024444125
333	465	0.275	0.0352118653877557	0	1	11.2307337249175
334	458	0.149	0.0262346044381026	0.001400	0.998600	17.1345453981132
335	336	0.268	0.0372257582848245	0.000100	0.999900	1.32230896540861
335	365	0.155	0.022861714600321	0.002600	0.997400	4.06654620040155
335	398	0.164	0.0162966088058732	0.009000	0.991000	18.1881276936358
335	432	0.146	0.0160836024057833	0.012900	0.987100	13.0076623572416
335	450	0.194	0.0238331334783839	0.000900	0.999100	17.666857162495
336	360	0.136	0.0146371991143227	0.009600	0.990400	10.0137757114886
336	379	0.138	0.0181767590530323	0.008100	0.991900	11.9767050978139
336	392	0.155	0.023037297441757	0.011900	0.988100	18.304477949398
336	398	0.161	0.0156867053888924	0.010900	0.989100	19.2631831741278
336	400	0.182	0.0159612976388036	0.005600	0.994400	17.343212389866
336	401	0.129	0.0155393102707594	0.012700	0.987300	14.0437580440564
336	509	0.218	0.0284642051515269	0.000200	0.999800	16.4690496082803
336	517	0.208	0.0288748396346042	0.001600	0.998400	8.84623202273144
337	393	0.145	0.0233411352088805	0.003700	0.996300	15.5433517620878
338	406	0.223	0.0248106832506909	0.000100	0.999900	19.6210334590204
339	358	0.28	0.0349942199788161	0	1	3.95542842180213
339	376	0.198	0.0234064886926934	0.000700	0.999300	18.1602694363272
339	399	0.13	0.0139938679824968	0.008000	0.992000	17.328395338288
339	439	0.155	0.0143661599028978	0.008500	0.991500	7.03863133002432
339	448	0.295	0.0337754478284183	0.000100	0.999900	6.73249923876711
339	450	0.249	0.030333551688097	0	1	4.96121688701471
339	452	0.189	0.0129148997547534	0.007700	0.992300	4.69377811576133
339	508	0.175	0.0179634708764145	0.005100	0.994900	19.6233380187979
345	349	0.332	0.0409721088188285	0	1	3.31060553373549
345	353	0.269	0.0373812968413128	0	1	9.5046621717976
345	354	0.138	0.0225579435758067	0.003700	0.996300	7.13758593643542
345	376	0.145	0.0203377571363707	0.002700	0.997300	26.4786169956061
345	435	0.149	0.0220703937400318	0.001900	0.998100	12.1907324226234
345	464	0.132	0.0184691587174543	0.005400	0.994600	28.2131006626354
345	465	0.21	0.0271791648032919	0	1	30.5431492482357
349	353	0.523	0.0575710809433562	0	1	6.36210546910377
349	354	0.12	0.0168528816028273	0.011000	0.989000	3.45768665439772
349	360	0.199	0.0207510081398189	0.000100	0.999900	4.17930293230823
349	406	0.151	0.0113275503665296	0.004600	0.995400	30.1123593396466
349	435	0.153	0.0197815273638387	0.002000	0.998000	8.56583737879724
349	465	0.129	0.014164291347376	0.008400	0.991600	26.8040391172674
353	354	0.147	0.0215757604981394	0.002400	0.997600	1.32795368895156
353	398	0.211	0.0147443524432476	0.000200	0.999800	23.8293349676402
353	406	0.157	0.0151505365018144	0.002500	0.997500	33.146558614734
353	410	0.132	0.0123105295354727	0.006000	0.994000	26.7250619082538
353	435	0.149	0.0210830928892915	0.003400	0.996600	6.63181242195523
353	464	0.12	0.0153194229160613	0.011400	0.988600	20.5488577541429
353	465	0.163	0.017421753151549	0.000800	0.999200	24.3913842370621
354	398	0.129	0.0116566880386787	0.010200	0.989800	22.4935225787336
354	435	0.128	0.0171066358075784	0.007700	0.992300	6.46303071321806
354	465	0.128	0.0175114359560131	0.006100	0.993900	22.3260502552511
357	363	0.153	0.0215580078413013	0.008700	0.991300	13.0281592713629
357	374	0.336	0.0476972218470026	0.000300	0.999700	27.1802298371445
357	405	0.239	0.0170113433650366	0.009400	0.990600	28.2942232443303
357	446	0.241	0.025657913592508	0.009600	0.990400	15.1031441759655
358	439	0.21	0.0242613199368042	0.001500	0.998500	4.19607447503019
358	448	0.208	0.0275058014889647	0.001100	0.998900	8.82913410250403
359	444	0.149	0.0186259248093069	0.012100	0.987900	15.5048837144946
360	362	0.138	0.0156083254184988	0.010900	0.989100	4.41812414945528
360	393	0.156	0.0206181446047552	0.001500	0.998500	12.7256682732185
360	465	0.122	0.0104003687676274	0.009300	0.990700	20.7040605196179
361	528	0.22	0.0389054220037264	0	1
362	408	0.167	0.01930359156687	0.008000	0.992000	23.2186072364386
363	527	0.183	0.028549981444698	0.000300	0.999700
364	448	0.13	0.0149569657129179	0.012200	0.987800	17.0291489804981
364	455	0.146	0.025041540507497	0.004800	0.995200	3.66575135545224
364	457	0.173	0.0180300546901815	0.002700	0.997300	3.12873089287014
364	464	0.125	0.0160074065830512	0.010100	0.989900	12.1518789493642
368	374	0.246	0.0365884029620699	0.003900	0.996100	8.70923750967901
368	378	0.154	0.0209877512911434	0.006200	0.993800	18.436725251519
369	370	0.185	0.0293598689493518	0.000100	0.999900	1.32772361581767
369	378	0.14	0.0225527721330581	0.003200	0.996800	21.4711235150842
370	434	0.143	0.0216969294597696	0.003300	0.996700	8.91119846036435
370	520	0.16	0.0233883025282524	0.001000	0.999000	15.3990739331948
371	396	0.132	0.0188937363937203	0.008100	0.991900	12.865208393182
371	400	0.147	0.00852337167099104	0.006400	0.993600	19.3331819936605
371	465	0.135	0.0140002295407107	0.004300	0.995700	4.52388958751203
371	509	0.128	0.0180736562030976	0.007300	0.992700	8.53755081976091
372	410	0.12	0.0163492553176689	0.011800	0.988200	3.89771227773419
372	413	0.123	0.0191332791885298	0.010000	0.990000	3.66885935952851
372	432	0.125	0.0119257482317608	0.012300	0.987700	14.3309319655073
372	463	0.122	0.0183166329884912	0.009500	0.990500	10.4599885755196
374	438	0.2	0.0089171427481811	0.006800	0.993200	16.4181585447333
376	385	0.146	0.0195698815118749	0.004000	0.996000	12.9796753041053
376	435	0.147	0.0181623482964959	0.002800	0.997200	16.4360419201218
376	465	0.128	0.0149043754402388	0.008800	0.991200	17.5798772180013
376	509	0.121	0.0147378005770657	0.011200	0.988800	18.3435169201546
377	393	0.143	0.0249309384630942	0.002800	0.997200	14.4430636639184
378	410	0.128	0.0137923115242242	0.007300	0.992700	12.2801764645302
379	401	0.145	0.0151019672398296	0.005400	0.994600	3.37589351135368
379	448	0.133	0.0150303945239119	0.009500	0.990500	12.8613586374069
379	449	0.197	0.024252879423705	0.003000	0.997000	11.4888009383051
379	450	0.137	0.0196772140770098	0.008500	0.991500	14.3492244041272
379	455	0.133	0.0190425396905375	0.007400	0.992600	16.3340907919602
385	388	0.15	0.021429899670597	0.004100	0.995900	4.72696107451712
385	399	0.126	0.0167001775710539	0.009900	0.990100	8.36329791410062
385	435	0.151	0.0194804532821383	0.003100	0.996900	17.511113899464
385	464	0.12	0.0151691749118723	0.011700	0.988300	30.9501054925504
386	434	0.141	0.020663112949142	0.008800	0.991200	16.0780718060345
388	390	0.158	0.0276099797210376	0.001900	0.998100	3.66135138985592
389	405	0.262	0.0162643810213821	0.002000	0.998000	10.80597552283
389	417	0.133	0.0167127479593165	0.011700	0.988300	14.5172799793901
389	457	0.302	0.0304824623620602	0	1	8.76251362338456
389	465	0.14	0.0105757262773515	0.006300	0.993700	17.2993991514156
389	508	0.253	0.0228363322754201	0.000500	0.999500	12.6075043129082
392	394	0.147	0.0214665683046181	0.008800	0.991200	3.08025632050324
392	398	0.194	0.0181459005141487	0.009100	0.990900	6.12466946046887
396	438	0.233	0.0192626030767236	0.002200	0.997800	9.46536032066396
396	445	0.182	0.0243991247612625	0.007700	0.992300	19.4240410059287
398	399	0.142	0.0104274240821161	0.006200	0.993800	1.32819802740401
398	400	0.422	0.0339470514624939	0.000200	0.999800	4.34200978810502
398	401	0.249	0.0243411125138803	0.000300	0.999700	7.49950545036138
398	403	0.572	0.0372355488418266	0.000100	0.999900	13.752410152406
398	406	0.17	0.0196349554195083	0.008400	0.991600	11.3907293006199
398	407	0.287	0.0259984618274348	0.000800	0.999200	7.78112434035081
398	408	0.4	0.0338023802404621	0	1	7.29635970878628
398	432	0.285	0.0236203529949565	0.000500	0.999500	17.2293061090689
398	438	0.457	0.0336955412817524	0.000100	0.999900	9.17840018739651
398	439	0.284	0.0265700224902262	0.000600	0.999400	6.20550642574803
398	442	0.419	0.0231217710754746	0	1	3.35750160089315
398	452	0.543	0.03864676377005	0.000100	0.999900	11.5211858330642
398	457	0.321	0.0299095153814792	0.000100	0.999900	15.3174016399649
398	508	0.268	0.0275976322907468	0.001500	0.998500	19.7880959164847
399	400	0.214	0.0149820721075747	0.000200	0.999800	1.31690736196592
399	401	0.127	0.0150495465394337	0.009900	0.990100	3.63181758903171
399	407	0.154	0.0181821183268399	0.004200	0.995800	3.32924631110405
399	410	0.131	0.0170477779938177	0.005400	0.994600	6.8556128099536
400	401	0.4	0.0326020803015969	0	1	1.32252712637586
400	402	0.161	0.0161996278663523	0.004000	0.996000	3.83517691899604
400	403	0.646	0.0373263163241277	0	1	7.2791132014827
400	404	0.296	0.0255218258471025	0.003000	0.997000	9.62600036359857
400	405	0.524	0.0360532487373531	0	1	6.06865174482766
400	406	0.342	0.0309627390623822	0.000100	0.999900	6.84857284403108
400	407	0.501	0.0395596557962778	0	1	2.95713408556325
400	408	0.464	0.0388981044173826	0	1	7.01856032245932
400	411	0.213	0.0205434717866037	0.000600	0.999400	12.9077342705837
400	416	0.234	0.0228528368881653	0.000800	0.999200	22.3605996565387
400	432	0.332	0.0284313377762976	0.000200	0.999800	21.9829409542945
400	438	0.823	0.043293973515698	0	1	12.6268639812108
400	439	0.278	0.0191983513921344	0.000700	0.999300	9.20306237075464
400	444	0.23	0.0159055535207391	0.002700	0.997300	8.2055177167562
400	446	0.231	0.0228344029391617	0.012600	0.987600	13.2662856142931
400	452	0.611	0.0388417509756111	0.000100	0.999900	10.3357145858426
400	457	0.423	0.0318592995473045	0	1	19.1081638312005
400	458	0.175	0.0156993739387525	0.001400	0.998600	18.7641714178911
400	508	0.307	0.0276942101562062	0.001000	0.999000	21.2537271319644
400	509	0.165	0.0134596706530913	0.001900	0.998100	26.2822466885919
401	403	0.226	0.0225056289391539	0.002500	0.997500	3.775679144207
401	404	0.197	0.0246591272185837	0.004600	0.995400	7.05936774789355
401	405	0.277	0.0286745988820183	0.000300	0.999700	6.00345742052028
401	406	0.186	0.0256024495988557	0.001500	0.998500	7.72371866395973
401	407	0.204	0.0279586754714575	0.001600	0.998400	4.84555899768025
401	408	0.219	0.0277009630718344	0.000400	0.999600	9.02982668715189
401	432	0.202	0.0259243424958499	0.001700	0.998300	22.1157106600715
401	438	0.296	0.027164164309808	0.000100	0.999900	12.8638024316296
401	452	0.291	0.0252447086439192	0.000400	0.999600	7.74591692441895
401	508	0.157	0.0205625354998964	0.007700	0.992300	20.6365102185423
402	438	0.191	0.0179868896980908	0.000700	0.999300	16.1518770735788
403	405	0.322	0.021991112353963	0.005900	0.996100	3.08186453303842
403	406	0.287	0.0224128932049294	0.000300	0.999700	6.56132021776104
403	408	0.379	0.0302877329591499	0.000100	0.999900	11.8032826789839
403	438	0.665	0.0385454113170787	0	1	18.4799235388029
403	440	0.307	0.0202168936153657	0.005900	0.995900	11.2680559991509
403	443	0.258	0.0179991376959802	0.010900	0.989100	8.95565804394069
403	445	0.26	0.0258148070064034	0.010300	0.989700	9.57783968335239
403	446	0.286	0.0247143671432671	0.007500	0.992600	12.2873932955692
403	449	0.564	0.0283051107361477	0.000500	0.999500	13.2633542137726
403	452	0.841	0.0456791171078496	0	1	11.4941457272822
403	457	0.583	0.0378604498189678	0	1	24.0685970509292
403	508	0.415	0.0336727269326164	0	1	24.6645602028497
404	405	0.883	0.0606306340805811	0	1	1.33002293213315
404	406	0.386	0.0418012330722243	0	1	4.5512131349784
404	407	0.379	0.0412929254557356	0.000200	0.999800	7.3943579843013
404	408	0.335	0.0353581179977296	0.000300	0.999700	10.798975599565
404	432	0.18	0.0236418378228191	0.010300	0.989700	29.346075359407
404	438	0.328	0.0240805848607238	0.001500	0.998500	21.3876168377872
404	457	0.212	0.0165358975304393	0.005100	0.994900	25.4335038286116
405	406	0.48	0.0439607539743155	0	1	1.32950968405648
405	407	0.331	0.0361350085168932	0.000400	0.999600	2.68586466524284
405	408	0.465	0.0398374766770557	0	1	7.01266860759868
405	416	0.218	0.0226645460532889	0.000800	0.999200	26.6920366214345
405	432	0.328	0.0315109121814628	0.000300	0.999700	25.8645849570412
405	438	0.555	0.0355477792317138	0	1	19.0452966897342
405	440	0.225	0.0116300395908317	0.012200	0.989300	14.5474177777364
405	446	0.234	0.0153035230347271	0.012100	0.987900	18.0967130164569
405	452	0.312	0.0225445428176455	0.006300	0.995200	14.1249341591386
405	457	0.286	0.0261989681723608	0.000600	0.999400	22.1172991796015
406	407	0.198	0.0267665157236489	0.002800	0.997200	1.32116955762689
406	408	0.263	0.0313621476248251	0.000100	0.999900	3.79387994011408
406	410	0.128	0.0140754652027366	0.010100	0.989900	10.7866862381363
406	432	0.233	0.027512197868819	0.001000	0.999000	24.6755835189363
406	438	0.365	0.0306888110858625	0	1	19.2780493567166
406	452	0.284	0.0235617620945579	0.000900	0.999100	15.6967883976309
406	457	0.154	0.0178896684891657	0.009100	0.990900	20.8680612899234
406	464	0.13	0.0135463990928748	0.010600	0.989400	25.2745510741536
406	509	0.177	0.0183792454493532	0.000900	0.999100	23.1041198490659
407	408	0.51	0.0481329881249942	0	1	1.32033366994864
407	411	0.136	0.0203375954544387	0.009300	0.990700	10.063860988706
407	416	0.247	0.0322576111578038	0	1	21.4117608103584
407	438	0.359	0.0312671823489122	0.000100	0.999900	16.3086800508196
407	439	0.168	0.0188932642173362	0.007600	0.992400	13.669223642914
407	457	0.239	0.0246938446596196	0.001200	0.998800	18.2536247633175
407	509	0.137	0.0161969834415976	0.008400	0.991600	22.621310085846
407	527	0.159	0.0179537834171309	0.002600	0.997400
408	432	0.18	0.0231442637294219	0.006400	0.993600	20.8172127577157
408	438	0.503	0.038554085923795	0	1	16.4443562050936
408	439	0.248	0.0223366027593164	0.000700	0.999300	15.2635455907204
408	450	0.181	0.0150085284352007	0.004300	0.995700	22.8981879195713
408	452	0.366	0.0309668364811804	0.000500	0.999500	16.7343642544317
408	457	0.32	0.0313365555212322	0	1	18.0702372701633
408	508	0.163	0.0197978402353084	0.010100	0.989900	16.4973980372664
408	509	0.136	0.0142487790309863	0.009400	0.990600	21.230869270946
410	413	0.187	0.027864478781991	0.000300	0.999700	4.03508079225187
411	413	0.163	0.0221976140389741	0.001400	0.998600	1.33007255441196
411	438	0.147	0.0167349738237264	0.006800	0.993200	10.2870518128373
411	452	0.152	0.0143021459515573	0.008100	0.991900	14.343591844444
411	457	0.192	0.0228993637523802	0.000500	0.999500	8.24968035744416
413	415	0.148	0.0228902803696597	0.002200	0.997800	3.5609804829569
413	432	0.138	0.0148479772598613	0.005700	0.994300	10.8059193963309
415	434	0.121	0.0204455136961733	0.010300	0.989700	6.61578899300758
416	432	0.178	0.0222580134876954	0.001600	0.998400	3.99025325010833
416	438	0.182	0.0188656076525038	0.003100	0.996900	13.4810203248864
416	463	0.121	0.0170767301431963	0.009900	0.990100	6.70615023690943
416	520	0.141	0.0169006394660551	0.004400	0.995600	17.1514449828579
432	434	0.141	0.0158984773923243	0.005400	0.994600	4.09059274433424
432	435	0.134	0.0111049203405539	0.011700	0.988300	6.8508999408837
432	438	0.347	0.0271666500508253	0.000300	0.999700	10.8740148059491
432	457	0.24	0.0223268503019746	0.000900	0.999100	3.27008333227149
432	465	0.145	0.0140577564631737	0.004100	0.995900	10.9345746144969
435	465	0.209	0.0243542097559561	0	1	18.5177370107689
438	439	0.315	0.0199219836246096	0.000600	0.999400	1.32543954973437
438	440	0.239	0.0185685575090896	0.011500	0.990900	4.67221756770808
438	445	0.451	0.0272414352178184	0.000100	0.999900	11.8640225893244
438	446	0.246	0.0247677191385474	0.010500	0.989500	14.8661617776749
438	452	0.707	0.0406235094884277	0	1	5.44474728522819
438	457	0.459	0.0333945940302401	0	1	9.37177944682863
438	463	0.13	0.0093160979480964	0.011900	0.988100	15.1961157208018
438	508	0.34	0.0284396252891148	0.000500	0.999500	17.6291788237569
438	509	0.133	0.00939598880579431	0.012300	0.987700	21.5491450642479
439	440	0.444	0.0469348057372597	0	1	1.32722115715508
439	442	0.603	0.0569098740931908	0	1	3.03824867316683
439	443	0.565	0.0542187075628132	0	1	5.91272703581013
439	444	0.3	0.0343034549316751	0.000100	0.999900	9.12646979943504
439	445	0.249	0.0326988849310427	0.001300	0.998700	8.71791947657234
439	446	0.283	0.0363231662965513	0.000700	0.999300	12.0848177892759
439	448	0.188	0.0176659729656342	0.002600	0.997400	8.46795542028889
439	450	0.237	0.0262608132543481	0.000600	0.999400	3.78964708119369
439	457	0.188	0.0143313678710361	0.003900	0.996100	12.4709590649637
440	442	0.711	0.05962667694691	0	1	1.31725927592105
440	443	0.684	0.0603754984819826	0	1	3.15013713987187
440	444	0.259	0.0314321714383527	0.000700	0.999300	5.35963067757471
440	445	0.226	0.0297937466607253	0.004800	0.995200	3.84332382190205
440	446	0.255	0.0346131360346168	0.003600	0.996400	7.59544606985001
440	452	0.288	0.0216280890116839	0.006800	0.995100	3.54013643804867
440	465	0.157	0.0110156986287836	0.003700	0.996300	26.2450187464212
442	443	0.686	0.0602480553862772	0	1	1.33393628033727
442	444	0.243	0.0300646912776567	0.001000	0.999000	4.6487064867552
442	445	0.214	0.0312361255579553	0.007200	0.992800	7.28944065069465
442	446	0.241	0.0304143747179708	0.004200	0.995900	10.0114531912206
442	449	0.338	0.024113361960007	0.004200	0.995800	4.47238370446903
442	450	0.232	0.0242761584727394	0.001300	0.998700	8.32609740514728
443	444	0.36	0.0387744431344077	0	1	1.33115926920859
443	445	0.566	0.050240637287196	0	1	3.14072173234112
443	446	0.452	0.049640840198525	0	1	5.81692470296803
443	452	0.277	0.0191320961801145	0.007700	0.992300	6.06535283392481
443	457	0.236	0.013179763641508	0.002500	0.997500	19.924474673125
444	445	0.217	0.0273350498376354	0.003100	0.996900	1.33682646592594
444	446	0.264	0.0327517922820522	0.000600	0.999400	3.89428221884344
444	448	0.172	0.0181173515144796	0.003300	0.996700	7.85055666816054
444	508	0.195	0.020251741356589	0.003700	0.996300	28.2067196781193
445	446	0.457	0.0505554884704708	0	1	1.3246225877585
445	449	0.299	0.0258556722500618	0.007300	0.992700	3.61886874589281
445	450	0.183	0.0229358807690782	0.008000	0.992000	5.95523450419881
445	452	0.268	0.0264953631631921	0.008500	0.991500	3.63266004465045
445	453	0.366	0.0380317451916843	0.001000	0.999000	9.09049734613019
446	452	0.306	0.0274147344272274	0.006900	0.993200	7.43952968943603
447	448	0.136	0.0174354421078992	0.007400	0.992600	1.32319424122083
448	450	0.248	0.0317325248806914	0.000200	0.999800	3.08501961095875
448	452	0.168	0.0092988616359972	0.010900	0.989100	3.96201590102816
448	508	0.217	0.0214227602228325	0.001100	0.998900	25.7939786384342
449	450	0.353	0.0435785299705117	0.000100	0.999900	1.3360950564986
449	457	0.237	0.0195520843974666	0.003900	0.996100	18.9085062604109
450	452	0.194	0.0138134170032979	0.008300	0.991700	3.63039033714007
452	457	0.354	0.0300148201035961	0.000200	0.999800	13.9380722483419
452	508	0.412	0.0364856657135281	0	1	19.8400018649193
454	457	0.138	0.0177901985239747	0.012900	0.987100	7.48899385765536
457	464	0.127	0.011923808225719	0.011100	0.988900	7.38349625854853
457	508	0.257	0.0270338711461215	0.000500	0.999500	6.71360782292203
463	465	0.121	0.0133424100441691	0.011500	0.988500	3.87716507257558
464	465	0.221	0.0299259903365906	0	1	1.33794282389049
464	509	0.17	0.0245560154972832	0.000300	0.999700	5.18862419144033
465	509	0.272	0.03208098515633	0	1	2.86104910828175
509	520	0.163	0.0200865454001527	0.001200	0.998800	3.36405261552195
520	523	0.21	0.031328610147084	0	1	3.15889870049674
523	524	0.132	0.0243618620154701	0.005800	0.994200	1.33962718694419
