# Supplementary material for: Episodic evolution of coadapted sets of amino acid sites in mitochondrial proteins
Source: PLoS Genet. 2021 Jan 25;17(1):e1008711. doi: 10.1371/journal.pgen.1008711 (PMC7861529; doi:10.1371/journal.pgen.1008711)
Supplement: S1 Data — (ZIP) [file pgen.1008711.s025.zip › data/results/site_pairs/COX3.einsi.1occ.align2pdb]

align_pos	pdb_pos
54	1
55	2
60	3
62	4
63	5
65	6
66	7
67	8
68	9
69	10
70	11
71	12
72	13
73	14
74	15
75	16
76	17
77	18
78	19
79	20
80	21
81	22
82	23
83	24
84	25
85	26
86	27
87	28
90	29
91	30
92	31
93	32
94	33
95	34
96	35
97	36
98	37
99	38
107	39
108	40
109	41
110	42
111	43
112	44
113	45
114	46
115	47
116	48
117	49
118	50
119	51
120	52
121	53
122	54
123	55
124	56
125	57
126	58
127	59
128	60
129	61
130	62
131	63
132	64
133	65
167	66
168	67
169	68
170	69
171	70
172	71
173	72
174	73
175	74
176	75
177	76
178	77
179	78
180	79
181	80
182	81
183	82
184	83
185	84
186	85
187	86
188	87
189	88
190	89
191	90
192	91
193	92
194	93
195	94
196	95
197	96
198	97
199	98
200	99
201	100
202	101
206	102
207	103
208	104
209	105
210	106
211	107
212	108
213	109
214	110
215	111
216	112
217	113
218	114
219	115
220	116
221	117
222	118
223	119
224	120
225	121
226	122
229	123
230	124
231	125
232	126
233	127
234	128
235	129
236	130
237	131
238	132
239	133
240	134
241	135
243	136
244	137
245	138
248	139
249	140
250	141
251	142
252	143
253	144
263	145
264	146
265	147
266	148
267	149
268	150
269	151
270	152
271	153
273	154
274	155
275	156
276	157
277	158
278	159
279	160
280	161
281	162
282	163
283	164
287	165
288	166
289	167
290	168
291	169
292	170
293	171
294	172
295	173
300	174
301	175
302	176
303	177
305	178
306	179
307	180
308	181
309	182
310	183
311	184
312	185
313	186
314	187
315	188
316	189
317	190
318	191
319	192
320	193
321	194
322	195
323	196
324	197
325	198
326	199
327	200
328	201
329	202
330	203
332	204
333	205
344	206
345	207
346	208
347	209
348	210
349	211
350	212
351	213
352	214
353	215
354	216
356	217
357	218
358	219
359	220
362	221
363	222
364	223
365	224
366	225
367	226
368	227
369	228
370	229
371	230
372	231
373	232
374	233
375	234
376	235
377	236
394	237
395	238
396	239
397	240
398	241
399	242
404	243
405	244
406	245
407	246
408	247
409	248
410	249
411	250
418	251
419	252
421	253
424	254
425	255
426	256
432	257
436	258
437	259
438	260
