# Supplementary material for: Episodic evolution of coadapted sets of amino acid sites in mitochondrial proteins
Source: PLoS Genet. 2021 Jan 25;17(1):e1008711. doi: 10.1371/journal.pgen.1008711 (PMC7861529; doi:10.1371/journal.pgen.1008711)
Supplement: S1 Data — (ZIP) [file pgen.1008711.s025.zip › data/results/site_pairs/cox3.supertree.neg.l0500.tab]

bgr_site	fgr_site	element	upvalue	lpvalue	pdb_dist
27	62	-0.086	0.998600	0.001400
27	66	-0.076	1	0.003400
27	72	-0.085	0.998700	0.001300
27	79	-0.064	0.960200	0.039800
27	83	-0.064	0.979100	0.020900
27	86	-0.072	0.961200	0.038800
27	87	-0.067	0.972000	0.028000
27	94	-0.090	0.990300	0.009700
27	99	-0.127	1	0
27	116	-0.075	0.961500	0.038500
27	130	-0.149	1	0
27	174	-0.110	0.998100	0.001900
27	175	-0.142	1	0
27	177	-0.082	0.992100	0.007900
27	179	-0.055	1	0.042600
27	208	-0.091	1	0.000500
27	216	-0.066	0.959000	0.041000
27	218	-0.070	0.960600	0.039400
27	223	-0.093	0.989400	0.010600
27	233	-0.072	0.976200	0.023800
27	234	-0.083	0.998700	0.001300
27	243	-0.059	0.969600	0.030400
27	252	-0.062	1	0.019700
27	269	-0.093	1	0.000300
27	270	-0.079	0.996800	0.003200
27	273	-0.116	1	0
27	275	-0.092	0.999800	0.000200
27	277	-0.073	0.970900	0.029100
27	279	-0.113	0.998900	0.001100
27	281	-0.100	1	0
27	289	-0.076	0.978500	0.021500
27	300	-0.063	0.967000	0.033000
27	305	-0.100	0.996700	0.003300
27	312	-0.096	0.996200	0.003800
27	326	-0.070	0.973200	0.026800
27	354	-0.110	0.998100	0.001900
27	365	-0.116	0.998700	0.001300
27	366	-0.144	1	0
27	425	-0.068	0.975000	0.025000
44	62	-0.128	0.999800	0.000200
44	86	-0.141	1	0
44	93	-0.089	0.984200	0.015800
44	94	-0.098	0.992200	0.007800
44	99	-0.131	0.999400	0.000600
44	113	-0.110	0.996200	0.003800
44	116	-0.096	0.988000	0.012000
44	118	-0.108	0.996200	0.003800
44	130	-0.091	0.986000	0.014000
44	168	-0.095	0.991200	0.008800
44	175	-0.138	0.999400	0.000600
44	177	-0.087	0.985500	0.014500
44	179	-0.102	1	0
44	208	-0.168	1	0
44	224	-0.070	0.969200	0.030800
44	225	-0.116	0.999100	0.000900
44	233	-0.103	0.997700	0.002300
44	234	-0.079	0.978100	0.021900
44	245	-0.059	0.954400	0.045700
44	270	-0.078	0.975400	0.024600
44	273	-0.159	1	0
44	274	-0.140	0.999800	0.000200
44	275	-0.160	1	0
44	279	-0.203	1	0
44	281	-0.137	1	0
44	300	-0.087	0.992000	0.008000
44	305	-0.083	0.977600	0.022400
44	319	-0.095	0.989800	0.010200
44	326	-0.068	0.952700	0.047300
44	354	-0.097	0.988000	0.012000
44	365	-0.178	1	0
44	366	-0.261	1	0
44	371	-0.173	1	0
48	83	-0.085	0.990200	0.009800
48	86	-0.087	0.983300	0.016700
48	93	-0.111	0.998000	0.002000
48	94	-0.096	0.992000	0.008000
48	99	-0.105	0.996200	0.003800
48	107	-0.080	0.974500	0.025500
48	111	-0.088	0.982700	0.017300
48	113	-0.149	1	0
48	116	-0.144	0.999700	0.000300
48	118	-0.097	0.991600	0.008400
48	175	-0.111	0.997500	0.002500
48	177	-0.100	0.995600	0.004400
48	179	-0.079	0.987100	0.012900
48	207	-0.059	1	0.029600
48	208	-0.124	0.999800	0.000200
48	224	-0.069	0.960500	0.039500
48	225	-0.092	0.990000	0.010000
48	233	-0.109	0.998200	0.001800
48	234	-0.078	0.974400	0.025600
48	245	-0.059	1	0.026200
48	273	-0.134	1	0
48	274	-0.085	0.978500	0.021500
48	275	-0.131	0.999900	0.000100
48	279	-0.193	1	0
48	281	-0.115	0.997900	0.002100
48	300	-0.079	0.980000	0.020000
48	326	-0.094	0.992200	0.007800
48	365	-0.089	0.983200	0.016800
48	366	-0.248	1	0
48	371	-0.115	0.997400	0.002600
49	62	-0.123	0.999800	0.000200
49	66	-0.073	0.965200	0.034800
49	86	-0.134	0.999600	0.000400
49	93	-0.139	0.999800	0.000200
49	94	-0.153	1	0
49	99	-0.132	0.999400	0.000600
49	111	-0.117	0.998000	0.002000
49	113	-0.149	0.999900	0.000100
49	116	-0.132	0.999400	0.000600
49	118	-0.106	0.995700	0.004300
49	130	-0.087	0.980400	0.019600
49	133	-0.098	0.992700	0.007300
49	168	-0.108	0.997400	0.002600
49	174	-0.119	0.998400	0.001600
49	175	-0.153	0.999900	0.000100
49	176	-0.055	1	0.043400
49	179	-0.073	0.971700	0.028300
49	192	-0.079	0.973000	0.027000
49	208	-0.176	1	0
49	224	-0.099	0.999000	0.001000
49	225	-0.102	0.995800	0.004200
49	233	-0.088	0.986900	0.013100
49	269	-0.072	0.960000	0.040000
49	273	-0.193	1	0
49	274	-0.146	0.999700	0.000300
49	275	-0.180	1	0
49	279	-0.194	1	0
49	281	-0.151	1	0
49	300	-0.093	0.992400	0.007600
49	317	-0.054	1	0.044200
49	319	-0.104	0.995400	0.004600
49	322	-0.070	0.959700	0.040300
49	326	-0.095	0.993600	0.006400
49	351	-0.091	0.985700	0.014300
49	354	-0.105	0.993100	0.006900
49	365	-0.156	1	0
49	366	-0.258	1	0
49	371	-0.167	1	0
49	407	-0.054	1	0.044900
50	62	-0.114	0.998100	0.001900
50	66	-0.082	0.978900	0.021100
50	70	-0.068	1	0.009600
50	86	-0.148	0.999900	0.000100
50	93	-0.090	0.984800	0.015200
50	94	-0.146	0.999800	0.000200
50	99	-0.138	0.999700	0.000300
50	113	-0.123	0.998500	0.001500
50	116	-0.102	0.991600	0.008400
50	133	-0.082	0.977400	0.022600
50	168	-0.082	0.977600	0.022400
50	174	-0.086	0.978400	0.021600
50	175	-0.143	0.999700	0.000300
50	176	-0.059	1	0.025200
50	177	-0.072	0.963300	0.036700
50	179	-0.096	0.996300	0.003700
50	208	-0.185	1	0
50	212	-0.057	1	0.033700
50	224	-0.093	0.995200	0.004800
50	225	-0.113	0.997700	0.002300
50	233	-0.092	0.991200	0.008800
50	234	-0.109	0.997700	0.002300
50	240	-0.055	1	0.043300
50	252	-0.071	0.963300	0.036700
50	270	-0.088	0.986200	0.013800
50	273	-0.201	1	0
50	274	-0.176	1	0
50	275	-0.181	1	0
50	279	-0.204	1	0
50	281	-0.158	1	0
50	300	-0.091	0.990400	0.009600
50	314	-0.099	0.994700	0.005300
50	317	-0.059	1	0.026000
50	326	-0.098	0.994100	0.005900
50	365	-0.153	0.999700	0.000300
50	366	-0.296	1	0
50	370	-0.076	0.966500	0.033500
50	371	-0.140	0.999600	0.000400
50	407	-0.059	1	0.026500
53	86	-0.108	0.996000	0.004000
53	94	-0.158	1	0
53	99	-0.093	0.987900	0.012100
53	107	-0.083	0.978500	0.021500
53	111	-0.088	0.980100	0.019900
53	113	-0.141	0.999800	0.000200
53	116	-0.090	0.982100	0.017900
53	130	-0.080	0.969400	0.030600
53	185	-0.099	0.993600	0.006400
53	208	-0.126	0.999700	0.000300
53	215	-0.127	1	0
53	225	-0.098	0.992700	0.007300
53	229	-0.094	0.989000	0.011000
53	231	-0.133	0.999700	0.000300
53	234	-0.072	0.964400	0.035600
53	265	-0.098	0.993600	0.006400
53	273	-0.072	0.958900	0.041100
53	274	-0.219	1	0
53	277	-0.073	0.962300	0.037700
53	280	-0.070	0.952300	0.047700
53	281	-0.089	0.985000	0.015000
53	290	-0.077	0.965500	0.034500
53	305	-0.116	0.997900	0.002100
53	311	-0.108	0.998000	0.002000
53	317	-0.055	1	0.042900
53	365	-0.158	0.999900	0.000100
53	366	-0.194	1	0
54	73	-0.068	0.985700	0.014300	21.5208117179627
54	94	-0.202	1	0	50.1754294152028
54	113	-0.116	0.996600	0.003400	41.529816024153
54	116	-0.157	0.999900	0.000100	38.8911399935769
54	122	-0.073	0.958300	0.041700	31.8574644471276
54	130	-0.076	0.960000	0.040000	25.1903175247951
54	169	-0.088	0.985400	0.014600	18.318196008341
54	185	-0.149	0.999900	0.000100	31.6362398208131
54	208	-0.165	1	0	58.7105166218115
54	225	-0.141	0.999700	0.000300	66.4426925703647
54	231	-0.158	1	0	62.8056368887379
54	234	-0.085	0.979000	0.021000	59.2942477564224
54	265	-0.089	0.985500	0.014500	40.9361163521895
54	273	-0.097	0.989500	0.010500	37.58766651443
54	274	-0.340	1	0	37.1353859950317
54	277	-0.140	1	0	38.0333841118563
54	280	-0.082	0.973300	0.026700	42.6772852580855
54	305	-0.094	0.988600	0.011400	56.6020214303341
54	322	-0.072	0.953200	0.046800	55.7021115039636
54	351	-0.096	0.990400	0.009600	39.4349307213795
54	366	-0.105	0.995100	0.004900	32.2391396442275
54	371	-0.125	0.998600	0.001400	29.3167876992006
55	73	-0.077	0.974600	0.025400	18.3345360453981
55	91	-0.072	0.957700	0.042300	43.3457910874862
55	94	-0.161	1	0	47.5136934051648
55	96	-0.093	0.988300	0.011700	49.1067401585566
55	110	-0.088	0.981100	0.018900	42.1674153820222
55	111	-0.079	0.965900	0.034100	42.0982698338067
55	113	-0.098	0.986300	0.013700	38.2622951480959
55	116	-0.138	0.999300	0.000700	35.446096950158
55	127	-0.118	0.999000	0.001000	23.2627087846622
55	129	-0.133	0.999200	0.000800	20.7907866854528
55	130	-0.070	0.951800	0.048200	21.6286592279781
55	132	-0.065	0.961500	0.038500	16.7628574234824
55	167	-0.131	0.999500	0.000500	21.0181247974219
55	172	-0.093	0.998300	0.001700	16.96311551573
55	175	-0.135	0.999500	0.000500	17.8101768941243
55	176	-0.075	0.965500	0.034500	15.956985774262
55	179	-0.128	0.999300	0.000700	22.4424133506181
55	185	-0.130	0.999100	0.000900	30.963212656312
55	191	-0.092	0.998200	0.001800	37.0797064308767
55	194	-0.135	0.999900	0.000100	41.2929629113727
55	208	-0.179	1	0	58.6642003098994
55	210	-0.084	0.980000	0.020000	59.6553884657539
55	213	-0.077	0.965400	0.034600	65.3678260690992
55	214	-0.080	0.970500	0.029500	69.3520906534187
55	215	-0.082	0.975500	0.024500	66.9462160693194
55	222	-0.069	0.958200	0.041800	65.2985054806004
55	225	-0.163	1	0	65.0479129411544
55	229	-0.127	0.998400	0.001600	64.7591985821319
55	230	-0.080	0.971100	0.028900	59.9975152902185
55	231	-0.129	0.999600	0.000400	62.5574212064404
55	250	-0.081	0.981700	0.018300	44.2214952257384
55	265	-0.179	1	0	38.6262230744866
55	266	-0.092	0.998900	0.001100	34.4529338953884
55	267	-0.080	0.973200	0.026800	38.7714441051658
55	273	-0.078	0.965400	0.034600	36.506930917293
55	274	-0.290	1	0	38.5349633579688
55	277	-0.147	0.999900	0.000100	42.1516105860737
55	290	-0.186	1	0	46.005536036438
55	292	-0.091	0.990100	0.009900	46.2915997671284
55	301	-0.149	0.999800	0.000200	51.4869384892907
55	302	-0.097	0.991400	0.008600	54.0452848822171
55	303	-0.093	0.995700	0.004300	52.3374297229048
55	306	-0.103	0.992000	0.008000	56.3257233863889
55	317	-0.129	0.999900	0.000100	61.8982228904837
55	322	-0.115	0.997900	0.002100	54.4656149694465
55	328	-0.070	0.960800	0.039200	49.642182657494
55	329	-0.067	0.972300	0.027700	47.322055344205
55	330	-0.068	0.951400	0.048600	43.9509119131788
55	332	-0.085	0.995200	0.004800	45.1706527183303
55	333	-0.071	0.962300	0.037700	45.2683541339864
55	346	-0.076	0.968400	0.031600	42.4579824532443
55	348	-0.107	0.995100	0.004900	37.073765252534
55	350	-0.077	0.965700	0.034300	39.2216960622562
55	354	-0.085	0.977600	0.022400	36.2391917818265
55	358	-0.071	0.951600	0.048400	35.6149358135039
55	366	-0.080	0.970300	0.029700	29.1675928900552
55	371	-0.093	0.984900	0.015100	27.7226716966457
55	406	-0.085	0.984600	0.015400	41.7579813808091
55	409	-0.083	0.979900	0.020100	44.2419918742364
60	66	-0.073	0.958400	0.041600	9.64672535112305
60	73	-0.088	0.997600	0.002400	20.2540975360543
60	93	-0.083	0.973500	0.026500	47.2064284817227
60	94	-0.112	0.996000	0.004000	49.1958319982496
60	113	-0.090	0.982900	0.017100	39.9125597901212
60	116	-0.192	1	0	36.630450079135
60	117	-0.126	0.998800	0.001200	34.0180986241148
60	129	-0.169	1	0	19.2963843763541
60	176	-0.078	0.978300	0.021700	13.977320630221
60	185	-0.211	1	0	29.7168147182702
60	190	-0.073	0.975900	0.024100	34.5145621875753
60	191	-0.070	0.980500	0.019500	36.633399705733
60	199	-0.071	0.978900	0.021100	47.8031676042498
60	208	-0.123	0.998800	0.001200	58.4040093914793
60	223	-0.125	0.998900	0.001100	69.7084952498618
60	225	-0.203	1	0	64.9645652182788
60	231	-0.123	0.998700	0.001300	61.072367221191
60	236	-0.063	0.957200	0.042800	54.6802531449883
60	265	-0.124	0.999000	0.001000	34.6126831811693
60	266	-0.072	0.984700	0.015300	30.6528384656299
60	273	-0.098	0.991700	0.008300	31.5070542101289
60	274	-0.219	1	0	33.6792978994515
60	279	-0.074	0.960600	0.039400	34.8262943190918
60	290	-0.150	0.999800	0.000200	43.5256598456589
60	301	-0.071	0.954100	0.045900	50.1188781398786
60	305	-0.072	0.954600	0.045400	52.7094073292425
60	306	-0.127	0.998800	0.001200	55.3502443987378
60	319	-0.122	0.998300	0.001700	58.6792324932765
60	322	-0.134	0.999800	0.000200	54.4851007982916
60	327	-0.071	0.955100	0.044900	48.4908772966627
60	332	-0.065	0.968800	0.031200	44.3872696502049
60	346	-0.068	0.958000	0.042000	41.1627557143591
60	352	-0.066	0.952700	0.047300	29.79370915143
60	354	-0.122	0.997900	0.002100	33.9920795921638
60	366	-0.099	0.989900	0.010100	25.1136605655169
60	371	-0.150	0.999700	0.000300	23.2461282367624
60	373	-0.077	0.977500	0.022500	23.8730080425572
60	377	-0.073	0.967300	0.032700	27.4226871039291
60	410	-0.068	0.965600	0.034400	46.5153887331924
60	418	-0.106	0.996700	0.003300	46.729016702687
60	432	-0.070	0.968500	0.031500	54.4092605445066
60	437	-0.071	0.965000	0.035000	59.2510386491241
62	63	-0.093	0.985700	0.014300	1.32284352816197
62	94	-0.114	0.997500	0.002500	43.8682746526462
62	113	-0.133	0.999500	0.000500	34.4717921785335
62	116	-0.248	1	0	31.3430551956889
62	117	-0.105	0.993700	0.006300	28.5572801225887
62	127	-0.069	0.956900	0.043100	18.4429725369855
62	129	-0.159	1	0	14.9929501433173
62	130	-0.155	0.999900	0.000100	16.3133472347033
62	131	-0.074	0.966100	0.033900	14.3712238170588
62	172	-0.063	0.957700	0.042300	9.76153824968178
62	185	-0.204	1	0	23.3507396456729
62	188	-0.080	0.982400	0.017600	26.9983130028526
62	190	-0.074	1	0.005100	28.4841461869581
62	191	-0.065	1	0.014100	30.420730612528
62	194	-0.111	0.999300	0.000700	34.9074154872572
62	195	-0.054	1	0.043800	36.4826407213074
62	199	-0.065	1	0.014800	41.5193070992279
62	208	-0.234	1	0	52.3981144126389
62	210	-0.083	0.982900	0.017100	52.7783602435695
62	225	-0.111	0.996700	0.003300	58.7194013423162
62	231	-0.198	1	0	55.4132346014921
62	243	-0.101	0.994100	0.005900	42.4403039338787
62	265	-0.145	0.999900	0.000100	31.0545430814881
62	271	-0.071	0.952200	0.047800	29.57160125864
62	274	-0.355	1	0	31.4987546420489
62	277	-0.094	0.987400	0.012600	35.1004982015925
62	280	-0.082	0.969300	0.030700	36.1190063124666
62	290	-0.149	0.999600	0.000400	39.3283443078907
62	306	-0.073	0.954300	0.045700	50.0650254269385
62	310	-0.115	0.998300	0.001700	55.0729658997951
62	317	-0.067	0.954600	0.045400	55.9277446174973
62	318	-0.113	0.998100	0.001900	54.1508596699997
62	321	-0.066	1	0.012500	50.731764221245
62	327	-0.086	0.982100	0.017900	42.265646534745
62	346	-0.070	0.961700	0.038300	35.9490755096706
62	351	-0.070	0.951000	0.049000	30.1006087313862
62	354	-0.142	0.999700	0.000300	30.2537583780925
62	358	-0.112	0.997400	0.002600	29.2909319073327
62	368	-0.076	0.970200	0.029800	22.4699694926362
62	371	-0.174	1	0	19.8008134428866
62	376	-0.114	0.998300	0.001700	23.2932485282753
62	377	-0.093	0.996600	0.003400	22.6521908874175
62	397	-0.078	0.977500	0.022500	22.7468556728177
62	399	-0.105	0.999500	0.000500	31.0482605309863
62	404	-0.060	1	0.025300	32.0476400691221
62	405	-0.081	0.980800	0.019200	32.2885771442472
62	408	-0.104	0.995900	0.004100	37.0829260442053
62	418	-0.084	0.981700	0.018300	40.5015603279676
62	436	-0.080	0.980200	0.019800	50.7641797530503
63	78	-0.112	0.996400	0.003600	29.942157921566
63	83	-0.078	0.967800	0.032200	35.452898851857
63	90	-0.099	0.990600	0.009400	43.2386295920673
63	92	-0.095	0.989700	0.010300	44.5813971068651
63	93	-0.097	0.987000	0.013000	46.8360792552066
63	99	-0.086	0.977400	0.022600	54.7350020918973
63	107	-0.118	0.998000	0.002000	50.574077253075
63	111	-0.114	0.996100	0.003900	43.5103407709018
63	113	-0.115	0.996600	0.003400	40.270531322544
63	116	-0.220	1	0	37.1993161496283
63	118	-0.112	0.996500	0.003500	33.6249852639373
63	129	-0.090	0.983600	0.016400	20.1086340411277
63	130	-0.102	0.991100	0.008900	21.2270816175941
63	167	-0.109	0.998100	0.001900	19.7005899150254
63	178	-0.107	0.995000	0.005000	15.6782869281054
63	186	-0.081	0.981600	0.018400	23.7205351752443
63	191	-0.071	0.978200	0.021800	33.5539085353704
63	194	-0.070	0.957200	0.042800	37.8866421182981
63	201	-0.119	0.999000	0.001000	48.9480638330057
63	208	-0.239	1	0	55.0608993024996
63	211	-0.095	0.988300	0.011700	58.9370137434872
63	212	-0.082	0.985400	0.014600	61.2147237680609
63	218	-0.070	0.950100	0.049900	66.5136894255611
63	224	-0.107	0.996700	0.003300	66.5292864909883
63	225	-0.081	0.972500	0.027500	62.0107286040085
63	229	-0.161	0.999800	0.000200	61.0317633777691
63	231	-0.072	0.956000	0.044000	58.2079531078013
63	233	-0.102	0.994000	0.006000	53.8196343447259
63	234	-0.136	0.999700	0.000300	54.9136563798114
63	245	-0.088	0.988500	0.011500	41.22092659075
63	251	-0.101	0.993900	0.006100	36.3483938297141
63	265	-0.097	0.991700	0.008300	33.706772939574
63	274	-0.146	0.999500	0.000500	32.1095673748495
63	275	-0.126	0.998600	0.001400	33.2749153567669
63	279	-0.073	0.957200	0.042800	35.7020945604036
63	280	-0.075	0.963100	0.036900	38.4336875800384
63	290	-0.077	0.962300	0.037700	43.1075560429955
63	300	-0.091	0.987100	0.012900	44.8952423871394
63	305	-0.127	0.998600	0.001400	51.5347957306517
63	311	-0.084	0.977900	0.022100	58.4736217879481
63	314	-0.080	0.973000	0.027000	57.8479328844169
63	319	-0.091	0.985600	0.014400	55.8483968794092
63	344	-0.074	0.962700	0.037300	39.9745586467193
63	350	-0.100	0.992400	0.007600	37.065964050595
63	351	-0.157	0.999900	0.000100	34.5822510256345
63	354	-0.091	0.984100	0.015900	34.5219601268526
63	358	-0.069	0.950700	0.049300	33.3303729052047
63	366	-0.115	0.996500	0.003500	27.0315535254635
63	370	-0.108	0.995300	0.004700	25.5799324666817
63	375	-0.091	0.993100	0.006900	24.1299420223091
63	408	-0.084	0.979500	0.020500	39.2847803226644
63	438	-0.067	0.952800	0.047200	56.2505434640413
65	86	-0.099	0.993200	0.006800	31.7981009653092
65	107	-0.091	0.988600	0.011400	45.1621432285935
65	116	-0.194	1	0	32.2672385090512
65	133	-0.070	0.955500	0.044500	14.3261352080734
65	208	-0.096	0.994000	0.006000	50.6870982992714
65	225	-0.121	0.999800	0.000200	57.5720310220163
65	273	-0.094	0.991400	0.008600	28.9809086123952
65	274	-0.087	0.982400	0.017600	31.1483001943926
65	290	-0.089	0.982200	0.017800	39.5841381616425
65	305	-0.097	0.992300	0.007700	47.2830120550711
65	306	-0.076	0.966300	0.033700	49.9587870649398
65	366	-0.079	0.970400	0.029600	23.9303927673576
65	371	-0.104	0.993600	0.006400	18.998874282441
66	72	-0.073	0.959300	0.040700	16.4845342366717
66	77	-0.073	0.963600	0.036400	23.9328544056074
66	79	-0.100	0.993000	0.007000	25.8341913749976
66	82	-0.085	0.980800	0.019200	29.4691514808282
66	83	-0.093	0.987800	0.012200	30.1053160754043
66	90	-0.091	0.986000	0.014000	38.0523303622787
66	91	-0.075	0.970900	0.029100	39.4390157204766
66	92	-0.084	0.979000	0.021000	38.3825023285351
66	94	-0.140	0.999700	0.000300	43.9769315664474
66	96	-0.118	0.999100	0.000900	43.0329792020027
66	107	-0.080	0.971100	0.028900	44.8943188053901
66	111	-0.131	0.998700	0.001300	37.5681144190123
66	113	-0.160	1	0	34.8519116548863
66	116	-0.088	0.978700	0.021300	31.3827727264498
66	117	-0.078	0.966100	0.033900	28.8478395378233
66	124	-0.100	0.996000	0.004000	20.0149920059939
66	131	-0.113	0.999300	0.000700	13.7342256425326
66	168	-0.128	0.999100	0.000900	14.1638540658961
66	171	-0.095	0.990900	0.009100	4.65304309027972
66	178	-0.080	0.970300	0.029700	9.16812968930959
66	197	-0.106	0.998600	0.001400	36.6844698067179
66	198	-0.104	0.998900	0.001100	36.7329059291529
66	202	-0.101	0.997800	0.002200	44.3928238344893
66	208	-0.151	1	0	48.8717879353723
66	209	-0.095	0.994700	0.005300	48.9102879361796
66	210	-0.085	0.988600	0.011400	48.6784502937388
66	213	-0.085	0.979500	0.020500	56.1322145830716
66	214	-0.119	0.998500	0.001500	59.8763474503915
66	224	-0.087	0.985300	0.014700	59.4467559417669
66	225	-0.076	0.965100	0.034900	54.9413285059617
66	237	-0.070	0.979800	0.020200	44.9717183794438
66	251	-0.098	0.991800	0.008200	32.6113313589004
66	264	-0.076	0.972500	0.027500	29.2637403966069
66	274	-0.112	0.995900	0.004100	27.5057301121057
66	287	-0.084	0.978000	0.022000	34.4984687341337
66	291	-0.090	0.997500	0.002500	36.9168993958052
66	292	-0.084	0.993600	0.006400	35.3732414262533
66	294	-0.119	0.999500	0.000500	39.3609253575167
66	300	-0.092	0.988700	0.011300	37.1754096951197
66	301	-0.099	0.989600	0.010400	41.4754444701922
66	302	-0.107	0.998100	0.001900	43.7455081808407
66	305	-0.110	0.995800	0.004200	43.8866290001864
66	306	-0.091	0.985500	0.014500	46.5421370050839
66	310	-0.101	0.994700	0.005300	51.6588198955415
66	327	-0.114	0.997900	0.002100	38.5626726900509
66	344	-0.117	0.998200	0.001800	32.5170360580419
66	347	-0.070	0.951000	0.049000	30.9601157297578
66	348	-0.098	0.992600	0.007400	27.5028110017867
66	352	-0.077	0.984300	0.015700	20.7180856499822
66	370	-0.081	0.969700	0.030300	19.3182523277858
66	394	-0.088	0.986100	0.013900	18.7293974542696
66	396	-0.085	0.985500	0.014500	23.2831535235242
66	397	-0.065	0.951200	0.048800	17.7985795500652
66	419	-0.081	0.986800	0.013200	38.9450524970759
66	425	-0.084	0.979300	0.020700	42.7163215995947
66	426	-0.106	0.996000	0.004000	43.4001417163585
66	437	-0.077	0.985800	0.014200	48.4918113190258
67	78	-0.087	0.980800	0.019200	23.1596480543207
67	93	-0.125	0.998100	0.001900	39.0917030327409
67	94	-0.073	0.957000	0.043000	41.7660445218361
67	114	-0.120	0.998900	0.001100	30.6893290249233
67	116	-0.123	0.998200	0.001800	29.4423576841257
67	129	-0.091	0.983500	0.016500	12.4447398124669
67	167	-0.105	0.995800	0.004200	13.2544677373329
67	169	-0.083	0.978400	0.021600	9.76922934524521
67	172	-0.074	0.993100	0.006900	7.4980427446101
67	173	-0.073	0.963600	0.036400	4.77325978760847
67	174	-0.072	0.953700	0.046300	7.04499198012319
67	179	-0.107	0.995200	0.004800	7.06501620663393
67	185	-0.158	1	0	16.1705155452756
67	189	-0.129	0.999700	0.000300	20.1858468734903
67	194	-0.085	0.984900	0.015100	28.3613702948218
67	195	-0.062	1	0.021900	30.1956276801791
67	199	-0.074	1	0.004500	34.5757328772652
67	212	-0.088	0.993600	0.006400	51.6137282706839
67	215	-0.079	0.971200	0.028800	54.7600482286128
67	225	-0.108	0.995100	0.004900	52.6089573171718
67	239	-0.064	0.951200	0.048800	39.3955204813948
67	240	-0.077	0.975700	0.024300	38.1444425047739
67	265	-0.094	0.986900	0.013100	27.739621140167
67	266	-0.070	0.978700	0.021400	22.0457340317804
67	268	-0.088	0.985000	0.015000	26.2338568456871
67	270	-0.083	0.973700	0.026300	21.6795116411786
67	273	-0.120	0.997900	0.002100	26.6953304156364
67	274	-0.103	0.992600	0.007400	27.2703550581946
67	277	-0.078	0.969400	0.030600	28.1608770637564
67	279	-0.101	0.991700	0.008300	29.5063251693599
67	280	-0.087	0.979700	0.020300	32.7142159465881
67	290	-0.136	0.999600	0.000400	35.792907356067
67	292	-0.083	0.984000	0.016000	35.1411932637467
67	301	-0.091	0.983100	0.016900	40.9841773127142
67	305	-0.105	0.993800	0.006200	42.9736835749508
67	307	-0.064	0.959100	0.040900	46.1718769490693
67	319	-0.104	0.993100	0.006900	46.4291247171428
67	326	-0.100	0.992200	0.007800	37.2930677472369
67	327	-0.097	0.990200	0.009800	36.4200255216824
67	332	-0.066	0.973000	0.027000	33.2819986328947
67	350	-0.079	0.969700	0.030300	29.2873748396813
67	354	-0.131	0.999000	0.001000	27.1009870299958
67	362	-0.075	0.984600	0.015400	17.1687896195393
67	375	-0.094	0.994700	0.005300	17.0856599813996
67	377	-0.081	0.981600	0.018400	17.6754696967294
67	396	-0.077	0.971300	0.028700	22.9690125821725
67	404	-0.068	1	0.010000	26.0932392201505
67	407	-0.072	0.966200	0.033800	30.9593042234479
67	426	-0.079	0.972000	0.028000	40.8662171114479
68	83	-0.061	0.970800	0.029200	23.2831572816059
68	93	-0.076	0.974800	0.025200	34.9005903388467
68	133	-0.084	0.986900	0.013100	6.12002075159882
68	182	-0.072	0.979200	0.020800	13.4914196065499
68	185	-0.087	0.992900	0.007100	17.4765308342359
68	208	-0.088	1	0.001100	45.3959252025994
68	214	-0.078	0.981600	0.018400	56.3596675114394
68	219	-0.108	0.998500	0.001500	53.8016497981242
68	223	-0.106	0.996500	0.003500	55.8925481347917
68	225	-0.068	0.961300	0.038700	50.7721828366676
68	253	-0.067	0.974600	0.025400	24.6480942468175
68	265	-0.091	0.999700	0.000300	25.4659749666099
68	271	-0.090	0.991700	0.008300	25.8677506173227
68	275	-0.064	0.950900	0.049100	24.2095350843423
68	279	-0.076	0.968900	0.031100	25.390896400088
68	290	-0.104	0.995200	0.004800	31.3201178477987
68	306	-0.078	0.976500	0.023500	41.4114419092115
68	312	-0.082	0.983800	0.016200	49.5482166278465
68	315	-0.055	1	0.040100	41.5020322634929
68	319	-0.114	1	0	44.9674923138927
68	322	-0.076	1	0.003100	40.5165661057301
68	348	-0.059	1	0.026200	22.1942299258163
68	358	-0.086	0.995500	0.004500	21.4983386567428
68	366	-0.076	0.968400	0.031600	18.1910183607186
68	371	-0.072	0.956000	0.044000	16.6586636018619
69	94	-0.094	0.989100	0.010900	37.4195664993597
69	110	-0.100	0.992600	0.007400	31.8920144236767
69	113	-0.099	0.991400	0.008600	28.0520328318644
69	116	-0.145	0.999900	0.000100	25.1100472520463
69	117	-0.080	0.971200	0.028800	22.21860405156
69	129	-0.099	0.992600	0.007400	11.1189600682798
69	133	-0.087	0.983400	0.016600	10.7709653234982
69	175	-0.075	0.961200	0.038800	10.8369060621563
69	185	-0.118	0.998100	0.001900	20.4788334872863
69	223	-0.146	0.999800	0.000200	58.7924856763175
69	225	-0.131	0.999200	0.000800	53.7665023039439
69	231	-0.093	0.990400	0.009600	51.6805822916112
69	265	-0.104	0.994800	0.005200	29.9377594519029
69	273	-0.083	0.974800	0.025200	29.721078462936
69	274	-0.196	1	0	31.4348114198256
69	281	-0.100	0.995600	0.004400	33.83885153193
69	290	-0.117	0.996400	0.003600	36.1025335676044
69	301	-0.100	0.990600	0.009400	40.6252594453254
69	305	-0.120	0.998700	0.001300	42.4632488041129
69	365	-0.100	0.989800	0.010200	21.5709616382766
69	366	-0.108	0.995500	0.004500	22.5233983892307
69	371	-0.128	0.998900	0.001100	20.1819871667782
70	72	-0.077	0.981700	0.018300	3.7502998546783
70	94	-0.083	0.982000	0.018000	32.7038171931045
70	117	-0.072	0.958400	0.041600	17.3047531331712
70	168	-0.074	0.967600	0.032400	13.4604568273146
70	177	-0.095	0.997100	0.002900	12.3387478295004
70	185	-0.075	0.970600	0.029400	18.2855597125163
70	202	-0.057	0.952000	0.048000	39.9514736023592
70	208	-0.107	0.999300	0.000700	43.9833430516599
70	213	-0.081	0.983400	0.016600	50.8610703878713
70	231	-0.068	0.958000	0.042000	48.1149154836627
70	265	-0.090	0.993800	0.006200	29.0378283967655
70	268	-0.086	0.991300	0.008700	30.1475728542117
70	273	-0.088	0.987300	0.012700	29.8761286983438
70	275	-0.087	0.991200	0.008800	27.6256474675255
70	371	-0.080	0.969700	0.030300	21.0660037501183
70	439	-0.073	0.980000	0.020000
71	113	-0.128	0.998700	0.001300	22.4030757263372
71	116	-0.131	0.999300	0.000700	19.7159866352156
71	130	-0.074	0.956700	0.043300	11.1976172911919
71	167	-0.073	0.962800	0.037200	12.6600078988917
71	168	-0.136	0.999500	0.000500	11.1744505010314
71	185	-0.123	0.998900	0.001100	22.4813032540376
71	199	-0.064	1	0.016300	37.007861772872
71	200	-0.059	1	0.027000	39.0522840049081
71	208	-0.183	1	0	46.1755688216182
71	212	-0.067	0.958900	0.041100	53.2730420850921
71	223	-0.075	0.959700	0.040300	56.3816181392482
71	225	-0.097	0.990200	0.009800	51.2518523177455
71	234	-0.080	0.973500	0.026500	49.0487442244957
71	265	-0.106	0.994900	0.005100	31.1889229855729
71	274	-0.158	0.999900	0.000100	32.1874537824911
71	305	-0.082	0.973700	0.026300	39.5191509397659
71	306	-0.129	0.999100	0.000900	42.4397490685324
71	319	-0.109	0.995800	0.004200	45.4275033542457
71	351	-0.086	0.980000	0.020000	23.3935677270484
71	358	-0.094	0.989100	0.010900	25.0078922942339
71	366	-0.088	0.981100	0.018900	21.2161789443811
71	371	-0.140	0.999700	0.000300	23.2582199447851
71	407	-0.070	0.965700	0.034300	33.7680489960554
72	73	-0.075	0.991300	0.008700	1.3341727774168
72	93	-0.088	0.982100	0.017900	29.6916720478992
72	94	-0.151	0.999700	0.000300	30.5193346913068
72	107	-0.141	0.999500	0.000500	31.9004291507183
72	111	-0.073	0.958400	0.041600	25.1189081370986
72	113	-0.080	0.970000	0.030000	21.0749180306828
72	116	-0.225	1	0	18.6339212459428
72	117	-0.073	0.958000	0.042000	15.7450159098046
72	130	-0.144	0.999700	0.000300	13.4898398063135
72	169	-0.083	0.979700	0.020300	10.3709733872959
72	185	-0.159	1	0	24.4914108209388
72	208	-0.127	0.998900	0.001100	46.349297502767
72	223	-0.104	0.991300	0.008700	56.3811062768371
72	225	-0.164	1	0	51.2865690507759
72	231	-0.100	0.993200	0.006800	50.9112237232617
72	243	-0.075	0.967200	0.032800	40.5132428966134
72	265	-0.181	1	0	33.8062727167607
72	274	-0.298	1	0	35.7333141060272
72	277	-0.075	0.961900	0.038100	36.6307066816899
72	290	-0.109	0.994900	0.005100	35.653194555327
72	301	-0.112	0.995900	0.004100	38.6816261421363
72	321	-0.061	0.953300	0.046700	43.1011009140138
72	346	-0.066	0.950100	0.049900	30.489134244842
72	350	-0.071	0.953500	0.046500	27.8364713640217
72	351	-0.075	0.962600	0.037400	24.0186003963595
72	354	-0.075	0.959700	0.040300	25.7303054976034
72	365	-0.110	0.995400	0.004600	21.2148381563471
72	366	-0.112	0.996900	0.003100	25.1988565018336
72	371	-0.220	1	0	26.7020670548181
72	398	-0.061	0.954100	0.045900	25.5553865359145
72	399	-0.099	0.998600	0.001400	29.4281063950775
72	418	-0.107	0.997700	0.002300	39.5527620400902
73	79	-0.066	1	0.013400	8.58980028871454
73	83	-0.058	1	0.027700	14.4465687967766
73	85	-0.075	0.979600	0.020400	16.1692365002185
73	87	-0.066	1	0.010200	19.8351419707548
73	90	-0.084	0.996200	0.003800	21.0391568747419
73	92	-0.084	0.997900	0.002100	24.5934782818535
73	99	-0.091	0.993500	0.006500	32.388787643257
73	111	-0.079	0.978900	0.021100	21.7118670316489
73	116	-0.071	0.952200	0.047800	15.6722444148884
73	120	-0.089	1	0.000900	10.3618451059645
73	122	-0.076	1	0.002900	10.2777695051018
73	129	-0.080	0.980900	0.019100	7.71464820973712
73	175	-0.079	0.975100	0.024900	19.4239347198244
73	178	-0.092	0.996700	0.003300	20.382984423288
73	185	-0.073	0.968900	0.031100	21.932345132247
73	189	-0.079	0.977000	0.023000	24.7149316203788
73	201	-0.053	1	0.044300	37.8510120736553
73	208	-0.069	0.966400	0.033600	43.2827374480866
73	215	-0.057	1	0.034400	50.4286163799881
73	219	-0.093	0.991000	0.009000	52.0173569301632
73	225	-0.084	1	0.001300	47.937225628941
73	229	-0.087	0.990400	0.009600	48.5520596473517
73	241	-0.066	0.959800	0.040200	39.5739707762565
73	248	-0.067	0.980700	0.019300	36.3463063735505
73	251	-0.069	0.988100	0.011900	35.5100600534553
73	268	-0.065	0.962000	0.038000	31.9854724210852
73	279	-0.084	0.983300	0.016700	28.0280264378354
73	280	-0.081	0.982100	0.017900	32.5749578357363
73	301	-0.094	0.990200	0.009800	34.7361155283661
73	305	-0.070	0.959900	0.040100	35.9268001775833
73	306	-0.078	0.976100	0.023900	38.8925067461587
73	310	-0.055	1	0.042500	43.4903745787502
73	323	-0.060	1	0.021400	37.8178842612857
73	344	-0.071	1	0.008400	24.7517484230912
73	350	-0.076	0.991400	0.008600	23.9071800511896
73	357	-0.057	1	0.033300	20.6037893844797
73	366	-0.068	0.952200	0.047800	22.6965429526173
73	408	-0.057	1	0.035700	33.1880882396079
74	107	-0.077	0.981600	0.018400	24.3132601063699
74	130	-0.076	0.970700	0.029300	13.6885326094509
74	178	-0.076	1	0.003000	23.8232596636145
74	192	-0.064	0.952800	0.047300	27.2553403757869
74	290	-0.082	0.980800	0.019200	33.1718469338082
74	309	-0.072	0.967900	0.032100	38.7158531482905
74	311	-0.057	1	0.032800	41.3897981995564
74	347	-0.054	1	0.043000	23.958266423095
74	365	-0.107	0.998900	0.001100	20.8011423003642
74	366	-0.072	0.968100	0.031900	25.5231252004922
75	86	-0.058	1	0.029500	10.8027786703237
75	116	-0.098	1	0.000300	9.92858912434186
75	130	-0.073	1	0.008000	9.73534991666966
75	219	-0.063	1	0.019200	46.5416596824823
75	223	-0.071	1	0.007000	47.211011099107
75	279	-0.065	1	0.016800	25.934684517071
75	287	-0.054	1	0.049200	30.6923381155623
75	290	-0.076	0.981300	0.018700	29.1371494830912
75	301	-0.079	0.991900	0.008100	31.1624304090679
75	306	-0.059	1	0.031900	34.4497379090175
75	309	-0.062	1	0.022300	35.5763192868515
75	365	-0.068	0.959600	0.040400	16.7004187372652
76	86	-0.058	1	0.033200	10.5224415892891
76	175	-0.062	1	0.023300	19.923639376379
76	219	-0.064	1	0.018200	45.641155112464
76	223	-0.070	1	0.009100	46.5083529809431
76	279	-0.064	1	0.019900	30.3390780347723
76	290	-0.077	0.986700	0.013300	31.7186675949668
76	309	-0.063	1	0.020700	36.0811135083162
76	351	-0.060	1	0.026000	19.0723166133535
76	366	-0.063	1	0.020200	26.2651213779796
77	86	-0.103	0.993600	0.006400	10.4140187247767
77	93	-0.098	0.990700	0.009300	17.6256324141859
77	94	-0.134	0.999500	0.000500	18.4497882101666
77	99	-0.106	0.994000	0.006000	24.326645350315
77	107	-0.134	0.999700	0.000300	20.3349119988261
77	113	-0.135	0.999200	0.000800	11.4507191913871
77	116	-0.149	0.999700	0.000300	11.5778978230074
77	129	-0.109	0.996200	0.003800	13.3949652481819
77	175	-0.097	0.989000	0.011000	23.9392296659688
77	189	-0.078	0.965900	0.034100	23.9582408577926
77	191	-0.055	1	0.045200	20.9921436018335
77	208	-0.126	0.999400	0.000600	37.6206378999612
77	225	-0.085	0.980700	0.019300	42.0564737703959
77	231	-0.086	0.982500	0.017500	44.5582916862844
77	266	-0.054	1	0.044900	31.8997277104367
77	270	-0.079	0.973000	0.027000	34.0071523653481
77	271	-0.080	0.969600	0.030400	38.0899838408997
77	273	-0.112	0.997300	0.002700	37.9835046961178
77	274	-0.160	1	0	38.0362055021265
77	306	-0.076	0.963700	0.036300	35.8003204594596
77	317	-0.070	0.971800	0.028200	37.3125311122149
77	366	-0.169	0.999900	0.000100	29.3061018560982
77	371	-0.130	0.998900	0.001100	30.680564923091
78	86	-0.102	0.991900	0.008100	7.98872843448817
78	94	-0.139	0.999500	0.000500	17.0975183286932
78	111	-0.072	0.954900	0.045100	11.784748236598
78	113	-0.105	0.992000	0.008000	8.43774412980149
78	116	-0.272	1	0	7.68885641691922
78	129	-0.096	0.988500	0.011500	13.3239694160562
78	130	-0.205	1	0	15.8430347471689
78	133	-0.072	0.955500	0.044500	19.5418835581425
78	168	-0.115	0.997500	0.002500	19.7600254301456
78	169	-0.084	0.980100	0.019900	19.1463139011142
78	174	-0.153	0.999900	0.000100	28.0553044360599
78	175	-0.080	0.969200	0.030800	25.8518289101564
78	189	-0.100	0.991500	0.008500	24.0060009372657
78	191	-0.073	1	0.007200	19.6416427266153
78	195	-0.060	1	0.028100	23.9508774369541
78	196	-0.093	0.987400	0.012600	27.7581016822116
78	199	-0.073	1	0.005600	30.2980603174527
78	208	-0.188	1	0	36.334184372296
78	219	-0.117	0.997500	0.002500	44.8517772557565
78	223	-0.183	1	0	44.9207031222798
78	225	-0.186	1	0	39.9170846881382
78	233	-0.072	0.954700	0.045300	43.820160086426
78	266	-0.068	0.974000	0.026100	31.0962099941456
78	271	-0.119	0.998100	0.001900	36.8222213615637
78	273	-0.143	0.999700	0.000300	36.3522984280224
78	274	-0.207	1	0	35.6934052172106
78	279	-0.117	0.997500	0.002500	29.7499236301541
78	281	-0.147	0.999600	0.000400	32.4131809762634
78	290	-0.148	0.999800	0.000200	30.0959482655058
78	305	-0.100	0.989800	0.010200	29.8271175610383
78	306	-0.101	0.991400	0.008600	32.7738606056717
78	317	-0.100	0.998400	0.001600	35.2274287736133
78	319	-0.120	0.997700	0.002300	34.6711954942428
78	322	-0.109	0.996500	0.003500	29.9842136131665
78	351	-0.195	1	0	17.3746225570514
78	354	-0.132	0.999300	0.000700	21.6370018486851
78	365	-0.215	1	0	22.1607121049844
78	366	-0.228	1	0	27.1093826008635
78	371	-0.270	1	0	30.6271059194303
78	373	-0.080	0.980900	0.019100	25.5069271179419
78	407	-0.069	0.959900	0.040100	29.6973462955867
78	432	-0.086	0.996100	0.003900	33.8001770853349
79	94	-0.121	0.998500	0.001500	16.689049253927
79	113	-0.177	1	0	9.828140515886
79	116	-0.269	1	0	9.13635074852097
79	129	-0.105	0.993500	0.006500	13.2745666972598
79	130	-0.102	0.991400	0.008600	16.5561087517569
79	191	-0.054	1	0.049300	16.622898995061
79	208	-0.137	0.999600	0.000400	32.967925776427
79	215	-0.074	0.966100	0.033900	39.5181417199746
79	223	-0.101	0.991400	0.008600	42.1318650311139
79	225	-0.171	1	0	37.2305660445822
79	265	-0.070	0.954900	0.045100	31.2563914263947
79	273	-0.100	0.990400	0.009600	36.4792315845605
79	274	-0.254	1	0	35.8291346253297
79	290	-0.144	0.999700	0.000300	29.512067057392
79	301	-0.094	0.985500	0.014500	28.700770756201
79	305	-0.092	0.987400	0.012600	28.3139844599802
79	311	-0.097	0.991000	0.009000	33.850397368421
79	319	-0.109	0.995900	0.004100	31.5973857937647
79	322	-0.105	0.995600	0.004400	27.0000161851803
79	351	-0.088	0.981400	0.018600	16.6229377969118
79	354	-0.127	0.998000	0.002000	21.7535143137839
79	365	-0.117	0.996700	0.003300	23.9065873348749
79	366	-0.159	0.999900	0.000100	28.1549258390073
79	371	-0.140	0.999700	0.000300	30.1208212537441
79	407	-0.080	1	0.001400	27.158213361707
79	409	-0.086	0.986200	0.013800	24.8239215878555
79	410	-0.058	1	0.028400	28.1058091682129
80	94	-0.099	0.992900	0.007100	14.9871735494055
80	113	-0.122	0.998600	0.001400	10.5552146354302
80	116	-0.127	0.998400	0.001600	11.1205195022535
80	129	-0.083	0.975200	0.024800	14.8050295507979
80	130	-0.124	0.999100	0.000900	18.4800700485685
80	223	-0.109	0.995800	0.004200	42.3125993292778
80	225	-0.097	0.993000	0.007000	37.6705531416782
80	231	-0.104	0.997100	0.002900	41.1815293305142
80	274	-0.175	1	0	37.8761496723202
80	351	-0.076	0.966500	0.033500	18.7035128518682
80	354	-0.124	0.998200	0.001800	23.9909230543554
80	366	-0.098	0.991000	0.009000	30.2302774383564
80	371	-0.146	0.999700	0.000300	31.5635677007527
80	399	-0.061	0.967900	0.032100	24.9336730747798
80	405	-0.069	0.983500	0.016500	22.4316507194633
80	407	-0.056	1	0.038300	28.7197451416269
82	93	-0.161	1	0	10.6760257118462
82	110	-0.076	0.965600	0.034400	7.17751356668873
82	116	-0.074	0.955300	0.044700	5.73250172263387
82	129	-0.124	0.998700	0.001300	15.8548315979704
82	175	-0.099	0.990000	0.010000	28.3315386274731
82	185	-0.113	0.997000	0.003000	23.4488864767605
82	189	-0.074	0.961500	0.038500	22.7526621958838
82	192	-0.086	0.979300	0.020700	22.638012832402
82	193	-0.070	0.951200	0.048800	22.6338207777653
82	223	-0.084	0.974300	0.025700	39.2914474917889
82	225	-0.103	0.994100	0.005900	34.440636013291
82	231	-0.094	0.990200	0.009800	37.9959577192101
82	265	-0.091	0.982800	0.017200	31.8089654971676
82	271	-0.113	0.996300	0.003700	37.8202284763062
82	273	-0.112	0.995700	0.004300	37.6535589420177
82	274	-0.215	1	0	36.4594320581108
82	279	-0.105	0.994200	0.005800	30.3366316851426
82	290	-0.171	1	0	28.6781236136537
82	301	-0.111	0.995700	0.004300	27.2071273566321
82	305	-0.080	0.971200	0.028800	26.0797977944615
82	311	-0.129	0.999200	0.000800	31.1380959116
82	318	-0.081	0.975200	0.024800	29.0116018344386
82	319	-0.131	0.999500	0.000500	29.3444890567207
82	348	-0.072	0.957500	0.042500	14.5146622075748
82	350	-0.075	0.960800	0.039200	20.3975659577313
82	354	-0.151	0.999700	0.000300	21.1791896445544
82	370	-0.084	0.977400	0.022600	33.9437517961701
82	371	-0.160	1	0	32.3001280647616
82	377	-0.073	0.971100	0.028900	25.5071282193821
83	94	-0.103	0.993700	0.006300	10.7387007594029
83	107	-0.080	0.970500	0.029500	12.8698356244359
83	110	-0.089	0.986000	0.014000	8.6891144543043
83	113	-0.154	0.999900	0.000100	8.49726803154991
83	116	-0.205	1	0	9.34023559660033
83	117	-0.102	0.993100	0.006900	6.19631479187433
83	129	-0.088	0.982400	0.017600	17.8858895221904
83	130	-0.139	0.999500	0.000500	21.2447285461594
83	169	-0.072	0.963000	0.037000	25.8799777820616
83	185	-0.145	0.999900	0.000100	21.71544860232
83	208	-0.147	0.999900	0.000100	29.0896436554318
83	225	-0.150	0.999900	0.000100	33.0742901662303
83	229	-0.107	0.994100	0.005900	35.8371489658427
83	231	-0.127	0.999400	0.000600	37.4970149478595
83	265	-0.072	0.958000	0.042000	33.3981393793127
83	273	-0.081	0.973000	0.027000	39.8750812538357
83	274	-0.266	1	0	38.7563255998295
83	277	-0.095	0.988400	0.011600	37.2565444854995
83	290	-0.102	0.992000	0.008000	30.3447798640887
83	301	-0.156	1	0	27.7750884967087
83	305	-0.109	0.996300	0.003700	26.6888447295869
83	317	-0.071	0.992500	0.007500	27.9958294394005
83	319	-0.103	0.993400	0.006600	27.5411000688063
83	322	-0.110	0.997400	0.002600	23.220651670442
83	345	-0.059	1	0.025600	16.096144911127
83	351	-0.088	0.980700	0.019300	17.8504711702521
83	354	-0.087	0.977400	0.022600	23.5724374853344
83	365	-0.124	0.998400	0.001600	28.0559433453948
83	371	-0.154	1	0	33.5746741458499
84	94	-0.085	0.977500	0.022500	8.74447053857466
84	116	-0.202	1	0	10.7299881640196
84	129	-0.150	0.999500	0.000500	20.3542003036228
84	172	-0.062	0.981400	0.018600	26.160485240148
84	174	-0.079	0.968000	0.032000	33.1045187549978
84	191	-0.062	1	0.018100	18.2713789299002
84	194	-0.070	0.960100	0.039900	16.7971075188558
84	199	-0.062	1	0.020100	26.8749557394985
84	208	-0.156	1	0	30.4619729498928
84	225	-0.162	0.999900	0.000100	34.0259877740529
84	231	-0.114	0.997400	0.002600	39.1482714305498
84	234	-0.091	0.984800	0.015200	40.1297817337698
84	250	-0.066	0.960900	0.039100	35.080552176384
84	274	-0.200	1	0	41.4292917269895
84	290	-0.115	0.996000	0.004000	32.674171374344
84	294	-0.089	0.986000	0.014000	31.853831684744
84	301	-0.101	0.990500	0.009500	29.7747347595239
84	303	-0.066	0.968200	0.031800	28.3238528099551
84	305	-0.142	0.999500	0.000500	28.1652538600312
84	306	-0.124	0.998400	0.001600	30.7337618426381
84	317	-0.077	0.984000	0.016000	28.6136603914983
84	322	-0.115	0.998000	0.002000	24.632767668291
84	362	-0.064	0.961600	0.038400	26.7443620600679
84	371	-0.153	0.999900	0.000100	36.3398900521176
85	94	-0.072	0.955300	0.044700	7.16404383012837
85	116	-0.222	1	0	7.48798778043875
85	129	-0.115	0.996100	0.003900	21.2899032877089
85	130	-0.099	0.988800	0.011200	23.6665727345554
85	185	-0.143	0.999700	0.000300	27.1518102158954
85	208	-0.116	0.997700	0.002300	30.5632547514168
85	223	-0.076	0.961800	0.038200	37.4491239283378
85	225	-0.123	0.998900	0.001100	32.8438824288481
85	231	-0.127	0.999200	0.000800	37.706009879063
85	265	-0.077	0.966600	0.033400	36.4949561035494
85	274	-0.323	1	0	41.601880077708
85	290	-0.091	0.982900	0.017100	31.802850454008
85	301	-0.122	0.998000	0.002000	27.8276877587772
85	305	-0.104	0.994200	0.005800	25.9062647249657
85	306	-0.170	1	0	28.5159246036316
85	354	-0.140	0.999600	0.000400	25.3686087320531
85	358	-0.087	0.982100	0.017900	29.1675727649731
85	371	-0.171	1	0	37.9278083996426
85	377	-0.078	0.976900	0.023100	30.4921834082114
86	96	-0.075	0.964000	0.036000	8.10954727466335
86	114	-0.119	0.999000	0.001000	3.66019616960621
86	116	-0.091	0.981200	0.018800	6.37333931310735
86	117	-0.090	0.983500	0.016500	6.28702894855752
86	122	-0.085	0.978200	0.021800	7.78379631028458
86	129	-0.077	0.968000	0.032000	17.853161904828
86	167	-0.114	0.997700	0.002300	26.4544113523624
86	172	-0.076	0.974400	0.025600	23.5478469928781
86	174	-0.095	0.987000	0.013000	30.7881999149025
86	175	-0.116	0.996100	0.003900	28.9763584496051
86	194	-0.112	0.997800	0.002200	13.5872322788712
86	199	-0.099	1	0.000400	23.4967633728563
86	214	-0.115	0.997000	0.003000	35.7042951197751
86	223	-0.102	0.991800	0.008200	34.1988270851501
86	225	-0.147	0.999800	0.000200	29.5883166807441
86	230	-0.070	0.951500	0.048500	28.7834220515907
86	236	-0.090	0.999000	0.001000	30.4409788607397
86	265	-0.113	0.997200	0.002800	30.6025121517826
86	266	-0.094	0.998300	0.001700	30.5809363166009
86	268	-0.109	0.996000	0.004000	35.5253065433643
86	270	-0.097	0.989700	0.010300	33.6162822156169
86	271	-0.112	0.996100	0.003900	37.5270279798441
86	273	-0.088	0.980900	0.019100	37.8361616578637
86	274	-0.091	0.983700	0.016300	36.3066389658971
86	275	-0.082	0.975000	0.025000	33.0550441839063
86	288	-0.076	0.971900	0.028100	25.8844058266749
86	295	-0.058	1	0.033500	22.1423536463493
86	301	-0.078	0.966200	0.033800	22.9258682278338
86	302	-0.094	0.988900	0.011100	25.2870871988056
86	306	-0.110	0.996000	0.004000	24.6423251743824
86	322	-0.071	0.951400	0.048600	20.5374305598339
86	348	-0.084	0.978000	0.022000	11.1963560590042
86	354	-0.111	0.996400	0.003600	19.8384252651263
86	376	-0.072	0.954400	0.045600	24.1025938230723
86	377	-0.081	0.979300	0.020700	24.327518040277
86	396	-0.082	0.974900	0.025100	23.3208436811364
86	399	-0.094	0.991800	0.008200	21.1055202257608
86	425	-0.082	0.972200	0.027800	29.513498149152
86	438	-0.070	0.954700	0.045300	31.809249692503
87	94	-0.117	0.997900	0.002100	5.3570242672588
87	107	-0.075	0.961400	0.038600	8.81712005135465
87	113	-0.070	0.952600	0.047400	9.11277965277336
87	116	-0.198	1	0	10.5120437594219
87	129	-0.121	0.998100	0.001900	22.8944049060027
87	130	-0.079	0.968400	0.031600	25.9211955935678
87	133	-0.087	0.981300	0.018700	29.5501179862281
87	169	-0.103	0.997100	0.002900	31.6276126984001
87	174	-0.093	0.986500	0.013500	34.4197064775399
87	185	-0.127	0.999100	0.000900	23.521592930752
87	191	-0.055	1	0.040200	15.6639130168678
87	208	-0.123	0.998900	0.001100	25.9189281028364
87	225	-0.181	1	0	29.5314963555862
87	229	-0.088	0.982700	0.017300	33.2383034013471
87	265	-0.083	0.973500	0.026500	35.5627022314109
87	274	-0.186	1	0	41.8203434945243
87	290	-0.157	0.999900	0.000100	31.1463881052041
87	301	-0.097	0.990200	0.009800	26.948755407254
87	306	-0.095	0.989100	0.010900	27.6374494300759
87	322	-0.090	0.986100	0.013900	20.4362484326258
87	354	-0.087	0.979900	0.020100	25.3874342145874
87	365	-0.105	0.993900	0.006100	32.0969402124253
87	371	-0.107	0.993800	0.006200	37.3116561144101
87	377	-0.066	0.957500	0.042500	28.5118562005353
90	94	-0.101	0.991300	0.008700	3.02439250098264
90	116	-0.177	1	0	12.1154277266632
90	122	-0.103	0.994500	0.005500	16.1856774340773
90	129	-0.147	0.999900	0.000100	25.60262099864
90	130	-0.139	0.999100	0.000900	28.5591860003047
90	133	-0.073	0.957200	0.042800	32.3164276645795
90	185	-0.147	0.999600	0.000400	27.8977724200339
90	188	-0.078	0.978100	0.021900	25.0817977824557
90	191	-0.067	0.964300	0.035700	19.8640634564029
90	208	-0.123	0.998500	0.001500	28.3988287434535
90	223	-0.081	0.970600	0.029400	35.2399432178884
90	225	-0.123	0.998000	0.002000	31.1399257224548
90	231	-0.124	0.998600	0.001400	37.5029635628973
90	243	-0.071	0.956500	0.043500	34.8405716801547
90	265	-0.090	0.983100	0.016900	38.7286191853002
90	273	-0.121	0.998100	0.001900	46.2936601382954
90	274	-0.311	1	0	44.7062388263652
90	306	-0.129	0.998400	0.001600	29.3246182413344
90	333	-0.066	0.955000	0.045000	22.0835134432907
90	349	-0.067	0.959400	0.040600	23.7463945894951
90	351	-0.103	0.992200	0.007800	22.7330028592793
90	354	-0.083	0.975500	0.024500	28.1100345072716
90	358	-0.091	0.986500	0.013500	32.4612609274501
90	362	-0.069	0.969300	0.030700	30.8783414548126
90	371	-0.217	1	0	40.8030434404102
91	94	-0.098	0.992300	0.007700	3.26367538214204
91	99	-0.100	0.991800	0.008200	7.4048301128385
91	113	-0.150	0.999900	0.000100	7.82717765225758
91	116	-0.156	1	0	10.638816240541
91	129	-0.091	0.986800	0.013200	26.4122604295808
91	130	-0.166	1	0	28.7236394629929
91	208	-0.135	0.999800	0.000200	28.1710522345191
91	219	-0.107	0.995300	0.004700	35.4443304916315
91	223	-0.093	0.986400	0.013600	33.6331043616256
91	225	-0.136	0.999900	0.000100	29.2579460830729
91	273	-0.141	0.999800	0.000200	46.5840498990803
91	274	-0.119	0.997300	0.002700	44.5382476305478
91	279	-0.083	0.975100	0.024900	38.2146840102074
91	281	-0.099	0.992700	0.007300	37.4194736868385
91	317	-0.054	1	0.045000	23.4468984089581
91	319	-0.110	0.996800	0.003200	25.4832493611
91	354	-0.117	0.997400	0.002600	26.8655939074497
91	365	-0.152	1	0	34.093199409853
91	366	-0.226	1	0	38.7131975042103
91	371	-0.188	1	0	41.6211933875039
91	407	-0.054	1	0.045400	30.350278713712
92	94	-0.122	0.998400	0.001600	3.1480524137949
92	116	-0.173	1	0	11.5211675189627
92	133	-0.098	0.990100	0.009900	31.6241301856668
92	185	-0.143	0.999800	0.000200	25.1087893176872
92	199	-0.069	0.984300	0.015700	20.5981731714247
92	208	-0.136	0.999700	0.000300	23.2081057607035
92	215	-0.094	0.989300	0.010700	28.2412077114276
92	225	-0.152	1	0	25.0874460637188
92	231	-0.193	1	0	30.4765103153232
92	234	-0.108	0.995100	0.004900	31.9652469253719
92	266	-0.065	0.959900	0.040100	35.3490476958008
92	273	-0.079	0.968100	0.031900	43.2694654230902
92	274	-0.283	1	0	41.275412644818
92	277	-0.072	0.954600	0.045400	38.5819072105048
92	281	-0.105	0.994800	0.005200	33.6554937714484
92	306	-0.101	0.991600	0.008400	22.2772751026691
92	322	-0.112	0.997600	0.002400	16.4838344143588
92	328	-0.068	0.968900	0.031100	17.0927230715296
92	346	-0.077	0.978200	0.021800	18.1671661246326
92	351	-0.076	0.962800	0.037200	18.8578700281872
92	366	-0.080	0.970400	0.029600	36.9734628754192
92	371	-0.115	0.996700	0.003300	38.7348116943919
92	424	-0.078	0.968700	0.031300	28.6995768784141
92	432	-0.068	0.965600	0.034400	22.9984652314018
93	94	-0.246	1	0	1.33286458426952
93	99	-0.125	0.998200	0.001800	5.91497802193716
93	107	-0.094	0.986100	0.013900	6.10094181254009
93	110	-0.072	0.953000	0.047000	7.67659963786052
93	111	-0.102	0.991100	0.008900	6.83002672029913
93	113	-0.099	0.990400	0.009600	11.7843654899193
93	116	-0.277	1	0	14.1822266939998
93	117	-0.104	0.993800	0.006200	14.4012304335428
93	118	-0.070	0.950300	0.049700	14.5372760171911
93	120	-0.092	0.985000	0.015000	19.3988378260142
93	122	-0.073	0.957700	0.042300	18.4577093649239
93	127	-0.082	0.980700	0.019300	28.2170159478283
93	167	-0.103	0.993700	0.006300	37.7745614666802
93	169	-0.134	0.999800	0.000200	37.7243324526757
93	184	-0.133	0.999700	0.000300	28.0836575431335
93	188	-0.095	0.992200	0.007800	26.6517384236001
93	199	-0.084	0.992800	0.007200	24.8569365972559
93	207	-0.081	0.976400	0.023600	27.077540748746
93	208	-0.305	1	0	25.9844435383943
93	213	-0.091	0.984200	0.015800	29.4206402547599
93	225	-0.228	1	0	28.1718935643311
93	229	-0.258	1	0	32.2957095138038
93	230	-0.070	0.952500	0.047500	29.6405941404689
93	231	-0.151	0.999800	0.000200	34.8663393117201
93	232	-0.075	0.966000	0.034000	35.898786414028
93	234	-0.105	0.994700	0.005300	36.8141236076591
93	240	-0.077	0.975900	0.024100	34.3140566532143
93	265	-0.137	0.999600	0.000400	39.9130594292144
93	268	-0.094	0.987800	0.012200	45.2589120726515
93	269	-0.112	0.996700	0.003300	40.8016255068349
93	271	-0.135	0.999400	0.000600	47.8108758129361
93	273	-0.076	0.963600	0.036400	48.2639133307692
93	274	-0.273	1	0	46.2426536760165
93	280	-0.181	1	0	40.9071486295488
93	281	-0.123	0.998400	0.001600	38.8149392502423
93	282	-0.070	0.953900	0.046100	35.3395106502623
93	294	-0.102	0.993400	0.006600	30.8743919292348
93	301	-0.172	1	0	27.9254320288872
93	302	-0.075	0.964900	0.035100	29.0795086787931
93	305	-0.124	0.998700	0.001300	25.1349479808493
93	306	-0.286	1	0	27.2540794377649
93	309	-0.077	0.966100	0.033900	25.4096607218593
93	310	-0.097	0.991900	0.008100	27.8965143342318
93	315	-0.075	0.963200	0.036800	17.220842517136
93	317	-0.085	0.985900	0.014100	22.2711804806122
93	320	-0.088	0.983500	0.016500	24.4790978591941
93	322	-0.203	1	0	19.82540526698
93	348	-0.140	1	0	19.2324375210216
93	351	-0.188	1	0	23.6302486233218
93	357	-0.134	0.999300	0.000700	31.8842519435536
93	363	-0.077	0.965500	0.034500	37.4731819305487
93	365	-0.176	1	0	36.9628209286034
93	366	-0.083	0.974500	0.025500	41.2374432524617
93	369	-0.124	0.999500	0.000500	42.6576426681081
93	370	-0.077	0.963800	0.036200	45.3279140045072
93	371	-0.122	0.997600	0.002400	43.5118124306492
93	376	-0.071	0.954600	0.045400	34.5175595458312
93	394	-0.143	1	0	31.124921718777
93	421	-0.092	0.987600	0.012400	31.0035350565061
93	424	-0.105	0.993500	0.006500	33.5350973459151
93	426	-0.083	0.975400	0.024600	26.1449022947113
93	436	-0.123	0.999700	0.000300	33.891101324684
93	440	-0.082	0.988000	0.012000
94	95	-0.110	0.996900	0.003100	1.32427904914334
94	96	-0.099	0.991900	0.008100	3.28742695736345
94	97	-0.093	0.987900	0.012100	3.27290910353466
94	107	-0.086	0.979300	0.020700	3.30813799591251
94	113	-0.093	0.985900	0.014100	9.73175343912906
94	114	-0.160	1	0	10.4885778349593
94	116	-0.170	1	0	14.1007162229441
94	117	-0.194	1	0	14.2261675092064
94	118	-0.151	0.999700	0.000300	15.9152014439026
94	120	-0.159	1	0	19.1485365759371
94	121	-0.084	0.975500	0.024500	19.1614905735436
94	124	-0.072	0.955500	0.044500	23.3581357774973
94	129	-0.194	1	0	30.9526793024449
94	130	-0.140	0.999800	0.000200	32.9416512184802
94	131	-0.152	1	0	32.952611095329
94	167	-0.077	0.969100	0.030900	39.4520987781385
94	173	-0.070	0.952900	0.047100	43.1129533435138
94	174	-0.223	1	0	43.7077603406992
94	175	-0.234	1	0	41.6992137096133
94	177	-0.168	0.999900	0.000100	39.3153408607887
94	178	-0.145	0.999800	0.000200	39.4718572403174
94	179	-0.084	0.979200	0.020800	36.1086225990413
94	181	-0.108	0.996800	0.003200	36.0300697334879
94	185	-0.167	0.999900	0.000100	32.6189697262191
94	189	-0.211	1	0	29.2600644052606
94	192	-0.174	0.999900	0.000100	28.2370215320242
94	194	-0.069	0.951200	0.048800	19.4889705731216
94	196	-0.166	1	0	27.2430317329037
94	197	-0.084	0.981300	0.018700	25.3090003951163
94	200	-0.070	0.962200	0.037800	28.6355690182682
94	201	-0.158	1	0	25.337352189998
94	202	-0.103	0.995200	0.004800	27.8004364174377
94	209	-0.140	1	0	32.0536854355314
94	211	-0.153	0.999900	0.000100	33.7484379638525
94	213	-0.120	0.998000	0.002000	31.2225288693917
94	214	-0.130	0.999000	0.001000	34.3597634013973
94	216	-0.148	1	0	29.8247227816119
94	218	-0.201	1	0	36.3736396034271
94	219	-0.134	0.999100	0.000900	35.0621059407446
94	223	-0.116	0.997400	0.002600	32.5392990705086
94	225	-0.093	0.987100	0.012900	28.7229266962822
94	230	-0.093	0.989100	0.010900	30.7186202326862
94	233	-0.141	0.999800	0.000200	39.535967460023
94	234	-0.073	0.959200	0.040800	37.9699359098748
94	235	-0.092	0.987000	0.013000	33.87487431711
94	236	-0.075	0.977400	0.022600	34.3101818706925
94	239	-0.072	0.965500	0.034500	32.0416318248618
94	241	-0.121	0.998200	0.001800	38.7426727136887
94	243	-0.081	0.975100	0.024900	35.8727605433426
94	248	-0.142	0.999600	0.000400	40.1368172754143
94	252	-0.092	0.986200	0.013800	40.4441689493059
94	264	-0.078	0.970400	0.029600	44.4593350490085
94	265	-0.161	0.999900	0.000100	41.8972492891836
94	266	-0.071	0.963600	0.036400	42.7467624271125
94	267	-0.098	0.990900	0.009100	45.7796069664212
94	268	-0.162	1	0	47.3006678705491
94	269	-0.119	0.997800	0.002200	42.8053093552657
94	273	-0.186	1	0	50.2117902787781
94	275	-0.124	0.999100	0.000900	44.6647456166494
94	277	-0.144	0.999800	0.000200	45.4360823465228
94	279	-0.099	0.989500	0.010500	41.7383967828186
94	282	-0.084	0.977800	0.022200	37.1863230502829
94	287	-0.193	1	0	38.2871919837431
94	290	-0.287	1	0	34.6605098202551
94	292	-0.094	0.992400	0.007600	30.6372196682401
94	294	-0.092	0.984900	0.015100	31.9751168723431
94	300	-0.163	1	0	26.0493475350151
94	301	-0.189	1	0	28.7839178188099
94	302	-0.081	0.973100	0.026900	29.9276243794926
94	303	-0.074	0.970700	0.029300	26.7623706535875
94	305	-0.205	1	0	25.6440722585162
94	306	-0.108	0.994200	0.005800	27.6528125513482
94	307	-0.073	0.971900	0.028100	27.6562662338935
94	308	-0.089	0.994600	0.005400	22.3902120132883
94	309	-0.141	0.999800	0.000200	24.6729217159217
94	310	-0.130	0.999600	0.000400	27.8141643412129
94	311	-0.183	1	0	26.9997007946384
94	312	-0.200	1	0	28.1316809487098
94	314	-0.091	0.986300	0.013700	21.8306299954903
94	315	-0.076	0.964600	0.035400	17.3628131649223
94	316	-0.097	0.989900	0.010100	19.5637708277316
94	319	-0.225	1	0	25.2865040881494
94	320	-0.104	0.995100	0.004900	26.1134630028267
94	321	-0.081	0.987500	0.012500	22.8958045065029
94	323	-0.117	0.997200	0.002800	23.7282161571408
94	326	-0.183	1	0	19.1965214817685
94	327	-0.118	0.997900	0.002100	22.7844575313962
94	328	-0.071	0.965200	0.034800	24.0700419609106
94	344	-0.205	1	0	18.3402488805359
94	346	-0.079	0.974700	0.025300	25.6893559670148
94	347	-0.121	0.998400	0.001600	22.6010343347379
94	348	-0.148	0.999900	0.000100	21.4463476144541
94	350	-0.111	0.996100	0.003900	28.424223085249
94	351	-0.174	1	0	25.2802141011503
94	354	-0.217	1	0	30.2278505024754
94	358	-0.184	1	0	35.7153527072042
94	362	-0.089	0.992800	0.007200	35.0349646068039
94	363	-0.149	0.999800	0.000200	39.0705088397886
94	367	-0.111	0.997700	0.002300	37.4933465030797
94	370	-0.095	0.985300	0.014700	47.3611557080272
94	375	-0.088	0.987100	0.012900	34.5650734846608
94	376	-0.138	0.999800	0.000200	36.6921103781181
94	396	-0.105	0.995500	0.004500	35.1133729510567
94	397	-0.127	0.999600	0.000400	33.7174987654778
94	405	-0.091	0.989400	0.010600	27.8170640075476
94	407	-0.082	0.979500	0.020500	32.948065117697
94	408	-0.127	0.999600	0.000400	33.4686351977489
94	424	-0.137	0.999400	0.000600	35.7971471768352
94	425	-0.134	0.999500	0.000500	33.4398431216416
94	426	-0.095	0.988400	0.011600	28.3613301697928
95	99	-0.082	0.974400	0.025600	3.46355395511606
95	113	-0.088	0.980200	0.019800	10.6856448097436
95	116	-0.174	1	0	13.4979858127055
95	130	-0.087	0.980200	0.019800	30.529080120436
95	174	-0.090	0.982400	0.017600	42.1582893509687
95	185	-0.092	0.987900	0.012100	29.8213161681372
95	208	-0.116	0.997600	0.002400	23.4980590049476
95	225	-0.119	0.998600	0.001400	22.0254816746422
95	273	-0.155	1	0	45.4383459866223
95	274	-0.188	1	0	42.6337169972312
95	279	-0.129	0.999200	0.000800	35.5814147414068
95	281	-0.096	0.990000	0.010000	34.0882392329085
95	290	-0.086	0.977200	0.022800	26.8473151171584
95	317	-0.063	0.965000	0.035000	16.5185020204618
95	318	-0.121	0.999200	0.000800	17.9827673065076
95	319	-0.123	0.998500	0.001500	19.6807181271416
95	322	-0.101	0.995300	0.004700	15.666474810882
95	326	-0.077	0.969600	0.030400	13.0294075076344
95	351	-0.126	0.999600	0.000400	19.776609062223
95	365	-0.163	1	0	34.8625567048661
95	366	-0.191	1	0	38.9250960307101
95	371	-0.182	1	0	42.3665893010046
96	99	-0.082	0.974400	0.025600	4.92779118875793
96	113	-0.136	0.999400	0.000600	13.3703342516184
96	116	-0.135	0.999100	0.000900	16.1860318175889
96	129	-0.074	0.960900	0.039100	30.4600816479536
96	130	-0.095	0.989000	0.011000	31.9062756522914
96	192	-0.093	0.989100	0.010900	22.5634257150815
96	208	-0.132	0.999800	0.000200	20.5885914768349
96	212	-0.059	1	0.026800	26.8975330467312
96	219	-0.092	0.985900	0.014100	27.5711460770132
96	223	-0.120	0.998400	0.001600	26.0380597203401
96	233	-0.071	0.959700	0.040300	32.0820987468089
96	273	-0.146	0.999800	0.000200	46.6942873379603
96	274	-0.090	0.985400	0.014600	44.3784923245484
96	281	-0.085	0.980700	0.019300	35.9679887677918
96	301	-0.087	0.978000	0.022000	23.2501371608857
96	306	-0.073	0.962200	0.037800	21.9142551094031
96	317	-0.061	1	0.021400	15.9194573399975
96	318	-0.077	0.969800	0.030200	16.143086012284
96	322	-0.090	0.989600	0.010400	13.7468713895199
96	365	-0.125	0.998900	0.001100	37.1599001747852
96	366	-0.100	0.991900	0.008100	40.8996477979945
96	371	-0.125	0.998800	0.001200	42.7504401029977
97	107	-0.109	0.996300	0.003700	5.96421168303072
97	113	-0.149	0.999800	0.000200	15.307401804356
97	116	-0.191	1	0	18.4844910127382
97	117	-0.099	0.991800	0.008200	19.4602713495984
97	130	-0.097	0.987400	0.012600	36.4955158889418
97	185	-0.122	0.998500	0.001500	33.6875369535976
97	197	-0.070	0.964900	0.035100	22.9278644666266
97	208	-0.072	0.956200	0.043800	23.7408281237197
97	223	-0.144	0.999900	0.000100	28.5716439149028
97	225	-0.109	0.996900	0.003100	25.6660460141409
97	231	-0.098	0.993000	0.007000	34.7085964135688
97	265	-0.074	0.961700	0.038300	43.9186720199962
97	271	-0.100	0.993300	0.006700	52.3546971054174
97	273	-0.103	0.995100	0.004900	52.8220905493147
97	274	-0.215	1	0	50.4095272245237
97	290	-0.150	0.999700	0.000300	35.7791409063996
97	301	-0.117	0.997300	0.002700	29.1468251444304
97	305	-0.074	0.963500	0.036500	25.6158766978607
97	318	-0.110	0.997600	0.002400	19.479520681988
97	322	-0.070	0.954800	0.045200	17.4882156036572
97	345	-0.055	1	0.042000	23.5446209568131
97	351	-0.104	0.993500	0.006500	27.491570289818
97	354	-0.159	0.999800	0.000200	32.2812947695721
97	358	-0.073	0.959500	0.040500	38.3177406040596
97	365	-0.097	0.989300	0.010700	41.4782051082252
97	366	-0.086	0.979300	0.020700	45.8579113567114
97	371	-0.156	0.999800	0.000200	48.6855687242123
97	399	-0.075	1	0.004000	32.3841195186777
97	406	-0.067	1	0.010000	30.0551862413128
97	407	-0.067	1	0.009400	33.9074430324671
99	107	-0.105	0.994200	0.005800	1.33222595681064
99	110	-0.089	0.979300	0.020700	8.55200479419887
99	113	-0.108	0.994100	0.005900	12.7396977201188
99	114	-0.081	0.972300	0.027700	14.0705335364371
99	116	-0.127	0.998500	0.001500	16.4663214167585
99	117	-0.088	0.980200	0.019800	18.5191351039944
99	118	-0.100	0.990600	0.009400	19.5082147312357
99	129	-0.101	0.990100	0.009900	35.2095420021335
99	167	-0.106	0.995800	0.004200	42.7076253847015
99	174	-0.132	0.999100	0.000900	48.6373835439367
99	177	-0.075	0.962100	0.037900	44.1675611959728
99	178	-0.109	0.994900	0.005100	44.6557168904498
99	185	-0.132	0.998600	0.001400	37.6967592904218
99	188	-0.078	0.972700	0.027300	34.0724795252708
99	189	-0.071	0.951600	0.048400	34.1523049880971
99	192	-0.132	0.998800	0.001200	32.6110837906378
99	194	-0.101	0.994300	0.005700	23.8299702265865
99	197	-0.100	0.993300	0.006700	28.6950291688299
99	209	-0.069	0.950900	0.049100	32.1022173065973
99	210	-0.106	0.995100	0.004900	34.8854223422907
99	218	-0.073	0.953200	0.046800	34.3426881591992
99	223	-0.095	0.988400	0.011600	29.4466005847874
99	231	-0.120	0.998000	0.002000	33.6211301118805
99	234	-0.078	0.966200	0.033800	35.6427466534217
99	235	-0.077	0.967000	0.033000	31.7740323692162
99	243	-0.171	1	0	35.0492720894457
99	253	-0.088	0.981300	0.018700	38.7386037048317
99	265	-0.168	1	0	43.3616441685506
99	268	-0.079	0.969400	0.030600	48.8839210579511
99	269	-0.072	0.955200	0.044800	45.5498012838695
99	271	-0.079	0.968900	0.031100	52.283876797728
99	274	-0.210	1	0	49.4295769858493
99	275	-0.071	0.952100	0.047900	46.0778642083159
99	288	-0.095	0.994900	0.005100	35.7413844863346
99	290	-0.096	0.986400	0.013600	33.6960810480982
99	294	-0.116	0.997200	0.002800	30.3752636860983
99	301	-0.150	0.999700	0.000300	26.4773819325099
99	305	-0.094	0.987200	0.012800	22.919976112553
99	306	-0.118	0.997700	0.002300	24.9658081783867
99	309	-0.079	0.968800	0.031200	20.39232586048
99	310	-0.114	0.997800	0.002200	24.2620609388403
99	315	-0.076	0.967100	0.032900	14.8891625352133
99	319	-0.131	0.999000	0.001000	23.7426471354817
99	326	-0.153	0.999900	0.000100	19.968242110912
99	344	-0.092	0.985600	0.014400	20.6817029037746
99	347	-0.084	0.975600	0.024400	22.461776109649
99	348	-0.098	0.990400	0.009600	24.4336278313311
99	351	-0.096	0.987500	0.012500	26.5797959924451
99	354	-0.072	0.950200	0.049800	30.5706350768184
99	358	-0.106	0.994700	0.005300	37.3061222321484
99	375	-0.100	0.994800	0.005200	37.9518264382625
99	376	-0.098	0.991400	0.008600	39.7773510053146
99	394	-0.073	0.956200	0.043800	36.9095592766969
99	397	-0.088	0.986300	0.013700	36.8855594779312
99	405	-0.083	0.977800	0.022200	31.1118862333996
99	407	-0.073	0.962000	0.038000	34.5913705568311
99	419	-0.087	0.982900	0.017100	29.0122548589385
99	421	-0.095	0.990000	0.010000	33.493360789864
99	426	-0.088	0.983500	0.016500	28.8268983763429
107	114	-0.076	0.963800	0.036200	9.99597148855476
107	116	-0.209	1	0	12.7668543502305
107	117	-0.074	0.959600	0.040400	14.4178682890364
107	126	-0.083	0.981500	0.018500	24.0288264798762
107	127	-0.078	0.972600	0.027400	28.5188639324921
107	129	-0.143	0.999800	0.000200	31.0467370749327
107	130	-0.122	0.998400	0.001600	31.9314067964442
107	131	-0.124	0.999200	0.000800	32.7122266744409
107	132	-0.067	0.967500	0.032500	34.3807826845172
107	169	-0.104	0.993800	0.006200	38.9813934461045
107	172	-0.097	0.999100	0.000900	36.9733489557005
107	175	-0.142	0.999500	0.000500	42.8474324668351
107	179	-0.096	0.989900	0.010100	37.4514397720568
107	180	-0.087	0.982600	0.017400	35.1142763132034
107	181	-0.115	0.997000	0.003000	37.2119893717065
107	184	-0.076	0.967400	0.032600	31.0106999114821
107	185	-0.118	0.997500	0.002500	34.1903996320605
107	188	-0.109	0.998000	0.002000	31.0585846908709
107	189	-0.079	0.969100	0.030900	31.2752249232519
107	191	-0.095	0.998700	0.001300	25.0175629508552
107	192	-0.113	0.995500	0.004500	29.9493753858073
107	194	-0.073	0.960500	0.039500	21.4468430077716
107	195	-0.079	0.991600	0.008400	25.5134114927816
107	198	-0.095	0.990600	0.009400	22.3137071326124
107	199	-0.096	0.998100	0.001900	29.3736928560234
107	200	-0.088	0.997000	0.003000	31.0044039129928
107	202	-0.124	0.999100	0.000900	29.8076920609429
107	207	-0.091	0.987900	0.012100	32.5161061937004
107	208	-0.150	0.999900	0.000100	30.2631308525737
107	211	-0.072	0.952600	0.047400	36.1072981265561
107	217	-0.103	0.998400	0.001600	36.1813309180301
107	218	-0.076	0.962500	0.037500	38.0587726286595
107	222	-0.072	0.963400	0.036600	32.1765470645935
107	223	-0.096	0.988000	0.012000	33.5894610108588
107	225	-0.156	1	0	29.5817358686065
107	238	-0.114	0.998200	0.001800	36.1754327963053
107	239	-0.091	0.995500	0.004500	31.2395784382568
107	240	-0.097	0.995500	0.004500	35.5255968282026
107	241	-0.080	0.970700	0.029300	37.9389535701764
107	250	-0.103	0.998500	0.001500	38.286771671166
107	251	-0.072	0.954700	0.045300	40.964994641767
107	264	-0.096	0.992100	0.007900	43.6241998207417
107	265	-0.080	0.970500	0.029500	40.7887518931384
107	266	-0.093	0.997100	0.002900	42.3352748662389
107	267	-0.110	0.996700	0.003300	45.0761585874395
107	273	-0.130	0.999300	0.000700	49.0819174340204
107	274	-0.187	1	0	46.5531890529532
107	277	-0.090	0.983900	0.016100	43.8345739570946
107	279	-0.093	0.985700	0.014300	39.8439740362329
107	280	-0.113	0.996200	0.003800	40.7201981453922
107	290	-0.071	0.950800	0.049200	32.854997625932
107	292	-0.090	0.989500	0.010500	29.1209687167168
107	294	-0.107	0.995100	0.004900	30.4575573216238
107	301	-0.092	0.983700	0.016300	26.9468295723263
107	302	-0.093	0.988700	0.011300	28.7915901783837
107	305	-0.110	0.995600	0.004400	24.1968207415768
107	306	-0.146	0.999800	0.000200	26.388092958757
107	307	-0.080	0.984400	0.015600	26.9532747732071
107	308	-0.075	0.973100	0.026900	21.8623280782263
107	309	-0.133	0.999200	0.000800	23.4993525868267
107	310	-0.139	0.999600	0.000400	27.0190784076733
107	312	-0.136	0.999500	0.000500	28.2771560804831
107	313	-0.091	0.991400	0.008600	25.080398282324
107	319	-0.171	1	0	26.9005650498275
107	320	-0.090	0.985300	0.014700	27.0739596291344
107	326	-0.118	0.998000	0.002000	20.3751481467007
107	327	-0.073	0.958200	0.041800	23.6897503152735
107	329	-0.069	0.980700	0.019300	21.1856817213891
107	344	-0.126	0.999100	0.000900	18.354055900536
107	345	-0.084	0.985500	0.014500	22.9438439020143
107	348	-0.120	0.998200	0.001800	21.3236377994
107	349	-0.089	0.990800	0.009200	25.9183618502405
107	351	-0.126	0.999100	0.000900	23.6892724666673
107	352	-0.093	0.992700	0.007300	27.3232172520002
107	354	-0.081	0.968700	0.031300	28.1187849132924
107	357	-0.125	0.998900	0.001100	32.2967994389537
107	367	-0.071	0.957300	0.042700	36.2158936932391
107	372	-0.098	0.993700	0.006300	41.3272237756179
107	373	-0.073	0.964400	0.035600	39.0178054354675
107	376	-0.074	0.961300	0.038700	36.3351044996433
107	377	-0.119	0.999600	0.000400	36.5514294248529
107	395	-0.107	0.996500	0.003500	32.85288716384
107	398	-0.096	0.998700	0.001300	25.3323247452736
107	399	-0.077	0.970800	0.029200	30.0726801100268
107	407	-0.119	0.999500	0.000500	32.9690632108345
107	409	-0.087	0.979800	0.020200	29.4806093729421
107	410	-0.066	0.950500	0.049500	30.2015872761681
107	436	-0.104	0.994100	0.005900	36.3017111855626
107	438	-0.101	0.995500	0.004500	34.2535417876751
110	116	-0.192	1	0	6.74142388520408
110	122	-0.079	0.974500	0.025500	13.9753837156623
110	130	-0.148	0.999700	0.000300	25.9618013435124
110	175	-0.078	0.967400	0.032600	37.216934035463
110	200	-0.059	1	0.028600	31.7152445994036
110	208	-0.203	1	0	32.5893016954951
110	212	-0.073	0.976300	0.023700	39.211247939845
110	219	-0.078	0.970500	0.029500	39.7734038774656
110	225	-0.078	0.969000	0.031000	33.2518271528047
110	231	-0.079	0.970600	0.029400	37.9203399114512
110	233	-0.078	0.969300	0.030700	40.7416586923016
110	234	-0.114	0.997600	0.002400	38.5774173319055
110	237	-0.078	0.989200	0.010800	37.570252607615
110	239	-0.064	1	0.017400	31.7983341230323
110	273	-0.084	0.977900	0.022100	44.3382452178703
110	274	-0.148	0.999600	0.000400	42.2581190542125
110	275	-0.078	0.966500	0.033500	37.837815515698
110	279	-0.119	0.997100	0.002900	35.6045502429114
110	290	-0.079	0.968900	0.031100	31.2634962856044
110	300	-0.085	0.980800	0.019200	23.7524143193908
110	313	-0.066	0.959600	0.040400	28.3223169426514
110	314	-0.081	0.973700	0.026300	26.08699110668
110	318	-0.092	0.987900	0.012100	28.3538844781451
110	326	-0.095	0.989000	0.011000	22.2624655642631
110	362	-0.069	0.974400	0.025600	28.4155583263817
110	366	-0.109	0.994500	0.005500	35.629850771509
110	371	-0.081	0.970900	0.029100	40.2327088076356
111	116	-0.094	0.986300	0.013700	5.06081525053029
111	127	-0.087	0.984800	0.015200	20.9138339144213
111	129	-0.133	0.999000	0.001000	23.3642443276045
111	131	-0.116	0.997800	0.002200	25.0394636324343
111	174	-0.075	0.961400	0.038600	37.3423680154326
111	175	-0.086	0.977300	0.022700	35.7726070338744
111	185	-0.203	1	0	27.4220139668844
111	188	-0.081	0.975700	0.024300	24.2604761288809
111	190	-0.083	0.984100	0.015900	21.6661033644724
111	192	-0.112	0.995600	0.004400	23.6180560800418
111	199	-0.079	0.982100	0.017900	24.6682802197478
111	208	-0.122	0.998400	0.001600	27.5659861423458
111	218	-0.085	0.978800	0.021200	36.5879019895921
111	223	-0.116	0.997100	0.002900	32.239446412741
111	231	-0.106	0.993600	0.006400	31.8429555946052
111	234	-0.101	0.991900	0.008100	32.7334845532827
111	273	-0.140	0.999300	0.000700	41.7315000209674
111	274	-0.104	0.993800	0.006200	39.4521533125887
111	277	-0.149	1	0	37.1448675997102
111	279	-0.078	0.967200	0.032800	32.8287256073092
111	302	-0.089	0.982800	0.017200	23.973781241181
111	303	-0.081	0.981500	0.018500	21.1912235135209
111	305	-0.197	1	0	19.5316152429849
111	306	-0.155	0.999800	0.000200	21.9872324315726
111	309	-0.083	0.973300	0.026700	20.569764023926
111	310	-0.087	0.981800	0.018200	23.5539646556583
111	312	-0.077	0.964400	0.035600	25.8743826013298
111	326	-0.076	0.966400	0.033600	16.8123546833869
111	327	-0.072	0.957700	0.042300	19.319843710548
111	346	-0.091	0.988300	0.011700	18.941585097346
111	354	-0.118	0.996900	0.003100	21.6552172697482
111	371	-0.181	1	0	38.0158628075176
111	394	-0.083	0.978600	0.021400	26.5520628388832
111	418	-0.104	0.993300	0.006700	28.7323875443723
111	436	-0.116	0.998500	0.001500	31.9497063523282
113	114	-0.099	0.990000	0.010000	1.33029733518489
113	116	-0.146	0.999800	0.000200	2.9799961409371
113	118	-0.071	0.951600	0.048400	4.75198537455659
113	121	-0.094	0.987700	0.012300	8.29103618373481
113	122	-0.134	0.998900	0.001100	10.6094519179833
113	127	-0.083	0.981200	0.018800	16.6692443440007
113	129	-0.088	0.979400	0.020600	20.6334379103435
113	130	-0.092	0.984200	0.015800	21.4644150863703
113	131	-0.183	1	0	20.8637960592027
113	133	-0.076	0.961900	0.038100	26.4997785085083
113	167	-0.112	0.997100	0.002900	28.1474806865552
113	174	-0.189	1	0	35.450728807741
113	175	-0.210	1	0	33.8560006793478
113	177	-0.110	0.996100	0.003900	31.5717922361085
113	178	-0.106	0.992900	0.007100	32.7456233411428
113	179	-0.122	0.998000	0.002000	29.4585953840301
113	180	-0.080	0.973500	0.026500	26.1260170328353
113	181	-0.120	0.998500	0.001500	30.0654045374413
113	182	-0.127	0.999000	0.001000	29.4930434848626
113	184	-0.081	0.973900	0.026100	24.3058648478099
113	185	-0.097	0.989400	0.010600	28.6938116150504
113	188	-0.117	0.998100	0.001900	25.9650081840927
113	189	-0.165	1	0	27.9195577507954
113	192	-0.104	0.992300	0.007700	27.2509936883043
113	193	-0.074	0.959400	0.040600	27.7239792418044
113	194	-0.157	1	0	21.1273159203908
113	195	-0.071	0.965100	0.034900	24.4439166460696
113	197	-0.105	0.994600	0.005400	29.0325303065371
113	198	-0.076	0.964200	0.035800	23.7514677230692
113	201	-0.090	0.982900	0.017100	30.7584327624149
113	202	-0.070	0.953600	0.046400	32.811699178799
113	207	-0.117	0.998700	0.001300	36.2683046336605
113	208	-0.116	0.996500	0.003500	34.6295763473942
113	210	-0.097	0.990200	0.009800	40.4777359791775
113	211	-0.100	0.991200	0.008800	40.9475739330183
113	213	-0.081	0.972000	0.028000	39.2072790563181
113	214	-0.097	0.989500	0.010500	42.942474847172
113	215	-0.074	0.959400	0.040600	39.4340510346071
113	218	-0.121	0.998300	0.001700	44.1165929328184
113	219	-0.124	0.998100	0.001900	41.6623236629932
113	223	-0.110	0.995400	0.004600	39.822969766204
113	224	-0.101	0.992600	0.007400	38.0803968729319
113	225	-0.188	1	0	34.7998439651674
113	229	-0.172	1	0	37.2949128702562
113	230	-0.128	0.999500	0.000500	32.9121031537032
113	231	-0.073	0.956700	0.043300	38.2755611193356
113	238	-0.079	0.971200	0.028800	35.6163685964754
113	239	-0.078	0.973900	0.026100	31.4264448673406
113	248	-0.081	0.971700	0.028300	35.5731137377655
113	251	-0.132	0.999100	0.000900	36.5047489102445
113	252	-0.106	0.992400	0.007600	34.2424573008422
113	253	-0.165	0.999800	0.000200	30.1138484754108
113	264	-0.130	0.999300	0.000700	37.5358844574095
113	265	-0.159	0.999900	0.000100	33.9345031789181
113	266	-0.077	0.973900	0.026100	34.7929725231978
113	267	-0.098	0.990900	0.009100	37.9185922998204
113	268	-0.165	1	0	38.6273268684231
113	269	-0.134	0.999200	0.000800	33.5628420876421
113	270	-0.118	0.997900	0.002100	37.9969739979383
113	271	-0.161	0.999900	0.000100	40.7951945454364
113	273	-0.170	1	0	40.3527824195557
113	274	-0.121	0.998000	0.002000	38.4739900712156
113	275	-0.102	0.993200	0.006800	33.539950581359
113	280	-0.125	0.998600	0.001400	34.4902232234006
113	287	-0.075	0.963600	0.036400	31.7676171438778
113	289	-0.120	0.998000	0.002000	26.0086456587036
113	290	-0.097	0.990100	0.009900	28.9503381327403
113	292	-0.101	0.993800	0.006200	26.2073776635512
113	294	-0.130	0.998700	0.001300	28.2820193762751
113	300	-0.195	1	0	22.8073995448845
113	301	-0.091	0.984600	0.015400	25.3301466636101
113	302	-0.087	0.980400	0.019600	28.4230892233761
113	305	-0.193	1	0	24.3427878025505
113	306	-0.158	0.999800	0.000200	27.1505929585341
113	308	-0.099	0.996300	0.003700	23.5748640929274
113	310	-0.090	0.985200	0.014800	29.6584082344282
113	312	-0.131	0.999000	0.001000	32.8274138031006
113	314	-0.141	0.999700	0.000300	27.5600767778321
113	315	-0.104	0.993900	0.006100	23.2190700933521
113	319	-0.087	0.978600	0.021400	31.4642964802966
113	320	-0.090	0.984100	0.015900	31.1648548689064
113	322	-0.117	0.997900	0.002100	26.8702752870156
113	325	-0.080	0.971700	0.028300	23.9609004421787
113	326	-0.120	0.998500	0.001500	23.7790479624395
113	327	-0.093	0.985300	0.014700	25.5229567644503
113	328	-0.081	0.980000	0.020000	24.9103738631117
113	344	-0.094	0.987100	0.012900	16.2799521498068
113	346	-0.116	0.998500	0.001500	21.963163956953
113	347	-0.118	0.998000	0.002000	17.8175572119188
113	348	-0.126	0.998800	0.001200	16.9558869422982
113	350	-0.082	0.973000	0.027000	21.4843782549088
113	351	-0.070	0.952300	0.047700	17.3948943371324
113	354	-0.161	0.999900	0.000100	21.7386043710262
113	357	-0.145	0.999900	0.000100	23.8426934090929
113	358	-0.179	1	0	25.9147721965677
113	363	-0.114	0.995900	0.004100	28.2650234211826
113	368	-0.089	0.982300	0.017700	27.7798721559333
113	369	-0.091	0.984600	0.015400	34.0138413149706
113	371	-0.169	0.999700	0.000300	36.3516063606548
113	374	-0.130	0.999100	0.000900	27.3264202924569
113	375	-0.089	0.985500	0.014500	25.9317336288957
113	376	-0.141	0.999700	0.000300	27.8859190273514
113	377	-0.121	0.999300	0.000700	29.2865458700749
113	394	-0.098	0.989600	0.010400	26.0482379250497
113	396	-0.228	1	0	28.1195634567822
113	397	-0.140	1	0	28.4753584876468
113	399	-0.121	0.999100	0.000900	25.6630757704527
113	405	-0.074	0.963900	0.036100	25.3129799510053
113	407	-0.115	0.998400	0.001600	29.9316423538703
113	408	-0.112	0.996700	0.003300	32.005904330295
113	409	-0.116	0.998100	0.001900	28.4091911359687
113	418	-0.080	0.972700	0.027300	34.0517043479471
113	419	-0.078	0.968700	0.031300	28.9869550487801
113	421	-0.074	0.957100	0.042900	34.250971533666
113	424	-0.076	0.964100	0.035900	37.0873545834695
113	425	-0.148	0.999800	0.000200	36.0644150098126
113	436	-0.106	0.994600	0.005400	38.2917283234904
113	437	-0.074	0.961400	0.038600	39.6994977424148
113	438	-0.072	0.957400	0.042600	37.6010000664876
113	439	-0.085	0.977800	0.022200
113	440	-0.093	0.990800	0.009200
114	116	-0.085	0.976800	0.023200	3.05928194189421
114	130	-0.189	1	0	19.8588153221687
114	168	-0.073	0.958700	0.041300	24.6911854109923
114	169	-0.077	0.971000	0.029000	26.3292249980891
114	208	-0.200	1	0	32.5588062127591
114	225	-0.114	0.998600	0.001400	33.9902832144717
114	231	-0.145	0.999800	0.000200	36.7826678341852
114	234	-0.072	0.957100	0.042900	36.6615161306785
114	251	-0.072	0.958500	0.041500	33.9868324502299
114	273	-0.092	0.987200	0.012800	38.4472333464971
114	274	-0.149	0.999600	0.000400	36.6727443341782
114	281	-0.091	0.984300	0.015700	31.1029986657235
114	306	-0.078	0.967700	0.032300	26.378898688156
114	317	-0.070	0.982900	0.017100	29.0818871808554
114	318	-0.091	0.987800	0.012200	29.3051187678876
114	319	-0.083	0.978100	0.021900	29.8569433633117
114	345	-0.058	1	0.029000	17.6276714571154
114	365	-0.104	0.992900	0.007100	25.091658175577
114	366	-0.161	0.999900	0.000100	29.8613641684368
114	369	-0.071	0.970900	0.029100	32.1228713847315
114	371	-0.160	0.999700	0.000300	34.0642716199833
114	407	-0.073	1	0.005700	27.1009662004881
114	418	-0.069	0.956500	0.043500	31.1082815661682
116	117	-0.167	1	0	1.32421523930212
116	118	-0.124	0.998600	0.001400	2.99575349453189
116	120	-0.179	0.999900	0.000100	3.01030579841982
116	121	-0.247	1	0	5.04613535292106
116	122	-0.185	1	0	6.90820302249431
116	124	-0.135	0.999500	0.000500	7.55591854111726
116	126	-0.145	0.999800	0.000200	11.3120724007584
116	127	-0.072	0.955500	0.044500	12.5780525519653
116	128	-0.073	0.959200	0.040800	14.6540944790185
116	129	-0.097	0.988300	0.011700	16.7684153097423
116	130	-0.072	0.953400	0.046600	16.810913538532
116	131	-0.200	1	0	16.6771615090818
116	132	-0.076	0.965000	0.035000	19.7824279601873
116	133	-0.148	0.999800	0.000200	22.1570519248387
116	167	-0.154	0.999700	0.000300	23.5578845400006
116	168	-0.084	0.972800	0.027200	21.0477013709336
116	169	-0.116	0.997300	0.002700	23.4273800925328
116	171	-0.156	0.999900	0.000100	25.1762025333448
116	173	-0.123	0.998500	0.001500	29.6035060930289
116	174	-0.200	1	0	31.8362183369821
116	175	-0.210	1	0	30.5256375690992
116	176	-0.134	0.999300	0.000700	26.4594829314557
116	177	-0.236	1	0	28.0665462428137
116	178	-0.162	0.999900	0.000100	29.5903254628941
116	179	-0.167	1	0	26.4980139067063
116	180	-0.141	0.999700	0.000300	22.7243521139767
116	181	-0.137	0.999500	0.000500	26.7840028561826
116	182	-0.195	1	0	26.9335401497835
116	183	-0.144	1	0	23.6800119510105
116	184	-0.112	0.995600	0.004400	21.2281374830671
116	185	-0.146	0.999600	0.000400	25.9850797766718
116	186	-0.133	0.999700	0.000300	25.1977288857547
116	188	-0.136	0.999200	0.000800	23.7957635515232
116	189	-0.162	0.999900	0.000100	26.0530887420283
116	192	-0.153	0.999600	0.000400	25.6707244151777
116	193	-0.136	0.999500	0.000500	26.4739053786932
116	194	-0.141	0.999900	0.000100	19.9992099093939
116	196	-0.132	0.999100	0.000900	27.6775918569517
116	197	-0.134	0.999300	0.000700	27.9838463046094
116	198	-0.138	0.999600	0.000400	22.7539098618237
116	201	-0.096	0.989200	0.010800	29.980770853999
116	202	-0.195	1	0	31.7984985494598
116	206	-0.099	0.991300	0.008700	34.4555207913042
116	207	-0.132	0.998800	0.001200	35.6021154146773
116	209	-0.157	1	0	36.9685268573147
116	210	-0.096	0.989000	0.011000	39.5438685006917
116	211	-0.124	0.998200	0.001800	40.6172324635739
116	212	-0.076	0.965000	0.035000	41.047387225011
116	213	-0.144	0.999500	0.000500	39.4644267537234
116	214	-0.119	0.996900	0.003100	43.3690174548605
116	215	-0.079	0.967900	0.032100	40.065156794901
116	216	-0.160	0.999900	0.000100	37.6247636936101
116	217	-0.101	0.992000	0.008000	42.8835554729316
116	218	-0.192	1	0	44.2302880162452
116	219	-0.156	0.999900	0.000100	41.3601055487048
116	222	-0.111	0.997600	0.002400	37.2269512718944
116	223	-0.151	0.999600	0.000400	40.0706007192305
116	224	-0.199	1	0	38.2288183704388
116	230	-0.170	1	0	31.5409294092612
116	231	-0.142	0.999600	0.000400	36.6108273602223
116	232	-0.115	0.997000	0.003000	36.857643155796
116	233	-0.219	1	0	38.7604263392445
116	234	-0.125	0.998100	0.001900	36.1476488032071
116	235	-0.105	0.993200	0.006800	31.4130404768465
116	237	-0.091	0.985700	0.014300	34.9421494902646
116	238	-0.106	0.993100	0.006900	32.8576018905823
116	240	-0.163	1	0	32.1710812532
116	241	-0.124	0.997700	0.002300	33.5650391181062
116	243	-0.190	1	0	29.3673518043422
116	245	-0.109	0.995600	0.004400	31.9391690092275
116	248	-0.176	1	0	32.4553918016714
116	250	-0.104	0.992400	0.007600	30.9666108413562
116	251	-0.205	1	0	33.228668360318
116	252	-0.103	0.991900	0.008100	30.7289546356527
116	253	-0.103	0.990200	0.009800	26.4751160337401
116	264	-0.137	0.999700	0.000300	33.514501980486
116	265	-0.184	1	0	29.8591935925939
116	266	-0.093	0.988300	0.011700	30.7224596020566
116	267	-0.201	1	0	33.8096371024594
116	268	-0.078	0.965500	0.034500	34.2393492052638
116	270	-0.183	1	0	33.8977116631787
116	271	-0.249	1	0	36.3768816832889
116	273	-0.161	1	0	35.7640516440741
116	274	-0.119	0.997500	0.002500	33.9714698681114
116	275	-0.211	1	0	28.8253897111557
116	277	-0.161	1	0	32.492117413305
116	279	-0.133	0.999200	0.000800	27.2373018671086
116	280	-0.233	1	0	30.4893848576845
116	281	-0.093	0.985300	0.014700	29.2362143240194
116	282	-0.120	0.997800	0.002200	24.7237901018432
116	287	-0.173	1	0	28.3180455540279
116	288	-0.081	0.974200	0.025800	26.0927439338985
116	289	-0.185	1	0	22.3723733877298
116	290	-0.152	0.999800	0.000200	25.55646190301
116	292	-0.154	1	0	23.3254982797796
116	294	-0.220	1	0	25.3529476590001
116	300	-0.091	0.983300	0.016700	20.0379505439054
116	301	-0.140	0.999500	0.000500	22.9035567980172
116	302	-0.217	1	0	26.057816754287
116	303	-0.110	0.997200	0.002800	24.4230728205932
116	306	-0.164	1	0	25.546918620452
116	309	-0.165	1	0	26.0621617675894
116	310	-0.193	1	0	28.9141757101945
116	311	-0.108	0.993800	0.006200	29.6106027294278
116	312	-0.251	1	0	32.428855746079
116	313	-0.118	0.998700	0.001300	29.1887040137105
116	314	-0.113	0.996300	0.003700	27.6756059734922
116	315	-0.145	1	0	23.7500845472179
116	316	-0.097	0.988400	0.011600	27.2898122016257
116	317	-0.086	0.977600	0.022400	30.0481065959238
116	318	-0.085	0.977100	0.022900	30.5787275405632
116	319	-0.149	0.999900	0.000100	31.1218187289882
116	320	-0.077	0.964400	0.035600	30.5828799984566
116	321	-0.071	0.953500	0.046500	27.3764784623589
116	323	-0.088	0.979700	0.020300	27.684633391107
116	325	-0.072	0.953200	0.046800	22.7796620914358
116	326	-0.179	1	0	22.2868773496872
116	327	-0.237	1	0	23.6688375929195
116	330	-0.104	0.993300	0.006700	17.5459607317468
116	333	-0.090	0.985600	0.014400	18.857315105815
116	344	-0.239	1	0	13.9159910175309
116	346	-0.139	0.999900	0.000100	19.2454030355303
116	347	-0.098	0.987500	0.012500	14.982203743108
116	348	-0.190	1	0	14.6155725512208
116	350	-0.139	0.999600	0.000400	17.9834597338777
116	352	-0.097	0.989300	0.010700	16.5477141321694
116	354	-0.213	1	0	17.5841925887997
116	357	-0.186	1	0	19.4370242063954
116	358	-0.139	0.999300	0.000700	21.4869140408761
116	363	-0.193	1	0	23.5801105383329
116	365	-0.106	0.994100	0.005900	21.1772843632039
116	366	-0.115	0.995800	0.004200	26.3486972353473
116	367	-0.194	1	0	20.9029563937736
116	368	-0.129	0.998600	0.001400	23.2723211132882
116	369	-0.088	0.980300	0.019700	29.4045729436766
116	370	-0.139	0.999000	0.001000	32.6718641188408
116	371	-0.127	0.998600	0.001400	32.0068451428753
116	372	-0.149	0.999600	0.000400	27.2592284006719
116	374	-0.157	0.999800	0.000200	23.7040589562209
116	375	-0.105	0.994800	0.005200	21.8665874337995
116	376	-0.146	0.999900	0.000100	23.7041819306214
116	377	-0.144	0.999700	0.000300	25.552420511568
116	394	-0.187	1	0	22.4227278893537
116	395	-0.138	0.999800	0.000200	22.1022719646646
116	396	-0.208	1	0	24.4703930904266
116	397	-0.166	1	0	25.4114012994167
116	398	-0.108	0.996600	0.003400	18.5383348227396
116	399	-0.156	1	0	22.7043687646232
116	404	-0.079	0.972200	0.027800	26.6424953223229
116	405	-0.142	0.999700	0.000300	23.2728591066933
116	406	-0.146	0.999900	0.000100	22.8085682584418
116	408	-0.126	0.997800	0.002200	29.637907162956
116	409	-0.201	1	0	26.3065710612387
116	410	-0.090	0.984000	0.016000	27.9923546169306
116	418	-0.151	0.999800	0.000200	32.0087091117402
116	419	-0.128	0.998800	0.001200	26.8290079205326
116	421	-0.213	1	0	32.011405764196
116	424	-0.215	1	0	34.8741619110768
116	425	-0.248	1	0	34.2590851308087
116	426	-0.180	1	0	29.8672935667094
116	436	-0.163	0.999900	0.000100	36.4150319785662
116	437	-0.110	0.995900	0.004100	38.2759321898239
116	438	-0.176	1	0	36.4328792713395
116	439	-0.198	1	0
116	440	-0.097	0.989600	0.010400
116	441	-0.071	0.955200	0.044800
117	118	-0.086	0.978700	0.021300	1.32962776745972
117	132	-0.064	0.971800	0.028200	17.2600826475426
117	167	-0.071	0.956200	0.043800	22.2990924927451
117	172	-0.074	0.974900	0.025100	20.9169706458655
117	177	-0.081	0.971500	0.028500	26.0473488286236
117	179	-0.100	0.992100	0.007900	24.2140732219922
117	182	-0.121	0.998500	0.001500	24.8633570943266
117	191	-0.089	0.998900	0.001100	18.9992184576103
117	192	-0.099	0.990900	0.009100	24.9009367092887
117	197	-0.075	0.965800	0.034200	28.2748274972633
117	200	-0.071	0.970600	0.029400	32.3645191065772
117	201	-0.128	0.998900	0.001100	31.0264996736661
117	208	-0.257	1	0	35.5305914811448
117	223	-0.102	0.992200	0.007800	42.686316238345
117	224	-0.076	0.965500	0.034500	40.975160316953
117	225	-0.122	0.998000	0.002000	37.3972263410002
117	229	-0.188	1	0	39.0260637651301
117	231	-0.100	0.992200	0.007800	39.0828649282521
117	239	-0.067	0.953900	0.046100	31.0551879401816
117	245	-0.074	0.963800	0.036200	32.7172624313221
117	248	-0.072	0.956300	0.043700	33.1310232410652
117	251	-0.107	0.993700	0.006300	33.5609836119265
117	265	-0.094	0.987000	0.013000	30.0409798109183
117	266	-0.074	0.977900	0.022100	30.1583397752595
117	267	-0.070	0.953300	0.046700	33.5702974219771
117	269	-0.086	0.978500	0.021500	28.6720454973132
117	273	-0.101	0.990700	0.009300	35.456616660364
117	274	-0.134	0.999300	0.000700	34.1418625443897
117	275	-0.114	0.996900	0.003100	29.218508842855
117	279	-0.095	0.984900	0.015100	27.7582276811759
117	280	-0.189	1	0	31.3934791636735
117	281	-0.108	0.995500	0.004500	29.9234338604379
117	300	-0.127	0.999100	0.000900	22.3737764581664
117	303	-0.091	0.995800	0.004200	26.8762701467298
117	305	-0.195	1	0	25.2532899440845
117	306	-0.122	0.998300	0.001700	28.2747093530597
117	310	-0.082	0.975700	0.024300	31.8007827104931
117	317	-0.087	0.987600	0.012400	32.6874315448614
117	322	-0.072	0.953600	0.046400	28.3817557420256
117	326	-0.077	0.961500	0.038500	24.0957693589559
117	328	-0.083	0.989000	0.011000	24.8174513598798
117	333	-0.084	0.986500	0.013500	20.5514489270221
117	346	-0.082	0.981300	0.018700	20.3360637784208
117	348	-0.075	0.961900	0.038100	15.0246694805576
117	351	-0.106	0.993100	0.006900	14.3931435412838
117	354	-0.094	0.987100	0.012900	18.6996736335156
117	358	-0.084	0.976600	0.023400	21.8455982980554
117	362	-0.081	0.985200	0.014800	18.9513221438505
117	366	-0.080	0.968200	0.031800	26.2774047615056
117	369	-0.108	0.996900	0.003100	28.6117397758333
117	370	-0.099	0.990700	0.009300	31.9124256834231
117	371	-0.122	0.997500	0.002500	30.8250198540082
117	377	-0.100	0.995800	0.004200	24.6444394742506
117	396	-0.072	0.960300	0.039700	24.0054817489673
117	406	-0.070	0.958200	0.041800	23.0035294900587
117	407	-0.092	0.991800	0.008200	27.6887441571481
117	408	-0.090	0.985900	0.014100	29.7983444003186
117	410	-0.082	0.987000	0.013000	29.1714213229318
117	418	-0.088	0.982100	0.017900	32.690701216095
117	432	-0.089	0.994000	0.006000	31.0680792293312
117	438	-0.077	0.971000	0.029000	38.5798386984705
118	130	-0.099	0.990800	0.009200	14.0188667872978
118	174	-0.092	0.985300	0.014700	27.489968879575
118	175	-0.122	0.998500	0.001500	26.0914222111406
118	183	-0.071	0.960200	0.039800	18.0951442657968
118	185	-0.204	1	0	20.3898877142568
118	191	-0.078	0.979300	0.020700	13.559655932213
118	198	-0.078	0.970200	0.029800	18.6470979511558
118	202	-0.071	0.955300	0.044700	28.0115070997617
118	208	-0.214	1	0	31.0498073101911
118	223	-0.114	0.997200	0.002800	38.8298832473135
118	225	-0.093	0.986000	0.014000	33.4604328125026
118	229	-0.080	0.968500	0.031500	34.4655015051283
118	231	-0.072	0.957400	0.042600	34.1552875262382
118	234	-0.107	0.994900	0.005100	33.6981467442944
118	265	-0.096	0.988200	0.011800	26.8205170345391
118	266	-0.078	0.978600	0.021400	27.0426544924865
118	271	-0.082	0.972800	0.027200	33.1820390271605
118	274	-0.250	1	0	31.522484626057
118	277	-0.163	1	0	30.2006342483068
118	280	-0.099	0.990200	0.009800	28.4715633747078
118	305	-0.097	0.988300	0.011700	21.8821842145614
118	306	-0.110	0.995500	0.004500	24.8371353621951
118	328	-0.069	0.954900	0.045100	19.6575339755525
118	332	-0.075	0.976500	0.023500	16.8286660493338
118	333	-0.082	0.982100	0.017900	15.4795700521688
118	346	-0.091	0.990900	0.009100	15.3575313120306
118	357	-0.095	0.988900	0.011100	16.7922915053307
118	362	-0.071	0.964400	0.035600	16.6471434186169
118	371	-0.139	0.999500	0.000500	28.2973099251501
118	375	-0.084	0.980200	0.019800	18.0915526420482
118	377	-0.075	0.964500	0.035500	21.162958441579
118	406	-0.100	0.996400	0.003600	17.6249411913912
118	407	-0.068	0.952400	0.047600	22.3670701925844
118	410	-0.077	0.977000	0.023000	23.6061965593782
118	439	-0.076	0.962800	0.037200
120	129	-0.134	0.999300	0.000700	10.8106805058701
120	130	-0.120	0.997700	0.002300	11.6898369962973
120	169	-0.119	0.999000	0.001000	17.2260088819204
120	172	-0.074	1	0.004800	17.4451032957676
120	175	-0.083	0.975600	0.024400	25.5453829292105
120	179	-0.079	0.973300	0.026700	22.4055659379539
120	185	-0.099	0.991300	0.008700	23.1950660486233
120	191	-0.075	1	0.004300	18.7904308093242
120	195	-0.061	1	0.019800	22.8802135916604
120	199	-0.075	1	0.004300	29.5652005066768
120	208	-0.270	1	0	37.0200779307662
120	223	-0.112	0.995500	0.004500	43.9275384013263
120	225	-0.138	0.999800	0.000200	38.4156872904807
120	229	-0.086	0.978900	0.021100	39.1075906314874
120	231	-0.115	0.997200	0.002800	38.2892226089797
120	233	-0.079	0.970800	0.029200	40.0159739229223
120	234	-0.101	0.992300	0.007700	37.2669183861505
120	250	-0.066	0.955500	0.044500	29.4723907581316
120	265	-0.079	0.969600	0.030400	27.2444288616957
120	266	-0.070	0.973500	0.026700	27.2231163903033
120	273	-0.097	0.990800	0.009200	31.5571621189232
120	274	-0.265	1	0	30.5051148825898
120	279	-0.072	0.955400	0.044600	24.1994075340699
120	301	-0.079	0.968600	0.031400	23.9330209543217
120	303	-0.075	0.981000	0.019000	26.0196737489155
120	305	-0.110	0.995300	0.004700	24.6813193529033
120	306	-0.168	1	0	27.7678818961764
120	308	-0.076	0.987600	0.012400	24.9657873098366
120	324	-0.054	1	0.044500	28.6237479551508
120	328	-0.076	0.986800	0.013200	24.5045893456716
120	329	-0.053	1	0.049000	21.3297521317056
120	349	-0.063	0.951900	0.048100	16.698821694958
120	351	-0.130	0.999300	0.000700	12.2017586027589
120	358	-0.077	0.966900	0.033100	18.6083239707396
120	366	-0.164	1	0	21.8999668949522
120	371	-0.179	1	0	27.1215060238181
120	396	-0.072	0.957500	0.042500	21.9158113242472
120	409	-0.090	0.989000	0.011000	26.1845773500356
120	410	-0.079	1	0.003000	28.3313988535688
120	418	-0.078	0.972100	0.027900	32.2093346407528
121	185	-0.075	0.961000	0.039000	20.2686223754847
121	191	-0.054	1	0.040900	17.1633092671548
121	199	-0.054	1	0.042700	28.8014105210144
121	208	-0.158	1	0	36.5214456586811
121	223	-0.116	0.997400	0.002600	44.8170779725765
121	225	-0.150	1	0	39.5017084567237
121	229	-0.078	0.967200	0.032800	40.4218207902613
121	231	-0.112	0.998200	0.001800	39.3381484185517
121	266	-0.054	1	0.045500	25.4889941347241
121	273	-0.084	0.980200	0.019800	30.5143058416868
121	274	-0.227	1	0	29.8360850984173
121	290	-0.081	0.973500	0.026500	25.0000190999927
121	301	-0.116	0.996500	0.003500	26.1135730607667
121	305	-0.071	0.955300	0.044700	26.7377891756218
121	322	-0.096	0.991400	0.008600	29.697076910026
121	351	-0.107	0.995000	0.005000	12.4041742973888
121	354	-0.076	0.961600	0.038400	16.1699016076165
[truncated: 2,883 more rows]
