# Supplementary material for: Episodic evolution of coadapted sets of amino acid sites in mitochondrial proteins
Source: PLoS Genet. 2021 Jan 25;17(1):e1008711. doi: 10.1371/journal.pgen.1008711 (PMC7861529; doi:10.1371/journal.pgen.1008711)
Supplement: S1 Data — (ZIP) [file pgen.1008711.s025.zip › data/results/site_pairs/cox3.supertree.pos_cor2pcor.l90.n0.pos.u0368.tab]

bgr_site	fgr_site	element	wi_score	upvalue	lpvalue	pdb_dist
27	44	0.425	0.0350382061699802	0	1
27	48	0.253	0.0259082013285132	0	1
27	49	0.303	0.0317140767809035	0	1
27	50	0.313	0.0271126261939175	0	1
27	54	0.158	0.0152496615095728	0.001800	0.998200
27	78	0.11	0.0124088463096721	0.011800	0.988200
27	80	0.139	0.0146755666820276	0.006800	0.993200
27	82	0.093	0.0103053343549261	0.028200	0.971800
27	85	0.093	0.00994487846583915	0.022800	0.977200
27	91	0.196	0.0231573046961217	0.000400	0.999600
27	92	0.1	0.0109666291469127	0.018700	0.981300
27	95	0.205	0.0226978396475251	0.000100	0.999900
27	96	0.177	0.0213969470244447	0.001200	0.998800
27	114	0.12	0.0150789842001292	0.012800	0.987200
27	117	0.091	0.0132091682956859	0.024300	0.975700
27	120	0.115	0.0178000477818087	0.007200	0.992800
27	210	0.098	0.0149956165522919	0.034500	0.965500
27	230	0.167	0.0196357333698188	0.002700	0.997300
27	253	0.103	0.0116781988513392	0.019100	0.980900
27	282	0.145	0.0173070281226599	0.005500	0.994500
27	287	0.108	0.014676266308291	0.011000	0.989000
27	294	0.163	0.0188175340865676	0.001900	0.998100
27	325	0.139	0.0156659545065995	0.007500	0.992500
27	344	0.124	0.0145819967158154	0.007100	0.992900
27	353	0.213	0.0207674410010341	0.000900	0.999100
27	370	0.088	0.0107440893455861	0.025300	0.974700
27	376	0.163	0.0168493102345094	0.002100	0.997900
27	394	0.15	0.0140557203583697	0.003500	0.996500
27	395	0.207	0.0194517447270436	0.000500	0.999500
27	408	0.158	0.0204873389870984	0.002100	0.997900
27	426	0.125	0.0133082046605839	0.008700	0.991300
44	48	0.787	0.040858887893599	0	1
44	49	0.741	0.04297042290662	0	1
44	50	0.6	0.0359560054065611	0	1
44	53	0.291	0.0242540603100877	0	1
44	54	0.278	0.0194306123421563	0	1
44	63	0.164	0.0154056448282144	0.000200	0.999800
44	65	0.184	0.0124694799070896	0.000900	0.999100
44	77	0.089	0.00808663972451728	0.029500	0.970500
44	79	0.084	0.00207715873538374	0.033300	0.966700
44	85	0.168	0.00919777041842687	0.000100	0.999900
44	91	0.438	0.0296674506515056	0	1
44	95	0.223	0.0175136107399549	0	1
44	96	0.172	0.0131681192774854	0.000300	0.999700
44	110	0.12	0.0106896744573157	0.004900	0.995100
44	114	0.167	0.0127219951699107	0.000400	0.999600
44	120	0.182	0.0179169694039835	0.000100	0.999900
44	121	0.156	0.0100145355753024	0.001100	0.998900
44	124	0.095	0.00949380690136689	0.027200	0.972800
44	126	0.183	0.0143855683169718	0.000900	0.999100
44	127	0.13	0.00995628462798007	0.007700	0.992300
44	131	0.343	0.0241068957948891	0	1
44	180	0.136	0.00960210292475952	0.002800	0.997200
44	182	0.1	0.00903406756989844	0.014300	0.985700
44	184	0.261	0.0185172476774598	0	1
44	188	0.117	0.00774308576290881	0.013300	0.986700
44	190	0.166	0.0147706996400176	0.003600	0.996400
44	197	0.166	0.00958573197261934	0.000500	0.999500
44	198	0.263	0.0190835135768227	0	1
44	201	0.159	0.00956702255517911	0.000300	0.999700
44	202	0.169	0.0121599177453249	0.000900	0.999100
44	209	0.178	0.012594993572262	0.000400	0.999600
44	210	0.261	0.0215716635668151	0	1
44	230	0.129	0.0129830400951241	0.004600	0.995400
44	232	0.149	0.00814506103673105	0.004000	0.996000
44	241	0.153	0.00961312198749784	0.000800	0.999200
44	243	0.125	0.00792926172716035	0.006000	0.994000
44	253	0.123	0.00751795768352084	0.004500	0.995500
44	264	0.207	0.0175097904307653	0.000100	0.999900
44	282	0.432	0.0280996737364786	0	1
44	287	0.095	0.00872033158140745	0.017600	0.982400
44	291	0.105	0.00615266834550484	0.021500	0.978500
44	294	0.433	0.0282032502534512	0	1
44	302	0.194	0.013901999368266	0.000300	0.999700
44	309	0.111	0.00748957017641831	0.007000	0.993000
44	310	0.189	0.0163307246266987	0.000100	0.999900
44	320	0.244	0.0149635726876989	0	1
44	321	0.109	0.000332053085569891	0.027200	0.972900
44	323	0.093	0.0039320214911059	0.022400	0.977600
44	325	0.298	0.0191853379024861	0	1
44	344	0.224	0.0166207838495845	0	1
44	347	0.095	0.00607008828570219	0.019600	0.980400
44	349	0.117	0.000795705544047052	0.019500	0.980500
44	353	0.349	0.0210712666901276	0	1
44	357	0.122	0.00781544622713875	0.006900	0.993100
44	363	0.096	0.00144430889465075	0.019300	0.980700
44	368	0.157	0.0125795058312196	0.001800	0.998200
44	369	0.145	0.00875711312347118	0.004700	0.995300
44	372	0.134	0.0059562915164246	0.006600	0.993400
44	374	0.21	0.0144244926121656	0.000100	0.999900
44	375	0.12	0.0061697537749115	0.012400	0.987600
44	376	0.412	0.027247455725576	0	1
44	394	0.159	0.0140720334897471	0.001400	0.998600
44	395	0.233	0.0175435253227104	0.000100	0.999900
44	397	0.167	0.00924887150440075	0.001700	0.998300
44	405	0.111	0.00701609591100411	0.014700	0.985300
44	408	0.151	0.0115706659650666	0.001700	0.998300
44	419	0.117	0.0032161133404116	0.013500	0.986500
44	425	0.101	0.00318353787024173	0.014500	0.985500
44	426	0.156	0.0112348562216935	0.000800	0.999200
44	436	0.207	0.0117521969275083	0.000100	0.999900
44	439	0.1	0.00525830190118503	0.019300	0.980700
44	440	0.113	0.0069591201396094	0.023400	0.976600
48	49	0.67	0.0405953618079009	0	1
48	50	0.642	0.0349678329979048	0	1
48	53	0.252	0.0239285912005431	0	1
48	54	0.294	0.0195283651370913	0	1
48	63	0.134	0.0125752856961568	0.001800	0.998200
48	65	0.23	0.0177405486020245	0	1
48	77	0.207	0.0145276792394107	0.000100	0.999900
48	79	0.101	0.0041954364465884	0.017800	0.982200
48	91	0.282	0.0232106973696512	0	1
48	95	0.198	0.0167889043118008	0.000100	0.999900
48	110	0.105	0.00777201581066142	0.012500	0.987500
48	120	0.202	0.0176150414907383	0	1
48	121	0.136	0.0102107431698582	0.001700	0.998300
48	124	0.246	0.0165814153273756	0	1
48	126	0.263	0.021403847420118	0.000100	0.999900
48	127	0.136	0.0104989665392991	0.007200	0.992800
48	131	0.38	0.026546235586339	0	1
48	167	0.109	0.00688040826315673	0.016300	0.983700
48	171	0.173	0.0081003110528672	0.000100	0.999900
48	180	0.113	0.007567406227574	0.011000	0.989000
48	181	0.101	0.00531678018910391	0.018300	0.981700
48	182	0.211	0.0159168441021529	0.000100	0.999900
48	184	0.18	0.0139446925223412	0.000800	0.999200
48	185	0.12	0.0113986651992196	0.004600	0.995400
48	190	0.11	0.0102276005360227	0.026200	0.973800
48	197	0.161	0.0101149374516954	0.001300	0.998700
48	198	0.297	0.0194598961863519	0	1
48	201	0.198	0.00971890728228164	0.000100	0.999900
48	202	0.09	0.00677617408213597	0.031800	0.968200
48	209	0.22	0.0143842437788525	0.000100	0.999900
48	210	0.203	0.0173649133194157	0.000100	0.999900
48	230	0.184	0.015366724254903	0.000200	0.999800
48	241	0.082	0.00577673373632394	0.035900	0.964100
48	264	0.317	0.023400945489319	0	1
48	282	0.289	0.0201612291290076	0	1
48	289	0.093	0.00513846728414383	0.020700	0.979300
48	291	0.109	0.00438753296095455	0.019200	0.980800
48	292	0.098	0.00638427250263868	0.029100	0.970900
48	294	0.382	0.027191874688831	0	1
48	302	0.21	0.0161475866788911	0	1
48	310	0.254	0.0198729447579141	0	1
48	320	0.244	0.01372151522504	0	1
48	323	0.092	0.00386702540486337	0.026600	0.973400
48	325	0.161	0.0112976896146773	0.001000	0.999000
48	327	0.086	0.00411970470512774	0.034400	0.965600
48	344	0.212	0.0152633244477834	0.000100	0.999900
48	347	0.115	0.00652861391678369	0.008000	0.992000
48	348	0.15	0.0113375293466023	0.001100	0.998900
48	353	0.241	0.0176303969417721	0	1
48	357	0.163	0.0101080464473382	0.001000	0.999000
48	363	0.102	0.00226509454898505	0.015400	0.984600
48	367	0.133	0.00584059182725939	0.005300	0.994700
48	368	0.342	0.0211481579809817	0	1
48	369	0.134	0.0091220109257218	0.006700	0.993300
48	374	0.174	0.0137597006929504	0.000700	0.999300
48	375	0.205	0.0109018658494824	0.000200	0.999800
48	376	0.451	0.0274046879765255	0	1
48	394	0.257	0.0177248625999986	0	1
48	395	0.368	0.0218211063544483	0	1
48	397	0.182	0.0115906130876065	0.000800	0.999200
48	405	0.118	0.00724741396648951	0.014100	0.985900
48	408	0.155	0.0121567813625116	0.001200	0.998800
48	418	0.089	0.00524946565711135	0.028700	0.971300
48	421	0.127	0.0110777612807758	0.006600	0.993400
48	426	0.215	0.0140565061288664	0	1
48	436	0.226	0.0134924777634784	0	1
48	438	0.114	0.00499818509559066	0.016800	0.983200
48	439	0.15	0.00814019329066135	0.001400	0.998600
49	50	0.715	0.0404121103119676	0	1
49	53	0.236	0.02371427405477	0	1
49	54	0.241	0.0171446502575932	0	1
49	65	0.094	0.00835650147100884	0.028200	0.971800
49	77	0.155	0.0128809328468379	0.000800	0.999200
49	78	0.093	0.00648317924866104	0.018700	0.981300
49	79	0.136	0.00654896314776301	0.002800	0.997200
49	91	0.36	0.0268926204877023	0	1
49	95	0.26	0.020848603102225	0	1
49	96	0.158	0.0120965618544451	0.000700	0.999300
49	110	0.134	0.0137043398412918	0.002200	0.997800
49	120	0.167	0.0166409611874787	0.000300	0.999700
49	121	0.164	0.0114284162455895	0.000500	0.999500
49	124	0.137	0.0110306659839062	0.003400	0.996600
49	126	0.193	0.0161931929601272	0.000500	0.999500
49	127	0.141	0.0132769494365276	0.005000	0.995000
49	131	0.298	0.0231057018021475	0	1
49	180	0.12	0.00938979980241075	0.006200	0.993800
49	181	0.148	0.00894322000938557	0.001500	0.998500
49	182	0.095	0.00908864455185415	0.019100	0.980900
49	184	0.223	0.0176359433390009	0.000100	0.999900
49	188	0.163	0.0120974029846984	0.002000	0.998000
49	190	0.181	0.0176172341196751	0.002500	0.997500
49	198	0.219	0.0142745366888135	0.000100	0.999900
49	201	0.093	0.00448163779219841	0.025500	0.974500
49	202	0.13	0.0109372080510074	0.004800	0.995200
49	209	0.173	0.0132465383629862	0.000400	0.999600
49	210	0.196	0.0207829177024413	0.000400	0.999600
49	230	0.179	0.0156876916993892	0.000100	0.999900
49	232	0.126	0.0090634948602426	0.008200	0.991800
49	264	0.294	0.0225162328815068	0	1
49	282	0.318	0.0236767751843495	0	1
49	288	0.217	0.0157407415761609	0.000400	0.999600
49	294	0.318	0.0252644916598781	0	1
49	302	0.243	0.0171017090506943	0	1
49	309	0.08	0.00629850666834897	0.035200	0.964800
49	310	0.215	0.0197072785303324	0	1
49	320	0.112	0.00822278832023285	0.010000	0.990000
49	325	0.171	0.0142050327729504	0.000500	0.999500
49	344	0.173	0.0144777729543753	0.000100	0.999900
49	347	0.106	0.00584251982115924	0.012400	0.987600
49	348	0.113	0.0107123923491442	0.008800	0.991200
49	353	0.279	0.0177559888428485	0	1
49	367	0.156	0.00784092610230752	0.001600	0.998400
49	368	0.132	0.0112003173584187	0.004500	0.995500
49	369	0.108	0.00674813147147165	0.015900	0.984100
49	372	0.096	0.00692594060160127	0.029200	0.970800
49	374	0.154	0.0113788653729223	0.000900	0.999100
49	375	0.168	0.00846005247574951	0.001400	0.998600
49	376	0.326	0.02351142385278	0	1
49	394	0.229	0.0179873748897554	0	1
49	395	0.203	0.0150127557636039	0	1
49	405	0.149	0.00907526509710556	0.002200	0.997800
49	408	0.142	0.0109530475361856	0.001200	0.998800
49	419	0.136	0.0075481414065907	0.004900	0.995100
49	421	0.126	0.0112030627858336	0.004700	0.995300
49	426	0.145	0.0102448978887287	0.001500	0.998500
49	436	0.207	0.0146113107132514	0.000100	0.999900
49	439	0.113	0.00619557720269754	0.010300	0.989700
49	440	0.162	0.0113802996011131	0.004100	0.995900
50	53	0.399	0.0296094717986491	0	1
50	54	0.143	0.0100524178711268	0.001200	0.998800
50	65	0.098	0.00762500664866186	0.023200	0.976800
50	77	0.154	0.011809539515853	0.000700	0.999300
50	78	0.1	0.00723686662621291	0.013400	0.986600
50	79	0.153	0.00723652402670987	0.000600	0.999400
50	91	0.341	0.0252854273173151	0	1
50	92	0.135	0.00550421063221565	0.001800	0.998200
50	95	0.327	0.0221548181023407	0	1
50	96	0.104	0.00841165884746775	0.015400	0.984600
50	110	0.173	0.0153981628179038	0.000100	0.999900
50	114	0.154	0.0132425314782518	0.000500	0.999500
50	120	0.215	0.01887734680396	0	1
50	121	0.137	0.00790267337253195	0.002200	0.997800
50	124	0.319	0.0191853270211085	0	1
50	126	0.16	0.0124849871502929	0.001300	0.998700
50	131	0.398	0.025036822874169	0	1
50	180	0.274	0.0169307003060704	0	1
50	181	0.141	0.0073618959718096	0.002400	0.997600
50	182	0.122	0.0109607501061852	0.004000	0.996000
50	184	0.3	0.0184280589410926	0	1
50	186	0.09	0.00471996208688866	0.035100	0.964900
50	188	0.114	0.00897888880967818	0.012700	0.987300
50	190	0.12	0.0130370335841847	0.015300	0.984700
50	194	0.192	0.0131939928520007	0.000200	0.999800
50	197	0.2	0.0122808590258962	0.000200	0.999800
50	198	0.231	0.0171145164366028	0	1
50	202	0.087	0.00644358156063113	0.032100	0.967900
50	209	0.237	0.0160269692455628	0	1
50	210	0.276	0.0211076414187904	0	1
50	230	0.286	0.0221280954567686	0	1
50	232	0.148	0.0084315340166125	0.002800	0.997200
50	238	0.122	0.00711217148811009	0.008900	0.991100
50	241	0.134	0.00751019709036931	0.002400	0.997600
50	243	0.116	0.0081855027249318	0.007300	0.992700
50	253	0.19	0.0114721343227323	0	1
50	264	0.344	0.0249366998130641	0	1
50	282	0.345	0.0231537229364289	0	1
50	287	0.086	0.00562894437129401	0.027400	0.972600
50	288	0.139	0.0140796136995836	0.007400	0.992600
50	292	0.275	0.0209791610108221	0	1
50	294	0.314	0.0233853554252189	0	1
50	302	0.236	0.0162029001425137	0	1
50	309	0.107	0.00848325770251805	0.009300	0.990700
50	310	0.216	0.0181082308118184	0	1
50	315	0.091	0.00425585616208573	0.025400	0.974600
50	320	0.198	0.0111415250497145	0	1
50	325	0.327	0.020494049292332	0	1
50	327	0.099	0.00538298074575537	0.017900	0.982100
50	344	0.217	0.0143389260849003	0	1
50	346	0.094	0.00283524047053213	0.032500	0.967500
50	347	0.167	0.0110036230518577	0.000200	0.999800
50	348	0.131	0.010749061533453	0.003600	0.996400
50	352	0.154	0.00553930019310577	0.002800	0.997200
50	353	0.318	0.018899131915444	0	1
50	357	0.176	0.012551825945089	0.000300	0.999700
50	367	0.171	0.0081831740030277	0.000900	0.999100
50	368	0.251	0.0150067590814345	0	1
50	374	0.203	0.0105845704290268	0	1
50	376	0.295	0.0207067001411817	0	1
50	394	0.192	0.0155474586216168	0	1
50	395	0.157	0.0118969355126057	0.001300	0.998700
50	396	0.112	0.00386908663911027	0.010000	0.990000
50	397	0.167	0.0110436294844201	0.000900	0.999100
50	399	0.158	0.00787969812634517	0.002400	0.997600
50	405	0.115	0.00735782587460442	0.011000	0.989000
50	408	0.096	0.00751745225218857	0.017500	0.982500
50	409	0.1	0.00479920951358343	0.017800	0.982200
50	418	0.103	0.00735973160239596	0.017000	0.983000
50	419	0.246	0.0133197419725167	0	1
50	421	0.096	0.00787558777712723	0.021400	0.978600
50	425	0.14	0.00815875302800111	0.001300	0.998700
50	426	0.189	0.0154322901436968	0	1
50	432	0.092	0.00163368576832791	0.035600	0.964400
50	436	0.174	0.0117663681664246	0.000500	0.999500
50	439	0.109	0.00523594844743577	0.009900	0.990100
53	54	0.286	0.0280515886635164	0	1
53	62	0.088	0.00783504424732753	0.026000	0.974000
53	63	0.122	0.0169761909574323	0.004300	0.995700
53	69	0.084	0.00657773211395702	0.033500	0.966500
53	72	0.134	0.0118236556807131	0.002100	0.997900
53	83	0.127	0.0116860288160472	0.005600	0.994400
53	91	0.143	0.0153524820445778	0.002500	0.997500
53	121	0.14	0.0135461608910199	0.002400	0.997600
53	126	0.133	0.013795167227597	0.006000	0.994000
53	131	0.128	0.0152234403647903	0.005000	0.995000
53	177	0.118	0.0100350560429889	0.005700	0.994300
53	181	0.084	0.00890562547269179	0.036100	0.963900
53	184	0.124	0.0115294953372479	0.007500	0.992500
53	197	0.123	0.0158238903789131	0.007300	0.992700
53	198	0.18	0.0167780375653156	0.000800	0.999200
53	202	0.106	0.00921228789922883	0.014500	0.985500
53	209	0.242	0.0237223957009699	0	1
53	213	0.094	0.00726622515364582	0.020200	0.979800
53	218	0.153	0.0168001148020867	0.001100	0.998900
53	230	0.127	0.0144013760240842	0.005100	0.994900
53	235	0.098	0.0108010082832836	0.017200	0.982800
53	238	0.151	0.0162066064231685	0.002900	0.997100
53	241	0.125	0.0139908173797258	0.004100	0.995900
53	264	0.26	0.0244583802658934	0	1
53	282	0.134	0.0115054350398542	0.003900	0.996100
53	287	0.089	0.00951512212108062	0.023000	0.977000
53	292	0.106	0.014206886070217	0.019900	0.980100
53	294	0.199	0.0191031970542851	0.000100	0.999900
53	302	0.126	0.0128017237747283	0.006100	0.993900
53	320	0.145	0.0136849715888691	0.002900	0.997100
53	325	0.136	0.0129804478010722	0.002600	0.997400
53	330	0.125	0.00576459549632913	0.010400	0.989600
53	347	0.112	0.0118652179455587	0.008500	0.991500
53	352	0.105	0.00861176967171594	0.021700	0.978300
53	368	0.152	0.0156246246658131	0.001700	0.998300
53	376	0.113	0.00897666402493169	0.010700	0.989300
53	397	0.12	0.00982998782878478	0.010100	0.989900
53	432	0.095	0.00545036812493752	0.035600	0.964400
53	436	0.093	0.00836283777323046	0.030400	0.969600
53	439	0.142	0.0148484797484745	0.000800	0.999200
54	55	0.151	0.017899894862965	0.000400	0.999600	1.33862728195716
54	60	0.209	0.0233822780915895	0	1	2.70064973663748
54	62	0.166	0.0194275868482834	0.000100	0.999900	5.1127375250447
54	67	0.091	0.0101151407076838	0.020700	0.979300	12.8734948246387
54	71	0.103	0.00850002195660645	0.009900	0.990100	15.727870135527
54	72	0.277	0.028643745504673	0	1	17.1264438223468
54	77	0.168	0.015303692781165	0	1	28.4445621165101
54	79	0.139	0.0102881691660291	0.002000	0.998000	31.9176115647772
54	80	0.17	0.0183549829030178	0.000100	0.999900	32.0276788419017
54	83	0.103	0.0109946322528199	0.011700	0.988300	36.8121877915454
54	84	0.135	0.0145266193639452	0.001300	0.998700	38.4278511889489
54	85	0.169	0.0170606271500392	0.000300	0.999700	39.9843145870978
54	87	0.194	0.0178548732361892	0	1	41.6240462953807
54	90	0.202	0.0198435563062816	0	1	43.9661292019209
54	91	0.135	0.00905297786196812	0.002400	0.997600	45.9012662243647
54	92	0.151	0.015143268614807	0.000900	0.999100	46.5503175177141
54	95	0.097	0.00717935014566137	0.017100	0.982900	51.9870479350386
54	120	0.105	0.0097709511198976	0.007900	0.992100	33.3083843048564
54	121	0.293	0.0267178471465288	0	1	31.1652621519537
54	126	0.114	0.00946851502532813	0.011100	0.988900	28.3255549107162
54	131	0.138	0.00935943528345124	0.003000	0.997000	22.7681838318299
54	171	0.23	0.0203395593110747	0	1	15.2647180779731
54	177	0.268	0.0240523371542311	0	1	21.5606090127343
54	178	0.198	0.0206069608723548	0	1	23.2232547891117
54	180	0.125	0.0102831627265735	0.003600	0.996400	24.2155284476717
54	181	0.129	0.0105472195564938	0.003100	0.996900	26.7613247243106
54	198	0.09	0.00540773597883314	0.025400	0.974600	47.0182380571625
54	201	0.243	0.0221813023043962	0	1	52.5804951669343
54	209	0.108	0.00632982443033288	0.012500	0.987500	59.7380337640937
54	213	0.094	0.0105298765378254	0.016900	0.983100	64.9938399311812
54	218	0.193	0.0194030713345208	0	1	70.3483238535219
54	219	0.104	0.0115406020445119	0.009200	0.990800	67.8223514410994
54	224	0.21	0.0193742273082784	0	1	70.8055461528262
54	233	0.107	0.00959625236787213	0.009300	0.990700	57.87024075464
54	241	0.183	0.016742857793302	0.000100	0.999900	50.3002579019233
54	248	0.145	0.013325612286795	0.000800	0.999200	46.2930247121529
54	251	0.083	0.00753260504475513	0.030900	0.969100	42.3298921094774
54	253	0.121	0.00617575590292016	0.004700	0.995300	41.5850196705496
54	268	0.111	0.0121658794813096	0.006300	0.993700	38.455459157316
54	269	0.096	0.00795467845749928	0.016000	0.984000	35.6842809371297
54	281	0.084	0.00968877575514981	0.026300	0.973700	43.7587644478224
54	282	0.094	0.0066567965201878	0.019900	0.980100	40.6142069847486
54	287	0.154	0.0169131784958142	0.000400	0.999600	45.8202916293644
54	291	0.142	0.0110477957085209	0.003600	0.996400	49.7376208317205
54	294	0.172	0.0144138205756615	0.000100	0.999900	52.9147070198825
54	300	0.199	0.0213889449976102	0	1	50.2519295748929
54	309	0.136	0.0148396794492523	0.001500	0.998500	61.5344459144632
54	314	0.147	0.0170542932747753	0.001100	0.998900	61.6988445515798
54	316	0.125	0.0098932321608602	0.003300	0.996700	61.5014039351949
54	320	0.163	0.0120214124059264	0.000500	0.999500	59.9554344993012
54	323	0.164	0.0180078219856126	0.000100	0.999900	55.0378944909777
54	344	0.219	0.0193129532369208	0	1	44.8199213854732
54	347	0.105	0.00953897298419032	0.011600	0.988400	43.5022425743777
54	353	0.166	0.00915464076711777	0.000600	0.999400	39.7335990189663
54	363	0.151	0.0120589921573847	0.000500	0.999500	36.3036070108743
54	368	0.111	0.00757408711202133	0.008900	0.991100	32.1560987372536
54	374	0.184	0.0128110369596494	0.000200	0.999800	28.3750172863383
54	376	0.12	0.00693460807552089	0.005800	0.994200	33.2634226891942
54	394	0.117	0.00755406460132874	0.006700	0.993300	32.6964679743852
54	395	0.125	0.0082073281842811	0.005200	0.994800	35.4231943364796
54	432	0.117	0.00612202932270516	0.010800	0.989200	57.1420586345994
54	439	0.221	0.0210438391543009	0	1
54	440	0.148	0.0138229919831506	0.003600	0.996400
55	60	0.179	0.0281212605836982	0	1	1.33064082306233
55	62	0.109	0.0150855111109115	0.005800	0.994200	3.9856168907711
55	201	0.137	0.0186284099763787	0.001000	0.999000	52.7317118250489
55	219	0.087	0.0137701289192641	0.023600	0.976400	67.5704781764936
55	289	0.086	0.0131309340750403	0.024500	0.975500	40.5524277941531
55	323	0.137	0.019940425689078	0.001100	0.998900	53.9583098512175
55	326	0.088	0.0114221868880485	0.021500	0.978500	49.090001853738
55	399	0.086	0.00763087074045299	0.028500	0.971500	38.4756231008674
60	62	0.223	0.0289419197547966	0	1	1.32537730477024
60	68	0.143	0.0185235850608206	0.001800	0.998200	11.6917462767544
60	69	0.086	0.011402961801845	0.026900	0.973100	8.99240890974158
60	72	0.197	0.0257156493210292	0	1	16.0202221582599
60	83	0.179	0.0237998280659374	0	1	35.8309008120086
60	84	0.093	0.0126167825973028	0.018400	0.981600	37.5445746546688
60	85	0.12	0.0146543314428887	0.003700	0.996300	38.8047708793648
60	87	0.091	0.0122675061128331	0.019700	0.980300	41.0005197649981
60	95	0.102	0.00757921449278532	0.011400	0.988600	50.7151611355027
60	121	0.113	0.0132227164416939	0.004700	0.995300	28.6722049378837
60	171	0.147	0.0159371953898048	0.000300	0.999700	10.1459105554899
60	177	0.104	0.012154316885742	0.011000	0.989000	17.7799573677779
60	178	0.093	0.0114688147710385	0.018100	0.981900	20.0282521953365
60	180	0.15	0.018275777337881	0.000900	0.999100	20.4869394005059
60	201	0.136	0.0160585969653675	0.001500	0.998500	52.3201092028677
60	216	0.1	0.0134607451355573	0.012800	0.987200	64.9347171473011
60	224	0.14	0.0184261334430024	0.002000	0.998000	69.2605466481459
60	248	0.093	0.0119941046738022	0.018300	0.981700	44.8465246033625
60	251	0.108	0.0158118368758918	0.009100	0.990900	41.7593301790151
60	291	0.128	0.0147479070462772	0.004600	0.995400	45.4705039888498
60	316	0.085	0.00830052354944652	0.027600	0.972400	60.1080050658812
60	320	0.093	0.00700369968001164	0.020000	0.980000	58.6659838492461
60	323	0.121	0.018022453040837	0.003500	0.996500	53.7562565009879
60	397	0.157	0.0136455600570982	0.000900	0.999100	28.4956108550071
62	72	0.238	0.0292214842571391	0	1	12.3650304892467
62	79	0.084	0.00691212150612914	0.030000	0.970000	25.0604369275558
62	84	0.123	0.0183473595325958	0.003500	0.996500	32.1300551664637
62	85	0.186	0.0215593620170554	0.000100	0.999900	33.6054639604931
62	87	0.12	0.0140147886711849	0.004500	0.995500	35.3326267633755
62	90	0.119	0.0162164256743219	0.003700	0.996300	37.9223955598799
62	92	0.207	0.0258057539055416	0	1	39.422594853713
62	111	0.094	0.0127837262472852	0.015100	0.984900	37.8241646966592
62	168	0.086	0.0119302233361084	0.022400	0.977600	14.81961949579
62	171	0.22	0.0267409404732467	0	1	6.74328984991743
62	177	0.295	0.0351880450087352	0	1	12.1153269456503
62	178	0.28	0.0343406358765141	0	1	14.2603372681014
62	189	0.122	0.0160350671868632	0.002700	0.997300	28.1162269517089
62	214	0.102	0.0141651728140958	0.011200	0.988800	63.2229560998218
62	216	0.082	0.0119394672924811	0.031500	0.968500	58.8700366740161
62	218	0.116	0.0155884603260104	0.005000	0.995000	64.0021609088318
62	224	0.15	0.0195196150370378	0.000800	0.999200	62.9767497255932
62	235	0.085	0.0102602136871656	0.028300	0.971700	50.5902874176457
62	248	0.166	0.0206876580299773	0.000100	0.999900	40.2232271455188
62	251	0.147	0.0190823929985008	0.000900	0.999100	37.4215009052283
62	252	0.101	0.0106183889975915	0.012600	0.987400	35.7401168716612
62	268	0.093	0.0141091038989224	0.017300	0.982700	30.7499367641626
62	270	0.09	0.0133358786716573	0.021500	0.978500	25.9103888237903
62	275	0.162	0.0231357200993042	0.000300	0.999700	29.7973664943733
62	279	0.094	0.0132633689633165	0.015800	0.984200	32.0519548701792
62	287	0.088	0.0111070883738796	0.023800	0.976200	38.5922834903559
62	300	0.087	0.0129074346465165	0.025800	0.974200	40.8871930804745
62	314	0.123	0.017574140671995	0.003500	0.996500	53.7562405772576
62	323	0.135	0.0146845508402602	0.001000	0.999000	47.5258450319402
62	326	0.103	0.0111436456391156	0.010300	0.989700	42.779682116631
62	363	0.202	0.0223496107825651	0	1	26.886541651912
62	439	0.124	0.0146316619240404	0.004700	0.995300
63	66	0.087	0.0146997947789889	0.025800	0.974200	4.46212426989657
63	71	0.091	0.013810901664084	0.019700	0.980300	15.1155046558162
63	184	0.141	0.0180116560542865	0.001400	0.998600	23.8187868918633
63	188	0.088	0.01203336211402	0.027500	0.972500	29.7250151555891
63	198	0.11	0.012628844651331	0.009900	0.990100	43.3192182408686
63	282	0.089	0.01094887086463	0.024300	0.975700	34.3964014106127
63	320	0.122	0.0149707225144403	0.003300	0.996700	55.8131007918392
65	77	0.129	0.015335923891587	0.003600	0.996400	22.6215440896505
65	87	0.095	0.00720620452417055	0.020100	0.979900	34.7912342695685
65	91	0.107	0.00888135110397854	0.018200	0.981800	39.2577503812941
65	96	0.144	0.0158640345052658	0.003000	0.997000	43.6380599591687
65	121	0.105	0.0104582268998016	0.015300	0.984700	24.09457826981
65	124	0.144	0.0161552464910185	0.004200	0.995800	21.4350055050144
65	126	0.17	0.0196230853816445	0.002900	0.997100	20.6262459017631
65	131	0.259	0.0232587271096191	0	1	16.2403437771495
65	171	0.138	0.0142536846255368	0.002500	0.997500	8.14757289013115
65	180	0.115	0.0106154431567658	0.012100	0.987900	14.0962789416214
65	183	0.149	0.0182143835137449	0.008300	0.991700	17.6465914555758
65	184	0.095	0.00824757297890145	0.031700	0.968300	19.7139264480722
65	186	0.129	0.0169053501474731	0.009000	0.991000	19.6604265976097
65	194	0.104	0.0113713613587023	0.023200	0.976800	33.412721589239
65	198	0.154	0.015950652932802	0.002700	0.997300	38.6414769257077
65	202	0.17	0.01891879485295	0.000600	0.999400	46.3810932385169
65	214	0.091	0.0119167653622598	0.022100	0.977900	61.4724560270695
65	218	0.096	0.00933882078212269	0.019200	0.980800	62.1859623548595
65	230	0.164	0.0180766931978395	0.001000	0.999000	52.5110199291539
65	234	0.104	0.0125759727342502	0.013300	0.986700	52.4248002094429
65	282	0.111	0.00715806988649038	0.014100	0.985900	30.955940431523
65	330	0.102	0.00662809113218663	0.030800	0.969200	37.1020501589871
65	357	0.125	0.0166263303885199	0.006500	0.993500	26.4232578233646
65	363	0.124	0.0124449079970929	0.004600	0.995400	27.1025543814601
65	367	0.089	0.00723559683433537	0.033900	0.966100	21.1988941692721
65	368	0.173	0.0169447631432659	0.001000	0.999000	22.6644721535711
65	369	0.096	0.00962019441688044	0.030100	0.969900	19.9618900407752
65	372	0.112	0.0127210687778604	0.019600	0.980400	14.1642366896349
65	376	0.14	0.01338740203806	0.003600	0.996400	23.2900835120873
65	395	0.122	0.0111578039300157	0.008500	0.991500	25.5029844724103
65	397	0.164	0.0174343659613586	0.002600	0.997400	21.6288313600157
65	399	0.202	0.0212384894840146	0.000600	0.999400	30.5070907659187
65	436	0.099	0.00859259072666783	0.025400	0.974600	48.4201340146844
65	438	0.121	0.0145804643945484	0.012900	0.987100	52.2290352677512
65	439	0.117	0.0106939913497064	0.009000	0.991000
66	71	0.127	0.0203741680552823	0.002100	0.997900	13.1313637905588
66	175	0.146	0.0240435860271381	0.000300	0.999700	4.35307948468665
67	201	0.11	0.0144623018179297	0.006200	0.993800	39.3913043576879
67	323	0.145	0.02052413530879	0.000900	0.999100	41.4067213022234
68	70	0.104	0.0106298374140819	0.034300	0.965800	3.50495320938813
68	73	0.169	0.0185814126609991	0.008900	0.991100	9.35561735002026
68	222	0.168	0.0237105021929154	0.014700	0.985400	51.2755926538153
68	234	0.087	0.0137753080449753	0.034400	0.965600	45.9380092515991
68	240	0.233	0.021443465614853	0.001300	0.998700	37.3325086620227
68	248	0.131	0.0149576095771178	0.006800	0.993200	33.424636213428
68	264	0.114	0.0132215544026432	0.023300	0.976700	28.479695732223
68	317	0.11	0.0187041027780649	0.033500	0.966500	48.0126395129449
68	333	0.139	0.0121515925632995	0.022500	0.977500	30.3502922226459
68	345	0.15	0.0144855087473185	0.018600	0.981400	25.5250758275074
68	372	0.145	0.0214506921822645	0.010900	0.989100	10.3911668738405
68	436	0.109	0.0101483748866984	0.026300	0.973700	45.0598700730484
69	70	0.12	0.0123136009371512	0.010000	0.990000	1.32279628061165
69	77	0.105	0.0123679210778924	0.011900	0.988100	15.8831435805385
69	78	0.129	0.0186326400695669	0.002100	0.997900	17.846254200812
69	79	0.12	0.0130316580325161	0.004000	0.996000	18.5789424080059
69	83	0.093	0.0142623378662144	0.020500	0.979500	23.9745961801237
69	87	0.111	0.0140044229585842	0.008700	0.991300	29.2080312585426
69	97	0.118	0.0182371825010089	0.005800	0.994200	41.3315119612143
69	124	0.119	0.0138850953145309	0.006500	0.993500	14.2974073873552
69	171	0.11	0.00994039954002028	0.008900	0.991100	5.91091777983757
69	180	0.147	0.0197091531724119	0.001400	0.998600	11.7959047554649
69	181	0.091	0.00977356871091306	0.024700	0.975300	15.6896388103742
69	186	0.16	0.0240042618448564	0.001100	0.998900	18.9914184830939
69	190	0.113	0.0146638663516544	0.016700	0.983300	24.3294364094198
69	197	0.113	0.0143744069217099	0.010400	0.989600	36.1100418304936
69	209	0.124	0.0141737637686104	0.005600	0.994400	48.9870941167161
69	243	0.082	0.0115701564359082	0.035500	0.964500	39.5439364125526
69	253	0.112	0.0122581810734644	0.006700	0.993300	29.208995977267
69	302	0.11	0.0111811761828649	0.009800	0.990200	43.1849409401009
69	353	0.086	0.00653784404157362	0.036300	0.963700	26.4152148202508
69	375	0.09	0.00456966409334748	0.032200	0.967800	18.1857847232392
69	407	0.127	0.00893225962457214	0.008300	0.991700	33.7677964634946
69	419	0.111	0.0107121767383201	0.013900	0.986100	38.9965483857225
69	425	0.139	0.015824034841432	0.001100	0.998900	43.6144478928715
69	437	0.099	0.00966770384877973	0.026400	0.973600	49.388449428991
69	438	0.098	0.0120047049323164	0.022700	0.977300	49.9914487687644
70	71	0.173	0.0192635324544254	0.000400	0.999600	1.33508988461449
70	73	0.226	0.0293544160128508	0.001200	0.998800	5.33098724440418
70	75	0.255	0.0285988714633409	0.003700	0.996400	8.1259413608517
70	96	0.09	0.0102427828899712	0.033500	0.966500	33.5504643485005
70	170	0.168	0.0265141236035907	0.012700	0.987500	11.3220039745621
70	172	0.175	0.0225826917972724	0.006000	0.994000	8.54396032294157
70	183	0.122	0.0129201994294469	0.019600	0.980400	14.1808086158724
70	191	0.117	0.0159205990310103	0.035900	0.964300	22.4552771748647
70	195	0.385	0.0317354425516888	0	1	28.321456989357
70	199	0.136	0.0199524932975946	0.021000	0.979300	34.070578304455
70	236	0.302	0.0303791036984978	0.000500	0.999500	42.3678323967606
70	243	0.09	0.00951895046186554	0.029200	0.970800	36.8409549686215
70	266	0.117	0.0139589061169074	0.036300	0.964100	24.9243633017977
70	295	0.221	0.0226179407756556	0.009000	0.991400	34.752424793099
70	307	0.132	0.0187934208905371	0.029900	0.970600	42.5769835709389
70	308	0.126	0.0209433281812408	0.024400	0.976100	36.7481662807819
70	321	0.279	0.0273665999225452	0.000500	0.999500	41.5274907621445
70	329	0.177	0.0151071145618675	0.014000	0.986100	31.849455929419
70	332	0.127	0.0122697910675981	0.032300	0.967900	30.2023247615146
70	345	0.22	0.0217137861512208	0.001100	0.998900	25.0165341324493
70	362	0.127	0.0130973986063374	0.019200	0.980800	15.777100652528
70	367	0.1	0.0107150505224703	0.024700	0.975300	17.6789968323997
70	375	0.125	0.0103071440017835	0.016000	0.984000	16.7460501014418
70	398	0.117	0.01053848243201	0.036400	0.963700	21.6772583137259
70	418	0.216	0.0260308488644699	0.000300	0.999700	34.7159214770399
71	72	0.092	0.00978672301556768	0.018500	0.981500	1.33466287878251
71	79	0.117	0.0138528621145252	0.005200	0.994800	13.3120589316604
71	87	0.091	0.0111584434820813	0.022300	0.977700	24.8031249240897
71	95	0.119	0.0116369727193895	0.003700	0.996300	33.7272697975985
71	110	0.132	0.0183630233152343	0.001800	0.998200	26.3636108680127
71	121	0.088	0.0101481500689468	0.023700	0.976300	12.3690525910435
71	124	0.085	0.00790513951846174	0.032900	0.967100	10.282911504044
71	126	0.117	0.013448887199848	0.006400	0.993600	11.6456873992049
71	131	0.114	0.0102124540808496	0.007900	0.992100	8.47861226852602
71	171	0.079	0.00704983128003515	0.035500	0.964500	6.26998843699095
71	218	0.094	0.0125212743425761	0.017500	0.982500	58.0757117132455
71	235	0.098	0.0120120934312463	0.016100	0.983900	45.4993336874289
71	253	0.086	0.0117464519140339	0.028000	0.972000	29.7671171933058
71	316	0.121	0.0160079011220688	0.002900	0.997100	45.1771305861716
71	320	0.083	0.00736263751984464	0.034900	0.965100	45.3648469301947
71	325	0.09	0.0066399480255505	0.025600	0.974400	37.888770222851
71	363	0.084	0.00989818757391902	0.027200	0.972800	23.0456311911824
71	368	0.123	0.0122773574206656	0.004500	0.995500	20.7033934899571
71	405	0.125	0.0136460243998648	0.005200	0.994800	28.6763713708691
71	424	0.114	0.0155386584899724	0.004400	0.995600	44.4061692223051
72	77	0.15	0.0160882668766987	0.000500	0.999500	9.15573585245882
72	79	0.109	0.0119543427932513	0.007700	0.992300	12.1644479940522
72	80	0.109	0.014304973147556	0.008600	0.991400	13.5680993879025
72	83	0.085	0.0107719803226359	0.030400	0.969600	18.1536970614803
72	84	0.09	0.0118672645923456	0.020900	0.979100	19.70355018772
72	85	0.126	0.015045328278915	0.002200	0.997800	19.7172036810497
72	87	0.126	0.0145904832781043	0.003900	0.996100	23.6434147491431
72	90	0.207	0.0258662009227534	0	1	24.8481727295992
72	92	0.14	0.0153268882528382	0.000600	0.999400	28.2993624486489
72	97	0.12	0.0150643874042557	0.004200	0.995800	35.517941804108
72	121	0.123	0.0144506746620412	0.003700	0.996300	11.9107874214932
72	171	0.184	0.0202659758405611	0.000100	0.999900	10.771413881195
72	175	0.121	0.0156899548306059	0.002400	0.997600	19.2362156881233
72	177	0.196	0.0239402760099402	0	1	18.901599535489
72	178	0.145	0.0192673520786388	0.000400	0.999600	21.2131503318107
72	181	0.205	0.0223181023804571	0	1	21.4145652769324
72	201	0.143	0.0149649672923174	0.001000	0.999000	40.8985288855235
72	213	0.188	0.024089055123012	0	1	52.8838789519074
72	216	0.16	0.0190468273599215	0.000200	0.999800	52.3095286730821
72	218	0.117	0.013831032199991	0.003700	0.996300	58.2795099584751
72	219	0.089	0.0113675480573408	0.019000	0.981000	55.2179084174691
72	232	0.133	0.014185290673851	0.003400	0.996600	49.9504824801523
72	245	0.096	0.00955540425080105	0.019400	0.980600	40.6686056559602
72	248	0.1	0.0124183003591619	0.012500	0.987500	40.1330891534654
72	268	0.131	0.0177561572941983	0.001600	0.998400	35.0461957564584
72	275	0.127	0.0176967372863498	0.002700	0.997300	30.6085502106846
72	281	0.085	0.0111596655667694	0.025900	0.974100	35.5746274189906
72	282	0.117	0.00520080880249246	0.006000	0.994000	29.5578603758797
72	287	0.085	0.010065232300233	0.023900	0.976100	36.7568977744314
72	300	0.095	0.0127095136512086	0.017200	0.982800	34.7314621201009
72	309	0.082	0.00972809986925775	0.027600	0.972400	44.3791285403397
72	310	0.113	0.00947445996568643	0.006200	0.993800	47.1659084721157
72	314	0.176	0.0237428758837073	0.000200	0.999800	45.220010194603
72	316	0.144	0.0166504984429119	0.000800	0.999200	44.8775126204651
72	320	0.134	0.0103200686572422	0.002400	0.997600	45.5137625559566
72	323	0.148	0.0181188200326558	0.000700	0.999300	41.1231340853296
72	344	0.149	0.0136243257103825	0.000400	0.999600	28.1985223017093
72	347	0.082	0.00738153853135863	0.033300	0.966700	27.7418406202617
72	363	0.113	0.0112728322548425	0.005600	0.994400	25.6266819155348
72	367	0.086	0.00703439780339758	0.026800	0.973200	19.8542741494118
72	411	0.095	0.00984096687719994	0.022900	0.977100	40.1457034313761
72	425	0.089	0.00628592575509325	0.026200	0.973800	44.2591145415269
72	439	0.151	0.0185194653042323	0.000300	0.999700
73	110	0.15	0.0167606400800063	0.002000	0.998000	21.4606183741289
73	172	0.184	0.0289202830306679	0.013900	0.986300	12.4146156203082
73	176	0.115	0.0182364178449086	0.035800	0.964700	14.8963394832422
73	191	0.189	0.0268327204427402	0.014000	0.986100	22.6343511283182
73	210	0.114	0.010278734371926	0.022100	0.977900	46.6250281286778
73	236	0.2	0.0193954703465933	0.010600	0.990100	41.863683234995
73	252	0.103	0.0122976438732879	0.023200	0.976800	33.1234209736857
73	266	0.19	0.0256715314612169	0.012200	0.987900	27.6325728805698
73	295	0.334	0.0327371123993216	0.003200	0.996900	33.6310998184716
73	307	0.208	0.0308096690562598	0.010600	0.989600	40.7133268230441
73	317	0.139	0.0182572154808089	0.014500	0.985500	44.0191697899904
73	321	0.427	0.0318431727180551	0	1	39.7708000548141
73	328	0.166	0.0201126458686983	0.016300	0.983900	33.1943243492016
73	329	0.26	0.0262931719477893	0.007700	0.992400	30.3095610162866
73	330	0.114	0.0140907841963705	0.035800	0.964300	26.8065544410318
73	332	0.206	0.0225817370806181	0.012000	0.988000	29.2083751174214
73	333	0.134	0.0137954877900736	0.026900	0.973400	28.532283206922
73	345	0.144	0.0146871094319722	0.023600	0.976600	24.4838593567272
73	349	0.171	0.0176692239467775	0.016200	0.984100	23.4772618931595
73	398	0.187	0.0205944337536128	0.013800	0.986500	22.120786378427
73	437	0.137	0.0109603232758959	0.017900	0.982100	46.2130462964735
73	438	0.104	0.0106440152467057	0.034800	0.965200	46.4763856705747
74	131	0.187	0.0196188895380914	0.002000	0.998000	9.99573599091132
74	181	0.122	0.0150414975957203	0.016400	0.983600	22.7129410028732
74	184	0.147	0.017136434026293	0.010900	0.989100	20.9896354899269
74	324	0.479	0.0534438935569372	0	1	35.2620975694867
74	326	0.108	0.0156193021043195	0.020300	0.979700	30.5077801552325
74	330	0.159	0.0151130378081782	0.019700	0.980300	24.6726573356013
74	369	0.137	0.0160080291046753	0.017100	0.982900	27.1271216497438
74	394	0.111	0.0136015326856484	0.024200	0.975800	22.398085364602
74	436	0.147	0.0171457988382756	0.011600	0.988400	44.5117434055329
75	82	0.112	0.0107702980797765	0.019900	0.980100	6.92397284801146
75	96	0.131	0.0132945809268866	0.020900	0.979400	23.5902995741894
75	114	0.111	0.00662216910161747	0.027100	0.972900	10.9656004851536
75	170	0.537	0.0534209814464784	0.000700	0.999300	16.4274756733955
75	184	0.209	0.0173961356894812	0.005600	0.994600	17.6289385103017
75	195	0.587	0.0416671805613863	0.000400	0.999600	23.9946162503175
75	199	0.466	0.0431361584330988	0.001400	0.998800	30.4174066284422
75	200	0.56	0.0341815886776629	0.000300	0.999700	32.4683425662598
75	207	0.23	0.0249399890902433	0.005800	0.994500	37.6956063885435
75	209	0.17	0.0162406594091131	0.008400	0.992100	40.3419570546596
75	215	0.109	0.0108920035737452	0.030800	0.969400	44.8971229590494
75	224	0.136	0.013375269807769	0.018100	0.982200	46.2032188597288
75	236	0.503	0.0313521818059698	0.001100	0.998900	38.3404846735145
75	240	0.322	0.0249572745692537	0.002100	0.998100	36.3915814715436
75	282	0.147	0.0115293587674132	0.015500	0.984700	24.0165450054749
75	308	0.452	0.0475034702570993	0.001000	0.999000	29.9426720417534
75	310	0.113	0.0119762451074984	0.029200	0.971100	38.3992021271276
75	321	0.476	0.0293309866045121	0.000700	0.999300	33.9900581052754
75	345	0.383	0.0262114525551827	0.001600	0.998400	20.2594215860177
75	346	0.314	0.0184356632554524	0.000600	0.999400	23.556417405879
75	353	0.203	0.0137798260654861	0.005700	0.994600	20.0220896511828
75	367	0.145	0.0133161509421642	0.014400	0.985600	15.3895188358831
75	373	0.293	0.0351347312941123	0.002600	0.997400	20.5344442827168
75	376	0.139	0.00849980714802507	0.016700	0.983500	19.5676038901037
75	396	0.142	0.0150244182917309	0.017600	0.982600	22.6188585697864
75	399	0.269	0.0257152255571766	0.004000	0.996200	23.8832632192504
75	407	0.303	0.0227732926641874	0.002400	0.997800	28.920538203844
75	418	0.162	0.0189158629730226	0.009900	0.990400	33.1533280531533
75	419	0.222	0.0163622461875892	0.005300	0.995000	30.6100117771947
75	437	0.316	0.0267196685540721	0.002300	0.997900	41.6402653930063
77	78	0.196	0.0268738897503243	0.000100	0.999900	1.31562684679204
77	79	0.151	0.016714370085412	0.000900	0.999100	3.30852429339729
77	80	0.117	0.0149964531994606	0.006100	0.993900	3.23046560111697
77	82	0.1	0.0117626587272442	0.014200	0.985800	4.84317292691477
77	85	0.096	0.00895956854358664	0.016400	0.983600	8.47290493278427
77	95	0.093	0.00871219419659839	0.021800	0.978200	20.5775087413419
77	96	0.11	0.0133550037547074	0.009300	0.990700	21.7927985123527
77	110	0.107	0.0121177134707404	0.008100	0.991900	13.8329643243956
77	114	0.103	0.0127244557806618	0.012700	0.987300	10.3967903220177
77	121	0.19	0.023949467199377	0	1	6.44854223836674
77	131	0.11	0.00993443235246901	0.009800	0.990200	16.1124660744406
77	180	0.151	0.0196565579530234	0.000700	0.999300	17.9319121958591
77	186	0.113	0.0151039960519912	0.010000	0.990000	21.4210322113571
77	201	0.141	0.0144076029672865	0.001500	0.998500	32.6308810025105
77	202	0.133	0.0149327221923214	0.002800	0.997200	34.9416539391026
77	210	0.094	0.0124609203988613	0.023500	0.976500	42.6968594044105
77	219	0.084	0.0105111625298066	0.026500	0.973500	46.4620946686651
77	230	0.083	0.00874205569503981	0.032600	0.967400	39.8099170559297
77	232	0.138	0.0164142437611331	0.002900	0.997100	44.2806809906984
77	253	0.092	0.00876794280647387	0.021100	0.978900	30.3409749513756
77	264	0.148	0.0155114259035867	0.001000	0.999000	37.362376972029
77	294	0.172	0.0162465226153067	0	1	34.3241978930317
77	302	0.14	0.0116637319805113	0.001600	0.998400	35.7746410464172
77	310	0.129	0.016740056115993	0.002900	0.997100	39.1557770067202
77	316	0.118	0.0146220953283942	0.004600	0.995400	34.7656751408627
77	320	0.107	0.00844696066041823	0.010500	0.989500	36.7311862727029
77	344	0.105	0.0106994076810267	0.009300	0.990700	20.6119400833595
77	347	0.105	0.00967033135369842	0.010300	0.989700	23.4661439951263
77	353	0.11	0.00858137070406541	0.012200	0.987800	24.6658973889052
77	367	0.09	0.00757363940608187	0.023800	0.976200	23.4753505192148
77	374	0.109	0.0084924633035599	0.008700	0.991300	21.4809326380397
77	376	0.152	0.013534413094735	0.000900	0.999100	24.9876500095547
77	395	0.104	0.00779638591752374	0.013000	0.987000	24.1297361983093
77	396	0.084	0.00967597542536397	0.030100	0.969900	26.7357637257663
77	397	0.098	0.00815381773744344	0.020100	0.979900	25.2113624185604
77	399	0.146	0.0158712035676865	0.001500	0.998500	26.9493345557919
77	419	0.126	0.0102834474538631	0.004800	0.995200	32.1880609232678
78	79	0.124	0.0159423214511231	0.001900	0.998100	1.32434361100129
78	82	0.102	0.0178706436191721	0.010800	0.989200	2.99710693836572
78	87	0.102	0.0119209929255055	0.012000	0.988000	10.8781487395604
78	91	0.139	0.0135592430895912	0.001900	0.998100	13.0080074953853
78	95	0.129	0.0148244038656556	0.001900	0.998100	18.7501053330375
78	97	0.096	0.0144074654995958	0.017500	0.982500	22.2757859569533
78	121	0.201	0.0244969074414806	0	1	2.65800996988349
78	124	0.143	0.0155865610086003	0.001400	0.998600	5.7957981331306
78	180	0.108	0.0137904630399606	0.008600	0.991400	19.316698838052
78	197	0.144	0.0159726442126649	0.001100	0.998900	27.9594504595494
78	198	0.095	0.00737866707003223	0.020000	0.980000	24.1749359047754
78	201	0.12	0.0124952910395626	0.005000	0.995000	31.4321261927983
78	209	0.124	0.013146325401538	0.004300	0.995700	39.3585506974024
78	210	0.094	0.0109380075289129	0.020200	0.979800	41.5878227369503
78	232	0.093	0.00978342739585586	0.021600	0.978400	41.8253776910622
78	234	0.11	0.0151788413630563	0.007400	0.992600	41.8121350088703
78	264	0.088	0.0081122097622203	0.028200	0.971800	35.4264121525169
78	282	0.112	0.00830791143755803	0.007900	0.992100	27.1359477446431
78	294	0.147	0.0147706360198877	0.000600	0.999400	31.0296696082959
78	316	0.086	0.00992559498118563	0.023500	0.976500	32.6203064056731
78	376	0.1	0.00851179648094585	0.014300	0.985700	23.7459925039995
78	397	0.148	0.0148064235918299	0.001000	0.999000	25.5536659796594
78	408	0.099	0.0131960845697197	0.013900	0.986100	31.4778050219516
79	80	0.212	0.0237851995850026	0	1	1.32910571438092
79	83	0.121	0.0133320711248118	0.005100	0.994900	3.05804430968551
79	84	0.122	0.0130970752793379	0.002900	0.997100	5.26897504264348
79	85	0.134	0.0133027963044055	0.001800	0.998200	7.0576600229821
79	87	0.162	0.0180483171511925	0.000300	0.999700	8.87611795775608
79	90	0.12	0.0128086613211175	0.004300	0.995700	10.878824430976
79	91	0.161	0.0117668513337032	0.000400	0.999600	12.0097654431716
79	92	0.092	0.00716901215640864	0.019700	0.980300	13.0875181375233
79	95	0.147	0.0130622453959505	0.000600	0.999400	17.8205618878867
79	97	0.116	0.0139921461423947	0.006900	0.993100	20.6919973419677
79	110	0.1	0.008591876521629	0.014300	0.985700	11.8501075944483
79	114	0.09	0.00874569690059734	0.024500	0.975500	7.51621959498261
79	121	0.256	0.0268684784371182	0	1	3.62793853310664
79	122	0.149	0.0196356819199316	0.000400	0.999600	6.79294501670667
79	124	0.148	0.0129036482510377	0.000900	0.999100	8.71154882899703
79	126	0.159	0.0166352139138785	0.000900	0.999100	10.4798871654231
79	131	0.167	0.0115337548442564	0.000100	0.999900	16.1066930497852
79	171	0.157	0.0132936805964708	0.000100	0.999900	21.0115866606975
79	173	0.108	0.0131798754284055	0.011100	0.988900	25.38843289768
79	176	0.091	0.00921658192555575	0.028300	0.971700	21.5469107530523
79	177	0.197	0.017785849483685	0.000200	0.999800	23.5324644055823
79	180	0.11	0.0118696113446	0.010300	0.989700	17.8992631691922
79	181	0.208	0.0222226589369183	0	1	22.1471045060071
79	182	0.104	0.0110593319150946	0.010600	0.989400	21.4221260849618
79	184	0.162	0.0119893620511968	0.000900	0.999100	18.1985077684958
79	186	0.134	0.0164409982183183	0.002800	0.997200	19.5623208490199
79	188	0.087	0.00874178677688524	0.033100	0.966900	19.3042403890959
79	202	0.129	0.0127061477782306	0.003600	0.996400	30.178773102961
79	216	0.137	0.0141555810089635	0.001400	0.998600	38.1170641707884
79	218	0.129	0.0126255319921977	0.002400	0.997600	44.3998415312487
79	224	0.129	0.0118823700741552	0.003200	0.996800	41.2829676016635
79	232	0.118	0.0122814600869788	0.007800	0.992200	39.3140041333874
79	248	0.128	0.0130673650988806	0.002500	0.997500	34.2820295344368
79	252	0.115	0.0102495735175528	0.005800	0.994200	32.8419542962961
79	253	0.143	0.0122828881879961	0.000800	0.999200	27.115584706954
79	264	0.137	0.0104812339412743	0.002800	0.997200	34.5828210098598
79	269	0.082	0.00712431230844938	0.031700	0.968300	29.236370533977
79	282	0.097	0.00432869936702199	0.018100	0.981900	26.973295275142
79	294	0.184	0.0129318164449745	0.000200	0.999800	30.0144120881953
79	302	0.13	0.0106507966210203	0.002800	0.997200	31.1804585918809
79	310	0.084	0.00671985838897247	0.030800	0.969200	34.4564634720396
79	315	0.091	0.00865417167619438	0.023700	0.976300	26.1916840619308
79	316	0.13	0.0134121173604408	0.001700	0.998300	30.1740058494062
79	320	0.154	0.0114712086112241	0.000500	0.999500	31.8253705555803
79	323	0.088	0.00650167651681588	0.026400	0.973600	27.9617273429236
79	325	0.129	0.0077491379288891	0.003200	0.996800	24.6186045299079
79	327	0.114	0.0121086529037621	0.006400	0.993600	23.9997010606383
79	344	0.159	0.015244003341513	0.000200	0.999800	15.6255504223051
79	347	0.156	0.0149098089964686	0.000100	0.999900	19.123527106682
79	352	0.127	0.00961964013421823	0.005700	0.994300	18.1247381774193
79	353	0.086	0.00384241673933682	0.030200	0.969800	21.0687564891713
79	363	0.09	0.00720620861185747	0.021100	0.978900	25.7174333478285
79	367	0.117	0.00878266658760547	0.007600	0.992400	22.2596745708467
79	368	0.116	0.00881882759929703	0.006600	0.993400	23.7498554311389
79	376	0.097	0.00436787534866826	0.017400	0.982600	23.0027236648185
79	394	0.112	0.0110475228088217	0.007200	0.992800	20.2708117992349
79	395	0.142	0.0101058723092947	0.002300	0.997700	21.4904978537027
79	397	0.152	0.010921781964389	0.001100	0.998900	23.4650713614939
79	408	0.101	0.00673315293677377	0.013200	0.986800	28.7292312114334
79	419	0.123	0.00658710606866267	0.005400	0.994600	27.1966744658239
79	425	0.098	0.00856484820294291	0.016600	0.983400	33.4453066812072
79	436	0.168	0.013772919854929	0.000100	0.999900	37.323877263757
79	439	0.199	0.0217973145825283	0.000100	0.999900
79	440	0.17	0.0183106017049879	0.001600	0.998400
80	85	0.151	0.01832951289017	0.000300	0.999700	5.32988827275019
80	90	0.141	0.0180878558463055	0.001500	0.998500	8.85896342694786
80	117	0.086	0.012722585427701	0.023800	0.976200	7.70852476158703
80	124	0.097	0.008074640651472	0.022300	0.977700	11.4488473655648
80	126	0.135	0.0136082072336696	0.006200	0.993800	12.3228727576
80	171	0.092	0.00908385607464021	0.018600	0.981400	22.5976464925
80	178	0.095	0.0108798557602223	0.017800	0.982200	24.8787273388331
80	180	0.152	0.0177083799999619	0.000800	0.999200	18.8073146940226
80	181	0.102	0.0118380756488062	0.016500	0.983500	22.9294428628347
80	198	0.134	0.0104329502538441	0.004700	0.995300	21.3726391912651
80	201	0.113	0.0116255501361365	0.009800	0.990200	28.2150323409348
80	210	0.087	0.00774471207414765	0.034600	0.965400	38.5073742288409
80	216	0.139	0.0177611501827304	0.002000	0.998000	38.0370888607422
80	232	0.105	0.0115909569440128	0.017100	0.982900	40.941341196888
80	233	0.111	0.0152310435565717	0.009900	0.990100	42.9868194450345
80	248	0.131	0.0148334477220502	0.002600	0.997400	35.9473443942665
80	275	0.086	0.00928217530875697	0.031700	0.968300	34.1843734621537
80	300	0.108	0.0140975377769673	0.012800	0.987200	26.972284089413
80	313	0.142	0.022549682401656	0.007500	0.992500	33.8926606952007
80	323	0.1	0.0116557197126126	0.015300	0.984700	28.7274776129057
80	327	0.096	0.00949168278722068	0.020500	0.979500	25.3556621881583
80	344	0.151	0.0163421014730161	0.001100	0.998900	17.3726408758139
80	347	0.081	0.00890327300718011	0.035700	0.964300	20.9719060411781
80	363	0.131	0.0126354140838828	0.003200	0.996800	27.9034678310779
80	439	0.097	0.0102555367963982	0.020300	0.979700
82	91	0.101	0.00857425358511571	0.014300	0.985700	7.30892474992049
82	95	0.082	0.00867666929629859	0.034800	0.965200	12.9654610022166
82	97	0.116	0.0163704801821875	0.006400	0.993600	16.3491644128989
82	121	0.088	0.0103397161181748	0.023900	0.976100	3.75587340042231
82	170	0.104	0.0142430695043693	0.022400	0.977600	26.9939586759704
82	177	0.082	0.00569344172474004	0.030700	0.969300	26.3969084174644
82	181	0.087	0.00982008490888564	0.028300	0.971700	24.7934075310354
82	191	0.108	0.0113757663043952	0.014800	0.985200	17.4793142027941
82	197	0.155	0.0162240238469723	0.000400	0.999600	24.2462173957093
82	209	0.124	0.0142338607306996	0.003900	0.996100	34.6529924104687
82	212	0.131	0.0200412630210334	0.003700	0.996300	38.4314954301807
82	230	0.141	0.0165467977695732	0.001000	0.999000	32.7799604789268
82	232	0.088	0.0104785219380393	0.025700	0.974300	38.0106163328089
82	236	0.098	0.00681228499551141	0.025300	0.974700	34.5739968184183
82	282	0.097	0.00852076566435403	0.016400	0.983600	27.1483053430596
82	316	0.089	0.00873223555681476	0.024000	0.976000	26.8257883015579
82	321	0.104	0.00891775121278887	0.019600	0.980400	26.5985948877004
82	347	0.082	0.00872504974177001	0.033300	0.966700	17.8081718320551
82	394	0.084	0.00748927427338518	0.030500	0.969500	21.9736694705277
82	395	0.095	0.0077156760772035	0.018100	0.981900	22.6746752126684
82	397	0.122	0.0111255961734505	0.005400	0.994600	24.7829246861624
82	425	0.108	0.011722873252274	0.007500	0.992500	32.8475431349134
83	87	0.163	0.0224437303159668	0.000300	0.999700	2.73885487019668
83	90	0.127	0.0151601213444803	0.002900	0.997100	4.70856305044331
83	92	0.142	0.0163405372005514	0.001200	0.998800	7.60616381627427
83	97	0.109	0.0158387148329321	0.010200	0.989800	14.3615548252966
83	121	0.153	0.0174723740706994	0.000400	0.999600	7.64446970037816
83	124	0.093	0.00687780261001452	0.023400	0.976600	13.2184344761397
83	176	0.095	0.0116721696327897	0.027000	0.973000	25.3651129900894
83	177	0.137	0.0170146198509906	0.001300	0.998700	26.2757425204313
83	178	0.092	0.00903413906767605	0.019000	0.981000	26.4295789221092
83	180	0.16	0.0210529472012849	0.000600	0.999400	21.0397753315001
83	218	0.094	0.0114893121421538	0.017500	0.982500	39.9713317516442
83	224	0.151	0.0218739828181113	0.000200	0.999800	37.0119393709652
83	237	0.14	0.0210628608742592	0.005400	0.994600	36.2942377795705
83	241	0.083	0.00860862979223789	0.031500	0.968500	35.4207665360308
83	245	0.206	0.0296500544596422	0	1	32.9496342164826
83	248	0.139	0.0176044107646241	0.001200	0.998800	34.6030836920642
83	251	0.099	0.013906311239471	0.012600	0.987400	34.7420844653858
83	253	0.083	0.00655777069375983	0.031800	0.968200	28.4465026672876
83	275	0.102	0.0129383370961166	0.011600	0.988400	35.2596553159556
83	300	0.18	0.0260944935269665	0.000400	0.999600	24.0470158855522
83	312	0.096	0.0121663570924727	0.015100	0.984900	33.1945385417541
83	396	0.099	0.0106024551991029	0.018000	0.982000	25.4669970353789
83	439	0.082	0.00996348313626962	0.033700	0.966300
84	85	0.153	0.0215193613948359	0.000400	0.999600	1.32608483891491
84	87	0.179	0.0247373550282783	0.000300	0.999700	2.82170675301317
84	90	0.2	0.027459857411095	0	1	2.7424768002665
84	92	0.137	0.0180599030285772	0.001400	0.998600	6.57045523536992
84	114	0.098	0.0111447561292255	0.013800	0.986200	6.69154257253139
84	168	0.159	0.0249241335948223	0	1	28.8875130116803
84	177	0.162	0.0195382496391648	0.000100	0.999900	29.1855906570349
84	178	0.109	0.0154695511945557	0.006400	0.993600	29.4089764697787
84	216	0.1	0.0133573501447618	0.014100	0.985900	34.4164052451734
84	218	0.115	0.0174432705809754	0.006100	0.993900	40.8943421269985
84	248	0.081	0.010711825220882	0.033800	0.966200	37.0898684144336
84	275	0.084	0.0116248881902313	0.027800	0.972200	37.9919542666602
84	287	0.084	0.0104432081014537	0.028100	0.971900	35.0470493765167
84	347	0.118	0.0139854148417336	0.006100	0.993900	20.8766407977912
85	87	0.229	0.0265533752173991	0	1	3.38967815581364
85	90	0.308	0.0366378428368342	0	1	3.5426354596543
85	91	0.139	0.0116789708372052	0.001200	0.998800	2.77680067703825
85	92	0.102	0.0116692617211133	0.011400	0.988600	4.69321947068322
85	95	0.102	0.0092199979169102	0.011400	0.988600	8.42154273277765
85	110	0.095	0.0110340840816524	0.015000	0.985000	4.16771460155327
85	114	0.125	0.0144136711016789	0.003300	0.996700	3.59473114432776
85	121	0.164	0.016902711938738	0.000200	0.999800	8.74427847223541
85	124	0.132	0.010594430281763	0.002600	0.997400	12.6378011536818
85	171	0.168	0.0187038665206103	0.000200	0.999800	29.2103323671608
85	177	0.117	0.0127125267726393	0.004100	0.995900	31.3647305902665
85	178	0.254	0.0272098193028711	0	1	31.7643625152465
85	181	0.099	0.008111028581927	0.013400	0.986600	29.2073131253116
85	184	0.143	0.0127567746231141	0.001100	0.998900	24.4343487124171
85	193	0.108	0.0124823985804773	0.006800	0.993200	24.2182299518359
85	207	0.106	0.0077719856446987	0.010800	0.989200	31.8885754777475
85	213	0.134	0.0175948523211818	0.001400	0.998600	35.1190496596933
85	216	0.087	0.0109716803527526	0.025300	0.974700	33.9868590634674
85	218	0.112	0.012664353972865	0.005000	0.995000	40.5979315482944
85	232	0.125	0.0138439892373804	0.004400	0.995600	38.2351532754872
85	248	0.187	0.0210606928523474	0	1	36.9681645203004
85	253	0.092	0.00970875277443532	0.019500	0.980500	31.782049037153
85	282	0.178	0.0151937947879103	0.000200	0.999800	31.7635195468009
85	294	0.089	0.00538279228735905	0.025100	0.974900	30.4244010130027
85	314	0.084	0.010462202489121	0.028600	0.971400	25.9602725332382
85	316	0.112	0.0120064159080577	0.006000	0.994000	24.670716183362
85	320	0.135	0.0118896864950388	0.001600	0.998400	28.6112245630976
85	323	0.123	0.0106426867797244	0.003100	0.996900	25.8984399723227
85	325	0.144	0.0117389758139024	0.000800	0.999200	22.0926280464774
85	326	0.104	0.0102169682124197	0.009500	0.990500	20.773635623068
85	344	0.14	0.0145564035591982	0.001400	0.998600	15.5149511762042
85	353	0.154	0.0123948547331033	0.000600	0.999400	25.6242034998163
85	357	0.086	0.00600948966537356	0.027300	0.972700	26.8604793888717
85	363	0.098	0.0102371555474025	0.012600	0.987400	31.2862374375699
85	376	0.126	0.00852466201530107	0.002700	0.997300	29.9474999457384
85	421	0.112	0.0129251119316688	0.006300	0.993700	32.6930477624831
85	439	0.152	0.0156526770806355	0.000500	0.999500
86	87	0.079	0.0100461193274127	0.035400	0.964600	1.32140569092164
86	92	0.147	0.0203230474299472	0.000400	0.999600	2.93994897914913
86	111	0.098	0.0166242162653622	0.011600	0.988400	3.97491861551908
86	118	0.155	0.0251184607376814	0.000400	0.999600	3.2619935622254
87	90	0.153	0.0207780178832125	0.000300	0.999700	1.31796661566218
87	92	0.162	0.0181695246961658	0.000100	0.999900	3.16175283663981
87	93	0.127	0.0157301845641156	0.001900	0.998100	2.93856104241516
87	95	0.143	0.0114850307477128	0.001900	0.998100	7.0607831718585
87	96	0.082	0.00764085567503735	0.036400	0.963600	6.89157652500501
87	121	0.095	0.00959383424742616	0.019400	0.980600	12.8086918145453
87	126	0.093	0.00796916311826526	0.024800	0.975200	16.7196338775704
87	177	0.142	0.0150719438887768	0.000400	0.999600	30.0878279209384
87	178	0.113	0.0122354705407065	0.006600	0.993400	29.9733899651007
87	180	0.117	0.0136406334443087	0.006000	0.994000	25.209982863937
87	182	0.094	0.00868200823576346	0.016100	0.983900	24.9650591026739
87	184	0.088	0.0046894969752906	0.029400	0.970600	22.0467695592801
87	193	0.108	0.0130306004571155	0.008200	0.991800	18.8555938914689
87	197	0.114	0.0105839576025685	0.008000	0.992000	19.4323916438507
87	198	0.093	0.00622066927759264	0.023700	0.976300	15.1819850151421
87	201	0.146	0.012206739303147	0.001500	0.998500	21.5586908229605
87	209	0.102	0.00938373691126494	0.015400	0.984600	29.5719636480231
87	210	0.094	0.00735904313532771	0.022900	0.977100	31.8081156625161
87	216	0.102	0.0114147184633765	0.012100	0.987900	29.8107794262411
87	218	0.146	0.0182284225935135	0.000300	0.999700	36.3345401649725
87	224	0.128	0.0176518065828084	0.003700	0.996300	33.2196153349192
87	234	0.081	0.0101999981869361	0.034300	0.965700	36.5897279301172
87	245	0.112	0.0142946702681133	0.010900	0.989100	32.9090232459124
87	248	0.196	0.0241427203849774	0	1	35.0734256239678
87	251	0.102	0.0135857082693973	0.013500	0.986500	35.6716418040998
87	267	0.118	0.0131220460388866	0.006900	0.993100	38.6960773981033
87	300	0.133	0.0181332708723907	0.002300	0.997700	23.4181301772793
87	308	0.125	0.0150144021624131	0.008900	0.991100	21.6050269613347
87	313	0.09	0.011253252489489	0.034500	0.965500	26.056368165959
87	316	0.081	0.00755768458159679	0.033700	0.966300	21.3776579400083
87	320	0.14	0.0100831107089674	0.000800	0.999200	25.2534164421371
87	327	0.08	0.00789066632030593	0.036100	0.963900	19.4650871819265
87	344	0.115	0.00924048987238941	0.006700	0.993300	13.250058603644
87	352	0.085	0.00567688179853143	0.036500	0.963500	22.3708444409235
87	353	0.087	0.00351892788839575	0.031200	0.968800	25.1682364499382
87	367	0.107	0.0101175435721419	0.011700	0.988300	30.8068905766226
87	368	0.085	0.00501265360653543	0.030600	0.969400	30.7780096497483
87	373	0.093	0.0113951660274399	0.027200	0.972800	31.4170581054306
87	419	0.129	0.0085869303390101	0.004900	0.995100	23.8092488121738
87	439	0.11	0.012167225118959	0.007400	0.992600
90	91	0.115	0.00693051431659608	0.006200	0.993800	1.32892550581286
90	92	0.146	0.0188128400232414	0.000400	0.999600	3.2697726220641
90	95	0.144	0.0125487733801605	0.001200	0.998800	5.22497559802918
90	110	0.108	0.0115053025128121	0.008500	0.991500	4.07831313167588
90	121	0.099	0.0100244276633588	0.013200	0.986800	14.4757713784102
90	171	0.205	0.022134918522931	0	1	34.3728717741186
90	177	0.109	0.0135475577446845	0.007200	0.992800	33.8843839400984
90	178	0.148	0.0195536263522368	0.000300	0.999700	33.9607119183329
90	180	0.107	0.0115376167980788	0.009400	0.990600	28.7726118383438
90	181	0.097	0.00944680384419265	0.016100	0.983900	30.8988148801859
90	193	0.107	0.0137159198729698	0.009100	0.990900	23.0595029868382
90	213	0.149	0.0198038512890036	0.000500	0.999500	32.566165571034
90	216	0.126	0.0150774294467439	0.002200	0.997800	31.6303889795873
90	218	0.087	0.0103961383405576	0.026300	0.973700	38.189131202477
90	224	0.126	0.0168493255685236	0.003100	0.996900	34.5789514878632
90	241	0.116	0.0130980951037367	0.005500	0.994500	37.7217284996327
90	248	0.132	0.016094186724511	0.001800	0.998200	38.2890616364517
90	251	0.1	0.0118930408413279	0.012700	0.987300	39.1142239217398
90	268	0.086	0.0125857141854885	0.026000	0.974000	43.7750153740693
90	275	0.141	0.0177125068261258	0.000400	0.999600	41.5240351001682
90	282	0.116	0.00798750765373399	0.006500	0.993500	34.2034100931472
90	287	0.129	0.0159578019628091	0.001900	0.998100	36.4686574197625
90	291	0.101	0.00937493112277504	0.016300	0.983700	32.7914450581245
90	300	0.106	0.0151109236440168	0.009200	0.990800	25.8113595341276
90	309	0.146	0.0180174258934734	0.000400	0.999600	27.6730209409815
90	316	0.086	0.00964661495290305	0.027800	0.972200	22.6719997794637
90	320	0.114	0.00901347378149363	0.007400	0.992600	27.351779649595
90	344	0.129	0.0126548896660292	0.001200	0.998800	16.1807907408754
90	347	0.092	0.00997245349086829	0.019000	0.981000	21.5593440762932
90	353	0.112	0.00815527858706166	0.008000	0.992000	28.0379499607229
90	363	0.089	0.00832125056587616	0.021900	0.978100	35.4471420709766
90	426	0.098	0.00570476856969407	0.013200	0.986800	27.9136002873151
90	439	0.143	0.0173248409827013	0.001300	0.998700
91	95	0.218	0.0198216034363111	0	1	3.01295486192544
91	96	0.132	0.0132561866752525	0.003400	0.996600	5.13428407862285
91	97	0.098	0.00730603320485646	0.019300	0.980700	6.94111770538437
91	110	0.11	0.0115847959094017	0.010300	0.989700	3.93232018024982
91	114	0.209	0.0218699232170954	0	1	7.13530468865903
91	120	0.099	0.0113540512374627	0.014400	0.985600	16.0306130263318
91	121	0.096	0.00844630432489788	0.021100	0.978900	15.0317921087274
91	124	0.14	0.0142434847443041	0.003400	0.996600	19.797924209371
91	126	0.222	0.0199598175068535	0	1	20.2861588281271
91	131	0.253	0.0213201481865919	0	1	29.2012236216225
91	171	0.143	0.00880690670000387	0.001000	0.999000	35.3079759544497
91	180	0.111	0.00935839823908643	0.011200	0.988800	30.0431137034762
91	181	0.102	0.00879522137753899	0.016900	0.983100	32.3440833692965
91	182	0.101	0.0106361927209402	0.015000	0.985000	30.8596307981803
91	184	0.183	0.0152519400834835	0.000300	0.999700	26.9616915826882
91	190	0.15	0.0154200331815804	0.005500	0.994500	23.1624134752836
91	197	0.097	0.00875238765121296	0.023600	0.976400	24.350453404403
91	198	0.196	0.0161183858292214	0.000100	0.999900	19.0724657294226
91	201	0.085	0.00599768649377602	0.031800	0.968200	24.8931878633493
91	202	0.151	0.0127825517360618	0.001600	0.998400	27.2506212222767
91	209	0.23	0.0196500927947573	0	1	31.9276319510232
91	210	0.165	0.0164147018643023	0.000900	0.999100	34.497860136536
91	221	0.102	0.00415835068241407	0.030300	0.969700	34.044264862088
91	230	0.186	0.0191186406408912	0.000100	0.999900	29.8891029306669
91	252	0.11	0.0054276453777896	0.011000	0.989000	37.3968713932061
91	253	0.136	0.00953382915249416	0.001600	0.998400	33.653829588919
91	264	0.284	0.0236303059312007	0	1	41.3009672889147
91	267	0.102	0.00738172345982891	0.019200	0.980800	42.4888246719064
91	282	0.26	0.0221652403704208	0	1	33.8129404518448
91	292	0.11	0.00925501266575818	0.019300	0.980700	27.9213795862597
91	294	0.337	0.0280933167873428	0	1	29.8992093708178
91	302	0.277	0.0248339052149593	0	1	28.3685103415741
91	310	0.134	0.0129604541248405	0.003000	0.997000	27.3354379149118
91	320	0.169	0.0145986523895594	0.000200	0.999800	25.8362176411332
91	325	0.191	0.0161093594757565	0	1	20.0372336663523
91	327	0.103	0.0101418009733362	0.013400	0.986600	21.5171428168333
91	330	0.103	0.00172235643495063	0.025200	0.974800	15.3490165808758
91	344	0.229	0.0190902345969593	0	1	15.6148365665479
91	346	0.09	0.00426432453467755	0.035600	0.964400	22.9003861102821
91	353	0.262	0.0220211020651244	0	1	27.8240801105805
91	357	0.244	0.0212812741293082	0	1	29.936910478538
91	368	0.142	0.0113740697723207	0.002200	0.997800	33.9748965267004
91	372	0.09	0.00394447273951556	0.034700	0.965300	37.0720196509443
91	374	0.158	0.0137132664831043	0.001000	0.999000	31.2039527784542
91	376	0.282	0.0214807088672625	0	1	33.0159636993985
91	394	0.162	0.0153399779157082	0.000800	0.999200	29.8368915941322
91	395	0.222	0.0182008812794223	0	1	29.8072133048361
91	397	0.186	0.013991230887355	0.000200	0.999800	30.76688398262
91	408	0.088	0.00725387071051259	0.029500	0.970500	31.2328457557104
91	419	0.091	0.00413705595819955	0.032000	0.968000	26.4033944976778
91	426	0.184	0.0155192381432792	0	1	27.2226872479555
91	437	0.098	0.00400951077536369	0.028300	0.971700	34.5951656449279
91	438	0.09	0.00742109507613605	0.034400	0.965600	32.8764917076017
91	439	0.094	0.005927570075531	0.021000	0.979000
92	95	0.168	0.0159271294062612	0	1	3.21815677057536
92	97	0.106	0.013232350653387	0.010000	0.990000	4.71923267067858
92	111	0.143	0.0192838974195341	0.000400	0.999600	4.00400162337629
92	118	0.09	0.0115561883950483	0.019300	0.980700	11.2723470936624
92	120	0.164	0.018799452362744	0.000100	0.999900	16.6508909371241
92	168	0.095	0.0128736620934586	0.016200	0.983800	33.4310413089392
92	171	0.143	0.0136321818332268	0.001000	0.999000	35.1551012230089
92	173	0.113	0.0147867360099411	0.007500	0.992500	36.8909710769451
92	176	0.088	0.00797125160106174	0.031400	0.968600	32.5582916935149
92	177	0.156	0.0174845328432462	0	1	32.5508168561098
92	178	0.139	0.0168334011627243	0.001000	0.999000	32.6374076942395
92	180	0.14	0.0147058319433849	0.001100	0.998900	27.8585025800024
92	183	0.119	0.0139749829649976	0.009000	0.991000	24.2400510312994
92	189	0.129	0.0166765576232098	0.002000	0.998000	21.7410319442293
92	193	0.139	0.0200912841716448	0.000800	0.999200	19.1326199721837
92	196	0.19	0.0254628237945278	0	1	19.9070343597433
92	201	0.118	0.00993248893230725	0.005100	0.994900	19.4865681688695
92	209	0.093	0.00610433621523666	0.021000	0.979000	26.7962374411036
92	213	0.099	0.0126944032305211	0.011900	0.988100	27.9407024428521
92	218	0.12	0.0129134638360508	0.003400	0.996600	33.2814631138717
92	224	0.166	0.0200142470881244	0.000500	0.999500	28.6731335225155
92	241	0.08	0.00917279082579882	0.034400	0.965600	31.6177522287717
92	248	0.162	0.0178899468464291	0.000200	0.999800	32.7052445641368
92	268	0.129	0.0173553222089626	0.001700	0.998300	40.041583460198
92	282	0.153	0.00946997033078934	0.000300	0.999700	30.2672010764127
92	287	0.082	0.00958785246181242	0.029600	0.970400	31.4860795431886
92	300	0.146	0.0198816984219083	0.000900	0.999100	19.6161157724968
92	309	0.164	0.0199049180000536	0	1	20.8040111997663
92	314	0.091	0.0117484696431644	0.019400	0.980600	18.1743222707203
92	316	0.153	0.0164303273337379	0.000300	0.999700	16.9134343348712
92	325	0.083	0.00520384928959949	0.032900	0.967100	15.0124443712541
92	326	0.114	0.0124245345598242	0.007200	0.992800	13.3268912353932
92	344	0.149	0.0143279889538535	0.000600	0.999400	10.6676247590549
92	347	0.101	0.00895848853476205	0.011600	0.988400	15.8826528640526
92	363	0.163	0.0157837470851578	0.000200	0.999800	32.9696414296547
92	372	0.132	0.0124606324603432	0.002700	0.997300	34.9608346153235
92	375	0.116	0.00743112598347752	0.008900	0.991100	27.5468682430508
92	395	0.083	0.0037799479110165	0.034300	0.965700	25.7294179102443
93	175	0.111	0.0182569375232222	0.004600	0.995400	38.980575919296
93	189	0.113	0.0194512170797636	0.005900	0.994100	26.0416738901323
93	215	0.079	0.0103750844530354	0.035700	0.964300	28.9660139819064
93	233	0.101	0.017116995034832	0.010500	0.989500	38.0657521270761
93	252	0.089	0.011719120372796	0.021100	0.978900	38.4735025309628
93	311	0.156	0.0258881182218628	0.000600	0.999400	26.8181379107499
93	312	0.082	0.0142206171971289	0.030200	0.969800	28.2610603481186
93	326	0.173	0.026794432684151	0	1	17.1113640017387
94	111	0.082	0.0131123873998097	0.028000	0.972000	6.04260713599685
95	96	0.087	0.00861319301048127	0.029100	0.970900	1.33258283044619
95	97	0.192	0.0201028677564725	0	1	3.27301619305498
95	110	0.197	0.0214510544107955	0	1	6.93675904151211
95	114	0.091	0.00911040619804214	0.024500	0.975500	11.200436196863
95	120	0.132	0.0141580923127211	0.002300	0.997700	19.3992586198545
95	121	0.111	0.0106832506183579	0.007100	0.992900	19.8547000229165
95	124	0.129	0.0128395491603955	0.004400	0.995600	24.0385602314282
95	126	0.212	0.0194515916801163	0.000100	0.999900	22.0481609210383
95	127	0.207	0.020447216498461	0.000300	0.999700	28.3258304203072
95	131	0.135	0.010645932685791	0.003400	0.996600	33.4431887534667
95	180	0.155	0.0156913146230186	0.001200	0.998800	32.7365273204108
95	181	0.136	0.0133182225093623	0.003200	0.996800	33.5691636773989
95	188	0.087	0.0083455274579658	0.035900	0.964100	25.9940205816646
95	197	0.121	0.0073914191841236	0.006800	0.993200	21.4260948611734
95	201	0.094	0.00606538385392087	0.021100	0.978900	21.0461707205848
95	202	0.093	0.00756376714662672	0.026300	0.973700	22.8496917047036
95	209	0.208	0.0178097695026274	0	1	26.8504486927127
95	210	0.148	0.0159025186135095	0.001700	0.998300	29.5797481226598
95	213	0.108	0.00975023678463654	0.007500	0.992500	27.1655368803932
95	221	0.092	0.00358422937779088	0.036600	0.963400	27.2232466102043
95	230	0.087	0.007658890476473	0.030400	0.969600	22.2815225242801
95	232	0.112	0.0100105204108252	0.010500	0.989500	29.1632842629221
95	253	0.135	0.0122694359712627	0.002100	0.997900	31.0998697907242
95	264	0.152	0.0128827454318522	0.001600	0.998400	38.3260947397462
95	271	0.096	0.00980945549627776	0.014000	0.986000	44.9889394629391
95	282	0.231	0.0197165100558807	0	1	31.2867754170992
95	291	0.177	0.014296170668464	0.000500	0.999500	25.9906245788746
95	294	0.212	0.018683255278239	0	1	23.5431449470966
95	302	0.178	0.0168856268346224	0.000600	0.999400	21.103936646986
95	310	0.153	0.0155659501350338	0.000800	0.999200	19.0530376580744
95	316	0.115	0.00855509423170131	0.006000	0.994000	13.6970900924247
95	320	0.15	0.0117449426926771	0.001800	0.998200	19.4087164954306
95	323	0.093	0.00567107555040166	0.019700	0.980300	17.6217180206698
95	325	0.138	0.010783793233751	0.002400	0.997600	13.7986313089379
95	327	0.148	0.0151281471148757	0.000800	0.999200	16.2512594281182
95	344	0.135	0.0132205969271362	0.001900	0.998100	12.6974250145453
95	347	0.119	0.00913463907760285	0.004300	0.995700	15.1801419624456
95	348	0.115	0.011110217556656	0.006900	0.993100	16.6059568528887
95	353	0.244	0.0190482153551222	0	1	26.0196090862257
95	357	0.084	0.00694111514349688	0.033600	0.966400	29.1208677411921
95	363	0.084	0.00364389389220384	0.030000	0.970000	34.84663963713
95	367	0.102	0.00748935218604828	0.014500	0.985500	34.7821661918863
95	368	0.181	0.0149721859076719	0	1	33.8885213752385
95	372	0.096	0.00782567646342996	0.025900	0.974100	39.0485172061629
95	376	0.222	0.0166943162003505	0	1	32.2007835463673
95	394	0.155	0.0137437275166485	0.000900	0.999100	29.0997013902205
95	395	0.235	0.0185858542841932	0	1	28.2029839910602
95	405	0.104	0.00640395140081378	0.017400	0.982600	22.9186807648259
95	408	0.095	0.00977606298528628	0.018800	0.981200	27.3132993429941
95	419	0.096	0.00518201361693572	0.024300	0.975700	21.2753844853624
95	421	0.109	0.0125657306020368	0.010700	0.989300	26.0584396309526
95	425	0.099	0.00751882279961506	0.014800	0.985200	27.0130648760928
95	426	0.148	0.0134587778985911	0.000900	0.999100	21.6956354596955
95	436	0.169	0.0133616681326969	0.000400	0.999600	28.3725124900845
95	439	0.145	0.0112261530717732	0.000900	0.999100
96	121	0.088	0.00773525507253869	0.027700	0.972300	21.3120259243461
96	171	0.105	0.00876545687710501	0.010800	0.989200	40.124408057939
96	180	0.115	0.0131846666230956	0.006300	0.993700	31.998191823914
96	184	0.12	0.0133748409625775	0.009300	0.990700	26.6833645179914
96	188	0.096	0.00960743502362125	0.026500	0.973500	24.4276480447873
96	198	0.123	0.0121336032279339	0.007100	0.992900	13.3589500335917
96	209	0.162	0.0169650049345883	0.001000	0.999000	24.3381156419309
96	210	0.113	0.0133874325127671	0.011400	0.988600	26.9950684014692
96	230	0.125	0.0145405974876622	0.005700	0.994300	23.5301569480529
96	234	0.094	0.0145092517871077	0.019200	0.980800	31.0503261335529
96	253	0.109	0.0114774647697451	0.009800	0.990200	32.0114315362497
96	264	0.097	0.00766700869060702	0.022500	0.977500	39.3649889622746
96	282	0.153	0.0164626800764202	0.000800	0.999200	33.1393391002295
96	288	0.151	0.0196441455183093	0.003900	0.996100	30.5071000424491
96	294	0.125	0.0116100337202111	0.004100	0.995900	26.4034685978945
96	302	0.122	0.0131325730979244	0.006800	0.993200	23.8260951689529
96	310	0.135	0.0167652301671995	0.001900	0.998100	21.8104362863286
96	315	0.101	0.013026641610816	0.016700	0.983300	10.6644817501836
96	320	0.128	0.0120071416483697	0.005400	0.994600	18.2068350077656
96	321	0.159	0.01078208989602	0.004600	0.995400	15.0672836636203
96	325	0.142	0.0151288306600382	0.002700	0.997300	13.5000191851716
96	353	0.12	0.0131595007363047	0.009300	0.990700	27.5152515707198
96	367	0.097	0.00981145975757574	0.023100	0.976900	36.4535928819095
96	376	0.151	0.0135017600800762	0.001500	0.998500	32.8039013076189
96	394	0.106	0.00964931647154982	0.013600	0.986400	29.2495533299228
96	395	0.168	0.0167895596518328	0.000200	0.999800	28.7591378695537
96	396	0.09	0.0113345285037578	0.028200	0.971800	30.5035872808429
96	397	0.163	0.0146595847853349	0.000700	0.999300	28.5681204492
96	399	0.095	0.00915423377535312	0.029400	0.970600	25.621412236643
96	419	0.108	0.0104725550770698	0.016600	0.983400	20.7749172320854
96	437	0.095	0.00795753590817575	0.027800	0.972200	27.2609854003849
97	121	0.116	0.0142993834219172	0.005500	0.994500	23.9564941925984
97	171	0.1	0.0115098691445503	0.011900	0.988100	44.0781627793174
97	180	0.163	0.0214972522522819	0.000200	0.999800	37.3132369809964
97	181	0.152	0.0201046140693633	0.001400	0.998600	38.0034929973549
97	182	0.114	0.0149117736388841	0.006000	0.994000	36.1340126888781
97	183	0.139	0.0192410120341209	0.005700	0.994300	33.2338183632275
97	201	0.127	0.0123487999467707	0.004300	0.995700	22.0364100070769
97	209	0.144	0.0155723859638651	0.002400	0.997600	27.9353871997508
97	213	0.091	0.0112059335271691	0.021400	0.978600	25.4436330935659
97	224	0.1	0.012200606939338	0.015700	0.984300	28.6491615235071
97	232	0.131	0.015925567498354	0.004000	0.996000	36.2510566190835
97	282	0.104	0.00768448753824545	0.015000	0.985000	39.3112613636347
97	302	0.092	0.008821896275024	0.024200	0.975800	29.9146979593644
97	320	0.138	0.0130606440284848	0.003000	0.997000	22.7619911475248
97	327	0.102	0.0129047077907318	0.015100	0.984900	21.4833220196505
97	344	0.12	0.0124688055622028	0.005100	0.994900	19.7919938358923
97	353	0.094	0.0072900224760783	0.024400	0.975600	33.5622449040585
97	363	0.121	0.0129784569196777	0.004900	0.995100	42.0032935018196
97	425	0.093	0.0100446210990581	0.019100	0.980900	31.4475104738038
110	114	0.144	0.0207752342597547	0.001100	0.998900	3.02732125814225
110	120	0.142	0.0194821302429559	0.001000	0.999000	11.6840229373277
110	124	0.143	0.0168464028892741	0.001900	0.998100	16.1510065940176
110	131	0.149	0.0141533992541798	0.000500	0.999500	25.7935734825557
110	182	0.092	0.0113396208914906	0.020500	0.979500	31.7408154274587
110	196	0.144	0.0186326873843697	0.000800	0.999200	28.6931362349953
110	210	0.17	0.0220098110508323	0.000200	0.999800	38.7157039326421
110	232	0.091	0.0107782087238476	0.024600	0.975400	38.8267971638146
110	253	0.157	0.0210622898672871	0.000200	0.999800	32.817230078116
110	264	0.152	0.0150337876109188	0.000900	0.999100	40.386582388214
110	277	0.153	0.0225213075464717	0.000300	0.999700	40.1478362804274
110	282	0.144	0.0141976327098979	0.001000	0.999000	32.0812650311673
110	288	0.244	0.0330873589264941	0	1	31.7496254151132
110	302	0.09	0.0101425388154391	0.024000	0.976000	29.3120084948132
110	325	0.15	0.016132544032631	0.000500	0.999500	23.0529865744115
110	353	0.165	0.0150516827677283	0.000100	0.999900	26.172415746354
110	376	0.14	0.0144722652510047	0.001600	0.998400	31.4859614431575
110	394	0.111	0.00969067866530424	0.009100	0.990900	29.1238101559532
110	426	0.085	0.00699092484956684	0.025500	0.974500	30.5266798882551
110	440	0.093	0.00826965924801467	0.026700	0.973300
111	178	0.085	0.0113604166443702	0.026100	0.973900	33.8647649630113
111	212	0.084	0.0123336086625665	0.031300	0.968700	34.0274274372894
111	248	0.124	0.0159368686318033	0.003000	0.997000	33.4276374726064
111	281	0.112	0.01821247486001	0.006800	0.993200	32.8741230909662
111	353	0.109	0.00796565409408815	0.008600	0.991400	23.2074915706114
114	117	0.109	0.0170309374732525	0.006800	0.993200	3.18308686654952
114	120	0.111	0.0150312001238709	0.007500	0.992500	6.80815121747454
114	124	0.132	0.0164754095097334	0.004200	0.995800	11.0177803118414
114	126	0.09	0.00939727211320735	0.031400	0.968600	12.4897061614755
114	131	0.159	0.015762456405535	0.000200	0.999800	20.3941672543892
114	180	0.087	0.00894197669358424	0.030900	0.969100	23.5349905672384
114	182	0.091	0.0117210964988961	0.023400	0.976600	26.4269193248097
114	210	0.184	0.0226362078737867	0.000200	0.999800	38.1385319329415
114	230	0.089	0.00969339108091147	0.024000	0.976000	31.5476910724065
114	264	0.104	0.0123918358409338	0.017200	0.982800	35.1639025991144
114	294	0.101	0.00961131537003676	0.015400	0.984600	26.5509160105636
114	320	0.087	0.00572591362647742	0.031900	0.968100	29.6157003125032
114	344	0.082	0.00715083897911142	0.034500	0.965500	13.7721215141314
114	363	0.107	0.011080817203366	0.009700	0.990300	26.6992339590483
114	374	0.121	0.0116713959691363	0.005500	0.994500	24.6055211893591
114	376	0.177	0.017613357736882	0.000100	0.999900	25.4922180478671
114	397	0.183	0.0190610543375827	0.000500	0.999500	25.5260248765843
114	399	0.158	0.0181038455506262	0.000900	0.999100	23.1835645447373
117	288	0.091	0.0134161465305092	0.025200	0.974800	27.060731956102
117	316	0.135	0.0196033901930297	0.001600	0.998400	29.9419255559825
118	207	0.085	0.0102000784500358	0.027900	0.972100	31.6328145760064
118	218	0.123	0.0162027177862027	0.002400	0.997600	42.0982570185513
118	243	0.103	0.0146139999823148	0.009400	0.990600	26.2128214810997
118	287	0.15	0.0214807474371064	0.000400	0.999600	25.728374336518
118	309	0.091	0.0130834701813107	0.018600	0.981400	25.8918975164046
118	347	0.132	0.0170549126622874	0.001600	0.998400	12.3480998943157
120	121	0.088	0.00888849530005601	0.024400	0.975600	1.32343492473186
120	124	0.143	0.0171720515142795	0.000900	0.999100	2.84332094565493
120	131	0.143	0.0143862781557592	0.001400	0.998600	10.8732937512053
120	171	0.125	0.0142944926903092	0.002200	0.997800	19.0510500760457
120	177	0.087	0.00703846398506773	0.022500	0.977500	23.3264838541945
120	198	0.101	0.00836983571887513	0.014400	0.985600	24.6916276701233
120	201	0.109	0.0120485531594542	0.009200	0.990800	32.3286415118235
120	213	0.095	0.0114441865778883	0.015500	0.984500	43.0444443569667
120	214	0.114	0.0174203791787577	0.004400	0.995600	46.9675339995619
120	248	0.098	0.00945565509733483	0.012400	0.987600	31.0617009675903
120	253	0.141	0.0164185092059544	0.001200	0.998800	24.4591594908737
120	264	0.096	0.0104241946181266	0.019000	0.981000	30.8598201712194
120	282	0.179	0.0181548309233203	0.000200	0.999800	22.0213081128256
120	287	0.122	0.0164399703728943	0.002200	0.997800	26.930291383496
120	325	0.186	0.0192741381861499	0.000100	0.999900	25.5663094520895
120	344	0.156	0.017616150709961	0.000200	0.999800	15.3597720035162
120	353	0.131	0.0130737981713446	0.003000	0.997000	17.2337124265203
120	357	0.113	0.0131164381455001	0.005600	0.994400	16.3913283781395
120	363	0.101	0.0114952132087197	0.010500	0.989500	19.6675197470347
120	367	0.094	0.00732514482463	0.017300	0.982700	15.8595943832117
120	374	0.084	0.00931708057127746	0.030400	0.969600	19.548947311812
120	376	0.097	0.0111774308921969	0.016400	0.983600	19.8365604881491
120	397	0.139	0.0127429160771239	0.002100	0.997900	23.4737234157685
120	436	0.09	0.00689667815355084	0.026200	0.973800	37.9070671379362
121	126	0.086	0.00714398285480777	0.036200	0.963800	4.60533093273436
121	131	0.161	0.0118279434140237	0.000500	0.999500	11.010014577647
121	170	0.112	0.00803562094846349	0.019300	0.980700	19.2225135193086
121	171	0.181	0.0178018001548233	0	1	17.1070146138945
121	176	0.117	0.00969165388688377	0.009800	0.990200	18.2880249890468
121	177	0.083	0.00740786335292396	0.030800	0.969200	20.5326145193446
121	178	0.081	0.00665205627746061	0.033200	0.966800	22.1669492262693
121	180	0.117	0.0123184965965834	0.005400	0.994600	15.0811785016954
121	181	0.135	0.0146355626609499	0.002200	0.997800	19.7250355893215
121	184	0.112	0.00870026740779759	0.010600	0.989400	16.0016528521275
121	201	0.151	0.0149994907705349	0.001300	0.998700	31.4895217810623
121	209	0.165	0.0126139200104108	0.000600	0.999400	38.8061872644041
121	210	0.109	0.00796655059182461	0.012900	0.987100	41.148257095532
121	213	0.082	0.0101556549929562	0.033300	0.966700	42.7644853353808
121	224	0.095	0.00959528874171251	0.016700	0.983300	43.4161506008997
121	230	0.098	0.00748433998703198	0.016300	0.983700	35.2787072042046
121	232	0.163	0.0192179786505379	0.000600	0.999400	38.7422712034284
121	245	0.09	0.00854320692638639	0.027100	0.972900	30.7182464343263
121	248	0.084	0.00561067388250993	0.029500	0.970500	30.723495732094
121	252	0.12	0.0119431699481193	0.004800	0.995200	28.5303294933655
121	253	0.153	0.0142737028195235	0.000900	0.999100	23.1018539082906
121	264	0.111	0.00841483992929576	0.010400	0.989600	29.724472089509
121	267	0.097	0.00961054838173366	0.021100	0.978900	29.1707944869522
121	282	0.146	0.0110563808517605	0.001000	0.999000	21.4119676115952
121	294	0.197	0.0161110766302653	0.000100	0.999900	26.4287669973459
121	314	0.097	0.0107633349108014	0.015400	0.984600	32.9949153052406
121	316	0.142	0.0154712303389533	0.001400	0.998600	32.6478227298544
121	320	0.138	0.012218668118225	0.001100	0.998900	34.279075016692
121	323	0.157	0.0161908618740733	0.000200	0.999800	30.3767813140234
121	325	0.087	0.0042536487214005	0.027800	0.972200	26.3859974039262
121	344	0.177	0.0168649944111858	0	1	16.4356335138017
121	347	0.095	0.00848048098503996	0.016600	0.983400	15.857782221988
121	353	0.144	0.0106585956253759	0.002500	0.997500	16.5119310197203
121	363	0.117	0.00991927202939489	0.005200	0.994800	19.2598973257907
121	368	0.109	0.00774177951231943	0.009500	0.990500	17.8901173277315
121	374	0.11	0.00977422306412693	0.007800	0.992200	16.9354097972266
121	376	0.133	0.00900208388097299	0.002800	0.997200	18.0497241530168
121	395	0.179	0.0122126549553663	0.000100	0.999900	17.6194658545598
121	399	0.106	0.00496703296392664	0.014000	0.986000	20.7936707918539
121	425	0.116	0.00887721533296844	0.005200	0.994800	35.0727597003714
121	436	0.094	0.00532158364844836	0.022900	0.977100	38.1998482457719
121	438	0.086	0.00862135897134867	0.035700	0.964300	39.2317697918409
121	439	0.17	0.0175933624445456	0.000400	0.999600
121	440	0.099	0.0114288386414956	0.025000	0.975000
122	219	0.092	0.0140038993220388	0.018200	0.981800	39.4815613926299
122	309	0.091	0.0120176199085619	0.019600	0.980400	25.5480356387727
122	350	0.089	0.0139134048220105	0.023000	0.977000	12.1657002264563
122	367	0.132	0.0156359289769444	0.003200	0.996800	12.8742369482622
122	418	0.09	0.0125313197625836	0.024200	0.975800	25.5081594200758
124	126	0.187	0.0174405505887376	0.000700	0.999300	3.19484428415529
124	131	0.157	0.0145370238175563	0.001000	0.999000	6.63518341871571
124	171	0.135	0.0127760132101567	0.001800	0.998200	13.0070270238821
124	173	0.1	0.0120217419416865	0.020700	0.979300	18.075277176298
124	177	0.083	0.0039538966727244	0.032100	0.967900	18.2573386067083
124	182	0.099	0.0126232737287724	0.015500	0.984500	20.3945949947529
124	184	0.161	0.0154820847513702	0.001100	0.998900	16.4014041167212
124	186	0.188	0.0222343557307508	0.000300	0.999700	21.4221200164689
124	197	0.145	0.013211470846324	0.003700	0.996300	30.7790324409329
124	198	0.097	0.00808434881943531	0.025800	0.974200	27.1616796792835
124	209	0.095	0.00805862146293416	0.025500	0.974500	41.6070828225195
124	210	0.09	0.0107738035111845	0.034500	0.965500	43.9795082055268
124	216	0.09	0.00585960333396256	0.024300	0.975700	45.0858503080512
124	218	0.084	0.00608386193202776	0.031600	0.968400	51.2658241424051
124	230	0.111	0.0130635485334144	0.012300	0.987700	36.8752523245604
124	232	0.099	0.00934201331432965	0.022900	0.977100	39.8380940056123
124	237	0.104	0.0119658227720829	0.028100	0.971900	36.5969633849586
124	243	0.162	0.0180338872437803	0.000600	0.999400	29.5205722166763
124	253	0.107	0.0123065194334994	0.013100	0.986900	22.7025794349453
124	264	0.125	0.0120945794634417	0.008800	0.991200	28.4197473071102
124	282	0.214	0.0179614116446789	0.000100	0.999900	19.9270601444368
124	294	0.097	0.00855924803370731	0.020200	0.979800	26.3173857554279
124	302	0.251	0.0245164189253163	0	1	29.5226983014764
124	320	0.095	0.0079875456648286	0.025500	0.974500	37.1871592623045
124	321	0.106	0.0014349107755728	0.030000	0.970000	34.5301915140939
124	325	0.126	0.0107280613159955	0.006600	0.993400	29.0117642345308
124	344	0.153	0.0140360886671866	0.000900	0.999100	18.4810400951894
124	353	0.173	0.0151659270220966	0.001300	0.998700	15.8391559434207
124	357	0.104	0.0125116815513324	0.013800	0.986200	14.2784319167057
124	363	0.161	0.0158855777991287	0.000500	0.999500	16.6814442420313
124	367	0.087	0.00675708495321236	0.034200	0.965800	11.7714603172249
124	368	0.14	0.012110776869499	0.002900	0.997100	15.4572389837254
124	372	0.102	0.00721983165831996	0.024400	0.975600	16.5509319072975
124	374	0.129	0.0134128328011904	0.003900	0.996100	15.4522213937026
124	376	0.309	0.0252566777519573	0	1	16.403565496562
124	394	0.241	0.0222348675038455	0	1	16.2532587809338
124	395	0.176	0.0145323265799875	0.000600	0.999400	17.258093376732
124	397	0.164	0.015820306482517	0.001300	0.998700	20.6729973878971
124	399	0.101	0.00824825643368411	0.026100	0.973900	21.2077077969308
124	425	0.107	0.00842710895007382	0.010700	0.989300	37.0705974324666
124	426	0.261	0.0236616677413287	0	1	34.1787017600142
124	436	0.096	0.0080439223857562	0.027700	0.972300	39.9102337126707
124	438	0.117	0.0109499423049711	0.014100	0.985900	41.4848608651397
126	131	0.241	0.0218972608032272	0	1	5.12034119956862
126	171	0.084	0.00627129102065742	0.035100	0.964900	11.772095522888
126	181	0.153	0.0159702979291606	0.002100	0.997900	12.5872034622469
126	183	0.12	0.012814128316484	0.019900	0.980100	11.1484380071829
126	184	0.124	0.0121049318816699	0.012600	0.987400	8.63565637343218
126	188	0.191	0.0215065534650888	0.001400	0.998600	12.2374614197553
126	198	0.171	0.0161821467451146	0.002400	0.997600	19.4555692283726
126	209	0.112	0.0114982180513826	0.017600	0.982400	33.6112771105175
126	210	0.133	0.0131854058644798	0.008900	0.991100	35.6315745091345
126	230	0.121	0.0135606644432593	0.011300	0.988700	30.4466810999163
126	264	0.15	0.0154561230854398	0.003800	0.996200	23.6407136525106
126	294	0.18	0.0174529516748252	0.000600	0.999400	21.3928783477119
126	302	0.156	0.0168202232938177	0.002500	0.997500	24.3687573954849
126	310	0.179	0.0203258065679122	0.000200	0.999800	30.845706897395
126	320	0.218	0.0177668159878275	0.000100	0.999900	30.2559954058696
126	323	0.119	0.0103005616782886	0.009400	0.990600	25.8526166760736
126	327	0.104	0.0110500175202518	0.016600	0.983400	20.1984715758396
126	330	0.124	0.00836542788988901	0.019000	0.981000	15.2114534808479
126	333	0.153	0.00631890976260602	0.009500	0.990500	15.3425159931479
126	344	0.144	0.0140881210184268	0.002600	0.997400	12.001685464967
126	348	0.127	0.0166412787259737	0.006400	0.993600	7.3863972950282
126	353	0.126	0.00692471491174951	0.013000	0.987000	10.6326458137192
126	357	0.096	0.010736882381371	0.023700	0.976300	10.1973667679455
126	368	0.214	0.0242492464802589	0.000200	0.999800	10.750191161091
126	369	0.096	0.00936375193417598	0.031800	0.968200	15.3275538165749
126	372	0.14	0.0149329277051816	0.008900	0.991100	12.3789846918073
126	375	0.152	0.0129802319003931	0.005200	0.994800	9.09839694671541
126	376	0.231	0.0186480983122136	0.000100	0.999900	11.3000676104172
126	394	0.11	0.0131232890984794	0.018500	0.981500	9.38120861083476
126	395	0.226	0.0232797140843507	0.000100	0.999900	10.7448693803136
126	397	0.116	0.00939611291872172	0.016800	0.983200	13.5047108077145
126	426	0.096	0.00846806744317851	0.024600	0.975400	26.4167033522353
126	436	0.123	0.011634768139634	0.013300	0.986700	32.2085393956323
127	132	0.232	0.0340809533327515	0.001700	0.998300	5.12864533770859
127	167	0.136	0.0213019934596361	0.006900	0.993100	7.6738247308627
127	181	0.1	0.0130463150033037	0.022400	0.977600	17.2710861847192
127	184	0.107	0.0114676940751055	0.020600	0.979400	14.8062070092242
127	188	0.135	0.0194905100556716	0.008700	0.991300	19.616716340917
127	191	0.146	0.0158137531521166	0.011500	0.988500	18.9763114961786
127	194	0.132	0.0172067732840225	0.010600	0.989400	24.3441695278356
127	198	0.152	0.0128572324625201	0.003900	0.996100	28.0331973203201
127	264	0.094	0.00904299564200905	0.033400	0.966600	25.5012871243787
127	282	0.113	0.00900894751387355	0.016300	0.983700	17.1607770511711
127	302	0.098	0.00978891313073635	0.025600	0.974400	29.9397674673669
127	369	0.144	0.01824663850885	0.006400	0.993600	15.4892567284554
127	372	0.252	0.03166727922322	0	1	12.9146565962862
127	394	0.111	0.0138229971626209	0.015200	0.984800	14.0891977770205
127	436	0.143	0.0161674793662542	0.005400	0.994600	39.8434392591804
128	215	0.111	0.01652826337017	0.028100	0.971900	51.6029267968397
128	237	0.097	0.0140743995333991	0.034700	0.965800	38.4335338213909
130	191	0.113	0.0130792281501744	0.004900	0.995100	19.2669278557844
131	181	0.134	0.0110736546049625	0.004500	0.995500	16.6182250857304
131	182	0.131	0.0148714658615255	0.003500	0.996500	19.1155104300147
131	184	0.208	0.0178646645649929	0.000100	0.999900	16.6750307046194
131	188	0.164	0.0160589731857238	0.002000	0.998000	21.5553091603902
131	190	0.103	0.0100103897143417	0.031400	0.968600	24.2696839905261
131	196	0.085	0.00641484070247417	0.026700	0.973300	33.3307216993572
131	197	0.183	0.0142626358688495	0.000400	0.999600	35.0551021108198
131	198	0.302	0.0234414769836881	0	1	32.6950461843992
131	209	0.135	0.00771149004839605	0.003900	0.996100	46.2189626343993
131	230	0.209	0.018940855493383	0	1	42.0927829681051
131	253	0.098	0.00692361652394671	0.017900	0.982100	21.4740562772849
131	264	0.231	0.0207822338184549	0	1	24.8839468131565
131	282	0.239	0.0179750547394889	0	1	17.7137525668617
131	291	0.215	0.0182639695334196	0	1	27.7651063387123
131	292	0.116	0.00974174800076242	0.013400	0.986600	26.5597480409736
131	294	0.392	0.0283639972828679	0	1	29.5211206257486
131	295	0.131	0.00580227333365829	0.028800	0.971400	30.5097018831715
131	302	0.118	0.00979723922153389	0.009000	0.991000	34.0958771847858
131	307	0.135	0.0101389012935737	0.013600	0.986400	38.657522890118
131	310	0.163	0.0151647154114248	0.000700	0.999300	42.2113173923771
131	320	0.194	0.0138929406425426	0.000300	0.999700	43.3332579435242
131	323	0.086	0.00481395561578467	0.031200	0.968800	38.9191030086768
131	324	0.135	0.00837659517889382	0.012600	0.987400	37.5551795628779
131	325	0.168	0.0126717437561965	0.000900	0.999100	35.4399789221156
131	330	0.172	0.0110875741997874	0.001700	0.998300	28.0136888859714
131	333	0.097	0.00574083941089477	0.031200	0.968800	27.0456916716878
131	344	0.198	0.0159772114084368	0	1	24.1860451293716
131	346	0.099	0.00620678853344015	0.025600	0.974400	23.4273558260423
131	348	0.135	0.0156792019845592	0.002900	0.997100	18.615596203184
131	349	0.111	0.00522046905075941	0.022900	0.977100	19.253408970881
131	352	0.105	0.00674980789930542	0.022700	0.977300	13.129531636734
131	353	0.21	0.0151935009955464	0.000100	0.999900	16.5114297987788
131	357	0.208	0.0200958090871495	0	1	13.3168376876794
131	363	0.104	0.00622123381465077	0.014100	0.985900	12.8279946990946
131	367	0.117	0.0077862600038816	0.007800	0.992200	6.91358575559745
131	368	0.194	0.0179191854139089	0	1	11.1000686934811
131	372	0.108	0.00926726557083164	0.020000	0.980000	10.2615348754462
131	374	0.201	0.0174355705062681	0	1	12.6201491274866
131	375	0.163	0.0099761162609467	0.002000	0.998000	11.4395006884042
131	376	0.319	0.0228405645908975	0	1	13.3860077319565
131	377	0.167	0.0124986786569887	0.001600	0.998400	15.8193453720437
131	394	0.232	0.020066260037849	0	1	15.1176095994043
131	395	0.181	0.0146531808039322	0.000500	0.999500	16.1856118203792
131	397	0.256	0.0219851816980796	0.000100	0.999900	19.0733612402219
131	399	0.223	0.0172959197526946	0	1	21.7058095449122
131	405	0.144	0.0132770928454689	0.003800	0.996200	24.8360923254847
131	406	0.104	0.00535885479129489	0.022300	0.977700	24.9031392398629
131	419	0.102	0.00488142860203237	0.021000	0.979000	33.8560089939733
131	425	0.185	0.0152935880845719	0	1	40.2864670329877
131	426	0.165	0.0125999582556428	0.000700	0.999300	38.9582614088463
131	436	0.184	0.013427486000665	0.000200	0.999800	43.6412645783781
131	440	0.158	0.0143969764844381	0.003600	0.996400
132	167	0.14	0.0202914374988171	0.012200	0.987800	3.91059407251635
132	169	0.099	0.0134326175051293	0.036600	0.963400	3.63489903573676
132	191	0.448	0.0444954531194071	0	1	21.504959288499
132	207	0.207	0.0208417881799052	0.004900	0.995100	43.0693823266598
132	215	0.186	0.0237421868499067	0.001200	0.998800	52.7000695065955
132	365	0.15	0.021531850540027	0.001000	0.999000	11.5334133715912
133	252	0.097	0.0139985688073947	0.015500	0.984500	22.647605723343
167	169	0.102	0.0184026632116126	0.015400	0.984600	3.6375236081708
167	170	0.122	0.012333538292163	0.019000	0.981000	4.42388856098341
167	171	0.092	0.0101032513216284	0.021300	0.978700	5.893091039514
167	225	0.115	0.0195336506255959	0.006700	0.993300	48.7672569661243
167	232	0.095	0.0127120404138744	0.029000	0.971000	41.2719391960203
167	235	0.104	0.0155534730762944	0.015600	0.984400	37.2656483507265
167	315	0.091	0.0138334258486617	0.027900	0.972100	40.7716604273115
167	363	0.084	0.0105664477217644	0.034200	0.965800	9.03634544492407
167	367	0.214	0.0269454678103635	0	1	4.18242776387113
167	395	0.103	0.0100304807748716	0.019400	0.980600	13.861236921718
168	193	0.098	0.0150779566531558	0.012200	0.987800	33.0934689327063
168	211	0.078	0.0114326165968633	0.036000	0.964000	54.0528952508559
168	291	0.097	0.0109264391595503	0.019900	0.980100	27.1950630997613
168	365	0.144	0.0243000502558102	0.000600	0.999400	4.44316497555514
169	170	0.262	0.0293369765494136	0	1	1.33023644514801
169	236	0.12	0.0107032432362067	0.018400	0.981600	43.1266483163253
169	332	0.119	0.0105451854096123	0.017500	0.982500	33.1356147068377
170	171	0.093	0.00634827366302823	0.032600	0.967400	1.32849275496707
170	184	0.138	0.0157905365467578	0.017300	0.983000	18.7514332252231
170	195	0.44	0.0419031038567825	0.001100	0.998900	32.9131817210066
170	199	0.32	0.0367734797950501	0.003100	0.996900	38.3490076273168
170	207	0.16	0.0212581553341098	0.012100	0.988200	48.7016675176528
170	209	0.111	0.0146731264907003	0.029900	0.970400	50.1980415255416
170	236	0.371	0.0328457247771752	0.001500	0.998500	43.1150120143785
170	240	0.224	0.0223659927682714	0.005500	0.994600	38.277546159596
170	308	0.327	0.0463783638926244	0.002200	0.998000	40.762408994072
170	310	0.131	0.0138427637797757	0.013600	0.986400	48.6338413247401
170	321	0.343	0.0275109328875539	0.002100	0.998000	47.1169530954623
170	345	0.266	0.0229303759915895	0.003500	0.996600	28.7273062259586
170	353	0.127	0.013494607483025	0.023800	0.976600	21.4021353607531
170	373	0.199	0.0321687272081599	0.007000	0.993100	12.1098298914559
170	399	0.182	0.0199897228965858	0.008600	0.991400	25.3725354271109
170	407	0.213	0.0196083434528943	0.006100	0.994300	31.4244186103737
170	419	0.153	0.0138314637879185	0.014400	0.985800	38.6463427894542
170	437	0.217	0.0233078623598478	0.005500	0.994600	49.3072489802463
171	173	0.082	0.00923663453707969	0.034400	0.965600	2.86654600521255
171	177	0.201	0.0227521052196906	0	1	6.48117257909402
171	178	0.288	0.0308570331989905	0	1	9.30429717926078
171	182	0.088	0.00931497288805589	0.024200	0.975800	14.2898230569871
171	184	0.096	0.00683970468130441	0.018100	0.981900	15.7784656731889
171	186	0.1	0.00975405249795239	0.018700	0.981300	18.5138488164941
171	198	0.123	0.00615643766395266	0.005300	0.994700	35.1549203668562
171	201	0.117	0.0101696236217013	0.005700	0.994300	41.8005226522349
171	213	0.084	0.0108970592185349	0.031300	0.968700	55.148950543052
171	214	0.231	0.0300795567831034	0	1	58.7969881371487
171	216	0.083	0.00980967923894968	0.030500	0.969500	54.0001264442964
171	217	0.086	0.00586964350172714	0.032800	0.967200	59.5061508921557
171	218	0.089	0.00956987797521932	0.021200	0.978800	58.9739213975127
171	224	0.125	0.0130669437320177	0.003800	0.996200	57.1509714178158
171	232	0.166	0.0171146918084621	0.000400	0.999600	46.5033881991409
171	248	0.116	0.0116316552737717	0.004400	0.995600	32.417928265082
171	251	0.092	0.0084932572366492	0.021300	0.978700	29.6989251825719
171	252	0.093	0.00930106297451933	0.019100	0.980900	27.7277741804134
171	269	0.084	0.00910619381036958	0.028300	0.971700	17.6846139906982
171	270	0.089	0.011498992141138	0.022800	0.977200	18.9746459782521
171	271	0.099	0.0118257978089303	0.011600	0.988400	22.2493038318056
171	275	0.102	0.0117204909845847	0.012600	0.987400	20.5703024041943
171	282	0.163	0.0118856842243985	0.000200	0.999800	22.1029236301445
171	287	0.114	0.0126035232293801	0.005200	0.994800	30.0474176760666
171	300	0.108	0.0124177591592036	0.008000	0.992000	33.3930174138247
171	302	0.142	0.0108356998993594	0.001200	0.998800	39.9649403477598
171	309	0.083	0.00939470859542987	0.026900	0.973100	45.7802615217519
171	314	0.085	0.0105863885691349	0.027900	0.972100	48.2578274065462
171	320	0.166	0.0136509182225038	0.000200	0.999800	46.9756168772694
171	323	0.148	0.0152539161020921	0.000400	0.999600	42.1167438437494
171	325	0.104	0.00559984877158133	0.013000	0.987000	39.857812182808
171	344	0.161	0.0156381129362378	0.000200	0.999800	29.3058689343961
171	347	0.103	0.00860578502068477	0.010800	0.989200	27.0852795998122
171	353	0.203	0.0149387568733138	0	1	22.0289572608419
171	363	0.272	0.0294777682437386	0	1	17.6406504698665
171	367	0.085	0.0051178355277534	0.031400	0.968600	11.6040886759797
171	368	0.099	0.00713900547880307	0.015200	0.984800	13.7015646551772
171	374	0.207	0.0180166355014877	0	1	10.9839966314634
171	376	0.151	0.00914140180499684	0.000600	0.999400	15.2056161006386
171	395	0.177	0.0145408410857463	0	1	18.174298858553
171	397	0.139	0.0106355843127679	0.002300	0.997700	16.6167052690959
171	426	0.093	0.00679587264309739	0.018900	0.981100	41.6530341871994
171	438	0.128	0.011456252979351	0.005100	0.994900	47.9065901312126
171	439	0.182	0.0195944306164187	0	1
172	173	0.099	0.00995799186126193	0.035200	0.964800	1.32660280415803
172	176	0.207	0.0292083971780198	0.003600	0.996400	3.89713304879368
172	177	0.094	0.00639666020298102	0.029200	0.970800	3.55831617482203
172	191	0.512	0.0525146146262766	0	1	19.6820221014001
172	206	0.13	0.0124446346568535	0.015800	0.984200	37.4388367474205
172	211	0.09	0.0103948280176769	0.031700	0.968300	47.120085685406
172	236	0.247	0.0217448472987931	0.007200	0.993100	36.4136008381484
172	266	0.216	0.0277494858813996	0.011500	0.988500	14.8621544198679
172	291	0.124	0.0185331220897853	0.031800	0.968800	27.6358517328488
172	295	0.425	0.0396347564171245	0.001800	0.998300	29.4797351752013
172	307	0.261	0.0366191025937607	0.006700	0.993500	38.2895520214066
172	321	0.23	0.0210368990887582	0.009400	0.990800	39.5678244410784
172	328	0.205	0.0238518942248661	0.012400	0.987600	30.9291416790056
172	329	0.33	0.0308621371568441	0.004800	0.995200	29.1186256715526
172	330	0.148	0.0173560390672018	0.020300	0.979900	26.2275884709212
172	332	0.263	0.0264439404149046	0.006400	0.993700	26.1024163823965
172	333	0.169	0.0157080247091697	0.016100	0.984200	26.2243068354533
172	345	0.183	0.0162975043674956	0.014500	0.986100	21.6775865354056
172	349	0.207	0.0215837131731682	0.011300	0.988800	18.3371188031272
172	352	0.138	0.0181522202545461	0.025900	0.974200	11.3161018464841
172	375	0.122	0.0142079607161916	0.032600	0.967600	7.39801007028242
172	377	0.126	0.0151291454635923	0.030500	0.969700	10.8072409059852
172	398	0.22	0.0234494286148336	0.009900	0.990100	16.338607774226
173	175	0.085	0.0130010115076133	0.027900	0.972100	3.23060938523985
173	176	0.14	0.0201478488841983	0.006700	0.993300	3.03796807093162
173	177	0.121	0.0147987123308001	0.005100	0.994900	3.04969145980375
173	178	0.089	0.00971444600672225	0.024900	0.975100	5.21651320328053
173	183	0.138	0.0224521694298004	0.010800	0.989200	12.5719598313071
173	186	0.103	0.0168929323750584	0.022800	0.977200	16.4035291934388
173	241	0.09	0.0109417833107965	0.027000	0.973000	35.1544150996713
173	253	0.088	0.00835409507566087	0.028600	0.971400	22.0729649571597
173	328	0.098	0.00541344558568515	0.035900	0.964100	35.7786729351439
173	344	0.116	0.0127072911110091	0.008300	0.991700	29.078340117689
173	363	0.084	0.0107236796359096	0.031000	0.969000	18.436004257973
174	311	0.083	0.0119727273996385	0.027200	0.972800	46.794697926154
175	177	0.104	0.0120516227151125	0.008500	0.991500	3.23678405211097
175	178	0.101	0.0129473082428047	0.011200	0.988800	3.40713061093935
175	213	0.085	0.0131742138397517	0.027600	0.972400	50.7179084249341
175	233	0.093	0.0155133219931181	0.017700	0.982300	43.5434469696647
175	326	0.08	0.0121977700918849	0.032400	0.967600	34.6996353294959
176	177	0.13	0.0112386310409734	0.004000	0.996000	1.33719445108033
176	183	0.217	0.0291181924875848	0.002200	0.997800	7.94828843210914
176	191	0.142	0.0198136357974279	0.024300	0.975900	19.3234515550406
176	213	0.111	0.0116009185238507	0.010000	0.990000	49.0395229687239
176	224	0.118	0.013841001451859	0.013300	0.986700	52.023547793283
176	236	0.159	0.011661775795221	0.018500	0.981700	37.2723627772643
176	250	0.172	0.0221005996818245	0.005200	0.994800	24.8793884571145
176	266	0.142	0.0188348406848838	0.023800	0.976400	16.1517775182795
176	267	0.178	0.0250589155154662	0.001900	0.998100	21.5241618187561
176	295	0.253	0.0237305037263233	0.007000	0.993100	31.3466320519446
176	307	0.156	0.0225328776764879	0.019000	0.981400	40.1027522870937
176	312	0.089	0.00970356846091815	0.026000	0.974000	47.0947711959619
176	316	0.086	0.00741544627523731	0.033100	0.966900	44.1770547796025
176	320	0.127	0.0108446810973053	0.010400	0.989600	41.5037011120695
176	321	0.147	0.0142422482722585	0.021100	0.978900	40.2285281609954
176	325	0.095	0.00835514482575651	0.031300	0.968700	35.0604369910017
176	328	0.128	0.0148570368955378	0.030900	0.969600	32.0875299766124
176	329	0.21	0.0203494155310533	0.010000	0.990000	30.5679115086392
176	332	0.161	0.0158706290246539	0.018200	0.982200	27.4305374354933
176	349	0.129	0.0111294762728489	0.029800	0.970400	21.1548779481234
176	352	0.308	0.0353160252020449	0	1	14.1110639570516
176	374	0.114	0.0088720304712098	0.013300	0.986700	7.47385081467378
176	375	0.107	0.0119388270455302	0.029200	0.970800	10.6506327981017
176	396	0.146	0.0191329955438189	0.004500	0.995500	16.4231820607335
176	398	0.137	0.0166905600173951	0.025400	0.975000	16.8135494170624
176	404	0.168	0.0154734130182141	0.014800	0.985200	20.1228780744704
176	438	0.158	0.0187652754345259	0.005600	0.994400	41.8251499220266
177	178	0.31	0.0346334273709185	0	1	1.31963972356098
177	181	0.148	0.0131518852906501	0.001000	0.999000	3.08566799899145
177	201	0.107	0.010143532400439	0.009600	0.990400	33.8698766900619
177	202	0.098	0.00789092097839972	0.017000	0.983000	35.1703807912283
177	212	0.09	0.012344863222806	0.030700	0.969300	45.8083445455083
177	213	0.179	0.0230884807642649	0	1	47.4391649800036
177	214	0.19	0.0233875089434026	0	1	50.9847918599262
177	216	0.158	0.0205780594242697	0.000500	0.999500	46.2340428904936
177	218	0.152	0.0180288037527322	0.000200	0.999800	50.7426875914156
177	224	0.214	0.0261990299012565	0	1	50.0979212043773
177	235	0.131	0.0148604106912738	0.001400	0.998600	36.3152568626466
177	241	0.212	0.0235273594484793	0	1	30.0587564945724
177	245	0.122	0.0151858543466204	0.005500	0.994500	25.6344685531025
177	248	0.193	0.0239128552389426	0	1	24.92642750175
177	251	0.153	0.0175775299574402	0.000300	0.999700	21.7070743076998
177	252	0.184	0.0182085913613478	0	1	20.3060911797421
177	268	0.086	0.0108315725599752	0.022100	0.977900	16.0204695311966
177	270	0.113	0.014363681636099	0.005900	0.994100	10.1912481080582
177	275	0.24	0.028521299485366	0	1	18.540199918016
177	281	0.098	0.0130985066731687	0.014900	0.985100	20.8608127118768
177	287	0.085	0.00943940167854012	0.024800	0.975200	24.3956040712256
177	300	0.182	0.0224302560831346	0	1	28.4807485330004
177	309	0.102	0.0112511470943032	0.009600	0.990400	40.4458544229195
177	314	0.169	0.0207181370289149	0	1	42.1290648958649
177	323	0.18	0.0176514710800796	0.000100	0.999900	34.7455093069594
177	363	0.185	0.0193315001837054	0	1	14.3158983301782
177	367	0.134	0.0106365818912982	0.002200	0.997800	10.7154245832818
177	372	0.122	0.0101710413175937	0.006000	0.994000	3.26900474150774
177	374	0.136	0.0103695929295144	0.001600	0.998400	4.9045223008974
177	425	0.08	0.00508162810695748	0.034100	0.965900	32.634395505356
177	439	0.161	0.0188552964330527	0.000300	0.999700
178	201	0.116	0.0109708288406416	0.003600	0.996400	32.4399006780231
178	212	0.098	0.0115230366675974	0.018900	0.981100	44.3428796651728
178	213	0.172	0.0212248203388075	0.000200	0.999800	46.0147592191897
178	214	0.16	0.0225568992236503	0	1	49.5845737099756
178	216	0.174	0.0203267738694386	0.000100	0.999900	45.0874006458567
178	218	0.131	0.0155766445186744	0.001700	0.998300	49.441513225224
178	219	0.212	0.0264014454741158	0	1	46.6059568188445
178	235	0.125	0.0149368689386249	0.002300	0.997700	36.7571802101304
178	241	0.102	0.0115868452561498	0.010200	0.989800	30.3098123550774
178	248	0.177	0.0213998490043881	0.000100	0.999900	26.0004294003003
178	251	0.113	0.0141134813576948	0.004100	0.995900	21.8667151168162
178	268	0.161	0.0214344513305935	0.000200	0.999800	19.8021179927805
178	275	0.173	0.0232527967567905	0.000100	0.999900	23.9659314235855
178	279	0.088	0.0114409413211556	0.018800	0.981200	24.1742248272825
178	281	0.151	0.0190520983521455	0.000200	0.999800	25.0296800019497
178	287	0.117	0.0143643700697725	0.003500	0.996500	28.2603230342471
178	300	0.181	0.0236021212440648	0	1	29.6300772526837
178	309	0.176	0.0216121804079983	0	1	41.0259472407402
178	314	0.1	0.0148758554891843	0.011600	0.988400	41.9688787794003
178	316	0.092	0.00901738932708328	0.018300	0.981700	42.6139934997883
178	323	0.117	0.0142253919816839	0.004900	0.995100	34.0952623395099
178	325	0.116	0.00758307575848856	0.005800	0.994200	33.3641458005447
178	344	0.134	0.0107158084740809	0.002200	0.997800	24.9036315825624
178	347	0.116	0.0116600795973903	0.005000	0.995000	24.3853801692736
178	363	0.113	0.0127005000910467	0.006000	0.994000	19.570907822582
178	370	0.081	0.0100494861095293	0.031600	0.968400	14.7930828092051
178	439	0.156	0.0179661320959564	0.000300	0.999700
179	215	0.097	0.0140071865016056	0.019300	0.980700	46.401424310036
179	327	0.196	0.0293687902974883	0.000200	0.999800	27.3081002817845
179	418	0.085	0.0124856185610263	0.036000	0.964000	24.3463247329037
180	181	0.127	0.0124924413682619	0.005300	0.994700	1.33298949733297
180	183	0.13	0.0165898500378495	0.009400	0.990600	3.24529135826045
180	194	0.091	0.0101246362610555	0.029300	0.970700	18.2140199297135
180	198	0.152	0.0138966407021776	0.002000	0.998000	23.320461702119
180	201	0.146	0.0132664545997073	0.001700	0.998300	29.2498881023501
180	202	0.096	0.00933133613400146	0.021600	0.978400	30.6188051040533
180	210	0.121	0.0148460236921216	0.008600	0.991400	35.0721394414427
180	237	0.115	0.0134073658295156	0.016100	0.983900	31.713134534448
180	248	0.125	0.0118261865492371	0.004100	0.995900	24.0968941774661
180	251	0.154	0.018836313191119	0.000600	0.999400	22.2600542227552
180	264	0.09	0.00742505284262299	0.030800	0.969200	21.0882051393664
180	292	0.1	0.0131096880606294	0.023600	0.976400	23.3295360219615
180	294	0.152	0.0119058195475787	0.000700	0.999300	27.5856449081764
180	300	0.096	0.0116139225653665	0.017400	0.982600	24.8325803733724
180	302	0.093	0.00836373842166973	0.024300	0.975700	31.1981076509457
180	316	0.115	0.0116965321001122	0.005600	0.994400	38.0412163449067
180	320	0.184	0.016221183127503	0.000200	0.999800	35.0099044414577
180	325	0.157	0.014118820661291	0.000900	0.999100	28.7773064410135
180	344	0.099	0.0103044564401583	0.014700	0.985300	19.8283046678227
180	347	0.136	0.0158002837685499	0.001800	0.998200	19.301974018219
180	353	0.146	0.0104381545787871	0.002100	0.997900	15.8428775795308
180	367	0.091	0.00738858111716155	0.027400	0.972600	12.7629746532695
180	395	0.096	0.00521118421554034	0.023100	0.976900	9.68309129359008
180	396	0.086	0.00826690750561823	0.032800	0.967200	11.555206272499
180	399	0.11	0.00865194926433425	0.016200	0.983800	13.428738920688
180	408	0.092	0.0097297072455867	0.021300	0.978700	18.664623301851
180	419	0.107	0.00829829221904219	0.016200	0.983800	24.8312981537414
180	425	0.104	0.0098880376550306	0.011600	0.988400	28.6171426421297
180	426	0.115	0.00945348542317468	0.009000	0.991000	29.2637146992653
180	438	0.194	0.0204957848538745	0.000100	0.999900	35.2268608450994
181	182	0.105	0.0119413742383859	0.010500	0.989500	1.32673207543952
181	184	0.225	0.0230766209697288	0	1	3.31244486746572
181	188	0.223	0.0276860373803557	0.000100	0.999900	7.31536417412011
181	190	0.133	0.0150984663523103	0.008400	0.991600	11.0959435380683
181	194	0.099	0.00967035527321999	0.020600	0.979400	16.9570274812539
181	198	0.087	0.00308505121005218	0.032800	0.967200	22.5531627272097
181	201	0.098	0.00635233586554152	0.017800	0.982200	27.6828973375259
181	202	0.103	0.0114108867777901	0.017300	0.982700	29.0274913314947
181	209	0.195	0.0174312625461309	0.000200	0.999800	33.0772961863572
181	213	0.134	0.014391643609699	0.001400	0.998600	41.2308102515582
181	216	0.123	0.0124607618894938	0.003800	0.996200	40.1242766165323
181	232	0.116	0.0121743761302402	0.009200	0.990800	33.7632053721207
181	241	0.108	0.0115295668393093	0.009700	0.990300	26.3507853013909
181	245	0.147	0.0167749911269806	0.001600	0.998400	21.7459013609462
181	248	0.095	0.00693064609305774	0.019400	0.980600	21.3627318945869
181	264	0.136	0.0104320643404264	0.003400	0.996600	15.5835476384551
181	282	0.109	0.00828417198610826	0.012000	0.988000	15.8208159081635
181	294	0.143	0.0103813050589991	0.001500	0.998500	27.6283129054237
181	302	0.179	0.0170766175724776	0.000200	0.999800	30.8666338624736
181	310	0.104	0.0104141741777834	0.013300	0.986700	38.2250454152772
181	316	0.094	0.00721902415511364	0.019900	0.980100	37.641333411557
181	320	0.148	0.0130809528389762	0.001100	0.998900	33.9456264635078
181	330	0.118	0.00669488766059355	0.013100	0.986900	20.8879363748552
181	344	0.142	0.0133225852360822	0.001200	0.998800	20.2156840843935
181	348	0.091	0.00980583304603854	0.022700	0.977300	16.1347358205829
181	353	0.154	0.0103693000216847	0.002100	0.997900	14.8897577213331
181	357	0.243	0.0280723113791574	0	1	12.4310586837968
181	363	0.092	0.0084352086265633	0.019400	0.980600	14.5034246300658
181	368	0.138	0.0110242247123261	0.002800	0.997200	10.3368208845853
181	374	0.135	0.012401167116786	0.002900	0.997100	3.47373156706153
181	394	0.17	0.0177628679304439	0.000700	0.999300	7.28684369257361
181	395	0.112	0.00917624477572255	0.010600	0.989400	10.1554815740072
181	404	0.11	0.0052635297550589	0.024500	0.975500	13.1750645159711
181	421	0.097	0.013025848788323	0.020100	0.979900	26.1495840311084
181	425	0.091	0.00898487988689428	0.023000	0.977000	26.5469603156369
181	436	0.162	0.0181010898466159	0.000600	0.999400	31.1312031730224
181	438	0.119	0.0132782164134656	0.009500	0.990500	33.3304907554629
181	439	0.132	0.0148509693759469	0.003000	0.997000
181	440	0.107	0.0139440514828197	0.022000	0.978000
182	184	0.131	0.0146697493174894	0.003300	0.996700	3.28934765569101
182	193	0.104	0.0130391195510255	0.011600	0.988400	13.2906655213349
182	197	0.13	0.0138412794789536	0.004200	0.995800	20.1102394068295
182	198	0.087	0.00801891325941578	0.030500	0.969500	21.1860390115755
182	230	0.144	0.0174507986009496	0.001600	0.998400	34.6399177972465
182	238	0.093	0.00941837263716946	0.026500	0.973500	30.5720047265468
182	264	0.114	0.0144447285579645	0.007300	0.992700	19.3771592861286
182	282	0.111	0.0111231711340852	0.008100	0.991900	20.9773642767627
182	294	0.102	0.0105811252691342	0.011900	0.988100	29.1603282903331
182	302	0.108	0.011935541317429	0.009400	0.990600	32.0604689610118
182	353	0.166	0.0162649367445244	0.000700	0.999300	18.2094884332317
182	363	0.134	0.0148314537475362	0.002200	0.997800	21.5651350331965
182	367	0.082	0.00720727269241524	0.034400	0.965600	19.1611216268777
182	374	0.107	0.010145703702302	0.009400	0.990600	5.66391887300658
182	376	0.102	0.00981504245740129	0.017100	0.982900	12.7633783537118
182	395	0.116	0.0107106115772391	0.007300	0.992700	12.0901569055162
182	397	0.115	0.0116391731902487	0.009500	0.990500	5.66354005900904
182	421	0.149	0.0213177790901709	0.001400	0.998600	26.3319939427306
182	436	0.084	0.0082522806079386	0.033400	0.966600	29.970288136753
182	438	0.132	0.016591289612874	0.003600	0.996400	32.9298801394721
183	186	0.126	0.0177031672832744	0.018500	0.981500	3.47299409731718
183	198	0.201	0.0178977073697025	0.001600	0.998400	18.9909561107386
183	267	0.181	0.026669348216477	0.002800	0.997200	21.0232506049849
183	292	0.116	0.0168189561832243	0.029100	0.970900	22.9625302177264
183	302	0.128	0.0137106813246668	0.011200	0.988800	29.8630910824717
183	325	0.118	0.0111799672828232	0.015700	0.984300	25.2803482570949
183	327	0.122	0.0178455308885191	0.011300	0.988700	21.2159625282474
183	344	0.135	0.0137706510387642	0.005700	0.994300	17.627176347901
183	357	0.1	0.0101535584625447	0.024400	0.975600	15.2432152120214
183	375	0.129	0.0110621186345052	0.017800	0.982200	11.7777058037633
183	396	0.129	0.0153041544543941	0.011900	0.988100	12.6517188160344
183	419	0.098	0.00878772791265512	0.035400	0.964600	21.8168003841076
184	188	0.276	0.028097821598157	0	1	2.90209768960317
184	195	0.134	0.0103260025843942	0.019900	0.980700	12.5663496688577
184	207	0.102	0.00878575894932908	0.026600	0.973400	27.0203643757814
184	209	0.189	0.0182219495076741	0.000500	0.999500	28.7494278377849
184	230	0.146	0.0130387111650218	0.003000	0.997000	28.5210905471723
184	232	0.098	0.0121864117714969	0.028300	0.971700	28.8196657336618
184	235	0.105	0.0105288943726463	0.016900	0.983100	26.0521005295158
184	236	0.12	0.00625922603200945	0.025900	0.974300	24.4958942274006
184	241	0.111	0.0100319130263342	0.010400	0.989600	21.8877549556824
184	243	0.087	0.00891238889804422	0.034500	0.965500	19.4246808210585
184	253	0.092	0.00793655098163631	0.025200	0.974800	11.1474066939356
184	264	0.181	0.0149600974652639	0.000700	0.999300	18.0246519245172
184	282	0.331	0.0286039890029323	0	1	14.254538294873
184	294	0.137	0.0107957481610217	0.003000	0.997000	20.8554897808706
184	302	0.184	0.0168188635327726	0.000600	0.999400	24.1077465558272
184	307	0.123	0.00793435875068821	0.023400	0.976600	26.8098744122385
184	308	0.105	0.0130481018992304	0.031700	0.968300	21.8664319448784
184	310	0.15	0.0153800648311739	0.001600	0.998400	31.3608944547186
184	320	0.24	0.0207732725265268	0.000100	0.999900	28.7502478771923
184	325	0.176	0.0128997225191599	0.000500	0.999500	22.1396710680173
184	344	0.181	0.0138942282224749	0.000300	0.999700	12.8328050713786
184	346	0.103	0.00591055197790718	0.026800	0.973200	12.5194994308878
184	348	0.093	0.00970897664104084	0.026600	0.973400	8.59448573214247
184	352	0.1	0.00524401846416241	0.032300	0.967700	4.55261770852767
184	353	0.307	0.0250597676536508	0	1	10.2967593931295
184	357	0.19	0.0204135912535981	0.000300	0.999700	10.0111891901012
184	363	0.144	0.00989638937781484	0.001900	0.998100	17.0296148224204
184	367	0.119	0.0113759131706284	0.010000	0.990000	16.7483517397982
184	368	0.125	0.0104208123372857	0.008800	0.991200	12.7905919722271
184	369	0.205	0.0168084591036947	0.000100	0.999900	16.7599946599037
184	374	0.242	0.0216637101763091	0	1	3.91985790558792
184	376	0.27	0.0223681461726084	0	1	8.23629576933708
184	394	0.218	0.0227856806186211	0	1	3.88050460636245
184	395	0.202	0.018745227305744	0.000200	0.999800	5.38492135504314
184	397	0.113	0.00790702644078938	0.019500	0.980500	3.58937835843478
184	436	0.251	0.022461870498853	0	1	27.7688656592235
184	437	0.108	0.00960749276283915	0.023700	0.976300	28.5010549278443
184	439	0.089	0.00590144001294917	0.029100	0.970900
184	440	0.108	0.0112086897718315	0.029500	0.970500
184	441	0.143	0.0159820586702413	0.023400	0.976600
185	418	0.146	0.0215512865596511	0.000500	0.999500	14.7949611016724
186	194	0.118	0.0146885989302881	0.015700	0.984300	9.25889637051844
186	212	0.139	0.0190341636257175	0.011500	0.988500	32.517237551797
186	216	0.104	0.0124077467044929	0.011900	0.988100	33.0708222304798
186	237	0.135	0.0207934578753632	0.011900	0.988100	27.8027642690434
186	253	0.108	0.0127739317114298	0.010500	0.989500	17.3323787461502
186	344	0.113	0.0111882464162342	0.008000	0.992000	16.9445317433088
186	347	0.096	0.010173856209108	0.022100	0.977900	18.5336246320033
186	357	0.092	0.0103031585653111	0.027100	0.972900	17.4195284092308
186	373	0.107	0.0108936693249046	0.026500	0.973500	15.789921754081
186	397	0.099	0.0118280761472781	0.030200	0.969800	7.19569517142019
186	399	0.189	0.0214912562844747	0.001100	0.998900	13.0886752958426
186	405	0.114	0.0126144430990876	0.019100	0.980900	9.33824582028122
186	419	0.183	0.0177506225132382	0.000800	0.999200	18.9279668480268
188	190	0.153	0.0223234219576038	0.009800	0.990200	3.44208105657029
188	191	0.154	0.013762357501479	0.010600	0.989400	3.16586891705894
188	194	0.185	0.0222401923081602	0.001600	0.998400	6.71261461727098
188	198	0.095	0.00672264939617255	0.032800	0.967200	12.14261112776
188	202	0.096	0.0110494639988537	0.028400	0.971600	18.3748503395266
188	210	0.113	0.0105639587909814	0.016500	0.983500	22.9379536140433
188	232	0.12	0.0126067058384672	0.013600	0.986400	25.5374251442858
188	282	0.123	0.00938581483687149	0.009200	0.990800	15.8442309374737
188	289	0.086	0.00781299527918694	0.029500	0.970500	17.1067440794559
188	294	0.132	0.0100675873472444	0.005200	0.994800	21.3557005504385
188	330	0.191	0.0179921134107137	0.002400	0.997600	12.2625032517835
188	332	0.164	0.00704624843942795	0.008400	0.991600	12.1260803642397
188	348	0.09	0.0136377684216021	0.030900	0.969100	10.3713527083019
188	357	0.1	0.0128839740080315	0.021500	0.978500	12.9586147793659
188	367	0.157	0.0167675633808955	0.002600	0.997400	20.5078441090232
188	368	0.157	0.0150964317333689	0.002200	0.997800	15.7383962969548
188	374	0.117	0.0125717628202415	0.009600	0.990400	8.37943130528559
188	376	0.118	0.00871457622089258	0.011200	0.988800	9.69425242089351
188	377	0.164	0.0151338801871978	0.003500	0.996500	7.1326879926154
188	394	0.132	0.0148763223635039	0.006200	0.993800	5.55165470828293
188	395	0.196	0.0183219850105772	0.000700	0.999300	7.66824660531986
188	418	0.128	0.0135924855400576	0.008700	0.991300	11.3437348787778
188	425	0.154	0.0164030972489624	0.000500	0.999500	16.8985375106842
188	436	0.21	0.023309502861241	0.000600	0.999400	22.7836275645473
189	196	0.109	0.0182270257278609	0.005300	0.994700	6.94806239177513
189	211	0.077	0.0104919501222407	0.035400	0.964600	25.419330537998
189	218	0.097	0.0141279193140189	0.013600	0.986400	32.8278316524257
189	241	0.109	0.0146387679312201	0.006800	0.993200	23.6796292200702
189	311	0.083	0.0137579732929375	0.030000	0.970000	28.4766957879597
189	319	0.103	0.0175902294056998	0.011000	0.989000	22.99853117049
189	326	0.117	0.0199347025749484	0.004300	0.995700	15.6375411430314
189	439	0.08	0.00922635834045923	0.034200	0.965800
190	191	0.249	0.0248167582305636	0.002000	0.998000	1.32882993644784
190	194	0.199	0.026107291988395	0.001800	0.998200	3.02839644036245
190	202	0.095	0.012340134269945	0.036000	0.964000	15.9988740541327
190	308	0.17	0.0196660868297106	0.018500	0.981600	18.8445441706612
190	374	0.109	0.0100144046004002	0.018500	0.981500	14.0252074850963
190	419	0.14	0.0140726966643998	0.013700	0.986300	14.338880604845
190	437	0.135	0.0137964978471427	0.020100	0.979900	22.0350272066998
191	194	0.131	0.0113083926542964	0.017600	0.982400	2.95814992858714
191	236	0.255	0.0200054648940535	0.006500	0.993800	20.4872854717261
191	266	0.226	0.0264417700392215	0.009800	0.990500	20.2004047979242
191	291	0.125	0.016321411675019	0.031600	0.968600	18.383831727907
191	295	0.421	0.0360644904081811	0.002300	0.997800	14.6002004780756
191	307	0.243	0.0327938479160347	0.007300	0.992800	22.049865124304
191	321	0.227	0.0185124805804585	0.009600	0.990500	18.3968920201212
191	328	0.211	0.0218934829608822	0.010200	0.989800	12.1514790046315
191	329	0.337	0.0282064392071199	0.003500	0.996600	11.0319721718286
191	330	0.147	0.0171940121799701	0.021500	0.978900	7.47279606305432
191	332	0.247	0.0244129699376286	0.007700	0.992500	9.05562129287661
191	333	0.173	0.0151456024242458	0.015900	0.984500	10.5927821652293
191	345	0.178	0.0148697623145123	0.015000	0.985100	2.96992457816692
191	349	0.205	0.0202177287567116	0.011900	0.988300	8.60539208868487
191	352	0.142	0.0168746408843539	0.023900	0.976500	9.60828106374912
191	375	0.122	0.0114470847671502	0.031800	0.968200	14.1629615900065
191	377	0.129	0.0156233750683954	0.027700	0.972400	13.3665924603094
191	398	0.236	0.0227666483756114	0.008900	0.991500	3.0480016404195
192	218	0.101	0.0156618180066084	0.011200	0.988800	28.0878107726466
192	224	0.114	0.015715167404765	0.005300	0.994700	29.3287644642593
192	287	0.084	0.0119325391176863	0.026600	0.973400	23.4007169548285
192	353	0.09	0.00829764080907015	0.023700	0.976300	17.4473595710067
193	196	0.276	0.0422563263728537	0	1	3.41784083889231
193	201	0.105	0.00927459250003193	0.012200	0.987800	9.69067237089356
193	216	0.086	0.0103919513405431	0.025200	0.974800	22.6443652593752
193	233	0.084	0.01297775598145	0.029300	0.970700	21.9137936469248
193	237	0.116	0.0173418856934504	0.010700	0.989300	21.2677213636064
193	241	0.094	0.0120545015730445	0.018400	0.981600	22.6245243485913
193	282	0.132	0.0116520641971472	0.002700	0.997300	24.8684404215463
193	314	0.148	0.0215559638736029	0.000400	0.999600	22.2646869728725
193	344	0.109	0.0115522775957682	0.008900	0.991100	14.2143305857152
193	426	0.095	0.00878341659595749	0.017300	0.982700	13.7292632722954
194	195	0.159	0.0152521941389735	0.010100	0.989900	1.32266738071217
194	198	0.205	0.0233207415686652	0.000400	0.999600	3.59762963630219
194	199	0.124	0.0136506218829071	0.019700	0.980300	6.09787635164898
194	202	0.137	0.0205059508679286	0.005700	0.994300	10.02090639613
194	215	0.175	0.0253072242876772	0.000700	0.999300	23.5882827268116
194	217	0.115	0.0155877233980497	0.023500	0.976500	26.3152204816908
194	220	0.241	0.0186903570117247	0.002600	0.997400	16.9979504941037
194	221	0.126	0.0155176086910091	0.019300	0.980700	22.0286634637692
194	222	0.11	0.0172445891161331	0.025900	0.974200	21.1144141761025
194	230	0.093	0.00877492915718906	0.028100	0.971900	20.4995682393557
194	236	0.14	0.0111367413595685	0.014800	0.985300	20.9675526945803
194	239	0.137	0.017860997746147	0.014200	0.985800	19.5393183606798
194	288	0.123	0.0193599759054294	0.017800	0.982200	21.8702345209191
194	292	0.17	0.0250970546145315	0.002800	0.997200	18.766070606283
194	310	0.111	0.0138518471436118	0.011100	0.988900	23.515082840594
194	311	0.105	0.0118584947771847	0.012400	0.987600	21.0651105385184
194	325	0.102	0.00778965166506254	0.019400	0.980600	10.6616653952373
194	326	0.107	0.0123766144821099	0.011600	0.988400	7.30004739710641
194	330	0.248	0.0228498519213526	0.000100	0.999900	3.92849589537776
194	346	0.185	0.0194688334699121	0.002500	0.997500	11.3370670810399
194	349	0.245	0.0211166092589752	0.000700	0.999300	13.326652467893
194	406	0.141	0.0142980671409651	0.008100	0.991900	11.042681467832
194	409	0.136	0.0169805898782516	0.005400	0.994600	8.39115069582235
194	419	0.189	0.0178479702504413	0.000700	0.999300	9.99915721448565
195	197	0.145	0.0158009981758665	0.009000	0.991000	3.13710312230887
195	198	0.149	0.0107884687334822	0.010200	0.989800	2.94000697278085
195	199	0.696	0.0554434400797845	0	1	3.05994133930702
195	202	0.116	0.0108438998190607	0.024400	0.975600	7.76907594247863
195	207	0.162	0.0202612595614744	0.012200	0.987900	10.822612161581
195	209	0.107	0.0085551681200284	0.034400	0.965800	12.6067192401513
195	215	0.157	0.0203861717002869	0.004200	0.995800	22.4566767354388
195	217	0.291	0.0290158357220661	0.001800	0.998200	24.3359034350484
195	220	0.556	0.0337948434029593	0.000300	0.999700	14.5153928296826
195	221	0.365	0.03112154795474	0.000600	0.999400	19.3438929380826
195	222	0.326	0.0345634863357325	0.001100	0.998900	18.7736027975453
195	236	0.763	0.0476428817824095	0	1	15.3496657292594
195	238	0.174	0.0190267861440023	0.007100	0.992900	17.4725879880457
195	239	0.354	0.0314929240309914	0.000600	0.999500	14.1214026923674
195	240	0.475	0.0414510085959267	0	1	14.3948550531084
195	308	0.303	0.033331593557732	0.002400	0.997600	9.67723441898562
195	321	0.321	0.0217684582952589	0.002400	0.997700	13.1628561490279
195	345	0.254	0.0174891501616901	0.004100	0.995900	3.89280991059157
195	353	0.129	0.0092723650308645	0.020600	0.979700	15.7376628823977
195	373	0.2	0.0240476046130657	0.006100	0.994100	22.4415679933466
195	399	0.182	0.0153542851881383	0.009600	0.990400	10.8997715113666
195	407	0.204	0.0160123004962808	0.007300	0.992700	9.47291623524669
195	419	0.152	0.0114748358459947	0.013100	0.987200	5.4087633521906
195	437	0.213	0.0198916600436437	0.006100	0.994000	13.6590225858222
196	224	0.091	0.0101184241588492	0.019800	0.980200	24.9779640083014
196	233	0.082	0.0137131555969577	0.029200	0.970800	20.1185939121003
196	253	0.077	0.00920504365114556	0.036600	0.963400	21.9638687393637
196	316	0.119	0.0162524409672722	0.003800	0.996200	20.2517211614223
196	326	0.136	0.0217163493531886	0.001400	0.998600	10.1145743360756
196	409	0.132	0.0151342715777811	0.001600	0.998400	7.75973775330069
197	198	0.283	0.0301383889826692	0	1	1.32675016487655
[truncated: 1,810 more rows]
