# Supplementary material for: Episodic evolution of coadapted sets of amino acid sites in mitochondrial proteins
Source: PLoS Genet. 2021 Jan 25;17(1):e1008711. doi: 10.1371/journal.pgen.1008711 (PMC7861529; doi:10.1371/journal.pgen.1008711)
Supplement: S1 Data — (ZIP) [file pgen.1008711.s025.zip › data/results/site_pairs/CYTB.einsi.1bgy.align2pdb]

align_pos	pdb_pos
17	1
20	2
25	3
26	4
27	5
28	6
29	7
30	8
31	9
32	10
33	11
34	12
36	13
37	14
38	15
39	16
40	17
41	18
42	19
43	20
44	21
45	22
46	23
47	24
48	25
49	26
50	27
51	28
52	29
53	30
54	31
55	32
56	33
57	34
58	35
59	36
60	37
61	38
62	39
63	40
64	41
65	42
66	43
67	44
68	45
69	46
70	47
71	48
72	49
73	50
74	51
75	52
76	53
79	54
80	55
81	56
82	57
83	58
84	59
85	60
86	61
88	62
89	63
90	64
91	65
92	66
95	67
96	68
97	69
98	70
99	71
101	72
102	73
103	74
104	75
105	76
106	77
107	78
108	79
109	80
110	81
111	82
112	83
128	84
129	85
130	86
131	87
132	88
133	89
134	90
135	91
136	92
137	93
138	94
139	95
140	96
141	97
142	98
143	99
144	100
145	101
146	102
147	103
148	104
149	105
150	106
151	107
153	108
154	109
155	110
158	111
159	112
160	113
161	114
162	115
163	116
164	117
165	118
166	119
167	120
168	121
169	122
170	123
171	124
172	125
173	126
174	127
175	128
176	129
177	130
181	131
183	132
184	133
185	134
186	135
187	136
188	137
189	138
190	139
191	140
192	141
193	142
195	143
196	144
197	145
199	146
200	147
201	148
202	149
203	150
204	151
205	152
206	153
207	154
208	155
209	156
210	157
211	158
212	159
213	160
214	161
215	162
225	163
226	164
227	165
228	166
232	167
233	168
235	169
236	170
237	171
238	172
239	173
240	174
241	175
242	176
243	177
252	178
253	179
254	180
255	181
256	182
257	183
258	184
259	185
260	186
261	187
262	188
263	189
264	190
265	191
266	192
267	193
268	194
269	195
270	196
271	197
272	198
273	199
274	200
275	201
276	202
277	203
279	204
280	205
282	206
283	207
284	208
285	209
286	210
287	211
288	212
289	213
290	214
291	215
292	216
293	217
294	218
295	219
296	220
297	221
298	222
299	223
300	224
301	225
302	226
303	227
304	228
305	229
306	230
307	231
308	232
309	233
310	234
311	235
312	236
313	237
314	238
315	239
316	240
317	241
318	242
319	243
320	244
339	245
340	246
341	247
342	248
343	249
344	250
345	251
346	252
347	253
348	254
349	255
350	256
351	257
352	258
353	259
354	260
355	261
356	262
358	263
359	264
360	265
361	266
362	267
363	268
364	269
365	270
366	271
367	272
369	273
370	274
371	275
372	276
373	277
374	278
375	279
376	280
377	281
378	282
379	283
380	284
381	285
382	286
383	287
384	288
385	289
386	290
387	291
388	292
389	293
390	294
391	295
393	296
394	297
395	298
396	299
398	300
399	301
416	302
417	303
418	304
419	305
420	306
421	307
422	308
423	309
428	310
429	311
430	312
431	313
432	314
433	315
434	316
435	317
436	318
439	319
440	320
441	321
442	322
443	323
444	324
453	325
454	326
455	327
456	328
457	329
458	330
459	331
460	332
472	333
473	334
474	335
475	336
476	337
477	338
478	339
479	340
480	341
481	342
487	343
488	344
489	345
494	346
495	347
496	348
497	349
498	350
499	351
500	352
501	353
502	354
503	355
504	356
505	357
506	358
507	359
508	360
509	361
510	362
511	363
512	364
513	365
514	366
516	367
517	368
518	369
522	370
523	371
524	372
525	373
526	374
527	375
528	376
529	377
531	378
536	379
