# Supplementary material for: Episodic evolution of coadapted sets of amino acid sites in mitochondrial proteins
Source: PLoS Genet. 2021 Jan 25;17(1):e1008711. doi: 10.1371/journal.pgen.1008711 (PMC7861529; doi:10.1371/journal.pgen.1008711)
Supplement: S1 Data — (ZIP) [file pgen.1008711.s025.zip › data/results/site_pairs/cytb.supertree.neg.l0500.tab]

bgr_site	fgr_site	element	upvalue	lpvalue	pdb_dist
11	32	-0.081	0.998000	0.002000
11	36	-0.073	0.994600	0.005400
11	41	-0.057	0.960200	0.039800
11	42	-0.074	0.991600	0.008400
11	62	-0.101	0.999700	0.000300
11	65	-0.072	0.982100	0.017900
11	81	-0.059	0.969800	0.030200
11	82	-0.077	0.996500	0.003500
11	95	-0.068	0.981400	0.018600
11	103	-0.049	0.954200	0.045800
11	108	-0.056	0.961700	0.038300
11	111	-0.070	0.983200	0.016800
11	167	-0.060	0.975700	0.024300
11	206	-0.059	0.965500	0.034500
11	211	-0.088	0.995600	0.004400
11	213	-0.064	0.987000	0.013000
11	242	-0.054	0.965600	0.034400
11	255	-0.056	0.964300	0.035700
11	262	-0.107	0.999700	0.000300
11	263	-0.087	0.999100	0.000900
11	267	-0.063	0.972200	0.027800
11	269	-0.059	0.960400	0.039600
11	285	-0.098	0.999900	0.000100
11	288	-0.070	0.985100	0.014900
11	289	-0.056	0.970100	0.030000
11	290	-0.056	0.950400	0.049600
11	295	-0.066	0.983600	0.016400
11	298	-0.049	1	0.029200
11	310	-0.119	0.999900	0.000100
11	314	-0.058	0.953300	0.046700
11	316	-0.077	0.988400	0.011600
11	317	-0.073	0.983200	0.016800
11	380	-0.046	1	0.038600
11	393	-0.067	0.977900	0.022100
11	398	-0.095	0.999600	0.000400
11	417	-0.115	0.999900	0.000100
11	418	-0.083	0.993900	0.006100
11	420	-0.077	0.989800	0.010200
11	434	-0.084	0.996000	0.004000
11	439	-0.045	1	0.046500
11	440	-0.063	0.966700	0.033300
11	441	-0.084	0.999600	0.000400
11	444	-0.064	0.969600	0.030400
11	455	-0.064	0.966700	0.033300
11	457	-0.070	0.984900	0.015100
11	472	-0.081	0.991500	0.008500
11	473	-0.080	0.996300	0.003700
11	496	-0.072	0.988600	0.011400
11	501	-0.130	1	0
11	504	-0.103	0.999100	0.000900
11	508	-0.107	0.999700	0.000300
11	509	-0.057	0.956900	0.043100
11	513	-0.112	1	0
11	517	-0.081	0.991800	0.008200
11	524	-0.071	0.981300	0.018700
11	528	-0.092	0.997000	0.003000
11	529	-0.056	0.952200	0.047800
11	531	-0.059	0.959000	0.041000
11	536	-0.058	0.962200	0.037800
11	545	-0.062	0.969200	0.030800
11	547	-0.049	1	0.026800
11	548	-0.051	1	0.023200
11	549	-0.051	1	0.026400
11	550	-0.048	1	0.034600
17	31	-0.076	0.988400	0.011600	7.1467744472594
17	36	-0.082	0.990700	0.009300	7.25087484376885
17	37	-0.125	0.999800	0.000200	10.8880071179257
17	39	-0.093	0.995500	0.004500	8.61532268693402
17	41	-0.110	0.999300	0.000700	15.1209347925318
17	42	-0.078	0.987700	0.012300	12.4998099585554
17	48	-0.067	0.971700	0.028300	24.7843902083549
17	49	-0.073	0.986400	0.013600	27.6843878747571
17	52	-0.073	0.981400	0.018600	32.0236616738311
17	61	-0.084	0.994600	0.005400	28.5809218010896
17	62	-0.057	0.950700	0.049300	28.1845314312656
17	65	-0.170	1	0	27.3989455636526
17	66	-0.145	1	0	32.3314725461121
17	76	-0.072	0.984500	0.015500	38.338433457824
17	85	-0.061	0.956500	0.043500	56.2353819138805
17	90	-0.064	0.966300	0.033700	53.9552328602148
17	104	-0.064	0.968200	0.031800	44.1475745313375
17	107	-0.131	1	0	42.8053484625461
17	111	-0.060	0.958700	0.041300	39.3350585737456
17	140	-0.081	0.990900	0.009100	33.364996058744
17	142	-0.062	0.965600	0.034400	30.7635039616751
17	162	-0.111	0.999500	0.000500	18.8514702079175
17	165	-0.103	0.998200	0.001800	23.2912555264846
17	167	-0.092	0.997300	0.002700	28.7708234327765
17	169	-0.108	0.999100	0.000900	28.4480624472037
17	171	-0.057	0.959400	0.040600	33.9086403295679
17	186	-0.067	0.984700	0.015300	49.9632211631716
17	191	-0.056	0.953200	0.046800	50.47341947996
17	209	-0.087	0.994800	0.005200	38.6748694374008
17	211	-0.063	0.963500	0.036500	45.2451297821102
17	212	-0.113	0.999400	0.000600	44.4386010243347
17	225	-0.067	0.983900	0.016100	37.7091948203618
17	259	-0.131	1	0	30.9711430367043
17	262	-0.121	0.999700	0.000300	26.5023934202177
17	263	-0.078	0.989900	0.010100	26.4830935881743
17	268	-0.193	1	0	19.8912870875668
17	269	-0.060	0.955700	0.044300	17.8217345115452
17	282	-0.077	0.990100	0.009900	23.5582175259505
17	285	-0.154	1	0	28.696068493785
17	288	-0.106	0.998400	0.001600	19.9941980584369
17	290	-0.106	0.998800	0.001200	18.7341849035393
17	293	-0.087	0.998600	0.001400	19.5893310503447
17	295	-0.066	0.969400	0.030600	16.2413569322271
17	309	-0.061	0.956400	0.043600	32.3261957860804
17	310	-0.100	0.998100	0.001900	34.7124355959071
17	314	-0.103	0.999100	0.000900	39.7690215368696
17	316	-0.060	0.957100	0.042900	40.251662686155
17	317	-0.112	0.999500	0.000500	43.3319993307486
17	343	-0.063	0.964700	0.035300	51.1430147136439
17	351	-0.103	0.999300	0.000700	57.1784602888186
17	380	-0.058	0.954700	0.045300	45.2565810794408
17	382	-0.068	0.979100	0.020900	46.7982110128154
17	398	-0.143	1	0	29.5377182768067
17	416	-0.061	0.957400	0.042600	24.5117432468603
17	417	-0.127	0.999700	0.000300	25.6558127136912
17	420	-0.086	0.993000	0.007000	21.3424581761333
17	430	-0.062	0.961700	0.038300	26.4777013730422
17	432	-0.074	0.983600	0.016400	27.0988277790756
17	440	-0.134	1	0	37.7109864097984
17	443	-0.108	0.999300	0.000700	39.205695836192
17	455	-0.092	0.995200	0.004800	41.1758755826758
17	457	-0.115	0.999600	0.000400	38.6386067295393
17	472	-0.223	1	0	43.9458955535099
17	473	-0.074	0.983800	0.016200	46.4365370586567
17	475	-0.070	0.988000	0.012000	44.2439540502428
17	476	-0.084	0.997500	0.002500	48.4061419656638
17	477	-0.062	0.964600	0.035400	49.8841269744194
17	488	-0.063	0.973900	0.026100	56.9379776599064
17	495	-0.111	0.999700	0.000300	53.0897506680904
17	496	-0.125	1	0	52.1732673023264
17	501	-0.088	0.995400	0.004600	46.1033743884328
17	504	-0.129	0.999900	0.000100	41.8599530219517
17	508	-0.138	1	0	37.2396989246691
17	512	-0.136	0.999900	0.000100	35.492717281155
17	513	-0.101	0.998100	0.001900	35.8298170383272
17	517	-0.141	1	0	34.1112475731979
17	518	-0.063	0.961800	0.038200	34.5307863507335
17	523	-0.097	0.997000	0.003000	32.0744693954553
17	524	-0.113	0.999400	0.000600	34.7996763490697
17	527	-0.061	0.959900	0.040100	33.9746491814117
17	528	-0.163	1	0	36.3498208523784
17	531	-0.076	0.985300	0.014700	32.7601077226556
17	536	-0.068	0.975700	0.024300	27.6349876243866
17	545	-0.281	1	0
17	547	-0.086	0.996900	0.003100
17	548	-0.152	1	0
17	549	-0.151	1	0
17	550	-0.144	1	0
17	551	-0.125	1	0
17	552	-0.112	1	0
17	553	-0.097	1	0
17	554	-0.091	1	0
17	555	-0.073	1	0.000600
20	28	-0.108	0.999000	0.001000	8.31228735066348
20	31	-0.078	0.988700	0.011300	9.15654317960659
20	34	-0.151	1	0	12.1468705846403
20	36	-0.120	0.999700	0.000300	11.8295234477134
20	37	-0.116	0.999800	0.000200	15.5341016476654
20	38	-0.057	0.950100	0.049900	16.8017586579501
20	39	-0.131	0.999900	0.000100	12.7888145658618
20	41	-0.123	1	0	19.5016109590977
20	42	-0.072	0.980000	0.020000	15.5251719797238
20	43	-0.123	1	0	13.2662568948442
20	44	-0.076	0.989500	0.010500	18.7413128675661
20	47	-0.066	0.982000	0.018000	26.9088539146505
20	48	-0.062	0.960500	0.039500	29.1611707240982
20	49	-0.089	0.994200	0.005800	30.556721110093
20	50	-0.089	0.995800	0.004200	30.1083926339484
20	51	-0.109	0.999000	0.001000	34.1942631591909
20	53	-0.073	0.984200	0.015800	34.2082848152315
20	55	-0.064	0.981400	0.018600	32.1263960786142
20	56	-0.068	0.975800	0.024200	33.9193629657162
20	62	-0.076	0.984100	0.015900	31.0395348225453
20	64	-0.061	0.968000	0.032000	33.9060820060354
20	65	-0.074	0.980300	0.019700	30.6165531698132
20	68	-0.060	0.957200	0.042800	34.4294090858382
20	70	-0.059	0.956100	0.043900	38.9202551507567
20	72	-0.083	0.991400	0.008600	37.2921692986611
20	76	-0.085	0.993300	0.006700	40.1366893627265
20	81	-0.078	0.987300	0.012700	51.8043930569599
20	86	-0.061	0.957500	0.042500	57.0856749193701
20	90	-0.065	0.970000	0.030000	56.3502355274581
20	92	-0.067	0.970100	0.029900	52.8648423434706
20	96	-0.085	0.995500	0.004500	53.3578534800642
20	97	-0.060	0.957100	0.042900	48.9170216693535
20	101	-0.075	0.984800	0.015200	52.7645301883756
20	102	-0.076	0.987600	0.012400	48.4843374297309
20	103	-0.075	0.984500	0.015500	46.4598965345383
20	104	-0.084	0.991300	0.008700	45.6310766693051
20	107	-0.245	1	0	44.4269872599977
20	108	-0.070	0.978400	0.021600	43.3068468258773
20	110	-0.131	1	0	46.9143226424511
20	111	-0.083	0.989800	0.010200	41.4400848213418
20	128	-0.094	0.998400	0.001600	46.3577583366582
20	132	-0.060	0.963700	0.036300	42.1893750724042
20	133	-0.066	0.969500	0.030500	40.5289972982308
20	137	-0.131	1	0	35.6688730548079
20	142	-0.068	0.972700	0.027300	30.5997214693206
20	145	-0.091	0.997100	0.002900	27.0200982603691
20	149	-0.081	0.990600	0.009400	22.9692756742567
20	151	-0.086	0.993900	0.006100	20.6498583772383
20	154	-0.079	0.986600	0.013400	18.2589727531425
20	155	-0.097	0.997300	0.002700	15.9981984610768
20	158	-0.103	0.998600	0.001400	12.8677347656843
20	159	-0.096	0.998400	0.001600	18.987109969661
20	161	-0.125	0.999600	0.000400	18.7017480733754
20	162	-0.069	0.974000	0.026000	20.2126529184073
20	164	-0.150	1	0	25.8610565329416
20	165	-0.145	1	0	24.2546223429679
20	167	-0.070	0.978500	0.021500	30.1190960189711
20	168	-0.069	0.974600	0.025400	30.8915926426593
20	169	-0.085	0.992200	0.007800	30.0329866813143
20	170	-0.072	0.979900	0.020100	33.6429308770803
20	171	-0.088	0.996100	0.003900	34.6321047728838
20	172	-0.131	1	0	36.0864575845289
20	173	-0.141	1	0	36.797351929181
20	174	-0.089	0.996200	0.003800	39.6412904053337
20	177	-0.057	0.962300	0.037700	43.5339796825422
20	183	-0.075	0.988100	0.011900	47.0404109888509
20	186	-0.102	0.999900	0.000100	51.4054068459729
20	187	-0.074	0.992500	0.007500	53.9977727411048
20	189	-0.061	0.973800	0.026200	51.7923130493319
20	191	-0.101	0.999400	0.000600	51.3826767889724
20	195	-0.060	0.967900	0.032100	46.9087056525758
20	202	-0.063	0.966900	0.033100	42.9534899746225
20	204	-0.064	0.979900	0.020100	43.9016055628949
20	205	-0.057	0.950600	0.049400	43.0641830062989
20	206	-0.102	0.998700	0.001300	39.1309117450642
20	209	-0.079	0.987500	0.012500	37.7820896986919
20	212	-0.116	0.999200	0.000800	44.3102288078046
20	213	-0.065	0.970600	0.029400	38.9790393673318
20	215	-0.103	0.999000	0.001000	45.7349120913116
20	225	-0.062	0.965600	0.034400	38.4950624755955
20	226	-0.064	0.965100	0.034900	40.6820792733115
20	232	-0.068	0.979900	0.020100	49.1511042093664
20	237	-0.064	0.967500	0.032500	51.5595995135726
20	241	-0.063	0.975500	0.024500	47.9244531945853
20	242	-0.091	0.995700	0.004300	45.6343686709918
20	259	-0.102	0.998400	0.001600	33.5048287415411
20	262	-0.117	0.999600	0.000400	29.3271613525755
20	263	-0.095	0.997000	0.003000	29.2631183232409
20	264	-0.084	0.991400	0.008600	28.6785976121567
20	265	-0.091	0.995400	0.004600	25.5561638357559
20	267	-0.071	0.977600	0.022400	25.6483946866076
20	268	-0.140	1	0	23.4408825345805
20	269	-0.072	0.978700	0.021300	20.6198998300186
20	271	-0.067	0.972000	0.028000	21.8986099330528
20	276	-0.079	0.989000	0.011000	13.4826693944486
20	277	-0.091	0.996400	0.003600	16.0975710279533
20	279	-0.059	0.965800	0.034200	20.553352281319
20	282	-0.083	0.993200	0.006800	24.617095198256
20	287	-0.141	1	0	24.8957137073835
20	288	-0.134	1	0	21.2398188551598
20	289	-0.125	0.999900	0.000100	24.8947706356174
20	293	-0.117	0.999800	0.000200	23.9098153066894
20	294	-0.092	0.996800	0.003200	22.8086607673489
20	295	-0.093	0.996000	0.004000	19.7932366226446
20	298	-0.112	0.999900	0.000100	19.8563618520614
20	301	-0.060	0.955200	0.044800	22.0228912951956
20	305	-0.069	0.973900	0.026100	26.2488152304061
20	308	-0.074	0.982500	0.017500	32.6339495770892
20	309	-0.075	0.983400	0.016600	34.3121019321172
20	310	-0.135	1	0	37.2088153802295
20	312	-0.101	0.998000	0.002000	36.4501558021362
20	315	-0.085	0.993500	0.006500	41.0271835860079
20	316	-0.074	0.981000	0.019000	42.1649872524586
20	318	-0.128	1	0	47.4528164074589
20	320	-0.112	0.999600	0.000400	46.349215753883
20	339	-0.108	0.999000	0.001000	49.6014374086074
20	343	-0.130	1	0	53.6808159122046
20	344	-0.081	0.991500	0.008500	47.7316181267721
20	347	-0.082	0.992000	0.008000	51.9105601395323
20	348	-0.096	0.997800	0.002200	56.4337944674997
20	351	-0.150	1	0	58.6882440101934
20	356	-0.110	0.999400	0.000600	61.1281848004666
20	358	-0.118	0.999800	0.000200	59.3163828802802
20	361	-0.074	0.982200	0.017800	56.7475672341996
20	362	-0.061	0.968500	0.031500	53.7685722611267
20	364	-0.061	0.962300	0.037700	49.2765117474847
20	373	-0.059	0.962700	0.037300	39.614075894813
20	375	-0.061	0.962800	0.037200	44.503883942865
20	376	-0.061	0.965000	0.035000	40.4334827339916
20	378	-0.060	0.963300	0.036700	45.722895632276
20	382	-0.087	0.995300	0.004700	44.9551602043636
20	385	-0.120	0.999900	0.000100	40.4580692693065
20	388	-0.105	0.998600	0.001400	35.913576959139
20	389	-0.088	0.994300	0.005700	37.3506324712179
20	391	-0.101	0.998000	0.002000	33.3407552104028
20	393	-0.105	0.999100	0.000900	30.7443435773152
20	395	-0.074	0.983800	0.016200	30.5728197914422
20	398	-0.156	1	0	27.8938427076658
20	399	-0.060	0.960300	0.039700	25.8095713641277
20	417	-0.111	0.999000	0.001000	23.6820663372097
20	420	-0.086	0.993000	0.007000	19.0212375254609
20	421	-0.079	0.988300	0.011700	23.706059014522
20	422	-0.113	0.999800	0.000200	23.0429264200535
20	423	-0.113	0.999400	0.000600	24.8826702144284
20	428	-0.073	0.982700	0.017300	23.6950113104003
20	429	-0.123	0.999600	0.000400	23.8203317777062
20	430	-0.072	0.979200	0.020800	25.5986053721682
20	432	-0.076	0.986100	0.013900	26.6862649878172
20	434	-0.070	0.977700	0.022300	32.1687523227122
20	435	-0.081	0.990800	0.009200	31.1789325827553
20	436	-0.097	0.998100	0.001900	27.9158552976619
20	439	-0.121	1	0	36.0791820722145
20	440	-0.135	1	0	36.4048091877983
20	442	-0.065	0.972400	0.027600	35.5302660417847
20	443	-0.156	1	0	38.1870134207953
20	444	-0.081	0.988000	0.012000	36.2719793366725
20	454	-0.090	0.997700	0.002300	38.1397234913941
20	455	-0.080	0.988800	0.011200	40.1457886957026
20	457	-0.077	0.986300	0.013700	38.0075284384555
20	472	-0.136	0.999900	0.000100	43.0895980487171
20	473	-0.111	0.999200	0.000800	45.4722646456057
20	475	-0.077	0.989000	0.011000	43.8978882066097
20	476	-0.127	1	0	47.8174153316551
20	477	-0.176	1	0	48.810492529783
20	479	-0.088	0.995200	0.004800	50.6582396555585
20	480	-0.059	0.955900	0.044100	52.8080665618426
20	481	-0.077	0.991100	0.008900	54.8910646098252
20	496	-0.112	0.999200	0.000800	50.3221167778145
20	498	-0.106	0.999700	0.000300	48.1288607386462
20	499	-0.076	0.986500	0.013500	45.7514034538832
20	500	-0.115	0.999800	0.000200	45.0378895153847
20	501	-0.112	0.999000	0.001000	44.1664183515032
20	502	-0.100	0.999000	0.001000	42.063483046462
20	503	-0.085	0.994000	0.006000	40.2166315471597
20	504	-0.133	0.999900	0.000100	39.7481599448327
20	505	-0.058	0.951000	0.049000	38.8124127825107
20	508	-0.095	0.997400	0.002600	35.1183565105203
20	509	-0.093	0.996500	0.003500	33.7448397388401
20	511	-0.130	1	0	30.3693270258002
20	512	-0.150	0.999900	0.000100	33.1942473028084
20	513	-0.151	1	0	33.7421344464158
20	516	-0.097	0.998100	0.001900	29.737945894093
20	517	-0.163	1	0	31.8331696662459
20	518	-0.067	0.970300	0.029700	32.6673854172629
20	524	-0.121	0.999800	0.000200	32.680103151612
20	527	-0.094	0.997300	0.002700	32.0414271061699
20	529	-0.086	0.992900	0.007100	32.1988763934396
20	536	-0.132	1	0	26.5908197880396
20	545	-0.181	1	0
20	547	-0.128	1	0
20	548	-0.185	1	0
20	549	-0.190	1	0
20	550	-0.202	1	0
20	551	-0.191	1	0
20	552	-0.166	1	0
20	553	-0.154	1	0
20	554	-0.134	1	0
20	555	-0.111	1	0
25	28	-0.084	0.993100	0.006900	5.978880998983
25	34	-0.091	0.996800	0.003200	9.39621019347694
25	45	-0.061	0.974300	0.025700	20.3554116146051
25	48	-0.073	0.982500	0.017500	28.1424695611455
25	62	-0.079	0.988500	0.011500	28.0251588577121
25	65	-0.092	0.995100	0.004900	27.7967039412949
25	76	-0.102	0.998600	0.001400	37.1158476395192
25	90	-0.102	0.998700	0.001300	53.2081063090954
25	97	-0.073	0.984200	0.015800	45.7687941942979
25	101	-0.059	0.958700	0.041300	49.2874258711083
25	130	-0.088	0.997200	0.002800	39.4952158495178
25	131	-0.072	0.986800	0.013200	39.7496738225611
25	137	-0.060	0.957000	0.043000	34.0609260443694
25	142	-0.080	0.988700	0.011300	28.5942061264166
25	146	-0.164	1	0	27.1386328690301
25	153	-0.070	0.978100	0.021900	16.5566672974968
25	154	-0.083	0.991200	0.008800	16.815721275045
25	155	-0.137	1	0	13.6251362561994
25	159	-0.070	0.978700	0.021300	17.1751278597861
25	165	-0.085	0.993000	0.007000	21.7313318045627
25	168	-0.059	0.953300	0.046700	27.9158226638586
25	169	-0.166	1	0	27.7845055021679
25	171	-0.091	0.998100	0.001900	31.7483943845984
25	172	-0.074	0.986200	0.013800	33.5923187350918
25	173	-0.061	0.961100	0.038900	34.7930414594643
25	174	-0.078	0.991800	0.008200	37.336104590597
25	186	-0.087	0.997600	0.002400	48.8930612459478
25	213	-0.106	0.999100	0.000900	35.7866591483474
25	228	-0.051	0.953300	0.046700	43.7925041074383
25	232	-0.062	0.974400	0.025600	46.1247928775838
25	237	-0.062	0.963100	0.036900	48.8400951985149
25	243	-0.058	0.963700	0.036300	40.2184548808131
25	262	-0.068	0.973400	0.026600	27.5126659922298
25	273	-0.065	0.970600	0.029400	13.9606214045078
25	277	-0.135	1	0	16.2968742401726
25	288	-0.124	0.999800	0.000200	22.6535217791848
25	289	-0.070	0.980000	0.020000	26.1340305540496
25	293	-0.084	0.995800	0.004200	23.280052534305
25	296	-0.077	0.992000	0.008000	19.5684421710058
25	305	-0.068	0.972100	0.027900	23.1862225038923
25	306	-0.062	0.964100	0.035900	28.3246322659271
25	308	-0.067	0.971100	0.028900	29.5221811355462
25	310	-0.074	0.981400	0.018600	34.1437764460817
25	312	-0.124	0.999900	0.000100	33.2262737302876
25	313	-0.060	0.953800	0.046200	36.8498021840009
25	314	-0.066	0.971600	0.028400	39.2503047886255
25	317	-0.109	0.998300	0.001700	42.3250337507249
25	343	-0.148	1	0	51.106374719794
25	351	-0.075	0.982500	0.017500	56.1123650009514
25	358	-0.084	0.993000	0.007000	56.2705434219361
25	361	-0.106	0.999000	0.001000	53.5163229865431
25	372	-0.065	0.978900	0.021100	34.3724041783521
25	378	-0.064	0.974700	0.025300	42.4840834548658
25	384	-0.083	0.994600	0.005400	36.7763425179829
25	391	-0.097	0.997600	0.002400	30.0858880872744
25	398	-0.084	0.990800	0.009200	25.2325043743185
25	399	-0.090	0.997500	0.002500	23.3067266255903
25	418	-0.124	0.999700	0.000300	21.9203376570709
25	423	-0.148	1	0	24.0365175722275
25	429	-0.111	0.999200	0.000800	24.22734871999
25	436	-0.089	0.998500	0.001500	27.3296635361652
25	439	-0.093	0.997400	0.002600	35.7813948442483
25	454	-0.060	0.963500	0.036500	36.8053211642012
25	458	-0.149	1	0	39.9592389442041
25	476	-0.074	0.985700	0.014300	45.3356724335263
25	477	-0.080	0.990700	0.009300	46.0828316295776
25	496	-0.064	0.967900	0.032100	47.4651318232658
25	497	-0.092	0.995100	0.004900	47.5272222415744
25	498	-0.076	0.985700	0.014300	45.5209529996902
25	503	-0.075	0.988700	0.011300	37.5637901841654
25	505	-0.065	0.965900	0.034100	36.5651714887268
25	511	-0.087	0.993000	0.007000	27.8551301199617
25	512	-0.065	0.963600	0.036400	31.0727760266121
25	516	-0.062	0.965600	0.034400	28.0949861007262
25	517	-0.077	0.985900	0.014100	30.457588693132
25	518	-0.073	0.980200	0.019800	31.8138611614497
25	522	-0.066	0.972300	0.027700	29.503495826766
25	523	-0.066	0.968700	0.031300	28.8002707105333
25	526	-0.058	0.953000	0.047000	27.1902152621122
25	547	-0.093	0.997900	0.002100
25	548	-0.112	1	0
25	549	-0.140	1	0
25	550	-0.125	1	0
25	551	-0.157	1	0
25	552	-0.140	1	0
25	553	-0.119	0.999900	0.000100
25	554	-0.118	1	0
25	555	-0.096	1	0
26	27	-0.058	0.951300	0.048700	1.32184265326854
26	34	-0.088	0.995000	0.005000	6.95343749522494
26	37	-0.068	0.976300	0.023700	9.99530654857569
26	39	-0.068	0.974900	0.025100	6.96592987331914
26	41	-0.101	0.998100	0.001900	13.6860690119552
26	42	-0.141	0.999900	0.000100	10.2506017872123
26	43	-0.064	0.968200	0.031800	7.52792547784581
26	52	-0.077	0.984100	0.015900	30.4486108221705
26	61	-0.112	0.999600	0.000400	26.7479655488039
26	64	-0.064	0.971300	0.028700	28.6565190314525
26	65	-0.065	0.968100	0.031900	24.934899959695
26	76	-0.063	0.964400	0.035600	35.2819914829081
26	82	-0.069	0.974700	0.025300	45.0314080392785
26	90	-0.081	0.990000	0.010000	51.1411531449966
26	95	-0.081	0.987700	0.012300	50.0409373513327
26	97	-0.121	0.999700	0.000300	43.7152957212919
26	103	-0.068	0.975300	0.024700	41.7310196616378
26	104	-0.071	0.980300	0.019700	40.9124278551151
26	107	-0.062	0.961800	0.038200	39.5924669350118
26	128	-0.078	0.988300	0.011700	40.8275533188067
26	132	-0.065	0.974700	0.025300	39.0020270627053
26	143	-0.082	0.992000	0.008000	31.7571210439486
26	162	-0.073	0.981400	0.018600	16.8769661965651
26	165	-0.103	0.998400	0.001600	20.6913124281666
26	167	-0.063	0.964800	0.035200	26.814152587766
26	171	-0.071	0.980900	0.019100	31.6473867641548
26	172	-0.080	0.989100	0.010900	32.1890809126325
26	186	-0.071	0.984700	0.015300	47.1861029859428
26	209	-0.080	0.986900	0.013100	34.9297307891143
26	212	-0.119	0.999700	0.000300	40.8786467241762
26	259	-0.100	0.998100	0.001900	28.748872830078
26	262	-0.101	0.996800	0.003200	24.4416921468216
26	263	-0.099	0.995700	0.004300	24.7250454802413
26	268	-0.167	1	0	19.0069455726058
26	269	-0.077	0.985200	0.014800	16.0838767403882
26	271	-0.083	0.990900	0.009100	18.6705995886581
26	276	-0.102	0.998600	0.001400	10.8622365100379
26	277	-0.086	0.993400	0.006600	15.9631378181108
26	285	-0.072	0.980400	0.019600	31.4844054731862
26	290	-0.064	0.963800	0.036200	22.3135634312407
26	292	-0.064	0.968100	0.031900	22.6657745069521
26	293	-0.083	0.992600	0.007400	18.8891047432111
26	295	-0.078	0.988500	0.011500	14.5474985478604
26	296	-0.058	0.954000	0.046000	15.8178900299629
26	310	-0.108	0.999200	0.000800	32.264752114343
26	313	-0.059	0.955500	0.044500	35.2329026621424
26	340	-0.065	0.970000	0.030000	46.9541939553859
26	346	-0.075	0.986900	0.013100	49.0308029813912
26	347	-0.086	0.994200	0.005800	48.5438435437492
26	348	-0.093	0.995400	0.004600	52.9934456890661
26	367	-0.062	0.972500	0.027500	39.698811241648
26	381	-0.055	0.952300	0.047700	46.9761078953972
26	382	-0.119	0.999800	0.000200	43.6741806677584
26	385	-0.074	0.987700	0.012300	39.5148787420637
26	398	-0.163	1	0	27.8993774303299
26	417	-0.109	0.999000	0.001000	24.531816830394
26	436	-0.086	0.994600	0.005400	31.1885941651752
26	439	-0.090	0.996000	0.004000	39.3192297483051
26	440	-0.109	0.998800	0.001200	39.3135901565858
26	441	-0.062	0.960200	0.039800	35.5675688514129
26	454	-0.061	0.960900	0.039100	39.3693167200042
26	472	-0.155	1	0	42.5639649821301
26	473	-0.092	0.995600	0.004400	45.1212470350721
26	487	-0.088	0.996700	0.003300	51.3347126806024
26	496	-0.171	1	0	50.1277534505587
26	501	-0.062	0.961200	0.038800	44.9386760040836
26	512	-0.100	0.997900	0.002100	35.4647744529695
26	513	-0.075	0.981800	0.018200	36.6561699308588
26	517	-0.078	0.984800	0.015200	35.075740747702
26	528	-0.076	0.984500	0.015500	39.1382891552505
26	531	-0.121	0.999700	0.000300	36.1848160697274
26	545	-0.286	1	0
26	548	-0.084	0.993900	0.006100
26	549	-0.092	0.996400	0.003600
26	550	-0.138	1	0
26	551	-0.100	0.998300	0.001700
26	552	-0.129	1	0
26	553	-0.123	1	0
26	554	-0.129	1	0
26	555	-0.113	1	0
27	39	-0.072	0.979700	0.020300	6.72007447875394
27	42	-0.081	0.992500	0.007500	9.58767849899025
27	46	-0.071	0.981900	0.018100	19.9707025915464
27	52	-0.142	1	0	30.1244492231808
27	66	-0.139	0.999900	0.000100	27.3193031023853
27	69	-0.085	0.993300	0.006700	25.7258395392648
27	95	-0.092	0.997400	0.002600	47.1918585139428
27	107	-0.122	1	0	35.1746193867112
27	111	-0.105	0.999100	0.000900	32.8999612309802
27	133	-0.069	0.980100	0.019900	34.6221294261344
27	140	-0.061	0.959300	0.040700	30.5501288049658
27	154	-0.065	0.970400	0.029600	16.1389390915264
27	162	-0.064	0.966600	0.033400	14.2050543821557
27	165	-0.103	0.999200	0.000800	17.8056166700286
27	209	-0.088	0.996400	0.003600	28.7934564267647
27	211	-0.092	0.995900	0.004100	35.8883711806485
27	212	-0.176	1	0	35.15696926642
27	259	-0.076	0.987800	0.012200	25.8064110057947
27	262	-0.146	1	0	21.5585774345155
27	263	-0.128	1	0	21.9317375964605
27	264	-0.131	1	0	21.2813833431946
27	266	-0.103	0.998600	0.001400	17.8368837244626
27	268	-0.110	0.999400	0.000600	16.6834468261208
27	285	-0.098	0.998600	0.001400	30.8253202092046
27	288	-0.067	0.973800	0.026200	23.6865922622905
27	290	-0.077	0.988600	0.011400	22.5918779431901
27	305	-0.067	0.974000	0.026000	19.2031143307537
27	309	-0.126	1	0	26.416146672064
27	310	-0.082	0.990600	0.009400	30.0025642904069
27	313	-0.111	0.999600	0.000400	32.2612852037857
27	314	-0.122	0.999800	0.000200	34.8655393906361
27	316	-0.120	0.999700	0.000300	33.4445351440261
27	317	-0.107	0.999600	0.000400	37.4504103181794
27	340	-0.062	0.962700	0.037300	43.8255107557231
27	351	-0.074	0.986200	0.013800	51.741260566399
27	358	-0.057	0.952600	0.047400	52.7277282177034
27	376	-0.051	0.966300	0.033700	37.1813193283939
27	380	-0.063	0.977600	0.022400	38.7581570511292
27	398	-0.112	0.999900	0.000100	25.8106422624467
27	418	-0.084	0.993200	0.006800	23.7642863137103
27	420	-0.059	0.951200	0.048800	19.6693956185746
27	432	-0.075	0.989300	0.010700	28.5985010446352
27	434	-0.080	0.990600	0.009400	33.4816473907722
27	440	-0.130	1	0	38.1495671928267
27	443	-0.114	0.999900	0.000100	39.0584439398192
27	455	-0.082	0.990500	0.009500	39.514334285168
27	457	-0.075	0.986500	0.013500	36.1895175292515
27	459	-0.071	0.980900	0.019100	39.3595277791795
27	472	-0.154	1	0	40.324668293738
27	495	-0.072	0.983600	0.016400	48.6791314117251
27	496	-0.129	1	0	47.5156634911058
27	501	-0.098	0.998000	0.002000	42.911080305674
27	504	-0.147	1	0	38.8985344325464
27	505	-0.092	0.996100	0.003900	38.1208085564826
27	508	-0.133	1	0	35.4521217559683
27	512	-0.122	1	0	33.7796022179066
27	513	-0.086	0.993600	0.006400	35.6028776645934
27	517	-0.125	1	0	34.3176653926225
27	518	-0.118	0.999800	0.000200	35.5441418098679
27	524	-0.102	0.999000	0.001000	36.6504756449354
27	528	-0.086	0.993800	0.006200	39.5480940248705
27	531	-0.102	0.998200	0.001800	37.4914471446489
27	545	-0.102	0.999300	0.000700
28	36	-0.105	0.999400	0.000600	2.99798515673443
28	37	-0.062	0.959300	0.040700	5.655996463931
28	39	-0.222	1	0	3.07132186525606
28	41	-0.094	0.997300	0.002700	8.73539426700363
28	46	-0.065	0.970300	0.029700	13.9345814791834
28	50	-0.111	1	0	20.2679163457914
28	51	-0.059	0.963100	0.036900	24.0548329863252
28	52	-0.068	0.974200	0.025800	25.0503431912619
28	60	-0.065	0.987200	0.012800	24.0011279318285
28	61	-0.079	0.993300	0.006700	22.1925394671272
28	62	-0.108	0.999300	0.000700	20.6981671893914
28	66	-0.134	0.999900	0.000100	25.5798238656954
28	68	-0.059	0.958000	0.042000	24.8862370397776
28	76	-0.067	0.981300	0.018700	32.1756540259868
28	97	-0.065	0.973400	0.026600	40.3404633587667
28	101	-0.057	0.956700	0.043300	44.8726520945665
28	110	-0.062	0.969800	0.030200	37.1952683549938
28	111	-0.115	0.999900	0.000100	32.1032217853598
28	133	-0.074	0.984600	0.015400	31.5462989746816
28	140	-0.103	0.998300	0.001700	30.392327633796
28	143	-0.062	0.968000	0.032000	29.9449732843427
28	159	-0.097	0.999700	0.000300	15.0953379889289
28	165	-0.122	0.999800	0.000200	18.3172446344968
28	168	-0.103	0.999500	0.000500	25.3973611621365
28	170	-0.073	0.984900	0.015100	26.8088518217398
28	171	-0.062	0.977600	0.022400	28.908760627187
28	174	-0.067	0.992600	0.007400	32.5191773881198
28	183	-0.057	0.970500	0.029500	40.1002263459946
28	184	-0.061	1	0.005500	37.7700545670773
28	185	-0.048	1	0.034600	42.185947340317
28	206	-0.099	0.998600	0.001400	35.3769385193236
28	208	-0.079	0.997900	0.002100	37.9610100234438
28	209	-0.111	0.999500	0.000500	33.5084202701351
28	212	-0.078	0.986700	0.013300	39.03671369365
28	237	-0.065	0.976900	0.023100	44.168632500905
28	262	-0.174	1	0	20.6204424782787
28	263	-0.075	0.986900	0.013100	20.9977215192506
28	264	-0.071	0.978400	0.021600	19.9216064613274
28	266	-0.065	0.970100	0.029900	16.9228786558316
28	268	-0.185	1	0	15.11828518715
28	269	-0.089	0.994600	0.005400	12.4780482448178
28	271	-0.056	0.950800	0.049200	15.4493894701377
28	272	-0.059	0.958200	0.041800	9.66066861040166
28	276	-0.065	0.971200	0.028800	8.4832282180783
28	277	-0.131	1	0	14.8708592219818
28	280	-0.059	1	0.007400	18.708567075006
28	282	-0.078	0.992300	0.007700	22.8955284717344
28	285	-0.085	0.993600	0.006400	27.3878448403667
28	288	-0.174	1	0	23.49037436909
28	290	-0.103	0.998900	0.001100	18.9383434333629
28	293	-0.063	0.975800	0.024200	14.6789438652786
28	294	-0.111	0.999700	0.000300	12.5862093975907
28	295	-0.127	0.999900	0.000100	9.40340284152498
28	296	-0.059	0.972200	0.027800	10.408547016755
28	300	-0.111	0.999700	0.000300	14.1275426737986
28	308	-0.108	0.999600	0.000400	22.0580855696953
28	309	-0.088	0.994800	0.005200	24.1175112522001
28	310	-0.083	0.991600	0.008400	26.5215460710721
28	313	-0.130	1	0	29.6313187185451
28	314	-0.069	0.975700	0.024300	31.7884015640925
28	316	-0.069	0.975000	0.025000	32.2756427356606
28	318	-0.064	0.969000	0.031000	37.077203602753
28	320	-0.061	0.962700	0.037300	36.7973349442592
28	340	-0.089	0.995600	0.004400	41.9071455601548
28	342	-0.068	0.978500	0.021500	43.6253629669714
28	344	-0.089	0.999200	0.000800	38.5259707729734
28	348	-0.067	0.981100	0.018900	49.8024185858478
28	350	-0.077	0.997100	0.002900	46.3142903756497
28	358	-0.168	1	0	53.2153382494183
28	364	-0.054	0.953900	0.046100	43.8225596126014
28	380	-0.077	0.994000	0.006000	41.7983313303294
28	382	-0.064	0.979200	0.020800	42.8709597396653
28	393	-0.058	0.952300	0.047700	30.5410187780303
28	395	-0.079	0.993700	0.006300	27.6493603180978
28	398	-0.210	1	0	27.1643073903974
28	417	-0.183	1	0	24.577122309172
28	418	-0.059	0.957300	0.042700	25.1781471319873
28	420	-0.193	1	0	21.5961877422845
28	432	-0.095	0.997800	0.002200	29.206169399632
28	434	-0.092	0.996400	0.003600	31.7670056977361
28	440	-0.143	1	0	39.1843461091288
28	441	-0.133	1	0	35.5492615113169
28	443	-0.127	1	0	39.8819502281421
28	454	-0.055	0.957900	0.042100	37.0426697471983
28	455	-0.107	0.999000	0.001000	40.367668857639
28	457	-0.073	0.981800	0.018200	36.6912368011764
28	472	-0.201	1	0	40.9066826325479
28	473	-0.121	0.999900	0.000100	43.5011545708847
28	475	-0.068	0.990500	0.009500	40.5461520862338
28	477	-0.072	0.983600	0.016400	46.2335346366682
28	479	-0.057	0.951800	0.048200	46.710683157068
28	487	-0.066	0.980100	0.019900	49.608597248864
28	495	-0.124	1	0	49.7526738376944
28	496	-0.095	0.998500	0.001500	49.0449329187022
28	500	-0.075	0.992700	0.007300	44.7505407788554
28	501	-0.162	1	0	44.2470875199713
28	502	-0.058	0.957100	0.042900	41.6076266326259
28	504	-0.104	0.998600	0.001400	40.4951240892036
28	506	-0.054	0.978400	0.021700	32.9328009285575
28	508	-0.106	0.998600	0.001400	36.9959800518921
28	509	-0.102	0.999100	0.000900	35.2428607947766
28	512	-0.140	1	0	35.6643021801913
28	513	-0.122	0.999800	0.000200	37.1433094648282
28	517	-0.136	1	0	35.9883432655631
28	518	-0.078	0.986800	0.013200	36.9600195075706
28	523	-0.077	0.988000	0.012000	35.3150111000974
28	528	-0.096	0.997900	0.002100	40.9482718560869
28	536	-0.078	0.988200	0.011800	33.377886422001
28	545	-0.201	1	0
28	547	-0.083	0.996200	0.003800
28	548	-0.123	1	0
28	549	-0.115	1	0
28	550	-0.108	0.999800	0.000200
28	551	-0.088	0.999400	0.000600
28	552	-0.076	0.996000	0.004000
28	553	-0.062	0.981500	0.018600
28	554	-0.069	1	0.001400
28	555	-0.054	1	0.014500
29	31	-0.086	0.993100	0.006900	2.85171842929838
29	39	-0.079	0.984700	0.015300	5.94670042965004
29	56	-0.085	0.993400	0.006600	27.2968299075186
29	68	-0.081	0.987300	0.012700	26.9322603210351
29	76	-0.081	0.991800	0.008200	34.3287389514966
29	96	-0.085	0.994500	0.005500	47.2982167211408
29	97	-0.073	0.980000	0.020000	42.4344918315278
29	101	-0.087	0.994000	0.006000	47.373906425373
29	105	-0.061	0.968600	0.031400	41.5104360613087
29	110	-0.107	0.999100	0.000900	40.1584828025163
29	133	-0.066	0.969500	0.030500	33.9769527474139
29	143	-0.092	0.996700	0.003300	28.6508650305711
29	148	-0.071	0.983100	0.016900	24.5814520726502
29	165	-0.085	0.992900	0.007100	19.4255293364171
29	184	-0.099	0.999100	0.000900	39.3137123151706
29	186	-0.063	0.967800	0.032200	45.8943958016662
29	195	-0.057	0.955600	0.044400	42.1222451918223
29	197	-0.061	0.979100	0.020900	43.2564046240554
29	199	-0.061	0.972000	0.028000	38.7286923481803
29	208	-0.078	0.988800	0.011200	40.3811129118552
29	209	-0.097	0.996800	0.003200	35.7524442101516
29	225	-0.088	0.997200	0.002800	33.9869635889998
29	232	-0.070	0.983500	0.016500	44.6458363344221
29	238	-0.082	0.993200	0.006800	44.9531371207839
29	241	-0.080	0.994800	0.005200	41.9312449970186
29	261	-0.056	0.952700	0.047300	24.2596300466433
29	262	-0.139	0.999800	0.000200	22.0962934900856
29	266	-0.067	0.970300	0.029700	17.4384323836749
29	276	-0.079	0.989900	0.010100	6.08708805587696
29	294	-0.076	0.986600	0.013400	16.8658341329446
29	295	-0.078	0.984700	0.015300	15.0319076633673
29	313	-0.071	0.977600	0.022400	34.1160268202497
29	348	-0.071	0.978600	0.021400	50.6135352351523
29	352	-0.069	0.978300	0.021700	53.7488417921726
29	353	-0.079	0.990800	0.009200	51.2849459978267
29	358	-0.078	0.986000	0.014000	54.5928273951808
29	364	-0.064	0.969500	0.030500	44.4964446781987
29	376	-0.079	0.992700	0.007300	38.2512699135597
29	378	-0.069	0.981800	0.018200	43.4502151087886
29	385	-0.084	0.995100	0.004900	39.4200824073213
29	387	-0.058	0.955400	0.044600	35.6873204093555
29	389	-0.067	0.972500	0.027500	35.5686489200813
29	398	-0.131	0.999700	0.000300	26.6973913519655
29	417	-0.084	0.990000	0.010000	24.0875155630463
29	434	-0.077	0.987200	0.012800	31.4123747908368
29	436	-0.065	0.972800	0.027200	29.060496399752
29	439	-0.075	0.985400	0.014600	36.7752244996547
29	440	-0.103	0.997900	0.002100	37.1189074462059
29	441	-0.100	0.998100	0.001900	33.4942986491731
29	454	-0.113	0.999700	0.000300	36.4941049212061
29	472	-0.104	0.998300	0.001700	40.1887167996193
29	476	-0.089	0.996500	0.003500	44.4392656667502
29	496	-0.118	0.999900	0.000100	48.9800172008953
29	504	-0.084	0.991100	0.008900	39.8770826540759
29	512	-0.153	1	0	34.6030904111179
29	513	-0.084	0.991900	0.008100	35.5411880077186
29	536	-0.121	0.999900	0.000100	30.2157595138696
29	545	-0.248	1	0
29	547	-0.093	0.997300	0.002700
29	548	-0.089	0.995100	0.004900
29	549	-0.129	1	0
29	550	-0.133	1	0
29	551	-0.067	0.974000	0.026000
29	552	-0.105	0.999200	0.000800
29	554	-0.074	0.985300	0.014700
30	39	-0.113	0.999600	0.000400	8.49958028375519
30	42	-0.067	0.975000	0.025000	12.5222906850145
30	46	-0.063	0.964800	0.035200	21.0287657745289
30	52	-0.109	0.998500	0.001500	29.3036638152979
30	65	-0.120	0.999600	0.000400	23.9737733575672
30	66	-0.148	1	0	29.1548243177694
30	68	-0.072	0.985600	0.014400	27.201699377061
30	69	-0.060	0.953200	0.046800	27.3904959064271
30	85	-0.074	0.983200	0.016800	50.8068142280147
30	97	-0.060	0.964000	0.036000	42.2285386675883
30	107	-0.074	0.985700	0.014300	39.6007468742699
30	154	-0.062	0.961600	0.038400	12.8717894637847
30	162	-0.070	0.977500	0.022500	12.7236281382316
30	164	-0.072	0.983500	0.016500	19.1306060803102
30	165	-0.157	1	0	17.397659670197
30	206	-0.126	1	0	34.8440303925938
30	209	-0.089	0.994700	0.005300	33.7091628492907
30	212	-0.114	0.999700	0.000300	39.5815540245706
30	262	-0.135	1	0	20.9830634083777
30	263	-0.071	0.981300	0.018700	20.5815267898181
30	264	-0.073	0.981000	0.019000	19.6715927672367
30	266	-0.075	0.986300	0.013700	16.0192863136908
30	268	-0.128	1	0	14.148622300422
30	269	-0.074	0.985400	0.014600	11.8658717758115
30	277	-0.059	0.957400	0.042600	10.3194944159101
30	288	-0.085	0.994500	0.005500	18.7265165473988
30	290	-0.084	0.993000	0.007000	17.5161325069206
30	310	-0.114	0.999500	0.000500	33.677483813373
30	312	-0.077	0.985600	0.014400	32.1155517934847
30	313	-0.118	0.999500	0.000500	36.0976163894515
30	314	-0.112	0.999200	0.000800	38.2147189705747
30	316	-0.071	0.979100	0.020900	38.0117292687402
30	317	-0.135	1	0	41.3822720739207
30	340	-0.060	0.959400	0.040600	46.285762065672
30	393	-0.082	0.991600	0.008400	27.874383311564
30	398	-0.130	0.999900	0.000100	24.2817913054206
30	417	-0.089	0.995300	0.004700	21.0871491197838
30	418	-0.069	0.976200	0.023800	21.1946740951589
30	420	-0.094	0.996700	0.003300	16.914892314171
30	432	-0.091	0.996400	0.003600	24.5348739756291
30	440	-0.118	0.999100	0.000900	34.5554027758323
30	441	-0.058	0.956700	0.043300	30.7995913284576
30	443	-0.065	0.966700	0.033300	35.6770891749874
30	455	-0.128	1	0	36.6684239230431
30	472	-0.115	0.999700	0.000300	37.9265178733825
30	501	-0.075	0.982200	0.017800	41.2860165915774
30	504	-0.110	0.998700	0.001300	37.2263580007499
30	508	-0.068	0.973100	0.026900	32.9825208405907
30	512	-0.125	0.999700	0.000300	31.3542437478565
30	513	-0.067	0.974300	0.025700	32.2512324880771
30	517	-0.099	0.997500	0.002500	30.7249914239207
30	518	-0.061	0.956500	0.043500	31.5728042625295
30	523	-0.070	0.976500	0.023500	29.3946962222779
30	528	-0.122	0.999800	0.000200	34.5846132839446
30	531	-0.109	0.999400	0.000600	31.7651987243902
30	536	-0.059	0.954200	0.045800	26.8023913298795
30	545	-0.158	1	0
30	555	-0.056	0.972100	0.028000
31	33	-0.081	0.991400	0.008600	3.12014150320142
31	37	-0.090	0.995400	0.004600	5.74282604646876
31	39	-0.169	1	0	8.15789930067785
31	40	-0.075	0.985700	0.014300	10.9128636938248
31	41	-0.073	0.983400	0.016600	12.4582257966373
31	46	-0.137	0.999900	0.000100	20.5905099742576
31	48	-0.119	0.999800	0.000200	25.8224884548333
31	49	-0.074	0.991200	0.008800	26.3842906669859
31	52	-0.127	1	0	28.7219285390101
31	65	-0.138	1	0	20.7789534385156
31	66	-0.165	1	0	26.0019758095419
31	69	-0.091	0.995500	0.004500	23.8588282402971
31	82	-0.108	0.999700	0.000300	38.8858445967167
31	85	-0.090	0.995800	0.004200	47.2458937157506
31	86	-0.078	0.989600	0.010400	46.1032530739426
31	92	-0.066	0.972600	0.027400	42.2924555328725
31	95	-0.118	0.999700	0.000300	45.1620656857057
31	98	-0.064	0.974300	0.025700	42.6522770904438
31	109	-0.055	0.958700	0.041300	37.0269444323995
31	110	-0.115	1	0	38.0211851077791
31	111	-0.155	1	0	32.9806981884859
31	132	-0.053	0.964800	0.035200	31.8541398408433
31	133	-0.124	1	0	30.3452619201087
31	138	-0.090	0.995400	0.004600	22.9771487787323
31	139	-0.072	0.990200	0.009800	26.8786763438976
31	142	-0.129	1	0	22.7498748567987
31	151	-0.066	0.976000	0.024000	15.7648118605964
31	155	-0.070	0.976800	0.023200	11.2970263343944
31	165	-0.139	1	0	14.0655524598218
31	170	-0.080	0.991100	0.008900	22.7764843863139
31	172	-0.083	0.993900	0.006100	25.4453714848104
31	206	-0.133	0.999900	0.000100	31.6250373912822
31	209	-0.086	0.994900	0.005100	30.7874622858072
31	211	-0.116	0.999500	0.000500	36.7408616529335
31	212	-0.170	1	0	36.0051272043302
31	236	-0.057	0.955800	0.044200	39.921143721091
31	238	-0.069	0.981100	0.018900	39.8989444722539
31	254	-0.085	0.995900	0.004100	29.1159431411727
31	258	-0.059	0.955000	0.045000	23.4615872864561
31	259	-0.081	0.991300	0.008700	22.0554403946056
31	262	-0.124	1	0	17.7822308218064
31	263	-0.132	1	0	17.7823337613487
31	264	-0.155	1	0	17.228166849668
31	266	-0.140	1	0	13.5021868969438
31	267	-0.103	0.999000	0.001000	14.6617069265485
31	268	-0.135	1	0	12.1716827513701
31	269	-0.075	0.984800	0.015200	9.12892551180039
31	290	-0.079	0.989600	0.010400	18.8066700401746
31	291	-0.108	0.998800	0.001200	24.2643760892383
31	302	-0.062	0.965100	0.034900	22.4832973782762
31	305	-0.083	0.993600	0.006400	21.2867434099253
31	306	-0.059	0.953800	0.046200	26.5694726142617
31	308	-0.061	0.960500	0.039500	26.3291674953843
31	309	-0.087	0.993900	0.006100	28.8715717272198
31	310	-0.149	1	0	31.6453149455018
31	311	-0.084	0.993300	0.006700	29.6715800388183
31	312	-0.070	0.981300	0.018700	29.2699628629761
31	313	-0.172	1	0	33.5629414235403
31	314	-0.143	1	0	35.7346860906879
31	316	-0.134	0.999800	0.000200	34.7188650160111
31	317	-0.148	1	0	38.548171344436
31	319	-0.070	0.978900	0.021100	37.8135443723542
31	339	-0.059	0.954500	0.045500	43.0742798662961
31	340	-0.157	1	0	44.1857635443816
31	351	-0.107	0.999300	0.000700	47.9320542121867
31	391	-0.091	0.996800	0.003200	25.8430668845631
31	393	-0.072	0.980900	0.019100	25.7016862092743
31	396	-0.086	0.994500	0.005500	21.0035693633249
31	398	-0.129	1	0	22.3340895717735
31	416	-0.144	1	0	17.5474313219913
31	417	-0.070	0.979200	0.020800	19.6855887643728
31	418	-0.108	0.999600	0.000400	20.6573106187616
31	420	-0.133	1	0	16.8867014244938
31	432	-0.126	0.999900	0.000100	24.7771894491688
31	433	-0.094	0.997300	0.002700	27.126119387041
31	434	-0.080	0.990100	0.009900	29.4358525781062
31	440	-0.170	1	0	34.5758223907979
31	441	-0.114	0.999700	0.000300	30.9407300172443
31	443	-0.122	0.999800	0.000200	35.2313159845045
31	455	-0.137	1	0	35.716664457925
31	456	-0.074	0.986600	0.013400	29.8861243054365
31	457	-0.101	0.999000	0.001000	32.1066763617787
31	459	-0.065	0.971400	0.028600	35.6290892810916
31	460	-0.077	0.987900	0.012100	31.2063246634396
31	472	-0.183	1	0	36.2851428135539
31	489	-0.071	0.978700	0.021300	49.0329604042016
31	495	-0.067	0.974400	0.025600	45.1086482506404
31	496	-0.077	0.987800	0.012200	44.3729217090784
31	497	-0.095	0.997500	0.002500	45.0110309257631
31	501	-0.122	0.999800	0.000200	39.6051185959593
31	504	-0.085	0.992300	0.007700	35.8037671900598
31	505	-0.097	0.996700	0.003300	34.7504466014467
31	508	-0.132	0.999900	0.000100	32.3315774591961
31	509	-0.087	0.995000	0.005000	30.7021032667145
31	512	-0.094	0.996100	0.003900	30.8919335102224
31	513	-0.148	1	0	32.5425165744753
31	517	-0.182	1	0	31.5198130705117
31	518	-0.123	0.999900	0.000100	32.5038268823842
31	522	-0.076	0.986400	0.013600	30.2953939073252
31	523	-0.060	0.956600	0.043400	31.0035677140551
31	524	-0.113	0.999600	0.000400	33.934406964024
31	528	-0.098	0.998300	0.001700	36.78606896639
31	531	-0.118	1	0	34.9676784902859
31	545	-0.145	1	0
32	39	-0.060	0.951600	0.048400	7.39810793378956
32	42	-0.108	0.999300	0.000700	12.5042510371473
32	49	-0.079	0.989200	0.010800	22.829081497073
32	85	-0.074	0.982400	0.017600	47.1982147331867
32	107	-0.100	0.998400	0.001600	36.3849279922333
32	131	-0.067	0.979800	0.020200	30.2758443152293
32	139	-0.066	0.976000	0.024000	26.2826345140665
32	142	-0.074	0.982900	0.017100	22.6922033086256
32	170	-0.067	0.973100	0.026900	23.0670501148283
32	199	-0.053	0.968900	0.031100	34.8371102848672
32	212	-0.060	0.956200	0.043800	38.4802036117274
32	240	-0.055	0.957400	0.042600	36.6742204961469
32	259	-0.103	0.998500	0.001500	21.525929666335
32	263	-0.069	0.974200	0.025800	16.7782638255572
32	268	-0.091	0.994700	0.005300	9.20674366972384
32	270	-0.049	0.962800	0.037200	9.3588181411971
32	271	-0.069	0.978600	0.021400	8.05598113205338
32	274	-0.058	0.957000	0.043000	8.13718741335113
32	290	-0.109	0.999100	0.000900	15.9279694248828
32	310	-0.077	0.984700	0.015300	31.0336777388694
32	314	-0.058	0.951100	0.048900	34.3011101423846
32	317	-0.066	0.971200	0.028800	38.1087306138633
32	319	-0.075	0.983700	0.016300	37.5121344234102
32	358	-0.110	0.999200	0.000800	50.3872630235062
32	385	-0.061	0.964900	0.035100	36.3401222204879
32	398	-0.105	0.999100	0.000900	23.7060664387831
32	423	-0.073	0.982400	0.017600	25.8030043405802
32	472	-0.118	0.999500	0.000500	36.4829306662719
32	477	-0.068	0.975800	0.024200	42.242529955011
32	487	-0.067	0.977800	0.022200	46.3004068340657
32	496	-0.152	1	0	45.5549850071318
32	512	-0.077	0.984700	0.015300	32.3082304219838
32	545	-0.110	0.999100	0.000900
32	555	-0.060	0.972100	0.027900
33	34	-0.099	0.998700	0.001300	1.32727728828607
33	41	-0.114	0.999600	0.000400	8.11312128591703
33	43	-0.112	0.999600	0.000400	10.673498067644
33	45	-0.072	0.989100	0.010900	15.4663185341567
33	51	-0.110	0.999400	0.000600	26.3415472020912
33	59	-0.070	0.979600	0.020400	20.8129743429429
33	63	-0.106	0.999500	0.000500	21.3574020189723
33	65	-0.084	0.990200	0.009800	15.0532205856421
33	68	-0.093	0.995700	0.004300	17.703993814956
33	70	-0.076	0.985400	0.014600	22.9720530210079
33	76	-0.157	1	0	23.7007946702215
33	81	-0.058	0.950600	0.049400	34.2252569018846
33	83	-0.061	0.956100	0.043900	35.7075110866047
33	84	-0.060	0.954300	0.045700	37.9658255540427
33	90	-0.071	0.978100	0.021900	39.5302639631966
33	96	-0.077	0.988400	0.011600	37.2603435974496
33	99	-0.060	0.961800	0.038200	38.6417440729582
33	104	-0.068	0.973000	0.027000	31.4589864108811
33	105	-0.057	0.955600	0.044400	32.3613689141853
33	130	-0.094	0.997700	0.002300	26.8914904756133
33	137	-0.093	0.997300	0.002700	22.8020823829755
33	143	-0.080	0.991200	0.008800	23.2502507728411
33	144	-0.082	0.994800	0.005200	18.3223466291848
33	148	-0.123	1	0	23.022088979934
33	149	-0.064	0.964200	0.035800	19.8238526023576
33	150	-0.059	0.958700	0.041300	16.5792526671138
33	159	-0.102	0.999000	0.001000	9.99705886748698
33	161	-0.094	0.996900	0.003100	10.3645694556021
33	171	-0.128	1	0	19.2560980990438
33	172	-0.058	0.950700	0.049300	19.5842851286433
33	174	-0.084	0.994400	0.005600	22.7483143551341
33	181	-0.048	1	0.023500	28.5026130381058
33	183	-0.061	0.965200	0.034800	30.3094367153202
33	186	-0.103	0.999200	0.000800	34.5462867179672
33	204	-0.059	0.964900	0.035100	31.4018487035397
33	205	-0.078	0.988800	0.011200	32.2085771650969
33	208	-0.097	0.998300	0.001700	32.8482371673123
33	209	-0.089	0.993300	0.006700	27.7176263413735
33	225	-0.090	0.997400	0.002600	23.9536896114148
33	228	-0.063	0.984800	0.015200	31.3667556817724
33	237	-0.132	1	0	34.9069152604466
33	239	-0.082	0.991800	0.008200	31.1101145128076
33	242	-0.058	0.952200	0.047800	28.0571901836232
33	257	-0.057	0.955100	0.044900	20.4731405993316
33	259	-0.084	0.992500	0.007500	15.378771927563
33	266	-0.093	0.995900	0.004100	7.98276499716733
33	270	-0.056	0.960000	0.040000	7.13843946531733
33	271	-0.077	0.985700	0.014300	8.57031323814947
33	272	-0.086	0.993400	0.006600	3.27782076996286
33	273	-0.063	0.962100	0.037900	3.66253505102682
33	274	-0.058	0.953800	0.046200	9.00760345485968
33	276	-0.139	1	0	5.29273634332941
33	292	-0.074	0.983400	0.016600	24.7393106411638
33	294	-0.089	0.995600	0.004400	19.0235662271825
33	295	-0.065	0.968800	0.031200	17.7249751480785
33	298	-0.108	0.999600	0.000400	17.5972326517552
33	299	-0.063	0.969000	0.031000	20.1527943719971
33	318	-0.069	0.975200	0.024800	33.5781179490453
33	320	-0.058	0.952900	0.047100	34.8476006921567
33	344	-0.067	0.972600	0.027400	32.6449559503455
33	352	-0.086	0.994600	0.005400	42.5418909546814
33	356	-0.076	0.989000	0.011000	45.3286499688663
33	379	-0.072	0.983700	0.016300	35.4831641345582
33	382	-0.119	0.999900	0.000100	35.9742785612165
33	384	-0.061	0.962900	0.037100	30.9920397683018
33	385	-0.124	1	0	31.8865351676848
33	389	-0.070	0.982800	0.017200	27.8706722918555
33	398	-0.135	0.999900	0.000100	21.2840833253396
33	423	-0.073	0.980000	0.020000	27.0115705207972
33	430	-0.088	0.994700	0.005300	26.722381873628
33	432	-0.072	0.979400	0.020600	26.0392047497615
33	439	-0.105	0.999400	0.000600	35.6591689331089
33	440	-0.087	0.992000	0.008000	35.3544332863645
33	454	-0.093	0.997600	0.002400	32.3577735482527
33	475	-0.058	0.951700	0.048300	32.2817072349032
33	476	-0.113	0.999700	0.000300	36.4413234803567
33	477	-0.144	1	0	37.9354870009599
33	479	-0.064	0.966800	0.033200	37.9683223095253
33	480	-0.106	0.998700	0.001300	40.3845164140912
33	481	-0.060	0.956100	0.043900	43.3563609865957
33	500	-0.069	0.979400	0.020600	38.0945945509333
33	501	-0.069	0.974500	0.025500	37.9307487007573
33	502	-0.088	0.996100	0.003900	34.8116660043727
33	503	-0.083	0.993400	0.006600	33.4301472327
33	504	-0.087	0.993600	0.006400	34.7078714270985
33	517	-0.087	0.992900	0.007100	33.0651177829446
33	523	-0.086	0.993100	0.006900	33.1970842846175
33	531	-0.078	0.985000	0.015000	37.7335880880682
33	536	-0.064	0.966500	0.033500	31.720832917816
33	545	-0.231	1	0
33	547	-0.163	1	0
33	548	-0.176	1	0
33	549	-0.175	1	0
33	550	-0.166	1	0
33	551	-0.166	1	0
33	552	-0.146	1	0
33	553	-0.126	1	0
33	554	-0.140	1	0
33	555	-0.112	1	0
34	39	-0.107	0.998900	0.001100	3.68000502717048
34	46	-0.109	0.999400	0.000600	16.3315773579896
34	52	-0.163	1	0	25.4805565088363
34	62	-0.072	0.981100	0.018900	19.188619569943
34	65	-0.139	1	0	17.5334189763434
34	66	-0.141	1	0	22.5554421814337
34	82	-0.081	0.993300	0.006700	37.0960697783471
34	85	-0.129	1	0	45.6908837296895
34	95	-0.110	0.999900	0.000100	42.3737525008112
34	97	-0.063	0.970700	0.029300	36.0075263937972
34	101	-0.063	0.972300	0.027700	40.0796078074624
34	107	-0.079	0.991300	0.008700	32.6530332128579
34	111	-0.067	0.974200	0.025800	29.2638354287335
34	162	-0.058	0.953900	0.046100	10.9291895856921
34	164	-0.115	0.999400	0.000600	17.742374869222
34	165	-0.101	0.998300	0.001700	13.4154611176806
34	176	-0.060	0.957900	0.042100	26.762795257596
34	206	-0.077	0.988900	0.011100	28.9838706352344
34	211	-0.068	0.975000	0.025000	33.7220286163214
34	212	-0.124	0.999900	0.000100	32.7417933534497
34	236	-0.092	0.999400	0.000600	38.0785052752862
34	262	-0.151	1	0	16.1108669537055
34	263	-0.109	0.999400	0.000600	16.5463726840658
34	264	-0.157	1	0	15.5388145622502
34	266	-0.079	0.988000	0.012000	12.6381298458277
34	268	-0.118	0.999700	0.000300	11.2013272874245
34	285	-0.082	0.992700	0.007300	29.5920050182478
34	288	-0.066	0.972000	0.028000	23.5090189927185
34	290	-0.117	1	0	21.432636935291
34	302	-0.061	0.958000	0.042000	17.789835468604
34	305	-0.115	0.999900	0.000100	16.9281830684808
34	308	-0.077	0.987300	0.012700	21.8400741070171
34	309	-0.091	0.995000	0.005000	24.4175724223355
34	312	-0.074	0.982800	0.017200	25.226867046861
34	313	-0.098	0.997100	0.002900	29.307049117917
34	314	-0.119	0.999000	0.001000	31.2923578370183
34	316	-0.076	0.984800	0.015200	30.85554311627
34	317	-0.090	0.994600	0.005400	34.5396926014115
34	340	-0.120	1	0	40.1973464422715
34	351	-0.127	1	0	47.2134318388316
34	358	-0.119	0.999800	0.000200	48.0966924538476
34	398	-0.105	0.999400	0.000600	22.9242929225745
34	416	-0.100	0.998500	0.001500	17.9391515128224
34	418	-0.108	0.999100	0.000900	22.0278476706191
34	420	-0.090	0.994700	0.005300	18.1563401047678
34	432	-0.106	0.999400	0.000600	28.1930585251051
34	434	-0.065	0.968200	0.031800	32.4598766017371
34	440	-0.093	0.996300	0.003700	37.383345837418
34	443	-0.069	0.975900	0.024100	38.0223624200286
34	455	-0.075	0.983900	0.016100	37.4415753541434
34	456	-0.068	0.975400	0.024600	31.3951963682344
34	457	-0.151	1	0	33.8792228364229
34	472	-0.112	0.999700	0.000300	37.5800237360223
34	488	-0.056	0.954300	0.045700	48.3852927034652
34	495	-0.097	0.998000	0.002000	45.2303848093292
34	501	-0.095	0.997100	0.002900	40.1344036208338
34	504	-0.092	0.995200	0.004800	36.2767115654107
34	505	-0.072	0.979900	0.020100	35.6147497253596
34	508	-0.159	1	0	33.3576964132717
34	512	-0.117	0.999400	0.000600	31.8087027242546
34	513	-0.071	0.978200	0.021800	34.1331288340228
34	517	-0.127	0.999700	0.000300	33.1846690054308
34	524	-0.068	0.974000	0.026000	36.3873230809852
34	526	-0.102	0.999800	0.000200	32.0721127928922
34	528	-0.107	0.999200	0.000800	40.0451459480422
34	531	-0.089	0.995300	0.004700	38.7458141481115
34	536	-0.080	0.989300	0.010700	33.6624128071652
34	545	-0.116	0.999600	0.000400
36	39	-0.069	0.978700	0.021300	2.67709861603938
36	41	-0.080	0.991100	0.008900	6.63350058415615
36	42	-0.097	0.997600	0.002400	7.55385954330632
36	46	-0.130	1	0	14.2044014657429
36	49	-0.082	0.993400	0.006600	22.4855710845867
36	51	-0.058	0.955000	0.045000	23.8776029157032
36	64	-0.054	0.952600	0.047400	20.6096889108011
36	68	-0.063	0.963100	0.036900	21.690792631898
36	83	-0.061	0.962700	0.037300	42.9961952735355
36	85	-0.059	0.953200	0.046800	48.0752963277399
36	86	-0.123	0.999900	0.000100	45.8976350044313
36	92	-0.082	0.991200	0.008800	41.1013793077556
36	95	-0.121	0.999700	0.000300	44.0981497230893
36	107	-0.109	0.999500	0.000500	34.8062922041403
36	110	-0.062	0.963100	0.036900	35.2249155854205
36	111	-0.149	1	0	30.9446038753124
36	131	-0.055	0.953300	0.046700	30.8276002471811
36	138	-0.061	0.959500	0.040500	25.502886816986
36	140	-0.082	0.990700	0.009300	27.4121803036533
36	142	-0.112	0.999500	0.000500	26.4197775539462
36	153	-0.079	0.989800	0.010200	18.3879530943496
36	161	-0.082	0.990500	0.009500	16.5468281552689
36	165	-0.138	1	0	17.358812632205
36	167	-0.080	0.991600	0.008400	22.85299129217
36	172	-0.081	0.990600	0.009400	27.7363283078348
36	173	-0.083	0.996100	0.003900	27.1557811708667
36	175	-0.059	0.978900	0.021100	32.7318248498308
36	176	-0.077	0.988000	0.012000	29.5869858383716
36	206	-0.090	0.996100	0.003900	35.359427229524
36	209	-0.113	0.999300	0.000700	33.8021265899056
36	211	-0.124	0.999800	0.000200	39.7808587765523
36	212	-0.191	1	0	38.449652027034
36	213	-0.089	0.996200	0.003800	33.354992100134
36	225	-0.070	0.988500	0.011500	30.7465323085385
36	232	-0.059	0.967200	0.032800	41.2004168546873
36	259	-0.078	0.989300	0.010700	22.9147252438252
36	260	-0.045	0.953800	0.046300	22.3646920613721
36	263	-0.133	1	0	18.8432944571803
36	264	-0.082	0.990000	0.010000	16.8866598532688
36	266	-0.090	0.994500	0.005500	14.9663171488513
36	267	-0.066	0.970300	0.029700	15.5121839532672
36	282	-0.084	0.993900	0.006100	20.3124455445424
36	285	-0.111	0.999600	0.000400	27.1582708764752
36	287	-0.115	0.999900	0.000100	24.5292989912064
36	291	-0.067	0.970700	0.029300	21.9644806448957
36	294	-0.108	0.999100	0.000900	14.6852843350069
36	295	-0.068	0.974600	0.025400	13.6608753013853
36	299	-0.061	0.965300	0.034700	16.9645897386291
36	300	-0.062	0.963000	0.037000	15.7791556808341
36	304	-0.058	1	0.009600	15.9780197145954
36	306	-0.114	0.999500	0.000500	22.2846531047715
36	310	-0.151	0.999900	0.000100	27.2200795369889
36	312	-0.118	0.999900	0.000100	25.8760842671375
36	313	-0.099	0.997400	0.002600	29.8184390771885
36	314	-0.115	0.999400	0.000600	31.5767071430825
36	319	-0.064	0.964200	0.035800	35.1524019805191
36	339	-0.069	0.976800	0.023200	40.0250588131985
36	340	-0.118	0.999700	0.000300	40.5896133635195
36	351	-0.059	0.955100	0.044900	49.6252292790673
36	385	-0.056	0.956300	0.043700	38.7145630738615
36	393	-0.098	0.996700	0.003300	30.7873319077831
36	396	-0.081	0.991900	0.008100	25.2577458416225
36	398	-0.068	0.972700	0.027300	27.3169856865651
36	416	-0.086	0.993400	0.006600	22.4741306394708
36	417	-0.074	0.981100	0.018900	24.9669438658399
36	420	-0.068	0.973600	0.026400	22.7208059936262
36	421	-0.088	0.993900	0.006100	27.3889718865094
36	428	-0.067	0.973000	0.027000	28.6811644463749
36	429	-0.086	0.993300	0.006700	28.0503393205858
36	431	-0.089	0.996100	0.003900	20.5703492435107
36	433	-0.079	0.987900	0.012100	30.519055637421
36	434	-0.067	0.974800	0.025200	31.5014526807892
36	439	-0.101	0.999300	0.000700	38.3513481118982
36	440	-0.132	0.999900	0.000100	38.8442811878402
36	441	-0.084	0.993000	0.007000	35.3379226752224
36	443	-0.123	0.999600	0.000400	39.395442642519
36	455	-0.121	0.999800	0.000200	40.0700922010419
36	456	-0.060	0.960700	0.039300	34.424740260458
36	458	-0.110	0.999400	0.000600	40.2331561277512
36	460	-0.068	0.976200	0.023800	35.3823574822255
36	472	-0.097	0.996800	0.003200	40.288037666285
36	489	-0.107	0.999400	0.000600	53.3871225952476
36	496	-0.129	0.999900	0.000100	48.7909536082254
36	497	-0.068	0.972500	0.027500	49.5363900481252
36	501	-0.139	1	0	44.293346870608
36	502	-0.070	0.979800	0.020200	41.5112081491252
36	508	-0.125	0.999900	0.000100	37.5079698597511
36	511	-0.087	0.993100	0.006900	32.5043369106339
36	512	-0.157	1	0	36.3626396319079
36	513	-0.117	0.999400	0.000600	37.681507666228
36	517	-0.080	0.988600	0.011400	36.6849529507672
36	524	-0.165	1	0	38.5102680593111
36	526	-0.087	0.996000	0.004000	33.2400245788116
36	527	-0.071	0.978500	0.021500	38.5046011536284
36	528	-0.083	0.990500	0.009500	40.728245862055
36	529	-0.059	0.953300	0.046700	37.0092853619197
36	531	-0.102	0.999200	0.000800	38.5633120076583
36	545	-0.185	1	0
36	547	-0.059	0.958600	0.041400
36	549	-0.084	0.994800	0.005200
36	550	-0.087	0.996400	0.003600
36	552	-0.073	0.988300	0.011700
36	555	-0.064	0.979500	0.020500
37	41	-0.107	0.998500	0.001500	4.93632879780106
37	43	-0.061	0.962400	0.037600	8.59273710758103
37	47	-0.070	0.988700	0.011300	16.35439408844
37	49	-0.077	0.986600	0.013400	21.579981024088
37	51	-0.072	0.981200	0.018800	22.1728475618266
37	53	-0.065	0.968800	0.031200	21.2682345764758
37	63	-0.101	0.998700	0.001300	19.0230264153736
37	66	-0.096	0.995400	0.004600	19.9389080192472
37	68	-0.113	0.999100	0.000900	17.7115924467564
37	71	-0.055	0.953900	0.046100	25.576639126359
37	80	-0.060	0.959700	0.040300	33.7909884140728
37	83	-0.104	0.999000	0.001000	39.0608347709058
37	92	-0.081	0.990100	0.009900	37.2912627166204
37	96	-0.077	0.987900	0.012100	39.9077420183102
37	98	-0.063	0.963400	0.036600	37.99078921265
37	102	-0.081	0.990900	0.009100	36.1178986653432
37	105	-0.064	0.973200	0.026800	34.349764773576
37	106	-0.068	0.981200	0.018800	34.6485534185772
37	110	-0.158	1	0	32.1471570438196
37	128	-0.068	0.972600	0.027400	30.1884078579842
37	130	-0.078	0.989200	0.010800	26.2197567303741
37	132	-0.057	0.951900	0.048100	27.8008532243167
37	133	-0.063	0.962400	0.037600	25.5483520212166
37	136	-0.089	0.993400	0.006600	26.414669806757
37	137	-0.125	1	0	22.9246713607851
37	142	-0.061	0.957200	0.042800	23.9494127694188
37	143	-0.062	0.966000	0.034000	26.1542761704468
37	145	-0.064	0.968500	0.031500	23.8596694444831
37	148	-0.093	0.997400	0.002600	25.0667230008232
37	159	-0.077	0.988000	0.012000	14.0713482296474
37	161	-0.093	0.995700	0.004300	16.866910831566
37	162	-0.072	0.977600	0.022400	12.9309160155033
37	165	-0.075	0.982000	0.018000	17.116008091842
37	169	-0.065	0.965300	0.034700	19.7484588006254
37	170	-0.072	0.979500	0.020500	22.0337597336451
37	171	-0.065	0.971000	0.029000	25.4912620911559
37	186	-0.091	0.996600	0.003400	39.1266222155708
37	191	-0.095	0.997600	0.002400	41.0644404929618
37	197	-0.056	0.955700	0.044300	39.8763125426612
37	204	-0.073	0.993900	0.006100	38.4981003557318
37	206	-0.062	0.961400	0.038600	35.8358514758614
37	209	-0.119	0.999800	0.000200	34.3870850465694
37	211	-0.104	0.998100	0.001900	39.60326331251
37	212	-0.080	0.987200	0.012800	37.8081932522568
37	215	-0.072	0.980500	0.019500	37.4583131761162
37	232	-0.063	0.970100	0.029900	39.1869925995859
37	235	-0.070	0.976300	0.023700	40.5652200536371
37	237	-0.094	0.997100	0.002900	39.5472063488687
37	238	-0.080	0.988300	0.011700	37.7069872967863
37	241	-0.070	0.983000	0.017000	34.5114958528314
37	242	-0.060	0.955800	0.044200	31.8225606920625
37	253	-0.072	0.983100	0.016900	28.6784581524182
37	259	-0.132	0.999800	0.000200	19.3782735299097
37	260	-0.071	0.996300	0.003800	17.7712474801292
37	263	-0.069	0.976700	0.023300	15.5181232757057
37	266	-0.100	0.998300	0.001700	12.1898283827132
37	268	-0.121	0.999700	0.000300	6.30750648037717
37	270	-0.058	0.963100	0.036900	11.0019060621331
37	275	-0.056	0.955500	0.044500	6.84475244256504
37	277	-0.075	0.985200	0.014800	13.9352203427144
37	299	-0.059	0.953000	0.047000	16.9608776011149
37	308	-0.085	0.992100	0.007900	20.0777356791049
37	318	-0.067	0.972600	0.027400	32.220536122169
37	319	-0.111	0.999300	0.000700	32.2103852352002
37	339	-0.066	0.971400	0.028600	37.2729945805271
37	340	-0.089	0.994900	0.005100	37.4342777277724
37	341	-0.108	1	0	36.6242234866488
37	342	-0.086	0.994100	0.005900	38.762463724588
37	343	-0.105	0.998700	0.001300	38.8534776049712
37	345	-0.096	0.997100	0.002900	37.248083225852
37	346	-0.059	0.956900	0.043100	39.0354868292942
37	347	-0.100	0.998600	0.001400	39.8271704367759
37	349	-0.065	0.972900	0.027100	42.957584161589
37	351	-0.069	0.976800	0.023200	45.8313786286208
37	352	-0.095	0.997200	0.002800	46.3464328400795
37	353	-0.076	0.986900	0.013100	45.0960883780401
37	355	-0.078	0.987600	0.012400	47.5926932312093
37	364	-0.084	0.993200	0.006800	40.5881181381941
37	376	-0.067	0.973700	0.026300	37.4751997326232
37	380	-0.080	0.990200	0.009800	42.1055990338577
37	382	-0.066	0.968500	0.031500	43.5845826066971
37	384	-0.074	0.982600	0.017400	38.5285355288778
37	385	-0.078	0.991400	0.008600	39.4466608219251
37	391	-0.088	0.993600	0.006400	30.2548409845433
37	398	-0.083	0.991400	0.008600	27.823463012357
37	420	-0.095	0.996600	0.003400	24.5933592256121
37	421	-0.087	0.992600	0.007400	28.8764245362891
37	423	-0.059	0.951200	0.048800	31.6102564526136
37	429	-0.063	0.963100	0.036900	30.7349722140756
37	430	-0.067	0.973100	0.026900	30.5158611381032
37	435	-0.060	0.957400	0.042600	31.4382708493963
37	436	-0.085	0.993500	0.006500	31.9742507027139
37	440	-0.063	0.962700	0.037300	39.1422865070501
37	441	-0.071	0.979900	0.020100	35.9278856739441
37	442	-0.088	0.995000	0.005000	35.072106195665
37	454	-0.084	0.994900	0.005100	33.0652596693267
37	455	-0.062	0.958800	0.041200	38.2748643498576
37	457	-0.084	0.992000	0.008000	33.1950525530537
37	472	-0.060	0.951100	0.048900	37.752478130581
37	473	-0.093	0.996300	0.003700	40.4550275861975
37	476	-0.086	0.994100	0.005900	41.2686913288997
37	478	-0.064	0.975400	0.024600	42.3891012761535
37	479	-0.107	0.999400	0.000600	43.4624113689059
37	480	-0.117	0.999700	0.000300	46.1300847061871
37	481	-0.091	0.997700	0.002300	49.5295368139053
37	488	-0.088	0.994600	0.005400	51.9208818492136
37	489	-0.070	0.976200	0.023800	52.8792590814206
37	494	-0.063	0.969400	0.030600	51.8299508199651
37	496	-0.133	1	0	48.4840530071486
37	497	-0.091	0.993600	0.006400	49.4571956038755
37	499	-0.064	0.969100	0.030900	44.2226155490604
37	501	-0.133	0.999900	0.000100	44.4519103076572
37	502	-0.090	0.996600	0.003400	41.3029252353874
37	503	-0.065	0.970000	0.030000	40.1432921544808
37	508	-0.091	0.996000	0.004000	38.1813139375795
37	511	-0.076	0.982500	0.017500	33.576624085813
37	512	-0.127	0.999600	0.000400	37.3076383733948
37	513	-0.111	0.999000	0.001000	38.6379338086291
37	516	-0.090	0.995500	0.004500	34.8544061203171
37	524	-0.146	1	0	40.5586731661676
37	525	-0.075	0.985100	0.014900	37.6298984452523
37	526	-0.090	0.995900	0.004100	35.7046986683826
37	527	-0.098	0.997800	0.002200	41.1089190687374
37	536	-0.083	0.992000	0.008000	35.4915256645865
37	545	-0.233	1	0
37	547	-0.143	1	0
37	548	-0.125	0.999900	0.000100
37	549	-0.123	0.999700	0.000300
37	550	-0.114	0.999500	0.000500
37	551	-0.071	0.980700	0.019300
37	552	-0.099	0.998400	0.001600
37	554	-0.076	0.987100	0.012900
37	555	-0.060	0.960400	0.039600
38	46	-0.057	0.953700	0.046300	12.426512181622
38	62	-0.078	0.990400	0.009600	13.623404493738
38	65	-0.075	0.984200	0.015800	11.9833630504963
38	66	-0.083	0.992200	0.007800	16.8338598663527
38	85	-0.074	0.982400	0.017600	43.2765814846783
38	97	-0.057	0.965100	0.034900	31.8370006596099
38	98	-0.058	0.963700	0.036300	34.8255290412077
38	111	-0.072	0.981300	0.018700	24.4019538152173
38	146	-0.073	0.984000	0.016000	26.5516089343
38	154	-0.060	0.958000	0.042000	18.9016072861543
38	161	-0.058	0.955900	0.044100	18.0289601752292
38	162	-0.094	0.997000	0.003000	14.7268518699687
38	165	-0.128	1	0	16.8893409285265
38	168	-0.062	0.965300	0.034700	23.6086094677344
38	171	-0.054	1	0.014600	25.8452480351805
38	206	-0.097	0.998500	0.001500	32.7204322862642
38	209	-0.083	0.992800	0.007200	30.3129029127862
38	211	-0.062	0.961400	0.038600	36.1343721406641
38	212	-0.061	0.962200	0.037800	34.122994739618
38	262	-0.062	0.962900	0.037100	15.6020809189031
38	263	-0.079	0.991600	0.008400	16.2332545412188
38	266	-0.069	0.979800	0.020200	13.9157834849497
38	268	-0.105	0.998800	0.001200	8.25263479138633
38	271	-0.068	0.986100	0.013900	9.05642015368104
38	277	-0.072	0.987800	0.012200	15.5958613420356
38	290	-0.064	0.970100	0.029900	18.5481370223535
38	291	-0.083	0.990100	0.009900	21.7548609050943
38	294	-0.095	0.998800	0.001200	12.7825185702975
38	296	-0.055	1	0.014600	7.99795248798091
38	308	-0.062	0.969200	0.030800	16.6478058013661
38	310	-0.078	0.986800	0.013200	21.9221568510035
38	312	-0.096	0.998000	0.002000	19.6894291943672
38	313	-0.105	0.999100	0.000900	23.995916777652
38	314	-0.102	0.998700	0.001300	25.8705096393558
38	317	-0.088	0.994800	0.005200	29.074536694503
38	340	-0.107	0.999100	0.000900	34.5517117955102
38	398	-0.071	0.982700	0.017300	28.6966339837968
38	416	-0.074	0.984600	0.015400	23.6926698579962
38	417	-0.096	0.997300	0.002700	26.5686942095392
38	418	-0.060	0.960700	0.039300	27.8549120084771
38	420	-0.078	0.987400	0.012600	25.2913373707283
38	434	-0.067	0.973400	0.026600	29.2302913601627
38	440	-0.080	0.988200	0.011800	39.0796124596957
38	443	-0.087	0.994300	0.005700	37.9320688600029
38	455	-0.139	1	0	38.1330937113683
38	458	-0.086	0.995000	0.005000	37.219078481338
38	472	-0.134	1	0	36.781571866901
38	473	-0.074	0.985700	0.014300	39.8586777753603
38	476	-0.063	0.993200	0.006800	40.2810272584998
38	495	-0.090	0.996800	0.003200	48.8286220366703
38	504	-0.118	0.999800	0.000200	42.0933442007166
38	505	-0.081	0.990700	0.009300	41.2161886035087
38	508	-0.107	0.998700	0.001300	39.4681482844078
38	512	-0.127	0.999900	0.000100	38.4060908060167
38	517	-0.099	0.997700	0.002300	39.7518247883037
38	518	-0.100	0.997600	0.002400	40.3459065333771
38	524	-0.106	0.999700	0.000300	42.7119586181669
38	528	-0.108	0.999400	0.000600	44.1364617181758
38	531	-0.071	0.979900	0.020100	43.5173435425463
38	536	-0.066	0.974700	0.025300	36.1199232695752
38	545	-0.068	0.974700	0.025300
38	547	-0.086	0.999800	0.000200
38	548	-0.090	0.999900	0.000100
38	549	-0.090	1	0
38	550	-0.085	1	0
38	551	-0.071	1	0.000800
38	552	-0.062	1	0.003300
38	553	-0.054	1	0.016700
38	554	-0.051	1	0.024800
39	41	-0.101	0.997400	0.002600	3.14103708987971
39	43	-0.096	0.997800	0.002200	1.93557588329675
39	45	-0.058	0.954400	0.045600	6.8382404900676
39	48	-0.061	0.957800	0.042200	15.5934468928457
39	50	-0.082	0.991800	0.008200	15.1078033148436
39	51	-0.098	0.997800	0.002200	19.5265590670758
39	53	-0.079	0.987300	0.012700	20.0741761972939
39	54	-0.057	0.957500	0.042500	16.326881912968
39	56	-0.119	0.999700	0.000300	18.5265567766922
39	59	-0.066	0.971200	0.028800	17.1667778281191
39	63	-0.092	0.996800	0.003200	20.2759296950843
39	64	-0.070	0.981000	0.019000	19.3594895077324
39	65	-0.077	0.985300	0.014700	16.4385295571106
39	69	-0.120	0.999400	0.000600	21.3127255178684
39	70	-0.075	0.986700	0.013300	25.9342226604153
39	72	-0.116	0.999500	0.000500	26.0086119006763
39	75	-0.084	0.991500	0.008500	32.0648943394486
39	76	-0.065	0.968400	0.031600	29.660585446009
39	81	-0.092	0.995300	0.004700	39.512659515654
39	83	-0.155	1	0	42.710953665307
39	84	-0.092	0.995900	0.004100	45.2197771445194
39	86	-0.099	0.997600	0.002400	44.6635918506338
39	88	-0.082	0.994200	0.005800	42.2573246313583
39	90	-0.118	0.999800	0.000200	43.8388644241614
39	92	-0.098	0.997500	0.002500	39.4959083197235
39	95	-0.068	0.970300	0.029700	42.4924090279664
39	96	-0.082	0.992500	0.007500	41.6933741258728
39	99	-0.094	0.997800	0.002200	42.1739024634904
39	101	-0.070	0.977900	0.022100	42.283451361023
39	103	-0.071	0.979200	0.020800	35.9863726151998
39	104	-0.125	0.999900	0.000100	34.3502611489345
39	106	-0.082	0.993500	0.006500	35.6969206094868
39	107	-0.085	0.993000	0.007000	32.7184100622264
39	108	-0.104	0.999400	0.000600	30.9162789158074
39	109	-0.075	0.986900	0.013100	33.6321469133328
39	110	-0.082	0.991100	0.008900	33.1823819066685
39	128	-0.085	0.993100	0.006900	31.7105979130006
39	137	-0.138	1	0	23.3442825762541
39	138	-0.079	0.987500	0.012500	23.3137693649054
39	143	-0.090	0.995400	0.004600	25.8501439260984
39	146	-0.109	0.999500	0.000500	25.6983977321544
39	148	-0.077	0.988000	0.012000	23.3669444301132
39	149	-0.119	1	0	22.6610074356812
39	153	-0.137	1	0	22.2665943062696
39	158	-0.118	0.999700	0.000300	16.5340035684041
39	159	-0.091	0.996000	0.004000	16.6499770570412
39	161	-0.124	0.999900	0.000100	20.5411675666209
39	165	-0.125	0.999900	0.000100	20.0112788446916
39	166	-0.094	0.997200	0.002800	19.0899414876002
39	167	-0.108	0.999000	0.001000	24.4482709000044
39	168	-0.106	0.998700	0.001300	26.9592151406527
39	169	-0.127	0.999800	0.000200	23.4752793593601
39	171	-0.120	1	0	28.769269907316
39	173	-0.172	1	0	27.7076981721687
39	174	-0.080	0.992200	0.007800	30.8120158055263
39	176	-0.112	0.999200	0.000800	30.5309840162416
39	184	-0.091	0.997800	0.002200	34.6537255861473
39	186	-0.076	0.988000	0.012000	41.9843838825819
39	187	-0.057	0.956200	0.043800	44.0102693811342
39	191	-0.058	0.956100	0.043900	44.3454324254483
39	195	-0.089	0.998400	0.001600	40.2753262804909
39	202	-0.061	0.961900	0.038100	40.0827729704421
39	206	-0.070	0.975400	0.024600	37.0007977211303
39	208	-0.079	0.990000	0.010000	39.4492430599118
39	211	-0.060	0.956900	0.043100	40.7126678197339
39	212	-0.078	0.987000	0.013000	38.8577169041106
39	213	-0.084	0.994000	0.006000	34.0349440869234
39	214	-0.084	0.994500	0.005500	38.1955384436455
39	215	-0.123	0.999900	0.000100	39.041780773935
39	225	-0.116	0.999800	0.000200	30.6535438897365
39	228	-0.056	0.956500	0.043500	38.624679791553
39	232	-0.059	0.959400	0.040600	41.0956518746205
39	237	-0.107	0.998700	0.001300	42.4458270269293
39	241	-0.102	0.999500	0.000500	37.9914110819801
39	242	-0.083	0.991400	0.008600	35.0691136186816
39	253	-0.089	0.997100	0.002900	32.5825461558792
39	255	-0.090	0.994800	0.005200	28.3834819217093
39	257	-0.125	1	0	26.8740093212755
39	259	-0.071	0.979900	0.020100	23.7303210892731
39	260	-0.068	0.990700	0.009300	21.5079643155739
39	262	-0.084	0.990700	0.009300	19.3265600922668
39	264	-0.122	0.999900	0.000100	16.1460821873295
39	267	-0.084	0.991400	0.008600	14.5378620161288
39	271	-0.069	0.975500	0.024500	10.2640630356599
39	272	-0.085	0.991100	0.008900	11.2246359406441
39	273	-0.073	0.982900	0.017100	12.5884082393287
39	275	-0.083	0.998400	0.001600	7.34019849867836
39	277	-0.151	1	0	12.8040629879738
39	285	-0.065	0.965900	0.034100	22.7444888489498
39	287	-0.079	0.987500	0.012500	20.4542880834313
39	288	-0.078	0.984000	0.016000	19.0094009111282
39	289	-0.058	0.951600	0.048400	15.8438998040255
39	292	-0.111	0.999700	0.000300	15.6185980484805
39	296	-0.095	0.998400	0.001600	6.88185941443154
39	297	-0.094	0.997300	0.002700	7.82702044203284
39	298	-0.062	0.961000	0.039000	9.82910346878086
39	299	-0.089	0.995400	0.004600	12.3946022525937
39	301	-0.102	0.997900	0.002100	9.89170976120912
39	305	-0.086	0.992700	0.007300	14.6835235893841
39	306	-0.114	0.999500	0.000500	18.7200565170087
39	307	-0.082	0.990900	0.009100	19.6943019424401
39	308	-0.078	0.986900	0.013100	19.419529989163
39	310	-0.085	0.993200	0.006800	24.0910849070771
39	312	-0.074	0.980100	0.019900	23.4845342725803
39	314	-0.063	0.959300	0.040700	28.6373390174436
39	315	-0.088	0.995300	0.004700	27.2899553682303
39	317	-0.092	0.995700	0.004300	32.432658016265
39	318	-0.110	0.999400	0.000600	32.8145630627622
39	319	-0.132	0.999900	0.000100	32.752947745203
39	339	-0.109	0.999300	0.000700	37.466865548108
39	340	-0.072	0.978000	0.022000	38.0877855223955
39	341	-0.087	0.997100	0.002900	37.637012647127
39	343	-0.136	0.999900	0.000100	39.4575307134139
39	344	-0.144	1	0	33.8104424845343
39	346	-0.064	0.969300	0.030700	40.2778955880269
39	347	-0.135	1	0	41.352276297684
39	349	-0.059	0.960200	0.039800	44.9791223791661
39	352	-0.088	0.995900	0.004100	48.9286831418954
39	353	-0.087	0.995000	0.005000	48.1973625004522
39	356	-0.107	0.999300	0.000700	54.1866620027475
39	361	-0.095	0.995900	0.004100	51.7099369657322
39	362	-0.092	0.998800	0.001200	47.4359826608451
39	370	-0.097	0.999200	0.000800	33.5586512690841
39	377	-0.072	0.986800	0.013200	42.4066861001894
39	379	-0.061	0.960000	0.040000	45.6794021852301
39	382	-0.076	0.986700	0.013300	45.2670865530354
39	384	-0.111	0.999800	0.000200	39.9455915715364
39	385	-0.101	0.998800	0.001200	41.4606982454469
39	387	-0.079	0.991400	0.008600	37.1057387071057
39	389	-0.084	0.993800	0.006200	38.2003121584104
39	390	-0.065	0.972900	0.027100	35.8100943450307
39	391	-0.083	0.990200	0.009800	33.2519282598769
39	393	-0.058	0.951500	0.048500	34.0227953877985
39	394	-0.083	0.993000	0.007000	34.4299274033507
39	395	-0.059	0.954500	0.045500	30.7936214986156
39	399	-0.118	0.999900	0.000100	28.6998253130572
39	416	-0.068	0.972400	0.027600	26.1730717341316
39	417	-0.103	0.998000	0.002000	28.7124046014958
39	419	-0.090	0.996200	0.003800	26.4109206768715
39	421	-0.106	0.998900	0.001100	31.1967975920606
39	422	-0.115	0.999900	0.000100	28.79092018328
39	423	-0.152	1	0	33.4121038248117
39	428	-0.068	0.971300	0.028700	31.4336258964823
39	429	-0.143	1	0	29.5281179386699
39	430	-0.127	1	0	28.6504300316767
39	431	-0.079	0.988000	0.012000	19.3525452847939
39	436	-0.134	1	0	30.9393699030863
39	439	-0.196	1	0	35.8122999401044
39	442	-0.069	0.976100	0.023900	32.9990288038906
39	444	-0.111	0.999100	0.000900	36.6365864403331
39	454	-0.106	0.999200	0.000800	31.6095104992153
39	455	-0.080	0.988700	0.011300	37.4312848964606
39	456	-0.093	0.997000	0.003000	34.2147677034347
39	457	-0.068	0.971000	0.029000	32.7271834107367
39	458	-0.149	1	0	37.2464013563727
39	472	-0.116	0.999400	0.000600	37.9887236031957
39	473	-0.084	0.991200	0.008800	40.7370710901017
39	475	-0.096	0.998400	0.001600	37.6412457551553
39	476	-0.188	1	0	41.9561302910552
39	477	-0.069	0.975700	0.024300	44.4302900958344
39	478	-0.060	0.963800	0.036200	43.6165597680514
39	479	-0.114	0.999500	0.000500	44.5828423499444
39	480	-0.142	1	0	47.2684713313219
39	481	-0.096	0.997600	0.002400	50.7439343567288
39	489	-0.117	0.999800	0.000200	54.5380001283509
39	497	-0.093	0.995700	0.004300	51.1266984363356
39	499	-0.087	0.996400	0.003600	46.3486433350535
39	500	-0.077	0.988600	0.011400	47.4767927412963
39	502	-0.134	0.999800	0.000200	43.017351208553
39	503	-0.073	0.982700	0.017300	42.8654301973047
39	508	-0.066	0.967200	0.032800	40.3249400495525
39	511	-0.150	1	0	36.1875755612337
39	516	-0.136	1	0	37.3827364033186
39	517	-0.087	0.992600	0.007400	39.705138017642
39	522	-0.077	0.986600	0.013400	36.6623531296069
39	523	-0.078	0.985700	0.014300	38.2650115118237
39	524	-0.080	0.987700	0.012300	40.6302064233004
39	525	-0.085	0.994900	0.005100	35.8668233051103
39	526	-0.117	0.999900	0.000100	35.3421031207822
39	527	-0.091	0.995800	0.004200	40.4109812303537
39	529	-0.064	0.964700	0.035300	36.3573395341298
39	536	-0.100	0.998400	0.001600	32.9502939895838
39	545	-0.125	0.999900	0.000100
39	547	-0.148	1	0
39	548	-0.223	1	0
39	549	-0.227	1	0
39	550	-0.223	1	0
39	551	-0.187	1	0
39	552	-0.175	1	0
39	553	-0.099	0.998900	0.001100
39	554	-0.110	0.999600	0.000400
39	555	-0.109	1	0
40	51	-0.080	0.992700	0.007300	15.986082353097
40	70	-0.059	0.958500	0.041500	24.990614258157
40	83	-0.083	0.993200	0.006800	41.4365502907759
40	107	-0.075	0.986100	0.013900	31.0064951098959
40	108	-0.062	0.965100	0.034900	29.8599316978455
40	143	-0.067	0.977300	0.022700	21.8810692151915
40	161	-0.109	0.999500	0.000500	19.4559401212072
40	164	-0.069	0.978600	0.021400	20.1163830744993
40	171	-0.075	0.991300	0.008700	25.4402602187949
40	174	-0.070	0.986000	0.014000	27.8335370012508
40	184	-0.086	0.999100	0.000900	32.7333467888635
40	186	-0.073	0.991200	0.008800	39.9076952604382
40	191	-0.062	0.970200	0.029800	41.7411014948096
40	215	-0.079	0.991000	0.009000	40.2184585109872
40	225	-0.067	0.984100	0.015900	31.7930672946163
40	237	-0.059	0.955400	0.044600	42.802143287457
40	257	-0.076	0.993300	0.006700	25.2481712803126
40	262	-0.067	0.969600	0.030400	18.2049694863793
40	308	-0.059	0.952200	0.047800	16.5893089367821
40	351	-0.073	0.981500	0.018500	45.4479750594017
40	420	-0.061	0.961700	0.038300	27.555218162809
40	429	-0.062	0.961600	0.038400	27.0514059338882
40	439	-0.061	0.963000	0.037000	32.5966947557571
40	456	-0.059	0.957300	0.042700	30.233614504389
40	472	-0.082	0.991500	0.008500	33.8146584930264
40	476	-0.081	0.995000	0.005000	37.952284832405
40	477	-0.093	0.997100	0.002900	40.4072643716449
40	508	-0.116	0.999500	0.000500	36.6767585399801
40	512	-0.122	0.999800	0.000200	36.769099322665
40	523	-0.064	0.965100	0.034900	35.2757052658058
40	545	-0.150	1	0
40	547	-0.120	1	0
40	548	-0.112	1	0
40	549	-0.139	1	0
40	550	-0.142	1	0
40	551	-0.111	0.999900	0.000100
40	552	-0.107	1	0
40	553	-0.086	0.998100	0.001900
40	554	-0.101	1	0
40	555	-0.080	0.999000	0.001000
41	53	-0.058	0.955300	0.044700	15.825929925284
41	59	-0.074	0.986100	0.013900	10.5618317540093
41	69	-0.148	1	0	15.1350458208755
41	75	-0.075	0.986400	0.013600	26.0467216555174
41	76	-0.113	0.999500	0.000500	24.2701055003887
41	84	-0.085	0.993900	0.006100	39.7746769314347
41	90	-0.093	0.996600	0.003400	37.3223168359093
41	95	-0.066	0.969600	0.030400	35.7549619213893
41	97	-0.137	1	0	30.2143015639945
41	101	-0.117	0.999700	0.000300	36.148829925739
41	104	-0.061	0.961200	0.038800	27.8676877404639
41	133	-0.063	0.966500	0.033500	19.3851931638558
41	138	-0.132	1	0	17.4873222935931
41	146	-0.117	0.999800	0.000200	22.8360270406216
41	149	-0.074	0.984300	0.015700	21.71993116932
41	158	-0.102	0.998600	0.001400	18.774466996429
41	165	-0.100	0.998400	0.001600	19.1049914682001
41	166	-0.088	0.996600	0.003400	14.1510904526824
41	167	-0.062	0.964000	0.036000	19.261001765225
41	169	-0.093	0.997200	0.002800	20.2130984512518
41	209	-0.078	0.987900	0.012100	32.4350614304952
41	214	-0.058	0.963100	0.036900	34.6054877006523
41	258	-0.057	0.950400	0.049600	18.6813982613722
41	262	-0.065	0.966500	0.033500	15.8889243499993
41	263	-0.125	1	0	13.8333650642206
41	264	-0.119	0.999700	0.000300	10.2379867649846
41	265	-0.070	0.978700	0.021300	12.4186971941504
41	277	-0.063	0.965100	0.034900	13.2489038037115
41	302	-0.166	1	0	8.82855554436852
41	305	-0.100	0.997900	0.002100	9.59039488238102
41	309	-0.077	0.986500	0.013500	15.640326371275
41	311	-0.062	0.962700	0.037300	15.0718141243846
41	312	-0.147	1	0	16.3539327991771
41	313	-0.083	0.990500	0.009500	20.2395470799126
41	314	-0.078	0.985400	0.014600	21.8946528860359
41	316	-0.068	0.971700	0.028300	22.7536427633028
41	317	-0.150	1	0	25.3985493483388
41	320	-0.098	0.998600	0.001400	27.6073450190343
41	339	-0.103	0.998800	0.001200	30.3771900445054
41	340	-0.060	0.957900	0.042100	30.7524462279019
41	343	-0.085	0.993500	0.006500	32.4076073785153
41	351	-0.063	0.961800	0.038200	40.7660127189305
41	358	-0.067	0.974500	0.025500	46.1610338164127
41	396	-0.092	0.996800	0.003200	27.6981788932052
41	398	-0.059	0.951900	0.048100	29.1770145662643
41	418	-0.122	0.999700	0.000300	27.3957273128493
41	421	-0.098	0.997200	0.002800	31.6977524439825
41	423	-0.099	0.998300	0.001700	32.4880088186395
41	429	-0.073	0.983200	0.016800	28.8361869532017
41	440	-0.084	0.991800	0.008200	35.0243032336119
41	443	-0.100	0.998200	0.001800	33.7763814669363
41	455	-0.103	0.997900	0.002100	33.8320703918634
41	458	-0.132	1	0	32.6650038267256
41	460	-0.123	0.999900	0.000100	29.4606521652186
41	473	-0.077	0.987200	0.012800	35.3025166949893
41	498	-0.066	0.970600	0.029400	42.8213118084909
41	504	-0.085	0.992900	0.007100	39.8343296165506
41	508	-0.068	0.970300	0.029700	37.4281972047813
41	511	-0.107	0.998800	0.001200	35.3986654691953
41	512	-0.095	0.997300	0.002700	37.7656949757316
41	516	-0.083	0.994700	0.005300	35.4530295884569
41	518	-0.079	0.987300	0.012700	36.7974272198479
41	522	-0.063	0.964800	0.035200	35.2383281953046
41	524	-0.067	0.971500	0.028500	39.0777000474695
41	527	-0.074	0.984400	0.015600	39.2111988595095
41	528	-0.082	0.991300	0.008700	39.9641940992184
42	62	-0.113	0.999200	0.000800	14.5484243133062
42	63	-0.086	0.995300	0.004700	18.6706007669812
42	69	-0.092	0.995200	0.004800	20.4705538273883
42	70	-0.063	0.967400	0.032600	25.4371529460355
42	76	-0.112	0.999800	0.000200	29.4272855866796
42	92	-0.136	1	0	38.8946119790389
42	98	-0.104	0.999000	0.001000	38.1456552440773
42	99	-0.062	0.967300	0.032700	40.8761834324096
42	101	-0.117	0.999900	0.000100	40.7540678828507
42	102	-0.061	0.963100	0.036900	36.2478071336736
42	103	-0.059	0.954900	0.045100	34.2123535583274
42	107	-0.089	0.995400	0.004600	30.5502724701434
42	110	-0.059	0.954700	0.045300	31.4324771852299
42	128	-0.098	0.998700	0.001300	30.1558644711108
42	133	-0.112	1	0	24.5480096749207
42	137	-0.060	0.957500	0.042500	21.5699562586483
42	142	-0.114	0.999300	0.000700	23.2798306909651
42	145	-0.063	0.968700	0.031300	22.8766171013111
42	146	-0.108	0.999200	0.000800	25.281372609097
42	149	-0.059	0.956600	0.043400	23.1930998790589
42	164	-0.134	1	0	24.3409793352691
42	168	-0.111	0.999600	0.000400	27.3562627016192
42	169	-0.151	1	0	25.4889766565863
42	171	-0.086	0.996900	0.003100	28.613585042773
42	176	-0.081	0.990600	0.009400	31.8655198137423
42	183	-0.075	0.991700	0.008300	37.7862193927892
42	185	-0.061	0.971100	0.028900	37.9769188586963
42	187	-0.061	0.975700	0.024300	43.5472667339754
42	191	-0.072	0.986300	0.013700	44.0125155041154
42	195	-0.062	0.977800	0.022200	41.0807392460262
42	203	-0.090	0.996400	0.003600	34.6311864942569
42	205	-0.068	0.981000	0.019000	39.9813693862529
42	208	-0.084	0.993900	0.006100	37.3958133886669
42	210	-0.062	0.986400	0.013600	36.6772677008525
42	211	-0.084	0.992000	0.008000	39.1918353104317
42	215	-0.097	0.997700	0.002300	37.9008127617337
42	233	-0.058	0.956900	0.043100	43.5481874364479
42	237	-0.098	0.998300	0.001700	42.6294491871523
42	239	-0.070	0.980300	0.019700	38.3059092830336
42	243	-0.059	0.971400	0.028600	33.601158863944
42	257	-0.062	0.968300	0.031700	28.1014854767502
42	261	-0.076	0.995500	0.004500	22.4047421096517
42	265	-0.083	0.991800	0.008200	18.509141201039
42	273	-0.072	0.982100	0.017900	15.6489210810203
42	275	-0.055	0.960300	0.039700	8.39665993118693
42	276	-0.124	1	0	13.7543141232124
42	277	-0.101	0.998600	0.001400	14.9902557016216
42	288	-0.130	1	0	18.5321042787914
42	302	-0.082	0.991400	0.008600	10.0478377773529
42	307	-0.075	0.988100	0.011900	16.2535129741235
42	308	-0.139	1	0	16.2101057368544
42	312	-0.133	0.999900	0.000100	20.6239341057908
42	314	-0.085	0.991500	0.008500	25.6433739199818
42	317	-0.066	0.968700	0.031300	29.5225162884196
42	318	-0.089	0.996200	0.003800	30.4831201322962
42	319	-0.066	0.967200	0.032800	30.2038882761806
42	320	-0.072	0.982300	0.017700	31.3626811991577
42	339	-0.066	0.971400	0.028600	34.085082719571
42	341	-0.073	0.991700	0.008300	35.515614453364
42	343	-0.096	0.997600	0.002400	36.9287085883057
42	345	-0.103	0.999100	0.000900	36.4106527406472
42	349	-0.066	0.982600	0.017400	43.8823049189534
42	354	-0.069	0.982000	0.018000	51.2176362691603
42	356	-0.062	0.962400	0.037600	54.5734507704983
42	358	-0.168	1	0	52.4611308875438
42	361	-0.062	0.959700	0.040300	50.7035674780385
42	362	-0.065	0.981000	0.019000	46.148480765893
42	364	-0.096	0.998400	0.001600	41.3969723772162
42	369	-0.064	0.981800	0.018200	31.5159199611879
42	372	-0.073	0.987300	0.012700	33.4529258212193
42	384	-0.086	0.996600	0.003400	39.1010504334602
42	385	-0.080	0.994400	0.005600	41.3939131998897
42	391	-0.150	1	0	34.0445116134745
42	394	-0.066	0.973900	0.026100	34.3906510988088
42	398	-0.096	0.997300	0.002700	32.7268347079274
42	416	-0.096	0.997900	0.002100	27.5920011778776
42	418	-0.133	1	0	29.8763879677581
42	419	-0.075	0.990900	0.009100	28.2821401064347
42	420	-0.063	0.964100	0.035900	28.2823797796437
42	423	-0.103	0.998400	0.001600	34.1244381931776
42	428	-0.098	0.998400	0.001600	31.8386928123628
42	434	-0.140	1	0	25.1469586431441
42	444	-0.078	0.988400	0.011600	35.8594591565461
42	453	-0.059	0.959900	0.040100	28.8190980774902
42	454	-0.075	0.990000	0.010000	30.011393319871
42	455	-0.109	0.998800	0.001200	36.2935244086325
42	456	-0.068	0.976000	0.024000	33.5271677002398
42	457	-0.097	0.997200	0.002800	31.4277163503809
42	458	-0.121	0.999800	0.000200	35.8597864606024
42	473	-0.138	1	0	39.2308039173301
42	475	-0.071	0.984300	0.015700	36.2515935925581
42	476	-0.102	0.999800	0.000200	40.4617167332282
42	477	-0.114	0.999800	0.000200	43.0921710058799
42	479	-0.156	1	0	43.2551132468752
42	488	-0.098	0.998500	0.001500	52.7499929952602
42	495	-0.076	0.984100	0.015900	49.1565461256179
42	496	-0.106	0.998500	0.001500	49.7341688278793
42	497	-0.120	0.999600	0.000400	50.1975376786551
42	499	-0.066	0.974900	0.025100	45.5516993426151
42	501	-0.109	0.999400	0.000600	45.4079652594124
42	502	-0.112	0.999700	0.000300	42.2498555973864
42	504	-0.060	0.953400	0.046600	43.3216274509626
42	505	-0.169	1	0	40.8591665235599
42	508	-0.089	0.993500	0.006500	40.2016733358202
42	509	-0.067	0.972800	0.027200	37.1027063972428
42	510	-0.069	0.978800	0.021200	33.9075285298118
42	511	-0.095	0.997400	0.002600	37.6708790712402
42	513	-0.085	0.990700	0.009300	39.7780522147578
42	517	-0.116	0.999600	0.000400	39.9820396428196
42	518	-0.094	0.996200	0.003800	38.4122132270454
42	522	-0.066	0.970300	0.029700	36.9584295797319
42	524	-0.059	0.954200	0.045800	40.4605965601102
42	525	-0.071	0.984100	0.015900	35.4878075259659
42	527	-0.087	0.993800	0.006200	40.3403497877745
42	547	-0.112	0.999900	0.000100
42	548	-0.110	0.999900	0.000100
42	549	-0.139	1	0
42	550	-0.143	1	0
42	551	-0.122	1	0
42	552	-0.077	0.992100	0.007900
42	553	-0.099	1	0
42	554	-0.086	0.996500	0.003500
43	52	-0.089	0.996100	0.003900	19.2309662003759
43	61	-0.076	0.994700	0.005300	18.334344711497
43	62	-0.071	0.978900	0.021100	17.3558323050207
43	65	-0.111	0.999600	0.000400	19.3373268576605
43	66	-0.114	0.999800	0.000200	23.2950932387059
43	82	-0.059	0.957600	0.042400	42.7926976363959
43	85	-0.095	0.997800	0.002200	51.0514223699987
43	107	-0.093	0.997800	0.002200	34.1442854955262
43	111	-0.108	0.999100	0.000900	30.0389733679432
43	140	-0.058	0.952500	0.047500	24.1409151649228
43	142	-0.073	0.986300	0.013700	24.4725001174788
43	154	-0.071	0.982300	0.017700	16.1669080222534
43	162	-0.086	0.993700	0.006300	21.6431425629459
43	165	-0.153	1	0	24.7520022018422
43	169	-0.068	0.977100	0.022900	28.6198524454617
43	171	-0.057	0.980700	0.019300	31.0056091860811
43	184	-0.047	1	0.034700	37.7314156373704
43	209	-0.084	0.993700	0.006300	38.285521271102
43	211	-0.072	0.981900	0.018100	44.3612718483138
43	212	-0.094	0.997400	0.002600	42.2617475975616
43	226	-0.073	0.985600	0.014400	38.2779152645491
43	262	-0.181	1	0	24.7053559577675
43	263	-0.068	0.979100	0.020900	22.5231541752038
43	266	-0.058	0.954000	0.046000	20.125395350154
43	267	-0.073	0.982200	0.017800	17.3781506783662
43	268	-0.134	1	0	15.6868669912127
43	271	-0.061	0.971400	0.028600	12.662207745887
43	277	-0.065	0.975600	0.024400	12.3889246506709
43	280	-0.046	1	0.042700	11.2436594131982
43	285	-0.115	0.999700	0.000300	19.5844559025774
43	288	-0.060	0.959000	0.041000	15.7857034052968
43	290	-0.090	0.996700	0.003300	11.4312180453353
43	291	-0.069	0.975700	0.024300	13.5439952008261
43	294	-0.062	0.965700	0.034300	5.82549070894461
43	296	-0.057	1	0.011000	4.67132368820659
43	305	-0.097	0.997900	0.002100	13.3032501291978
43	309	-0.096	0.998000	0.002000	20.8330366725545
43	310	-0.112	0.999000	0.001000	22.9791688927167
43	312	-0.068	0.974500	0.025500	23.450048123618
43	313	-0.114	0.999600	0.000400	26.324168021041
43	314	-0.180	1	0	28.1054510904913
43	316	-0.160	1	0	29.7591811211263
43	317	-0.169	1	0	32.0530628333705
43	340	-0.103	0.999000	0.001000	38.2830984770042
43	351	-0.085	0.993300	0.006700	49.7387340912492
43	376	-0.048	1	0.035900	41.2745858004656
43	398	-0.165	1	0	33.0963809199737
43	416	-0.109	0.999700	0.000300	29.8660874739227
43	417	-0.073	0.981400	0.018600	31.9514372916149
43	418	-0.116	0.999700	0.000300	29.3962079357185
43	420	-0.153	1	0	29.3085560545039
43	432	-0.060	0.955800	0.044200	23.419253724233
43	434	-0.085	0.993500	0.006500	24.2643921003597
43	440	-0.061	0.957200	0.042800	35.8539461287039
43	443	-0.101	0.997900	0.002100	35.1027641076882
43	453	-0.055	0.961500	0.038500	29.0117912925073
43	455	-0.169	1	0	36.5553965509882
43	457	-0.076	0.986000	0.014000	32.2315825860289
43	458	-0.094	0.997400	0.002600	36.6229738415656
43	472	-0.145	1	0	37.8668927824822
43	475	-0.061	0.994100	0.006000	38.2158306595578
43	476	-0.066	0.994800	0.005200	42.4155009754689
43	495	-0.063	0.968100	0.031900	50.6450324908574
43	496	-0.087	0.996500	0.003500	51.0860167462682
43	497	-0.102	0.998400	0.001600	51.2232536451952
43	501	-0.107	0.998700	0.001300	46.024360354056
43	504	-0.137	0.999900	0.000100	43.6406514731391
43	505	-0.061	0.960100	0.039900	41.0777098436609
43	508	-0.147	1	0	39.9429107602338
43	512	-0.127	1	0	39.9426212084285
43	513	-0.113	0.999700	0.000300	38.9629501321448
43	517	-0.127	1	0	38.6835385920161
43	518	-0.109	0.999300	0.000700	36.6552987984002
43	523	-0.108	0.999800	0.000200	36.6654070207873
43	524	-0.094	0.996000	0.004000	38.5651398415719
43	531	-0.084	0.993200	0.006800	37.7032728552841
43	545	-0.103	0.999600	0.000400
43	547	-0.088	0.999600	0.000400
43	548	-0.095	1	0
43	549	-0.089	0.999800	0.000200
43	550	-0.089	1	0
43	551	-0.074	1	0.000800
43	552	-0.066	1	0.002300
43	553	-0.057	1	0.010200
43	554	-0.052	1	0.018900
44	52	-0.058	0.952500	0.047500	15.6774768697007
44	66	-0.059	0.956000	0.044000	21.2832374417051
44	86	-0.069	0.982900	0.017100	45.1589185875836
44	104	-0.062	0.975200	0.024800	35.6130787632858
44	111	-0.059	0.957300	0.042700	28.582843980262
44	158	-0.058	0.958500	0.041500	15.6653229140034
44	212	-0.098	0.998800	0.001200	44.0405947053397
44	215	-0.058	0.963500	0.036500	43.6419915906687
44	238	-0.054	0.955200	0.044800	43.7123338429785
44	262	-0.092	0.997200	0.002800	20.5537448169427
44	264	-0.057	0.952100	0.047900	16.1387934493258
44	268	-0.074	0.984600	0.015400	11.5751662191089
44	285	-0.078	0.991300	0.008700	16.6091896551277
44	302	-0.060	0.962900	0.037100	12.0575777832863
44	305	-0.074	0.986500	0.013500	14.562154854279
44	314	-0.083	0.990900	0.009100	26.0330053777892
44	316	-0.061	0.959500	0.040500	28.5107351185479
44	340	-0.066	0.971900	0.028100	35.7758290749495
44	358	-0.064	0.974600	0.025400	50.6426076836491
44	418	-0.069	0.981000	0.019000	23.5505349833077
44	434	-0.088	0.997100	0.002900	21.0214480233879
44	440	-0.090	0.995900	0.004100	31.2862183876543
44	453	-0.054	0.978700	0.021300	23.7511938226271
44	455	-0.076	0.986400	0.013600	31.4409506535664
44	472	-0.104	0.998500	0.001500	32.6065130457091
44	495	-0.061	0.970500	0.029500	45.0676597240194
44	501	-0.085	0.993700	0.006300	40.3670247727028
44	504	-0.083	0.991200	0.008800	37.8186491165404
44	513	-0.106	0.999600	0.000400	33.5977712058404
44	526	-0.066	0.994600	0.005400	29.3442593022894
45	104	-0.057	0.968400	0.031600	38.7767867931318
45	107	-0.071	0.994000	0.006000	35.5998663621087
45	212	-0.098	0.999200	0.000800	47.3319176666232
45	242	-0.047	0.955100	0.044900	41.7263040539178
45	263	-0.070	0.991400	0.008600	21.7452836265706
45	288	-0.069	0.986400	0.013600	10.2519787846054
45	302	-0.059	0.968300	0.031700	13.6174610702583
45	305	-0.060	0.966700	0.033300	16.1318091669843
45	312	-0.080	0.994300	0.005700	24.4893626091003
45	313	-0.069	0.982100	0.017900	26.6740258866186
45	314	-0.087	0.996000	0.004000	27.3481688600901
45	317	-0.062	0.962600	0.037400	31.4823189107791
45	339	-0.055	0.960400	0.039600	37.1469238161116
45	345	-0.057	0.982600	0.017500	37.3736921108953
45	358	-0.058	0.967000	0.033000	53.1398470641382
45	455	-0.094	0.998100	0.001900	30.637469624628
45	504	-0.069	0.980200	0.019800	37.7380582701336
45	508	-0.068	0.977500	0.022500	33.6801428441151
46	51	-0.069	0.977600	0.022400	10.5144706951896
46	59	-0.085	0.995200	0.004800	14.3294256688815
46	63	-0.102	0.999000	0.001000	19.8964616703574
46	68	-0.073	0.980000	0.020000	24.7775684238789
46	70	-0.079	0.989800	0.010200	29.0393366659778
46	73	-0.080	0.991000	0.009000	32.1684978511587
46	74	-0.084	0.996400	0.003600	35.0685873539269
46	76	-0.065	0.970800	0.029200	35.6478294009607
46	81	-0.067	0.971900	0.028100	43.462980684716
[truncated: 12,355 more rows]
