# Supplementary material for: Episodic evolution of coadapted sets of amino acid sites in mitochondrial proteins
Source: PLoS Genet. 2021 Jan 25;17(1):e1008711. doi: 10.1371/journal.pgen.1008711 (PMC7861529; doi:10.1371/journal.pgen.1008711)
Supplement: S1 Data — (ZIP) [file pgen.1008711.s025.zip › data/results/site_pairs/cytb.supertree.pos_cor2pcor.l90.n0.pos.u0099.tab]

bgr_site	fgr_site	element	wi_score	upvalue	lpvalue	pdb_dist
11	28	0.134	0.0198658269715093	0.001100	0.998900
11	150	0.145	0.023510260343815	0.006800	0.993200
17	20	0.086	0.0142448241605436	0.009700	0.990300	1.32404758222657
17	98	0.098	0.0148305896780439	0.005200	0.994800	49.9183255428305
17	129	0.097	0.0151499788660853	0.007500	0.992500	41.9593097417009
17	150	0.098	0.0130978989021086	0.009200	0.990800	22.0752120714615
17	176	0.104	0.0152240503777	0.003100	0.996900	37.107193170597
17	236	0.107	0.0168190857982864	0.003100	0.996900	49.0900298023947
17	345	0.114	0.017790764500432	0.001300	0.998700	49.9926433187924
17	396	0.108	0.0175179608966389	0.001700	0.998300	29.3907611844266
17	456	0.157	0.0226412079799744	0	1	36.2551453038048
17	460	0.1	0.0168134022287163	0.003300	0.996700	38.599923808215
20	40	0.092	0.0147614615422744	0.004500	0.995500	18.0518327324402
25	259	0.111	0.0189435677030438	0.001500	0.998500	31.639279274345
25	269	0.11	0.0176940360972731	0.001400	0.998600	19.2368110402946
25	285	0.142	0.0220951867544673	0	1	29.4829613675424
26	29	0.111	0.0169861563340081	0.001600	0.998400	2.96444480468097
26	86	0.113	0.017050322303629	0.000700	0.999300	51.966569272947
26	146	0.111	0.0165297614668499	0.001600	0.998400	29.1818131033697
26	153	0.097	0.014007397774017	0.004400	0.995600	18.8044197198425
26	164	0.092	0.0133677083936252	0.005400	0.994600	23.4884411785883
26	258	0.107	0.0150676755290741	0.001900	0.998100	29.8270747140916
26	308	0.105	0.0157323624029793	0.001800	0.998200	27.6448239639901
26	396	0.086	0.0139422416123581	0.008300	0.991700	26.6422460201838
26	428	0.101	0.0148428512047089	0.003400	0.996600	27.5881255071815
26	434	0.103	0.01647135804003	0.002400	0.997600	34.510541954597
26	444	0.132	0.0217018938403522	0	1	38.9105147485869
26	456	0.175	0.024945949386795	0	1	35.5754730959407
26	458	0.136	0.0223416117300874	0.000200	0.999800	42.0186182542929
26	505	0.11	0.0179423564744368	0.001100	0.998900	39.98908117224
27	30	0.171	0.022720516964271	0.000100	0.999900	3.17629249282871
27	31	0.106	0.0137865891290658	0.003200	0.996800	2.72621074020333
27	34	0.101	0.0136378040938172	0.005500	0.994500	4.20096203267776
27	38	0.109	0.0155566120092769	0.003300	0.996700	8.90704451543833
27	43	0.176	0.0251990406068468	0	1	9.08625995665984
27	53	0.125	0.0150690794285689	0.001400	0.998600	30.2588073955336
27	143	0.093	0.0109189038231826	0.008900	0.991100	29.7384555416047
27	149	0.094	0.0110568067264825	0.008900	0.991100	22.9984064230546
27	161	0.121	0.0148168173703119	0.000800	0.999200	15.0959434286168
27	171	0.123	0.0127311902910438	0.002700	0.997300	28.8920409282557
27	273	0.112	0.0144698694820496	0.004000	0.996000	9.1563497093547
27	274	0.152	0.018565720845984	0.000400	0.999600	15.4583684132576
27	276	0.096	0.0127434773982724	0.007000	0.993000	9.82514437552955
27	279	0.117	0.012730218741884	0.009100	0.990900	18.813153536821
27	297	0.102	0.0150335250432666	0.007700	0.992300	13.2211319106951
27	304	0.132	0.0133232746618706	0.004100	0.995900	21.1899609485247
27	352	0.121	0.0168411283662146	0.001200	0.998800	52.4948839983479
27	389	0.097	0.00975553833081676	0.009200	0.990800	32.8892518917655
27	399	0.204	0.0221223059541809	0	1	23.539179871015
27	454	0.146	0.0152927441363367	0.000500	0.999500	37.7031270984251
27	475	0.104	0.00822539143704234	0.008000	0.992000	40.077749662375
27	480	0.119	0.0122334368369972	0.001200	0.998800	48.5013883203357
27	525	0.104	0.0115539597246706	0.006700	0.993300	35.397237236824
27	548	0.121	0.0101354564772635	0.001200	0.998800
27	550	0.126	0.0106798120066407	0.001200	0.998800
27	551	0.099	0.00901098006845321	0.008200	0.991800
27	553	0.158	0.0117720677300868	0.000200	0.999800
28	29	0.088	0.0124647188228207	0.009100	0.990900	1.32935548293148
28	67	0.133	0.0150510956383803	0.007100	0.992900	28.2453264983784
28	72	0.123	0.0179832496670904	0.000700	0.999300	28.7844338836115
28	83	0.109	0.016377039940363	0.002400	0.997600	45.1752715321115
28	149	0.222	0.0332325030790127	0	1	23.4956766448638
28	158	0.136	0.0201225433508023	0.000400	0.999600	11.6468040251393
28	161	0.137	0.0211481067822228	0.000400	0.999600	16.2791600827561
28	339	0.183	0.0280334470268047	0	1	39.6378336819761
28	361	0.109	0.0169301963101521	0.002200	0.997800	51.9730838223017
28	421	0.19	0.0297726859828042	0	1	26.4513050339676
28	422	0.12	0.0191344747437269	0.001000	0.999000	26.4390185332209
28	429	0.114	0.0185854241932997	0.001600	0.998400	28.8555564319942
28	431	0.093	0.0151864112912364	0.007400	0.992600	21.7679830255355
28	433	0.102	0.0150377389149769	0.003200	0.996800	31.6579127707434
28	511	0.103	0.0154770322032511	0.003400	0.996600	31.8974298807913
28	527	0.098	0.0152793297614231	0.004700	0.995300	38.5381393816567
29	86	0.098	0.0140883757832239	0.003800	0.996200	50.5933313688672
29	146	0.112	0.0159053495301287	0.001300	0.998700	26.3255223879793
29	153	0.107	0.0173561539507913	0.001100	0.998900	16.4579279983842
29	155	0.125	0.0200829924223686	0.000300	0.999700	14.8157329889547
29	287	0.083	0.012751043970608	0.009500	0.990500	23.8044169220756
29	305	0.096	0.0158366148815697	0.003400	0.996600	20.9298799805446
29	308	0.088	0.01391645395318	0.007000	0.993000	26.5727910464821
29	311	0.091	0.0125758314488984	0.005100	0.994900	30.0326465200788
29	312	0.091	0.0160008866738913	0.005900	0.994100	30.3093591156263
29	343	0.087	0.0142936239106419	0.007600	0.992400	47.4365476505194
29	529	0.11	0.0155575953185759	0.000900	0.999100	34.8206808233268
30	31	0.119	0.0155579458394472	0.001300	0.998700	1.31355015130752
30	32	0.109	0.0154348829431304	0.001800	0.998200	3.19571916788694
30	34	0.116	0.0152995431527888	0.002100	0.997900	5.92296758390589
30	40	0.103	0.01134338514468	0.003400	0.996600	12.588527832912
30	43	0.158	0.0238747839574537	0	1	10.1907647406856
30	44	0.118	0.0136932176485816	0.002800	0.997200	15.1897443691459
30	73	0.107	0.0137060201961373	0.003600	0.996400	31.8468047690816
30	108	0.183	0.0235024004603283	0	1	37.293353549929
30	129	0.131	0.0196869247226959	0.001500	0.998500	37.2950394556702
30	150	0.156	0.0199037442250703	0.000700	0.999300	16.9273475181435
30	158	0.13	0.0158232610480223	0.000300	0.999700	7.8199420074576
30	233	0.154	0.0181936091950495	0.000100	0.999900	46.2061701615704
30	237	0.094	0.0124141557780895	0.006600	0.993400	44.771024748156
30	296	0.129	0.01464349569912	0.000800	0.999200	18.3684720649269
30	307	0.128	0.0166994377910413	0.001200	0.998800	29.7918377076675
30	369	0.107	0.00921020653517124	0.008200	0.991800	33.6458701626217
30	375	0.098	0.011231004343719	0.006400	0.993600	39.6204974855188
30	475	0.113	0.00809273855997916	0.003200	0.996800	38.0183510557731
31	72	0.091	0.0127862573083306	0.009500	0.990500	26.6304333611002
31	159	0.101	0.0147649393307122	0.006200	0.993800	10.5471608027943
31	184	0.161	0.0197650526032241	0.000200	0.999800	34.6294311099677
31	200	0.184	0.0243322162403376	0.000200	0.999800	34.5903990292104
31	273	0.1	0.0157592397551931	0.005600	0.994400	4.62572567279989
31	353	0.106	0.0129573669953592	0.005100	0.994900	46.1531078260175
31	454	0.097	0.0150728197646179	0.008700	0.991300	33.6977982960312
31	476	0.104	0.0147035497224998	0.004900	0.995100	40.0882979059975
31	548	0.153	0.0158096434148654	0.000200	0.999800
31	549	0.153	0.0141549663859787	0.000200	0.999800
31	550	0.098	0.0103881925624687	0.005600	0.994400
32	433	0.113	0.0178548970449763	0.000400	0.999600	26.8643750346067
32	502	0.097	0.0151217172449676	0.004100	0.995900	37.8260460661698
33	62	0.088	0.0148007891953625	0.008100	0.991900	19.2503311919562
33	80	0.09	0.0138024793577921	0.008100	0.991900	31.72788398239
33	95	0.125	0.0202600595901366	0.000300	0.999700	38.8075241802411
33	112	0.123	0.0154403747373	0.001500	0.998500	26.4776940083535
33	139	0.098	0.0121044377505824	0.004600	0.995400	23.1192670731578
33	236	0.093	0.0130534348150956	0.005100	0.994900	33.8941245940945
33	305	0.132	0.0223928391485574	0	1	18.8541987896596
33	348	0.098	0.0121670417476473	0.002000	0.998000	40.3620287646694
33	391	0.119	0.0197520316771891	0.000200	0.999800	22.91132658752
34	45	0.11	0.0121245640936566	0.006400	0.993600	13.5233318749486
34	50	0.09	0.0117130361157165	0.009700	0.990300	21.5084155390396
34	73	0.099	0.0145304298067112	0.006200	0.993800	25.180433693644
34	103	0.098	0.0135785195880189	0.006700	0.993300	33.8189266092228
34	130	0.13	0.0204321378340765	0.001100	0.998900	29.5952655166329
34	145	0.102	0.0143217345325241	0.005600	0.994400	23.7962434430311
34	159	0.101	0.0141658742247258	0.005100	0.994900	12.6033189676371
34	161	0.126	0.0172740223961218	0.000400	0.999600	12.9118883979068
34	167	0.098	0.0132493217227394	0.004200	0.995800	20.1708932375341
34	186	0.123	0.015065278457458	0.002000	0.998000	39.2889390795934
34	200	0.133	0.0184359997042764	0.003900	0.996100	32.7562576311764
34	203	0.112	0.017432994792193	0.001300	0.998700	28.5605753093316
34	276	0.09	0.012147957124254	0.008700	0.991300	7.84970298801171
34	385	0.136	0.0180117253996424	0.000500	0.999500	32.8669322267838
34	480	0.086	0.011031325037036	0.009700	0.990300	44.7083412687163
34	502	0.114	0.0162577968822542	0.001600	0.998400	37.3928766612038
34	548	0.11	0.0114003782834284	0.002600	0.997400
34	549	0.101	0.00959395206161343	0.004800	0.995200
34	552	0.119	0.00986285980002189	0.002300	0.997700
34	553	0.121	0.00944648334265273	0.002100	0.997900
36	73	0.097	0.0151425971172413	0.005700	0.994300	28.2428988951205
36	76	0.278	0.0425155669400917	0	1	30.3745903017637
36	101	0.092	0.0165013141516841	0.007300	0.992700	43.7469690492953
36	190	0.125	0.0121673661259521	0.003000	0.997000	41.903329617108
36	200	0.118	0.0145526172281515	0.003500	0.996500	37.0292446992914
36	272	0.099	0.0158053919104734	0.002800	0.997200	7.68932383243156
37	40	0.115	0.0191675281008612	0.001100	0.998900	3.81849001569993
38	43	0.235	0.0380090584577075	0	1	6.08076072543559
38	102	0.104	0.0155621649923585	0.007000	0.993000	32.7371593300335
38	149	0.115	0.0168243842221721	0.002100	0.997900	24.5672901436035
38	292	0.103	0.016571273356384	0.007300	0.992700	19.0832367275575
38	383	0.14	0.0137659939470446	0.005400	0.994600	38.7795011958638
38	499	0.103	0.0153155491098221	0.009200	0.990800	45.1013763093766
40	46	0.09	0.0131785103933799	0.005400	0.994600	7.6326614624258
40	58	0.111	0.0136772245388364	0.004500	0.995500	10.3943542848991
40	61	0.108	0.0163678270088273	0.001500	0.998500	13.8686922599068
40	66	0.096	0.0122606958872579	0.003900	0.996100	19.4987058801347
40	82	0.095	0.0136306110470877	0.005300	0.994700	38.0039900668338
40	138	0.09	0.0141920634903086	0.008200	0.991800	19.6803507590693
40	139	0.09	0.0103658151240585	0.007700	0.992300	22.2885648932362
40	154	0.115	0.0178495310722095	0.000600	0.999400	14.0224421910023
40	236	0.091	0.0132361393231378	0.009200	0.990800	42.3362885832001
40	267	0.107	0.017398254010279	0.000900	0.999100	11.0092241779337
40	271	0.181	0.0270135516581065	0	1	6.98161020109258
40	280	0.097	0.0113718505888183	0.008400	0.991600	8.8669465432019
40	305	0.106	0.016706950463438	0.001500	0.998500	12.9903672773328
40	309	0.095	0.0144106402279113	0.004500	0.995500	18.9318368099876
40	311	0.119	0.0171435037206997	0.000500	0.999500	18.8544967050303
40	314	0.087	0.0134790481958739	0.008400	0.991600	25.4176909651526
40	365	0.106	0.0055644825368148	0.008700	0.991300	36.0610398352571
40	369	0.105	0.0116364240363588	0.004800	0.995200	28.982229969414
40	433	0.131	0.0179120193440766	0.000200	0.999800	24.9649235929133
41	46	0.115	0.0171383794523981	0.000500	0.999500	7.36297969574818
41	50	0.093	0.0105782965601323	0.006600	0.993400	11.817339379065
41	89	0.098	0.0154378437477766	0.009200	0.990800	37.1695937292836
41	103	0.091	0.0147513569085567	0.008000	0.992000	29.9943523183949
41	144	0.108	0.0143928490146968	0.004400	0.995600	14.7846678691136
41	171	0.11	0.0106657445356322	0.002300	0.997700	22.6563890768145
41	238	0.11	0.0173107192683016	0.002100	0.997900	35.3980259477841
41	274	0.13	0.0152985559943331	0.000900	0.999100	10.4440035905777
41	394	0.101	0.0154265484743088	0.004200	0.995800	30.0176456438542
41	476	0.116	0.0142945925593468	0.001900	0.998100	35.9231593543775
41	488	0.104	0.0130064201128786	0.003100	0.996900	47.7151875402371
41	496	0.095	0.0152438893056048	0.005100	0.994900	45.2502596014653
42	52	0.1	0.0176528180432448	0.003200	0.996800	18.0405774852137
42	271	0.123	0.0195648579502344	0.000700	0.999300	10.6731941798133
42	528	0.099	0.0175071210314655	0.003200	0.996800	40.8095505611125
42	531	0.111	0.0183068086566673	0.000800	0.999200	40.3608164932277
43	44	0.138	0.0192284491676586	0.001200	0.998800	1.29373451681556
43	71	0.145	0.0173700293910366	0.005000	0.995000	30.5059286532962
43	205	0.104	0.0153389054378072	0.008000	0.992000	45.1606511024808
43	297	0.124	0.0171190637144924	0.002400	0.997600	4.95849926893208
43	379	0.108	0.0146033179493522	0.005700	0.994300	46.9054906061113
44	45	0.26	0.0348294250836378	0	1	1.30613399006381
44	47	0.23	0.033202417026779	0.000100	0.999900	6.40002453120299
44	53	0.17	0.0242845913602521	0.000200	0.999800	14.9633951027165
44	54	0.312	0.0387702991140995	0	1	10.5033690785386
44	135	0.128	0.0182936397938978	0.008300	0.991700	23.0607478196176
44	141	0.17	0.0195569871748653	0.003600	0.996400	13.0676679250737
44	147	0.179	0.0230927546724541	0.000500	0.999500	20.4083502517964
44	159	0.14	0.0195807080994548	0.000900	0.999100	11.9322831428021
44	174	0.118	0.0122392960190029	0.005400	0.994600	28.5446771570463
44	274	0.12	0.0132267892541904	0.005400	0.994600	6.44236245487632
44	280	0.252	0.0309694292873617	0.000200	0.999800	5.96339182009702
44	348	0.113	0.0122781280625554	0.004600	0.995400	42.2482156427937
44	433	0.092	0.0094092038929061	0.006100	0.993900	21.967329400726
44	454	0.118	0.0115270702145566	0.004500	0.995500	25.8739011554114
44	551	0.145	0.0114179401001415	0.000900	0.999100
44	553	0.217	0.0161844117796465	0	1
44	554	0.143	0.0119367648623394	0.002200	0.997800
45	47	0.385	0.052043589108275	0	1	3.82522443785982
45	49	0.145	0.0247802022320205	0.001800	0.998200	9.68351718127252
45	50	0.143	0.0165733346284784	0.001700	0.998300	7.63018780895988
45	51	0.164	0.023862578327254	0.000500	0.999500	13.2022921494716
45	53	0.134	0.021042701285126	0.001300	0.998700	14.8901471114291
45	54	0.509	0.0551573329855195	0	1	9.98895675233405
45	55	0.196	0.0326014133605093	0.002500	0.997500	13.5388094749871
45	58	0.172	0.0259159704038428	0.003500	0.996500	12.5443148477707
45	228	0.323	0.0339924858394885	0.000300	0.999700	46.5805717440222
45	284	0.16	0.0169927998150587	0.007700	0.992300	12.6986515032109
45	293	0.186	0.0203678169838916	0.000500	0.999500	3.52491787138367
45	386	0.192	0.0189365771824146	0.004200	0.995800	40.3033720797652
45	481	0.161	0.015383991619115	0.001800	0.998200	47.5091101684719
46	62	0.129	0.0203773081807035	0.000200	0.999800	16.5714473719105
46	139	0.152	0.0209120607816381	0.000100	0.999900	21.0589514696245
46	154	0.127	0.0192880297162711	0.000200	0.999800	11.2190280327665
46	212	0.099	0.0155981601899826	0.002000	0.998000	46.4760351686759
46	264	0.098	0.0158904070072611	0.003300	0.996700	20.5340715397605
46	267	0.093	0.0163348052169253	0.004500	0.995500	16.5542969044294
46	290	0.153	0.025615432069727	0	1	7.82504019159007
47	49	0.149	0.0255868775492004	0.001300	0.998700	3.85425012161899
47	50	0.121	0.0162810549395528	0.005900	0.994100	3.55362195513254
47	51	0.119	0.0213066852363383	0.006000	0.994000	8.0307221966645
47	53	0.139	0.0203570965591427	0.001900	0.998100	11.7030912155721
47	54	0.605	0.0649049262678457	0	1	6.88340192056225
47	55	0.234	0.0390130225601035	0.001500	0.998500	10.5362671283524
47	56	0.134	0.0176448846818082	0.004300	0.995700	13.4951581317152
47	58	0.208	0.0326753276440391	0.001600	0.998400	12.0436600333952
47	386	0.226	0.0224728994342324	0.002600	0.997400	38.2510913569796
47	389	0.142	0.0158128747087788	0.004500	0.995500	34.2077374872996
48	292	0.105	0.0166923535740474	0.002700	0.997300	2.46819893849746
49	54	0.227	0.0302006618157915	0	1	6.49530830677035
49	303	0.111	0.0164337506901302	0.007500	0.992500	6.2965319819723
49	496	0.09	0.0140674978855586	0.007200	0.992800	40.5045481149957
50	51	0.106	0.0153596951362741	0.004300	0.995700	1.33060024049299
50	53	0.218	0.0267765669789718	0	1	5.55278038463615
50	54	0.17	0.0195521384437501	0.000500	0.999500	4.06699471354464
50	73	0.095	0.00926285877218276	0.009600	0.990400	32.1194675236063
50	86	0.096	0.0102454724875706	0.005800	0.994200	45.2864851915006
50	108	0.125	0.0151110376990426	0.000600	0.999400	30.6306809588034
50	174	0.137	0.0142597310014109	0.000900	0.999100	27.466255387293
50	186	0.126	0.0127057091573388	0.001800	0.998200	40.2855205998383
50	200	0.147	0.0186222937433886	0.002800	0.997200	39.6046677299532
50	235	0.146	0.0174114264650334	0.000200	0.999800	46.9743612410004
50	241	0.105	0.0126981163563599	0.009300	0.990700	40.8757959677851
50	274	0.099	0.0117856469587623	0.008200	0.991800	9.3024466674096
50	289	0.137	0.0178411080806396	0.000200	0.999800	7.07219994061254
50	298	0.12	0.0120529872459472	0.000700	0.999300	12.3153073043266
50	300	0.114	0.0157410622390762	0.001400	0.998600	3.80264486903524
50	301	0.159	0.020365446214699	0.000100	0.999900	10.483665246468
50	376	0.193	0.0227060208368513	0	1	30.1526847395054
50	380	0.1	0.0111252201263572	0.005300	0.994700	38.0162214587405
50	385	0.104	0.0123664832694779	0.006600	0.993400	38.3911436141202
50	388	0.113	0.0152928927516314	0.002400	0.997600	34.0477312900581
50	456	0.089	0.00822343116711999	0.008400	0.991600	21.2950305235752
50	495	0.1	0.0103636504358194	0.003900	0.996100	37.7314555775417
50	511	0.113	0.0146723370753793	0.001500	0.998500	27.3206609546695
50	547	0.111	0.0136954910703858	0.002500	0.997500
50	548	0.211	0.0198319229575859	0	1
50	549	0.133	0.0157705443078174	0.000800	0.999200
50	550	0.212	0.0190447697481035	0	1
50	551	0.235	0.0189112924132219	0	1
50	552	0.149	0.0155458935833492	0.000300	0.999700
50	553	0.111	0.0122204685693223	0.004400	0.995600
50	554	0.099	0.0109689788719765	0.009100	0.990900
50	555	0.111	0.0126401957882852	0.007200	0.992800
51	53	0.142	0.0215110119760417	0.000200	0.999800	3.00718290098889
51	54	0.217	0.0282983067553007	0.000200	0.999800	3.64109131992044
51	56	0.137	0.0208181359577864	0.000700	0.999300	7.2225766178006
51	70	0.104	0.0150144122471953	0.004300	0.995700	26.2803683003112
51	174	0.105	0.0154274999060244	0.006900	0.993100	25.8469449065068
51	475	0.104	0.0112568469975811	0.005900	0.994100	22.8470406179881
51	548	0.104	0.0109832791298614	0.005100	0.994900
51	549	0.142	0.0136625993224902	0.000300	0.999700
51	550	0.11	0.0117049977093701	0.003500	0.996500
51	553	0.117	0.0117974729402793	0.003300	0.996700
52	236	0.116	0.0184082658276843	0.000700	0.999300	39.0750945744217
52	280	0.091	0.0113018348220124	0.007500	0.992500	11.0793391048383
52	311	0.131	0.0197017750844225	0.000100	0.999900	10.5058818763586
52	316	0.092	0.0160387278415696	0.004800	0.995200	18.1360354267409
53	54	0.13	0.0169060768697006	0.003100	0.996900	1.32331855575292
53	130	0.1	0.0133230259285823	0.006100	0.993900	15.598307183794
53	159	0.121	0.0166943042084382	0.000400	0.999600	13.3374476568795
53	200	0.114	0.0125145772635373	0.007700	0.992300	31.764301597863
53	280	0.122	0.0166779556522477	0.001800	0.998200	9.63936834030114
53	282	0.116	0.0202876319906773	0.000800	0.999200	8.89763839454043
53	284	0.121	0.0166086705013289	0.004400	0.995600	6.34318382202503
53	366	0.14	0.0110860736113153	0.001700	0.998300	19.7196463710686
54	55	0.315	0.0425376879169213	0.000400	0.999600	1.31510189719276
54	58	0.293	0.0355263245248002	0.000500	0.999500	4.20895070059035
54	135	0.22	0.0161753367669077	0.006200	0.993800	12.6410582626614
54	386	0.291	0.0235483359448371	0.001300	0.998700	31.4489176602312
54	387	0.178	0.020805062713638	0.005700	0.994300	30.4495496846834
54	390	0.172	0.0165081055253331	0.005900	0.994100	25.7715139252625
54	399	0.178	0.0194073610212231	0.001100	0.998900	15.7733530677532
54	551	0.154	0.0106910749365402	0.003700	0.996300
54	552	0.127	0.0106639085222511	0.009400	0.990600
54	553	0.153	0.010703003119987	0.005700	0.994300
55	58	0.209	0.0353937614005832	0.002000	0.998000	2.4197183720425
56	58	0.112	0.0161918761788028	0.008300	0.991700	3.63361596760032
56	59	0.101	0.0167306801364108	0.006000	0.994000	3.73758464787087
56	64	0.105	0.0166872303460174	0.008400	0.991600	8.69358039014996
56	74	0.129	0.0200320071930308	0.002300	0.997700	22.1616431926877
56	158	0.106	0.0150735960161499	0.002900	0.997100	16.2016938929237
56	184	0.15	0.017558646420639	0.000600	0.999400	23.5095692431827
56	241	0.122	0.0169166783263363	0.003700	0.996300	28.9532753587569
56	307	0.099	0.0126971177833939	0.008200	0.991800	7.46670871267924
56	353	0.108	0.0122885073031461	0.004700	0.995300	33.8992889305956
56	396	0.089	0.0118481352670573	0.008500	0.991500	19.8411271101215
58	71	0.229	0.0295434984010086	0.004600	0.995500	16.4338535042759
58	75	0.146	0.0199472513672792	0.001500	0.998500	22.2002318456362
58	131	0.135	0.0196406029375406	0.006900	0.993100	13.208343045212
59	73	0.098	0.0139484139775328	0.008900	0.991100	17.6354066865496
59	74	0.156	0.0241940749672451	0.001400	0.998600	17.890015707092
59	241	0.122	0.0174583236169016	0.005300	0.994700	26.2413126577159
59	261	0.173	0.0257613418794927	0.000600	0.999400	14.9875790573394
59	307	0.162	0.0230558080084836	0.000500	0.999500	3.24448886575374
59	371	0.146	0.0148139496649694	0.004700	0.995300	20.3890738877468
60	133	0.109	0.0167152346213212	0.003400	0.996600	6.4972385672684
60	213	0.093	0.0133850892480783	0.009300	0.990700	27.8747051284852
61	65	0.097	0.0149128625351583	0.003400	0.996600	2.87283361857244
61	71	0.153	0.0187553917797329	0.001800	0.998200	12.0489374635276
61	73	0.103	0.0155933989408499	0.004900	0.995100	14.7869467098519
61	159	0.1	0.0152889585515192	0.004500	0.995500	13.438412592267
61	200	0.137	0.018356390086927	0.004200	0.995800	27.1770089781786
61	271	0.286	0.0429450158115556	0	1	8.11333969460172
61	301	0.09	0.0147325301576846	0.007800	0.992200	13.3206591803859
61	547	0.107	0.0117850485735397	0.004300	0.995700
61	548	0.11	0.0109275899201337	0.002100	0.997900
61	553	0.122	0.0110372399577196	0.001600	0.998400
61	554	0.121	0.0102905403106833	0.002100	0.997900
62	139	0.171	0.0244092988073027	0	1	13.0335268058956
62	146	0.124	0.0195151864086716	0.000400	0.999600	19.6219957700536
62	169	0.12	0.0204098128458726	0.000700	0.999300	14.9938715480692
62	308	0.181	0.0300218342884242	0	1	4.26509859206091
62	391	0.092	0.0156446113754327	0.004200	0.995800	25.6668623910286
62	418	0.123	0.0213905771664025	0.000400	0.999600	23.9155228878651
63	91	0.112	0.0146903620723422	0.007100	0.992900	20.5314926150049
63	307	0.173	0.0234147749578833	0.000200	0.999800	8.86403091149845
63	354	0.143	0.0168558081487801	0.001000	0.999000	30.0707144910127
63	375	0.116	0.0130958004486574	0.004100	0.995900	23.8546552689407
63	379	0.122	0.0179015059702661	0.003600	0.996400	29.4860869903078
64	74	0.302	0.0477318724076702	0	1	12.2122360360419
64	91	0.127	0.0199116949232964	0.008600	0.991400	20.1042249788446
64	184	0.137	0.0173861831706698	0.006000	0.994000	13.5398703464989
64	241	0.167	0.0240690702523866	0.003700	0.996300	18.8412249336395
66	95	0.085	0.0124025597381467	0.009800	0.990200	18.261778281427
66	206	0.124	0.020275639248475	0.000100	0.999900	30.079687249039
66	211	0.086	0.0134719172780425	0.005300	0.994700	27.7445262709602
66	212	0.12	0.0203724192104271	0.000100	0.999900	25.0938020236073
66	268	0.124	0.0206762755441545	0.000100	0.999900	13.782439914616
66	269	0.124	0.0204912008645636	0.000400	0.999600	16.9057336427616
66	280	0.088	0.0110679976989822	0.009100	0.990900	21.2224751148399
66	285	0.124	0.0196714561355656	0.000300	0.999700	30.568933854487
66	512	0.113	0.0178702830914133	0.001000	0.999000	36.4036609560083
66	528	0.114	0.0180841698719526	0.000900	0.999100	44.0355621515157
67	71	0.276	0.0363320921307753	0.007100	0.994700	2.61532808649316
67	141	0.276	0.035552623771507	0.007000	0.995100	14.7928590204869
67	422	0.126	0.0151881558744045	0.007200	0.992800	31.5363450799233
68	266	0.158	0.027924569682269	0.000100	0.999900	10.4902727323936
69	146	0.153	0.0244023181895918	0	1	28.4454180844648
69	311	0.122	0.0189914338579196	0.000100	0.999900	12.2292316602475
70	74	0.111	0.0155736575440482	0.007600	0.992400	2.78606765890565
70	91	0.109	0.0158366802231931	0.007500	0.992500	11.736246503887
70	207	0.131	0.0207344396386163	0.008900	0.991100	30.6673746838558
70	233	0.128	0.0195233576831481	0.002800	0.997200	21.7088032373966
70	253	0.115	0.017319681439404	0.005600	0.994400	9.54260457108017
70	299	0.112	0.0162268916111198	0.004200	0.995800	25.8865194647716
70	356	0.147	0.0213018992281577	0.000400	0.999600	30.0125054602244
70	375	0.112	0.0122360220967389	0.005900	0.994100	27.9434991903305
71	73	0.166	0.0208917798546029	0.001900	0.998100	3.17990392936642
71	79	0.22	0.0324922293100914	0.001100	0.998900	6.62123530770505
71	88	0.238	0.0343281237288048	0.000700	0.999300	12.7593597409901
71	89	0.182	0.0249821250483791	0.007300	0.992700	14.5377075565579
71	131	0.212	0.0313948786712132	0.000700	0.999300	9.99183371558995
71	134	0.265	0.0354683559730364	0.000300	0.999700	11.3311085071144
71	139	0.138	0.0174093423539989	0.006900	0.993100	19.79917377064
71	143	0.137	0.0171130893454964	0.002900	0.997100	25.9909871493947
72	73	0.099	0.0108552330285892	0.006200	0.993800	1.32865458265118
72	75	0.096	0.0120496691154128	0.006500	0.993500	3.57196332567959
72	83	0.141	0.020206659987993	0.000100	0.999900	13.5510001475906
72	90	0.109	0.0153708428513268	0.002200	0.997800	15.1227931613178
72	108	0.114	0.015470922103164	0.001400	0.998600	7.00682324595105
72	149	0.116	0.0161353269037872	0.001500	0.998500	34.7962110724717
72	158	0.092	0.0130507952223173	0.006400	0.993600	24.558481182679
72	166	0.09	0.0134494670300588	0.009800	0.990200	17.1745519009958
72	173	0.105	0.0142008871993834	0.003900	0.996100	10.880875746005
72	213	0.116	0.0170773404673231	0.000800	0.999200	15.3129553646577
72	237	0.097	0.0127924724742688	0.004800	0.995200	14.3824592472915
72	241	0.114	0.0143540876148973	0.003600	0.996400	10.7624762020643
72	287	0.096	0.0130234830023637	0.006100	0.993900	40.2005917369384
72	339	0.114	0.0161874678579122	0.000900	0.999100	21.8202949567599
72	342	0.108	0.0131071287730536	0.002400	0.997600	19.2211644288269
72	355	0.134	0.0186089079395503	0.000200	0.999800	23.812626503601
72	388	0.109	0.015809720088388	0.001700	0.998300	26.0868528956637
72	421	0.128	0.0185889759101222	0.000500	0.999500	34.9332870053764
72	444	0.109	0.0150324721504937	0.001300	0.998700	38.8503987495624
72	456	0.091	0.011659559302086	0.007800	0.992200	33.9553234412515
72	511	0.103	0.0157764005426534	0.002800	0.997200	34.5198426560725
73	101	0.117	0.0163997146596859	0.001500	0.998500	11.4848474957224
73	130	0.106	0.017906613745659	0.006200	0.993800	13.5277862564427
73	134	0.181	0.02320148692857	0.000100	0.999900	15.3906261730964
73	139	0.125	0.0137496173398551	0.001300	0.998700	24.0071873404612
73	191	0.139	0.0191539959322767	0.001400	0.998600	20.3156652118507
73	200	0.369	0.0456632926708998	0	1	16.4945414304248
73	293	0.118	0.0212594623732722	0.002300	0.997700	37.6798778925835
73	479	0.119	0.0152175608485123	0.001800	0.998200	30.9554441253877
74	91	0.199	0.0292445257445416	0.000200	0.999800	6.87929284156446
74	97	0.104	0.0133462051256837	0.008200	0.991800	3.33316816257446
74	108	0.106	0.0137862861468016	0.005000	0.995000	2.92709770933599
74	184	0.277	0.0318411468472423	0	1	8.36152414336047
74	202	0.134	0.0204631828742452	0.005500	0.994500	25.1802354436967
74	480	0.1	0.010391460889865	0.008800	0.991200	27.6253953817859
75	81	0.144	0.0208653083755181	0.000200	0.999800	6.72166802215045
75	147	0.114	0.0152099187796657	0.005800	0.994200	36.7605448000978
75	242	0.113	0.0185054848861983	0.001900	0.998100	3.47079515385163
75	253	0.171	0.024490117009886	0.000100	0.999900	3.8029182215767
75	254	0.117	0.0176054479428041	0.001300	0.998700	3.4571476682375
75	361	0.092	0.0121532041603571	0.005700	0.994300	29.7631980304537
75	429	0.095	0.0141812217871064	0.005900	0.994100	48.2046957152516
75	433	0.093	0.0119443689516322	0.006900	0.993100	40.3931421654716
76	89	0.123	0.0163327505151192	0.003900	0.996100	13.0767872965802
76	90	0.139	0.023440789935443	0.000300	0.999700	11.5283467158132
76	97	0.316	0.0485708447468655	0	1	5.79608721466474
76	101	0.207	0.0334814449835277	0	1	11.1677687565601
76	109	0.152	0.0224671688332892	0.000400	0.999600	10.3099534431539
76	133	0.112	0.0171782570528944	0.002500	0.997500	20.7323264734086
76	273	0.094	0.0138045784550167	0.009400	0.990600	27.0600768106818
76	302	0.188	0.0280760169609118	0	1	29.0720359280185
76	395	0.131	0.019468898390617	0.000700	0.999300	23.0834122910804
76	418	0.173	0.0253886414421136	0	1	32.2728929908677
76	477	0.153	0.020469508285394	0	1	32.9797605509804
79	88	0.148	0.0245668351475656	0.002400	0.997600	7.21496230066381
79	89	0.172	0.0265142782786842	0.001000	0.999000	8.68374043831343
79	96	0.162	0.0256715299909903	0.000900	0.999100	5.14720059838356
79	102	0.162	0.023587684583916	0.000900	0.999100	3.6715073198892
79	130	0.12	0.0166782266243083	0.005000	0.995000	17.4173433680341
79	177	0.139	0.0203064098585608	0.007200	0.992800	12.9323043963557
80	86	0.093	0.0146012251033943	0.008900	0.991100	6.47533929612959
80	151	0.105	0.0168668776258039	0.004300	0.995700	36.7752200673225
80	270	0.147	0.0210228899658587	0.005300	0.994700	28.9749872303682
81	82	0.12	0.0174636680207318	0.000700	0.999300	1.32336994071952
81	83	0.178	0.0269449926667544	0	1	2.65509529019205
81	86	0.11	0.0160530072176931	0.001800	0.998200	3.96784122666218
81	88	0.11	0.0157087573375428	0.003900	0.996100	3.62275502898002
81	96	0.103	0.0147072930034219	0.004100	0.995900	8.16873025628831
81	149	0.103	0.0149689736675436	0.004200	0.995800	42.9642697366079
81	238	0.089	0.0127937642723411	0.008600	0.991400	6.90791842742805
81	239	0.105	0.0149718397481685	0.003200	0.996800	8.46651362722579
81	255	0.092	0.0130905784704467	0.005900	0.994100	12.2274377528573
81	258	0.125	0.0184159885154551	0.000500	0.999500	14.3396201483861
81	299	0.1	0.0140042565417806	0.005800	0.994200	41.6251616453318
81	339	0.109	0.0146605626148163	0.001700	0.998300	25.6362575076785
81	352	0.096	0.0140364215627567	0.005400	0.994600	12.6641311585122
81	529	0.088	0.0124715367535592	0.008100	0.991900	57.4617666714138
82	151	0.088	0.0127705235188911	0.009600	0.990400	38.473382617077
82	153	0.109	0.0161211443550661	0.002000	0.998000	40.8847021879822
82	254	0.125	0.0184836274429977	0.000100	0.999900	6.59138301117451
82	259	0.087	0.0132028683126572	0.007400	0.992600	14.3179723774004
82	285	0.137	0.0193429537941047	0	1	48.5250103967016
82	311	0.094	0.0122841812145109	0.005100	0.994900	27.6497081720585
82	459	0.108	0.0157809422088168	0.001700	0.998300	36.3096432645654
82	495	0.091	0.0131142640021509	0.006700	0.993300	35.7168346861813
83	86	0.097	0.0141073140868191	0.004000	0.996000	3.11117003714036
83	90	0.087	0.0122034027578721	0.008900	0.991100	6.82121873274857
83	149	0.103	0.0142190584239496	0.003700	0.996300	44.7844751336889
83	161	0.093	0.0129293771371619	0.006300	0.993700	33.4452905204903
83	176	0.136	0.0199149782256854	0.000500	0.999500	11.6566052090649
83	184	0.101	0.0124717784679619	0.007100	0.992900	6.23644409900386
83	186	0.168	0.0220412048771123	0	1	5.07163188727257
83	213	0.106	0.0159269004760316	0.002200	0.997800	20.6047108691192
83	225	0.112	0.0148952107303009	0.003100	0.996900	16.4805430432374
83	226	0.117	0.0165879937473437	0.000900	0.999100	14.6541967026514
83	394	0.104	0.0123729333299421	0.004500	0.995500	31.9149441798039
83	511	0.1	0.0141513398555219	0.002900	0.997100	41.8395899836506
83	529	0.093	0.0146868554521135	0.006200	0.993800	59.1769614039112
83	551	0.119	0.0104251650810597	0.001400	0.998600
83	552	0.109	0.00967323022363436	0.004200	0.995800
84	86	0.095	0.0139587831643605	0.003500	0.996500	3.17556435929111
84	98	0.09	0.013988024778319	0.006400	0.993600	15.0512166285653
84	200	0.115	0.0135932372016412	0.004600	0.995400	15.0337323709051
84	258	0.103	0.0151295442016243	0.003800	0.996200	18.5385619722782
84	301	0.101	0.0154687172767245	0.003100	0.996900	43.866522007107
84	431	0.112	0.0167893846080219	0.001300	0.998700	48.2129206852271
85	139	0.1	0.0135264275990807	0.004500	0.995500	30.1621585766006
85	164	0.17	0.027906206869776	0	1	33.3767170644448
85	169	0.107	0.018192202784305	0.001800	0.998200	25.4630179279676
86	108	0.086	0.0119895198407015	0.009300	0.990700	15.9824295399667
86	149	0.135	0.0181688750115783	0.000200	0.999800	46.4029329029965
86	206	0.106	0.0158081882152706	0.001800	0.998200	31.4394221002868
86	254	0.134	0.0198672230313553	0.000100	0.999900	14.437110375695
86	258	0.104	0.0155838877249732	0.003100	0.996900	19.3984982408433
86	266	0.115	0.0179053928880748	0.000400	0.999600	30.9830997480885
86	287	0.089	0.0126250029900027	0.006900	0.993100	53.7241490300219
86	306	0.097	0.0152837263321861	0.004000	0.996000	37.0986598275463
86	311	0.095	0.0136910799524046	0.004400	0.995600	29.23256473524
86	396	0.091	0.0143170338617833	0.005800	0.994200	33.4921382566118
86	421	0.112	0.0163886332521201	0.000800	0.999200	45.8149809232744
86	428	0.144	0.0210151664509348	0	1	53.6270866633644
86	456	0.116	0.0174015835161691	0.000700	0.999300	39.3341273450931
88	89	0.244	0.0379391187788557	0.000100	0.999900	1.32164291697872
88	91	0.23	0.0325942915609451	0.000100	0.999900	2.63718296672794
88	102	0.117	0.0172264921045774	0.006100	0.993900	11.9610283838807
88	131	0.17	0.026168088637029	0.000900	0.999100	16.871676087455
88	149	0.181	0.0247713330438668	0	1	43.2777472264904
88	422	0.129	0.0184805840474418	0.001900	0.998100	45.7678239596335
89	91	0.2	0.0273732727005898	0.000700	0.999300	3.18439539002304
89	175	0.141	0.0193922590765754	0.008000	0.992000	14.5859931783886
89	374	0.141	0.0111226124950171	0.008700	0.991300	20.254540281132
90	97	0.207	0.0344451404965906	0	1	4.62688977608069
90	101	0.138	0.0250629119884194	0.000100	0.999900	8.3108989285155
90	146	0.085	0.013398742188926	0.009500	0.990500	40.073471037583
90	233	0.113	0.0145690542428908	0.001400	0.998600	19.1655564490051
90	273	0.117	0.0198408551434071	0.001200	0.998800	42.053223931109
91	103	0.168	0.0244458956316162	0	1	10.6240498869311
91	105	0.187	0.0254078603376158	0.001500	0.998500	8.64832145563519
91	149	0.111	0.0120875089228252	0.004800	0.995200	43.3849221850172
91	161	0.092	0.0114096280785512	0.009200	0.990800	33.7312823058952
91	184	0.204	0.0237624407361847	0.000200	0.999800	6.43317099104322
91	299	0.111	0.0157006578792788	0.007500	0.992500	40.7555702327915
91	353	0.205	0.0227881456081102	0	1	11.4827498884196
91	430	0.123	0.0176563707049475	0.001400	0.998600	50.0204143225543
92	255	0.092	0.0141022811334447	0.006100	0.993900	15.4935649545222
95	110	0.103	0.0156409305128556	0.002200	0.997800	8.08285846715133
95	212	0.089	0.015468900007652	0.008500	0.991500	24.1558470975455
95	236	0.125	0.0201511541448125	0.000500	0.999500	17.0195711461834
95	285	0.105	0.0162852572228056	0.001600	0.998400	48.696607859275
95	348	0.09	0.014114942975606	0.007000	0.993000	11.5464828411079
95	460	0.087	0.0139350875199275	0.009000	0.991000	32.067399598346
96	99	0.138	0.0213330756436727	0.000700	0.999300	3.24815193610151
96	101	0.134	0.0205269621853077	0.000300	0.999700	3.25590816823816
96	102	0.157	0.0236605923303831	0.000700	0.999300	3.52196351485929
96	196	0.171	0.0244853114164526	0.000400	0.999600	19.4560011821546
96	235	0.097	0.0133678993594411	0.008700	0.991300	13.9617402210469
96	352	0.115	0.0170364276720127	0.003100	0.996900	10.9777456702185
96	383	0.158	0.0137276363241675	0.002500	0.997500	27.4613733633262
96	384	0.104	0.0122183729352839	0.008200	0.991800	31.8622287669899
97	101	0.236	0.040156022906701	0	1	4.81755508531039
97	146	0.127	0.0192947498775722	0.000300	0.999700	36.5441399543073
97	162	0.085	0.0132460669673607	0.009600	0.990400	29.9272268344396
97	395	0.192	0.0293558280677026	0	1	29.0434717277394
98	110	0.129	0.0211054067852361	0.000500	0.999500	3.59426891036272
98	158	0.099	0.0141813056198208	0.004500	0.995500	38.1718635253769
98	215	0.118	0.0176225583871289	0.001000	0.999000	18.3091843892621
98	342	0.113	0.0177127680178875	0.001000	0.999000	8.57374253170691
98	441	0.099	0.014850985460357	0.004900	0.995100	42.8739654918926
99	102	0.156	0.0247348065279656	0.000800	0.999200	3.62914218514514
99	134	0.152	0.0219705867843988	0.001800	0.998200	23.3840127865172
101	146	0.119	0.0174761548962153	0.000600	0.999400	43.5189160825497
101	255	0.093	0.0123972848339605	0.007200	0.992800	16.5861308327168
101	395	0.113	0.0172921684430213	0.002600	0.997400	34.5527084611322
102	103	0.137	0.0202229489872492	0.000800	0.999200	1.3061871994473
102	105	0.176	0.0276234764234481	0.000700	0.999300	3.13315336362586
102	144	0.128	0.0164836766044762	0.005600	0.994400	35.5184700684024
102	183	0.118	0.0167226603444268	0.006300	0.993700	18.4693100574981
102	186	0.149	0.0197092263303681	0.001700	0.998300	16.3357814015737
102	196	0.124	0.0180647426198596	0.009400	0.990600	19.8166193635544
102	292	0.126	0.0180164632255605	0.002400	0.997600	48.1041230873197
102	298	0.099	0.0132723798368826	0.008500	0.991500	38.113289362111
102	503	0.115	0.0153787203619642	0.004200	0.995800	39.9617255132958
103	106	0.133	0.0194181361387915	0.002400	0.997600	5.39277118001497
103	143	0.1	0.0141444889706322	0.005600	0.994400	36.3489061871193
103	183	0.105	0.0122501356601804	0.006800	0.993200	21.5222581761301
103	233	0.107	0.0145031830887755	0.005000	0.995000	10.8952100025653
103	238	0.094	0.0148781006648186	0.008300	0.991700	13.5492760692223
103	356	0.095	0.014262375104431	0.008600	0.991400	25.9949459895573
104	480	0.143	0.0204734563117761	0.000100	0.999900	32.8928630100817
105	144	0.175	0.0268099918351518	0.003100	0.996900	31.063451418025
105	147	0.189	0.0265149607863184	0.002300	0.997700	37.5027665779473
105	181	0.316	0.0407059617901109	0.002900	0.997100	15.1191616500387
105	186	0.207	0.0259405895125236	0.000100	0.999900	15.2925352705168
105	352	0.13	0.0173678326223721	0.004500	0.995500	17.8126911498516
105	525	0.152	0.0188759582020693	0.002900	0.997100	48.846673561257
106	137	0.11	0.0168824968394213	0.007300	0.992700	19.1542798350656
106	227	0.16	0.0203168240390916	0.007500	0.992500	17.525099400574
106	237	0.121	0.0157780046908521	0.004000	0.996000	18.9532345788259
106	298	0.172	0.0252539244342311	0.000500	0.999500	33.9820922545979
106	315	0.102	0.0135099573271894	0.007900	0.992100	10.0451729203633
106	476	0.139	0.0174904087552173	0.003900	0.996100	27.6588320794642
106	479	0.104	0.0121734997058188	0.007200	0.992800	25.6822228204647
106	480	0.145	0.01886567218604	0.000700	0.999300	28.035467447503
107	212	0.088	0.0150776445929266	0.007000	0.993000	21.6615913312019
108	149	0.116	0.0138107234728351	0.000800	0.999200	35.1955792820632
108	158	0.105	0.0157994845090184	0.001600	0.998400	31.9326815817275
108	161	0.146	0.0214743801176209	0	1	29.0506990965794
108	213	0.088	0.0130811130932571	0.008900	0.991100	17.2377446900689
108	235	0.096	0.0139263108943655	0.006700	0.993300	19.3288659522487
108	237	0.094	0.0128905591590219	0.005900	0.994100	17.3897232295399
108	254	0.104	0.0154039204953782	0.002300	0.997700	11.9418934009645
108	294	0.104	0.0145787003897542	0.001900	0.998100	35.3662052671756
108	318	0.14	0.0222279607498366	0.000300	0.999700	11.1320981849784
108	396	0.098	0.0142529878451138	0.003900	0.996100	29.4439591597326
108	456	0.199	0.0265342533938662	0	1	31.3716605394104
108	477	0.091	0.0101131572639836	0.007500	0.992500	28.3609979196784
108	480	0.102	0.0113362256417824	0.002800	0.997200	27.8985349615352
108	511	0.091	0.0136633008987712	0.006500	0.993500	38.9437151540528
108	551	0.093	0.00471041012764266	0.007700	0.992300
109	134	0.134	0.0201787679457368	0.003000	0.997000	12.3462403184127
109	254	0.122	0.0187817787232562	0.001200	0.998800	14.323431781525
110	201	0.133	0.0207984792410778	0.001000	0.999000	27.4603453000868
110	319	0.153	0.0251002989548338	0	1	3.05183387490211
110	342	0.098	0.0164082548591407	0.003600	0.996400	3.23727833217967
110	347	0.104	0.0131100861444235	0.003900	0.996100	8.65611119383294
110	348	0.112	0.0153256026047632	0.001800	0.998200	9.39299041839179
110	354	0.135	0.0161891608312081	0.000200	0.999800	18.5715066163195
110	355	0.113	0.0166560297991883	0.002000	0.998000	21.67741603605
111	112	0.102	0.0120446149252743	0.005200	0.994800	1.33136433781291
111	139	0.1	0.0107736343055235	0.004300	0.995700	15.5006928232257
111	263	0.088	0.0154650564196916	0.007000	0.993000	15.6101476610569
111	285	0.18	0.0284604865101929	0	1	33.9576886139207
111	295	0.084	0.0138176458837831	0.009700	0.990300	29.5784648181747
112	275	0.223	0.0241839533856788	0.009000	0.992700	25.3771635530845
112	298	0.133	0.0170918090776992	0.005300	0.994700	30.1704520516349
112	304	0.2	0.0262708350455202	0.009800	0.991900	19.4256536312166
112	359	0.228	0.0183888817065882	0.008400	0.993300	24.3122974233206
112	360	0.241	0.0278940008240776	0.007600	0.993900	20.8417714698151
112	365	0.306	0.0197226463279797	0.004300	0.996400	14.3273107734843
112	526	0.193	0.0243684712380862	0.000400	0.999600	42.541422037821
128	145	0.107	0.0160740735761712	0.005300	0.994700	23.4766388778292
128	171	0.122	0.0143246927398278	0.002900	0.997100	12.674185614863
128	480	0.093	0.0124826343039716	0.009800	0.990200	20.5060526674443
129	147	0.131	0.0201426665492007	0.008200	0.991800	24.2118743388446
129	315	0.1	0.0141034047327733	0.007700	0.992300	3.49949196312836
129	364	0.148	0.0212968617015595	0.000900	0.999100	14.0469831992496
130	131	0.129	0.0198127161033321	0.003500	0.996500	1.31687698742138
130	137	0.098	0.0145847763714258	0.009600	0.990400	6.40929660727291
130	171	0.118	0.0117727187557719	0.005800	0.994200	11.9977292018115
130	186	0.131	0.0171797828812698	0.003000	0.997000	16.9626307806307
130	200	0.257	0.0348452020165491	0	1	22.3695851771999
130	296	0.121	0.0147277244887493	0.004900	0.995100	20.8742901675722
130	480	0.096	0.0126545679971164	0.009100	0.990900	22.5822515706472
130	502	0.139	0.0200499569744719	0.000100	0.999900	25.9104220150888
130	548	0.123	0.00891162603466369	0.002000	0.998000
131	132	0.129	0.0196050792323327	0.005500	0.994500	1.31672852175383
131	134	0.172	0.0261591538766708	0.000600	0.999400	3.20058182210672
131	135	0.16	0.0231918840064715	0.003700	0.996300	2.91961401558494
131	141	0.202	0.0263762440739577	0.001200	0.998800	12.2837188994213
131	147	0.135	0.0202544528113914	0.005100	0.994900	21.1543210952278
131	154	0.108	0.0153289161796688	0.002500	0.997500	23.9698934707687
131	395	0.109	0.0122782269360899	0.004800	0.995200	14.8866975518414
131	511	0.095	0.0126813792887289	0.007400	0.992600	26.6031056269752
132	134	0.139	0.0197750697372886	0.005600	0.994400	2.88581738854004
132	135	0.218	0.0317020223805696	0.000900	0.999100	2.56052807053545
132	137	0.121	0.0201055852047861	0.004200	0.995800	4.81326770500042
132	141	0.293	0.0349001475231339	0.000100	0.999900	10.8241465714392
132	199	0.167	0.0224408489039568	0.006300	0.993700	16.5967798081435
132	279	0.205	0.0265312724314845	0.001400	0.998600	25.2171475389268
132	363	0.23	0.0184821218051793	0.001200	0.998800	16.2742895390244
132	367	0.241	0.0263964225932222	0.000200	0.999800	3.11964949954318
132	550	0.113	0.00706661451633842	0.006500	0.993500
133	136	0.098	0.0157861210110595	0.003800	0.996200	2.67550929731144
133	146	0.13	0.0194544364025493	0.000100	0.999900	16.6271046487355
133	342	0.102	0.0148452172888102	0.002900	0.997100	11.6369525649974
133	418	0.108	0.0190166086436935	0.001300	0.998700	19.920478257311
134	135	0.226	0.0297603323631216	0.000600	0.999400	1.32241483657739
134	139	0.187	0.0247712335214175	0	1	5.37411704375705
134	141	0.248	0.0316688859926905	0.000400	0.999600	7.52025518184057
134	144	0.129	0.0163435563693523	0.008200	0.991800	12.05356689947
134	149	0.108	0.0126329440742829	0.006900	0.993100	19.5655709346801
134	233	0.116	0.0136071927141579	0.007400	0.992600	29.9341249078706
134	345	0.116	0.0138778545270236	0.003000	0.997000	12.2794964880487
134	375	0.193	0.0216880325414783	0.000400	0.999600	18.9952540651606
135	136	0.139	0.0192412260690428	0.000700	0.999300	1.31481785810812
135	137	0.221	0.0332483319969241	0.000200	0.999800	2.79457778564134
135	138	0.105	0.0135988211138061	0.005200	0.994800	2.79172885502873
135	139	0.262	0.0317963908579536	0	1	2.91566613315037
135	140	0.118	0.0147681088130537	0.000900	0.999100	4.84576155005588
135	141	0.549	0.0587859213747446	0	1	6.61321669083964
135	144	0.169	0.0236764294466965	0.003900	0.996100	10.7724686585759
135	147	0.186	0.0275727294050345	0.002500	0.997500	15.0445802201324
135	148	0.128	0.0186629999836239	0.007300	0.992700	15.7296858837041
135	150	0.211	0.0307537004023472	0.002000	0.998000	16.1188346973347
135	362	0.159	0.0163445250927305	0.005100	0.994900	18.0026349738031
135	364	0.135	0.0158659803739881	0.004400	0.995600	12.8972048909832
135	367	0.192	0.0155582377410476	0.002500	0.997500	3.0968638975583
136	141	0.104	0.0147032288922344	0.007600	0.992400	5.29761002717263
136	176	0.101	0.0163154674138302	0.004500	0.995500	15.6205516868003
136	184	0.119	0.0139783467366591	0.002000	0.998000	18.9726538206968
137	139	0.097	0.0139561941501729	0.009400	0.990600	3.24591681963663
137	141	0.19	0.0276561689283118	0.000200	0.999800	3.0056568333727
137	148	0.098	0.0162938091906254	0.008600	0.991400	12.1452783418084
138	167	0.273	0.0438688655337623	0	1	4.044140081649
138	199	0.126	0.018566175938301	0.002200	0.997800	16.8253446324288
138	433	0.094	0.013773960735746	0.005700	0.994300	14.5803627869817
138	460	0.088	0.0137905994213256	0.008900	0.991100	10.4583582363581
139	141	0.216	0.0263293186874166	0.000200	0.999800	3.29442483599186
139	142	0.101	0.014741421776196	0.003700	0.996300	3.87517793139877
139	147	0.114	0.0150733591304872	0.006900	0.993100	9.2113817638832
139	155	0.122	0.0147597422455031	0.000800	0.999200	17.013949218215
139	169	0.168	0.0240512808192735	0	1	10.5603449754258
139	170	0.094	0.0116381140725308	0.007200	0.992800	7.81458796098681
139	176	0.12	0.0131510613788425	0.000900	0.999100	13.1200011051829
139	243	0.168	0.0172815376818863	0.001200	0.998800	21.3005407443098
139	263	0.1	0.0133419502823591	0.004500	0.995500	12.8458095891228
139	267	0.102	0.0134208262454416	0.002800	0.997200	14.2364369137787
139	288	0.129	0.0175992783631077	0.000200	0.999800	23.0165125507754
139	291	0.087	0.010017471004476	0.008600	0.991400	27.9199749462638
139	305	0.1	0.0131156215075242	0.003500	0.996500	19.0323786479778
139	308	0.113	0.0164849306176938	0.002000	0.998000	15.815623319996
139	314	0.113	0.0159014450426244	0.001100	0.998900	13.6833307714167
139	315	0.119	0.014839501385422	0.002400	0.997600	14.6294217589076
139	358	0.112	0.0151179104690753	0.001700	0.998300	25.6312522909046
139	497	0.086	0.0101995587547243	0.009500	0.990500	21.6994273887584
141	144	0.222	0.02653099524369	0.001200	0.998800	2.99094867893115
141	145	0.23	0.0283148212055657	0.000100	0.999900	3.23875824970003
141	147	0.236	0.0328586673303644	0.000900	0.999100	7.06714433134063
141	148	0.133	0.0189281597864599	0.009000	0.991000	7.49648971185848
141	150	0.307	0.0403326574829691	0.000500	0.999500	6.62400543478038
141	376	0.157	0.013876537372698	0.004000	0.996000	18.3035736947734
141	419	0.172	0.0203816621504034	0.004000	0.996000	12.4063583698038
142	155	0.104	0.0162804582744996	0.001700	0.998300	11.941626941083
142	199	0.129	0.0201291964746611	0.001800	0.998200	19.8197641257407
142	391	0.091	0.0157234084015414	0.006500	0.993500	12.5781603583354
143	144	0.125	0.0193206013590807	0.002600	0.997400	1.34127737623506
143	148	0.099	0.015675671855656	0.006300	0.993700	4.90581909572703
143	150	0.136	0.018912181544825	0.001500	0.998500	7.23066732743251
143	174	0.097	0.0132810180156614	0.008300	0.991700	17.5114685277963
143	265	0.1	0.0148534143963646	0.004200	0.995800	20.5375668227762
143	292	0.101	0.0143226958681927	0.005900	0.994100	21.0481304870528
143	367	0.107	0.0106629553279295	0.008700	0.991300	12.0923842975651
144	145	0.172	0.0232175157292852	0.000800	0.999200	1.30362034350496
144	150	0.143	0.020530136461313	0.005800	0.994200	4.08307494420565
144	171	0.166	0.0161566742350508	0.000900	0.999100	15.4603426546762
144	174	0.164	0.0182839164430924	0.001400	0.998600	19.763905889272
144	181	0.221	0.0286436190462744	0.007800	0.992200	25.411053283955
144	186	0.177	0.0210149194119356	0.000800	0.999200	33.2602115747931
144	191	0.12	0.015073192883942	0.006700	0.993300	32.4410065349397
144	227	0.155	0.0213085060995797	0.005700	0.994300	33.7930671292205
144	346	0.145	0.0138774562175482	0.002700	0.997300	24.3443998693745
144	367	0.139	0.0134886313171164	0.007000	0.993000	14.2010116893128
144	378	0.164	0.0189597211271012	0.002700	0.997300	25.3936193954308
144	386	0.154	0.0129851525506838	0.004700	0.995300	24.5611516220229
144	394	0.155	0.0196032549860633	0.000800	0.999200	14.4155630136322
144	474	0.132	0.0111124365315021	0.008500	0.991500	17.4747546763896
144	476	0.115	0.0130540048435421	0.007800	0.992200	19.7487102870036
144	487	0.121	0.0134130590763071	0.004400	0.995600	29.8769694915666
144	549	0.113	0.00722435777692706	0.006000	0.994000
145	150	0.172	0.0256503315861386	0.000600	0.999400	3.33645605395905
145	184	0.14	0.0147970662616106	0.002200	0.997800	30.2126843229793
145	200	0.228	0.029426698571364	0.000400	0.999600	29.8856899033635
145	255	0.096	0.0126317511016099	0.007600	0.992400	26.9776560323539
145	339	0.095	0.00999565256268532	0.006600	0.993400	30.5086123414357
145	480	0.114	0.0161420729423434	0.003400	0.996600	27.7562278597075
145	548	0.105	0.0072600108206949	0.005600	0.994400
146	154	0.089	0.0108414777457089	0.006800	0.993200	9.73555001014324
146	155	0.144	0.0206929618583513	0	1	11.2578871019388
146	164	0.142	0.021562515382495	0.000300	0.999700	8.86599780058624
146	169	0.157	0.0253627964930644	0	1	16.6533473512084
146	228	0.119	0.0137936241719864	0.002400	0.997600	35.2377138021183
146	287	0.085	0.012626677669226	0.009800	0.990200	13.5818395661265
146	302	0.131	0.0205446165535719	0.000200	0.999800	23.4844512603552
146	312	0.097	0.0160427413385592	0.002500	0.997500	23.1592254835951
146	315	0.126	0.0175383959056026	0.000600	0.999400	23.8709938837913
146	343	0.099	0.0147352469314018	0.002700	0.997300	25.6661362499306
146	418	0.16	0.026260620174401	0	1	3.06918067242709
146	456	0.095	0.0117968503203355	0.005000	0.995000	4.44486501482329
147	150	0.158	0.0264446230002873	0.003900	0.996100	5.64072920817867
148	151	0.095	0.0154958037338813	0.007100	0.992900	5.46166613772757
149	151	0.153	0.0215932044021468	0	1	2.94063139478582
149	158	0.108	0.0162494480202218	0.002000	0.998000	10.31175057883
149	161	0.106	0.0151019523883259	0.003000	0.997000	11.2414435460932
149	287	0.088	0.0128608333912815	0.009100	0.990900	9.17873738593713
149	339	0.167	0.022883456452341	0	1	35.9026973220676
149	361	0.106	0.0156595725320347	0.002100	0.997900	39.1606875067331
149	421	0.107	0.0166903488228809	0.002400	0.997600	10.5748869497503
149	422	0.147	0.0224393144591527	0	1	5.21016564036116
149	428	0.128	0.0178799678040157	0.000900	0.999100	8.17242497671285
149	431	0.217	0.0314491786969664	0	1	2.78308929069838
149	433	0.087	0.0112395372654568	0.008900	0.991100	5.29495797905894
149	456	0.115	0.0152940880681281	0.001300	0.998700	12.5927334999197
149	458	0.111	0.0157146729630529	0.001300	0.998700	17.1255287801574
149	499	0.123	0.0143897067290802	0.001300	0.998700	26.3588865470452
151	154	0.088	0.0127161065776375	0.008400	0.991600	3.0556153226478
151	170	0.099	0.0150779582559391	0.004700	0.995300	17.850684132548
151	254	0.088	0.0137005142905283	0.009600	0.990400	30.7537308793584
151	422	0.094	0.0143470703359112	0.006600	0.993400	2.08959828675274
151	526	0.094	0.0152428420639169	0.007600	0.992400	10.3751147463534
153	155	0.202	0.032429949856129	0	1	2.4606870991656
153	302	0.088	0.0129036896081977	0.008800	0.991200	25.9003488393496
153	308	0.098	0.0165965404578225	0.003000	0.997000	25.2755817737199
153	388	0.095	0.0150862045926557	0.003800	0.996200	23.1856836215799
153	422	0.155	0.0238854821114811	0	1	5.1865021931934
153	428	0.141	0.0215371855045591	0	1	8.12107135789362
153	431	0.097	0.0145394202955026	0.003900	0.996100	2.80419774623688
153	456	0.091	0.0125030969700626	0.006600	0.993400	15.2598730335478
153	527	0.103	0.0176935214093867	0.002000	0.998000	17.9275094198832
154	280	0.119	0.0167335031973136	0.001500	0.998500	4.6503303108489
154	291	0.101	0.0167100607200764	0.003200	0.996800	13.9140312634405
154	301	0.098	0.0159093990783885	0.003600	0.996400	18.7092781261063
154	316	0.111	0.0178126198299825	0.000600	0.999400	30.6114032020749
155	158	0.096	0.0127441127992027	0.004800	0.995200	1.32554705687878
155	164	0.088	0.0135774051596271	0.007800	0.992200	7.16234828809658
155	169	0.13	0.0207011885220405	0.000100	0.999900	14.6136831770776
155	258	0.092	0.0115185435649074	0.007000	0.993000	22.5332895734289
155	293	0.134	0.0182401606332709	0.000100	0.999900	15.8105336405828
155	308	0.146	0.0232187191904719	0	1	26.2967275720763
155	312	0.126	0.0207861017083801	0.000200	0.999800	28.5674469632832
155	339	0.11	0.0145895957037899	0.000900	0.999100	38.716614960505
155	343	0.086	0.0128698912772518	0.007200	0.992800	34.6784851024378
155	391	0.104	0.017146518541649	0.002000	0.998000	16.3127105656908
155	421	0.089	0.0135807672320077	0.006600	0.993400	8.30071243930303
155	422	0.095	0.0147534890367596	0.005000	0.995000	9.11391924475963
155	423	0.089	0.0142788097870223	0.005900	0.994100	12.1121912963757
155	431	0.096	0.0143843900610157	0.003700	0.996300	7.21060760269202
155	456	0.103	0.0130954382936584	0.002100	0.997900	17.1312613079131
155	459	0.12	0.0174134114278064	0.000600	0.999400	22.9948429218379
155	527	0.132	0.0219100733328997	0.000100	0.999900	22.9710711548243
158	161	0.176	0.0268295707749845	0	1	3.33176109587707
158	173	0.113	0.0153733720754055	0.002200	0.997800	19.20642803855
158	213	0.116	0.0171481673141341	0.001400	0.998600	26.3777988657128
158	255	0.089	0.0124024841276912	0.006300	0.993700	22.4420281391856
158	258	0.097	0.0133987239334139	0.004500	0.995500	19.9762940256695
158	339	0.171	0.0252034695115207	0	1	37.9188847673557
158	344	0.094	0.0126375824267659	0.007200	0.992800	28.5853864938013
158	361	0.112	0.0167687237953476	0.001500	0.998500	39.012438375472
158	422	0.106	0.0155219785965807	0.002400	0.997600	12.9796293475584
158	456	0.128	0.0175050386450567	0.000300	0.999700	20.0449968570713
158	458	0.1	0.0149414175850648	0.002800	0.997200	25.9377217388112
158	459	0.11	0.0156714236664526	0.001500	0.998500	25.9764526831513
158	480	0.121	0.0137433470860951	0.000600	0.999400	34.9920173468178
158	487	0.093	0.00823689912925186	0.006400	0.993600	36.1209890645314
158	522	0.086	0.0118512652095592	0.007700	0.992300	21.3362803459272
159	171	0.139	0.0171324270672293	0.001100	0.998900	14.2365056808193
159	173	0.1	0.0145712833627334	0.005600	0.994400	17.5615412478518
159	200	0.148	0.0168193744924548	0.002600	0.997400	27.5655507835414
159	232	0.116	0.0147557660715295	0.004400	0.995600	35.3048757255992
159	271	0.12	0.0169762177038779	0.001000	0.999000	6.02273235334263
159	274	0.254	0.030875627903867	0	1	3.55246703010739
159	276	0.147	0.0204840972417256	0.000300	0.999700	7.01221470007872
159	277	0.113	0.0177430584542642	0.001500	0.998500	5.39548996848294
159	280	0.379	0.0464069646040654	0	1	8.57212027447119
159	282	0.115	0.0164846264785935	0.001500	0.998500	9.49694524570928
159	296	0.188	0.0240219431636931	0	1	14.178537089559
159	301	0.111	0.0152329721068005	0.001800	0.998200	19.4325530232134
159	547	0.157	0.0187541448247648	0	1
159	548	0.235	0.0219071339320796	0	1
159	549	0.107	0.0159356360904265	0.003400	0.996600
159	550	0.178	0.0186795633512456	0	1
159	551	0.247	0.0210342285142696	0	1
159	552	0.164	0.0169209398262128	0	1
159	553	0.189	0.0187150664247143	0	1
159	554	0.112	0.0133666145403884	0.004100	0.995900
161	166	0.133	0.0198648986653363	0	1	5.15720243930757
161	173	0.132	0.0194834058732883	0.000500	0.999500	15.2658885100082
161	339	0.154	0.0223316123466944	0	1	35.3885638872221
161	361	0.178	0.0261563751890631	0	1	34.1293750455528
161	389	0.1	0.0104393404155776	0.004500	0.995500	17.6677659595094
161	476	0.104	0.0112834676834524	0.004100	0.995900	26.4071460593529
161	480	0.085	0.0116071519565239	0.009400	0.990600	30.7160596431248
161	511	0.089	0.0144428781731939	0.007200	0.992800	14.3565093250414
161	550	0.086	0.0059222997184119	0.009000	0.991000
162	280	0.095	0.01316620232943	0.006700	0.993300	13.9436784601482
162	528	0.116	0.0195265775496059	0.000700	0.999300	32.3551952242604
163	374	0.312	0.0257562622983271	0.000200	0.999800	18.2143324335535
164	169	0.103	0.0181119630784183	0.002200	0.997800	4.79521313394931
164	288	0.111	0.017906917046433	0.001000	0.999000	22.5653665824422
164	312	0.088	0.0154776377654539	0.007400	0.992600	23.6010578364615
164	391	0.099	0.0159792600197959	0.004000	0.996000	8.61629624606768
164	416	0.133	0.0203630803927462	0.000400	0.999600	4.42133509248055
164	418	0.155	0.025707872360642	0	1	7.61054590683218
164	477	0.11	0.0151503652006996	0.001900	0.998100	23.2225533910464
164	510	0.106	0.0165445106860736	0.002300	0.997700	11.1435266410594
166	339	0.134	0.0201465282499945	0.000500	0.999500	27.8850995515526
166	376	0.108	0.0164361623364382	0.007100	0.992900	18.3512894369851
166	380	0.098	0.0133520702267952	0.007400	0.992600	24.1384497638104
166	442	0.106	0.0151078635408604	0.005100	0.994900	24.8971472663034
166	494	0.125	0.013330257795324	0.001900	0.998100	31.8417407344511
166	510	0.105	0.014523306163059	0.003700	0.996300	16.7386411336166
166	529	0.087	0.0135014620210248	0.009600	0.990400	32.0873599100954
167	295	0.128	0.0202719035033908	0.000400	0.999600	27.066541873686
167	395	0.094	0.0131131100833799	0.006900	0.993100	4.49388273100223
167	506	0.102	0.010781902160695	0.007400	0.992600	8.61511793302912
167	531	0.096	0.0147727292686963	0.004100	0.995900	33.8792873301668
168	173	0.111	0.0154053054225185	0.002600	0.997400	5.26092824509136
168	391	0.126	0.0207750712756244	0.000100	0.999900	6.43340042279353
169	302	0.113	0.0176936470429384	0.001000	0.999000	27.6163289558913
169	391	0.096	0.0160819169061041	0.004000	0.996000	11.8709312608573
169	418	0.1	0.0175580794970384	0.002600	0.997400	15.7556946213107
169	527	0.106	0.0176862711936306	0.002400	0.997600	36.796911623124
170	176	0.11	0.0165268785496045	0.002300	0.997700	6.97255656126216
170	242	0.092	0.0142153085397518	0.006500	0.993500	16.1705556181598
170	255	0.092	0.0139765472741335	0.006900	0.993100	9.58842145506757
170	258	0.102	0.0148428789714316	0.002700	0.997300	10.2043008089727
170	263	0.122	0.0197290482642297	0.000600	0.999400	3.45637642625915
170	348	0.093	0.0130448030483292	0.006600	0.993400	19.7368788312641
170	441	0.1	0.0152235270981617	0.003600	0.996400	26.0136874356559
171	172	0.153	0.0165010377672205	0.000200	0.999800	1.32819463935072
171	174	0.274	0.03156976925281	0	1	3.53357198879548
171	186	0.181	0.0189004476045531	0.000200	0.999800	15.4379044562402
171	257	0.131	0.0167009424753006	0.003300	0.996700	11.7326429247634
171	280	0.133	0.0113727452790235	0.002300	0.997700	22.4634226688633
171	296	0.188	0.0206621292138653	0.000100	0.999900	24.3822822147559
171	367	0.148	0.0116240650270427	0.003700	0.996300	9.74222341152162
171	399	0.118	0.0122997885761337	0.003400	0.996600	7.38375080836291
171	454	0.161	0.0151614782111569	0.000900	0.999100	19.7625785260932
171	475	0.134	0.013163169198402	0.002900	0.997100	12.3293873327104
171	476	0.177	0.0223373611210819	0	1	15.9924905815198
171	480	0.117	0.00869286101839099	0.002400	0.997600	18.9784682732828
171	547	0.257	0.0279414034869816	0	1
171	548	0.355	0.0321275869232077	0	1
171	549	0.311	0.029817069894853	0	1
171	550	0.352	0.0312761585945233	0	1
171	551	0.425	0.0354368473020186	0	1
171	552	0.349	0.0354861067110734	0	1
171	553	0.489	0.0400662225991504	0	1
171	554	0.53	0.0426913929983333	0	1
171	555	0.46	0.044101180565831	0	1
172	203	0.131	0.0216547408089008	0.000500	0.999500	11.1366631447665
172	226	0.091	0.0141337646630939	0.006400	0.993600	10.5692741945698
172	259	0.088	0.0133368423830592	0.008100	0.991900	3.61700552944007
172	348	0.096	0.0128134753204556	0.007200	0.992800	19.0461476157253
172	487	0.127	0.01475166471116	0.000700	0.999300	22.6315737190324
173	174	0.159	0.0209048577348959	0.000100	0.999900	1.32123086551897
173	225	0.157	0.023149126626939	0.000400	0.999600	15.0697460164397
173	480	0.113	0.0110662644780725	0.002000	0.998000	22.4479000799629
173	547	0.137	0.017717965559145	0.000200	0.999800
173	548	0.124	0.0176879424464019	0.001400	0.998600
173	549	0.137	0.0180229707617435	0.000700	0.999300
173	550	0.223	0.0223966574419637	0	1
173	551	0.242	0.0226912219152599	0	1
173	552	0.133	0.0170816608463983	0.001000	0.999000
173	553	0.185	0.0192657389102004	0	1
173	554	0.123	0.0161042891087367	0.002400	0.997600
174	175	0.129	0.0167232587500528	0.008200	0.991800	1.32721738988004
174	177	0.168	0.0247544382488187	0.003400	0.996600	3.76180741133833
174	185	0.145	0.0186065196605625	0.003900	0.996100	8.18585676639898
174	186	0.188	0.0236198629955264	0	1	10.7458796289555
174	187	0.137	0.0179680657078706	0.005300	0.994700	11.5207181633785
174	190	0.219	0.0176286921728192	0.000800	0.999200	8.56970968003001
174	296	0.121	0.0166853309171545	0.005700	0.994300	26.1779405798088
174	367	0.135	0.0112770693975066	0.006600	0.993400	8.52935472354152
174	382	0.15	0.0193139802517332	0.001200	0.998800	23.2317544968089
174	475	0.248	0.0235097107704308	0	1	14.4637024651366
174	547	0.222	0.0252999064613953	0	1
174	548	0.217	0.0235784559988074	0	1
174	549	0.266	0.0256806879554495	0	1
174	550	0.254	0.0253441575552088	0	1
174	551	0.293	0.0279384226612863	0	1
174	552	0.186	0.0233744482714608	0	1
174	553	0.396	0.0342333152928921	0	1
174	554	0.33	0.0318421310989346	0	1
174	555	0.201	0.0271466657311354	0.000300	0.999700
175	176	0.104	0.0155205915999567	0.009200	0.990800	1.31974959746158
175	177	0.358	0.0505503395334331	0	1	3.60258768109813
175	199	0.258	0.0393330540387981	0.001400	0.998600	3.37561890621557
175	227	0.228	0.0327613332512576	0.002400	0.997700	7.85510318200849
175	367	0.173	0.0160572593564685	0.004600	0.995400	10.7476814709034
176	213	0.099	0.0152504190016489	0.004800	0.995200	12.671415114343
176	255	0.199	0.0312586570835213	0	1	3.68024958392769
176	339	0.096	0.0115501935888907	0.004900	0.995100	24.2989733322213
176	422	0.099	0.0127706325904892	0.005200	0.994800	31.3344796350602
176	479	0.096	0.0130852345985504	0.005900	0.994100	18.9979132011913
177	225	0.142	0.0202498904472731	0.008100	0.991900	16.1253346011796
177	295	0.099	0.0120745511912564	0.008200	0.991800	37.4458948484343
177	548	0.124	0.0138281006015018	0.006400	0.993600
177	551	0.215	0.0214134015268474	0.000100	0.999900
177	553	0.3	0.0291749974511075	0	1
177	554	0.375	0.0326024703293812	0	1
181	184	0.193	0.0185297672081418	0.009800	0.990300	3.37639896931627
181	276	0.125	0.0150218182757745	0.007600	0.992400	34.3458749342625
181	279	0.428	0.0451734331376178	0.000200	0.999800	34.087530271347
183	184	0.244	0.0317117396902041	0.000100	0.999900	1.33098009000887
183	185	0.142	0.0211085415421237	0.005400	0.994600	3.24629065242162
183	186	0.191	0.0272689161096459	0.000300	0.999700	2.76279369479518
183	187	0.169	0.0260109591465005	0.002900	0.997100	4.74780170184055
183	188	0.187	0.0236851968132419	0.002000	0.998000	7.82780671708238
183	189	0.257	0.0312707695925227	0.000200	0.999800	6.38489357781318
183	190	0.159	0.0214292817481739	0.005400	0.994600	3.32721039310711
183	192	0.162	0.0213352256977954	0.004700	0.995300	6.85764799329916
183	196	0.153	0.0211644896561034	0.004400	0.995600	6.84179055511055
183	296	0.113	0.0141139722523016	0.009800	0.990200	33.902306676685
183	346	0.116	0.0116590256440206	0.006900	0.993100	13.4214465315777
183	548	0.103	0.0078995751316594	0.007600	0.992400
184	185	0.18	0.0225258892623866	0.001700	0.998300	1.29920283250924
184	186	0.164	0.020739490684103	0.001100	0.998900	2.89095174639771
184	188	0.206	0.0218485684047108	0.001800	0.998200	9.23582773767463
184	189	0.279	0.028616179432676	0	1	8.83660992688938
184	190	0.182	0.0204309804059589	0.003000	0.997000	5.16903501632558
184	192	0.181	0.0200482176833726	0.004200	0.995800	9.97933965751242
184	213	0.121	0.0145816341770119	0.002000	0.998000	17.3944212321077
184	225	0.152	0.0200301049645174	0.002200	0.997800	14.6093132966611
184	241	0.133	0.0166057254735858	0.007000	0.993000	3.62269802771359
184	257	0.136	0.0158903254667041	0.003400	0.996600	6.28568580188351
184	294	0.099	0.0115631607035868	0.006800	0.993200	40.0274032882474
184	296	0.125	0.0161395631067354	0.005900	0.994100	31.9669409390389
184	298	0.126	0.0147554996689218	0.002400	0.997600	38.6080322601399
184	347	0.107	0.0121110013142066	0.008100	0.991900	12.0177764166255
184	430	0.102	0.0132826534943678	0.006100	0.993900	42.0314027603172
184	439	0.13	0.0166723094662161	0.002500	0.997500	42.5323255301189
184	454	0.167	0.0173902655321701	0.000600	0.999400	33.5677658029247
184	511	0.108	0.0129734249255512	0.003100	0.996900	33.4124047323745
184	548	0.236	0.0203995936805444	0	1
184	549	0.252	0.0201929987557831	0	1
184	550	0.244	0.0197799324641679	0	1
184	551	0.199	0.0160972157801317	0	1
184	552	0.144	0.0123785663448813	0.002200	0.997800
185	186	0.187	0.0230524035002206	0.000800	0.999200	1.31167183395847
185	187	0.198	0.0325478064076685	0.001800	0.998200	3.38076810798966
185	188	0.273	0.039937744278855	0.000700	0.999300	6.86464398202849
185	189	0.186	0.0334961008737755	0.003600	0.996400	8.27215727606771
185	190	0.485	0.0480296103645502	0	1	4.51276290092888
185	192	0.477	0.0490125960461099	0	1	9.89869531807096
185	193	0.318	0.0441837861303471	0	1	11.1791365498414
185	205	0.15	0.0220204609759386	0.002800	0.997200	24.8266326754153
185	208	0.116	0.0163805548772268	0.008400	0.991600	30.5829647679881
185	276	0.126	0.0151584758753501	0.002200	0.997800	38.2973571020247
185	474	0.158	0.0121055180885762	0.005300	0.994700	23.662620438151
185	475	0.201	0.0217508916329361	0.000100	0.999900	20.7144655011902
186	187	0.182	0.0253738833000312	0.001300	0.998700	1.31164515018354
186	188	0.179	0.0207793970116419	0.002800	0.997200	4.29015209520595
186	189	0.248	0.0268068187360505	0.000100	0.999900	6.23837975759732
186	190	0.148	0.0198225425201411	0.006200	0.993800	3.58932319525562
186	192	0.147	0.0183917103687965	0.005900	0.994100	7.02245939824503
186	200	0.288	0.0320778759320071	0.000200	0.999800	9.72900698941058
186	233	0.222	0.0266596927050827	0	1	10.4135850695138
186	430	0.106	0.0133344676624951	0.003700	0.996300	46.0414329598895
186	475	0.146	0.0144597883671035	0.002400	0.997600	22.4690269704765
186	480	0.153	0.0161579197870382	0.000200	0.999800	21.7452215670478
186	525	0.116	0.0111343547832589	0.005100	0.994900	47.3166062709489
186	548	0.127	0.0110644979623994	0.001400	0.998600
186	551	0.163	0.0112638112364864	0.000400	0.999600
186	553	0.15	0.0115108255526563	0.001900	0.998100
186	554	0.117	0.0107727916931237	0.005800	0.994200
186	555	0.125	0.0110952888551708	0.007100	0.992900
187	188	0.322	0.0369314083434371	0.000500	0.999500	1.3071484230951
187	189	0.225	0.0324668858896518	0.001200	0.998800	2.48957084655167
187	190	0.262	0.0342842015454218	0.001000	0.999000	2.3504186861068
187	192	0.274	0.0340362375716075	0.000700	0.999300	4.93790704651273
187	193	0.221	0.0346941644879167	0.000800	0.999200	6.58575956135661
187	202	0.14	0.0167795158003475	0.007000	0.993000	16.5900644061438
187	225	0.257	0.0304554399116971	0	1	19.4438789854288
187	233	0.126	0.0170154687383165	0.007400	0.992600	16.2574826157065
187	475	0.2	0.0205787341446602	0.000300	0.999700	19.1691421299963
187	548	0.123	0.00881700457354959	0.003900	0.996100
187	553	0.137	0.0115977671369309	0.006500	0.993500
187	554	0.148	0.0108825684923523	0.004600	0.995400
188	189	0.811	0.0675645701433311	0	1	1.33608457816113
188	190	1	0.0697015871818811	0	1	3.31101479912126
188	191	0.153	0.0186503495294865	0.006100	0.993900	3.57577222428946
188	192	0.94	0.0680928997170325	0	1	3.06351317934165
188	193	0.246	0.0299634952629615	0.001100	0.998900	4.82180630054755
188	233	0.152	0.0162272944319162	0.004800	0.995200	15.1865859231099
188	353	0.156	0.0163469280938261	0.005200	0.994800	2.89588397557637
188	374	0.331	0.0254002764504592	0.000400	0.999600	11.0969923853268
188	375	0.149	0.0164321384693952	0.005800	0.994200	17.6871728945018
189	190	0.661	0.0630816473924818	0	1	1.32629031512712
189	191	0.139	0.0183515949210251	0.006800	0.993200	3.43759814405349
189	192	0.721	0.0631618288278597	0	1	3.25201445261241
189	193	0.161	0.024960949806905	0.004900	0.995100	2.95363504854612
189	210	0.242	0.023104624557034	0.003000	0.997000	20.5316741645683
189	374	0.233	0.0221342158041139	0.001400	0.998600	8.60438992607843
189	375	0.172	0.0192962623482142	0.001400	0.998600	14.1376030146556
190	191	0.126	0.0166101164875513	0.008700	0.991300	1.31582863625929
190	192	0.834	0.0671511724620071	0	1	3.21028051733801
190	193	0.196	0.0293910150915796	0.002600	0.997400	3.29015349186022
190	353	0.129	0.0147154915563583	0.009200	0.990800	6.29866096880917
190	363	0.224	0.00872593556517246	0.006800	0.993200	7.57255379644146
190	374	0.297	0.0242995471194535	0.000300	0.999700	10.9117183339747
191	192	0.128	0.0166999390413267	0.008800	0.991200	1.32183017063464
191	207	0.165	0.0211565991474281	0.003800	0.996200	21.7331191272675
191	237	0.106	0.0145902991103333	0.005200	0.994800	5.22005076603666
191	353	0.127	0.0177324916219891	0.003400	0.996600	3.35385285902647
191	379	0.136	0.0160276058551925	0.002100	0.997900	20.6526551803878
192	193	0.19	0.0285812102894324	0.003100	0.996900	1.32024429557562
192	205	0.15	0.0143749476876088	0.007700	0.992300	14.2554057465931
192	233	0.126	0.0142202093011876	0.009300	0.990700	10.5425953635715
192	353	0.131	0.0137172201266297	0.007700	0.992300	5.39802158202429
192	374	0.294	0.0228892238933546	0.000500	0.999500	7.60608157989382
192	375	0.127	0.0143460432480535	0.009400	0.990600	14.5161411194573
192	474	0.269	0.0116252365068078	0.001200	0.998800	18.1675745491796
192	475	0.228	0.0171541371687465	0.000500	0.999500	17.3448716916557
192	502	0.144	0.011074367186594	0.001400	0.998600	23.4316605045396
193	347	0.14	0.0169321332880193	0.001700	0.998300	9.56037870588818
195	197	0.199	0.0346672877030148	0.009400	0.990600	3.20339164012145
195	228	0.206	0.0336535498633574	0.008100	0.991900	10.8419113167375
196	197	0.207	0.0338954544779289	0.008200	0.991800	1.33838933050141
196	228	0.205	0.0289520744700872	0.009500	0.990500	10.9215192166658
196	239	0.128	0.0184716585957042	0.005500	0.994500	11.8766445598073
196	359	0.222	0.0135030476691743	0.002600	0.997400	8.39720411803833
196	480	0.105	0.0117415369583684	0.009000	0.991000	17.1542774257618
197	228	0.288	0.0435955347177677	0.004600	0.995400	13.3452628299333
197	376	0.159	0.0195890297108742	0.004500	0.995500	12.4996640354851
197	398	0.118	0.0189521673480364	0.002200	0.997800	19.6208507970475
199	227	0.295	0.0432928095532907	0.000900	0.999100	6.56808929598251
199	363	0.209	0.0167295055495809	0.006900	0.993100	6.88035711282489
200	209	0.099	0.0107052981635012	0.007000	0.993000	9.7917061332538
200	265	0.104	0.0122879925018646	0.008400	0.991600	24.6774562708558
200	289	0.116	0.013681657607505	0.007900	0.992100	44.4031848069483
200	293	0.295	0.0395504507923243	0	1	43.9493307912646
200	363	0.223	0.0149217897072293	0.007700	0.992300	9.83375558980393
200	372	0.188	0.0153479775885442	0.004100	0.995900	15.1739563067777
200	480	0.168	0.0203153692566508	0.000900	0.999100	18.2852987123536
200	548	0.226	0.0124489554288051	0.000100	0.999900
201	315	0.127	0.0194318191086846	0.001900	0.998100	29.8268272700936
202	207	0.213	0.0328469608466453	0.001800	0.998200	8.58410193322516
202	214	0.19	0.0296120883884161	0.000700	0.999300	5.28437489207569
202	241	0.152	0.0232221397321124	0.004200	0.995800	15.8709883120113
202	377	0.137	0.014866559202419	0.008600	0.991400	3.36758563365507
202	384	0.124	0.0173571490176119	0.004800	0.995200	6.37326745084497
203	213	0.105	0.0158655200667276	0.002700	0.997300	3.82313601641375
203	361	0.09	0.0136428611477052	0.006800	0.993200	17.8968973847424
203	395	0.11	0.0145266501477502	0.002800	0.997200	11.4424169649598
203	460	0.09	0.013612261822564	0.007800	0.992200	20.7263607997159
205	240	0.146	0.0198489641527634	0.005400	0.994600	15.7534651743672
205	261	0.137	0.0223626477640322	0.005600	0.994400	28.6682460921487
205	270	0.157	0.0254025122390519	0.004100	0.995900	30.8043323901038
205	500	0.106	0.0152060462955421	0.006500	0.993500	17.683150935283
206	266	0.15	0.0258696995876099	0.000100	0.999900	23.8548969815424
206	294	0.086	0.0136859529130494	0.007400	0.992600	47.2598997988781
206	354	0.101	0.0116226848784072	0.004400	0.995600	24.9735566950324
206	528	0.087	0.0141229828310874	0.007400	0.992600	42.7442842377785
207	214	0.219	0.0368689323905551	0.001800	0.998200	9.8713234168474
207	233	0.142	0.0207223678716828	0.006600	0.993400	15.0768008874562
207	243	0.324	0.044303764924193	0.000600	0.999400	19.0296290294898
207	253	0.16	0.0251090559800083	0.004700	0.995300	26.4612919752608
207	356	0.21	0.0308019921584695	0.000300	0.999700	26.8112166079796
208	237	0.143	0.0223141307636597	0.000200	0.999800	21.4939281891422
208	276	0.109	0.0185759613338545	0.003200	0.996800	41.2005659184434
209	212	0.124	0.0214314978407043	0.000400	0.999600	2.61934514716942
209	280	0.098	0.0118105637786136	0.003900	0.996100	39.3497140396217
209	285	0.106	0.0165565554885682	0.001200	0.998800	44.7666819632637
209	295	0.092	0.0167373656550274	0.005200	0.994800	41.466102047335
210	494	0.221	0.0274263983694088	0.001200	0.998800	31.2024305784021
211	356	0.096	0.0147455638337599	0.003500	0.996500	20.4614918810921
212	269	0.087	0.0144333241244166	0.007800	0.992200	31.6743783680122
212	285	0.095	0.0163283149970209	0.004700	0.995300	49.9268328356606
212	295	0.092	0.0156406601943908	0.005100	0.994900	44.8408761065169
212	348	0.091	0.0135644951791955	0.005600	0.994400	30.294554197083
213	233	0.109	0.0136364659744177	0.002800	0.997200	9.70472591060665
213	380	0.106	0.0143973643267424	0.003200	0.996800	19.376888630531
213	439	0.149	0.022950727320239	0.000200	0.999800	41.5090463995501
214	233	0.122	0.0180412894351147	0.007400	0.992600	6.18535576988099
214	238	0.099	0.0156947754103122	0.008100	0.991900	12.018442661177
214	356	0.135	0.0217260582210727	0.001000	0.999000	17.0398842132216
214	375	0.112	0.0126766158198154	0.009300	0.990700	18.9190678945872
215	233	0.124	0.0186512845846526	0.000700	0.999300	3.36776914291939
215	243	0.106	0.0139866662113209	0.006800	0.993200	5.27613930824424
215	276	0.118	0.0166145879538178	0.000900	0.999100	41.4458037562309
215	356	0.127	0.01975505139112	0.000700	0.999300	17.7587555870337
215	385	0.095	0.0118564371613225	0.007400	0.992600	18.5211400567028
215	480	0.145	0.0199377315884244	0.000100	0.999900	27.1831060403332
225	296	0.123	0.0176193307759922	0.005600	0.994400	31.2361000926812
225	547	0.141	0.0194597654535434	0.000800	0.999200
225	548	0.264	0.0258118779994983	0	1
225	549	0.205	0.0219487102544509	0	1
225	550	0.172	0.020803275601853	0.000300	0.999700
225	551	0.207	0.0218973493408859	0	1
225	552	0.153	0.017576405999422	0.001000	0.999000
225	553	0.234	0.0210762351967745	0	1
225	554	0.189	0.0188793035804334	0.000400	0.999600
226	255	0.163	0.0258106058674806	0	1	6.6956641194134
226	258	0.115	0.0173927945832979	0.001200	0.998800	13.6821036759703
226	339	0.102	0.0143118333250009	0.002900	0.997100	30.3540854746112
226	361	0.124	0.0185376667776254	0.000300	0.999700	22.0774215206396
227	341	0.17	0.0210055183265728	0.005600	0.994400	26.9037933570714
227	348	0.157	0.0218506680662334	0.000900	0.999100	21.5341569837317
227	378	0.165	0.024784272122528	0.004800	0.995200	17.9069947785775
227	386	0.262	0.0240883918942977	0.000900	0.999100	16.2732114224575
227	474	0.224	0.0206904543956003	0.002500	0.997500	23.9469400968057
228	274	0.162	0.0175795140361176	0.004200	0.995800	37.790994601889
228	297	0.132	0.0148764044437019	0.008900	0.991100	38.4792716407159
228	399	0.139	0.0169552585329736	0.006300	0.993700	28.8685866990402
228	419	0.16	0.0197211219048862	0.007900	0.992100	35.4237622084386
228	547	0.153	0.0160611550547987	0.001900	0.998100
228	548	0.121	0.0122158725992	0.008900	0.991100
228	549	0.123	0.0127355472563799	0.007100	0.992900
228	550	0.131	0.0124244352597532	0.007100	0.992900
232	233	0.154	0.0229821375269218	0.001800	0.998200	1.32610821579538
232	237	0.134	0.0202609152218327	0.001200	0.998800	6.74567365057041
232	454	0.118	0.0158953456319753	0.007600	0.992400	41.8983702188999
232	549	0.13	0.0109595355165511	0.002900	0.997100
233	235	0.153	0.0222108186082342	0.000500	0.999500	1.32449839562001
233	237	0.116	0.0174885134523346	0.002400	0.997600	6.55403150740061
233	238	0.107	0.0165742775068333	0.004900	0.995100	9.32858971120502
233	239	0.111	0.0153839928805011	0.003900	0.996100	7.29910556164247
233	241	0.162	0.0193711214594171	0.001000	0.999000	10.8877327759272
233	243	0.171	0.0227651275193703	0.001300	0.998700	8.87846889953443
233	253	0.112	0.0139906502268162	0.005800	0.994200	16.5392728377036
233	258	0.095	0.0119384690633802	0.006400	0.993600	22.1582585281425
233	354	0.118	0.0131367346156952	0.004200	0.995800	13.4157224926576
233	356	0.097	0.0130947270266737	0.008000	0.992000	12.5523128147764
233	375	0.153	0.0194040697793887	0.000700	0.999300	23.9972879509331
233	387	0.128	0.0116120730294808	0.004700	0.995300	16.8264202669492
233	488	0.18	0.021021778072591	0	1	27.0311914091851
235	238	0.099	0.017464832608703	0.006300	0.993700	6.52849906180586
235	258	0.105	0.0159956434852389	0.003600	0.996400	19.6820428309665
235	342	0.094	0.0148560097173789	0.007700	0.992300	27.0313019109328
235	375	0.144	0.017778498099608	0.000700	0.999300	23.2132351041383
236	238	0.108	0.0159571501782095	0.003500	0.996500	4.07390733817057
236	240	0.14	0.0206848666757335	0.002500	0.997500	2.88623526414601
236	254	0.095	0.0144760933126577	0.007300	0.992700	12.7121189815074
236	255	0.146	0.0221753611662178	0.000100	0.999900	11.9147070463356
236	258	0.126	0.0198734669206449	0.001000	0.999000	17.8151776303241
236	306	0.095	0.0148582311005079	0.006700	0.993300	39.6775447073026
236	458	0.116	0.017196055133269	0.000700	0.999300	32.3538209335466
236	460	0.147	0.0228492588630655	0.000200	0.999800	27.549215506072
237	239	0.099	0.0165018031504407	0.007100	0.992900	2.70451659266494
237	241	0.14	0.018559072367154	0.001200	0.998800	3.39838638179945
237	354	0.127	0.0148083729473611	0.001400	0.998600	8.75299554438364
237	355	0.107	0.0155640032808217	0.003900	0.996100	5.43767652587022
237	375	0.111	0.0128867277212367	0.003300	0.996700	25.3887415993783
237	436	0.106	0.0130969080704056	0.004400	0.995600	46.6911098176087
237	480	0.102	0.0116465997782502	0.004100	0.995900	26.6091934113005
237	487	0.124	0.0132559304250558	0.000700	0.999300	24.6974604969823
238	258	0.121	0.0182618572807828	0.000500	0.999500	15.4778333432041
238	345	0.108	0.0159578025859269	0.003100	0.996900	23.9844544028002
238	352	0.096	0.0148231911379908	0.006600	0.993400	12.7389056044858
238	380	0.149	0.0203410606960457	0	1	29.8986132788797
239	240	0.129	0.0203115411624541	0.003600	0.996400	1.33586601124514
239	355	0.1	0.0156563466905596	0.007900	0.992100	11.9562762597725
239	379	0.099	0.0133640044492151	0.009200	0.990800	29.8962663387922
240	241	0.197	0.0285269815228733	0.002200	0.997800	1.29979883058879
240	243	0.177	0.0258802735357256	0.004600	0.995400	3.14101989805859
241	243	0.155	0.0186998125473655	0.005400	0.994600	3.32212973858638
241	274	0.138	0.0163049260358272	0.005000	0.995000	34.7665639803533
241	298	0.113	0.0147313379427861	0.006100	0.993900	44.1686484624558
241	347	0.169	0.0208999338200717	0.000600	0.999400	15.3742845687206
241	353	0.167	0.0187730706234164	0.000900	0.999100	8.63147038458686
241	371	0.207	0.0194991768001344	0.004400	0.995600	20.5059285329877
241	376	0.225	0.0281847396354171	0.000100	0.999900	26.1671498256879
241	377	0.195	0.0219321468674706	0.002000	0.998000	21.1027612885139
241	384	0.144	0.0194624735917424	0.001700	0.998300	24.6226458570154
241	399	0.11	0.0112881645035229	0.009000	0.991000	27.6893308333734
241	477	0.123	0.0160149006448434	0.002800	0.997200	26.0169317752882
242	342	0.11	0.0174572098092284	0.001800	0.998200	22.4662435444825
242	345	0.09	0.0142330309564438	0.009400	0.990600	22.812845460398
243	256	0.236	0.0261965305633678	0.001700	0.998300	4.69136344786887
243	274	0.178	0.0221397857488277	0.001300	0.998700	30.8246923585622
243	275	0.219	0.022338499884504	0.002500	0.997500	31.7988445544803
243	289	0.123	0.0157352043595375	0.003800	0.996200	43.1995446388038
243	341	0.144	0.0192545248540856	0.007000	0.993000	23.7746042028043
243	378	0.338	0.0376982655693183	0	1	25.8271470743479
243	473	0.098	0.0144256720975551	0.008400	0.991600	31.7662548784083
253	292	0.099	0.0143865250532532	0.009700	0.990300	43.8416027307397
253	386	0.141	0.0125854623527213	0.004900	0.995100	25.0846307726464
254	441	0.086	0.0128392439949533	0.008500	0.991500	40.2910124965854
254	498	0.092	0.0141313734829421	0.006500	0.993500	37.1403043337019
255	273	0.108	0.0165530728428925	0.003900	0.996100	22.6307763013115
255	302	0.102	0.0151509220479421	0.002300	0.997700	30.4608346733966
255	479	0.15	0.0201407217274979	0	1	26.6409826019987
256	261	0.26	0.0380096511112074	0.000800	0.999200	5.80523849639272
256	270	0.345	0.0480975725939016	0.000100	0.999900	18.3658013165775
256	286	0.246	0.032350710801228	0.000900	0.999100	36.6515195455796
256	341	0.246	0.0275251340542396	0.000900	0.999100	15.9393809478286
256	370	0.167	0.0213853259913266	0.003800	0.996200	10.2226263748608
256	377	0.292	0.0310727945736589	0.000500	0.999500	20.8880221418879
256	419	0.2	0.0286243388869884	0.001000	0.999000	28.0788110325206
257	347	0.129	0.0161173646443144	0.002300	0.997700	20.1047495632251
257	476	0.106	0.0162621496735512	0.007700	0.992300	28.9437651662668
257	547	0.117	0.0128541061390502	0.004100	0.995900
257	548	0.117	0.0131969938265814	0.002300	0.997700
257	551	0.124	0.0129739374957512	0.003700	0.996300
257	552	0.143	0.0152740877372387	0.001700	0.998300
257	553	0.119	0.0116964099525987	0.006400	0.993600
257	554	0.123	0.0135016623877127	0.006100	0.993900
258	339	0.093	0.0130003228057307	0.005800	0.994200	27.5018340297515
258	366	0.124	0.0123416552258458	0.003100	0.996900	16.5726590503757
258	421	0.087	0.0122827503152512	0.009000	0.991000	31.4673270869961
258	444	0.097	0.0146496002422896	0.004800	0.995200	35.3918607168371
258	456	0.107	0.0147712604330973	0.002000	0.998000	29.9547084946591
258	458	0.085	0.0130331957132917	0.009400	0.990600	32.9896683675359
258	460	0.092	0.0146322714364864	0.006900	0.993100	27.033140550073
259	262	0.089	0.0149822470947272	0.006100	0.993900	2.69098755106745
259	263	0.093	0.0153501636790407	0.005300	0.994700	2.69037302246362
259	269	0.116	0.0194559202716089	0.001000	0.999000	11.8559683282303
259	285	0.105	0.0169783605250356	0.002700	0.997300	33.5295242137433
259	301	0.098	0.0149668466040764	0.003000	0.997000	26.0594023338986
259	341	0.106	0.0120440312996022	0.003900	0.996100	22.1813140052613
259	495	0.094	0.0156767772123254	0.004200	0.995800	30.5613340513794
259	531	0.098	0.0160332287702855	0.003500	0.996500	46.3949400904883
260	419	0.249	0.0360647476001168	0.000700	0.999300	24.422477966005
261	270	0.242	0.0399642002426576	0.000700	0.999300	11.4461845608045
261	286	0.267	0.0373451565805653	0.000300	0.999700	32.428104230744
262	269	0.085	0.0138291425324521	0.009800	0.990200	7.25867184821025
263	268	0.101	0.0181162506366743	0.002200	0.997800	4.93260073389282
263	472	0.086	0.0154661994425589	0.007700	0.992300	23.5187835994977
264	265	0.113	0.0186980347590105	0.001000	0.999000	1.3099213716861
264	311	0.092	0.0135231687658249	0.006800	0.993200	14.431291695479
264	393	0.094	0.0152214261082274	0.005400	0.994600	23.5134592520964
265	269	0.102	0.016301839447035	0.001900	0.998100	2.84268992329448
266	311	0.091	0.0130155913810371	0.005600	0.994400	18.01810481155
267	280	0.111	0.0151130548622236	0.002500	0.997500	12.3988914423831
267	308	0.105	0.0161988112554363	0.002800	0.997200	16.815516108642
268	269	0.093	0.0149153594343159	0.005100	0.994900	1.32829703003508
268	280	0.09	0.0124210883705642	0.007600	0.992400	13.1263507876332
268	285	0.109	0.0168946590226373	0.001500	0.998500	24.85267874898
268	290	0.099	0.0170434636900346	0.002400	0.997600	19.5695073775504
268	432	0.113	0.0181127431237813	0.000600	0.999400	24.649560422044
268	495	0.107	0.0165535665968668	0.001700	0.998300	39.2390507148173
269	290	0.096	0.0152307346783546	0.003900	0.996100	18.9413477345198
269	531	0.102	0.0155993853976561	0.002700	0.997300	36.7001219616502
270	286	0.305	0.0429987698698824	0.000400	0.999600	17.5900718872891
271	301	0.157	0.025524025284945	0.000100	0.999900	12.9096869443066
271	356	0.097	0.0133974087094074	0.007000	0.993000	44.7436399055776
271	389	0.119	0.0119191553646772	0.002200	0.997800	27.2395747764168
272	506	0.095	0.0110707618330879	0.008900	0.991100	25.4630377802807
273	385	0.111	0.0145398099611407	0.005600	0.994400	31.416438531444
274	275	0.423	0.0399588033037685	0	1	1.30373463557581
274	280	0.242	0.02939336301493	0.000100	0.999900	4.13145785407524
274	341	0.156	0.0185957167898387	0.002900	0.997100	32.1484248292199
274	348	0.125	0.0123205137293736	0.001500	0.998500	37.8464859531238
274	352	0.102	0.0127932963638996	0.007900	0.992100	43.6558440990436
274	359	0.133	0.00789318014515418	0.007500	0.992600	43.8105078719706
274	360	0.135	0.0146012507492686	0.007900	0.992400	41.2576423344815
274	362	0.134	0.0163479656742172	0.006400	0.993600	37.5761761226445
274	365	0.174	0.00949541769963835	0.003500	0.996500	29.9710672482646
274	389	0.117	0.0112179542025708	0.005100	0.994900	27.3880133452574
274	393	0.125	0.0147719070535006	0.000500	0.999500	22.7038079184968
274	399	0.179	0.0199341587839565	0	1	15.3804837700249
274	475	0.208	0.0180967768881238	0.000100	0.999900	26.5953872316235
274	477	0.126	0.0138376861623344	0.001700	0.998300	33.0536199227861
274	547	0.197	0.0204141846909654	0	1
274	548	0.178	0.0155842333175511	0	1
274	549	0.215	0.0180075529726256	0	1
274	550	0.219	0.0179943388866815	0	1
274	551	0.159	0.0145675689555268	0.000300	0.999700
274	553	0.161	0.0129157289915167	0.000700	0.999300
275	277	0.141	0.0166210564443453	0.001500	0.998500	3.37795411454922
275	296	0.146	0.0121811985966	0.004600	0.995400	7.1076693789174
275	304	0.254	0.028875079968488	0.000900	0.999200	9.82343086706473
275	307	0.161	0.0187865709198405	0.002300	0.997700	17.1539836481209
275	341	0.356	0.0345361624149995	0	1	33.3381893629513
275	346	0.128	0.0116427083479349	0.008300	0.991700	34.6663586925423
275	349	0.376	0.0290266614711807	0.000100	0.999900	40.2544306753927
275	352	0.119	0.0118924746685709	0.006800	0.993200	44.654372395097
275	359	0.274	0.0188430652489582	0.000400	0.999700	46.2667826199315
275	360	0.282	0.0278872054593999	0.000400	0.999600	43.582910836703
275	362	0.19	0.0231574370024813	0.002500	0.997500	40.7018362362191
275	363	0.241	0.0168139753755181	0.001200	0.998900	39.6640612393638
275	365	0.351	0.0208464497031916	0.000400	0.999600	32.7540633967757
275	372	0.156	0.0149326092855256	0.004200	0.995800	25.9399112565945
275	373	0.15	0.016206406654118	0.005400	0.994600	29.5267195096238
275	374	0.23	0.0170722148139317	0.000900	0.999100	32.5163537469994
275	378	0.221	0.0201960572235948	0.001600	0.998400	37.6828333064275
275	390	0.155	0.0117765384975434	0.005200	0.994800	28.7202793858277
275	475	0.165	0.013482323394399	0.002600	0.997400	30.4057644205832
275	478	0.223	0.0153892996877635	0.001100	0.998900	36.4410360171058
275	479	0.131	0.0111765463930358	0.003500	0.996500	37.6661116257041
275	481	0.142	0.0117839881539842	0.005200	0.994800	43.7221362241142
275	507	0.211	0.0163735741616191	0.001500	0.998600	29.8381483842413
276	280	0.154	0.0221048901558294	0.000200	0.999800	7.52679599829835
276	373	0.101	0.0101814083855898	0.007100	0.992900	31.4328600830405
276	454	0.105	0.0127481646351372	0.004200	0.995800	27.1872148444816
277	279	0.123	0.0184192868580332	0.003500	0.996500	1.31655535394453
277	280	0.099	0.0160794108091378	0.006600	0.993400	4.07308175709744
277	362	0.102	0.0144272966236157	0.007200	0.992800	41.7180563425479
279	292	0.129	0.0173004040043659	0.005200	0.994800	10.3983424159815
279	297	0.138	0.0190951807725334	0.006400	0.993600	13.602160600434
279	364	0.131	0.0161683525579789	0.008200	0.991800	37.0170746277985
279	365	0.226	0.0148191852583305	0.009000	0.993400	33.6656773286978
279	367	0.274	0.0273343057661939	0.000300	0.999700	25.9869150535418
279	389	0.141	0.0134490178892981	0.004700	0.995300	30.2731836614519
279	439	0.111	0.0137401811673568	0.009800	0.990200	22.9607423660473
280	313	0.086	0.0108601390510726	0.008300	0.991700	23.3134140357006
280	394	0.114	0.0108772134039642	0.006100	0.993900	23.7968553804909
280	553	0.119	0.00865614578609768	0.007000	0.993000
284	364	0.121	0.0174622553645183	0.009600	0.990400	34.5749067099248
284	365	0.226	0.0162033227600393	0.008300	0.993600	32.7448042443378
285	286	0.097	0.0103765578519126	0.008100	0.991900	1.31767370771371
285	295	0.113	0.0182321397915074	0.000800	0.999200	16.3662027361267
285	301	0.09	0.0127292611024814	0.006500	0.993500	19.941274608209
285	472	0.128	0.0206851044239447	0.000400	0.999600	25.1043122391353
285	528	0.124	0.0193313430915467	0.000200	0.999800	16.3130249187574
285	531	0.104	0.0163799330225373	0.002400	0.997600	16.3407489118461
286	307	0.14	0.0195612883731964	0.006200	0.993800	22.1296098926303
286	364	0.132	0.0174706953621188	0.007300	0.992700	38.1788791218391
286	365	0.249	0.0161430461616292	0.007900	0.993700	35.4100677632788
287	351	0.085	0.0145146139067784	0.009600	0.990400	51.5046440721611
287	363	0.12	0.00916335972915127	0.001900	0.998100	43.33187589985
287	428	0.087	0.0128369948459889	0.007000	0.993000	10.9396611007837
287	456	0.091	0.0130334740390009	0.007200	0.992800	21.3920763368122
287	511	0.107	0.0164150845658186	0.002100	0.997900	23.9825957936167
288	290	0.167	0.0286181611308581	0	1	3.41374706151466
288	302	0.103	0.0166044541268877	0.003000	0.997000	21.7493430935281
288	358	0.108	0.0200951152286982	0.001500	0.998500	55.7579048207516
289	296	0.149	0.019443181716916	0.000300	0.999700	11.4620106438617
289	430	0.089	0.0135591831686935	0.008300	0.991700	13.4215898462142
289	506	0.116	0.0124554764998755	0.002900	0.997100	29.1307446695068
289	547	0.091	0.00984515839870722	0.008800	0.991200
289	551	0.111	0.00996843883757471	0.002600	0.997400
289	553	0.151	0.0115733371135226	0.000300	0.999700
291	433	0.098	0.0148111119163002	0.003300	0.996700	18.0608183092572
292	389	0.118	0.0132919255986802	0.002900	0.997100	39.496532936449
292	422	0.112	0.0171221969511631	0.002900	0.997100	20.6380840438254
292	428	0.119	0.0175605794361381	0.001700	0.998300	21.6093743315257
292	439	0.133	0.0206757002322529	0.000900	0.999100	23.8133843457834
293	380	0.131	0.0183944570134788	0.001700	0.998300	42.3457689149695
294	296	0.116	0.0173570312069757	0.001100	0.998900	3.25922291351788
295	348	0.099	0.013999989211075	0.005100	0.994900	44.4388048781693
295	441	0.123	0.0199404567428539	0.000300	0.999700	30.916189755531
296	297	0.126	0.0166044836423265	0.003400	0.996600	1.34033950922891
296	301	0.136	0.0186415056748759	0.000500	0.999500	3.10758604064312
296	304	0.211	0.0203497031016999	0.000600	0.999400	3.92644788581232
296	344	0.104	0.0136688049622137	0.006400	0.993600	26.1132459299873
296	373	0.118	0.0118522151044304	0.007400	0.992600	31.8317711414241
296	475	0.111	0.0123821518039354	0.007900	0.992100	30.1132652829281
296	547	0.158	0.0204432456941541	0.000500	0.999500
296	548	0.215	0.0241924165007746	0	1
296	549	0.273	0.0265062199555364	0	1
296	550	0.196	0.0223989084708303	0	1
296	551	0.292	0.0255593391482311	0	1
296	552	0.16	0.0192715316826793	0.000300	0.999700
296	553	0.231	0.0210552266270762	0	1
297	301	0.113	0.0163747599267583	0.001800	0.998200	2.91011580525587
297	304	0.166	0.0233522692053957	0.002100	0.997900	8.07979789351194
297	354	0.127	0.0156759945432324	0.002600	0.997400	52.1381365604871
297	359	0.197	0.0139227566981121	0.000900	0.999100	52.4422276128694
297	367	0.135	0.0149149569340933	0.005900	0.994100	29.2243146882865
298	395	0.092	0.0130162006586617	0.009600	0.990400	35.1820841338315
298	429	0.09	0.0123439105737784	0.009200	0.990800	30.6465351059463
298	430	0.089	0.0123980717540563	0.009000	0.991000	29.124292712442
298	439	0.154	0.0242019086336004	0	1	32.9891711172015
298	479	0.106	0.0135126050897931	0.004000	0.996000	43.1457725391492
298	480	0.09	0.0116115599007361	0.009800	0.990200	45.667763696069
298	506	0.139	0.0153814391644092	0.001900	0.998100	36.5218445591128
299	304	0.119	0.0164132937776517	0.007600	0.992400	5.25387561710401
299	342	0.11	0.0161890314849301	0.001800	0.998200	33.3788613796217
300	301	0.14	0.022383562335872	0	1	1.32885439382951
300	347	0.109	0.0145445229215557	0.003200	0.996800	34.1198401373746
300	369	0.101	0.0112521187860654	0.008200	0.991800	26.4837655177658
300	506	0.118	0.0139759973828103	0.003300	0.996700	28.8235686374883
301	316	0.088	0.0139135400799019	0.006100	0.993900	18.6263785530092
302	309	0.089	0.0136061869368215	0.006700	0.993300	7.42313855454686
302	315	0.131	0.0195959371271653	0	1	16.4053538212377
302	316	0.094	0.0142246426764924	0.005200	0.994800	17.465065473682
302	319	0.089	0.0124616903422432	0.006800	0.993200	21.2823277862174
302	339	0.093	0.0118798501335942	0.004600	0.995400	22.9721852247452
302	458	0.104	0.0157798391004053	0.002000	0.998000	29.3379811677627
302	494	0.12	0.0131164080712159	0.001400	0.998600	44.638748380751
302	510	0.111	0.0173883782965984	0.000900	0.999100	31.6824738617426
303	343	0.101	0.0172239825269473	0.006700	0.993300	24.8691562382
304	307	0.194	0.0252111034053754	0.000700	0.999300	3.12835643749238
304	341	0.333	0.0357945409225607	0.000100	0.999900	23.3596615129586
304	344	0.136	0.0165483133310619	0.003800	0.996200	19.7564070113976
304	349	0.182	0.0187698062044305	0.003300	0.996800	33.5459251921899
304	359	0.26	0.0205651571728995	0.000900	0.999100	42.296348459412
304	360	0.26	0.0291367797784259	0.001100	0.998900	38.7040010722406
304	362	0.17	0.0224099329224998	0.003700	0.996400	35.6976477656442
304	363	0.226	0.0179299663087885	0.001200	0.998800	35.8244565346077
304	365	0.323	0.0211318465447159	0.000400	0.999600	29.1671333010291
304	372	0.135	0.0154991889367565	0.006500	0.993500	25.3071534748577
304	373	0.128	0.0155186187884044	0.009100	0.991000	29.2301056104832
304	374	0.219	0.0183382689145734	0.001200	0.998800	31.4883926868299
304	390	0.144	0.0130001096258968	0.005900	0.994100	31.0410953576062
304	478	0.212	0.015071970913868	0.001800	0.998300	32.6458705505
304	488	0.139	0.012823989147645	0.004100	0.995900	42.9096874143823
304	507	0.194	0.0176169862630212	0.002500	0.997500	32.5016526502884
305	309	0.116	0.0202646442064295	0.000200	0.999800	2.98626740262824
305	311	0.089	0.0149701603758015	0.005700	0.994300	6.70351407845169
306	339	0.163	0.0244831822842469	0	1	17.5002610837667
307	319	0.096	0.0144644340929719	0.006700	0.993300	14.4792985327329
307	341	0.132	0.0172961499709442	0.004200	0.995800	19.204946602373
307	342	0.101	0.0154156791961041	0.007700	0.992300	20.9509739630405
307	344	0.127	0.0182169712038895	0.001900	0.998100	15.3927912348606
307	365	0.153	0.00997671288631566	0.004900	0.995200	25.5206783021141
307	369	0.144	0.0147099256263978	0.003900	0.996100	19.0428435376653
307	390	0.11	0.00993777420173325	0.009200	0.990800	29.9430073806891
307	456	0.094	0.0105391107076937	0.008300	0.991700	24.5840909939741
308	391	0.134	0.0223723096088114	0.000200	0.999800	31.0396564091808
309	311	0.116	0.0184798113868119	0.001400	0.998600	3.22735650339406
311	339	0.095	0.010892709814032	0.004300	0.995700	12.1166644750113
311	433	0.113	0.0167813920164559	0.001100	0.998900	24.3314829182276
311	444	0.084	0.0119212581676432	0.009000	0.991000	25.7382693474134
311	518	0.096	0.0147769075210658	0.004600	0.995400	32.8752457329219
313	316	0.119	0.0211090181033962	0.000300	0.999700	3.1122021142593
313	528	0.121	0.0214363996533174	0.000100	0.999900	40.3499530854746
314	317	0.097	0.0176100092503077	0.003300	0.996700	3.28720154538782
315	356	0.089	0.0117446460573314	0.009300	0.990700	32.559825675209
315	387	0.11	0.0120683497150198	0.004300	0.995700	30.6592931751533
315	487	0.121	0.0127352413458685	0.001200	0.998800	29.5277067345231
316	528	0.093	0.0156084425576081	0.004700	0.995300	44.3525540865461
318	343	0.142	0.0245409050122727	0.000100	0.999900	5.40385427264651
318	502	0.086	0.0141126990910132	0.009700	0.990300	25.2240983386919
319	341	0.148	0.0192911597700644	0.000300	0.999700	3.64949996574874
319	342	0.137	0.0218755535827972	0.000100	0.999900	6.64892239389211
319	354	0.111	0.013382249120125	0.002000	0.998000	26.0805727889554
319	359	0.119	0.00799382431232788	0.002500	0.997500	27.2764104309933
319	459	0.089	0.0140281170739471	0.007100	0.992900	26.1666996199368
320	428	0.096	0.0140340455315761	0.004300	0.995700	42.6763604118252
320	509	0.097	0.0165469344834354	0.005000	0.995000	34.3768823630067
339	354	0.131	0.0140366464018138	0.000400	0.999600	27.8272076392871
339	361	0.161	0.0240085434862559	0.000100	0.999900	26.6470292152803
339	421	0.124	0.0200145087873317	0.000600	0.999400	40.6192165975662
339	422	0.118	0.0158083607660687	0.000300	0.999700	41.0791127825322
339	430	0.088	0.0113322971844585	0.008700	0.991300	41.4049567684837
339	433	0.13	0.0187919764288368	0.000100	0.999900	35.4458901849001
339	456	0.095	0.0137119441434078	0.003600	0.996400	28.9177628975687
339	458	0.176	0.026617393423492	0	1	26.7613106554967
339	460	0.128	0.0181519633680186	0.000200	0.999800	24.9456306795399
339	480	0.111	0.0118066775456394	0.000900	0.999100	23.2273258684679
339	511	0.102	0.014343274098429	0.003400	0.996600	39.3526847114654
339	527	0.117	0.0173961685334089	0.000700	0.999300	50.2006375059122
341	344	0.136	0.0154443503273371	0.002800	0.997200	4.95070782817972
341	349	0.131	0.0139075249250535	0.008900	0.991200	11.3287745586184
341	353	0.129	0.0123905259209117	0.005900	0.994100	19.0482975617245
341	359	0.193	0.015261584615068	0.002300	0.997800	21.719517236808
341	360	0.199	0.0220579616206654	0.002400	0.997700	18.2934619194946
341	363	0.17	0.0129411627305097	0.003500	0.996600	18.6492987535725
341	365	0.269	0.0164986400771173	0	1	14.4256298995919
341	373	0.185	0.0175948797972188	0.001500	0.998500	21.8832979918476
341	374	0.158	0.0133515633258162	0.004900	0.995100	20.8148533744535
341	377	0.199	0.0184952760928386	0.001700	0.998300	25.6323169846192
341	378	0.267	0.0296099487972186	0	1	21.5733201895304
341	386	0.232	0.0177401082246842	0.001200	0.998800	29.5556602024045
341	453	0.144	0.0184846357640281	0.002200	0.997800	27.6830024021962
341	473	0.101	0.0142126372434239	0.004800	0.995200	22.4929723691645
341	474	0.206	0.0151608329573112	0.001300	0.998700	21.0850999049091
341	478	0.158	0.0114358581843802	0.004900	0.995200	18.6577877841935
341	507	0.133	0.0117907338851484	0.009400	0.990700	31.0792066340182
342	345	0.123	0.020344302415395	0.000600	0.999400	2.48012983531104
342	458	0.092	0.0127521349226919	0.006500	0.993500	21.7822460044872
342	487	0.092	0.00859893521144648	0.009000	0.991000	21.1491801023113
344	345	0.122	0.0172337817861867	0.000900	0.999100	1.31844074572959
344	346	0.107	0.0128766767900303	0.008100	0.991900	3.08437578774053
344	354	0.113	0.0127225806557722	0.004700	0.995300	21.3876855690371
344	373	0.101	0.0119808952789948	0.009200	0.990800	15.4209350559556
344	379	0.107	0.0137634176042878	0.006200	0.993800	22.2602552321396
344	385	0.122	0.014618985861663	0.003200	0.996800	27.0194512527549
344	389	0.116	0.0120820029310799	0.003500	0.996500	22.9572921965984
344	454	0.114	0.0130519328938711	0.003400	0.996600	18.547163152353
344	475	0.111	0.0105836477093924	0.005900	0.994100	9.17382074165395
344	480	0.123	0.0149152047987592	0.001000	0.999000	13.9107347397612
344	487	0.132	0.0150875592642001	0.000700	0.999300	19.1335265176078
344	502	0.105	0.0148292313402946	0.003800	0.996200	20.3224951962105
344	550	0.123	0.0087560206757393	0.001700	0.998300
345	354	0.122	0.0174046759594467	0.001800	0.998200	17.6729505742533
345	359	0.133	0.00988711561392671	0.001700	0.998300	15.9677849434416
345	365	0.116	0.00715385571254721	0.007000	0.993000	8.53714847006892
345	366	0.106	0.00951368806234123	0.009700	0.990300	5.52967874292892
345	375	0.143	0.0188613478935899	0.000500	0.999500	16.9332014102473
345	488	0.106	0.0142622620146957	0.003700	0.996300	21.3316750865937
345	494	0.109	0.0109773727670673	0.005400	0.994600	23.0983257618382
345	506	0.097	0.0109162816828179	0.009200	0.990800	22.6367500759274
346	347	0.116	0.0140990658634057	0.004600	0.995400	1.31307806317828
346	349	0.21	0.0212932407544686	0.000100	0.999900	5.64292202675175
346	354	0.137	0.0160333835324909	0.003200	0.996800	16.9123156604884
346	356	0.136	0.0157401837036681	0.000900	0.999100	19.7398578768947
346	359	0.246	0.0188917026949572	0.000200	0.999800	14.0916521032844
346	360	0.14	0.014236130443046	0.007800	0.992400	10.5593506429136
346	361	0.092	0.0107645732856446	0.009400	0.990600	11.9890535906718
346	362	0.197	0.0227253745171771	0.000400	0.999600	7.12693629829818
346	363	0.2	0.0164897148722005	0.000800	0.999200	9.62975762934872
346	365	0.314	0.0199119796751143	0.000100	0.999900	6.26763855052284
346	366	0.147	0.0146328677800367	0.005800	0.994200	5.9521133221739
346	367	0.262	0.025886009466856	0	1	5.90719738962564
346	369	0.141	0.01486024432283	0.006700	0.993300	8.45265857585647
346	371	0.166	0.0143980113302523	0.004300	0.996000	5.56354509283424
346	372	0.133	0.0147067759162877	0.006400	0.993600	11.1976815904008
346	373	0.169	0.018525468097394	0.001200	0.998800	13.7343868082998
346	374	0.19	0.0156280470764851	0.000800	0.999200	10.8860559432698
346	379	0.136	0.0161757188286653	0.003000	0.997000	18.0474050766308
346	380	0.121	0.012713453053805	0.003200	0.996800	20.7534218142455
346	383	0.223	0.020065896938671	0.000800	0.999200	23.1900201164208
346	384	0.13	0.0157033942726217	0.004400	0.995600	25.4244565330313
346	386	0.135	0.0106814938432225	0.007900	0.992100	20.8319844950019
346	389	0.132	0.0120825206970627	0.002400	0.997600	21.0692316423737
346	390	0.134	0.0126710776453138	0.004300	0.995700	16.7853296363223
346	475	0.159	0.0149680010520134	0.001600	0.998400	7.28103577796456
346	478	0.19	0.0148643437148583	0.000600	0.999400	7.25819240582668
346	479	0.152	0.016799640671537	0.000300	0.999700	5.75651439675087
346	480	0.107	0.0114854288343292	0.005800	0.994200	8.0343603354592
346	487	0.238	0.0244697508943053	0	1	13.4560684822871
346	488	0.135	0.0155912304869581	0.001400	0.998600	15.887219926721
346	494	0.13	0.0136006002659098	0.007000	0.993000	17.213450496632
346	500	0.104	0.0125262031770533	0.008800	0.991200	18.8746162609999
346	507	0.168	0.01530177820047	0.002200	0.997800	22.3339383226515
346	525	0.146	0.0167013484586151	0.000800	0.999200	34.8549248313635
347	349	0.119	0.0127890890320562	0.006000	0.994000	3.34321791093552
347	359	0.153	0.0122012027664869	0.001700	0.998300	12.1300310799272
347	363	0.121	0.0117041787520438	0.007500	0.992500	8.40780292347531
347	364	0.107	0.0140756412724993	0.007400	0.992600	4.85388071546881
347	365	0.206	0.0132754946889229	0.000400	0.999600	5.69507980628894
347	367	0.137	0.0136660110712912	0.002700	0.997300	6.27694591342
347	376	0.117	0.0165274833056621	0.004100	0.995900	17.2675606557499
347	382	0.095	0.0120000696713162	0.009100	0.990900	24.088920648298
347	383	0.16	0.0151959796373969	0.001300	0.998700	21.6152811917865
347	384	0.126	0.0164941416684664	0.002100	0.997900	24.8804405306659
347	387	0.106	0.0117381104072307	0.009800	0.990200	21.0162767634993
347	389	0.115	0.0110337133139542	0.004000	0.996000	21.8892786084878
347	439	0.158	0.0220606992664834	0.000200	0.999800	35.0016397044481
347	525	0.184	0.0221254394078051	0	1	37.8882017124065
347	549	0.139	0.010742223466005	0.000800	0.999200
348	356	0.108	0.0144717509150572	0.003400	0.996600	16.237703316664
348	360	0.129	0.0116158054259344	0.003800	0.996200	8.62911455480804
348	364	0.099	0.0120595939601193	0.007100	0.992900	7.52856553401775
348	374	0.126	0.0111577286744569	0.003500	0.996500	14.6418425411558
348	375	0.133	0.0143761262984555	0.001100	0.998900	18.195850790771
348	378	0.129	0.0157422099843751	0.002200	0.997800	14.7233476492271
348	386	0.126	0.0129762729668969	0.005300	0.994700	24.8985699589354
348	393	0.092	0.013383019760541	0.005900	0.994100	27.8477809708422
348	487	0.123	0.0123152630277248	0.001700	0.998300	16.658902004634
349	353	0.131	0.013956278236364	0.005900	0.994100	7.50238102204893
349	359	0.362	0.0252108759180543	0	1	6.99678704835298
349	360	0.213	0.0205562406705961	0.001500	0.998500	3.68254436497376
349	362	0.135	0.0158792029434896	0.009100	0.990900	5.64032578846293
349	363	0.307	0.023166113071656	0.000200	0.999800	7.13068867641829
349	365	0.477	0.0271146510042956	0	1	10.0039206814129
349	366	0.242	0.0214729591830499	0.000800	0.999200	10.1246373268379
349	367	0.225	0.019752076466838	0.001100	0.998900	12.7063661603151
349	369	0.22	0.0210851449878738	0.001300	0.998700	12.8469072153573
349	371	0.248	0.0204069726494466	0.001100	0.998900	12.5889029307561
349	372	0.196	0.0208190222697146	0.001400	0.998600	17.8954641739185
349	373	0.214	0.0210500677152403	0.000200	0.999800	18.5089453508297
349	374	0.297	0.0229558104261176	0	1	11.9983748899591
349	375	0.126	0.0117036712709483	0.006400	0.993600	17.391303401413
349	377	0.167	0.0155558054867436	0.005600	0.994400	17.7264936747232
349	378	0.13	0.0147374202694517	0.009200	0.990900	13.0875069436467
349	383	0.345	0.0270091124917315	0.000100	0.999900	21.2534602594495
349	386	0.213	0.0157058685224037	0.001900	0.998100	22.9573910103043
349	389	0.115	0.00926063518567515	0.007500	0.992500	24.9290135183886
349	390	0.202	0.0172061385710562	0.001000	0.999000	19.5360588911889
349	436	0.132	0.0145399726384881	0.003900	0.996100	41.210450786178
349	454	0.134	0.0134893399676172	0.005400	0.994600	30.7812011786415
349	474	0.177	0.0132606176387014	0.003300	0.996700	18.2868027823346
349	475	0.173	0.0138468990342961	0.001200	0.998800	15.8853759477074
349	478	0.295	0.0208320168187267	0	1	12.1733300702807
349	481	0.152	0.0159005058036816	0.001600	0.998400	13.7864177363084
349	487	0.123	0.00992839538020363	0.005500	0.994500	14.767775120173
349	494	0.201	0.0173311975696646	0.001400	0.998600	21.758350144255
349	506	0.172	0.0173497354536355	0.002900	0.997100	26.5476568457557
349	507	0.272	0.0227022544693822	0.000100	0.999900	27.6412302367315
349	525	0.161	0.0170745092737299	0.001200	0.998800	43.9616342394138
350	360	0.139	0.0151285176912589	0.006600	0.993400	9.00135973061848
350	365	0.146	0.0115703625993558	0.006300	0.993800	13.707638381574
350	371	0.127	0.0148666250024066	0.009300	0.990700	16.641900642655
351	354	0.104	0.0141597597595782	0.003700	0.996300	5.22051051143468
351	363	0.126	0.0118959128035211	0.001600	0.998400	10.9799947632046
351	369	0.091	0.0111253561044454	0.009800	0.990200	16.2931254521654
352	355	0.168	0.024885928627723	0.000200	0.999800	6.61962234572335
352	360	0.142	0.0146092480773115	0.002800	0.997200	8.70332775437074
352	379	0.115	0.0137806802881383	0.003300	0.996700	28.0708204903241
352	494	0.119	0.0106853156017167	0.004800	0.995200	29.5429472463395
353	359	0.204	0.0164893452956519	0.000300	0.999700	8.34834085312765
353	360	0.374	0.0350517718231029	0	1	8.39136901822342
353	363	0.173	0.0156095601170656	0.001900	0.998100	10.594811985118
353	365	0.27	0.0176448173229778	0.000100	0.999900	14.8754475226798
353	366	0.125	0.0124667074165527	0.009500	0.990500	14.6736879481608
353	367	0.129	0.0129604057888273	0.006600	0.993400	18.8021433884544
353	371	0.142	0.0128027458682269	0.007600	0.992600	18.9570483198203
353	373	0.143	0.0150784210373741	0.001800	0.998200	22.6534685202951
353	374	0.265	0.0255593203257674	0.000100	0.999900	15.9923377903295
353	375	0.129	0.0152803582763341	0.002200	0.997800	22.7312500536156
353	384	0.123	0.0137352055890883	0.003400	0.996600	26.1517854457396
353	387	0.188	0.0198862473479465	0.000300	0.999700	22.7855316593667
353	389	0.102	0.00908385897523075	0.008000	0.992000	27.601609391483
353	439	0.103	0.0139678220974378	0.007100	0.992900	47.566402817535
353	454	0.238	0.0278472231902343	0	1	37.7681270650267
353	475	0.122	0.00957191855521401	0.003400	0.996600	23.397983460119
353	478	0.156	0.0111676526217735	0.001800	0.998300	19.3411056819407
353	507	0.14	0.0132081257211205	0.004200	0.995800	31.6247117773427
354	359	0.164	0.012391974262771	0.002700	0.997300	5.16659375217367
354	363	0.138	0.00880707870854746	0.007600	0.992400	9.46152049091476
354	365	0.221	0.0127199094695063	0.000800	0.999300	16.5246567891742
354	367	0.119	0.011574497628093	0.009800	0.990200	20.8993834119574
354	374	0.126	0.00865708125321362	0.008800	0.991200	15.8595851458984
354	375	0.177	0.0220027198578831	0	1	23.3086158533706
354	379	0.188	0.0209032779519554	0.000100	0.999900	25.5310066585711
354	380	0.154	0.0214490228071533	0.000200	0.999800	25.1096246487278
354	391	0.128	0.0164895856538332	0.000300	0.999700	27.5358717857271
354	475	0.136	0.0113981193173282	0.002000	0.998000	24.5436082514369
354	478	0.129	0.00933553785591218	0.007800	0.992200	19.7079745788348
354	487	0.27	0.0294843347903143	0	1	19.2702879324622
354	488	0.322	0.0385365847673945	0	1	21.5219201280927
354	494	0.16	0.0171431670647074	0.001600	0.998400	27.7517521248659
354	505	0.104	0.0127006212052789	0.002900	0.997100	35.8325735888451
355	494	0.115	0.0117944637638497	0.009400	0.990600	27.7896476048186
355	498	0.12	0.0174475165233897	0.001300	0.998700	30.1893918620432
355	500	0.096	0.0140178168812708	0.009600	0.990400	27.8328571476232
356	360	0.128	0.0131810073842851	0.004000	0.996000	7.37618044790121
356	370	0.145	0.0184503018914779	0.001100	0.998900	22.3039374774949
356	395	0.096	0.0110567715122527	0.007600	0.992400	27.8519659270221
356	480	0.1	0.0125739460699469	0.006200	0.993800	19.3696600641312
356	487	0.16	0.017740374136914	0.000100	0.999900	17.5023848089339
358	359	0.111	0.0082188892930316	0.004100	0.995900	1.33558301875998
358	416	0.087	0.0152300251691433	0.007800	0.992200	35.985417754974
359	360	0.329	0.0238100336583309	0	1	1.30289139992556
359	362	0.206	0.0179128567787516	0.001400	0.998900	5.50071177212549
359	363	0.45	0.0263090360682161	0	1	3.61638230832969
359	364	0.281	0.0223855458375441	0	1	8.70307497382391
359	365	0.614	0.0292780660934554	0	1	11.9371394814671
359	366	0.326	0.022938881727144	0.000500	0.999500	14.7794129112086
359	367	0.323	0.0226406442619216	0.000300	0.999700	17.5577311746136
359	369	0.328	0.024266255385514	0.000100	0.999900	19.1048796122875
359	371	0.376	0.022786666187667	0.000100	0.999900	15.0536462692598
359	372	0.302	0.0238457978019396	0.000100	0.999900	19.4880798951564
359	373	0.283	0.0214239731808434	0	1	18.2307429360408
359	374	0.422	0.0249042117213564	0	1	9.64098314488725
359	375	0.2	0.0145401402165685	0.000600	0.999400	16.9982945320994
359	377	0.245	0.0175220098372064	0.000900	0.999100	14.8937919953248
359	378	0.201	0.0146584666304743	0.001800	0.998300	12.0120651430135
359	383	0.309	0.0201692651911147	0.000300	0.999700	15.6844868899177
359	386	0.292	0.0169070676777238	0	1	19.959346632593
359	387	0.183	0.0133331446229144	0.002500	0.997500	18.8263114018652
359	389	0.187	0.0121344498338783	0.001000	0.999000	22.9563973872208
359	390	0.293	0.0196818624315099	0	1	18.3407628249209
359	395	0.117	0.00843038118319782	0.007200	0.992800	22.7315172172911
359	399	0.157	0.0109429430046215	0.002400	0.997600	30.0438917918435
359	436	0.161	0.0130417368282393	0.002200	0.997800	43.1252929381355
359	439	0.158	0.0115163857250458	0.001700	0.998300	43.5083505777914
359	454	0.205	0.0147826207313589	0.000600	0.999400	33.4552033172719
359	474	0.259	0.0151159130314952	0.000800	0.999200	19.5798589116469
359	475	0.214	0.0123873034880654	0.000600	0.999400	18.6127551426434
359	478	0.424	0.0231591335630926	0.000100	0.999900	13.2691148913558
359	480	0.207	0.0131548663392803	0.000100	0.999900	13.1730703330697
359	481	0.125	0.0099546237976227	0.009600	0.990600	12.5999924206326
359	487	0.154	0.009529021919865	0.002400	0.997600	11.6991354381424
359	488	0.15	0.0106522546376513	0.003200	0.996800	13.6204278200062
359	494	0.204	0.0144129616689662	0.002100	0.997900	20.0204376076049
359	506	0.261	0.020551548620525	0.000300	0.999700	27.3672787467077
359	507	0.381	0.0247890630344831	0	1	26.3673272251853
359	510	0.117	0.00818239812804637	0.005100	0.994900	31.786818871979
359	525	0.189	0.0151784603534595	0.000700	0.999300	45.7303884413855
360	362	0.201	0.0246119499406289	0.001600	0.998400	2.7084499256955
360	363	0.264	0.0205075560451152	0.000500	0.999600	2.97569840541679
360	365	0.379	0.0239163267011847	0.000400	0.999600	9.50413246961551
360	372	0.17	0.0176874914428139	0.003900	0.996100	17.2420697713471
360	373	0.161	0.0170737985431645	0.004900	0.995200	16.5527709764861
360	374	0.252	0.0209566438171885	0.000600	0.999500	8.28110850067791
360	390	0.172	0.0144502883330273	0.003500	0.996500	17.297874609327
360	395	0.117	0.0120553809610364	0.007200	0.992800	21.3807425034773
360	478	0.241	0.0170759525597857	0.001000	0.999200	10.3945690627366
360	507	0.226	0.0187468395817638	0.000900	0.999100	24.901381106276
361	382	0.096	0.0137538366222663	0.005600	0.994400	17.6250620140753
361	458	0.105	0.0161925971861254	0.002000	0.998000	23.0859787316891
361	498	0.114	0.0176957371020424	0.000700	0.999300	17.6131362908484
361	510	0.1	0.0121175786547902	0.003200	0.996800	28.3397737993796
361	511	0.1	0.0131971483234236	0.003300	0.996700	29.4749210177059
362	363	0.177	0.0154821247619766	0.003500	0.996500	1.32786256818995
362	364	0.149	0.0208122941807492	0.001300	0.998700	2.95721186254892
362	365	0.266	0.0191243192434624	0.000600	0.999400	7.15850158901987
362	367	0.302	0.0303307745919021	0	1	10.1513213918189
362	372	0.131	0.0162364405900313	0.007900	0.992100	11.5690036736099
362	374	0.163	0.0154680856696304	0.004300	0.995700	6.50248890810281
362	454	0.121	0.0147048399207552	0.008400	0.991600	23.4388361059162
362	475	0.147	0.0136336645171743	0.002900	0.997100	8.41172259409451
362	478	0.169	0.0133527139539033	0.003900	0.996100	3.71338888348636
362	507	0.145	0.0144877481468384	0.006100	0.993900	20.1485479625704
363	364	0.125	0.0117250432401625	0.008300	0.991700	1.32985487930075
363	365	0.559	0.0272743024867157	0	1	4.702222134268
363	366	0.277	0.0211207456258795	0.000800	0.999200	7.92472087836536
363	367	0.288	0.0219040751917066	0.000100	0.999900	10.2007847737319
363	369	0.291	0.0231707619850129	0.000300	0.999700	12.3039051117928
363	371	0.307	0.0207261649890664	0.000200	0.999900	6.93654222217382
363	372	0.245	0.0222227917943707	0.000300	0.999700	11.364470291219
363	373	0.231	0.0187227533635353	0.000600	0.999400	10.6018802577656
363	374	0.366	0.0243755349739921	0.000100	0.999900	3.18306660313603
363	375	0.163	0.0130804059127618	0.002500	0.997500	9.02219003346748
363	376	0.358	0.0294921258669211	0	1	11.6351593457073
363	377	0.208	0.0160839105435417	0.002100	0.997900	9.09700093437392
363	378	0.166	0.0135642275199507	0.004300	0.995700	4.79685991039972
363	380	0.116	0.00858017028904713	0.007300	0.992700	13.8834845049793
363	381	0.312	0.0265700697277081	0.000400	0.999600	15.0643280301512
363	383	0.269	0.019476722778547	0.000600	0.999400	12.9619488118107
363	386	0.251	0.0154351500182648	0.001000	0.999000	14.3548105525639
363	387	0.151	0.0123918548639317	0.006000	0.994000	14.2066810339361
363	388	0.135	0.0119782552514604	0.000700	0.999300	17.4907046456111
363	389	0.153	0.0101167976827513	0.002000	0.998000	16.5055659400094
363	390	0.26	0.0180935580188299	0.000400	0.999600	11.6837359179331
363	395	0.149	0.0120084570587103	0.002000	0.998000	15.662919427744
363	398	0.101	0.00948445165346996	0.006300	0.993700	22.0031351175236
363	399	0.128	0.00947471126138348	0.006800	0.993200	22.6381207700639
363	436	0.132	0.0118168206355763	0.005400	0.994600	34.9461495590001
363	439	0.118	0.00975834154207442	0.007000	0.993000	35.2280851878157
363	442	0.154	0.012174023963578	0.001800	0.998200	30.9135906358352
363	454	0.184	0.014319701793843	0.000800	0.999200	25.2248504653645
363	474	0.222	0.0137423242147614	0.001400	0.998600	11.4550759491153
363	475	0.175	0.0121851153310388	0.001000	0.999000	10.6987470294423
363	478	0.354	0.0209901144550895	0	1	5.45892599327011
363	480	0.204	0.0152785367297652	0	1	7.33802282634771
363	487	0.133	0.00830237554017665	0.005600	0.994400	6.75877222578184
363	488	0.122	0.00841925032431651	0.006700	0.993300	11.2447264528756
363	494	0.174	0.0125060385517863	0.004500	0.995600	15.5788058592435
363	506	0.215	0.0186114865938444	0.001600	0.998400	19.2786153289078
363	507	0.337	0.0228010029519734	0	1	19.0971900027203
363	525	0.156	0.0129515543440865	0.002000	0.998000	37.5135992141517
364	365	0.197	0.0147536920539866	0.000800	0.999200	1.31780119896743
364	367	0.2	0.0218524280981606	0.000400	0.999600	6.38152528789161
364	372	0.143	0.0184073721450603	0.001700	0.998300	9.27313070111707
364	373	0.127	0.0154345546016159	0.002400	0.997600	9.66476538773704
364	375	0.1	0.0119171634064589	0.009800	0.990200	8.2253969509076
364	390	0.106	0.0109998792573016	0.009600	0.990400	10.9836224443487
364	480	0.099	0.0114755041318597	0.006500	0.993500	5.15835060847942
365	366	0.43	0.0243932583710671	0	1	1.32216980755121
365	367	0.423	0.0236141422464521	0.000100	0.999900	3.96865153421159
365	369	0.404	0.0252258059441351	0	1	5.86258663049
365	371	0.424	0.0228820872445888	0.000100	1	3.17938704784429
365	372	0.374	0.0244019526221398	0	1	7.55816260740665
365	373	0.35	0.0223159947962039	0	1	6.83733010757854
365	374	0.527	0.0261510228722566	0	1	3.56129835874503
365	375	0.263	0.0157448922984118	0	1	7.16408061093676
365	377	0.311	0.0187547131473997	0.000700	0.999300	7.6360248166176
365	378	0.258	0.0159432590269756	0.000800	0.999200	6.77037694666996
365	379	0.163	0.00979636681961411	0.004200	0.995800	12.2495963198793
365	381	0.223	0.0166319717667829	0.007600	0.993300	16.211902571876
365	382	0.129	0.00706577872058133	0.008300	0.992000	15.6014563743261
365	383	0.388	0.0216673668833588	0.000200	0.999800	13.8453375906837
365	384	0.159	0.00941634148916079	0.005100	0.995300	16.1089454962142
365	386	0.377	0.0185572719216648	0	1	11.9293286064221
365	387	0.235	0.0146891156523967	0.001700	0.998300	12.206133294373
365	389	0.249	0.0144647202701875	0.000100	0.999900	13.148983420782
365	390	0.391	0.0218806253166821	0	1	7.65027385130755
365	394	0.13	0.00791927184596428	0.008300	0.992000	11.8570473558977
365	395	0.169	0.010607895437129	0.001000	0.999000	10.2931826953572
365	399	0.214	0.0130447113836959	0.000500	0.999500	16.6336019851384
365	436	0.223	0.0149429107278156	0.000100	0.999900	30.286332990311
365	442	0.13	0.00871333114025176	0.006900	0.993100	27.0169669097032
365	454	0.276	0.0164878922418961	0.000100	0.999900	21.5956218016523
365	474	0.316	0.0164957281498013	0.000500	0.999500	9.81760907757077
365	475	0.27	0.0140584236618455	0	1	7.69176865226718
365	477	0.139	0.00851862167884621	0.002300	0.997700	8.94553357827246
365	478	0.526	0.0247941430381737	0	1	5.7673984603112
365	479	0.136	0.00777168182120494	0.003700	0.996300	6.92985151356074
365	480	0.151	0.00822535800424407	0.001800	0.998200	9.10017236100504
365	481	0.162	0.0113139011626653	0.002700	0.997300	11.4483058135254
365	487	0.206	0.0117061302446461	0.000300	0.999800	9.93069388310807
365	488	0.205	0.0119745300769543	0.000700	0.999300	14.3414372013407
365	494	0.258	0.0156571552358165	0.000900	0.999100	17.3732960027739
365	499	0.161	0.00969442261566586	0.004400	0.995600	14.3074027691961
365	500	0.126	0.00738104968354003	0.009200	0.990800	15.8764057330367
365	503	0.152	0.00961373450031747	0.004400	0.995600	13.6351569481249
365	506	0.326	0.0220831856639232	0.000300	0.999700	15.1833899376918
365	507	0.489	0.026490054923394	0	1	16.1917557417347
365	510	0.112	0.00714907220421241	0.007600	0.992400	19.5592264928856
365	516	0.16	0.0117153354880173	0.003200	0.996900	27.6797333982826
365	525	0.247	0.0167668169015071	0.000200	0.999800	33.8364929329267
366	371	0.348	0.030770468264614	0.000300	0.999700	3.39536463432133
366	372	0.176	0.0184065757356385	0.002800	0.997200	6.30087977984027
366	373	0.164	0.0161492460162003	0.005600	0.994400	7.96568766648556
366	374	0.259	0.0198369798928361	0.000900	0.999100	7.14882626729731
366	377	0.242	0.0245214243271985	0.001400	0.998600	12.0892608955221
366	378	0.197	0.0209716922770901	0.002100	0.997900	10.4452708916524
366	383	0.321	0.0284586501449269	0.000300	0.999700	18.3448132724212
366	386	0.315	0.0251292159196949	0.000500	0.999500	15.4465473488414
366	387	0.181	0.0203849909616628	0.002200	0.997800	16.42668454071
366	390	0.184	0.0168744526246238	0.002600	0.997400	10.6519475214629
366	399	0.149	0.0140468494635961	0.003100	0.996900	15.5721303295342
366	444	0.1	0.0100645181021233	0.006900	0.993100	21.8027960821542
366	474	0.271	0.0221923359618431	0.000400	0.999600	9.39249583444145
366	475	0.125	0.00978849226992891	0.009000	0.991200	6.65461922276549
366	478	0.251	0.01843940347005	0.001000	0.999000	7.83063337157346
366	494	0.209	0.0203952978172062	0.001600	0.998400	19.3597504890946
366	507	0.24	0.020588507527542	0.000700	0.999300	17.3511010889799
367	369	0.246	0.0224440309741791	0.000700	0.999300	1.32229232773997
367	371	0.194	0.01428985224152	0.008100	0.991900	3.28981580031466
367	372	0.171	0.0183061051134949	0.003900	0.996100	4.62754481339727
367	373	0.158	0.0157859102377418	0.004100	0.995900	7.06545914997745
367	374	0.259	0.019470419583689	0.000400	0.999600	7.94148166276294
367	382	0.122	0.0134411833465689	0.005800	0.994200	20.6075492477878
367	384	0.147	0.0143004287324975	0.002700	0.997300	20.7271025953943
367	389	0.174	0.0153613957933031	0.000600	0.999400	14.6438446454474
367	390	0.179	0.0146125681950086	0.002600	0.997400	11.2372810323494
367	394	0.209	0.0202431622707007	0.000400	0.999600	10.7667757012023
367	454	0.134	0.0127344947038636	0.005500	0.994500	15.2613842098284
367	475	0.202	0.0160698265104573	0.000400	0.999600	4.01569246830481
367	478	0.267	0.0171636631544965	0.000700	0.999300	7.77370400774302
367	480	0.154	0.0141368290983313	0.000700	0.999300	10.705294577918
367	487	0.159	0.0129818110434601	0.001200	0.998800	14.8383041483857
367	506	0.185	0.0175116372466157	0.002200	0.997800	12.0926659178198
367	507	0.229	0.0184091504495087	0.000700	0.999300	15.9759895155198
367	555	0.216	0.0151973938626517	0.000600	0.999400
369	371	0.191	0.0161483859592216	0.009500	0.991600	3.5756501506719
369	372	0.169	0.0183375535332377	0.002700	0.997300	3.67487537203645
369	373	0.158	0.0168099537474426	0.003400	0.996600	5.89469227356271
369	374	0.269	0.0223539141184837	0.000300	0.999700	7.24269355971934
369	375	0.176	0.0174968628724446	0.000600	0.999400	9.311497999785
369	378	0.2	0.0202860707910251	0.001300	0.998700	12.6327153059032
369	390	0.176	0.015160758588576	0.002400	0.997600	9.22302401601558
369	454	0.179	0.0175009203171301	0.001500	0.998500	16.7939071689705
369	478	0.265	0.0195480716528145	0.000800	0.999200	9.41518916432378
369	481	0.128	0.0125309183727842	0.008000	0.992000	16.0694542844491
369	494	0.213	0.0183713577673556	0.000900	0.999100	20.4597891240355
369	506	0.183	0.0208304917737178	0.002600	0.997400	10.3900628487031
369	507	0.23	0.0205203171294005	0.000900	0.999100	14.3659232908992
370	373	0.163	0.0188046149241622	0.002100	0.997900	3.02983712433523
370	376	0.145	0.0184086398536161	0.004600	0.995400	6.78076057680847
370	377	0.207	0.0223035374147565	0.001200	0.998800	7.7216789625055
370	386	0.153	0.0101659976799687	0.007700	0.992300	10.7316597504766
371	372	0.199	0.0193134548887666	0.001900	0.998100	1.33491010933321
371	373	0.189	0.0166259689293005	0.001700	0.998300	2.71612444486625
371	374	0.298	0.0204962473442767	0.000400	0.999700	2.4238254887677
371	375	0.134	0.0110320734960046	0.007700	0.992700	3.02622223242114
371	377	0.401	0.0357634135066407	0	1	6.34245638534471
371	378	0.222	0.0218526009028511	0.000800	0.999200	6.44157333265717
371	379	0.146	0.0147867108901579	0.005300	0.994700	9.32751955237832
371	381	0.203	0.0227816799100446	0.009000	0.992100	14.7420584044427
371	383	0.355	0.0288226526015955	0.000400	0.999600	14.0292632023211
371	384	0.211	0.0217219810441286	0.000500	0.999500	15.247645457578
371	386	0.331	0.0256090900475291	0.000300	0.999700	10.3964196240821
371	387	0.208	0.020756635864871	0.001800	0.998300	12.1933392473104
371	389	0.126	0.0104761627140501	0.009400	0.990600	9.78221748889279
371	390	0.202	0.016738863947853	0.002100	0.997900	6.520630184269
371	399	0.171	0.0154541498441535	0.002000	0.998000	13.5416801025574
371	454	0.146	0.0120083325054018	0.006300	0.993700	16.0376021275002
371	474	0.427	0.0293527797405973	0	1	4.78578154536957
371	475	0.14	0.010835361975364	0.006300	0.993700	2.97060717699261
371	478	0.284	0.0194398176332023	0.000300	0.999800	3.72634526043951
371	481	0.145	0.0150429400468205	0.004600	0.995400	9.9072151990355
371	494	0.232	0.0208874129790745	0.000900	0.999200	14.7122602954135
371	499	0.14	0.0137955641868314	0.006600	0.993500	9.90222641631668
371	503	0.188	0.0181902094057824	0.001400	0.998600	8.32125765734964
371	507	0.259	0.0206246133962828	0.000800	0.999200	11.3023953213467
371	516	0.121	0.012086773855118	0.009800	0.990200	22.0489914735346
371	525	0.127	0.011458002407794	0.008600	0.991400	27.7969363959412
372	373	0.262	0.0265290239131806	0.000100	0.999900	1.31713742639103
372	374	0.242	0.0211957707605304	0.000700	0.999300	2.96947167017973
372	377	0.247	0.0233247481278309	0.000200	0.999800	4.84073145299343
372	383	0.176	0.0164748341101202	0.003400	0.996600	13.0236296783961
372	386	0.16	0.0145775806494047	0.005100	0.994900	9.12828351882213
372	390	0.237	0.0214165495711275	0.000100	0.999900	5.92042506919899
372	394	0.133	0.0138571896017155	0.002400	0.997600	2.68361435381465
372	474	0.134	0.0113676264935813	0.008900	0.991100	4.44720867511297
372	475	0.119	0.0110336426916378	0.006500	0.993500	4.29674690899988
372	478	0.233	0.0179293061817718	0.000400	0.999600	6.10664637915116
372	506	0.126	0.0144330336193147	0.009500	0.990500	4.6085912164131
372	507	0.206	0.0194283155938142	0.000400	0.999600	8.48894958166203
373	374	0.219	0.018150790892329	0.000400	0.999600	1.32475016512548
373	376	0.118	0.0126899237286644	0.008700	0.991300	2.78853474068372
373	379	0.143	0.0149805649479158	0.002300	0.997700	6.77445185974482
373	382	0.109	0.0122409536456694	0.007900	0.992100	11.0197120652039
373	383	0.201	0.0179894009384659	0.002200	0.997800	10.2171807265997
373	386	0.154	0.01346685000686	0.005200	0.994900	6.29154972959764
373	387	0.157	0.0150696609967618	0.002200	0.997800	8.2981356942388
373	389	0.15	0.0136908874566699	0.001500	0.998500	6.25949990015176
373	390	0.193	0.017886959708239	0.000700	0.999300	3.28517929495485
373	475	0.186	0.0162622873406356	0.000100	0.999900	6.86794612675435
373	478	0.222	0.0167303889807297	0.000200	0.999800	7.67411819038513
373	487	0.171	0.0155282080115027	0.000300	0.999700	11.0578902146838
373	488	0.107	0.0107453730391108	0.008000	0.992000	14.4719984107241
373	503	0.12	0.013491875830712	0.005600	0.994400	6.66102304454804
373	507	0.189	0.0174298035643575	0.001300	0.998700	8.51987447090625
373	525	0.107	0.0117507188383681	0.009000	0.991000	26.5745355933081
374	375	0.257	0.0224776552384911	0.000200	0.999800	1.3248735788746
374	377	0.2	0.016164255506616	0.002200	0.997800	2.47821831161017
374	378	0.165	0.0139441058607668	0.003900	0.996100	3.07762603316257
374	383	0.265	0.018017422403556	0.001200	0.998800	9.91362602683801
374	386	0.248	0.0153532575656965	0.001200	0.998900	6.96909269560966
374	387	0.141	0.0114839703483833	0.006300	0.993800	8.7252189084286
374	389	0.147	0.0103012945782861	0.003300	0.996700	8.04249693814054
374	390	0.236	0.0175467250907636	0.000100	0.999900	4.10748268407793
374	399	0.116	0.00888789181104824	0.009500	0.990500	13.751785665869
374	435	0.119	0.0109647536047149	0.008100	0.991900	31.5835727713
374	436	0.122	0.0107764516760659	0.008200	0.991800	26.0484127923373
374	442	0.129	0.0124086186966333	0.004400	0.995600	23.3549403338994
374	454	0.165	0.0135096925962298	0.001600	0.998400	18.4069242677858
374	474	0.21	0.0145109509608502	0.002300	0.997700	6.37616624626429
374	475	0.166	0.0122192489028976	0.002300	0.997700	7.88180220507975
374	477	0.121	0.0095982241853709	0.004200	0.995800	6.33369473530261
374	478	0.346	0.0202617201560252	0	1	4.37185921548258
374	487	0.165	0.0103980648589289	0.000900	0.999100	6.07843409111261
374	494	0.165	0.0126608571694857	0.004300	0.995800	13.6907969453936
374	506	0.2	0.0177680503575523	0.001700	0.998300	10.1665704148449
374	507	0.314	0.0221196674322776	0.000100	0.999900	9.94350546839493
374	525	0.144	0.0125961333540045	0.003400	0.996600	29.2140579516095
375	380	0.167	0.0209287145915911	0	1	5.67690320509341
375	383	0.15	0.0126124458540814	0.004300	0.995700	10.6876089468131
375	387	0.118	0.0116483738652222	0.006800	0.993200	9.7610828805005
375	390	0.114	0.0103361087506163	0.008000	0.992000	6.3462574798065
375	478	0.15	0.0108090197565363	0.003600	0.996400	4.35514925117384
375	480	0.094	0.00802376613851327	0.009500	0.990500	8.07525937663924
375	487	0.169	0.0178332291557801	0.000200	0.999800	7.90209472228725
375	488	0.249	0.028204551520194	0	1	10.6271801527969
375	494	0.171	0.0178598648093843	0.001100	0.998900	10.969816315691
375	502	0.111	0.0117580194900615	0.003200	0.996800	6.72818326147557
375	507	0.133	0.0116596972707015	0.004400	0.995600	8.73981830474753
376	377	0.122	0.0162695949801302	0.009600	0.990400	1.31682686789114
376	380	0.157	0.0219479290528307	0.000500	0.999500	4.21531813746008
376	383	0.231	0.0216841536678414	0.000600	0.999400	8.44745754650475
376	395	0.111	0.0141601686980408	0.006000	0.994000	7.30128570869542
376	496	0.093	0.0138933659545702	0.009400	0.990600	9.14260952901304
377	378	0.149	0.0178600890141394	0.005800	0.994300	1.34048088386222
377	383	0.243	0.0225482751415167	0.000600	0.999500	4.61171616646124
377	384	0.191	0.0214242472373414	0.000300	0.999700	6.79671788439096
377	386	0.23	0.0213466329725734	0.001400	0.998600	3.48910661917918
377	387	0.131	0.0143398974930064	0.009000	0.991000	4.09969901334232
377	399	0.149	0.0159050974724149	0.002000	0.998000	14.6849093289676
377	419	0.272	0.0298926886917315	0.000400	0.999600	21.6726714089427
377	474	0.312	0.0250803170429214	0.000100	0.999900	6.74771620624341
377	477	0.115	0.0125461593945828	0.004500	0.995500	8.21046612562282
377	478	0.203	0.0151255641543621	0.001800	0.998200	9.04018373707083
377	494	0.152	0.0166691883965445	0.004900	0.995200	14.091353093298
377	507	0.179	0.0157955749515474	0.003400	0.996600	7.78316683619207
377	516	0.119	0.0133688848632422	0.007000	0.993000	20.9830837342846
378	381	0.136	0.01857289302911	0.009800	0.990200	4.20286283383125
378	383	0.199	0.0195937588777428	0.002400	0.997700	7.98256988694744
378	386	0.368	0.0324174844729588	0	1	6.02866685097128
[truncated: 453 more rows]
