# Supplementary material for: Episodic evolution of coadapted sets of amino acid sites in mitochondrial proteins
Source: PLoS Genet. 2021 Jan 25;17(1):e1008711. doi: 10.1371/journal.pgen.1008711 (PMC7861529; doi:10.1371/journal.pgen.1008711)
Supplement: S1 Data — (ZIP) [file pgen.1008711.s025.zip › data/tree/ATP6.einsi.mega.G10.no_gaps.xparr]

child	parent	length
Node_8699
Node_4527	Node_8699	0.254217035252224		A33I;Y37P;F38L;D39E;D42E;V43I;V83I;L91V;R106K;I108V;Q115S;A116I;D124G;H125S;K128N;N133Q;E144K;K157V;V162I;V167I;V170L;I174L;L175I;F178I;V187S;I194F;V196L;F202L;F204V;S214T;A222L;K229G;K230Y;I236L;L237F;L252M;T255M;V256I;F259L;S276I;L280I;F297L;G304S;F344I;I348F;F351A;L354G;V357L;C361F;T378A	A33I;Y37P;F38L;D39E;D42E;V43I;V83I;L91V;R106K;I108V;Q115S;A116I;D124G;H125S;K128N;N133Q;E144K;K157V;V162I;V167I;V170L;I174L;L175I;F178I;V187S;I194F;V196L;F202L;F204V;S214T;A222L;K229G;K230Y;I236L;L237F;L252M;T255M;V256I;F259L;S276I;L280I;F297L;G304S;F344I;I348F;F351A;L354G;V357L;C361F;T378A
82268	Node_4527	1.7173784125928253		I33F;N34Y;N36S;L38M;Q40A;F41Y;E42Q;I43V;N44I;D45P;F50V;L66V;T67N;Y72F;V78G;V79F;I83F;V84L;V91I;S93G;K106T;N112S;R113N;S115Y;I116L;C117A;M118I;C120A;V121A;Y122H;G124T;S125T;Y127F;N128T;K131R;Q133Y;K142P;K144A;G152Y;Q153A;V157Y;Y158W;F159L;I162L;Y163F;S164T;I167F;F168G;I169L;L170F;L174V;I175F;I178L;F188T;S192T;F194L;V195I;L196I;L200F;G201N;S203A;T214F;I215L;I217V;G218T;V219A;T220I;I221A;L222N;K227R…	I33F;N34Y;N36S;L38M;Q40A;F41Y;E42Q;I43V;N44I;D45P;F50V;L66V;T67N;Y72F;V78G;V79F;I83F;V84L;V91I;S93G;K106T;N112S;R113N;S115Y;I116L;C117A;M118I;C120A;V121A;Y122H;G124T;S125T;Y127F;N128T;K131R;Q133Y;K142P;K144A;G152Y;Q153A;V157Y;Y158W;F159L;I162L;Y163F;S164T;I167F;F168G;I169L;L170F;L174V;I175F;I178L;F188T;S192T;F194L;V195I;L196I;L200F;G201N;S203A;T214F;I215L;I217V;G218T;V219A;T220I;I221A;L222N;K227R…
Node_4526	Node_4527	0.14134164231438773		C120S;V121L;Y127L;F171I;I178V;R226Q;Y230L;D232K;S240A;M255L;I373S	C120S;V121L;Y127L;F171I;I178V;R226Q;Y230L;D232K;S240A;M255L;I373S
Node_4351	Node_4526	0.5058157099377616		E42S;I43V;N44Y;D45S;F50I;F51L;N55S;Y72L;V78G;V79L;I83V;V84L;V91Q;L92I;K106L;V108I;V110K;N112T;S115N;C117V;M118L;S120T;L121W;Y122V;G124A;N128G;M129I;G141A;K144N;G152S;Q153L;V157I;F161L;Y163F;S164T;L165F;I167S;I169V;L170F;L174I;I175L;L177M;V178I;F194I;V195S;L196V;V204I;T214A;L216M;I221L;L222I;Q226E;G229Q;K232D;A240K;M252L;L255F;L259S;V265F;G268A;V269L;A272T;M275V;I276S;I280C;L297F;K298G;I299V;G302A…	E42S;I43V;N44Y;D45S;F50I;F51L;N55S;Y72L;V78G;V79L;I83V;V84L;V91Q;L92I;K106L;V108I;V110K;N112T;S115N;C117V;M118L;S120T;L121W;Y122V;G124A;N128G;M129I;G141A;K144N;G152S;Q153L;V157I;F161L;Y163F;S164T;L165F;I167S;I169V;L170F;L174I;I175L;L177M;V178I;F194I;V195S;L196V;V204I;T214A;L216M;I221L;L222I;Q226E;G229Q;K232D;A240K;M252L;L255F;L259S;V265F;G268A;V269L;A272T;M275V;I276S;I280C;L297F;K298G;I299V;G302A…
28583	Node_4351	0.07516030301688265		E226S	E226S
4808	Node_4351	0.07545044015785181		I33T;S55N;L66I;S93A;V117I;V122I;I134M;I178V;V247I;A302M;V305I;V348I;V351P;V378I	I33T;S55N;L66I;S93A;V117I;V122I;I134M;I178V;V247I;A302M;V305I;V348I;V351P;V378I
Node_4525	Node_4526	0.151878933653688		S316T	S316T
Node_4355	Node_4525	0.32112086020955427		M24K;N25I;N44V;D45K;F51I;N55D;V79S;V108I;V110L;R113S;S115M;S125F;M129L;I134V;V157I;F161A;I167L;I171F;S172C;V178I;P190A;S192A;V195A;V204S;I217L;F224L;K227R;K232H;M252L;L255A;G302T;M308F;I326M;I344L;F346L;V350T;A358G;C368V;L375I;K376N	M24K;N25I;N44V;D45K;F51I;N55D;V79S;V108I;V110L;R113S;S115M;S125F;M129L;I134V;V157I;F161A;I167L;I171F;S172C;V178I;P190A;S192A;V195A;V204S;I217L;F224L;K227R;K232H;M252L;L255A;G302T;M308F;I326M;I344L;F346L;V350T;A358G;C368V;L375I;K376N
Node_4352	Node_4355	0.2973410919381042		K24M;I25L;I33L;V44I;F50L;I51L;S79L;I83V;L92I;K106R;L110R;M115L;I116V;C117T;M118L;L121I;L127V;K131D;G141A;K142I;K144A;Q153H;F159I;Y163I;S164A;L167S;F171L;I175F;F188Y;A190V;H193Q;S204F;I215V;L230V;L236I;F237L;A245V;L252V;V265I;A272S;A277S;I280V;K306Q;M326L;S342G;L346V;G354A;F361I;I362L;C372A;I375L;A378V;I379L;D380S	K24M;I25L;I33L;V44I;F50L;I51L;S79L;I83V;L92I;K106R;L110R;M115L;I116V;C117T;M118L;L121I;L127V;K131D;G141A;K142I;K144A;Q153H;F159I;Y163I;S164A;L167S;F171L;I175F;F188Y;A190V;H193Q;S204F;I215V;L230V;L236I;F237L;A245V;L252V;V265I;A272S;A277S;I280V;K306Q;M326L;S342G;L346V;G354A;F361I;I362L;C372A;I375L;A378V;I379L;D380S
44941	Node_4352	0.003240788746050044
4874	Node_4352	3.73628282234857E-6
Node_4354	Node_4355	0.23346368151531918		N34Y;G52A;D55E;I77L;V78A;I83F;V84I;V91L;S93Y;K106V;I108L;S113T;W114L;I116L;Y122F;N128Q;K142P;K144Q;I157P;C172L;L202F;Q226H;I256V;V269I;I276L;K298H;T316V;S342A;F343P;A351L;L357I;D380K	N34Y;G52A;D55E;I77L;V78A;I83F;V84I;V91L;S93Y;K106V;I108L;S113T;W114L;I116L;Y122F;N128Q;K142P;K144Q;I157P;C172L;L202F;Q226H;I256V;V269I;I276L;K298H;T316V;S342A;F343P;A351L;L357I;D380K
658196	Node_4354	0.08522781598486227		Q144S;F171L;I175V;T189C;L196F;F202L;L216V;H226K;R227L;L230F;V251T;L259V;A262S;I299L;I300F;V316T;M326L;L349I;Y365F;N376Q	Q144S;F171L;I175V;T189C;L196F;F202L;L216V;H226K;R227L;L230F;V251T;L259V;A262S;I299L;I300F;V316T;M326L;L349I;Y365F;N376Q
Node_4353	Node_4354	0.08271275995606511		I84L;M118I;V134I;I221L;A245P;A255S;V265F;S301A;A342I;F361L;K380S;D384E	I84L;M118I;V134I;I221L;A245P;A255S;V265F;S301A;A342I;F361L;K380S;D384E
4876	Node_4353	3.73628282234857E-6
588596	Node_4353	3.73628282234857E-6
Node_4524	Node_4525	0.04724143940187076		I33V;N44K;L121V;S304T;Y353T;L369I	I33V;N44K;L121V;S304T;Y353T;L369I
Node_4359	Node_4524	0.039783408418224406		G52Y	G52Y
Node_4356	Node_4359	0.1306277506083178
1213189	Node_4356	1.0597759616414426		V33L;N34Y;E42T;I43V;K44N;D45K;F50I;F51I;Y52S;N55Y;V78A;V79A;V84S;V91K;L92Y;K106L;V108I;V110N;R113N;W114Y;C117L;M118T;V121L;G124K;S125T;N128K;K142D;G152Y;Q153T;V157I;F159M;F161L;Y163F;F168I;I171V;I175V;V178I;S187G;T189S;S192A;H193L;V195A;T199P;L216I;G218S;I221V;L222I;Q226V;H228Y;G229H;F233Y;L236V;F237L;V238L;A240S;A245G;V251L;M252V;I253V;I256L;L259I;V265F;V269I;M275I;I276T;A277S;K298N;T304L;W305F;…	V33L;N34Y;E42T;I43V;K44N;D45K;F50I;F51I;Y52S;N55Y;V78A;V79A;V84S;V91K;L92Y;K106L;V108I;V110N;R113N;W114Y;C117L;M118T;V121L;G124K;S125T;N128K;K142D;G152Y;Q153T;V157I;F159M;F161L;Y163F;F168I;I171V;I175V;V178I;S187G;T189S;S192A;H193L;V195A;T199P;L216I;G218S;I221V;L222I;Q226V;H228Y;G229H;F233Y;L236V;F237L;V238L;A240S;A245G;V251L;M252V;I253V;I256L;L259I;V265F;V269I;M275I;I276T;A277S;K298N;T304L;W305F;…
78898	Node_4356	0.3506147667441838		A23T;M24L;N25Q;D45E;N55G;V79T;I83L;V84I;V91Y;N112S;S115A;I116L;C117V;M118Q;V121L;Y122F;V130I;K131N;Q133T;K142T;V157A;F159L;I162L;S164T;L165I;I167L;F168Y;I169V;I171L;T191S;L196F;T199G;L200I;L202F;T214A;K227T;G229A;S235G;A245G;L249V;L255T;V265L;V269L;A272T;A277G;I280V;I300F;G302T;M308A;T316I;F343I;L349I;V350I;L352F;V359I;C368T;I369M;C372A;K376N;D380N	A23T;M24L;N25Q;D45E;N55G;V79T;I83L;V84I;V91Y;N112S;S115A;I116L;C117V;M118Q;V121L;Y122F;V130I;K131N;Q133T;K142T;V157A;F159L;I162L;S164T;L165I;I167L;F168Y;I169V;I171L;T191S;L196F;T199G;L200I;L202F;T214A;K227T;G229A;S235G;A245G;L249V;L255T;V265L;V269L;A272T;A277G;I280V;I300F;G302T;M308A;T316I;F343I;L349I;V350I;L352F;V359I;C368T;I369M;C372A;K376N;D380N
Node_4358	Node_4359	0.360826645057489		M24T;N25T;K44N;F51V;Y52F;N55L;I77M;V84T;K106Y;V110I;N112S;S115A;C117H;M118S;M129L;K131R;K142P;G152N;Q153E;F159V;Y163F;S164A;I167N;I169V;I175V;P190T;F194L;L200M;G201S;S203A;V204T;T214A;L222I;K227R;K232G;S235A;L236F;V238I;P248F;M252A;A272G;I280S;G302T;T316V;I326V;F343L;I344L;F346L;V350T;T353A;L357F;A358G;V359I;F361I;I362L;C368T	M24T;N25T;K44N;F51V;Y52F;N55L;I77M;V84T;K106Y;V110I;N112S;S115A;C117H;M118S;M129L;K131R;K142P;G152N;Q153E;F159V;Y163F;S164A;I167N;I169V;I175V;P190T;F194L;L200M;G201S;S203A;V204T;T214A;L222I;K227R;K232G;S235A;L236F;V238I;P248F;M252A;A272G;I280S;G302T;T316V;I326V;F343L;I344L;F346L;V350T;T353A;L357F;A358G;V359I;F361I;I362L;C368T
549293	Node_4358	0.001286148942832375
Node_4357	Node_4358	3.73628282234857E-6
35722	Node_4357	0.016224039721956855		V51I	V51I
64495	Node_4357	0.05855726892161605		A115T;V169I;M200I;L244F;A360G;D380E	A115T;V169I;M200I;L244F;A360G;D380E
Node_4523	Node_4524	0.10851277632267177		A23S;V33I;N36S;V108I;C117A;V121I;L127H;L177M;P190V;L196F;A240S;I280M;L297M;I300L;W305Y;T316S;L352I;L375I	A23S;V33I;N36S;V108I;C117A;V121I;L127H;L177M;P190V;L196F;A240S;I280M;L297M;I300L;W305Y;T316S;L352I;L375I
Node_4382	Node_4523	0.19709105610469446		N34S;I43V;K44T;D45N;F51I;G52S;I83L;V91I;L92V;S93G;I108L;N112S;M118L;I121S;G124A;N128G;K142S;K144A;G152N;Q153E;F159L;I167F;S172A;I175T;M177N;S192T;H193S;F194I;F196V;T199S;L216F;F224L;Q226H;G229K;L230V;K232H;L236F;M252L;A272F;I276V;M280T;T304L;S316T;I326V;S342T;F343L;F348I;L349F;T353I;L357I;A360S	N34S;I43V;K44T;D45N;F51I;G52S;I83L;V91I;L92V;S93G;I108L;N112S;M118L;I121S;G124A;N128G;K142S;K144A;G152N;Q153E;F159L;I167F;S172A;I175T;M177N;S192T;H193S;F194I;F196V;T199S;L216F;F224L;Q226H;G229K;L230V;K232H;L236F;M252L;A272F;I276V;M280T;T304L;S316T;I326V;S342T;F343L;F348I;L349F;T353I;L357I;A360S
Node_4367	Node_4382	0.04386309387797335		T175S;I375L	T175S;I375L
Node_4361	Node_4367	0.08060148880179946		I51V;I91V;T191A;I194A;K227R;F236Y;S240A;K306P;V350I;I353V;S373I	I51V;I91V;T191A;I194A;K227R;F236Y;S240A;K306P;V350I;I353V;S373I
741276	Node_4361	0.2379619844324645		N25M;I33F;S34T;T44S;N45P;I77V;V79L;V84A;V92L;K106R;A117G;Y158F;L170I;I171L;S187N;V204F;I217F;H226Y;K229G;A245G;L246M;V265F;M297L;F303M;Y305W;M308I;T342A;I344L;F346M;I350L;I352L;C368V;I369V;I373V;K376R	N25M;I33F;S34T;T44S;N45P;I77V;V79L;V84A;V92L;K106R;A117G;Y158F;L170I;I171L;S187N;V204F;I217F;H226Y;K229G;A245G;L246M;V265F;M297L;F303M;Y305W;M308I;T342A;I344L;F346M;I350L;I352L;C368V;I369V;I373V;K376R
Node_4360	Node_4361	0.6596345600675599		S23M;M24T;N25T;I33T;S34R;T44Q;F50L;V51I;N55Q;V78T;V79I;L83I;V84L;V91M;V92I;K106Q;L108M;V110T;S112N;W114F;I116L;A117F;L118M;S121I;S125T;H127N;G128T;M129I;K131R;A144R;S164A;F167T;I171A;A172M;S175V;V178I;S187T;L202I;T214I;F216W;I217L;I221V;L224V;H226D;K229R;V230L;F234M;A245I;L249V;L252M;L259I;M275L;A277S;T280C;M297I;K298L;S301G;L304M;P306S;M308G;V326A;I344V;F346I;I348L;I350L;A351L;C368T;T371V;L375I;…	S23M;M24T;N25T;I33T;S34R;T44Q;F50L;V51I;N55Q;V78T;V79I;L83I;V84L;V91M;V92I;K106Q;L108M;V110T;S112N;W114F;I116L;A117F;L118M;S121I;S125T;H127N;G128T;M129I;K131R;A144R;S164A;F167T;I171A;A172M;S175V;V178I;S187T;L202I;T214I;F216W;I217L;I221V;L224V;H226D;K229R;V230L;F234M;A245I;L249V;L252M;L259I;M275L;A277S;T280C;M297I;K298L;S301G;L304M;P306S;M308G;V326A;I344V;F346I;I348L;I350L;A351L;C368T;T371V;L375I;…
169999	Node_4360	0.026704870061636677
170000	Node_4360	0.01828199699323618		T25I;Q55E;M91I;M108I;I162L;G223S;R227T;L244I;M252L;I346M	T25I;Q55E;M91I;M108I;I162L;G223S;R227T;L244I;M252L;I346M
Node_4366	Node_4367	0.07054554665550064		N25S;S34H;N45S;F50L;V78T;Y122F;M129L;V157M;S187G;V195I;K227I;L252P;V265F;K306P;V350I	N25S;S34H;N45S;F50L;V78T;Y122F;M129L;V157M;S187G;V195I;K227I;L252P;V265F;K306P;V350I
76777	Node_4366	0.5507537668027173		S23I;S25L;H34Y;T44S;N55D;V79I;V84A;I91A;G93A;I116L;S120A;S121C;V130A;I134L;S142A;A144K;M157R;L159F;S164A;I169L;I171F;S175N;V178I;V190I;I194V;S199C;V204T;T214M;F216L;I217T;H226S;V230L;V238L;S240A;L249I;V251A;F265L;F272L;V276A;T280S;S301G;Y305F;P306T;M308L;V326L;L343I;I348V;I350V;I353V;G354V;I357F;I362L;C372S	S23I;S25L;H34Y;T44S;N55D;V79I;V84A;I91A;G93A;I116L;S120A;S121C;V130A;I134L;S142A;A144K;M157R;L159F;S164A;I169L;I171F;S175N;V178I;V190I;I194V;S199C;V204T;T214M;F216L;I217T;H226S;V230L;V238L;S240A;L249I;V251A;F265L;F272L;V276A;T280S;S301G;Y305F;P306T;M308L;V326L;L343I;I348V;I350V;I353V;G354V;I357F;I362L;C372S
Node_4365	Node_4366	0.0650479619837073		K106Q;H226R;I227L;Y305A;A351G	K106Q;H226R;I227L;Y305A;A351G
Node_4362	Node_4365	0.08153404465456127		S25A;I77L;V92M;V110I;S142A;T191A;I195M;L200I;V204M;A245G;V326I	S25A;I77L;V92M;V110I;S142A;T191A;I195M;L200I;V204M;A245G;V326I
5270	Node_4362	0.030408986718901278		M275V;V276T;T280V;S301A;M308L;I326L;L343V;I344L;I350T;I369V	M275V;V276T;T280V;S301A;M308L;I326L;L343V;I344L;I350T;I369V
72558	Node_4362	0.04468416249796418		M275T;M297L;G351A;I352L;C372A	M275T;M297L;G351A;I352L;C372A
Node_4364	Node_4365	0.022776969365322617		H34S;L108I;A117S;S142N;V178I;L259V;V269I;V276T	H34S;L108I;A117S;S142N;V178I;L259V;V269I;V276T
542766	Node_4364	0.17867537585264154		S25N;S34L;T44Q;S52G;V79T;I91F;G93S;S115T;A124Q;N142K;L165I;I169L;S175N;V190I;I194L;I195V;L200M;T214C;I217L;R226K;L227E;K229R;V230I;A245V;A260S;T280V;A305W;I350L;I353V;I357L;C368T;C372A	S25N;S34L;T44Q;S52G;V79T;I91F;G93S;S115T;A124Q;N142K;L165I;I169L;S175N;V190I;I194L;I195V;L200M;T214C;I217L;R226K;L227E;K229R;V230I;A245V;A260S;T280V;A305W;I350L;I353V;I357L;C368T;C372A
Node_4363	Node_4364	0.16133785056386502		M24S;I51F;N55Q;T78A;V84A;I91L;G93A;Q106L;A144S;M157I;I171F;T191P;I194A;A245R;V247I;M275V;A277R;P306S;M308L;T316A;L343I;I369V;C372S;L375I	M24S;I51F;N55Q;T78A;V84A;I91L;G93A;Q106L;A144S;M157I;I171F;T191P;I194A;A245R;V247I;M275V;A277R;P306S;M308L;T316A;L343I;I369V;C372S;L375I
117179	Node_4363	3.73628282234857E-6
43049	Node_4363	3.73628282234857E-6
Node_4381	Node_4382	0.03206324682575004		I91F;R113K;V195I;H226S;G302T;T316S	I91F;R113K;V195I;H226S;G302T;T316S
Node_4368	Node_4381	0.26621526250955063		S23M;N25K;S34T;T44V;N45P;S121A;V157I;L159M;I194V;S199A;L200I;T214M;K227I;K229G;V238I;L259M;M297L;K306Q;M308L;I352L;F361L;D380E	S23M;N25K;S34T;T44V;N45P;S121A;V157I;L159M;I194V;S199A;L200I;T214M;K227I;K229G;V238I;L259M;M297L;K306Q;M308L;I352L;F361L;D380E
5207	Node_4368	0.28718876866923343		K25T;I51L;N55S;V78T;F91I;V92M;K106S;K113A;A117S;K131R;T175N;S187A;V190I;I195M;M214F;S226Y;I227T;V230L;S235A;A245G;M259F;A262S;V269I;V276T;Y305T;S316T;A351G;I353V;Y365F	K25T;I51L;N55S;V78T;F91I;V92M;K106S;K113A;A117S;K131R;T175N;S187A;V190I;I195M;M214F;S226Y;I227T;V230L;S235A;A245G;M259F;A262S;V269I;V276T;Y305T;S316T;A351G;I353V;Y365F
82508	Node_4368	0.21284748856427835		M24T;I77V;G93A;V110I;I116V;H127Q;S142Y;A144T;M159T;L170I;F188Y;I221T;F236Y;L249M;A273R;S316N;V326L;I357L;L361V;I369V	M24T;I77V;G93A;V110I;I116V;H127Q;S142Y;A144T;M159T;L170I;F188Y;I221T;F236Y;L249M;A273R;S316N;V326L;I357L;L361V;I369V
Node_4380	Node_4381	0.17295401762362575		S52G;I77L;V79L;G128S;K131R	S52G;I77L;V79L;G128S;K131R
Node_4373	Node_4380	0.002440133422874145
Node_4370	Node_4373	0.1328785690171743		S23P;M24I;S34N;F50L;V84I;F91Y;V92A;S121L;I134L;N152K;V190I;L200I;V204F;F216L;G218A;K227I;V230L;F236Y;V269I;V350L;I353C;C368T;D380E	S23P;M24I;S34N;F50L;V84I;F91Y;V92A;S121L;I134L;N152K;V190I;L200I;V204F;F216L;G218A;K227I;V230L;F236Y;V269I;V350L;I353C;C368T;D380E
5308	Node_4370	0.2027403251749545		M12I;P23Q;N25P;N45S;L79I;L83F;A92Y;G93C;S115Q;Y122F;H127S;F167C;T175F;N177S;I194A;S199A;L216W;I217T;S235A;V238I;V247I;L255V;L259V;V265A;I269L;V276L;A277G;T302S;S316G;I348L;A351G;C353M;G354L;A358G;S360A;I379V	M12I;P23Q;N25P;N45S;L79I;L83F;A92Y;G93C;S115Q;Y122F;H127S;F167C;T175F;N177S;I194A;S199A;L216W;I217T;S235A;V238I;V247I;L255V;L259V;V265A;I269L;V276L;A277G;T302S;S316G;I348L;A351G;C353M;G354L;A358G;S360A;I379V
Node_4369	Node_4370	0.09372494423041752		N25I;I33V;L165I;V178I;L202F;I256V;V265L;V326I;I348V;I357L;F361L	N25I;I33V;L165I;V178I;L202F;I256V;V265L;V326I;I348V;I357L;F361L
5315	Node_4369	0.0785976429484797		A117V;T242C;L255S;V276C;M308L;S316L;I326L;I369L;C372I	A117V;T242C;L255S;V276C;M308L;S316L;I326L;I369L;C372I
575983	Node_4369	0.04742980443521531		Y91L;V157I;I195M;V256T;L265F;M275V;V348L;L361V;A378V;E380Y	Y91L;V157I;I195M;V256T;L265F;M275V;V348L;L361V;A378V;E380Y
Node_4372	Node_4373	0.062373704126102124		S187N;M275I	S187N;M275I
65672	Node_4372	0.49537430823109285		I33M;S34F;E39D;V43T;T44I;N45S;F50L;I51F;G52S;N55A;L79F;L83I;V84I;F91V;V92I;G93S;K106A;K113H;W114Y;S121F;Y122F;H127A;S128N;S142E;A144N;N152K;V157I;I162V;F167L;I171V;A172S;T175V;G176S;T189A;T192S;I194A;S199C;I217L;G218S;G223A;S226T;K229G;V230I;H232K;T242C;L259F;A262S;V269L;M297L;K298A;T302S;Y305I;M308L;I348L;V350T;Y365F;C368S;I369L;T371V;I379E;D380Y	I33M;S34F;E39D;V43T;T44I;N45S;F50L;I51F;G52S;N55A;L79F;L83I;V84I;F91V;V92I;G93S;K106A;K113H;W114Y;S121F;Y122F;H127A;S128N;S142E;A144N;N152K;V157I;I162V;F167L;I171V;A172S;T175V;G176S;T189A;T192S;I194A;S199C;I217L;G218S;G223A;S226T;K229G;V230I;H232K;T242C;L259F;A262S;V269L;M297L;K298A;T302S;Y305I;M308L;I348L;V350T;Y365F;C368S;I369L;T371V;I379E;D380Y
Node_4371	Node_4372	0.07873875778868492		F188Y;V238I;V326L;I375L	F188Y;V238I;V326L;I375L
36066	Node_4371	0.2778965123728506		N19S;I33L;T44V;G52S;N55S;V84I;F91I;V92L;K113Y;I116L;A117P;R131K;S142I;V157Q;A172S;T175V;G176S;T189A;V190L;I194L;V204I;F216W;S226Y;K229R;L244G;A245I;L255F;L259V;V265F;I275L;M297L;T302G;F303L;Y305T;M308L;S316T;I344V;I352L;I353C;F361I;A364S;F367W	N19S;I33L;T44V;G52S;N55S;V84I;F91I;V92L;K113Y;I116L;A117P;R131K;S142I;V157Q;A172S;T175V;G176S;T189A;V190L;I194L;V204I;F216W;S226Y;K229R;L244G;A245I;L255F;L259V;V265F;I275L;M297L;T302G;F303L;Y305T;M308L;S316T;I344V;I352L;I353C;F361I;A364S;F367W
456999	Node_4371	0.21509648806751705		N19L;S23N;M24T;N25T;F50L;L77V;V78L;V84T;G93S;Y122F;H127N;S128T;S142T;L170I;V190I;I195V;V204F;G223A;K227I;H232R;V276M;Y305F;K306Q;I348L;V350T;A358G;C368S	N19L;S23N;M24T;N25T;F50L;L77V;V78L;V84T;G93S;Y122F;H127N;S128T;S142T;L170I;V190I;I195V;V204F;G223A;K227I;H232R;V276M;Y305F;K306Q;I348L;V350T;A358G;C368S
Node_4379	Node_4380	0.1867626625342025		N19Q;S34N;F50L;L83V;V92Y;S112N;H127S;A144T;A172G;T175I;G176S;T189A;T192A;I194A;V230I;H232K;I256V;L259F;M275I;M297L;M308L;V326L;V350I;A351G;I357L;C368T;I369L;T371V;I375L	N19Q;S34N;F50L;L83V;V92Y;S112N;H127S;A144T;A172G;T175I;G176S;T189A;T192A;I194A;V230I;H232K;I256V;L259F;M275I;M297L;M308L;V326L;V350I;A351G;I357L;C368T;I369L;T371V;I375L
Node_4374	Node_4379	0.04703642377195146		S23N;N45S;Y92M;V110I;A117S;I352L	S23N;N45S;Y92M;V110I;A117S;I352L
5322	Node_4374	0.17565728646907525		M24L;V78L;V83L;L108I;Y122F;S142V;V157I;Y158F;I169V;V190I;A192S;S199C;I221L;G223A;K227I;V238I;F259G;V265G;V269I;I353V;A364S;Y365F;F367L;K376R;D380K	M24L;V78L;V83L;L108I;Y122F;S142V;V157I;Y158F;I169V;V190I;A192S;S199C;I221L;G223A;K227I;V238I;F259G;V265G;V269I;I353V;A364S;Y365F;F367L;K376R;D380K
5341	Node_4374	0.22298970073381022		N23M;M24K;N25T;N34L;E39S;F91Y;M92W;N112S;S127N;S142A;T144Q;N152S;V157I;I162V;A194G;I195V;V204F;I217C;L222I;S226Y;K227T;I230L;K232H;F236L;S240A;T242C;L255T;F259L;A277S;L300I;F303Y;S316T;L326I;T342A;I350V;G351A;F361I;A378S;I379L;D380N	N23M;M24K;N25T;N34L;E39S;F91Y;M92W;N112S;S127N;S142A;T144Q;N152S;V157I;I162V;A194G;I195V;V204F;I217C;L222I;S226Y;K227T;I230L;K232H;F236L;S240A;T242C;L255T;F259L;A277S;L300I;F303Y;S316T;L326I;T342A;I350V;G351A;F361I;A378S;I379L;D380N
Node_4378	Node_4379	0.07923535459666244		Q19F;N34F;E39S;L159I;G223S;V276T;Y365F	Q19F;N34F;E39S;L159I;G223S;V276T;Y365F
5334	Node_4378	0.40557823635694223		M24N;N25D;F34L;S39N;L66F;V84I;K106F;V110I;K113N;A117T;S121F;S128N;G141S;S142K;N152S;I171T;G172A;I195V;V204M;S223A;K227I;S240G;L244I;L255F;A262S;V265L;V269I;I275L;T276F;T280V;K298A;T302S;I348L;F349M;L369I;V371T;D380L	M24N;N25D;F34L;S39N;L66F;V84I;K106F;V110I;K113N;A117T;S121F;S128N;G141S;S142K;N152S;I171T;G172A;I195V;V204M;S223A;K227I;S240G;L244I;L255F;A262S;V265L;V269I;I275L;T276F;T280V;K298A;T302S;I348L;F349M;L369I;V371T;D380L
Node_4377	Node_4378	0.0827217334169222		S23M;N45S;V110I;I169V;T191N;S199T;I217M;V238I;A364S;F367L	S23M;N45S;V110I;I169V;T191N;S199T;I217M;V238I;A364S;F367L
38945	Node_4377	0.28298627767639734		N25F;I33L;T44Y;S45Q;N55D;V83S;G93A;K106N;I110V;W114G;S120T;Y122F;S142G;T144L;V157A;S164T;I171F;V178I;V190I;V204L;M217L;K229G;S240G;L255F;V256I;F259L;T276C;T280S;I352L;T368N;L375I;D380E	N25F;I33L;T44Y;S45Q;N55D;V83S;G93A;K106N;I110V;W114G;S120T;Y122F;S142G;T144L;V157A;S164T;I171F;V178I;V190I;V204L;M217L;K229G;S240G;L255F;V256I;F259L;T276C;T280S;I352L;T368N;L375I;D380E
Node_4376	Node_4377	0.08236815652249521		M24H;N25K;T44N;V78A;V84I;F91I;L118F;A124Q;S128T;T144S;L165I;A194V;I230L;F236Y;L250I;I350L;L357I	M24H;N25K;T44N;V78A;V84I;F91I;L118F;A124Q;S128T;T144S;L165I;A194V;I230L;F236Y;L250I;I350L;L357I
5353	Node_4376	0.1307980689946021		K25S;N44L;V83T;I91T;Y122F;S144L;V190I;L255V;I353V;F361L;V371T	K25S;N44L;V83T;I91T;Y122F;S144L;V190I;L255V;I353V;F361L;V371T
Node_4375	Node_4376	0.13538807038792472		H24F;F34L;A78T;Y92F;N112S;S127G;R131K;I159L;F168Y;V178I;L202F;S226Y;K227I;V265I;I275L;L343I;I352L	H24F;F34L;A78T;Y92F;N112S;S127G;R131K;I159L;F168Y;V178I;L202F;S226Y;K227I;V265I;I275L;L343I;I352L
153609	Node_4375	3.73628282234857E-6
221103	Node_4375	0.02056647395819793
Node_4522	Node_4523	0.13177962660529907		S23T;M24F;A117S;G124D;I167V;T189A;V190I;V219A;V269I;A272G;M275I;T304I;K306N;I326L;S342G;F348I;T353S;V359I	S23T;M24F;A117S;G124D;I167V;T189A;V190I;V219A;V269I;A272G;M275I;T304I;K306N;I326L;S342G;F348I;T353S;V359I
Node_4387	Node_4522	0.041866443577816756		T23M;D124H;S125T;H127L;K131E;L174F;V178I;I190V;F194L;V204M;V247I;M252I;A262G;V265I;A378S	T23M;D124H;S125T;H127L;K131E;L174F;V178I;I190V;F194L;V204M;V247I;M252I;A262G;V265I;A378S
Node_4384	Node_4387	0.7959214007802274		N34K;I43L;K44N;F50Y;T67S;V78S;V91I;L92I;S93N;R113K;W114Y;S115G;S117A;M129L;G141K;Q153H;V157K;M177L;V190I;S192A;H193Q;V195I;M204I;G229K;L244T;A245P;I252L;L255F;L259I;I265L;M280L;L281T;K298S;S301G;F303L;M308F;L326I;I344L;G354L;L357F;S373G;Y374F;K376N	N34K;I43L;K44N;F50Y;T67S;V78S;V91I;L92I;S93N;R113K;W114Y;S115G;S117A;M129L;G141K;Q153H;V157K;M177L;V190I;S192A;H193Q;V195I;M204I;G229K;L244T;A245P;I252L;L255F;L259I;I265L;M280L;L281T;K298S;S301G;F303L;M308F;L326I;I344L;G354L;L357F;S373G;Y374F;K376N
4897	Node_4384	0.6752421308080291		K34F;D45N;F51L;G52Q;N55K;L66I;Y72F;I77L;S78T;V79I;V84I;I91L;I92F;N93K;K106N;K113N;G115S;I116Y;A117L;Y122N;H124A;L127I;V130L;E131P;Q133K;I134L;K141I;K144N;G152N;H153N;F159Y;F161L;I162L;S164T;L165I;S172T;F174L;T199V;G201A;I204L;I217T;A219S;T220I;Q226N;K227L;K229Y;L230F;S235N;S240N;G241N;T244L;P245F;I247L;L250I;L252I;Y258F;I259F;G272S;M297L;S298A;L300I;G302Q;N306T;F343L;I348L;V350I;F357V;A360S;A364T…	K34F;D45N;F51L;G52Q;N55K;L66I;Y72F;I77L;S78T;V79I;V84I;I91L;I92F;N93K;K106N;K113N;G115S;I116Y;A117L;Y122N;H124A;L127I;V130L;E131P;Q133K;I134L;K141I;K144N;G152N;H153N;F159Y;F161L;I162L;S164T;L165I;S172T;F174L;T199V;G201A;I204L;I217T;A219S;T220I;Q226N;K227L;K229Y;L230F;S235N;S240N;G241N;T244L;P245F;I247L;L250I;L252I;Y258F;I259F;G272S;M297L;S298A;L300I;G302Q;N306T;F343L;I348L;V350I;F357V;A360S;A364T…
Node_4383	Node_4384	0.43698543505949733		D45N;N55H;V79I;N112Q;Y114F;S120A;K142V;K144N;K157S;Y163W;F168L;I171F;I175L;F188Y;I190T;T214S;I217V;F224L;K227Q;L230A;S235G;V238L;I256V;Y305F;N306S;F346I;A358G;C368A;D380N	D45N;N55H;V79I;N112Q;Y114F;S120A;K142V;K144N;K157S;Y163W;F168L;I171F;I175L;F188Y;I190T;T214S;I217V;F224L;K227Q;L230A;S235G;V238L;I256V;Y305F;N306S;F346I;A358G;C368A;D380N
4896	Node_4383	0.14361982054555436		K34T;H55Y;L66F;I77L;I79A;V84A;H124F;K141T;N144S;H153Q;F174L;G176R;S187G;V217I;F233V;S306T;S316G;I348V;I379L	K34T;H55Y;L66F;I77L;I79A;V84A;H124F;K141T;N144S;H153Q;F174L;G176R;S187G;V217I;F233V;S306T;S316G;I348V;I379L
4899	Node_4383	0.1549035690806046		N44S;F51L;K106N;V110I;Y122H;N128S;E131D;S157L;L202I;I204L;L224I;Q226V;Q227I;G302S;F308L;I326L	N44S;F51L;K106N;V110I;Y122H;N128S;E131D;S157L;L202I;I204L;L224I;Q226V;Q227I;G302S;F308L;I326L
Node_4386	Node_4387	0.31445892380453055		F24Y;N25S;I33F;N34Q;K44Y;D45N;F50L;G52S;N55D;L66I;V78A;V84I;S93T;V110I;R113G;S115K;M118T;I121L;M129V;Q153Y;I171V;L200V;G201S;I217L;F224L;L236F;T242V;L244M;A245V;L249F;V251T;S257L;A260S;I265L;I275V;I276M;S301A;S316V;F346L;V350I;C368V;I369V;C372S;D380Y	F24Y;N25S;I33F;N34Q;K44Y;D45N;F50L;G52S;N55D;L66I;V78A;V84I;S93T;V110I;R113G;S115K;M118T;I121L;M129V;Q153Y;I171V;L200V;G201S;I217L;F224L;L236F;T242V;L244M;A245V;L249F;V251T;S257L;A260S;I265L;I275V;I276M;S301A;S316V;F346L;V350I;C368V;I369V;C372S;D380Y
42068	Node_4386	0.308608754654683		F33L;Q34F;N45P;F51L;I83T;I108L;K115N;I116L;K142R;V157I;F161L;I169V;S172A;S201A;M204L;A219V;I221F;Q226Y;K227L;I252A;R261W;Y305F;M308I;F343L;I344L;S353A	F33L;Q34F;N45P;F51L;I83T;I108L;K115N;I116L;K142R;V157I;F161L;I169V;S172A;S201A;M204L;A219V;I221F;Q226Y;K227L;I252A;R261W;Y305F;M308I;F343L;I344L;S353A
Node_4385	Node_4386	0.1687698338670228		Y24L;S25T;N45T;L50I;D55L;A78I;I84L;V91I;T118Q;H124M;V129I;V130I;K142S;L165I;V171L;I215V;L222I;K227R;L230W;K232N;V238I;M244I;L259I;L265F;M276L;L300I;N306Q;V316I;I348L;A360S;V368I	Y24L;S25T;N45T;L50I;D55L;A78I;I84L;V91I;T118Q;H124M;V129I;V130I;K142S;L165I;V171L;I215V;L222I;K227R;L230W;K232N;V238I;M244I;L259I;L265F;M276L;L300I;N306Q;V316I;I348L;A360S;V368I
263815	Node_4385	0.12316435138613967		I116G;I129T;V157R;F161L;V167I;V195I;V215L;A219T;V245I;L255F	I116G;I129T;V157R;F161L;V167I;V195I;V215L;A219T;V245I;L255F
4754	Node_4385	0.16550919687884094		L24T;I50V;L55V;I66V;V79T;I83M;T93A;G113S;K115R;S117T;K144R;Y163F;T214V;L217I;Q226K;R227H;I244S;T251A;I252V;I256V;Y305H;F343L;K376R	L24T;I50V;L55V;I66V;V79T;I83M;T93A;G113S;K115R;S117T;K144R;Y163F;T214V;L217I;Q226K;R227H;I244S;T251A;I252V;I256V;Y305H;F343L;K376R
Node_4521	Node_4522	0.08084996441965082		M252L;I269L;I276L;L349I	M252L;I269L;I276L;L349I
Node_4442	Node_4521	0.4657758378721405		T23N;N34T;E39D;K44R;F50L;G52S;N55D;V78G;V79A;V84I;V91I;R113S;M118Q;D124A;S125T;N128S;M129I;K131I;G141P;V157I;S164T;V167I;S172N;I190S;V195I;F196L;L200F;G201S;V204F;I215V;L216V;I217L;T242C;V247L;L255F;A262N;G272A;A277S;M297L;K298N;I304T;M308I;S316T;F343L;F346L;I348F;V350I;I352F;A358G;Y365Q;C368V;I369V;I379L	T23N;N34T;E39D;K44R;F50L;G52S;N55D;V78G;V79A;V84I;V91I;R113S;M118Q;D124A;S125T;N128S;M129I;K131I;G141P;V157I;S164T;V167I;S172N;I190S;V195I;F196L;L200F;G201S;V204F;I215V;L216V;I217L;T242C;V247L;L255F;A262N;G272A;A277S;M297L;K298N;I304T;M308I;S316T;F343L;F346L;I348F;V350I;I352F;A358G;Y365Q;C368V;I369V;I379L
Node_4412	Node_4442	0.05698539809189439		N19Y;N25D;T34I;D55N;A79T;S93A;V110I;T164A;A245G;A378S	N19Y;N25D;T34I;D55N;A79T;S93A;V110I;T164A;A245G;A378S
5970	Node_4412	0.2183292735543142		F24L;D25T;I33N;I34Q;E42T;D45N;N55K;G78T;I91L;K106I;I108V;I110T;S113N;I116L;Q118V;H127F;I131V;P141A;I157M;Y158F;F161L;Y163S;F168Y;I175V;S190P;L202I;V215I;L217I;K227I;G229S;F237L;A260S;V265I;A272G;S301G;T316K;I344V;I350L;G354V;L357V;T371S;C372A	F24L;D25T;I33N;I34Q;E42T;D45N;N55K;G78T;I91L;K106I;I108V;I110T;S113N;I116L;Q118V;H127F;I131V;P141A;I157M;Y158F;F161L;Y163S;F168Y;I175V;S190P;L202I;V215I;L217I;K227I;G229S;F237L;A260S;V265I;A272G;S301G;T316K;I344V;I350L;G354V;L357V;T371S;C372A
Node_4411	Node_4412	0.060199414590138715		N298S	N298S
Node_4397	Node_4411	0.048683418856596265		G78S;M177L;V178I;S201F;L202I;T316N	G78S;M177L;V178I;S201F;L202I;T316N
Node_4389	Node_4397	0.03767461176180692		I34F;I121L;K142N;I202L;V215I;I221F;L236F	I34F;I121L;K142N;I202L;V215I;I221F;L236F
5037	Node_4389	0.22550182878305106		F24L;I33V;D45N;F51V;S52G;I77V;S113T;A124V;Q133T;I167L;F168L;I171T;S190A;K232E;F352Y;A360S	F24L;I33V;D45N;F51V;S52G;I77V;S113T;A124V;Q133T;I167L;F168L;I171T;S190A;K232E;F352Y;A360S
Node_4388	Node_4389	0.0017804769320420221
121759	Node_4388	0.24607858922223327		N23M;D25N;F34Y;F51I;N55S;T79L;I91L;A93T;I108L;S113T;A124L;S128N;N142S;I167L;I171F;S190T;I195L;L196V;F221L;F224L;Q226Y;K227L;K232E;G245F;L247I;L249M;F255T;V265I;G302S;L343I;A360S;V368I;C372S	N23M;D25N;F34Y;F51I;N55S;T79L;I91L;A93T;I108L;S113T;A124L;S128N;N142S;I167L;I171F;S190T;I195L;L196V;F221L;F224L;Q226Y;K227L;K232E;G245F;L247I;L249M;F255T;V265I;G302S;L343I;A360S;V368I;C372S
5501	Node_4388	0.17470660045041175		Y19T;N23K;F24L;D25E;I33L;F34I;R44K;L50F;I77L;S78G;T79V;I83L;I91T;L92F;A93V;I108L;S115T;Q118E;T125S;I129V;Y163F;A164G;L202I;V265I;A272S;S298V;Y305F;N306K;N316K;I344V;I350L;A364S	Y19T;N23K;F24L;D25E;I33L;F34I;R44K;L50F;I77L;S78G;T79V;I83L;I91T;L92F;A93V;I108L;S115T;Q118E;T125S;I129V;Y163F;A164G;L202I;V265I;A272S;S298V;Y305F;N306K;N316K;I344V;I350L;A364S
Node_4396	Node_4397	0.1610952467994135		Y19M;N23M;D25N;D39E;R44K;L50F;I91L;A93I;I108L;S115T;I116L;S117T;Q118K;I129V;P141S;K144E;I157N;A164G;I171M;I175L;A189S;G229Q;F255L;A272S;S298V;G302D;Y305F;N306K;N316S;L326I;I350F;A364S;V368I;K376R;D380E	Y19M;N23M;D25N;D39E;R44K;L50F;I91L;A93I;I108L;S115T;I116L;S117T;Q118K;I129V;P141S;K144E;I157N;A164G;I171M;I175L;A189S;G229Q;F255L;A272S;S298V;G302D;Y305F;N306K;N316S;L326I;I350F;A364S;V368I;K376R;D380E
Node_4391	Node_4396	0.03256501006329718
5551	Node_4391	0.008425044049857671		H193L	H193L
Node_4390	Node_4391	0.002316131039166488
34387	Node_4390	3.73628282234857E-6
523103	Node_4390	3.73628282234857E-6
Node_4395	Node_4396	0.005828968968042522
34391	Node_4395	0.01425452819492399		E39K	E39K
Node_4394	Node_4395	0.0032772268480264913
63402	Node_4394	0.023405676641526638		I77V;I131V	I77V;I131V
Node_4393	Node_4394	3.73628282234857E-6
119676	Node_4393	0.013217780427038235
Node_4392	Node_4393	0.016576127990187553		M19I;I34V	M19I;I34V
63405	Node_4392	0.024250050486852068		S52C;I368V	S52C;I368V
74035	Node_4392	0.043371419022895014		E39D;F50Y;F51L;L66I	E39D;F50Y;F51L;L66I
Node_4410	Node_4411	0.08314965421524838		Y19R;N23H;I34L;T79I;I83L;I91L;K142N;I157M;I171V;L202M;A260S;G358A;T371S;S378G	Y19R;N23H;I34L;T79I;I83L;I91L;K142N;I157M;I171V;L202M;A260S;G358A;T371S;S378G
37727	Node_4410	0.09041377414537075		R19M;H23Q;F24V;D25N;F51L;I77V;I116L;S120T;I121L;A124F;S128G;P141S;M157V;A164T;V171A;I175L;V178I;I195V;S301G;I344L	R19M;H23Q;F24V;D25N;F51L;I77V;I116L;S120T;I121L;A124F;S128G;P141S;M157V;A164T;V171A;I175L;V178I;I195V;S301G;I344L
Node_4409	Node_4410	0.061208365026223926		I33V;K227R;G245A	I33V;K227R;G245A
Node_4398	Node_4409	0.061042870807195136		F24L;I43V;G78S;S113N;S128G;I131V;Y158F;F161L;I162M;A164V;M177L;M202I;S371A	F24L;I43V;G78S;S113N;S128G;I131V;Y158F;F161L;I162M;A164V;M177L;M202I;S371A
36651	Node_4398	0.013591609421001377		L50F	L50F
60172	Node_4398	0.01115319437711526
Node_4408	Node_4409	0.025408127765722807		I79L;I134L;N142T;I221F;I344V	I79L;I134L;N142T;I221F;I344V
Node_4399	Node_4408	0.01671300763124764		D25N;I84A;M157L;M177L;V215I;R227K;L326I;V368I;S371A	D25N;I84A;M157L;M177L;V215I;R227K;L326I;V368I;S371A
5059	Node_4399	3.73628282234857E-6
5062	Node_4399	3.73628282234857E-6
Node_4407	Node_4408	0.005557955258550009
33178	Node_4407	0.02611147505926883		L34S;I110V;V215I	L34S;I110V;V215I
Node_4406	Node_4407	0.009369949714518279		S113N;M157L;S371T	S113N;M157L;S371T
Node_4401	Node_4406	0.02272637292047457		H23A;F24V;D25N;I43V;L79G;L83I;S120T;M202L	H23A;F24V;D25N;I43V;L79G;L83I;S120T;M202L
40384	Node_4401	3.73628282234857E-6
Node_4400	Node_4401	0.006356473986956532
5061	Node_4400	0.010686049080647774		S257L	S257L
5068	Node_4400	0.007525577492287451		L91V;I129M;Y158C;F168V	L91V;I129M;Y158C;F168V
Node_4405	Node_4406	0.005491794517339473
Node_4402	Node_4405	0.01767091255796288		R19Y;D25N;V215I;F224L;A245G;V344I	R19Y;D25N;V215I;F224L;A245G;V344I
162425	Node_4402	0.03774724423768001		H23Q;V33I;L66I;I84T;S120A	H23Q;V33I;L66I;I84T;S120A
40382	Node_4402	0.025652301917884347		Y19M;H23N;F24M;N55S;A93S;N113S;S120T;R227K	Y19M;H23N;F24M;N55S;A93S;N113S;S120T;R227K
Node_4404	Node_4405	0.01895973105416042		F24L;I43V;I121M;I131V;V171A;M177L;V344I;I375V	F24L;I43V;I121M;I131V;V171A;M177L;V344I;I375V
5057	Node_4404	0.011725948868176296		S128G	S128G
Node_4403	Node_4404	0.012197582162328741
36630	Node_4403	0.002107058422352341
746128	Node_4403	0.0031404257449622964
Node_4441	Node_4442	0.03761735258666942		F51L;S240A	F51L;S240A
1047171	Node_4441	0.17938810864528587		N23F;N25Q;T34I;D45N;D55H;L66I;A79G;I83L;I91V;I108L;S113A;I131V;P141E;K144G;I157V;I162M;T164V;I167V;I171F;I175V;F224L;Q226S;I275V;I344F;I350M;G358A;F361L;T371S;A378G	N23F;N25Q;T34I;D45N;D55H;L66I;A79G;I83L;I91V;I108L;S113A;I131V;P141E;K144G;I157V;I162M;T164V;I167V;I171F;I175V;F224L;Q226S;I275V;I344F;I350M;G358A;F361L;T371S;A378G
Node_4440	Node_4441	0.03179552187015446
Node_4413	Node_4440	0.18596728747213198		N13T;N19H;T34L;S36N;E42S;D45S;L50Y;L51I;L66V;G78A;A79T;I84A;S93A;I108V;S113G;I121V;P141A;I157L;V178I;L202I;F224L;Q226T;L230F;A245S;L259I;V265I;T304A;T316L;L326V;A364S;C372S;L379V	N13T;N19H;T34L;S36N;E42S;D45S;L50Y;L51I;L66V;G78A;A79T;I84A;S93A;I108V;S113G;I121V;P141A;I157L;V178I;L202I;F224L;Q226T;L230F;A245S;L259I;V265I;T304A;T316L;L326V;A364S;C372S;L379V
161997	Node_4413	0.005143734796513082
52884	Node_4413	0.005340545828921085
Node_4439	Node_4440	0.016210049035025972		S113N;I131T;S201A;F237L;S301A;C372S	S113N;I131T;S201A;F237L;S301A;C372S
Node_4416	Node_4439	0.04202550605962156		D45N;K142T;I171V;L196F;K232E;A272G	D45N;K142T;I171V;L196F;K232E;A272G
576137	Node_4416	0.02873663966962625		N19S;F24L;I83S;I84V;I91L;S93A;I108V;N113S;A201S;A260S	N19S;F24L;I83S;I84V;I91L;S93A;I108V;N113S;A201S;A260S
Node_4415	Node_4416	0.018908951925224547
101852	Node_4415	0.094263295776203		F24M;T34C;L51V;D55N;L66V;G78A;A79T;I91L;N113E;S117G;S120T;I121L;T131V;P141A;I157V;T164S;I167V;V171I;G229R;A260S	F24M;T34C;L51V;D55N;L66V;G78A;A79T;I91L;N113E;S117G;S120T;I121L;T131V;P141A;I157V;T164S;I167V;V171I;G229R;A260S
Node_4414	Node_4415	0.05659130098218249		N23M;T34P;A79G;I83L;I91V;S93T;I157V;I195V;F196L;V215I;A301S;T371S	N23M;T34P;A79G;I83L;I91V;S93T;I157V;I195V;F196L;V215I;A301S;T371S
40559	Node_4414	0.03565122362405075		V265I;G272A	V265I;G272A
5180	Node_4414	0.031248383966551007		S120A;A124T;T142R;K144N;V157I;T164A;I175V;M177L;V195A;L196V;I256V;L259C;N262S;T316A;L326I;G358A;I362T;S373L;H382Q	S120A;A124T;T142R;K144N;V157I;T164A;I175V;M177L;V195A;L196V;I256V;L259C;N262S;T316A;L326I;G358A;I362T;S373L;H382Q
Node_4438	Node_4439	0.13380933710689763		N13Y;T34S;I83F;I108L;I121L;K144N;I195V;V215I;A378G	N13Y;T34S;I83F;I108L;I121L;K144N;I195V;V215I;A378G
326628	Node_4438	0.18780673592319247		Y13H;N19T;N23K;F24I;N25Y;I33T;D39N;L51F;A79I;I84L;I91V;N113K;K142R;I157N;I162L;T164A;M177N;V178C;K232V;I256M;V265I;L326F;I344V;I350M;T371S;S373G;I375V	Y13H;N19T;N23K;F24I;N25Y;I33T;D39N;L51F;A79I;I84L;I91V;N113K;K142R;I157N;I162L;T164A;M177N;V178C;K232V;I256M;V265I;L326F;I344V;I350M;T371S;S373G;I375V
Node_4437	Node_4438	0.028227712847589067
Node_4419	Node_4437	0.024063020679869394		S34L;D39N;I91L;V265I;N298H	S34L;D39N;I91L;V265I;N298H
29908	Node_4419	0.2150813367047451		Y13N;N39T;A79G;F83I;V110I;S120A;N144K;V195I;A201S;Q226L;K227N;A245P;F255L;L276M;T316S;I344L;S353A;L357I	Y13N;N39T;A79G;F83I;V110I;S120A;N144K;V195I;A201S;Q226L;K227N;A245P;F255L;L276M;T316S;I344L;S353A;L357I
Node_4418	Node_4419	0.031770498481464224		L66I	L66I
209285	Node_4418	0.13426496758753162		N19T;N25S;I33N;N39S;I43V;L51I;S52N;I84L;Q118M;L217I;A245G;L276T;S277A;A301S;N306T;T316S;I350V;G358A;F361V	N19T;N25S;I33N;N39S;I43V;L51I;S52N;I84L;Q118M;L217I;A245G;L276T;S277A;A301S;N306T;T316S;I350V;G358A;F361V
Node_4417	Node_4418	0.07791098979825764		Y13S;N19L;N23S;I33V;I84F;K106R;N113S;K142R;L196V;K232E;S373G;G378A	Y13S;N19L;N23S;I33V;I84F;K106R;N113S;K142R;L196V;K232E;S373G;G378A
5141	Node_4417	0.0029005464726475573
5147	Node_4417	0.013680278077165348
Node_4436	Node_4437	0.03224796333697944
Node_4421	Node_4436	0.03974111335576295		N19L;A79L;T131V;N144S	N19L;A79L;T131V;N144S
27337	Node_4421	0.1151642991565894		F24T;S34T;I77L;F83L;S93T;V110G;N112S;N113R;I169V;M177L;S190A;V195I;K227N;H228Y;A245P;I350V;F361L;T371S;Y374F	F24T;S34T;I77L;F83L;S93T;V110G;N112S;N113R;I169V;M177L;S190A;V195I;K227N;H228Y;A245P;I350V;F361L;T371S;Y374F
Node_4420	Node_4421	0.07343191921840973		Y13N;N23S;F24L;D39T;L66I;I84T;S128G;P141A;I157V;V265I;N298H;I344V;S373G	Y13N;N23S;F24L;D39T;L66I;I84T;S128G;P141A;I157V;V265I;N298H;I344V;S373G
290576	Node_4420	0.04229224761631012
31870	Node_4420	0.020206246764825925		K142R;I375V	K142R;I375V
Node_4435	Node_4436	0.10454668630663819		Y13F;N23L;S34R;L50I;S52N;D55E;F83I;L92I;S117A;A124V;S128N;V195A;L252T;L276T;S277A;N298S;A301S;T304V;T316N;G358A;T371S	Y13F;N23L;S34R;L50I;S52N;D55E;F83I;L92I;S117A;A124V;S128N;V195A;L252T;L276T;S277A;N298S;A301S;T304V;T316N;G358A;T371S
Node_4426	Node_4435	0.053266628826627055		N25F	N25F
169388	Node_4426	0.010123595663402993
Node_4425	Node_4426	0.00923442899757457		I92V	I92V
Node_4422	Node_4425	0.013501057288642987		I175M;S192A	I175M;S192A
5518	Node_4422	3.73628282234857E-6
569362	Node_4422	3.73628282234857E-6
Node_4424	Node_4425	0.009656335482508991		F25L;F255L;S371T	F25L;F255L;S371T
5507	Node_4424	0.004994779509218076		P248L	P248L
Node_4423	Node_4424	0.004663211226497194		T131I;I171V;S192G	T131I;I171V;S192G
117187	Node_4423	0.00214657195175143
48490	Node_4423	0.007523349908730538
Node_4434	Node_4435	0.025923963004520524		A79C;I92L;I162M;S192G;K227E	A79C;I92L;I162M;S192G;K227E
5044	Node_4434	0.1258329004759313		F13S;N19S;F24L;I33V;R34I;I77L;C79T;I83V;I91L;S93A;I171M;V178I;L236V;A245P;T252L	F13S;N19S;F24L;I33V;R34I;I77L;C79T;I83V;I91L;S93A;I171M;V178I;L236V;A245P;T252L
Node_4433	Node_4434	0.1628161638818618		F13L;L23I;N25S;I83L;I84V;K142G;N144R;F161L;I167V;G218A;L222I;Q226K;A245V;F255L;R261K;A272G;A277S;L326I;A351M;A358V;S371A;S373A	F13L;L23I;N25S;I83L;I84V;K142G;N144R;F161L;I167V;G218A;L222I;Q226K;A245V;F255L;R261K;A272G;A277S;L326I;A351M;A358V;S371A;S373A
Node_4428	Node_4433	2.9772956340260034E-4		P141T	P141T
797268	Node_4428	0.0059608262680673554
Node_4427	Node_4428	0.2001914945951393		L13Y;I23L;I43V;I77L;C79A;L83I;V84T;I91L;T141A;G142K;R144G;I157V;L161F;M162I;V178I;A218G;I222L;K226S;E227K;V245G;T252I;L255F;K261R;G272A;S277A;S298A;I326L;M351A;V358A;A371S;A373S	L13Y;I23L;I43V;I77L;C79A;L83I;V84T;I91L;T141A;G142K;R144G;I157V;L161F;M162I;V178I;A218G;I222L;K226S;E227K;V245G;T252I;L255F;K261R;G272A;S277A;S298A;I326L;M351A;V358A;A371S;A373S
280754	Node_4427	0.0056933085783616106		N19I;L92V;S93A	N19I;L92V;S93A
5530	Node_4427	0.08449843775727416		Y13F;S93Q;V167I;I171V;S372T	Y13F;S93Q;V167I;I171V;S372T
Node_4432	Node_4433	3.73628282234857E-6
291364	Node_4432	0.05171001981510345		L13F;N19Y;I23L;S25N;I33N;S36K;P37H;E227K;L237F;Q365E	L13F;N19Y;I23L;S25N;I33N;S36K;P37H;E227K;L237F;Q365E
Node_4431	Node_4432	0.004167033656274964		F24K	F24K
Node_4429	Node_4431	3.73628282234857E-6
118266	Node_4429	0.01065140093525776		F166S	F166S
73501	Node_4429	0.01730408933295388		C79S	C79S
Node_4430	Node_4431	3.73628282234857E-6		K24R;S25A	K24R;S25A
176275	Node_4430	0.0021146518090822916
931006	Node_4430	0.004246541142127973		A201S	A201S
Node_4520	Node_4521	0.3963089657549028		F24M;D45N;V91I;N112S;S117A;M118I;S125T;H127Q;V157Y;V167M;S172A;G176S;T191N;S192A;H193Q;F194L;L200I;L216W;I217L;A219C;F224L;Q226Y;S235G;A245P;L249V;L252I;I256L;L259I;V265I;M280L;K298T;S301G;F303L;Y305F;N306D;M308F;F346L;V350L;S353V;G354C;L357C;D380Y	F24M;D45N;V91I;N112S;S117A;M118I;S125T;H127Q;V157Y;V167M;S172A;G176S;T191N;S192A;H193Q;F194L;L200I;L216W;I217L;A219C;F224L;Q226Y;S235G;A245P;L249V;L252I;I256L;L259I;V265I;M280L;K298T;S301G;F303L;Y305F;N306D;M308F;F346L;V350L;S353V;G354C;L357C;D380Y
Node_4454	Node_4520	0.5510676779261264		N45T;F50Y;I121L;K131S;P243N;A273S;M297L;T298V;G301A;A351G	N45T;F50Y;I121L;K131S;P243N;A273S;M297L;T298V;G301A;A351G
Node_4446	Node_4454	3.73628282234857E-6
4952	Node_4446	0.041385511129683625		E42T;I43T;K44R;T45V;N55S;I77A;I83L;V84I;S93N;K106N;V110L;S112T;I116L;I118F;D124F;Q127E;N128K;K142L;K144E;Q153R;Y157L;Y158L;I162M;Y163F;F168Y;L174V;I175V;M177L;F188Y;V195I;F196W;T214A;L217I;I221L;L222T;Y226A;K227N;L230A;V238L;I265L;F305L;D306N;F343I;I344L;I349L;C354A;C357S;Y365I;C368T;Y380H	E42T;I43T;K44R;T45V;N55S;I77A;I83L;V84I;S93N;K106N;V110L;S112T;I116L;I118F;D124F;Q127E;N128K;K142L;K144E;Q153R;Y157L;Y158L;I162M;Y163F;F168Y;L174V;I175V;M177L;F188Y;V195I;F196W;T214A;L217I;I221L;L222T;Y226A;K227N;L230A;V238L;I265L;F305L;D306N;F343I;I344L;I349L;C354A;C357S;Y365I;C368T;Y380H
Node_4445	Node_4446	1.0553911565159908		M24N;K44N;F51I;G52S;N55T;L66M;V79F;I91T;K106G;V110I;R113K;I116M;A117G;D124S;S131Y;K142M;K144S;F161L;S164V;M167V;I171V;A172S;I175F;V178I;S187N;N191M;A192S;Q193H;I200V;G201S;V204S;T214I;C219V;L224F;K227N;H228F;G229K;K232E;F233Y;S240A;N243S;I259T;A262S;A301G;L326V;I348L;I349V;V353M;F361L;T371A;D377E	M24N;K44N;F51I;G52S;N55T;L66M;V79F;I91T;K106G;V110I;R113K;I116M;A117G;D124S;S131Y;K142M;K144S;F161L;S164V;M167V;I171V;A172S;I175F;V178I;S187N;N191M;A192S;Q193H;I200V;G201S;V204S;T214I;C219V;L224F;K227N;H228F;G229K;K232E;F233Y;S240A;N243S;I259T;A262S;A301G;L326V;I348L;I349V;V353M;F361L;T371A;D377E
Node_4443	Node_4445	0.10518932897923775		I33M;I43M;V84M;I169M;I215M	I33M;I43M;V84M;I169M;I215M
1095183	Node_4443	0.13424566151568157		N34M;T45K;M66I;I77M;G117S;I118V;L121M;N128S;I134M;I190M;I252M;T259M;L271T;L276T;V326L;I344M;L355T	N34M;T45K;M66I;I77M;G117S;I118V;L121M;N128S;I134M;I190M;I252M;T259M;L271T;L276T;V326L;I344M;L355T
44077	Node_4443	0.14419659948450292		N24R;I51M;T55N;I83L;I118M;I162M;V167M;I178M;S204A;I214M;I221M;Y226S;V249I;Y258N;I299M;I304M;I359M;C368S	N24R;I51M;T55N;I83L;I118M;I162M;V167M;I178M;S204A;I214M;I221M;Y226S;V249I;Y258N;I299M;I304M;I359M;C368S
Node_4444	Node_4445	0.06081006737812051		M66L;S112T;M142I;Y157Q;L165I;V167I;V171I;A360G;C368S	M66L;S112T;M142I;Y157Q;L165I;V167I;V171I;A360G;C368S
1232584	Node_4444	0.3892511433695928		L66T;V84I;L92T;L121T;L161T;I167V;L170T;L174T;I190T;L194T;L202T;I215T;L217T;L222T;L230T;L236T;S243T;L244T;L246T;L250T;L255T;L256T;I265V;L267T;L269T;L271T;L276T;L280T;L281T;L297T;L300T;L303T;I344T;L346T;L348T;L350T;L355T;C357F;L361T;L370T;L381T	L66T;V84I;L92T;L121T;L161T;I167V;L170T;L174T;I190T;L194T;L202T;I215T;L217T;L222T;L230T;L236T;S243T;L244T;L246T;L250T;L255T;L256T;I265V;L267T;L269T;L271T;L276T;L280T;L281T;L297T;L300T;L303T;I344T;L346T;L348T;L350T;L355T;C357F;L361T;L370T;L381T
43963	Node_4444	0.01964815087173506		M116I;I190L;V200I;S243L;V249I	M116I;I190L;V200I;S243L;V249I
Node_4453	Node_4454	3.73628282234857E-6
Node_4449	Node_4453	0.07030611492168298		E42T;I43T;K44R;T45V;N55S;I77A;I83L;V84I;S93N;K106N;V110L;S112T;I116L;I118F;D124F;Q127E;N128K;I134M;K142L;K144E;Q153R;Y157L;Y158L;Y163F;F168Y;I171M;L174V;I175V;M177L;F188Y;V195M;F196W;I200M;L202T;T214A;L217F;I221L;L222T;Y226A;K227N;L230A;V238L;I252M;I265L;F305L;D306N;F343I;I344L;I349L;C354A;C357S;Y365M;C368T;I369M;Y380H	E42T;I43T;K44R;T45V;N55S;I77A;I83L;V84I;S93N;K106N;V110L;S112T;I116L;I118F;D124F;Q127E;N128K;I134M;K142L;K144E;Q153R;Y157L;Y158L;Y163F;F168Y;I171M;L174V;I175V;M177L;F188Y;V195M;F196W;I200M;L202T;T214A;L217F;I221L;L222T;Y226A;K227N;L230A;V238L;I252M;I265L;F305L;D306N;F343I;I344L;I349L;C354A;C357S;Y365M;C368T;I369M;Y380H
479092	Node_4449	0.0389777295837371
Node_4448	Node_4449	0.02231434377212468		I162M;T202L;I259M;I304M;I343M;I379M	I162M;T202L;I259M;I304M;I343M;I379M
444778	Node_4448	0.06109290864150049		L121T;M162L;I215M	L121T;M162L;I215M
Node_4447	Node_4448	0.022660032334291532		I84M;F217I	I84M;F217I
184778	Node_4447	0.019121611450475102		M304I;I348M	M304I;I348M
197054	Node_4447	0.019674021370457442		M200I;M343I;M379I	M200I;M343I;M379I
Node_4452	Node_4453	0.6097925723125377		T45P;G52D;S131N;Y157L;N191T;L230W;L255T;L297M;L326I;F361C	T45P;G52D;S131N;Y157L;N191T;L230W;L255T;L297M;L326I;F361C
Node_4450	Node_4452	0.7180729023601768		N34F;Y50L;F51L;D52Q;V84I;I91S;L92I;I116V;S120A;L121I;Q127S;K144R;Q153G;F161L;Y163F;S164T;M167N;V178I;F196L;T199I;I200V;G201S;V204L;I215L;C219N;T220V;L222I;Y226H;K227I;K232E;N243P;I252V;I259S;A260S;G272S;S273A;A277S;A301G;F305L;F308L;I326G;L346I;I348G;I349V;L350I;G351A;C357F;A360S;C361M;T371F;S373G;A378S	N34F;Y50L;F51L;D52Q;V84I;I91S;L92I;I116V;S120A;L121I;Q127S;K144R;Q153G;F161L;Y163F;S164T;M167N;V178I;F196L;T199I;I200V;G201S;V204L;I215L;C219N;T220V;L222I;Y226H;K227I;K232E;N243P;I252V;I259S;A260S;G272S;S273A;A277S;A301G;F305L;F308L;I326G;L346I;I348G;I349V;L350I;G351A;C357F;A360S;C361M;T371F;S373G;A378S
39397	Node_4450	0.2134905136183126		E39D;Q52T;K106N;I108L;V110G;S112N;S115G;E119L;S127L;T191S;L196A;T214S;V220L;H226T;E232G;G235A;V252L;I275V;V298L;G302S;D306N;C354I;A364S;C372S	E39D;Q52T;K106N;I108L;V110G;S112N;S115G;E119L;S127L;T191S;L196A;T214S;V220L;H226T;E232G;G235A;V252L;I275V;V298L;G302S;D306N;C354I;A364S;C372S
561895	Node_4450	0.34001584047635713		I33Y;F34W;I77L;V79G;S91A;S93I;I108V;V116L;A120T;Y122N;M129L;V130T;N131Q;G152E;L157A;F159L;I162L;L165T;F168V;I171V;F188M;V200I;L202W;L217I;I221L;H226R;I227L;G229R;W230L;F233Y;S240T;P245A;D306S;F343I;I350V;A358G;M361V;C368S;F371L;C372I;K376R;I379V;Y380N	I33Y;F34W;I77L;V79G;S91A;S93I;I108V;V116L;A120T;Y122N;M129L;V130T;N131Q;G152E;L157A;F159L;I162L;L165T;F168V;I171V;F188M;V200I;L202W;L217I;I221L;H226R;I227L;G229R;W230L;F233Y;S240T;P245A;D306S;F343I;I350V;A358G;M361V;C368S;F371L;C372I;K376R;I379V;Y380N
Node_4451	Node_4452	0.3878135731416876		P45N;N55D;T67S;L92Y;K106N;R113K;S120G;L121I;N131I;L157Q;M167V;I171F;M177L;V204M;G235D;T242C;M297L;A301C;S316K;L381G	P45N;N55D;T67S;L92Y;K106N;R113K;S120G;L121I;N131I;L157Q;M167V;I171F;M177L;V204M;G235D;T242C;M297L;A301C;S316K;L381G
45586	Node_4451	0.4717963038656282		N25L;N34I;E42D;I43V;K44N;N45P;Y50L;F51S;D52S;D55E;V79L;I91T;V110I;W114Y;S115Y;A117G;I121L;Y122L;D124S;K144N;G152A;Q153I;Q157V;F159L;I162L;S164G;L165I;V167I;F168L;I169V;A172S;V178I;S187N;T191M;F196Y;I200V;G201A;L202F;M204T;T214M;C219V;K227I;H228Q;G229K;W230L;K232H;D235S;S240A;L244I;P245V;V247L;V249I;I252V;A262S;F305Y;K316L;F343I;I344L;I348L;I349L;V353M;C357G;C368T;A378S;I379L	N25L;N34I;E42D;I43V;K44N;N45P;Y50L;F51S;D52S;D55E;V79L;I91T;V110I;W114Y;S115Y;A117G;I121L;Y122L;D124S;K144N;G152A;Q153I;Q157V;F159L;I162L;S164G;L165I;V167I;F168L;I169V;A172S;V178I;S187N;T191M;F196Y;I200V;G201A;L202F;M204T;T214M;C219V;K227I;H228Q;G229K;W230L;K232H;D235S;S240A;L244I;P245V;V247L;V249I;I252V;A262S;F305Y;K316L;F343I;I344L;I348L;I349L;V353M;C357G;C368T;A378S;I379L
49332	Node_4451	0.6158756672134874		K44H;Y50L;F51I;L66I;V79L;I83L;V84I;I91F;N106S;V110I;S112T;S115T;A117T;D124S;Q127S;K142E;K144R;F159I;V167T;A172T;L174W;I175L;S176G;F188Y;I190S;M204F;C219I;Y226I;H228K;N243G;P245A;V249L;L256V;S273A;A277S;L280I;L297I;V298A;C301T;I304T;F343I;G351A;V353I;C354G;A360S;C361A;C368S;I379L	K44H;Y50L;F51I;L66I;V79L;I83L;V84I;I91F;N106S;V110I;S112T;S115T;A117T;D124S;Q127S;K142E;K144R;F159I;V167T;A172T;L174W;I175L;S176G;F188Y;I190S;M204F;C219I;Y226I;H228K;N243G;P245A;V249L;L256V;S273A;A277S;L280I;L297I;V298A;C301T;I304T;F343I;G351A;V353I;C354G;A360S;C361A;C368S;I379L
Node_4519	Node_4520	0.09379280630986722		I83V;V84I;S120A;Q127L;V178I;I252M;I259T;A277S;C357F;F361M	I83V;V84I;S120A;Q127L;V178I;I252M;I259T;A277S;C357F;F361M
1247836	Node_4519	1.3728636859992485		I33M;K44N;F51V;G52N;L66F;I77L;V79L;I84Y;I91M;L92Y;S93V;I108L;V110I;S112T;R113N;W114Y;S115N;I116M;A117F;I121L;D124S;I134M;K142N;Q153N;Y157K;F161L;I162M;I169M;I171F;A172S;S187N;V195M;G201S;V204M;L217M;C219L;I221M;Y226I;G229K;L230F;K232E;F233Y;V238M;P243S;V249F;L255M;L256I;Y258N;T259I;A262S;I275M;M297L;G301C;I304M;I348M;A351G;C354S;I359M;M361A;I362K;I369V	I33M;K44N;F51V;G52N;L66F;I77L;V79L;I84Y;I91M;L92Y;S93V;I108L;V110I;S112T;R113N;W114Y;S115N;I116M;A117F;I121L;D124S;I134M;K142N;Q153N;Y157K;F161L;I162M;I169M;I171F;A172S;S187N;V195M;G201S;V204M;L217M;C219L;I221M;Y226I;G229K;L230F;K232E;F233Y;V238M;P243S;V249F;L255M;L256I;Y258N;T259I;A262S;I275M;M297L;G301C;I304M;I348M;A351G;C354S;I359M;M361A;I362K;I369V
Node_4518	Node_4519	0.13733406767678755
29833	Node_4518	1.7363696467542875		N34Y;S36N;I43L;K44H;N45Y;F50L;F51T;G52M;L66I;T67N;Y72V;I77L;V79L;V83L;I84L;I91L;L92I;S93V;L127N;N128D;M129L;V130T;K131D;K142L;K144A;G152I;Q153K;Y157N;F159E;P160S;Y163F;S164M;L165I;M167T;F168L;I169L;A172T;L174M;I175L;S176G;M177L;Y186F;S187G;F188T;F196Y;V204T;T214G;W216I;L217I;L224I;Y226K;K227L;L230M;K232N;G235T;V238L;S240N;T242A;L244T;P245G;L246I;V247L;P248I;V251F;M252F;T259C;A260S;I265V;I275T;M29…	N34Y;S36N;I43L;K44H;N45Y;F50L;F51T;G52M;L66I;T67N;Y72V;I77L;V79L;V83L;I84L;I91L;L92I;S93V;L127N;N128D;M129L;V130T;K131D;K142L;K144A;G152I;Q153K;Y157N;F159E;P160S;Y163F;S164M;L165I;M167T;F168L;I169L;A172T;L174M;I175L;S176G;M177L;Y186F;S187G;F188T;F196Y;V204T;T214G;W216I;L217I;L224I;Y226K;K227L;L230M;K232N;G235T;V238L;S240N;T242A;L244T;P245G;L246I;V247L;P248I;V251F;M252F;T259C;A260S;I265V;I275T;M29…
Node_4517	Node_4518	0.10992889173973001		E39D;N45T;F51L;L66I;I116V;A117S;Q153G;F161L;S164T;M167I;N191S;T199I;G201S;G235S;M252L;T259S;G272S;I348G;C372S	E39D;N45T;F51L;L66I;I116V;A117S;Q153G;F161L;S164T;M167I;N191S;T199I;G201S;G235S;M252L;T259S;G272S;I348G;C372S
Node_4482	Node_4517	0.4690797072666221		N34F;T45P;F50L;G52T;V83I;K106Y;I108L;V110G;S112N;S115G;S117A;E119L;K142N;K144R;Y163F;I167N;F196A;V204L;I215L;C219V;L222I;K227N;K232G;S235A;L255T;A260S;I275V;T298L;G302S;D306N;F308L;L326G;L346M;I349V;L350I;C354I;A360S;T371F;S373G	N34F;T45P;F50L;G52T;V83I;K106Y;I108L;V110G;S112N;S115G;S117A;E119L;K142N;K144R;Y163F;I167N;F196A;V204L;I215L;C219V;L222I;K227N;K232G;S235A;L255T;A260S;I275V;T298L;G302S;D306N;F308L;L326G;L346M;I349V;L350I;C354I;A360S;T371F;S373G
36911	Node_4482	0.11613228281530678		I77L;N142A;V195I;I221L;Y226A;S240T;S316G;A364S	I77L;N142A;V195I;I221L;Y226A;S240T;S316G;A364S
Node_4481	Node_4482	0.04075769649271353		I91F;I121V;L202F;T214S;L217I;V219N;T220V;I222L;Y226T;N227I;L230W;A378S;I379V	I91F;I121V;L202F;T214S;L217I;V219N;T220V;I222L;Y226T;N227I;L230W;A378S;I379V
Node_4456	Node_4481	0.02764359849569663
4929	Node_4456	0.07243013329883738		D39E;I83L;I118V;V130T;S201A;V249M;F305L;I354G;V379L	D39E;I83L;I118V;V130T;S201A;V249M;F305L;I354G;V379L
Node_4455	Node_4456	0.1417723567957955		I77M;I83M;I84M;I118M;I134M;I162M;I169M;I178M;I190M;I200V;I221M;L222M;T226S;S240G;P245A	I77M;I83M;I84M;I118M;I134M;I162M;I169M;I178M;I190M;I200V;I221M;L222M;T226S;S240G;P245A
4920	Node_4455	0.20721636956209835		I33F;L51F;T52S;I66L;V79M;F91N;Y106K;V121M;I171M;I175L;F202L;L204F;S214A;M222I;L224F;S226N;G229K;W230L;V238L;V249M;I265F;V275I;F305T;G326A;M346I;I354M;A364S;Y380S	I33F;L51F;T52S;I66L;V79M;F91N;Y106K;V121M;I171M;I175L;F202L;L204F;S214A;M222I;L224F;S226N;G229K;W230L;V238L;V249M;I265F;V275I;F305T;G326A;M346I;I354M;A364S;Y380S
4959	Node_4455	0.20912052637161607		F34Y;L38T;D39E;I66V;T67N;M77L;M83L;M118L;N142A;Y157M;L161F;N167T;I171V;I175V;I217F;N219C;M221L;I227K;S302T;I304M;S316G;I344M;M346V;I354V;L355T;S360G;I362M;C368T;F371L;G373S	F34Y;L38T;D39E;I66V;T67N;M77L;M83L;M118L;N142A;Y157M;L161F;N167T;I171V;I175V;I217F;N219C;M221L;I227K;S302T;I304M;S316G;I344M;M346V;I354V;L355T;S360G;I362M;C368T;F371L;G373S
Node_4480	Node_4481	0.1754022916422597		I33F;F34Y;T52I;I66L;F91S;L92I;Y106K;L119I;V121I;M129L;K131N;N142R;R144K;T164S;L165I;I200V;S214A;I217L;T226Y;T255A;S272G;V275I;F305I;N306S;G326S;F343I;M346I;I350V;V353T;A358G;S360A;M361I;C368S;F371L;Y380E	I33F;F34Y;T52I;I66L;F91S;L92I;Y106K;L119I;V121I;M129L;K131N;N142R;R144K;T164S;L165I;I200V;S214A;I217L;T226Y;T255A;S272G;V275I;F305I;N306S;G326S;F343I;M346I;I350V;V353T;A358G;S360A;M361I;C368S;F371L;Y380E
36914	Node_4480	0.3163637408079053		F33M;I43L;I52T;I77M;V79A;I84M;S91T;I121M;L127T;L129T;K144Q;I162M;I165M;F168T;I175M;I178M;I199M;L217M;I221M;G232K;A235G;P245V;S259T;I265M;L276T;L280T;L281T;L303T;I354M	F33M;I43L;I52T;I77M;V79A;I84M;S91T;I121M;L127T;L129T;K144Q;I162M;I165M;F168T;I175M;I178M;I199M;L217M;I221M;G232K;A235G;P245V;S259T;I265M;L276T;L280T;L281T;L303T;I354M
Node_4479	Node_4480	0.0036678247343939602		N112T;I227L	N112T;I227L
Node_4462	Node_4479	0.020465232079666426		I199V;S259T;G348A	I199V;S259T;G348A
497107	Node_4462	0.15985654613749598		L51I;I52Y;V79L;K106Y;A117V;I119L;A120S;N131F;I169L;L170F;S240G;A255S	L51I;I52Y;V79L;K106Y;A117V;I119L;A120S;N131F;I169L;L170F;S240G;A255S
Node_4461	Node_4462	0.0238646225921975		I43L;N55S;L66I;V79S;T112S;A117S;I118V;S164T;P245A	I43L;N55S;L66I;V79S;T112S;A117S;I118V;S164T;P245A
Node_4457	Node_4461	0.015598455593958671		V199I	V199I
497108	Node_4457	0.10391149030420513		L38T;I52M;I77M;V118I;I119M;I121M;I134M;I165M;I169M;L269T;L281T;L300T;L355T	L38T;I52M;I77M;V118I;I119M;I121M;I134M;I165M;I169M;L269T;L281T;L300T;L355T
497109	Node_4457	0.011846554862031804
Node_4460	Node_4461	0.04920893218448669		I52L;S55T;K106F;L217I;I221V;T259A	I52L;S55T;K106F;L217I;I221V;T259A
Node_4458	Node_4460	0.00483079471779432		A245P	A245P
1198502	Node_4458	0.0038103603355642145
273372	Node_4458	0.026166204937043233		Y158F;S306G;G358A;E380D	Y158F;S306G;G358A;E380D
Node_4459	Node_4460	0.005031312289364466
273371	Node_4459	3.73628282234857E-6
5480	Node_4459	0.019031613657541396		F106Y;A214T	F106Y;A214T
Node_4478	Node_4479	0.017718773233410024		I52M;E380S	I52M;E380S
497110	Node_4478	0.18353910575601826		Y34F;M52I;T67S;I77L;V79I;S91I;G110S;T112N;W114Y;I121L;N131V;K144Q;F168I;L170V;A172S;I175L;I190L;I199V;V200I;F202L;L217I;V220L;L222I;L227I;W230F;G232K;P245A;A255S;G272S;M297L;I305L;S326G;I346V;T353V;A360S;A364G;V379I;S380L	Y34F;M52I;T67S;I77L;V79I;S91I;G110S;T112N;W114Y;I121L;N131V;K144Q;F168I;L170V;A172S;I175L;I190L;I199V;V200I;F202L;L217I;V220L;L222I;L227I;W230F;G232K;P245A;A255S;G272S;M297L;I305L;S326G;I346V;T353V;A360S;A364G;V379I;S380L
Node_4477	Node_4478	0.021742290344028088
Node_4464	Node_4477	0.07810183444362412		I43V;L66M;I77M;N131T;F168M;I171L;I199V;S201G;F202L;A255C;S259C;S306G;I344V;S380D	I43V;L66M;I77M;N131T;F168M;I171L;I199V;S201G;F202L;A255C;S259C;S306G;I344V;S380D
561986	Node_4464	0.24636219157778502		F33L;L51T;M52Y;N55T;V79L;I83M;I84L;S91M;I92M;K106N;I119M;I121M;I134M;R142T;G152S;I162M;I165M;I169M;I175T;I178M;I190M;S191A;V199I;V220L;Y226S;W230S;G232K;A235S;P245I;G272S;L281T;L298T;I305L;L308T;S316G;V344M;I346M;I354M;I362M;I375M;D380S	F33L;L51T;M52Y;N55T;V79L;I83M;I84L;S91M;I92M;K106N;I119M;I121M;I134M;R142T;G152S;I162M;I165M;I169M;I175T;I178M;I190M;S191A;V199I;V220L;Y226S;W230S;G232K;A235S;P245I;G272S;L281T;L298T;I305L;L308T;S316G;V344M;I346M;I354M;I362M;I375M;D380S
Node_4463	Node_4464	0.09304372159242921		F33Y;E42I;N55S;M66I;M77L;I83L;S91G;I92L;K106T;G110A;I121L;T131I;K144R;G152A;F159Y;I162V;F163Y;S164T;I165V;M168V;I175V;I178V;I190A;S191T;A192G;A196P;L217I;I221V;W230L;S240G;P245V;S302G;S326L;I343V	F33Y;E42I;N55S;M66I;M77L;I83L;S91G;I92L;K106T;G110A;I121L;T131I;K144R;G152A;F159Y;I162V;F163Y;S164T;I165V;M168V;I175V;I178V;I190A;S191T;A192G;A196P;L217I;I221V;W230L;S240G;P245V;S302G;S326L;I343V
391825	Node_4463	0.031526721774395486
391826	Node_4463	0.024930990337264494		A110V;V116I;I118V;A120S;V200I;V245P	A110V;V116I;I118V;A120S;V200I;V245P
Node_4476	Node_4477	0.053736368245190645		K144A;L170F;S306N;S326G;I344V;G348A;F357V	K144A;L170F;S306N;S326G;I344V;G348A;F357V
Node_4465	Node_4476	0.04944795540686058		S91F;A214S	S91F;A214S
271359	Node_4465	0.19020013682596001		F33Y;Y34T;P45V;I77L;V79A;I83L;I84V;F91L;I92V;T112S;I118V;I119L;A120T;N131S;A144L;Y157R;L161F;S164A;I165V;F168T;F170L;L174V;I175V;V200I;Y226S;L227I;G229Q;W230S;G232R;A235G;S240G;V247S;V249I;V251A;A255S;Y258F;S259T;A262S;I265V;G272S;I275V;L298F;I304V;I305V;N306K;S316G;G326V;I343L;V350T;A351V;I354V;V357M;I361V;I375T;K376R;V379L;S380E	F33Y;Y34T;P45V;I77L;V79A;I83L;I84V;F91L;I92V;T112S;I118V;I119L;A120T;N131S;A144L;Y157R;L161F;S164A;I165V;F168T;F170L;L174V;I175V;V200I;Y226S;L227I;G229Q;W230S;G232R;A235G;S240G;V247S;V249I;V251A;A255S;Y258F;S259T;A262S;I265V;G272S;I275V;L298F;I304V;I305V;N306K;S316G;G326V;I343L;V350T;A351V;I354V;V357M;I361V;I375T;K376R;V379L;S380E
434039	Node_4465	0.07368607790966591		M52V;V79I;N131H;F168L;S201G;V249I;V344I;V350I	M52V;V79I;N131H;F168L;S201G;V249I;V344I;V350I
Node_4475	Node_4476	0.015778379948890735		S164T	S164T
5476	Node_4475	0.04233052891514621		K106R;N131Y;R142K;Y157H;Y158F;F168L;I171A;L217I;V249I;I305V;V350I	K106R;N131Y;R142K;Y157H;Y158F;F168L;I171A;L217I;V249I;I305V;V350I
Node_4474	Node_4475	0.026686224891602366		V79A;G110K	V79A;G110K
5479	Node_4474	0.1283003480370238		Y34F;D39E;M52I;L66I;I84L;K106T;K110S;T112N;R142T;Y157K;Y158F;I171L;L174I;S201A;A214S;L217F;V220L;W230L;G232R;A235E;S240T;S259T;L298V;I305V;N306S;I343V;A348G;V357F;L370I;S380A	Y34F;D39E;M52I;L66I;I84L;K106T;K110S;T112N;R142T;Y157K;Y158F;I171L;L174I;S201A;A214S;L217F;V220L;W230L;G232R;A235E;S240T;S259T;L298V;I305V;N306S;I343V;A348G;V357F;L370I;S380A
Node_4473	Node_4474	0.03979689093709265		K106T;G115S;I119V;A120S;L127Y;Y157T	K106T;G115S;I119V;A120S;L127Y;Y157T
Node_4468	Node_4473	0.02761548156880037		M52I;T112S;Y127H;A144T;Y158F;L194I;A196P;A214S;G229H;Y258F;G272S	M52I;T112S;Y127H;A144T;Y158F;L194I;A196P;A214S;G229H;Y258F;G272S
434046	Node_4468	0.07047137742568406		F33I;D39E;S91A;I121L;N131I;I171V;L204I;L217I;P245L;I305L;V344I;G373S	F33I;D39E;S91A;I121L;N131I;I171V;L204I;L217I;P245L;I305L;V344I;G373S
Node_4467	Node_4468	0.03549972949720964		Y34F;E42D;I52L;A79S;V119F;T144K;T157A;I194V;S214T;L227M;A255T;S316N;G326V	Y34F;E42D;I52L;A79S;V119F;T144K;T157A;I194V;S214T;L227M;A255T;S316N;G326V
694444	Node_4467	0.04986371679771432		W114Y;H127N;Y226F;M227I;H229N;V379I	W114Y;H127N;Y226F;M227I;H229N;V379I
Node_4466	Node_4467	0.12687085424044225		D42E;L66M;I84M;I118M;F119M;N131K;I134M;I165M;I178M;I190M;I199M;I265M;I362M;I369M	D42E;L66M;I84M;I118M;F119M;N131K;I134M;I165M;I178M;I190M;I199M;I265M;I362M;I369M
536035	Node_4466	0.23768807399156908		L52M;I77V;S79A;I83M;M84L;T106K;K110A;I121M;H127N;N128S;K144A;A157M;I162M;I169M;I171M;L174T;I175V;L204V;T214S;I221M;H229K;L236T;L244T;S259T;L269T;S272G;I275M;L280T;I304M;I305V;N306S;N316S;I343M;I346M;I359M	L52M;I77V;S79A;I83M;M84L;T106K;K110A;I121M;H127N;N128S;K144A;A157M;I162M;I169M;I171M;L174T;I175V;L204V;T214S;I221M;H229K;L236T;L244T;S259T;L269T;S272G;I275M;L280T;I304M;I305V;N306S;N316S;I343M;I346M;I359M
5486	Node_4466	0.07556796061913572		L38T;E42N;M66I;I77M;R113K;A117G;M119L;K131M;K144Q;L161T;I171L;I175M;L217F;Y226F;L281T;I299M;V326A;I343F;V344M;I354M;I375M;V379M	L38T;E42N;M66I;I77M;R113K;A117G;M119L;K131M;K144Q;L161T;I171L;I175M;L217F;Y226F;L281T;I299M;V326A;I343F;V344M;I354M;I375M;V379M
Node_4472	Node_4473	0.015307639264251311		I83L;N131S;T157I	I83L;N131S;T157I
5482	Node_4472	0.026842490583590062		M52L;I84M;T106S;S115T;I121L;I171L;I175V;S201A;I305V	M52L;I84M;T106S;S115T;I121L;I171L;I175V;S201A;I305V
Node_4471	Node_4472	0.006011855697514056		A79I	A79I
52253	Node_4471	0.02257877258812955		F33I;M52L;I77V;Y127H;S131I;I157V;A235G;S380A	F33I;M52L;I77V;Y127H;S131I;I157V;A235G;S380A
Node_4470	Node_4471	0.062315723961072315		L66I;T106S;S115A;V119I;S120A;I121L;L217I;N306S;G326S;V344I;V357F	L66I;T106S;S115A;V119I;S120A;I121L;L217I;N306S;G326S;V344I;V357F
148634	Node_4470	0.141388847210893		L38T;I79V;A115T;I134M;I162M;I169M;L174T;I175M;I190M;I199M;I217F;L244T;L250T;L252T;L271T;L280T;L281T;I354M;L371T	L38T;I79V;A115T;I134M;I162M;I169M;L174T;I175M;I190M;I199M;I217F;L244T;L250T;L252T;L271T;L280T;L281T;I354M;L371T
Node_4469	Node_4470	0.029102361621666125		F33L;L83I;S91F;S106N;T112S;S380A	F33L;L83I;S91F;S106N;T112S;S380A
434042	Node_4469	0.014144428586476581		N106Y;I343F	N106Y;I343F
434044	Node_4469	0.003761921458334797		I157V	I157V
Node_4516	Node_4517	0.06158224783514334		N55T;V79L;S115F;K144M;G152W;L170F;Q193H;T214I;C219V;K232V;D306N	N55T;V79L;S115F;K144M;G152W;L170F;Q193H;T214I;C219V;K232V;D306N
Node_4496	Node_4516	0.0804407381738368		M24T;E42D;L51I;I91K;W152Y;S176G;L230F;I275T;T298S;I304V;L350F;C368S	M24T;E42D;L51I;I91K;W152Y;S176G;L230F;I275T;T298S;I304V;L350F;C368S
Node_4487	Node_4496	0.2336199806564127		K44N;T55N;I77L;L79I;K106L;V110I;R113N;F115L;V116I;Y122F;M144V;Y157R;F159V;F170L;I171V;S187N;H193S;L202I;I214S;I215L;L217I;V219L;K227L;G229K;S272A;F305K;C354I;M361C;S368A;A378S	K44N;T55N;I77L;L79I;K106L;V110I;R113N;F115L;V116I;Y122F;M144V;Y157R;F159V;F170L;I171V;S187N;H193S;L202I;I214S;I215L;L217I;V219L;K227L;G229K;S272A;F305K;C354I;M361C;S368A;A378S
Node_4484	Node_4487	0.08347817889198933		T24M;N25M;V83T;S93G;I110V;S117A;I121T;F122V;L127V;I167V;S191A;V204F;S240V;V249L;I265V;N306T;I379V	T24M;N25M;V83T;S93G;I110V;S117A;I121T;F122V;L127V;I167V;S191A;V204F;S240V;V249L;I265V;N306T;I379V
36015	Node_4484	0.13725611696235215		M24S;D39E;D42K;I51V;G52S;N55S;I66V;I79V;T83S;K91G;K142T;V144I;A192T;L194I;F204L;K229N;F230I;P245A;G302N;S316G;L326I;F343L;I344L;L346I;I375L;V379L;Y380F	M24S;D39E;D42K;I51V;G52S;N55S;I66V;I79V;T83S;K91G;K142T;V144I;A192T;L194I;F204L;K229N;F230I;P245A;G302N;S316G;L326I;F343L;I344L;L346I;I375L;V379L;Y380F
Node_4483	Node_4484	0.2497014223180595		M25I;I66F;L77I;K91S;V110I;A120S;V144A;V167M;V195I;I202L;I217L;L219Y;L224F;V232E;F237L;S298G;F308L;A351C;A368S	M25I;I66F;L77I;K91S;V110I;A120S;V144A;V167M;V195I;I202L;I217L;L219Y;L224F;V232E;F237L;S298G;F308L;A351C;A368S
13368	Node_4483	0.13379080832484758		N34S;D42A;I43L;I108V;N113K;K142T;S203G;F230W;V304T;F343I	N34S;D42A;I43L;I108V;N113K;K142T;S203G;F230W;V304T;F343I
5007	Node_4483	0.1409245533242219		I25L;N34R;N44S;T45I;I79L;S91N;L92I;G93S;W114L;I116L;A117T;V122M;V127I;R157Y;M167I;V171I;Y219F;L227I;F233Y;L244I;P245A;V247L;V265I;S368T	I25L;N34R;N44S;T45I;I79L;S91N;L92I;G93S;W114L;I116L;A117T;V122M;V127I;R157Y;M167I;V171I;Y219F;L227I;F233Y;L244I;P245A;V247L;V265I;S368T
Node_4486	Node_4487	0.11899086381162229		D42I;T45N;F50L;I51L;G52E;T67S;I110K;I121V;K142S;I167T;I178V;I190L;V195I;S201G;Y226F;H228N;S259T;G302N;F308L;I375L	D42I;T45N;F50L;I51L;G52E;T67S;I110K;I121V;K142S;I167T;I178V;I190L;V195I;S201G;Y226F;H228N;S259T;G302N;F308L;I375L
1378263	Node_4486	0.07045564590773352		M23L;T24N;L50I;I79L;V159I;T167S;V171I;L227I;V232I;A272G;G301S	M23L;T24N;L50I;I79L;V159I;T167S;V171I;L227I;V232I;A272G;G301S
Node_4485	Node_4486	0.062300030240604154		I66F;L77F;K91R;I108V;S117G;V121I;F196Y;F230A;L326F;F343L	I66F;L77F;K91R;I108V;S117G;V121I;F196Y;F230A;L326F;F343L
369265	Node_4485	0.009269731258848805		R91V;A172S	R91V;A172S
870730	Node_4485	0.08233878764071646		I42M;I43M;I79V;I84M;I116M;G117A;I118M;I121M;I162V;I175M;I199M;I202M;I217M;I221M;L280T;L281T;L300T;I354M;L381T	I42M;I43M;I79V;I84M;I116M;G117A;I118M;I121M;I162V;I175M;I199M;I202M;I217M;I221M;L280T;L281T;L300T;I354M;L381T
Node_4495	Node_4496	3.73628282234857E-6
4922	Node_4495	0.304009364146711		N34F;I43M;T45L;T55A;I77L;L79Y;V110I;R113Q;V116L;I121T;Y122F;D124H;K142T;M144A;Y157T;F159V;L161F;F170L;I190L;H193C;V204I;L217I;Y226V;S240G;S259T;I265V;S277A;M297L;S298N;G301S;G302S;V304I;N306T;L326I;F343I;I344L;I349V;C354G;F357W;A358V;A360G;I379V	N34F;I43M;T45L;T55A;I77L;L79Y;V110I;R113Q;V116L;I121T;Y122F;D124H;K142T;M144A;Y157T;F159V;L161F;F170L;I190L;H193C;V204I;L217I;Y226V;S240G;S259T;I265V;S277A;M297L;S298N;G301S;G302S;V304I;N306T;L326I;F343I;I344L;I349V;C354G;F357W;A358V;A360G;I379V
Node_4494	Node_4495	0.28943330926838173		I33V;T45V;T55V;I77F;K91L;S93T;V110I;F115Y;I118Q;I121M;L127N;K131S;M144L;Y152G;L165F;I171T;S191T;A192S;I214V;K227Y;F230L;V232T;S235G;S240A;T242C;P245A;V247A;V249L;S298A;F308L;F350L;C354V;A364S;T371A;S373G;A378G;I379L	I33V;T45V;T55V;I77F;K91L;S93T;V110I;F115Y;I118Q;I121M;L127N;K131S;M144L;Y152G;L165F;I171T;S191T;A192S;I214V;K227Y;F230L;V232T;S235G;S240A;T242C;P245A;V247A;V249L;S298A;F308L;F350L;C354V;A364S;T371A;S373G;A378G;I379L
Node_4489	Node_4494	0.026856401328768886		N25T;I51M;G176S;L224F;T232E;I265V	N25T;I51M;G176S;L224F;T232E;I265V
4903	Node_4489	0.029562436600636836		T24M	T24M
Node_4488	Node_4489	0.012700747505880296
51918	Node_4488	0.027030953779550188		N128T;A245P	N128T;A245P
907738	Node_4488	0.015672590020507537		V265I	V265I
Node_4493	Node_4494	0.03585868129599161		L194M;L222I;Y227T;S368A	L194M;L222I;Y227T;S368A
Node_4490	Node_4493	0.02486566909558359		V78I;V83T;V116L;F165L;G235S	V78I;V83T;V116L;F165L;G235S
36038	Node_4490	0.020380431962728172		R113K	R113K
49330	Node_4490	0.025285827593097446		T83A;F159Y;T171I;I190V	T83A;F159Y;T171I;I190V
Node_4492	Node_4493	0.01367817511655165		V354A	V354A
1156965	Node_4492	0.0380714711511576		V78I;K106R;S112N;G235A;A298V	V78I;K106R;S112N;G235A;A298V
Node_4491	Node_4492	0.03163399865666385		V33I;L144F;I175L;G176S;T227N;A245V	V33I;L144F;I175L;G176S;T227N;A245V
1378264	Node_4491	0.02372409494996864
599730	Node_4491	0.020770321193363455		I265V	I265V
Node_4515	Node_4516	0.16839444249098123		M24L;S93T;I118Q;I162V;L165F;I190L;I200V;V204M;V219T;V249L;S259F;S277A;T298I;I304L;F367W;I375L	M24L;S93T;I118Q;I162V;L165F;I190L;I200V;V204M;V219T;V249L;S259F;S277A;T298I;I304L;F367W;I375L
Node_4497	Node_4515	0.30148725870322735		L13M;M23N;L24M;N25K;D39E;K44R;T45E;F50L;V78T;I91V;I108L;R113N;V116L;A120M;M144V;F168T;I171T;A172M;L190M;S191T;A192S;L194V;I199V;L202M;L217M;L222V;L224F;K227T;V232K;S235G;V238L;S240T;P245I;L252S;A262T;L276M;M297I;I298V;F308L;S316A;I344L;L346M;G348A;A351G;A360T;M361I;T371M;A378T	L13M;M23N;L24M;N25K;D39E;K44R;T45E;F50L;V78T;I91V;I108L;R113N;V116L;A120M;M144V;F168T;I171T;A172M;L190M;S191T;A192S;L194V;I199V;L202M;L217M;L222V;L224F;K227T;V232K;S235G;V238L;S240T;P245I;L252S;A262T;L276M;M297I;I298V;F308L;S316A;I344L;L346M;G348A;A351G;A360T;M361I;T371M;A378T
33169	Node_4497	0.046304964478472196		M13Y;E45D;V91L;L92M;F115Y;L127M;M217L;V222I	M13Y;E45D;V91L;L92M;F115Y;L127M;M217L;V222I
566037	Node_4497	0.02886155170146313
Node_4514	Node_4515	0.047179378470597		I379L	I379L
Node_4502	Node_4514	0.02637452723711109		K44R;T45V;I66F;I91L;M144F;M204T;I214V;T219A;L326F;C368S	K44R;T45V;I66F;I91L;M144F;M204T;I214V;T219A;L326F;C368S
28985	Node_4502	0.13519345255010295		N34T;F50L;L51M;V83T;I84V;V110I;R113K;F144L;I167F;I171V;A172S;V195I;T204S;L222I;Y226T;S240G;A273S;I275V;A277S;M297L;F308L;F343L;L346G;I349L;C354V;A360S;M361V;A378V	N34T;F50L;L51M;V83T;I84V;V110I;R113K;F144L;I167F;I171V;A172S;V195I;T204S;L222I;Y226T;S240G;A273S;I275V;A277S;M297L;F308L;F343L;L346G;I349L;C354V;A360S;M361V;A378V
Node_4501	Node_4502	0.03362654443251432		M23L;T55V;I121M;I171T;I199V;S240A;L276I;F305L;N306S	M23L;T55V;I121M;I171T;I199V;S240A;L276I;F305L;N306S
4934	Node_4501	0.043982850809151736		V83T;A219V;K227R;L230W;I275T;S306T;A364S;S368A	V83T;A219V;K227R;L230W;I275T;S306T;A364S;S368A
Node_4500	Node_4501	0.051598496219134864		F115Y;F144Y;V214I;L222T;V232I;A240T;P245A;M297L;I298L;L304V;F308L;V353L;M361V	F115Y;F144Y;V214I;L222T;V232I;A240T;P245A;M297L;I298L;L304V;F308L;V353L;M361V
381046	Node_4500	0.01526693125924979		L79F;G348A;A364S	L79F;G348A;A364S
Node_4499	Node_4500	0.013554533641885287
679534	Node_4499	0.003638159228766546
Node_4498	Node_4499	0.008033372317954424		L230F;A245P	L230F;A245P
1072105	Node_4498	0.020273297886363315		L79F;S191A;A192S;I214V;I232V;A364S	L79F;S191A;A192S;I214V;I232V;A364S
300276	Node_4498	0.010266974311926847
Node_4513	Node_4514	0.04898878431102861		M23L;V116I;L127M;V162I;I167M;S191T;L194F;V200I;L252I;F259I;G348M;V353M;S372A	M23L;V116I;L127M;V162I;I167M;S191T;L194F;V200I;L252I;F259I;G348M;V353M;S372A
36033	Node_4513	0.20242442352999784		N25M;I43M;K44N;F50L;G52K;T55V;K106T;V110I;F115N;I116L;S117P;Q118L;A120M;M127L;M129T;V130T;M144L;Y157L;F165L;F170L;M177L;H193Q;F194I;I199V;M204F;T219S;L222T;L224F;Y226N;L230W;V232L;S240N;L244T;L255S;I265F;S272T;A273C;I298V;F305L;S316N;F343I;L346F;M353L;A364S;W367F;C368A;I369T;L375I;A378S	N25M;I43M;K44N;F50L;G52K;T55V;K106T;V110I;F115N;I116L;S117P;Q118L;A120M;M127L;M129T;V130T;M144L;Y157L;F165L;F170L;M177L;H193Q;F194I;I199V;M204F;T219S;L222T;L224F;Y226N;L230W;V232L;S240N;L244T;L255S;I265F;S272T;A273C;I298V;F305L;S316N;F343I;L346F;M353L;A364S;W367F;C368A;I369T;L375I;A378S
Node_4512	Node_4513	0.044984905366778696		T55Q;M144N;M204I;L304T	T55Q;M144N;M204I;L304T
Node_4505	Node_4512	0.030362842820819032		L13Q;D39E;F115L;I116L;A120V;N144D;I204M;T219I;I298A;G301A;A358G;W367F;C368S	L13Q;D39E;F115L;I116L;A120V;N144D;I204M;T219I;I298A;G301A;A358G;W367F;C368S
51660	Node_4505	0.24647773436535012		Q13N;L23F;L24I;L51M;Q55T;L79F;I108V;V110I;V120M;M127L;N128K;V130T;D144L;Y157N;I171T;F196L;M204I;I221T;Y226V;K227R;V232G;S235A;S240Q;P245I;I252L;L255V;I259S;I265V;A273C;I275V;G302T;F305L;N306S;F308L;F343S;L346M;M348L;M353F;C354S;F357M;T371M;L375I	Q13N;L23F;L24I;L51M;Q55T;L79F;I108V;V110I;V120M;M127L;N128K;V130T;D144L;Y157N;I171T;F196L;M204I;I221T;Y226V;K227R;V232G;S235A;S240Q;P245I;I252L;L255V;I259S;I265V;A273C;I275V;G302T;F305L;N306S;F308L;F343S;L346M;M348L;M353F;C354S;F357M;T371M;L375I
Node_4504	Node_4505	0.0990235273145111		N19T;I84V;I91V;L161F;F165L;A172S;F188Y;H193Q;G223S;P243A;I259V;L276F;A277S;F305M;N306T;S316Q;M348I;A351I;M361I;T371A;A372S;A378G	N19T;I84V;I91V;L161F;F165L;A172S;F188Y;H193Q;G223S;P243A;I259V;L276F;A277S;F305M;N306T;S316Q;M348I;A351I;M361I;T371A;A372S;A378G
51657	Node_4504	0.04059591107631877		T19I;K44N;G52S;Q55H;V83I;V84I;V91L;I171V;I175L;I199V;K227R;L230V;S240A;V251T;A262S	T19I;K44N;G52S;Q55H;V83I;V84I;V91L;I171V;I175L;I199V;K227R;L230V;S240A;V251T;A262S
Node_4503	Node_4504	4.0616769975615187E-4
51914	Node_4503	0.3458974276736512		L24M;E39D;K44R;F50L;I66L;V84I;V91L;L92M;V120I;Y122F;N128K;M129L;V130T;D144Y;F159L;F161M;I171T;S172A;Y188F;T191S;M204F;I219V;I221T;S223G;V232K;S240Q;A243P;P245F;I252L;L255M;V259S;S272G;F276T;S277A;A301S;T304I;M305L;T306S;F308L;Q316S;I344V;I349F;I351G;F357M;G358A;A371T;S372A	L24M;E39D;K44R;F50L;I66L;V84I;V91L;L92M;V120I;Y122F;N128K;M129L;V130T;D144Y;F159L;F161M;I171T;S172A;Y188F;T191S;M204F;I219V;I221T;S223G;V232K;S240Q;A243P;P245F;I252L;L255M;V259S;S272G;F276T;S277A;A301S;T304I;M305L;T306S;F308L;Q316S;I344V;I349F;I351G;F357M;G358A;A371T;S372A
5478	Node_4503	0.02592313725048302		N25R;I43V;Q55N;T93S;V110I;M127L;F170L;Y226F;L230W;I252V;I265F	N25R;I43V;Q55N;T93S;V110I;M127L;F170L;Y226F;L230W;I252V;I265F
Node_4511	Node_4512	0.02562157683088211
Node_4506	Node_4511	0.056340313095595715		L24M;K44Q;I91M;R113K;A120V;N144T;I175L;I204F;I215V;T219M;S240H;P245V;L276M;T304L;A364S	L24M;K44Q;I91M;R113K;A120V;N144T;I175L;I204F;I215V;T219M;S240H;P245V;L276M;T304L;A364S
27288	Node_4506	0.18618201177622906		M24I;I43S;L51F;G52S;Q55F;V83I;L92F;K106M;V110M;S117T;V120M;M127V;M129T;V130I;I134M;T144L;Y157F;F159M;L161F;F170L;I171V;A172S;H193Q;I214M;L222M;L224F;S235A;H240Q;I252L;L255M;L256M;A260M;A262S;I265L;S272A;I275V;F305M;N306Q;M348I;A351C;I352V;M353V;C354M;C368T;I369V;T371M;L375M;A378V;L379Q	M24I;I43S;L51F;G52S;Q55F;V83I;L92F;K106M;V110M;S117T;V120M;M127V;M129T;V130I;I134M;T144L;Y157F;F159M;L161F;F170L;I171V;A172S;H193Q;I214M;L222M;L224F;S235A;H240Q;I252L;L255M;L256M;A260M;A262S;I265L;S272A;I275V;F305M;N306Q;M348I;A351C;I352V;M353V;C354M;C368T;I369V;T371M;L375M;A378V;L379Q
27293	Node_4506	0.18984524882773768		N25F;F50L;L51M;Y72F;I77M;V78L;I84V;M91L;T93P;K106N;V110I;F115M;I116V;S117F;Q118H;V130T;Q133M;I134V;G141S;K142E;W152G;G153M;M167V;F170M;I171L;L174M;M177L;S187T;A189S;A192S;H193N;V195M;I214T;K227Q;V238I;G241N;I252M;I259V;A273V;I275N;M276T;M297L;I298S;G301S;I344M;M348A;M353F;C354F;F357I;A360G;M361L;C368S	N25F;F50L;L51M;Y72F;I77M;V78L;I84V;M91L;T93P;K106N;V110I;F115M;I116V;S117F;Q118H;V130T;Q133M;I134V;G141S;K142E;W152G;G153M;M167V;F170M;I171L;L174M;M177L;S187T;A189S;A192S;H193N;V195M;I214T;K227Q;V238I;G241N;I252M;I259V;A273V;I275N;M276T;M297L;I298S;G301S;I344M;M348A;M353F;C354F;F357I;A360G;M361L;C368S
Node_4510	Node_4511	0.11363794578098198		L13F;N34T;K44R;F50L;I66L;I91T;V110I;F115L;Y157L;L161M;Y163F;T191S;F194L;T219N;L230W;S240T;L255T;S272G;A273S;G301A;S316L;L326F;I344V;C354I;A360G;M361I;L379V	L13F;N34T;K44R;F50L;I66L;I91T;V110I;F115L;Y157L;L161M;Y163F;T191S;F194L;T219N;L230W;S240T;L255T;S272G;A273S;G301A;S316L;L326F;I344V;C354I;A360G;M361I;L379V
27292	Node_4510	0.026076184255102133		V232T;A262S;A364S	V232T;A262S;A364S
Node_4509	Node_4510	0.016173692710374353		L51F;V130T;F165L;T240A;I259F;I298V;C368T	L51F;V130T;F165L;T240A;I259F;I298V;C368T
27291	Node_4509	0.0036270294277254652		A301G	A301G
Node_4508	Node_4509	0.008253041208506423		I214V;I354M;A364G;T368A	I214V;I354M;A364G;T368A
559292	Node_4508	0.00360081019185202
Node_4507	Node_4508	0.0021300357193629288
1294331	Node_4507	0.005584086788871962		M354I;G364S;A368T	M354I;G364S;A368T
721032	Node_4507	0.007769089405967257		F259I;A301G	F259I;A301G
Node_8698	Node_8699	0.254217035252224
Node_4548	Node_8698	0.35300771167685974		A33G;N34S;N36S;D42K;N44V;F50L;Y72M;I77F;L92I;S93L;I108L;V110I;N112K;A116S;C117V;K128Y;I134S;Q153T;Y163F;V167I;S172L;F178C;S192T;L216V;I221F;R226W;H228F;V238M;T242A;A245V;V247A;F259I;A260S;V265I;M275L;K298A;I300L;S301A;W305F;K306N;M308F;I326L;S342N;F343I;F346V;L349M;L352I;Y353S;C361I;C372T;K376A;D380V	A33G;N34S;N36S;D42K;N44V;F50L;Y72M;I77F;L92I;S93L;I108L;V110I;N112K;A116S;C117V;K128Y;I134S;Q153T;Y163F;V167I;S172L;F178C;S192T;L216V;I221F;R226W;H228F;V238M;T242A;A245V;V247A;F259I;A260S;V265I;M275L;K298A;I300L;S301A;W305F;K306N;M308F;I326L;S342N;F343I;F346V;L349M;L352I;Y353S;C361I;C372T;K376A;D380V
Node_4533	Node_4548	0.21875070544408232		S34A;S36A;F51I;G52A;L66I;V78A;V84A;K112N;S116A;C120S;V121I;Y127H;Y128G;M129L;K157Q;C178F;P190V;T192V;I194V;F202L;F221L;F224L;K230W;D232N;F234L;S240A;V245A;F308M;S316T;V357A;I361V;C368S	S34A;S36A;F51I;G52A;L66I;V78A;V84A;K112N;S116A;C120S;V121I;Y127H;Y128G;M129L;K157Q;C178F;P190V;T192V;I194V;F202L;F221L;F224L;K230W;D232N;F234L;S240A;V245A;F308M;S316T;V357A;I361V;C368S
1143167	Node_4533	0.04713397250564513		A36X;S164T;A222G	A36X;S164T;A222G
Node_4532	Node_4533	0.022733075515190947		I66V;F77L;V117I;A245G	I66V;F77L;V117I;A245G
1291152	Node_4532	0.0410532208633354		S120L;S164P;I174L;L252I;V269I	S120L;S164P;I174L;L252I;V269I
Node_4531	Node_4532	0.006862539793954362
132414	Node_4531	0.04442952932061468		G33S;V66L;R106Q;I117L;S120T;S134A;I174L;A222G;A240S;A298T;N306S;V346I;S368A	G33S;V66L;R106Q;I117L;S120T;S134A;I174L;A222G;A240S;A298T;N306S;V346I;S368A
Node_4530	Node_4531	6.279097792362936E-4
1163374	Node_4530	0.019123158732328217		L252I	L252I
Node_4529	Node_4530	0.014099771282221507		S164T;G245A	S164T;G245A
856778	Node_4529	0.07989167904826694		S134A;K227R;N232K;I265V;N306S	S134A;K227R;N232K;I265V;N306S
Node_4528	Node_4529	0.024692488582902714		V66I;I117V;A222G	V66I;I117V;A222G
1326985	Node_4528	0.15692700091003592		D39N;A78G;I92V;V117A;H127G;T153L;P160T;V192A;L221W	D39N;A78G;I92V;V117A;H127G;T153L;P160T;V192A;L221W
6116	Node_4528	0.038023241346825734		T153P;V194I;L326F	T153P;V194I;L326F
Node_4547	Node_4548	0.36890492956954274		D39E;K42N;D45W;V79I;I92L;L93F;R106D;M118F;S134L;K142N;T153L;V162I;I167F;I169L;V195I;I259F;F305V;N306V;P345A;V346I;S353T;V357I	D39E;K42N;D45W;V79I;I92L;L93F;R106D;M118F;S134L;K142N;T153L;V162I;I167F;I169L;V195I;I259F;F305V;N306V;P345A;V346I;S353T;V357I
Node_4538	Node_4547	0.16460945280767053		G33S;V43I;L66F;F93L;D106E;F118Y;V121I;Y122E;D124N;H125Y;M129I;V130T;K131M;E144V;P160S;F163V;F167V;A222S;W226Y;V251I;F259V;I265V;V269I;V305L;S316F;I357V;T372V;A376T;V380I	G33S;V43I;L66F;F93L;D106E;F118Y;V121I;Y122E;D124N;H125Y;M129I;V130T;K131M;E144V;P160S;F163V;F167V;A222S;W226Y;V251I;F259V;I265V;V269I;V305L;S316F;I357V;T372V;A376T;V380I
928217	Node_4538	0.04388669617928651		N142G;K157R;A298V;V357M;I373V	N142G;K157R;A298V;V357M;I373V
Node_4537	Node_4538	0.017058159646339603		I121L;M131V;K157I;V245I;V259I;I346M;V372Q;I380F	I121L;M131V;K157I;V245I;V259I;I346M;V372Q;I380F
Node_4534	Node_4537	0.005845791935984578		L93F;G141S;T371V	L93F;G141S;T371V
367768	Node_4534	0.002206729695847395
46731	Node_4534	3.73628282234857E-6
Node_4536	Node_4537	0.010988210288967506		L50M;C120Y;I195V;F316L;Q372L;T376A	L50M;C120Y;I195V;F316L;Q372L;T376A
50429	Node_4536	0.0036276877283219202		V196I;I361V	V196I;I361V
Node_4535	Node_4536	0.004289293980452806		A262G;A376V;F380V	A262G;A376V;F380V
446912	Node_4535	0.004449492097918182		V357I	V357I
51070	Node_4535	3.73628282234857E-6
Node_4546	Node_4547	0.06754083327472465		V117F;C120L;D124Y;N142V;L175F;V216I;F224L;K227R;V350I;I379L	V117F;C120L;D124Y;N142V;L175F;V216I;F224L;K227R;V350I;I379L
1036011	Node_4546	0.06370308104506997		V43I;V83I;I110V;V121I;M129L;G141N;V142I;Y158F;L169I;I174L;F221L;L224I;V245I	V43I;V83I;I110V;V121I;M129L;G141N;V142I;Y158F;L169I;I174L;F221L;L224I;V245I
Node_4545	Node_4546	0.002798415805179895
213639	Node_4545	0.2940793762043669		V44L;L50F;F51V;L66F;T67S;V83I;F93L;D106T;V121A;Y124G;Y128R;M129V;V130I;G141S;V142I;E144S;I162V;F175L;I216V;T220I;A222S;R227E;F234I;I236L;F259V;V305L;S316A;I350V;T372I;V380S	V44L;L50F;F51V;L66F;T67S;V83I;F93L;D106T;V121A;Y124G;Y128R;M129V;V130I;G141S;V142I;E144S;I162V;F175L;I216V;T220I;A222S;R227E;F234I;I236L;F259V;V305L;S316A;I350V;T372I;V380S
Node_4544	Node_4545	0.011979096544330254		F77L;Y124F;V130A	F77L;Y124F;V130A
388629	Node_4544	0.04973131239134898		I174V	I174V
Node_4543	Node_4544	0.04128836631584218		Y122C;M129V;Y158F;F163L;V219I;F221L;A222S;W226L;V306I;I350V	Y122C;M129V;Y158F;F163L;V219I;F221L;A222S;W226L;V306I;I350V
Node_4539	Node_4543	0.012925857856821491		V245I	V245I
214982	Node_4539	0.016362160265018775		I217V	I217V
242718	Node_4539	0.012259763697934734		I174S	I174S
Node_4542	Node_4543	0.017837067726990712
1136245	Node_4542	0.016158419409084822		I174V;I219V;T220I	I174V;I219V;T220I
Node_4541	Node_4542	0.05526033709926613		Y128S	Y128S
48499	Node_4541	3.73628282234857E-6
Node_4540	Node_4541	0.0011511300788874794
48498	Node_4540	3.73628282234857E-6
48500	Node_4540	3.73628282234857E-6
Node_8697	Node_8698	0.5575250520946248		A33M;N34S;Y37L;V43P;N44P;N55P;Y72W;I77A;V79F;V83S;V84W;L91F;L92F;I108W;Q115H;A116S;C117V;M118W;V121F;M129Q;I134M;E144D;Q153K;F159A;Y163C;V167W;S172L;I174L;I194L;V196M;F202L;S203A;S214P;I215L;L216W;I217L;I221V;A222F;K229P;K230N;S235A;I236H;S240E;L244P;V247I;L249F;L252C;F259C;A262P;S276T;F297L;I299L;G302S;F303Y;M308L;S316P;I326V;P345T;I348V;Y353F;L354I;L369I;I373L;K376D;T378N	A33M;N34S;Y37L;V43P;N44P;N55P;Y72W;I77A;V79F;V83S;V84W;L91F;L92F;I108W;Q115H;A116S;C117V;M118W;V121F;M129Q;I134M;E144D;Q153K;F159A;Y163C;V167W;S172L;I174L;I194L;V196M;F202L;S203A;S214P;I215L;L216W;I217L;I221V;A222F;K229P;K230N;S235A;I236H;S240E;L244P;V247I;L249F;L252C;F259C;A262P;S276T;F297L;I299L;G302S;F303Y;M308L;S316P;I326V;P345T;I348V;Y353F;L354I;L369I;I373L;K376D;T378N
Node_8168	Node_8697	0.14306919546756547		M33T;S34M;N36S;L66M;T67I;W72A;V78L;F79L;S93I;V110L;H115Y;V117L;E119D;C120W;Y122V;H125Q;Y127T;V130I;K131M;N133S;D144G;K153H;Y158W;P160A;F161L;V162I;W167V;V170L;F171S;V187T;V195S;F204V;V221I;F222L;K227N;F233R;F234L;A245P;F249L;V256I;Y258I;C259F;V265I;S266A;M275L;L297M;K298H;S302A;Y303A;G304A;K306T;F343S;F344L;V350F;F351L;C368V;I369M;T371V;C372S;D377E;I379L	M33T;S34M;N36S;L66M;T67I;W72A;V78L;F79L;S93I;V110L;H115Y;V117L;E119D;C120W;Y122V;H125Q;Y127T;V130I;K131M;N133S;D144G;K153H;Y158W;P160A;F161L;V162I;W167V;V170L;F171S;V187T;V195S;F204V;V221I;F222L;K227N;F233R;F234L;A245P;F249L;V256I;Y258I;C259F;V265I;S266A;M275L;L297M;K298H;S302A;Y303A;G304A;K306T;F343S;F344L;V350F;F351L;C368V;I369M;T371V;C372S;D377E;I379L
Node_4582	Node_8168	0.1799770999059666		M34L;D45I;F51L;G52N;A72S;A77S;L79I;I93L;L110F;N112S;W114C;S116F;L117A;D119Q;W120S;D124N;T127P;Q129L;M131L;M134A;K142P;G152S;H153A;K157P;C163F;L175M;T187S;M196L;G201S;V204I;N227S;H228D;P229F;D232N;A235S;E240Q;P245L;C252W;I256L;I258L;R261Q;V269L;M297I;H298Y;I300L;A304S;T306L;F346A;V357I;M369A;L373F;D376Q;E377Q	M34L;D45I;F51L;G52N;A72S;A77S;L79I;I93L;L110F;N112S;W114C;S116F;L117A;D119Q;W120S;D124N;T127P;Q129L;M131L;M134A;K142P;G152S;H153A;K157P;C163F;L175M;T187S;M196L;G201S;V204I;N227S;H228D;P229F;D232N;A235S;E240Q;P245L;C252W;I256L;I258L;R261Q;V269L;M297I;H298Y;I300L;A304S;T306L;F346A;V357I;M369A;L373F;D376Q;E377Q
Node_4549	Node_4582	0.21979573730245436		T33N;F50L;F91T;F92L;C114I;F121L;K128P;L129V;F168V;I169L;F178I;Y186H;F259L;G268A;S342G;F350V;V371A	T33N;F50L;F91T;F92L;C114I;F121L;K128P;L129V;F168V;I169L;F178I;Y186H;F259L;G268A;S342G;F350V;V371A
10224	Node_4549	0.39205151086821094		N33T;L34V;D42N;L50T;S72V;I79L;S83L;T91L;W108Q;S112T;I114F;Y115S;F116V;A117L;S120T;V122T;Q125L;V129L;I130F;G144S;A153S;A160P;S164A;V167I;V168T;L172N;M175L;I178T;L194F;G218A;S227R;D228N;N232L;V238L;L245A;T255L;I265L;S304G;S343G;T345I;A346S;V348T;V350F;F353L;I354L;C361V;V368A;A369T;A371T;L379T	N33T;L34V;D42N;L50T;S72V;I79L;S83L;T91L;W108Q;S112T;I114F;Y115S;F116V;A117L;S120T;V122T;Q125L;V129L;I130F;G144S;A153S;A160P;S164A;V167I;V168T;L172N;M175L;I178T;L194F;G218A;S227R;D228N;N232L;V238L;L245A;T255L;I265L;S304G;S343G;T345I;A346S;V348T;V350F;F353L;I354L;C361V;V368A;A369T;A371T;L379T
35080	Node_4549	0.2519488445079397		S77A;F110L;N124T;S133A;P142A;L161P;I204L;T255A;V326I	S77A;F110L;N124T;S133A;P142A;L161P;I204L;T255A;V326I
Node_4581	Node_4582	0.21963207749506758		T33I;L34N;L37I;P44D;I45T;L51F;N52F;I67T;S72L;S77C;L78M;L93M;F110L;Y115Q;A117F;Q119K;Q125E;P127L;L129M;L131F;S133N;A134T;G141N;A160S;L161I;L165V;L172I;L174V;M175L;P190S;L194I;L200Y;A203G;I204F;L217M;T220N;R226Y;D228S;N232S;P244S;L245F;L250M;Y298F;A302T;S304I;L306V;P316S;L344P;A346F;L349F;V368T;S372H	T33I;L34N;L37I;P44D;I45T;L51F;N52F;I67T;S72L;S77C;L78M;L93M;F110L;Y115Q;A117F;Q119K;Q125E;P127L;L129M;L131F;S133N;A134T;G141N;A160S;L161I;L165V;L172I;L174V;M175L;P190S;L194I;L200Y;A203G;I204F;L217M;T220N;R226Y;D228S;N232S;P244S;L245F;L250M;Y298F;A302T;S304I;L306V;P316S;L344P;A346F;L349F;V368T;S372H
Node_4552	Node_4581	0.3394880210236415		N34F;D42Y;T67S;L72F;M78L;I79F;S112C;F116V;S120N;N124S;E125S;M129L;N133T;N141S;P142R;S152T;S160G;I161V;I162L;S164T;I194V;L196I;Y200F;M217L;L222F;F245I;I265L;S301A;A303T;I304V;V306A;L308F;S316D;S342F;S343F;T345L;F346V;Q377E	N34F;D42Y;T67S;L72F;M78L;I79F;S112C;F116V;S120N;N124S;E125S;M129L;N133T;N141S;P142R;S152T;S160G;I161V;I162L;S164T;I194V;L196I;Y200F;M217L;L222F;F245I;I265L;S301A;A303T;I304V;V306A;L308F;S316D;S342F;S343F;T345L;F346V;Q377E
710152	Node_4552	0.23148750929045897		Y42Q;P43S;D44S;T45V;F52I;S67I;F79S;S83V;M93L;L110S;C112S;C114F;Q115F;K119S;N120G;S124G;S125L;R142V;G144K;A153G;G160S;L175M;S187L;L202I;I221V;F222L;S227F;N230G;S244I;A301V;T302S;F343V;V348L;F353L;L379F	Y42Q;P43S;D44S;T45V;F52I;S67I;F79S;S83V;M93L;L110S;C112S;C114F;Q115F;K119S;N120G;S124G;S125L;R142V;G144K;A153G;G160S;L175M;S187L;L202I;I221V;F222L;S227F;N230G;S244I;A301V;T302S;F343V;V348L;F353L;L379F
Node_4551	Node_4552	0.09412899869931564		I33F;M66I;K119Y;V122I;L127I;K128G;P157S;A159G;V161L;F163I;V174L;S187N;S190N;G218S;S244F;A306S;D316N;V326I;V346I;V371I	I33F;M66I;K119Y;V122I;L127I;K128G;P157S;A159G;V161L;F163I;V174L;S187N;S190N;G218S;S244F;A306S;D316N;V326I;V346I;V371I
329963	Node_4551	0.14506557879396656		F51L;F52L;F72L;L78F;S83I;S125F;I127V;I169L;F178L;L215F;N230K;S232G;F244A;S306T;I326F;V348I;A369T	F51L;F52L;F72L;L78F;S83I;S125F;I127V;I169L;F178L;L215F;N230K;S232G;F244A;S306T;I326F;V348I;A369T
Node_4550	Node_4551	0.05913174031965257		F34S;F79L;C112G;Y119L;V194I;I245V;L258F;V304I;I326V;I346C	F34S;F79L;C112G;Y119L;V194I;I245V;L258F;V304I;I326V;I346C
105859	Node_4550	0.16136341004788748		T45S;F50L;I66V;M93L;L110F;C114Y;I122V;S124N;S125T;I127L;A153S;S157P;V165I;V167I;L217F;S218G;S232V;L237F;V245I;A301S;F350L;T368V	T45S;F50L;I66V;M93L;L110F;C114Y;I122V;S124N;S125T;I127L;A153S;S157P;V165I;V167I;L217F;S218G;S232V;L237F;V245I;A301S;F350L;T368V
73431	Node_4550	0.11788181129754084		S34N;F72I;S83F;S124F;T133N;T134Y;R142V;G144V;T152Q;A153T;I163V;F178L;N190S;I194F;V326I;C346L;C361V	S34N;F72I;S83F;S124F;T133N;T134Y;R142V;G144V;T152Q;A153T;I163V;F178L;N190S;I194F;V326I;C346L;C361V
Node_4580	Node_4581	0.11527027077192774		D39G;D42S;C77S;M93I;C114I;F117I;V122R;N124Q;G144N;F163T;V167I;F168I;S187A;F204I;G218S;S227L;S228A;V348I;A358G;L379I	D39G;D42S;C77S;M93I;C114I;F117I;V122R;N124Q;G144N;F163T;V167I;F168I;S187A;F204I;G218S;S227L;S228A;V348I;A358G;L379I
Node_4560	Node_4580	0.016333814112560855		T45Y;I79F;I93S;Q115N;R122H;L170F;L202I;V326I;P344I;I379L	T45Y;I79F;I93S;Q115N;R122H;L170F;L202I;V326I;P344I;I379L
35052	Node_4560	1.423140557978581		S36N;G39D;S42N;D44A;F50V;F51G;F52P;P55S;M66L;L72S;S77G;M78A;F79C;F91Y;F92L;S93T;L110T;S112T;I114S;N115G;F116I;I117L;W118K;K119N;F121I;H122S;Q124A;E125A;K128N;M129L;I130L;F131P;N133S;T134M;S152N;A153S;P157S;A159T;S160L;I161M;I162L;T163A;S164P;I168V;I169C;F170L;I172Y;V174I;G176S;F178I;A187T;T189S;S190Q;I194L;L196I;Y200F;I202L;G203S;S218G;V219I;I221L;L222M;F224L;Y226W;L227H;A228N;F229W;N230Q;S232G;R…	S36N;G39D;S42N;D44A;F50V;F51G;F52P;P55S;M66L;L72S;S77G;M78A;F79C;F91Y;F92L;S93T;L110T;S112T;I114S;N115G;F116I;I117L;W118K;K119N;F121I;H122S;Q124A;E125A;K128N;M129L;I130L;F131P;N133S;T134M;S152N;A153S;P157S;A159T;S160L;I161M;I162L;T163A;S164P;I168V;I169C;F170L;I172Y;V174I;G176S;F178I;A187T;T189S;S190Q;I194L;L196I;Y200F;I202L;G203S;S218G;V219I;I221L;L222M;F224L;Y226W;L227H;A228N;F229W;N230Q;S232G;R…
Node_4559	Node_4560	0.14531790692484417		M25T;I33L;F51L;W118F;H122Y;M129I;N133Q;A159V;I168L;F178L;W252I;F298Y;S342A;I354L	M25T;I33L;F51L;W118F;H122Y;M129I;N133Q;A159V;I168L;F178L;W252I;F298Y;S342A;I354L
Node_4554	Node_4559	0.09253679535688734		F52L;S112T;N115G;I117S;K119L;S120T;Y122N;E125T;L127I;I129T;A153I;P157T;S160P;I169L;I172V;S190A;L215I;A228S;L300M;S316N;F350V;V371I;Q376V	F52L;S112T;N115G;I117S;K119L;S120T;Y122N;E125T;L127I;I129T;A153I;P157T;S160P;I169L;I172V;S190A;L215I;A228S;L300M;S316N;F350V;V371I;Q376V
7602	Node_4554	0.06649422497487548		T125A;V165I;I215V;S232A;F259V;I344L	T125A;V165I;I215V;S232A;F259V;I344L
Node_4553	Node_4554	0.014050852228228258		F79L;N144S;S164T	F79L;N144S;S164T
194597	Node_4553	0.07353008349057392		T25I;F50L;L51F;L72F;F92L;I114A;F118L;T120S;Q124R;I153V;V159A;T163I;V172I;I204L;S232A;F245Y;N316S	T25I;F50L;L51F;L72F;F92L;I114A;F118L;T120S;Q124R;I153V;V159A;T163I;V172I;I204L;S232A;F245Y;N316S
7612	Node_4553	0.02665025792090047		I247L;F346L;V350I	I247L;F346L;V350I
Node_4558	Node_4559	0.04439728637283585		Y45L;F50V;I114V;I117L;I161S;I162F;F346L;Q376S	Y45L;F50V;I114V;I117L;I161S;I162F;F346L;Q376S
Node_4555	Node_4558	0.01702138734604211		S244P	S244P
60560	Node_4555	0.09508863213768483		L51I;S77A;M78L;F79S;S112T;R113Q;N115H;L117F;F118T;K119T;S120L;Y122F;Q124R;T134N;N141S;P142Q;N144E;S160L;T163L;I167T;V174L;I247V;S343G;H372Q;L379I	L51I;S77A;M78L;F79S;S112T;R113Q;N115H;L117F;F118T;K119T;S120L;Y122F;Q124R;T134N;N141S;P142Q;N144E;S160L;T163L;I167T;V174L;I247V;S343G;H372Q;L379I
60585	Node_4555	0.12651046561074197		T25I;S36G;G39S;V50L;L51F;M66I;L72I;M78I;F79L;S83V;V114L;N115A;L117I;S120L;Y122F;E125T;L127V;K128D;I129T;T134A;S152T;V159I;S160A;I204V;F245L;A273V;Y298F;V306L;S343I;I344V;I357V;T368I;V371I	T25I;S36G;G39S;V50L;L51F;M66I;L72I;M78I;F79L;S83V;V114L;N115A;L117I;S120L;Y122F;E125T;L127V;K128D;I129T;T134A;S152T;V159I;S160A;I204V;F245L;A273V;Y298F;V306L;S343I;I344V;I357V;T368I;V371I
Node_4557	Node_4558	0.0447818765066013		T25N;S77A;F91S;V114A;F118I;I130L;S152T;S161A;F245Y;L256I;H372N	T25N;S77A;F91S;V114A;F118I;I130L;S152T;S161A;F245Y;L256I;H372N
7594	Node_4557	0.06930506781556985		M78V;F92I;F116L;K119L;S164A;V165I;I204V;S235G;L249F;Y298F;V306T;L351F	M78V;F92I;F116L;K119L;S164A;V165I;I204V;S235G;L249F;Y298F;V306T;L351F
Node_4556	Node_4557	0.10163230511313526		S36N;L51A;F52L;M78L;F79V;S83G;F92L;S93T;S112T;A114S;N115G;F116T;K119Q;S120T;Y122K;T134A;T152I;V159I;S160P;L168F;F170L;I172V;L215F;S343G;S376A	S36N;L51A;F52L;M78L;F79V;S83G;F92L;S93T;S112T;A114S;N115G;F116T;K119Q;S120T;Y122K;T134A;T152I;V159I;S160P;L168F;F170L;I172V;L215F;S343G;S376A
133434	Node_4556	0.02930700966074993		T116A;T120A;Q124R;I152V;T191P;L246W;V306I;S316N;I344V;T345P;F373S	T116A;T120A;Q124R;I152V;T191P;L246W;V306I;S316N;I344V;T345P;F373S
339859	Node_4556	0.02213927056635034		L45I;V79A;E125G;K128S;I221V;S244P	L45I;V79A;E125G;K128S;I221V;S244P
Node_4579	Node_4580	0.04454371018781693		T67N;L72I;F350V	T67N;L72I;F350V
Node_4568	Node_4579	0.18037513658890594		I37L;F50I;F51A;M66L;N67Q;I72L;M78S;F91L;W108F;L110F;S112G;Q115S;F116Y;K119N;S120K;F121I;Q124L;L127M;M129L;N141K;P142K;A159I;I161T;I162L;S164A;I167F;V174L;L175M;S190I;I194V;L196F;G203A;L249A;I304T;V306I;V326I;P344L;F346L;F349L;V350I;I357V;A369S;Q376D	I37L;F50I;F51A;M66L;N67Q;I72L;M78S;F91L;W108F;L110F;S112G;Q115S;F116Y;K119N;S120K;F121I;Q124L;L127M;M129L;N141K;P142K;A159I;I161T;I162L;S164A;I167F;V174L;L175M;S190I;I194V;L196F;G203A;L249A;I304T;V306I;V326I;P344L;F346L;F349L;V350I;I357V;A369S;Q376D
28833	Node_4568	0.20172860257985226		G39S;S42T;I50L;A51I;L72I;S77A;I79F;S83L;L91I;F92I;I93L;R113H;S115T;K120Q;M127L;T134V;K142N;N144K;T161S;T163S;V165I;I168L;M175L;A187T;T189S;L202I;M217L;S244P;A249F;I265L;I297L;L300F;T302S;T304A;I306V;S316N;I326L;L344I;L346I;L352I;V357I;V371I;H372N	G39S;S42T;I50L;A51I;L72I;S77A;I79F;S83L;L91I;F92I;I93L;R113H;S115T;K120Q;M127L;T134V;K142N;N144K;T161S;T163S;V165I;I168L;M175L;A187T;T189S;L202I;M217L;S244P;A249F;I265L;I297L;L300F;T302S;T304A;I306V;S316N;I326L;L344I;L346I;L352I;V357I;V371I;H372N
Node_4567	Node_4568	0.0426749965581916
Node_4561	Node_4567	0.05785780758538571		T45L;F52W;F108S;M127I;I130L;N144D;S152T;I159T;A164S;M175I;T191S;F245V;I297L;L346F;V371A	T45L;F52W;F108S;M127I;I130L;N144D;S152T;I159T;A164S;M175I;T191S;F245V;I297L;L346F;V371A
269548	Node_4561	0.04343563748450414		L66I;S108E;N119A;D144S;V194A;M217L;S244G;V245A;S343G;I350L	L66I;S108E;N119A;D144S;V194A;M217L;S244G;V245A;S343G;I350L
72674	Node_4561	0.08176328219528638		I50V;I79F;I93L;I114L;S115F;I121T;L124F;K142R;S160A;T161V;S164T;V165I;Y226F;I306V;I326L;S343F;F346L;G358S	I50V;I79F;I93L;I114L;S115F;I121T;L124F;K142R;S160A;T161V;S164T;V165I;Y226F;I306V;I326L;S343F;F346L;G358S
Node_4566	Node_4567	0.029651330349353945		K120T;T134S;N144T;V194A;F259I;I350G;H372N	K120T;T134S;N144T;V194A;F259I;I350G;H372N
Node_4562	Node_4566	0.06543751134198032		N34T;T45I;L72V;I114V;S115L;L129I;S152A;S160P;A164V;L170I;T189S;A249I;W252L;I326L;S343F;I379L	N34T;T45I;L72V;I114V;S115L;L129I;S152A;S160P;A164V;L170I;T189S;A249I;W252L;I326L;S343F;I379L
566292	Node_4562	0.007646867763677102		I121A;V164I	I121A;V164I
871532	Node_4562	0.006550271719462252		I33V;I50V;I204V	I33V;I50V;I204V
Node_4565	Node_4566	0.08160527809113723		A51L;S78C;S83V;F92Y;N119T;I121V;I130L;S134G;T144A;S160T;I172V;I190V;M217L;I221F;Y226F;L227M;I326V;S343A	A51L;S78C;S83V;F92Y;N119T;I121V;I130L;S134G;T144A;S160T;I172V;I190V;M217L;I221F;Y226F;L227M;I326V;S343A
307972	Node_4565	5.77576865925374E-4		I79M	I79M
Node_4564	Node_4565	0.0021399306616047037
683134	Node_4564	0.014468387015885617		Q40P;V83E;L91I	Q40P;V83E;L91I
Node_4563	Node_4564	0.012700367955864154		L72I;I79V;A144T	L72I;I79V;A144T
7689	Node_4563	0.006427988707887277
7690	Node_4563	0.006118658649465409
Node_4578	Node_4579	0.18028033985765		I33T;N34Y;S42F;D44E;F91A;L110A;I114T;F116S;I117V;Q124E;E125N;K128E;N141S;S152T;S160G;S190A;I204F;S218A;F245V;V306L;S343V;T345I;I354V	I33T;N34Y;S42F;D44E;F91A;L110A;I114T;F116S;I117V;Q124E;E125N;K128E;N141S;S152T;S160G;S190A;I204F;S218A;F245V;V306L;S343V;T345I;I354V
39384	Node_4578	0.05301367096284004		T33S;F51L;E124A;T163S;I168T;I348V	T33S;F51L;E124A;T163S;I168T;I348V
Node_4577	Node_4578	0.041156940475966776		Y34A;F50L;I79V;T114F;V117I;K119L;I161L;I172V;V245A;V343I	Y34A;F50L;I79V;T114F;V117I;K119L;I161L;I172V;V245A;V343I
1043166	Node_4577	0.020783349556341767		S164T	S164T
Node_4576	Node_4577	0.013265835391623427
Node_4570	Node_4576	0.0012304000150507445
7678	Node_4570	0.009855396826379854		A91V;V165I;A190T	A91V;V165I;A190T
Node_4569	Node_4570	0.03726105821859014		L119I	L119I
240836	Node_4569	0.029547172220315446		F51L;M78I;F114L;I117V;I119V;I130V;V172A;L215I;I348V	F51L;M78I;F114L;I117V;I119V;I130V;V172A;L215I;I348V
53479	Node_4569	0.053618946805790046		I72V;M78V;V79I;A91I;S120A;F121T;S141N;N144G;I168V;S171T;V172L;A218G;L306I	I72V;M78V;V79I;A91I;S120A;F121T;S141N;N144G;I168V;S171T;V172L;A218G;L306I
Node_4575	Node_4576	0.004113648125512975		A91I;S164G	A91I;S164G
Node_4571	Node_4575	0.0020917165444212385
1328066	Node_4571	0.004387560722768522		A34P;V165I	A34P;V165I
7666	Node_4571	0.009483547827989006
Node_4574	Node_4575	0.014131188821204387		S120G;I168L;I343V;F346L;V371I	S120G;I168L;I343V;F346L;V371I
7650	Node_4574	0.016320827884505194		V79I;V326I;I348V	V79I;V326I;I348V
Node_4573	Node_4574	0.0061041921009999086		I72V;I91V;T163A;I167V	I72V;I91V;T163A;I167V
7667	Node_4573	0.00999935029365661		I117V;A163S;G164S;V343I	I117V;A163S;G164S;V343I
Node_4572	Node_4573	0.003558660209588913
7670	Node_4572	0.0037673785036167846		V167I;A245V;L306M;V350I	V167I;A245V;L306M;V350I
7671	Node_4572	0.0025190185611670634
Node_8167	Node_8168	0.13122629816973713		T33M;P43S;D45Y;F51L;M66L;I67V;L78M;L79M;S83P;F91L;W114L;Y115S;S116T;W118S;V122I;D124K;S133P;M134L;G141N;A160V;I162L;C163T;F166M;V167L;I169L;L170M;S171T;S192T;H193Q;T199N;L200M;V219T;T220V;L222M;N230T;D232N;R233A;V238L;P244T;L249M;C252V;A260I;I265L;A272T;A302S;W305F;T306S;S343A;F353T;C361M	T33M;P43S;D45Y;F51L;M66L;I67V;L78M;L79M;S83P;F91L;W114L;Y115S;S116T;W118S;V122I;D124K;S133P;M134L;G141N;A160V;I162L;C163T;F166M;V167L;I169L;L170M;S171T;S192T;H193Q;T199N;L200M;V219T;T220V;L222M;N230T;D232N;R233A;V238L;P244T;L249M;C252V;A260I;I265L;A272T;A302S;W305F;T306S;S343A;F353T;C361M
Node_4590	Node_8167	0.5402293230578833		M34V;D39S;Y45W;G52N;M78L;M79I;I93V;R106G;L110A;N112T;L114N;T116S;S118L;F121T;I122M;K124E;Q125S;T127A;K128S;I130V;L134M;N141S;G144K;H153G;K157R;A159V;L162F;T163S;F168M;L174V;L175I;M200L;M222Y;N232V;L238C;T242A;T244N;I253V;I256L;I260M;V269L;A304V;F305L;P316S;V326L;A343G;L344I;F346L;V348L;F350V;L351F;I354L;V357M;M361L;A364G;V368A;M369I;S372T	M34V;D39S;Y45W;G52N;M78L;M79I;I93V;R106G;L110A;N112T;L114N;T116S;S118L;F121T;I122M;K124E;Q125S;T127A;K128S;I130V;L134M;N141S;G144K;H153G;K157R;A159V;L162F;T163S;F168M;L174V;L175I;M200L;M222Y;N232V;L238C;T242A;T244N;I253V;I256L;I260M;V269L;A304V;F305L;P316S;V326L;A343G;L344I;F346L;V348L;F350V;L351F;I354L;V357M;M361L;A364G;V368A;M369I;S372T
Node_4584	Node_4590	0.08467771533495357		V34T;V67A;I79L;L91M;V93I;G106S;A110S;S115A;M122F;E124Q;M131W;K142I;K144R;S163A;V174L;V204I;V232I;N244A;V252L;S316A;S342G;I344T;T345I;F351L	V34T;V67A;I79L;L91M;V93I;G106S;A110S;S115A;M122F;E124Q;M131W;K142I;K144R;S163A;V174L;V204I;V232I;N244A;V252L;S316A;S342G;I344T;T345I;F351L
426587	Node_4584	0.05714976279727547		T34S;S39N;N52A;A72L;M91L;S110P;A163T;V220I;V251I	T34S;S39N;N52A;A72L;M91L;S110P;A163T;V220I;V251I
Node_4583	Node_4584	0.03355525874242008
223987	Node_4583	0.0352132785179014		L51M;M91I;D119N;T121V;S125T;S128N;I142T;G153S;R157Q;V304A;T344V;V350I	L51M;M91I;D119N;T121V;S125T;S128N;I142T;G153S;R157Q;V304A;T344V;V350I
426588	Node_4583	0.0540107000058681		M33V;F50L;L51F;I93V;S106G;N114S;A115S;L118T;T121A;I175V;I232V;I247T;S306T;A316S;I345V	M33V;F50L;L51F;I93V;S106G;N114S;A115S;L118T;T121A;I175V;I232V;I247T;S306T;A316S;I345V
Node_4589	Node_4590	0.035541395128043426		M33V;F50L;A72L;L78M;N114S;S116L;D119S;W120A;S125T;A127M;M134L;I221V;P245L;S306G;L354M	M33V;F50L;A72L;L78M;N114S;S116L;D119S;W120A;S125T;A127M;M134L;I221V;P245L;S306G;L354M
Node_4585	Node_4589	0.05098066698614618		T125A;M127V;K142R;R157N;I175V;V251I;F259L;G343F;M354L	T125A;M127V;K142R;R157N;I175V;V251I;F259L;G343F;M354L
1355229	Node_4585	0.0611231568719116		V34G;L51I;M78L;S114N;L117V;S119A;T121G;M122L;S128T;S163A;V221I;T230I;A235G;L245A;L346G;V350I	V34G;L51I;M78L;S114N;L117V;S119A;T121G;M122L;S128T;S163A;V221I;T230I;A235G;L245A;L346G;V350I
231028	Node_4585	0.0573474727742694		V67I;I79V;V93A;T121L;A125G;M131S;G153T;S164G;L169I;V220I;N227T;L305M;L326A;I344V;A368V	V67I;I79V;V93A;T121L;A125G;M131S;G153T;S164G;L169I;V220I;N227T;L305M;L326A;I344V;A368V
Node_4588	Node_4589	0.030175107173396946		L118M;S141N;G153F;V232I;M249V;S316E;M357I	L118M;S141N;G153F;V232I;M249V;S316E;M357I
Node_4586	Node_4588	0.06336037914738492		V33M;M78L;G106S;L116R;M118V;S119Y;K144L;T230V;I247V;F259L	V33M;M78L;G106S;L116R;M118V;S119Y;K144L;T230V;I247V;F259L
7739	Node_4586	0.0010957708767052301
7740	Node_4586	0.004113760096892096		A120V;L217F	A120V;L217F
Node_4587	Node_4588	0.07875794758367402		V34G;L51F;L72I;I79L;V93I;A110V;S115E;L116M;A120Q;T121L;M122T;E124N;S128G;R157S;V159A;V221I;G343V	V34G;L51F;L72I;I79L;V93I;A110V;S115E;L116M;A120Q;T121L;M122T;E124N;S128G;R157S;V159A;V221I;G343V
373177	Node_4587	0.004125915640867441		N141D;F153V;I247V	N141D;F153V;I247V
7741	Node_4587	3.73628282234857E-6
Node_8166	Node_8167	0.19330323704586128		V67I;V160M;M222I;H228Q;M249I;V252I;S302T;S306V;A343M;L379V	V67I;V160M;M222I;H228Q;M249I;V252I;S302T;S306V;A343M;L379V
Node_4591	Node_8166	0.8717687287527782		D39N;Q40T;D42E;I67M;A72I;M78I;M79F;P83S;W84L;L91M;W108L;L110I;R113Q;L114S;T116S;D119S;W120T;I122L;Q125T;Q129E;M131F;L134I;N141K;G144S;K157S;M160L;T163M;L165T;L167M;L169I;M170F;T171L;L172N;L174I;L175T;F178L;P190V;M196L;G201S;L202M;V204I;I222M;F224A;R226K;N227K;T230S;N232H;A233S;T244M;P245T;I247A;I249F;V251I;I252V;T255S;F259I;L275I;M297I;I300V;T302L;A304L;F305I;V306N;P316K;V326I;S342F;M343F;L344M;L…	D39N;Q40T;D42E;I67M;A72I;M78I;M79F;P83S;W84L;L91M;W108L;L110I;R113Q;L114S;T116S;D119S;W120T;I122L;Q125T;Q129E;M131F;L134I;N141K;G144S;K157S;M160L;T163M;L165T;L167M;L169I;M170F;T171L;L172N;L174I;L175T;F178L;P190V;M196L;G201S;L202M;V204I;I222M;F224A;R226K;N227K;T230S;N232H;A233S;T244M;P245T;I247A;I249F;V251I;I252V;T255S;F259I;L275I;M297I;I300V;T302L;A304L;F305I;V306N;P316K;V326I;S342F;M343F;L344M;L…
7764	Node_4591	0.14502464005500654		M34T;F50L;A77S;I93L;S114L;T120L;F121L;I134L;G152S;A159S;M167T;T175S;V190L;L196I;M200I;M202L;A224G;S230L;T245I;A247S;V252L;I259L;V300T;I305L;K316N;F343L;L379S	M34T;F50L;A77S;I93L;S114L;T120L;F121L;I134L;G152S;A159S;M167T;T175S;V190L;L196I;M200I;M202L;A224G;S230L;T245I;A247S;V252L;I259L;V300T;I305L;K316N;F343L;L379S
7769	Node_4591	0.18880140945204102		F79L;R106L;S116M;S118A;S164T;M166L;T192S;S201A;V220I;K226T;K227S;I326L;F342L;M344L;P380I	F79L;R106L;S116M;S118A;S164T;M166L;T192S;S201A;V220I;K226T;K227S;I326L;F342L;M344L;P380I
Node_8165	Node_8166	0.19388400687440197		M33N;M34L;L37F;D42M;Y45T;F50L;I93P;S115M;S118Q;D119S;K124N;Q125R;K128N;I130L;K142T;L161I;M170I;F178L;G218A;I221L;F224M;N232A;A235G;V251I;I258L;H298Q;S301A;S342A;M343I;F346S;M369L;V371L;D376Q	M33N;M34L;L37F;D42M;Y45T;F50L;I93P;S115M;S118Q;D119S;K124N;Q125R;K128N;I130L;K142T;L161I;M170I;F178L;G218A;I221L;F224M;N232A;A235G;V251I;I258L;H298Q;S301A;S342A;M343I;F346S;M369L;V371L;D376Q
Node_4704	Node_8165	0.03350226408377719		I343M	I343M
Node_4598	Node_4704	0.19863751959202258		T45S;L51M;G52N;I67L;M78L;M79T;M115I;S119T;N124S;R125Q;M131L;L134I;G144K;G152V;L162F;T163C;F168L;M200L;I222V;R226I;A232T;I249M;F259M;L265I;G268A;P316N;I354L;V379T	T45S;L51M;G52N;I67L;M78L;M79T;M115I;S119T;N124S;R125Q;M131L;L134I;G144K;G152V;L162F;T163C;F168L;M200L;I222V;R226I;A232T;I249M;F259M;L265I;G268A;P316N;I354L;V379T
Node_4593	Node_4598	0.06189060210125604		S45T;L91I;F92Y;Q125L;T127L;T142K;I161M;M166L;V204T;M224L;T232M;I265V;M343L	S45T;L91I;F92Y;Q125L;T127L;T142K;I161M;M166L;V204T;M224L;T232M;I265V;M343L
7867	Node_4593	0.0019849068448898103		N141S	N141S
Node_4592	Node_4593	0.0011872360368040877
765184	Node_4592	3.73628282234857E-6
7868	Node_4592	0.0021275394282644685		T45I;V348I	T45I;V348I
Node_4597	Node_4598	0.02996414352268244		S124G;V152M;I170M;M196L;A233S;M361L	S124G;V152M;I170M;M196L;A233S;M361L
Node_4594	Node_4597	0.04928283145060931		N128T;T244A	N128T;T244A
134994	Node_4594	0.026659739622962687		I134L;M152L	I134L;M152L
765186	Node_4594	0.01595850960819329		I115T;I122L;T128I;M152V;L217S;V220I;T232M;I252V;M259V;M343V	I115T;I122L;T128I;M152V;L217S;V220I;T232M;I252V;M259V;M343V
Node_4596	Node_4597	0.018564082324353106		T142P	T142P
334987	Node_4596	0.051082022935242354		F92L;I122M;M152T;L167I;L168M;V204F;V222M;T232M;S233A;V326I;A342S;M343L;F350L;L375M	F92L;I122M;M152T;L167I;L168M;V204F;V222M;T232M;S233A;V326I;A342S;M343L;F350L;L375M
Node_4595	Node_4596	0.01718336008816287
765187	Node_4595	0.025092092164815272		I115V;N128S;V204I;I265V;F350L	I115V;N128S;V204I;I265V;F350L
7871	Node_4595	0.01974085760806904		A72V;L114V;T119A;M224L;P245L;M343I;V348I	A72V;L114V;T119A;M224L;P245L;M343I;V348I
Node_4703	Node_4704	0.06709430104945234		M42L;T45S;M78I;L91I;N128Y;T142L;M160T;S164A;L172I;M196L;G201A;L202F;V204I;A218T;R226L;A232I;P316T;M343L;V348I	M42L;T45S;M78I;L91I;N128Y;T142L;M160T;S164A;L172I;M196L;G201A;L202F;V204I;A218T;R226L;A232I;P316T;M343L;V348I
Node_4635	Node_4703	0.0275885033590496
Node_4608	Node_4635	0.04562975916796087		N33I;S36N;L51M;M79I;W84A;P93Q;M115I;S119T;T160I;L343I	N33I;S36N;L51M;M79I;W84A;P93Q;M115I;S119T;T160I;L343I
1072481	Node_4608	0.06077582842655017		L42I;M51V;A72I;I91L;A159T;L162F;T218M;A233T;T244S;P245L;I252T	L42I;M51V;A72I;I91L;A159T;L162F;T218M;A233T;T244S;P245L;I252T
Node_4607	Node_4608	0.03879796274162404		Y128H;M131L;I204L;I249V;T316S;I348V;I354L	Y128H;M131L;I204L;I249V;T316S;I348V;I354L
Node_4599	Node_4607	0.01647318003992448
386614	Node_4599	0.01579543732226951		H128Q;L142V	H128Q;L142V
7782	Node_4599	0.016795602667025403		M51L	M51L
Node_4606	Node_4607	0.014219661816261038		N124T	N124T
Node_4600	Node_4606	0.009238136312187954		F92L	F92L
30478	Node_4600	0.01737579441123859
491014	Node_4600	0.0370318227863553		I79V;I122V;T230S;I232L;V249I	I79V;I122V;T230S;I232L;V249I
Node_4605	Node_4606	0.0013982179082284506
Node_4602	Node_4605	0.005880566314592819		Q93K;I115V;F350L;V379I	Q93K;I115V;F350L;V379I
1213598	Node_4602	0.011729659664478174
Node_4601	Node_4602	3.73628282234857E-6
195326	Node_4601	0.01216493508772991		F92L;K93Q;I379V	F92L;K93Q;I379V
255564	Node_4601	0.018493433045436155		I91V;V115I	I91V;V115I
Node_4604	Node_4605	0.005497250707528325		V249I	V249I
1352416	Node_4604	0.022389110180450415		A72I;F92L;T244A	A72I;F92L;T244A
Node_4603	Node_4604	0.013831460984773326		I160T	I160T
1188028	Node_4603	0.01904832339741893		F92L;I247V;I343A;L375Y;Q376K;E377K;N378T;V379F	F92L;I247V;I343A;L375Y;Q376K;E377K;N378T;V379F
432798	Node_4603	0.04072613823007455		I122V;I232V;P245L;F350L;V368A	I122V;I232V;P245L;F350L;V368A
Node_4634	Node_4635	0.018618699767442973		I247V	I247V
1213697	Node_4634	0.17960802772361234		N33T;S36T;D39N;L51M;M79I;W84S;I91T;F92L;P93L;L110I;S119E;L134I;G144N;T160M;T163V;I172M;M224L;I232S;A233S;G235A;P245L;I252L;V306T;T316N	N33T;S36T;D39N;L51M;M79I;W84S;I91T;F92L;P93L;L110I;S119E;L134I;G144N;T160M;T163V;I172M;M224L;I232S;A233S;G235A;P245L;I252L;V306T;T316N
Node_4633	Node_4634	0.012271409862305144		I204L	I204L
Node_4613	Node_4633	0.017930016910364603
Node_4610	Node_4613	0.009681885394582137
195290	Node_4610	0.036859852886294515		T160M;I172L;A201T;L215M;L343I;V368I	T160M;I172L;A201T;L215M;L343I;V368I
Node_4609	Node_4610	0.020648173373425706		A72T;I91M;A164T;I172M;L217T;M224L;L343F	A72T;I91M;A164T;I172M;L217T;M224L;L343F
495876	Node_4609	0.016373326690912553		M115V;F168L	M115V;F168L
685728	Node_4609	0.02790959850668838		M79T;F202L;L226F;V247I	M79T;F202L;L226F;V247I
Node_4612	Node_4613	3.73628282234857E-6		A164T	A164T
540279	Node_4612	0.09453646494465659		L51F;A72T;M115L;S119M;N124S;Y128H;L142F;T160M;L167M;I172V;A201S;T218A;L226F;L343I;V368I	L51F;A72T;M115L;S119M;N124S;Y128H;L142F;T160M;L167M;I172V;A201S;T218A;L226F;L343I;V368I
Node_4611	Node_4612	0.034139830814339994		I222V;L226I;I232V;P245L	I222V;L226I;I232V;P245L
195330	Node_4611	0.02375754249159115		M79I;V247T	M79I;V247T
42863	Node_4611	0.018269070474759317		A72V;M79T;M115T;S119T;L142M;V232M	A72V;M79T;M115T;S119T;L142M;V232M
Node_4632	Node_4633	0.06045505411790867		N33S;S36N;M115L;S119T;L142F;T160S;I232V;L237F;T316S;V326I	N33S;S36N;M115L;S119T;L142F;T160S;I232V;L237F;T316S;V326I
Node_4617	Node_4632	0.010333456973197416
Node_4614	Node_4617	0.018145751026984056		D39N;Y128H;F142L;G235S	D39N;Y128H;F142L;G235S
195321	Node_4614	0.07482794910233255		S33A;R106Q;N141S;L226F;T244A;V247I;F259L;V306A	S33A;R106Q;N141S;L226F;T244A;V247I;F259L;V306A
495854	Node_4614	0.06299905787475432		M79A;F92L;T116A;I122V;N124R;G144N;S160P;T171S;I172L;M224L;T230A;V232I;F350L;I354L	M79A;F92L;T116A;I122V;N124R;G144N;S160P;T171S;I172L;M224L;T230A;V232I;F350L;I354L
Node_4616	Node_4617	0.004010545484641368
420948	Node_4616	0.07528383597093737		M79T;I91M;R106Q;N124G;F142M;G144A;A201S;L204I;T230M;V232I;G235S;I252V;I348V	M79T;I91M;R106Q;N124G;F142M;G144A;A201S;L204I;T230M;V232I;G235S;I252V;I348V
Node_4615	Node_4616	0.026647986492549774		L110V;Y128F	L110V;Y128F
1579276	Node_4615	0.01219690230924099		F121L;T345S	F121L;T345S
495868	Node_4615	0.020771923567095014		S33N;W84S;V110I;I122V;N141S;V232I;L343X	S33N;W84S;V110I;I122V;N141S;V232I;L343X
Node_4631	Node_4632	0.013515460553679075
Node_4619	Node_4631	0.0012189664774462027
86373	Node_4619	0.09681583080799017		S33I;L50M;W84G;I91V;L110V;F142L;I161M;I172M;M224I;F237L;L258M;V306L;L343F;L344I;I354M;V357L	S33I;L50M;W84G;I91V;L110V;F142L;I161M;I172M;M224I;F237L;L258M;V306L;L343F;L344I;I354M;V357L
Node_4618	Node_4619	0.0021962018847308607		S33N;A72T;I91V;L343F	S33N;A72T;I91V;L343F
651724	Node_4618	0.04912504436369056		I122V;L167M;L204I;F237L;P245L;V306I;F343L;V357I	I122V;L167M;L204I;F237L;P245L;V306I;F343L;V357I
86377	Node_4618	0.029735963204018404		V91M;G268A;I354V	V91M;G268A;I354V
Node_4630	Node_4631	3.73628282234857E-6
651721	Node_4630	0.03194330905815665		P245L;G268A	P245L;G268A
Node_4629	Node_4630	0.011252672999950097
1053764	Node_4629	0.053632685986569686		T119S;F121S;Y128C;F142V;V232I;I249V;I326V;L343F;L344I;I348V;I354V	T119S;F121S;Y128C;F142V;V232I;I249V;I326V;L343F;L344I;I348V;I354V
Node_4628	Node_4629	0.00747474754431374		S33N;L204I;P245L	S33N;L204I;P245L
Node_4622	Node_4628	0.006274439022178453
651723	Node_4622	0.019107592879621153		I204V	I204V
Node_4621	Node_4622	0.005366345796266239		A72T;L344I	A72T;L344I
195299	Node_4621	0.037491630339659965		I91V;V232M;G235S;L245P;V247I;L343I;V379I	I91V;V232M;G235S;L245P;V247I;L343I;V379I
Node_4620	Node_4621	0.011395034948673808		N33S;I326V	N33S;I326V
31902	Node_4620	0.0028391148858849862		I362S	I362S
497146	Node_4620	0.011466586990273758		V306I	V306I
Node_4627	Node_4628	0.001467287365844033		A72T;G235S	A72T;G235S
1452449	Node_4627	0.029655395609277612		T72I;V306I	T72I;V306I
Node_4626	Node_4627	0.05023631700616065		L42M;M79I;L115I;L117I;S160T;I172M;I204L;L343I	L42M;M79I;L115I;L117I;S160T;I172M;I204L;L343I
Node_4623	Node_4626	0.01343726847157078		P93L;L344I;V357I	P93L;L344I;V357I
1160813	Node_4623	0.021902244619039998		N33T;N36S;T119A;A164T;V232T;I249V;I252V;V306M	N33T;N36S;T119A;A164T;V232T;I249V;I252V;V306M
1577495	Node_4623	0.0297489408922992		N33S;L234F;L245P;V247I;I251V;I300T;A304T;V379I	N33S;L234F;L245P;V247I;I251V;I300T;A304T;V379I
Node_4625	Node_4626	0.010048974802930403		T72M;T160V;V232I;I343A	T72M;T160V;V232I;I343A
495860	Node_4625	0.017273500506417717		L51F;F142L;S235G	L51F;F142L;S235G
Node_4624	Node_4625	0.008717622244513775		L234F;I249V	L234F;I249V
195307	Node_4624	0.020694653262459475		I117M;A343V;F350L	I117M;A343V;F350L
86363	Node_4624	0.02974261272172084		N36S;N141S;F142L	N36S;N141S;F142L
Node_4702	Node_4703	0.019836692538066723
Node_4647	Node_4702	0.003080019526581408
Node_4639	Node_4647	0.048958535643032826		L51F;M79T;S119A;I161L;M224L;L226F	L51F;M79T;S119A;I161L;M224L;L226F
27585	Node_4639	0.06607278226490558		R106Q;M115V;T116A;Y128L;L162F;I222M;T230I;A233S;G235S;T316S;I354L;V379I	R106Q;M115V;T116A;Y128L;L162F;I222M;T230I;A233S;G235S;T316S;I354L;V379I
Node_4638	Node_4639	0.03480265296987175		S36N;I67F;M115T;M131I;L142F;T160V;A164T	S36N;I67F;M115T;M131I;L142F;T160V;A164T
7857	Node_4638	0.03968956251165235		L42M;P44S;V160I;I204L;F226L;V306I;V357I	L42M;P44S;V160I;I204L;F226L;V306I;V357I
Node_4637	Node_4638	0.032416752958545694		T79S;Y128H;T218M	T79S;Y128H;T218M
212740	Node_4637	0.02547850641657342		H128N;V160L;L161I;T164A;V326M;F350L	H128N;V160L;L161I;T164A;V326M;F350L
Node_4636	Node_4637	0.001863845644440926
303931	Node_4636	0.03716450136209541		F37L;T115M;R125Q;H128R;M218T;Q228K;I232V;A304T;V326M;I354V;V368I	F37L;T115M;R125Q;H128R;M218T;Q228K;I232V;A304T;V326M;I354V;V368I
94987	Node_4636	0.0199643372373165		F226L;P245L	F226L;P245L
Node_4646	Node_4647	0.023354158983877712		L134M	L134M
Node_4641	Node_4646	0.07680561965663069		L50F;L114V;M115L;M131L;L142F;T160V;I222V;M224L;I232V;I249V;V357I	L50F;L114V;M115L;M131L;L142F;T160V;I222V;M224L;I232V;I249V;V357I
661037	Node_4641	0.011888391711823706		F121L;A164T	F121L;A164T
Node_4640	Node_4641	0.018466022373523433		I204V;V306I	I204V;V306I
495881	Node_4640	0.003081562108811547
55142	Node_4640	0.027594538433562025
Node_4645	Node_4646	0.004671794791191229
55135	Node_4645	0.08035537478203837		I91V;F92L;P93Q;I122V;M131L;F168L;I247V;A304T;F350L;I354V	I91V;F92L;P93Q;I122V;M131L;F168L;I247V;A304T;F350L;I354V
Node_4644	Node_4645	0.016808865028983173		P245L	P245L
305516	Node_4644	0.04859817557603047		M115T;M224V;T244A;I348V;I354L	M115T;M224V;T244A;I348V;I354L
Node_4643	Node_4644	0.012081023707852669		L117I;L142F	L117I;L142F
662068	Node_4643	0.01826677954921086		M134V;V220I;L234F;T316S	M134V;V220I;L234F;T316S
Node_4642	Node_4643	0.004671809272438835
436291	Node_4642	0.007531764136296252
7797	Node_4642	0.016730950139401957		I117V;I232V	I117V;I232V
Node_4701	Node_4702	0.02891669328010229		L34M;S119A;L134I;I161L;T218M;I247V	L34M;S119A;L134I;I161L;T218M;I247V
Node_4648	Node_4701	0.033007575668436234		I172M;T316S	I172M;T316S
1213687	Node_4648	0.017096759821966706		D39N;T116N;G144E	D39N;T116N;G144E
7792	Node_4648	0.0244782241194904		M79T;L226F;V357I	M79T;L226F;V357I
Node_4700	Node_4701	0.01319529047610067		M79T;T127I;T160M;L162F;I204L	M79T;T127I;T160M;L162F;I204L
Node_4654	Node_4700	0.02577502913286987		T171S	T171S
582428	Node_4654	0.04162463241932585		M34V;T79A;I134V;M160I;M224I;L226S;I256V	M34V;T79A;I134V;M160I;M224I;L226S;I256V
Node_4653	Node_4654	0.02165849741693789		M34L;I91M;I127A;Y128F;V247I	M34L;I91M;I127A;Y128F;V247I
Node_4650	Node_4653	0.011731354227679078		I172M	I172M
378071	Node_4650	0.061320769586599454		L42M;T79I;F92L;A119S;R125Q;A127T;F128S;F162L;M218T;L226F;G235S;V306T;T316N;F350L;L351M;V368I;V379I	L42M;T79I;F92L;A119S;R125Q;A127T;F128S;F162L;M218T;L226F;G235S;V306T;T316N;F350L;L351M;V368I;V379I
Node_4649	Node_4650	0.007230310723198624		G144S;A159T	G144S;A159T
259920	Node_4649	0.014753756475283028		M91L;A119T	M91L;A119T
496405	Node_4649	0.047015148947158504		S36N;T79V;F92L;S144N;T159I;V220M;A233T;I252L;F259L;A342T;V357I	S36N;T79V;F92L;S144N;T159I;V220M;A233T;I252L;F259L;A342T;V357I
Node_4652	Node_4653	0.037025827228286075		N33I;S36N;I67F;T79S;M91L;G144K;A159I;M218T;L343A	N33I;S36N;I67F;T79S;M91L;G144K;A159I;M218T;L343A
586796	Node_4652	0.017529017306077834		A164V	A164V
Node_4651	Node_4652	0.0031992679939722665
137246	Node_4651	0.006258604828284303
36176	Node_4651	0.018403166284642402		I252V;I354V	I252V;I354V
Node_4699	Node_4700	0.008103333154726155		N33I	N33I
Node_4663	Node_4699	0.019850053544552663		A119N;L142F;G144T;L237F	A119N;L142F;G144T;L237F
57987	Node_4663	0.0719817137273721		M160I;L161M;A164T;M218T;V247A;T353M;V379T	M160I;L161M;A164T;M218T;V247A;T353M;V379T
Node_4662	Node_4663	0.012931998907658676
Node_4655	Node_4662	0.005168775582508779
30501	Node_4655	0.04624167409289903		T79M;I91T;M131L;F142L;I172S;Q228K;A304T;V306I;V357I	T79M;I91T;M131L;F142L;I172S;Q228K;A304T;V306I;V357I
57985	Node_4655	0.04892667517843774		M34L;S36N;A159T;T163M;A164T;M224V;L226I;I249V;V306I;V326M	M34L;S36N;A159T;T163M;A164T;M224V;L226I;I249V;V306I;V326M
Node_4661	Node_4662	0.00850359461352593		T79M;I91T;N119S;T144A;L217F	T79M;I91T;N119S;T144A;L217F
57991	Node_4661	0.025561278367844283		I172S;A304T;L344M	I172S;A304T;L344M
Node_4660	Node_4661	0.005536846826529615		I249V	I249V
Node_4656	Node_4660	0.002382552500272575
57979	Node_4656	0.01894808380332048		S45T;L51I;M79A;M218T	S45T;L51I;M79A;M218T
57980	Node_4656	0.015459489410966823		L226F	L226F
Node_4659	Node_4660	0.016781901467172053		M79T;M218T	M79T;M218T
57982	Node_4659	0.04015108935325596		L50F;T116A;S119G;F202L;F217L;M224V;Q228R;G235S;V249I;I354T	L50F;T116A;S119G;F202L;F217L;M224V;Q228R;G235S;V249I;I354T
Node_4658	Node_4659	0.017769553402926973		M34L;T79A;T91I;I252V	M34L;T79A;T91I;I252V
38578	Node_4658	0.015785539650001502		M160V;P245L;I354V	M160V;P245L;I354V
Node_4657	Node_4658	0.008096262215583346		S36N;I222V	S36N;I222V
13397	Node_4657	0.041219043477740414		L50I;A72I;W84S;I127T;M131I;I134M;A144T;A164T;I232V;P245L;V249A;V252I;A304T;V306M;V379I	L50I;A72I;W84S;I127T;M131I;I134M;A144T;A164T;I232V;P245L;V249A;V252I;A304T;V306M;V379I
57983	Node_4657	0.022356617472624053		I33V;A79T;I127V;T171S;I348V	I33V;A79T;I127V;T171S;I348V
Node_4698	Node_4699	0.022179438929334206		T79S;I134M;M160V;M218T;I348V	T79S;I134M;M160V;M218T;I348V
Node_4664	Node_4698	0.03821161302616567		M115L;V160T;L226F;I249V	M115L;V160T;L226F;I249V
232419	Node_4664	0.022609707227416988
7830	Node_4664	0.03255026589693747		L50F;I91M;T160I	L50F;I91M;T160I
Node_4697	Node_4698	0.02012918833688502		I91T;M115I	I91T;M115I
172663	Node_4697	0.04715206210537505		T91A;I122V;M131L;L142M;T163M;L196I;M224L;P248S	T91A;I122V;M131L;L142M;T163M;L196I;M224L;P248S
Node_4696	Node_4697	0.014813888387894136		L51I;V348I	L51I;V348I
Node_4666	Node_4696	0.0012744570990366549
376633	Node_4666	0.025021632209296294		F162L;I252V;L343M;I348V	F162L;I252V;L343M;I348V
Node_4665	Node_4666	0.01149835433964877		S79L	S79L
79736	Node_4665	0.01795957917802314		E254K;V379M	E254K;V379M
89020	Node_4665	0.024170711782663938		T91A;L142F;T171S;L217F	T91A;L142F;T171S;L217F
Node_4695	Node_4696	0.011336642712371801		S79L;M134I;V160M;F162L;V247I	S79L;M134I;V160M;F162L;V247I
376647	Node_4695	0.049653648710640694		I78V;A119T;I127T;A233S;F259L;T316N	I78V;A119T;I127T;A233S;F259L;T316N
Node_4694	Node_4695	0.004336445089656849
Node_4667	Node_4694	0.008144639833506497		I78M	I78M
1053780	Node_4667	0.09253319341165023		I33T;M34L;S45T;I51M;L79S;T91I;F92Y;I127A;L142F;M160L;V368I	I33T;M34L;S45T;I51M;L79S;T91I;F92Y;I127A;L142F;M160L;V368I
7819	Node_4667	0.03569253536651888		L42S;A72I;L117I;L204I;A233T;L265M	L42S;A72I;L117I;L204I;A233T;L265M
Node_4693	Node_4694	0.0031584901117763875		I127V	I127V
Node_4669	Node_4693	0.006491975480636114		S36N;L237F;I249V	S36N;L237F;I249V
195335	Node_4669	0.017077955858361853		S45T;L217F;L343M	S45T;L217F;L343M
Node_4668	Node_4669	0.008043848506632069		I33V	I33V
7823	Node_4668	0.01049775189601724		Y128H;L142F	Y128H;L142F
7824	Node_4668	0.01058187522029384		I247V;V249I	I247V;V249I
Node_4692	Node_4693	0.004758321993574292
7815	Node_4692	0.028004193275798412
Node_4691	Node_4692	0.0023827867886299734
Node_4678	Node_4691	0.018173071195525085		V127I;A233T	V127I;A233T
Node_4670	Node_4678	0.0028129882931085585		L50F	L50F
1213693	Node_4670	0.00573667355584335
496092	Node_4670	0.003323426309547148
Node_4677	Node_4678	0.0035983515708657636
Node_4671	Node_4677	0.00933120553744564		L217F	L217F
1739091	Node_4671	3.73628282234857E-6
1739092	Node_4671	3.73628282234857E-6
Node_4676	Node_4677	0.0028542522833180438
Node_4672	Node_4676	0.005358950692950978
496093	Node_4672	0.008802060845335599
571825	Node_4672	0.008386010412131816		S36N	S36N
Node_4675	Node_4676	0.006760736097431904
1213682	Node_4675	0.0032614938721209677
Node_4674	Node_4675	0.0010704270627667736
1739090	Node_4674	0.0022136260139369464		S346X;I348X;L349X;F350X;L351X;L352X;T353X;I354X;L355X;E356X;V357X;A358X;V359X	S346X;I348X;L349X;F350X;L351X;L352X;T353X;I354X;L355X;E356X;V357X;A358X;V359X
Node_4673	Node_4674	3.73628282234857E-6
1213683	Node_4673	3.73628282234857E-6
1739093	Node_4673	3.73628282234857E-6
Node_4690	Node_4691	9.241681519925447E-4
496413	Node_4690	0.014272107804493343		A233S;P245L	A233S;P245L
Node_4689	Node_4690	3.73628282234857E-6
Node_4682	Node_4689	3.73628282234857E-6
263686	Node_4682	0.006543114525512731		A119G;A233T	A119G;A233T
Node_4681	Node_4682	0.0010839810854303383
Node_4679	Node_4681	0.0010807572724802438
398260	Node_4679	0.0066436778615174726
46612	Node_4679	0.0032637181550633034		V127A	V127A
Node_4680	Node_4681	3.73628282234857E-6
443756	Node_4680	0.005444972049694461		I51V	I51V
7808	Node_4680	0.007614566086953129
Node_4688	Node_4689	3.73628282234857E-6
443759	Node_4688	0.012059310602265014
Node_4687	Node_4688	0.0021596449282862092
Node_4684	Node_4687	0.0012594034654260606
280671	Node_4684	0.005283266335693223		A119G	A119G
Node_4683	Node_4684	0.0010851059620900637
1443565	Node_4683	0.007533269986032449
263685	Node_4683	0.00794913011918488
Node_4686	Node_4687	0.0010917352366476391
303932	Node_4686	0.005474601399709354		L217F	L217F
Node_4685	Node_4686	0.0032504022555472686		V127I	V127I
302049	Node_4685	0.010994386430880031		N141T;T171S	N141T;T171S
7807	Node_4685	0.0032861473105685476
Node_8164	Node_8165	0.015288286341905237
Node_6380	Node_8164	0.003462686066968703
Node_4705	Node_6380	0.20138018104765323		N33S;S36N;F92L;L114T;M115L;S119N;N124D;M131L;S164M;L167I;I170M;T171S;M196L;I222L;M224L;P245L;I343L;S346T;I354L	N33S;S36N;F92L;L114T;M115L;S119N;N124D;M131L;S164M;L167I;I170M;T171S;M196L;I222L;M224L;P245L;I343L;S346T;I354L
106881	Node_4705	0.01898298486313322		T142I;S171L;L202F;A233T;A304T	T142I;S171L;L202F;A233T;A304T
7897	Node_4705	0.02685522824333932		D124G;V204I;L215F;F259L;L265F;V357I	D124G;V204I;L215F;F259L;L265F;V357I
Node_6379	Node_6380	0.024289042813501964		A72M;M115S;N128K;L134I;G144K;L167M;L172M;M224L;A233S	A72M;M115S;N128K;L134I;G144K;L167M;L172M;M224L;A233S
Node_4708	Node_6379	0.14859778269230814		N33T;M42L;L50I;M79I;F92Y;S119N;N124F;T142Q;K144Q;M160A;M167I;T171S;M172I;L215M;A232T;P245L;I249A;I251V;A304V;V306F;P316S;V326I;S346Y;V357L;S372T;V379I	N33T;M42L;L50I;M79I;F92Y;S119N;N124F;T142Q;K144Q;M160A;M167I;T171S;M172I;L215M;A232T;P245L;I249A;I251V;A304V;V306F;P316S;V326I;S346Y;V357L;S372T;V379I
7883	Node_4708	0.17322338940098989		T33I;I50L;M72I;M78I;I79V;L110V;T116S;L117I;F121L;I122V;F124L;R125L;M131L;I134V;Q142S;Q144P;S164T;L165M;M166L;I172L;M200V;G201S;V204I;L265I;F306Y;S316T;Y346F;I379T	T33I;I50L;M72I;M78I;I79V;L110V;T116S;L117I;F121L;I122V;F124L;R125L;M131L;I134V;Q142S;Q144P;S164T;L165M;M166L;I172L;M200V;G201S;V204I;L265I;F306Y;S316T;Y346F;I379T
Node_4707	Node_4708	0.09835843471266846		A77S;M78L;S115L;K128A;L202F;L234I;T244N;I252V;I343L	A77S;M78L;S115L;K128A;L202F;L234I;T244N;I252V;I343L
7886	Node_4707	0.04377314813033336		Q118E;F168L;G241X	Q118E;F168L;G241X
Node_4706	Node_4707	0.018630156595223955		M72F;N112S;F121L;F124L;T127A;H153Q;A160V;I167L;V304A;V348I	M72F;N112S;F121L;F124L;T127A;H153Q;A160V;I167L;V304A;V348I
27779	Node_4706	0.020333009173165596		F202W;A203G;A277G;L308G;T345P;V359G;F367C;V368A	F202W;A203G;A277G;L308G;T345P;V359G;F367C;V368A
7888	Node_4706	0.0010976880165766514
Node_6378	Node_6379	0.0689225012830345		M79L;R125K;M160L;M297I	M79L;R125K;M160L;M297I
Node_4922	Node_6378	0.024152631126733427
Node_4740	Node_4922	0.07205869884180013		N33M;R106Q;S115T;I122L;N124M;K125N;T142M;H153Q;I170M;G201A;L215M;I222L;L224M;A232T;P245L;I249P;I343L;S346T;V379I	N33M;R106Q;S115T;I122L;N124M;K125N;T142M;H153Q;I170M;G201A;L215M;I222L;L224M;A232T;P245L;I249P;I343L;S346T;V379I
194408	Node_4740	0.1984086520379925		M33I;I67L;M72A;M78I;L79S;W84L;L91S;F92L;P93A;N112S;L114V;L117M;S119T;F121L;M124L;I134L;N141T;M142L;K144S;L160T;M170I;N227S;L234F;G235A;I252M;I300T;F305M;V326T;T346A;L370P	M33I;I67L;M72A;M78I;L79S;W84L;L91S;F92L;P93A;N112S;L114V;L117M;S119T;F121L;M124L;I134L;N141T;M142L;K144S;L160T;M170I;N227S;L234F;G235A;I252M;I300T;F305M;V326T;T346A;L370P
Node_4739	Node_4740	0.02302737602615908		L110M	L110M
Node_4712	Node_4739	0.08685119845078632		M33T;S36T;F37L;M72L;A77S;L79T;P93T;Q106K;M110T;M124Y;I161M;M167T;T171M;M224F;N227H;P229M;T232K;I252L;A304S;F305L;V306T;P316T;V326I;A342S;V348I;F350L;V357L	M33T;S36T;F37L;M72L;A77S;L79T;P93T;Q106K;M110T;M124Y;I161M;M167T;T171M;M224F;N227H;P229M;T232K;I252L;A304S;F305L;V306T;P316T;V326I;A342S;V348I;F350L;V357L
Node_4709	Node_4712	0.041141884758687366		T110M;M161I;M361I	T110M;M161I;M361I
1415582	Node_4709	0.10055044661647267		M42S;S43T;T45M;L51M;G52Y;I67T;L72F;T79F;F92Y;M110L;F121A;Y124W;N125S;L130I;M131F;M142V;K157E;L165M;F168L;M171S;M172I;H227Y;M229V;K232N;L245I;L305F;T306A;I326L;L344T;T346A;V368I	M42S;S43T;T45M;L51M;G52Y;I67T;L72F;T79F;F92Y;M110L;F121A;Y124W;N125S;L130I;M131F;M142V;K157E;L165M;F168L;M171S;M172I;H227Y;M229V;K232N;L245I;L305F;T306A;I326L;L344T;T346A;V368I
262585	Node_4709	0.10240884167904256		M42L;M78T;F92L;W120S;L122I;N125T;L130T;M142L;K144A;I161L;T163M;M170V;V204T;I256T;I326L;T346F;T353A;V368T;I379A	M42L;M78T;F92L;W120S;L122I;N125T;L130T;M142L;K144A;I161L;T163M;M170V;V204T;I256T;I326L;T346F;T353A;V368T;I379A
Node_4711	Node_4712	0.009577897629871551
406260	Node_4711	0.05782665110407476		M42I;T79L;N125T;I134L;M142T;Q153H;T167M;M171L;M172I;V204M;M229T;L245T;L343I;L344I	M42I;T79L;N125T;I134L;M142T;Q153H;T167M;M171L;M172I;V204M;M229T;L245T;L343I;L344I
Node_4710	Node_4711	0.0884114243787177		G52C;F92I;Y124F;P133T;I134M;M161L;M170I;M172T;F224M;K232T;A301S;T306L;T316P;S372T	G52C;F92I;Y124F;P133T;I134M;M161L;M170I;M172T;F224M;K232T;A301S;T306L;T316P;S372T
194415	Node_4710	0.07179831177214699		C52Y;F168L;L169I;M171V;Y186H;L221I;T302L	C52Y;F168L;L169I;M171V;Y186H;L221I;T302L
8453	Node_4710	0.06314287783827945		T36A;S43I;P44S;L50F;L51M;S77P;T116A;L117I;N125Y;T163I;M171L;V204I;I251V;L305M;L344A;I354V	T36A;S43I;P44S;L50F;L51M;S77P;T116A;L117I;N125Y;T163I;M171L;V204I;I251V;L305M;L344A;I354V
Node_4738	Node_4739	0.01716120467254815		S119T;L122M;M131F;A218S;F350L;I354L	S119T;L122M;M131F;A218S;F350L;I354L
Node_4713	Node_4738	0.056407753479084215		L50Y;M78L;F92L;P93S;L114M;F121L;I134F;M166L;M172L;Y186H;L217F;I252M;A301S;A304T;T346M;V348I	L50Y;M78L;F92L;P93S;L114M;F121L;I134F;M166L;M172L;Y186H;L217F;I252M;A301S;A304T;T346M;V348I
1043697	Node_4713	0.14424363352885328		Y50Q;M72L;T116F;L117F;M124L;M142T;K144Y;A159T;L160F;L175M;M200L;V204T;M215L;T232A;T244A;I256V;F259I;F305L;V306L;P316S	Y50Q;M72L;T116F;L117F;M124L;M142T;K144Y;A159T;L160F;L175M;M200L;V204T;M215L;T232A;T244A;I256V;F259I;F305L;V306L;P316S
261001	Node_4713	0.1913650090579807		M42L;T45L;I67V;M72G;W84C;L91I;M110L;M114T;T116V;M124I;F131L;K144N;M170I;M196L;M224L;N227T;T244L;P249L;M252L;M346L;L350I;T353A	M42L;T45L;I67V;M72G;W84C;L91I;M110L;M114T;T116V;M124I;F131L;K144N;M170I;M196L;M224L;N227T;T244L;P249L;M252L;M346L;L350I;T353A
Node_4737	Node_4738	0.01282172768461417		L34M;L245M	L34M;L245M
Node_4716	Node_4737	0.03320323874979014		M34T;L50Q;L51F;M72F;L91M;F121L;I134L;K144M;I161A;M172L;M215L;M245L;F305I;L343M;S372T	M34T;L50Q;L51F;M72F;L91M;F121L;I134L;K144M;I161A;M172L;M215L;M245L;F305I;L343M;S372T
928324	Node_4716	0.15062299200657442		S36N;S43C;Q50L;F51L;L66M;I67F;F72I;A77I;M78I;L79F;M110L;T115S;M124L;M142Q;T163S;M167L;F168L;V204I;L222I;T232S;G235A;P248L;I297M;A301S;A304S;V306I;V326I;T346S;V348T;L354F;V357I;I379T	S36N;S43C;Q50L;F51L;L66M;I67F;F72I;A77I;M78I;L79F;M110L;T115S;M124L;M142Q;T163S;M167L;F168L;V204I;L222I;T232S;G235A;P248L;I297M;A301S;A304S;V306I;V326I;T346S;V348T;L354F;V357I;I379T
Node_4715	Node_4716	0.012535028407392361		M78L;M122I;T346M	M78L;M122I;T346M
118254	Node_4715	0.16450330498340485		I122T;M124L;M144L;A159T;T163I;M166V;M167V;M170L;V204I;S218A;T232L;L245F;I251V;I252L;I305M;V306A;P316S;V326M;M346I;V348I;V357I	I122T;M124L;M144L;A159T;T163I;M166V;M167V;M170L;V204I;S218A;T232L;L245F;I251V;I252L;I305M;V306A;P316S;V326M;M346I;V348I;V357I
Node_4714	Node_4715	0.027806356135057077
102246	Node_4714	0.11824410549196972		M33T;T34L;Q50K;F72S;L79I;M91L;Q106K;M110S;L114I;T116S;L121V;M142I;M144T;A161V;T163S;M166I;M167I;L175M;M224L;N227T;T232S;L245P;I251V;L265I;I297M;V326T;M343L;M346F;V348I;L350I	M33T;T34L;Q50K;F72S;L79I;M91L;Q106K;M110S;L114I;T116S;L121V;M142I;M144T;A161V;T163S;M166I;M167I;L175M;M224L;N227T;T232S;L245P;I251V;L265I;I297M;V326T;M343L;M346F;V348I;L350I
260983	Node_4714	0.1471931382780087		F51L;L79T;M91L;F92I;P93S;L114I;T115N;L121T;M124F;N125S;F131L;L134M;M142F;A161M;T163M;M167L;T171M;L174I;M196L;M224F;N227H;P229L;P249T;A304S;I305V;P316S;M343L;L350F;V357I	F51L;L79T;M91L;F92I;P93S;L114I;T115N;L121T;M124F;N125S;F131L;L134M;M142F;A161M;T163M;M167L;T171M;L174I;M196L;M224F;N227H;P229L;P249T;A304S;I305V;P316S;M343L;L350F;V357I
Node_4736	Node_4737	0.016593034737357862		W84L;T119S;M122L;M224L;I379T	W84L;T119S;M122L;M224L;I379T
Node_4722	Node_4736	0.08357821008205302		M34T;F92L;M110L;F121A;M124L;M170I;S218A;A301S;P316T;S372T	M34T;F92L;M110L;F121A;M124L;M170I;S218A;A301S;P316T;S372T
Node_4718	Node_4722	0.02823118589099867		I67T;L110V;T171S;M215L;V306A;L308M	I67T;L110V;T171S;M215L;V306A;L308M
420416	Node_4718	0.16108475652548582		T34A;L84M;P93L;V110I;L114T;A121T;L124S;N125T;M142I;K144S;A159T;L160V;I161T;T163I;S164T;M172I;V204M;L217S;L221F;L224M;R226H;T232M;T244P;M245L;L265I;I297M;S301A;F305L;T316S;L343Y;T346A;L350F;V357L;V368T	T34A;L84M;P93L;V110I;L114T;A121T;L124S;N125T;M142I;K144S;A159T;L160V;I161T;T163I;S164T;M172I;V204M;L217S;L221F;L224M;R226H;T232M;T244P;M245L;L265I;I297M;S301A;F305L;T316S;L343Y;T346A;L350F;V357L;V368T
Node_4717	Node_4718	0.09541415060257928		T34A;M72L;M78V;L91T;Q106K;L117M;S119T;F131M;N141S;M142I;K144H;T163L;F168M;L222I;F259L;A306S;V357I	T34A;M72L;M78V;L91T;Q106K;L117M;S119T;F131M;N141S;M142I;K144H;T163L;F168M;L222I;F259L;A306S;V357I
1415581	Node_4717	0.10075284011458094		S43A;T45M;L124F;I134L;H144P;A159S;I161A;I251V;L271I;F305L;V326L;A342M;L354I	S43A;T45M;L124F;I134L;H144P;A159S;I161A;I251V;L271I;F305L;V326L;A342M;L354I
8456	Node_4717	0.0874727382903331		A34T;D39N;S43T;L79A;K106N;T115A;M117I;N125A;M131L;I142A;S171T;T192A;I222V;M245L;I252V;L259V;I260M;A304V;M308L;L343V;T345M;T372A	A34T;D39N;S43T;L79A;K106N;T115A;M117I;N125A;M131L;I142A;S171T;T192A;I222V;M245L;I252V;L259V;I260M;A304V;M308L;L343V;T345M;T372A
Node_4721	Node_4722	0.046844634514745354		M72I;P93S;M142A;K144T;S164T;I170L;M196L;F305L;V326L	M72I;P93S;M142A;K144T;S164T;I170L;M196L;F305L;V326L
543905	Node_4721	0.11940430614441169		L91I;I161L;T163V;M167L;Y186H;A304V;T346L	L91I;I161L;T163V;M167L;Y186H;A304V;T346L
Node_4720	Node_4721	0.03464700184892883		T34I;L79F;S93L;A142N;T144A;M167T;M172I;A218S;V220I;L221I;N227T;M245L;L343A	T34I;L79F;S93L;A142N;T144A;M167T;M172I;A218S;V220I;L221I;N227T;M245L;L343A
543901	Node_4720	0.05165572046808048		L224M	L224M
Node_4719	Node_4720	0.018472811241633552
1415575	Node_4719	0.07072664493676134		T45A;I67V;F79L;N142I;A144S;T163I;I172M;T192A;M215T;S218A;I220V;I221L;T232M;T316A;T346A;V368I	T45A;I67V;F79L;N142I;A144S;T163I;I172M;T192A;M215T;S218A;I220V;I221L;T232M;T316A;T346A;V368I
356198	Node_4719	0.07218112872367283		T230S;T232A;S233A;I297M;V306M;T316S;A343T;T346V	T230S;T232A;S233A;I297M;V306M;T316S;A343T;T346V
Node_4735	Node_4736	0.02961917842373269		S119T	S119T
Node_4726	Node_4735	0.030679061859149627		T119N;M170I;T171S;V204I;V326I;L343M;V348I;S372T	T119N;M170I;T171S;V204I;V326I;L343M;V348I;S372T
Node_4723	Node_4726	0.023390895503624894		M34I;L79I;M110I;L122M;L265I	M34I;L79I;M110I;L122M;L265I
1035548	Node_4723	0.07457431146766082		M72I;M78I;Q106L;T115I;N119S;M142L;K144Q;I161V;S164T;M167V;L221I;T232I;L234M;M245I;V306T;L351M;L371V	M72I;M78I;Q106L;T115I;N119S;M142L;K144Q;I161V;S164T;M167V;L221I;T232I;L234M;M245I;V306T;L351M;L371V
194526	Node_4723	0.10162121150090535		S36N;M78V;F92M;Q106H;T116I;L117V;M124L;M142I;K157N;I170M;L202M;M215L;L217F;L222T;T232M;T244I;P249L;V306A;P316L;A342S;L350F;T372S	S36N;M78V;F92M;Q106H;T116I;L117V;M124L;M142I;K157N;I170M;L202M;M215L;L217F;L222T;T232M;T244I;P249L;V306A;P316L;A342S;L350F;T372S
Node_4725	Node_4726	0.026358890114660385		F92M;L114F;M124I;F168L	F92M;L114F;M124I;F168L
420423	Node_4725	0.06812148774866074		T45M;I67L;L91F;M110L;I124V;K144L;M166V;M172T;L217M;T232I;V306I;L350F	T45M;I67L;L91F;M110L;I124V;K144L;M166V;M172T;L217M;T232I;V306I;L350F
Node_4724	Node_4725	0.014845996330035268		M172I;T379I	M172I;T379I
441557	Node_4724	0.03979173933324715		M34A;F41Y;I67L;M72A;N119T;K144T;I161T;L162I;T163M;L168V;I251V;A303T;M343V;L344M	M34A;F41Y;I67L;M72A;N119T;K144T;I161T;L162I;T163M;L168V;I251V;A303T;M343V;L344M
8450	Node_4724	0.05092304967270307		M34V;M72I;M92L;F114L;T116V;N141G;K144P;S164T;M167L;A201G;I204V;T244A;I297M;M343I;V357M	M34V;M72I;M92L;F114L;T116V;N141G;K144P;S164T;M167L;A201G;I204V;T244A;I297M;M343I;V357M
Node_4734	Node_4735	0.006459992752685147		M110L;T115S;T232M	M110L;T115S;T232M
Node_4729	Node_4734	0.023332225683729696		T119N;T171S;L174M;A304T;L350M	T119N;T171S;L174M;A304T;L350M
260995	Node_4729	0.23731549782293254		M72L;M78T;L79M;Q106K;L110M;L114T;T116S;N119T;M124L;N125T;N141S;M142P;K144R;K157I;A159T;M166L;M167L;F168L;M170I;M215L;L222M;N227T;M232L;I251V;I256L;V306I;A342S;L344W;T346F;L354V;V357I;T379S	M72L;M78T;L79M;Q106K;L110M;L114T;T116S;N119T;M124L;N125T;N141S;M142P;K144R;K157I;A159T;M166L;M167L;F168L;M170I;M215L;L222M;N227T;M232L;I251V;I256L;V306I;A342S;L344W;T346F;L354V;V357I;T379S
Node_4728	Node_4729	0.018854423188009863		L51M;M167L;V368I	L51M;M167L;V368I
260982	Node_4728	0.1370919609197283		S43I;P44H;L50F;M72I;P93L;L114T;L122I;M124I;P133Q;M142L;K144P;M172I;M174I;S218A;L222I;M245I;F259I;I297M;T346A;V348T;M350F;M361F;S372P	S43I;P44H;L50F;M72I;P93L;L114T;L122I;M124I;P133Q;M142L;K144P;M172I;M174I;S218A;L222I;M245I;F259I;I297M;T346A;V348T;M350F;M361F;S372P
Node_4727	Node_4728	0.061474913760523026		L84I;S115Y;L122F;M245I;V306T;L308M;P316S	L84I;S115Y;L122F;M245I;V306T;L308M;P316S
118251	Node_4727	0.08380227021430316		M33T;F37L;F92Y;L117M;M124I;N141S;M142I;K144S;V204L;S218A;N227T;T304V;L343F;T346F	M33T;F37L;F92Y;L117M;M124I;N141S;M142I;K144S;V204L;S218A;N227T;T304V;L343F;T346F
449092	Node_4727	0.13394008633405008		F37I;M51I;I67A;M72I;T116I;Q129T;M142T;L162M;S171M;M232T;I245T;L265M;F305I;V348T;T379I	F37I;M51I;I67A;M72I;T116I;Q129T;M142T;L162M;S171M;M232T;I245T;L265M;F305I;V348T;T379I
Node_4733	Node_4734	0.017659447336600787		L84S;K144Q;L222I;G235A	L84S;K144Q;L222I;G235A
Node_4730	Node_4733	0.03579082317971129		S164T	S164T
320579	Node_4730	0.12643626572884756		M34T;M42L;P83T;Q106L;T116A;T127M;T163L;M167S;M172L;V204L;S218A;L234F;T244L;P249S;A304T;T346A;V348T;S372T	M34T;M42L;P83T;Q106L;T116A;T127M;T163L;M167S;M172L;V204L;S218A;L234F;T244L;P249S;A304T;T346A;V348T;S372T
320582	Node_4730	0.13735240937839502		M33I;M34L;S36N;D39N;Q106H;T119A;N125M;M142T;Q144P;Q153H;L162S;T163A;M172L;T192A;I222L;M232T;M245A;P316T;L344F;M361L;V368I	M33I;M34L;S36N;D39N;Q106H;T119A;N125M;M142T;Q144P;Q153H;L162S;T163A;M172L;T192A;I222L;M232T;M245A;P316T;L344F;M361L;V368I
Node_4732	Node_4733	0.09161521605789275		M72I;L79M;S84T;P93K;L114C;L122T;M124I;L221I;L224M;M232I;L265M;A304V;L343V;T346F	M72I;L79M;S84T;P93K;L114C;L122T;M124I;L221I;L224M;M232I;L265M;A304V;L343V;T346F
650642	Node_4732	0.09985202803507452		T45V;I72V;F92I;K93N;T127M;Q144H;M172V;V204I;L237F;M245P;V348I;M361L	T45V;I72V;F92I;K93N;T127M;Q144H;M172V;V204I;L237F;M245P;V348I;M361L
Node_4731	Node_4732	0.01739226842959506		Q106R;C114Y;F131L;N141S;M142H;I161M;V343T	Q106R;C114Y;F131L;N141S;M142H;I161M;V343T
1415579	Node_4731	0.0873154968647452		M34I;T45A;M79T;S115T;L117V;I124T;T127A;M161A;M167L;M196V;I232M;M245V;M265I;I297M;F305L;F346L;V348I	M34I;T45A;M79T;S115T;L117V;I124T;T127A;M161A;M167L;M196V;I232M;M245V;M265I;I297M;F305L;F346L;V348I
1415580	Node_4731	0.06733384716724808		M78V;M79V;F92I;T122M;Q144V;M167V;T171L;L175F;I252M;P316S;T343A;L350M	M78V;M79V;F92I;T122M;Q144V;M167V;T171L;L175F;I252M;P316S;T343A;L350M
Node_4921	Node_4922	0.03979537859419782		M196L;S233A;A342S;I354L	M196L;S233A;A342S;I354L
Node_4824	Node_4921	0.07242013619583283		L50M;L51M;L79M;S119A;I122S;M200L;A301S;A304V;S346M;V357I	L50M;L51M;L79M;S119A;I122S;M200L;A301S;A304V;S346M;V357I
Node_4772	Node_4824	0.03385012606002007		R106K;A119I;T142I;I161M	R106K;A119I;T142I;I161M
Node_4741	Node_4772	0.20770036040142434		M42S;M50I;M51L;M79F;F92I;L110M;F121L;S122A;N124H;T127I;I134L;K144S;L162F;T163M;M167V;L169I;I170M;M172L;L174I;L177M;T187I;V204I;A218S;I222V;A232S;A233T;T244N;I256M;F305M;V326A;L344V;T345I;M361L;V379I	M42S;M50I;M51L;M79F;F92I;L110M;F121L;S122A;N124H;T127I;I134L;K144S;L162F;T163M;M167V;L169I;I170M;M172L;L174I;L177M;T187I;V204I;A218S;I222V;A232S;A233T;T244N;I256M;F305M;V326A;L344V;T345I;M361L;V379I
141262	Node_4741	0.021667486426213155		A122V;I142T;A159S;M163V;V344I;I379T	A122V;I142T;A159S;M163V;V344I;I379T
166789	Node_4741	0.025628468997338557		F79L;R113C;I343M;L351K	F79L;R113C;I343M;L351K
Node_4771	Node_4772	0.031145288566984855		I67V;M79I;N124Q;L160M;M161I;M172I;L215F;L234F;P245L;S301A;V304T;F305L	I67V;M79I;N124Q;L160M;M161I;M172I;L215F;L234F;P245L;S301A;V304T;F305L
Node_4742	Node_4771	0.10474811117592853		M50I;M51L;S115T;I119V;M131F;I134V;I142M;I161M;L162F;T163L;M167V;L169I;T171M;V204I;A218M;A232M;A233T;I252M;T255S;I256V;F259I;I343F;L344M;V348I	M50I;M51L;S115T;I119V;M131F;I134V;I142M;I161M;L162F;T163L;M167V;L169I;T171M;V204I;A218M;A232M;A233T;I252M;T255S;I256V;F259I;I343F;L344M;V348I
113382	Node_4742	0.007433475679576628
1248184	Node_4742	3.73628282234857E-6
Node_4770	Node_4771	0.021523598030598754		M42L;V220I	M42L;V220I
Node_4754	Node_4770	0.012446015995497443		T45V;V67I;S122T;K144S;H153Y;T163M;T171M	T45V;V67I;S122T;K144S;H153Y;T163M;T171M
Node_4743	Node_4754	0.03573729181028481		I142S;I172M;V306I	I142S;I172M;V306I
284022	Node_4743	0.012303595613218457		S195F;H236T;L237P;I247S;L305S	S195F;H236T;L237P;I247S;L305S
391643	Node_4743	0.008930536231931642		T192A;H279Q;I357M;A358G	T192A;H279Q;I357M;A358G
Node_4753	Node_4754	0.004473977228217011		S144D;M167V	S144D;M167V
252291	Node_4753	0.03084405676716513		T230S	T230S
Node_4752	Node_4753	0.007790594065980512		V45T;D144G	V45T;D144G
324339	Node_4752	0.01849835211821586		M51L;T127A;M163T;V348I	M51L;T127A;M163T;V348I
Node_4751	Node_4752	0.013755121515212148		I142A;L162F;M163L;I170M;M171T;V348T	I142A;L162F;M163L;I170M;M171T;V348T
Node_4745	Node_4751	0.005647463462533641		T122M;I172M	T122M;I172M
113393	Node_4745	0.008372497362862785
Node_4744	Node_4745	0.009587191947597804		I79V;V167M	I79V;V167M
113391	Node_4744	0.011328568971575546		T45M;T345M	T45M;T345M
586894	Node_4744	0.005647749104834494		G144S;T171M	G144S;T171M
Node_4750	Node_4751	0.002182580616189116
294368	Node_4750	0.012877606845792162		T45A;Y153H;I172T;I249V	T45A;Y153H;I172T;I249V
Node_4749	Node_4750	0.00619069616851777		M51L;A142T	M51L;A142T
Node_4746	Node_4749	0.001638785013207871
244216	Node_4746	0.021615997164768207		T45V;I79V;A232V;G278V;T345P	T45V;I79V;A232V;G278V;T345P
244217	Node_4746	0.012602633360678218		T122A;A273V	T122A;A273V
Node_4748	Node_4749	0.01956924434014224		T45M;Y153H;M160T;T171M	T45M;Y153H;M160T;T171M
429345	Node_4748	0.009418124535395145		M45V;F92L;N141S;I172T;T244A;V306I	M45V;F92L;N141S;I172T;T244A;V306I
Node_4747	Node_4748	0.005571596530709825
288313	Node_4747	0.002099722690540136
412855	Node_4747	3.73628282234857E-6
Node_4769	Node_4770	0.007879803395591217		I79L;I134L	I79L;I134L
Node_4757	Node_4769	0.006413469539927425		A233T;L344M	A233T;L344M
288317	Node_4757	0.06112793236162991		T45S;V67M;K125A;T127A;L134I;N141S;K144N;M167V;T230S;A232M;T244I;F259L;I343L	T45S;V67M;K125A;T127A;L134I;N141S;K144N;M167V;T230S;A232M;T244I;F259L;I343L
Node_4756	Node_4757	0.009260286590040814
113097	Node_4756	0.035461494844178126		T45S;I142V;T230N;T304M;V326I	T45S;I142V;T230N;T304M;V326I
Node_4755	Node_4756	0.010977571410235315		T45V;F121S;I142M;L162F;S164A;M344L	T45V;F121S;I142M;L162F;S164A;M344L
324332	Node_4755	0.02733935344181047		M78I;M131I;M142F	M78I;M131I;M142F
363225	Node_4755	0.055666357646088654		M50V;T127S;M167T;I170V;T242A;V306T;L308I	M50V;T127S;M167T;I170V;T242A;V306T;L308I
Node_4768	Node_4769	0.0047037476887244484
Node_4758	Node_4768	0.03164635751423236		L79W;K144T	L79W;K144T
288315	Node_4758	0.0199883840383506		M51L;N274I	M51L;N274I
476251	Node_4758	0.009615397465813065		I119V	I119V
Node_4767	Node_4768	0.0057502352099403214		V67M;L79V	V67M;L79V
Node_4761	Node_4767	0.017580673458874208		V79T;K144G;H153Y	V79T;K144G;H153Y
156990	Node_4761	0.03967469705310064		M67L;I142V;L196F	M67L;I142V;L196F
Node_4760	Node_4761	0.00919772528738189
156987	Node_4760	0.02501488944955622		T45V;T79M;N141S;M167V;A218T;V326A;F350L	T45V;T79M;N141S;M167V;A218T;V326A;F350L
Node_4759	Node_4760	0.003482905210733061
156988	Node_4759	0.020008346062039013		K125N;V326M;Q376P	K125N;V326M;Q376P
156989	Node_4759	0.01679572157400293		T45M;M67V;F121S;I172V;A232T	T45M;M67V;F121S;I172V;A232T
Node_4766	Node_4767	0.003954752244998344		M167V	M167V
Node_4762	Node_4766	0.038696291177828426		N33T;I170M;A233T	N33T;I170M;A233T
156992	Node_4762	0.023996667395361774		K106E;L308I;F350L	K106E;L308I;F350L
245147	Node_4762	0.04182183762917512		T45M;M67V;V79A;T127A;I142T;K144E;H153Y;I172V;A232I;T304A;V348I	T45M;M67V;V79A;T127A;I142T;K144E;H153Y;I172V;A232I;T304A;V348I
Node_4765	Node_4766	0.029420884894876917		S122M;I142T;K144N;L162F;V326M;I343T	S122M;I142T;K144N;L162F;V326M;I343T
581055	Node_4765	0.06031076708890772		N33S;T45A;L110V;L114V;M122L;L134V;T163S;V167M;T230A;A233T;I251V;I252M;F259L;P316H;S342F;T343P;T345A;M346L;V379M	N33S;T45A;L110V;L114V;M122L;L134V;T163S;V167M;T230A;A233T;I251V;I252M;F259L;P316H;S342F;T343P;T345A;M346L;V379M
Node_4764	Node_4765	0.025122072762693414		M78T;I172M;L221V;S342A	M78T;I172M;L221V;S342A
365029	Node_4764	0.045492452568309985		L42S;T45M;M50I;M67V;M122L;Q228N;P229L;T244P;M326T;F350L	L42S;T45M;M50I;M67V;M122L;Q228N;P229L;T244P;M326T;F350L
Node_4763	Node_4764	0.026786327462232785		T45S;F92L;T171M;L224I;L354M;V368I	T45S;F92L;T171M;L224I;L354M;V368I
1075769	Node_4763	0.01862101020284378		N33S;L114V;I119V;M172L;V221M	N33S;L114V;I119V;M172L;V221M
157107	Node_4763	0.018922422090300334		T142I;T163M;I220V;T343A	T142I;T163M;I220V;T343A
Node_4823	Node_4824	0.016023678108833553
Node_4781	Node_4823	0.09098297262330789		M51L;M72L;M79T;F92Y;P93A;S115T;S122L;N124A;K125T;I134L;T142I;I161S;M167V;L215F;P245L;V326T;S342A;L344I;M346A;V379T	M51L;M72L;M79T;F92Y;P93A;S115T;S122L;N124A;K125T;I134L;T142I;I161S;M167V;L215F;P245L;V326T;S342A;L344I;M346A;V379T
511044	Node_4781	0.022423880850379937		L51F;A119S;T125A;I222V;F259L;F305L;L308M	L51F;A119S;T125A;I222V;F259L;F305L;L308M
Node_4780	Node_4781	0.009991015151364191
Node_4775	Node_4780	0.004929814465500308		A93V	A93V
8298	Node_4775	0.018399143097829786		V93I;S164T;V167I;L234F;V368I	V93I;S164T;V167I;L234F;V368I
Node_4774	Node_4775	0.010100095242428131		A119T	A119T
8304	Node_4774	0.008103923070215515		A124S	A124S
Node_4773	Node_4774	0.002457620681511321
238860	Node_4773	0.004037653564209221		T163S	T163S
436160	Node_4773	0.022779653489228707		T125I;S161P;I252V;F259L;T326M	T125I;S161P;I252V;F259L;T326M
Node_4779	Node_4780	0.0019955431635536097		T125S;S161P;V167I	T125S;S161P;V167I
43116	Node_4779	0.005094835970485193		T45I	T45I
Node_4778	Node_4779	0.002366999089933645		N141S;H153Y	N141S;H153Y
43107	Node_4778	0.014925982320663125		A93V;A124S	A93V;A124S
Node_4777	Node_4778	0.0020692418646497913
282261	Node_4777	0.0052421354839374025		I256S	I256S
Node_4776	Node_4777	3.73628282234857E-6
282260	Node_4776	0.009459147696714468
8296	Node_4776	0.002119271228741189
Node_4822	Node_4823	0.010563821720852627		R106H;A159S;I161M	R106H;A159S;I161M
Node_4797	Node_4822	0.03268515196997147		M51F;I67M;M72G;M78L;M79L;L117T;S122F;N124S;K125T;K157S;T163A;I222T;L237M;F305L	M51F;I67M;M72G;M78L;M79L;L117T;S122F;N124S;K125T;K157S;T163A;I222T;L237M;F305L
297010	Node_4797	0.10368590605426872		S36N;F37L;D39N;M42L;M50L;F51M;F92T;S115T;T117L;A119S;T125M;N141S;T142L;M161L;L165M;M166L;F168L;V204I;L217F;A232V;L234F;T244A;P245L;I300T;V326I;I343V;F350L;L351M;M361V;V368I	S36N;F37L;D39N;M42L;M50L;F51M;F92T;S115T;T117L;A119S;T125M;N141S;T142L;M161L;L165M;M166L;F168L;V204I;L217F;A232V;L234F;T244A;P245L;I300T;V326I;I343V;F350L;L351M;M361V;V368I
Node_4796	Node_4797	0.016298071748454768
Node_4787	Node_4796	0.00985005453472602
168684	Node_4787	0.048615791179390556		N33S;M50T;F51L;M67T;T117V;N141S;T142I;M172I;A233T;P245L;I249V;I343L;V348T;F350L;V368I	N33S;M50T;F51L;M67T;T117V;N141S;T142I;M172I;A233T;P245L;I249V;I343L;V348T;F350L;V368I
Node_4786	Node_4787	0.03561172986027393		M42L;M50L;S115T;F121L;S124G;A163T;T222M;I343V;V348I;F350L	M42L;M50L;S115T;F121L;S124G;A163T;T222M;I343V;V348I;F350L
385653	Node_4786	0.07904007142342713		T45N;N112S;T116A;A119V;M172I;L202F;V204I;T230V;A232M;V306I;V343A;V379T	T45N;N112S;T116A;A119V;M172I;L202F;V204I;T230V;A232M;V306I;V343A;V379T
Node_4785	Node_4786	0.010847963513790157		T125V;T127I;I357V	T125V;T127I;I357V
385678	Node_4785	0.0216714654514865		T116A;G124A;S157N;A232M;F259L	T116A;G124A;S157N;A232M;F259L
Node_4784	Node_4785	0.0036348553769418126		A119T	A119T
356254	Node_4784	0.006274255240417234		S157N;F168L;T345A	S157N;F168L;T345A
Node_4783	Node_4784	0.0033540118908791197
385676	Node_4783	0.018742397946211627		V125I;I134V;V343T	V125I;I134V;V343T
Node_4782	Node_4783	0.004703774543174873		V204I;V343A;V357I	V204I;V343A;V357I
129885	Node_4782	0.021024521892626446		T116A;T117A;T119A;A232S	T116A;T117A;T119A;A232S
164973	Node_4782	0.013075132635625535		L78M;H106R;L121V;I127V;I134M;T163M	L78M;H106R;L121V;I127V;I134M;T163M
Node_4795	Node_4796	0.008567116782096108		M161L;A232H	M161L;A232H
Node_4788	Node_4795	0.06953185217652191		T45I;G72T;P93H;S115W;T125M;T142I;S164A;L175M;I251V;V326I;L344M;V348I	T45I;G72T;P93H;S115W;T125M;T142I;S164A;L175M;I251V;V326I;L344M;V348I
1042256	Node_4788	0.01979834457843328		T117A;I134V	T117A;I134V
164972	Node_4788	0.019448219185238744		M67V;W115L;A119T;S124G;M172T	M67V;W115L;A119T;S124G;M172T
Node_4794	Node_4795	0.02885794683707004		M172L;P229T;I249V;I343M	M172L;P229T;I249V;I343M
Node_4789	Node_4794	0.01713267284301244		M50T;S124G;T142S;V326I	M50T;S124G;T142S;V326I
171367	Node_4789	0.012296509098169773		P44S;S142P;M343V;V348I	P44S;S142P;M343V;V348I
8328	Node_4789	0.011997067844303108		V348A	V348A
Node_4793	Node_4794	0.01064565256704401		S157T	S157T
8327	Node_4793	0.010709309928592653		N227S	N227S
Node_4792	Node_4793	0.0014911503930657743
8325	Node_4792	0.010071085435466833
Node_4791	Node_4792	0.0011808128187471034		I252V	I252V
8323	Node_4791	0.01820485747692888		N33S;S124N	N33S;S124N
Node_4790	Node_4791	0.005289529457950704		T45M;L79M;M343V	T45M;L79M;M343V
385668	Node_4790	0.009853373671606915		M79V;A119T;H232R;V326I	M79V;A119T;H232R;V326I
8326	Node_4790	0.021648450539269205		M45V;T142A;I357V	M45V;T142A;I357V
Node_4821	Node_4822	0.020793550812393584		M72I;F92I;T142K;M161L;T163M;L169I;T171S;L196M;V326I	M72I;F92I;T142K;M161L;T163M;L169I;T171S;L196M;V326I
Node_4798	Node_4821	0.014291414559051861
221568	Node_4798	0.2013391217709393		M42A;L66M;W84L;I92L;L110T;A119G;S122W;K144N;W158A;S164T;M167V;I170T;S171T;L234F;T244A;I249T;I252L;S301A;F305L;V306T;P316T;L344F;T345S;M346L;V379T	M42A;L66M;W84L;I92L;L110T;A119G;S122W;K144N;W158A;S164T;M167V;I170T;S171T;L234F;T244A;I249T;I252L;S301A;F305L;V306T;P316T;L344F;T345S;M346L;V379T
324346	Node_4798	0.13154801170468344		S36N;M42L;T45S;M51L;M78L;M79T;A119M;S122M;I134V;K142V;K144S;K157T;M163A;M167I;M172L;M196L;V204I;A218G;A232I;A233S;T244I;P245M;I249M;V304A;F305L;V348I;F350L	S36N;M42L;T45S;M51L;M78L;M79T;A119M;S122M;I134V;K142V;K144S;K157T;M163A;M167I;M172L;M196L;V204I;A218G;A232I;A233S;T244I;P245M;I249M;V304A;F305L;V348I;F350L
Node_4820	Node_4821	0.023761689046049188		M78L;A119L;I134L;P245L	M78L;A119L;I134L;P245L
291264	Node_4820	0.23932090658963373		L34M;M42T;M51A;I67T;I72M;M79I;L91M;I92M;H106K;S115Y;L117I;N124S;K125L;T127V;S164T;M166L;M167I;I170L;S171L;M172N;A218S;V220I;L221I;I222L;L224T;R226Q;P229L;A232V;A233T;G235S;I249T;I251V;F259L;V269I;V304I;F305L;V306T;L308I;I326V;I343T;T345A;M346F;V348I;F350L;V379L	L34M;M42T;M51A;I67T;I72M;M79I;L91M;I92M;H106K;S115Y;L117I;N124S;K125L;T127V;S164T;M166L;M167I;I170L;S171L;M172N;A218S;V220I;L221I;I222L;L224T;R226Q;P229L;A232V;A233T;G235S;I249T;I251V;F259L;V269I;V304I;F305L;V306T;L308I;I326V;I343T;T345A;M346F;V348I;F350L;V379L
Node_4819	Node_4820	0.03744624443357694		M50L;A77S;H106Q;T116S;K125N;I169L;S342A	M50L;A77S;H106Q;T116S;K125N;I169L;S342A
Node_4807	Node_4819	0.017991039435923964		N124C;K144N;A232T;I252L;V348I	N124C;K144N;A232T;I252L;V348I
Node_4800	Node_4807	0.01917240561316678		W84C;C124H;K142Q;M163A;M172V;I222T;A233S;L252M;V379T	W84C;C124H;K142Q;M163A;M172V;I222T;A233S;L252M;V379T
46761	Node_4800	0.09342951950088597		T45S;M51L;I72T;M79I;P93L;S115F;N125S;F168L;I170L;V204M;L245P;T302V;V304I;V306T;M346T;T353V	T45S;M51L;I72T;M79I;P93L;S115F;N125S;F168L;I170L;V204M;L245P;T302V;V304I;V306T;M346T;T353V
Node_4799	Node_4800	0.16732968697825074		S36N;M42L;I72M;M79A;Q106H;N112S;Q118L;S122L;N125D;T127I;M196L;V204I;L234A;T244I;M252L;V304T;V306M;P316S;I326M;I343V;T345E;M361V	S36N;M42L;I72M;M79A;Q106H;N112S;Q118L;S122L;N125D;T127I;M196L;V204I;L234A;T244I;M252L;V304T;V306M;P316S;I326M;I343V;T345E;M361V
141976	Node_4799	0.1487287724358514		N33I;L34M;M51L;M72F;P83T;C84Y;L114P;S115P;F121L;G152A;L162F;A163I;M167V;F168L;I170M;L178I;L200I;I204T;A218T;V220I;T222V;I256V;F259L;I300T;L344V;V361A	N33I;L34M;M51L;M72F;P83T;C84Y;L114P;S115P;F121L;G152A;L162F;A163I;M167V;F168L;I170M;L178I;L200I;I204T;A218T;V220I;T222V;I256V;F259L;I300T;L344V;V361A
154587	Node_4799	0.1321517632703766		L91F;W108C;L110S;S115T;F121S;L160S;M167T;L215M;T232M;I249V;L308M;M326T;A342V;V343T;E345G;I348A;F350L;T353M;L354V	L91F;W108C;L110S;S115T;F121S;L160S;M167T;L215M;T232M;I249V;L308M;M326T;A342V;V343T;E345G;I348A;F350L;T353M;L354V
Node_4806	Node_4807	0.015548746919056724		Q106K;K142L;I343T	Q106K;K142L;I343T
52110	Node_4806	0.05950547412169924		M42L;M79T;L134I;F168L;M172V;L224V;P229L;A233T;T244I;M346A;F350L	M42L;M79T;L134I;F168L;M172V;L224V;P229L;A233T;T244I;M346A;F350L
Node_4805	Node_4806	0.010559999446126444		L169I	L169I
Node_4801	Node_4805	0.04722770967468893		F37L;S122L;M131F;L134I;M163A;V304I;V306M	F37L;S122L;M131F;L134I;M163A;V304I;V306M
52100	Node_4801	0.09863726679551083		I72M;M79A;I92L;C124H;N125M;N144K;S159A;L161I;M167L;I170M;V220L;R226Q;T232M;A233T;T244S;P316S;T343I;M346A	I72M;M79A;I92L;C124H;N125M;N144K;S159A;L161I;M167L;I170M;V220L;R226Q;T232M;A233T;T244S;P316S;T343I;M346A
52108	Node_4801	0.13166991667627262		M51L;L78M;P83T;I92F;K106Q;L114F;F121L;L142F;M167L;I169L;M196L;V204I;I222M;I251V;I304T;A342S;I357M	M51L;L78M;P83T;I92F;K106Q;L114F;F121L;L142F;M167L;I169L;M196L;V204I;I222M;I251V;I304T;A342S;I357M
Node_4804	Node_4805	0.0033124765098194947
Node_4802	Node_4804	0.021940803708877833		P55S	P55S
57550	Node_4802	0.23933743833942547		N33M;L34M;F37L;F41Y;M51L;I72F;M79I;W84L;L91F;I92T;P93R;K106Q;L114F;S115T;F121S;C124Y;N125G;L142F;N144I;L161M;S171T;M172V;L217M;L221I;I222L;R226K;T232M;A233T;I249A;V304I;P316S;T343I;M346S;I348L;F350L;T353M;M361T	N33M;L34M;F37L;F41Y;M51L;I72F;M79I;W84L;L91F;I92T;P93R;K106Q;L114F;S115T;F121S;C124Y;N125G;L142F;N144I;L161M;S171T;M172V;L217M;L221I;I222L;R226K;T232M;A233T;I249A;V304I;P316S;T343I;M346S;I348L;F350L;T353M;M361T
57553	Node_4802	0.1273330296063009		I72L;S77A;M79I;W84L;I92F;C124H;N125S;T127I;L142I;M163I;M167I;F168L;I170M;M172I;M196L;V204M;I222V;L252I;R261Q;I300M;I326T;T343M;T345A;Y365F	I72L;S77A;M79I;W84L;I92F;C124H;N125S;T127I;L142I;M163I;M167I;F168L;I170M;M172I;M196L;V204M;I222V;L252I;R261Q;I300M;I326T;T343M;T345A;Y365F
Node_4803	Node_4804	0.03435660376673441		N33S;L110C;L142S;M163I;V204A;I222M;T232M;I249T;V304I;V306I;L344M;M346L;V379I	N33S;L110C;L142S;M163I;V204A;I222M;T232M;I249T;V304I;V306I;L344M;M346L;V379I
154579	Node_4803	0.10245540087222518		L78M;M79Y;W84L;C110L;S122M;S142X;L160P;S171F;L178F;Q228K;T230S;T244A;T249A;I251V;F350L	L78M;M79Y;W84L;C110L;S122M;S142X;L160P;S171F;L178F;Q228K;T230S;T244A;T249A;I251V;F350L
154580	Node_4803	0.05954952663158533		T45I;I72T;M79L;K106Q;M167V;L215M;L221I;M222L;A233T;I326V;I348M	T45I;I72T;M79L;K106Q;M167V;L215M;L221I;M222L;A233T;I326V;I348M
Node_4818	Node_4819	0.01413992900502169		W84L;L114T;S115H;F168L	W84L;L114T;S115H;F168L
Node_4810	Node_4818	0.01874940248169849		M42A;L84I;I92L;L110V;H115Q;K144P;L161I;M167L;I170M;M172I;A218S;I222M;I252M	M42A;L84I;I92L;L110V;H115Q;K144P;L161I;M167L;I170M;M172I;A218S;I222M;I252M
291265	Node_4810	0.13211802765541564		D39N;A42E;S77A;M79L;I84T;L92F;P93F;V110L;N112S;P144A;K157N;M163T;M166I;N227R;P229T;A232V;I343T;T345S;M346L;V348I;F350L;L354I;L371I;V379L	D39N;A42E;S77A;M79L;I84T;L92F;P93F;V110L;N112S;P144A;K157N;M163T;M166I;N227R;P229T;A232V;I343T;T345S;M346L;V348I;F350L;L354I;L371I;V379L
Node_4809	Node_4810	0.03589842625758573		L224M;A232S;A233S;I249T;L344I	L224M;A232S;A233S;I249T;L344I
57547	Node_4809	0.10882248905117552		I67F;I72V;M79V;N112G;L119I;S122F;K142M;L162F;S164A;M166I;L167V;S171T;V204I;M222I;M224I;T244I;T276X;F350L;M361V	I67F;I72V;M79V;N112G;L119I;S122F;K142M;L162F;S164A;M166I;L167V;S171T;V204I;M222I;M224I;T244I;T276X;F350L;M361V
Node_4808	Node_4809	0.04666102371334653		P93F;Q106L;N124H;T127I;S232N;L237M;M252V;I326V;M346A	P93F;Q106L;N124H;T127I;S232N;L237M;M252V;I326V;M346A
159185	Node_4808	0.04867771150183767		L50I;M51L;M79A;I84T;V110M;N112S;N125S;S159A;I161A;L168M;S171F	L50I;M51L;M79A;I84T;V110M;N112S;N125S;S159A;I161A;L168M;S171F
458151	Node_4808	0.02636590300213775		M79L;F93I;T114M;I172V;V204T;S218A;M222L;T244S;L265I	M79L;F93I;T114M;I172V;V204T;S218A;M222L;T244S;L265I
Node_4817	Node_4818	0.015867690929422404		M131L;K142T;M167L;L221I;V304T	M131L;K142T;M167L;L221I;V304T
Node_4812	Node_4817	0.019830773644179768		I326V;M346A	I326V;M346A
107992	Node_4812	0.19696688169987303		T45S;M51L;I67V;I72V;L78M;P93S;L110I;T114M;S116T;L117T;W120Q;N124Y;N125G;M163L;L168I;I170M;M172I;L174M;V204M;V220I;I221L;L224A;A232I;A233T;T244M;I249T;F259L;V306F;P316S;I343M;L344M;F350L;L354M	T45S;M51L;I67V;I72V;L78M;P93S;L110I;T114M;S116T;L117T;W120Q;N124Y;N125G;M163L;L168I;I170M;M172I;L174M;V204M;V220I;I221L;L224A;A232I;A233T;T244M;I249T;F259L;V306F;P316S;I343M;L344M;F350L;L354M
Node_4811	Node_4812	0.012409956816386566		L110V;S159A;I222M	L110V;S159A;I222M
291261	Node_4811	0.09603965275985962		T45V;I72V;L91M;V110A;N112S;H115Q;F121L;S122Y;K144H;M163L;M166V;L178M;V204I;Q228M;I247T;F305L;I343F	T45V;I72V;L91M;V110A;N112S;H115Q;F121L;S122Y;K144H;M163L;M166V;L178M;V204I;Q228M;I247T;F305L;I343F
291262	Node_4811	0.20946400331639004		F37L;T45I;M51L;G52Y;I72F;L84M;P93S;Q106Y;T114F;H115N;S116T;L119I;S122M;N124Y;N125A;T127I;N141T;G152S;H153N;L160T;L162M;M166L;I170M;M172V;R226K;Q228K;P229T;A232E;I249A;I252T;F259L;I297M;Q298H;T302A;F305L;V306I;L308I;P316S;V326A;I343A;A346M;F350L;L354I;V379T	F37L;T45I;M51L;G52Y;I72F;L84M;P93S;Q106Y;T114F;H115N;S116T;L119I;S122M;N124Y;N125A;T127I;N141T;G152S;H153N;L160T;L162M;M166L;I170M;M172V;R226K;Q228K;P229T;A232E;I249A;I252T;F259L;I297M;Q298H;T302A;F305L;V306I;L308I;P316S;V326A;I343A;A346M;F350L;L354I;V379T
Node_4816	Node_4817	0.03786334803200959
134758	Node_4816	0.08934320131059224		M51L;I72M;L78I;M79V;L84I;I92F;H115N;Q118H;N124S;L131F;T142I;K144L;M163T;L168F;I221M;T244A;L245I;I252T;F305I;V306T;L308I;T345A;V348T	M51L;I72M;L78I;M79V;L84I;I92F;H115N;Q118H;N124S;L131F;T142I;K144L;M163T;L168F;I221M;T244A;L245I;I252T;F305I;V306T;L308I;T345A;V348T
Node_4815	Node_4816	0.058083731540445		S43T;S77A;M79V;P93F;Q106H;L110Q;N112G;T114I;H115Y;L117T;S159A;M163T;A232M;I252A;I300T;T304I;F305L;V306T;M346A;F350L	S43T;S77A;M79V;P93F;Q106H;L110Q;N112G;T114I;H115Y;L117T;S159A;M163T;A232M;I252A;I300T;T304I;F305L;V306T;M346A;F350L
134762	Node_4815	0.040896518426		I72T;L78M;V79G;I92L;T117I;N124Q;K144T;V204L;I221V;I222T;L224M;A233S;I249V;I304V	I72T;L78M;V79G;I92L;T117I;N124Q;K144T;V204L;I221V;I222T;L224M;A233S;I249V;I304V
Node_4814	Node_4815	0.011938255950954922		M42L;T142P;I343T	M42L;T142P;I343T
291263	Node_4814	0.042269573937760735		M51L;I72L;G112S;S122T;N124H;N141S;K144Q;T163V;M172V;M232I;L245P;I256V;L351M	M51L;I72L;G112S;S122T;N124H;N141S;K144Q;T163V;M172V;M232I;L245P;I256V;L351M
Node_4813	Node_4814	0.03133822305701503		V79I;Y115F;N141T;K144S;I170V;L202F;V204I;A252M;A346T;V348I;M361V	V79I;Y115F;N141T;K144S;I170V;L202F;V204I;A252M;A346T;V348I;M361V
134760	Node_4813	0.014538023690120605		T230I;T343A	T230I;T343A
505961	Node_4813	0.017321060151680147		P44S;I114V;A233T	P44S;I114V;A233T
Node_4920	Node_4921	0.039768176728814546		M72A;S115I;K125N;L130I;M131F;K144P;T171S	M72A;S115I;K125N;L130I;M131F;K144P;T171S
Node_4825	Node_4920	0.10647050692105735		S36N;F37L;T45S;I67M;L79T;W108L;L110I;N112G;L117I;F121A;N124H;N125S;P133N;N141S;T142P;I161A;S164T;M167L;F168L;S171T;M172T;L202F;L221I;I222M;A233T;V348I	S36N;F37L;T45S;I67M;L79T;W108L;L110I;N112G;L117I;F121A;N124H;N125S;P133N;N141S;T142P;I161A;S164T;M167L;F168L;S171T;M172T;L202F;L221I;I222M;A233T;V348I
118230	Node_4825	0.08595915298526087		L114M;I115A;S119A;S125L;T163I;I170L;L174V;V204I;L215M;L224M;N227S;T345N;F350L;V357I	L114M;I115A;S119A;S125L;T163I;I170L;L174V;V204I;L215M;L224M;N227S;T345N;F350L;V357I
51644	Node_4825	0.09607815028203312		L51I;M67L;A72V;L91I;G112A;H124Y;S141T;L178M;T187A;L196M;T244P;P245F;I251V;L351M;L375X;V379I	L51I;M67L;A72V;L91I;G112A;H124Y;S141T;L178M;T187A;L196M;T244P;P245F;I251V;L351M;L375X;V379I
Node_4919	Node_4920	0.020458870949205496
Node_4839	Node_4919	0.013860983632375107
Node_4831	Node_4839	0.021132798673748666		M167L;F168L;I170M;M172L;I249V	M167L;F168L;I170M;M172L;I249V
43566	Node_4831	0.0375253992361928		N33I;L110V;T127A;T142K;T163V	N33I;L110V;T127A;T142K;T163V
Node_4830	Node_4831	0.021764161219522085		L221I;A232V	L221I;A232V
Node_4826	Node_4830	0.017585156070717426		A72M;I115T;I161M;L344M	A72M;I115T;I161M;L344M
191480	Node_4826	0.08504999782021833		G52F;M72L;M78L;W84C;L91I;F92L;T115S;S171T;L172V;L196M;I221V;I222V;V232I;I343A;M344V;V357I	G52F;M72L;M78L;W84C;L91I;F92L;T115S;S171T;L172V;L196M;I221V;I222V;V232I;I343A;M344V;V357I
864177	Node_4826	0.1408688323363659		N33I;T45S;I67V;M78L;N124T;T142Q;P144G;L168M;V220I;P229T;V232T;A233S;V249I;A301S;A304T;F305L;I343L;S346A;F350L;L354V	N33I;T45S;I67V;M78L;N124T;T142Q;P144G;L168M;V220I;P229T;V232T;A233S;V249I;A301S;A304T;F305L;I343L;S346A;F350L;L354V
Node_4829	Node_4830	0.017150724310736342		N124H	N124H
8364	Node_4829	0.026845895342319067		I115M;T163A	I115M;T163A
Node_4828	Node_4829	0.015688671090557674		T45I;L50F;R106K;T142L;I161L;V232I;S342A;V357I	T45I;L50F;R106K;T142L;I161L;V232I;S342A;V357I
8354	Node_4828	0.026497024365295236		P245L	P245L
Node_4827	Node_4828	0.018655492715892084		I45V;F50I;W84L;L110I;I122L;P316S	I45V;F50I;W84L;L110I;I122L;P316S
288556	Node_4827	3.73628282234857E-6
8355	Node_4827	0.06355864128600372		L84F;F92I;P93S;K106N;W108G;I110F;K128T;P133Q;I134L;N141T;L142S;I222M;G223A;N227S;Q228K;I232Y	L84F;F92I;P93S;K106N;W108G;I110F;K128T;P133Q;I134L;N141T;L142S;I222M;G223A;N227S;Q228K;I232Y
Node_4838	Node_4839	0.011895661108485011		P144N;T163A	P144N;T163A
Node_4832	Node_4838	0.014365139647137443		T45S;I115M;L160M;M172I;F350L	T45S;I115M;L160M;M172I;F350L
171366	Node_4832	0.06747205815888019		L114I;M115L;S119A;T142L;I161M;M167V;I170M;S171T;L221I;T244G;I249V;L250P;L265I;V326I;I343L;L344V	L114I;M115L;S119A;T142L;I161M;M167V;I170M;S171T;L221I;T244G;I249V;L250P;L265I;V326I;I343L;L344V
97956	Node_4832	0.08424145115472255		M78I;F92L;N124F;N125T;T142H;A163V;A232V	M78I;F92L;N124F;N125T;T142H;A163V;A232V
Node_4837	Node_4838	0.06911311454529227		T45L;M78I;W84S;F92L;L110V;S119T;T142L;N144G;I161M;M167L;L344I;V348I;L354I;V357I	T45L;M78I;W84S;F92L;L110V;S119T;T142L;N144G;I161M;M167L;L344I;V348I;L354I;V357I
8346	Node_4837	0.01193615402981776		L50F	L50F
Node_4836	Node_4837	0.004855449911156118		V110I;A232V;P245L;I249V	V110I;A232V;P245L;I249V
8348	Node_4836	0.014099802998649703		L45F;L142P	L45F;L142P
Node_4835	Node_4836	0.014247659698465637		L79V;S84G;I122V;A163T;M172V	L79V;S84G;I122V;A163T;M172V
161274	Node_4835	0.007144652454961949
Node_4834	Node_4835	0.002690912763966122
414352	Node_4834	3.73628282234857E-6
Node_4833	Node_4834	0.0010502056933110553
356193	Node_4833	0.01323343200517124		L45I;V249I;I256T	L45I;V249I;I256T
414351	Node_4833	0.00987724308250071		I222V	I222V
Node_4918	Node_4919	0.035117045603949855		F37L;M42A;T302M;V306A;L308M;P316S;V357I	F37L;M42A;T302M;V306A;L308M;P316S;V357I
Node_4843	Node_4918	0.06936780485456398		L50F;W84T;N124S;T142L;T163I;M167L;F168Y;A232S;I249A;I251V;I343A;T345V;S346I	L50F;W84T;N124S;T142L;T163I;M167L;F168Y;A232S;I249A;I251V;I343A;T345V;S346I
1005956	Node_4843	0.20087066804315368		N33I;T45S;M78L;L114I;I115T;F121L;I122V;I134V;P144S;I163L;S164T;I170M;L234F;P245L;F305Y;I346V	N33I;T45S;M78L;L114I;I115T;F121L;I122V;I134V;P144S;I163L;S164T;I170M;L234F;P245L;F305Y;I346V
Node_4842	Node_4843	0.025641750035355106		I115L;M172I;L196M;L202F;L221I;S232M;L344I	I115L;M172I;L196M;L202F;L221I;S232M;L344I
61616	Node_4842	0.10965483218912268		T45I;A72I;L91I;T116A;L117A;S119T;N141S;I161M;L215M;A301G;A343L;V345I	T45I;A72I;L91I;T116A;L117A;S119T;N141S;I161M;L215M;A301G;A343L;V345I
Node_4841	Node_4842	0.04421764145584204		L117T;L142Q;P144S;I163M;L167T;I170L;G201A;I222L;L224M;V251I;I357V;V379T	L117T;L142Q;P144S;I163M;L167T;I170L;G201A;I222L;L224M;V251I;I357V;V379T
265032	Node_4841	0.400253159465713		N33S;A42S;S43T;T45F;F50I;A72L;T84S;L91F;F92L;P93L;R113L;L114I;T116L;T117L;S119T;W120Y;F121M;I122L;S124A;Q142E;S144G;S164T;M166L;S171T;I172L;T230S;A233S;G235A;L237F;E240I;A249V;L250M;I252L;T255S;F259I;I300V;A301S;M308F;S316N;V326A;I344L;V345I;I346T;V348L;F350Y;L371I;T379S	N33S;A42S;S43T;T45F;F50I;A72L;T84S;L91F;F92L;P93L;R113L;L114I;T116L;T117L;S119T;W120Y;F121M;I122L;S124A;Q142E;S144G;S164T;M166L;S171T;I172L;T230S;A233S;G235A;L237F;E240I;A249V;L250M;I252L;T255S;F259I;I300V;A301S;M308F;S316N;V326A;I344L;V345I;I346T;V348L;F350Y;L371I;T379S
Node_4840	Node_4841	0.04762581828500532		F50L;L115F;I122L;S144T;I161L;L162F;M166I;M196L;L215F;M232K;I300F;M308L;S372T	F50L;L115F;I122L;S144T;I161L;L162F;M166I;M196L;L215F;M232K;I300F;M308L;S372T
265040	Node_4840	0.16131031731264633		P44S;I67F;M78L;T84A;F92L;P93S;W108L;L110V;T116S;S119A;F121I;L122F;S124V;N125K;T127A;K128N;I130F;P133Q;N141K;Q142Y;G152A;L160F;M163T;S164A;T167A;S171M;A201S;A218M;A233S;G235A;P245L;M302L;V326I;A343T;L354V	P44S;I67F;M78L;T84A;F92L;P93S;W108L;L110V;T116S;S119A;F121I;L122F;S124V;N125K;T127A;K128N;I130F;P133Q;N141K;Q142Y;G152A;L160F;M163T;S164A;T167A;S171M;A201S;A218M;A233S;G235A;P245L;M302L;V326I;A343T;L354V
265047	Node_4840	0.24429816664567694		S36A;A42E;P44Q;L51I;A72I;M78L;T84L;F92L;R106N;N112S;F115G;F121L;S124F;T127V;I130L;I134V;L160I;F162Y;M163L;S171F;L174I;L175S;F202L;I221L;N227T;T230S;K232T;A249I;M302T;F305Y;A306T;V326A;S342F;I344A;V345M;I346T;V348I;V357I;T379L	S36A;A42E;P44Q;L51I;A72I;M78L;T84L;F92L;R106N;N112S;F115G;F121L;S124F;T127V;I130L;I134V;L160I;F162Y;M163L;S171F;L174I;L175S;F202L;I221L;N227T;T230S;K232T;A249I;M302T;F305Y;A306T;V326A;S342F;I344A;V345M;I346T;V348I;V357I;T379L
Node_4917	Node_4918	0.16034560054742647		N33T;S36N;A72L;L117I;N124K;N125T;I134L;M167V;I170L;S171G;M200L;A233S;A301S;A304T;F305M;I343L;S346F;V348T;F350L;L354I;V379T	N33T;S36N;A72L;L117I;N124K;N125T;I134L;M167V;I170L;S171G;M200L;A233S;A301S;A304T;F305M;I343L;S346F;V348T;F350L;L354I;V379T
Node_4858	Node_4917	0.01827711370236106		M78L;I115V;I122V;V167I;L237F;M308L;S316F	M78L;I115V;I122V;V167I;L237F;M308L;S316F
Node_4845	Node_4858	0.02644869888318482		V122L;L234I;I252V;A306Y	V122L;L234I;I252V;A306Y
8425	Node_4845	0.37109895277327026		N36S;D39N;L72I;L78I;L79I;F92I;P93K;R106Q;L114P;V115T;T116S;I117F;S119M;L122Y;T125L;P144K;G152A;H153Y;K157N;L160A;I161L;S164A;M166A;I167T;G171S;L200M;L221A;A232T;F237L;T244D;P245L;I251V;F259L;A303T;M305L;F316A;V326L;L344A;T345S;T348M;L350T;I354M;V368T	N36S;D39N;L72I;L78I;L79I;F92I;P93K;R106Q;L114P;V115T;T116S;I117F;S119M;L122Y;T125L;P144K;G152A;H153Y;K157N;L160A;I161L;S164A;M166A;I167T;G171S;L200M;L221A;A232T;F237L;T244D;P245L;I251V;F259L;A303T;M305L;F316A;V326L;L344A;T345S;T348M;L350T;I354M;V368T
Node_4844	Node_4845	0.04280684977096927		L79S;W84L;F92T;L110M;I117L;T142P;P144S;I167M;F168L;M172L;P229F;M305L	L79S;W84L;F92T;L110M;I117L;T142P;P144S;I167M;F168L;M172L;P229F;M305L
288789	Node_4844	0.1422547902855133		T33N;N36S;T45V;I67V;L72F;A77S;S79A;V115T;Q118H;S119T;L122T;K124Q;N141S;S144A;H153Y;I161L;L196M;M302T	T33N;N36S;T45V;I67V;L72F;A77S;S79A;V115T;Q118H;S119T;L122T;K124Q;N141S;S144A;H153Y;I161L;L196M;M302T
655848	Node_4844	0.11320151931113508		D39S;L91F;M110V;T116A;L117S;L134I;T163A;M167T;L221V;T230S;I251V;Q298H;Y306S;F316L;L350I	D39S;L91F;M110V;T116A;L117S;L134I;T163A;M167T;L221V;T230S;I251V;Q298H;Y306S;F316L;L350I
Node_4857	Node_4858	0.013510338363240034		D39S;L343A;I354M	D39S;L343A;I354M
143568	Node_4857	0.25883291621175836		A42M;L72I;L91M;R106S;L110I;V115T;I117T;S119T;F121L;V122M;T125L;L134I;N141S;T142I;P144N;K157P;I161M;G171S;M172L;V204I;A232T;S233A;G235A;F237L;T244A;I249T;I252V;I300V;T304V;M305Q;L308I;V326I;T348V;M354L;I357V	A42M;L72I;L91M;R106S;L110I;V115T;I117T;S119T;F121L;V122M;T125L;L134I;N141S;T142I;P144N;K157P;I161M;G171S;M172L;V204I;A232T;S233A;G235A;F237L;T244A;I249T;I252V;I300V;T304V;M305Q;L308I;V326I;T348V;M354L;I357V
Node_4856	Node_4857	0.05760108789450537		L221A;L224F;P229L;M302T	L221A;L224F;P229L;M302T
Node_4849	Node_4856	0.06241046557354472		T45N;L72F;L91M;V204I;T302S;M305L;L350I	T45N;L72F;L91M;V204I;T302S;M305L;L350I
Node_4846	Node_4849	0.01723370397570297		T33S;I117M;K124N;L265M	T33S;I117M;K124N;L265M
167933	Node_4846	0.01663909790852506		S119T;V122I;T163A	S119T;V122I;T163A
317325	Node_4846	0.014623191083482154		N45S	N45S
Node_4848	Node_4849	0.016512944280300493		T33I;L51F;M91L;L114V;S119T	T33I;L51F;M91L;L114V;S119T
666683	Node_4848	0.014731593044386359		I167V;A343T	I167V;A343T
Node_4847	Node_4848	0.011668327636079303		L91V	L91V
1088778	Node_4847	0.007412124838558472		L265M	L265M
109175	Node_4847	0.0023168618215138577
Node_4855	Node_4856	0.020061760412989346
288794	Node_4855	0.06465991725683375		L51I;I67M;L114T;V115I;M172I;M354I	L51I;I67M;L114T;V115I;M172I;M354I
Node_4854	Node_4855	0.056478668507259626		L34M;L79V;L110T;V204I;A343S	L34M;L79V;L110T;V204I;A343S
Node_4850	Node_4854	0.012227168925830359		L50F;L51F;V115I;S119T;T142S;P245L	L50F;L51F;V115I;S119T;T142S;P245L
103435	Node_4850	0.023774397441058054		M34L;S39N;I115M;I117V	M34L;S39N;I115M;I117V
30335	Node_4850	0.023580031730847884		V79L;I204V;L234V;I249V;L265M;I357V	V79L;I204V;L234V;I249V;L265M;I357V
Node_4853	Node_4854	0.013343967854375223		L78F;T163A	L78F;T163A
103437	Node_4853	0.0032860930710052433		I300T;M354V	I300T;M354V
Node_4852	Node_4853	0.0010833827297638081
30331	Node_4852	0.0010925576326698237
Node_4851	Node_4852	0.0035542816170994335
113378	Node_4851	0.016733221450982452		S43P	S43P
8387	Node_4851	0.014052413297016592		S43T;L91R;I117V	S43T;L91R;I117V
Node_4916	Node_4917	0.03455770140520079		I122L;L160F;I161L;M302S	I122L;L160F;I161L;M302S
Node_4868	Node_4916	0.006096262985982689
Node_4861	Node_4868	0.03533233477985817
111096	Node_4861	0.15460747285756885		D39S;T45S;L51M;L110I;I115S;Q118Y;T125I;T163S;L178M;T187S;L221T;A232M;T244I;A306T;S316M;S342T;I354V;E377D	D39S;T45S;L51M;L110I;I115S;Q118Y;T125I;T163S;L178M;T187S;L221T;A232M;T244I;A306T;S316M;S342T;I354V;E377D
Node_4860	Node_4861	0.030916208125094574		P144K;G171S;T348V	P144K;G171S;T348V
476017	Node_4860	0.34284478710091193		T33N;A42S;S43I;G52F;P55S;L66M;I67F;L72P;A77T;M78I;W84T;R106K;L114M;I115N;I117L;S119F;K124Q;P133T;L134V;T142M;K144G;H153Y;A159F;F160S;L170M;S171L;M172T;G201A;L202M;V204I;A218M;I222M;N227Q;G235A;T242A;I256A;L265M;S302T;S316T;L343F;T345I;S372T	T33N;A42S;S43I;G52F;P55S;L66M;I67F;L72P;A77T;M78I;W84T;R106K;L114M;I115N;I117L;S119F;K124Q;P133T;L134V;T142M;K144G;H153Y;A159F;F160S;L170M;S171L;M172T;G201A;L202M;V204I;A218M;I222M;N227Q;G235A;T242A;I256A;L265M;S302T;S316T;L343F;T345I;S372T
Node_4859	Node_4860	0.05231026412292467		A42T;L72I;L110I;L134M;H153L;L161I;T163S;L170M;L175I;L224F;L237F	A42T;L72I;L110I;L134M;H153L;L161I;T163S;L170M;L175I;L224F;L237F
1283716	Node_4859	0.2654409110620313		T33I;D39N;S43P;L50I;L66V;A77S;M78L;W84L;F92L;I115M;I117V;W120S;F121L;T125A;N141S;T142L;G152S;K157N;F160L;V167F;F168M;M170T;S171N;M172L;L196M;V204I;A232T;G235A;I252V;L265I;M305L;M308I;S316P;V326L;I357L	T33I;D39N;S43P;L50I;L66V;A77S;M78L;W84L;F92L;I115M;I117V;W120S;F121L;T125A;N141S;T142L;G152S;K157N;F160L;V167F;F168M;M170T;S171N;M172L;L196M;V204I;A232T;G235A;I252V;L265I;M305L;M308I;S316P;V326L;I357L
83971	Node_4859	0.3956356596392259		T33M;T42L;L79I;L91F;P93S;R106Y;L114F;I115H;T116S;I117F;S119T;W120L;F121I;L122I;K124E;T125Q;T127S;I130V;F131L;P133T;M134I;N141S;T142S;K144N;A159S;F160P;S163V;L165I;M166F;V167I;L169I;M170I;T192S;V204I;A218G;I222V;P229M;A232T;P245L;I249V;A266S;L275I;Q298H;S302M;M308S;V326L;S342P;L343A;F346I;V348A;L351S;M361V	T33M;T42L;L79I;L91F;P93S;R106Y;L114F;I115H;T116S;I117F;S119T;W120L;F121I;L122I;K124E;T125Q;T127S;I130V;F131L;P133T;M134I;N141S;T142S;K144N;A159S;F160P;S163V;L165I;M166F;V167I;L169I;M170I;T192S;V204I;A218G;I222V;P229M;A232T;P245L;I249V;A266S;L275I;Q298H;S302M;M308S;V326L;S342P;L343A;F346I;V348A;L351S;M361V
Node_4867	Node_4868	0.06275435397666496		T33I;D39S;A42S;T116S;I117T;L122V;L221A;L224F;P229I;S302M;L343S	T33I;D39S;A42S;T116S;I117T;L122V;L221A;L224F;P229I;S302M;L343S
Node_4863	Node_4867	0.029412474236887316		T45S;L196M;I229L;S342A	T45S;L196M;I229L;S342A
167934	Node_4863	0.023422719358886936		L50I;T117I;T125S;V167I;S195P;V204I;M305V;L355I	L50I;T117I;T125S;V167I;S195P;V204I;M305V;L355I
Node_4862	Node_4863	0.021081696557878754		V122L;T142V;L175M;A342V	V122L;T142V;L175M;A342V
113380	Node_4862	0.011133288302503073		V167I;P245L	V167I;P245L
1231732	Node_4862	0.008660776686205325		T127I;T163S	T127I;T163S
Node_4866	Node_4867	0.04162284486814179		T117S;L165V;L169I;I249V	T117S;L165V;L169I;I249V
143527	Node_4866	0.021394756243212326		I33T;L72I;S119T;G278C;I354V	I33T;L72I;S119T;G278C;I354V
Node_4865	Node_4866	0.012794752469560829		S116A;T127S;I222V	S116A;T127S;I222V
143526	Node_4865	0.028783032184955336		L51M;T125I;I169L;I229M;F259L;T348A	L51M;T125I;I169L;I229M;F259L;T348A
Node_4864	Node_4865	0.010432213059537078
143525	Node_4864	0.02060614426654485		V122M	V122M
387933	Node_4864	0.039962800154298886		S42A;L114M;T125S;G152A;V165I;V222I;I229T	S42A;L114M;T125S;G152A;V165I;V222I;I229T
Node_4915	Node_4916	0.0421526172629289		L34M;L51F;I117L;T163S;G235A;L350I	L34M;L51F;I117L;T163S;G235A;L350I
Node_4869	Node_4915	0.05093688534720938		N36S;T116S;Q129H;L134M;G152A;L165I;L178F;I249V;L265I	N36S;T116S;Q129H;L134M;G152A;L165I;L178F;I249V;L265I
111290	Node_4869	0.1974111669917636		T33M;M34T;A42S;T45S;F51L;G52S;L91F;F92L;P93A;L110S;S119T;W120I;L122M;K124N;F131L;T142Q;P144S;L162F;S163V;S164T;M166F;F168Y;L169I;T187I;V204I;T230S;A235G;T244P;P245L;S302Q;M305L;T345A;T348A;I350V;V368I;T379S	T33M;M34T;A42S;T45S;F51L;G52S;L91F;F92L;P93A;L110S;S119T;W120I;L122M;K124N;F131L;T142Q;P144S;L162F;S163V;S164T;M166F;F168Y;L169I;T187I;V204I;T230S;A235G;T244P;P245L;S302Q;M305L;T345A;T348A;I350V;V368I;T379S
191197	Node_4869	0.15123219123382847		D39N;A42T;R106K;L114V;S119T;T127S;F131M;T142S;H153Y;K157S;A159V;L161M;I165V;V167I;M172I;L174I;L202I;N227K;A232V;I265V;G268A;M305L;M308I;S316N;V326L;S342A;T348L	D39N;A42T;R106K;L114V;S119T;T127S;F131M;T142S;H153Y;K157S;A159V;L161M;I165V;V167I;M172I;L174I;L202I;N227K;A232V;I265V;G268A;M305L;M308I;S316N;V326L;S342A;T348L
Node_4914	Node_4915	0.0092786993498536
Node_4883	Node_4914	0.030516039627903634		T33M	T33M
1582976	Node_4883	0.5771650539468394		N36S;L37I;D39N;A42V;S43L;L50I;F51L;L66T;I67M;L72P;A77V;M78I;L79I;F92I;P93S;R106Q;L110N;L114I;I115H;T116S;L117I;Q118L;S119N;F121L;K124A;T125Y;N141S;T142S;P144K;G152I;H153S;A159S;L162F;S163M;L165I;M166L;V167I;F168Y;L170M;G171S;M172V;G201A;V204I;L217I;A218T;V220I;P229F;T230S;A232K;L234I;A235S;L238V;P245L;I249A;T255S;I256V;F259M;A266T;G268A;V269I;Q298H;A303G;T304I;A306V;M308L;V326L;F346L;T348I;I350M;…	N36S;L37I;D39N;A42V;S43L;L50I;F51L;L66T;I67M;L72P;A77V;M78I;L79I;F92I;P93S;R106Q;L110N;L114I;I115H;T116S;L117I;Q118L;S119N;F121L;K124A;T125Y;N141S;T142S;P144K;G152I;H153S;A159S;L162F;S163M;L165I;M166L;V167I;F168Y;L170M;G171S;M172V;G201A;V204I;L217I;A218T;V220I;P229F;T230S;A232K;L234I;A235S;L238V;P245L;I249A;T255S;I256V;F259M;A266T;G268A;V269I;Q298H;A303G;T304I;A306V;M308L;V326L;F346L;T348I;I350M;…
Node_4882	Node_4883	0.007622455517007774		M34T;R106Q;L161I;L196M;L343S	M34T;R106Q;L161I;L196M;L343S
146711	Node_4882	0.2654336893505461		L50F;P55H;L72I;M78T;L110I;I115V;L117S;T125S;L134I;N141S;T142L;P144R;H153Q;F160M;S164P;M196L;V204I;V220I;L221I;I252V;F259I;S302L;M305V;A306N;M308L;S316P;V326L;S342A;I354L;F367Y	L50F;P55H;L72I;M78T;L110I;I115V;L117S;T125S;L134I;N141S;T142L;P144R;H153Q;F160M;S164P;M196L;V204I;V220I;L221I;I252V;F259I;S302L;M305V;A306N;M308L;S316P;V326L;S342A;I354L;F367Y
Node_4881	Node_4882	0.04445830696397226		L237F	L237F
Node_4874	Node_4881	0.06312606656407777		T34N;G52S;L91M;P93T;Q106T;W108C;L114P;I115T;P144S;G171S;L178F;A235G;M305L;V326I;T348A	T34N;G52S;L91M;P93T;Q106T;W108C;L114P;I115T;P144S;G171S;L178F;A235G;M305L;V326I;T348A
Node_4871	Node_4874	0.10602442084969016		S52F;L72I;M78L;M91I;T93M;T116M;L117I;L134I;T142H;M166L;L170M;M172I;A232I;F237L;I252V;Q298H;M308V;I326L;S342T;A348V	S52F;L72I;M78L;M91I;T93M;T116M;L117I;L134I;T142H;M166L;L170M;M172I;A232I;F237L;I252V;Q298H;M308V;I326L;S342T;A348V
111367	Node_4871	0.07463982988439953		P44S;F92L;T106A;N112S;I117L;S119A;H142P;I161M;S171V;V204I;L265I;I297M;L344M;I357V;V368I	P44S;F92L;T106A;N112S;I117L;S119A;H142P;I161M;S171V;V204I;L265I;I297M;L344M;I357V;V368I
Node_4870	Node_4871	0.06491079373748547		M93F;L110T;T115N;M116A;S144A;F160L;S163A;S316A;S343L;I350L	M93F;L110T;T115N;M116A;S144A;F160L;S163A;S316A;S343L;I350L
110108	Node_4870	0.008701717063641621		A218T	A218T
429310	Node_4870	0.001079020799407234
Node_4873	Node_4874	0.028651112483956163		M78L;L110M;L117F;S119T;I161L;G201A;V204I;A306V;S316H	M78L;L110M;L117F;S119T;I161L;G201A;V204I;A306V;S316H
143416	Node_4873	0.11881612369195928		N34A;F92L;T93L;C108F;M110L;T115V;T116Q;F117T;L134M;N141T;S144A;G152S;A159S;V167A;M172I;F178L;S343F;T345I;I354M	N34A;F92L;T93L;C108F;M110L;T115V;T116Q;F117T;L134M;N141T;S144A;G152S;A159S;V167A;M172I;F178L;S343F;T345I;I354M
Node_4872	Node_4873	0.037052646830357916		S52N;L72T;L78I;F92V;T106M;C108L;T116L;M196I;G235A;I249A;H316Q;S343A;M361I	S52N;L72T;L78I;F92V;T106M;C108L;T116L;M196I;G235A;I249A;H316Q;S343A;M361I
103373	Node_4872	0.02387323253566462		F51L;T72S;T93S;S144P;A159S;S163A;S171G;P229L;S302T;I326V;A348T	F51L;T72S;T93S;S144P;A159S;S163A;S171G;P229L;S302T;I326V;A348T
110072	Node_4872	0.03103941705814664		M110A;T125A;F259L;Q298H	M110A;T125A;F259L;Q298H
Node_4880	Node_4881	0.026508803702606908		T116S;L215F;P229L;S302M;M305S;S342A;I354L	T116S;L215F;P229L;S302M;M305S;S342A;I354L
613120	Node_4880	0.1534772945185736		M33V;D39N;L50S;L114I;I115T;L117S;W120L;V167L;L169I;L229M;L234F;I252L;I297M;Q298H;A303T;A306V;V326I;S343I;I350L;I357L	M33V;D39N;L50S;L114I;I115T;L117S;W120L;V167L;L169I;L229M;L234F;I252L;I297M;Q298H;A303T;A306V;V326I;S343I;I350L;I357L
Node_4879	Node_4880	0.0467886274820485		F92M;S119T;F131L;T142L;L162F;S163A;L221I	F92M;S119T;F131L;T142L;L162F;S163A;L221I
Node_4876	Node_4879	0.01839635142018928		F51L;S316P;I350V;T379S	F51L;S316P;I350V;T379S
586025	Node_4876	0.02569777126800042		L91M;L174I;V326I;V350T	L91M;L174I;V326I;V350T
Node_4875	Node_4876	0.014644390880099886		M92V;I252V	M92V;I252V
120498	Node_4875	0.02779120750270331		I115V;F160S;S164L;I221V	I115V;F160S;S164L;I221V
125878	Node_4875	0.03474395243521005		T45S;I115T;F160L;V167I;V204I;A306T;P316S;I357V	T45S;I115T;F160L;V167I;V204I;A306T;P316S;I357V
Node_4878	Node_4879	0.023324499185547548		L50M;M92T;L110I;S116T;T119A;T127S;A163T;V167I;L178M;T230A	L50M;M92T;L110I;S116T;T119A;T127S;A163T;V167I;L178M;T230A
342822	Node_4878	0.028664261856986853		F51L;L79F;L142F;F160L;V204I;S343A	F51L;L79F;L142F;F160L;V204I;S343A
Node_4877	Node_4878	0.011017820806698428
109965	Node_4877	0.019233729182817128		I357V	I357V
120502	Node_4877	0.014596020652412705		M50T;F51L;I110V;T163A;V204I;I251T;S316P	M50T;F51L;I110V;T163A;V204I;I251T;S316P
Node_4913	Node_4914	0.0867807587318044		F51L;L110I;I115L;L117F;S119N;K124T;I130L;F131L;G152A;S163A;L196I;I222V;A232H;I252L;Q298H;T304V;M305S;M308I;T348V	F51L;L110I;I115L;L117F;S119N;K124T;I130L;F131L;G152A;S163A;L196I;I222V;A232H;I252L;Q298H;T304V;M305S;M308I;T348V
121168	Node_4913	0.11833343118221766		N36S;M78L;R113P;Q118L;T125G;F160L;V167T;G201A;V222T;P229L;T230S;T244P;F259L;I308T;V326I;I350T;S372T	N36S;M78L;R113P;Q118L;T125G;F160L;V167T;G201A;V222T;P229L;T230S;T244P;F259L;I308T;V326I;I350T;S372T
Node_4912	Node_4913	0.018484541978590282		P44T;I110V;G171S;L224F;L237F;I249V;V326A	P44T;I110V;G171S;L224F;L237F;I249V;V326A
Node_4886	Node_4912	0.12118187141356983		S43P;L72P;F92L;R106Q;V110K;L115Q;T124M;L162F;S171T;A218M;S305P;S316F;L344M;I350T;T353M;I354T;I357L;A358M	S43P;L72P;F92L;R106Q;V110K;L115Q;T124M;L162F;S171T;A218M;S305P;S316F;L344M;I350T;T353M;I354T;I357L;A358M
310659	Node_4886	0.06564360838013804		N36S;D39N;T45M;L114F;T127L;F224L;P229L;V249A	N36S;D39N;T45M;L114F;T127L;F224L;P229L;V249A
Node_4885	Node_4886	0.032544177671066744		M166L;I300V	M166L;I300V
121156	Node_4885	0.08734187386153941		P43S;I67V;T116A;T125S;F160S;V167I;L234F;F259I;A326T;M344V;T350I;L351F	P43S;I67V;T116A;T125S;F160S;V167I;L234F;F259I;A326T;M344V;T350I;L351F
Node_4884	Node_4885	0.022687912996185947		G52N;P72L;L92M;L122F;M124S;V204I	G52N;P72L;L92M;L122F;M124S;V204I
110116	Node_4884	0.1475705233957893		T45A;L66I;F121L;T125A;L161M;A163T;V167A;M172V;L202V;A203S;I204C;F224L;P229L;H232L;V249A;A306V;L343M;M344L;L357I;M361T	T45A;L66I;F121L;T125A;L161M;A163T;V167A;M172V;L202V;A203S;I204C;F224L;P229L;H232L;V249A;A306V;L343M;M344L;L357I;M361T
448114	Node_4884	0.12477451188998588		T44A;L51M;P55S;M92T;Q106R;F117L;N119S;S124E;T125L;T127M;N141S;A163I;V167T;L175I;L217F;M218T;T230S;T244M;F259L;V348I	T44A;L51M;P55S;M92T;Q106R;F117L;N119S;S124E;T125L;T127M;N141S;A163I;V167T;L175I;L217F;M218T;T230S;T244M;F259L;V348I
Node_4911	Node_4912	0.015789476766412222		N36D;D39S;T125L;P229F;T230N	N36D;D39S;T125L;P229F;T230N
Node_4891	Node_4911	0.018304439630554205		T33M;M34T;L50S;R106K;V222T;T244A	T33M;M34T;L50S;R106K;V222T;T244A
8400	Node_4891	0.01104794347256137		S316P	S316P
Node_4890	Node_4891	0.008585279514642748
45438	Node_4890	0.02566449198846869		L51F;L66I;N119S;T124N;A306T;I308L;V368I	L51F;L66I;N119S;T124N;A306T;I308L;V368I
Node_4889	Node_4890	0.039564224352992096		T34M;S50Y;V110I;F117S;T142M;A244T;V249I;S305T	T34M;S50Y;V110I;F117S;T142M;A244T;V249I;S305T
359667	Node_4889	0.08127978360346311		D36N;L72F;V167I;V204I;L221I;I300V;A306S;I308M;S342T	D36N;L72F;V167I;V204I;L221I;I300V;A306S;I308M;S342T
Node_4888	Node_4889	0.018184413890317434		L66I;F92L;L115M;A163T;V167A;V348I	L66I;F92L;L115M;A163T;V167A;V348I
71582	Node_4888	0.024877653397430918		M115T;N227S;F229L;S316P;A326V	M115T;N227S;F229L;S316P;A326V
Node_4887	Node_4888	0.006214364902157015		Y50S;N119S	Y50S;N119S
113383	Node_4887	0.016072214263667138		L122M;M142I;A167V;I249V;T255N;I260L;V269S	L122M;M142I;A167V;I249V;T255N;I260L;V269S
1457152	Node_4887	0.002720319012416475
Node_4910	Node_4911	0.00849379196950984		F117S;A163T	F117S;A163T
Node_4892	Node_4910	0.05523658152509721		M78L;F92I;R106Q;T142A;V167I;M172T;V204I;N230S;S316F;I350M	M78L;F92I;R106Q;T142A;V167I;M172T;V204I;N230S;S316F;I350M
110109	Node_4892	0.006482083055347231		I204T;F259L	I204T;F259L
120495	Node_4892	0.013014362006366539		T124A;A306T	T124A;A306T
Node_4909	Node_4910	0.01927590694599076		L130I;L131F;T142S;V167A	L130I;L131F;T142S;V167A
Node_4895	Node_4909	0.023519237941942238		S117L;N230T;V249I	S117L;N230T;V249I
Node_4893	Node_4895	0.10579330301342872		A42S;T44P;L50M;I67V;R106Q;N112S;L114I;L115S;T116S;T124M;L134M;S142L;A167V;S316P;L343M;F346L;I350V;V368I	A42S;T44P;L50M;I67V;R106Q;N112S;L114I;L115S;T116S;T124M;L134M;S142L;A167V;S316P;L343M;F346L;I350V;V368I
110104	Node_4893	0.007840503886053295		V110A;L178F;P245L;M343L;V348I	V110A;L178F;P245L;M343L;V348I
120494	Node_4893	0.017756442056197228
Node_4894	Node_4895	0.06473534804472886		S164T;L174M;V304I;S305P	S164T;L174M;V304I;S305P
167930	Node_4894	0.0313833741650055		I67T;L91P;F92Y;N141K;H153Y;L170F;I196L;V204A;V222I;F259L;I308V;T345I;I354V	I67T;L91P;F92Y;N141K;H153Y;L170F;I196L;V204A;V222I;F259L;I308V;T345I;I354V
318551	Node_4894	0.004923997804090128		S43P;L125S;F131L;S316P	S43P;L125S;F131L;S316P
Node_4908	Node_4909	0.008038366952034528		T44S;L50S;L51F;L125M	T44S;L50S;L51F;L125M
Node_4897	Node_4908	0.01676357491413132		N119T;M125V;S142A;V222L;I350V	N119T;M125V;S142A;V222L;I350V
512019	Node_4897	0.0012561196617531173
Node_4896	Node_4897	0.003586020246761135
109178	Node_4896	0.010214600149731225
8409	Node_4896	0.005186026705654811
Node_4907	Node_4908	0.013750256237182215
44326	Node_4907	0.03918057590822651		S44T;F51L;R106H;V110I;T163A;V222L;F229L;I354V	S44T;F51L;R106H;V110I;T163A;V222L;F229L;I354V
Node_4906	Node_4907	0.009552341490028853		M125T;V204L;L252M;L343M	M125T;V204L;L252M;L343M
143642	Node_4906	0.023420224368570917		T125S;S142F;T163V;A167V;V249I;V348I	T125S;S142F;T163V;A167V;V249I;V348I
Node_4905	Node_4906	0.00394427595348344
70701	Node_4905	0.008649831622028776		S43P;R106H;V110I;A326V	S43P;R106H;V110I;A326V
Node_4904	Node_4905	0.0043527792376481045
69489	Node_4904	0.007689798423708677		L178F;T244A	L178F;T244A
Node_4903	Node_4904	0.002177470673196908		F51L	F51L
1604133	Node_4903	0.012083420297719492		S142P;M252L;I350V	S142P;M252L;I350V
Node_4902	Node_4903	3.73628282234857E-6
73493	Node_4902	0.002185394572324523		T124I;M343L	T124I;M343L
Node_4901	Node_4902	0.0010875359129762512
1680885	Node_4901	0.001096382479689089
Node_4900	Node_4901	0.0010784134926599465		I350V	I350V
Node_4898	Node_4900	0.00438745393171842
1680880	Node_4898	0.005513153210637381
1680881	Node_4898	0.0032819545237028204		V348I	V348I
Node_4899	Node_4900	0.0010973363987182173		T125S	T125S
1680883	Node_4899	0.0010861852409050734
1680884	Node_4899	3.73628282234857E-6
Node_6377	Node_6378	0.04273982254123268		T45Q;W84C;T142K;T171S;A232T;A301S;A304T;V306A;A342S;S346M	T45Q;W84C;T142K;T171S;A232T;A301S;A304T;V306A;A342S;S346M
Node_5574	Node_6377	0.011788059769528568		C84S;K144P	C84S;K144P
Node_5483	Node_5574	0.05695920284094304		M167T;I170L;S171T;M172I;F305L	M167T;I170L;S171T;M172I;F305L
Node_5419	Node_5483	0.052934172914478446		G201A;V204I;F350L	G201A;V204I;F350L
Node_5409	Node_5419	0.2371921356756009		M42T;M72L;A77S;S84A;F92L;L110I;S119L;I122L;N124H;K125L;I134L;I204F;V220L;I222T;T230S;T232I;I249A;I252M;I256T;F259L;L305M;M346A;V348I;V379I	M42T;M72L;A77S;S84A;F92L;L110I;S119L;I122L;N124H;K125L;I134L;I204F;V220L;I222T;T230S;T232I;I249A;I252M;I256T;F259L;L305M;M346A;V348I;V379I
Node_5397	Node_5409	0.020556638568869794		Q45C;P144K;F168L;M305T	Q45C;P144K;F168L;M305T
Node_5315	Node_5397	0.017945995044584613		T167M	T167M
Node_5311	Node_5315	0.0015964569714678894
Node_5227	Node_5311	0.001882468513436924
Node_5224	Node_5227	0.0018259779503078117
Node_5195	Node_5224	0.004409875440133284
Node_4970	Node_5195	0.008648977032287798		F121L	F121L
Node_4963	Node_4970	0.0036446290106407356		H124N	H124N
Node_4959	Node_4963	0.011673646350220843		L125T	L125T
Node_4928	Node_4959	0.04697309338155206		T42M;L168M;M252L;T305M	T42M;L168M;M252L;T305M
Node_4923	Node_4928	0.005970048189972855		T171M	T171M
48279	Node_4923	0.11027999201047292		M42A;C45S;L51M;M78L;I110L;L119S;N124L;T125L;A159S;L160I;M167A;M168L;I232M;M305A;A346V	M42A;C45S;L51M;M78L;I110L;L119S;N124L;T125L;A159S;L160I;M167A;M168L;I232M;M305A;A346V
433629	Node_4923	0.06710514681208207		I67T;M78V;L121F;M131L;M167T;L217M;I232T;T304V;I343A;S372T	I67T;M78V;L121F;M131L;M167T;L217M;I232T;T304V;I343A;S372T
Node_4927	Node_4928	3.73628282234857E-6
Node_4925	Node_4927	0.02870003789096894		L51M;L160M;I343V;V357I	L51M;L160M;I343V;V357I
Node_4924	Node_4925	0.055086831942829394		I110L;N124L;N227H;I232V;I348V	I110L;N124L;N227H;I232V;I348V
126857	Node_4924	0.03105482987803632		M78V;A84T;S115A;T116S;K142T;T222M;V232T;P245L;M305L;A306T;V343M	M78V;A84T;S115A;T116S;K142T;T222M;V232T;P245L;M305L;A306T;V343M
57242	Node_4924	0.011378496527999871		T171M	T171M
56267	Node_4925	0.08421872926936119		M42T;C45S;I67T;S77A;M78I;L79T;L92F;I110V;N124T;N141S;G152A;M160L;T163V;M167T;A249I;T256S;M305L;V326I;V343A;A346M;I379T	M42T;C45S;I67T;S77A;M78I;L79T;L92F;I110V;N124T;N141S;G152A;M160L;T163V;M167T;A249I;T256S;M305L;V326I;V343A;A346M;I379T
Node_4926	Node_4927	0.0045528557868137875
126827	Node_4926	0.048867577053497056		L50F;M131L;L160M;M167T;L217M;T304V;I343A	L50F;M131L;L160M;M167T;L217M;T304V;I343A
126859	Node_4926	0.06103077676214013		L122F;N124H;T125L;K144A;M168F;I232A;L252M;M305T;L350F	L122F;N124H;T125L;K144A;M168F;I232A;L252M;M305T;L350F
Node_4958	Node_4959	0.04956574593999402		N33I;S36T;T42S;C45Y;A84T;L122I;K144P;S230T;I232T;T256I;T305I;A306T	N33I;S36T;T42S;C45Y;A84T;L122I;K144P;S230T;I232T;T256I;T305I;A306T
Node_4953	Node_4958	0.01449074181148182		L259F	L259F
Node_4952	Node_4953	3.73628282234857E-6
Node_4949	Node_4952	0.0022789850923207455
Node_4947	Node_4949	0.004603367641270333		A346T	A346T
Node_4944	Node_4947	0.009191900215253112		L160I	L160I
Node_4940	Node_4944	0.009215249834838528
Node_4939	Node_4940	0.029690170908321087		L121A;T125M;F259L;I348V	L121A;T125M;F259L;I348V
Node_4938	Node_4939	0.006949901001371051
Node_4937	Node_4938	0.003680748767260321
Node_4933	Node_4937	0.015671015379792208		T84A;T171M;M252V;T346A	T84A;T171M;M252V;T346A
Node_4932	Node_4933	0.005263303574905053
Node_4930	Node_4932	3.73628282234857E-6		M78T	M78T
Node_4929	Node_4930	0.00890351883522686		T232A	T232A
303304	Node_4929	0.013714020146131775		M171T;A346T	M171T;A346T
9226	Node_4929	0.018052942300889274		N227S;P245L;I354V	N227S;P245L;I354V
57237	Node_4930	0.02501200640903588		I110V;S115T;M125K;I160L;I305V;I343A	I110V;S115T;M125K;I160L;I305V;I343A
Node_4931	Node_4932	0.023377664076160706		Y45H;M78V;M125T;M167L;T222M;T232I;P245L	Y45H;M78V;M125T;M167L;T222M;T232I;P245L
178893	Node_4931	0.006459108275006993		A84T;M171T;V348I	A84T;M171T;V348I
178894	Node_4931	0.005902742559922993
178890	Node_4933	0.026097771081756906		Y45H;I110V;S164P;M167T;M171A;T222V;P245L;I247V;I343T;V348I	Y45H;I110V;S164P;M167T;M171A;T222V;P245L;I247V;I343T;V348I
Node_4936	Node_4937	3.73628282234857E-6
Node_4935	Node_4936	0.0010645162897314191		I343V;L344I	I343V;L344I
Node_4934	Node_4935	0.01918125379638392		T84A;A121T;V348I	T84A;A121T;V348I
1238232	Node_4934	0.004092477653996		I160V	I160V
867385	Node_4934	0.0048933780939207205		F204L	F204L
1176404	Node_4935	0.030062216789799475		A159S;T306A;V343A;T346A	A159S;T306A;V343A;T346A
1358780	Node_4936	0.047171870350958545		Y45H;L72F;I110V;T163A;T171M;N199S;F204L;V326T;V348I;V357L	Y45H;L72F;I110V;T163A;T171M;N199S;F204L;V326T;V348I;V357L
869457	Node_4938	0.026574907245208595		I67V;L72S;T84P;T232A;I343V	I67V;L72S;T84P;T232A;I343V
311900	Node_4939	0.035529785121946884		I33T;I110L;M167L;L168M;T232A;T346A;M361T	I33T;I110L;M167L;L168M;T232A;T346A;M361T
69957	Node_4940	0.06587210045967168		I33M;S42T;I67T;M78T;T84A;I110A;S115T;L119S;L121F;T171M;F204L;T232I;I247V;M252I;F259I;I343L	I33M;S42T;I67T;M78T;T84A;I110A;S115T;L119S;L121F;T171M;F204L;T232I;I247V;M252I;F259I;I343L
Node_4943	Node_4944	0.005751285617573849
Node_4941	Node_4943	0.014922286010255466		T125M	T125M
151761	Node_4941	0.047846317418181815		L72F;T84P;I122T;M252L;T304A;I343A;T346V;L350F;I354M;V357L	L72F;T84P;I122T;M252L;T304A;I343A;T346V;L350F;I354M;V357L
57247	Node_4941	0.08400913086018792		I33A;D39N;Y45H;S77A;T84A;I110M;S115T;Q118H;I160L;M166A;M167V;T171A;I172T;T187A;F204L;T232P;I251V;M252I;I343T;T346A;I348V	I33A;D39N;Y45H;S77A;T84A;I110M;S115T;Q118H;I160L;M166A;M167V;T171A;I172T;T187A;F204L;T232P;I251V;M252I;I343T;T346A;I348V
Node_4942	Node_4943	0.01127539865392164
176066	Node_4942	0.026397445723316617		I67M;L121T;T171M;I247V;L350F;L371M	I67M;L121T;T171M;I247V;L350F;L371M
671079	Node_4942	0.06533557008442002		I33T;S43T;L50F;I67V;M78T;M167L;L168F;V326I;M361I	I33T;S43T;L50F;I67V;M78T;M167L;L168F;V326I;M361I
Node_4946	Node_4947	0.004304843829845352		I110V;S115T	I110V;S115T
Node_4945	Node_4946	0.023472029045472857		N124H	N124H
176057	Node_4945	0.04768305575172267		I33T;I67V;M78L;T84S;V110L;L121T;M131L;M166I;F204I;T222M;T232I;F259L;I343S;T346M	I33T;I67V;M78L;T84S;V110L;L121T;M131L;M166I;F204I;T222M;T232I;F259L;I343S;T346M
57251	Node_4945	0.04101415834862641		Y45C;L72I;L92F;I122T;T222V;L344I;T346L	Y45C;L72I;L92F;I122T;T222V;L344I;T346L
678581	Node_4946	0.0759284595004992		L50M;I67T;T84P;L121F;T163A;M166T;L221I;T304S;T306S;T345S	L50M;I67T;T84P;L121F;T163A;M166T;L221I;T304S;T306S;T345S
Node_4948	Node_4949	0.012054612974992674
176024	Node_4948	0.037556330117412356		I33T;Y45H;N124S;L130I;L162T;T171S;F259L;I343L	I33T;Y45H;N124S;L130I;L162T;T171S;F259L;I343L
504069	Node_4948	0.03945677813023413		K157T;M167T;I343S;V357I	K157T;M167T;I343S;V357I
Node_4951	Node_4952	0.008476513421880496		T171M	T171M
Node_4950	Node_4951	0.011504775048159253		L121T	L121T
57434	Node_4950	0.025779351411446452		S43T;P44T;I172T	S43T;P44T;I172T
60468	Node_4950	0.08151475272375004		I33N;S42L;Y45S;M78T;T84A;L114T;T121A;T127A;N141S;P144S;A159T;M167T;T232A;I256V;L265F;T306A;I343A;I348V;M361I	I33N;S42L;Y45S;M78T;T84A;L114T;T121A;T127A;N141S;P144S;A159T;M167T;T232A;I256V;L265F;T306A;I343A;I348V;M361I
176022	Node_4951	0.02703060952950234		L34M;Y45H;M78T;T84A;L168F;L217A;M252V;F259L;V326I;L350F	L34M;Y45H;M78T;T84A;L168F;L217A;M252V;F259L;V326I;L350F
13146	Node_4953	0.04351725881346077		L34M;T36S;Y45H;I110A;L119S;L121T;T163S;M167I;L217F;T232A;T304S;S342A;A346T	L34M;T36S;Y45H;I110A;L119S;L121T;T163S;M167I;L217F;T232A;T304S;S342A;A346T
Node_4957	Node_4958	0.018158298670264608		N124H	N124H
Node_4956	Node_4957	0.008486945185444218		L119S;L168F	L119S;L168F
Node_4955	Node_4956	0.022194639424465402		I67T;I343T;A346T	I67T;I343T;A346T
Node_4954	Node_4955	0.02695897308360982		L51I;T67M;M78T;T84A;S119L;F204L;T222L;T232M;I247V	L51I;T67M;M78T;T84A;S119L;F204L;T222L;T232M;I247V
314228	Node_4954	3.73628282234857E-6
986099	Node_4954	3.73628282234857E-6
986098	Node_4955	0.035515116637747764		L217F;T222V;L350F;I354T	L217F;T222V;L350F;I354T
136504	Node_4956	0.06930041078117727		T36A;Y45H;L51F;I67A;M78T;K142S;T163M;M166L;I172V;T232A;M252V;V326L;I348V;V357M;M361I	T36A;Y45H;L51F;I67A;M78T;K142S;T163M;M166L;I172V;T232A;M252V;V326L;I348V;V357M;M361I
13180	Node_4957	0.028561141393876992		I33T;T84A;P144S;L160I;M167A;I172T;T222M;T232I;A249I	I33T;T84A;P144S;L160I;M167A;I172T;T222M;T232I;A249I
Node_4962	Node_4963	0.040817077424455415		N33I;L34M;L160I	N33I;L34M;L160I
Node_4961	Node_4962	0.023640216570192125		N124S;A306V;A346T	N124S;A306V;A346T
Node_4960	Node_4961	0.0161549506423904		T42A;A84T;N141D;L350F	T42A;A84T;N141D;L350F
175834	Node_4960	0.01734693934264962		S124D;M166A	S124D;M166A
978109	Node_4960	0.017603833351814282		L114F;T305A	L114F;T305A
175843	Node_4961	0.048417685083776744		I172T;I251V	I172T;I251V
155086	Node_4962	0.035931232865084886		L50F;L79V;A84T;L125S	L50F;L79V;A84T;L125S
Node_4969	Node_4970	0.02713309559224807		K144N;I161L;M167V;V326I;L350F	K144N;I161L;M167V;V326I;L350F
Node_4967	Node_4969	0.0035784357337193726		V167T;S233A	V167T;S233A
Node_4965	Node_4967	0.009291969381211334
Node_4964	Node_4965	0.009971399239327262		L122F;I343L	L122F;I343L
115700	Node_4964	0.03286391147027234		L121R;T167I;T171M;I326V;I354M	L121R;T167I;T171M;I326V;I354M
8932	Node_4964	0.022151302973640354		C45Y	C45Y
869458	Node_4965	0.04218611242635445		L92I;T167S;A233T;M252L	L92I;T167S;A233T;M252L
Node_4966	Node_4967	0.004909408019960339		L121F	L121F
115703	Node_4966	0.029712222181356815		L117F;L122F;N144G;T167I;P245L;T256V	L117F;L122F;N144G;T167I;P245L;T256V
135631	Node_4966	0.0263176186228745		T42M;N144S;T222V;A233T;I326V	T42M;N144S;T222V;A233T;I326V
Node_4968	Node_4969	0.005140078119809527
262124	Node_4968	0.01125780644812026		L121I	L121I
915434	Node_4968	0.03465555200418353		A84T;L122F;L161P;T171M;I172V	A84T;L122F;L161P;T171M;I172V
Node_5194	Node_5195	0.008250265704616554		L122I;A346T	L122I;A346T
Node_5190	Node_5194	0.007046607569859427		L119S;M167I;T171S;I232A	L119S;M167I;T171S;I232A
Node_5183	Node_5190	0.010273235728234565		T42M;P316S	T42M;P316S
Node_5181	Node_5183	0.013775071805074382		L168F	L168F
Node_5175	Node_5181	0.026834666419454204		C45S;S119L;S171T;M252L;I343L	C45S;S119L;S171T;M252L;I343L
Node_5171	Node_5175	0.07082503361120027		M42S;L79T;H124N;N141D;T171L;M200L;T346L;L350F	M42S;L79T;H124N;N141D;T171L;M200L;T346L;L350F
Node_5170	Node_5171	0.03292867065286584		I348V	I348V
Node_5169	Node_5170	0.013310758232072863
Node_5168	Node_5169	0.006396410099205078
Node_5154	Node_5168	0.007913152592075274
Node_5131	Node_5154	0.017424560787314018
Node_5101	Node_5131	0.009904687761956426		D141N	D141N
Node_5065	Node_5101	0.004269502333521529
Node_5055	Node_5065	3.73628282234857E-6
Node_5053	Node_5055	0.025566823881908125
Node_5048	Node_5053	0.007581398834395389
Node_5037	Node_5048	0.017901115856085635		N141D	N141D
Node_5034	Node_5037	0.004186934214961517
Node_5014	Node_5034	0.001153766147106312
Node_5003	Node_5014	0.005673478681175311
Node_5001	Node_5003	0.015674545097474575		L92I	L92I
Node_4989	Node_5001	0.0023947582343850104		F350L	F350L
Node_4986	Node_4989	0.0033659539917279073
Node_4984	Node_4986	0.001207611296417006
Node_4979	Node_4984	0.002677298195766621
Node_4977	Node_4979	0.007813183525849933		S316T	S316T
Node_4976	Node_4977	0.00283028036381669
Node_4973	Node_4976	0.0034834490506572445		S36T;L350F	S36T;L350F
Node_4971	Node_4973	3.73628282234857E-6
36253	Node_4971	0.013397541973247154		T36S;S233T;T305M;V348I;F350L	T36S;S233T;T305M;V348I;F350L
54771	Node_4971	0.0074730125048379885
Node_4972	Node_4973	3.73628282234857E-6
160760	Node_4972	0.006363760048857385
54559	Node_4972	0.008823252967590631		T36N;A306T	T36N;A306T
Node_4975	Node_4976	0.0013232486629850583		T305M;V348I	T305M;V348I
Node_4974	Node_4975	0.001090405824169668
163845	Node_4974	0.009681085652727928		S233T;L350F	S233T;L350F
285237	Node_4974	0.011289364209387788		D141N;G235A;M305V;V326L;I348V	D141N;G235A;M305V;V326L;I348V
64802	Node_4975	0.004144932843129309
54769	Node_4977	0.007017027631904018		D141N	D141N
Node_4978	Node_4979	0.007709000038274895		I92L	I92L
37609	Node_4978	0.008740164500074617		L50F	L50F
670343	Node_4978	0.012427674418888127		A232I;S233T;V326L	A232I;S233T;V326L
Node_4983	Node_4984	0.0067871963848232806		G235A;T305V	G235A;T305V
Node_4981	Node_4983	0.0048742238028719525		L350F	L350F
Node_4980	Node_4981	3.73628282234857E-6
175930	Node_4980	0.014619838435918287		S77A;N199S	S77A;N199S
175933	Node_4980	0.01864570073445393		P245L;S316A	P245L;S316A
179411	Node_4981	0.01463144399148988		L114V;I122V;A232T	L114V;I122V;A232T
Node_4982	Node_4983	0.007783270415754759
175947	Node_4982	0.015496258327707428		L50F	L50F
37607	Node_4982	0.010969993918881857		T79M;I122V;V305T	T79M;I122V;V305T
Node_4985	Node_4986	0.005886870774749115		A232V;S316T	A232V;S316T
30427	Node_4985	0.015445935310351579		V348I	V348I
372289	Node_4985	0.03019858663197125		S77A;T79M;V232I;T305V;L350F	S77A;T79M;V232I;T305V;L350F
Node_4988	Node_4989	0.0024874851783266
Node_4987	Node_4988	0.014567882637349405		I122V;T305M;L346F;I354V	I122V;T305M;L346F;I354V
357699	Node_4987	0.0022095397814633497
571888	Node_4987	0.0033233787959341963		L50F	L50F
385245	Node_4988	0.03785409389018653		L50F;A232I;A306T;V348I	L50F;A232I;A306T;V348I
Node_5000	Node_5001	0.003518929147879369
Node_4999	Node_5000	0.013348979185975825		I122V;A232I;S316P	I122V;A232I;S316P
Node_4997	Node_4999	0.006128672041012981		L50F	L50F
Node_4995	Node_4997	0.0011431351633342936
Node_4994	Node_4995	3.73628282234857E-6
Node_4991	Node_4994	0.002194915303678068
Node_4990	Node_4991	0.001087924381164387
1523895	Node_4990	0.00330679053380139
64804	Node_4990	0.001100901967136948		F50L	F50L
509921	Node_4991	0.0033249216786713914		K142X	K142X
Node_4993	Node_4994	3.73628282234857E-6
Node_4992	Node_4993	0.002204942784359108
283637	Node_4992	0.004413067254942381		I167V	I167V
591142	Node_4992	0.0022107593135662854
1523893	Node_4993	0.007698262577828124
64813	Node_4995	0.009970841121682098		F50L	F50L
Node_4996	Node_4997	0.004386829473744578
64801	Node_4996	0.0021941690755872883
64815	Node_4996	0.0010954628798927474
Node_4998	Node_4999	0.003777225416691409		T305M	T305M
64806	Node_4998	0.009877623966062028		T79M;V122I;I232V	T79M;V122I;I232V
64811	Node_4998	0.01575560709539853		V326I	V326I
589913	Node_5000	0.01878914985830065		I167V;T305A;S316T;T345A;F350L	I167V;T305A;S316T;T345A;F350L
Node_5002	Node_5003	0.01895779153544681		S316T	S316T
36255	Node_5002	0.002266487451922429
37598	Node_5002	0.003255220695316502		D141N;A306T	D141N;A306T
Node_5013	Node_5014	0.003124859792529994		L50F	L50F
Node_5012	Node_5013	0.009111111942397127		G235A;L346F	G235A;L346F
Node_5011	Node_5012	0.02772363284315567
Node_5008	Node_5011	3.73628282234857E-6
Node_5007	Node_5008	0.0012240742643596925		L34V	L34V
Node_5005	Node_5007	0.0016157213812030254		I122V	I122V
Node_5004	Node_5005	0.002141389771487814
267980	Node_5004	0.008155342189516168
504295	Node_5004	0.015105461071281176
267979	Node_5005	0.007043934953956686		F346L	F346L
Node_5006	Node_5007	0.0358233494848732		F50L;I67V;P245L	F50L;I67V;P245L
260902	Node_5006	0.00948772556887053		F346L	F346L
504299	Node_5006	0.023251090235248413		V34M;T79M;M166L	V34M;T79M;M166L
74588	Node_5008	0.0022069113250846218
Node_5010	Node_5011	3.73628282234857E-6
Node_5009	Node_5010	0.0011076059879829763
125294	Node_5009	0.002207050201276601
36250	Node_5009	0.004400982564820352		I167V	I167V
433632	Node_5010	0.009909467383348369		L34V;I122V;F346L	L34V;I122V;F346L
84782	Node_5012	0.020941070290660068		I122V;A235S	I122V;A235S
98964	Node_5013	0.042934567986922974		M166L;T305V	M166L;T305V
Node_5033	Node_5034	0.01742804802032018		L50F;L346F	L50F;L346F
Node_5032	Node_5033	0.005075000579234282
Node_5031	Node_5032	0.004772445864517792		I122V	I122V
Node_5030	Node_5031	0.0022860741196740896
Node_5029	Node_5030	0.009809831958768174
Node_5022	Node_5029	8.822775457929432E-4
Node_5021	Node_5022	0.003309411817807036
Node_5018	Node_5021	3.73628282234857E-6
Node_5016	Node_5018	0.0028549097587352067		V122I	V122I
Node_5015	Node_5016	0.008979543905248627		F50L;S77A;A306S	F50L;S77A;A306S
1235644	Node_5015	3.73628282234857E-6
555143	Node_5015	3.73628282234857E-6
555144	Node_5016	0.00679718866906125		I172T;S316T	I172T;S316T
Node_5017	Node_5018	0.005795729228206339
555234	Node_5017	0.0023620567638991796
993346	Node_5017	0.00433031194833284
Node_5020	Node_5021	0.002432995625007331
Node_5019	Node_5020	0.004418320935850236		S36N;A232V	S36N;A232V
84849	Node_5019	0.006018718990613056
84850	Node_5019	0.006019723279937095		A306T	A306T
109390	Node_5020	0.0019255745728218837
84841	Node_5022	0.009944430732447839		L51M;G235A;L344M	L51M;G235A;L344M
Node_5028	Node_5029	0.0011043135485897559
Node_5026	Node_5028	0.0037879646438933683		S36N;A232V	S36N;A232V
Node_5024	Node_5026	0.004527975687337923
Node_5023	Node_5024	0.011698797793573123		V122I;V232I;A306T	V122I;V232I;A306T
84819	Node_5023	0.023059619102488407		N33S;T305M	N33S;T305M
84831	Node_5023	0.04065925558713048		N36A;L92I;I161M;M166L;I232T;G235A;T345A;V348L	N36A;L92I;I161M;M166L;I232T;G235A;T345A;V348L
84803	Node_5024	0.025067721240984615		I110L;F121L	I110L;F121L
Node_5025	Node_5026	0.004217213306333166
84795	Node_5025	0.010153616909912467		V232A	V232A
84812	Node_5025	0.013543287310947434		A306T	A306T
Node_5027	Node_5028	3.73628282234857E-6
84833	Node_5027	0.0311772685335814		G235S	G235S
84835	Node_5027	0.005319805448795227		T305I	T305I
504886	Node_5030	0.020912529404493077		S36N;F37L;V122I;A232T;S233T;A306T;S316T;V326L;V348I	S36N;F37L;V122I;A232T;S233T;A306T;S316T;V326L;V348I
84839	Node_5031	0.01286622261890454		G235A	G235A
84817	Node_5032	0.006677185419351696
39638	Node_5033	0.002086427946770224
Node_5036	Node_5037	0.016441355905550025
Node_5035	Node_5036	0.016701649544328786
45807	Node_5035	0.0020521160105247374
56325	Node_5035	0.0024604311469012497
1108006	Node_5036	0.040962040548991475		I67V;N112S;I122V;L343I	I67V;N112S;I122V;L343I
Node_5047	Node_5048	3.73628282234857E-6
Node_5045	Node_5047	0.01508736601407151
Node_5042	Node_5045	0.012789878144962843
Node_5040	Node_5042	0.0010743298642391771
Node_5039	Node_5040	0.0029524974032893755
Node_5038	Node_5039	0.011533114820063322		S77A;I110V	S77A;I110V
356903	Node_5038	0.01763281731142784		M78T	M78T
356906	Node_5038	0.005815477036223763		F350L	F350L
221976	Node_5039	0.01610734613432361		T79V	T79V
356909	Node_5040	0.009694934761960454
Node_5041	Node_5042	0.001681071470350502
1477527	Node_5041	0.0025203313748527684
667180	Node_5041	0.008529880295854013		T79M;L258M;R261S;A266H	T79M;L258M;R261S;A266H
Node_5044	Node_5045	0.007270575966120101		N141D	N141D
Node_5043	Node_5044	0.00945642486655022		L160M	L160M
48849	Node_5043	0.013582563715668534		I110V;F121L;I122V	I110V;F121L;I122V
9160	Node_5043	0.005860818372020045
150914	Node_5044	0.04293317334833261		L34V;I67V;G235A;P245L	L34V;I67V;G235A;P245L
Node_5046	Node_5047	0.005732844670450266
187444	Node_5046	0.01959166315596302		T345H	T345H
267976	Node_5046	0.03830318829162001		T305V;A306T;S316T	T305V;A306T;S316T
Node_5052	Node_5053	0.007036542008876081		T305V	T305V
Node_5051	Node_5052	0.007538622267361551
Node_5050	Node_5051	0.009045395638951017		I167V;S316T	I167V;S316T
Node_5049	Node_5050	0.011507347054952054		A306T	A306T
40157	Node_5049	0.034377341119246695		N141Y;L162Q;V167F;M196I;G235W;L246R;L265Q;G268R;T272S;V305M;T306P;T345S;V348L;E356Q;V357E;V359E;M361I	N141Y;L162Q;V167F;M196I;G235W;L246R;L265Q;G268R;T272S;V305M;T306P;T345S;V348L;E356Q;V357E;V359E;M361I
414892	Node_5049	0.008753971765208118
59729	Node_5050	0.01767545874567948		A232I;G235A;P245L	A232I;G235A;P245L
81927	Node_5051	0.06725079038418469		I67V;M78T;T79M;L92I;I110V;K142N;A232T;P245L;A306T;T345A;V357I;I379V	I67V;M78T;T79M;L92I;I110V;K142N;A232T;P245L;A306T;T345A;V357I;I379V
1302145	Node_5052	0.07414036140739391		L50M;S77A;M78L;T79I;N141D;A232I;S316A	L50M;S77A;M78L;T79I;N141D;A232I;S316A
Node_5054	Node_5055	0.009259172259255512
1763895	Node_5054	0.0577077300967515		T79A;F121T	T79A;F121T
88112	Node_5054	0.06105551812404376		M78L;I110M;N112S;K142E;A232T;G235A;T305M;V326I;V348I;F350L	M78L;I110M;N112S;K142E;A232T;G235A;T305M;V326I;V348I;F350L
Node_5064	Node_5065	0.009636572450689633		G235A;V348I	G235A;V348I
Node_5060	Node_5064	0.03404404352103167		L34M	L34M
Node_5059	Node_5060	0.0163912601866527		L50F;N141D	L50F;N141D
Node_5058	Node_5059	0.009360679667564455		S36T;A235G	S36T;A235G
Node_5057	Node_5058	0.02251027869392608		I300V;S316P;V357I	I300V;S316P;V357I
Node_5056	Node_5057	0.014169375271167108		T36A;A232I	T36A;A232I
1226197	Node_5056	0.0014039607717819486
548489	Node_5056	0.0018929285329386037
1226199	Node_5057	0.010376397856629818
62165	Node_5058	0.034290439942376884		M34V;D141N;A273V;N274T;T276S;A277X;G278X;T305M;A306T;I348V	M34V;D141N;A273V;N274T;T276S;A277X;G278X;T305M;A306T;I348V
58209	Node_5059	0.02795504879681656		S233T;P245L;I251V;F350L;I354V	S233T;P245L;I251V;F350L;I354V
241750	Node_5060	0.045016853312304254		M34V;F121L;M166L;T244I;P245L;L252M;A306T;L346F;I379T	M34V;F121L;M166L;T244I;P245L;L252M;A306T;L346F;I379T
Node_5063	Node_5064	0.024308985814356917		S77A;T79M;F121L;I167L;A232I;I251V	S77A;T79M;F121L;I167L;A232I;I251V
Node_5062	Node_5063	0.042672511737004114
Node_5061	Node_5062	0.02556164251637306		N112S;T116A;L171S;T222V;A235G;F350L	N112S;T116A;L171S;T222V;A235G;F350L
141853	Node_5061	0.027578101400161596		S36T;I110V;P245L;V326I	S36T;I110V;P245L;V326I
257485	Node_5061	0.03044021566627398		I67V;M78T;S112G;K142E;V222I;I354L	I67V;M78T;S112G;K142E;V222I;I354L
109454	Node_5062	0.03225830269515039		M79L;N112D;N141G;L171F;I172T;V251I;A306V;V326I;I354L	M79L;N112D;N141G;L171F;I172T;V251I;A306V;V326I;I354L
50250	Node_5063	0.06088126406698935		I67V;M79V;L92I;I110V;I122V;K142E;L167M;I172T;I232L;A249V;T305M;A306V;L346I	I67V;M79V;L92I;I110V;I122V;K142E;L167M;I172T;I232L;A249V;T305M;A306V;L346I
Node_5100	Node_5101	0.013501549789898516		T305V	T305V
Node_5088	Node_5100	0.007250605642351659
Node_5084	Node_5088	0.00399633579817422
Node_5077	Node_5084	0.023702970393672567		I122V;V357I	I122V;V357I
Node_5073	Node_5077	0.017565128378718535		A232T;S372T	A232T;S372T
Node_5071	Node_5073	0.0040134674211121804		F121L;L346F	F121L;L346F
Node_5070	Node_5071	0.012987008054829642		I110V;S316T;I357V	I110V;S316T;I357V
Node_5069	Node_5070	0.013986627365375134		L114V;L121A;T232V	L114V;L121A;T232V
Node_5067	Node_5069	0.021805000851704316		V122I;L221I;V357I	V122I;L221I;V357I
Node_5066	Node_5067	0.007753494067476625		I167V;V232I;I251V	I167V;V232I;I251V
238859	Node_5066	0.011215622442787412
520177	Node_5066	0.016961675113601915		V110I;L162M;L252M	V110I;L162M;L252M
201312	Node_5067	0.027544538097115056		L72F;M78L;V110I;N112S;S115T;A121G	L72F;M78L;V110I;N112S;S115T;A121G
Node_5068	Node_5069	0.007188676603463814
201311	Node_5068	0.02611194860207209
520168	Node_5068	0.03396890005095881		V114M;V122I;K144E;L171S;P245L	V114M;V122I;K144E;L171S;P245L
238855	Node_5070	0.03194171207898297		M78L;M131T;K144N;F188L	M78L;M131T;K144N;F188L
520161	Node_5071	0.03673897731864839		L117I;L125S	L117I;L125S
Node_5072	Node_5073	0.035376831438456754		N112S;L114V;T232V	N112S;L114V;T232V
201335	Node_5072	0.020667342822599896		I167V;S257R;L344M	I167V;S257R;L344M
36275	Node_5072	0.008583488899731614		L50F;S77A;V232I	L50F;S77A;V232I
Node_5076	Node_5077	0.01823438721966257
Node_5074	Node_5076	0.0014205966006572827		V122I;I167V	V122I;I167V
181636	Node_5074	0.02567263928975942		S42A;M131L;V305I;L346F	S42A;M131L;V305I;L346F
932028	Node_5074	0.08390079015474382		L50F;T79V;I110V;F121S;K144N;N199S;P245L;I247V;V305M;S316P;V348I	L50F;T79V;I110V;F121S;K144N;N199S;P245L;I247V;V305M;S316P;V348I
Node_5075	Node_5076	0.02564648246110205
135981	Node_5075	0.0065084045568418545		N33S;K144E	N33S;K144E
43581	Node_5075	0.003533984807460625
Node_5083	Node_5084	0.0017265990310855201		S77A	S77A
Node_5082	Node_5083	0.008069019104376665		L252M	L252M
Node_5080	Node_5082	0.007387742841865139
Node_5078	Node_5080	0.037364582727244036		A77S;F121M;G235S;P245L;F350L	A77S;F121M;G235S;P245L;F350L
216226	Node_5078	0.048914387267941846		S45T;N112S;M121L;M252L;V305T;S316T;L346F;I379T	S45T;N112S;M121L;M252L;V305T;S316T;L346F;I379T
48155	Node_5078	0.04274247894601688		S36T;L51M;L114T;L117I;W120S;I260M;I300V;V305I;V348I	S36T;L51M;L114T;L117I;W120S;I260M;I300V;V305I;V348I
Node_5079	Node_5080	0.01241135314803507		V348I	V348I
343932	Node_5079	0.06587302803840123		I67V;M78L;T127A;N141D;M252L;A306T;L343V	I67V;M78L;T127A;N141D;M252L;A306T;L343V
73321	Node_5079	0.06487229711521515		K142E;L160S;I300V;V305M;L344I;L346F	K142E;L160S;I300V;V305M;L344I;L346F
Node_5081	Node_5082	0.02072925145368538		V305T;A306T	V305T;A306T
69942	Node_5081	0.042859629196621556		N112S	N112S
980226	Node_5081	0.05984786767688411		I67V;I161M;I167V;A232T;G235A;V326I;V348I	I67V;I161M;I167V;A232T;G235A;V326I;V348I
48156	Node_5083	0.059838276140226236		L50I;M78T;F121S;I167M;A306V;S342P;L343I	L50I;M78T;F121S;I167M;A306V;S342P;L343I
Node_5087	Node_5088	0.03635199816241149		S45Y;I110V;I167V;L171M;P245L;L252M	S45Y;I110V;I167V;L171M;P245L;L252M
Node_5086	Node_5087	0.008162719510459777
Node_5085	Node_5086	0.02739136941688389		N112S;A232V;S316P;V348I	N112S;A232V;S316P;V348I
125283	Node_5085	3.73628282234857E-6
493818	Node_5085	0.004405278812078497
241766	Node_5086	0.024463624794016644		V110I;F121L;A306T;T345A;F350L	V110I;F121L;A306T;T345A;F350L
241747	Node_5087	0.026236031060976276		N112D;F121L;M171T;A232T;V348I;V357A	N112D;F121L;M171T;A232T;V348I;V357A
Node_5099	Node_5100	0.004882963037509204		F121L;A232I	F121L;A232I
Node_5098	Node_5099	0.022406062425894744
Node_5097	Node_5098	0.017964710860546376		I122T;A306V;V326I;V348I	I122T;A306V;V326I;V348I
Node_5096	Node_5097	0.018868853555232625		L130I;N141D;L162M;V305M	L130I;N141D;L162M;V305M
Node_5095	Node_5096	0.003684893725354334
Node_5092	Node_5095	0.013332441487917608		N112S;I130L;D141N	N112S;I130L;D141N
Node_5091	Node_5092	0.0033611574742642217
Node_5090	Node_5091	0.008439532049792144
Node_5089	Node_5090	0.0021943305027018038
173221	Node_5089	0.020289996457493544		I67V;T122A;I167T;L171M;G235A;V306A;L346F	I67V;T122A;I167T;L171M;G235A;V306A;L346F
173222	Node_5089	0.0056300528428833005
173223	Node_5090	0.00797849208355762		I172T;I348V	I172T;I348V
173224	Node_5091	0.004681089761597868		I110V	I110V
173225	Node_5092	0.0036084553378731956		S372T	S372T
Node_5094	Node_5095	0.009263962468203707		M162L;M305V;V306A	M162L;M305V;V306A
Node_5093	Node_5094	0.004474856263162936		I326V	I326V
173226	Node_5093	0.02127058530123597		S77A;N112S;I348V	S77A;N112S;I348V
173228	Node_5093	0.007351627092975841
173227	Node_5094	0.015996366017513287		I251V;L346F	I251V;L346F
72873	Node_5096	0.010947325318189281		L114F	L114F
72875	Node_5097	0.021890819537555534		S77A;I110V;T127A;I167M;L346F	S77A;I110V;T127A;I167M;L346F
317158	Node_5098	0.027380954183521135		F350L	F350L
56436	Node_5099	0.04645813959941402		S77A;I110V;K144Q;S230T;L252M;I354L	S77A;I110V;K144Q;S230T;L252M;I354L
Node_5130	Node_5131	0.018646976937194984
Node_5123	Node_5130	0.013356624180271887		D141H;L252M;T305M	D141H;L252M;T305M
Node_5115	Node_5123	0.003004941617013096
Node_5108	Node_5115	0.0013031398704209322
Node_5107	Node_5108	0.035685965297823814		H141D;M252L	H141D;M252L
Node_5106	Node_5107	0.010459731011915583		P133T	P133T
Node_5105	Node_5106	0.011955809560719895
Node_5103	Node_5105	3.73628282234857E-6
Node_5102	Node_5103	0.008143684380982247		L346F	L346F
156542	Node_5102	0.00758901692907638
9157	Node_5102	0.008183692946321614
352469	Node_5103	0.01644224240340651		A232V;M305V	A232V;M305V
Node_5104	Node_5105	0.0077238826014543365
48890	Node_5104	0.003174324036210466		L346F	L346F
48891	Node_5104	0.00694050503276905
245590	Node_5106	0.02868657714240391		M78L;V326I;V348I	M78L;V326I;V348I
981581	Node_5107	0.06971816663681675		S36T;S77A;M78T;N112S;T116A;L160M;M166L;A232T;G235A;P245L;M305A	S36T;S77A;M78T;N112S;T116A;L160M;M166L;A232T;G235A;P245L;M305A
181119	Node_5108	0.03661926095598542		T79L;I110V;I167V;T345A;F350L	T79L;I110V;I167V;T345A;F350L
Node_5114	Node_5115	3.73628282234857E-6
Node_5111	Node_5114	0.008078202149233006
Node_5109	Node_5111	0.0024114686481724094		F350L	F350L
369970	Node_5109	0.027751645614827444		T79V;L125S;K142S;F188S;A232T;S257G;M305V	T79V;L125S;K142S;F188S;A232T;S257G;M305V
59894	Node_5109	0.01697601500598925		N112S;G235A	N112S;G235A
Node_5110	Node_5111	0.009632270783374166		I167V;T345A	I167V;T345A
125286	Node_5110	0.021068320875010642		I172V	I172V
358814	Node_5110	0.02108733479070239		T79L;F350L	T79L;F350L
Node_5113	Node_5114	0.08227585352575138		M78L;F121L;H141N;S233T;L343I;L346F	M78L;F121L;H141N;S233T;L343I;L346F
Node_5112	Node_5113	0.021735368523009408		L51F;I167V;V348I	L51F;I167V;V348I
1071652	Node_5112	0.014904515054922437		L125S;K144N	L125S;K144N
201374	Node_5112	0.016032544607377124		I67V;T79M;I122V	I67V;T79M;I122V
337173	Node_5113	0.019356769744558376
Node_5122	Node_5123	0.0036369810509049054
Node_5120	Node_5122	0.02450874991416193		M78L;S233T;M252L;M305T;A306V;V348I	M78L;S233T;M252L;M305T;A306V;V348I
Node_5117	Node_5120	0.003746424584514818
Node_5116	Node_5117	0.005288504288860684
127946	Node_5116	0.03039221529440546		A84T;F121S;L125Q;L171M;A232I;V306T;V326I	A84T;F121S;L125Q;L171M;A232I;V306T;V326I
9187	Node_5116	0.011887320451574831		L50F;F121L;K142N;A232T;S316P;I354M	L50F;F121L;K142N;A232T;S316P;I354M
9188	Node_5117	0.007895110886584289		I110V;I348V	I110V;I348V
Node_5119	Node_5120	0.0018936075590487052
Node_5118	Node_5119	0.0033329525747823165
1562130	Node_5118	0.006783578084513595		L50F	L50F
411519	Node_5118	0.011224331720910634
311356	Node_5119	0.008986082560740035		I67V;A84T;F121L	I67V;A84T;F121L
Node_5121	Node_5122	0.010084312717371993		F350L	F350L
1364862	Node_5121	0.023103557190254226		S42A;T79L;I167V;T345A	S42A;T79L;I167V;T345A
229100	Node_5121	0.024093873957175542		S36N;T79V;H141N;M305V	S36N;T79V;H141N;M305V
Node_5129	Node_5130	0.012617477547444553		I251V	I251V
Node_5128	Node_5129	0.019732685744524706		N112S;T304S;V348I;F350L	N112S;T304S;V348I;F350L
Node_5126	Node_5128	0.0022069819003327257		S77A	S77A
Node_5124	Node_5126	0.0032674608049124143		V251I	V251I
36269	Node_5124	0.004384358188592069		I167V	I167V
451428	Node_5124	0.012282334197510123		L50M	L50M
Node_5125	Node_5126	0.0077684527109347845		S304T;I354V	S304T;I354V
381110	Node_5125	0.03417744794991443		L51M;I110V;F121L;I122T;D141N;K144E;A232T;A303S;A306T	L51M;I110V;F121L;I122T;D141N;K144E;A232T;A303S;A306T
9172	Node_5125	0.010587525169904046		L50F;L351M	L50F;L351M
Node_5127	Node_5128	3.73628282234857E-6
279927	Node_5127	0.011240096938587105		I172V	I172V
451382	Node_5127	0.007770642509056133
116992	Node_5129	0.03381225533995506		S77A;M78L;L92I;P93S;N112D;D141N;A232T	S77A;M78L;L92I;P93S;N112D;D141N;A232T
Node_5153	Node_5154	3.73628282234857E-6
Node_5149	Node_5153	0.022323023645021492		I67V;N112S;V348I	I67V;N112S;V348I
Node_5146	Node_5149	0.0033272368307668
Node_5144	Node_5146	0.0017784815296123834
Node_5143	Node_5144	0.02506280983334874		V67I;F121L;D141N;I172T;F204I	V67I;F121L;D141N;I172T;F204I
Node_5140	Node_5143	0.008109464162787001		S77A;A232V;V326I	S77A;A232V;V326I
Node_5136	Node_5140	0.008214652902128354		S112D;L119S;K142N;I348V	S112D;L119S;K142N;I348V
Node_5135	Node_5136	0.016353177526760684		D39N;L121F;N141S;T305A	D39N;L121F;N141S;T305A
Node_5134	Node_5135	0.011051262154017718		T172I	T172I
Node_5133	Node_5134	0.003853190548131512		N124S	N124S
Node_5132	Node_5133	0.018264591760851673		N39D;P93S;I167L;V232I;G235A;I251V;A306S	N39D;P93S;I167L;V232I;G235A;I251V;A306S
36249	Node_5132	0.0067671417421873055		F121S;S124G;S141N	F121S;S124G;S141N
701737	Node_5132	0.008752555688907364		I354V	I354V
932674	Node_5133	0.0033415229859647456		I326V	I326V
85066	Node_5134	0.0016886785647006457
134902	Node_5135	0.0355256728243592		S119T;I167M;I204V;T222V;V232I;A305V;V348I;F350L	S119T;I167M;I204V;T222V;V232I;A305V;V348I;F350L
371917	Node_5136	0.023084571930714885		L50I;I67V;I110L;L171F;I204T;V232M;G235A;T305I	L50I;I67V;I110L;L171F;I204T;V232M;G235A;T305I
Node_5139	Node_5140	0.004049010763836992		A306V	A306V
Node_5138	Node_5139	0.008753138951087936		I110V;N141D;L160M;T305A	I110V;N141D;L160M;T305A
Node_5137	Node_5138	0.008740663347232227		L121F;T172I;I204V;V306A;I326V;I348V	L121F;T172I;I204V;V306A;I326V;I348V
193059	Node_5137	0.026213168406392172		A77S;P245L;A306T	A77S;P245L;A306T
257846	Node_5137	0.028900945749617588		I67V;M78T;T79A;S112G;I122V;D141N;A159S;V232I	I67V;M78T;T79A;S112G;I122V;D141N;A159S;V232I
34924	Node_5138	0.032367762719427366		I67V;M78T;P93S;L114V;I204F;V232I;L346F	I67V;M78T;P93S;L114V;I204F;V232I;L346F
56783	Node_5139	0.031912387634796535		V357A	V357A
Node_5142	Node_5143	0.0057456633463793105		I122V	I122V
Node_5141	Node_5142	0.025039056740934394		L220V;S316P	L220V;S316P
56789	Node_5141	0.008862958121016602		M78T;L114M;T172I	M78T;L114M;T172I
56790	Node_5141	0.006072480439598777		I167V;F350L	I167V;F350L
56796	Node_5142	0.0405393703162319		F37L;D39N;I110V;I204V;T222I;A232M;L252I;T256I;T305V;V326I;V357L	F37L;D39N;I110V;I204V;T222I;A232M;L252I;T256I;T305V;V326I;V357L
409288	Node_5144	0.0823574411096056		M78T;L92I;L119S;D141N;K142N;T222V;A273T;T305M;A306T;F350L	M78T;L92I;L119S;D141N;K142N;T222V;A273T;T305M;A306T;F350L
Node_5145	Node_5146	0.012250145131892936		S77A;T222V;A232I;T305I;L343I	S77A;T222V;A232I;T305I;L343I
254642	Node_5145	0.04915323196994067		L50M;M78T;L92M;L160M;P245A;I305V;A306T	L50M;M78T;L92M;L160M;P245A;I305V;A306T
28733	Node_5145	0.0577352016357902		I110V;S112N;I167M;I343V;I348V	I110V;S112N;I167M;I343V;I348V
Node_5148	Node_5149	0.009988788496735663		L92I;A232I;A306V	L92I;A232I;A306V
Node_5147	Node_5148	0.06244774097710994		V67I;L114F;F121L;L125M;D141N;I167M;L171T;I172V;T305V;L343F	V67I;L114F;F121L;L125M;D141N;I167M;L171T;I172V;T305V;L343F
276764	Node_5147	0.0033388755871422726
337178	Node_5147	0.008740948884598613
46906	Node_5148	0.04187333025880793		M78V;I122T;I172T;G235A;L343I	M78V;I122T;I172T;G235A;L343I
Node_5152	Node_5153	0.009120834007147994
Node_5151	Node_5152	0.06184513736939437		S77A;I110V;D141N;A232T;P245L;I251V;T305V	S77A;I110V;D141N;A232T;P245L;I251V;T305V
Node_5150	Node_5151	0.0029498771255643476		V357I	V357I
762613	Node_5150	3.73628282234857E-6
762617	Node_5150	0.002193215010750805		T222I	T222I
762568	Node_5151	0.01380693729617052		K144E	K144E
192213	Node_5152	0.045160735265931964		L50F;S115T;T222V;S316T;L346M;V348I;F350L	L50F;S115T;T222V;S316T;L346M;V348I;F350L
Node_5167	Node_5168	0.004733380885583729
Node_5163	Node_5167	0.012904520649919735		I110V	I110V
Node_5158	Node_5163	0.016011605318083814		T79L;M131L	T79L;M131L
Node_5156	Node_5158	0.0054409776123190276
Node_5155	Node_5156	0.004460993793743337
242120	Node_5155	0.009929448503858216
256038	Node_5155	0.012292365194477661		V110A	V110A
369484	Node_5156	0.00740304329260103		K157N;I167V;A232T	K157N;I167V;A232T
Node_5157	Node_5158	0.005697522369654729		M78L	M78L
665151	Node_5157	0.014440277128165008		I67V;N199S	I67V;N199S
665152	Node_5157	0.005704604681161657		D141N	D141N
Node_5162	Node_5163	0.04951486981253147		T79M;F121A;I122V;I167V;G235S;T305V;A306T;I379L	T79M;F121A;I122V;I167V;G235S;T305V;A306T;I379L
Node_5160	Node_5162	0.00489960624523757
Node_5159	Node_5160	0.050816693374176755		L50F;I67M;L72F;M78V;L92I;I161M;N199S;L220V;S316P	L50F;I67M;L72F;M78V;L92I;I161M;N199S;L220V;S316P
665142	Node_5159	3.73628282234857E-6
665143	Node_5159	0.0010864246882595348
44318	Node_5160	0.014387908238892688		M79T;L117I;A121I;V167I	M79T;L117I;A121I;V167I
Node_5161	Node_5162	0.014628594374029679		L50V;D141N	L50V;D141N
175139	Node_5161	0.01838043738220589		V50I;I251V;V305M	V50I;I251V;V305M
665158	Node_5161	0.004039262532335577
Node_5166	Node_5167	0.005720949600565319
Node_5165	Node_5166	0.002535376462469457
Node_5164	Node_5165	0.03556457262705341		M78L;G235A;T305I;V326I	M78L;G235A;T305I;V326I
266351	Node_5164	0.036751694378128974		L51M;S77A;I167M;L171M;L346F	L51M;S77A;I167M;L171M;L346F
266374	Node_5164	0.02744091462186678		I110V;I122V;I167V;I305V;A306T;L343I;T345A;F350L	I110V;I122V;I167V;I305V;A306T;L343I;T345A;F350L
366454	Node_5165	0.06223505138995887		L50F;S77A;N112S;F121I;I167T;A232I;P245L;L252M;I300T;A306T;S316P	L50F;S77A;N112S;F121I;I167T;A232I;P245L;L252M;I300T;A306T;S316P
381039	Node_5166	0.03614135255817268		D141N;A306V	D141N;A306V
175006	Node_5169	0.04273779529294457		I122V;I167V;L252M;L346F	I122V;I167V;L252M;L346F
874461	Node_5170	0.03720346226172327		S77A;D141N;N199S;G268C;T305I;S316Y	S77A;D141N;N199S;G268C;T305I;S316Y
47692	Node_5171	0.06822096528247804		S36T;S77A;L92I;N112S;S115T;I122F;I167V;I172T;L220V;A232T;V326I;F350L	S36T;S77A;L92I;N112S;S115T;I122F;I167V;I172T;L220V;A232T;V326I;F350L
Node_5174	Node_5175	0.019355160436292547		A84M;L92Y;I122F;T304S;S316P	A84M;L92Y;I122F;T304S;S316P
Node_5172	Node_5174	0.02377044913936415		M78L;H124Q;T163L;F168L;M200L;A306V;L343M	M78L;H124Q;T163L;F168L;M200L;A306V;L343M
123379	Node_5172	0.05856398151052423		S43Y;M84T;Y92I;L114F;L130I;N141A;T171M;M343L	S43Y;M84T;Y92I;L114F;L130I;N141A;T171M;M343L
183540	Node_5172	0.04487432950930284		L114V;S233T;S304T;I354L	L114V;S233T;S304T;I354L
Node_5173	Node_5174	0.026726846033375853		M78T;F121L;M131L	M78T;F121L;M131L
397308	Node_5173	0.06301349761448788		S77A;M84G;L114I;S115H;F122L;H124N;L134M;A232I;G235A;L237M;A306V;L343I;V357L;M361V	S77A;M84G;L114I;S115H;F122L;H124N;L134M;A232I;G235A;L237M;A306V;L343I;V357L;M361V
81930	Node_5173	0.09152883781029389		L125T;I167T;P245L;V326I;L350F;L351S	L125T;I167T;P245L;V326I;L350F;L351S
Node_5180	Node_5181	0.06000130242430811		C45Y;M78L;A84T;L92F;L114V;L125T;I167V;M200L;T305A;T346A;I348V	C45Y;M78L;A84T;L92F;L114V;L125T;I167V;M200L;T305A;T346A;I348V
Node_5179	Node_5180	0.00967370618824195		H124Y;T163S;V167I;I343A	H124Y;T163S;V167I;I343A
Node_5178	Node_5179	0.005371941808630637		A306V	A306V
Node_5176	Node_5178	0.007102628584270507		I110V;V326I;A343I	I110V;V326I;A343I
190676	Node_5176	0.015728462446005263		T125M;I343L	T125M;I343L
689266	Node_5176	0.02442798844669311		Y45H;T84A;F92L;V114I;V306A	Y45H;T84A;F92L;V114I;V306A
Node_5177	Node_5178	0.015850244700092622
347507	Node_5177	0.016605673346125217
472775	Node_5177	0.007811252647745208		V326I	V326I
472795	Node_5179	0.03474646624055873		L79T;T84A;V114T;F121L	L79T;T84A;V114T;F121L
304640	Node_5180	0.021533424527207985
Node_5182	Node_5183	0.036191141660041365		C45H;I122L;K144N;I167T;S171M;V326I	C45H;I122L;K144N;I167T;S171M;V326I
8895	Node_5182	0.01766694634437566		M78T;F121S;T127A;E254D;H279D;T302M	M78T;F121S;T127A;E254D;H279D;T302M
8897	Node_5182	0.02344658438510502		I343L	I343L
Node_5189	Node_5190	0.01572566025820135
Node_5188	Node_5189	0.03523337319041849		H124D;M252L	H124D;M252L
Node_5187	Node_5188	0.02671238371464711		F121C;K144N;P316S	F121C;K144N;P316S
Node_5186	Node_5187	0.012884984973072118		T304S	T304S
Node_5185	Node_5186	0.007103047760171039
Node_5184	Node_5185	0.007829522133639268
118200	Node_5184	0.02756999880196678		T42S;S115A;N144S;I251V;T256I;T305A;V326I	T42S;S115A;N144S;I251V;T256I;T305A;V326I
137523	Node_5184	0.012491431485725643		S316T	S316T
51359	Node_5185	0.02525548197711191		I67V;N144S;T256V;S304T;V326I;I343M;T346S	I67V;N144S;T256V;S304T;V326I;I343M;T346S
381861	Node_5186	0.034059895946217875		T42S;A84T;T127A;L168F;S171L;A232T;V269I;A306T	T42S;A84T;T127A;L168F;S171L;A232T;V269I;A306T
345728	Node_5187	0.05411982067331398		L92F;C121Y;T163S;I167T;A201S;V326I;T346S	L92F;C121Y;T163S;I167T;A201S;V326I;T346S
390975	Node_5188	0.07692880440035957		S77A;A84P;L92I;I110L;S119L;D124N;N141D;S171L;A232I;P245L;T305F;A306V	S77A;A84P;L92I;I110L;S119L;D124N;N141D;S171L;A232I;P245L;T305F;A306V
59419	Node_5189	0.07557772087892395		L92I;I110V;S115T;F121L;K144A;M200L;G235S;P245L;T304S;V326I;I354V	L92I;I110V;S115T;F121L;K144A;M200L;G235S;P245L;T304S;V326I;I354V
Node_5193	Node_5194	0.005746752260084451		K144N;L168F;T171M	K144N;L168F;T171M
Node_5192	Node_5193	0.025997287235889604		F121L;H124N;T304S	F121L;H124N;T304S
Node_5191	Node_5192	0.01738137190199826		L34M;T42A;M171L;L221I;T222I;A306V	L34M;T42A;M171L;L221I;T222I;A306V
433634	Node_5191	0.034532758544631476		I67V;M78L;A84T;M252L;V326I	I67V;M78L;A84T;M252L;V326I
497867	Node_5191	0.02588882277344016		C45Y;L51M;T305M	C45Y;L51M;T305M
325335	Node_5192	0.044842608707474634		L114F;I172T;I232M;M252L;A277E	L114F;I172T;I232M;M252L;A277E
188341	Node_5193	0.08130855302577605		C45Y;S77A;M78T;L92I;S115T;I122F;L160T;M167I;M252L;T305A;P316H;T346M;I348V	C45Y;S77A;M78T;L92I;S115T;I122F;L160T;M167I;M252L;T305A;P316H;T346M;I348V
Node_5223	Node_5224	0.005207262534040168		L122F;K144E	L122F;K144E
Node_5218	Node_5223	0.006534468693806465		I232A	I232A
Node_5214	Node_5218	0.0038506425690548493		L168F	L168F
Node_5210	Node_5214	0.009353052312865349
Node_5205	Node_5210	0.010736114169377933		E144A	E144A
Node_5202	Node_5205	0.004051134479969745
Node_5201	Node_5202	0.011868668943873442		F122I;M167T	F122I;M167T
Node_5200	Node_5201	0.0010462777342017248		S115T;I122V	S115T;I122V
Node_5198	Node_5200	3.73628282234857E-6
Node_5196	Node_5198	0.0042589950930423		A346T	A346T
179808	Node_5196	0.006469229036291878		T115A	T115A
37036	Node_5196	0.0029935248740768487
Node_5197	Node_5198	0.0021506236617546675		L92F	L92F
119608	Node_5197	0.06713183271545235		T42M;C45Y;T115S;F121L;V122F;A144K;T167M;F168L;I251V;M252L;T305M;A346M;L350F	T42M;C45Y;T115S;F121L;V122F;A144K;T167M;F168L;I251V;M252L;T305M;A346M;L350F
328044	Node_5197	0.0058218368747304395		T222V	T222V
Node_5199	Node_5200	0.0011059972000425685
1192867	Node_5199	0.006860035857384262		L92F;I110V;T222V	L92F;I110V;T222V
328046	Node_5199	0.008209922074826674		A144T;M166I;I247V	A144T;M166I;I247V
1132478	Node_5201	0.027689592554145173		M78V;I300V;A346S	M78V;I300V;A346S
507597	Node_5202	0.018065840360926642		F121L;L350F	F121L;L350F
Node_5204	Node_5205	0.00308121976476011
Node_5203	Node_5204	0.02087922278934605		T42A;I110V;A144T;I343L	T42A;I110V;A144T;I343L
28708	Node_5203	0.004669148304970604		V110L;I161V	V110L;I161V
28710	Node_5203	0.004817501406074615
395889	Node_5204	0.0279916274580124		L92F;F121L;F122L;T171M;M252L;I343V	L92F;F121L;F122L;T171M;M252L;I343V
Node_5209	Node_5210	0.009099922329367531		F122S	F122S
Node_5207	Node_5209	0.009688124717963119		L114F;S115T;T171L	L114F;S115T;T171L
Node_5206	Node_5207	0.010331206273579028		E144S;I343L;I354L	E144S;I343L;I354L
425635	Node_5206	0.015502379496064424		T115A;S144A	T115A;S144A
54971	Node_5206	0.008797519768451797
100826	Node_5207	0.029452304806093635		F121L;L125T;L134M;Q228R;A232I;L259F	F121L;L125T;L134M;Q228R;A232I;L259F
Node_5208	Node_5209	0.048917740814394435		L119S;F121L;T127S;A159T;M167L;T171I;A232I;I343L;A346T	L119S;F121L;T127S;A159T;M167L;T171I;A232I;I343L;A346T
118786	Node_5208	0.004751391200651431		R106X;W108X;I110X;A306T;T346M	R106X;W108X;I110X;A306T;T346M
54508	Node_5208	0.006907815294480037
Node_5213	Node_5214	0.014170474486380613		F122S;E144G;A232T	F122S;E144G;A232T
Node_5212	Node_5213	0.004081611416928915
Node_5211	Node_5212	0.013351439358505615
100859	Node_5211	0.010518865259781929		S122C	S122C
261961	Node_5211	0.028243809387392512		M78T;L119T;G144K;F168Y;T171M;T232A	M78T;L119T;G144K;F168Y;T171M;T232A
171275	Node_5212	0.018167356691486464		L114F;T127A;M167V	L114F;T127A;M167V
185689	Node_5213	0.0372375474228957		F121L;S122L;T163A;L217F;V326I;I343A;A346M	F121L;S122L;T163A;L217F;V326I;I343A;A346M
Node_5217	Node_5218	0.008677321565387744
Node_5215	Node_5217	0.02499406776861136		L119S;H124Q;M167V;A232T;M252L	L119S;H124Q;M167V;A232T;M252L
435638	Node_5215	0.00112567972853735
9217	Node_5215	3.73628282234857E-6
Node_5216	Node_5217	0.027772231012279137		C45Y;S77A;A84T;E144K;M167I;I343A	C45Y;S77A;A84T;E144K;M167I;I343A
37040	Node_5216	0.015969025004669735
85097	Node_5216	0.01618554920046864		F38X;L92F;F121L;I161V;L168F;T304S;A343V;A346T	F38X;L92F;F121L;I161V;L168F;T304S;A343V;A346T
Node_5222	Node_5223	0.00501513833911272
Node_5221	Node_5222	0.018216985408285768		E144S;M167V;T171A;I172T;T305I	E144S;M167V;T171A;I172T;T305I
Node_5220	Node_5221	0.018751263152167026		F121L;S144N;A306T;A346T	F121L;S144N;A306T;A346T
Node_5219	Node_5220	0.003410452069705172
54020	Node_5219	0.0023874730145020556
54021	Node_5219	0.003258304621117298		I232T	I232T
54023	Node_5220	0.003524731225954155
54026	Node_5221	0.02788583134233157		P245L	P245L
37064	Node_5222	0.07112282064893564		T42A;C45Y;M78V;L92F;L119S;F121L;F122L;M196A;L217F;I232A;P245L;M252L;T305M;L350F;I354L	T42A;C45Y;M78V;L92F;L119S;F121L;F122L;M196A;L217F;I232A;P245L;M252L;T305M;L350F;I354L
Node_5226	Node_5227	0.04173355442314628		M78L;A84P;L92F;I110L;L119S;K142Q;M252L;T256I;V326I;A346T	M78L;A84P;L92F;I110L;L119S;K142Q;M252L;T256I;V326I;A346T
Node_5225	Node_5226	0.009486824795471836
100828	Node_5225	0.006192370245276271		M167T;T304A	M167T;T304A
342690	Node_5225	0.008885863724317185		F121L	F121L
345573	Node_5226	0.013264586749848225		L114F;I232A;I247V	L114F;I232A;I247V
Node_5310	Node_5311	0.005877450751652291
Node_5286	Node_5310	0.0032619176456810234
Node_5261	Node_5286	0.003159132848077023		L119S	L119S
Node_5257	Node_5261	3.73628282234857E-6
Node_5256	Node_5257	0.006785243194121017		F121L;T305I	F121L;T305I
Node_5241	Node_5256	0.030937876863432176		M167T;T171M;L224M;T304S;A346T;I354L	M167T;T171M;L224M;T304S;A346T;I354L
Node_5239	Node_5241	0.006532611066133392		L121F;L168F;M252L	L121F;L168F;M252L
Node_5237	Node_5239	0.003458581918624257
Node_5232	Node_5237	1.498300022875468E-4
Node_5231	Node_5232	0.0011232082510058991
Node_5229	Node_5231	0.0011690484191510708
Node_5228	Node_5229	0.003349765121001123		I110V	I110V
40817	Node_5228	0.0034551813964051508
40818	Node_5228	0.006729406949022645		M78L	M78L
9117	Node_5229	0.010169226720229836		M78L;F204L	M78L;F204L
Node_5230	Node_5231	0.0010945849096394501
40819	Node_5230	0.025184956549248322		L122I;T167M;F168L;P239A;I305T	L122I;T167M;F168L;P239A;I305T
40820	Node_5230	0.007924472261761425
40816	Node_5232	0.004508827725734887
Node_5236	Node_5237	0.002234262985991971
Node_5235	Node_5236	0.0021172005365365674		M171T	M171T
Node_5234	Node_5235	0.001118545963201054		F121L	F121L
Node_5233	Node_5234	3.73628282234857E-6
34922	Node_5233	0.005633701709807524		T42A;A84T	T42A;A84T
9118	Node_5233	0.013641847965184882		P245L	P245L
9116	Node_5234	0.006757541516601548
9115	Node_5235	0.010248204416992293
30415	Node_5236	0.010394122781889188		M78L	M78L
Node_5238	Node_5239	0.002458003698571277		A84T	A84T
1171711	Node_5238	0.002949894016886671
9111	Node_5238	0.007255609983278667		I110V	I110V
Node_5240	Node_5241	0.01763188106712153
30414	Node_5240	0.006166654199697975		M171T;M224L	M171T;M224L
925459	Node_5240	0.007479032252264268
Node_5255	Node_5256	0.010484948603838631
Node_5254	Node_5255	0.042630523204037846		S119T;G152S;T171I;A346T;I379T	S119T;G152S;T171I;A346T;I379T
Node_5253	Node_5254	0.025345896826079666		C45S;I354L	C45S;I354L
Node_5251	Node_5253	0.00938760163814785		T304A	T304A
Node_5247	Node_5251	0.003537997337208871
Node_5245	Node_5247	0.009281240211732652		S77A;L117I	S77A;L117I
Node_5244	Node_5245	0.005915940984305099
Node_5243	Node_5244	0.007301985377085378		L50I;L122M;I232M	L50I;L122M;I232M
Node_5242	Node_5243	0.012921236742133278
261959	Node_5242	0.0240389146020487		L114S;A304V;T346M	L114S;A304V;T346M
592172	Node_5242	0.017751565847328985		L114F;V326I;L354I	L114F;V326I;L354I
261967	Node_5243	0.029228874528081407		L217F	L217F
547198	Node_5244	0.04051134825012856		S43T;A84T;L92I;T119S;L160M;M167T;I171T;L220F;N227T;M252L;V326I;I343L;L350M	S43T;A84T;L92I;T119S;L160M;M167T;I171T;L220F;N227T;M252L;V326I;I343L;L350M
548806	Node_5245	0.06901265161612975		L72M;I110V;T119M;L122F;I161T;L168F;A306T;P316T;V326I;I343L	L72M;I110V;T119M;L122F;I161T;L168F;A306T;P316T;V326I;I343L
Node_5246	Node_5247	0.02761137488350722		N141D;G235A;V326I;L354I	N141D;G235A;V326I;L354I
9121	Node_5246	0.01700545472869856		L50I;M78L;L92I;A306T	L50I;M78L;L92I;A306T
9123	Node_5246	0.035989250623585885		D39N;T42M;I67M;M167T	D39N;T42M;I67M;M167T
Node_5250	Node_5251	0.01343222037858218		T163S;A306T	T163S;A306T
Node_5249	Node_5250	0.014319997291929554		L121F;L168F	L121F;L168F
Node_5248	Node_5249	0.007847808522115723		I161T;L217F	I161T;L217F
54499	Node_5248	0.004022351142206158
547194	Node_5248	0.018990653883521978		L50F;A84P;I171T;T256I	L50F;A84P;I171T;T256I
1150654	Node_5249	0.01547555124332917		L50F;M78V;L91M;I161V;V326I;T346A	L50F;M78V;L91M;I161V;V326I;T346A
1294523	Node_5250	0.026835724012513617		H124L;L169I;F204L;L351M	H124L;L169I;F204L;L351M
Node_5252	Node_5253	0.049229043813158416		T42M;L51M;S77A;A84T;L92F;P93T;Q118L;K142Q;I171S;A306V;I343M;T346M	T42M;L51M;S77A;A84T;L92F;P93T;Q118L;K142Q;I171S;A306V;I343M;T346M
171406	Node_5252	0.0015958967456668376
439704	Node_5252	0.01845825362005897		T119A;V326I	T119A;V326I
54369	Node_5254	0.09604299754204891		T42A;S43T;C45Y;L50F;L51M;L79V;I110V;L122I;H124N;L160S;M200L;P245V;I305V;V326I;I343L;T346S;I348V	T42A;S43T;C45Y;L50F;L51M;L79V;I110V;L122I;H124N;L160S;M200L;P245V;I305V;V326I;I343L;T346S;I348V
54386	Node_5255	0.11804643001047489		T42S;S43T;C45H;S77A;A84I;I110V;S119L;L134I;K144T;M166T;M167L;T171S;T222M;S233A;M252L;P316S;V326I;I348V	T42S;S43T;C45H;S77A;A84I;I110V;S119L;L134I;K144T;M166T;M167L;T171S;T222M;S233A;M252L;P316S;V326I;I348V
73107	Node_5257	0.05649272847206544		T42A;A84T;K144E;G152A;M167T;T171L;L217F;A306V;I343L;L350F	T42A;A84T;K144E;G152A;M167T;T171L;L217F;A306V;I343L;L350F
Node_5260	Node_5261	0.016943898496152573
Node_5259	Node_5260	0.022914644479421604		T42A;V357I	T42A;V357I
Node_5258	Node_5259	0.03461619799801777		C45H;L50F;L51M;G52A;F121L;M252L	C45H;L50F;L51M;G52A;F121L;M252L
497866	Node_5258	0.017747682909696232		I110V;M167T;I232A	I110V;M167T;I232A
78197	Node_5258	0.02381325902300819		H45Y;A84T;L92I;L175M;S233T;T305M;L350F	H45Y;A84T;L92I;L175M;S233T;T305M;L350F
8947	Node_5259	0.11126605884033881		C45S;M78T;A84P;L122I;H124Y;M166T;M167I;I232T;L234I;I251V;T305I;A306V;V326M;A346M;I348T;I354M;S372T	C45S;M78T;A84P;L122I;H124Y;M166T;M167I;I232T;L234I;I251V;T305I;A306V;V326M;A346M;I348T;I354M;S372T
57439	Node_5260	0.13820775672683702		T42S;C45H;I67V;S77A;L92I;I110L;F121L;H124L;N141D;L160I;L168F;T171L;F204I;I232A;T305V;A306V	T42S;C45H;I67V;S77A;L92I;I110L;F121L;H124L;N141D;L160I;L168F;T171L;F204I;I232A;T305V;A306V
Node_5285	Node_5286	0.0030844687662203835		L92F	L92F
Node_5280	Node_5285	0.005157407287347887
Node_5273	Node_5280	0.016272870723855908		L122I;S230T;M252L	L122I;S230T;M252L
Node_5272	Node_5273	0.024945499444093716		A84T;K144G;I232M;I343A;V357I	A84T;K144G;I232M;I343A;V357I
Node_5268	Node_5272	6.167876252046244E-4
Node_5266	Node_5268	0.013307925354966948
Node_5263	Node_5266	0.012601365281786018		T42M;C45Q;L79M;T305I;A306T;A346S	T42M;C45Q;L79M;T305I;A306T;A346S
Node_5262	Node_5263	0.009513974064385696		S77A;A343V	S77A;A343V
211598	Node_5262	0.038464538743985734		L72M;F92L;T171M;M232T;V343I	L72M;F92L;T171M;M232T;V343I
8957	Node_5262	0.038430347839211836		M42T;M79T;F121L;I122T;G144E;I161V;T222M;I247V	M42T;M79T;F121L;I122T;G144E;I161V;T222M;I247V
387810	Node_5263	0.03128169607267848		M78T;M79V;T84A;L91M;I110V;G144K;M167T	M78T;M79V;T84A;L91M;I110V;G144K;M167T
Node_5265	Node_5266	0.015419278421609837		C45H;M78T;F92L;M167L;T171M;T256V	C45H;M78T;F92L;M167L;T171M;T256V
Node_5264	Node_5265	0.0016051445416627533
115122	Node_5264	0.004614072431770171
30397	Node_5264	0.004608766289525974
115229	Node_5265	0.006446228873915453		A306T;A343T	A306T;A343T
Node_5267	Node_5268	0.008632422499934423		F121L;M232V	F121L;M232V
208451	Node_5267	0.039291033852330653		H124N;I172A;A306V;I354V	H124N;I172A;A306V;I354V
8959	Node_5267	0.08363434029924337		T42M;T84A;I122T;N141S;G144A;A343I;A346T	T42M;T84A;I122T;N141S;G144A;A343I;A346T
Node_5271	Node_5272	0.022211569870116833		N33I;S36N;F92L;T163V;M232T;A306V	N33I;S36N;F92L;T163V;M232T;A306V
Node_5269	Node_5271	0.011204251078833627		T116A;M167T;T256I;V306T	T116A;M167T;T256I;V306T
252784	Node_5269	0.012330273632459266		I67V	I67V
8962	Node_5269	0.009426701242834368		T232A;I247V	T232A;I247V
Node_5270	Node_5271	0.013385220031088748		T304S;A346T	T304S;A346T
214438	Node_5270	0.007081895937476055		N36S;I172T;A343I	N36S;I172T;A343I
307441	Node_5270	0.006558737399036105		V163A	V163A
56262	Node_5273	0.09478685056400121		T42A;M78I;I110V;F121L;H124S;I161T;L168F;T222M;L224M;N227Y;I232T;T256I;T305I;I348V	T42A;M78I;I110V;F121L;H124S;I161T;L168F;T222M;L224M;N227Y;I232T;T256I;T305I;I348V
Node_5279	Node_5280	0.029657627754507632		L119S;A306V;V326I	L119S;A306V;V326I
Node_5278	Node_5279	0.07849689609192087		T42S;C45Y;L51M;I67A;M78I;S115T;F121L;L122I;N141D;S230T;L259F;T305A;A346M;I348V	T42S;C45Y;L51M;I67A;M78I;S115T;F121L;L122I;N141D;S230T;L259F;T305A;A346M;I348V
Node_5277	Node_5278	0.009773400442856234		I343A	I343A
Node_5276	Node_5277	0.011320811141004106		T115I;F259L;V306T	T115I;F259L;V306T
Node_5275	Node_5276	0.014792652455793583		I232T;A343T	I232T;A343T
Node_5274	Node_5275	0.005837801143172851		A84T;I115V;A305V	A84T;I115V;A305V
120794	Node_5274	3.73628282234857E-6
345164	Node_5274	0.002228120925276322
8954	Node_5275	0.00429324400467314		T171M	T171M
8953	Node_5276	0.01748813911103263		A84T;F92L;D141N;M167I;L217F;I326V;M346T	A84T;F92L;D141N;M167I;L217F;I326V;M346T
56350	Node_5277	0.02457364879520272		M252L	M252L
100819	Node_5278	0.050395278998306224		A84T;D141N;K144N;R226Q;I232T;L344M	A84T;D141N;K144N;R226Q;I232T;L344M
56335	Node_5279	0.07045030423936842		L34M;S77A;F92L;N112T;T116V;Q118L;S119T;F121L;H124R;M167T;L168F;T171L;I172T;S233T;T244I;I343L;A346S;I354L;V357M	L34M;S77A;F92L;N112T;T116V;Q118L;S119T;F121L;H124R;M167T;L168F;T171L;I172T;S233T;T244I;I343L;A346S;I354L;V357M
Node_5284	Node_5285	0.028321839530608607		T42A;L50F;F121S;L125S;A346T	T42A;L50F;F121S;L125S;A346T
Node_5283	Node_5284	0.0028172518663996
Node_5282	Node_5283	0.013473980295398225		T304I;A306T	T304I;A306T
Node_5281	Node_5282	0.005223956173860159		F50L;L122I;K144E	F50L;L122I;K144E
79626	Node_5281	0.018423137189975246		A84T;L130F;M167I;T346A	A84T;L130F;M167I;T346A
92683	Node_5281	0.016683319077860078		I172V;V357L	I172V;V357L
37083	Node_5282	0.01929059491662071		Q129H;I172T;T346M	Q129H;I172T;T346M
9233	Node_5283	0.02736317634504879		C45Y;K144G;M167I;T222I;P245V;T305A;A306V;I343V	C45Y;K144G;M167I;T222I;P245V;T305A;A306V;I343V
9238	Node_5284	0.030750179046871755		C45Y;L117I;M166T;M167T;L350F	C45Y;L117I;M166T;M167T;L350F
Node_5309	Node_5310	0.003511748464031975		K144A	K144A
Node_5302	Node_5309	0.022630990170385112		S77A;I232M;A346T	S77A;I232M;A346T
Node_5296	Node_5302	0.0038160243524865893
Node_5294	Node_5296	0.0027247275943189605
Node_5291	Node_5294	0.004405140320634062		T256V	T256V
Node_5290	Node_5291	0.009603230894019403		M167I;A306V	M167I;A306V
Node_5289	Node_5290	0.007452969192225602		A144T;T171M	A144T;T171M
Node_5288	Node_5289	0.0019377733239477567		V256A	V256A
Node_5287	Node_5288	0.006859946043945984		A84T	A84T
188380	Node_5287	0.008430988693335896		M78T	M78T
670346	Node_5287	0.015427442216088078		I110V;F121L;T219S	I110V;F121L;T219S
188382	Node_5288	0.02324586777843861		L50P;T144A;I343T	L50P;T144A;I343T
592150	Node_5289	0.010448791996487496
188376	Node_5290	0.03293935070199176		V269I;I354T	V269I;I354T
8901	Node_5291	0.03756762476170616		L50P;M78T;F121L;I172V;L215P;W216L;L217T;A218R;T219H;S230T	L50P;M78T;F121L;I172V;L215P;W216L;L217T;A218R;T219H;S230T
Node_5293	Node_5294	0.017147297708236822		M78T;L168F;P245L;I343A	M78T;L168F;P245L;I343A
Node_5292	Node_5293	3.73628282234857E-6
188379	Node_5292	0.005047285719819277		L351P	L351P
458089	Node_5292	0.009636133866110187		F121L;P239L	F121L;P239L
887049	Node_5293	0.011890261526870569		F37S;A84T	F37S;A84T
Node_5295	Node_5296	0.007276666162802447		A144T	A144T
188375	Node_5295	0.03630972985350405		T42M;F121L;H124N;F204L;M232T	T42M;F121L;H124N;F204L;M232T
433628	Node_5295	0.02411590449095678		A84T;P245L	A84T;P245L
Node_5301	Node_5302	0.008153738203321706		M78T;P245L	M78T;P245L
Node_5300	Node_5301	3.73628282234857E-6
Node_5299	Node_5300	0.001238293532642262
Node_5298	Node_5299	0.0027549649348198547
Node_5297	Node_5298	0.00620375061567477		M167V;L350F	M167V;L350F
1481669	Node_5297	0.010057862964956343		L92F;I348V	L92F;I348V
585464	Node_5297	0.032603160682595264		T42A;F121L;M131V;A144T;I247V;A306V;T346A	T42A;F121L;M131V;A144T;I247V;A306V;T346A
30390	Node_5298	0.02365957363999015		I67V;S115A;F121L;M167T;I247V;V326I	I67V;S115A;F121L;M167T;I247V;V326I
390973	Node_5299	0.03096327615237645		T78M;L168F;I343A	T78M;L168F;I343A
188373	Node_5300	0.025734008219927714		I67V;S115L;M167T;A306T;V326I;L352M;V368A	I67V;S115L;M167T;A306T;V326I;L352M;V368A
110668	Node_5301	0.012033079099394548
Node_5308	Node_5309	0.0039870910569189105
Node_5306	Node_5308	0.014847119672530598		M252L	M252L
Node_5304	Node_5306	0.004071960224305278
Node_5303	Node_5304	0.00254485098307758		L122F;M167V	L122F;M167V
128390	Node_5303	0.018850663003371883		I110V;F121L;P245L;A346T	I110V;F121L;P245L;A346T
335483	Node_5303	0.024239535145843028		M78L;A84T;I161M	M78L;A84T;I161M
100858	Node_5304	0.01881455610618232		I343V;A346T	I343V;A346T
Node_5305	Node_5306	0.00720632360815361		T171M;P245L	T171M;P245L
257867	Node_5305	0.0011058376625294073
259913	Node_5305	0.004482805893653939
Node_5307	Node_5308	0.010344598202294822		F121L;A144K;T171M;A306V	F121L;A144K;T171M;A306V
9209	Node_5307	0.06296621727062936		C45H;I110V;L114F;L119S;M167A;I172T;S230T;A346T	C45H;I110V;L114F;L119S;M167A;I172T;S230T;A346T
97097	Node_5307	0.07522096765296042		T42A;C45N;A84S;I110L;L122S;K144G;M167T;M171L;N227R;I232A;G235A;T305M;I343L	T42A;C45N;A84S;I110L;L122S;K144G;M167T;M171L;N227R;I232A;G235A;T305M;I343L
Node_5314	Node_5315	0.0022265440706774864
Node_5313	Node_5314	0.03658805643175184		F121L;K144N;L175C;L220V;T256I;T305I	F121L;K144N;L175C;L220V;T256I;T305I
Node_5312	Node_5313	0.012081637772319048		T42A;L221I	T42A;L221I
52775	Node_5312	0.005928814925427505		A346T	A346T
8928	Node_5312	0.006648398424618577		I110V;N144S	I110V;N144S
36241	Node_5313	0.029399095146471474		A84T;T116A;C175S;A346M	A84T;T116A;C175S;A346M
43455	Node_5314	0.04386281996807784		L92I;L122F;P245L;M252L;L350F;I379V	L92I;L122F;P245L;M252L;L350F;I379V
Node_5396	Node_5397	0.02436493056836744		T42S;C45Y;M78L;L92F;K144N;I161M;L168M	T42S;C45Y;M78L;L92F;K144N;I161M;L168M
Node_5371	Node_5396	0.011238330495297797		L72P;T167V;A306V;L350F	L72P;T167V;A306V;L350F
Node_5370	Node_5371	0.014746888575286833		F92L;L122T;N144A;M161L;V167I	F92L;L122T;N144A;M161L;V167I
Node_5368	Node_5370	0.036215183786394184		I167L;M168F;T171S;I232A;T305I;V306T;V326I	I167L;M168F;T171S;I232A;T305I;V306T;V326I
Node_5366	Node_5368	0.00949742529868409		I343A	I343A
Node_5364	Node_5366	0.02685393429578621		P72L;L117I;T122I;M166I;F168L;F204L	P72L;L117I;T122I;M166I;F168L;F204L
Node_5360	Node_5364	0.003747365347731714
Node_5343	Node_5360	3.73628282234857E-6
Node_5333	Node_5343	3.73628282234857E-6		I110V	I110V
Node_5328	Node_5333	0.017634455151673792		A84T;L168M	A84T;L168M
Node_5324	Node_5328	0.004458841569676129		L204F	L204F
Node_5322	Node_5324	0.0018901324707081308		A232T	A232T
Node_5320	Node_5322	0.0037428214494734705
Node_5318	Node_5320	0.004748186173026669		T222I;T232A;A343L	T222I;T232A;A343L
Node_5316	Node_5318	0.0033669660589294853		T306A	T306A
242522	Node_5316	0.002232715270199169		S171F	S171F
30408	Node_5316	0.0011344181165587352
Node_5317	Node_5318	0.0033947963589380857		T163I	T163I
9096	Node_5317	3.73628282234857E-6
9097	Node_5317	3.73628282234857E-6
Node_5319	Node_5320	0.008712547869336956
9044	Node_5319	0.013413179841934152		H124C	H124C
9046	Node_5319	0.0027106128290271783		H124R;S171F	H124R;S171F
Node_5321	Node_5322	0.008673463077473745
9054	Node_5321	0.01351817787828615		A346T	A346T
9055	Node_5321	0.011750512272302225		L217F;A343T	L217F;A343T
Node_5323	Node_5324	0.006551947697362284		L72I;L114F;F121S	L72I;L114F;F121S
9088	Node_5323	0.0011080223599247326		Y45C	Y45C
9089	Node_5323	3.73628282234857E-6
Node_5327	Node_5328	3.73628282234857E-6
Node_5326	Node_5327	0.004716601695508462
Node_5325	Node_5326	0.011036811688205375		S77A;L92F;S115T;A346T	S77A;L92F;S115T;A346T
9063	Node_5325	3.73628282234857E-6
9064	Node_5325	0.0022262545107027626		L369S;L370F	L369S;L370F
9066	Node_5326	0.01432328207953629		F121S;P245L	F121S;P245L
265498	Node_5327	0.010647717777734591		L114F;P245L	L114F;P245L
Node_5332	Node_5333	0.0013238645116314465
Node_5330	Node_5332	0.007852190873512348		F121L;T256I	F121L;T256I
Node_5329	Node_5330	0.014869158402975709		S77A;L204I;A343I	S77A;L204I;A343I
30407	Node_5329	0.003328664311755074
9071	Node_5329	0.0022597019954731434		T116A	T116A
9061	Node_5330	0.02559369860119788		A84T;H124N;A144T;I172V;L217F;P245L;T306A;A343T	A84T;H124N;A144T;I172V;L217F;P245L;T306A;A343T
[truncated: 6,700 more rows]
