# Supplementary material for: Episodic evolution of coadapted sets of amino acid sites in mitochondrial proteins
Source: PLoS Genet. 2021 Jan 25;17(1):e1008711. doi: 10.1371/journal.pgen.1008711 (PMC7861529; doi:10.1371/journal.pgen.1008711)
Supplement: S1 Data — (ZIP) [file pgen.1008711.s025.zip › data/tree/COX1.einsi.mega.part12.G10.no_gaps.xparr]

child	parent	length
Node_8699
Node_4527	Node_8699	0.254217035252224		H138A;G156A;W159F;A178G;L186Q;D189H;V197I;L240I;A367S;I393M;F499Y;M637I;I641V;Q658P;A687S;F699Y;M703L;V743I;L763Y;D765Q;W771F;V776L;I799V;S803A;I807V;V808A;I835L;G837A;F843I;Y853K;C854Q;K861Q;L867T;Q885M;Y898I;S899P;L922F;V925I;A930S;V931T;I932V;W933L;V939I;A942T;K945Q;F949S;S982T;H992L;S994P;S1002A;T1005A;Y1006F;D1007N;F1012V;Y1023S	H138A;G156A;W159F;A178G;L186Q;D189H;V197I;L240I;A367S;I393M;F499Y;M637I;I641V;Q658P;A687S;F699Y;M703L;V743I;L763Y;D765Q;W771F;V776L;I799V;S803A;I807V;V808A;I835L;G837A;F843I;Y853K;C854Q;K861Q;L867T;Q885M;Y898I;S899P;L922F;V925I;A930S;V931T;I932V;W933L;V939I;A942T;K945Q;F949S;S982T;H992L;S994P;S1002A;T1005A;Y1006F;D1007N;F1012V;Y1023S
82268	Node_4527	1.7173784125928253		N109Y;T144I;L147I;F159I;S160G;F168L;M170F;L171I;A177S;G178S;Q186A;A201G;F202L;L208M;I242V;I280L;L285I;P287F;L289F;I290T;L293V;A294L;A302L;V304M;E305G;Q306S;I365S;Q366L;S367Y;H368Q;S369G;G376H;F383L;M393L;L394V;A396S;F399I;T401C;I403V;L404I;A408G;P409A;D414E;L416V;S422G;L426F;I430F;L434V;A448G;A510T;L626M;G633S;I637V;T644R;S654A;K656N;I659V;Y663S;L664V;V667I;L675M;I680L;T700V;I722V;I743L;N754R;R76…	N109Y;T144I;L147I;F159I;S160G;F168L;M170F;L171I;A177S;G178S;Q186A;A201G;F202L;L208M;I242V;I280L;L285I;P287F;L289F;I290T;L293V;A294L;A302L;V304M;E305G;Q306S;I365S;Q366L;S367Y;H368Q;S369G;G376H;F383L;M393L;L394V;A396S;F399I;T401C;I403V;L404I;A408G;P409A;D414E;L416V;S422G;L426F;I430F;L434V;A448G;A510T;L626M;G633S;I637V;T644R;S654A;K656N;I659V;Y663S;L664V;V667I;L675M;I680L;T700V;I722V;I743L;N754R;R76…
Node_4526	Node_4527	0.14134164231438773		W229Y;L237F;D414H;R415K;L631I;I939L;K948E	W229Y;L237F;D414H;R415K;L631I;I939L;K948E
Node_4351	Node_4526	0.5058157099377616		A156S;S160A;M170I;Q186H;I203V;I217L;L293V;A294G;Q366G;S367F;S412T;F494L;I556V;G655R;L675A;R760L;Q765R;L770Y;V799I;L874I;A914T;L918V;V932I;L933V;I938G;D941L;A944S;Q946P;E947T;E948V;E1009H	A156S;S160A;M170I;Q186H;I203V;I217L;L293V;A294G;Q366G;S367F;S412T;F494L;I556V;G655R;L675A;R760L;Q765R;L770Y;V799I;L874I;A914T;L918V;V932I;L933V;I938G;D941L;A944S;Q946P;E947T;E948V;E1009H
28583	Node_4351	0.07516030301688265		M33F;I170V;H186Y;V203I;A396S;V425I;L626I;H640Q;L784V;I799M;I874V;A892N;F943L;T947A	M33F;I170V;H186Y;V203I;A396S;V425I;L626I;H640Q;L784V;I799M;I874V;A892N;F943L;T947A
4808	Node_4351	0.07545044015785181		H189N;A388S;S422G;G633A;I781V;A834G;Y841F;T914I;V918Y;S920A;I928T;V929I;I932V;L939V;Q983E;S986T;S987T;S997N	H189N;A388S;S422G;G633A;I781V;A834G;Y841F;T914I;V918Y;S920A;I928T;V929I;I932V;L939V;Q983E;S986T;S987T;S997N
Node_4525	Node_4526	0.151878933653688		S422A;T497S;D500E;N754S;Y763F;Q765T;F839Y;G844P;T851L;Q854P;F858L;W859L;V863I;M868L;S930A;L939I;T942Q;F943L;E948N;S949T;V991A;P994S;A1002P	S422A;T497S;D500E;N754S;Y763F;Q765T;F839Y;G844P;T851L;Q854P;F858L;W859L;V863I;M868L;S930A;L939I;T942Q;F943L;E948N;S949T;V991A;P994S;A1002P
Node_4355	Node_4525	0.32112086020955427		S160A;L171A;I203V;Y229I;M241L;I290A;A302S;M411L;M413L;K415R;L416M;V420A;I427V;I430V;A448G;P515L;I556L;I638V;T644A;S654A;M674I;M698L;T700A;L776I;V798I;V807I;A837S;Y839W;I843S;T867A;F882M;S920A;I928L;V932L;I939L;A944S;Q945S;Q946P;E947V;N948Q;T949V;T981S;S986P;S987T;A991L;P1000A;A1005H;V1012I	S160A;L171A;I203V;Y229I;M241L;I290A;A302S;M411L;M413L;K415R;L416M;V420A;I427V;I430V;A448G;P515L;I556L;I638V;T644A;S654A;M674I;M698L;T700A;L776I;V798I;V807I;A837S;Y839W;I843S;T867A;F882M;S920A;I928L;V932L;I939L;A944S;Q945S;Q946P;E947V;N948Q;T949V;T981S;S986P;S987T;A991L;P1000A;A1005H;V1012I
Node_4352	Node_4355	0.2973410919381042		P179A;V203L;I229L;S288A;F303L;I365T;I397M;I403V;S412F;S497C;L747I;K853H;Q861H;M894Q;F905Y;V929M;L933V;I938L;D941V;P946R;S981L;Q983S;S994T	P179A;V203L;I229L;S288A;F303L;I365T;I397M;I403V;S412F;S497C;L747I;K853H;Q861H;M894Q;F905Y;V929M;L933V;I938L;D941V;P946R;S981L;Q983S;S994T
44941	Node_4352	0.003240788746050044		E500D	E500D
4874	Node_4352	3.73628282234857E-6
Node_4354	Node_4355	0.23346368151531918		G187A;I240L;P246V;A290G;Q366N;Y751F;S754T;F763L;T796S;V799I;L809M;Y841F;Q861K;A867S;L868F;A930S;T931A;L932F;S944T;L992I;F1006Y	G187A;I240L;P246V;A290G;Q366N;Y751F;S754T;F763L;T796S;V799I;L809M;Y841F;Q861K;A867S;L868F;A930S;T931A;L932F;S944T;L992I;F1006Y
658196	Node_4354	0.08522781598486227		I197V;I280V;A700T;T765A;T813S;K861T;L918M;Y937F;P946A;V949A;S981N;Q983I;L991V;N1007S;S1023T	I197V;I280V;A700T;T765A;T813S;K861T;L918M;Y937F;P946A;V949A;S981N;Q983I;L991V;N1007S;S1023T
Node_4353	Node_4354	0.08271275995606511		A160S;G178A;S288A;L411I;A654S;L851I;S867T;F887S;I925V;Y940F;D941N;V947L;I992V;A1000P;P1002S;H1005T;N1007G	A160S;G178A;S288A;L411I;A654S;L851I;S867T;F887S;I925V;Y940F;D941N;V947L;I992V;A1000P;P1002S;H1005T;N1007G
4876	Node_4353	3.73628282234857E-6
588596	Node_4353	3.73628282234857E-6
Node_4524	Node_4525	0.04724143940187076		I240V;M885Q	I240V;M885Q
Node_4359	Node_4524	0.039783408418224406		I197V;Q306N;L404I;I430V;I556L;S654C;I680V;T867S;A914S;T949Q;S987T;S994T	I197V;Q306N;L404I;I430V;I556L;S654C;I680V;T867S;A914S;T949Q;S987T;S994T
Node_4356	Node_4359	0.1306277506083178		P246V	P246V
1213189	Node_4356	1.0597759616414426		M162L;F168L;M170L;L171V;A177M;Y192F;I203L;I205V;L208F;V210I;I290L;L291F;V304I;L380I;F399I;I403V;A408S;M411L;M413W;L416I;L426F;I427V;A429S;V430F;S436A;T488S;T496S;Y499F;E500D;L556I;L626I;I631L;G633A;I637V;H640Q;C654S;G655N;I659V;M674I;V680I;S687A;M698L;V705T;T712S;T720S;A724G;V737L;A748S;L750M;S754Y;F763L;T765N;A772S;L773I;F777I;L784F;V798I;V799I;S804T;V807T;A808S;Y815F;A834G;I843S;L851I;K853R;P85…	M162L;F168L;M170L;L171V;A177M;Y192F;I203L;I205V;L208F;V210I;I290L;L291F;V304I;L380I;F399I;I403V;A408S;M411L;M413W;L416I;L426F;I427V;A429S;V430F;S436A;T488S;T496S;Y499F;E500D;L556I;L626I;I631L;G633A;I637V;H640Q;C654S;G655N;I659V;M674I;V680I;S687A;M698L;V705T;T712S;T720S;A724G;V737L;A748S;L750M;S754Y;F763L;T765N;A772S;L773I;F777I;L784F;V798I;V799I;S804T;V807T;A808S;Y815F;A834G;I843S;L851I;K853R;P85…
78898	Node_4356	0.3506147667441838		Y229F;F237L;S288A;A302S;I365L;I397S;M411L;S412T;V420A;L664M;T700S;Y751A;L776I;L784V;V798I;L805I;M829L;F833Y;G838A;I843V;F869S;F882M;A904S;S914E;Q942T;Q946P;N948D;T981I;Q983K;S986T;L992I;P1002A;N1007E;E1009Q	Y229F;F237L;S288A;A302S;I365L;I397S;M411L;S412T;V420A;L664M;T700S;Y751A;L776I;L784V;V798I;L805I;M829L;F833Y;G838A;I843V;F869S;F882M;A904S;S914E;Q942T;Q946P;N948D;T981I;Q983K;S986T;L992I;P1002A;N1007E;E1009Q
Node_4358	Node_4359	0.360826645057489		L147I;A156S;S160A;Q186H;I203V;Y229W;V240L;L293V;Q366A;A388S;I397M;M413F;L416M;A448G;I638V;I642V;F777A;I781L;V799M;L805M;G838A;Y839F;P844G;L851T;P854T;F887M;F905Y;T931S;V932L;L933V;I938A;I939L;Q942L;Q945R;N948Y;Q949N;T981A;Q983S;A991S;P1002S;A1005T;F1006V;E1009S	L147I;A156S;S160A;Q186H;I203V;Y229W;V240L;L293V;Q366A;A388S;I397M;M413F;L416M;A448G;I638V;I642V;F777A;I781L;V799M;L805M;G838A;Y839F;P844G;L851T;P854T;F887M;F905Y;T931S;V932L;L933V;I938A;I939L;Q942L;Q945R;N948Y;Q949N;T981A;Q983S;A991S;P1002S;A1005T;F1006V;E1009S
549293	Node_4358	0.001286148942832375		S986N;V1012T	S986N;V1012T
Node_4357	Node_4358	3.73628282234857E-6
35722	Node_4357	0.016224039721956855		H186Q;G448K;W579F;G797F;L874E;S986T;V1012L	H186Q;G448K;W579F;G797F;L874E;S986T;V1012L
64495	Node_4357	0.05855726892161605		I404L;L781I;L835M;S914A	I404L;L781I;L835M;S914A
Node_4523	Node_4524	0.10851277632267177		M170V;G178A;L208M;I217V;F237L;A388S;V425I;L426F;I427V;V641I;I843T;P854N;L858K;I928V;A944V;Q945N;Q946G;E947K;T949V;T981E;T982S;S994N;E1009S	M170V;G178A;L208M;I217V;F237L;A388S;V425I;L426F;I427V;V641I;I843T;P854N;L858K;I928V;A944V;Q945N;Q946G;E947K;T949V;T981E;T982S;S994N;E1009S
Node_4382	Node_4523	0.19709105610469446		I403V;E500D;I638V;I642V;I659V;L675F;T700A;L750C;F763Y;L776I;F777A;Y839F;L851I;N854T;K858N;L918A;I925L;Q942I;N948A;N994S;P1000T;S1009M	I403V;E500D;I638V;I642V;I659V;L675F;T700A;L750C;F763Y;L776I;F777A;Y839F;L851I;N854T;K858N;L918A;I925L;Q942I;N948A;N994S;P1000T;S1009M
Node_4367	Node_4382	0.04386309387797335		I397M;A408N;Q861R;S994D	I397M;A408N;Q861R;S994D
Node_4361	Node_4367	0.08060148880179946		V420C;A448G;G633A;I641V;Y699F;I756L;A834G;L835M;L868M;L925I;L933I;F1006Y	V420C;A448G;G633A;I641V;Y699F;I756L;A834G;L835M;L868M;L925I;L933I;F1006Y
741276	Node_4361	0.2379619844324645		A178S;F202L;I203L;M241Q;F303L;V315I;V403I;N408H;V427I;Y558F;S643A;V737S;T766A;L770V;V799I;L809I;V819W;F839Y;Y841F;T843A;N858Q;G860A;R861H;A918L;V932A;Y940W;I942Q;L943F;N945H;E981G;S982P;S986H;A991T;D994A;T1000V;A1005S;M1009T	A178S;F202L;I203L;M241Q;F303L;V315I;V403I;N408H;V427I;Y558F;S643A;V737S;T766A;L770V;V799I;L809I;V819W;F839Y;Y841F;T843A;N858Q;G860A;R861H;A918L;V932A;Y940W;I942Q;L943F;N945H;E981G;S982P;S986H;A991T;D994A;T1000V;A1005S;M1009T
Node_4360	Node_4361	0.6596345600675599		G143A;T144I;L145I;L147F;A156G;G161A;M162L;F168I;A177S;Q186H;H189N;V195T;I197V;M204I;M208F;M213I;M241I;I242V;M248I;P286C;L293I;A302S;F303L;V304I;Q306N;I365L;Q366G;S369T;S377A;L380C;A381V;S388A;M411I;C420A;F426L;I430V;M452I;S497A;P509S;G511A;W579Y;I637V;T644Q;P658A;M666I;M674I;F675M;I680L;I684V;M721I;C750A;Y763I;T766V;F771W;M835I;F836I;T843V;I851V;K853L;N856S;N858S;I863L;T867V;L874I;F882I;F905Y;A91…	G143A;T144I;L145I;L147F;A156G;G161A;M162L;F168I;A177S;Q186H;H189N;V195T;I197V;M204I;M208F;M213I;M241I;I242V;M248I;P286C;L293I;A302S;F303L;V304I;Q306N;I365L;Q366G;S369T;S377A;L380C;A381V;S388A;M411I;C420A;F426L;I430V;M452I;S497A;P509S;G511A;W579Y;I637V;T644Q;P658A;M666I;M674I;F675M;I680L;I684V;M721I;C750A;Y763I;T766V;F771W;M835I;F836I;T843V;I851V;K853L;N856S;N858S;I863L;T867V;L874I;F882I;F905Y;A91…
169999	Node_4360	0.026704870061636677		L289I;M413I;L756V;L922V;I938V;M1009I	L289I;M413I;L756V;L922V;I938V;M1009I
170000	Node_4360	0.01828199699323618
Node_4366	Node_4367	0.07054554665550064		Q186N;I365L;S412T;I684L;C750L;Y763I;V799I;Q983H	Q186N;I365L;S412T;I684L;C750L;Y763I;V799I;Q983H
76777	Node_4366	0.5507537668027173		M162L;N186A;Y192F;I203L;V217M;L237F;P246V;T310P;I400M;T401V;V403I;L404M;N408A;P409S;H414Y;L416M;I425V;F426Y;A429S;L434V;S436T;A448G;G633A;H640Q;I641V;V642I;G655S;F675A;S677T;I680V;F683M;A700T;A724G;L750M;I763M;T765Y;L770I;A772C;L773I;I776L;L784V;I799T;A801S;V807I;L809F;A834G;L835V;T843F;I851V;N856S;N858T;R861K;V872A;L891I;A892S;W916Y;A918F;F922V;L925M;V928L;V929I;A930S;T931V;V932F;L933V;I938T;I93…	M162L;N186A;Y192F;I203L;V217M;L237F;P246V;T310P;I400M;T401V;V403I;L404M;N408A;P409S;H414Y;L416M;I425V;F426Y;A429S;L434V;S436T;A448G;G633A;H640Q;I641V;V642I;G655S;F675A;S677T;I680V;F683M;A700T;A724G;L750M;I763M;T765Y;L770I;A772C;L773I;I776L;L784V;I799T;A801S;V807I;L809F;A834G;L835V;T843F;I851V;N856S;N858T;R861K;V872A;L891I;A892S;W916Y;A918F;F922V;L925M;V928L;V929I;A930S;T931V;V932F;L933V;I938T;I93…
Node_4365	Node_4366	0.0650479619837073		S160A;T644A;Y841F	S160A;T644A;Y841F
Node_4362	Node_4365	0.08153404465456127		G161A;I203V;M413L;I637M;I756L;A837G;Y855F;A892G;V932A;A948P;A1005S	G161A;I203V;M413L;I637M;I756L;A837G;Y855F;A892G;V932A;A948P;A1005S
5270	Node_4362	0.030408986718901278		D994E	D994E
72558	Node_4362	0.04468416249796418		Q366L;G838A	Q366L;G838A
Node_4364	Node_4365	0.022776969365322617		F202L;S388A;I851L;L925M;V929I;A991S	F202L;S388A;I851L;L925M;V929I;A991S
542766	Node_4364	0.17867537585264154		A294S;G312A;V403I;M413L;I556V;V659I;A777G;I799V;V807I;N858S;A918L;M925I;I939L;V944A;K947E;E981L;H983T;S987T;D994L;F1003Y;M1009S;V1012L	A294S;G312A;V403I;M413L;I556V;V659I;A777G;I799V;V807I;N858S;A918L;M925I;I939L;V944A;K947E;E981L;H983T;S987T;D994L;F1003Y;M1009S;V1012L
Node_4363	Node_4364	0.16133785056386502		A156R;V170M;I242V;A245R;T412D;A441R;A448R;I680F;L684I;A748R;A820R;G838A;Y855F;F922C;V949A;T1000V;A1005R;M1009T	A156R;V170M;I242V;A245R;T412D;A441R;A448R;I680F;L684I;A748R;A820R;G838A;Y855F;F922C;V949A;T1000V;A1005R;M1009T
117179	Node_4363	3.73628282234857E-6
43049	Node_4363	3.73628282234857E-6
Node_4381	Node_4382	0.03206324682575004
Node_4368	Node_4381	0.26621526250955063		S160T;M162L;A177S;Q186N;A201G;F202L;F206Y;M213V;G218A;L237M;M241L;L284I;S288A;L289I;I290V;L293V;A294S;A302V;V315L;P343M;I365V;F399I;V403I;S412T;M413L;L416M;I425M;F426L;V427F;T428Q;L431I;L432I;L434I;S436C;L486I;I556V;Q559E;I625L;L626M;I637M;V638I;V642I;M674I;F675A;I743V;T766A;I776V;L805M;L809M;A834S;T843A;I851F;T854M;N858K;G860A;L874T;F882M;A914E;A918Y;F922I;I938V;I942M;G946Q;K947P;A948V;V949A;S98…	S160T;M162L;A177S;Q186N;A201G;F202L;F206Y;M213V;G218A;L237M;M241L;L284I;S288A;L289I;I290V;L293V;A294S;A302V;V315L;P343M;I365V;F399I;V403I;S412T;M413L;L416M;I425M;F426L;V427F;T428Q;L431I;L432I;L434I;S436C;L486I;I556V;Q559E;I625L;L626M;I637M;V638I;V642I;M674I;F675A;I743V;T766A;I776V;L805M;L809M;A834S;T843A;I851F;T854M;N858K;G860A;L874T;F882M;A914E;A918Y;F922I;I938V;I942M;G946Q;K947P;A948V;V949A;S98…
5207	Node_4368	0.28718876866923343		A178G;P179A;I197A;A199S;L202I;I203F;I280V;L292I;L345I;I397M;L404I;A429S;L437I;I450L;L487I;G655Q;V659I;T720S;C750A;A772G;L835I;K858R;F905Y;L925M;N945S;Q983S;L992I;F1006Y;N1007L;L1010M	A178G;P179A;I197A;A199S;L202I;I203F;I280V;L292I;L345I;I397M;L404I;A429S;L437I;I450L;L487I;G655Q;V659I;T720S;C750A;A772G;L835I;K858R;F905Y;L925M;N945S;Q983S;L992I;F1006Y;N1007L;L1010M
82508	Node_4368	0.21284748856427835		F155Y;T160M;G161A;F168L;N186A;Y192F;I205L;Y206L;M208A;A249R;P286I;I289T;S294G;V365I;A396S;L435M;C436A;Y499F;M626I;H640Q;I641V;T644A;A748R;I756V;A777F;K853R;N856S;K858T;H864Q;T867S;A892R;A930S;T931M;V932G;V938T;L943F;V948I;S982A;S987T;T991Q	F155Y;T160M;G161A;F168L;N186A;Y192F;I205L;Y206L;M208A;A249R;P286I;I289T;S294G;V365I;A396S;L435M;C436A;Y499F;M626I;H640Q;I641V;T644A;A748R;I756V;A777F;K853R;N856S;K858T;H864Q;T867S;A892R;A930S;T931M;V932G;V938T;L943F;V948I;S982A;S987T;T991Q
Node_4380	Node_4381	0.17295401762362575		S160A;A177S;Y192F;M241Q;A294L;F303L;Q306N;M393L;A408T;P409N;M413L;V659I;I722V;I756L;A772T;N858L;Q861K;L943F;V944A;S986N;S994A	S160A;A177S;Y192F;M241Q;A294L;F303L;Q306N;M393L;A408T;P409N;M413L;V659I;I722V;I756L;A772T;N858L;Q861K;L943F;V944A;S986N;S994A
Node_4373	Node_4380	0.002440133422874145
Node_4370	Node_4373	0.1328785690171743		R116K;D140E;L237F;I242V;G376A;S388A;A448G;I684L;Y699F;C750L;I776L;L805M;V807I;K853L;S982A;S987T;T1000I	R116K;D140E;L237F;I242V;G376A;S388A;A448G;I684L;Y699F;C750L;I776L;L805M;V807I;K853L;S982A;S987T;T1000I
5308	Node_4370	0.2027403251749545		V170M;S177A;I203V;V240I;Q241H;I365V;V427I;W579Y;T772V;T854S;I863V;L868M;A892S;A914T;F922Y;L925I;V929I;T931S;V932I;A948E;A982T	V170M;S177A;I203V;V240I;Q241H;I365V;V427I;W579Y;T772V;T854S;I863V;L868M;A892S;A914T;F922Y;L925I;V929I;T931S;V932I;A948E;A982T
Node_4369	Node_4370	0.09372494423041752		K116S;Y763F;Y841F;A991S;L992V;A994Q	K116S;Y763F;Y841F;A991S;L992V;A994Q
5315	Node_4369	0.0785976429484797		A156S;V217M;M248Y;I425V;A429S;G448A;I641V;L891I;A892S;G893V;F922L;S991T;M1009I	A156S;V217M;M248Y;I425V;A429S;G448A;I641V;L891I;A892S;G893V;F922L;S991T;M1009I
575983	Node_4369	0.04742980443521531		A178G;F237L;A302S;L784V	A178G;F237L;A302S;L784V
Node_4372	Node_4373	0.062373704126102124		T408A;L868M;A914S	T408A;L868M;A914S
65672	Node_4372	0.49537430823109285		N109S;A160S;M162L;Q186N;I203L;F220L;Q241M;I242V;T401S;N409G;M411L;L416I;P417S;V420S;T488C;G633A;I641V;V642I;I659V;C750A;Y763F;T766A;F771Y;L805M;V807I;L809F;A834G;Y841F;T843A;K853L;T854S;L858T;G860A;M894L;A904S;V928L;V929I;V932L;I939V;K947S;A948P;E981S;S982A;Q983L;L992I;S997T;M1009D;S1023T	N109S;A160S;M162L;Q186N;I203L;F220L;Q241M;I242V;T401S;N409G;M411L;L416I;P417S;V420S;T488C;G633A;I641V;V642I;I659V;C750A;Y763F;T766A;F771Y;L805M;V807I;L809F;A834G;Y841F;T843A;K853L;T854S;L858T;G860A;M894L;A904S;V928L;V929I;V932L;I939V;K947S;A948P;E981S;S982A;Q983L;L992I;S997T;M1009D;S1023T
Node_4371	Node_4372	0.07873875778868492		P246V;L294V;A302S;L393I;N409P;A700S;V722I;L756I;T772A;A948V;N986S	P246V;L294V;A302S;L393I;N409P;A700S;V722I;L756I;T772A;A948V;N986S
36066	Node_4371	0.2778965123728506		S177A;F202I;I203V;L237I;I280V;S412T;T488S;N493H;I637M;Y699F;L835I;A837G;T843V;I851V;T854M;L858F;I863V;A892S;M894L;S914A;I942L;K947P;S982A;A991S;M1009V	S177A;F202I;I203V;L237I;I280V;S412T;T488S;N493H;I637M;Y699F;L835I;A837G;T843V;I851V;T854M;L858F;I863V;A892S;M894L;S914A;I942L;K947P;S982A;A991S;M1009V
456999	Node_4371	0.21509648806751705		N109H;A160S;Q186A;F192Y;I203L;N228T;Y229I;P239L;V240Y;Q241K;I242S;A245R;V246L;D247I;M248W;A249Q;N306Q;S388A;V638I;I641V;V642I;V701I;L770V;V798I;F922Y;L925I;V929F;I942T;A944V	N109H;A160S;Q186A;F192Y;I203L;N228T;Y229I;P239L;V240Y;Q241K;I242S;A245R;V246L;D247I;M248W;A249Q;N306Q;S388A;V638I;I641V;V642I;V701I;L770V;V798I;F922Y;L925I;V929F;I942T;A944V
Node_4379	Node_4380	0.1867626625342025		D140E;A156S;T198S;L237F;V240I;Q241H;I242C;I365V;S388A;V403T;I684L;Y699F;C750L;Y763F;T765N;L770V;I776L;A801S;L809F;I851V;L858F;A914S;G946Q;V949C;S987T;A991T;T1000I	D140E;A156S;T198S;L237F;V240I;Q241H;I242C;I365V;S388A;V403T;I684L;Y699F;C750L;Y763F;T765N;L770V;I776L;A801S;L809F;I851V;L858F;A914S;G946Q;V949C;S987T;A991T;T1000I
Node_4374	Node_4379	0.04703642377195146		R116N;L294M;A302S;A700S;K853R;Y855I;K947P;N1007K	R116N;L294M;A302S;A700S;K853R;Y855I;K947P;N1007K
5322	Node_4374	0.17565728646907525		N116S;S177A;M294V;V427I;L664I;F763Y;L784V;I855V;I863V;A892S;V929A;S982T	N116S;S177A;M294V;V427I;L664I;F763Y;L784V;I855V;I863V;A892S;V929A;S982T
5341	Node_4374	0.22298970073381022		A178S;V217L;A245S;I290T;N306S;V365I;T401S;K415N;I430V;Y499F;L626I;H640Q;V770L;L773I;L776V;L805I;V807I;T843A;V851L;V929I;V932I;A944V;A948V;C949S;V1012A	A178S;V217L;A245S;I290T;N306S;V365I;T401S;K415N;I430V;Y499F;L626I;H640Q;V770L;L773I;L776V;L805I;V807I;T843A;V851L;V929I;V932I;A944V;A948V;C949S;V1012A
Node_4378	Node_4379	0.07923535459666244		T403A;P658T;L703M;Y841F;L891M;K947N;A948F;C949S	T403A;P658T;L703M;Y841F;L891M;K947N;A948F;C949S
5334	Node_4378	0.40557823635694223		F155Y;S198T;I203L;V217I;P246I;P286V;I290L;E305G;V365I;G376P;A388S;S412G;A448G;Y499F;L626I;I637V;V638I;I641V;T707S;Y751F;T772A;L773M;V799M;T843M;N856S;G860S;K861N;I863V;A892S;S914T;A918L;F922I;L925I;A930S;T931V;V932I;L933I;I942M;N945Y;N947G;F948L;S949V;E981D;S982E;N986G;T987S;T991S;L992F;A994D;S997T;P1002A;F1003E;F1006Y;L1010Q	F155Y;S198T;I203L;V217I;P246I;P286V;I290L;E305G;V365I;G376P;A388S;S412G;A448G;Y499F;L626I;I637V;V638I;I641V;T707S;Y751F;T772A;L773M;V799M;T843M;N856S;G860S;K861N;I863V;A892S;S914T;A918L;F922I;L925I;A930S;T931V;V932I;L933I;I942M;N945Y;N947G;F948L;S949V;E981D;S982E;N986G;T987S;T991S;L992F;A994D;S997T;P1002A;F1003E;F1006Y;L1010Q
Node_4377	Node_4378	0.0827217334169222		R116N;S156A;Q186S;I280V;I290L;T401S;L413M;V427I;L664I;L773I;T854L;F905Y;D941N;A944V;F1003L	R116N;S156A;Q186S;I280V;I290L;T401S;L413M;V427I;L664I;L773I;T854L;F905Y;D941N;A944V;F1003L
38945	Node_4377	0.28298627767639734		L145I;A178S;S401C;L404I;A422S;S436T;I625V;I631L;G633A;H640Q;T658N;I659V;F683L;M703L;R760K;V770I;A834G;L854I;Y855F;F858L;L859Y;I898V;A918T;V928L;V932L;L933I;V944I;Q946D;F948Y;S982G;Q983N;N1007D;M1009N;V1012K	L145I;A178S;S401C;L404I;A422S;S436T;I625V;I631L;G633A;H640Q;T658N;I659V;F683L;M703L;R760K;V770I;A834G;L854I;Y855F;F858L;L859Y;I898V;A918T;V928L;V932L;L933I;V944I;Q946D;F948Y;S982G;Q983N;N1007D;M1009N;V1012K
Node_4376	Node_4377	0.08236815652249521		L784I;S982M;S997T	L784I;S982M;S997T
5353	Node_4376	0.1307980689946021		N116A;L171M;I397V;I641V;T772V;I773L;I784V;N856D;F858L;V932M;I942L;M982V;Q983P;T987S;T991A;A994S;P1002S;N1007S;M1009V;V1012S	N116A;L171M;I397V;I641V;T772V;I773L;I784V;N856D;F858L;V932M;I942L;M982V;Q983P;T987S;T991A;A994S;P1002S;N1007S;M1009V;V1012S
Node_4375	Node_4376	0.13538807038792472		N116Y;I240V;L294M;V365I;M413L;S436T;A448K;G633A;L747M;R760K;V799I;A834G;V851L;I863V;E981D;Q983T;A994T;I1000V;N1007E;M1009S	N116Y;I240V;L294M;V365I;M413L;S436T;A448K;G633A;L747M;R760K;V799I;A834G;V851L;I863V;E981D;Q983T;A994T;I1000V;N1007E;M1009S
153609	Node_4375	3.73628282234857E-6
221103	Node_4375	0.02056647395819793		W579G;I641V;T994N	W579G;I641V;T994N
Node_4522	Node_4523	0.13177962660529907		T144V;H189N;F202I;I203L;F303L;A448G;P509V;I659V;V807I;L809F;Y841F;T843S;K853L;A892Q;L918F;N948S;S982N	T144V;H189N;F202I;I203L;F303L;A448G;P509V;I659V;V807I;L809F;Y841F;T843S;K853L;A892Q;L918F;N948S;S982N
Node_4387	Node_4522	0.041866443577816756		A801S	A801S
Node_4384	Node_4387	0.7959214007802274		G143A;V144I;A156S;F159I;T165S;V170F;L171I;A177S;Q186S;T198S;A199S;A201G;I202V;M208F;V210I;M213I;V217F;G219A;V240L;M248V;F250Y;L276V;I280F;S288A;I290V;A294I;V304C;Q306E;Q366T;G376P;F383L;H386Q;S388T;M393T;A396S;F399L;I403M;L404I;M411L;M413L;L416M;V420C;A422S;F426L;V427I;A429S;S436T;I450L;T451I;T488S;F494L;E500A;V509P;A510E;I556V;I631M;G633A;I637V;I638V;S654A;K656H;V659I;Y663K;L664I;V667I;G679A;I68…	G143A;V144I;A156S;F159I;T165S;V170F;L171I;A177S;Q186S;T198S;A199S;A201G;I202V;M208F;V210I;M213I;V217F;G219A;V240L;M248V;F250Y;L276V;I280F;S288A;I290V;A294I;V304C;Q306E;Q366T;G376P;F383L;H386Q;S388T;M393T;A396S;F399L;I403M;L404I;M411L;M413L;L416M;V420C;A422S;F426L;V427I;A429S;S436T;I450L;T451I;T488S;F494L;E500A;V509P;A510E;I556V;I631M;G633A;I637V;I638V;S654A;K656H;V659I;Y663K;L664I;V667I;G679A;I68…
4897	Node_4384	0.6752421308080291		N137S;M162L;F170L;S186M;G187N;I213L;M241L;A245T;V276I;F280L;E306D;T310V;V315M;P343Y;T366S;P376L;A381L;L383M;S412T;I427T;L434V;A441S;L494W;Y499F;G511A;M631L;I641V;V705S;Q760E;A772V;F833M;C836L;L859I;G893N;M894Y;S927T;I928M;H994T;A1005S;N1007H;S1009N	N137S;M162L;F170L;S186M;G187N;I213L;M241L;A245T;V276I;F280L;E306D;T310V;V315M;P343Y;T366S;P376L;A381L;L383M;S412T;I427T;L434V;A441S;L494W;Y499F;G511A;M631L;I641V;V705S;Q760E;A772V;F833M;C836L;L859I;G893N;M894Y;S927T;I928M;H994T;A1005S;N1007H;S1009N
Node_4383	Node_4384	0.43698543505949733		S156G;S281T;V290I;S377A;T401A;H414Y;K415Q;C420A;L426M;I451F;L487F;F645L;I664E;Y668C;C683L;Y699F;T712S;S751T;V799I;A837G;N854M;L867I;L874I;A914V;Y918F;M925V;I932F;I938V;L939M;A982L;D983G;A1000V;P1002H;H1003E;A1012T	S156G;S281T;V290I;S377A;T401A;H414Y;K415Q;C420A;L426M;I451F;L487F;F645L;I664E;Y668C;C683L;Y699F;T712S;S751T;V799I;A837G;N854M;L867I;L874I;A914V;Y918F;M925V;I932F;I938V;L939M;A982L;D983G;A1000V;P1002H;H1003E;A1012T
4896	Node_4383	0.14361982054555436		S109T;I159V;M162I;N189G;S199A;V202I;I290M;C304T;T310G;V378I;I397V;S422A;S643P;T644S;I667L;C668W;S754A;L773I;F841Y;D903E;I929L;D986Q;S1009T	S109T;I159V;M162I;N189G;S199A;V202I;I290M;C304T;T310G;V378I;I397V;S422A;S643P;T644S;I667L;C668W;S754A;L773I;F841Y;D903E;I929L;D986Q;S1009T
4899	Node_4383	0.1549035690806046		S165A;A178G;S186A;S198T;L292M;I294L;A302T;C304S;I382L;I397L;A401V;I404L;A408T;L411M;S488T;A654S;H656N;K663R;L675A;L680I;V722I;I756V;I867T;I874V;V914I;I922V;V925A;M939I;F943Y;T1012I	S165A;A178G;S186A;S198T;L292M;I294L;A302T;C304S;I382L;I397L;A401V;I404L;A408T;L411M;S488T;A654S;H656N;K663R;L675A;L680I;V722I;I756V;I867T;I874V;V914I;I922V;V925A;M939I;F943Y;T1012I
Node_4386	Node_4387	0.31445892380453055		F168Y;A178S;I197V;A199S;I202L;Y229W;L293I;A302S;Q306G;V315F;G375S;S377A;A381S;S388A;M406T;S412T;A422S;V659I;I680V;A724G;L747I;L750M;L773I;V798I;F836I;Y839W;N854S;F882M;Q885M;I925L;I938S;N945Q;N982E;Q983S;S986C;N994Q;P1002A;N1007T;V1012K	F168Y;A178S;I197V;A199S;I202L;Y229W;L293I;A302S;Q306G;V315F;G375S;S377A;A381S;S388A;M406T;S412T;A422S;V659I;I680V;A724G;L747I;L750M;L773I;V798I;F836I;Y839W;N854S;F882M;Q885M;I925L;I938S;N945Q;N982E;Q983S;S986C;N994Q;P1002A;N1007T;V1012K
42068	Node_4386	0.308608754654683		R116W;I172L;A177T;V197L;V304L;I365L;I403V;R407W;L416I;R490W;E500D;I659V;T700S;R708W;S754V;T765N;I781V;I807V;F809L;I836L;G838A;S854F;Y855F;N856D;Q861H;I863L;R897W;F918H;F922L;L933V;Y940F;V944I;Q945S;G946K;K947W;S948L;E982D;Q994I;F1006Y;S1023A	R116W;I172L;A177T;V197L;V304L;I365L;I403V;R407W;L416I;R490W;E500D;I659V;T700S;R708W;S754V;T765N;I781V;I807V;F809L;I836L;G838A;S854F;Y855F;N856D;Q861H;I863L;R897W;F918H;F922L;L933V;Y940F;V944I;Q945S;G946K;K947W;S948L;E982D;Q994I;F1006Y;S1023A
Node_4385	Node_4386	0.1687698338670228		V240I;A245S;A294L;Q366E;A510S;I556L;I684L;N856K;K858E;L925F;D941H;K947Q;E981V;C986T;L992I;A1005H;S1009I	V240I;A245S;A294L;Q366E;A510S;I556L;I684L;N856K;K858E;L925F;D941H;K947Q;E981V;C986T;L992I;A1005H;S1009I
263815	Node_4385	0.12316435138613967		L294F;E366G;G448A;V737I;I756L;I773V;Q861H;V928I;V929L;Q945F;S948P;S983D	L294F;E366G;G448A;V737I;I756L;I773V;Q861H;V928I;V929L;Q945F;S948P;S983D
4754	Node_4385	0.16550919687884094		G376A;I397M;R407W;I641V;S754I;F763L;K856R;I863V;T867A;S920A;F922L;A930T;H941C;V944T;E982V;I992V	G376A;I397M;R407W;I641V;S754I;F763L;K856R;I863V;T867A;S920A;F922L;A930T;H941C;V944T;E982V;I992V
Node_4521	Node_4522	0.08084996441965082		A138C;V240L;A294T;G376P;M393L	A138C;V240L;A294T;G376P;M393L
Node_4442	Node_4521	0.4657758378721405		T136S;C138A;V144T;M162L;A177S;A178G;L185Y;Q186I;G187A;V195S;V217I;Y229F;M241L;I242V;A245G;I290V;L292F;L293I;T294F;S295A;A302S;L303T;V304I;Q306N;V315L;S384A;I397M;A408S;M411I;S412R;M413L;P417A;V420G;I425V;F426V;V427I;I430V;L486V;Y499F;H640T;I641T;T644A;F645S;G655N;P658S;L675M;I680V;I684V;M721L;L750C;I756L;R760Q;F763L;T766P;L776V;L778M;T796S;A837S;Y839W;S843I;K858M;Q861K;I863V;T867I;P899S;F918L;V93…	T136S;C138A;V144T;M162L;A177S;A178G;L185Y;Q186I;G187A;V195S;V217I;Y229F;M241L;I242V;A245G;I290V;L292F;L293I;T294F;S295A;A302S;L303T;V304I;Q306N;V315L;S384A;I397M;A408S;M411I;S412R;M413L;P417A;V420G;I425V;F426V;V427I;I430V;L486V;Y499F;H640T;I641T;T644A;F645S;G655N;P658S;L675M;I680V;I684V;M721L;L750C;I756L;R760Q;F763L;T766P;L776V;L778M;T796S;A837S;Y839W;S843I;K858M;Q861K;I863V;T867I;P899S;F918L;V93…
Node_4412	Node_4442	0.05698539809189439		P286I;V426I;S645G;S658N;Q760H;F777V;M858L;L859A;L981F	P286I;V426I;S645G;S658N;Q760H;F777V;M858L;L859A;L981F
5970	Node_4412	0.2183292735543142		S136C;S160A;L203V;L289F;V290A;I293L;S302G;T303M;I365L;L387I;I403V;I426L;I450L;A644T;C750V;S754T;L756I;H760Y;M829L;L851T;N854K;W932F;T941A;K947E;A948V;V949A;C991S;N994Q	S136C;S160A;L203V;L289F;V290A;I293L;S302G;T303M;I365L;L387I;I403V;I426L;I450L;A644T;C750V;S754T;L756I;H760Y;M829L;L851T;N854K;W932F;T941A;K947E;A948V;V949A;C991S;N994Q
Node_4411	Node_4412	0.060199414590138715		V290L;I293V;A384G;T641V;N854S;L858F;L933Y;Y937N;T941K;V944T	V290L;I293V;A384G;T641V;N854S;L858F;L933Y;Y937N;T941K;V944T
Node_4397	Node_4411	0.048683418856596265		T303I;L404I;I426V;G448A;V509L;G645N;N655S;V680I;P768A;N856D;V939L;K941L;E945Q;K947S;A948P	T303I;L404I;I426V;G448A;V509L;G645N;N655S;V680I;P768A;N856D;V939L;K941L;E945Q;K947S;A948P
Node_4389	Node_4397	0.03767461176180692		L290F;M397I;R412K;S947A	L290F;M397I;R412K;S947A
5037	Node_4389	0.22550182878305106		T144M;L171I;A187G;L240I;V242I;F250K;P251T;R252K;L276F;N277H;N278L;I280G;S281K;W283Y;L284S;L285S;I286S;P287K;S288K;L289E;F290N;L291N;F292L;V293F;F294K;A295S;S302A;I303G;I304L;E305F;N306E;T310H;G312I;T314I;L315Q;Y331F;P343E;I365L;S367D;H368N;S369A;G375S;P376S;S377V;V378P;G384A;T401S;I404M;G443A;A448G;V609C;V705P;D706S;I847L;D856N;F858L;L874I;G893A;L941I;N994T;Y1188F	T144M;L171I;A187G;L240I;V242I;F250K;P251T;R252K;L276F;N277H;N278L;I280G;S281K;W283Y;L284S;L285S;I286S;P287K;S288K;L289E;F290N;L291N;F292L;V293F;F294K;A295S;S302A;I303G;I304L;E305F;N306E;T310H;G312I;T314I;L315Q;Y331F;P343E;I365L;S367D;H368N;S369A;G375S;P376S;S377V;V378P;G384A;T401S;I404M;G443A;A448G;V609C;V705P;D706S;I847L;D856N;F858L;L874I;G893A;L941I;N994T;Y1188F
Node_4388	Node_4389	0.0017804769320420221		V684I;G860S;I867V;A947V	V684I;G860S;I867V;A947V
121759	Node_4388	0.24607858922223327		M33I;M109L;G143A;T144I;A187E;A199S;A201G;I202V;L203I;L240I;V242I;I280V;F282Y;S302A;G375S;P376M;S377G;A381G;T401A;I403L;I404L;G443A;V486L;F494L;F499Y;P515A;S655N;I680L;V737I;I741V;L763F;P766T;A768P;L805E;D806N;L851I;F858K;V863I;V867I;A914E;V929I;W932G;L939V;V947L;V949Q;A1189V;R1190S;K1191I	M33I;M109L;G143A;T144I;A187E;A199S;A201G;I202V;L203I;L240I;V242I;I280V;F282Y;S302A;G375S;P376M;S377G;A381G;T401A;I403L;I404L;G443A;V486L;F494L;F499Y;P515A;S655N;I680L;V737I;I741V;L763F;P766T;A768P;L805E;D806N;L851I;F858K;V863I;V867I;A914E;V929I;W932G;L939V;V947L;V949Q;A1189V;R1190S;K1191I
5501	Node_4388	0.17470660045041175		A156S;G178A;L203M;V293I;S302T;A448I;L509I;N645S	A156S;G178A;L203M;V293I;S302T;A448I;L509I;N645S
Node_4396	Node_4397	0.1610952467994135		S136T;G178A;V426L;V486L;I631V;H760N;I847L;S899G;N986S;L1012V	S136T;G178A;V426L;V486L;I631V;H760N;I847L;S899G;N986S;L1012V
Node_4391	Node_4396	0.03256501006329718
5551	Node_4391	0.008425044049857671		N982T	N982T
Node_4390	Node_4391	0.002316131039166488		S986N	S986N
34387	Node_4390	3.73628282234857E-6
523103	Node_4390	3.73628282234857E-6
Node_4395	Node_4396	0.005828968968042522
34391	Node_4395	0.01425452819492399
Node_4394	Node_4395	0.0032772268480264913
63402	Node_4394	0.023405676641526638		I642V;N645S;L756V;F836Y	I642V;N645S;L756V;F836Y
Node_4393	Node_4394	3.73628282234857E-6
119676	Node_4393	0.013217780427038235		I403V;I642V;I843V;G899S;T931S;S986N	I403V;I642V;I843V;G899S;T931S;S986N
Node_4392	Node_4393	0.016576127990187553		N645S;N760H;I867L	N645S;N760H;I867L
63405	Node_4392	0.024250050486852068		L509I;G899S;L918I;S986N	L509I;G899S;L918I;S986N
74035	Node_4392	0.043371419022895014		V293I;V1012I	V293I;V1012I
Node_4410	Node_4411	0.08314965421524838		M33L;M109E;I286V;A295S;S302A;L393M;Y558F;M778L;G860A;A914Y;F922I;N937T;N982T	M33L;M109E;I286V;A295S;S302A;L393M;Y558F;M778L;G860A;A914Y;F922I;N937T;N982T
37727	Node_4410	0.09041377414537075		L12I;I13V;A14G;G178A;T303I;M397I;V509A;I642V;N658S;L868M;K947E	L12I;I13V;A14G;G178A;T303I;M397I;V509A;I642V;N658S;L868M;K947E
Node_4409	Node_4410	0.061208365026223926		N655S;V684I;I807V;N856D;V939I;N994T;V1007A	N655S;V684I;I807V;N856D;V939I;N994T;V1007A
Node_4398	Node_4409	0.061042870807195136		A187S;L290F;V293I	A187S;L290F;V293I
36651	Node_4398	0.013591609421001377
60172	Node_4398	0.01115319437711526		V486I;G645A;N986S	V486I;G645A;N986S
Node_4408	Node_4409	0.025408127765722807		L203M;S643A;S655G;I847L;I922V;N986S	L203M;S643A;S655G;I847L;I922V;N986S
Node_4399	Node_4408	0.01671300763124764		L1012V	L1012V
5059	Node_4399	3.73628282234857E-6
5062	Node_4399	3.73628282234857E-6
Node_4407	Node_4408	0.005557955258550009		I684L	I684L
33178	Node_4407	0.02611147505926883
Node_4406	Node_4407	0.009369949714518279
Node_4401	Node_4406	0.02272637292047457		T303A;V486I;K941N;A1007M;L1012V	T303A;V486I;K941N;A1007M;L1012V
40384	Node_4401	3.73628282234857E-6
Node_4400	Node_4401	0.006356473986956532		F635L	F635L
5061	Node_4400	0.010686049080647774		Y624I;Y663N;A669R;W686G;Y699N	Y624I;Y663N;A669R;W686G;Y699N
5068	Node_4400	0.007525577492287451
Node_4405	Node_4406	0.005491794517339473		V922I	V922I
Node_4402	Node_4405	0.01767091255796288
162425	Node_4402	0.03774724423768001		L33I;G245N;P246F;D247R;M248I;A249R;G443V;V609I	L33I;G245N;P246F;D247R;M248I;A249R;G443V;V609I
40382	Node_4402	0.025652301917884347		L33R;P766A	L33R;P766A
Node_4404	Node_4405	0.01895973105416042
5057	Node_4404	0.011725948868176296		V293I;S986N	V293I;S986N
Node_4403	Node_4404	0.012197582162328741		A187S	A187S
36630	Node_4403	0.002107058422352341		A249G;V286I	A249G;V286I
746128	Node_4403	0.0031404257449622964
Node_4441	Node_4442	0.03761735258666942		I427V;P768S;G838A;L874V;T941V	I427V;P768S;G838A;L874V;T941V
1047171	Node_4441	0.17938810864528587		M397N;V425I;V426L;G448A;T700S;N856D;L918M;Y937N;V939L;V941L;V944T;E945I;K947E;A948S;N986L;V1007A;L1012V;N1039P;L1040A;L1047W;K1048Q;Y1188L;A1189S;R1190Q;K1191E	M397N;V425I;V426L;G448A;T700S;N856D;L918M;Y937N;V939L;V941L;V944T;E945I;K947E;A948S;N986L;V1007A;L1012V;N1039P;L1040A;L1047W;K1048Q;Y1188L;A1189S;R1190Q;K1191E
Node_4440	Node_4441	0.03179552187015446		V290I;T303C;V509T;V949T;I1050M	V290I;T303C;V509T;V949T;I1050M
Node_4413	Node_4440	0.18596728747213198		M109I;F155V;F159L;Y185F;L203V;L241I;A249V;F250Y;I293L;C303G;A384S;S388A;V427T;G448A;V486I;I637V;M674I;T700S;S768P;I781V;F836Y;Y855F;N856K;M858S;L859W;K861I;V863I;I867V;F922L;V929G;Y937H;V939L;K947N;N982T;N1039T;M1050S;F1051M;R1190G;K1191V	M109I;F155V;F159L;Y185F;L203V;L241I;A249V;F250Y;I293L;C303G;A384S;S388A;V427T;G448A;V486I;I637V;M674I;T700S;S768P;I781V;F836Y;Y855F;N856K;M858S;L859W;K861I;V863I;I867V;F922L;V929G;Y937H;V939L;K947N;N982T;N1039T;M1050S;F1051M;R1190G;K1191V
161997	Node_4413	0.005143734796513082		S858W;W859G;V1007I;L1012I;G1190S	S858W;W859G;V1007I;L1012I;G1190S
52884	Node_4413	0.005340545828921085		I109N;N994S	I109N;N994S
Node_4439	Node_4440	0.016210049035025972		I365V;M397I	I365V;M397I
Node_4416	Node_4439	0.04202550605962156		M109L;I293L;C303G;T509A;N854D;C991A;M1050V	M109L;I293L;C303G;T509A;N854D;C991A;M1050V
576137	Node_4416	0.02873663966962625		I33V;L203I;I290L;A384G;Q760H;K1048M;S1049P;V1050W	I33V;L203I;I290L;A384G;Q760H;K1048M;S1049P;V1050W
Node_4415	Node_4416	0.018908951925224547		S195A;R412K;G448A;S1049K	S195A;R412K;G448A;S1049K
101852	Node_4415	0.094263295776203		V170I;I290L;I397V;V426I;S658A;D854E;N856D;I867L;Y937H;I938L;V941L;T949S;N994S	V170I;I290L;I397V;V426I;S658A;D854E;N856D;I867L;Y937H;I938L;V941L;T949S;N994S
Node_4414	Node_4415	0.05659130098218249		M213N;S408A;K412S;T641V;F836Y;V863A;F882L;W932V;N994T	M213N;S408A;K412S;T641V;F836Y;V863A;F882L;W932V;N994T
40559	Node_4414	0.03565122362405075		I33L;V210P;G218N;F220Y;G221N;S391I;S392R;L393N;L394I;A396C;N398F;F399V;W579G;V872I;N873H;V874L;T880K;P883D;Y937H	I33L;V210P;G218N;F220Y;G221N;S391I;S392R;L393N;L394I;A396C;N398F;F399V;W579G;V872I;N873H;V874L;T880K;P883D;Y937H
5180	Node_4414	0.031248383966551007		S796I;V799I;F881G;L882R;P883M;V941I	S796I;V799I;F881G;L882R;P883M;V941I
Node_4438	Node_4439	0.13380933710689763		S136T;F292L;I293V;A295S;S302A;N306G;L404V;S408T;V427I;Y558F;S645N;L664I;V680I;V684I;L756I;Q760K;L835M;A838G;G860S;V874L;T931S;V941K;A948T;T949A;N986P;C991A;N1039S;K1048Y;M1050F	S136T;F292L;I293V;A295S;S302A;N306G;L404V;S408T;V427I;Y558F;S645N;L664I;V680I;V684I;L756I;Q760K;L835M;A838G;G860S;V874L;T931S;V941K;A948T;T949A;N986P;C991A;N1039S;K1048Y;M1050F
326628	Node_4438	0.18780673592319247		I172V;C303V;I397L;N398S;F399V;V404A;R412K;W579Y;I631V;G633A;V659I;G665R;M666S;W686V;S687K;S768A;F841Y;I843V;M858L;Q885R;K941A;V944I;T948S;S1039W	I172V;C303V;I397L;N398S;F399V;V404A;R412K;W579Y;I631V;G633A;V659I;G665R;M666S;W686V;S687K;S768A;F841Y;I843V;M858L;Q885R;K941A;V944I;T948S;S1039W
Node_4437	Node_4438	0.028227712847589067		H864Q	H864Q
Node_4419	Node_4437	0.024063020679869394		L315I	L315I
29908	Node_4419	0.2150813367047451		V293I;V365I;L393I;I403V;R412K;A417S;V799L;S804A;I807T;M835L;N854S;M858L;Q864H;I867L;V929I;W932G;V944I;E945D;G946N;K947N;T948P;A949V;N994T;Y1048F	V293I;V365I;L393I;I403V;R412K;A417S;V799L;S804A;I807T;M835L;N854S;M858L;Q864H;I867L;V929I;W932G;V944I;E945D;G946N;K947N;T948P;A949V;N994T;Y1048F
Node_4418	Node_4419	0.031770498481464224		A396S;V486L;N645Y;L992I	A396S;V486L;N645Y;L992I
209285	Node_4418	0.13426496758753162		T136S;I202L;V242I;S295A;I304V;I315V;I397M;I403V;V404I;F499Y;T509V;G633A;Y645F;K760I;L773I;V799M;I847L;L851I;M858T;L859M;I925L;V929I;S931T;W932G;L933V;V944I;G946E;K947I;T948I;I992V;A1005S;V1007D;L1012V;L1047F;Y1048G	T136S;I202L;V242I;S295A;I304V;I315V;I397M;I403V;V404I;F499Y;T509V;G633A;Y645F;K760I;L773I;V799M;I847L;L851I;M858T;L859M;I925L;V929I;S931T;W932G;L933V;V944I;G946E;K947I;T948I;I992V;A1005S;V1007D;L1012V;L1047F;Y1048G
Node_4417	Node_4418	0.07791098979825764		M109I;T144V;S195A;I290L;G448A;K760R;F841H;I843V;M858V;V863A;A914S;K941I;E945Q;K947E;T948Y;A991S;N994S;S1039F;Y1048L	M109I;T144V;S195A;I290L;G448A;K760R;F841H;I843V;M858V;V863A;A914S;K941I;E945Q;K947E;T948Y;A991S;N994S;S1039F;Y1048L
5141	Node_4417	0.0029005464726475573		I867L;A1005S	I867L;A1005S
5147	Node_4417	0.013680278077165348		P344A;V365Y;Q366K;S367V;H368I;S369V;D514H;I992V;L1048I;S1049G;F1051L	P344A;V365Y;Q366K;S367V;H368I;S369V;D514H;I992V;L1048I;S1049G;F1051L
Node_4436	Node_4437	0.03224796333697944		A187S;L241M;V365L;V659I;S931A;T948V;N994S;S1039K	A187S;L241M;V365L;V659I;S931A;T948V;N994S;S1039K
Node_4421	Node_4436	0.03974111335576295		V863I;I867V;K1039R	V863I;I867V;K1039R
27337	Node_4421	0.1151642991565894		I290L;L315V;S392R;I397V;G448A;V486L;I631V;G633A;N645S;G838A;I843V;M858L;L874V;F905Y;K941L;V948P;P986L;S994T	I290L;L315V;S392R;I397V;G448A;V486L;I631V;G633A;N645S;G838A;I843V;M858L;L874V;F905Y;K941L;V948P;P986L;S994T
Node_4420	Node_4421	0.07343191921840973		I403V;F558Y;C750S;F841Y;M858V;S860A;Y1040F	I403V;F558Y;C750S;F841Y;M858V;S860A;Y1040F
290576	Node_4420	0.04229224761631012		W579L	W579L
31870	Node_4420	0.020206246764825925		I397V;R412K;N645S	I397V;R412K;N645S
Node_4435	Node_4436	0.10454668630663819		I290L;T509V;I631V;S658P;L763M;A772S;S837A;M858N;S860A;I867L;F922I;V929I;K941S;P986T;A991G	I290L;T509V;I631V;S658P;L763M;A772S;S837A;M858N;S860A;I867L;F922I;V929I;K941S;P986T;A991G
Node_4426	Node_4435	0.053266628826627055		A396S;G633A;A644T	A396S;G633A;A644T
169388	Node_4426	0.010123595663402993
Node_4425	Node_4426	0.00923442899757457		A384T;S388T	A384T;S388T
Node_4422	Node_4425	0.013501057288642987		V293I	V293I
5518	Node_4422	3.73628282234857E-6
569362	Node_4422	3.73628282234857E-6
Node_4424	Node_4425	0.009656335482508991		L290I;C303I	L290I;C303I
5507	Node_4424	0.004994779509218076		G180R;T198Y;A199S	G180R;T198Y;A199S
Node_4423	Node_4424	0.004663211226497194
117187	Node_4423	0.00214657195175143		A633G;I756L	A633G;I756L
48490	Node_4423	0.007523349908730538		S687L;H696N;G702K;D704L;V705S;D706S;A820V	S687L;H696N;G702K;D704L;V705S;D706S;A820V
Node_4434	Node_4435	0.025923963004520524		Y185F;S187A;V293I;R412K;V486I;I922V;T986N	Y185F;S187A;V293I;R412K;V486I;I922V;T986N
5044	Node_4434	0.1258329004759313		L290M;I293L;F294L;A302T;I397M;V404I;V426I;N645S;I680V;M829L;I843V;I847M;N854T;L859M;W932A;L1012K	L290M;I293L;F294L;A302T;I397M;V404I;V426I;N645S;I680V;M829L;I843V;I847M;N854T;L859M;W932A;L1012K
Node_4433	Node_4434	0.1628161638818618		V404A;A417T;V426G;V430I;F841Y;L851I;N856D;N858H;V863I;L874V;S899G;I929V;S941R;V944L;E945D;N986S	V404A;A417T;V426G;V430I;F841Y;L851I;N856D;N858H;V863I;L874V;S899G;I929V;S941R;V944L;E945D;N986S
Node_4428	Node_4433	2.9772956340260034E-4
797268	Node_4428	0.0059608262680673554
Node_4427	Node_4428	0.2001914945951393		F168M;A187S;I197V;I202L;L290M;L315I;T417A;G426V;I430V;V631I;N655S;M675L;Y841F;I847M;I851L;H858T;V874L;V922I;I938L;R941N;L944V;D945E	F168M;A187S;I197V;I202L;L290M;L315I;T417A;G426V;I430V;V631I;N655S;M675L;Y841F;I847M;I851L;H858T;V874L;V922I;I938L;R941N;L944V;D945E
280754	Node_4427	0.0056933085783616106
5530	Node_4427	0.08449843775727416		W117M;S135L;A302V;L393V;F399V;H414Q;I723M;A724S;V737L;P738H;T739V;G740T;I741E;K742D;I743L;F744L;S745K;L747H;A748L;T749Q;G752S;G753H;I756D;K760S;M763Y;T765S;P766C;S768C;A831G;I863T;I922V;V929I;A931E;W932C;L938F;Y940F;N941K;A1005G	W117M;S135L;A302V;L393V;F399V;H414Q;I723M;A724S;V737L;P738H;T739V;G740T;I741E;K742D;I743L;F744L;S745K;L747H;A748L;T749Q;G752S;G753H;I756D;K760S;M763Y;T765S;P766C;S768C;A831G;I863T;I922V;V929I;A931E;W932C;L938F;Y940F;N941K;A1005G
Node_4432	Node_4433	3.73628282234857E-6
291364	Node_4432	0.05171001981510345		S169H;M208I;V210L;V242I;L276I;L290V;F294S;L315S;P344A;L365I;W421C;P766A;M835I;H858Q;I863V	S169H;M208I;V210L;V242I;L276I;L290V;F294S;L315S;P344A;L365I;W421C;P766A;M835I;H858Q;I863V
Node_4431	Node_4432	0.004167033656274964
Node_4429	Node_4431	3.73628282234857E-6
118266	Node_4429	0.01065140093525776		N194T;S195G;T198N;A199T;T488P;N493P;V1007A	N194T;S195G;T198N;A199T;T488P;N493P;V1007A
73501	Node_4429	0.01730408933295388
Node_4430	Node_4431	3.73628282234857E-6
176275	Node_4430	0.0021146518090822916		L626S;S745F	L626S;S745F
931006	Node_4430	0.004246541142127973		K1039H	K1039H
Node_4520	Node_4521	0.3963089657549028		G143A;L147F;F168L;L171I;Y192F;M208L;P246S;L292I;T401V;A408T;P409N;S412K;M413Y;H414S;F426L;V427I;G443A;I450L;Y499F;I642V;F645Y;G655S;Y663E;L664I;L675G;I680L;I684C;V705T;A713S;F771Y;A834S;G860A;H864Q;T867L;L874V;Q885M;F918Y;V928I;A930S;I939V;K947L;S948N;V949N;N982S;Q983K;P1002S;F1003L;A1005T;S1009T;L1010P	G143A;L147F;F168L;L171I;Y192F;M208L;P246S;L292I;T401V;A408T;P409N;S412K;M413Y;H414S;F426L;V427I;G443A;I450L;Y499F;I642V;F645Y;G655S;Y663E;L664I;L675G;I680L;I684C;V705T;A713S;F771Y;A834S;G860A;H864Q;T867L;L874V;Q885M;F918Y;V928I;A930S;I939V;K947L;S948N;V949N;N982S;Q983K;P1002S;F1003L;A1005T;S1009T;L1010P
Node_4454	Node_4520	0.5510676779261264		M109L;G161A;V170A;A178N;Q186H;N189T;L208F;I242L;P251A;P286V;Q306A;L404I;K415N;V420A;I556V;T644A;S654A;V667I;T700A;L776I;A837C;K858R;A991T;L992I;N994S	M109L;G161A;V170A;A178N;Q186H;N189T;L208F;I242L;P251A;P286V;Q306A;L404I;K415N;V420A;I556V;T644A;S654A;V667I;T700A;L776I;A837C;K858R;A991T;L992I;N994S
Node_4446	Node_4454	3.73628282234857E-6
4952	Node_4446	0.041385511129683625		C138A;P179T;P343F;S377A;V401T;I403F;N409I;S414E;L416V;I425V;I427F;L486G;L487I;T488F;V509Y;P515A;I641A;Y645I;E663V;I664Q;Y699F;T705S;I722V;G740S;S754T;F763L;T765N;T766V;P768T;Y771F;A803S;S804A;A808P;T813S;L835I;Y839W;F841L;N854H;A860S;Q861H;Q864H;L868M;P899N;A914I;Y918Q;S920A;F922L;S930A;T931S;V932I;L933V;I938V;V944T;N948H;N949Q;S982G;K983Y;S986P;S987T;I992V;S997T;T1005A	C138A;P179T;P343F;S377A;V401T;I403F;N409I;S414E;L416V;I425V;I427F;L486G;L487I;T488F;V509Y;P515A;I641A;Y645I;E663V;I664Q;Y699F;T705S;I722V;G740S;S754T;F763L;T765N;T766V;P768T;Y771F;A803S;S804A;A808P;T813S;L835I;Y839W;F841L;N854H;A860S;Q861H;Q864H;L868M;P899N;A914I;Y918Q;S920A;F922L;S930A;T931S;V932I;L933V;I938V;V944T;N948H;N949Q;S982G;K983Y;S986P;S987T;I992V;S997T;T1005A
Node_4445	Node_4446	1.0553911565159908		L109K;F147L;A161G;M162L;A170L;N178G;G180T;H186Q;G187D;T189G;T198S;L203F;F208L;G219F;A245C;S246A;A249S;F250L;I290L;I292A;L293V;T294A;A302T;A306T;L380M;A381V;L387I;I403V;I404M;M411I;K412T;N415K;P417T;A420S;I430V;A443S;V509A;G511S;I638V;E663Q;I664L;I667V;G675A;L680F;A700V;V737I;I741V;I756L;I781V;L784V;V799A;M829L;C837A;I847V;N854Y;L867T;V872T;V874L;F882M;D900N;F905Y;I928L;V929I;T931L;I938V;D941N;N94…	L109K;F147L;A161G;M162L;A170L;N178G;G180T;H186Q;G187D;T189G;T198S;L203F;F208L;G219F;A245C;S246A;A249S;F250L;I290L;I292A;L293V;T294A;A302T;A306T;L380M;A381V;L387I;I403V;I404M;M411I;K412T;N415K;P417T;A420S;I430V;A443S;V509A;G511S;I638V;E663Q;I664L;I667V;G675A;L680F;A700V;V737I;I741V;I756L;I781V;L784V;V799A;M829L;C837A;I847V;N854Y;L867T;V872T;V874L;F882M;D900N;F905Y;I928L;V929I;T931L;I938V;D941N;N94…
Node_4443	Node_4445	0.10518932897923775		K109Q;D187N;I365V;I382M;I397M;I400M;I425M;L426V;I427M;I631M;I637M;I722M;I737M;I776M;V781M;A860G;T872A;M885L;I898M;A914L;S920A;I925M;I929V;N1007S	K109Q;D187N;I365V;I382M;I397M;I400M;I425M;L426V;I427M;I631M;I637M;I722M;I737M;I776M;V781M;A860G;T872A;M885L;I898M;A914L;S920A;I925M;I929V;N1007S
1095183	Node_4443	0.13424566151568157		I141M;L147M;I205M;V365M;L440T;S443A;L487T;A509S;S511A;I641M;V642I;A644V;V659M;Q663K;S713A;A772T;Q892N;L914Y;Y918L;M925L;V929M;V939I;Y945H	I141M;L147M;I205M;V365M;L440T;S443A;L487T;A509S;S511A;I641M;V642I;A644V;V659M;Q663K;S713A;A772T;Q892N;L914Y;Y918L;M925L;V929M;V939I;Y945H
44077	Node_4443	0.14419659948450292		V144M;F155L;L289V;V293L;T306S;M380L;A396S;A429S;A509V;I625M;I630M;V667M;I743M;L773M;A799C;V847M;L868F;L891M;V932M;V938I;N981H;T986S	V144M;F155L;L289V;V293L;T306S;M380L;A396S;A429S;A509V;I625M;I630M;V667M;I743M;L773M;A799C;V847M;L868F;L891M;V932M;V938I;N981H;T986S
Node_4444	Node_4445	0.06081006737812051		Q186A;F887A;N900Q	Q186A;F887A;N900Q
1232584	Node_4444	0.3892511433695928		V144I;L145T;L147T;L162T;L168T;L170T;L176T;L185T;L208T;L237T;L240T;L242T;L250T;L276T;L284T;L285T;L289T;L290T;L291T;L303T;L345T;L385T;L393T;L394T;L416T;L418T;L426V;L431T;L432T;L434T;L435T;L437T;L440T;L450T;L487T;L557T;L561T;L626T;L664T;L681T;L703T;L747T;L750T;L756T;L770T;L773T;L778T;L800T;L805T;L827T;L829T;L835T;L851T;L853T;L859T;L868T;L874T;L891T;L928T;L931T;L933T;L943T;L947T;N981H;L1003T;L1012T	V144I;L145T;L147T;L162T;L168T;L170T;L176T;L185T;L208T;L237T;L240T;L242T;L250T;L276T;L284T;L285T;L289T;L290T;L291T;L303T;L345T;L385T;L393T;L394T;L416T;L418T;L426V;L431T;L432T;L434T;L435T;L437T;L440T;L450T;L487T;L557T;L561T;L626T;L664T;L681T;L703T;L747T;L750T;L756T;L770T;L773T;L778T;L800T;L805T;L827T;L829T;L835T;L851T;L853T;L859T;L868T;L874T;L891T;L928T;L931T;L933T;L943T;L947T;N981H;L1003T;L1012T
43963	Node_4444	0.01964815087173506		T813S	T813S
Node_4453	Node_4454	3.73628282234857E-6
Node_4449	Node_4453	0.07030611492168298		C138A;I171M;P179T;H186N;I290M;I292M;P343F;S377A;V401T;I403F;N409I;S414E;L416V;I425V;I427F;L486G;L487I;T488F;V509Y;P515A;G584S;I631M;I637M;I641A;Y645I;E663V;I664Q;Y699F;T705S;I722V;G740S;S754T;F763L;T765N;T766V;P768T;Y771F;I781M;A803S;S804A;A808P;T813S;L835I;Y839W;F841L;N854H;A860S;Q861H;I863M;Q864H;L868M;L891T;P899N;A914I;Y918Q;S920A;F922L;S930A;T931S;V932M;L933V;I938V;V944T;N948H;N949Q;S982G;K98…	C138A;I171M;P179T;H186N;I290M;I292M;P343F;S377A;V401T;I403F;N409I;S414E;L416V;I425V;I427F;L486G;L487I;T488F;V509Y;P515A;G584S;I631M;I637M;I641A;Y645I;E663V;I664Q;Y699F;T705S;I722V;G740S;S754T;F763L;T765N;T766V;P768T;Y771F;I781M;A803S;S804A;A808P;T813S;L835I;Y839W;F841L;N854H;A860S;Q861H;I863M;Q864H;L868M;L891T;P899N;A914I;Y918Q;S920A;F922L;S930A;T931S;V932M;L933V;I938V;V944T;N948H;N949Q;S982G;K98…
479092	Node_4449	0.0389777295837371		V144M;L240T;L289M;I365M;S388A;W579F;F582A;F583T;S584T;M781I;I925M;M932I	V144M;L240T;L289M;I365M;S388A;W579F;F582A;F583T;S584T;M781I;I925M;M932I
Node_4448	Node_4449	0.02231434377212468		G187H	G187H
444778	Node_4448	0.06109290864150049		V144I;A156G;M171I;I172M;I197M;I202M;I280M;I382M;L387I;S388A;S584G;I807M;M863I;I914L;I928M;Y983F	V144I;A156G;M171I;I172M;I197M;I202M;I280M;I382M;L387I;S388A;S584G;I807M;M863I;I914L;I928M;Y983F
Node_4447	Node_4448	0.022660032334291532		L185T;L284T;I400M;L561T;L750T	L185T;L284T;I400M;L561T;L750T
184778	Node_4447	0.019121611450475102		L237T;F583L;I914M	L237T;F583L;I914M
197054	Node_4447	0.019674021370457442		A156V;S160T;I365M;W579L;F582S;F583Y;S584I;M631I;M781I;M863I	A156V;S160T;I365M;W579L;F582S;F583Y;S584I;M631I;M781I;M863I
Node_4452	Node_4453	0.6097925723125377		L109T;A170V;G187N;T189N;S246V;A420V;V556I;I756L;T766V;I863V;F882L;A914Y;T931V;E981Q;S982N;T991A;I992M;P1000A	L109T;A170V;G187N;T189N;S246V;A420V;V556I;I756L;T766V;I863V;F882L;A914Y;T931V;E981Q;S982N;T991A;I992M;P1000A
Node_4450	Node_4452	0.7180729023601768		T109S;N137S;C138H;A143G;A156G;F159I;L168M;A177S;I197V;L203A;F207L;V217I;G219A;Y229F;L240I;M241L;L242I;L284C;V286P;S288A;I290V;L291C;I292V;L293I;T294A;A302V;V304I;A306Q;Q366A;S367A;S384A;S388T;G389T;I404L;N409I;K412H;Y413M;S414T;L416T;L426F;I427F;A441T;G448A;L450V;M452L;T488M;S497G;F499Y;A510G;G511A;Q559E;A644T;A654S;V659I;C684L;A700T;T705I;T707S;I722V;L750I;S754E;F763L;T765A;Y771F;I776L;I781V;V79…	T109S;N137S;C138H;A143G;A156G;F159I;L168M;A177S;I197V;L203A;F207L;V217I;G219A;Y229F;L240I;M241L;L242I;L284C;V286P;S288A;I290V;L291C;I292V;L293I;T294A;A302V;V304I;A306Q;Q366A;S367A;S384A;S388T;G389T;I404L;N409I;K412H;Y413M;S414T;L416T;L426F;I427F;A441T;G448A;L450V;M452L;T488M;S497G;F499Y;A510G;G511A;Q559E;A644T;A654S;V659I;C684L;A700T;T705I;T707S;I722V;L750I;S754E;F763L;T765A;Y771F;I776L;I781V;V79…
39397	Node_4450	0.2134905136183126		V144I;F147L;P179G;G180N;L185F;F192Y;A199G;A245G;A366G;M411V;T414I;I667L;T700I;G838A;S843G;Y914I;L943I	V144I;F147L;P179G;G180N;L185F;F192Y;A199G;A245G;A366G;M411V;T414I;I667L;T700I;G838A;S843G;Y914I;L943I
561895	Node_4450	0.34001584047635713		S109R;F155Y;G164A;N178G;A203G;V210I;F220L;L237F;I240V;I280V;C284M;A294G;V302L;Q306S;L385I;I403T;H412E;M413L;N415D;T416S;F419Y;I556V;L626I;I641V;V642L;P658A;E663S;Y699F;V737I;I741V;E754S;A765T;V781I;L800I;V816I;I836V;G837A;Y839F;S846A;N854H;V858L;W859L;I863V;H864F;I874L;W918L;I925V;V928I;I929V;S930A;V931L;F932G;Y940E;I941L;N944E;N945E;D982Q;E983A;D987E;I991V;D994E;K997R;A1000M;N1002G;F1003Y;I1023L	S109R;F155Y;G164A;N178G;A203G;V210I;F220L;L237F;I240V;I280V;C284M;A294G;V302L;Q306S;L385I;I403T;H412E;M413L;N415D;T416S;F419Y;I556V;L626I;I641V;V642L;P658A;E663S;Y699F;V737I;I741V;E754S;A765T;V781I;L800I;V816I;I836V;G837A;Y839F;S846A;N854H;V858L;W859L;I863V;H864F;I874L;W918L;I925V;V928I;I929V;S930A;V931L;F932G;Y940E;I941L;N944E;N945E;D982Q;E983A;D987E;I991V;D994E;K997R;A1000M;N1002G;F1003Y;I1023L
Node_4451	Node_4452	0.3878135731416876		V144I;M162L;V170I;G180N;H186Y;N189G;T198S;L203F;V217I;G219F;L237I;A249S;F250L;I290L;I292A;L293V;T294L;A302T;V304I;A306S;I365L;P376A;A381V;L387I;T408A;K412S;Y413F;S414T;P515I;I556L;I638V;H640Q;V642I;V659I;E663N;L680F;T705A;S713A;M721L;I741V;V766T;L784V;V799A;M829L;C837A;R858C;L867T;V872A;M885Q;D900N;Y918F;F922I;V932I;V939I;N945Y;N948K;M992T;S1002A;V1012I	V144I;M162L;V170I;G180N;H186Y;N189G;T198S;L203F;V217I;G219F;L237I;A249S;F250L;I290L;I292A;L293V;T294L;A302T;V304I;A306S;I365L;P376A;A381V;L387I;T408A;K412S;Y413F;S414T;P515I;I556L;I638V;H640Q;V642I;V659I;E663N;L680F;T705A;S713A;M721L;I741V;V766T;L784V;V799A;M829L;C837A;R858C;L867T;V872A;M885Q;D900N;Y918F;F922I;V932I;V939I;N945Y;N948K;M992T;S1002A;V1012I
45586	Node_4451	0.4717963038656282		I172M;N178G;E305D;V315I;I404T;A408G;F413L;L416M;P417T;V420T;I430V;A443S;A510S;Q559E;L561I;A644V;I667V;Y699F;T707S;T749S;L773I;I781T;I847V;N854Y;C858I;A860G;V874I;L882M;G893A;I928L;L943I;L947I;K948P;N982Q;S986H;F1006Y;I1012L	I172M;N178G;E305D;V315I;I404T;A408G;F413L;L416M;P417T;V420T;I430V;A443S;A510S;Q559E;L561I;A644V;I667V;Y699F;T707S;T749S;L773I;I781T;I847V;N854Y;C858I;A860G;V874I;L882M;G893A;I928L;L943I;L947I;K948P;N982Q;S986H;F1006Y;I1012L
49332	Node_4451	0.6158756672134874		T109N;C138H;A143G;F147L;F155I;I171L;N180A;L185M;Y186F;N187D;I217M;G221A;I237F;L242I;M248T;A251P;L276V;S281A;F282A;W283I;V286I;L289I;Q366L;A376V;L394A;F399L;I400M;M411L;S412T;N415Q;A422S;L426F;L487I;E500D;V509P;I515V;Q640E;A644R;K656N;N663S;A700I;A705V;A709S;V737I;L747M;Y751F;L756F;F763L;T766V;A772T;I776L;F777A;A820G;L835M;F836I;F841Y;I847F;C858Y;V863I;Q892N;M894Q;P899S;N900S;F918L;I925L;I928A;I93…	T109N;C138H;A143G;F147L;F155I;I171L;N180A;L185M;Y186F;N187D;I217M;G221A;I237F;L242I;M248T;A251P;L276V;S281A;F282A;W283I;V286I;L289I;Q366L;A376V;L394A;F399L;I400M;M411L;S412T;N415Q;A422S;L426F;L487I;E500D;V509P;I515V;Q640E;A644R;K656N;N663S;A700I;A705V;A709S;V737I;L747M;Y751F;L756F;F763L;T766V;A772T;I776L;F777A;A820G;L835M;F836I;F841Y;I847F;C858Y;V863I;Q892N;M894Q;P899S;N900S;F918L;I925L;I928A;I93…
Node_4519	Node_4520	0.09379280630986722		L426F;T488M;V872T;T931V;E981N	L426F;T488M;V872T;T931V;E981N
1247836	Node_4519	1.3728636859992485		M109H;R116S;K139Q;D140N;I141M;A143S;V144I;F147G;A156S;M162L;T165L;I171L;I172M;A177S;A178S;G180N;Q186M;G187H;N189G;F192W;I197M;I202L;L203F;I205V;F207Y;V217M;G219A;F220L;G221A;M241Q;I242M;A245S;S246N;M248T;L276M;I280L;S281A;W283V;L284V;P286L;L289M;I290L;L291F;I292A;L293V;T294L;A302C;V304I;E305D;Q306E;T310S;V315L;I365L;P376S;V378M;L380M;I382M;S384A;L393I;L394F;F399L;I400M;L404I;T408A;K412D;A422S;I42…	M109H;R116S;K139Q;D140N;I141M;A143S;V144I;F147G;A156S;M162L;T165L;I171L;I172M;A177S;A178S;G180N;Q186M;G187H;N189G;F192W;I197M;I202L;L203F;I205V;F207Y;V217M;G219A;F220L;G221A;M241Q;I242M;A245S;S246N;M248T;L276M;I280L;S281A;W283V;L284V;P286L;L289M;I290L;L291F;I292A;L293V;T294L;A302C;V304I;E305D;Q306E;T310S;V315L;I365L;P376S;V378M;L380M;I382M;S384A;L393I;L394F;F399L;I400M;L404I;T408A;K412D;A422S;I42…
Node_4518	Node_4519	0.13733406767678755		S160C;L168M;N189H;I197V;V217I;S288A;I290V;L291C;L293V;S384A;S388T;G389S;I403T;K412T;Y413M;A441S;L450V;S655G;T700V;G774A;A801S;F841Y;K846Q;Q892N;V929I;V932I;V939I;K983I;W990F;A991L;S1002A	S160C;L168M;N189H;I197V;V217I;S288A;I290V;L291C;L293V;S384A;S388T;G389S;I403T;K412T;Y413M;A441S;L450V;S655G;T700V;G774A;A801S;F841Y;K846Q;Q892N;V929I;V932I;V939I;K983I;W990F;A991L;S1002A
29833	Node_4518	1.7363696467542875		R116K;W117M;S135T;C138H;F155L;C160A;G161A;M162F;V170M;I171F;I172M;A177I;A178H;P179S;L185I;Q186I;G187N;Q190H;V195S;T198S;L203M;I205V;F207L;L208A;V210I;G219A;L237F;L240V;M241A;I242L;S246A;I280V;L284F;P286V;L289V;V290I;C291L;V293S;T294L;V304I;Q306S;P343Y;Q366M;G375S;P376V;A381V;A384G;L387C;S389T;V401A;T403A;L404H;M406F;R407T;T408D;T412S;M413L;S414F;K415R;L416M;P417S;V420G;F426Y;I430W;S441T;A443V;V45…	R116K;W117M;S135T;C138H;F155L;C160A;G161A;M162F;V170M;I171F;I172M;A177I;A178H;P179S;L185I;Q186I;G187N;Q190H;V195S;T198S;L203M;I205V;F207L;L208A;V210I;G219A;L237F;L240V;M241A;I242L;S246A;I280V;L284F;P286V;L289V;V290I;C291L;V293S;T294L;V304I;Q306S;P343Y;Q366M;G375S;P376V;A381V;A384G;L387C;S389T;V401A;T403A;L404H;M406F;R407T;T408D;T412S;M413L;S414F;K415R;L416M;P417S;V420G;F426Y;I430W;S441T;A443V;V45…
Node_4517	Node_4518	0.10992889173973001		I202V;P251A;C684L;A820G	I202V;P251A;C684L;A820G
Node_4482	Node_4517	0.4690797072666221		M109S;N137S;C138H;V144I;F147L;F155Y;A156G;F159I;C160S;G161S;G164A;A177S;A178G;G180D;Q186H;H189N;A199G;V202I;L203A;F207L;L208F;G219A;Y229F;L237F;L240I;S246V;L284C;V293I;T294A;A302V;V304I;Q366N;S367A;N409I;M411L;T412H;S414V;K415N;L416M;I427F;S441T;M452L;S497G;F499Y;G511A;I556V;V659I;V667I;T705I;T707S;I722V;S754E;I756V;F763L;T765A;T766V;Y771F;A774G;V799M;L805I;I807V;V832L;F836I;A837G;S843G;Q846S;I84…	M109S;N137S;C138H;V144I;F147L;F155Y;A156G;F159I;C160S;G161S;G164A;A177S;A178G;G180D;Q186H;H189N;A199G;V202I;L203A;F207L;L208F;G219A;Y229F;L237F;L240I;S246V;L284C;V293I;T294A;A302V;V304I;Q366N;S367A;N409I;M411L;T412H;S414V;K415N;L416M;I427F;S441T;M452L;S497G;F499Y;G511A;I556V;V659I;V667I;T705I;T707S;I722V;S754E;I756V;F763L;T765A;T766V;Y771F;A774G;V799M;L805I;I807V;V832L;F836I;A837G;S843G;Q846S;I84…
36911	Node_4482	0.11613228281530678		F237Y;T403V;M416A;L626I;I667L;L750I;I836V;I932L;K937R	F237Y;T403V;M416A;L626I;I667L;L750I;I836V;I932L;K937R
Node_4481	Node_4482	0.04075769649271353		F192Y;N366S;V414I;Q559E;V756L;S846A;A860G;V914I;I922M;I928V;Q940L;I941V;D982E	F192Y;N366S;V414I;Q559E;V756L;S846A;A860G;V914I;I922M;I928V;Q940L;I941V;D982E
Node_4456	Node_4481	0.02764359849569663		G178S;P179G;D180N;A510G;M922V	G178S;P179G;D180N;A510G;M922V
4929	Node_4456	0.07243013329883738		S160A;A164G;L185F;V197I;L380M;M416I;M488L;L626M;V700I;A748S;A765G;I781V;V858I;Y918L;S920A;S1007T	S160A;A164G;L185F;V197I;L380M;M416I;M488L;L626M;V700I;A748S;A765G;I781V;V858I;Y918L;S920A;S1007T
Node_4455	Node_4456	0.1417723567957955		A143G;I144M;Y155F;I159M;S161A;I172M;Y192F;I202M;A203L;I205M;L207F;I217M;M241L;I293M;A294C;I304M;I382M;I400M;I409M;I414V;I430M;I631M;I667L;L750I;I805M;I836M;G838A;W859L;I863M;I880M;I898M;I914V;V922M;I929M	A143G;I144M;Y155F;I159M;S161A;I172M;Y192F;I202M;A203L;I205M;L207F;I217M;M241L;I293M;A294C;I304M;I382M;I400M;I409M;I414V;I430M;I631M;I667L;L750I;I805M;I836M;G838A;W859L;I863M;I880M;I898M;I914V;V922M;I929M
4920	Node_4455	0.20721636956209835		F237L;A245G;C291S;C294A;Q306N;T403M;L411I;V414M;M416A;I425V;M488L;A511F;V556I;I637M;V642L;V700M;I750M;L756I;M799V;M805L;Y815F;A846S;K854N;G860A;Y918L;M922W;A925M;V928I;I932V;G935A;K937Y;L940Q;L943M;E944T;E947L;E982D;V983Q;I991M;T994D;E1002N;Y1003F;S1007N;V1012I;T1023L;Q1039V	F237L;A245G;C291S;C294A;Q306N;T403M;L411I;V414M;M416A;I425V;M488L;A511F;V556I;I637M;V642L;V700M;I750M;L756I;M799V;M805L;Y815F;A846S;K854N;G860A;Y918L;M922W;A925M;V928I;I932V;G935A;K937Y;L940Q;L943M;E944T;E947L;E982D;V983Q;I991M;T994D;E1002N;Y1003F;S1007N;V1012I;T1023L;Q1039V
4959	Node_4455	0.20912052637161607		L145T;M159L;A164G;I171M;S178N;L185F;V197M;T198S;M202L;V210I;I240M;I242M;V246A;I292M;M293V;W313F;V315T;I365M;L385M;I397M;T403V;V420A;I425M;F427L;G448A;L557T;I630M;I637V;I638M;I641M;I659M;I664M;L680F;Y699F;A765G;I781M;L800T;V858M;I874V;V914M;I932L;V983I;E989D;F1006Y;Q1039A	L145T;M159L;A164G;I171M;S178N;L185F;V197M;T198S;M202L;V210I;I240M;I242M;V246A;I292M;M293V;W313F;V315T;I365M;L385M;I397M;T403V;V420A;I425M;F427L;G448A;L557T;I630M;I637V;I638M;I641M;I659M;I664M;L680F;Y699F;A765G;I781M;L800T;V858M;I874V;V914M;I932L;V983I;E989D;F1006Y;Q1039A
Node_4480	Node_4481	0.1754022916422597		Y155F;S161A;D180G;I202L;Q306S;L385I;T408S;L411I;N415D;V556I;I641V;V642I;P658E;E663H;I664V;M674I;I781V;G837A;P844Y;K854N;W859L;I863A;I914L;Y918I;M922W;A925V;V933I;K937Y;E944T;V983T;T994S;E1002Q;F1006Y;V1012I;T1023I	Y155F;S161A;D180G;I202L;Q306S;L385I;T408S;L411I;N415D;V556I;I641V;V642I;P658E;E663H;I664V;M674I;I781V;G837A;P844Y;K854N;W859L;I863A;I914L;Y918I;M922W;A925V;V933I;K937Y;E944T;V983T;T994S;E1002Q;F1006Y;V1012I;T1023I
36914	Node_4480	0.3163637408079053		I144M;I159V;I171M;H186N;G187N;V197I;L289T;I293M;A294C;S306N;L345T;S366T;L380T;I382M;L387T;M416A;F419Y;A422S;I425V;I430F;L431T;L432T;L435F;E500D;I556M;L626T;I637M;I659M;G675A;L680M;L703T;L770T;L778T;V781I;L784T;L800T;V807I;V816T;G843S;L853T;V858T;L867V;I874M;I880M;I898M;L914Y;I918L;I929F;I932V;I933M;N945H;E947T;N948T;E949M;E982G;T983E;I991M;R997K;Q1002H;Y1006F;L1010T;I1012M;I1023M	I144M;I159V;I171M;H186N;G187N;V197I;L289T;I293M;A294C;S306N;L345T;S366T;L380T;I382M;L387T;M416A;F419Y;A422S;I425V;I430F;L431T;L432T;L435F;E500D;I556M;L626T;I637M;I659M;G675A;L680M;L703T;L770T;L778T;V781I;L784T;L800T;V807I;V816T;G843S;L853T;V858T;L867V;I874M;I880M;I898M;L914Y;I918L;I929F;I932V;I933M;N945H;E947T;N948T;E949M;E982G;T983E;I991M;R997K;Q1002H;Y1006F;L1010T;I1012M;I1023M
Node_4479	Node_4480	0.0036678247343939602		A143G	A143G
Node_4462	Node_4479	0.020465232079666426		A294G;G675A;V816T;E949I;R997K	A294G;G675A;V816T;E949I;R997K
497107	Node_4462	0.15985654613749598		G143A;F155Y;A164G;P179S;H186N;G187S;V197I;T198S;I242L;V302L;S306N;T310V;F419Y;V420A;A422S;I430W;E500D;S643A;H663R;V664M;I667V;V700I;L756I;L763I;L784C;V798I;V807I;L832V;Y841L;G843S;A846P;L859I;L867T;I874L;V925I;V928I;I932L;S938G;V939I;V941I;L990M;S994N;Q1002Y;Y1006F	G143A;F155Y;A164G;P179S;H186N;G187S;V197I;T198S;I242L;V302L;S306N;T310V;F419Y;V420A;A422S;I430W;E500D;S643A;H663R;V664M;I667V;V700I;L756I;L763I;L784C;V798I;V807I;L832V;Y841L;G843S;A846P;L859I;L867T;I874L;V925I;V928I;I932L;S938G;V939I;V941I;L990M;S994N;Q1002Y;Y1006F
Node_4461	Node_4462	0.0238646225921975		I411V;N945E	I411V;N945E
Node_4457	Node_4461	0.015598455593958671		L418M;I430F;E500D;V722I;I874V;V941I	L418M;I430F;E500D;V722I;I874V;V941I
497108	Node_4457	0.10391149030420513		L147T;I159M;I171M;G187N;I292M;L303T;I304M;L345T;L387T;L404T;I414M;I425M;L557T;L680T;V700T;L703T;L776T;L800T;L835T;L891T;I918V;I933V;V939I;L992T;I1023M	L147T;I159M;I171M;G187N;I292M;L303T;I304M;L345T;L387T;L404T;I414M;I425M;L557T;L680T;V700T;L703T;L776T;L800T;L835T;L891T;I918V;I933V;V939I;L992T;I1023M
497109	Node_4457	0.011846554862031804		P179G;H186R;A748S;V781I;V807I;E982D	P179G;H186R;A748S;V781I;V807I;E982D
Node_4460	Node_4461	0.04920893218448669		F155Y;G187E;N189R;L202I;V302I;I385L;L626I;V664T;S871A;I874L;I880V;Q900E;F905Y;I918M;I932V;I933L	F155Y;G187E;N189R;L202I;V302I;I385L;L626I;V664T;S871A;I874L;I880V;Q900E;F905Y;I918M;I932V;I933L
Node_4458	Node_4460	0.00483079471779432		F419Y;G860A;I929L	F419Y;G860A;I929L
1198502	Node_4458	0.0038103603355642145		Y905F;Q1002H	Y905F;Q1002H
273372	Node_4458	0.026166204937043233		I202V;I302L;A422S;V450I;M488L;V781I;T816V;A846P;L914W;V928I;V932I;L990F	I202V;I302L;A422S;V450I;M488L;V781I;T816V;A846P;L914W;V928I;V932I;L990F
Node_4459	Node_4460	0.005031312289364466		V641I;E945D	V641I;E945D
273371	Node_4459	3.73628282234857E-6
5480	Node_4459	0.019031613657541396		I642V;V781I;L800V;T816V;Q942S	I642V;V781I;L800V;T816V;Q942S
Node_4478	Node_4479	0.017718773233410024		G860A;A863V;E982N	G860A;A863V;E982N
497110	Node_4478	0.18353910575601826		P179A;G180N;G187N;L202V;A203V;F220M;F229Y;F237M;V315L;P343A;L380M;L404I;S408A;M413L;I414T;F419Y;G448A;S654T;I659V;H663K;V664T;L747M;A765S;Y844P;A846S;N854S;V858N;V863I;I898V;Q900N;L914I;W922F;V925I;I933V;T983E	P179A;G180N;G187N;L202V;A203V;F220M;F229Y;F237M;V315L;P343A;L380M;L404I;S408A;M413L;I414T;F419Y;G448A;S654T;I659V;H663K;V664T;L747M;A765S;Y844P;A846S;N854S;V858N;V863I;I898V;Q900N;L914I;W922F;V925I;I933V;T983E
Node_4477	Node_4478	0.021742290344028088		I425V;I929L	I425V;I929L
Node_4464	Node_4477	0.07810183444362412		A245G;S408A;G448A;A765G;V781I;V863I;I874V;Q900L;V941I;N982S;T983V;S994D;R997K;Q1002H;S1007N	A245G;S408A;G448A;A765G;V781I;V863I;I874V;Q900L;V941I;N982S;T983V;S994D;R997K;Q1002H;S1007N
561986	Node_4464	0.24636219157778502		I144M;L147T;I159M;I171M;Y192F;I382M;I385M;I400M;A408T;I409M;I411M;M416L;A422S;V425M;I430M;M488L;I556M;I631M;I638M;I642V;H663Q;V664M;G675A;I743M;L750V;M799L;I836M;G838A;L853T;N854R;L859T;I863M;L867V;I880M;L891T;I918L;I932M;I941M;V983M;I991M;D994N;H1002N;Y1006F;I1012M;I1023M	I144M;L147T;I159M;I171M;Y192F;I382M;I385M;I400M;A408T;I409M;I411M;M416L;A422S;V425M;I430M;M488L;I556M;I631M;I638M;I642V;H663Q;V664M;G675A;I743M;L750V;M799L;I836M;G838A;L853T;N854R;L859T;I863M;L867V;I880M;L891T;I918L;I932M;I941M;V983M;I991M;D994N;H1002N;Y1006F;I1012M;I1023M
Node_4463	Node_4464	0.09304372159242921		G187S;I304V;V315L;P343A;I385V;H412N;V700I;T944S	G187S;I304V;V315L;P343A;I385V;H412N;V700I;T944S
391825	Node_4463	0.031526721774395486		G180S;S187T;M416L;A422S;Y624N;Y699F;L750I;A860G;L867V;L914T	G180S;S187T;M416L;A422S;Y624N;Y699F;L750I;A860G;L867V;L914T
391826	Node_4463	0.024930990337264494		I159V;A219S;V858I;L859I;I918V;I933V	I159V;A219S;V858I;L859I;I918V;I933V
Node_4476	Node_4477	0.053736368245190645		I159V;Y192F;F229Y;S306T;V641I;V664I;V737I;Y844P;F865Y;V925I;Y1006F	I159V;Y192F;F229Y;S306T;V641I;V664I;V737I;Y844P;F865Y;V925I;Y1006F
Node_4465	Node_4476	0.04944795540686058		P179A;I414T;I642L;A837G;L940Q;E949Q;Q1002H	P179A;I414T;I642L;A837G;L940Q;E949Q;Q1002H
271359	Node_4465	0.19020013682596001		S109N;I144V;S160C;I171L;G187A;A203V;I292V;L380M;S389T;I411V;T414A;V420A;G448A;E559Q;L561A;I638V;H663R;I667V;I836V;V863A;I874L;Q900L;I918V;I925V;V931I;I933V;G935A;N945D;N948S;N982A;S994D;F1006Y;S1007A	S109N;I144V;S160C;I171L;G187A;A203V;I292V;L380M;S389T;I411V;T414A;V420A;G448A;E559Q;L561A;I638V;H663R;I667V;I836V;V863A;I874L;Q900L;I918V;I925V;V931I;I933V;G935A;N945D;N948S;N982A;S994D;F1006Y;S1007A
434039	Node_4465	0.07368607790966591		A384T;S643G;Y699F;A765G;G838A;A846T;N854Q;A860G;Y865F;V928I;V939I;V941I;N948D;T983Q;S1007T	A384T;S643G;Y699F;A765G;G838A;A846T;N854Q;A860G;Y865F;V928I;V939I;V941I;N948D;T983Q;S1007T
Node_4475	Node_4476	0.015778379948890735		L202I;E658Q;H663Q;V781I	L202I;E658Q;H663Q;V781I
5476	Node_4475	0.04233052891514621		F155Y;A219S;I292V;V425I;L626I;I641V;S654T;Q658P;N854K;L914V;I918V;L929I;I932L;N982D;T983V;L992T	F155Y;A219S;I292V;V425I;L626I;I641V;S654T;Q658P;N854K;L914V;I918V;L929I;I932L;N982D;T983V;L992T
Node_4474	Node_4475	0.026686224891602366		V159I;A219G;I414T;E559Q;L914T;I918L;I932V;T944E;N982S;Q1002N	V159I;A219G;I414T;E559Q;L914T;I918L;I932V;T944E;N982S;Q1002N
5479	Node_4474	0.1283003480370238		G143A;H186Q;Y229F;M241L;T306S;M413L;F419Y;L626I;V700I;I781V;P844S;N854S;V863A;I874L;I925V;V928I;I933L;V941Y;E949I;T983N;S994A;F1006Y;S1007T	G143A;H186Q;Y229F;M241L;T306S;M413L;F419Y;L626I;V700I;I781V;P844S;N854S;V863A;I874L;I925V;V928I;I933L;V941Y;E949I;T983N;S994A;F1006Y;S1007T
Node_4473	Node_4474	0.03979689093709265		S109N;L147M;S160C;A245G;V302L;A422S;S654T;L784T;A837G;A846S;L867I;T914Y	S109N;L147M;S160C;A245G;V302L;A422S;S654T;L784T;A837G;A846S;L867I;T914Y
Node_4468	Node_4473	0.02761548156880037		T414I;I556V;A808S;F809M;A860G	T414I;I556V;A808S;F809M;A860G
434046	Node_4468	0.07047137742568406		I202L;L380M;A510G;Y699F;A765G;Y937L;E947Q;S982L;N1002S;I1023V	I202L;L380M;A510G;Y699F;A765G;Y937L;E947Q;S982L;N1002S;I1023V
Node_4467	Node_4468	0.03549972949720964		T403A;V420A;V425I;E500D;V863M;I874L;A904S;N945Q;N948T;E949L;S982N;T983N;S1007A	T403A;V420A;V425I;E500D;V863M;I874L;A904S;N945Q;N948T;E949L;S982N;T983N;S1007A
694444	Node_4467	0.04986371679771432		N109D;G187N;I414G;D415N;P417V;Y645F;T654S;Q658P;L747I;M863L;S994D;N1002K;I1023L	N109D;G187N;I414G;D415N;P417V;Y645F;T654S;Q658P;L747I;M863L;S994D;N1002K;I1023L
Node_4466	Node_4467	0.12687085424044225		N109S;I205M;I217M;I292V;I304M;I382M;I385M;I409M;I411M;I414V;I425M;I430M;I625M;I631M;I638M;I659M;I674M;I867M;I880M;I898M;L929I;I933M;Y937F;I1012V;I1023V	N109S;I205M;I217M;I292V;I304M;I382M;I385M;I409M;I411M;I414V;I425M;I430M;I625M;I631M;I638M;I659M;I674M;I867M;I880M;I898M;L929I;I933M;Y937F;I1012V;I1023V
536035	Node_4466	0.23768807399156908		S109P;S137A;I141M;L145E;I159M;I171M;I172M;I202M;M205T;I240M;I242V;L285T;I293M;I365M;L393T;A403T;L404T;S408T;H412F;V414Q;D415T;A420V;T441S;A443T;L452T;L486T;V556M;I637M;Q658P;I664M;I667M;I678M;L681T;L684T;Y699F;I723M;I737M;L750T;L770T;L773T;L800T;I805M;M847I;N854Q;L859T;M863L;M867A;L874M;L891T;Y914F;L918F;I925V;I929M;V932M;G935A;F937V;L940S;V941Q;Q945H;E947T;T948V;L949T;N983H;S986T;L990F;I991V;N10…	S109P;S137A;I141M;L145E;I159M;I171M;I172M;I202M;M205T;I240M;I242V;L285T;I293M;I365M;L393T;A403T;L404T;S408T;H412F;V414Q;D415T;A420V;T441S;A443T;L452T;L486T;V556M;I637M;Q658P;I664M;I667M;I678M;L681T;L684T;Y699F;I723M;I737M;L750T;L770T;L773T;L800T;I805M;M847I;N854Q;L859T;M863L;M867A;L874M;L891T;Y914F;L918F;I925V;I929M;V932M;G935A;F937V;L940S;V941Q;Q945H;E947T;T948V;L949T;N983H;S986T;L990F;I991V;N10…
5486	Node_4466	0.07556796061913572		I144M;G187S;L303T;I400M;I641M;I705M;A748S;I781M;E944T;Q945E;N982E;S994P;A1007L;V1023A	I144M;G187S;L303T;I400M;I641M;I705M;A748S;I781M;E944T;Q945E;N982E;S994P;A1007L;V1023A
Node_4472	Node_4473	0.015307639264251311		I292V;S1007N	I292V;S1007N
5482	Node_4472	0.026842490583590062		T813S;I867V;S982A;S994A	T813S;I867V;S982A;S994A
Node_4471	Node_4472	0.006011855697514056		V425I;G935A	V425I;G935A
52253	Node_4471	0.02257877258812955		V826L;I867L;Y914F;L918F;I933V;N948E;T983L;S994A	V826L;I867L;Y914F;L918F;I933V;N948E;T983L;S994A
Node_4470	Node_4471	0.062315723961072315		N109S;Y229F;F237Y;V420A;E500D;A510G;I556V;A904S;V928I;V932I;N1007I	N109S;Y229F;F237Y;V420A;E500D;A510G;I556V;A904S;V928I;V932I;N1007I
148634	Node_4470	0.141388847210893		I205M;I217M;I293M;I304M;I382M;I425M;I430M;I637M;I664M;L680T;L681T;I743M;L756T;L773T;L800T;L827T;I867M;I880M;I898M;I932M	I205M;I217M;I293M;I304M;I382M;I425M;I430M;I637M;I664M;L680T;L681T;I743M;L756T;L773T;L800T;L827T;I867M;I880M;I898M;I932M
Node_4469	Node_4470	0.029102361621666125		G187S;L404I;V807I;V941I;E944D;E947Q;T983I;R997K	G187S;L404I;V807I;V941I;E944D;E947Q;T983I;R997K
434042	Node_4469	0.014144428586476581		A748S;Q947K;I1007L	A748S;Q947K;I1007L
434044	Node_4469	0.003761921458334797		S422A;V939I	S422A;V939I
Node_4516	Node_4517	0.06158224783514334		C138A;V170L;A249S;I292L;Q306N	C138A;V170L;A249S;I292L;Q306N
Node_4496	Node_4516	0.0804407381738368		M109N;M162L;T165S;I172L;A177S;Q186M;I205V;G219F;T294A;V304I;V401T;I425V;F426M;I427F;M452L;V509P;L680F;F683L;T705V;T707S;I722V;T796S;V819I;M829L;L851T;N854Y;K858N;Q861N;Y918A;I925L;I938V;N948T;A1002L;V1012I	M109N;M162L;T165S;I172L;A177S;Q186M;I205V;G219F;T294A;V304I;V401T;I425V;F426M;I427F;M452L;V509P;L680F;F683L;T705V;T707S;I722V;T796S;V819I;M829L;L851T;N854Y;K858N;Q861N;Y918A;I925L;I938V;N948T;A1002L;V1012I
Node_4487	Node_4496	0.2336199806564127		T403I;N409L;F499Y;I638V;I641V;V642I;S654A;V659I;E663Q;I664L;V799L;Q846M;I847V;W916Y;I929T;S982E;S997H;L1003F;P1010L	T403I;N409L;F499Y;I638V;I641V;V642I;S654A;V659I;E663Q;I664L;V799L;Q846M;I847V;W916Y;I929T;S982E;S997H;L1003F;P1010L
Node_4484	Node_4487	0.08347817889198933		A156S;L162I;I171V;S177A;V210I;I217M;A422S;L435M;S436T;V450I;I631L;Q663K;L778I;L835I;N858T;L891M;Y916F;L925V;V931L;I932L;H997Y;L1002M	A156S;L162I;I171V;S177A;V210I;I217M;A422S;L435M;S436T;V450I;I631L;Q663K;L778I;L835I;N858T;L891M;Y916F;L925V;V931L;I932L;H997Y;L1002M
36015	Node_4484	0.13725611696235215		N109D;M204I;V205L;A384S;L404F;M426L;L434V;P509S;I556V;I642V;A654S;I659V;K663S;L773V;L776I;I781V;V832L;S834A;A837S;Y855F;T858V;A860S;N861K;L868F;T872A;F882L;S920C;S924A;T929V;L933F;T948V;I983V;S986E;L1010V	N109D;M204I;V205L;A384S;L404F;M426L;L434V;P509S;I556V;I642V;A654S;I659V;K663S;L773V;L776I;I781V;V832L;S834A;A837S;Y855F;T858V;A860S;N861K;L868F;T872A;F882L;S920C;S924A;T929V;L933F;T948V;I983V;S986E;L1010V
Node_4483	Node_4484	0.2497014223180595		N109Q;V144I;I162V;M168F;L172M;M186L;F192Y;A201S;I280V;S281A;L285Y;V293I;N306E;V378I;L393I;G395S;A396S;I400L;S414T;M426I;M435I;M488L;F562Y;G633V;V638I;T644N;S707T;L784C;I807V;Y815F;I819V;A831V;F833Y;S834G;I835V;V847M;L859I;L867M;V874I;A914T;F922L;I928V;T929G;S930A;V944M;N994T;F1003Y	N109Q;V144I;I162V;M168F;L172M;M186L;F192Y;A201S;I280V;S281A;L285Y;V293I;N306E;V378I;L393I;G395S;A396S;I400L;S414T;M426I;M435I;M488L;F562Y;G633V;V638I;T644N;S707T;L784C;I807V;Y815F;I819V;A831V;F833Y;S834G;I835V;V847M;L859I;L867M;V874I;A914T;F922L;I928V;T929G;S930A;V944M;N994T;F1003Y
13368	Node_4483	0.13379080832484758		I144F;C291I;L404I;I430V;L434I;I642L;V667I;I781V;Y841F;N861S;V928M;N945R;L947V;T948A;I983V;S986Y;S987T;F990W;Y1003A;F1006Y;I1012V	I144F;C291I;L404I;I430V;L434I;I642L;V667I;I781V;Y841F;N861S;V928M;N945R;L947V;T948A;I983V;S986Y;S987T;F990W;Y1003A;F1006Y;I1012V
5007	Node_4483	0.1409245533242219		Q109A;C160G;T198S;M217A;I242L;S246P;M248V;L276V;V280I;V290T;C291L;E305D;S369G;P376A;A381V;L387I;I403V;V425I;I430S;S441T;S497A;V700I;V737I;L773I;S804N;L868M;F882L;M891L;S924A;E982Q	Q109A;C160G;T198S;M217A;I242L;S246P;M248V;L276V;V280I;V290T;C291L;E305D;S369G;P376A;A381V;L387I;I403V;V425I;I430S;S441T;S497A;V700I;V737I;L773I;S804N;L868M;F882L;M891L;S924A;E982Q
Node_4486	Node_4487	0.11899086381162229		N109Y;N137S;F147I;L170V;V197A;C291S;V293L;T401V;S414A;Q559E;L747I;V874I;V944M;T948P;S986N;T1005P	N109Y;N137S;F147I;L170V;V197A;C291S;V293L;T401V;S414A;Q559E;L747I;V874I;V944M;T948P;S986N;T1005P
1378263	Node_4486	0.07045564590773352		A178S;Q366G;I983L	A178S;Q366G;I983L
Node_4485	Node_4486	0.062300030240604154		V195A;V202I;V205I;L208M;I280V;Q366T;S367A;L385I;V722I;G820A;I874V;A918L;I928L;T929S;M944V;L947I;N994T	V195A;V202I;V205I;L208M;I280V;Q366T;S367A;L385I;V722I;G820A;I874V;A918L;I928L;T929S;M944V;L947I;N994T
369265	Node_4485	0.009269731258848805
870730	Node_4485	0.08233878764071646		I242M;A294S;L345T;V425I;L437T;L452T;L561T;L681T;L684T;L703T;I756M;L770T;L776T;I781M;I932V;L933T;L1002T	I242M;A294S;L345T;V425I;L437T;L452T;L561T;L681T;L684T;L703T;I756M;L770T;L776T;I781M;I932V;L933T;L1002T
Node_4495	Node_4496	3.73628282234857E-6
4922	Node_4495	0.304009364146711		V197A;C291S;V293L;I365V;N409I;M426V;A429S;M488L;E663A;V700T;F763Y;L773F;I781V;Q846L;E989D;N994T;L1003P	V197A;C291S;V293L;I365V;N409I;M426V;A429S;M488L;E663A;V700T;F763Y;L773F;I781V;Q846L;E989D;N994T;L1003P
Node_4494	Node_4495	0.28943330926838173		N109M;V144I;C160S;L162V;L172I;S177A;M186H;T198V;A199G;V202L;V205I;I217V;F219G;M241L;A302T;N306S;V315I;S367A;G375S;A381G;L385I;T401A;T403S;L404Y;M413Y;L416M;V425I;M426I;F427I;I430V;L431M;L452M;P509V;I556V;I631V;G665S;G675A;G679A;L683F;V700I;V705A;S707T;A714S;F763L;T765A;T766V;L773I;S796T;V799A;S801A;I807V;I819V;L829M;T851L;N858R;N861Q;L868I;T872A;T880I;F882M;N892Q;F905Y;A918Y;F922I;L925V;S927A;V93…	N109M;V144I;C160S;L162V;L172I;S177A;M186H;T198V;A199G;V202L;V205I;I217V;F219G;M241L;A302T;N306S;V315I;S367A;G375S;A381G;L385I;T401A;T403S;L404Y;M413Y;L416M;V425I;M426I;F427I;I430V;L431M;L452M;P509V;I556V;I631V;G665S;G675A;G679A;L683F;V700I;V705A;S707T;A714S;F763L;T765A;T766V;L773I;S796T;V799A;S801A;I807V;I819V;L829M;T851L;N858R;N861Q;L868I;T872A;T880I;F882M;N892Q;F905Y;A918Y;F922I;L925V;S927A;V93…
Node_4489	Node_4494	0.026856401328768886		I939L;N994T	I939L;N994T
4903	Node_4489	0.029562436600636836		I144V;V162I;H186Y;I385V;V556I;I922V;I929S	I144V;V162I;H186Y;I385V;V556I;I922V;I929S
Node_4488	Node_4489	0.012700747505880296		I638V;V874I	I638V;V874I
51918	Node_4488	0.027030953779550188		I144M;T412S;A799V;V832I;I922M;I929F;L939I;V944I	I144M;T412S;A799V;V832I;I922M;I929F;L939I;V944I
907738	Node_4488	0.015672590020507537		V162I;L393I;S986A	V162I;L393I;S986A
Node_4493	Node_4494	0.03585868129599161		L237M;V832I;V944I;S986A;V1003I	L237M;V832I;V944I;S986A;V1003I
Node_4490	Node_4493	0.02486566909558359		E663A	E663A
36038	Node_4490	0.020380431962728172		Q892N;I922V;S982T	Q892N;I922V;S982T
49330	Node_4490	0.025285827593097446		I638V;V766I;I781L;R858K;A932I;A986S	I638V;V766I;I781L;R858K;A932I;A986S
Node_4492	Node_4493	0.01367817511655165
1156965	Node_4492	0.0380714711511576		G307W;T412S;S441T;Y855F	G307W;T412S;S441T;Y855F
Node_4491	Node_4492	0.03163399865666385		I144M;E663S;I781M;I944V;I1003V	I144M;E663S;I781M;I944V;I1003V
1378264	Node_4491	0.02372409494996864		M144L;H189N;M781L;R858K	M144L;H189N;M781L;R858K
599730	Node_4491	0.020770321193363455		V874I;I928L;I929L;L933V;Y937F;A986S	V874I;I928L;I929L;L933V;Y937F;A986S
Node_4515	Node_4516	0.16839444249098123		A199G;A302T;N306S;S414H;G665S;V737I;L750I;F763L;T765A;S801A;I807V;L868I;T880I;L891I;I925M;V931L;S982T;L1003V;T1005S	A199G;A302T;N306S;S414H;G665S;V737I;L750I;F763L;T765A;S801A;I807V;L868I;T880I;L891I;I925M;V931L;S982T;L1003V;T1005S
Node_4497	Node_4515	0.30148725870322735		V144I;A156S;M162L;L170F;A177S;H189N;A201T;V202I;I205V;L237Y;L284T;A288T;V293L;L303M;P376A;A384S;S389T;A396T;T403A;L416M;V420T;A422S;F426L;I430V;L431M;L435M;A510Q;L626M;I631V;G633T;I638M;V667I;A724T;G740S;I743V;A748T;I756V;A765T;A774S;A803T;G820T;M829L;L835M;Q846T;I847V;V874I;A904T;A914T;Y918F;S927T;I929V;I932M;N948T;I983T;L991M;A1002T;V1012I	V144I;A156S;M162L;L170F;A177S;H189N;A201T;V202I;I205V;L237Y;L284T;A288T;V293L;L303M;P376A;A384S;S389T;A396T;T403A;L416M;V420T;A422S;F426L;I430V;L431M;L435M;A510Q;L626M;I631V;G633T;I638M;V667I;A724T;G740S;I743V;A748T;I756V;A765T;A774S;A803T;G820T;M829L;L835M;Q846T;I847V;V874I;A904T;A914T;Y918F;S927T;I929V;I932M;N948T;I983T;L991M;A1002T;V1012I
33169	Node_4497	0.046304964478472196		V290I;M413L;I637M;A669T;G679S;V756L;A772T;I781V;A860S;F918L;V929M;V944M;V1003I	V290I;M413L;I637M;A669T;G679S;V756L;A772T;I781V;A860S;F918L;V929M;V944M;V1003I
566037	Node_4497	0.02886155170146313		S306A;V450I;A714T;L773F;A808T;S920A;I928V;M932T;T982P	S306A;V450I;A714T;L773F;A808T;S920A;I928V;M932T;T982P
Node_4514	Node_4515	0.047179378470597		T198V;S367A;I430F;M488L;G675A;V700I;T705A;T766V;L773I;V799A;T872A;F882L;F922I;M925I;S927A;I928M;I932F;I939L	T198V;S367A;I430F;M488L;G675A;V700I;T705A;T766V;L773I;V799A;T872A;F882L;F922I;M925I;S927A;I928M;I932F;I939L
Node_4502	Node_4514	0.02637452723711109		Q186G;I556V;I664V;N854Y;S920A;M928V;N948E;N994T;S1005T	Q186G;I556V;I664V;N854Y;S920A;M928V;N948E;N994T;S1005T
28985	Node_4502	0.13519345255010295		G186S;M204I;L237M;M241L;L284C;K415R;A422S;V832I;I891V;I929F;T982K	G186S;M204I;L237M;M241L;L284C;K415R;A422S;V832I;I891V;I929F;T982K
Node_4501	Node_4502	0.03362654443251432		I638V;I781V;V874T;I929V;L933F;L939V	I638V;I781V;V874T;I929V;L933F;L939V
4934	Node_4501	0.043982850809151736		H189N;W579F;I641V	H189N;W579F;I641V
Node_4500	Node_4501	0.051598496219134864		V144I;L170V;I425V;L486I;V664I;V766T;Y771F;G820A;I922V;V928T;I983V	V144I;L170V;I425V;L486I;V664I;V766T;Y771F;G820A;I922V;V928T;I983V
381046	Node_4500	0.01526693125924979		V832I;E948D;T1005S;F1006Y	V832I;E948D;T1005S;F1006Y
Node_4499	Node_4500	0.013554533641885287
679534	Node_4499	0.003638159228766546		V315I	V315I
Node_4498	Node_4499	0.008033372317954424
1072105	Node_4498	0.020273297886363315		V832I;T928V	V832I;T928V
300276	Node_4498	0.010266974311926847		E948D	E948D
Node_4513	Node_4514	0.04898878431102861		A251P;I925F	A251P;I925F
36033	Node_4513	0.20242442352999784		A156S;L170M;A178G;Q186G;V195T;V198T;V202I;I205V;F250Y;P343A;A367S;L387M;T412S;L416M;M452L;L488M;F499Y;I556V;L626M;I631V;G633A;I637V;I700V;A705C;L770M;I781L;L784F;G820A;L835M;Q846H;A872V;F932I;Y940F;V944Y;N948E;S1023N	A156S;L170M;A178G;Q186G;V195T;V198T;V202I;I205V;F250Y;P343A;A367S;L387M;T412S;L416M;M452L;L488M;F499Y;I556V;L626M;I631V;G633A;I637V;I700V;A705C;L770M;I781L;L784F;G820A;L835M;Q846H;A872V;F932I;Y940F;V944Y;N948E;S1023N
Node_4512	Node_4513	0.044984905366778696		F155L;C160S;H189N;L237M;S281G	F155L;C160S;H189N;L237M;S281G
Node_4505	Node_4512	0.030362842820819032		L440F;I880T;L882M	L440F;I880T;L882M
51660	Node_4505	0.24647773436535012		A143S;A178G;N189A;L208M;G219A;L284T;L285M;P287A;V304I;A384S;T388S;T412S;A422S;L435F;V450I;I637V;I638V;I664V;V807I;L835V;G838A;A914T;I922M;F925M;A927S;L931V;L933I;S1005P;F1006Y	A143S;A178G;N189A;L208M;G219A;L284T;L285M;P287A;V304I;A384S;T388S;T412S;A422S;L435F;V450I;I637V;I638V;I664V;V807I;L835V;G838A;A914T;I922M;F925M;A927S;L931V;L933I;S1005P;F1006Y
Node_4504	Node_4505	0.0990235273145111		L155I;L170M;Q186A;S249A;I280V;L285I;P286V;S306A;L784M;L835T;F836I;N854Y;S920A;F932V;L943F;N948T;N994T	L155I;L170M;Q186A;S249A;I280V;L285I;P286V;S306A;L784M;L835T;F836I;N854Y;S920A;F932V;L943F;N948T;N994T
51657	Node_4504	0.04059591107631877		A384S;L387M;I556V	A384S;L387M;I556V
Node_4503	Node_4504	4.0616769975615187E-4		I922V	I922V
51914	Node_4503	0.3458974276736512		A143S;I155L;M170V;A178G;L203A;L208M;G219A;F220Y;M248T;V280I;L284T;I285L;V286P;A306S;T412S;L435F;V450I;L488M;L561V;I664V;A705V;Y751F;A774S;M784L;T835L;I836L;Y854N;I891M;A914T;F925I;A927S;M928L;L931V;V932L;F943L;V944Y;T948N;T982V;T994N	A143S;I155L;M170V;A178G;L203A;L208M;G219A;F220Y;M248T;V280I;L284T;I285L;V286P;A306S;T412S;L435F;V450I;L488M;L561V;I664V;A705V;Y751F;A774S;M784L;T835L;I836L;Y854N;I891M;A914T;F925I;A927S;M928L;L931V;V932L;F943L;V944Y;T948N;T982V;T994N
5478	Node_4503	0.02592313725048302		A396S;F440L	A396S;F440L
Node_4511	Node_4512	0.02562157683088211		S246T;M248T;S249A;L276I;P287M;A288G;I641V;V766T;I781M;I983V	S246T;M248T;S249A;L276I;P287M;A288G;I641V;V766T;I781M;I983V
Node_4506	Node_4511	0.056340313095595715		Q186H;Y771F;I880V;F925L;F932L;N948T	Q186H;Y771F;I880V;F925L;F932L;N948T
27288	Node_4506	0.18618201177622906		V202I;L208M;L387M;F426L;F430V;S436T;Q559E;F683L;F836L;N854Y;A860S;V874M;S924A;L925V;A927S;N994T	V202I;L208M;L387M;F426L;F430V;S436T;Q559E;F683L;F836L;N854Y;A860S;V874M;S924A;L925V;A927S;N994T
27293	Node_4506	0.18984524882773768		A143S;V144I;L145M;T165S;L170M;N189S;V210A;T248M;A249S;N278S;A384S;T412S;L416M;V450I;L488M;L557F;L561A;I638V;V641I;T766V;L770M;M781V;A799V;V832I;I847M;N854D;I922V;I929V;L939M;L943I;V944M;L947I;T982V;S1005A	A143S;V144I;L145M;T165S;L170M;N189S;V210A;T248M;A249S;N278S;A384S;T412S;L416M;V450I;L488M;L557F;L561A;I638V;V641I;T766V;L770M;M781V;A799V;V832I;I847M;N854D;I922V;I929V;L939M;L943I;V944M;L947I;T982V;S1005A
Node_4510	Node_4511	0.11363794578098198		N189A;M237L;G281A;L284V;A422S;V450I;Q559E;V832I;L882F;S920A;M928T;N994T	N189A;M237L;G281A;L284V;A422S;V450I;Q559E;V832I;L882F;S920A;M928T;N994T
27292	Node_4510	0.026076184255102133		I750V	I750V
Node_4509	Node_4510	0.016173692710374353		I929L	I929L
27291	Node_4509	0.0036270294277254652
Node_4508	Node_4509	0.008253041208506423		Q186H;A189S	Q186H;A189S
559292	Node_4508	0.00360081019185202		A510S;Y751H	A510S;Y751H
Node_4507	Node_4508	0.0021300357193629288		N228K	N228K
1294331	Node_4507	0.005584086788871962		F192Y	F192Y
721032	Node_4507	0.007769089405967257		W579Y;F582K;F583G;G584Y;I750V	W579Y;F582K;F583G;G584Y;I750V
Node_8698	Node_8699	0.254217035252224
Node_4548	Node_8698	0.35300771167685974		W159G;A177S;L185M;Q190H;M241Y;S288A;A294G;L380M;L404F;V425I;I430F;Y558F;H640Q;S643P;G655A;L750I;N754A;L773M;W859Y;V863I;M894F;Y901F;P902A;A930G;A944V;Q946E;S982D;Q983K;S1002L;D1007N	W159G;A177S;L185M;Q190H;M241Y;S288A;A294G;L380M;L404F;V425I;I430F;Y558F;H640Q;S643P;G655A;L750I;N754A;L773M;W859Y;V863I;M894F;Y901F;P902A;A930G;A944V;Q946E;S982D;Q983K;S1002L;D1007N
Node_4533	Node_4548	0.21875070544408232		N109K;F168L;A367T;S377A;I397M;S412T;K657N;M773I;I807V;F858L;A902V;A904G;V925T;F943Y;K945R;E947I;D982G;K983S;H992Q;S994P;F1003S;S1040L;K1047R;K1048N	N109K;F168L;A367T;S377A;I397M;S412T;K657N;M773I;I807V;F858L;A902V;A904G;V925T;F943Y;K945R;E947I;D982G;K983S;H992Q;S994P;F1003S;S1040L;K1047R;K1048N
1143167	Node_4533	0.04713397250564513		I756V;G837A;Y841F;L867I;I938V;S983A;L1002M	I756V;G837A;Y841F;L867I;I938V;S983A;L1002M
Node_4532	Node_4533	0.022733075515190947		M411L;A448G;I932L;S986A	M411L;A448G;I932L;S986A
1291152	Node_4532	0.0410532208633354		A1039S	A1039S
Node_4531	Node_4532	0.006862539793954362		I638V	I638V
132414	Node_4531	0.04442952932061468		L237M;G312X;M380L;I781L;V807I;S920C;I938V	L237M;G312X;M380L;I781L;V807I;S920C;I938V
Node_4530	Node_4531	6.279097792362936E-4
1163374	Node_4530	0.019123158732328217		A1039S	A1039S
Node_4529	Node_4530	0.014099771282221507		V807I;Y841F;S983A;L1002M	V807I;Y841F;S983A;L1002M
856778	Node_4529	0.07989167904826694		L208F;I217M;A396S;M397I;I425V;L434V;V638I;G679A;I750L;G904S;S920C;F949X;K1045T;R1047K;S1049A	L208F;I217M;A396S;M397I;I425V;L434V;V638I;G679A;I750L;G904S;S920C;F949X;K1045T;R1047K;S1049A
Node_4528	Node_4529	0.024692488582902714		L411M;G448A;I756V;L867I;A986S;K1045R	L411M;G448A;I756V;L867I;A986S;K1045R
1326985	Node_4528	0.15692700091003592		S160A;I205X;I280M;I365T;Q366P;S369P;M380L;M397I;L435F;L631I;I741V;I807V;L891F;F905L;V944A;I947V;T981M;P994L;L1040G;R1045H;P1046W;R1047N;N1048G	S160A;I205X;I280M;I365T;Q366P;S369P;M380L;M397I;L435F;L631I;I741V;I807V;L891F;F905L;V944A;I947V;T981M;P994L;L1040G;R1045H;P1046W;R1047N;N1048G
6116	Node_4528	0.038023241346825734		T367A;V832I;G837A;L932I;Y937F	T367A;V832I;G837A;L932I;Y937F
Node_4547	Node_4548	0.36890492956954274		S160A;M162L;I290F;A381V;M411V;M413F;D414N;S654V;I680L;A754V;I756L;F843I;T851S;V929L;Y940F;A942L;V991I;N1007E;A1039R;P1046H	S160A;M162L;I290F;A381V;M411V;M413F;D414N;S654V;I680L;A754V;I756L;F843I;T851S;V929L;Y940F;A942L;V991I;N1007E;A1039R;P1046H
Node_4538	Node_4547	0.16460945280767053		N109G;V304I;R415K;I781V;I799V;Y859F;I863V;F901Y;A914L;V925I;I932V;K945T;S986F;Y1023Q;R1039F;H1046A	N109G;V304I;R415K;I781V;I799V;Y859F;I863V;F901Y;A914L;V925I;I932V;K945T;S986F;Y1023Q;R1039F;H1046A
928217	Node_4538	0.04388669617928651		G410S;S412F;A902T;L918S;V932I;I938L;K948T;F986V;I991K;P1000S;L1002E;E1007K;Q1023P;K1045S;K1047S;K1048E	G410S;S412F;A902T;L918S;V932I;I938L;K948T;F986V;I991K;P1000S;L1002E;E1007K;Q1023P;K1045S;K1047S;K1048E
Node_4537	Node_4538	0.017058159646339603		I659V;D765E;G930S	I659V;D765E;G930S
Node_4534	Node_4537	0.005845791935984578
367768	Node_4534	0.002206729695847395		G109S;G837A	G109S;G837A
46731	Node_4534	3.73628282234857E-6
Node_4536	Node_4537	0.010988210288967506		G109S;T144S;F404L	G109S;T144S;F404L
50429	Node_4536	0.0036276877283219202
Node_4535	Node_4536	0.004289293980452806
446912	Node_4535	0.004449492097918182		F220X;I722X;A831X	F220X;I722X;A831X
51070	Node_4535	3.73628282234857E-6
Node_4546	Node_4547	0.06754083327472465		Q366Y;L416M;A510S	Q366Y;L416M;A510S
1036011	Node_4546	0.06370308104506997		F168L;R760K;F858L;A904V;V925I;I938V;D941L;K983A;L1002V;S1040I;K1045N;H1046F	F168L;R760K;F858L;A904V;V925I;I938V;D941L;K983A;L1002V;S1040I;K1045N;H1046F
Node_4545	Node_4546	0.002798415805179895
213639	Node_4545	0.2940793762043669		N109T;I203V;Y366Q;A367T;S412T;R415K;A655G;I781L;I799V;G837A;Y853F;Y859F;A892T;F935V;K945T;S986V;I991K;S994V;L1002E;E1007N;Y1023F	N109T;I203V;Y366Q;A367T;S412T;R415K;A655G;I781L;I799V;G837A;Y853F;Y859F;A892T;F935V;K945T;S986V;I991K;S994V;L1002E;E1007N;Y1023F
Node_4544	Node_4545	0.011979096544330254
388629	Node_4544	0.04973131239134898		F290L;A367T;I781V;V832I;G837A;Y859F;I863V;L929I;W933L;V944A;Y1023W	F290L;A367T;I781V;V832I;G837A;Y859F;I863V;L929I;W933L;V944A;Y1023W
Node_4543	Node_4544	0.04128836631584218		K983T;I991V;S994L;Y1023N;R1039N	K983T;I991V;S994L;Y1023N;R1039N
Node_4539	Node_4543	0.012925857856821491		I203V;T983A;E1009T;S1040E	I203V;T983A;E1009T;S1040E
214982	Node_4539	0.016362160265018775		T144S;V944A	T144S;V944A
242718	Node_4539	0.012259763697934734		V411I;F940L;K945R;K948R;N1023S	V411I;F940L;K945R;K948R;N1023S
Node_4542	Node_4543	0.017837067726990712		V754T;A892T;N1023I	V754T;A892T;N1023I
1136245	Node_4542	0.016158419409084822
Node_4541	Node_4542	0.05526033709926613		L162Q;F202L;M637I;I781V;I799V;F858L;I863V;A904S;V925I;L929V;I932V;F940Y;D941E;L942I;F943Y;K945R;K948P;T983S;S986A;V991A;L994V;F1003S;E1007N;N1039D;S1040H	L162Q;F202L;M637I;I781V;I799V;F858L;I863V;A904S;V925I;L929V;I932V;F940Y;D941E;L942I;F943Y;K945R;K948P;T983S;S986A;V991A;L994V;F1003S;E1007N;N1039D;S1040H
48499	Node_4541	3.73628282234857E-6
Node_4540	Node_4541	0.0011511300788874794
48498	Node_4540	3.73628282234857E-6
48500	Node_4540	3.73628282234857E-6
Node_8697	Node_8698	0.5575250520946248		N109M;L147F;F168L;M170L;A178Q;I203V;L208M;L276M;I280M;I290T;A294S;F303A;Q306S;I365N;Q366I;S369A;L404I;F494L;I641V;S643A;T644H;F645Y;Q658E;I659P;S677A;Y751H;G753S;I756L;R760K;L763W;D765E;V776I;I781V;V798I;I799V;Y840T;Y841H;G844P;K846L;I847F;C854S;Y855L;N856H;F858L;G860T;L867I;F905Y;A914T;L918V;L922I;V925M;I928L;W933F;Y937F;V939I;Y940W;D941E;K945S;E947R;F949V;T981S;Q983H;V991Q;S994N;S997C;F1003Y;Y1…	N109M;L147F;F168L;M170L;A178Q;I203V;L208M;L276M;I280M;I290T;A294S;F303A;Q306S;I365N;Q366I;S369A;L404I;F494L;I641V;S643A;T644H;F645Y;Q658E;I659P;S677A;Y751H;G753S;I756L;R760K;L763W;D765E;V776I;I781V;V798I;I799V;Y840T;Y841H;G844P;K846L;I847F;C854S;Y855L;N856H;F858L;G860T;L867I;F905Y;A914T;L918V;L922I;V925M;I928L;W933F;Y937F;V939I;Y940W;D941E;K945S;E947R;F949V;T981S;Q983H;V991Q;S994N;S997C;F1003Y;Y1…
Node_8168	Node_8697	0.14306919546756547		S160A;L289F;T290L;A303G;I366L	S160A;L289F;T290L;A303G;I366L
Node_4582	Node_8168	0.1799770999059666		M413F;L426F;I684L;K760Q;I776V;I807V;G837A;M925I;K948E;S981P;H992Y;C997F;Y1003H;N1023I	M413F;L426F;I684L;K760Q;I776V;I807V;G837A;M925I;K948E;S981P;H992Y;C997F;Y1003H;N1023I
Node_4549	Node_4582	0.21979573730245436		I242L;M276L;I400M;I403V;M411I;S412T;A429V;H644F;I722V;V743I;N754A;A801S;T840I;L858V;I867T;I922V;V929T;A930S;F933L;I939V;Q946C;E948P;V949T;H983Q;S1002A;F1012I;I1023F	I242L;M276L;I400M;I403V;M411I;S412T;A429V;H644F;I722V;V743I;N754A;A801S;T840I;L858V;I867T;I922V;V929T;A930S;F933L;I939V;Q946C;E948P;V949T;H983Q;S1002A;F1012I;I1023F
10224	Node_4549	0.39205151086821094		M109S;L185F;S288A;G303A;A369G;P409A;F413W;D414S;V425I;A448G;M637I;P659T;V781L;S854G;L874V;Y901F;Y1006N;D1007E	M109S;L185F;S288A;G303A;A369G;P409A;F413W;D414S;V425I;A448G;M637I;P659T;V781L;S854G;L874V;Y901F;Y1006N;D1007E
35080	Node_4549	0.2519488445079397		F155L;L170I;L366M;I411V;T412R;T497S;G633A;L675I;T766A;L809M;A834G;Y853L;S854T;V863F;T929A;L933I;F937A;V939L;A944T;S945A;C946R;P948L;S982A;Q983F;S986T;Q991H;Y992H;N994E;F997L	F155L;L170I;L366M;I411V;T412R;T497S;G633A;L675I;T766A;L809M;A834G;Y853L;S854T;V863F;T929A;L933I;F937A;V939L;A944T;S945A;C946R;P948L;S982A;Q983F;S986T;Q991H;Y992H;N994E;F997L
Node_4581	Node_4582	0.21963207749506758		L170I;L171I;F202L;S294A;V315I;G395A;A396S;A408T;I430F;L494I;Y558F;L675I;L747M;H751Q;Q760R;V781I;T851S;Y853V;T860S;I925V;I938L;S982E;H983F;N994S;L1010T	L170I;L171I;F202L;S294A;V315I;G395A;A396S;A408T;I430F;L494I;Y558F;L675I;L747M;H751Q;Q760R;V781I;T851S;Y853V;T860S;I925V;I938L;S982E;H983F;N994S;L1010T
Node_4552	Node_4581	0.3394880210236415		L185F;A199S;V203I;M248L;M276V;N365G;L387I;L394I;T408S;M411V;S412T;A429T;I494V;I642V;K657S;I675V;E765D;T766A;V776I;I781V;I798V;A801S;V807I;A837S;L858Q;W859L;S899A;V918M;I939V;A944V;S945V;Q946R;E982D;F983Y;I1023V	L185F;A199S;V203I;M248L;M276V;N365G;L387I;L394I;T408S;M411V;S412T;A429T;I494V;I642V;K657S;I675V;E765D;T766A;V776I;I781V;I798V;A801S;V807I;A837S;L858Q;W859L;S899A;V918M;I939V;A944V;S945V;Q946R;E982D;F983Y;I1023V
710152	Node_4552	0.23148750929045897		M162L;Q190H;L290V;I394V;S436A;I680V;T840V;S860A;I867L;A904V;M918V;L928F;D982G;Y983F;S987F;S1002G	M162L;Q190H;L290V;I394V;S436A;I680V;T840V;S860A;I867L;A904V;M918V;L928F;D982G;Y983F;S987F;S1002G
Node_4551	Node_4552	0.09412899869931564		L770F;V781L;S854G;L855F;H864Q;S994F	L770F;V781L;S854G;L855F;H864Q;S994F
329963	Node_4551	0.14506557879396656		I203V;L366I;L380F;S408A;P417S;V425I;A643S;N754S;D765E;A942S;Y1006F	I203V;L366I;L380F;S408A;P417S;V425I;A643S;N754S;D765E;A942S;Y1006F
Node_4550	Node_4551	0.05913174031965257		I403V;V425A;T429A;S657Q;L756I;T914M;M918L	I403V;V425A;T429A;S657Q;L756I;T914M;M918L
105859	Node_4550	0.16136341004788748		M637I;Q657K;I680V;R760S;F770L;P844S;F855L;V863I;I867L;V929I;I932V;V944I;E948V;Y983F;D1007E	M637I;Q657K;I680V;R760S;F770L;P844S;F855L;V863I;I867L;V929I;I932V;V944I;E948V;Y983F;D1007E
73431	Node_4550	0.11788181129754084		A177S;A369S;I394V;V494I;A766V;M914V;V925I;E948S;D982S;D1007N	A177S;A369S;I394V;V494I;A766V;M914V;V925I;E948S;D982S;D1007N
Node_4580	Node_4581	0.11527027077192774		F147L;L168M;I170V;G187Q;L285V;I427V;L805I;V918T;V925T;V931T;I932L;V949A;Y1006F;F1012S	F147L;L168M;I170V;G187Q;L285V;I427V;L805I;V918T;V925T;V931T;I932L;V949A;Y1006F;F1012S
Node_4560	Node_4580	0.016333814112560855		K657N;A677S;E765D;V808I;F933I;I1023V	K657N;A677S;E765D;V808I;F933I;I1023V
35052	Node_4560	1.423140557978581		M109T;L147F;M162T;V170N;A177S;L186I;L202F;I242L;V285I;S288A;L290I;G303A;V304N;S306G;I315V;N365P;L366T;S377C;L394M;T408S;S412T;F413M;V425I;V427L;A429T;F430I;A510T;H560R;M637I;I642V;H644N;Y645R;S654M;N657A;E658N;V667M;L684I;V737I;I741V;M747L;S753V;N754H;L756F;R760K;W763M;D765H;T766P;P768S;L770F;V776I;I781V;V799I;A801S;I805L;D806N;I808A;V819T;T840N;P844T;S851T;V853A;S854N;L855I;H856D;L858A;W859S;S86…	M109T;L147F;M162T;V170N;A177S;L186I;L202F;I242L;V285I;S288A;L290I;G303A;V304N;S306G;I315V;N365P;L366T;S377C;L394M;T408S;S412T;F413M;V425I;V427L;A429T;F430I;A510T;H560R;M637I;I642V;H644N;Y645R;S654M;N657A;E658N;V667M;L684I;V737I;I741V;M747L;S753V;N754H;L756F;R760K;W763M;D765H;T766P;P768S;L770F;V776I;I781V;V799I;A801S;I805L;D806N;I808A;V819T;T840N;P844T;S851T;V853A;S854N;L855I;H856D;L858A;W859S;S86…
Node_4559	Node_4560	0.14531790692484417		N365G;M674I;I798V;A944S;E948T	N365G;M674I;I798V;A944S;E948T
Node_4554	Node_4559	0.09253679535688734		V285I;S654A;V807I;I867V;V929I;S945T;Q946K	V285I;S654A;V807I;I867V;V929I;S945T;Q946K
7602	Node_4554	0.06649422497487548		I494V;S944L;T945L;K946S;R947H;E982S;F983V	I494V;S944L;T945L;K946S;R947H;E982S;F983V
Node_4553	Node_4554	0.014050852228228258		A949P	A949P
194597	Node_4553	0.07353008349057392		I285V;S396A;V425I;S854T;L855F;S860G;V863I;I939V;D1007E	I285V;S396A;V425I;S854T;L855F;S860G;V863I;I939V;D1007E
7612	Node_4553	0.02665025792090047		Y814H;A930R	Y814H;A930R
Node_4558	Node_4559	0.04439728637283585		I403V;M411I;I494V;N657S;I675V;V799I;V863I;I867L;T1010I	I403V;M411I;I494V;N657S;I675V;V799I;V863I;I867L;T1010I
Node_4555	Node_4558	0.01702138734604211		L293I;S657A;T948Q	L293I;S657A;T948Q
60560	Node_4555	0.09508863213768483		I293V;I808V;V853L;L855F;I933L;I939L	I293V;I808V;V853L;L855F;I933L;I939L
60585	Node_4555	0.12651046561074197		Y192C;V494I;L626P;V675I;D765E;V853I;S854I;S860G;T925I;I933V;Q948P;E982Q;P998L	Y192C;V494I;L626P;V675I;D765E;V853I;S854I;S860G;T925I;I933V;Q948P;E982Q;P998L
Node_4557	Node_4558	0.0447818765066013		S854G;S860G;L938I;S944T	S854G;S860G;L938I;S944T
7594	Node_4557	0.06930506781556985		V285I;S654A;K861N;V929I;I933V;I939L	V285I;S654A;K861N;V929I;I933V;I939L
Node_4556	Node_4557	0.10163230511313526		A949T;S1012A	A949T;S1012A
133434	Node_4556	0.02930700966074993		D140G;G221S	D140G;G221S
339859	Node_4556	0.02213927056635034
Node_4579	Node_4580	0.04454371018781693		L290I;L366I;K657Q;R760Q;V853T;T931M	L290I;L366I;K657Q;R760Q;V853T;T931M
Node_4568	Node_4579	0.18037513658890594		M411V;S412T;V427I;I675V;N754K;Q760V;V808I;H864Q;T925I;A930G;M931A;L932I;A949V;E982Q;D1007E;S1012T;I1023F	M411V;S412T;V427I;I675V;N754K;Q760V;V808I;H864Q;T925I;A930G;M931A;L932I;A949V;E982Q;D1007E;S1012T;I1023F
28833	Node_4568	0.20172860257985226		Q187N;V195T;V285I;S306N;T408S;V411I;T497S;V760I;L809V;L846I;F847I;S899T;F933L;A944I;S945A;E948N;S994E;F997Y;T1012I	Q187N;V195T;V285I;S306N;T408S;V411I;T497S;V760I;L809V;L846I;F847I;S899T;F933L;A944I;S945A;E948N;S994E;F997Y;T1012I
Node_4567	Node_4568	0.0426749965581916		I925L;Q982S;S986A	I925L;Q982S;S986A
Node_4561	Node_4567	0.05785780758538571		S854G;F933L;S994Q	S854G;F933L;S994Q
269548	Node_4561	0.04343563748450414		F943Y;E948D	F943Y;E948D
72674	Node_4561	0.08176328219528638		L434I;L756I;L855F;Q994Y	L434I;L756I;L855F;Q994Y
Node_4566	Node_4567	0.029651330349353945		I781V;S854A;I932L;E948K	I781V;S854A;I932L;E948K
Node_4562	Node_4566	0.06543751134198032		A837S;L925I;K948P	A837S;L925I;K948P
566292	Node_4562	0.007646867763677102		F635L	F635L
871532	Node_4562	0.006550271719462252
Node_4565	Node_4566	0.08160527809113723		V285I;V411I;F430I;L855F	V285I;V411I;F430I;L855F
307972	Node_4565	5.77576865925374E-4
Node_4564	Node_4565	0.0021399306616047037
683134	Node_4564	0.014468387015885617		L435V;A772T	L435V;A772T
Node_4563	Node_4564	0.012700367955864154
7689	Node_4563	0.006427988707887277		S436I	S436I
7690	Node_4563	0.006118658649465409		Q187N	Q187N
Node_4578	Node_4579	0.18028033985765		Q187N;Q657R;I781L;T853Y;A949G;S986A	Q187N;Q657R;I781L;T853Y;A949G;S986A
39384	Node_4578	0.05301367096284004		V863A;V929I;F937Y	V863A;V929I;F937Y
Node_4577	Node_4578	0.041156940475966776		V285I;I680V;S860G;L928V	V285I;I680V;S860G;L928V
1043166	Node_4577	0.020783349556341767		S854N;I1023V	S854N;I1023V
Node_4576	Node_4577	0.013265835391623427
Node_4570	Node_4576	0.0012304000150507445
7678	Node_4570	0.009855396826379854		V929I	V929I
Node_4569	Node_4570	0.03726105821859014		S854N;V863A;I867M;V928L;I1023V	S854N;V863A;I867M;V928L;I1023V
240836	Node_4569	0.029547172220315446
53479	Node_4569	0.053618946805790046		M867L	M867L
Node_4575	Node_4576	0.004113648125512975
Node_4571	Node_4575	0.0020917165444212385
1328066	Node_4571	0.004387560722768522
7666	Node_4571	0.009483547827989006
Node_4574	Node_4575	0.014131188821204387
7650	Node_4574	0.016320827884505194		I290V	I290V
Node_4573	Node_4574	0.0061041921009999086
7667	Node_4573	0.00999935029365661
Node_4572	Node_4573	0.003558660209588913
7670	Node_4572	0.0037673785036167846
7671	Node_4572	0.0025190185611670634
Node_8167	Node_8168	0.13122629816973713		A177S;S294A;A302S;S306A;G376A;D414N;L416I;V425I;Y668W;I680L;F836M;L858T;V863I;I867V;M925I;N994G;D1007E	A177S;S294A;A302S;S306A;G376A;D414N;L416I;V425I;Y668W;I680L;F836M;L858T;V863I;I867V;M925I;N994G;D1007E
Node_4590	Node_8167	0.5402293230578833		G161A;L168M;Q190H;L240M;L284M;L290S;G303A;L366I;I404H;G410S;M411I;S412E;M413W;I416V;L426W;I427V;I430Y;L494I;A510S;Q559E;V641I;A643I;S654A;K657L;E658R;P659S;V667T;L675F;A677T;I684W;A709S;I722V;H751S;N754K;A834S;M836L;F839L;H841Y;Y853F;S854T;H856Q;T858S;I922L;V929G;A930S;I939L;A944S;V949A;S981A;S986H;Q991L;H992M;S1002L;Y1003F;Y1006H;N1023S	G161A;L168M;Q190H;L240M;L284M;L290S;G303A;L366I;I404H;G410S;M411I;S412E;M413W;I416V;L426W;I427V;I430Y;L494I;A510S;Q559E;V641I;A643I;S654A;K657L;E658R;P659S;V667T;L675F;A677T;I684W;A709S;I722V;H751S;N754K;A834S;M836L;F839L;H841Y;Y853F;S854T;H856Q;T858S;I922L;V929G;A930S;I939L;A944S;V949A;S981A;S986H;Q991L;H992M;S1002L;Y1003F;Y1006H;N1023S
Node_4584	Node_4590	0.08467771533495357		S751A;L939I;S945A	S751A;L939I;S945A
426587	Node_4584	0.05714976279727547		V781I;M894L	V781I;M894L
Node_4583	Node_4584	0.03355525874242008		I411V;L756I;Q856K;W859L;A949V;S987A	I411V;L756I;Q856K;W859L;A949V;S987A
223987	Node_4583	0.0352132785179014
426588	Node_4583	0.0540107000058681		V781I;T860A;I932V;I938L;S944A	V781I;T860A;I932V;I938L;S944A
Node_4589	Node_4590	0.035541395128043426
Node_4585	Node_4589	0.05098066698614618		S858T;I932L	S858T;I932L
1355229	Node_4585	0.0611231568719116		L756I	L756I
231028	Node_4585	0.0573474727742694		Y192N;S982G	Y192N;S982G
Node_4588	Node_4589	0.030175107173396946
Node_4586	Node_4588	0.06336037914738492		M637I;G837A;I932V	M637I;G837A;I932V
7739	Node_4586	0.0010957708767052301
7740	Node_4586	0.004113760096892096
Node_4587	Node_4588	0.07875794758367402		S751A;L839F;S858A;A942G;S945A	S751A;L839F;S858A;A942G;S945A
373177	Node_4587	0.004125915640867441		L387M	L387M
7741	Node_4587	3.73628282234857E-6
Node_8166	Node_8167	0.19330323704586128		F147L;A381T;R407K;A408T;G410A;N414Y;R415Q;G443A;I642V;H644Y;L664M;L675M;A713S;V737I;I741V;S753G;L756I;T840V;I925L;F933M;Q946K;K948E;S981V;S982E;H983L;S986H;S987N;Q991L;S1002P;L1010P;N1023Q	F147L;A381T;R407K;A408T;G410A;N414Y;R415Q;G443A;I642V;H644Y;L664M;L675M;A713S;V737I;I741V;S753G;L756I;T840V;I925L;F933M;Q946K;K948E;S981V;S982E;H983L;S986H;S987N;Q991L;S1002P;L1010P;N1023Q
Node_4591	Node_8166	0.8717687287527782		L170V;L171I;L186I;G187N;V195T;V197I;V203I;F289L;A294S;G303M;V304I;E305S;A306S;N365H;L366I;A367S;A369M;A376P;P409Q;A410S;S412T;Q415H;A510S;M637I;A643T;Y644F;V667T;L680F;L750I;T766A;A801S;I807V;G837A;F839L;V840M;T851S;L855I;H856N;T860A;T914S;L925M;L928F;V931T;M933I;F935L;A944S;V949P;V981S;E982N;H992Y;C997T;P1002T;Y1003F;Y1006F;E1009N;F1012Y;Q1023K;K1039E	L170V;L171I;L186I;G187N;V195T;V197I;V203I;F289L;A294S;G303M;V304I;E305S;A306S;N365H;L366I;A367S;A369M;A376P;P409Q;A410S;S412T;Q415H;A510S;M637I;A643T;Y644F;V667T;L680F;L750I;T766A;A801S;I807V;G837A;F839L;V840M;T851S;L855I;H856N;T860A;T914S;L925M;L928F;V931T;M933I;F935L;A944S;V949P;V981S;E982N;H992Y;C997T;P1002T;Y1003F;Y1006F;E1009N;F1012Y;Q1023K;K1039E
7764	Node_4591	0.14502464005500654		T408M;A429T;L773V;I922M;V929M;E948K	T408M;A429T;L773V;I922M;V929M;E948K
7769	Node_4591	0.18880140945204102		I203V;L240M;L290M;M303L;I304V;T381A;Q409R;T412E;T667A;N754D;A766P;V867I;A930G;S981L;N982S;H986Y;L991I	I203V;L240M;L290M;M303L;I304V;T381A;Q409R;T412E;T667A;N754D;A766P;V867I;A930G;S981L;N982S;H986Y;L991I
Node_8165	Node_8166	0.19388400687440197		T408P;M413Q;I416T;A448G;S854T;V918T;H986T	T408P;M413Q;I416T;A448G;S854T;V918T;H986T
Node_4704	Node_8165	0.03350226408377719		S302A;G395A;A396S;M411I;A429T;G837A	S302A;G395A;A396S;M411I;A429T;G837A
Node_4598	Node_4704	0.19863751959202258		L186M;A410S;S412T;A643T;E765D;F839L;V867L;T918S;V929L;M933L;I939L;E948T;V949L;E982M;L983M;Y1003H;Y1006F	L186M;A410S;S412T;A643T;E765D;F839L;V867L;T918S;V929L;M933L;I939L;E948T;V949L;E982M;L983M;Y1003H;Y1006F
Node_4593	Node_4598	0.06189060210125604
7867	Node_4593	0.0019849068448898103
Node_4592	Node_4593	0.0011872360368040877
765184	Node_4592	3.73628282234857E-6
7868	Node_4592	0.0021275394282644685
Node_4597	Node_4598	0.02996414352268244		S177N;V641I;N754T;Y853F	S177N;V641I;N754T;Y853F
Node_4594	Node_4597	0.04928283145060931		I404V;I430V;S436A;I798V;V981I	I404V;I430V;S436A;I798V;V981I
134994	Node_4594	0.026659739622962687		I922V;T948I	I922V;T948I
765186	Node_4594	0.01595850960819329
Node_4596	Node_4597	0.018564082324353106		T860S;S918T;T948V	T860S;S918T;T948V
334987	Node_4596	0.051082022935242354
Node_4595	Node_4596	0.01718336008816287		I430V;L929M	I430V;L929M
765187	Node_4595	0.025092092164815272
7871	Node_4595	0.01974085760806904
Node_4703	Node_4704	0.06709430104945234		I427V;N754S;F847I;H864Q;F935L;V981I;K1039S;K1040Y	I427V;N754S;F847I;H864Q;F935L;V981I;K1039S;K1040Y
Node_4635	Node_4703	0.0275885033590496		I430V;T918V	I430V;T918V
Node_4608	Node_4635	0.04562975916796087		A245S;S436A;I847F;V867I;M933I;S1039T	A245S;S436A;I847F;V867I;M933I;S1039T
1072481	Node_4608	0.06077582842655017		G448A;I798V;Y853F;L925M;L928M	G448A;I798V;Y853F;L925M;L928M
Node_4607	Node_4608	0.03879796274162404		L435M;T860A	L435M;T860A
Node_4599	Node_4607	0.01647318003992448		T1039A	T1039A
386614	Node_4599	0.01579543732226951		F202L;I798V;A860S	F202L;I798V;A860S
7782	Node_4599	0.016795602667025403
Node_4606	Node_4607	0.014219661816261038		I938M	I938M
Node_4600	Node_4606	0.009238136312187954
30478	Node_4600	0.01737579441123859		Y644F;V840I	Y644F;V840I
491014	Node_4600	0.0370318227863553		F202L;L366M;Y853F	F202L;L366M;Y853F
Node_4605	Node_4606	0.0013982179082284506
Node_4602	Node_4605	0.005880566314592819
1213598	Node_4602	0.011729659664478174		F202L;S945A	F202L;S945A
Node_4601	Node_4602	3.73628282234857E-6
195326	Node_4601	0.01216493508772991		L380F	L380F
255564	Node_4601	0.018493433045436155
Node_4604	Node_4605	0.005497250707528325
1352416	Node_4604	0.022389110180450415		A942T	A942T
Node_4603	Node_4604	0.013831460984773326		T851S	T851S
1188028	Node_4603	0.01904832339741893
432798	Node_4603	0.04072613823007455		F202L;V210K;M213P;P214Q;L385P;I556T;T700A;G838D;V918G;S921P;L925P;L928P;I939N	F202L;V210K;M213P;P214Q;L385P;I556T;T700A;G838D;V918G;S921P;L925P;L928P;I939N
Node_4634	Node_4635	0.018618699767442973
1213697	Node_4634	0.17960802772361234		M276L;P408S;A410S;S412T;I425L;V430I;V701A;V781I;V840I;T851S;H856N;I863M;V918I;L925M;F937Y;I939L;E982D;Y1003N;Y1006F;S1039V	M276L;P408S;A410S;S412T;I425L;V430I;V701A;V781I;V840I;T851S;H856N;I863M;V918I;L925M;F937Y;I939L;E982D;Y1003N;Y1006F;S1039V
Node_4633	Node_4634	0.012271409862305144		T858A;I863T;L874M;V949I	T858A;I863T;L874M;V949I
Node_4613	Node_4633	0.017930016910364603		Y853F;T863A;L935F	Y853F;T863A;L935F
Node_4610	Node_4613	0.009681885394582137		T381A;I847M	T381A;I847M
195290	Node_4610	0.036859852886294515		A294T	A294T
Node_4609	Node_4610	0.020648173373425706		V430I;V781I;A863T;A944T	V430I;V781I;A863T;A944T
495876	Node_4609	0.016373326690912553		L770F	L770F
685728	Node_4609	0.02790959850668838
Node_4612	Node_4613	3.73628282234857E-6
540279	Node_4612	0.09453646494465659		A245S;L770F;A858T;A863I;V867I;M874L;V929I;M933L;F935L;I939L;A944S	A245S;L770F;A858T;A863I;V867I;M874L;V929I;M933L;F935L;I939L;A944S
Node_4611	Node_4612	0.034139830814339994		L186M;T381A;I847L	L186M;T381A;I847L
195330	Node_4611	0.02375754249159115		I949V	I949V
42863	Node_4611	0.018269070474759317		A306T;E982D	A306T;E982D
Node_4632	Node_4633	0.06045505411790867		V427I;M933I;L935M;I939L;S1039Y	V427I;M933I;L935M;I939L;S1039Y
Node_4617	Node_4632	0.010333456973197416
Node_4614	Node_4617	0.018145751026984056		A858T;T863V	A858T;T863V
195321	Node_4614	0.07482794910233255		T381A;L394M;S754T;V799I	T381A;L394M;S754T;V799I
495854	Node_4614	0.06299905787475432		V430I;V781I;T854S;V863I;I932V;M935L;E982Q;Y1003N;Y1039S	V430I;V781I;T854S;V863I;I932V;M935L;E982Q;Y1003N;Y1039S
Node_4616	Node_4617	0.004010545484641368		M874L	M874L
420948	Node_4616	0.07528383597093737		T429A;L770F;V918T;Y1039P	T429A;L770F;V918T;Y1039P
Node_4615	Node_4616	0.026647986492549774		V840I;A858T;T863M;I932V;Y1040H	V840I;A858T;T863M;I932V;Y1040H
1579276	Node_4615	0.01219690230924099		S169X;I981V	S169X;I981V
495868	Node_4615	0.020771923567095014		E765D;E982D	E765D;E982D
Node_4631	Node_4632	0.013515460553679075		M109A;Y1040N	M109A;Y1040N
Node_4619	Node_4631	0.0012189664774462027
86373	Node_4619	0.09681583080799017		A109T;L170M;L185M;L186M;V430I;V781I;H856N;V918M;Y1006F;F1012Y	A109T;L170M;L185M;L186M;V430I;V781I;H856N;V918M;Y1006F;F1012Y
Node_4618	Node_4619	0.0021962018847308607
651724	Node_4618	0.04912504436369056		G243A;M276L;T381A;P408S;V781I	G243A;M276L;T381A;P408S;V781I
86377	Node_4618	0.029735963204018404
Node_4630	Node_4631	3.73628282234857E-6
651721	Node_4630	0.03194330905815665		I427V	I427V
Node_4629	Node_4630	0.011252672999950097		T381A	T381A
1053764	Node_4629	0.053632685986569686		T429A;T863L;V918I;Y1039H	T429A;T863L;V918I;Y1039H
Node_4628	Node_4629	0.00747474754431374		V781I	V781I
Node_4622	Node_4628	0.006274439022178453		M276L	M276L
651723	Node_4622	0.019107592879621153		V918I;E982D	V918I;E982D
Node_4621	Node_4622	0.005366345796266239
195299	Node_4621	0.037491630339659965		A109T;F289L;I427V;V918I;V929L;I981V;L983M	A109T;F289L;I427V;V918I;V929L;I981V;L983M
Node_4620	Node_4621	0.011395034948673808		I922V	I922V
31902	Node_4620	0.0028391148858849862		I981V	I981V
497146	Node_4620	0.011466586990273758		I427V	I427V
Node_4627	Node_4628	0.001467287365844033
1452449	Node_4627	0.029655395609277612		M276L;I981V	M276L;I981V
Node_4626	Node_4627	0.05023631700616065		T429A;V641I;I781V;I807V;V918M;V929I	T429A;V641I;I781V;I807V;V918M;V929I
Node_4623	Node_4626	0.01343726847157078		A381T	A381T
1160813	Node_4623	0.021902244619039998
1577495	Node_4623	0.0297489408922992		A429T;S754Y	A429T;S754Y
Node_4625	Node_4626	0.010048974802930403
495860	Node_4625	0.017273500506417717		I929V	I929V
Node_4624	Node_4625	0.008717622244513775		I949V	I949V
195307	Node_4624	0.020694653262459475
86363	Node_4624	0.02974261272172084		A429T	A429T
Node_4702	Node_4703	0.019836692538066723		V840I;T851S;Y1003H;Y1040F	V840I;T851S;Y1003H;Y1040F
Node_4647	Node_4702	0.003080019526581408		G448A;T914A;L935F;I981V	G448A;T914A;L935F;I981V
Node_4639	Node_4647	0.048958535643032826		I798V;I840V;I939L;F1040M	I798V;I840V;I939L;F1040M
27585	Node_4639	0.06607278226490558		L185F;T860S;L874F	L185F;T860S;L874F
Node_4638	Node_4639	0.03480265296987175		L426F;A448G;A510S	L426F;A448G;A510S
7857	Node_4638	0.03968956251165235		I425V;T429A;S754T;F839L;V929I;V981I;M1040A	I425V;T429A;S754T;F839L;V929I;V981I;M1040A
Node_4637	Node_4638	0.032416752958545694		Y853F;V867L;H1003Y	Y853F;V867L;H1003Y
212740	Node_4637	0.02547850641657342		A944V;V981I	A944V;V981I
Node_4636	Node_4637	0.001863845644440926		A914T	A914T
303931	Node_4636	0.03716450136209541		V427I;F935L	V427I;F935L
94987	Node_4636	0.0199643372373165
Node_4646	Node_4647	0.023354158983877712		F289L;T381A;I430V;I847F;I863T	F289L;T381A;I430V;I847F;I863T
Node_4641	Node_4646	0.07680561965663069		F202L;S754T;L770F;V781A;S851T;H1003Y	F202L;S754T;L770F;V781A;S851T;H1003Y
661037	Node_4641	0.011888391711823706
Node_4640	Node_4641	0.018466022373523433		V315I	V315I
495881	Node_4640	0.003081562108811547
55142	Node_4640	0.027594538433562025
Node_4645	Node_4646	0.004671794791191229
55135	Node_4645	0.08035537478203837		S177G;I404V;A914T;F935L;E982G	S177G;I404V;A914T;F935L;E982G
Node_4644	Node_4645	0.016808865028983173		L366M;S945A;S1039Y	L366M;S945A;S1039Y
305516	Node_4644	0.04859817557603047		I397V;V641I;H856N;L983M	I397V;V641I;H856N;L983M
Node_4643	Node_4644	0.012081023707852669
662068	Node_4643	0.01826677954921086
Node_4642	Node_4643	0.004671809272438835		H1003Y	H1003Y
436291	Node_4642	0.007531764136296252
7797	Node_4642	0.016730950139401957		V430I;A945P;K946S;R947G;E948K	V430I;A945P;K946S;R947G;E948K
Node_4701	Node_4702	0.02891669328010229
Node_4648	Node_4701	0.033007575668436234		T381A;V867I	T381A;V867I
1213687	Node_4648	0.017096759821966706
7792	Node_4648	0.0244782241194904		V929I	V929I
Node_4700	Node_4701	0.01319529047610067		Y853F;H1003Y	Y853F;H1003Y
Node_4654	Node_4700	0.02577502913286987		T165M;V867L;T918A;M933L	T165M;V867L;T918A;M933L
582428	Node_4654	0.04162463241932585		A376S;S436A;I922V	A376S;S436A;I922V
Node_4653	Node_4654	0.02165849741693789
Node_4650	Node_4653	0.011731354227679078		M165L;F1040L	M165L;F1040L
378071	Node_4650	0.061320769586599454		A510G;A918V;E948K;E982D;S1039L;L1040P	A510G;A918V;E948K;E982D;S1039L;L1040P
Node_4649	Node_4650	0.007230310723198624
259920	Node_4649	0.014753756475283028
496405	Node_4649	0.047015148947158504		S1039L	S1039L
Node_4652	Node_4653	0.037025827228286075
586796	Node_4652	0.017529017306077834		A376T;A918T	A376T;A918T
Node_4651	Node_4652	0.0031992679939722665
137246	Node_4651	0.006258604828284303		I847M	I847M
36176	Node_4651	0.018403166284642402		M165L	M165L
Node_4699	Node_4700	0.008103333154726155		S177G	S177G
Node_4663	Node_4699	0.019850053544552663		S1039F	S1039F
57987	Node_4663	0.0719817137273721		Q190H;I430V;S436A;T766A;I863T;L925T;L935F;Y1003H	Q190H;I430V;S436A;T766A;I863T;L925T;L935F;Y1003H
Node_4662	Node_4663	0.012931998907658676		T381A;F853Y	T381A;F853Y
Node_4655	Node_4662	0.005168775582508779		I847M	I847M
30501	Node_4655	0.04624167409289903		V304I;I756V;Y853F;T918A;I981L	V304I;I756V;Y853F;T918A;I981L
57985	Node_4655	0.04892667517843774		S436A;T858A	S436A;T858A
Node_4661	Node_4662	0.00850359461352593		I981V	I981V
57991	Node_4661	0.025561278367844283		V781L;I863M;T918M	V781L;I863M;T918M
Node_4660	Node_4661	0.005536846826529615		I756V	I756V
Node_4656	Node_4660	0.002382552500272575
57979	Node_4656	0.01894808380332048
57980	Node_4656	0.015459489410966823		E765D	E765D
Node_4659	Node_4660	0.016781901467172053		S436A;I847M	S436A;I847M
57982	Node_4659	0.04015108935325596		I939L;V981I;E982D	I939L;V981I;E982D
Node_4658	Node_4659	0.017769553402926973		V641I;S851T;F1039L	V641I;S851T;F1039L
38578	Node_4658	0.015785539650001502
Node_4657	Node_4658	0.008096262215583346
13397	Node_4657	0.041219043477740414
57983	Node_4657	0.022356617472624053		A306S;I641V;L935F	A306S;I641V;L935F
Node_4698	Node_4699	0.022179438929334206		I847M	I847M
Node_4664	Node_4698	0.03821161302616567		L366M;I411V;I430V;V867I;T914A;S1039F	L366M;I411V;I430V;V867I;T914A;S1039F
232419	Node_4664	0.022609707227416988
7830	Node_4664	0.03255026589693747		A376R;L827Q;S828T;I867L;A944S	A376R;L827Q;S828T;I867L;A944S
Node_4697	Node_4698	0.02012918833688502		A376P;T381A	A376P;T381A
172663	Node_4697	0.04715206210537505		I430V;S436A;L855F;H856Q;Y1003H	I430V;S436A;L855F;H856Q;Y1003H
Node_4696	Node_4697	0.014813888387894136		E765D;I981V	E765D;I981V
Node_4666	Node_4696	0.0012744570990366549
376633	Node_4666	0.025021632209296294		S436A;F853Y;Y1003H	S436A;F853Y;Y1003H
Node_4665	Node_4666	0.01149835433964877
79736	Node_4665	0.01795957917802314
89020	Node_4665	0.024170711782663938		I430V;M703L	I430V;M703L
Node_4695	Node_4696	0.011336642712371801		M847I	M847I
376647	Node_4695	0.049653648710640694		T914A;T918V;V981I	T914A;T918V;V981I
Node_4694	Node_4695	0.004336445089656849
Node_4667	Node_4694	0.008144639833506497
1053780	Node_4667	0.09253319341165023		L290I;I430V;T918V;S1039P	L290I;I430V;T918V;S1039P
7819	Node_4667	0.03569253536651888		L935F;S1039F	L935F;S1039F
Node_4693	Node_4694	0.0031584901117763875		T918A	T918A
Node_4669	Node_4693	0.006491975480636114
195335	Node_4669	0.017077955858361853		A918T;V981I	A918T;V981I
Node_4668	Node_4669	0.008043848506632069
7823	Node_4668	0.01049775189601724
7824	Node_4668	0.01058187522029384
Node_4692	Node_4693	0.004758321993574292
7815	Node_4692	0.028004193275798412		S436A;S754T;I847M;V981I	S436A;S754T;I847M;V981I
Node_4691	Node_4692	0.0023827867886299734		F839L	F839L
Node_4678	Node_4691	0.018173071195525085
Node_4670	Node_4678	0.0028129882931085585
1213693	Node_4670	0.00573667355584335		S745X;H1004X	S745X;H1004X
496092	Node_4670	0.003323426309547148		V981I	V981I
Node_4677	Node_4678	0.0035983515708657636
Node_4671	Node_4677	0.00933120553744564
1739091	Node_4671	3.73628282234857E-6
1739092	Node_4671	3.73628282234857E-6
Node_4676	Node_4677	0.0028542522833180438
Node_4672	Node_4676	0.005358950692950978
496093	Node_4672	0.008802060845335599
571825	Node_4672	0.008386010412131816		V981I	V981I
Node_4675	Node_4676	0.006760736097431904
1213682	Node_4675	0.0032614938721209677		A918V	A918V
Node_4674	Node_4675	0.0010704270627667736
1739090	Node_4674	0.0022136260139369464		G161X;Y644H	G161X;Y644H
Node_4673	Node_4674	3.73628282234857E-6
1213683	Node_4673	3.73628282234857E-6
1739093	Node_4673	3.73628282234857E-6
Node_4690	Node_4691	9.241681519925447E-4
496413	Node_4690	0.014272107804493343		I847M	I847M
Node_4689	Node_4690	3.73628282234857E-6
Node_4682	Node_4689	3.73628282234857E-6
263686	Node_4682	0.006543114525512731		F1040Y	F1040Y
Node_4681	Node_4682	0.0010839810854303383
Node_4679	Node_4681	0.0010807572724802438
398260	Node_4679	0.0066436778615174726
46612	Node_4679	0.0032637181550633034
Node_4680	Node_4681	3.73628282234857E-6
443756	Node_4680	0.005444972049694461		V929I	V929I
7808	Node_4680	0.007614566086953129
Node_4688	Node_4689	3.73628282234857E-6
443759	Node_4688	0.012059310602265014
Node_4687	Node_4688	0.0021596449282862092
Node_4684	Node_4687	0.0012594034654260606
280671	Node_4684	0.005283266335693223
Node_4683	Node_4684	0.0010851059620900637
1443565	Node_4683	0.007533269986032449		L839F	L839F
263685	Node_4683	0.00794913011918488		I847F	I847F
Node_4686	Node_4687	0.0010917352366476391
303932	Node_4686	0.005474601399709354		L839F	L839F
Node_4685	Node_4686	0.0032504022555472686
302049	Node_4685	0.010994386430880031		F943S	F943S
7807	Node_4685	0.0032861473105685476
Node_8164	Node_8165	0.015288286341905237		I425V;I430V;V641I;N754A;E765D	I425V;I430V;V641I;N754A;E765D
Node_6380	Node_8164	0.003462686066968703
Node_4705	Node_6380	0.20138018104765323		L147M;F289L;I403V;A410T;S412T;V420I;I427V;A754V;I756T;V808I;F839L;F847M;V929I;I939L;A944S;S945A;L983M;Y1003H	L147M;F289L;I403V;A410T;S412T;V420I;I427V;A754V;I756T;V808I;F839L;F847M;V929I;I939L;A944S;S945A;L983M;Y1003H
106881	Node_4705	0.01898298486313322
7897	Node_4705	0.02685522824333932
Node_6379	Node_6380	0.024289042813501964
Node_4708	Node_6379	0.14859778269230814		L147M;S295G;A396S;M411A;V420I;L426M;A429T;D765E;V808M;F839L;F847M;I922V;M933L;F935L;V981I;L991M;Y1006F	L147M;S295G;A396S;M411A;V420I;L426M;A429T;D765E;V808M;F839L;F847M;I922V;M933L;F935L;V981I;L991M;Y1006F
7883	Node_4708	0.17322338940098989		Y192F;M276L;S288A;I403V;Y414F;A643T;M675I;L770I;I798V;G837A;M868T;L925V;L928M;I932M;L983M;M991L	Y192F;M276L;S288A;I403V;Y414F;A643T;M675I;L770I;I798V;G837A;M868T;L925V;L928M;I932M;L983M;M991L
Node_4707	Node_4708	0.09835843471266846		Y644F;V840M	Y644F;V840M
7886	Node_4707	0.04377314813033336		I403V;Y1003H	I403V;Y1003H
Node_4706	Node_4707	0.018630156595223955
27779	Node_4706	0.020333009173165596		L434V;A643G	L434V;A643G
7888	Node_4706	0.0010976880165766514
Node_6378	Node_6379	0.0689225012830345		A643T;A677S;T766A;P768A;T851S;F935M	A643T;A677S;T766A;P768A;T851S;F935M
Node_4922	Node_6378	0.024152631126733427		D704N;V981T	D704N;V981T
Node_4740	Node_4922	0.07205869884180013		V840I;L874M;A944S;S945A	V840I;L874M;A944S;S945A
194408	Node_4740	0.1984086520379925		V197G;I403S;I556V;Y644F;A754S;A768P;T858A;H864Q;I922V;S944T;A945T;T981K	V197G;I403S;I556V;Y644F;A754S;A768P;T858A;H864Q;I922V;S944T;A945T;T981K
Node_4739	Node_4740	0.02302737602615908
Node_4712	Node_4739	0.08685119845078632		A772S	A772S
Node_4709	Node_4712	0.041141884758687366		G655S;M933L	G655S;M933L
1415582	Node_4709	0.10055044661647267		I404F;Y853F;T981S	I404F;Y853F;T981S
262585	Node_4709	0.10240884167904256		A160S;F202L;T310M;A376P;V420I;S655A;G837A;I863V;T981A	A160S;F202L;T310M;A376P;V420I;S655A;G837A;I863V;T981A
Node_4711	Node_4712	0.009577897629871551		I427V;T918S	I427V;T918S
406260	Node_4711	0.05782665110407476		V203I;M675V;M874L;K946M	V203I;M675V;M874L;K946M
Node_4710	Node_4711	0.0884114243787177
194415	Node_4710	0.07179831177214699
8453	Node_4710	0.06314287783827945		I404V;M411V;V427I	I404V;M411V;V427I
Node_4738	Node_4739	0.01716120467254815		V203I	V203I
Node_4713	Node_4738	0.056407753479084215		A410T;V929I	A410T;V929I
1043697	Node_4713	0.14424363352885328		L292M;L366M;M411I;T643A;A766T;T918S;S944V	L292M;L366M;M411I;T643A;A766T;T918S;S944V
261001	Node_4713	0.1913650090579807		F289L;S302A;L366I;A367S;A376P;G395A;A510S;A754S;H864Q;T918A;I939V;Y1003S;F1012Y	F289L;S302A;L366I;A367S;A376P;G395A;A510S;A754S;H864Q;T918A;I939V;Y1003S;F1012Y
Node_4737	Node_4738	0.01282172768461417
Node_4716	Node_4737	0.03320323874979014		S944A	S944A
928324	Node_4716	0.15062299200657442		L290M;I427V;A754S;S851A;T918A;L928M;I932V;A944V	L290M;I427V;A754S;S851A;T918A;L928M;I932V;A944V
Node_4715	Node_4716	0.012535028407392361		M411V;L426M;I922V;I939V;Q1023K	M411V;L426M;I922V;I939V;Q1023K
118254	Node_4715	0.16450330498340485		G395C	G395C
Node_4714	Node_4715	0.027806356135057077		I203V	I203V
102246	Node_4714	0.11824410549196972		A369S;A410S;V411I;I427V;V799I;V922I;A944S;K1023N	A369S;A410S;V411I;I427V;V799I;V922I;A944S;K1023N
260983	Node_4714	0.1471931382780087		G219S;S295A;V304I;P408S;V411T;V781I;S851T;H856N;T858A;K1023R	G219S;S295A;V304I;P408S;V411T;V781I;S851T;H856N;T858A;K1023R
Node_4736	Node_4737	0.016593034737357862
Node_4722	Node_4736	0.08357821008205302		F289L;A410V;M703L;V705T;I922V	F289L;A410V;M703L;V705T;I922V
Node_4718	Node_4722	0.02823118589099867
420416	Node_4718	0.16108475652548582		L185F;V430I;L750I;D765N;T858A	L185F;V430I;L750I;D765N;T858A
Node_4717	Node_4718	0.09541415060257928		M411L;V425I;L426M;S654A;M836L;T854S;H856N;H864Q;V922I;L928M;I932V;S944A;A945S	M411L;V425I;L426M;S654A;M836L;T854S;H856N;H864Q;V922I;L928M;I932V;S944A;A945S
1415581	Node_4717	0.10075284011458094		A294T;E305D;A306S;T314S;V315P;N365E;L366S;V378M;D379N;L380K;T381I;S384F;G395V;A396Q;I397V;N398T;T401D;T402N;I403S;I404L;N405F;N856D;T860A	A294T;E305D;A306S;T314S;V315P;N365E;L366S;V378M;D379N;L380K;T381I;S384F;G395V;A396Q;I397V;N398T;T401D;T402N;I403S;I404L;N405F;N856D;T860A
8456	Node_4717	0.0874727382903331		I217L;I242L;I798V;T858A	I217L;I242L;I798V;T858A
Node_4721	Node_4722	0.046844634514745354		A160S	A160S
543905	Node_4721	0.11940430614441169		I203V;Y414H;I427V;T643A;L770W;I932T;T986A	I203V;Y414H;I427V;T643A;L770W;I932T;T986A
Node_4720	Node_4721	0.03464700184892883		A754T;T918A	A754T;T918A
543901	Node_4720	0.05165572046808048		I427V;V781I	I427V;V781I
Node_4719	Node_4720	0.018472811241633552		S920A	S920A
1415575	Node_4719	0.07072664493676134		M411V;D765N;V799I;H856D;T860A;H864Q	M411V;D765N;V799I;H856D;T860A;H864Q
356198	Node_4719	0.07218112872367283		G655S;T754I;A918V;A942S	G655S;T754I;A918V;A942S
Node_4735	Node_4736	0.02961917842373269		I427V	I427V
Node_4726	Node_4735	0.030679061859149627		S944A;Y1006F	S944A;Y1006F
Node_4723	Node_4726	0.023390895503624894		T918A	T918A
1035548	Node_4723	0.07457431146766082		I922V	I922V
194526	Node_4723	0.10162121150090535		V427I;V808M;A944V;V949T;C997S	V427I;V808M;A944V;V949T;C997S
Node_4725	Node_4726	0.026358890114660385		I203V;M411V;V799I;A944V	I203V;M411V;V799I;A944V
420423	Node_4725	0.06812148774866074		V808M;H821R;T858S	V808M;H821R;T858S
Node_4724	Node_4725	0.014845996330035268		M874I	M874I
441557	Node_4724	0.03979173933324715
8450	Node_4724	0.05092304967270307		G180E;V304I;V411M;V808M;T918A;V944A;F1012Y	G180E;V304I;V411M;V808M;T918A;V944A;F1012Y
Node_4734	Node_4735	0.006459992752685147
Node_4729	Node_4734	0.023332225683729696		D765N;G1039E	D765N;G1039E
260995	Node_4729	0.23731549782293254		F289L;V304I;L366I;T643A;T914V;S944T;H992L	F289L;V304I;L366I;T643A;T914V;S944T;H992L
Node_4728	Node_4729	0.018854423188009863
260982	Node_4728	0.1370919609197283		S177N;V304I;Q415H;K657N;A754L;V781I;G837A;T858A;A945S;C997S	S177N;V304I;Q415H;K657N;A754L;V781I;G837A;T858A;A945S;C997S
Node_4727	Node_4728	0.061474913760523026		F289L;L293V;G303S;A410S;L494I;L680F;A754S;T918I;V929I;S944A	F289L;L293V;G303S;A410S;L494I;L680F;A754S;T918I;V929I;S944A
118251	Node_4727	0.08380227021430316		S754F;V799I;H992Y	S754F;V799I;H992Y
449092	Node_4727	0.13394008633405008		A160T;I242M;V293M;A367T;S410T;V420I;V425I;V430I;V439I;A510S;I737V;N765D;G837A;A944T;V949I;E1007D;E1039G	A160T;I242M;V293M;A367T;S410T;V420I;V425I;V430I;V439I;A510S;I737V;N765D;G837A;A944T;V949I;E1007D;E1039G
Node_4733	Node_4734	0.017659447336600787		I203V;A754T;T918I	I203V;A754T;T918I
Node_4730	Node_4733	0.03579082317971129		F289L;V420I	F289L;V420I
320579	Node_4730	0.12643626572884756		L147F;A369G;I556V;V781I;H856N;T858M;I922V;I938M;V949I;H992Y;Y1003H	L147F;A369G;I556V;V781I;H856N;T858M;I922V;I938M;V949I;H992Y;Y1003H
320582	Node_4730	0.13735240937839502		G303A;V304I;A510S;Y853F;T854S;V872I;L928M;I932V;I939T;A945T;K946E;T981A;L991V	G303A;V304I;A510S;Y853F;T854S;V872I;L928M;I932V;I939T;A945T;K946E;T981A;L991V
Node_4732	Node_4733	0.09161521605789275		M411A;Y853F;T854S;I918V	M411A;Y853F;T854S;I918V
650642	Node_4732	0.09985202803507452		A410T;V427I;V808I;T858V;L925F;Y1006F	A410T;V427I;V808I;T858V;L925F;Y1006F
Node_4731	Node_4732	0.01739226842959506		I556V;I922V;V929I	I556V;I922V;V929I
1415579	Node_4731	0.0873154968647452		G303A;I403V;A411T	G303A;I403V;A411T
1415580	Node_4731	0.06733384716724808		L185M;A510S;T754A;S854T	L185M;A510S;T754A;S854T
Node_4921	Node_4922	0.03979537859419782		V430I;I556V;G702D;M703L;L750M;A754T;Y1006F	V430I;I556V;G702D;M703L;L750M;A754T;Y1006F
Node_4824	Node_4921	0.07242013619583283		I403S;A410S;G655A;T754S;T860S	I403S;A410S;G655A;T754S;T860S
Node_4772	Node_4824	0.03385012606002007		A944S;F1012Y	A944S;F1012Y
Node_4741	Node_4772	0.20770036040142434		V304I;S410A;S412T;A510S;L928M;I932V;M935I;S945A;V949I;Y1003H;F1006Y	V304I;S410A;S412T;A510S;L928M;I932V;M935I;S945A;V949I;Y1003H;F1006Y
141262	Node_4741	0.021667486426213155		V929I;E982D	V929I;E982D
166789	Node_4741	0.025628468997338557
Node_4771	Node_4772	0.031145288566984855
Node_4742	Node_4771	0.10474811117592853		P409A;S412L;A510S;A655S;T858M;I932V;H992Y	P409A;S412L;A510S;A655S;T858M;I932V;H992Y
113382	Node_4742	0.007433475679576628		A820T	A820T
1248184	Node_4742	3.73628282234857E-6		M109V	M109V
Node_4770	Node_4771	0.021523598030598754
Node_4754	Node_4770	0.012446015995497443		P409S	P409S
Node_4743	Node_4754	0.03573729181028481		S409L;V929I;I932V;I939V;Q1023L	S409L;V929I;I932V;I939V;Q1023L
284022	Node_4743	0.012303595613218457
391643	Node_4743	0.008930536231931642		N277Y	N277Y
Node_4753	Node_4754	0.004473977228217011
252291	Node_4753	0.03084405676716513
Node_4752	Node_4753	0.007790594065980512
324339	Node_4752	0.01849835211821586		I863V	I863V
Node_4751	Node_4752	0.013755121515212148
Node_4745	Node_4751	0.005647463462533641
113393	Node_4745	0.008372497362862785		S409M;D500G	S409M;D500G
Node_4744	Node_4745	0.009587191947597804
113391	Node_4744	0.011328568971575546		R252G	R252G
586894	Node_4744	0.005647749104834494
Node_4750	Node_4751	0.002182580616189116		S409L	S409L
294368	Node_4750	0.012877606845792162		S410A	S410A
Node_4749	Node_4750	0.00619069616851777		H992Y	H992Y
Node_4746	Node_4749	0.001638785013207871
244216	Node_4746	0.021615997164768207
244217	Node_4746	0.012602633360678218
Node_4748	Node_4749	0.01956924434014224		F289L	F289L
429345	Node_4748	0.009418124535395145
Node_4747	Node_4748	0.005571596530709825
288313	Node_4747	0.002099722690540136
412855	Node_4747	3.73628282234857E-6
Node_4769	Node_4770	0.007879803395591217
Node_4757	Node_4769	0.006413469539927425		Y1012F	Y1012F
288317	Node_4757	0.06112793236162991		F289L;E982M	F289L;E982M
Node_4756	Node_4757	0.009260286590040814		V799I	V799I
113097	Node_4756	0.035461494844178126		V304I	V304I
Node_4755	Node_4756	0.010977571410235315		Y853F	Y853F
324332	Node_4755	0.02733935344181047		G180S;L293M;S944A	G180S;L293M;S944A
363225	Node_4755	0.055666357646088654		S754L;V929I	S754L;V929I
Node_4768	Node_4769	0.0047037476887244484
Node_4758	Node_4768	0.03164635751423236		V799I;Y853F;T918S	V799I;Y853F;T918S
288315	Node_4758	0.0199883840383506
476251	Node_4758	0.009615397465813065
Node_4767	Node_4768	0.0057502352099403214
Node_4761	Node_4767	0.017580673458874208
156990	Node_4761	0.03967469705310064		S412T;V799I;T918S	S412T;V799I;T918S
Node_4760	Node_4761	0.00919772528738189
156987	Node_4760	0.02501488944955622		M411V;L983F	M411V;L983F
Node_4759	Node_4760	0.003482905210733061
156988	Node_4759	0.020008346062039013		I807M	I807M
156989	Node_4759	0.01679572157400293		M411V;V799I;F943X	M411V;V799I;F943X
Node_4766	Node_4767	0.003954752244998344
Node_4762	Node_4766	0.038696291177828426		L185F;A510S;Y1012F	L185F;A510S;Y1012F
156992	Node_4762	0.023996667395361774		R708W;S754A	R708W;S754A
245147	Node_4762	0.04182183762917512		A376T;S754N	A376T;S754N
Node_4765	Node_4766	0.029420884894876917		S412T	S412T
581055	Node_4765	0.06031076708890772		T854A;I932V;E1007D	T854A;I932V;E1007D
Node_4764	Node_4765	0.025122072762693414		V304I;V929I	V304I;V929I
365029	Node_4764	0.045492452568309985		M411V;I863V;T981A	M411V;I863V;T981A
Node_4763	Node_4764	0.026786327462232785
1075769	Node_4763	0.01862101020284378
157107	Node_4763	0.018922422090300334
Node_4823	Node_4824	0.016023678108833553
Node_4781	Node_4823	0.09098297262330789		P409A;I430V;S754A;G994N	P409A;I430V;S754A;G994N
511044	Node_4781	0.022423880850379937		T918S	T918S
Node_4780	Node_4781	0.009991015151364191
Node_4775	Node_4780	0.004929814465500308
8298	Node_4775	0.018399143097829786		S860A	S860A
Node_4774	Node_4775	0.010100095242428131		S851T	S851T
8304	Node_4774	0.008103923070215515		Y1003H	Y1003H
Node_4773	Node_4774	0.002457620681511321
238860	Node_4773	0.004037653564209221
436160	Node_4773	0.022779653489228707		A199T	A199T
Node_4779	Node_4780	0.0019955431635536097
43116	Node_4779	0.005094835970485193
Node_4778	Node_4779	0.002366999089933645
43107	Node_4778	0.014925982320663125		W159G;A160G;G161Q;M162I;L168I	W159G;A160G;G161Q;M162I;L168I
Node_4777	Node_4778	0.0020692418646497913
282261	Node_4777	0.0052421354839374025		A388P	A388P
Node_4776	Node_4777	3.73628282234857E-6
282260	Node_4776	0.009459147696714468		T144A;V667A;A669T	T144A;V667A;A669T
8296	Node_4776	0.002119271228741189
Node_4822	Node_4823	0.010563821720852627
Node_4797	Node_4822	0.03268515196997147		S412T	S412T
297010	Node_4797	0.10368590605426872		T858V;S860T;V867L;E982K	T858V;S860T;V867L;E982K
Node_4796	Node_4797	0.016298071748454768
Node_4787	Node_4796	0.00985005453472602
168684	Node_4787	0.048615791179390556
Node_4786	Node_4787	0.03561172986027393		A655T;A768P;V799I;V949I	A655T;A768P;V799I;V949I
385653	Node_4786	0.07904007142342713		S177N;Y192F	S177N;Y192F
Node_4785	Node_4786	0.010847963513790157
385678	Node_4785	0.0216714654514865		T655A;I799V;S945A	T655A;I799V;S945A
Node_4784	Node_4785	0.0036348553769418126
356254	Node_4784	0.006274255240417234
Node_4783	Node_4784	0.0033540118908791197
385676	Node_4783	0.018742397946211627		I922V	I922V
Node_4782	Node_4783	0.004703774543174873		T655A	T655A
129885	Node_4782	0.021024521892626446		I799V;I949V	I799V;I949V
164973	Node_4782	0.013075132635625535		Y853F;A944S	Y853F;A944S
Node_4795	Node_4796	0.008567116782096108
Node_4788	Node_4795	0.06953185217652191
1042256	Node_4788	0.01979834457843328		L185F	L185F
164972	Node_4788	0.019448219185238744		S392P;T854V;I938S	S392P;T854V;I938S
Node_4794	Node_4795	0.02885794683707004
Node_4789	Node_4794	0.01713267284301244
171367	Node_4789	0.012296509098169773		V929I	V929I
8328	Node_4789	0.011997067844303108		T858I	T858I
Node_4793	Node_4794	0.01064565256704401		T858V	T858V
8327	Node_4793	0.010709309928592653		V858I;I932V	V858I;I932V
Node_4792	Node_4793	0.0014911503930657743
8325	Node_4792	0.010071085435466833
Node_4791	Node_4792	0.0011808128187471034
8323	Node_4791	0.01820485747692888
Node_4790	Node_4791	0.005289529457950704
385668	Node_4790	0.009853373671606915		T914A;Q1023R	T914A;Q1023R
8326	Node_4790	0.021648450539269205		I242V;I863V	I242V;I863V
Node_4821	Node_4822	0.020793550812393584
Node_4798	Node_4821	0.014291414559051861		S860T	S860T
221568	Node_4798	0.2013391217709393		L240M;S302A;G303V;S403A;I430V;G837A;F839L;H856S;T858S;I932M;S945A	L240M;S302A;G303V;S403A;I430V;G837A;F839L;H856S;T858S;I932M;S945A
324346	Node_4798	0.13154801170468344		S177C;N194Y;A768S;T854A;H864Q;V867A;I932V	S177C;N194Y;A768S;T854A;H864Q;V867A;I932V
Node_4820	Node_4821	0.023761689046049188		L366M	L366M
291264	Node_4820	0.23932090658963373		F289L;A294T;A369S;P409T;S410P;A510V;T643A;T858I;T918M;I922T;V929M;I939M;A944S;E948Q;E982K;H992Y	F289L;A294T;A369S;P409T;S410P;A510V;T643A;T858I;T918M;I922T;V929M;I939M;A944S;E948Q;E982K;H992Y
Node_4819	Node_4820	0.03744624443357694		F1012Y	F1012Y
Node_4807	Node_4819	0.017991039435923964		Y853F	Y853F
Node_4800	Node_4807	0.01917240561316678		S754N	S754N
46761	Node_4800	0.09342951950088597		F289L;T643V;I922M;I932M;E982K;L983F	F289L;T643V;I922M;I932M;E982K;L983F
Node_4799	Node_4800	0.16732968697825074		A306T;M366L;A655T;V701T;T914A;T918M	A306T;M366L;A655T;V701T;T914A;T918M
141976	Node_4799	0.1487287724358514		M162T;S403T;S410A;T416M;N754D;D765N;T854M;T858A;S860A;V867I;T981V;Q1023Y	M162T;S403T;S410A;T416M;N754D;D765N;T854M;T858A;S860A;V867I;T981V;Q1023Y
154587	Node_4799	0.1321517632703766		G187D;F289L;S410G;S412L;V781I;S860T;V929A;V931I;V949M;T981L;H992Y;Y1003H	G187D;F289L;S410G;S412L;V781I;S860T;V929A;V931I;V949M;T981L;H992Y;Y1003H
Node_4806	Node_4807	0.015548746919056724
52110	Node_4806	0.05950547412169924		A655T;V781M;S860T;V929L;T981A	A655T;V781M;S860T;V929L;T981A
Node_4805	Node_4806	0.010559999446126444		V929T;H992Y	V929T;H992Y
Node_4801	Node_4805	0.04722770967468893		A655S;L983F	A655S;L983F
52100	Node_4801	0.09863726679551083		G161S;F289L;S754T;T854M;L928M;T929L;T981M	G161S;F289L;S754T;T854M;L928M;T929L;T981M
52108	Node_4801	0.13166991667627262		L170I;M366L;T381A;Q415L;A510S;V642I;M675V;V705I;G837S;L874M;T929S;A944V;Q1023H;K1039G	L170I;M366L;T381A;Q415L;A510S;V642I;M675V;V705I;G837S;L874M;T929S;A944V;Q1023H;K1039G
Node_4804	Node_4805	0.0033124765098194947
Node_4802	Node_4804	0.021940803708877833		A655T;H864Q	A655T;H864Q
57550	Node_4802	0.23933743833942547		L185F;A199S;L240M;P408S;S410T;M411V;S412T;I430V;G665S;V781I;G837S;S860T;L874V;T914A;T929M;M935A;A944S;S945A;V949I;Y1003H;Y1012L	L185F;A199S;L240M;P408S;S410T;M411V;S412T;I430V;G665S;V781I;G837S;S860T;L874V;T914A;T929M;M935A;A944S;S945A;V949I;Y1003H;Y1012L
57553	Node_4802	0.1273330296063009		S177N;V304I;S754Q;V808M;T854M;I922M;E948K	S177N;V304I;S754Q;V808M;T854M;I922M;E948K
Node_4803	Node_4804	0.03435660376673441		T918S;Y1012F	T918S;Y1012F
154579	Node_4803	0.10245540087222518		F289L;S410A;S754T;D811X;M836L;F853Y;L874M;T929V;F943Y;A944T;Y992H	F289L;S410A;S754T;D811X;M836L;F853Y;L874M;T929V;F943Y;A944T;Y992H
154580	Node_4803	0.05954952663158533		T381A	T381A
Node_4818	Node_4819	0.01413992900502169
Node_4810	Node_4818	0.01874940248169849
291265	Node_4810	0.13211802765541564		G303M;A834V;T858A;S860T;V929T;I939V;H992Q	G303M;A834V;T858A;S860T;V929T;I939V;H992Q
Node_4809	Node_4810	0.03589842625758573		M366L;S754T;H856N;S945A	M366L;S754T;H856N;S945A
57547	Node_4809	0.10882248905117552		S410A;A655T;K657Q;D765E;S860T;V867I;T914V;I939V;A944S	S410A;A655T;K657Q;D765E;S860T;V867I;T914V;I939V;A944S
Node_4808	Node_4809	0.04666102371334653		T858E	T858E
159185	Node_4808	0.04867771150183767		S412T;A655T;T854M;V867I;E1009Q	S412T;A655T;T854M;V867I;E1009Q
458151	Node_4808	0.02636590300213775		I863V	I863V
Node_4817	Node_4818	0.015867690929422404
Node_4812	Node_4817	0.019830773644179768		A655T;T918S;T981M;L991I;H992Y	A655T;T918S;T981M;L991I;H992Y
107992	Node_4812	0.19696688169987303		S177G;M366L;A367S;A376S;S410T;L680F;S754T;A768P;H856N;H864Q;V867T;T914A;I939L;F943Y;V949T;M981I;L983V;Y1012F	S177G;M366L;A367S;A376S;S410T;L680F;S754T;A768P;H856N;H864Q;V867T;T914A;I939L;F943Y;V949T;M981I;L983V;Y1012F
Node_4811	Node_4812	0.012409956816386566		T854N	T854N
291261	Node_4811	0.09603965275985962		A376P;I430V;Y644H;L983P;Y992F;C997S	A376P;I430V;Y644H;L983P;Y992F;C997S
291262	Node_4811	0.20946400331639004		F289L;M366L;I404L;S412T;L426M;S754V;A766T;S860C;I863V;V867I;M933L;A944T;L983F	F289L;M366L;I404L;S412T;L426M;S754V;A766T;S860C;I863V;V867I;M933L;A944T;L983F
Node_4816	Node_4817	0.03786334803200959		Y853F	Y853F
134758	Node_4816	0.08934320131059224		S754T;Q1023E;T1039G	S754T;Q1023E;T1039G
Node_4815	Node_4816	0.058083731540445		F289L;S410A;S754A;V949I;H992Y	F289L;S410A;S754A;V949I;H992Y
134762	Node_4815	0.040896518426		A655T;V781I	A655T;V781I
Node_4814	Node_4815	0.011938255950954922
291263	Node_4814	0.042269573937760735		T918S	T918S
Node_4813	Node_4814	0.03133822305701503
134760	Node_4813	0.014538023690120605
505961	Node_4813	0.017321060151680147		V781I;F853Y	V781I;F853Y
Node_4920	Node_4921	0.039768176728814546		S851T	S851T
Node_4825	Node_4920	0.10647050692105735		Y1003H	Y1003H
118230	Node_4825	0.08595915298526087		S412T;T643A;D765S;T851A;I922V;S945T;E948Q	S412T;T643A;D765S;T851A;I922V;S945T;E948Q
51644	Node_4825	0.09607815028203312		L171M;Y853F;H856Q;T918S;A944V;V949I;T981A;Q1039T	L171M;Y853F;H856Q;T918S;A944V;V949I;T981A;Q1039T
Node_4919	Node_4920	0.020458870949205496		I430V;A944S;S945A	I430V;A944S;S945A
Node_4839	Node_4919	0.013860983632375107		Q1039H	Q1039H
Node_4831	Node_4839	0.021132798673748666		I922V	I922V
43566	Node_4831	0.0375253992361928		S412T;M836L;A945S	S412T;M836L;A945S
Node_4830	Node_4831	0.021764161219522085
Node_4826	Node_4830	0.017585156070717426
191480	Node_4826	0.08504999782021833		I403T;S412T;T754A;I863V;L874M;S944A	I403T;S412T;T754A;I863V;L874M;S944A
864177	Node_4826	0.1408688323363659		V304I;A376P;V556I;T851S;V922I;A942S	V304I;A376P;V556I;T851S;V922I;A942S
Node_4829	Node_4830	0.017150724310736342		V203I;I403T;A768P;T860A;S944A	V203I;I403T;A768P;T860A;S944A
8364	Node_4829	0.026845895342319067
Node_4828	Node_4829	0.015688671090557674		V808M	V808M
8354	Node_4828	0.026497024365295236
Node_4827	Node_4828	0.018655492715892084		V840I;H1039N	V840I;H1039N
288556	Node_4827	3.73628282234857E-6
8355	Node_4827	0.06355864128600372		M162L;A892S;G893A;V922I;T981Y;N987M;H992Q;P1000T;F1006L;E1007K;E1009T;F1012L;N1039M;N1040I	M162L;A892S;G893A;V922I;T981Y;N987M;H992Q;P1000T;F1006L;E1007K;E1009T;F1012L;N1039M;N1040I
Node_4838	Node_4839	0.011895661108485011		I403T;H1039A	I403T;H1039A
Node_4832	Node_4838	0.014365139647137443
171366	Node_4832	0.06747205815888019		V430I;W859R;I863V	V430I;W859R;I863V
97956	Node_4832	0.08424145115472255		L394S;A410S	L394S;A410S
Node_4837	Node_4838	0.06911311454529227		V430I;I922V;A945T	V430I;I922V;A945T
8346	Node_4837	0.01193615402981776
Node_4836	Node_4837	0.004855449911156118
8348	Node_4836	0.014099802998649703		I863V	I863V
Node_4835	Node_4836	0.014247659698465637		A1039T	A1039T
161274	Node_4835	0.007144652454961949		G655N;F1012Y	G655N;F1012Y
Node_4834	Node_4835	0.002690912763966122
414352	Node_4834	3.73628282234857E-6
Node_4833	Node_4834	0.0010502056933110553
356193	Node_4833	0.01323343200517124
414351	Node_4833	0.00987724308250071		I217M;F220C	I217M;F220C
Node_4918	Node_4919	0.035117045603949855		I404L;S412T	I404L;S412T
Node_4843	Node_4918	0.06936780485456398		G303A;A306S;T851S;M933L	G303A;A306S;T851S;M933L
1005956	Node_4843	0.20087066804315368		A303T;T643S;T754A;D765S;I863T;V867L;Q1039H	A303T;T643S;T754A;D765S;I863T;V867L;Q1039H
Node_4842	Node_4843	0.025641750035355106
61616	Node_4842	0.10965483218912268		V929I	V929I
Node_4841	Node_4842	0.04421764145584204		A945T;Q1039T	A945T;Q1039T
265032	Node_4841	0.400253159465713		L170I;Q178G;G187E;A294M;S306H;I397V;V556I;T643M;M675L;V705T;H751F;D765E;L773M;V799I;S851T;I863V;T914G;T918S;I922V;I932V;T1040V	L170I;Q178G;G187E;A294M;S306H;I397V;V556I;T643M;M675L;V705T;H751F;D765E;L773M;V799I;S851T;I863V;T914G;T918S;I922V;I932V;T1040V
Node_4840	Node_4841	0.04762581828500532		T412N;T754V;I756T;F937Y	T412N;T754V;I756T;F937Y
265040	Node_4840	0.16131031731264633		V203I;A376P;V430I;M750I;I922V;T1039S;T1040S;E1045V;K1046Y	V203I;A376P;V430I;M750I;I922V;T1039S;T1040S;E1045V;K1046Y
265047	Node_4840	0.24429816664567694		A367G;L404F;P409F;A410S;M411T;V420I;T858I;I863V;Y905F;V929I;S944T	A367G;L404F;P409F;A410S;M411T;V420I;T858I;I863V;Y905F;V929I;S944T
Node_4917	Node_4918	0.16034560054742647		A376P;A410S;M637I;I641V;G655S;V701T;T754I;G837A;E948L;V949L;T981A;L983M;H992Y;C997F;P1010S;Q1039E	A376P;A410S;M637I;I641V;G655S;V701T;T754I;G837A;E948L;V949L;T981A;L983M;H992Y;C997F;P1010S;Q1039E
Node_4858	Node_4917	0.01827711370236106
Node_4845	Node_4858	0.02644869888318482		I403T;V430I;Y644F;M675L;I863V;S944T;L948V;Y1003H	I403T;V430I;Y644F;M675L;I863V;S944T;L948V;Y1003H
8425	Node_4845	0.37109895277327026		A294S;G303T;V304I;T381A;S410L;V420I;A510G;V556I;I637M;V641I;T643A;S655N;G753S;V840I;Y853F;T858S;V863I;V867M;A892S;L925A;V929I;M933L;T944V;A945M;V948S;A981S;M983L;T986S;L991A;Y992L;F997S;S1010A	A294S;G303T;V304I;T381A;S410L;V420I;A510G;V556I;I637M;V641I;T643A;S655N;G753S;V840I;Y853F;T858S;V863I;V867M;A892S;L925A;V929I;M933L;T944V;A945M;V948S;A981S;M983L;T986S;L991A;Y992L;F997S;S1010A
Node_4844	Node_4845	0.04280684977096927		P1002L	P1002L
288789	Node_4844	0.1422547902855133		T381A;I430V;T643A;F644Y;L680F;V863A;T918A;A930G;V948E;A981V;M983Q;L991A;E1039K	T381A;I430V;T643A;F644Y;L680F;V863A;T918A;A930G;V948E;A981V;M983Q;L991A;E1039K
655848	Node_4844	0.11320151931113508
Node_4857	Node_4858	0.013510338363240034		A945S;F997Y	A945S;F997Y
143568	Node_4857	0.25883291621175836		V304I;I403T;S410A;Y644H;S655G;I754V;T813S;T914A;L949F;A981V;E982L;M983H;T986M;Y992N;Y997T;S1010A	V304I;I403T;S410A;Y644H;S655G;I754V;T813S;T914A;L949F;A981V;E982L;M983H;T986M;Y992N;Y997T;S1010A
Node_4856	Node_4857	0.05760108789450537		S302A;M933I	S302A;M933I
Node_4849	Node_4856	0.06241046557354472		Y644F;Y853F;T860A;H864Q;L948V;A981V;Y992H;P1002H;F1006Y	Y644F;Y853F;T860A;H864Q;L948V;A981V;Y992H;P1002H;F1006Y
Node_4846	Node_4849	0.01723370397570297		I932V;V981T	I932V;V981T
167933	Node_4846	0.01663909790852506		G187D;V948I	G187D;V948I
317325	Node_4846	0.014623191083482154
Node_4848	Node_4849	0.016512944280300493
666683	Node_4848	0.014731593044386359
Node_4847	Node_4848	0.011668327636079303
1088778	Node_4847	0.007412124838558472
109175	Node_4847	0.0023168618215138577
Node_4855	Node_4856	0.020061760412989346		P1002L;Y1003H;S1010A	P1002L;Y1003H;S1010A
288794	Node_4855	0.06465991725683375		S655G;Y853F;M935L;L949F	S655G;Y853F;M935L;L949F
Node_4854	Node_4855	0.056478668507259626		I403T;V556I;Y644F;I754V;A768P;V799I;T860A;E982S;Y997F	I403T;V556I;Y644F;I754V;A768P;V799I;T860A;E982S;Y997F
Node_4850	Node_4854	0.012227168925830359
103435	Node_4850	0.023774397441058054		I799V;V867A	I799V;V867A
30335	Node_4850	0.023580031730847884		L147M;M208V;A294T	L147M;M208V;A294T
Node_4853	Node_4854	0.013343967854375223
103437	Node_4853	0.0032860930710052433
Node_4852	Node_4853	0.0010833827297638081
30331	Node_4852	0.0010925576326698237
Node_4851	Node_4852	0.0035542816170994335
113378	Node_4851	0.016733221450982452		S655G	S655G
8387	Node_4851	0.014052413297016592		E175Q;I556V;A892P	E175Q;I556V;A892P
Node_4916	Node_4917	0.03455770140520079		G303T;M411V;V556I;T643A;D765E;A768P;L805I;L949F;M983L;Y992L;P1002H;Q1023I	G303T;M411V;V556I;T643A;D765E;A768P;L805I;L949F;M983L;Y992L;P1002H;Q1023I
Node_4868	Node_4916	0.006096262985982689
Node_4861	Node_4868	0.03533233477985817		L404I;L426I;M675L;Y853F;V929I;S944T;A981S;G994D;S1010P	L404I;L426I;M675L;Y853F;V929I;S944T;A981S;G994D;S1010P
111096	Node_4861	0.15460747285756885		V203I;V411I;A510S;A945T;I1023L;E1039K	V203I;V411I;A510S;A945T;I1023L;E1039K
Node_4860	Node_4861	0.030916208125094574		L366M;L948P	L366M;L948P
476017	Node_4860	0.34284478710091193		S177A;G187A;V203I;L290F;T303M;A306N;M366V;P376A;A510T;S655N;M750I;I754V;F853L;T858A;T860V;H864Q;T918S;I922V;I939V;T944A;P948H;T986V;L991M;F997L;Y1003H;F1012Y;I1023L	S177A;G187A;V203I;L290F;T303M;A306N;M366V;P376A;A510T;S655N;M750I;I754V;F853L;T858A;T860V;H864Q;T918S;I922V;I939V;T944A;P948H;T986V;L991M;F997L;Y1003H;F1012Y;I1023L
Node_4859	Node_4860	0.05231026412292467		T381A;I426L;I932M	T381A;I426L;I932M
1283716	Node_4859	0.2654409110620313		L145M;L290F;T303S;I404L;V430I;T497S;I556V;A643T;E765Q;V840M;F853L;T858M;I863V;V867M;I929V;M933L;F943L;A945E;S981T;L983M;N987D;D994G;Y1003H;I1023V	L145M;L290F;T303S;I404L;V430I;T497S;I556V;A643T;E765Q;V840M;F853L;T858M;I863V;V867M;I929V;M933L;F943L;A945E;S981T;L983M;N987D;D994G;Y1003H;I1023V
83971	Node_4859	0.3956356596392259		Y192F;I404M;V411A;T412S;Y414H;L426Y;V430I;I638V;Y644A;Y645S;S654C;S655G;H751Y;I754N;E765D;I805L;H841Y;T854S;H856N;T858S;T860S;H864Q;V867I;L925M;A930G;M933V;M935L;T944V;A945S;F949T;S981V;E982N;L983F;L991R;D994N	Y192F;I404M;V411A;T412S;Y414H;L426Y;V430I;I638V;Y644A;Y645S;S654C;S655G;H751Y;I754N;E765D;I805L;H841Y;T854S;H856N;T858S;T860S;H864Q;V867I;L925M;A930G;M933V;M935L;T944V;A945S;F949T;S981V;E982N;L983F;L991R;D994N
Node_4867	Node_4868	0.06275435397666496		T303A;T858S;I932V;M933L	T303A;T858S;I932V;M933L
Node_4863	Node_4867	0.029412474236887316		L948Q	L948Q
167934	Node_4863	0.023422719358886936		S944T	S944T
Node_4862	Node_4863	0.021081696557878754		A945S	A945S
113380	Node_4862	0.011133288302503073		R947Q	R947Q
1231732	Node_4862	0.008660776686205325
Node_4866	Node_4867	0.04162284486814179		L404I;I556V	L404I;I556V
143527	Node_4866	0.021394756243212326		Y853F	Y853F
Node_4865	Node_4866	0.012794752469560829
143526	Node_4865	0.028783032184955336
Node_4864	Node_4865	0.010432213059537078
143525	Node_4864	0.02060614426654485		V799I	V799I
387933	Node_4864	0.039962800154298886		S858T;V932I	S858T;V932I
Node_4915	Node_4916	0.0421526172629289		V411T;S655N;M675L;Y853F;S944A;E982K	V411T;S655N;M675L;Y853F;S944A;E982K
Node_4869	Node_4915	0.05093688534720938		S177A;L991S;H1002N	S177A;L991S;H1002N
111290	Node_4869	0.1974111669917636		L290F;T303M;T401S;T411I;M750V;I754V;A766T;V808M;T854N;T858P;V929I;M933I;F937Y;A945S;K946Q;L992M;I1023M	L290F;T303M;T401S;T411I;M750V;I754V;A766T;V808M;T854N;T858P;V929I;M933I;F937Y;A945S;K946Q;L992M;I1023M
191197	Node_4869	0.15123219123382847		T381A;P409S;I556V;P768A;T854S;I863V;T914A;I932A;K982Q;F997Y	T381A;P409S;I556V;P768A;T854S;I863V;T914A;I932A;K982Q;F997Y
Node_4914	Node_4915	0.0092786993498536		L290F;T381A;T858L	L290F;T381A;T858L
Node_4883	Node_4914	0.030516039627903634
1582976	Node_4883	0.5771650539468394		L171I;A245S;L293M;A294T;T303M;V304T;A367T;A381V;L404I;P409L;T411A;T412S;Q413Y;T416A;V420I;A643S;Y644F;W763L;E765D;V799I;V840I;T854S;L855M;L858T;T914S;T918S;I922A;V929T;I932M;M933L;A944M;A945S;F949A;A981N;K982P;L991S;L992M;G994N;Y1003S;S1010P;I1023V	L171I;A245S;L293M;A294T;T303M;V304T;A367T;A381V;L404I;P409L;T411A;T412S;Q413Y;T416A;V420I;A643S;Y644F;W763L;E765D;V799I;V840I;T854S;L855M;L858T;T914S;T918S;I922A;V929T;I932M;M933L;A944M;A945S;F949A;A981N;K982P;L991S;L992M;G994N;Y1003S;S1010P;I1023V
Node_4882	Node_4883	0.007622455517007774
146711	Node_4882	0.2654336893505461		L186I;L404F;Y644F;N655D;K760S;F853Y;L874M;T918A;V929M;F949L;A981M;T986S;S1010A;I1023V	L186I;L404F;Y644F;N655D;K760S;F853Y;L874M;T918A;V929M;F949L;A981M;T986S;S1010A;I1023V
Node_4881	Node_4882	0.04445830696397226		L145M;N655S;H864Q;A930G;A944S;A981P;Y1003H	L145M;N655S;H864Q;A930G;A944S;A981P;Y1003H
Node_4874	Node_4881	0.06312606656407777		I863A;I1023F	I863A;I1023F
Node_4871	Node_4874	0.10602442084969016		L404I;T497S;S655T;L855F;L858I;T860A;L874V;I922M;M935L;A945S;H1002Q;E1009A;F1012L	L404I;T497S;S655T;L855F;L858I;T860A;L874V;I922M;M935L;A945S;H1002Q;E1009A;F1012L
111367	Node_4871	0.07463982988439953		F290L;T303A;Q415H;N493I;L494K;N495T;I805L;V840M;T854M;S944T;S1010G	F290L;T303A;Q415H;N493I;L494K;N495T;I805L;V840M;T854M;S944T;S1010G
Node_4870	Node_4871	0.06491079373748547		H751Y;I858T;T914A;F1023I	H751Y;I858T;T914A;F1023I
110108	Node_4870	0.008701717063641621		V819G	V819G
429310	Node_4870	0.001079020799407234
Node_4873	Node_4874	0.028651112483956163
143416	Node_4873	0.11881612369195928		T497S;I756M;H856N;T860A;A863T;Y905F;M935L;L948T;F997S;H1002Q	T497S;I756M;H856N;T860A;A863T;Y905F;M935L;L948T;F997S;H1002Q
Node_4872	Node_4873	0.037052646830357916		I556V;L858I;S1010A	I556V;L858I;S1010A
103373	Node_4872	0.02387323253566462
110072	Node_4872	0.03103941705814664		T412S;L948F	T412S;L948F
Node_4880	Node_4881	0.026508803702606908		K982E	K982E
613120	Node_4880	0.1534772945185736		I242L;L366I;L404I;L675M;I754V;V781I;I922V;I939A;A945E;L948P;L991M;H1002K;S1010P	I242L;L366I;L404I;L675M;I754V;V781I;I922V;I939A;A945E;L948P;L991M;H1002K;S1010P
Node_4879	Node_4880	0.0467886274820485		L858S;L874I;S944T;L948Y;I1023V	L858S;L874I;S944T;L948Y;I1023V
Node_4876	Node_4879	0.01839635142018928		T303M	T303M
586025	Node_4876	0.02569777126800042		I397V	I397V
Node_4875	Node_4876	0.014644390880099886		S858T	S858T
120498	Node_4875	0.02779120750270331		F853Y	F853Y
125878	Node_4875	0.03474395243521005		H1002Q	H1002Q
Node_4878	Node_4879	0.023324499185547548		I922V;S1010A	I922V;S1010A
342822	Node_4878	0.028664261856986853		I397V;I798L;I874M	I397V;I798L;I874M
Node_4877	Node_4878	0.011017820806698428		Y948H	Y948H
109965	Node_4877	0.019233729182817128
120502	Node_4877	0.014596020652412705
Node_4913	Node_4914	0.0867807587318044		P409S;I556V;I932V	P409S;I556V;I932V
121168	Node_4913	0.11833343118221766		T303A;S410T;T411I;T412S;M933L;L991M;F997S;S1010P	T303A;S410T;T411I;T412S;M933L;L991M;F997S;S1010P
Node_4912	Node_4913	0.018484541978590282		L404I;T860A;K982E	L404I;T860A;K982E
Node_4886	Node_4912	0.12118187141356983		S409P;S410A;V799I;V867I;L925M;V932M;M933L;A981P;F997S	S409P;S410A;V799I;V867I;L925M;V932M;M933L;A981P;F997S
310659	Node_4886	0.06564360838013804		V556I;I805L;I939V;F949L	V556I;I805L;I939V;F949L
Node_4885	Node_4886	0.032544177671066744		A410T;T412A;V430I;T914A;P981L	A410T;T412A;V430I;T914A;P981L
121156	Node_4885	0.08734187386153941		T303A;I754T;A860T;I939V;L948S;S997A;Y1003H;I1023T	T303A;I754T;A860T;I939V;L948S;S997A;Y1003H;I1023T
Node_4884	Node_4885	0.022687912996185947
110116	Node_4884	0.1475705233957893		L366M;P408S;T410A;T411A;S654T;F853Y;A860T;A944T;L948F;T986I;S997F;Y1003H	L366M;P408S;T410A;T411A;S654T;F853Y;A860T;A944T;L948F;T986I;S997F;Y1003H
448114	Node_4884	0.12477451188998588		P409T;Y414H;V556I;I863V;I867L;I922V;L981S;G994S;H1002N	P409T;Y414H;V556I;I863V;I867L;I922V;L981S;G994S;H1002N
Node_4911	Node_4912	0.015789476766412222
Node_4891	Node_4911	0.018304439630554205		E765D	E765D
8400	Node_4891	0.01104794347256137
Node_4890	Node_4891	0.008585279514642748
45438	Node_4890	0.02566449198846869
Node_4889	Node_4890	0.039564224352992096		A860T;L991V	A860T;L991V
359667	Node_4889	0.08127978360346311		L380M;I404V;Y644F;F853L;I863T;V932I;F937Y;I938F	L380M;I404V;Y644F;F853L;I863T;V932I;F937Y;I938F
Node_4888	Node_4889	0.018184413890317434		S409A	S409A
71582	Node_4888	0.024877653397430918		L240M;I754V	L240M;I754V
Node_4887	Node_4888	0.006214364902157015
113383	Node_4887	0.016072214263667138
1457152	Node_4887	0.002720319012416475
Node_4910	Node_4911	0.00849379196950984
Node_4892	Node_4910	0.05523658152509721		V556I;I863V;A945S;L991Q	V556I;I863V;A945S;L991Q
110109	Node_4892	0.006482083055347231
120495	Node_4892	0.013014362006366539
Node_4909	Node_4910	0.01927590694599076		S409T;T411I;I922V;A981S	S409T;T411I;I922V;A981S
Node_4895	Node_4909	0.023519237941942238		T409A;I754V;S981T	T409A;I754V;S981T
Node_4893	Node_4895	0.10579330301342872		T303A;Y644F;N655Y;I756M;A860T;V922I;L928F;L948V;F949L;T981M	T303A;Y644F;N655Y;I756M;A860T;V922I;L928F;L948V;F949L;T981M
110104	Node_4893	0.007840503886053295
120494	Node_4893	0.017756442056197228		F853Y	F853Y
Node_4894	Node_4895	0.06473534804472886		F943L;L948H	F943L;L948H
167930	Node_4894	0.0313833741650055		F499S;L874P	F499S;L874P
318551	Node_4894	0.004923997804090128
Node_4908	Node_4909	0.008038366952034528		A860T	A860T
Node_4897	Node_4908	0.01676357491413132		V556I;F853Y	V556I;F853Y
512019	Node_4897	0.0012561196617531173
Node_4896	Node_4897	0.003586020246761135		F1012S;I1023L	F1012S;I1023L
109178	Node_4896	0.010214600149731225		L1023S	L1023S
8409	Node_4896	0.005186026705654811		I556V	I556V
Node_4907	Node_4908	0.013750256237182215
44326	Node_4907	0.03918057590822651		T409S	T409S
Node_4906	Node_4907	0.009552341490028853
143642	Node_4906	0.023420224368570917
Node_4905	Node_4906	0.00394427595348344
70701	Node_4905	0.008649831622028776
Node_4904	Node_4905	0.0043527792376481045
69489	Node_4904	0.007689798423708677
Node_4903	Node_4904	0.002177470673196908
1604133	Node_4903	0.012083420297719492
Node_4902	Node_4903	3.73628282234857E-6
73493	Node_4902	0.002185394572324523
Node_4901	Node_4902	0.0010875359129762512
1680885	Node_4901	0.001096382479689089
Node_4900	Node_4901	0.0010784134926599465
Node_4898	Node_4900	0.00438745393171842
1680880	Node_4898	0.005513153210637381
1680881	Node_4898	0.0032819545237028204
Node_4899	Node_4900	0.0010973363987182173
1680883	Node_4899	0.0010861852409050734
1680884	Node_4899	3.73628282234857E-6
Node_6377	Node_6378	0.04273982254123268		L680F;A754M;F1012Y	L680F;A754M;F1012Y
Node_5574	Node_6377	0.011788059769528568
Node_5483	Node_5574	0.05695920284094304		I403A;I641V;V781I;G837A;V840T;S851T;A944S;E948K	I403A;I641V;V781I;G837A;V840T;S851T;A944S;E948K
Node_5419	Node_5483	0.052934172914478446		G303C;A768P;L928M;M935L;V981P;Y1012F	G303C;A768P;L928M;M935L;V981P;Y1012F
Node_5409	Node_5419	0.2371921356756009		M109T;S177G;C303T;T381A;M411L;V430I;I556V;M637I;S654A;M675L;V741I;M754T;A766P;V808A;M836L;T860A;I863A;V929T;L991I;Y1006F	M109T;S177G;C303T;T381A;M411L;V430I;I556V;M637I;S654A;M675L;V741I;M754T;A766P;V808A;M836L;T860A;I863A;V929T;L991I;Y1006F
Node_5397	Node_5409	0.020556638568869794
Node_5315	Node_5397	0.017945995044584613		I430V;S944A	I430V;S944A
Node_5311	Node_5315	0.0015964569714678894
Node_5227	Node_5311	0.001882468513436924
Node_5224	Node_5227	0.0018259779503078117
Node_5195	Node_5224	0.004409875440133284		T643A	T643A
Node_4970	Node_5195	0.008648977032287798
Node_4963	Node_4970	0.0036446290106407356
Node_4959	Node_4963	0.011673646350220843
Node_4928	Node_4959	0.04697309338155206		A410S;V430I;L773M;V799I;M928L;V949T	A410S;V430I;L773M;V799I;M928L;V949T
Node_4923	Node_4928	0.005970048189972855
48279	Node_4923	0.11027999201047292		S410A;I430V;V556I;M773L;I799V;A860T;I922V;T949V	S410A;I430V;V556I;M773L;I799V;A860T;I922V;T949V
433629	Node_4923	0.06710514681208207		T851S	T851S
Node_4927	Node_4928	3.73628282234857E-6		F943L	F943L
Node_4925	Node_4927	0.02870003789096894
Node_4924	Node_4925	0.055086831942829394		A376P;G655S	A376P;G655S
126857	Node_4924	0.03105482987803632
57242	Node_4924	0.011378496527999871		V556I	V556I
56267	Node_4925	0.08421872926936119		A403S;S410A;V556I;M773L;P981S	A403S;S410A;V556I;M773L;P981S
Node_4926	Node_4927	0.0045528557868137875
126827	Node_4926	0.048867577053497056		T851S;E982Q	T851S;E982Q
126859	Node_4926	0.06103077676214013		S410A;I430V;A643T;D765E;M773L;I799V;F847L;T858S;A860T;L928M;L943F;T949V	S410A;I430V;A643T;D765E;M773L;I799V;F847L;T858S;A860T;L928M;L943F;T949V
Node_4958	Node_4959	0.04956574593999402		V556I	V556I
Node_4953	Node_4958	0.01449074181148182		H856N	H856N
Node_4952	Node_4953	3.73628282234857E-6
Node_4949	Node_4952	0.0022789850923207455
Node_4947	Node_4949	0.004603367641270333
Node_4944	Node_4947	0.009191900215253112
Node_4940	Node_4944	0.009215249834838528
Node_4939	Node_4940	0.029690170908321087		Y645H	Y645H
Node_4938	Node_4939	0.006949901001371051
Node_4937	Node_4938	0.003680748767260321
Node_4933	Node_4937	0.015671015379792208		I556V;F839L	I556V;F839L
Node_4932	Node_4933	0.005263303574905053
Node_4930	Node_4932	3.73628282234857E-6
Node_4929	Node_4930	0.00890351883522686		H645Y;F943L	H645Y;F943L
303304	Node_4929	0.013714020146131775		L185F;I922V;I938M	L185F;I922V;I938M
9226	Node_4929	0.018052942300889274
57237	Node_4930	0.02501200640903588		A410V;A863T;Y1003H	A410V;A863T;Y1003H
Node_4931	Node_4932	0.023377664076160706
178893	Node_4931	0.006459108275006993
178894	Node_4931	0.005902742559922993
178890	Node_4933	0.026097771081756906		V949I	V949I
Node_4936	Node_4937	3.73628282234857E-6
Node_4935	Node_4936	0.0010645162897314191
Node_4934	Node_4935	0.01918125379638392
1238232	Node_4934	0.004092477653996		H645Y	H645Y
867385	Node_4934	0.0048933780939207205
1176404	Node_4935	0.030062216789799475		T858A	T858A
1358780	Node_4936	0.047171870350958545
869457	Node_4938	0.026574907245208595		F839L	F839L
311900	Node_4939	0.035529785121946884		T303A	T303A
69957	Node_4940	0.06587210045967168		A643T;I781V;I939V;K948T;V949I	A643T;I781V;I939V;K948T;V949I
Node_4943	Node_4944	0.005751285617573849
Node_4941	Node_4943	0.014922286010255466		Y645H;F839L	Y645H;F839L
151761	Node_4941	0.047846317418181815		S436A;T858S;V949T;E982S	S436A;T858S;V949T;E982S
57247	Node_4941	0.08400913086018792		V799I;L839I;T858P;Y1003H	V799I;L839I;T858P;Y1003H
Node_4942	Node_4943	0.01127539865392164		S436A	S436A
176066	Node_4942	0.026397445723316617		A410T	A410T
671079	Node_4942	0.06533557008442002		F839L;A863T;T929V	F839L;A863T;T929V
Node_4946	Node_4947	0.004304843829845352		V949I	V949I
Node_4945	Node_4946	0.023472029045472857		I556V;V799I;N856H;P981L	I556V;V799I;N856H;P981L
176057	Node_4945	0.04768305575172267
57251	Node_4945	0.04101415834862641		I637M;A643T	I637M;A643T
678581	Node_4946	0.0759284595004992		A403I;D765H;I781V;A863T;F943L	A403I;D765H;I781V;A863T;F943L
Node_4948	Node_4949	0.012054612974992674
176024	Node_4948	0.037556330117412356
504069	Node_4948	0.03945677813023413		A410T;A860T;F943L;V949I	A410T;A860T;F943L;V949I
Node_4951	Node_4952	0.008476513421880496
Node_4950	Node_4951	0.011504775048159253		F839L;F943L	F839L;F943L
57434	Node_4950	0.025779351411446452		I939M	I939M
60468	Node_4950	0.08151475272375004		A654S;A944S;V949A;P981S;C997S	A654S;A944S;V949A;P981S;C997S
176022	Node_4951	0.02703060952950234		T109N;I939V	T109N;I939V
13146	Node_4953	0.04351725881346077		A863T	A863T
Node_4957	Node_4958	0.018158298670264608		Y853F;V949I	Y853F;V949I
Node_4956	Node_4957	0.008486945185444218
Node_4955	Node_4956	0.022194639424465402
Node_4954	Node_4955	0.02695897308360982		A410V;S412T;T754A;D765E;F839L;A860T	A410V;S412T;T754A;D765E;F839L;A860T
314228	Node_4954	3.73628282234857E-6
986099	Node_4954	3.73628282234857E-6
986098	Node_4955	0.035515116637747764		A410T;V430I;L855M;V867A;I949A	A410T;V430I;L855M;V867A;I949A
136504	Node_4956	0.06930041078117727		T754A;V799I;F839L;I932V;F943L;A944V;I949V;Y1003H	T754A;V799I;F839L;I932V;F943L;A944V;I949V;Y1003H
13180	Node_4957	0.028561141393876992
Node_4962	Node_4963	0.040817077424455415		S302A;A381T;I938M;V949I	S302A;A381T;I938M;V949I
Node_4961	Node_4962	0.023640216570192125		A863T;F943L	A863T;F943L
Node_4960	Node_4961	0.0161549506423904		A942S;I949V	A942S;I949V
175834	Node_4960	0.01734693934264962
978109	Node_4960	0.017603833351814282		V556I;T754A	V556I;T754A
175843	Node_4961	0.048417685083776744
155086	Node_4962	0.035931232865084886		A410T;S412T;P981S	A410T;S412T;P981S
Node_4969	Node_4970	0.02713309559224807
Node_4967	Node_4969	0.0035784357337193726
Node_4965	Node_4967	0.009291969381211334
Node_4964	Node_4965	0.009971399239327262
115700	Node_4964	0.03286391147027234		H856N;I939V	H856N;I939V
8932	Node_4964	0.022151302973640354
869458	Node_4965	0.04218611242635445		M674V;V799I;Y853C;P895R;A944M	M674V;V799I;Y853C;P895R;A944M
Node_4966	Node_4967	0.004909408019960339
115703	Node_4966	0.029712222181356815		F943L	F943L
135631	Node_4966	0.0263176186228745
Node_4968	Node_4969	0.005140078119809527
262124	Node_4968	0.01125780644812026		L366M	L366M
915434	Node_4968	0.03465555200418353		M33V	M33V
Node_5194	Node_5195	0.008250265704616554
Node_5190	Node_5194	0.007046607569859427		V556I	V556I
Node_5183	Node_5190	0.010273235728234565
Node_5181	Node_5183	0.013775071805074382
Node_5175	Node_5181	0.026834666419454204
Node_5171	Node_5175	0.07082503361120027		I556V;A654S;I922V	I556V;A654S;I922V
Node_5170	Node_5171	0.03292867065286584		A863I	A863I
Node_5169	Node_5170	0.013310758232072863		S654A;M928L;V949A	S654A;M928L;V949A
Node_5168	Node_5169	0.006396410099205078
Node_5154	Node_5168	0.007913152592075274
Node_5131	Node_5154	0.017424560787314018		Y1003F	Y1003F
Node_5101	Node_5131	0.009904687761956426
Node_5065	Node_5101	0.004269502333521529		I863T	I863T
Node_5055	Node_5065	3.73628282234857E-6
Node_5053	Node_5055	0.025566823881908125		A643T;A949V	A643T;A949V
Node_5048	Node_5053	0.007581398834395389
Node_5037	Node_5048	0.017901115856085635
Node_5034	Node_5037	0.004186934214961517
Node_5014	Node_5034	0.001153766147106312
Node_5003	Node_5014	0.005673478681175311
Node_5001	Node_5003	0.015674545097474575
Node_4989	Node_5001	0.0023947582343850104
Node_4986	Node_4989	0.0033659539917279073
Node_4984	Node_4986	0.001207611296417006
Node_4979	Node_4984	0.002677298195766621
Node_4977	Node_4979	0.007813183525849933		T754I	T754I
Node_4976	Node_4977	0.00283028036381669
Node_4973	Node_4976	0.0034834490506572445
Node_4971	Node_4973	3.73628282234857E-6
36253	Node_4971	0.013397541973247154		I754V	I754V
54771	Node_4971	0.0074730125048379885		T863I	T863I
Node_4972	Node_4973	3.73628282234857E-6
160760	Node_4972	0.006363760048857385		L631P;T863I	L631P;T863I
54559	Node_4972	0.008823252967590631
Node_4975	Node_4976	0.0013232486629850583
Node_4974	Node_4975	0.001090405824169668
163845	Node_4974	0.009681085652727928
285237	Node_4974	0.011289364209387788
64802	Node_4975	0.004144932843129309
54769	Node_4977	0.007017027631904018		T986A	T986A
Node_4978	Node_4979	0.007709000038274895
37609	Node_4978	0.008740164500074617		T863A	T863A
670343	Node_4978	0.012427674418888127		A654S	A654S
Node_4983	Node_4984	0.0067871963848232806		A654S;T863I	A654S;T863I
Node_4981	Node_4983	0.0048742238028719525
Node_4980	Node_4981	3.73628282234857E-6
175930	Node_4980	0.014619838435918287		S654A;I863T	S654A;I863T
175933	Node_4980	0.01864570073445393		H992Y	H992Y
179411	Node_4981	0.01463144399148988
Node_4982	Node_4983	0.007783270415754759		T918A	T918A
175947	Node_4982	0.015496258327707428		H992Y	H992Y
37607	Node_4982	0.010969993918881857		I863A	I863A
Node_4985	Node_4986	0.005886870774749115
30427	Node_4985	0.015445935310351579
372289	Node_4985	0.03019858663197125		A654S;L675M;T754M	A654S;L675M;T754M
Node_4988	Node_4989	0.0024874851783266
Node_4987	Node_4988	0.014567882637349405
357699	Node_4987	0.0022095397814633497
571888	Node_4987	0.0033233787959341963
385245	Node_4988	0.03785409389018653		T754V;I807V;A808V;T863A;H864Q;V922I;K948E	T754V;I807V;A808V;T863A;H864Q;V922I;K948E
Node_5000	Node_5001	0.003518929147879369		T754V	T754V
Node_4999	Node_5000	0.013348979185975825		T863A	T863A
Node_4997	Node_4999	0.006128672041012981
Node_4995	Node_4997	0.0011431351633342936		I404L	I404L
Node_4994	Node_4995	3.73628282234857E-6
Node_4991	Node_4994	0.002194915303678068		A654S	A654S
Node_4990	Node_4991	0.001087924381164387
1523895	Node_4990	0.00330679053380139
64804	Node_4990	0.001100901967136948
509921	Node_4991	0.0033249216786713914		A863T	A863T
Node_4993	Node_4994	3.73628282234857E-6
Node_4992	Node_4993	0.002204942784359108
283637	Node_4992	0.004413067254942381		V799I	V799I
591142	Node_4992	0.0022107593135662854
1523893	Node_4993	0.007698262577828124
64813	Node_4995	0.009970841121682098		A863T	A863T
Node_4996	Node_4997	0.004386829473744578		A930S	A930S
64801	Node_4996	0.0021941690755872883
64815	Node_4996	0.0010954628798927474
Node_4998	Node_4999	0.003777225416691409
64806	Node_4998	0.009877623966062028
64811	Node_4998	0.01575560709539853		P981S;E982G;L983M	P981S;E982G;L983M
589913	Node_5000	0.01878914985830065
Node_5002	Node_5003	0.01895779153544681
36255	Node_5002	0.002266487451922429
37598	Node_5002	0.003255220695316502
Node_5013	Node_5014	0.003124859792529994
Node_5012	Node_5013	0.009111111942397127
Node_5011	Node_5012	0.02772363284315567		V799I;E982T	V799I;E982T
Node_5008	Node_5011	3.73628282234857E-6
Node_5007	Node_5008	0.0012240742643596925
Node_5005	Node_5007	0.0016157213812030254
Node_5004	Node_5005	0.002141389771487814		T982A	T982A
267980	Node_5004	0.008155342189516168		A199T	A199T
504295	Node_5004	0.015105461071281176		A160V;A294L;P343A;A396T;T428A;A441D;R490C;L631F;I638M;V641M	A160V;A294L;P343A;A396T;T428A;A441D;R490C;L631F;I638M;V641M
267979	Node_5005	0.007043934953956686
Node_5006	Node_5007	0.0358233494848732		A654S;V949A;P981S;T982E	A654S;V949A;P981S;T982E
260902	Node_5006	0.00948772556887053
504299	Node_5006	0.023251090235248413		T918A	T918A
74588	Node_5008	0.0022069113250846218
Node_5010	Node_5011	3.73628282234857E-6
Node_5009	Node_5010	0.0011076059879829763
125294	Node_5009	0.002207050201276601
36250	Node_5009	0.004400982564820352
433632	Node_5010	0.009909467383348369
84782	Node_5012	0.020941070290660068		T643A;T863A	T643A;T863A
98964	Node_5013	0.042934567986922974		V556I;T863V;T918A	V556I;T863V;T918A
Node_5033	Node_5034	0.01742804802032018		T643A;T863A	T643A;T863A
Node_5032	Node_5033	0.005075000579234282
Node_5031	Node_5032	0.004772445864517792
Node_5030	Node_5031	0.0022860741196740896		A863T	A863T
Node_5029	Node_5030	0.009809831958768174		A654S	A654S
Node_5022	Node_5029	8.822775457929432E-4
Node_5021	Node_5022	0.003309411817807036
Node_5018	Node_5021	3.73628282234857E-6
Node_5016	Node_5018	0.0028549097587352067
Node_5015	Node_5016	0.008979543905248627
1235644	Node_5015	3.73628282234857E-6
555143	Node_5015	3.73628282234857E-6
555144	Node_5016	0.00679718866906125
Node_5017	Node_5018	0.005795729228206339
555234	Node_5017	0.0023620567638991796
993346	Node_5017	0.00433031194833284		A376S	A376S
Node_5020	Node_5021	0.002432995625007331
Node_5019	Node_5020	0.004418320935850236
84849	Node_5019	0.006018718990613056		Y901F	Y901F
84850	Node_5019	0.006019723279937095
109390	Node_5020	0.0019255745728218837
84841	Node_5022	0.009944430732447839		I807V	I807V
Node_5028	Node_5029	0.0011043135485897559
Node_5026	Node_5028	0.0037879646438933683
Node_5024	Node_5026	0.004527975687337923
Node_5023	Node_5024	0.011698797793573123
84819	Node_5023	0.023059619102488407		I991M	I991M
84831	Node_5023	0.04065925558713048		A403S;V949A;P981S	A403S;V949A;P981S
84803	Node_5024	0.025067721240984615		L293M;A643T;H992Y	L293M;A643T;H992Y
Node_5025	Node_5026	0.004217213306333166
84795	Node_5025	0.010153616909912467
84812	Node_5025	0.013543287310947434		I404T;A643T;H992Y	I404T;A643T;H992Y
Node_5027	Node_5028	3.73628282234857E-6
84833	Node_5027	0.0311772685335814		I404V;S654A	I404V;S654A
84835	Node_5027	0.005319805448795227		I807V	I807V
504886	Node_5030	0.020912529404493077
84839	Node_5031	0.01286622261890454
84817	Node_5032	0.006677185419351696
39638	Node_5033	0.002086427946770224
Node_5036	Node_5037	0.016441355905550025
Node_5035	Node_5036	0.016701649544328786		T863A;T918A	T863A;T918A
45807	Node_5035	0.0020521160105247374		M213V	M213V
56325	Node_5035	0.0024604311469012497
1108006	Node_5036	0.040962040548991475		V556I;I798V;V799I;V949A	V556I;I798V;V799I;V949A
Node_5047	Node_5048	3.73628282234857E-6
Node_5045	Node_5047	0.01508736601407151
Node_5042	Node_5045	0.012789878144962843		V949A	V949A
Node_5040	Node_5042	0.0010743298642391771
Node_5039	Node_5040	0.0029524974032893755
Node_5038	Node_5039	0.011533114820063322		L171I;I404V;H864Q	L171I;I404V;H864Q
356903	Node_5038	0.01763281731142784		F562T;I637V	F562T;I637V
356906	Node_5038	0.005815477036223763
221976	Node_5039	0.01610734613432361
356909	Node_5040	0.009694934761960454
Node_5041	Node_5042	0.001681071470350502
1477527	Node_5041	0.0025203313748527684
667180	Node_5041	0.008529880295854013
Node_5044	Node_5045	0.007270575966120101		A654S	A654S
Node_5043	Node_5044	0.00945642486655022
48849	Node_5043	0.013582563715668534
9160	Node_5043	0.005860818372020045
150914	Node_5044	0.04293317334833261		V799I;V949A;P981S	V799I;V949A;P981S
Node_5046	Node_5047	0.005732844670450266
187444	Node_5046	0.01959166315596302		T643A;A654S	T643A;A654S
267976	Node_5046	0.03830318829162001		T863V	T863V
Node_5052	Node_5053	0.007036542008876081		A654S	A654S
Node_5051	Node_5052	0.007538622267361551
Node_5050	Node_5051	0.009045395638951017		T863V	T863V
Node_5049	Node_5050	0.011507347054952054		S654A	S654A
40157	Node_5049	0.034377341119246695
414892	Node_5049	0.008753971765208118
59729	Node_5050	0.01767545874567948
81927	Node_5051	0.06725079038418469		V556I;I637V;V922I;V949A	V556I;I637V;V922I;V949A
1302145	Node_5052	0.07414036140739391		L171I;P981T	L171I;P981T
Node_5054	Node_5055	0.009259172259255512
1763895	Node_5054	0.0577077300967515		H864Q;T918A;F1003Y	H864Q;T918A;F1003Y
88112	Node_5054	0.06105551812404376		A306T;T863A;L928M;I991M	A306T;T863A;L928M;I991M
Node_5064	Node_5065	0.009636572450689633
Node_5060	Node_5064	0.03404404352103167		A643T;A949V	A643T;A949V
Node_5059	Node_5060	0.0163912601866527
Node_5058	Node_5059	0.009360679667564455
Node_5057	Node_5058	0.02251027869392608		I404V;A654S;V799I;T863V	I404V;A654S;V799I;T863V
Node_5056	Node_5057	0.014169375271167108
1226197	Node_5056	0.0014039607717819486
548489	Node_5056	0.0018929285329386037
1226199	Node_5057	0.010376397856629818
62165	Node_5058	0.034290439942376884		V556I;I781V	V556I;I781V
58209	Node_5059	0.02795504879681656		A654S	A654S
241750	Node_5060	0.045016853312304254		A306S;V556I	A306S;V556I
Node_5063	Node_5064	0.024308985814356917
Node_5062	Node_5063	0.042672511737004114		A654S;T863I	A654S;T863I
Node_5061	Node_5062	0.02556164251637306		M933L;P981L	M933L;P981L
141853	Node_5061	0.027578101400161596		G187E	G187E
257485	Node_5061	0.03044021566627398
109454	Node_5062	0.03225830269515039
50250	Node_5063	0.06088126406698935		V304I;H864Q;T918A;L928M;K948E;A949V;P981T	V304I;H864Q;T918A;L928M;K948E;A949V;P981T
Node_5100	Node_5101	0.013501549789898516		L928M	L928M
Node_5088	Node_5100	0.007250605642351659
Node_5084	Node_5088	0.00399633579817422
Node_5077	Node_5084	0.023702970393672567		T754I	T754I
Node_5073	Node_5077	0.017565128378718535
Node_5071	Node_5073	0.0040134674211121804
Node_5070	Node_5071	0.012987008054829642		V799I	V799I
Node_5069	Node_5070	0.013986627365375134
Node_5067	Node_5069	0.021805000851704316		L836M;M928L	L836M;M928L
Node_5066	Node_5067	0.007753494067476625
238859	Node_5066	0.011215622442787412		A949V	A949V
520177	Node_5066	0.016961675113601915		P981S;H992Y	P981S;H992Y
201312	Node_5067	0.027544538097115056		M933I;F943L	M933I;F943L
Node_5068	Node_5069	0.007188676603463814
201311	Node_5068	0.02611194860207209		I754V;I799V;A949V	I754V;I799V;A949V
520168	Node_5068	0.03396890005095881		T303M;A643T	T303M;A643T
238855	Node_5070	0.03194171207898297		I863V	I863V
520161	Node_5071	0.03673897731864839		M928L;A949V;E982D;I991L	M928L;A949V;E982D;I991L
Node_5072	Node_5073	0.035376831438456754
201335	Node_5072	0.020667342822599896		I397N;L855P;V931M	I397N;L855P;V931M
36275	Node_5072	0.008583488899731614		L557P;H696R	L557P;H696R
Node_5076	Node_5077	0.01823438721966257		M928L	M928L
Node_5074	Node_5076	0.0014205966006572827
181636	Node_5074	0.02567263928975942		P981S	P981S
932028	Node_5074	0.08390079015474382		A654S;I863T	A654S;I863T
Node_5075	Node_5076	0.02564648246110205		L411I;V799I;A860T;I991L	L411I;V799I;A860T;I991L
135981	Node_5075	0.0065084045568418545
43581	Node_5075	0.003533984807460625
Node_5083	Node_5084	0.0017265990310855201
Node_5082	Node_5083	0.008069019104376665
Node_5080	Node_5082	0.007387742841865139
Node_5078	Node_5080	0.037364582727244036		S412T;T754I;M928L;A949V;F1003Y	S412T;T754I;M928L;A949V;F1003Y
216226	Node_5078	0.048914387267941846		A643T;Y853F	A643T;Y853F
48155	Node_5078	0.04274247894601688		F943L	F943L
Node_5079	Node_5080	0.01241135314803507
343932	Node_5079	0.06587302803840123		A306S;A654S;F943L	A306S;A654S;F943L
73321	Node_5079	0.06487229711521515		I404T;V799I;M928L;H992Y	I404T;V799I;M928L;H992Y
Node_5081	Node_5082	0.02072925145368538
69942	Node_5081	0.042859629196621556		T754I;V799I;I863T	T754I;V799I;I863T
980226	Node_5081	0.05984786767688411		L240M;A643T;A654S;I807V;M928L;M933L;F943L;H992Y	L240M;A643T;A654S;I807V;M928L;M933L;F943L;H992Y
48156	Node_5083	0.059838276140226236		T136A;I863A;V922I;T929V;I938M;S945A	T136A;I863A;V922I;T929V;I938M;S945A
Node_5087	Node_5088	0.03635199816241149		I863T;V922I	I863T;V922I
Node_5086	Node_5087	0.008162719510459777
Node_5085	Node_5086	0.02739136941688389		A643T;T863I;M928L	A643T;T863I;M928L
125283	Node_5085	3.73628282234857E-6
493818	Node_5085	0.004405278812078497
241766	Node_5086	0.024463624794016644		P981S	P981S
241747	Node_5087	0.026236031060976276
Node_5099	Node_5100	0.004882963037509204
Node_5098	Node_5099	0.022406062425894744
Node_5097	Node_5098	0.017964710860546376		D765E;I863T	D765E;I863T
Node_5096	Node_5097	0.018868853555232625		I756M	I756M
Node_5095	Node_5096	0.003684893725354334
Node_5092	Node_5095	0.013332441487917608
Node_5091	Node_5092	0.0033611574742642217
Node_5090	Node_5091	0.008439532049792144		E765D	E765D
Node_5089	Node_5090	0.0021943305027018038
173221	Node_5089	0.020289996457493544
173222	Node_5089	0.0056300528428833005
173223	Node_5090	0.00797849208355762
173224	Node_5091	0.004681089761597868
173225	Node_5092	0.0036084553378731956
Node_5094	Node_5095	0.009263962468203707
Node_5093	Node_5094	0.004474856263162936
173226	Node_5093	0.02127058530123597		A306S;T863I	A306S;T863I
173228	Node_5093	0.007351627092975841		A367T	A367T
173227	Node_5094	0.015996366017513287
72873	Node_5096	0.010947325318189281		V304I	V304I
72875	Node_5097	0.021890819537555534
317158	Node_5098	0.027380954183521135		A643T;T754I	A643T;T754I
56436	Node_5099	0.04645813959941402		A306M	A306M
Node_5130	Node_5131	0.018646976937194984		I863A	I863A
Node_5123	Node_5130	0.013356624180271887
Node_5115	Node_5123	0.003004941617013096
Node_5108	Node_5115	0.0013031398704209322
Node_5107	Node_5108	0.035685965297823814
Node_5106	Node_5107	0.010459731011915583		L983M	L983M
Node_5105	Node_5106	0.011955809560719895		P981S	P981S
Node_5103	Node_5105	3.73628282234857E-6
Node_5102	Node_5103	0.008143684380982247
156542	Node_5102	0.00758901692907638
9157	Node_5102	0.008183692946321614
352469	Node_5103	0.01644224240340651
Node_5104	Node_5105	0.0077238826014543365
48890	Node_5104	0.003174324036210466		M33V	M33V
48891	Node_5104	0.00694050503276905
245590	Node_5106	0.02868657714240391		I781V;H856N	I781V;H856N
981581	Node_5107	0.06971816663681675		P509Q;I781V;A863T;L928M;F943L	P509Q;I781V;A863T;L928M;F943L
181119	Node_5108	0.03661926095598542		G143D;V210F;L773M;V922I;F943L	G143D;V210F;L773M;V922I;F943L
Node_5114	Node_5115	3.73628282234857E-6
Node_5111	Node_5114	0.008078202149233006		V922I	V922I
Node_5109	Node_5111	0.0024114686481724094
369970	Node_5109	0.027751645614827444		A863T;W940R	A863T;W940R
59894	Node_5109	0.01697601500598925		M33V	M33V
Node_5110	Node_5111	0.009632270783374166		L773M	L773M
125286	Node_5110	0.021068320875010642		A160V	A160V
358814	Node_5110	0.02108733479070239		F943L	F943L
Node_5113	Node_5114	0.08227585352575138		I637V;A643T;T754I;A863I	I637V;A643T;T754I;A863I
Node_5112	Node_5113	0.021735368523009408		F943L	F943L
1071652	Node_5112	0.014904515054922437
201374	Node_5112	0.016032544607377124		S412T	S412T
337173	Node_5113	0.019356769744558376		V799I;H992Y	V799I;H992Y
Node_5122	Node_5123	0.0036369810509049054
Node_5120	Node_5122	0.02450874991416193		I938L	I938L
Node_5117	Node_5120	0.003746424584514818
Node_5116	Node_5117	0.005288504288860684
127946	Node_5116	0.03039221529440546		A863I	A863I
9187	Node_5116	0.011887320451574831
9188	Node_5117	0.007895110886584289
Node_5119	Node_5120	0.0018936075590487052		A863T	A863T
Node_5118	Node_5119	0.0033329525747823165
1562130	Node_5118	0.006783578084513595		P766H;P768L	P766H;P768L
411519	Node_5118	0.011224331720910634		M33V;T863I;I932F;L935M	M33V;T863I;I932F;L935M
311356	Node_5119	0.008986082560740035
Node_5121	Node_5122	0.010084312717371993		L773M;V922I	L773M;V922I
1364862	Node_5121	0.023103557190254226		A863I	A863I
229100	Node_5121	0.024093873957175542
Node_5129	Node_5130	0.012617477547444553
Node_5128	Node_5129	0.019732685744524706
Node_5126	Node_5128	0.0022069819003327257
Node_5124	Node_5126	0.0032674608049124143
36269	Node_5124	0.004384358188592069
451428	Node_5124	0.012282334197510123		D514G;H992R	D514G;H992R
Node_5125	Node_5126	0.0077684527109347845
381110	Node_5125	0.03417744794991443		A643T;H864Q	A643T;H864Q
9172	Node_5125	0.010587525169904046		A654S;L836M	A654S;L836M
Node_5127	Node_5128	3.73628282234857E-6
279927	Node_5127	0.011240096938587105
451382	Node_5127	0.007770642509056133		H864Q;Y905H	H864Q;Y905H
116992	Node_5129	0.03381225533995506		L836M;A863T;H864Q	L836M;A863T;H864Q
Node_5153	Node_5154	3.73628282234857E-6
Node_5149	Node_5153	0.022323023645021492
Node_5146	Node_5149	0.0033272368307668
Node_5144	Node_5146	0.0017784815296123834
Node_5143	Node_5144	0.02506280983334874		Y1003F	Y1003F
Node_5140	Node_5143	0.008109464162787001
Node_5136	Node_5140	0.008214652902128354
Node_5135	Node_5136	0.016353177526760684
Node_5134	Node_5135	0.011051262154017718
Node_5133	Node_5134	0.003853190548131512
Node_5132	Node_5133	0.018264591760851673		L366M	L366M
36249	Node_5132	0.0067671417421873055
701737	Node_5132	0.008752555688907364
932674	Node_5133	0.0033415229859647456
85066	Node_5134	0.0016886785647006457
134902	Node_5135	0.0355256728243592		A306S;L494F	A306S;L494F
371917	Node_5136	0.023084571930714885		A949V	A949V
Node_5139	Node_5140	0.004049010763836992
Node_5138	Node_5139	0.008753138951087936
Node_5137	Node_5138	0.008740663347232227
193059	Node_5137	0.026213168406392172		L170I	L170I
257846	Node_5137	0.028900945749617588
34924	Node_5138	0.032367762719427366
56783	Node_5139	0.031912387634796535		V556I;A949V	V556I;A949V
Node_5142	Node_5143	0.0057456633463793105
Node_5141	Node_5142	0.025039056740934394
56789	Node_5141	0.008862958121016602		A949V	A949V
56790	Node_5141	0.006072480439598777		I863T	I863T
56796	Node_5142	0.0405393703162319		L366M	L366M
409288	Node_5144	0.0823574411096056		M162T;L293M;L836M;L928M;I991M	M162T;L293M;L836M;L928M;I991M
Node_5145	Node_5146	0.012250145131892936
254642	Node_5145	0.04915323196994067		F498L;A654S;L675P;F744S;L928M	F498L;A654S;L675P;F744S;L928M
28733	Node_5145	0.0577352016357902		L293M;A643T;I863A;H864Q;I939V	L293M;A643T;I863A;H864Q;I939V
Node_5148	Node_5149	0.009988788496735663
Node_5147	Node_5148	0.06244774097710994		I991M	I991M
276764	Node_5147	0.0033388755871422726
337178	Node_5147	0.008740948884598613
46906	Node_5148	0.04187333025880793		L293M;T929M;A949V;P981L	L293M;T929M;A949V;P981L
Node_5152	Node_5153	0.009120834007147994		L928M	L928M
Node_5151	Node_5152	0.06184513736939437		T754I;I863T;T929V;F943L;L983M;Y1003F	T754I;I863T;T929V;F943L;L983M;Y1003F
Node_5150	Node_5151	0.0029498771255643476
762613	Node_5150	3.73628282234857E-6
762617	Node_5150	0.002193215010750805
762568	Node_5151	0.01380693729617052
192213	Node_5152	0.045160735265931964		V799I;P981S	V799I;P981S
Node_5167	Node_5168	0.004733380885583729
Node_5163	Node_5167	0.012904520649919735		V922I	V922I
Node_5158	Node_5163	0.016011605318083814		V556I;I863T	V556I;I863T
Node_5156	Node_5158	0.0054409776123190276
Node_5155	Node_5156	0.004460993793743337
242120	Node_5155	0.009929448503858216
256038	Node_5155	0.012292365194477661		A949V	A949V
369484	Node_5156	0.00740304329260103
Node_5157	Node_5158	0.005697522369654729
665151	Node_5157	0.014440277128165008
665152	Node_5157	0.005704604681161657
Node_5162	Node_5163	0.04951486981253147		A643T;L836M;Y853F;H864Q;L925M;A949V	A643T;L836M;Y853F;H864Q;L925M;A949V
Node_5160	Node_5162	0.00489960624523757
Node_5159	Node_5160	0.050816693374176755		L855I;M933L;F943L;L983M	L855I;M933L;F943L;L983M
665142	Node_5159	3.73628282234857E-6
665143	Node_5159	0.0010864246882595348
44318	Node_5160	0.014387908238892688
Node_5161	Node_5162	0.014628594374029679
175139	Node_5161	0.01838043738220589		M925T	M925T
665158	Node_5161	0.004039262532335577
Node_5166	Node_5167	0.005720949600565319
Node_5165	Node_5166	0.002535376462469457		V799I	V799I
Node_5164	Node_5165	0.03556457262705341		P981S	P981S
266351	Node_5164	0.036751694378128974		V556I	V556I
266374	Node_5164	0.02744091462186678
366454	Node_5165	0.06223505138995887		L293M;A643T;A654S;V922I;I991M;H992Y	L293M;A643T;A654S;V922I;I991M;H992Y
381039	Node_5166	0.03614135255817268		I863A;H864Q	I863A;H864Q
175006	Node_5169	0.04273779529294457		V556I	V556I
874461	Node_5170	0.03720346226172327		A643T;T929V	A643T;T929V
47692	Node_5171	0.06822096528247804		L836M;F839L;H864Q	L836M;F839L;H864Q
Node_5174	Node_5175	0.019355160436292547
Node_5172	Node_5174	0.02377044913936415
123379	Node_5172	0.05856398151052423		L366I;A510S;T929M	L366I;A510S;T929M
183540	Node_5172	0.04487432950930284		I556V	I556V
Node_5173	Node_5174	0.026726846033375853		Y853F;L983M	Y853F;L983M
397308	Node_5173	0.06301349761448788		A381T;D765E;V799I;T918S;I938M;A944T;V949I	A381T;D765E;V799I;T918S;I938M;A944T;V949I
81930	Node_5173	0.09152883781029389		T303X;A643T;A654T;I756V;I781V;L855I;V949M	T303X;A643T;A654T;I756V;I781V;L855I;V949M
Node_5180	Node_5181	0.06000130242430811		A388S;A643T;A654T;I781V;I798V;Y853F;F943L	A388S;A643T;A654T;I781V;I798V;Y853F;F943L
Node_5179	Node_5180	0.00967370618824195
Node_5178	Node_5179	0.005371941808630637
Node_5176	Node_5178	0.007102628584270507
190676	Node_5176	0.015728462446005263		T643A;T654A	T643A;T654A
689266	Node_5176	0.02442798844669311		I637V	I637V
Node_5177	Node_5178	0.015850244700092622		A860S	A860S
347507	Node_5177	0.016605673346125217		I756V	I756V
472775	Node_5177	0.007811252647745208		S412T	S412T
472795	Node_5179	0.03474646624055873		V949I;H992Y	V949I;H992Y
304640	Node_5180	0.021533424527207985
Node_5182	Node_5183	0.036191141660041365		V799I;A860S	V799I;A860S
8895	Node_5182	0.01766694634437566		T739I	T739I
8897	Node_5182	0.02344658438510502		T858A;L935M	T858A;L935M
Node_5189	Node_5190	0.01572566025820135
Node_5188	Node_5189	0.03523337319041849		L411I;I781V	L411I;I781V
Node_5187	Node_5188	0.02671238371464711		H856N	H856N
Node_5186	Node_5187	0.012884984973072118		F1012Y	F1012Y
Node_5185	Node_5186	0.007103047760171039
Node_5184	Node_5185	0.007829522133639268
118200	Node_5184	0.02756999880196678
137523	Node_5184	0.012491431485725643
51359	Node_5185	0.02525548197711191		I637M	I637M
381861	Node_5186	0.034059895946217875		V949I	V949I
345728	Node_5187	0.05411982067331398		A643T;A654T;M928L	A643T;A654T;M928L
390975	Node_5188	0.07692880440035957		A643T;A654T;T929I;S945A	A643T;A654T;T929I;S945A
59419	Node_5189	0.07557772087892395		A863T;A944S	A863T;A944S
Node_5193	Node_5194	0.005746752260084451		V949I	V949I
Node_5192	Node_5193	0.025997287235889604		I404T	I404T
Node_5191	Node_5192	0.01738137190199826		I949M	I949M
433634	Node_5191	0.034532758544631476		A369G;A860T	A369G;A860T
497867	Node_5191	0.02588882277344016		A376P	A376P
325335	Node_5192	0.044842608707474634		V556I;L747P;D765E;A942S;S945A	V556I;L747P;D765E;A942S;S945A
188341	Node_5193	0.08130855302577605		Y853F;T854S;L888X	Y853F;T854S;L888X
Node_5223	Node_5224	0.005207262534040168
Node_5218	Node_5223	0.006534468693806465
Node_5214	Node_5218	0.0038506425690548493		V949I	V949I
Node_5210	Node_5214	0.009353052312865349		A860T	A860T
Node_5205	Node_5210	0.010736114169377933		F847L;T858S;I949V	F847L;T858S;I949V
Node_5202	Node_5205	0.004051134479969745
Node_5201	Node_5202	0.011868668943873442
Node_5200	Node_5201	0.0010462777342017248
Node_5198	Node_5200	3.73628282234857E-6
Node_5196	Node_5198	0.0042589950930423
179808	Node_5196	0.006469229036291878
37036	Node_5196	0.0029935248740768487
Node_5197	Node_5198	0.0021506236617546675
119608	Node_5197	0.06713183271545235		L847F;S858T;T860A;V949I	L847F;S858T;T860A;V949I
328044	Node_5197	0.0058218368747304395
Node_5199	Node_5200	0.0011059972000425685
1192867	Node_5199	0.006860035857384262
328046	Node_5199	0.008209922074826674		P844S	P844S
1132478	Node_5201	0.027689592554145173
507597	Node_5202	0.018065840360926642		D765E	D765E
Node_5204	Node_5205	0.00308121976476011
Node_5203	Node_5204	0.02087922278934605
28708	Node_5203	0.004669148304970604
28710	Node_5203	0.004817501406074615
395889	Node_5204	0.0279916274580124
Node_5209	Node_5210	0.009099922329367531
Node_5207	Node_5209	0.009688124717963119
Node_5206	Node_5207	0.010331206273579028		T643A;A944T;I949V	T643A;A944T;I949V
425635	Node_5206	0.015502379496064424
54971	Node_5206	0.008797519768451797
100826	Node_5207	0.029452304806093635		G513E	G513E
Node_5208	Node_5209	0.048917740814394435		V556I	V556I
118786	Node_5208	0.004751391200651431		H386X;T707X	H386X;T707X
54508	Node_5208	0.006907815294480037
Node_5213	Node_5214	0.014170474486380613
Node_5212	Node_5213	0.004081611416928915
Node_5211	Node_5212	0.013351439358505615		L935M;K948P	L935M;K948P
100859	Node_5211	0.010518865259781929
261961	Node_5211	0.028243809387392512
171275	Node_5212	0.018167356691486464		I949A	I949A
185689	Node_5213	0.0372375474228957		F839L;F847L	F839L;F847L
Node_5217	Node_5218	0.008677321565387744
Node_5215	Node_5217	0.02499406776861136		L366M	L366M
435638	Node_5215	0.00112567972853735
9217	Node_5215	3.73628282234857E-6
Node_5216	Node_5217	0.027772231012279137		D765E	D765E
37040	Node_5216	0.015969025004669735
85097	Node_5216	0.01618554920046864
Node_5222	Node_5223	0.00501513833911272
Node_5221	Node_5222	0.018216985408285768		A944V	A944V
Node_5220	Node_5221	0.018751263152167026
Node_5219	Node_5220	0.003410452069705172
54020	Node_5219	0.0023874730145020556
54021	Node_5219	0.003258304621117298
54023	Node_5220	0.003524731225954155
54026	Node_5221	0.02788583134233157		T754A	T754A
37064	Node_5222	0.07112282064893564
Node_5226	Node_5227	0.04173355442314628		A860T;A944T;K948N;V949I	A860T;A944T;K948N;V949I
Node_5225	Node_5226	0.009486824795471836
100828	Node_5225	0.006192370245276271
342690	Node_5225	0.008885863724317185
345573	Node_5226	0.013264586749848225
Node_5310	Node_5311	0.005877450751652291
Node_5286	Node_5310	0.0032619176456810234
Node_5261	Node_5286	0.003159132848077023
Node_5257	Node_5261	3.73628282234857E-6
Node_5256	Node_5257	0.006785243194121017
Node_5241	Node_5256	0.030937876863432176		Y853F;A860T	Y853F;A860T
Node_5239	Node_5241	0.006532611066133392
Node_5237	Node_5239	0.003458581918624257
Node_5232	Node_5237	1.498300022875468E-4
Node_5231	Node_5232	0.0011232082510058991
Node_5229	Node_5231	0.0011690484191510708
Node_5228	Node_5229	0.003349765121001123
40817	Node_5228	0.0034551813964051508
40818	Node_5228	0.006729406949022645		A654T	A654T
9117	Node_5229	0.010169226720229836
Node_5230	Node_5231	0.0010945849096394501
40819	Node_5230	0.025184956549248322
40820	Node_5230	0.007924472261761425		A944T;V949I	A944T;V949I
40816	Node_5232	0.004508827725734887
Node_5236	Node_5237	0.002234262985991971
Node_5235	Node_5236	0.0021172005365365674
Node_5234	Node_5235	0.001118545963201054
Node_5233	Node_5234	3.73628282234857E-6
34922	Node_5233	0.005633701709807524		V556I	V556I
9118	Node_5233	0.013641847965184882		T918N;I932V	T918N;I932V
9116	Node_5234	0.006757541516601548
9115	Node_5235	0.010248204416992293
30415	Node_5236	0.010394122781889188
Node_5238	Node_5239	0.002458003698571277
1171711	Node_5238	0.002949894016886671		G889S	G889S
9111	Node_5238	0.007255609983278667		M406I;I932V	M406I;I932V
Node_5240	Node_5241	0.01763188106712153		V556I;T643A;L809F;A944T	V556I;T643A;L809F;A944T
30414	Node_5240	0.006166654199697975
925459	Node_5240	0.007479032252264268
Node_5255	Node_5256	0.010484948603838631
Node_5254	Node_5255	0.042630523204037846		V556I;T929V;I939T;L983M	V556I;T929V;I939T;L983M
Node_5253	Node_5254	0.025345896826079666		Y853F;Y1003H	Y853F;Y1003H
Node_5251	Node_5253	0.00938760163814785
Node_5247	Node_5251	0.003537997337208871
Node_5245	Node_5247	0.009281240211732652
Node_5244	Node_5245	0.005915940984305099
Node_5243	Node_5244	0.007301985377085378
Node_5242	Node_5243	0.012921236742133278
261959	Node_5242	0.0240389146020487		G702S;M703L;T707P	G702S;M703L;T707P
592172	Node_5242	0.017751565847328985		T303M;V949I	T303M;V949I
261967	Node_5243	0.029228874528081407		Y815H	Y815H
547198	Node_5244	0.04051134825012856		A410V	A410V
548806	Node_5245	0.06901265161612975		L291M;A654S;I756V;F943L;H1003Y	L291M;A654S;I756V;F943L;H1003Y
Node_5246	Node_5247	0.02761137488350722
9121	Node_5246	0.01700545472869856		I922V;A944S	I922V;A944S
9123	Node_5246	0.035989250623585885		T303M;L426H;A654S;I684V;V949I	T303M;L426H;A654S;I684V;V949I
Node_5250	Node_5251	0.01343222037858218		A944S	A944S
Node_5249	Node_5250	0.014319997291929554
Node_5248	Node_5249	0.007847808522115723
54499	Node_5248	0.004022351142206158
547194	Node_5248	0.018990653883521978		S412T	S412T
1150654	Node_5249	0.01547555124332917
1294523	Node_5250	0.026835724012513617
Node_5252	Node_5253	0.049229043813158416		H856N	H856N
171406	Node_5252	0.0015958967456668376
439704	Node_5252	0.01845825362005897		I756V;F847L;V949I	I756V;F847L;V949I
54369	Node_5254	0.09604299754204891		A160S;D765Q;I781V;A863T;I922V;I938M	A160S;D765Q;I781V;A863T;I922V;I938M
54386	Node_5255	0.11804643001047489		R116Q;G187A;L366M;T643A;A654S;D765S;P766A;I781V;V949I;Y1003H	R116Q;G187A;L366M;T643A;A654S;D765S;P766A;I781V;V949I;Y1003H
73107	Node_5257	0.05649272847206544		F839L;F847L	F839L;F847L
Node_5260	Node_5261	0.016943898496152573		T643A;A944T	T643A;A944T
Node_5259	Node_5260	0.022914644479421604
Node_5258	Node_5259	0.03461619799801777
497866	Node_5258	0.017747682909696232
78197	Node_5258	0.02381325902300819		I756V	I756V
8947	Node_5259	0.11126605884033881		G187S;V556I;T754N;L773M;V799I;L836M;A860T;M928L;L935M;V949I	G187S;V556I;T754N;L773M;V799I;L836M;A860T;M928L;L935M;V949I
57439	Node_5260	0.13820775672683702		L293M;A410S;V556I;A654S;T754I;I781V;Y853F;H856N;T929V;T944S;E982D;L983T	L293M;A410S;V556I;A654S;T754I;I781V;Y853F;H856N;T929V;T944S;E982D;L983T
Node_5285	Node_5286	0.0030844687662203835
Node_5280	Node_5285	0.005157407287347887
Node_5273	Node_5280	0.016272870723855908		L366M;V556I;F847L;Y853F	L366M;V556I;F847L;Y853F
Node_5272	Node_5273	0.024945499444093716
Node_5268	Node_5272	6.167876252046244E-4
Node_5266	Node_5268	0.013307925354966948
Node_5263	Node_5266	0.012601365281786018		A860S	A860S
Node_5262	Node_5263	0.009513974064385696		T929V;E1009Q	T929V;E1009Q
211598	Node_5262	0.038464538743985734		L290F	L290F
8957	Node_5262	0.038430347839211836
387810	Node_5263	0.03128169607267848		G655S	G655S
Node_5265	Node_5266	0.015419278421609837		V949I	V949I
Node_5264	Node_5265	0.0016051445416627533
115122	Node_5264	0.004614072431770171
30397	Node_5264	0.004608766289525974		T813A	T813A
115229	Node_5265	0.006446228873915453
Node_5267	Node_5268	0.008632422499934423		I556V	I556V
208451	Node_5267	0.039291033852330653		I404V;V430I;T643A;F839L	I404V;V430I;T643A;F839L
8959	Node_5267	0.08363434029924337		I932V	I932V
Node_5271	Node_5272	0.022211569870116833		E982D	E982D
Node_5269	Node_5271	0.011204251078833627
252784	Node_5269	0.012330273632459266
8962	Node_5269	0.009426701242834368
Node_5270	Node_5271	0.013385220031088748		I556V;P981L;D982S	I556V;P981L;D982S
214438	Node_5270	0.007081895937476055
307441	Node_5270	0.006558737399036105
56262	Node_5273	0.09478685056400121		F289L;A410T;A654S;G655S;L836M;V931A;F943L;A944S;L983M	F289L;A410T;A654S;G655S;L836M;V931A;F943L;A944S;L983M
Node_5279	Node_5280	0.029657627754507632		S945A	S945A
Node_5278	Node_5279	0.07849689609192087		V556I;A860S;A863T;V867I;M933L;P981T;H992Y	V556I;A860S;A863T;V867I;M933L;P981T;H992Y
Node_5277	Node_5278	0.009773400442856234
Node_5276	Node_5277	0.011320811141004106
Node_5275	Node_5276	0.014792652455793583
Node_5274	Node_5275	0.005837801143172851
120794	Node_5274	3.73628282234857E-6
345164	Node_5274	0.002228120925276322
8954	Node_5275	0.00429324400467314		I991L	I991L
8953	Node_5276	0.01748813911103263
56350	Node_5277	0.02457364879520272		T643A;I867V;T981A;I991L	T643A;I867V;T981A;I991L
100819	Node_5278	0.050395278998306224		I798M;A808V;V826I;W842R;A945T	I798M;A808V;V826I;W842R;A945T
56335	Node_5279	0.07045030423936842		V430I;T643A;A860T;M928L;E982K;L983A	V430I;T643A;A860T;M928L;E982K;L983A
Node_5284	Node_5285	0.028321839530608607		A944T	A944T
Node_5283	Node_5284	0.0028172518663996
Node_5282	Node_5283	0.013473980295398225		V556I	V556I
Node_5281	Node_5282	0.005223956173860159
79626	Node_5281	0.018423137189975246		F847L	F847L
92683	Node_5281	0.016683319077860078		I404T;T643A	I404T;T643A
37083	Node_5282	0.01929059491662071		V949I	V949I
9233	Node_5283	0.02736317634504879		A376P	A376P
9238	Node_5284	0.030750179046871755		A410V;F943L	A410V;F943L
Node_5309	Node_5310	0.003511748464031975
Node_5302	Node_5309	0.022630990170385112		L290M;I938M	L290M;I938M
Node_5296	Node_5302	0.0038160243524865893
Node_5294	Node_5296	0.0027247275943189605
Node_5291	Node_5294	0.004405140320634062
Node_5290	Node_5291	0.009603230894019403
Node_5289	Node_5290	0.007452969192225602		V556I	V556I
Node_5288	Node_5289	0.0019377733239477567
Node_5287	Node_5288	0.006859946043945984
188380	Node_5287	0.008430988693335896
670346	Node_5287	0.015427442216088078		K861N	K861N
188382	Node_5288	0.02324586777843861		A410T;I556V;G783E;S899P;M938I	A410T;I556V;G783E;S899P;M938I
592150	Node_5289	0.010448791996487496
188376	Node_5290	0.03293935070199176		V304I;V949I	V304I;V949I
8901	Node_5291	0.03756762476170616		G161A;I217V;G655N;A863V	G161A;I217V;G655N;A863V
Node_5293	Node_5294	0.017147297708236822		A410T;T643A;S945T	A410T;T643A;S945T
Node_5292	Node_5293	3.73628282234857E-6
188379	Node_5292	0.005047285719819277		A294T;T945A	A294T;T945A
458089	Node_5292	0.009636133866110187		L147Q;D806A	L147Q;D806A
887049	Node_5293	0.011890261526870569		L681F;Y905H;V949A	L681F;Y905H;V949A
Node_5295	Node_5296	0.007276666162802447
188375	Node_5295	0.03630972985350405		A403S;V556I	A403S;V556I
433628	Node_5295	0.02411590449095678		A410S;W940R;K948N;T986A	A410S;W940R;K948N;T986A
Node_5301	Node_5302	0.008153738203321706
Node_5300	Node_5301	3.73628282234857E-6
Node_5299	Node_5300	0.001238293532642262
Node_5298	Node_5299	0.0027549649348198547
Node_5297	Node_5298	0.00620375061567477		T854V	T854V
1481669	Node_5297	0.010057862964956343		F683S	F683S
585464	Node_5297	0.032603160682595264		S921P	S921P
30390	Node_5298	0.02365957363999015		S803P;T854M;V949I;F1012S	S803P;T854M;V949I;F1012S
390973	Node_5299	0.03096327615237645		A410T;D765N;S945A	A410T;D765N;S945A
188373	Node_5300	0.025734008219927714
110668	Node_5301	0.012033079099394548		I932V	I932V
Node_5308	Node_5309	0.0039870910569189105
Node_5306	Node_5308	0.014847119672530598
Node_5304	Node_5306	0.004071960224305278
Node_5303	Node_5304	0.00254485098307758
128390	Node_5303	0.018850663003371883		V949I	V949I
335483	Node_5303	0.024239535145843028
100858	Node_5304	0.01881455610618232		L487M	L487M
Node_5305	Node_5306	0.00720632360815361		T643A	T643A
257867	Node_5305	0.0011058376625294073
259913	Node_5305	0.004482805893653939		F943L	F943L
Node_5307	Node_5308	0.010344598202294822
9209	Node_5307	0.06296621727062936		L836M;I939T	L836M;I939T
97097	Node_5307	0.07522096765296042		A376P;V556I;T643A;T851S	A376P;V556I;T643A;T851S
Node_5314	Node_5315	0.0022265440706774864
Node_5313	Node_5314	0.03658805643175184
Node_5312	Node_5313	0.012081637772319048		A860T;A863T;A944T	A860T;A863T;A944T
52775	Node_5312	0.005928814925427505
8928	Node_5312	0.006648398424618577
36241	Node_5313	0.029399095146471474
43455	Node_5314	0.04386281996807784
Node_5396	Node_5397	0.02436493056836744		Y853F;S945A	Y853F;S945A
Node_5371	Node_5396	0.011238330495297797
Node_5370	Node_5371	0.014746888575286833		T643A;A860T	T643A;A860T
Node_5368	Node_5370	0.036215183786394184		A403I;V556I;I939V	A403I;V556I;I939V
Node_5366	Node_5368	0.00949742529868409		I637M;T858S	I637M;T858S
Node_5364	Node_5366	0.02685393429578621
Node_5360	Node_5364	0.003747365347731714
Node_5343	Node_5360	3.73628282234857E-6
Node_5333	Node_5343	3.73628282234857E-6
Node_5328	Node_5333	0.017634455151673792
Node_5324	Node_5328	0.004458841569676129
Node_5322	Node_5324	0.0018901324707081308
Node_5320	Node_5322	0.0037428214494734705
Node_5318	Node_5320	0.004748186173026669
Node_5316	Node_5318	0.0033669660589294853
242522	Node_5316	0.002232715270199169
30408	Node_5316	0.0011344181165587352
Node_5317	Node_5318	0.0033947963589380857
9096	Node_5317	3.73628282234857E-6
9097	Node_5317	3.73628282234857E-6
Node_5319	Node_5320	0.008712547869336956
9044	Node_5319	0.013413179841934152
9046	Node_5319	0.0027106128290271783
Node_5321	Node_5322	0.008673463077473745
9054	Node_5321	0.01351817787828615		A410T;S858P	A410T;S858P
9055	Node_5321	0.011750512272302225		E658X;Y1003H	E658X;Y1003H
Node_5323	Node_5324	0.006551947697362284
9088	Node_5323	0.0011080223599247326
9089	Node_5323	3.73628282234857E-6
Node_5327	Node_5328	3.73628282234857E-6
Node_5326	Node_5327	0.004716601695508462
Node_5325	Node_5326	0.011036811688205375		D500E	D500E
9063	Node_5325	3.73628282234857E-6
9064	Node_5325	0.0022262545107027626
9066	Node_5326	0.01432328207953629		I404V;M933I	I404V;M933I
265498	Node_5327	0.010647717777734591
Node_5332	Node_5333	0.0013238645116314465
Node_5330	Node_5332	0.007852190873512348
Node_5329	Node_5330	0.014869158402975709		M637I	M637I
30407	Node_5329	0.003328664311755074
9071	Node_5329	0.0022597019954731434
9061	Node_5330	0.02559369860119788
[truncated: 6,700 more rows]
